# Supplementary material for: Sequence comparison, molecular modeling, and network analysis predict structural diversity in cysteine proteases from the Cape sundew, Drosera capensis
Source: Comput Struct Biotechnol J. 2016 Jun 14;14:271–82. doi: 10.1016/j.csbj.2016.05.003 (PMC4949590; doi:10.1016/j.csbj.2016.05.003)
Supplement: Supplementary file 2 [file mmc2.zip]

Archive with 7 entries (6 files):
- network_scripts_data/
- network_scripts_data/protein_networks.RData
- network_scripts_data/getNetwork.driver.tcl
- network_scripts_data/getNodes.v4.fun.tcl
- network_scripts_data/README.network.generation
- network_scripts_data/README.PSNs
- network_scripts_data/getEdges.withBonds.fun.tcl
