# Supplementary material for: Sequence comparison, molecular modeling, and network analysis predict structural diversity in cysteine proteases from the Cape sundew, Drosera capensis
Source: Comput Struct Biotechnol J. 2016 Jun 14;14:271–82. doi: 10.1016/j.csbj.2016.05.003 (PMC4949590; doi:10.1016/j.csbj.2016.05.003)
Supplement: Supplementary file 2 [file mmc2.zip › network_scripts_data/getNetwork.driver.tcl]

#JAF
#jfreites@uci.edu
#
# a brief driver for getNodes.v4.fun.tcl and getEdges.withBonds.fun.tcl
#
# 
source getNodes.v4.fun.tcl
source getEdges.withBonds.fun.tcl

# get list of pdbs as an argument 
switch -- $argc {
        2 {
                set pdbList [lindex $argv 0]
		set idf [open $pdbList r] 
		while {[gets $idf line]>=0} {
			getNodes $line
			getEdges $line
		}
		close $idf
        }
        default {
		puts "usage: vmd -dispdev none -e getNodes.v4.drive.tcl -args pdblist"
                error ""
		exit
        }
}


#------------------------------------

exit
