# Supplementary material for: Sequence comparison, molecular modeling, and network analysis predict structural diversity in cysteine proteases from the Cape sundew, Drosera capensis
Source: Comput Struct Biotechnol J. 2016 Jun 14;14:271–82. doi: 10.1016/j.csbj.2016.05.003 (PMC4949590; doi:10.1016/j.csbj.2016.05.003)
Supplement: Supplementary file 2 [file mmc2.zip › network_scripts_data/getNodes.v4.fun.tcl]

# 
# getNodes.tcl
#
# ECW and JAF
#
# ericw3 or jfreites @uci.edu
#
# version 2 08/14 (JAF)
# corrected some typos/omissions in the dict
# minor mods here and there to make it more efficient
#
# version 2.1 11/14
# 2.0 only works with charmm do something about it
#
# version 3 01/16
# adds node definitions for HSD and HSP
#
# version 4 03/16
# attempts to generate nodes without the psf
#
# use a pdb to generate network nodes according to 
# Benson and Daggett scheme
#
# this is a procedure type version
#
# Input: PDB file (somename.pdb)
# Output: two files
#	somename.pdb.nodes is the  network node file: 
#	node index | resname | resid | node location (bb or sc)| node type | node name | total atoms | atoms vmd indices
#	somename.pdb.bonds contains the bonded connectivity: pairs of node indices
#	
#	


# System/Trajectory parameters
#------------------------------------------------------------------------
# dataDir: this is concatenated to the myPDB and file names in theFiles and myReference
# workDir: this is concatenated to the output files
# myPDB: your topology file

#set dataDir ""
#set workDir ""
#set myPDB BROM1_ANACO_full_m1_cut.eq.1.pdb

#-----------------------------------------------------------------------------

#
#
#---------------------END of USER INTERFACE ---------------------------------------------------
#
#

proc getNodes {myPDB {dataDir ""} {workDir ""}} {


set molwork [mol new ${dataDir}$myPDB]
set of [open ${workDir}${myPDB}.nodes w]
set bf [open ${workDir}${myPDB}.bonds w]

set ressel [[atomselect $molwork "protein and name CA"] get resid]

######################################################################
## Define Dictionary of Charge-Based Nodes
## NOTE: Include Hydrogens or not??? 
# ALA
lappend ndict(ALA) "CA CB"
set ntype(ALA) NOP
set ndef(ALA) "AB"
# ARG
lappend ndict(ARG) "CA CB"
lappend ndict(ARG) "CG CD"
lappend ndict(ARG) "NE CZ NH1 NH2"
set ntype(ARG) "NOP NOP POS"
set ndef(ARG) "AB GD EZ"
# ASN
lappend ndict(ASN) "CA CB"
lappend ndict(ASN) "CG OD1 ND2"
set ntype(ASN) "NOP DIP"
set ndef(ASN) "AB GD"
# ASP
lappend ndict(ASP) "CA CB"
lappend ndict(ASP) "CG"
lappend ndict(ASP) "OD1 OD2"
set ntype(ASP) "NOP NOP NEG"
set ndef(ASP) "AB G D"
# CYH (protonated Cysteine... treat as CYS)
# CYS
lappend ndict(CYS) "CA CB"
lappend ndict(CYS) "SG HG1"
set ntype(CYS) "NOP DIP"
set ndef(CYS) "AB G"
# GLY
lappend ndict(GLY) "CA"
set ntype(GLY) "NOP"
set ndef(GLY) "A"
# GLU
lappend ndict(GLU) "CA CB"
lappend ndict(GLU) "CG"
lappend ndict(GLU) "CD OE1 OE2"
set ntype(GLU) "NOP NOP NEG"
set ndef(GLU) "AB G DE"
# GLN
lappend ndict(GLN) "CA CB CG"
lappend ndict(GLN) "CD OE1 NE2" 
set ntype(GLN) "NOP DIP"
set ndef(GLN) "ABG DE"
# HIS (HSE)
lappend ndict(HSE) "CA CB"
lappend ndict(HSE) "CG CD2"
lappend ndict(HSE) "ND1"
lappend ndict(HSE) "CE1 NE2"
set ntype(HSE) "NOP NOP NEG DIP"
set ndef(HSE) "AB GD D E"
# HSD
lappend ndict(HSD) "CA CB"
lappend ndict(HSD) "CG CD2"
lappend ndict(HSD) "NE2"
lappend ndict(HSD) "CE1 ND1"
set ntype(HSD) "NOP NOP NEG DIP"
set ndef(HSD) "AB GD E D"
# HSP
lappend ndict(HSP) "CA CB"
lappend ndict(HSP) "CG CD2"
lappend ndict(HSP) "CE1 ND1 NE2"
set ntype(HSP) "NOP NOP POS"
set ndef(HSP) "AB GD DE"
# ILE
lappend ndict(ILE) "CA CB"
lappend ndict(ILE) "CG1 CG2 CD"
set ntype(ILE) "NOP NOP"
set ndef(ILE) "AB GD"
# LEU
lappend ndict(LEU) "CA CB"
lappend ndict(LEU) "CG CD1 CD2"
set ntype(LEU) "NOP NOP"
set ndef(LEU) "AB GD"
# LYS
lappend ndict(LYS) "CA CB"
lappend ndict(LYS) "CG CD CE"
lappend ndict(LYS) "NZ"
set ntype(LYS) "NOP NOP POS"
set ndef(LYS) "AB GDE Z"
# MET
lappend ndict(MET) "CA CB"
lappend ndict(MET) "CG SD CE"
set ntype(MET) "NOP NOP"
set ndef(MET) "AB GDE"
# PHE
lappend ndict(PHE) "CA CB"
lappend ndict(PHE) "CG CD1 CD2 CE1 CE2 CZ"
set ntype(PHE) "NOP NOP"
set ndef(PHE) "AB GDEZ"
# PRO
lappend ndict(PRO) "CA CB CG CD"
set ntype(PRO) NOP
set ndef(PRO) "ABGD"
# SER
lappend ndict(SER) "CA CB"
lappend ndict(SER) "OG"
set ntype(SER) "NOP DIP"
set ndef(SER) "AB G"
# THR
lappend ndict(THR) "CA CB CG2"
lappend ndict(THR) "OG1"
set ntype(THR) "NOP DIP"
set ndef(THR) "ABG G"
# TRP
lappend ndict(TRP) "CA CB CG CD1"
lappend ndict(TRP) "NE1"
lappend ndict(TRP) "CE2 CE3 CZ2 CZ3 CH2 CD2"
set ntype(TRP) "NOP DIP NOP"
set ndef(TRP) "ABGD E EZH"
# TYR
lappend ndict(TYR) "CA CB"
lappend ndict(TYR) "CG CD1 CD2 CE1 CE2 CZ"
lappend ndict(TYR) "OH"
set ntype(TYR) "NOP NOP DIP"
set ndef(TYR) "AB GDEZ H"
# VAL
lappend ndict(VAL) "CA CB CG1 CG2"
set ntype(VAL) NOP
set ndef(VAL) "ABG"
# CTR (C-terminal carboxyl)
lappend ndict(CTR) "C"
lappend ndict(CTR) "OT1 OT2"
set ntype(CTR) "NOP NEG"
set ndef(CTR) "C OT"
######################################################################
set nindex 1
set bbnindex 1

## Check for N-terminal residue
set res [lindex $ressel 0]
set sel [atomselect $molwork "resid $res and name N HT1 HT2 HT3"]
#set sel [atomselect $molwork "resid $res and type NH3"]
## NOTE: Add check for no n-terminus and add regular dipolar node
if {[$sel num] == 4} {
	$sel delete
	set sel [atomselect $molwork "resid $res and name N"]
	set indexsel [$sel get index]
	set resname [$sel get resname]
        puts $of "${nindex}\t${resname}\t${res}\tbb\tPOS\tNT\t[llength $indexsel]\t$indexsel"
        incr nindex
        puts  -nonewline $bf "$bbnindex $nindex "
} else {
	puts "ERROR: N-terminal Amine not found"
	exit
}

set resname [$sel get resname]
$sel delete
set lista {}
foreach name $ndict($resname) type $ntype($resname) def $ndef($resname) {
	set sel [atomselect $molwork "protein and resid $res and name $name"]
	puts $of "${nindex}\t${resname}\t$res\tsc\t$type\t$def\t[llength $name]\t[$sel get index]"
	lappend lista $nindex
	incr nindex
	$sel delete
}
if {[llength $lista] > 1} {
foreach p1 [lrange $lista 0 end-1] p2 [lrange $lista 1 end] {
                        puts -nonewline $bf "$p1 $p2 "
}
puts $bf ""
}
set preCA [lindex $lista 0]


## Do the loop for middle residues
foreach res [lrange $ressel 1 end] {
	set sel [atomselect $molwork "protein and name CA and resid $res"]
	set resname [$sel get resname]
	$sel delete

	set lista {}
	# Add sidechain nodes
	foreach name $ndict($resname) type $ntype($resname) def $ndef($resname) {
		set sel [atomselect $molwork "protein and resid $res and name $name"]
		puts $of "${nindex}\t${resname}\t${res}\tsc\t${type}\t$def\t[llength $name]\t[$sel get index]"
		lappend lista $nindex
		incr nindex
		$sel delete
	}
if {[llength $lista] > 1} {
foreach p1 [lrange $lista 0 end-1] p2 [lrange $lista 1 end] {
                        puts -nonewline $bf "$p1 $p2 "
}
puts $bf ""
}

	# Add backbone dipolar node
	# residue n
	# N from residue n
	# C and O from residue n-1
	set resm1 [expr $res-1]
	set sel [atomselect $molwork "protein and (resid $resm1 and name C O) or (resid $res and name N)"]
	set indices [$sel get index]
	
	if {[llength $indices] == 3} {
		puts $of "$nindex\t${resname}\t${res}\tbb\tDIP\tBB\t[llength $indices]\t$indices"
		puts -nonewline $bf "$nindex [lindex $lista 0] "
		puts $bf "$nindex $preCA "
		incr nindex
	} else {
		puts "ERROR: Backbone dipolar node selection != 3 atoms"
		exit
	}
	set preCA [lindex $lista 0]
}

## Check for C-terminal residue
#set res [lindex $ressel [expr $reslength - 1]]
set res [lindex $ressel end]
set lista {}
foreach name $ndict(CTR) type $ntype(CTR) def $ndef(CTR) {
	set sel [atomselect $molwork "protein and resid $res and name $name"]
	set resname [lindex [$sel get resname] 0]
	puts $of "${nindex}\t${resname}\t${res}\tbb\t${type}\t$def\t[llength $name]\t[$sel get index]"
	lappend lista $nindex
	incr nindex
	$sel delete
}
if {[llength $lista] > 1} {
foreach p1 [lrange $lista 0 end-1] p2 [lrange $lista 1 end] {
                        puts -nonewline $bf "$p1 $p2 "
}
puts $bf ""
}
puts $bf "$preCA [lindex $lista 0]"

## Clean up
close $of
close $bf
mol delete all
}
#exit
