# Supplementary material for: Sequence comparison, molecular modeling, and network analysis predict structural diversity in cysteine proteases from the Cape sundew, Drosera capensis
Source: Comput Struct Biotechnol J. 2016 Jun 14;14:271–82. doi: 10.1016/j.csbj.2016.05.003 (PMC4949590; doi:10.1016/j.csbj.2016.05.003)
Supplement: Supplementary file 2 [file mmc2.zip › network_scripts_data/README.network.generation]

 Generate protein structure networks using the Benson and Daggett scheme as described in (Journal of Bioinformatics and Computational Biology, 10, 1250008, 2012).

 J. Alfredo Freites and Eric C. Wong
 2014-2016

 jfreites@uci.edu

 
These scripts will generate node and edges files from a set of pdb files.

Please do the following before excuting

- Copy all the attached .tcl files to the same location as the pdb files you want to analyze.
- Prepare a text file with the name of each pdb file in a single line. See the attached “mylist” for an example.
- Execute the following at command line"

vmd -dispdev none -e getNetwork.driver.tcl -args mylist

This will generate the .nodes and .edges file for each pdb file in mylist.

The name of the list “mylist” is arbitrary. The suggestion to put the three attached .tcl files and your “mylist” file in the same location as the pdb files you want to analyze is just to avoid issues with path names. Otherwise, you'd have to add the path to the name of the pdb files in “mylist” or you'd have to add the path as a second argument to getNodes and getEdges in getNetwork.driver.tcl . In any case, the three .tcl files attached should be in the same location.

In my “mylist” example there are two pdb file names, they are both the same file with different names (they’re also attached).
