# Supplementary material for: Sequence comparison, molecular modeling, and network analysis predict structural diversity in cysteine proteases from the Cape sundew, Drosera capensis
Source: Comput Struct Biotechnol J. 2016 Jun 14;14:271–82. doi: 10.1016/j.csbj.2016.05.003 (PMC4949590; doi:10.1016/j.csbj.2016.05.003)
Supplement: Supplementary file 2 [file mmc2.zip › network_scripts_data/README.PSNs]

Cysteine Protease Protein Structure Networks

Carter T. Butts, 5/10/16

The R data file protein_networks.Rdata contains the cysteine protein structure 
networks, as described in the paper and supplemental materials.  All PSNs
are contained within a list object called psnets, and are in network
object form.  (To manipulate such objects, please download the statnet
suite from CRAN or statnet.org.  Information on network objects can be
found in Butts (2008), an updated version of which is included with the
network package as a vignette.)  The "name" attribute of each network
identifies the structure on which it is based, with the additional
suffix ".eq.0" indicating the pre-equilibration structure and ".eq.1"
indicating the post-equilibration structure.

These network objects were created from node and edge files generated by
the VMD tcl scripts found elsewhere in this package.  For information on
generation of network objects, please see the reference below.

For information on the protein structures themselves, or other relevant
information, please see the paper.

Butts C (2008). “network: a Package for Managing Relational Data in R.”
_Journal of Statistical Software_, *24*(2). <URL:
http://www.jstatsoft.org/v24/i02/paper>.
