# Supplementary material for: Sequence comparison, molecular modeling, and network analysis predict structural diversity in cysteine proteases from the Cape sundew, Drosera capensis
Source: Comput Struct Biotechnol J. 2016 Jun 14;14:271–82. doi: 10.1016/j.csbj.2016.05.003 (PMC4949590; doi:10.1016/j.csbj.2016.05.003)
Supplement: Supplementary file 2 [file mmc2.zip › network_scripts_data/getEdges.withBonds.fun.tcl]

#
# getEdges.tcl
#
# JAF and ECW
#
# jfreites@uci.edu
#
# version 1 08/14
#
# use a psf to generate network nodes according to
# Benson and Daggett scheme
#
# Input: PSF/DCDs and psfile.nodes psfile.bonds (node list and bonded list)
# Output: two files
#       {outputfilename}_{framenumber}.edges one edge per line with total number of contacts in 3d column
#       {outputfilename}_{framenumber}.edgatt one edge per line with nature of interaction in 3d column
#
# Uses C-C and C-X cutoff distances as in Benson and Daggett

# this is a procedure version

# System/Trajectory parameters
#------------------------------------------------------------------------
# dataDir: this is concatenated to the myPSF and file names in theFiles and myReference
# workDir: this is concatenated to the output files
# myPSF: your topology file
# trajFileType: file type for your trajectory file
# step: step length used when reading the trajectory files

#set dataDir ""
#set workDir ""
#set myPSF ""
#set myNodeFileName BROM1_ANACO_full_m1_cut.eq.1.pdb
#set trajFileType pdb
#set step 1

#-----------------------------------------------------------------------------

# theFiles:
# Provide a TCL list of trajectory file names or use your TCL skills to build it

#we'll ignore the dcds with zero frames after round(numframe/1000)*1000=0
#see deamidated worksheet for details
#the current workDir is set to the "second part" first part adapted from it

#set theFiles BROM1_ANACO_full_m1_cut.eq.1.pdb


# theFileRange:
# Provide a TCL list with the first and last frame number to be analyzed in each
# trajectory file.
# Leave theFileRange empty (set to "") if you want all the frames of all the files
# to be analyzed.

#set theFileRange [list first1 last1 first2 last2 ...]

set theFileRange ""
#------------------------------------------------------------------------
# Cutoff Parameters 
#
#
#set carbonCutoff 5.4
#set Cutoff 4.6

#
#------------------------------------------------------------------------
# Output file name

#set outfile BROM1_ANACO_full_m1_cut.eq.1

#
#
#---------------------END of USER INTERFACE ---------------------------------------------------
#
#
#------------------------------------------------------------------------

proc getEdges {theFile {myPSF ""} {dataDir ""} {workDir ""} {Cutoff 4.6} {carbonCutoff 5.4}} {


set trajFileType pdb
set step 1
set theFileRange ""
set theFiles $theFile

set myNodeFileName [string range $theFile 0 end-4]


set myNodeList ${workDir}${theFile}.nodes
set myBondList ${workDir}${theFile}.bonds

set outfile [string range $theFile 0 end-4]

#Create a dictionary based on Eric's node list

set idf [open $myNodeList r]
while {[gets $idf line] >= 0} {
        set nindex [lindex $line 0]
        dict set network $nindex resname [lindex $line 1]
        dict set network $nindex resid [lindex $line 2]
        dict set network $nindex nloc [lindex $line 3]
        dict set network $nindex ntype [lindex $line 4]
        dict set network $nindex ndef [lindex $line 5]
	foreach thing [lrange $line 7 end] {
		dict set indices $thing $nindex
	}
}
close $idf

#Read node bonded information
set idf [open $myBondList r]
foreach thing [split [read $idf] "\n"] {
   	foreach {i j} $thing {
        	lappend bondsList [list $i $j]
        }
}
close $idf

#------------------------------------------------------------------------
#
#

if {$myPSF == ""} {
        puts "no PSF found creating empty mol"
        set molwork [mol new]
} else {
        set molwork [mol new ${dataDir}$myPSF]
}


set nframes 0

set nohs [atomselect $molwork "protein and noh"]
set nocarbons [atomselect $molwork "protein and not (hydrogen or carbon)"]
set carbonAtoms [atomselect $molwork "protein and carbon"]


# Process beg/end trajectory files lists

if {$theFileRange == ""} {
        foreach dcdfile $theFiles {
                append theFileRange "0 -1 "
        }
} else {
        if {[llength $theFileRange] != [expr 2 * [llength $theFiles]]} {
                puts "the File Range list inconsistent with Files list"
                exit
        }
}

# Loop over files / get one frame at a time /Loop over selections
#------------------------------------------------------------------------
foreach dcdfile $theFiles {begFrame endFrame} $theFileRange {
        animate delete all $molwork
        animate read $trajFileType ${dataDir}$dcdfile beg $begFrame end $endFrame skip $step waitfor all $molwork
        set totframes [molinfo $molwork get numframes]
        for {set frame 0} {$frame < $totframes} {incr frame} {
                incr nframes
		if {$nframes < 10} {
			set framenum 00${nframes}
		} elseif {$nframes < 100} {
			set framenum 0${nframes}
		} else {
			set framenum $nframes
		}
		set idf [open ${workDir}${outfile}_${framenum}.edges w]
		set idf2 [open ${workDir}${outfile}_${framenum}.edgeatt w]
                animate goto $frame
#               prepareFrame $molwork
		$carbonAtoms update
		$nocarbons update
		$nohs update
		set carbonContacts [measure contacts $carbonCutoff $carbonAtoms]
		set Contacts [measure contacts $Cutoff $nocarbons $nohs]
		set Ai [concat [lindex $carbonContacts 0] [lindex $Contacts 0]]
		set Aj [concat [lindex $carbonContacts 1] [lindex $Contacts 1]]
#		write something
		set weight {}
		set interactType {}
		foreach thing1 $Ai thing2 $Aj {
#			puts -nonewline "**** atoms are $thing1 $thing2 "
			set Ni [dict get $indices $thing1]
			set Nj [dict get $indices $thing2]
			if {$Ni != $Nj} {
				set pair [lsort -integer [list $Ni $Nj]]
#				puts "nodes are $pair"
				if {$pair ni $bondsList} {
					dict incr weight $pair
					if {![dict exists $interactType $pair]} {
						set interaction [list [dict get $network [lindex $pair 0] ntype] [dict get $network [lindex $pair 1] ntype]]
						switch -- $interaction {
							{NOP NOP} {
								dict set interactType $pair HPHOB
							}
							{POS NEG} -
							{NEG POS} -
							{POS POS} -
							{NEG NEG} {
								dict set interactType $pair COUL
							}
							{POS DIP} -
							{DIP POS} -
							{NEG DIP} -
							{DIP NEG} -
							{DIP DIP} {
								dict set interactType $pair HBOND
							}
							default {
								dict set interactType $pair STER
							}
						}
					}
				} else {
					dict incr weight $pair
					dict set interactType $pair COVAL
				}
			}
		}
		dict for {key val} $weight {
			puts $idf "$key $val"
		}
		dict for {key val} $interactType {
			puts $idf2 "$key $val"
		}
		close $idf
		close $idf2
		puts "frame $nframes"
        }
}
#------------------------------------------------------------------------
}
#exit
