# Supplementary material for: Sequence comparison, molecular modeling, and network analysis predict structural diversity in cysteine proteases from the Cape sundew, Drosera capensis
Source: Comput Struct Biotechnol J. 2016 Jun 14;14:271–82. doi: 10.1016/j.csbj.2016.05.003 (PMC4949590; doi:10.1016/j.csbj.2016.05.003)
Supplement: Supplementary file 3 [file mmc3.zip]

Archive with 56 entries (56 files):
- Rosetta_full/Aspain_full_m1.pdb
- Rosetta_full/BROM1_ANACO_full_m1.pdb
- Rosetta_full/CPGP1_ZINOF_full_m1.pdb
- Rosetta_full/CYSEP_VIGMU_full_m1.pdb
- Rosetta_full/DCAP_0107_full_m1.pdb
- Rosetta_full/DCAP_0302_full_m1.pdb
- Rosetta_full/DCAP_0551_full_m1.pdb
- Rosetta_full/DCAP_0624_full_m1.pdb
- Rosetta_full/DCAP_0995_full_m1.pdb
- Rosetta_full/DCAP_1658_full_m1.pdb
- Rosetta_full/DCAP_2122_full_m1.pdb
- Rosetta_full/DCAP_2190_full_m1.pdb
- Rosetta_full/DCAP_2263_full_m1.pdb
- Rosetta_full/DCAP_2555_full_m1.pdb
- Rosetta_full/DCAP_2570_full_m1.pdb
- Rosetta_full/DCAP_3192_full_m1.pdb
- Rosetta_full/DCAP_3193_full_m1.pdb
- Rosetta_full/DCAP_3370_full_m1.pdb
- Rosetta_full/DCAP_3872_full_m1.pdb
- Rosetta_full/DCAP_4240_full_m1.pdb
- Rosetta_full/DCAP_4793_full_m1.pdb
- Rosetta_full/DCAP_4952_full_m1.pdb
- Rosetta_full/DCAP_4959_full_m1.pdb
- Rosetta_full/DCAP_5115_full_m1.pdb
- Rosetta_full/DCAP_5360_full_m1.pdb
- Rosetta_full/DCAP_5561_full_m1.pdb
- Rosetta_full/DCAP_5667_full_m1.pdb
- Rosetta_full/DCAP_5945_full_m1.pdb
- Rosetta_full/DCAP_5993_full_m1.pdb
- Rosetta_full/DCAP_6097_full_m1.pdb
- Rosetta_full/DCAP_6547_full_m1.pdb
- Rosetta_full/DCAP_6609_full_m1.pdb
- Rosetta_full/DCAP_6618_full_m1.pdb
- Rosetta_full/DCAP_6781_full_m1.pdb
- Rosetta_full/DCAP_7131_full_m1.pdb
- Rosetta_full/DCAP_7132_full_m1.pdb
- Rosetta_full/DCAP_7518_full_m1.pdb
- Rosetta_full/DCAP_7614_full_m1.pdb
- Rosetta_full/DCAP_7627_full_m1.pdb
- Rosetta_full/DCAP_7656_full_m1.pdb
- Rosetta_full/DCAP_7714_full_m1.pdb
- Rosetta_full/DCAP_7834_full_m1.pdb
- Rosetta_full/DCAP_7844_full_m1.pdb
- Rosetta_full/DCAP_7862_full_m1.pdb
- Rosetta_full/DCAP_8215_full_m1.pdb
- Rosetta_full/DCAP_8396_full_m1.pdb
- Rosetta_full/Dionain1_full_m1.pdb
- Rosetta_full/Dionain3_full_m1.pdb
- Rosetta_full/Droserain1_full_m1.pdb
- Rosetta_full/Droserain2_full_m1.pdb
- Rosetta_full/Droserain3_full_m1.pdb
- Rosetta_full/ERVB_TABDI_full_m1.pdb
- Rosetta_full/ORYA_ORYSJ_full_m1.pdb
- Rosetta_full/PAPA1_CARPA.pdb
- Rosetta_full/RD21A_ARATH_full_m1.pdb
- Rosetta_full/SAG39_ORYSJ_full_m1.pdb
