# Supplementary material for: Sequence comparison, molecular modeling, and network analysis predict structural diversity in cysteine proteases from the Cape sundew, Drosera capensis
Source: Comput Struct Biotechnol J. 2016 Jun 14;14:271–82. doi: 10.1016/j.csbj.2016.05.003 (PMC4949590; doi:10.1016/j.csbj.2016.05.003)
Supplement: Supplementary file 3 [file mmc3.zip › Rosetta_full/Aspain_full_m1.pdb]

PFRMAT TS
TARGET AKJ16_0003968-RA
AUTHOR BAKER-ROSETTASERVER
METHOD    ROSETTA provides both ab initio and
METHOD    comparative models of protein domains.
METHOD    Comparative models are built from structures
METHOD    detected and aligned by HHSEARCH, SPARKS, and
METHOD    Raptor. Loop regions are assembled from fragments and 
METHOD    optimized to fit the aligned template structures.
METHOD    De novo models are built using the Rosetta de
METHOD    novo protocol.  The procedure is fully automated.
MODEL     1
PARENT 4qrgA_206
REMARK PARENT    4qrgA_206
REMARK PARSRC    alignment
REMARK SCORE     0.64  
ATOM      1  N   MET A   1      10.213  26.836 -29.621  1.00400.00           N  
ATOM      2  CA  MET A   1      11.460  27.199 -28.955  1.00400.00           C  
ATOM      3  C   MET A   1      11.266  28.309 -27.923  1.00400.00           C  
ATOM      4  O   MET A   1      11.804  28.233 -26.818  1.00400.00           O  
ATOM      5  CB  MET A   1      12.500  27.627 -29.988  1.00600.00           C  
ATOM      6  CG  MET A   1      12.980  26.507 -30.901  1.00600.00           C  
ATOM      7  SD  MET A   1      13.737  25.145 -29.992  1.00600.00           S  
ATOM      8  CE  MET A   1      15.228  25.933 -29.389  1.00600.00           C  
ATOM      9 1H   MET A   1      10.207  25.840 -29.791  1.00480.00           H  
ATOM     10 2H   MET A   1       9.428  27.078 -29.033  1.00480.00           H  
ATOM     11 3H   MET A   1      10.141  27.324 -30.502  1.00480.00           H  
ATOM     12  HA  MET A   1      11.833  26.322 -28.426  1.00480.00           H  
ATOM     13 1HB  MET A   1      12.087  28.414 -30.618  1.00720.00           H  
ATOM     14 2HB  MET A   1      13.372  28.039 -29.479  1.00720.00           H  
ATOM     15 1HG  MET A   1      12.138  26.115 -31.471  1.00720.00           H  
ATOM     16 2HG  MET A   1      13.713  26.901 -31.604  1.00720.00           H  
ATOM     17 1HE  MET A   1      15.808  25.217 -28.807  1.00720.00           H  
ATOM     18 2HE  MET A   1      15.823  26.281 -30.235  1.00720.00           H  
ATOM     19 3HE  MET A   1      14.961  26.782 -28.759  1.00720.00           H  
ATOM     20  N   LYS A   2      10.499  29.338 -28.281  1.00400.00           N  
ATOM     21  CA  LYS A   2      10.251  30.445 -27.366  1.00400.00           C  
ATOM     22  C   LYS A   2       9.327  30.026 -26.232  1.00400.00           C  
ATOM     23  O   LYS A   2       8.126  29.848 -26.427  1.00400.00           O  
ATOM     24  CB  LYS A   2       9.660  31.638 -28.118  1.00600.00           C  
ATOM     25  CG  LYS A   2       9.459  32.884 -27.265  1.00600.00           C  
ATOM     26  CD  LYS A   2       8.939  34.048 -28.096  1.00600.00           C  
ATOM     27  CE  LYS A   2       8.754  35.299 -27.248  1.00600.00           C  
ATOM     28  NZ  LYS A   2       8.330  36.469 -28.069  1.00600.00           N  
ATOM     29  H   LYS A   2      10.084  29.362 -29.201  1.00480.00           H  
ATOM     30  HA  LYS A   2      11.202  30.750 -26.927  1.00480.00           H  
ATOM     31 1HB  LYS A   2      10.323  31.909 -28.941  1.00720.00           H  
ATOM     32 2HB  LYS A   2       8.703  31.359 -28.554  1.00720.00           H  
ATOM     33 1HG  LYS A   2       8.754  32.671 -26.465  1.00720.00           H  
ATOM     34 2HG  LYS A   2      10.410  33.170 -26.818  1.00720.00           H  
ATOM     35 1HD  LYS A   2       9.646  34.266 -28.898  1.00720.00           H  
ATOM     36 2HD  LYS A   2       7.983  33.778 -28.543  1.00720.00           H  
ATOM     37 1HE  LYS A   2       7.996  35.107 -26.489  1.00720.00           H  
ATOM     38 2HE  LYS A   2       9.694  35.539 -26.752  1.00720.00           H  
ATOM     39 1HZ  LYS A   2       8.217  37.277 -27.472  1.00720.00           H  
ATOM     40 2HZ  LYS A   2       9.033  36.663 -28.768  1.00720.00           H  
ATOM     41 3HZ  LYS A   2       7.452  36.262 -28.523  1.00720.00           H  
ATOM     42  N   ARG A   3       9.891  29.909 -25.035  1.00400.00           N  
ATOM     43  CA  ARG A   3       9.145  29.488 -23.853  1.00400.00           C  
ATOM     44  C   ARG A   3       8.093  30.509 -23.428  1.00400.00           C  
ATOM     45  O   ARG A   3       7.106  30.159 -22.780  1.00400.00           O  
ATOM     46  CB  ARG A   3      10.099  29.245 -22.696  1.00600.00           C  
ATOM     47  CG  ARG A   3      10.999  28.032 -22.862  1.00600.00           C  
ATOM     48  CD  ARG A   3      11.941  27.886 -21.723  1.00600.00           C  
ATOM     49  NE  ARG A   3      12.809  26.730 -21.882  1.00600.00           N  
ATOM     50  CZ  ARG A   3      13.840  26.428 -21.070  1.00600.00           C  
ATOM     51  NH1 ARG A   3      14.121  27.203 -20.046  1.00600.00           N  
ATOM     52  NH2 ARG A   3      14.570  25.351 -21.304  1.00600.00           N  
ATOM     53  H   ARG A   3      10.881  30.088 -24.945  1.00480.00           H  
ATOM     54  HA  ARG A   3       8.638  28.551 -24.085  1.00480.00           H  
ATOM     55 1HB  ARG A   3      10.738  30.116 -22.560  1.00720.00           H  
ATOM     56 2HB  ARG A   3       9.529  29.110 -21.776  1.00720.00           H  
ATOM     57 1HG  ARG A   3      10.390  27.129 -22.920  1.00720.00           H  
ATOM     58 2HG  ARG A   3      11.583  28.135 -23.778  1.00720.00           H  
ATOM     59 1HD  ARG A   3      12.567  28.776 -21.654  1.00720.00           H  
ATOM     60 2HD  ARG A   3      11.379  27.766 -20.798  1.00720.00           H  
ATOM     61  HE  ARG A   3      12.626  26.111 -22.661  1.00720.00           H  
ATOM     62 1HH1 ARG A   3      13.563  28.027 -19.867  1.00720.00           H  
ATOM     63 2HH1 ARG A   3      14.893  26.976 -19.437  1.00720.00           H  
ATOM     64 1HH2 ARG A   3      14.354  24.756 -22.091  1.00720.00           H  
ATOM     65 2HH2 ARG A   3      15.342  25.124 -20.696  1.00720.00           H  
ATOM     66  N   ASP A   4       8.303  31.767 -23.802  1.00400.00           N  
ATOM     67  CA  ASP A   4       7.374  32.834 -23.478  1.00400.00           C  
ATOM     68  C   ASP A   4       6.356  33.107 -24.588  1.00400.00           C  
ATOM     69  O   ASP A   4       5.639  34.105 -24.525  1.00400.00           O  
ATOM     70  CB  ASP A   4       8.142  34.115 -23.169  1.00600.00           C  
ATOM     71  CG  ASP A   4       8.977  34.005 -21.901  1.00600.00           C  
ATOM     72  OD1 ASP A   4       8.595  33.268 -21.023  1.00600.00           O  
ATOM     73  OD2 ASP A   4       9.989  34.659 -21.822  1.00600.00           O  
ATOM     74  H   ASP A   4       9.136  31.996 -24.324  1.00480.00           H  
ATOM     75  HA  ASP A   4       6.822  32.542 -22.584  1.00480.00           H  
ATOM     76 1HB  ASP A   4       8.802  34.357 -24.002  1.00720.00           H  
ATOM     77 2HB  ASP A   4       7.441  34.943 -23.055  1.00720.00           H  
ATOM     78  N   LEU A   5       6.299  32.240 -25.604  1.00400.00           N  
ATOM     79  CA  LEU A   5       5.380  32.420 -26.721  1.00400.00           C  
ATOM     80  C   LEU A   5       3.915  32.324 -26.272  1.00400.00           C  
ATOM     81  O   LEU A   5       3.492  31.261 -25.825  1.00400.00           O  
ATOM     82  CB  LEU A   5       5.647  31.335 -27.764  1.00600.00           C  
ATOM     83  CG  LEU A   5       4.826  31.393 -29.048  1.00600.00           C  
ATOM     84  CD1 LEU A   5       5.203  32.631 -29.844  1.00600.00           C  
ATOM     85  CD2 LEU A   5       5.073  30.124 -29.846  1.00600.00           C  
ATOM     86  H   LEU A   5       6.904  31.429 -25.631  1.00480.00           H  
ATOM     87  HA  LEU A   5       5.578  33.385 -27.171  1.00480.00           H  
ATOM     88 1HB  LEU A   5       6.694  31.387 -28.048  1.00720.00           H  
ATOM     89 2HB  LEU A   5       5.469  30.364 -27.307  1.00720.00           H  
ATOM     90  HG  LEU A   5       3.772  31.467 -28.797  1.00720.00           H  
ATOM     91 1HD1 LEU A   5       4.607  32.673 -30.756  1.00720.00           H  
ATOM     92 2HD1 LEU A   5       5.022  33.523 -29.253  1.00720.00           H  
ATOM     93 3HD1 LEU A   5       6.260  32.581 -30.105  1.00720.00           H  
ATOM     94 1HD2 LEU A   5       4.484  30.147 -30.762  1.00720.00           H  
ATOM     95 2HD2 LEU A   5       6.131  30.055 -30.097  1.00720.00           H  
ATOM     96 3HD2 LEU A   5       4.784  29.258 -29.251  1.00720.00           H  
ATOM     97  N   PRO A   6       3.118  33.402 -26.415  1.00400.00           N  
ATOM     98  CA  PRO A   6       1.698  33.536 -26.069  1.00400.00           C  
ATOM     99  C   PRO A   6       0.839  32.419 -26.644  1.00400.00           C  
ATOM    100  O   PRO A   6      -0.120  31.979 -26.010  1.00400.00           O  
ATOM    101  CB  PRO A   6       1.316  34.883 -26.689  1.00600.00           C  
ATOM    102  CG  PRO A   6       2.575  35.668 -26.649  1.00600.00           C  
ATOM    103  CD  PRO A   6       3.644  34.667 -26.973  1.00600.00           C  
ATOM    104  HA  PRO A   6       1.599  33.570 -24.975  1.00480.00           H  
ATOM    105 1HB  PRO A   6       0.933  34.737 -27.709  1.00720.00           H  
ATOM    106 2HB  PRO A   6       0.507  35.348 -26.106  1.00720.00           H  
ATOM    107 1HG  PRO A   6       2.533  36.494 -27.373  1.00720.00           H  
ATOM    108 2HG  PRO A   6       2.705  36.122 -25.655  1.00720.00           H  
ATOM    109 1HD  PRO A   6       3.765  34.586 -28.059  1.00720.00           H  
ATOM    110 2HD  PRO A   6       4.576  34.963 -26.473  1.00720.00           H  
ATOM    111  N   LEU A   7       1.209  31.943 -27.832  1.00400.00           N  
ATOM    112  CA  LEU A   7       0.480  30.897 -28.538  1.00400.00           C  
ATOM    113  C   LEU A   7       0.406  29.599 -27.747  1.00400.00           C  
ATOM    114  O   LEU A   7      -0.550  28.839 -27.905  1.00400.00           O  
ATOM    115  CB  LEU A   7       1.141  30.631 -29.888  1.00600.00           C  
ATOM    116  CG  LEU A   7       1.053  31.781 -30.895  1.00600.00           C  
ATOM    117  CD1 LEU A   7       1.878  31.439 -32.128  1.00600.00           C  
ATOM    118  CD2 LEU A   7      -0.406  32.018 -31.253  1.00600.00           C  
ATOM    119  H   LEU A   7       2.016  32.347 -28.283  1.00480.00           H  
ATOM    120  HA  LEU A   7      -0.536  31.249 -28.711  1.00480.00           H  
ATOM    121 1HB  LEU A   7       2.190  30.402 -29.727  1.00720.00           H  
ATOM    122 2HB  LEU A   7       0.667  29.760 -30.339  1.00720.00           H  
ATOM    123  HG  LEU A   7       1.468  32.688 -30.453  1.00720.00           H  
ATOM    124 1HD1 LEU A   7       1.822  32.260 -32.842  1.00720.00           H  
ATOM    125 2HD1 LEU A   7       2.916  31.281 -31.838  1.00720.00           H  
ATOM    126 3HD1 LEU A   7       1.487  30.532 -32.587  1.00720.00           H  
ATOM    127 1HD2 LEU A   7      -0.476  32.840 -31.966  1.00720.00           H  
ATOM    128 2HD2 LEU A   7      -0.823  31.115 -31.699  1.00720.00           H  
ATOM    129 3HD2 LEU A   7      -0.966  32.271 -30.353  1.00720.00           H  
ATOM    130  N   ILE A   8       1.388  29.372 -26.873  1.00400.00           N  
ATOM    131  CA  ILE A   8       1.438  28.191 -26.031  1.00400.00           C  
ATOM    132  C   ILE A   8       0.184  28.069 -25.190  1.00400.00           C  
ATOM    133  O   ILE A   8      -0.284  26.962 -24.942  1.00400.00           O  
ATOM    134  CB  ILE A   8       2.665  28.212 -25.114  1.00600.00           C  
ATOM    135  CG1 ILE A   8       3.942  28.059 -25.946  1.00600.00           C  
ATOM    136  CG2 ILE A   8       2.552  27.096 -24.082  1.00600.00           C  
ATOM    137  CD1 ILE A   8       5.210  28.350 -25.172  1.00600.00           C  
ATOM    138  H   ILE A   8       2.135  30.047 -26.768  1.00480.00           H  
ATOM    139  HA  ILE A   8       1.503  27.315 -26.670  1.00480.00           H  
ATOM    140  HB  ILE A   8       2.720  29.172 -24.600  1.00720.00           H  
ATOM    141 1HG1 ILE A   8       3.998  27.041 -26.328  1.00720.00           H  
ATOM    142 2HG1 ILE A   8       3.897  28.742 -26.795  1.00720.00           H  
ATOM    143 1HG2 ILE A   8       3.422  27.121 -23.425  1.00720.00           H  
ATOM    144 2HG2 ILE A   8       1.648  27.237 -23.491  1.00720.00           H  
ATOM    145 3HG2 ILE A   8       2.508  26.134 -24.590  1.00720.00           H  
ATOM    146 1HD1 ILE A   8       6.073  28.222 -25.826  1.00720.00           H  
ATOM    147 2HD1 ILE A   8       5.183  29.375 -24.802  1.00720.00           H  
ATOM    148 3HD1 ILE A   8       5.288  27.663 -24.331  1.00720.00           H  
ATOM    149  N   LEU A   9      -0.341  29.205 -24.730  1.00400.00           N  
ATOM    150  CA  LEU A   9      -1.521  29.226 -23.887  1.00400.00           C  
ATOM    151  C   LEU A   9      -2.747  28.689 -24.615  1.00400.00           C  
ATOM    152  O   LEU A   9      -3.669  28.173 -23.982  1.00400.00           O  
ATOM    153  CB  LEU A   9      -1.784  30.652 -23.412  1.00600.00           C  
ATOM    154  CG  LEU A   9      -0.729  31.224 -22.459  1.00600.00           C  
ATOM    155  CD1 LEU A   9      -1.039  32.689 -22.187  1.00600.00           C  
ATOM    156  CD2 LEU A   9      -0.720  30.409 -21.173  1.00600.00           C  
ATOM    157  H   LEU A   9       0.069  30.093 -24.993  1.00480.00           H  
ATOM    158  HA  LEU A   9      -1.334  28.596 -23.019  1.00480.00           H  
ATOM    159 1HB  LEU A   9      -1.838  31.306 -24.281  1.00720.00           H  
ATOM    160 2HB  LEU A   9      -2.746  30.680 -22.902  1.00720.00           H  
ATOM    161  HG  LEU A   9       0.254  31.170 -22.927  1.00720.00           H  
ATOM    162 1HD1 LEU A   9      -0.285  33.102 -21.517  1.00720.00           H  
ATOM    163 2HD1 LEU A   9      -1.031  33.241 -23.126  1.00720.00           H  
ATOM    164 3HD1 LEU A   9      -2.021  32.773 -21.723  1.00720.00           H  
ATOM    165 1HD2 LEU A   9       0.034  30.810 -20.494  1.00720.00           H  
ATOM    166 2HD2 LEU A   9      -1.701  30.464 -20.700  1.00720.00           H  
ATOM    167 3HD2 LEU A   9      -0.484  29.371 -21.405  1.00720.00           H  
ATOM    168  N   TRP A  10      -2.767  28.810 -25.943  1.00400.00           N  
ATOM    169  CA  TRP A  10      -3.867  28.279 -26.716  1.00400.00           C  
ATOM    170  C   TRP A  10      -3.633  26.797 -26.918  1.00400.00           C  
ATOM    171  O   TRP A  10      -4.568  26.001 -26.824  1.00400.00           O  
ATOM    172  CB  TRP A  10      -3.977  28.998 -28.056  1.00600.00           C  
ATOM    173  CG  TRP A  10      -4.432  30.414 -27.908  1.00600.00           C  
ATOM    174  CD1 TRP A  10      -3.685  31.539 -28.087  1.00600.00           C  
ATOM    175  CD2 TRP A  10      -5.756  30.866 -27.538  1.00600.00           C  
ATOM    176  NE1 TRP A  10      -4.452  32.657 -27.858  1.00600.00           N  
ATOM    177  CE2 TRP A  10      -5.722  32.262 -27.520  1.00600.00           C  
ATOM    178  CE3 TRP A  10      -6.951  30.206 -27.224  1.00600.00           C  
ATOM    179  CZ2 TRP A  10      -6.838  33.020 -27.201  1.00600.00           C  
ATOM    180  CZ3 TRP A  10      -8.071  30.965 -26.904  1.00600.00           C  
ATOM    181  CH2 TRP A  10      -8.015  32.336 -26.894  1.00600.00           C  
ATOM    182  H   TRP A  10      -1.996  29.233 -26.438  1.00480.00           H  
ATOM    183  HA  TRP A  10      -4.795  28.417 -26.160  1.00480.00           H  
ATOM    184 1HB  TRP A  10      -3.010  28.996 -28.558  1.00720.00           H  
ATOM    185 2HB  TRP A  10      -4.684  28.472 -28.697  1.00720.00           H  
ATOM    186  HD1 TRP A  10      -2.635  31.551 -28.369  1.00720.00           H  
ATOM    187  HE1 TRP A  10      -4.133  33.613 -27.925  1.00720.00           H  
ATOM    188  HE3 TRP A  10      -7.001  29.117 -27.233  1.00720.00           H  
ATOM    189  HZ2 TRP A  10      -6.814  34.110 -27.186  1.00720.00           H  
ATOM    190  HZ3 TRP A  10      -8.997  30.442 -26.661  1.00720.00           H  
ATOM    191  HH2 TRP A  10      -8.911  32.901 -26.637  1.00720.00           H  
ATOM    192  N   LEU A  11      -2.361  26.435 -27.109  1.00400.00           N  
ATOM    193  CA  LEU A  11      -1.966  25.046 -27.272  1.00400.00           C  
ATOM    194  C   LEU A  11      -2.275  24.242 -26.022  1.00356.68           C  
ATOM    195  O   LEU A  11      -2.622  23.068 -26.109  1.00400.00           O  
ATOM    196  CB  LEU A  11      -0.476  24.945 -27.597  1.00600.00           C  
ATOM    197  CG  LEU A  11      -0.062  25.486 -28.963  1.00600.00           C  
ATOM    198  CD1 LEU A  11       1.455  25.453 -29.077  1.00600.00           C  
ATOM    199  CD2 LEU A  11      -0.716  24.640 -30.044  1.00600.00           C  
ATOM    200  H   LEU A  11      -1.650  27.154 -27.181  1.00480.00           H  
ATOM    201  HA  LEU A  11      -2.529  24.623 -28.101  1.00480.00           H  
ATOM    202 1HB  LEU A  11       0.092  25.479 -26.840  1.00720.00           H  
ATOM    203 2HB  LEU A  11      -0.188  23.894 -27.566  1.00720.00           H  
ATOM    204  HG  LEU A  11      -0.390  26.521 -29.063  1.00720.00           H  
ATOM    205 1HD1 LEU A  11       1.754  25.842 -30.050  1.00720.00           H  
ATOM    206 2HD1 LEU A  11       1.897  26.064 -28.293  1.00720.00           H  
ATOM    207 3HD1 LEU A  11       1.803  24.426 -28.975  1.00720.00           H  
ATOM    208 1HD2 LEU A  11      -0.430  25.020 -31.025  1.00720.00           H  
ATOM    209 2HD2 LEU A  11      -0.387  23.605 -29.945  1.00720.00           H  
ATOM    210 3HD2 LEU A  11      -1.800  24.688 -29.939  1.00720.00           H  
ATOM    211  N   ARG A  12      -2.230  24.880 -24.847  1.00283.04           N  
ATOM    212  CA  ARG A  12      -2.585  24.192 -23.604  1.00256.59           C  
ATOM    213  C   ARG A  12      -4.020  23.617 -23.581  1.00212.36           C  
ATOM    214  O   ARG A  12      -4.341  22.818 -22.699  1.00292.84           O  
ATOM    215  CB  ARG A  12      -2.416  25.125 -22.413  1.00384.88           C  
ATOM    216  CG  ARG A  12      -0.980  25.473 -22.052  1.00384.88           C  
ATOM    217  CD  ARG A  12      -0.919  26.405 -20.899  1.00384.88           C  
ATOM    218  NE  ARG A  12      -1.419  25.777 -19.687  1.00384.88           N  
ATOM    219  CZ  ARG A  12      -1.648  26.394 -18.517  1.00384.88           C  
ATOM    220  NH1 ARG A  12      -1.418  27.681 -18.365  1.00384.88           N  
ATOM    221  NH2 ARG A  12      -2.113  25.661 -17.526  1.00384.88           N  
ATOM    222  H   ARG A  12      -1.915  25.841 -24.808  1.00339.65           H  
ATOM    223  HA  ARG A  12      -1.890  23.363 -23.477  1.00307.91           H  
ATOM    224 1HB  ARG A  12      -2.936  26.062 -22.611  1.00461.86           H  
ATOM    225 2HB  ARG A  12      -2.876  24.679 -21.531  1.00461.86           H  
ATOM    226 1HG  ARG A  12      -0.445  24.564 -21.781  1.00461.86           H  
ATOM    227 2HG  ARG A  12      -0.485  25.942 -22.895  1.00461.86           H  
ATOM    228 1HD  ARG A  12       0.113  26.708 -20.725  1.00461.86           H  
ATOM    229 2HD  ARG A  12      -1.528  27.284 -21.104  1.00461.86           H  
ATOM    230  HE  ARG A  12      -1.631  24.788 -19.713  1.00461.86           H  
ATOM    231 1HH1 ARG A  12      -1.060  28.225 -19.138  1.00461.86           H  
ATOM    232 2HH1 ARG A  12      -1.598  28.124 -17.476  1.00461.86           H  
ATOM    233 1HH2 ARG A  12      -2.276  24.675 -17.698  1.00461.86           H  
ATOM    234 2HH2 ARG A  12      -2.304  26.074 -16.626  1.00461.86           H  
ATOM    235  N   GLY A  13      -4.863  23.977 -24.557  1.00179.37           N  
ATOM    236  CA  GLY A  13      -6.186  23.396 -24.681  1.00206.01           C  
ATOM    237  C   GLY A  13      -6.378  22.766 -26.068  1.00191.30           C  
ATOM    238  O   GLY A  13      -7.127  21.800 -26.217  1.00276.30           O  
ATOM    239  H   GLY A  13      -4.591  24.669 -25.241  1.00215.24           H  
ATOM    240 1HA  GLY A  13      -6.325  22.642 -23.910  1.00247.21           H  
ATOM    241 2HA  GLY A  13      -6.939  24.167 -24.519  1.00247.21           H  
ATOM    242  N   ASP A  14      -5.695  23.315 -27.080  1.00145.82           N  
ATOM    243  CA  ASP A  14      -5.793  22.816 -28.451  1.00157.54           C  
ATOM    244  C   ASP A  14      -4.946  21.572 -28.728  1.00 96.79           C  
ATOM    245  O   ASP A  14      -5.359  20.693 -29.484  1.00116.55           O  
ATOM    246  CB  ASP A  14      -5.389  23.916 -29.435  1.00236.31           C  
ATOM    247  CG  ASP A  14      -6.379  25.070 -29.468  1.00236.31           C  
ATOM    248  OD1 ASP A  14      -7.485  24.895 -29.013  1.00236.31           O  
ATOM    249  OD2 ASP A  14      -6.021  26.117 -29.952  1.00236.31           O  
ATOM    250  H   ASP A  14      -5.108  24.119 -26.910  1.00174.98           H  
ATOM    251  HA  ASP A  14      -6.835  22.557 -28.639  1.00189.05           H  
ATOM    252 1HB  ASP A  14      -4.410  24.308 -29.163  1.00283.57           H  
ATOM    253 2HB  ASP A  14      -5.309  23.497 -30.438  1.00283.57           H  
ATOM    254  N   ASP A  15      -3.757  21.512 -28.138  1.00 76.87           N  
ATOM    255  CA  ASP A  15      -2.853  20.391 -28.336  1.00 70.03           C  
ATOM    256  C   ASP A  15      -3.193  19.267 -27.374  1.00 59.43           C  
ATOM    257  O   ASP A  15      -3.093  19.437 -26.159  1.00 61.16           O  
ATOM    258  CB  ASP A  15      -1.390  20.820 -28.154  1.00105.05           C  
ATOM    259  CG  ASP A  15      -0.398  19.707 -28.482  1.00105.05           C  
ATOM    260  OD1 ASP A  15      -0.828  18.591 -28.669  1.00105.05           O  
ATOM    261  OD2 ASP A  15       0.778  19.977 -28.540  1.00105.05           O  
ATOM    262  H   ASP A  15      -3.459  22.251 -27.525  1.00 92.24           H  
ATOM    263  HA  ASP A  15      -2.980  20.020 -29.353  1.00 84.04           H  
ATOM    264 1HB  ASP A  15      -1.178  21.675 -28.796  1.00126.05           H  
ATOM    265 2HB  ASP A  15      -1.229  21.136 -27.125  1.00126.05           H  
ATOM    266  N   GLU A  16      -3.575  18.118 -27.928  1.00 55.23           N  
ATOM    267  CA  GLU A  16      -3.950  16.958 -27.132  1.00 51.12           C  
ATOM    268  C   GLU A  16      -2.783  16.483 -26.267  1.00 46.10           C  
ATOM    269  O   GLU A  16      -3.001  15.949 -25.181  1.00 37.96           O  
ATOM    270  CB  GLU A  16      -4.411  15.816 -28.045  1.00 76.68           C  
ATOM    271  CG  GLU A  16      -5.707  16.080 -28.812  1.00 76.68           C  
ATOM    272  CD  GLU A  16      -6.935  16.240 -27.953  1.00 76.68           C  
ATOM    273  OE1 GLU A  16      -7.170  15.405 -27.110  1.00 76.68           O  
ATOM    274  OE2 GLU A  16      -7.648  17.200 -28.149  1.00 76.68           O  
ATOM    275  H   GLU A  16      -3.622  18.055 -28.936  1.00 66.28           H  
ATOM    276  HA  GLU A  16      -4.769  17.236 -26.474  1.00 61.34           H  
ATOM    277 1HB  GLU A  16      -3.632  15.607 -28.777  1.00 92.02           H  
ATOM    278 2HB  GLU A  16      -4.553  14.911 -27.454  1.00 92.02           H  
ATOM    279 1HG  GLU A  16      -5.577  16.991 -29.397  1.00 92.02           H  
ATOM    280 2HG  GLU A  16      -5.867  15.260 -29.510  1.00 92.02           H  
ATOM    281  N   ALA A  17      -1.551  16.677 -26.746  1.00 55.86           N  
ATOM    282  CA  ALA A  17      -0.368  16.309 -25.982  1.00 57.72           C  
ATOM    283  C   ALA A  17      -0.267  17.175 -24.737  1.00 50.57           C  
ATOM    284  O   ALA A  17       0.090  16.689 -23.662  1.00 49.12           O  
ATOM    285  CB  ALA A  17       0.888  16.448 -26.826  1.00 86.58           C  
ATOM    286  H   ALA A  17      -1.423  17.122 -27.648  1.00 67.03           H  
ATOM    287  HA  ALA A  17      -0.474  15.271 -25.666  1.00 69.26           H  
ATOM    288 1HB  ALA A  17       1.757  16.151 -26.239  1.00103.90           H  
ATOM    289 2HB  ALA A  17       0.808  15.809 -27.704  1.00103.90           H  
ATOM    290 3HB  ALA A  17       1.004  17.483 -27.142  1.00103.90           H  
ATOM    291  N   TYR A  18      -0.588  18.462 -24.876  1.00 50.44           N  
ATOM    292  CA  TYR A  18      -0.556  19.343 -23.727  1.00 47.77           C  
ATOM    293  C   TYR A  18      -1.684  18.978 -22.788  1.00 39.69           C  
ATOM    294  O   TYR A  18      -1.512  19.038 -21.573  1.00 38.71           O  
ATOM    295  CB  TYR A  18      -0.627  20.809 -24.140  1.00 71.66           C  
ATOM    296  CG  TYR A  18       0.657  21.306 -24.768  1.00 71.66           C  
ATOM    297  CD1 TYR A  18       1.701  20.423 -25.000  1.00 71.66           C  
ATOM    298  CD2 TYR A  18       0.804  22.644 -25.094  1.00 71.66           C  
ATOM    299  CE1 TYR A  18       2.877  20.876 -25.565  1.00 71.66           C  
ATOM    300  CE2 TYR A  18       1.977  23.101 -25.658  1.00 71.66           C  
ATOM    301  CZ  TYR A  18       3.012  22.221 -25.897  1.00 71.66           C  
ATOM    302  OH  TYR A  18       4.185  22.671 -26.458  1.00 71.66           O  
ATOM    303  H   TYR A  18      -0.866  18.825 -25.778  1.00 60.53           H  
ATOM    304  HA  TYR A  18       0.382  19.185 -23.193  1.00 57.32           H  
ATOM    305 1HB  TYR A  18      -1.435  20.947 -24.858  1.00 85.99           H  
ATOM    306 2HB  TYR A  18      -0.846  21.427 -23.270  1.00 85.99           H  
ATOM    307  HD1 TYR A  18       1.598  19.372 -24.737  1.00 85.99           H  
ATOM    308  HD2 TYR A  18      -0.006  23.339 -24.901  1.00 85.99           H  
ATOM    309  HE1 TYR A  18       3.696  20.180 -25.749  1.00 85.99           H  
ATOM    310  HE2 TYR A  18       2.087  24.155 -25.915  1.00 85.99           H  
ATOM    311  HH  TYR A  18       4.767  21.925 -26.621  1.00 85.99           H  
ATOM    312  N   LEU A  19      -2.817  18.541 -23.338  1.00 35.96           N  
ATOM    313  CA  LEU A  19      -3.903  18.079 -22.489  1.00 29.59           C  
ATOM    314  C   LEU A  19      -3.459  16.864 -21.688  1.00 25.65           C  
ATOM    315  O   LEU A  19      -3.837  16.737 -20.527  1.00 22.45           O  
ATOM    316  CB  LEU A  19      -5.154  17.749 -23.310  1.00 44.38           C  
ATOM    317  CG  LEU A  19      -5.875  18.953 -23.924  1.00 44.38           C  
ATOM    318  CD1 LEU A  19      -6.995  18.464 -24.826  1.00 44.38           C  
ATOM    319  CD2 LEU A  19      -6.422  19.828 -22.804  1.00 44.38           C  
ATOM    320  H   LEU A  19      -2.930  18.550 -24.344  1.00 43.15           H  
ATOM    321  HA  LEU A  19      -4.157  18.874 -21.790  1.00 35.51           H  
ATOM    322 1HB  LEU A  19      -4.876  17.084 -24.124  1.00 53.26           H  
ATOM    323 2HB  LEU A  19      -5.864  17.228 -22.669  1.00 53.26           H  
ATOM    324  HG  LEU A  19      -5.177  19.531 -24.531  1.00 53.26           H  
ATOM    325 1HD1 LEU A  19      -7.505  19.320 -25.267  1.00 53.26           H  
ATOM    326 2HD1 LEU A  19      -6.581  17.844 -25.616  1.00 53.26           H  
ATOM    327 3HD1 LEU A  19      -7.703  17.881 -24.240  1.00 53.26           H  
ATOM    328 1HD2 LEU A  19      -6.937  20.686 -23.234  1.00 53.26           H  
ATOM    329 2HD2 LEU A  19      -7.121  19.251 -22.200  1.00 53.26           H  
ATOM    330 3HD2 LEU A  19      -5.599  20.173 -22.178  1.00 53.26           H  
ATOM    331  N   HIS A  20      -2.621  16.002 -22.282  1.00 28.26           N  
ATOM    332  CA  HIS A  20      -2.084  14.843 -21.572  1.00 27.61           C  
ATOM    333  C   HIS A  20      -1.206  15.295 -20.413  1.00 28.04           C  
ATOM    334  O   HIS A  20      -1.240  14.697 -19.338  1.00 25.19           O  
ATOM    335  CB  HIS A  20      -1.269  13.953 -22.515  1.00 41.41           C  
ATOM    336  CG  HIS A  20      -2.109  13.319 -23.566  1.00 41.41           C  
ATOM    337  ND1 HIS A  20      -1.586  12.752 -24.707  1.00 41.41           N  
ATOM    338  CD2 HIS A  20      -3.444  13.179 -23.649  1.00 41.41           C  
ATOM    339  CE1 HIS A  20      -2.576  12.293 -25.455  1.00 41.41           C  
ATOM    340  NE2 HIS A  20      -3.719  12.544 -24.837  1.00 41.41           N  
ATOM    341  H   HIS A  20      -2.377  16.136 -23.254  1.00 33.91           H  
ATOM    342  HA  HIS A  20      -2.893  14.250 -21.161  1.00 33.13           H  
ATOM    343 1HB  HIS A  20      -0.481  14.525 -22.996  1.00 49.70           H  
ATOM    344 2HB  HIS A  20      -0.793  13.159 -21.941  1.00 49.70           H  
ATOM    345  HD1 HIS A  20      -0.619  12.564 -24.881  1.00 49.70           H  
ATOM    346  HD2 HIS A  20      -4.252  13.477 -22.984  1.00 49.70           H  
ATOM    347  HE1 HIS A  20      -2.370  11.807 -26.409  1.00 49.70           H  
ATOM    348  N   GLU A  21      -0.455  16.380 -20.623  1.00 34.20           N  
ATOM    349  CA  GLU A  21       0.364  16.951 -19.563  1.00 37.83           C  
ATOM    350  C   GLU A  21      -0.521  17.474 -18.431  1.00 31.49           C  
ATOM    351  O   GLU A  21      -0.199  17.289 -17.258  1.00 31.10           O  
ATOM    352  CB  GLU A  21       1.243  18.080 -20.108  1.00 56.74           C  
ATOM    353  CG  GLU A  21       2.339  17.627 -21.063  1.00 56.74           C  
ATOM    354  CD  GLU A  21       3.111  18.776 -21.650  1.00 56.74           C  
ATOM    355  OE1 GLU A  21       2.705  19.897 -21.459  1.00 56.74           O  
ATOM    356  OE2 GLU A  21       4.111  18.532 -22.285  1.00 56.74           O  
ATOM    357  H   GLU A  21      -0.435  16.797 -21.548  1.00 41.04           H  
ATOM    358  HA  GLU A  21       1.008  16.168 -19.161  1.00 45.40           H  
ATOM    359 1HB  GLU A  21       0.633  18.815 -20.625  1.00 68.09           H  
ATOM    360 2HB  GLU A  21       1.728  18.590 -19.276  1.00 68.09           H  
ATOM    361 1HG  GLU A  21       3.029  16.978 -20.525  1.00 68.09           H  
ATOM    362 2HG  GLU A  21       1.890  17.045 -21.867  1.00 68.09           H  
ATOM    363  N   HIS A  22      -1.654  18.089 -18.790  1.00 29.50           N  
ATOM    364  CA  HIS A  22      -2.592  18.605 -17.799  1.00 26.75           C  
ATOM    365  C   HIS A  22      -3.291  17.474 -17.065  1.00 19.03           C  
ATOM    366  O   HIS A  22      -3.564  17.597 -15.871  1.00 19.38           O  
ATOM    367  CB  HIS A  22      -3.611  19.546 -18.442  1.00 40.12           C  
ATOM    368  CG  HIS A  22      -3.011  20.854 -18.845  1.00 40.12           C  
ATOM    369  ND1 HIS A  22      -2.261  20.997 -19.985  1.00 40.12           N  
ATOM    370  CD2 HIS A  22      -3.044  22.075 -18.261  1.00 40.12           C  
ATOM    371  CE1 HIS A  22      -1.854  22.245 -20.092  1.00 40.12           C  
ATOM    372  NE2 HIS A  22      -2.314  22.929 -19.056  1.00 40.12           N  
ATOM    373  H   HIS A  22      -1.849  18.230 -19.774  1.00 35.40           H  
ATOM    374  HA  HIS A  22      -2.041  19.179 -17.056  1.00 32.10           H  
ATOM    375 1HB  HIS A  22      -4.037  19.076 -19.329  1.00 48.15           H  
ATOM    376 2HB  HIS A  22      -4.426  19.740 -17.746  1.00 48.15           H  
ATOM    377  HD1 HIS A  22      -1.857  20.240 -20.501  1.00 48.15           H  
ATOM    378  HD2 HIS A  22      -3.512  22.444 -17.348  1.00 48.15           H  
ATOM    379  HE1 HIS A  22      -1.240  22.551 -20.939  1.00 48.15           H  
ATOM    380  N   ILE A  23      -3.542  16.364 -17.765  1.00 15.26           N  
ATOM    381  CA  ILE A  23      -4.095  15.178 -17.133  1.00 12.68           C  
ATOM    382  C   ILE A  23      -3.152  14.669 -16.077  1.00 15.53           C  
ATOM    383  O   ILE A  23      -3.580  14.368 -14.966  1.00 15.44           O  
ATOM    384  CB  ILE A  23      -4.353  14.044 -18.130  1.00 19.02           C  
ATOM    385  CG1 ILE A  23      -5.499  14.384 -19.069  1.00 19.02           C  
ATOM    386  CG2 ILE A  23      -4.646  12.776 -17.367  1.00 19.02           C  
ATOM    387  CD1 ILE A  23      -5.614  13.467 -20.248  1.00 19.02           C  
ATOM    388  H   ILE A  23      -3.347  16.341 -18.754  1.00 18.31           H  
ATOM    389  HA  ILE A  23      -5.038  15.442 -16.655  1.00 15.22           H  
ATOM    390  HB  ILE A  23      -3.467  13.892 -18.743  1.00 22.82           H  
ATOM    391 1HG1 ILE A  23      -6.424  14.301 -18.509  1.00 22.82           H  
ATOM    392 2HG1 ILE A  23      -5.397  15.406 -19.418  1.00 22.82           H  
ATOM    393 1HG2 ILE A  23      -4.803  11.969 -18.075  1.00 22.82           H  
ATOM    394 2HG2 ILE A  23      -3.802  12.534 -16.723  1.00 22.82           H  
ATOM    395 3HG2 ILE A  23      -5.540  12.912 -16.759  1.00 22.82           H  
ATOM    396 1HD1 ILE A  23      -6.471  13.756 -20.855  1.00 22.82           H  
ATOM    397 2HD1 ILE A  23      -4.713  13.519 -20.848  1.00 22.82           H  
ATOM    398 3HD1 ILE A  23      -5.746  12.454 -19.888  1.00 22.82           H  
ATOM    399  N   ASN A  24      -1.864  14.592 -16.428  1.00 20.63           N  
ATOM    400  CA  ASN A  24      -0.837  14.136 -15.507  1.00 26.75           C  
ATOM    401  C   ASN A  24      -0.773  15.030 -14.276  1.00 27.02           C  
ATOM    402  O   ASN A  24      -0.670  14.535 -13.152  1.00 29.84           O  
ATOM    403  CB  ASN A  24       0.503  14.074 -16.204  1.00 40.12           C  
ATOM    404  CG  ASN A  24       0.591  12.920 -17.161  1.00 40.12           C  
ATOM    405  OD1 ASN A  24      -0.172  11.952 -17.062  1.00 40.12           O  
ATOM    406  ND2 ASN A  24       1.510  13.002 -18.089  1.00 40.12           N  
ATOM    407  H   ASN A  24      -1.593  14.838 -17.372  1.00 24.76           H  
ATOM    408  HA  ASN A  24      -1.090  13.132 -15.178  1.00 32.10           H  
ATOM    409 1HB  ASN A  24       0.677  14.999 -16.752  1.00 48.15           H  
ATOM    410 2HB  ASN A  24       1.297  13.976 -15.463  1.00 48.15           H  
ATOM    411 1HD2 ASN A  24       1.615  12.264 -18.755  1.00 48.15           H  
ATOM    412 2HD2 ASN A  24       2.105  13.803 -18.132  1.00 48.15           H  
ATOM    413  N   LEU A  25      -0.868  16.342 -14.488  1.00 26.87           N  
ATOM    414  CA  LEU A  25      -0.871  17.283 -13.382  1.00 30.18           C  
ATOM    415  C   LEU A  25      -2.101  17.095 -12.496  1.00 25.12           C  
ATOM    416  O   LEU A  25      -1.997  17.136 -11.269  1.00 28.59           O  
ATOM    417  CB  LEU A  25      -0.836  18.715 -13.923  1.00 45.27           C  
ATOM    418  CG  LEU A  25       0.472  19.140 -14.599  1.00 45.27           C  
ATOM    419  CD1 LEU A  25       0.277  20.498 -15.256  1.00 45.27           C  
ATOM    420  CD2 LEU A  25       1.580  19.185 -13.559  1.00 45.27           C  
ATOM    421  H   LEU A  25      -0.917  16.696 -15.436  1.00 32.24           H  
ATOM    422  HA  LEU A  25       0.020  17.111 -12.779  1.00 36.22           H  
ATOM    423 1HB  LEU A  25      -1.638  18.833 -14.650  1.00 54.32           H  
ATOM    424 2HB  LEU A  25      -1.020  19.403 -13.097  1.00 54.32           H  
ATOM    425  HG  LEU A  25       0.737  18.423 -15.373  1.00 54.32           H  
ATOM    426 1HD1 LEU A  25       1.203  20.802 -15.744  1.00 54.32           H  
ATOM    427 2HD1 LEU A  25      -0.519  20.434 -15.997  1.00 54.32           H  
ATOM    428 3HD1 LEU A  25       0.008  21.232 -14.497  1.00 54.32           H  
ATOM    429 1HD2 LEU A  25       2.514  19.484 -14.035  1.00 54.32           H  
ATOM    430 2HD2 LEU A  25       1.322  19.905 -12.782  1.00 54.32           H  
ATOM    431 3HD2 LEU A  25       1.700  18.197 -13.114  1.00 54.32           H  
ATOM    432  N   GLY A  26      -3.254  16.840 -13.118  1.00 19.40           N  
ATOM    433  CA  GLY A  26      -4.491  16.618 -12.385  1.00 17.65           C  
ATOM    434  C   GLY A  26      -4.426  15.363 -11.525  1.00 18.66           C  
ATOM    435  O   GLY A  26      -4.732  15.416 -10.332  1.00 22.50           O  
ATOM    436  H   GLY A  26      -3.285  16.830 -14.128  1.00 23.28           H  
ATOM    437 1HA  GLY A  26      -4.695  17.483 -11.754  1.00 21.18           H  
ATOM    438 2HA  GLY A  26      -5.318  16.536 -13.089  1.00 21.18           H  
ATOM    439  N   ILE A  27      -3.995  14.246 -12.117  1.00 19.10           N  
ATOM    440  CA  ILE A  27      -3.927  12.993 -11.380  1.00 26.16           C  
ATOM    441  C   ILE A  27      -2.826  13.008 -10.326  1.00 33.27           C  
ATOM    442  O   ILE A  27      -2.944  12.336  -9.304  1.00 42.56           O  
ATOM    443  CB  ILE A  27      -3.748  11.784 -12.338  1.00 39.24           C  
ATOM    444  CG1 ILE A  27      -2.428  11.857 -13.078  1.00 39.24           C  
ATOM    445  CG2 ILE A  27      -4.917  11.690 -13.308  1.00 39.24           C  
ATOM    446  CD1 ILE A  27      -2.130  10.622 -13.893  1.00 39.24           C  
ATOM    447  H   ILE A  27      -3.741  14.264 -13.095  1.00 22.92           H  
ATOM    448  HA  ILE A  27      -4.876  12.856 -10.863  1.00 31.39           H  
ATOM    449  HB  ILE A  27      -3.707  10.876 -11.754  1.00 47.09           H  
ATOM    450 1HG1 ILE A  27      -2.451  12.713 -13.737  1.00 47.09           H  
ATOM    451 2HG1 ILE A  27      -1.617  11.995 -12.363  1.00 47.09           H  
ATOM    452 1HG2 ILE A  27      -4.787  10.822 -13.953  1.00 47.09           H  
ATOM    453 2HG2 ILE A  27      -5.847  11.588 -12.749  1.00 47.09           H  
ATOM    454 3HG2 ILE A  27      -4.959  12.592 -13.917  1.00 47.09           H  
ATOM    455 1HD1 ILE A  27      -1.173  10.742 -14.402  1.00 47.09           H  
ATOM    456 2HD1 ILE A  27      -2.085   9.755 -13.234  1.00 47.09           H  
ATOM    457 3HD1 ILE A  27      -2.916  10.478 -14.632  1.00 47.09           H  
ATOM    458  N   SER A  28      -1.808  13.856 -10.485  1.00 34.01           N  
ATOM    459  CA  SER A  28      -0.791  13.943  -9.445  1.00 43.54           C  
ATOM    460  C   SER A  28      -1.370  14.505  -8.137  1.00 47.79           C  
ATOM    461  O   SER A  28      -0.767  14.340  -7.076  1.00 62.00           O  
ATOM    462  CB  SER A  28       0.371  14.820  -9.878  1.00 65.31           C  
ATOM    463  OG  SER A  28       0.023  16.178  -9.887  1.00 65.31           O  
ATOM    464  H   SER A  28      -1.700  14.396 -11.335  1.00 40.81           H  
ATOM    465  HA  SER A  28      -0.414  12.938  -9.247  1.00 52.25           H  
ATOM    466 1HB  SER A  28       1.214  14.663  -9.206  1.00 78.37           H  
ATOM    467 2HB  SER A  28       0.692  14.521 -10.874  1.00 78.37           H  
ATOM    468  HG  SER A  28      -0.756  16.263 -10.444  1.00 78.37           H  
ATOM    469  N   LYS A  29      -2.527  15.177  -8.208  1.00 41.39           N  
ATOM    470  CA  LYS A  29      -3.136  15.752  -7.025  1.00 51.80           C  
ATOM    471  C   LYS A  29      -4.440  15.053  -6.627  1.00 53.25           C  
ATOM    472  O   LYS A  29      -4.800  15.047  -5.446  1.00 70.06           O  
ATOM    473  CB  LYS A  29      -3.408  17.236  -7.265  1.00 77.70           C  
ATOM    474  CG  LYS A  29      -2.164  18.049  -7.605  1.00 77.70           C  
ATOM    475  CD  LYS A  29      -1.152  18.036  -6.469  1.00 77.70           C  
ATOM    476  CE  LYS A  29       0.053  18.906  -6.798  1.00 77.70           C  
ATOM    477  NZ  LYS A  29       1.069  18.893  -5.707  1.00 77.70           N  
ATOM    478  H   LYS A  29      -3.010  15.294  -9.087  1.00 49.67           H  
ATOM    479  HA  LYS A  29      -2.438  15.652  -6.195  1.00 62.16           H  
ATOM    480 1HB  LYS A  29      -4.117  17.348  -8.085  1.00 93.24           H  
ATOM    481 2HB  LYS A  29      -3.861  17.673  -6.375  1.00 93.24           H  
ATOM    482 1HG  LYS A  29      -1.696  17.638  -8.500  1.00 93.24           H  
ATOM    483 2HG  LYS A  29      -2.451  19.080  -7.812  1.00 93.24           H  
ATOM    484 1HD  LYS A  29      -1.621  18.406  -5.556  1.00 93.24           H  
ATOM    485 2HD  LYS A  29      -0.814  17.015  -6.295  1.00 93.24           H  
ATOM    486 1HE  LYS A  29       0.515  18.541  -7.714  1.00 93.24           H  
ATOM    487 2HE  LYS A  29      -0.278  19.932  -6.957  1.00 93.24           H  
ATOM    488 1HZ  LYS A  29       1.850  19.478  -5.967  1.00 93.24           H  
ATOM    489 2HZ  LYS A  29       0.655  19.242  -4.854  1.00 93.24           H  
ATOM    490 3HZ  LYS A  29       1.392  17.947  -5.562  1.00 93.24           H  
ATOM    491  N   HIS A  30      -5.145  14.464  -7.600  1.00 48.77           N  
ATOM    492  CA  HIS A  30      -6.435  13.846  -7.303  1.00 64.10           C  
ATOM    493  C   HIS A  30      -6.496  12.323  -7.484  1.00 79.41           C  
ATOM    494  O   HIS A  30      -7.447  11.684  -7.023  1.00120.12           O  
ATOM    495  CB  HIS A  30      -7.517  14.473  -8.194  1.00 96.15           C  
ATOM    496  CG  HIS A  30      -7.687  15.950  -8.006  1.00 96.15           C  
ATOM    497  ND1 HIS A  30      -8.152  16.505  -6.834  1.00 96.15           N  
ATOM    498  CD2 HIS A  30      -7.464  16.984  -8.851  1.00 96.15           C  
ATOM    499  CE1 HIS A  30      -8.203  17.820  -6.965  1.00 96.15           C  
ATOM    500  NE2 HIS A  30      -7.793  18.135  -8.180  1.00 96.15           N  
ATOM    501  H   HIS A  30      -4.818  14.494  -8.556  1.00 58.52           H  
ATOM    502  HA  HIS A  30      -6.695  14.055  -6.266  1.00 76.92           H  
ATOM    503 1HB  HIS A  30      -7.269  14.293  -9.241  1.00115.38           H  
ATOM    504 2HB  HIS A  30      -8.475  13.992  -7.998  1.00115.38           H  
ATOM    505  HD2 HIS A  30      -7.094  16.916  -9.874  1.00115.38           H  
ATOM    506  HE1 HIS A  30      -8.533  18.524  -6.200  1.00115.38           H  
ATOM    507  HE2 HIS A  30      -7.730  19.069  -8.561  1.00115.38           H  
ATOM    508  N   LEU A  31      -5.507  11.716  -8.133  1.00 99.08           N  
ATOM    509  CA  LEU A  31      -5.591  10.280  -8.336  1.00149.70           C  
ATOM    510  C   LEU A  31      -5.046   9.528  -7.159  1.00143.56           C  
ATOM    511  O   LEU A  31      -3.855   9.224  -7.090  1.00216.08           O  
ATOM    512  CB  LEU A  31      -4.832   9.856  -9.579  1.00224.55           C  
ATOM    513  CG  LEU A  31      -4.912   8.374  -9.930  1.00224.55           C  
ATOM    514  CD1 LEU A  31      -6.356   8.022 -10.249  1.00224.55           C  
ATOM    515  CD2 LEU A  31      -3.986   8.091 -11.099  1.00224.55           C  
ATOM    516  H   LEU A  31      -4.708  12.211  -8.497  1.00118.90           H  
ATOM    517  HA  LEU A  31      -6.640  10.010  -8.462  1.00179.64           H  
ATOM    518 1HB  LEU A  31      -5.236  10.412 -10.420  1.00269.46           H  
ATOM    519 2HB  LEU A  31      -3.781  10.109  -9.459  1.00269.46           H  
ATOM    520  HG  LEU A  31      -4.604   7.775  -9.073  1.00269.46           H  
ATOM    521 1HD1 LEU A  31      -6.428   6.963 -10.496  1.00269.46           H  
ATOM    522 2HD1 LEU A  31      -6.982   8.236  -9.383  1.00269.46           H  
ATOM    523 3HD1 LEU A  31      -6.696   8.615 -11.097  1.00269.46           H  
ATOM    524 1HD2 LEU A  31      -4.035   7.031 -11.350  1.00269.46           H  
ATOM    525 2HD2 LEU A  31      -4.293   8.684 -11.960  1.00269.46           H  
ATOM    526 3HD2 LEU A  31      -2.964   8.351 -10.825  1.00269.46           H  
ATOM    527  N   HIS A  32      -5.940   9.189  -6.256  1.00170.39           N  
ATOM    528  CA  HIS A  32      -5.564   8.426  -5.088  1.00216.13           C  
ATOM    529  C   HIS A  32      -6.160   7.021  -5.163  1.00191.00           C  
ATOM    530  O   HIS A  32      -5.763   6.129  -4.412  1.00249.10           O  
ATOM    531  CB  HIS A  32      -6.018   9.177  -3.840  1.00324.19           C  
ATOM    532  CG  HIS A  32      -5.389  10.536  -3.779  1.00324.19           C  
ATOM    533  ND1 HIS A  32      -4.052  10.728  -3.505  1.00324.19           N  
ATOM    534  CD2 HIS A  32      -5.908  11.765  -4.004  1.00324.19           C  
ATOM    535  CE1 HIS A  32      -3.777  12.021  -3.560  1.00324.19           C  
ATOM    536  NE2 HIS A  32      -4.885  12.670  -3.865  1.00324.19           N  
ATOM    537  H   HIS A  32      -6.890   9.519  -6.385  1.00204.47           H  
ATOM    538  HA  HIS A  32      -4.480   8.325  -5.046  1.00259.36           H  
ATOM    539 1HB  HIS A  32      -7.102   9.292  -3.844  1.00389.03           H  
ATOM    540 2HB  HIS A  32      -5.739   8.621  -2.946  1.00389.03           H  
ATOM    541  HD2 HIS A  32      -6.941  11.995  -4.264  1.00389.03           H  
ATOM    542  HE1 HIS A  32      -2.799  12.473  -3.391  1.00389.03           H  
ATOM    543  HE2 HIS A  32      -4.973  13.671  -3.990  1.00389.03           H  
ATOM    544  N   SER A  33      -7.092   6.826  -6.097  1.00181.67           N  
ATOM    545  CA  SER A  33      -7.708   5.530  -6.337  1.00218.97           C  
ATOM    546  C   SER A  33      -7.014   4.834  -7.498  1.00144.44           C  
ATOM    547  O   SER A  33      -6.613   5.475  -8.466  1.00163.01           O  
ATOM    548  CB  SER A  33      -9.184   5.684  -6.634  1.00328.45           C  
ATOM    549  OG  SER A  33      -9.759   4.449  -6.963  1.00328.45           O  
ATOM    550  H   SER A  33      -7.384   7.600  -6.674  1.00218.00           H  
ATOM    551  HA  SER A  33      -7.589   4.914  -5.445  1.00262.76           H  
ATOM    552 1HB  SER A  33      -9.687   6.103  -5.763  1.00394.15           H  
ATOM    553 2HB  SER A  33      -9.319   6.383  -7.458  1.00394.15           H  
ATOM    554  HG  SER A  33      -9.322   4.157  -7.767  1.00394.15           H  
ATOM    555  N   VAL A  34      -6.865   3.525  -7.395  1.00147.61           N  
ATOM    556  CA  VAL A  34      -6.197   2.745  -8.431  1.00157.11           C  
ATOM    557  C   VAL A  34      -7.130   2.464  -9.613  1.00125.62           C  
ATOM    558  O   VAL A  34      -8.260   2.014  -9.417  1.00181.58           O  
ATOM    559  CB  VAL A  34      -5.685   1.422  -7.825  1.00235.67           C  
ATOM    560  CG1 VAL A  34      -5.057   0.547  -8.892  1.00235.67           C  
ATOM    561  CG2 VAL A  34      -4.682   1.733  -6.725  1.00235.67           C  
ATOM    562  H   VAL A  34      -7.220   3.053  -6.574  1.00177.13           H  
ATOM    563  HA  VAL A  34      -5.341   3.317  -8.791  1.00188.53           H  
ATOM    564  HB  VAL A  34      -6.526   0.875  -7.405  1.00282.80           H  
ATOM    565 1HG1 VAL A  34      -4.714  -0.386  -8.445  1.00282.80           H  
ATOM    566 2HG1 VAL A  34      -5.796   0.330  -9.659  1.00282.80           H  
ATOM    567 3HG1 VAL A  34      -4.210   1.068  -9.339  1.00282.80           H  
ATOM    568 1HG2 VAL A  34      -4.328   0.806  -6.279  1.00282.80           H  
ATOM    569 2HG2 VAL A  34      -3.837   2.278  -7.147  1.00282.80           H  
ATOM    570 3HG2 VAL A  34      -5.160   2.343  -5.959  1.00282.80           H  
ATOM    571  N   PHE A  35      -6.661   2.737 -10.839  1.00 82.01           N  
ATOM    572  CA  PHE A  35      -7.475   2.468 -12.028  1.00 67.77           C  
ATOM    573  C   PHE A  35      -7.630   0.969 -12.188  1.00 88.54           C  
ATOM    574  O   PHE A  35      -6.698   0.218 -11.907  1.00119.77           O  
ATOM    575  CB  PHE A  35      -6.833   3.006 -13.313  1.00101.66           C  
ATOM    576  CG  PHE A  35      -6.821   4.499 -13.466  1.00101.66           C  
ATOM    577  CD1 PHE A  35      -5.619   5.182 -13.575  1.00101.66           C  
ATOM    578  CD2 PHE A  35      -7.999   5.227 -13.501  1.00101.66           C  
ATOM    579  CE1 PHE A  35      -5.595   6.554 -13.733  1.00101.66           C  
ATOM    580  CE2 PHE A  35      -7.973   6.600 -13.649  1.00101.66           C  
ATOM    581  CZ  PHE A  35      -6.772   7.263 -13.770  1.00101.66           C  
ATOM    582  H   PHE A  35      -5.732   3.121 -10.945  1.00 98.41           H  
ATOM    583  HA  PHE A  35      -8.461   2.915 -11.896  1.00 81.32           H  
ATOM    584 1HB  PHE A  35      -5.802   2.658 -13.366  1.00121.99           H  
ATOM    585 2HB  PHE A  35      -7.354   2.587 -14.173  1.00121.99           H  
ATOM    586  HD1 PHE A  35      -4.685   4.621 -13.546  1.00121.99           H  
ATOM    587  HD2 PHE A  35      -8.953   4.705 -13.410  1.00121.99           H  
ATOM    588  HE1 PHE A  35      -4.643   7.073 -13.825  1.00121.99           H  
ATOM    589  HE2 PHE A  35      -8.901   7.166 -13.671  1.00121.99           H  
ATOM    590  HZ  PHE A  35      -6.757   8.345 -13.889  1.00121.99           H  
ATOM    591  N   LEU A  36      -8.789   0.533 -12.665  1.00111.48           N  
ATOM    592  CA  LEU A  36      -9.044  -0.894 -12.808  1.00156.38           C  
ATOM    593  C   LEU A  36      -8.087  -1.549 -13.803  1.00107.01           C  
ATOM    594  O   LEU A  36      -7.589  -2.653 -13.575  1.00158.00           O  
ATOM    595  CB  LEU A  36     -10.473  -1.117 -13.293  1.00234.57           C  
ATOM    596  CG  LEU A  36     -11.597  -0.719 -12.330  1.00234.57           C  
ATOM    597  CD1 LEU A  36     -12.923  -0.903 -13.051  1.00234.57           C  
ATOM    598  CD2 LEU A  36     -11.513  -1.538 -11.050  1.00234.57           C  
ATOM    599  H   LEU A  36      -9.515   1.195 -12.900  1.00133.78           H  
ATOM    600  HA  LEU A  36      -8.914  -1.366 -11.837  1.00187.66           H  
ATOM    601 1HB  LEU A  36     -10.617  -0.547 -14.209  1.00281.48           H  
ATOM    602 2HB  LEU A  36     -10.595  -2.171 -13.530  1.00281.48           H  
ATOM    603  HG  LEU A  36     -11.505   0.338 -12.079  1.00281.48           H  
ATOM    604 1HD1 LEU A  36     -13.738  -0.604 -12.402  1.00281.48           H  
ATOM    605 2HD1 LEU A  36     -12.936  -0.287 -13.950  1.00281.48           H  
ATOM    606 3HD1 LEU A  36     -13.046  -1.949 -13.327  1.00281.48           H  
ATOM    607 1HD2 LEU A  36     -12.317  -1.248 -10.377  1.00281.48           H  
ATOM    608 2HD2 LEU A  36     -11.600  -2.596 -11.280  1.00281.48           H  
ATOM    609 3HD2 LEU A  36     -10.554  -1.353 -10.568  1.00281.48           H  
ATOM    610  N   ASP A  37      -7.840  -0.860 -14.910  1.00 69.32           N  
ATOM    611  CA  ASP A  37      -6.916  -1.316 -15.936  1.00 60.18           C  
ATOM    612  C   ASP A  37      -6.562  -0.163 -16.869  1.00 44.72           C  
ATOM    613  O   ASP A  37      -6.995   0.970 -16.643  1.00 60.93           O  
ATOM    614  CB  ASP A  37      -7.513  -2.499 -16.710  1.00 90.27           C  
ATOM    615  CG  ASP A  37      -8.832  -2.165 -17.381  1.00 90.27           C  
ATOM    616  OD1 ASP A  37      -9.068  -1.007 -17.627  1.00 90.27           O  
ATOM    617  OD2 ASP A  37      -9.589  -3.068 -17.646  1.00 90.27           O  
ATOM    618  H   ASP A  37      -8.299   0.028 -15.038  1.00 83.18           H  
ATOM    619  HA  ASP A  37      -5.999  -1.654 -15.451  1.00 72.22           H  
ATOM    620 1HB  ASP A  37      -6.810  -2.839 -17.469  1.00108.32           H  
ATOM    621 2HB  ASP A  37      -7.676  -3.333 -16.027  1.00108.32           H  
ATOM    622  N   HIS A  38      -5.803  -0.467 -17.925  1.00 38.03           N  
ATOM    623  CA  HIS A  38      -5.427   0.510 -18.946  1.00 29.97           C  
ATOM    624  C   HIS A  38      -6.624   1.199 -19.568  1.00 23.57           C  
ATOM    625  O   HIS A  38      -6.577   2.401 -19.831  1.00 22.30           O  
ATOM    626  CB  HIS A  38      -4.636  -0.128 -20.084  1.00 44.95           C  
ATOM    627  CG  HIS A  38      -4.322   0.868 -21.160  1.00 44.95           C  
ATOM    628  ND1 HIS A  38      -3.345   1.830 -21.020  1.00 44.95           N  
ATOM    629  CD2 HIS A  38      -4.879   1.068 -22.379  1.00 44.95           C  
ATOM    630  CE1 HIS A  38      -3.312   2.579 -22.109  1.00 44.95           C  
ATOM    631  NE2 HIS A  38      -4.236   2.142 -22.950  1.00 44.95           N  
ATOM    632  H   HIS A  38      -5.476  -1.417 -18.029  1.00 45.64           H  
ATOM    633  HA  HIS A  38      -4.803   1.280 -18.495  1.00 35.96           H  
ATOM    634 1HB  HIS A  38      -3.700  -0.536 -19.702  1.00 53.95           H  
ATOM    635 2HB  HIS A  38      -5.204  -0.948 -20.521  1.00 53.95           H  
ATOM    636  HD1 HIS A  38      -2.630   1.832 -20.321  1.00 53.95           H  
ATOM    637  HD2 HIS A  38      -5.685   0.566 -22.915  1.00 53.95           H  
ATOM    638  HE1 HIS A  38      -2.600   3.400 -22.192  1.00 53.95           H  
ATOM    639  N   GLU A  39      -7.671   0.429 -19.847  1.00 27.04           N  
ATOM    640  CA  GLU A  39      -8.867   0.957 -20.473  1.00 28.63           C  
ATOM    641  C   GLU A  39      -9.571   1.942 -19.563  1.00 22.67           C  
ATOM    642  O   GLU A  39     -10.012   2.990 -20.027  1.00 21.44           O  
ATOM    643  CB  GLU A  39      -9.815  -0.178 -20.848  1.00 42.95           C  
ATOM    644  CG  GLU A  39     -11.106   0.271 -21.514  1.00 42.95           C  
ATOM    645  CD  GLU A  39     -10.902   0.922 -22.854  1.00 42.95           C  
ATOM    646  OE1 GLU A  39      -9.874   0.708 -23.454  1.00 42.95           O  
ATOM    647  OE2 GLU A  39     -11.783   1.638 -23.279  1.00 42.95           O  
ATOM    648  H   GLU A  39      -7.644  -0.553 -19.605  1.00 32.45           H  
ATOM    649  HA  GLU A  39      -8.576   1.483 -21.383  1.00 34.36           H  
ATOM    650 1HB  GLU A  39      -9.310  -0.865 -21.526  1.00 51.53           H  
ATOM    651 2HB  GLU A  39     -10.081  -0.740 -19.953  1.00 51.53           H  
ATOM    652 1HG  GLU A  39     -11.752  -0.597 -21.640  1.00 51.53           H  
ATOM    653 2HG  GLU A  39     -11.611   0.970 -20.849  1.00 51.53           H  
ATOM    654  N   GLU A  40      -9.647   1.627 -18.267  1.00 21.38           N  
ATOM    655  CA  GLU A  40     -10.267   2.534 -17.310  1.00 19.28           C  
ATOM    656  C   GLU A  40      -9.480   3.829 -17.257  1.00 15.87           C  
ATOM    657  O   GLU A  40     -10.067   4.907 -17.308  1.00 14.64           O  
ATOM    658  CB  GLU A  40     -10.327   1.910 -15.911  1.00 28.92           C  
ATOM    659  CG  GLU A  40     -11.002   2.783 -14.849  1.00 28.92           C  
ATOM    660  CD  GLU A  40     -12.488   2.956 -15.061  1.00 28.92           C  
ATOM    661  OE1 GLU A  40     -13.073   2.139 -15.730  1.00 28.92           O  
ATOM    662  OE2 GLU A  40     -13.037   3.910 -14.551  1.00 28.92           O  
ATOM    663  H   GLU A  40      -9.281   0.737 -17.947  1.00 25.66           H  
ATOM    664  HA  GLU A  40     -11.281   2.758 -17.642  1.00 23.14           H  
ATOM    665 1HB  GLU A  40     -10.864   0.962 -15.960  1.00 34.70           H  
ATOM    666 2HB  GLU A  40      -9.316   1.695 -15.569  1.00 34.70           H  
ATOM    667 1HG  GLU A  40     -10.841   2.335 -13.870  1.00 34.70           H  
ATOM    668 2HG  GLU A  40     -10.525   3.762 -14.851  1.00 34.70           H  
ATOM    669  N   LYS A  41      -8.155   3.708 -17.184  1.00 16.54           N  
ATOM    670  CA  LYS A  41      -7.250   4.849 -17.178  1.00 15.24           C  
ATOM    671  C   LYS A  41      -7.501   5.752 -18.374  1.00 13.23           C  
ATOM    672  O   LYS A  41      -7.756   6.947 -18.216  1.00 12.25           O  
ATOM    673  CB  LYS A  41      -5.810   4.340 -17.164  1.00 22.86           C  
ATOM    674  CG  LYS A  41      -4.726   5.397 -17.161  1.00 22.86           C  
ATOM    675  CD  LYS A  41      -3.356   4.741 -17.060  1.00 22.86           C  
ATOM    676  CE  LYS A  41      -2.230   5.763 -17.092  1.00 22.86           C  
ATOM    677  NZ  LYS A  41      -0.892   5.116 -16.981  1.00 22.86           N  
ATOM    678  H   LYS A  41      -7.750   2.781 -17.129  1.00 19.85           H  
ATOM    679  HA  LYS A  41      -7.429   5.433 -16.276  1.00 18.29           H  
ATOM    680 1HB  LYS A  41      -5.659   3.713 -16.285  1.00 27.43           H  
ATOM    681 2HB  LYS A  41      -5.640   3.712 -18.035  1.00 27.43           H  
ATOM    682 1HG  LYS A  41      -4.777   5.971 -18.087  1.00 27.43           H  
ATOM    683 2HG  LYS A  41      -4.865   6.075 -16.326  1.00 27.43           H  
ATOM    684 1HD  LYS A  41      -3.294   4.177 -16.128  1.00 27.43           H  
ATOM    685 2HD  LYS A  41      -3.226   4.049 -17.890  1.00 27.43           H  
ATOM    686 1HE  LYS A  41      -2.276   6.314 -18.029  1.00 27.43           H  
ATOM    687 2HE  LYS A  41      -2.354   6.462 -16.265  1.00 27.43           H  
ATOM    688 1HZ  LYS A  41      -0.173   5.825 -17.008  1.00 27.43           H  
ATOM    689 2HZ  LYS A  41      -0.832   4.610 -16.108  1.00 27.43           H  
ATOM    690 3HZ  LYS A  41      -0.761   4.475 -17.750  1.00 27.43           H  
ATOM    691  N   ARG A  42      -7.442   5.159 -19.565  1.00 14.26           N  
ATOM    692  CA  ARG A  42      -7.681   5.845 -20.823  1.00 14.39           C  
ATOM    693  C   ARG A  42      -9.032   6.547 -20.871  1.00 12.95           C  
ATOM    694  O   ARG A  42      -9.116   7.698 -21.301  1.00 12.47           O  
ATOM    695  CB  ARG A  42      -7.568   4.858 -21.969  1.00 21.59           C  
ATOM    696  CG  ARG A  42      -7.787   5.438 -23.354  1.00 21.59           C  
ATOM    697  CD  ARG A  42      -7.594   4.405 -24.401  1.00 21.59           C  
ATOM    698  NE  ARG A  42      -6.203   3.992 -24.494  1.00 21.59           N  
ATOM    699  CZ  ARG A  42      -5.263   4.627 -25.218  1.00 21.59           C  
ATOM    700  NH1 ARG A  42      -5.570   5.693 -25.927  1.00 21.59           N  
ATOM    701  NH2 ARG A  42      -4.030   4.161 -25.206  1.00 21.59           N  
ATOM    702  H   ARG A  42      -7.216   4.174 -19.605  1.00 17.11           H  
ATOM    703  HA  ARG A  42      -6.903   6.599 -20.948  1.00 17.27           H  
ATOM    704 1HB  ARG A  42      -6.579   4.401 -21.958  1.00 25.90           H  
ATOM    705 2HB  ARG A  42      -8.295   4.057 -21.832  1.00 25.90           H  
ATOM    706 1HG  ARG A  42      -8.805   5.820 -23.432  1.00 25.90           H  
ATOM    707 2HG  ARG A  42      -7.077   6.247 -23.530  1.00 25.90           H  
ATOM    708 1HD  ARG A  42      -8.196   3.527 -24.164  1.00 25.90           H  
ATOM    709 2HD  ARG A  42      -7.898   4.803 -25.369  1.00 25.90           H  
ATOM    710  HE  ARG A  42      -5.901   3.183 -23.962  1.00 25.90           H  
ATOM    711 1HH1 ARG A  42      -6.517   6.043 -25.929  1.00 25.90           H  
ATOM    712 2HH1 ARG A  42      -4.857   6.161 -26.467  1.00 25.90           H  
ATOM    713 1HH2 ARG A  42      -3.823   3.341 -24.646  1.00 25.90           H  
ATOM    714 2HH2 ARG A  42      -3.306   4.617 -25.740  1.00 25.90           H  
ATOM    715  N   ARG A  43     -10.084   5.856 -20.431  1.00 13.35           N  
ATOM    716  CA  ARG A  43     -11.413   6.440 -20.431  1.00 13.35           C  
ATOM    717  C   ARG A  43     -11.498   7.641 -19.512  1.00  9.89           C  
ATOM    718  O   ARG A  43     -12.096   8.647 -19.880  1.00  8.36           O  
ATOM    719  CB  ARG A  43     -12.459   5.422 -20.012  1.00 20.02           C  
ATOM    720  CG  ARG A  43     -12.739   4.329 -21.028  1.00 20.02           C  
ATOM    721  CD  ARG A  43     -13.738   3.356 -20.521  1.00 20.02           C  
ATOM    722  NE  ARG A  43     -13.961   2.273 -21.461  1.00 20.02           N  
ATOM    723  CZ  ARG A  43     -14.915   1.331 -21.338  1.00 20.02           C  
ATOM    724  NH1 ARG A  43     -15.749   1.363 -20.320  1.00 20.02           N  
ATOM    725  NH2 ARG A  43     -15.007   0.375 -22.245  1.00 20.02           N  
ATOM    726  H   ARG A  43      -9.969   4.907 -20.104  1.00 16.02           H  
ATOM    727  HA  ARG A  43     -11.642   6.767 -21.446  1.00 16.02           H  
ATOM    728 1HB  ARG A  43     -12.139   4.936 -19.090  1.00 24.03           H  
ATOM    729 2HB  ARG A  43     -13.400   5.930 -19.804  1.00 24.03           H  
ATOM    730 1HG  ARG A  43     -13.144   4.780 -21.934  1.00 24.03           H  
ATOM    731 2HG  ARG A  43     -11.826   3.793 -21.275  1.00 24.03           H  
ATOM    732 1HD  ARG A  43     -13.387   2.928 -19.582  1.00 24.03           H  
ATOM    733 2HD  ARG A  43     -14.688   3.864 -20.355  1.00 24.03           H  
ATOM    734  HE  ARG A  43     -13.326   2.198 -22.253  1.00 24.03           H  
ATOM    735 1HH1 ARG A  43     -15.671   2.095 -19.628  1.00 24.03           H  
ATOM    736 2HH1 ARG A  43     -16.464   0.656 -20.230  1.00 24.03           H  
ATOM    737 1HH2 ARG A  43     -14.359   0.358 -23.022  1.00 24.03           H  
ATOM    738 2HH2 ARG A  43     -15.720  -0.335 -22.161  1.00 24.03           H  
ATOM    739  N   ARG A  44     -10.873   7.551 -18.336  1.00 10.07           N  
ATOM    740  CA  ARG A  44     -10.894   8.661 -17.391  1.00  8.76           C  
ATOM    741  C   ARG A  44     -10.110   9.842 -17.909  1.00  7.23           C  
ATOM    742  O   ARG A  44     -10.459  10.988 -17.631  1.00  6.72           O  
ATOM    743  CB  ARG A  44     -10.332   8.210 -16.057  1.00 13.14           C  
ATOM    744  CG  ARG A  44     -11.204   7.160 -15.418  1.00 13.14           C  
ATOM    745  CD  ARG A  44     -12.495   7.723 -15.022  1.00 13.14           C  
ATOM    746  NE  ARG A  44     -13.415   6.680 -14.658  1.00 13.14           N  
ATOM    747  CZ  ARG A  44     -14.725   6.859 -14.449  1.00 13.14           C  
ATOM    748  NH1 ARG A  44     -15.253   8.064 -14.507  1.00 13.14           N  
ATOM    749  NH2 ARG A  44     -15.464   5.796 -14.201  1.00 13.14           N  
ATOM    750  H   ARG A  44     -10.403   6.696 -18.077  1.00 12.08           H  
ATOM    751  HA  ARG A  44     -11.929   8.967 -17.242  1.00 10.51           H  
ATOM    752 1HB  ARG A  44      -9.336   7.790 -16.194  1.00 15.77           H  
ATOM    753 2HB  ARG A  44     -10.253   9.054 -15.375  1.00 15.77           H  
ATOM    754 1HG  ARG A  44     -11.411   6.367 -16.131  1.00 15.77           H  
ATOM    755 2HG  ARG A  44     -10.727   6.742 -14.534  1.00 15.77           H  
ATOM    756 1HD  ARG A  44     -12.357   8.371 -14.157  1.00 15.77           H  
ATOM    757 2HD  ARG A  44     -12.926   8.292 -15.844  1.00 15.77           H  
ATOM    758  HE  ARG A  44     -13.066   5.726 -14.608  1.00 15.77           H  
ATOM    759 1HH1 ARG A  44     -14.668   8.874 -14.682  1.00 15.77           H  
ATOM    760 2HH1 ARG A  44     -16.248   8.189 -14.369  1.00 15.77           H  
ATOM    761 1HH2 ARG A  44     -15.013   4.886 -14.184  1.00 15.77           H  
ATOM    762 2HH2 ARG A  44     -16.461   5.898 -14.050  1.00 15.77           H  
ATOM    763  N   PHE A  45      -9.089   9.567 -18.716  1.00  7.73           N  
ATOM    764  CA  PHE A  45      -8.311  10.619 -19.333  1.00  7.83           C  
ATOM    765  C   PHE A  45      -9.147  11.346 -20.381  1.00  7.44           C  
ATOM    766  O   PHE A  45      -9.070  12.570 -20.506  1.00  7.50           O  
ATOM    767  CB  PHE A  45      -7.052  10.020 -19.945  1.00 11.75           C  
ATOM    768  CG  PHE A  45      -6.054   9.608 -18.902  1.00 11.75           C  
ATOM    769  CD1 PHE A  45      -6.366   9.704 -17.551  1.00 11.75           C  
ATOM    770  CD2 PHE A  45      -4.798   9.150 -19.258  1.00 11.75           C  
ATOM    771  CE1 PHE A  45      -5.449   9.347 -16.583  1.00 11.75           C  
ATOM    772  CE2 PHE A  45      -3.877   8.798 -18.291  1.00 11.75           C  
ATOM    773  CZ  PHE A  45      -4.204   8.896 -16.952  1.00 11.75           C  
ATOM    774  H   PHE A  45      -8.821   8.602 -18.878  1.00  9.28           H  
ATOM    775  HA  PHE A  45      -8.022  11.336 -18.564  1.00  9.40           H  
ATOM    776 1HB  PHE A  45      -7.311   9.141 -20.528  1.00 14.09           H  
ATOM    777 2HB  PHE A  45      -6.583  10.730 -20.620  1.00 14.09           H  
ATOM    778  HD1 PHE A  45      -7.349  10.069 -17.257  1.00 14.09           H  
ATOM    779  HD2 PHE A  45      -4.536   9.078 -20.315  1.00 14.09           H  
ATOM    780  HE1 PHE A  45      -5.711   9.427 -15.529  1.00 14.09           H  
ATOM    781  HE2 PHE A  45      -2.890   8.444 -18.585  1.00 14.09           H  
ATOM    782  HZ  PHE A  45      -3.477   8.618 -16.192  1.00 14.09           H  
ATOM    783  N   ASN A  46      -9.987  10.591 -21.091  1.00  7.66           N  
ATOM    784  CA  ASN A  46     -10.887  11.172 -22.072  1.00  7.93           C  
ATOM    785  C   ASN A  46     -11.972  11.993 -21.380  1.00  6.91           C  
ATOM    786  O   ASN A  46     -12.320  13.077 -21.850  1.00  7.40           O  
ATOM    787  CB  ASN A  46     -11.482  10.087 -22.942  1.00 11.89           C  
ATOM    788  CG  ASN A  46     -10.471   9.531 -23.907  1.00 11.89           C  
ATOM    789  OD1 ASN A  46      -9.471  10.188 -24.224  1.00 11.89           O  
ATOM    790  ND2 ASN A  46     -10.709   8.335 -24.380  1.00 11.89           N  
ATOM    791  H   ASN A  46      -9.978   9.585 -20.968  1.00  9.19           H  
ATOM    792  HA  ASN A  46     -10.319  11.853 -22.706  1.00  9.52           H  
ATOM    793 1HB  ASN A  46     -11.855   9.276 -22.317  1.00 14.27           H  
ATOM    794 2HB  ASN A  46     -12.326  10.486 -23.503  1.00 14.27           H  
ATOM    795 1HD2 ASN A  46     -10.070   7.917 -25.026  1.00 14.27           H  
ATOM    796 2HD2 ASN A  46     -11.531   7.841 -24.097  1.00 14.27           H  
ATOM    797  N   VAL A  47     -12.476  11.482 -20.249  1.00  6.12           N  
ATOM    798  CA  VAL A  47     -13.465  12.193 -19.448  1.00  5.70           C  
ATOM    799  C   VAL A  47     -12.903  13.505 -18.943  1.00  4.97           C  
ATOM    800  O   VAL A  47     -13.587  14.525 -18.989  1.00  5.04           O  
ATOM    801  CB  VAL A  47     -13.938  11.351 -18.250  1.00  8.55           C  
ATOM    802  CG1 VAL A  47     -14.777  12.214 -17.330  1.00  8.55           C  
ATOM    803  CG2 VAL A  47     -14.771  10.177 -18.735  1.00  8.55           C  
ATOM    804  H   VAL A  47     -12.170  10.570 -19.941  1.00  7.34           H  
ATOM    805  HA  VAL A  47     -14.330  12.406 -20.079  1.00  6.84           H  
ATOM    806  HB  VAL A  47     -13.073  10.993 -17.692  1.00 10.26           H  
ATOM    807 1HG1 VAL A  47     -15.107  11.618 -16.481  1.00 10.26           H  
ATOM    808 2HG1 VAL A  47     -14.181  13.055 -16.975  1.00 10.26           H  
ATOM    809 3HG1 VAL A  47     -15.646  12.587 -17.872  1.00 10.26           H  
ATOM    810 1HG2 VAL A  47     -15.104   9.588 -17.881  1.00 10.26           H  
ATOM    811 2HG2 VAL A  47     -15.638  10.551 -19.278  1.00 10.26           H  
ATOM    812 3HG2 VAL A  47     -14.181   9.549 -19.396  1.00 10.26           H  
ATOM    813  N   PHE A  48     -11.657  13.468 -18.467  1.00  4.67           N  
ATOM    814  CA  PHE A  48     -10.970  14.657 -17.994  1.00  4.57           C  
ATOM    815  C   PHE A  48     -10.972  15.711 -19.083  1.00  5.17           C  
ATOM    816  O   PHE A  48     -11.371  16.845 -18.829  1.00  5.54           O  
ATOM    817  CB  PHE A  48      -9.526  14.327 -17.616  1.00  6.86           C  
ATOM    818  CG  PHE A  48      -8.716  15.488 -17.100  1.00  6.86           C  
ATOM    819  CD1 PHE A  48      -8.661  15.754 -15.741  1.00  6.86           C  
ATOM    820  CD2 PHE A  48      -8.008  16.313 -17.961  1.00  6.86           C  
ATOM    821  CE1 PHE A  48      -7.902  16.799 -15.253  1.00  6.86           C  
ATOM    822  CE2 PHE A  48      -7.246  17.358 -17.477  1.00  6.86           C  
ATOM    823  CZ  PHE A  48      -7.189  17.596 -16.120  1.00  6.86           C  
ATOM    824  H   PHE A  48     -11.169  12.585 -18.421  1.00  5.60           H  
ATOM    825  HA  PHE A  48     -11.493  15.049 -17.124  1.00  5.48           H  
ATOM    826 1HB  PHE A  48      -9.529  13.554 -16.850  1.00  8.23           H  
ATOM    827 2HB  PHE A  48      -9.010  13.918 -18.481  1.00  8.23           H  
ATOM    828  HD1 PHE A  48      -9.218  15.117 -15.053  1.00  8.23           H  
ATOM    829  HD2 PHE A  48      -8.047  16.121 -19.034  1.00  8.23           H  
ATOM    830  HE1 PHE A  48      -7.860  16.987 -14.181  1.00  8.23           H  
ATOM    831  HE2 PHE A  48      -6.687  17.993 -18.164  1.00  8.23           H  
ATOM    832  HZ  PHE A  48      -6.585  18.416 -15.735  1.00  8.23           H  
ATOM    833  N   LYS A  49     -10.548  15.329 -20.296  1.00  5.87           N  
ATOM    834  CA  LYS A  49     -10.512  16.253 -21.428  1.00  7.18           C  
ATOM    835  C   LYS A  49     -11.884  16.833 -21.738  1.00  6.69           C  
ATOM    836  O   LYS A  49     -12.005  18.026 -22.019  1.00  6.95           O  
ATOM    837  CB  LYS A  49     -10.002  15.552 -22.678  1.00 10.77           C  
ATOM    838  CG  LYS A  49      -8.535  15.179 -22.683  1.00 10.77           C  
ATOM    839  CD  LYS A  49      -8.206  14.464 -23.982  1.00 10.77           C  
ATOM    840  CE  LYS A  49      -6.767  14.005 -24.036  1.00 10.77           C  
ATOM    841  NZ  LYS A  49      -6.465  13.290 -25.310  1.00 10.77           N  
ATOM    842  H   LYS A  49     -10.219  14.377 -20.431  1.00  7.04           H  
ATOM    843  HA  LYS A  49      -9.842  17.078 -21.182  1.00  8.62           H  
ATOM    844 1HB  LYS A  49     -10.571  14.635 -22.836  1.00 12.92           H  
ATOM    845 2HB  LYS A  49     -10.176  16.191 -23.544  1.00 12.92           H  
ATOM    846 1HG  LYS A  49      -7.924  16.079 -22.601  1.00 12.92           H  
ATOM    847 2HG  LYS A  49      -8.314  14.527 -21.841  1.00 12.92           H  
ATOM    848 1HD  LYS A  49      -8.856  13.594 -24.090  1.00 12.92           H  
ATOM    849 2HD  LYS A  49      -8.389  15.136 -24.820  1.00 12.92           H  
ATOM    850 1HE  LYS A  49      -6.109  14.868 -23.950  1.00 12.92           H  
ATOM    851 2HE  LYS A  49      -6.577  13.332 -23.201  1.00 12.92           H  
ATOM    852 1HZ  LYS A  49      -5.494  12.995 -25.304  1.00 12.92           H  
ATOM    853 2HZ  LYS A  49      -7.064  12.481 -25.399  1.00 12.92           H  
ATOM    854 3HZ  LYS A  49      -6.630  13.925 -26.083  1.00 12.92           H  
ATOM    855  N   ALA A  50     -12.916  15.987 -21.673  1.00  6.46           N  
ATOM    856  CA  ALA A  50     -14.283  16.425 -21.915  1.00  6.53           C  
ATOM    857  C   ALA A  50     -14.688  17.480 -20.899  1.00  5.60           C  
ATOM    858  O   ALA A  50     -15.314  18.479 -21.257  1.00  6.06           O  
ATOM    859  CB  ALA A  50     -15.237  15.242 -21.859  1.00  9.79           C  
ATOM    860  H   ALA A  50     -12.749  15.010 -21.469  1.00  7.75           H  
ATOM    861  HA  ALA A  50     -14.328  16.874 -22.907  1.00  7.84           H  
ATOM    862 1HB  ALA A  50     -16.252  15.582 -22.064  1.00 11.75           H  
ATOM    863 2HB  ALA A  50     -14.945  14.504 -22.607  1.00 11.75           H  
ATOM    864 3HB  ALA A  50     -15.201  14.789 -20.871  1.00 11.75           H  
ATOM    865  N   ASN A  51     -14.308  17.260 -19.640  1.00  4.62           N  
ATOM    866  CA  ASN A  51     -14.603  18.195 -18.573  1.00  4.04           C  
ATOM    867  C   ASN A  51     -13.806  19.483 -18.725  1.00  4.34           C  
ATOM    868  O   ASN A  51     -14.326  20.556 -18.438  1.00  4.88           O  
ATOM    869  CB  ASN A  51     -14.368  17.541 -17.231  1.00  6.06           C  
ATOM    870  CG  ASN A  51     -15.460  16.559 -16.904  1.00  6.06           C  
ATOM    871  OD1 ASN A  51     -16.584  16.682 -17.405  1.00  6.06           O  
ATOM    872  ND2 ASN A  51     -15.155  15.596 -16.075  1.00  6.06           N  
ATOM    873  H   ASN A  51     -13.815  16.406 -19.413  1.00  5.54           H  
ATOM    874  HA  ASN A  51     -15.658  18.463 -18.636  1.00  4.85           H  
ATOM    875 1HB  ASN A  51     -13.411  17.017 -17.236  1.00  7.27           H  
ATOM    876 2HB  ASN A  51     -14.326  18.301 -16.450  1.00  7.27           H  
ATOM    877 1HD2 ASN A  51     -15.834  14.912 -15.798  1.00  7.27           H  
ATOM    878 2HD2 ASN A  51     -14.231  15.533 -15.705  1.00  7.27           H  
ATOM    879  N   VAL A  52     -12.567  19.392 -19.223  1.00  4.93           N  
ATOM    880  CA  VAL A  52     -11.773  20.592 -19.486  1.00  5.94           C  
ATOM    881  C   VAL A  52     -12.495  21.486 -20.470  1.00  6.67           C  
ATOM    882  O   VAL A  52     -12.618  22.693 -20.255  1.00  7.71           O  
ATOM    883  CB  VAL A  52     -10.387  20.249 -20.087  1.00  8.91           C  
ATOM    884  CG1 VAL A  52      -9.706  21.523 -20.556  1.00  8.91           C  
ATOM    885  CG2 VAL A  52      -9.512  19.565 -19.064  1.00  8.91           C  
ATOM    886  H   VAL A  52     -12.167  18.484 -19.411  1.00  5.92           H  
ATOM    887  HA  VAL A  52     -11.634  21.134 -18.550  1.00  7.13           H  
ATOM    888  HB  VAL A  52     -10.520  19.601 -20.950  1.00 10.69           H  
ATOM    889 1HG1 VAL A  52      -8.737  21.278 -20.993  1.00 10.69           H  
ATOM    890 2HG1 VAL A  52     -10.327  22.013 -21.305  1.00 10.69           H  
ATOM    891 3HG1 VAL A  52      -9.562  22.191 -19.708  1.00 10.69           H  
ATOM    892 1HG2 VAL A  52      -8.544  19.336 -19.508  1.00 10.69           H  
ATOM    893 2HG2 VAL A  52      -9.373  20.230 -18.221  1.00 10.69           H  
ATOM    894 3HG2 VAL A  52      -9.976  18.648 -18.722  1.00 10.69           H  
ATOM    895  N   ARG A  53     -12.973  20.875 -21.550  1.00  7.06           N  
ATOM    896  CA  ARG A  53     -13.673  21.582 -22.604  1.00  8.71           C  
ATOM    897  C   ARG A  53     -15.002  22.153 -22.109  1.00  7.96           C  
ATOM    898  O   ARG A  53     -15.336  23.298 -22.414  1.00  9.28           O  
ATOM    899  CB  ARG A  53     -13.909  20.631 -23.766  1.00 13.07           C  
ATOM    900  CG  ARG A  53     -12.643  20.219 -24.512  1.00 13.07           C  
ATOM    901  CD  ARG A  53     -12.925  19.196 -25.554  1.00 13.07           C  
ATOM    902  NE  ARG A  53     -11.714  18.729 -26.221  1.00 13.07           N  
ATOM    903  CZ  ARG A  53     -11.683  17.713 -27.109  1.00 13.07           C  
ATOM    904  NH1 ARG A  53     -12.802  17.096 -27.422  1.00 13.07           N  
ATOM    905  NH2 ARG A  53     -10.547  17.325 -27.671  1.00 13.07           N  
ATOM    906  H   ARG A  53     -12.819  19.878 -21.657  1.00  8.47           H  
ATOM    907  HA  ARG A  53     -13.044  22.405 -22.944  1.00 10.45           H  
ATOM    908 1HB  ARG A  53     -14.388  19.723 -23.404  1.00 15.68           H  
ATOM    909 2HB  ARG A  53     -14.583  21.093 -24.487  1.00 15.68           H  
ATOM    910 1HG  ARG A  53     -12.209  21.092 -25.000  1.00 15.68           H  
ATOM    911 2HG  ARG A  53     -11.922  19.802 -23.809  1.00 15.68           H  
ATOM    912 1HD  ARG A  53     -13.411  18.337 -25.092  1.00 15.68           H  
ATOM    913 2HD  ARG A  53     -13.586  19.621 -26.308  1.00 15.68           H  
ATOM    914  HE  ARG A  53     -10.840  19.188 -25.998  1.00 15.68           H  
ATOM    915 1HH1 ARG A  53     -13.673  17.385 -26.999  1.00 15.68           H  
ATOM    916 2HH1 ARG A  53     -12.790  16.335 -28.085  1.00 15.68           H  
ATOM    917 1HH2 ARG A  53      -9.664  17.772 -27.448  1.00 15.68           H  
ATOM    918 2HH2 ARG A  53     -10.548  16.562 -28.331  1.00 15.68           H  
ATOM    919  N   HIS A  54     -15.731  21.362 -21.313  1.00  6.50           N  
ATOM    920  CA  HIS A  54     -17.012  21.769 -20.739  1.00  7.02           C  
ATOM    921  C   HIS A  54     -16.871  22.969 -19.827  1.00  5.88           C  
ATOM    922  O   HIS A  54     -17.578  23.964 -19.986  1.00  6.01           O  
ATOM    923  CB  HIS A  54     -17.616  20.616 -19.932  1.00 10.53           C  
ATOM    924  CG  HIS A  54     -18.907  20.963 -19.260  1.00 10.53           C  
ATOM    925  ND1 HIS A  54     -20.089  21.117 -19.954  1.00 10.53           N  
ATOM    926  CD2 HIS A  54     -19.203  21.185 -17.956  1.00 10.53           C  
ATOM    927  CE1 HIS A  54     -21.057  21.419 -19.106  1.00 10.53           C  
ATOM    928  NE2 HIS A  54     -20.548  21.464 -17.887  1.00 10.53           N  
ATOM    929  H   HIS A  54     -15.406  20.425 -21.114  1.00  7.80           H  
ATOM    930  HA  HIS A  54     -17.707  22.032 -21.536  1.00  8.42           H  
ATOM    931 1HB  HIS A  54     -17.792  19.765 -20.591  1.00 12.64           H  
ATOM    932 2HB  HIS A  54     -16.910  20.296 -19.168  1.00 12.64           H  
ATOM    933  HD1 HIS A  54     -20.181  21.164 -20.949  1.00 12.64           H  
ATOM    934  HD2 HIS A  54     -18.599  21.174 -17.048  1.00 12.64           H  
ATOM    935  HE1 HIS A  54     -22.074  21.582 -19.463  1.00 12.64           H  
ATOM    936  N   ILE A  55     -15.954  22.858 -18.876  1.00  5.67           N  
ATOM    937  CA  ILE A  55     -15.664  23.903 -17.914  1.00  5.79           C  
ATOM    938  C   ILE A  55     -15.196  25.178 -18.572  1.00  7.60           C  
ATOM    939  O   ILE A  55     -15.658  26.260 -18.210  1.00  8.06           O  
ATOM    940  CB  ILE A  55     -14.614  23.404 -16.914  1.00  8.69           C  
ATOM    941  CG1 ILE A  55     -15.234  22.330 -16.015  1.00  8.69           C  
ATOM    942  CG2 ILE A  55     -14.019  24.549 -16.121  1.00  8.69           C  
ATOM    943  CD1 ILE A  55     -14.214  21.578 -15.211  1.00  8.69           C  
ATOM    944  H   ILE A  55     -15.425  22.001 -18.808  1.00  6.80           H  
ATOM    945  HA  ILE A  55     -16.579  24.123 -17.364  1.00  6.95           H  
ATOM    946  HB  ILE A  55     -13.810  22.917 -17.466  1.00 10.42           H  
ATOM    947 1HG1 ILE A  55     -15.934  22.803 -15.329  1.00 10.42           H  
ATOM    948 2HG1 ILE A  55     -15.783  21.619 -16.631  1.00 10.42           H  
ATOM    949 1HG2 ILE A  55     -13.264  24.165 -15.437  1.00 10.42           H  
ATOM    950 2HG2 ILE A  55     -13.560  25.261 -16.804  1.00 10.42           H  
ATOM    951 3HG2 ILE A  55     -14.799  25.046 -15.558  1.00 10.42           H  
ATOM    952 1HD1 ILE A  55     -14.708  20.833 -14.595  1.00 10.42           H  
ATOM    953 2HD1 ILE A  55     -13.519  21.085 -15.890  1.00 10.42           H  
ATOM    954 3HD1 ILE A  55     -13.671  22.275 -14.579  1.00 10.42           H  
ATOM    955  N   HIS A  56     -14.289  25.051 -19.537  1.00  9.79           N  
ATOM    956  CA  HIS A  56     -13.775  26.201 -20.255  1.00 13.41           C  
ATOM    957  C   HIS A  56     -14.888  26.960 -20.955  1.00 14.69           C  
ATOM    958  O   HIS A  56     -15.040  28.166 -20.751  1.00 17.76           O  
ATOM    959  CB  HIS A  56     -12.736  25.754 -21.285  1.00 20.12           C  
ATOM    960  CG  HIS A  56     -12.168  26.875 -22.091  1.00 20.12           C  
ATOM    961  ND1 HIS A  56     -11.266  27.780 -21.573  1.00 20.12           N  
ATOM    962  CD2 HIS A  56     -12.368  27.235 -23.378  1.00 20.12           C  
ATOM    963  CE1 HIS A  56     -10.937  28.652 -22.509  1.00 20.12           C  
ATOM    964  NE2 HIS A  56     -11.590  28.342 -23.614  1.00 20.12           N  
ATOM    965  H   HIS A  56     -13.928  24.137 -19.782  1.00 11.75           H  
ATOM    966  HA  HIS A  56     -13.292  26.885 -19.557  1.00 16.09           H  
ATOM    967 1HB  HIS A  56     -11.915  25.250 -20.773  1.00 24.14           H  
ATOM    968 2HB  HIS A  56     -13.184  25.034 -21.967  1.00 24.14           H  
ATOM    969  HD1 HIS A  56     -10.796  27.701 -20.693  1.00 24.14           H  
ATOM    970  HD2 HIS A  56     -12.987  26.821 -24.175  1.00 24.14           H  
ATOM    971  HE1 HIS A  56     -10.232  29.455 -22.296  1.00 24.14           H  
ATOM    972  N   GLN A  57     -15.675  26.246 -21.759  1.00 13.63           N  
ATOM    973  CA  GLN A  57     -16.766  26.854 -22.502  1.00 16.29           C  
ATOM    974  C   GLN A  57     -17.828  27.435 -21.588  1.00 15.33           C  
ATOM    975  O   GLN A  57     -18.412  28.473 -21.898  1.00 19.18           O  
ATOM    976  CB  GLN A  57     -17.391  25.834 -23.446  1.00 24.43           C  
ATOM    977  CG  GLN A  57     -16.492  25.444 -24.605  1.00 24.43           C  
ATOM    978  CD  GLN A  57     -17.112  24.378 -25.488  1.00 24.43           C  
ATOM    979  OE1 GLN A  57     -18.059  23.692 -25.094  1.00 24.43           O  
ATOM    980  NE2 GLN A  57     -16.579  24.235 -26.696  1.00 24.43           N  
ATOM    981  H   GLN A  57     -15.507  25.254 -21.879  1.00 16.36           H  
ATOM    982  HA  GLN A  57     -16.358  27.668 -23.098  1.00 19.55           H  
ATOM    983 1HB  GLN A  57     -17.641  24.929 -22.892  1.00 29.32           H  
ATOM    984 2HB  GLN A  57     -18.317  26.236 -23.857  1.00 29.32           H  
ATOM    985 1HG  GLN A  57     -16.306  26.327 -25.216  1.00 29.32           H  
ATOM    986 2HG  GLN A  57     -15.552  25.059 -24.212  1.00 29.32           H  
ATOM    987 1HE2 GLN A  57     -16.944  23.548 -27.326  1.00 29.32           H  
ATOM    988 2HE2 GLN A  57     -15.812  24.813 -26.975  1.00 29.32           H  
ATOM    989  N   HIS A  58     -18.082  26.774 -20.462  1.00 11.59           N  
ATOM    990  CA  HIS A  58     -19.055  27.271 -19.512  1.00 11.09           C  
ATOM    991  C   HIS A  58     -18.579  28.601 -18.935  1.00 12.22           C  
ATOM    992  O   HIS A  58     -19.344  29.561 -18.865  1.00 14.15           O  
ATOM    993  CB  HIS A  58     -19.306  26.272 -18.392  1.00 16.63           C  
ATOM    994  CG  HIS A  58     -20.471  26.657 -17.550  1.00 16.63           C  
ATOM    995  ND1 HIS A  58     -21.770  26.512 -17.990  1.00 16.63           N  
ATOM    996  CD2 HIS A  58     -20.552  27.191 -16.310  1.00 16.63           C  
ATOM    997  CE1 HIS A  58     -22.599  26.930 -17.056  1.00 16.63           C  
ATOM    998  NE2 HIS A  58     -21.887  27.342 -16.024  1.00 16.63           N  
ATOM    999  H   HIS A  58     -17.608  25.904 -20.258  1.00 13.91           H  
ATOM   1000  HA  HIS A  58     -20.002  27.451 -20.021  1.00 13.31           H  
ATOM   1001 1HB  HIS A  58     -19.496  25.284 -18.815  1.00 19.96           H  
ATOM   1002 2HB  HIS A  58     -18.424  26.197 -17.756  1.00 19.96           H  
ATOM   1003  HD1 HIS A  58     -22.052  26.226 -18.908  1.00 19.96           H  
ATOM   1004  HD2 HIS A  58     -19.797  27.484 -15.581  1.00 19.96           H  
ATOM   1005  HE1 HIS A  58     -23.677  26.894 -17.215  1.00 19.96           H  
ATOM   1006  N   ASN A  59     -17.305  28.668 -18.541  1.00 11.87           N  
ATOM   1007  CA  ASN A  59     -16.739  29.898 -17.993  1.00 13.77           C  
ATOM   1008  C   ASN A  59     -16.746  31.031 -19.030  1.00 17.94           C  
ATOM   1009  O   ASN A  59     -16.935  32.195 -18.669  1.00 23.50           O  
ATOM   1010  CB  ASN A  59     -15.341  29.653 -17.452  1.00 20.66           C  
ATOM   1011  CG  ASN A  59     -15.344  28.893 -16.144  1.00 20.66           C  
ATOM   1012  OD1 ASN A  59     -16.364  28.812 -15.448  1.00 20.66           O  
ATOM   1013  ND2 ASN A  59     -14.211  28.343 -15.790  1.00 20.66           N  
ATOM   1014  H   ASN A  59     -16.714  27.849 -18.606  1.00 14.24           H  
ATOM   1015  HA  ASN A  59     -17.368  30.223 -17.163  1.00 16.52           H  
ATOM   1016 1HB  ASN A  59     -14.766  29.082 -18.184  1.00 24.79           H  
ATOM   1017 2HB  ASN A  59     -14.832  30.605 -17.307  1.00 24.79           H  
ATOM   1018 1HD2 ASN A  59     -14.144  27.828 -14.932  1.00 24.79           H  
ATOM   1019 2HD2 ASN A  59     -13.408  28.435 -16.378  1.00 24.79           H  
ATOM   1020  N   GLN A  60     -16.611  30.684 -20.321  1.00 18.47           N  
ATOM   1021  CA  GLN A  60     -16.674  31.668 -21.410  1.00 22.38           C  
ATOM   1022  C   GLN A  60     -18.036  32.363 -21.531  1.00 22.42           C  
ATOM   1023  O   GLN A  60     -18.150  33.379 -22.221  1.00 27.61           O  
ATOM   1024  CB  GLN A  60     -16.343  31.027 -22.766  1.00 33.57           C  
ATOM   1025  CG  GLN A  60     -14.896  30.618 -22.966  1.00 33.57           C  
ATOM   1026  CD  GLN A  60     -14.678  29.968 -24.320  1.00 33.57           C  
ATOM   1027  OE1 GLN A  60     -15.540  29.248 -24.834  1.00 33.57           O  
ATOM   1028  NE2 GLN A  60     -13.520  30.228 -24.917  1.00 33.57           N  
ATOM   1029  H   GLN A  60     -16.424  29.717 -20.557  1.00 22.16           H  
ATOM   1030  HA  GLN A  60     -15.929  32.439 -21.208  1.00 26.86           H  
ATOM   1031 1HB  GLN A  60     -16.959  30.142 -22.907  1.00 40.28           H  
ATOM   1032 2HB  GLN A  60     -16.599  31.726 -23.563  1.00 40.28           H  
ATOM   1033 1HG  GLN A  60     -14.273  31.510 -22.917  1.00 40.28           H  
ATOM   1034 2HG  GLN A  60     -14.598  29.918 -22.193  1.00 40.28           H  
ATOM   1035 1HE2 GLN A  60     -13.317  29.832 -25.813  1.00 40.28           H  
ATOM   1036 2HE2 GLN A  60     -12.847  30.815 -24.467  1.00 40.28           H  
ATOM   1037  N   MET A  61     -19.069  31.834 -20.865  1.00 19.95           N  
ATOM   1038  CA  MET A  61     -20.391  32.436 -20.886  1.00 21.67           C  
ATOM   1039  C   MET A  61     -20.492  33.653 -19.956  1.00 23.73           C  
ATOM   1040  O   MET A  61     -21.526  34.320 -19.940  1.00 77.75           O  
ATOM   1041  CB  MET A  61     -21.435  31.402 -20.480  1.00 32.51           C  
ATOM   1042  CG  MET A  61     -21.612  30.244 -21.448  1.00 32.51           C  
ATOM   1043  SD  MET A  61     -22.761  29.005 -20.818  1.00 32.51           S  
ATOM   1044  CE  MET A  61     -24.303  29.911 -20.882  1.00 32.51           C  
ATOM   1045  H   MET A  61     -18.956  30.996 -20.312  1.00 23.94           H  
ATOM   1046  HA  MET A  61     -20.601  32.773 -21.901  1.00 26.00           H  
ATOM   1047 1HB  MET A  61     -21.176  30.984 -19.513  1.00 39.01           H  
ATOM   1048 2HB  MET A  61     -22.404  31.892 -20.373  1.00 39.01           H  
ATOM   1049 1HG  MET A  61     -21.989  30.616 -22.399  1.00 39.01           H  
ATOM   1050 2HG  MET A  61     -20.649  29.764 -21.624  1.00 39.01           H  
ATOM   1051 1HE  MET A  61     -25.113  29.276 -20.523  1.00 39.01           H  
ATOM   1052 2HE  MET A  61     -24.230  30.799 -20.252  1.00 39.01           H  
ATOM   1053 3HE  MET A  61     -24.506  30.212 -21.910  1.00 39.01           H  
ATOM   1054  N   ASN A  62     -19.425  33.936 -19.188  1.00 29.67           N  
ATOM   1055  CA  ASN A  62     -19.390  35.061 -18.254  1.00 29.48           C  
ATOM   1056  C   ASN A  62     -20.403  34.855 -17.138  1.00 23.18           C  
ATOM   1057  O   ASN A  62     -21.178  35.753 -16.807  1.00 28.55           O  
ATOM   1058  CB  ASN A  62     -19.627  36.384 -18.972  1.00 44.22           C  
ATOM   1059  CG  ASN A  62     -18.566  36.679 -19.996  1.00 44.22           C  
ATOM   1060  OD1 ASN A  62     -17.370  36.502 -19.738  1.00 44.22           O  
ATOM   1061  ND2 ASN A  62     -18.982  37.124 -21.154  1.00 44.22           N  
ATOM   1062  H   ASN A  62     -18.601  33.349 -19.229  1.00 35.60           H  
ATOM   1063  HA  ASN A  62     -18.404  35.097 -17.790  1.00 35.38           H  
ATOM   1064 1HB  ASN A  62     -20.602  36.392 -19.456  1.00 53.06           H  
ATOM   1065 2HB  ASN A  62     -19.630  37.190 -18.238  1.00 53.06           H  
ATOM   1066 1HD2 ASN A  62     -18.321  37.336 -21.874  1.00 53.06           H  
ATOM   1067 2HD2 ASN A  62     -19.959  37.250 -21.320  1.00 53.06           H  
ATOM   1068  N   MET A  63     -20.393  33.655 -16.568  1.00 16.89           N  
ATOM   1069  CA  MET A  63     -21.328  33.291 -15.520  1.00 12.86           C  
ATOM   1070  C   MET A  63     -20.950  33.935 -14.181  1.00 14.37           C  
ATOM   1071  O   MET A  63     -19.770  34.207 -13.937  1.00 18.75           O  
ATOM   1072  CB  MET A  63     -21.376  31.767 -15.375  1.00 19.29           C  
ATOM   1073  CG  MET A  63     -21.801  31.038 -16.637  1.00 19.29           C  
ATOM   1074  SD  MET A  63     -23.450  31.503 -17.194  1.00 19.29           S  
ATOM   1075  CE  MET A  63     -24.458  30.761 -15.917  1.00 19.29           C  
ATOM   1076  H   MET A  63     -19.720  32.969 -16.880  1.00 20.27           H  
ATOM   1077  HA  MET A  63     -22.306  33.643 -15.827  1.00 15.43           H  
ATOM   1078 1HB  MET A  63     -20.392  31.397 -15.097  1.00 23.15           H  
ATOM   1079 2HB  MET A  63     -22.068  31.489 -14.580  1.00 23.15           H  
ATOM   1080 1HG  MET A  63     -21.090  31.254 -17.431  1.00 23.15           H  
ATOM   1081 2HG  MET A  63     -21.791  29.965 -16.455  1.00 23.15           H  
ATOM   1082 1HE  MET A  63     -25.510  30.962 -16.119  1.00 23.15           H  
ATOM   1083 2HE  MET A  63     -24.290  29.683 -15.901  1.00 23.15           H  
ATOM   1084 3HE  MET A  63     -24.188  31.182 -14.949  1.00 23.15           H  
ATOM   1085  N   PRO A  64     -21.942  34.178 -13.298  1.00 12.87           N  
ATOM   1086  CA  PRO A  64     -21.860  34.707 -11.926  1.00 14.19           C  
ATOM   1087  C   PRO A  64     -20.888  33.925 -11.041  1.00 12.38           C  
ATOM   1088  O   PRO A  64     -20.363  34.466 -10.063  1.00 13.80           O  
ATOM   1089  CB  PRO A  64     -23.292  34.561 -11.405  1.00 21.29           C  
ATOM   1090  CG  PRO A  64     -24.142  34.642 -12.621  1.00 21.29           C  
ATOM   1091  CD  PRO A  64     -23.352  33.954 -13.691  1.00 21.29           C  
ATOM   1092  HA  PRO A  64     -21.571  35.767 -11.970  1.00 17.03           H  
ATOM   1093 1HB  PRO A  64     -23.403  33.610 -10.866  1.00 25.54           H  
ATOM   1094 2HB  PRO A  64     -23.512  35.363 -10.683  1.00 25.54           H  
ATOM   1095 1HG  PRO A  64     -25.112  34.161 -12.435  1.00 25.54           H  
ATOM   1096 2HG  PRO A  64     -24.352  35.693 -12.864  1.00 25.54           H  
ATOM   1097 1HD  PRO A  64     -23.579  32.880 -13.715  1.00 25.54           H  
ATOM   1098 2HD  PRO A  64     -23.576  34.449 -14.645  1.00 25.54           H  
ATOM   1099  N   TYR A  65     -20.654  32.669 -11.419  1.00 11.52           N  
ATOM   1100  CA  TYR A  65     -19.776  31.744 -10.740  1.00 10.89           C  
ATOM   1101  C   TYR A  65     -18.857  31.060 -11.732  1.00  8.66           C  
ATOM   1102  O   TYR A  65     -19.171  30.978 -12.919  1.00  8.05           O  
ATOM   1103  CB  TYR A  65     -20.593  30.704 -10.035  1.00 16.34           C  
ATOM   1104  CG  TYR A  65     -21.383  29.943 -11.043  1.00 16.34           C  
ATOM   1105  CD1 TYR A  65     -20.873  28.781 -11.590  1.00 16.34           C  
ATOM   1106  CD2 TYR A  65     -22.604  30.450 -11.458  1.00 16.34           C  
ATOM   1107  CE1 TYR A  65     -21.589  28.125 -12.561  1.00 16.34           C  
ATOM   1108  CE2 TYR A  65     -23.319  29.791 -12.425  1.00 16.34           C  
ATOM   1109  CZ  TYR A  65     -22.810  28.637 -12.974  1.00 16.34           C  
ATOM   1110  OH  TYR A  65     -23.508  27.989 -13.954  1.00 16.34           O  
ATOM   1111  H   TYR A  65     -21.137  32.321 -12.231  1.00 13.82           H  
ATOM   1112  HA  TYR A  65     -19.191  32.286 -10.025  1.00 13.07           H  
ATOM   1113 1HB  TYR A  65     -19.935  30.018  -9.507  1.00 19.60           H  
ATOM   1114 2HB  TYR A  65     -21.265  31.166  -9.328  1.00 19.60           H  
ATOM   1115  HD1 TYR A  65     -19.907  28.396 -11.264  1.00 19.60           H  
ATOM   1116  HD2 TYR A  65     -22.988  31.374 -11.028  1.00 19.60           H  
ATOM   1117  HE1 TYR A  65     -21.197  27.213 -13.009  1.00 19.60           H  
ATOM   1118  HE2 TYR A  65     -24.275  30.182 -12.768  1.00 19.60           H  
ATOM   1119  HH  TYR A  65     -22.897  27.665 -14.618  1.00 19.60           H  
ATOM   1120  N   LYS A  66     -17.727  30.551 -11.251  1.00  8.50           N  
ATOM   1121  CA  LYS A  66     -16.788  29.883 -12.146  1.00  8.12           C  
ATOM   1122  C   LYS A  66     -16.558  28.430 -11.761  1.00  6.95           C  
ATOM   1123  O   LYS A  66     -16.595  28.082 -10.576  1.00  7.03           O  
ATOM   1124  CB  LYS A  66     -15.461  30.629 -12.169  1.00 12.18           C  
ATOM   1125  CG  LYS A  66     -15.580  32.089 -12.583  1.00 12.18           C  
ATOM   1126  CD  LYS A  66     -16.065  32.248 -14.018  1.00 12.18           C  
ATOM   1127  CE  LYS A  66     -16.009  33.708 -14.444  1.00 12.18           C  
ATOM   1128  NZ  LYS A  66     -16.918  34.572 -13.634  1.00 12.18           N  
ATOM   1129  H   LYS A  66     -17.516  30.637 -10.265  1.00 10.20           H  
ATOM   1130  HA  LYS A  66     -17.205  29.896 -13.153  1.00  9.74           H  
ATOM   1131 1HB  LYS A  66     -15.005  30.597 -11.180  1.00 14.62           H  
ATOM   1132 2HB  LYS A  66     -14.779  30.137 -12.863  1.00 14.62           H  
ATOM   1133 1HG  LYS A  66     -16.287  32.589 -11.923  1.00 14.62           H  
ATOM   1134 2HG  LYS A  66     -14.611  32.576 -12.479  1.00 14.62           H  
ATOM   1135 1HD  LYS A  66     -15.434  31.657 -14.683  1.00 14.62           H  
ATOM   1136 2HD  LYS A  66     -17.090  31.890 -14.104  1.00 14.62           H  
ATOM   1137 1HE  LYS A  66     -14.987  34.066 -14.323  1.00 14.62           H  
ATOM   1138 2HE  LYS A  66     -16.286  33.791 -15.495  1.00 14.62           H  
ATOM   1139 1HZ  LYS A  66     -16.831  35.528 -13.945  1.00 14.62           H  
ATOM   1140 2HZ  LYS A  66     -17.884  34.277 -13.744  1.00 14.62           H  
ATOM   1141 3HZ  LYS A  66     -16.657  34.513 -12.656  1.00 14.62           H  
ATOM   1142  N   LEU A  67     -16.279  27.605 -12.778  1.00  6.39           N  
ATOM   1143  CA  LEU A  67     -16.023  26.181 -12.589  1.00  5.57           C  
ATOM   1144  C   LEU A  67     -14.536  25.855 -12.765  1.00  6.30           C  
ATOM   1145  O   LEU A  67     -13.801  26.599 -13.420  1.00  7.57           O  
ATOM   1146  CB  LEU A  67     -16.831  25.341 -13.591  1.00  8.36           C  
ATOM   1147  CG  LEU A  67     -18.341  25.561 -13.621  1.00  8.36           C  
ATOM   1148  CD1 LEU A  67     -18.951  24.618 -14.649  1.00  8.36           C  
ATOM   1149  CD2 LEU A  67     -18.926  25.350 -12.250  1.00  8.36           C  
ATOM   1150  H   LEU A  67     -16.268  27.984 -13.719  1.00  7.67           H  
ATOM   1151  HA  LEU A  67     -16.320  25.911 -11.578  1.00  6.68           H  
ATOM   1152 1HB  LEU A  67     -16.470  25.564 -14.589  1.00 10.03           H  
ATOM   1153 2HB  LEU A  67     -16.651  24.287 -13.389  1.00 10.03           H  
ATOM   1154  HG  LEU A  67     -18.546  26.583 -13.939  1.00 10.03           H  
ATOM   1155 1HD1 LEU A  67     -20.028  24.779 -14.697  1.00 10.03           H  
ATOM   1156 2HD1 LEU A  67     -18.511  24.812 -15.627  1.00 10.03           H  
ATOM   1157 3HD1 LEU A  67     -18.752  23.587 -14.359  1.00 10.03           H  
ATOM   1158 1HD2 LEU A  67     -19.997  25.528 -12.280  1.00 10.03           H  
ATOM   1159 2HD2 LEU A  67     -18.738  24.330 -11.931  1.00 10.03           H  
ATOM   1160 3HD2 LEU A  67     -18.465  26.047 -11.552  1.00 10.03           H  
ATOM   1161  N   ARG A  68     -14.097  24.730 -12.197  1.00  6.22           N  
ATOM   1162  CA  ARG A  68     -12.695  24.316 -12.305  1.00  7.22           C  
ATOM   1163  C   ARG A  68     -12.515  22.808 -12.134  1.00  6.39           C  
ATOM   1164  O   ARG A  68     -13.365  22.122 -11.565  1.00  6.12           O  
ATOM   1165  CB  ARG A  68     -11.835  25.048 -11.272  1.00 10.83           C  
ATOM   1166  CG  ARG A  68     -10.331  24.800 -11.327  1.00 10.83           C  
ATOM   1167  CD  ARG A  68      -9.591  25.686 -10.396  1.00 10.83           C  
ATOM   1168  NE  ARG A  68      -8.158  25.430 -10.437  1.00 10.83           N  
ATOM   1169  CZ  ARG A  68      -7.244  26.055  -9.669  1.00 10.83           C  
ATOM   1170  NH1 ARG A  68      -7.623  26.967  -8.802  1.00 10.83           N  
ATOM   1171  NH2 ARG A  68      -5.964  25.746  -9.786  1.00 10.83           N  
ATOM   1172  H   ARG A  68     -14.750  24.164 -11.673  1.00  7.46           H  
ATOM   1173  HA  ARG A  68     -12.337  24.589 -13.298  1.00  8.66           H  
ATOM   1174 1HB  ARG A  68     -11.996  26.122 -11.361  1.00 13.00           H  
ATOM   1175 2HB  ARG A  68     -12.152  24.751 -10.274  1.00 13.00           H  
ATOM   1176 1HG  ARG A  68     -10.114  23.778 -11.021  1.00 13.00           H  
ATOM   1177 2HG  ARG A  68      -9.962  24.968 -12.340  1.00 13.00           H  
ATOM   1178 1HD  ARG A  68      -9.761  26.727 -10.670  1.00 13.00           H  
ATOM   1179 2HD  ARG A  68      -9.939  25.517  -9.378  1.00 13.00           H  
ATOM   1180  HE  ARG A  68      -7.825  24.734 -11.090  1.00 13.00           H  
ATOM   1181 1HH1 ARG A  68      -8.601  27.202  -8.712  1.00 13.00           H  
ATOM   1182 2HH1 ARG A  68      -6.936  27.432  -8.227  1.00 13.00           H  
ATOM   1183 1HH2 ARG A  68      -5.672  25.044 -10.452  1.00 13.00           H  
ATOM   1184 2HH2 ARG A  68      -5.278  26.212  -9.211  1.00 13.00           H  
ATOM   1185  N   LEU A  69     -11.390  22.304 -12.638  1.00  6.78           N  
ATOM   1186  CA  LEU A  69     -10.995  20.897 -12.581  1.00  6.67           C  
ATOM   1187  C   LEU A  69     -10.708  20.427 -11.157  1.00  7.47           C  
ATOM   1188  O   LEU A  69      -9.547  20.239 -10.777  1.00  9.71           O  
ATOM   1189  CB  LEU A  69      -9.748  20.699 -13.439  1.00 10.00           C  
ATOM   1190  CG  LEU A  69      -9.911  21.016 -14.924  1.00 10.00           C  
ATOM   1191  CD1 LEU A  69      -8.543  21.011 -15.583  1.00 10.00           C  
ATOM   1192  CD2 LEU A  69     -10.815  19.964 -15.553  1.00 10.00           C  
ATOM   1193  H   LEU A  69     -10.753  22.942 -13.098  1.00  8.14           H  
ATOM   1194  HA  LEU A  69     -11.816  20.295 -12.985  1.00  8.00           H  
ATOM   1195 1HB  LEU A  69      -8.954  21.336 -13.049  1.00 12.01           H  
ATOM   1196 2HB  LEU A  69      -9.428  19.662 -13.353  1.00 12.01           H  
ATOM   1197  HG  LEU A  69     -10.353  22.005 -15.047  1.00 12.01           H  
ATOM   1198 1HD1 LEU A  69      -8.642  21.242 -16.640  1.00 12.01           H  
ATOM   1199 2HD1 LEU A  69      -7.912  21.764 -15.111  1.00 12.01           H  
ATOM   1200 3HD1 LEU A  69      -8.089  20.035 -15.462  1.00 12.01           H  
ATOM   1201 1HD2 LEU A  69     -10.942  20.178 -16.613  1.00 12.01           H  
ATOM   1202 2HD2 LEU A  69     -10.364  18.978 -15.432  1.00 12.01           H  
ATOM   1203 3HD2 LEU A  69     -11.785  19.979 -15.061  1.00 12.01           H  
ATOM   1204  N   ASN A  70     -11.767  20.247 -10.381  1.00  6.68           N  
ATOM   1205  CA  ASN A  70     -11.689  19.812  -8.996  1.00  8.85           C  
ATOM   1206  C   ASN A  70     -11.659  18.290  -8.911  1.00  7.49           C  
ATOM   1207  O   ASN A  70     -11.483  17.611  -9.923  1.00  6.07           O  
ATOM   1208  CB  ASN A  70     -12.838  20.402  -8.190  1.00 13.27           C  
ATOM   1209  CG  ASN A  70     -14.201  19.876  -8.559  1.00 13.27           C  
ATOM   1210  OD1 ASN A  70     -14.362  18.800  -9.147  1.00 13.27           O  
ATOM   1211  ND2 ASN A  70     -15.205  20.631  -8.197  1.00 13.27           N  
ATOM   1212  H   ASN A  70     -12.675  20.448 -10.777  1.00  8.02           H  
ATOM   1213  HA  ASN A  70     -10.752  20.175  -8.572  1.00 10.62           H  
ATOM   1214 1HB  ASN A  70     -12.670  20.238  -7.129  1.00 15.93           H  
ATOM   1215 2HB  ASN A  70     -12.848  21.481  -8.340  1.00 15.93           H  
ATOM   1216 1HD2 ASN A  70     -16.144  20.345  -8.406  1.00 15.93           H  
ATOM   1217 2HD2 ASN A  70     -15.040  21.492  -7.717  1.00 15.93           H  
ATOM   1218  N   GLU A  71     -11.819  17.762  -7.699  1.00  9.60           N  
ATOM   1219  CA  GLU A  71     -11.780  16.323  -7.416  1.00 11.35           C  
ATOM   1220  C   GLU A  71     -12.671  15.429  -8.308  1.00  9.08           C  
ATOM   1221  O   GLU A  71     -12.445  14.218  -8.366  1.00 11.14           O  
ATOM   1222  CB  GLU A  71     -12.204  16.086  -5.966  1.00 17.02           C  
ATOM   1223  CG  GLU A  71     -11.310  16.715  -4.891  1.00 17.02           C  
ATOM   1224  CD  GLU A  71     -11.649  18.157  -4.584  1.00 17.02           C  
ATOM   1225  OE1 GLU A  71     -12.414  18.737  -5.314  1.00 17.02           O  
ATOM   1226  OE2 GLU A  71     -11.155  18.674  -3.608  1.00 17.02           O  
ATOM   1227  H   GLU A  71     -11.961  18.386  -6.920  1.00 11.52           H  
ATOM   1228  HA  GLU A  71     -10.753  15.990  -7.536  1.00 13.62           H  
ATOM   1229 1HB  GLU A  71     -13.211  16.467  -5.834  1.00 20.43           H  
ATOM   1230 2HB  GLU A  71     -12.238  15.012  -5.775  1.00 20.43           H  
ATOM   1231 1HG  GLU A  71     -11.410  16.133  -3.974  1.00 20.43           H  
ATOM   1232 2HG  GLU A  71     -10.273  16.650  -5.212  1.00 20.43           H  
ATOM   1233  N   PHE A  72     -13.668  15.994  -8.997  1.00  6.71           N  
ATOM   1234  CA  PHE A  72     -14.543  15.190  -9.840  1.00  6.52           C  
ATOM   1235  C   PHE A  72     -14.205  15.321 -11.329  1.00  5.95           C  
ATOM   1236  O   PHE A  72     -14.991  14.902 -12.178  1.00  6.68           O  
ATOM   1237  CB  PHE A  72     -16.003  15.597  -9.634  1.00  9.78           C  
ATOM   1238  CG  PHE A  72     -16.496  15.418  -8.228  1.00  9.78           C  
ATOM   1239  CD1 PHE A  72     -16.863  16.517  -7.466  1.00  9.78           C  
ATOM   1240  CD2 PHE A  72     -16.576  14.159  -7.656  1.00  9.78           C  
ATOM   1241  CE1 PHE A  72     -17.307  16.355  -6.168  1.00  9.78           C  
ATOM   1242  CE2 PHE A  72     -17.014  13.997  -6.357  1.00  9.78           C  
ATOM   1243  CZ  PHE A  72     -17.382  15.096  -5.611  1.00  9.78           C  
ATOM   1244  H   PHE A  72     -13.835  16.991  -8.938  1.00  8.05           H  
ATOM   1245  HA  PHE A  72     -14.427  14.142  -9.555  1.00  7.82           H  
ATOM   1246 1HB  PHE A  72     -16.130  16.642  -9.910  1.00 11.74           H  
ATOM   1247 2HB  PHE A  72     -16.636  15.002 -10.289  1.00 11.74           H  
ATOM   1248  HD1 PHE A  72     -16.801  17.514  -7.901  1.00 11.74           H  
ATOM   1249  HD2 PHE A  72     -16.283  13.290  -8.244  1.00 11.74           H  
ATOM   1250  HE1 PHE A  72     -17.599  17.225  -5.586  1.00 11.74           H  
ATOM   1251  HE2 PHE A  72     -17.067  13.001  -5.921  1.00 11.74           H  
ATOM   1252  HZ  PHE A  72     -17.729  14.970  -4.587  1.00 11.74           H  
ATOM   1253  N   ALA A  73     -13.033  15.881 -11.646  1.00  5.61           N  
ATOM   1254  CA  ALA A  73     -12.596  16.087 -13.031  1.00  5.27           C  
ATOM   1255  C   ALA A  73     -12.525  14.792 -13.849  1.00  5.04           C  
ATOM   1256  O   ALA A  73     -12.723  14.819 -15.062  1.00  4.98           O  
ATOM   1257  CB  ALA A  73     -11.236  16.769 -13.049  1.00  7.90           C  
ATOM   1258  H   ALA A  73     -12.427  16.213 -10.908  1.00  6.73           H  
ATOM   1259  HA  ALA A  73     -13.321  16.741 -13.513  1.00  6.32           H  
ATOM   1260 1HB  ALA A  73     -10.938  16.960 -14.080  1.00  9.49           H  
ATOM   1261 2HB  ALA A  73     -11.294  17.713 -12.508  1.00  9.49           H  
ATOM   1262 3HB  ALA A  73     -10.499  16.123 -12.573  1.00  9.49           H  
ATOM   1263  N   ASP A  74     -12.272  13.658 -13.203  1.00  6.71           N  
ATOM   1264  CA  ASP A  74     -12.203  12.388 -13.922  1.00  7.60           C  
ATOM   1265  C   ASP A  74     -13.542  11.635 -13.975  1.00  8.28           C  
ATOM   1266  O   ASP A  74     -13.588  10.509 -14.477  1.00 18.54           O  
ATOM   1267  CB  ASP A  74     -11.153  11.482 -13.283  1.00 11.40           C  
ATOM   1268  CG  ASP A  74      -9.738  12.020 -13.430  1.00 11.40           C  
ATOM   1269  OD1 ASP A  74      -9.477  12.703 -14.389  1.00 11.40           O  
ATOM   1270  OD2 ASP A  74      -8.932  11.747 -12.573  1.00 11.40           O  
ATOM   1271  H   ASP A  74     -12.114  13.669 -12.205  1.00  8.05           H  
ATOM   1272  HA  ASP A  74     -11.897  12.597 -14.947  1.00  9.12           H  
ATOM   1273 1HB  ASP A  74     -11.372  11.365 -12.221  1.00 13.68           H  
ATOM   1274 2HB  ASP A  74     -11.200  10.492 -13.738  1.00 13.68           H  
ATOM   1275  N   MET A  75     -14.620  12.245 -13.468  1.00  6.95           N  
ATOM   1276  CA  MET A  75     -15.936  11.608 -13.444  1.00  7.71           C  
ATOM   1277  C   MET A  75     -16.937  12.292 -14.366  1.00  4.82           C  
ATOM   1278  O   MET A  75     -16.818  13.481 -14.674  1.00  4.64           O  
ATOM   1279  CB  MET A  75     -16.490  11.595 -12.016  1.00 11.56           C  
ATOM   1280  CG  MET A  75     -15.701  10.751 -11.025  1.00 11.56           C  
ATOM   1281  SD  MET A  75     -16.398  10.798  -9.358  1.00 11.56           S  
ATOM   1282  CE  MET A  75     -17.926   9.885  -9.557  1.00 11.56           C  
ATOM   1283  H   MET A  75     -14.547  13.174 -13.077  1.00  8.34           H  
ATOM   1284  HA  MET A  75     -15.827  10.581 -13.784  1.00  9.25           H  
ATOM   1285 1HB  MET A  75     -16.519  12.613 -11.630  1.00 13.88           H  
ATOM   1286 2HB  MET A  75     -17.516  11.222 -12.027  1.00 13.88           H  
ATOM   1287 1HG  MET A  75     -15.684   9.715 -11.363  1.00 13.88           H  
ATOM   1288 2HG  MET A  75     -14.673  11.110 -10.978  1.00 13.88           H  
ATOM   1289 1HE  MET A  75     -18.453   9.843  -8.604  1.00 13.88           H  
ATOM   1290 2HE  MET A  75     -18.552  10.383 -10.299  1.00 13.88           H  
ATOM   1291 3HE  MET A  75     -17.703   8.871  -9.893  1.00 13.88           H  
ATOM   1292  N   THR A  76     -17.932  11.528 -14.813  1.00  5.36           N  
ATOM   1293  CA  THR A  76     -18.976  12.082 -15.661  1.00  5.20           C  
ATOM   1294  C   THR A  76     -20.082  12.683 -14.814  1.00  5.65           C  
ATOM   1295  O   THR A  76     -20.145  12.438 -13.607  1.00  6.55           O  
ATOM   1296  CB  THR A  76     -19.567  11.011 -16.581  1.00  7.80           C  
ATOM   1297  OG1 THR A  76     -20.165   9.991 -15.776  1.00  7.80           O  
ATOM   1298  CG2 THR A  76     -18.480  10.394 -17.446  1.00  7.80           C  
ATOM   1299  H   THR A  76     -17.978  10.543 -14.554  1.00  6.43           H  
ATOM   1300  HA  THR A  76     -18.546  12.874 -16.275  1.00  6.24           H  
ATOM   1301  HB  THR A  76     -20.328  11.455 -17.220  1.00  9.36           H  
ATOM   1302  HG1 THR A  76     -19.461   9.534 -15.297  1.00  9.36           H  
ATOM   1303 1HG2 THR A  76     -18.916   9.630 -18.089  1.00  9.36           H  
ATOM   1304 2HG2 THR A  76     -18.021  11.168 -18.061  1.00  9.36           H  
ATOM   1305 3HG2 THR A  76     -17.723   9.941 -16.806  1.00  9.36           H  
ATOM   1306  N   ASN A  77     -20.958  13.452 -15.457  1.00  7.12           N  
ATOM   1307  CA  ASN A  77     -22.079  14.090 -14.777  1.00  9.62           C  
ATOM   1308  C   ASN A  77     -23.014  13.034 -14.216  1.00 11.24           C  
ATOM   1309  O   ASN A  77     -23.500  13.159 -13.092  1.00 14.14           O  
ATOM   1310  CB  ASN A  77     -22.831  15.001 -15.729  1.00 14.43           C  
ATOM   1311  CG  ASN A  77     -22.071  16.246 -16.088  1.00 14.43           C  
ATOM   1312  OD1 ASN A  77     -21.138  16.657 -15.390  1.00 14.43           O  
ATOM   1313  ND2 ASN A  77     -22.455  16.856 -17.181  1.00 14.43           N  
ATOM   1314  H   ASN A  77     -20.837  13.607 -16.448  1.00  8.54           H  
ATOM   1315  HA  ASN A  77     -21.698  14.676 -13.939  1.00 11.54           H  
ATOM   1316 1HB  ASN A  77     -23.061  14.457 -16.646  1.00 17.32           H  
ATOM   1317 2HB  ASN A  77     -23.780  15.291 -15.277  1.00 17.32           H  
ATOM   1318 1HD2 ASN A  77     -21.989  17.689 -17.479  1.00 17.32           H  
ATOM   1319 2HD2 ASN A  77     -23.214  16.488 -17.718  1.00 17.32           H  
ATOM   1320  N   PHE A  78     -23.235  11.986 -15.013  1.00 11.28           N  
ATOM   1321  CA  PHE A  78     -24.061  10.853 -14.637  1.00 14.38           C  
ATOM   1322  C   PHE A  78     -23.546  10.189 -13.384  1.00 13.69           C  
ATOM   1323  O   PHE A  78     -24.312   9.944 -12.450  1.00 17.08           O  
ATOM   1324  CB  PHE A  78     -24.086   9.817 -15.758  1.00 21.57           C  
ATOM   1325  CG  PHE A  78     -24.796   8.549 -15.377  1.00 21.57           C  
ATOM   1326  CD1 PHE A  78     -26.181   8.481 -15.371  1.00 21.57           C  
ATOM   1327  CD2 PHE A  78     -24.074   7.419 -15.018  1.00 21.57           C  
ATOM   1328  CE1 PHE A  78     -26.828   7.311 -15.016  1.00 21.57           C  
ATOM   1329  CE2 PHE A  78     -24.718   6.250 -14.662  1.00 21.57           C  
ATOM   1330  CZ  PHE A  78     -26.097   6.197 -14.662  1.00 21.57           C  
ATOM   1331  H   PHE A  78     -22.803  11.975 -15.925  1.00 13.54           H  
ATOM   1332  HA  PHE A  78     -25.077  11.208 -14.452  1.00 17.26           H  
ATOM   1333 1HB  PHE A  78     -24.581  10.236 -16.633  1.00 25.88           H  
ATOM   1334 2HB  PHE A  78     -23.067   9.564 -16.047  1.00 25.88           H  
ATOM   1335  HD1 PHE A  78     -26.759   9.362 -15.650  1.00 25.88           H  
ATOM   1336  HD2 PHE A  78     -22.985   7.462 -15.019  1.00 25.88           H  
ATOM   1337  HE1 PHE A  78     -27.917   7.271 -15.015  1.00 25.88           H  
ATOM   1338  HE2 PHE A  78     -24.139   5.370 -14.383  1.00 25.88           H  
ATOM   1339  HZ  PHE A  78     -26.608   5.276 -14.382  1.00 25.88           H  
ATOM   1340  N   GLU A  79     -22.250   9.877 -13.379  1.00 10.81           N  
ATOM   1341  CA  GLU A  79     -21.640   9.221 -12.239  1.00 11.90           C  
ATOM   1342  C   GLU A  79     -21.697  10.067 -10.990  1.00 14.66           C  
ATOM   1343  O   GLU A  79     -22.008   9.551  -9.921  1.00 18.05           O  
ATOM   1344  CB  GLU A  79     -20.210   8.864 -12.563  1.00 17.85           C  
ATOM   1345  CG  GLU A  79     -20.088   7.721 -13.545  1.00 17.85           C  
ATOM   1346  CD  GLU A  79     -18.679   7.518 -13.960  1.00 17.85           C  
ATOM   1347  OE1 GLU A  79     -18.073   8.480 -14.381  1.00 17.85           O  
ATOM   1348  OE2 GLU A  79     -18.190   6.416 -13.852  1.00 17.85           O  
ATOM   1349  H   GLU A  79     -21.670  10.094 -14.187  1.00 12.97           H  
ATOM   1350  HA  GLU A  79     -22.188   8.299 -12.046  1.00 14.28           H  
ATOM   1351 1HB  GLU A  79     -19.705   9.731 -12.989  1.00 21.42           H  
ATOM   1352 2HB  GLU A  79     -19.681   8.586 -11.654  1.00 21.42           H  
ATOM   1353 1HG  GLU A  79     -20.462   6.806 -13.089  1.00 21.42           H  
ATOM   1354 2HG  GLU A  79     -20.699   7.932 -14.421  1.00 21.42           H  
ATOM   1355  N   PHE A  80     -21.438  11.362 -11.118  1.00 15.54           N  
ATOM   1356  CA  PHE A  80     -21.541  12.243  -9.970  1.00 20.31           C  
ATOM   1357  C   PHE A  80     -22.926  12.138  -9.375  1.00 23.17           C  
ATOM   1358  O   PHE A  80     -23.088  11.853  -8.192  1.00 28.29           O  
ATOM   1359  CB  PHE A  80     -21.259  13.681 -10.370  1.00 30.46           C  
ATOM   1360  CG  PHE A  80     -21.496  14.672  -9.270  1.00 30.46           C  
ATOM   1361  CD1 PHE A  80     -20.579  14.845  -8.245  1.00 30.46           C  
ATOM   1362  CD2 PHE A  80     -22.651  15.442  -9.269  1.00 30.46           C  
ATOM   1363  CE1 PHE A  80     -20.815  15.768  -7.243  1.00 30.46           C  
ATOM   1364  CE2 PHE A  80     -22.888  16.362  -8.271  1.00 30.46           C  
ATOM   1365  CZ  PHE A  80     -21.968  16.526  -7.256  1.00 30.46           C  
ATOM   1366  H   PHE A  80     -21.162  11.744 -12.015  1.00 18.65           H  
ATOM   1367  HA  PHE A  80     -20.813  11.932  -9.220  1.00 24.37           H  
ATOM   1368 1HB  PHE A  80     -20.223  13.769 -10.691  1.00 36.56           H  
ATOM   1369 2HB  PHE A  80     -21.888  13.956 -11.215  1.00 36.56           H  
ATOM   1370  HD1 PHE A  80     -19.668  14.245  -8.234  1.00 36.56           H  
ATOM   1371  HD2 PHE A  80     -23.375  15.312 -10.073  1.00 36.56           H  
ATOM   1372  HE1 PHE A  80     -20.093  15.899  -6.440  1.00 36.56           H  
ATOM   1373  HE2 PHE A  80     -23.797  16.960  -8.286  1.00 36.56           H  
ATOM   1374  HZ  PHE A  80     -22.151  17.254  -6.467  1.00 36.56           H  
ATOM   1375  N   GLN A  81     -23.942  12.286 -10.213  1.00 22.81           N  
ATOM   1376  CA  GLN A  81     -25.317  12.183  -9.757  1.00 27.67           C  
ATOM   1377  C   GLN A  81     -25.613  10.823  -9.123  1.00 27.53           C  
ATOM   1378  O   GLN A  81     -26.376  10.735  -8.159  1.00 32.03           O  
ATOM   1379  CB  GLN A  81     -26.261  12.418 -10.928  1.00 41.51           C  
ATOM   1380  CG  GLN A  81     -26.251  13.843 -11.429  1.00 41.51           C  
ATOM   1381  CD  GLN A  81     -27.119  14.037 -12.652  1.00 41.51           C  
ATOM   1382  OE1 GLN A  81     -27.608  13.079 -13.258  1.00 41.51           O  
ATOM   1383  NE2 GLN A  81     -27.313  15.295 -13.023  1.00 41.51           N  
ATOM   1384  H   GLN A  81     -23.765  12.505 -11.187  1.00 27.37           H  
ATOM   1385  HA  GLN A  81     -25.489  12.951  -9.003  1.00 33.20           H  
ATOM   1386 1HB  GLN A  81     -25.987  11.766 -11.757  1.00 49.81           H  
ATOM   1387 2HB  GLN A  81     -27.280  12.168 -10.635  1.00 49.81           H  
ATOM   1388 1HG  GLN A  81     -26.624  14.487 -10.638  1.00 49.81           H  
ATOM   1389 2HG  GLN A  81     -25.230  14.126 -11.684  1.00 49.81           H  
ATOM   1390 1HE2 GLN A  81     -27.877  15.503 -13.823  1.00 49.81           H  
ATOM   1391 2HE2 GLN A  81     -26.890  16.036 -12.498  1.00 49.81           H  
ATOM   1392  N   SER A  82     -25.000   9.768  -9.661  1.00 23.47           N  
ATOM   1393  CA  SER A  82     -25.211   8.418  -9.170  1.00 24.67           C  
ATOM   1394  C   SER A  82     -24.358   8.021  -7.962  1.00 26.32           C  
ATOM   1395  O   SER A  82     -24.653   7.006  -7.331  1.00 33.67           O  
ATOM   1396  CB  SER A  82     -24.932   7.429 -10.288  1.00 37.01           C  
ATOM   1397  OG  SER A  82     -25.839   7.592 -11.342  1.00 37.01           O  
ATOM   1398  H   SER A  82     -24.401   9.897 -10.465  1.00 28.16           H  
ATOM   1399  HA  SER A  82     -26.259   8.330  -8.881  1.00 29.60           H  
ATOM   1400 1HB  SER A  82     -23.915   7.567 -10.652  1.00 44.41           H  
ATOM   1401 2HB  SER A  82     -25.005   6.414  -9.898  1.00 44.41           H  
ATOM   1402  HG  SER A  82     -25.626   8.442 -11.741  1.00 44.41           H  
ATOM   1403  N   PHE A  83     -23.300   8.781  -7.637  1.00 24.40           N  
ATOM   1404  CA  PHE A  83     -22.444   8.385  -6.514  1.00 29.24           C  
ATOM   1405  C   PHE A  83     -22.331   9.420  -5.402  1.00 33.31           C  
ATOM   1406  O   PHE A  83     -22.209   9.058  -4.230  1.00 35.65           O  
ATOM   1407  CB  PHE A  83     -21.037   8.045  -6.997  1.00 43.86           C  
ATOM   1408  CG  PHE A  83     -20.983   6.891  -7.947  1.00 43.86           C  
ATOM   1409  CD1 PHE A  83     -20.518   7.049  -9.238  1.00 43.86           C  
ATOM   1410  CD2 PHE A  83     -21.411   5.647  -7.554  1.00 43.86           C  
ATOM   1411  CE1 PHE A  83     -20.481   5.986 -10.112  1.00 43.86           C  
ATOM   1412  CE2 PHE A  83     -21.385   4.582  -8.423  1.00 43.86           C  
ATOM   1413  CZ  PHE A  83     -20.919   4.752  -9.704  1.00 43.86           C  
ATOM   1414  H   PHE A  83     -23.081   9.621  -8.159  1.00 29.28           H  
ATOM   1415  HA  PHE A  83     -22.868   7.486  -6.079  1.00 35.09           H  
ATOM   1416 1HB  PHE A  83     -20.606   8.912  -7.495  1.00 52.63           H  
ATOM   1417 2HB  PHE A  83     -20.410   7.810  -6.139  1.00 52.63           H  
ATOM   1418  HD1 PHE A  83     -20.170   8.027  -9.559  1.00 52.63           H  
ATOM   1419  HD2 PHE A  83     -21.775   5.520  -6.540  1.00 52.63           H  
ATOM   1420  HE1 PHE A  83     -20.108   6.121 -11.125  1.00 52.63           H  
ATOM   1421  HE2 PHE A  83     -21.733   3.605  -8.094  1.00 52.63           H  
ATOM   1422  HZ  PHE A  83     -20.895   3.913 -10.392  1.00 52.63           H  
ATOM   1423  N   TYR A  84     -22.367  10.692  -5.780  1.00 40.33           N  
ATOM   1424  CA  TYR A  84     -22.261  11.814  -4.860  1.00 53.02           C  
ATOM   1425  C   TYR A  84     -23.523  12.672  -4.874  1.00 57.04           C  
ATOM   1426  O   TYR A  84     -23.538  13.770  -5.439  1.00 84.92           O  
ATOM   1427  CB  TYR A  84     -20.998  12.629  -5.196  1.00 79.53           C  
ATOM   1428  CG  TYR A  84     -19.725  11.877  -4.858  1.00 79.53           C  
ATOM   1429  CD1 TYR A  84     -19.178  10.937  -5.722  1.00 79.53           C  
ATOM   1430  CD2 TYR A  84     -19.104  12.136  -3.648  1.00 79.53           C  
ATOM   1431  CE1 TYR A  84     -18.038  10.241  -5.347  1.00 79.53           C  
ATOM   1432  CE2 TYR A  84     -17.973  11.448  -3.273  1.00 79.53           C  
ATOM   1433  CZ  TYR A  84     -17.442  10.496  -4.111  1.00 79.53           C  
ATOM   1434  OH  TYR A  84     -16.324   9.797  -3.713  1.00 79.53           O  
ATOM   1435  H   TYR A  84     -22.468  10.914  -6.756  1.00 48.40           H  
ATOM   1436  HA  TYR A  84     -22.151  11.416  -3.856  1.00 63.62           H  
ATOM   1437 1HB  TYR A  84     -20.986  12.859  -6.261  1.00 95.44           H  
ATOM   1438 2HB  TYR A  84     -21.002  13.569  -4.646  1.00 95.44           H  
ATOM   1439  HD1 TYR A  84     -19.656  10.732  -6.680  1.00 95.44           H  
ATOM   1440  HD2 TYR A  84     -19.527  12.881  -2.976  1.00 95.44           H  
ATOM   1441  HE1 TYR A  84     -17.615   9.490  -6.012  1.00 95.44           H  
ATOM   1442  HE2 TYR A  84     -17.503  11.649  -2.311  1.00 95.44           H  
ATOM   1443  HH  TYR A  84     -16.316   9.726  -2.747  1.00 95.44           H  
ATOM   1444  N   GLY A  85     -24.576  12.139  -4.245  1.00 54.70           N  
ATOM   1445  CA  GLY A  85     -25.875  12.797  -4.140  1.00 60.86           C  
ATOM   1446  C   GLY A  85     -26.971  11.822  -3.712  1.00 45.91           C  
ATOM   1447  O   GLY A  85     -26.678  10.729  -3.222  1.00 56.18           O  
ATOM   1448  H   GLY A  85     -24.467  11.233  -3.812  1.00 65.64           H  
ATOM   1449 1HA  GLY A  85     -25.815  13.610  -3.417  1.00 73.03           H  
ATOM   1450 2HA  GLY A  85     -26.139  13.234  -5.100  1.00 73.03           H  
ATOM   1451  N   SER A  86     -28.228  12.217  -3.945  1.00 61.62           N  
ATOM   1452  CA  SER A  86     -29.427  11.424  -3.638  1.00 76.47           C  
ATOM   1453  C   SER A  86     -29.589  11.198  -2.140  1.00 46.36           C  
ATOM   1454  O   SER A  86     -29.903  10.096  -1.690  1.00 85.76           O  
ATOM   1455  CB  SER A  86     -29.381  10.101  -4.373  1.00114.70           C  
ATOM   1456  OG  SER A  86     -29.341  10.302  -5.762  1.00114.70           O  
ATOM   1457  H   SER A  86     -28.357  13.148  -4.308  1.00 73.94           H  
ATOM   1458  HA  SER A  86     -30.300  11.979  -3.990  1.00 91.76           H  
ATOM   1459 1HB  SER A  86     -28.505   9.536  -4.061  1.00137.65           H  
ATOM   1460 2HB  SER A  86     -30.254   9.507  -4.116  1.00137.65           H  
ATOM   1461  HG  SER A  86     -30.108  10.838  -5.976  1.00137.65           H  
ATOM   1462  N   SER A  87     -29.371  12.274  -1.389  1.00 22.90           N  
ATOM   1463  CA  SER A  87     -29.436  12.306   0.064  1.00 29.55           C  
ATOM   1464  C   SER A  87     -30.770  11.893   0.666  1.00 22.98           C  
ATOM   1465  O   SER A  87     -30.825  11.454   1.812  1.00 21.31           O  
ATOM   1466  CB  SER A  87     -29.137  13.719   0.535  1.00 44.33           C  
ATOM   1467  OG  SER A  87     -30.161  14.605   0.171  1.00 44.33           O  
ATOM   1468  H   SER A  87     -29.128  13.129  -1.867  1.00 27.48           H  
ATOM   1469  HA  SER A  87     -28.683  11.623   0.441  1.00 35.46           H  
ATOM   1470 1HB  SER A  87     -29.010  13.733   1.615  1.00 53.19           H  
ATOM   1471 2HB  SER A  87     -28.204  14.051   0.087  1.00 53.19           H  
ATOM   1472  HG  SER A  87     -30.218  14.567  -0.784  1.00 53.19           H  
ATOM   1473  N   ILE A  88     -31.849  12.067  -0.091  1.00 31.33           N  
ATOM   1474  CA  ILE A  88     -33.170  11.761   0.425  1.00 35.79           C  
ATOM   1475  C   ILE A  88     -33.831  10.540  -0.221  1.00 44.90           C  
ATOM   1476  O   ILE A  88     -34.265   9.651   0.492  1.00 79.67           O  
ATOM   1477  CB  ILE A  88     -34.110  12.966   0.275  1.00 53.69           C  
ATOM   1478  CG1 ILE A  88     -33.552  14.185   1.004  1.00 53.69           C  
ATOM   1479  CG2 ILE A  88     -35.486  12.625   0.835  1.00 53.69           C  
ATOM   1480  CD1 ILE A  88     -33.367  13.999   2.493  1.00 53.69           C  
ATOM   1481  H   ILE A  88     -31.746  12.436  -1.023  1.00 37.60           H  
ATOM   1482  HA  ILE A  88     -33.063  11.558   1.488  1.00 42.95           H  
ATOM   1483  HB  ILE A  88     -34.192  13.218  -0.779  1.00 64.42           H  
ATOM   1484 1HG1 ILE A  88     -32.587  14.437   0.566  1.00 64.42           H  
ATOM   1485 2HG1 ILE A  88     -34.228  15.020   0.843  1.00 64.42           H  
ATOM   1486 1HG2 ILE A  88     -36.144  13.481   0.705  1.00 64.42           H  
ATOM   1487 2HG2 ILE A  88     -35.895  11.769   0.304  1.00 64.42           H  
ATOM   1488 3HG2 ILE A  88     -35.420  12.383   1.899  1.00 64.42           H  
ATOM   1489 1HD1 ILE A  88     -32.968  14.914   2.925  1.00 64.42           H  
ATOM   1490 2HD1 ILE A  88     -34.332  13.773   2.953  1.00 64.42           H  
ATOM   1491 3HD1 ILE A  88     -32.679  13.177   2.679  1.00 64.42           H  
ATOM   1492  N   LYS A  89     -33.908  10.513  -1.554  1.00 74.25           N  
ATOM   1493  CA  LYS A  89     -34.671   9.488  -2.303  1.00106.51           C  
ATOM   1494  C   LYS A  89     -36.079   9.373  -1.698  1.00 97.31           C  
ATOM   1495  O   LYS A  89     -36.700  10.418  -1.491  1.00155.86           O  
ATOM   1496  CB  LYS A  89     -33.963   8.139  -2.328  1.00159.77           C  
ATOM   1497  CG  LYS A  89     -32.586   8.151  -2.978  1.00159.77           C  
ATOM   1498  CD  LYS A  89     -32.089   6.728  -3.168  1.00159.77           C  
ATOM   1499  CE  LYS A  89     -30.720   6.680  -3.814  1.00159.77           C  
ATOM   1500  NZ  LYS A  89     -30.248   5.283  -3.972  1.00159.77           N  
ATOM   1501  H   LYS A  89     -33.473  11.251  -2.078  1.00 89.10           H  
ATOM   1502  HA  LYS A  89     -34.777   9.819  -3.339  1.00127.81           H  
ATOM   1503 1HB  LYS A  89     -33.846   7.757  -1.311  1.00191.72           H  
ATOM   1504 2HB  LYS A  89     -34.567   7.418  -2.884  1.00191.72           H  
ATOM   1505 1HG  LYS A  89     -32.640   8.641  -3.950  1.00191.72           H  
ATOM   1506 2HG  LYS A  89     -31.888   8.700  -2.349  1.00191.72           H  
ATOM   1507 1HD  LYS A  89     -32.051   6.223  -2.204  1.00191.72           H  
ATOM   1508 2HD  LYS A  89     -32.780   6.186  -3.812  1.00191.72           H  
ATOM   1509 1HE  LYS A  89     -30.764   7.144  -4.799  1.00191.72           H  
ATOM   1510 2HE  LYS A  89     -30.011   7.232  -3.197  1.00191.72           H  
ATOM   1511 1HZ  LYS A  89     -29.332   5.282  -4.399  1.00191.72           H  
ATOM   1512 2HZ  LYS A  89     -30.197   4.852  -3.062  1.00191.72           H  
ATOM   1513 3HZ  LYS A  89     -30.895   4.771  -4.555  1.00191.72           H  
ATOM   1514  N   HIS A  90     -36.586   8.151  -1.427  1.00106.94           N  
ATOM   1515  CA  HIS A  90     -37.910   7.968  -0.792  1.00160.42           C  
ATOM   1516  C   HIS A  90     -39.098   8.256  -1.774  1.00154.88           C  
ATOM   1517  O   HIS A  90     -39.210   9.435  -2.099  1.00242.16           O  
ATOM   1518  CB  HIS A  90     -37.917   8.685   0.575  1.00240.63           C  
ATOM   1519  CG  HIS A  90     -37.178   7.906   1.627  1.00240.63           C  
ATOM   1520  ND1 HIS A  90     -37.817   7.356   2.714  1.00240.63           N  
ATOM   1521  CD2 HIS A  90     -35.883   7.519   1.730  1.00240.63           C  
ATOM   1522  CE1 HIS A  90     -36.945   6.705   3.456  1.00240.63           C  
ATOM   1523  NE2 HIS A  90     -35.761   6.783   2.880  1.00240.63           N  
ATOM   1524  H   HIS A  90     -36.044   7.326  -1.638  1.00128.33           H  
ATOM   1525  HA  HIS A  90     -37.972   6.914  -0.563  1.00192.50           H  
ATOM   1526 1HB  HIS A  90     -37.450   9.661   0.506  1.00288.76           H  
ATOM   1527 2HB  HIS A  90     -38.920   8.842   0.921  1.00288.76           H  
ATOM   1528  HD1 HIS A  90     -38.736   7.584   3.029  1.00288.76           H  
ATOM   1529  HD2 HIS A  90     -35.010   7.668   1.107  1.00288.76           H  
ATOM   1530  HE1 HIS A  90     -37.269   6.214   4.373  1.00288.76           H  
ATOM   1531  N   HIS A  91     -40.274   7.578  -1.616  1.00143.38           N  
ATOM   1532  CA  HIS A  91     -41.013   7.206  -0.380  1.00195.53           C  
ATOM   1533  C   HIS A  91     -41.378   8.444   0.458  1.00182.73           C  
ATOM   1534  O   HIS A  91     -41.184   8.463   1.676  1.00265.09           O  
ATOM   1535  CB  HIS A  91     -40.303   6.151   0.471  1.00293.30           C  
ATOM   1536  CG  HIS A  91     -40.018   4.883  -0.271  1.00293.30           C  
ATOM   1537  ND1 HIS A  91     -41.018   4.063  -0.750  1.00293.30           N  
ATOM   1538  CD2 HIS A  91     -38.851   4.284  -0.602  1.00293.30           C  
ATOM   1539  CE1 HIS A  91     -40.474   3.018  -1.353  1.00293.30           C  
ATOM   1540  NE2 HIS A  91     -39.162   3.128  -1.276  1.00293.30           N  
ATOM   1541  H   HIS A  91     -40.268   6.764  -2.214  1.00172.06           H  
ATOM   1542  HA  HIS A  91     -41.961   6.751  -0.675  1.00234.64           H  
ATOM   1543 1HB  HIS A  91     -39.377   6.522   0.870  1.00351.95           H  
ATOM   1544 2HB  HIS A  91     -40.934   5.905   1.322  1.00351.95           H  
ATOM   1545  HD2 HIS A  91     -37.850   4.651  -0.375  1.00351.95           H  
ATOM   1546  HE1 HIS A  91     -41.017   2.200  -1.829  1.00351.95           H  
ATOM   1547  HE2 HIS A  91     -38.493   2.470  -1.648  1.00351.95           H  
ATOM   1548  N   ARG A  92     -41.907   9.472  -0.209  1.00175.19           N  
ATOM   1549  CA  ARG A  92     -42.261  10.774   0.383  1.00224.59           C  
ATOM   1550  C   ARG A  92     -43.499  10.744   1.295  1.00221.62           C  
ATOM   1551  O   ARG A  92     -44.538  11.319   0.968  1.00277.34           O  
ATOM   1552  CB  ARG A  92     -42.463  11.798  -0.730  1.00336.88           C  
ATOM   1553  CG  ARG A  92     -41.191  12.092  -1.518  1.00336.88           C  
ATOM   1554  CD  ARG A  92     -41.370  13.090  -2.610  1.00336.88           C  
ATOM   1555  NE  ARG A  92     -40.119  13.287  -3.336  1.00336.88           N  
ATOM   1556  CZ  ARG A  92     -39.932  14.117  -4.385  1.00336.88           C  
ATOM   1557  NH1 ARG A  92     -40.919  14.849  -4.849  1.00336.88           N  
ATOM   1558  NH2 ARG A  92     -38.740  14.188  -4.952  1.00336.88           N  
ATOM   1559  H   ARG A  92     -42.049   9.364  -1.205  1.00210.23           H  
ATOM   1560  HA  ARG A  92     -41.411  11.103   0.986  1.00269.51           H  
ATOM   1561 1HB  ARG A  92     -43.215  11.433  -1.429  1.00404.26           H  
ATOM   1562 2HB  ARG A  92     -42.826  12.736  -0.311  1.00404.26           H  
ATOM   1563 1HG  ARG A  92     -40.426  12.464  -0.837  1.00404.26           H  
ATOM   1564 2HG  ARG A  92     -40.845  11.169  -1.976  1.00404.26           H  
ATOM   1565 1HD  ARG A  92     -42.124  12.740  -3.316  1.00404.26           H  
ATOM   1566 2HD  ARG A  92     -41.678  14.046  -2.190  1.00404.26           H  
ATOM   1567  HE  ARG A  92     -39.320  12.749  -3.026  1.00404.26           H  
ATOM   1568 1HH1 ARG A  92     -41.832  14.799  -4.422  1.00404.26           H  
ATOM   1569 2HH1 ARG A  92     -40.759  15.463  -5.638  1.00404.26           H  
ATOM   1570 1HH2 ARG A  92     -37.977  13.627  -4.600  1.00404.26           H  
ATOM   1571 2HH2 ARG A  92     -38.581  14.806  -5.743  1.00404.26           H  
ATOM   1572  N   MET A  93     -43.369  10.052   2.427  1.00225.16           N  
ATOM   1573  CA  MET A  93     -44.441   9.885   3.408  1.00245.56           C  
ATOM   1574  C   MET A  93     -44.833  11.186   4.107  1.00212.93           C  
ATOM   1575  O   MET A  93     -44.003  12.072   4.314  1.00277.81           O  
ATOM   1576  CB  MET A  93     -44.007   8.863   4.457  1.00368.34           C  
ATOM   1577  CG  MET A  93     -43.817   7.452   3.922  1.00368.34           C  
ATOM   1578  SD  MET A  93     -43.277   6.299   5.197  1.00368.34           S  
ATOM   1579  CE  MET A  93     -41.597   6.865   5.450  1.00368.34           C  
ATOM   1580  H   MET A  93     -42.477   9.612   2.602  1.00270.19           H  
ATOM   1581  HA  MET A  93     -45.323   9.509   2.890  1.00294.67           H  
ATOM   1582 1HB  MET A  93     -43.067   9.179   4.904  1.00442.01           H  
ATOM   1583 2HB  MET A  93     -44.750   8.823   5.255  1.00442.01           H  
ATOM   1584 1HG  MET A  93     -44.756   7.091   3.504  1.00442.01           H  
ATOM   1585 2HG  MET A  93     -43.072   7.461   3.130  1.00442.01           H  
ATOM   1586 1HE  MET A  93     -41.117   6.250   6.211  1.00442.01           H  
ATOM   1587 2HE  MET A  93     -41.042   6.787   4.514  1.00442.01           H  
ATOM   1588 3HE  MET A  93     -41.609   7.905   5.778  1.00442.01           H  
ATOM   1589  N   TYR A  94     -46.111  11.283   4.469  1.00195.79           N  
ATOM   1590  CA  TYR A  94     -46.641  12.440   5.183  1.00219.96           C  
ATOM   1591  C   TYR A  94     -46.146  12.493   6.619  1.00210.11           C  
ATOM   1592  O   TYR A  94     -46.136  11.480   7.319  1.00292.45           O  
ATOM   1593  CB  TYR A  94     -48.169  12.441   5.163  1.00329.94           C  
ATOM   1594  CG  TYR A  94     -48.773  13.610   5.913  1.00329.94           C  
ATOM   1595  CD1 TYR A  94     -48.626  14.900   5.423  1.00329.94           C  
ATOM   1596  CD2 TYR A  94     -49.481  13.392   7.084  1.00329.94           C  
ATOM   1597  CE1 TYR A  94     -49.176  15.966   6.107  1.00329.94           C  
ATOM   1598  CE2 TYR A  94     -50.036  14.457   7.764  1.00329.94           C  
ATOM   1599  CZ  TYR A  94     -49.882  15.740   7.282  1.00329.94           C  
ATOM   1600  OH  TYR A  94     -50.434  16.803   7.961  1.00329.94           O  
ATOM   1601  H   TYR A  94     -46.736  10.521   4.250  1.00234.95           H  
ATOM   1602  HA  TYR A  94     -46.291  13.342   4.681  1.00263.95           H  
ATOM   1603 1HB  TYR A  94     -48.523  12.476   4.131  1.00395.93           H  
ATOM   1604 2HB  TYR A  94     -48.543  11.520   5.608  1.00395.93           H  
ATOM   1605  HD1 TYR A  94     -48.073  15.072   4.499  1.00395.93           H  
ATOM   1606  HD2 TYR A  94     -49.602  12.379   7.467  1.00395.93           H  
ATOM   1607  HE1 TYR A  94     -49.057  16.978   5.724  1.00395.93           H  
ATOM   1608  HE2 TYR A  94     -50.593  14.285   8.685  1.00395.93           H  
ATOM   1609  HH  TYR A  94     -50.291  17.610   7.461  1.00395.93           H  
ATOM   1610  N   HIS A  95     -45.725  13.680   7.041  1.00183.51           N  
ATOM   1611  CA  HIS A  95     -45.226  13.914   8.390  1.00215.95           C  
ATOM   1612  C   HIS A  95     -46.054  14.917   9.207  1.00224.49           C  
ATOM   1613  O   HIS A  95     -45.690  16.092   9.268  1.00264.52           O  
ATOM   1614  CB  HIS A  95     -43.769  14.360   8.351  1.00323.92           C  
ATOM   1615  CG  HIS A  95     -42.838  13.284   7.894  1.00323.92           C  
ATOM   1616  ND1 HIS A  95     -42.617  12.987   6.566  1.00323.92           N  
ATOM   1617  CD2 HIS A  95     -42.079  12.428   8.607  1.00323.92           C  
ATOM   1618  CE1 HIS A  95     -41.749  11.992   6.488  1.00323.92           C  
ATOM   1619  NE2 HIS A  95     -41.410  11.631   7.715  1.00323.92           N  
ATOM   1620  H   HIS A  95     -45.760  14.459   6.398  1.00220.21           H  
ATOM   1621  HA  HIS A  95     -45.231  12.969   8.926  1.00259.14           H  
ATOM   1622 1HB  HIS A  95     -43.664  15.213   7.680  1.00388.71           H  
ATOM   1623 2HB  HIS A  95     -43.463  14.681   9.344  1.00388.71           H  
ATOM   1624  HD1 HIS A  95     -43.272  13.150   5.824  1.00388.71           H  
ATOM   1625  HD2 HIS A  95     -41.933  12.286   9.679  1.00388.71           H  
ATOM   1626  HE1 HIS A  95     -41.442  11.608   5.517  1.00388.71           H  
ATOM   1627  N   PRO A  96     -47.185  14.472   9.782  1.00278.81           N  
ATOM   1628  CA  PRO A  96     -48.082  15.227  10.675  1.00358.58           C  
ATOM   1629  C   PRO A  96     -47.338  16.263  11.512  1.00344.42           C  
ATOM   1630  O   PRO A  96     -46.613  15.910  12.446  1.00329.95           O  
ATOM   1631  CB  PRO A  96     -48.676  14.156  11.598  1.00537.87           C  
ATOM   1632  CG  PRO A  96     -48.574  12.902  10.824  1.00537.87           C  
ATOM   1633  CD  PRO A  96     -47.257  13.036  10.120  1.00537.87           C  
ATOM   1634  HA  PRO A  96     -48.866  15.711  10.077  1.00430.30           H  
ATOM   1635 1HB  PRO A  96     -48.114  14.118  12.543  1.00645.44           H  
ATOM   1636 2HB  PRO A  96     -49.714  14.413  11.853  1.00645.44           H  
ATOM   1637 1HG  PRO A  96     -48.612  12.034  11.498  1.00645.44           H  
ATOM   1638 2HG  PRO A  96     -49.424  12.807  10.132  1.00645.44           H  
ATOM   1639 1HD  PRO A  96     -46.428  12.760  10.791  1.00645.44           H  
ATOM   1640 2HD  PRO A  96     -47.270  12.425   9.211  1.00645.44           H  
ATOM   1641  N   ARG A  97     -47.519  17.535  11.171  1.00400.00           N  
ATOM   1642  CA  ARG A  97     -46.873  18.635  11.881  1.00400.00           C  
ATOM   1643  C   ARG A  97     -47.409  18.748  13.309  1.00400.00           C  
ATOM   1644  O   ARG A  97     -48.552  18.370  13.580  1.00400.00           O  
ATOM   1645  CB  ARG A  97     -47.110  19.945  11.145  1.00600.00           C  
ATOM   1646  CG  ARG A  97     -46.595  19.985   9.711  1.00600.00           C  
ATOM   1647  CD  ARG A  97     -45.122  20.171   9.619  1.00600.00           C  
ATOM   1648  NE  ARG A  97     -44.695  20.241   8.227  1.00600.00           N  
ATOM   1649  CZ  ARG A  97     -43.464  20.592   7.795  1.00600.00           C  
ATOM   1650  NH1 ARG A  97     -42.523  20.933   8.649  1.00600.00           N  
ATOM   1651  NH2 ARG A  97     -43.217  20.594   6.497  1.00600.00           N  
ATOM   1652  H   ARG A  97     -48.126  17.747  10.391  1.00480.00           H  
ATOM   1653  HA  ARG A  97     -45.800  18.441  11.923  1.00480.00           H  
ATOM   1654 1HB  ARG A  97     -48.178  20.156  11.114  1.00720.00           H  
ATOM   1655 2HB  ARG A  97     -46.632  20.760  11.689  1.00720.00           H  
ATOM   1656 1HG  ARG A  97     -46.847  19.047   9.214  1.00720.00           H  
ATOM   1657 2HG  ARG A  97     -47.073  20.811   9.182  1.00720.00           H  
ATOM   1658 1HD  ARG A  97     -44.835  21.099  10.113  1.00720.00           H  
ATOM   1659 2HD  ARG A  97     -44.615  19.331  10.091  1.00720.00           H  
ATOM   1660  HE  ARG A  97     -45.377  19.990   7.524  1.00720.00           H  
ATOM   1661 1HH1 ARG A  97     -42.715  20.930   9.641  1.00720.00           H  
ATOM   1662 2HH1 ARG A  97     -41.603  21.207   8.317  1.00720.00           H  
ATOM   1663 1HH2 ARG A  97     -43.941  20.332   5.844  1.00720.00           H  
ATOM   1664 2HH2 ARG A  97     -42.300  20.850   6.151  1.00720.00           H  
ATOM   1665  N   SER A  98     -46.581  19.267  14.220  1.00400.00           N  
ATOM   1666  CA  SER A  98     -46.983  19.418  15.618  1.00370.56           C  
ATOM   1667  C   SER A  98     -48.055  20.489  15.778  1.00351.78           C  
ATOM   1668  O   SER A  98     -48.256  21.326  14.895  1.00376.71           O  
ATOM   1669  CB  SER A  98     -45.788  19.752  16.494  1.00555.84           C  
ATOM   1670  OG  SER A  98     -45.293  21.034  16.227  1.00555.84           O  
ATOM   1671  H   SER A  98     -45.655  19.559  13.940  1.00480.00           H  
ATOM   1672  HA  SER A  98     -47.401  18.469  15.957  1.00444.67           H  
ATOM   1673 1HB  SER A  98     -46.082  19.688  17.541  1.00667.01           H  
ATOM   1674 2HB  SER A  98     -45.002  19.015  16.333  1.00667.01           H  
ATOM   1675  HG  SER A  98     -44.713  21.246  16.968  1.00667.01           H  
ATOM   1676  N   GLN A  99     -48.741  20.462  16.918  1.00359.71           N  
ATOM   1677  CA  GLN A  99     -49.863  21.362  17.186  1.00391.37           C  
ATOM   1678  C   GLN A  99     -49.457  22.803  17.510  1.00355.57           C  
ATOM   1679  O   GLN A  99     -49.583  23.261  18.650  1.00400.00           O  
ATOM   1680  CB  GLN A  99     -50.712  20.791  18.319  1.00587.06           C  
ATOM   1681  CG  GLN A  99     -51.292  19.426  18.002  1.00587.06           C  
ATOM   1682  CD  GLN A  99     -52.257  19.468  16.834  1.00587.06           C  
ATOM   1683  OE1 GLN A  99     -53.286  20.146  16.882  1.00587.06           O  
ATOM   1684  NE2 GLN A  99     -51.925  18.746  15.770  1.00587.06           N  
ATOM   1685  H   GLN A  99     -48.499  19.769  17.612  1.00431.65           H  
ATOM   1686  HA  GLN A  99     -50.481  21.394  16.289  1.00469.64           H  
ATOM   1687 1HB  GLN A  99     -50.109  20.695  19.218  1.00704.47           H  
ATOM   1688 2HB  GLN A  99     -51.535  21.470  18.540  1.00704.47           H  
ATOM   1689 1HG  GLN A  99     -50.479  18.745  17.750  1.00704.47           H  
ATOM   1690 2HG  GLN A  99     -51.830  19.058  18.877  1.00704.47           H  
ATOM   1691 1HE2 GLN A  99     -52.520  18.736  14.964  1.00704.47           H  
ATOM   1692 2HE2 GLN A  99     -51.079  18.212  15.769  1.00704.47           H  
ATOM   1693  N   THR A 100     -48.973  23.502  16.487  1.00300.98           N  
ATOM   1694  CA  THR A 100     -48.574  24.900  16.574  1.00300.65           C  
ATOM   1695  C   THR A 100     -49.168  25.698  15.409  1.00260.36           C  
ATOM   1696  O   THR A 100     -49.122  25.236  14.270  1.00297.46           O  
ATOM   1697  CB  THR A 100     -47.038  25.043  16.554  1.00450.97           C  
ATOM   1698  OG1 THR A 100     -46.480  24.363  17.684  1.00450.97           O  
ATOM   1699  CG2 THR A 100     -46.626  26.507  16.575  1.00450.97           C  
ATOM   1700  H   THR A 100     -48.888  23.027  15.600  1.00361.18           H  
ATOM   1701  HA  THR A 100     -48.941  25.291  17.516  1.00360.78           H  
ATOM   1702  HB  THR A 100     -46.652  24.582  15.645  1.00541.17           H  
ATOM   1703  HG1 THR A 100     -46.875  24.710  18.488  1.00541.17           H  
ATOM   1704 1HG2 THR A 100     -45.540  26.584  16.547  1.00541.17           H  
ATOM   1705 2HG2 THR A 100     -47.041  27.011  15.704  1.00541.17           H  
ATOM   1706 3HG2 THR A 100     -47.000  26.980  17.481  1.00541.17           H  
ATOM   1707  N   PRO A 101     -49.771  26.865  15.673  1.00269.97           N  
ATOM   1708  CA  PRO A 101     -50.318  27.805  14.709  1.00311.22           C  
ATOM   1709  C   PRO A 101     -49.207  28.641  14.087  1.00319.06           C  
ATOM   1710  O   PRO A 101     -48.223  28.970  14.750  1.00386.35           O  
ATOM   1711  CB  PRO A 101     -51.286  28.648  15.542  1.00466.83           C  
ATOM   1712  CG  PRO A 101     -50.719  28.615  16.916  1.00466.83           C  
ATOM   1713  CD  PRO A 101     -50.149  27.228  17.055  1.00466.83           C  
ATOM   1714  HA  PRO A 101     -50.858  27.246  13.931  1.00373.46           H  
ATOM   1715 1HB  PRO A 101     -51.347  29.667  15.132  1.00560.20           H  
ATOM   1716 2HB  PRO A 101     -52.298  28.220  15.488  1.00560.20           H  
ATOM   1717 1HG  PRO A 101     -49.956  29.400  17.031  1.00560.20           H  
ATOM   1718 2HG  PRO A 101     -51.506  28.827  17.656  1.00560.20           H  
ATOM   1719 1HD  PRO A 101     -49.260  27.267  17.701  1.00560.20           H  
ATOM   1720 2HD  PRO A 101     -50.905  26.527  17.439  1.00560.20           H  
ATOM   1721  N   PHE A 102     -49.379  29.005  12.824  1.00348.90           N  
ATOM   1722  CA  PHE A 102     -48.392  29.819  12.126  1.00400.00           C  
ATOM   1723  C   PHE A 102     -49.062  30.985  11.412  1.00400.00           C  
ATOM   1724  O   PHE A 102     -50.252  30.931  11.101  1.00400.00           O  
ATOM   1725  CB  PHE A 102     -47.577  28.970  11.148  1.00600.00           C  
ATOM   1726  CG  PHE A 102     -46.785  27.883  11.824  1.00600.00           C  
ATOM   1727  CD1 PHE A 102     -47.271  26.585  11.897  1.00600.00           C  
ATOM   1728  CD2 PHE A 102     -45.558  28.162  12.405  1.00600.00           C  
ATOM   1729  CE1 PHE A 102     -46.545  25.594  12.529  1.00600.00           C  
ATOM   1730  CE2 PHE A 102     -44.832  27.173  13.041  1.00600.00           C  
ATOM   1731  CZ  PHE A 102     -45.326  25.886  13.101  1.00600.00           C  
ATOM   1732  H   PHE A 102     -50.209  28.705  12.332  1.00418.68           H  
ATOM   1733  HA  PHE A 102     -47.703  30.231  12.864  1.00480.00           H  
ATOM   1734 1HB  PHE A 102     -48.245  28.505  10.424  1.00720.00           H  
ATOM   1735 2HB  PHE A 102     -46.885  29.605  10.597  1.00720.00           H  
ATOM   1736  HD1 PHE A 102     -48.237  26.352  11.449  1.00720.00           H  
ATOM   1737  HD2 PHE A 102     -45.167  29.179  12.361  1.00720.00           H  
ATOM   1738  HE1 PHE A 102     -46.939  24.579  12.578  1.00720.00           H  
ATOM   1739  HE2 PHE A 102     -43.869  27.408  13.493  1.00720.00           H  
ATOM   1740  HZ  PHE A 102     -44.755  25.105  13.600  1.00720.00           H  
ATOM   1741  N   MET A 103     -48.298  32.046  11.167  1.00397.11           N  
ATOM   1742  CA  MET A 103     -48.847  33.237  10.532  1.00400.00           C  
ATOM   1743  C   MET A 103     -47.852  33.899   9.583  1.00320.06           C  
ATOM   1744  O   MET A 103     -46.768  33.368   9.329  1.00283.20           O  
ATOM   1745  CB  MET A 103     -49.291  34.231  11.600  1.00600.00           C  
ATOM   1746  CG  MET A 103     -48.154  34.786  12.444  1.00600.00           C  
ATOM   1747  SD  MET A 103     -48.726  35.976  13.669  1.00600.00           S  
ATOM   1748  CE  MET A 103     -49.169  37.334  12.591  1.00600.00           C  
ATOM   1749  H   MET A 103     -47.325  32.031  11.436  1.00476.53           H  
ATOM   1750  HA  MET A 103     -49.716  32.943   9.942  1.00480.00           H  
ATOM   1751 1HB  MET A 103     -49.813  35.068  11.141  1.00720.00           H  
ATOM   1752 2HB  MET A 103     -49.994  33.742  12.275  1.00720.00           H  
ATOM   1753 1HG  MET A 103     -47.653  33.970  12.963  1.00720.00           H  
ATOM   1754 2HG  MET A 103     -47.427  35.279  11.799  1.00720.00           H  
ATOM   1755 1HE  MET A 103     -49.542  38.167  13.188  1.00720.00           H  
ATOM   1756 2HE  MET A 103     -48.290  37.652  12.031  1.00720.00           H  
ATOM   1757 3HE  MET A 103     -49.944  37.009  11.896  1.00720.00           H  
ATOM   1758  N   TYR A 104     -48.241  35.056   9.055  1.00353.06           N  
ATOM   1759  CA  TYR A 104     -47.432  35.820   8.116  1.00312.25           C  
ATOM   1760  C   TYR A 104     -46.140  36.350   8.734  1.00281.07           C  
ATOM   1761  O   TYR A 104     -46.124  36.819   9.874  1.00364.24           O  
ATOM   1762  CB  TYR A 104     -48.245  36.978   7.539  1.00468.38           C  
ATOM   1763  CG  TYR A 104     -47.473  37.797   6.530  1.00468.38           C  
ATOM   1764  CD1 TYR A 104     -47.220  37.276   5.270  1.00468.38           C  
ATOM   1765  CD2 TYR A 104     -47.017  39.063   6.863  1.00468.38           C  
ATOM   1766  CE1 TYR A 104     -46.509  38.016   4.347  1.00468.38           C  
ATOM   1767  CE2 TYR A 104     -46.306  39.803   5.939  1.00468.38           C  
ATOM   1768  CZ  TYR A 104     -46.050  39.283   4.686  1.00468.38           C  
ATOM   1769  OH  TYR A 104     -45.341  40.021   3.767  1.00468.38           O  
ATOM   1770  H   TYR A 104     -49.146  35.425   9.313  1.00423.67           H  
ATOM   1771  HA  TYR A 104     -47.151  35.157   7.297  1.00374.70           H  
ATOM   1772 1HB  TYR A 104     -49.141  36.590   7.051  1.00562.05           H  
ATOM   1773 2HB  TYR A 104     -48.567  37.638   8.343  1.00562.05           H  
ATOM   1774  HD1 TYR A 104     -47.582  36.281   5.009  1.00562.05           H  
ATOM   1775  HD2 TYR A 104     -47.215  39.472   7.853  1.00562.05           H  
ATOM   1776  HE1 TYR A 104     -46.309  37.605   3.357  1.00562.05           H  
ATOM   1777  HE2 TYR A 104     -45.943  40.798   6.200  1.00562.05           H  
ATOM   1778  HH  TYR A 104     -45.070  40.851   4.166  1.00562.05           H  
ATOM   1779  N   GLU A 105     -45.064  36.254   7.953  1.00264.86           N  
ATOM   1780  CA  GLU A 105     -43.720  36.687   8.325  1.00308.53           C  
ATOM   1781  C   GLU A 105     -43.669  38.106   8.883  1.00293.42           C  
ATOM   1782  O   GLU A 105     -44.108  39.057   8.238  1.00329.54           O  
ATOM   1783  CB  GLU A 105     -42.804  36.603   7.105  1.00462.79           C  
ATOM   1784  CG  GLU A 105     -41.355  36.963   7.383  1.00462.79           C  
ATOM   1785  CD  GLU A 105     -40.668  35.935   8.232  1.00462.79           C  
ATOM   1786  OE1 GLU A 105     -40.839  34.766   7.973  1.00462.79           O  
ATOM   1787  OE2 GLU A 105     -39.976  36.308   9.148  1.00462.79           O  
ATOM   1788  H   GLU A 105     -45.186  35.853   7.034  1.00317.83           H  
ATOM   1789  HA  GLU A 105     -43.346  36.010   9.093  1.00370.24           H  
ATOM   1790 1HB  GLU A 105     -42.825  35.591   6.702  1.00555.35           H  
ATOM   1791 2HB  GLU A 105     -43.171  37.273   6.327  1.00555.35           H  
ATOM   1792 1HG  GLU A 105     -40.822  37.053   6.436  1.00555.35           H  
ATOM   1793 2HG  GLU A 105     -41.317  37.930   7.884  1.00555.35           H  
ATOM   1794  N   GLN A 106     -43.110  38.244  10.083  1.00302.79           N  
ATOM   1795  CA  GLN A 106     -43.004  39.546  10.731  1.00327.78           C  
ATOM   1796  C   GLN A 106     -41.621  40.171  10.573  1.00293.72           C  
ATOM   1797  O   GLN A 106     -40.626  39.471  10.384  1.00330.64           O  
ATOM   1798  CB  GLN A 106     -43.359  39.421  12.212  1.00491.67           C  
ATOM   1799  CG  GLN A 106     -44.773  38.929  12.445  1.00491.67           C  
ATOM   1800  CD  GLN A 106     -45.798  39.919  11.922  1.00491.67           C  
ATOM   1801  OE1 GLN A 106     -45.851  41.069  12.367  1.00491.67           O  
ATOM   1802  NE2 GLN A 106     -46.608  39.484  10.963  1.00491.67           N  
ATOM   1803  H   GLN A 106     -42.760  37.426  10.559  1.00363.35           H  
ATOM   1804  HA  GLN A 106     -43.725  40.217  10.264  1.00393.34           H  
ATOM   1805 1HB  GLN A 106     -42.673  38.726  12.696  1.00590.00           H  
ATOM   1806 2HB  GLN A 106     -43.248  40.389  12.700  1.00590.00           H  
ATOM   1807 1HG  GLN A 106     -44.914  37.982  11.924  1.00590.00           H  
ATOM   1808 2HG  GLN A 106     -44.935  38.798  13.514  1.00590.00           H  
ATOM   1809 1HE2 GLN A 106     -47.298  40.095  10.575  1.00590.00           H  
ATOM   1810 2HE2 GLN A 106     -46.523  38.544  10.626  1.00590.00           H  
ATOM   1811  N   ALA A 107     -41.590  41.503  10.635  1.00320.65           N  
ATOM   1812  CA  ALA A 107     -40.428  42.410  10.486  1.00365.40           C  
ATOM   1813  C   ALA A 107     -39.219  42.211  11.440  1.00310.90           C  
ATOM   1814  O   ALA A 107     -38.727  43.204  11.992  1.00400.00           O  
ATOM   1815  CB  ALA A 107     -40.908  43.842  10.623  1.00548.10           C  
ATOM   1816  H   ALA A 107     -42.479  41.960  10.807  1.00384.78           H  
ATOM   1817  HA  ALA A 107     -40.049  42.262   9.469  1.00438.48           H  
ATOM   1818 1HB  ALA A 107     -40.080  44.527  10.438  1.00657.72           H  
ATOM   1819 2HB  ALA A 107     -41.705  44.034   9.906  1.00657.72           H  
ATOM   1820 3HB  ALA A 107     -41.285  43.997  11.634  1.00657.72           H  
ATOM   1821  N   ASP A 108     -38.761  40.988  11.677  1.00208.97           N  
ATOM   1822  CA  ASP A 108     -37.618  40.765  12.560  1.00223.34           C  
ATOM   1823  C   ASP A 108     -36.338  41.362  11.977  1.00122.91           C  
ATOM   1824  O   ASP A 108     -36.097  41.282  10.772  1.00139.62           O  
ATOM   1825  CB  ASP A 108     -37.424  39.274  12.833  1.00335.01           C  
ATOM   1826  CG  ASP A 108     -38.503  38.702  13.741  1.00335.01           C  
ATOM   1827  OD1 ASP A 108     -39.237  39.470  14.316  1.00335.01           O  
ATOM   1828  OD2 ASP A 108     -38.574  37.503  13.866  1.00335.01           O  
ATOM   1829  H   ASP A 108     -39.188  40.203  11.212  1.00250.76           H  
ATOM   1830  HA  ASP A 108     -37.820  41.261  13.510  1.00268.01           H  
ATOM   1831 1HB  ASP A 108     -37.434  38.726  11.890  1.00402.01           H  
ATOM   1832 2HB  ASP A 108     -36.450  39.110  13.298  1.00402.01           H  
ATOM   1833  N   GLU A 109     -35.516  41.951  12.843  1.00 89.23           N  
ATOM   1834  CA  GLU A 109     -34.262  42.556  12.404  1.00 55.51           C  
ATOM   1835  C   GLU A 109     -33.195  41.497  12.198  1.00 48.84           C  
ATOM   1836  O   GLU A 109     -32.924  40.693  13.089  1.00 68.94           O  
ATOM   1837  CB  GLU A 109     -33.778  43.588  13.422  1.00 83.27           C  
ATOM   1838  CG  GLU A 109     -32.508  44.322  13.013  1.00 83.27           C  
ATOM   1839  CD  GLU A 109     -32.072  45.343  14.027  1.00 83.27           C  
ATOM   1840  OE1 GLU A 109     -32.743  45.489  15.021  1.00 83.27           O  
ATOM   1841  OE2 GLU A 109     -31.068  45.979  13.809  1.00 83.27           O  
ATOM   1842  H   GLU A 109     -35.765  41.983  13.822  1.00107.08           H  
ATOM   1843  HA  GLU A 109     -34.436  43.059  11.453  1.00 66.61           H  
ATOM   1844 1HB  GLU A 109     -34.557  44.333  13.583  1.00 99.92           H  
ATOM   1845 2HB  GLU A 109     -33.591  43.099  14.378  1.00 99.92           H  
ATOM   1846 1HG  GLU A 109     -31.708  43.596  12.875  1.00 99.92           H  
ATOM   1847 2HG  GLU A 109     -32.680  44.819  12.059  1.00 99.92           H  
ATOM   1848  N   LEU A 110     -32.596  41.503  11.013  1.00 37.39           N  
ATOM   1849  CA  LEU A 110     -31.578  40.524  10.668  1.00 36.38           C  
ATOM   1850  C   LEU A 110     -30.242  41.193  10.329  1.00 27.83           C  
ATOM   1851  O   LEU A 110     -30.225  42.325   9.842  1.00 31.62           O  
ATOM   1852  CB  LEU A 110     -32.075  39.691   9.483  1.00 54.57           C  
ATOM   1853  CG  LEU A 110     -33.395  38.951   9.726  1.00 54.57           C  
ATOM   1854  CD1 LEU A 110     -33.847  38.292   8.436  1.00 54.57           C  
ATOM   1855  CD2 LEU A 110     -33.196  37.927  10.833  1.00 54.57           C  
ATOM   1856  H   LEU A 110     -32.862  42.198  10.330  1.00 44.87           H  
ATOM   1857  HA  LEU A 110     -31.444  39.869  11.526  1.00 43.66           H  
ATOM   1858 1HB  LEU A 110     -32.217  40.352   8.629  1.00 65.48           H  
ATOM   1859 2HB  LEU A 110     -31.321  38.951   9.221  1.00 65.48           H  
ATOM   1860  HG  LEU A 110     -34.167  39.662  10.025  1.00 65.48           H  
ATOM   1861 1HD1 LEU A 110     -34.791  37.774   8.603  1.00 65.48           H  
ATOM   1862 2HD1 LEU A 110     -33.984  39.053   7.668  1.00 65.48           H  
ATOM   1863 3HD1 LEU A 110     -33.093  37.579   8.110  1.00 65.48           H  
ATOM   1864 1HD2 LEU A 110     -34.133  37.399  11.014  1.00 65.48           H  
ATOM   1865 2HD2 LEU A 110     -32.428  37.215  10.534  1.00 65.48           H  
ATOM   1866 3HD2 LEU A 110     -32.884  38.433  11.747  1.00 65.48           H  
ATOM   1867  N   PRO A 111     -29.120  40.508  10.586  1.00 24.66           N  
ATOM   1868  CA  PRO A 111     -27.737  40.907  10.345  1.00 24.83           C  
ATOM   1869  C   PRO A 111     -27.383  40.872   8.863  1.00 22.58           C  
ATOM   1870  O   PRO A 111     -27.984  40.129   8.086  1.00 24.13           O  
ATOM   1871  CB  PRO A 111     -26.925  39.870  11.132  1.00 37.24           C  
ATOM   1872  CG  PRO A 111     -27.793  38.662  11.166  1.00 37.24           C  
ATOM   1873  CD  PRO A 111     -29.191  39.204  11.278  1.00 37.24           C  
ATOM   1874  HA  PRO A 111     -27.580  41.917  10.752  1.00 29.80           H  
ATOM   1875 1HB  PRO A 111     -25.962  39.685  10.634  1.00 44.69           H  
ATOM   1876 2HB  PRO A 111     -26.696  40.256  12.137  1.00 44.69           H  
ATOM   1877 1HG  PRO A 111     -27.645  38.062  10.256  1.00 44.69           H  
ATOM   1878 2HG  PRO A 111     -27.517  38.020  12.017  1.00 44.69           H  
ATOM   1879 1HD  PRO A 111     -29.891  38.531  10.766  1.00 44.69           H  
ATOM   1880 2HD  PRO A 111     -29.464  39.351  12.334  1.00 44.69           H  
ATOM   1881  N   LEU A 112     -26.384  41.666   8.483  1.00 25.28           N  
ATOM   1882  CA  LEU A 112     -25.912  41.709   7.104  1.00 28.65           C  
ATOM   1883  C   LEU A 112     -24.836  40.657   6.831  1.00 20.50           C  
ATOM   1884  O   LEU A 112     -24.421  40.472   5.688  1.00 20.44           O  
ATOM   1885  CB  LEU A 112     -25.359  43.101   6.779  1.00 42.97           C  
ATOM   1886  CG  LEU A 112     -26.376  44.243   6.846  1.00 42.97           C  
ATOM   1887  CD1 LEU A 112     -25.668  45.568   6.604  1.00 42.97           C  
ATOM   1888  CD2 LEU A 112     -27.461  44.003   5.807  1.00 42.97           C  
ATOM   1889  H   LEU A 112     -25.941  42.259   9.172  1.00 30.34           H  
ATOM   1890  HA  LEU A 112     -26.758  41.510   6.446  1.00 34.38           H  
ATOM   1891 1HB  LEU A 112     -24.556  43.329   7.477  1.00 51.57           H  
ATOM   1892 2HB  LEU A 112     -24.944  43.084   5.771  1.00 51.57           H  
ATOM   1893  HG  LEU A 112     -26.826  44.276   7.839  1.00 51.57           H  
ATOM   1894 1HD1 LEU A 112     -26.390  46.383   6.659  1.00 51.57           H  
ATOM   1895 2HD1 LEU A 112     -24.900  45.714   7.363  1.00 51.57           H  
ATOM   1896 3HD1 LEU A 112     -25.206  45.559   5.617  1.00 51.57           H  
ATOM   1897 1HD2 LEU A 112     -28.193  44.810   5.852  1.00 51.57           H  
ATOM   1898 2HD2 LEU A 112     -27.013  43.975   4.813  1.00 51.57           H  
ATOM   1899 3HD2 LEU A 112     -27.956  43.053   6.009  1.00 51.57           H  
ATOM   1900  N   SER A 113     -24.384  39.974   7.880  1.00 17.63           N  
ATOM   1901  CA  SER A 113     -23.383  38.932   7.731  1.00 15.06           C  
ATOM   1902  C   SER A 113     -23.435  37.939   8.880  1.00 12.10           C  
ATOM   1903  O   SER A 113     -23.611  38.319  10.039  1.00 14.83           O  
ATOM   1904  CB  SER A 113     -22.000  39.535   7.639  1.00 22.59           C  
ATOM   1905  OG  SER A 113     -21.027  38.531   7.537  1.00 22.59           O  
ATOM   1906  H   SER A 113     -24.744  40.170   8.801  1.00 21.16           H  
ATOM   1907  HA  SER A 113     -23.588  38.396   6.807  1.00 18.07           H  
ATOM   1908 1HB  SER A 113     -21.947  40.185   6.765  1.00 27.11           H  
ATOM   1909 2HB  SER A 113     -21.805  40.151   8.517  1.00 27.11           H  
ATOM   1910  HG  SER A 113     -21.320  37.948   6.831  1.00 27.11           H  
ATOM   1911  N   VAL A 114     -23.278  36.665   8.541  1.00  9.22           N  
ATOM   1912  CA  VAL A 114     -23.284  35.574   9.507  1.00  8.04           C  
ATOM   1913  C   VAL A 114     -22.108  34.637   9.267  1.00  7.04           C  
ATOM   1914  O   VAL A 114     -21.782  34.323   8.125  1.00  8.51           O  
ATOM   1915  CB  VAL A 114     -24.600  34.751   9.436  1.00 12.06           C  
ATOM   1916  CG1 VAL A 114     -24.532  33.592  10.424  1.00 12.06           C  
ATOM   1917  CG2 VAL A 114     -25.803  35.632   9.743  1.00 12.06           C  
ATOM   1918  H   VAL A 114     -23.139  36.447   7.565  1.00 11.06           H  
ATOM   1919  HA  VAL A 114     -23.192  35.997  10.508  1.00  9.65           H  
ATOM   1920  HB  VAL A 114     -24.707  34.326   8.441  1.00 14.47           H  
ATOM   1921 1HG1 VAL A 114     -25.445  33.009  10.366  1.00 14.47           H  
ATOM   1922 2HG1 VAL A 114     -23.688  32.948  10.187  1.00 14.47           H  
ATOM   1923 3HG1 VAL A 114     -24.420  33.983  11.436  1.00 14.47           H  
ATOM   1924 1HG2 VAL A 114     -26.713  35.035   9.688  1.00 14.47           H  
ATOM   1925 2HG2 VAL A 114     -25.703  36.046  10.747  1.00 14.47           H  
ATOM   1926 3HG2 VAL A 114     -25.861  36.443   9.019  1.00 14.47           H  
ATOM   1927  N   ASN A 115     -21.467  34.187  10.333  1.00  6.92           N  
ATOM   1928  CA  ASN A 115     -20.436  33.170  10.188  1.00  8.04           C  
ATOM   1929  C   ASN A 115     -20.273  32.425  11.494  1.00  7.77           C  
ATOM   1930  O   ASN A 115     -19.507  32.838  12.367  1.00  9.16           O  
ATOM   1931  CB  ASN A 115     -19.124  33.757   9.731  1.00 12.06           C  
ATOM   1932  CG  ASN A 115     -18.110  32.687   9.432  1.00 12.06           C  
ATOM   1933  OD1 ASN A 115     -18.222  31.545   9.899  1.00 12.06           O  
ATOM   1934  ND2 ASN A 115     -17.115  33.034   8.652  1.00 12.06           N  
ATOM   1935  H   ASN A 115     -21.729  34.511  11.253  1.00  8.30           H  
ATOM   1936  HA  ASN A 115     -20.766  32.443   9.443  1.00  9.65           H  
ATOM   1937 1HB  ASN A 115     -19.282  34.357   8.833  1.00 14.47           H  
ATOM   1938 2HB  ASN A 115     -18.728  34.416  10.503  1.00 14.47           H  
ATOM   1939 1HD2 ASN A 115     -16.407  32.366   8.417  1.00 14.47           H  
ATOM   1940 2HD2 ASN A 115     -17.062  33.965   8.293  1.00 14.47           H  
ATOM   1941  N   TRP A 116     -20.986  31.304  11.608  1.00  6.88           N  
ATOM   1942  CA  TRP A 116     -20.998  30.477  12.809  1.00  6.93           C  
ATOM   1943  C   TRP A 116     -19.633  29.919  13.194  1.00  7.86           C  
ATOM   1944  O   TRP A 116     -19.396  29.609  14.363  1.00  8.50           O  
ATOM   1945  CB  TRP A 116     -21.969  29.322  12.600  1.00 10.39           C  
ATOM   1946  CG  TRP A 116     -23.402  29.745  12.591  1.00 10.39           C  
ATOM   1947  CD1 TRP A 116     -23.926  30.873  13.147  1.00 10.39           C  
ATOM   1948  CD2 TRP A 116     -24.511  29.044  11.983  1.00 10.39           C  
ATOM   1949  NE1 TRP A 116     -25.282  30.918  12.934  1.00 10.39           N  
ATOM   1950  CE2 TRP A 116     -25.656  29.808  12.222  1.00 10.39           C  
ATOM   1951  CE3 TRP A 116     -24.619  27.850  11.266  1.00 10.39           C  
ATOM   1952  CZ2 TRP A 116     -26.904  29.417  11.768  1.00 10.39           C  
ATOM   1953  CZ3 TRP A 116     -25.869  27.462  10.809  1.00 10.39           C  
ATOM   1954  CH2 TRP A 116     -26.978  28.228  11.053  1.00 10.39           C  
ATOM   1955  H   TRP A 116     -21.570  31.012  10.831  1.00  8.26           H  
ATOM   1956  HA  TRP A 116     -21.359  31.089  13.635  1.00  8.32           H  
ATOM   1957 1HB  TRP A 116     -21.754  28.837  11.648  1.00 12.47           H  
ATOM   1958 2HB  TRP A 116     -21.838  28.578  13.382  1.00 12.47           H  
ATOM   1959  HD1 TRP A 116     -23.353  31.626  13.685  1.00 12.47           H  
ATOM   1960  HE1 TRP A 116     -25.906  31.649  13.246  1.00 12.47           H  
ATOM   1961  HE3 TRP A 116     -23.740  27.239  11.067  1.00 12.47           H  
ATOM   1962  HZ2 TRP A 116     -27.801  30.007  11.955  1.00 12.47           H  
ATOM   1963  HZ3 TRP A 116     -25.946  26.531  10.246  1.00 12.47           H  
ATOM   1964  HH2 TRP A 116     -27.937  27.889  10.680  1.00 12.47           H  
ATOM   1965  N   ARG A 117     -18.723  29.820  12.228  1.00  9.76           N  
ATOM   1966  CA  ARG A 117     -17.403  29.282  12.491  1.00 11.96           C  
ATOM   1967  C   ARG A 117     -16.622  30.196  13.420  1.00 13.19           C  
ATOM   1968  O   ARG A 117     -15.814  29.729  14.223  1.00 14.41           O  
ATOM   1969  CB  ARG A 117     -16.641  29.067  11.197  1.00 17.94           C  
ATOM   1970  CG  ARG A 117     -15.316  28.347  11.355  1.00 17.94           C  
ATOM   1971  CD  ARG A 117     -14.707  28.022  10.040  1.00 17.94           C  
ATOM   1972  NE  ARG A 117     -13.411  27.375  10.188  1.00 17.94           N  
ATOM   1973  CZ  ARG A 117     -12.606  27.023   9.166  1.00 17.94           C  
ATOM   1974  NH1 ARG A 117     -12.974  27.262   7.926  1.00 17.94           N  
ATOM   1975  NH2 ARG A 117     -11.447  26.438   9.410  1.00 17.94           N  
ATOM   1976  H   ARG A 117     -18.932  30.138  11.288  1.00 11.71           H  
ATOM   1977  HA  ARG A 117     -17.519  28.316  12.981  1.00 14.35           H  
ATOM   1978 1HB  ARG A 117     -17.252  28.491  10.504  1.00 21.53           H  
ATOM   1979 2HB  ARG A 117     -16.436  30.030  10.730  1.00 21.53           H  
ATOM   1980 1HG  ARG A 117     -14.621  28.981  11.907  1.00 21.53           H  
ATOM   1981 2HG  ARG A 117     -15.471  27.416  11.902  1.00 21.53           H  
ATOM   1982 1HD  ARG A 117     -15.362  27.348   9.491  1.00 21.53           H  
ATOM   1983 2HD  ARG A 117     -14.566  28.938   9.467  1.00 21.53           H  
ATOM   1984  HE  ARG A 117     -13.092  27.174  11.127  1.00 21.53           H  
ATOM   1985 1HH1 ARG A 117     -13.860  27.709   7.738  1.00 21.53           H  
ATOM   1986 2HH1 ARG A 117     -12.371  26.997   7.160  1.00 21.53           H  
ATOM   1987 1HH2 ARG A 117     -11.164  26.256  10.363  1.00 21.53           H  
ATOM   1988 2HH2 ARG A 117     -10.843  26.175   8.645  1.00 21.53           H  
ATOM   1989  N   THR A 118     -16.887  31.505  13.346  1.00 14.64           N  
ATOM   1990  CA  THR A 118     -16.180  32.470  14.181  1.00 17.21           C  
ATOM   1991  C   THR A 118     -16.665  32.428  15.624  1.00 15.86           C  
ATOM   1992  O   THR A 118     -16.037  33.012  16.509  1.00 19.35           O  
ATOM   1993  CB  THR A 118     -16.345  33.902  13.643  1.00 25.82           C  
ATOM   1994  OG1 THR A 118     -17.730  34.274  13.672  1.00 25.82           O  
ATOM   1995  CG2 THR A 118     -15.834  33.980  12.216  1.00 25.82           C  
ATOM   1996  H   THR A 118     -17.597  31.850  12.710  1.00 17.57           H  
ATOM   1997  HA  THR A 118     -15.119  32.219  14.173  1.00 20.65           H  
ATOM   1998  HB  THR A 118     -15.779  34.592  14.267  1.00 30.98           H  
ATOM   1999  HG1 THR A 118     -18.245  33.648  13.153  1.00 30.98           H  
ATOM   2000 1HG2 THR A 118     -15.953  34.996  11.841  1.00 30.98           H  
ATOM   2001 2HG2 THR A 118     -14.781  33.704  12.192  1.00 30.98           H  
ATOM   2002 3HG2 THR A 118     -16.402  33.294  11.592  1.00 30.98           H  
ATOM   2003  N   LYS A 119     -17.783  31.744  15.865  1.00 13.50           N  
ATOM   2004  CA  LYS A 119     -18.319  31.598  17.197  1.00 15.12           C  
ATOM   2005  C   LYS A 119     -17.924  30.249  17.789  1.00 13.61           C  
ATOM   2006  O   LYS A 119     -18.313  29.926  18.912  1.00 15.83           O  
ATOM   2007  CB  LYS A 119     -19.840  31.737  17.167  1.00 22.68           C  
ATOM   2008  CG  LYS A 119     -20.332  33.111  16.740  1.00 22.68           C  
ATOM   2009  CD  LYS A 119     -21.850  33.194  16.786  1.00 22.68           C  
ATOM   2010  CE  LYS A 119     -22.343  34.578  16.389  1.00 22.68           C  
ATOM   2011  NZ  LYS A 119     -23.827  34.678  16.448  1.00 22.68           N  
ATOM   2012  H   LYS A 119     -18.279  31.277  15.121  1.00 16.20           H  
ATOM   2013  HA  LYS A 119     -17.904  32.381  17.831  1.00 18.14           H  
ATOM   2014 1HB  LYS A 119     -20.259  31.004  16.478  1.00 27.22           H  
ATOM   2015 2HB  LYS A 119     -20.247  31.527  18.156  1.00 27.22           H  
ATOM   2016 1HG  LYS A 119     -19.914  33.870  17.402  1.00 27.22           H  
ATOM   2017 2HG  LYS A 119     -19.996  33.318  15.724  1.00 27.22           H  
ATOM   2018 1HD  LYS A 119     -22.275  32.454  16.105  1.00 27.22           H  
ATOM   2019 2HD  LYS A 119     -22.197  32.971  17.795  1.00 27.22           H  
ATOM   2020 1HE  LYS A 119     -21.912  35.318  17.062  1.00 27.22           H  
ATOM   2021 2HE  LYS A 119     -22.016  34.796  15.372  1.00 27.22           H  
ATOM   2022 1HZ  LYS A 119     -24.114  35.609  16.179  1.00 27.22           H  
ATOM   2023 2HZ  LYS A 119     -24.238  34.003  15.818  1.00 27.22           H  
ATOM   2024 3HZ  LYS A 119     -24.138  34.490  17.390  1.00 27.22           H  
ATOM   2025  N   GLY A 120     -17.164  29.447  17.029  1.00 11.74           N  
ATOM   2026  CA  GLY A 120     -16.769  28.130  17.495  1.00 12.75           C  
ATOM   2027  C   GLY A 120     -17.916  27.132  17.378  1.00 11.51           C  
ATOM   2028  O   GLY A 120     -17.922  26.118  18.071  1.00 14.49           O  
ATOM   2029  H   GLY A 120     -16.834  29.737  16.117  1.00 14.09           H  
ATOM   2030 1HA  GLY A 120     -15.915  27.781  16.912  1.00 15.30           H  
ATOM   2031 2HA  GLY A 120     -16.442  28.195  18.532  1.00 15.30           H  
ATOM   2032  N   GLU A 121     -18.909  27.433  16.536  1.00  9.16           N  
ATOM   2033  CA  GLU A 121     -20.076  26.570  16.385  1.00  9.43           C  
ATOM   2034  C   GLU A 121     -19.919  25.554  15.254  1.00  9.88           C  
ATOM   2035  O   GLU A 121     -20.766  24.675  15.085  1.00 11.03           O  
ATOM   2036  CB  GLU A 121     -21.316  27.427  16.126  1.00 14.14           C  
ATOM   2037  CG  GLU A 121     -21.693  28.362  17.265  1.00 14.14           C  
ATOM   2038  CD  GLU A 121     -22.856  29.251  16.931  1.00 14.14           C  
ATOM   2039  OE1 GLU A 121     -23.427  29.074  15.884  1.00 14.14           O  
ATOM   2040  OE2 GLU A 121     -23.166  30.117  17.717  1.00 14.14           O  
ATOM   2041  H   GLU A 121     -18.869  28.271  15.967  1.00 10.99           H  
ATOM   2042  HA  GLU A 121     -20.217  26.019  17.313  1.00 11.32           H  
ATOM   2043 1HB  GLU A 121     -21.152  28.038  15.243  1.00 16.97           H  
ATOM   2044 2HB  GLU A 121     -22.171  26.781  15.925  1.00 16.97           H  
ATOM   2045 1HG  GLU A 121     -21.957  27.764  18.134  1.00 16.97           H  
ATOM   2046 2HG  GLU A 121     -20.831  28.974  17.524  1.00 16.97           H  
ATOM   2047  N   VAL A 122     -18.853  25.689  14.466  1.00 10.72           N  
ATOM   2048  CA  VAL A 122     -18.633  24.817  13.319  1.00 12.42           C  
ATOM   2049  C   VAL A 122     -17.353  23.995  13.434  1.00 13.04           C  
ATOM   2050  O   VAL A 122     -16.285  24.517  13.760  1.00 15.01           O  
ATOM   2051  CB  VAL A 122     -18.604  25.656  12.022  1.00 18.63           C  
ATOM   2052  CG1 VAL A 122     -18.311  24.784  10.815  1.00 18.63           C  
ATOM   2053  CG2 VAL A 122     -19.946  26.343  11.846  1.00 18.63           C  
ATOM   2054  H   VAL A 122     -18.180  26.417  14.653  1.00 12.86           H  
ATOM   2055  HA  VAL A 122     -19.474  24.126  13.254  1.00 14.90           H  
ATOM   2056  HB  VAL A 122     -17.811  26.399  12.091  1.00 22.36           H  
ATOM   2057 1HG1 VAL A 122     -18.291  25.400   9.916  1.00 22.36           H  
ATOM   2058 2HG1 VAL A 122     -17.344  24.306  10.943  1.00 22.36           H  
ATOM   2059 3HG1 VAL A 122     -19.085  24.024  10.716  1.00 22.36           H  
ATOM   2060 1HG2 VAL A 122     -19.929  26.941  10.940  1.00 22.36           H  
ATOM   2061 2HG2 VAL A 122     -20.731  25.591  11.770  1.00 22.36           H  
ATOM   2062 3HG2 VAL A 122     -20.142  26.987  12.702  1.00 22.36           H  
ATOM   2063  N   ILE A 123     -17.481  22.701  13.155  1.00 14.09           N  
ATOM   2064  CA  ILE A 123     -16.371  21.755  13.195  1.00 16.84           C  
ATOM   2065  C   ILE A 123     -15.587  21.760  11.882  1.00 12.28           C  
ATOM   2066  O   ILE A 123     -16.078  22.265  10.874  1.00 13.60           O  
ATOM   2067  CB  ILE A 123     -16.881  20.323  13.435  1.00 25.26           C  
ATOM   2068  CG1 ILE A 123     -17.779  19.905  12.264  1.00 25.26           C  
ATOM   2069  CG2 ILE A 123     -17.610  20.232  14.761  1.00 25.26           C  
ATOM   2070  CD1 ILE A 123     -18.122  18.436  12.255  1.00 25.26           C  
ATOM   2071  H   ILE A 123     -18.396  22.355  12.902  1.00 16.91           H  
ATOM   2072  HA  ILE A 123     -15.718  22.041  14.013  1.00 20.21           H  
ATOM   2073  HB  ILE A 123     -16.045  19.630  13.454  1.00 30.31           H  
ATOM   2074 1HG1 ILE A 123     -18.708  20.472  12.312  1.00 30.31           H  
ATOM   2075 2HG1 ILE A 123     -17.278  20.146  11.327  1.00 30.31           H  
ATOM   2076 1HG2 ILE A 123     -17.951  19.209  14.914  1.00 30.31           H  
ATOM   2077 2HG2 ILE A 123     -16.934  20.509  15.567  1.00 30.31           H  
ATOM   2078 3HG2 ILE A 123     -18.468  20.904  14.756  1.00 30.31           H  
ATOM   2079 1HD1 ILE A 123     -18.763  18.213  11.404  1.00 30.31           H  
ATOM   2080 2HD1 ILE A 123     -17.205  17.851  12.183  1.00 30.31           H  
ATOM   2081 3HD1 ILE A 123     -18.641  18.178  13.174  1.00 30.31           H  
ATOM   2082  N   PRO A 124     -14.365  21.212  11.887  1.00 13.75           N  
ATOM   2083  CA  PRO A 124     -13.481  21.029  10.741  1.00 13.00           C  
ATOM   2084  C   PRO A 124     -14.168  20.199   9.658  1.00 12.82           C  
ATOM   2085  O   PRO A 124     -14.981  19.319   9.940  1.00 17.59           O  
ATOM   2086  CB  PRO A 124     -12.269  20.314  11.344  1.00 19.50           C  
ATOM   2087  CG  PRO A 124     -12.227  20.790  12.759  1.00 19.50           C  
ATOM   2088  CD  PRO A 124     -13.662  20.965  13.163  1.00 19.50           C  
ATOM   2089  HA  PRO A 124     -13.196  22.011  10.346  1.00 15.60           H  
ATOM   2090 1HB  PRO A 124     -12.393  19.226  11.263  1.00 23.40           H  
ATOM   2091 2HB  PRO A 124     -11.359  20.577  10.782  1.00 23.40           H  
ATOM   2092 1HG  PRO A 124     -11.703  20.052  13.387  1.00 23.40           H  
ATOM   2093 2HG  PRO A 124     -11.654  21.725  12.830  1.00 23.40           H  
ATOM   2094 1HD  PRO A 124     -14.034  20.049  13.639  1.00 23.40           H  
ATOM   2095 2HD  PRO A 124     -13.744  21.838  13.826  1.00 23.40           H  
ATOM   2096  N   VAL A 125     -13.818  20.493   8.411  1.00 18.05           N  
ATOM   2097  CA  VAL A 125     -14.428  19.845   7.262  1.00 26.66           C  
ATOM   2098  C   VAL A 125     -13.973  18.398   7.125  1.00 25.12           C  
ATOM   2099  O   VAL A 125     -12.775  18.115   7.112  1.00 43.55           O  
ATOM   2100  CB  VAL A 125     -14.072  20.616   5.981  1.00 39.99           C  
ATOM   2101  CG1 VAL A 125     -14.653  19.900   4.782  1.00 39.99           C  
ATOM   2102  CG2 VAL A 125     -14.579  22.043   6.084  1.00 39.99           C  
ATOM   2103  H   VAL A 125     -13.126  21.211   8.253  1.00 21.66           H  
ATOM   2104  HA  VAL A 125     -15.510  19.859   7.391  1.00 31.99           H  
ATOM   2105  HB  VAL A 125     -12.989  20.627   5.857  1.00 47.99           H  
ATOM   2106 1HG1 VAL A 125     -14.387  20.434   3.869  1.00 47.99           H  
ATOM   2107 2HG1 VAL A 125     -14.256  18.888   4.739  1.00 47.99           H  
ATOM   2108 3HG1 VAL A 125     -15.737  19.862   4.878  1.00 47.99           H  
ATOM   2109 1HG2 VAL A 125     -14.320  22.591   5.179  1.00 47.99           H  
ATOM   2110 2HG2 VAL A 125     -15.657  22.035   6.209  1.00 47.99           H  
ATOM   2111 3HG2 VAL A 125     -14.122  22.529   6.945  1.00 47.99           H  
ATOM   2112  N   LYS A 126     -14.936  17.486   7.025  1.00 30.46           N  
ATOM   2113  CA  LYS A 126     -14.624  16.072   6.889  1.00 49.18           C  
ATOM   2114  C   LYS A 126     -14.773  15.590   5.459  1.00 56.23           C  
ATOM   2115  O   LYS A 126     -15.406  16.242   4.625  1.00104.49           O  
ATOM   2116  CB  LYS A 126     -15.521  15.222   7.784  1.00 73.77           C  
ATOM   2117  CG  LYS A 126     -15.371  15.483   9.274  1.00 73.77           C  
ATOM   2118  CD  LYS A 126     -16.198  14.491  10.076  1.00 73.77           C  
ATOM   2119  CE  LYS A 126     -16.136  14.785  11.561  1.00 73.77           C  
ATOM   2120  NZ  LYS A 126     -16.803  13.718  12.352  1.00 73.77           N  
ATOM   2121  H   LYS A 126     -15.901  17.782   7.049  1.00 36.55           H  
ATOM   2122  HA  LYS A 126     -13.584  15.916   7.181  1.00 59.02           H  
ATOM   2123 1HB  LYS A 126     -16.563  15.385   7.513  1.00 88.52           H  
ATOM   2124 2HB  LYS A 126     -15.304  14.168   7.611  1.00 88.52           H  
ATOM   2125 1HG  LYS A 126     -14.324  15.382   9.562  1.00 88.52           H  
ATOM   2126 2HG  LYS A 126     -15.693  16.497   9.502  1.00 88.52           H  
ATOM   2127 1HD  LYS A 126     -17.240  14.532   9.755  1.00 88.52           H  
ATOM   2128 2HD  LYS A 126     -15.829  13.479   9.908  1.00 88.52           H  
ATOM   2129 1HE  LYS A 126     -15.099  14.872  11.879  1.00 88.52           H  
ATOM   2130 2HE  LYS A 126     -16.644  15.730  11.751  1.00 88.52           H  
ATOM   2131 1HZ  LYS A 126     -16.767  13.944  13.336  1.00 88.52           H  
ATOM   2132 2HZ  LYS A 126     -17.769  13.629  12.056  1.00 88.52           H  
ATOM   2133 3HZ  LYS A 126     -16.331  12.841  12.190  1.00 88.52           H  
ATOM   2134  N   ASN A 127     -14.189  14.432   5.193  1.00 64.06           N  
ATOM   2135  CA  ASN A 127     -14.288  13.807   3.890  1.00 87.13           C  
ATOM   2136  C   ASN A 127     -15.300  12.668   3.929  1.00 69.55           C  
ATOM   2137  O   ASN A 127     -14.993  11.581   4.423  1.00114.33           O  
ATOM   2138  CB  ASN A 127     -12.929  13.316   3.433  1.00130.69           C  
ATOM   2139  CG  ASN A 127     -12.931  12.760   2.038  1.00130.69           C  
ATOM   2140  OD1 ASN A 127     -13.931  12.237   1.531  1.00130.69           O  
ATOM   2141  ND2 ASN A 127     -11.797  12.868   1.397  1.00130.69           N  
ATOM   2142  H   ASN A 127     -13.669  13.964   5.928  1.00 76.87           H  
ATOM   2143  HA  ASN A 127     -14.655  14.547   3.179  1.00104.56           H  
ATOM   2144 1HB  ASN A 127     -12.207  14.131   3.486  1.00156.83           H  
ATOM   2145 2HB  ASN A 127     -12.584  12.535   4.113  1.00156.83           H  
ATOM   2146 1HD2 ASN A 127     -11.715  12.523   0.463  1.00156.83           H  
ATOM   2147 2HD2 ASN A 127     -11.013  13.298   1.843  1.00156.83           H  
ATOM   2148  N   GLN A 128     -16.505  12.911   3.405  1.00 86.65           N  
ATOM   2149  CA  GLN A 128     -17.577  11.904   3.370  1.00126.49           C  
ATOM   2150  C   GLN A 128     -17.285  10.591   2.611  1.00119.77           C  
ATOM   2151  O   GLN A 128     -18.060   9.643   2.713  1.00168.00           O  
ATOM   2152  CB  GLN A 128     -18.859  12.543   2.832  1.00189.73           C  
ATOM   2153  CG  GLN A 128     -18.778  13.107   1.427  1.00189.73           C  
ATOM   2154  CD  GLN A 128     -18.409  14.576   1.481  1.00189.73           C  
ATOM   2155  OE1 GLN A 128     -17.636  14.987   2.350  1.00189.73           O  
ATOM   2156  NE2 GLN A 128     -18.976  15.377   0.583  1.00189.73           N  
ATOM   2157  H   GLN A 128     -16.689  13.826   3.017  1.00103.98           H  
ATOM   2158  HA  GLN A 128     -17.779  11.623   4.403  1.00151.79           H  
ATOM   2159 1HB  GLN A 128     -19.654  11.798   2.840  1.00227.68           H  
ATOM   2160 2HB  GLN A 128     -19.165  13.351   3.495  1.00227.68           H  
ATOM   2161 1HG  GLN A 128     -18.012  12.572   0.867  1.00227.68           H  
ATOM   2162 2HG  GLN A 128     -19.744  13.014   0.937  1.00227.68           H  
ATOM   2163 1HE2 GLN A 128     -18.794  16.366   0.596  1.00227.68           H  
ATOM   2164 2HE2 GLN A 128     -19.606  15.000  -0.095  1.00227.68           H  
ATOM   2165  N   GLY A 129     -16.162  10.510   1.905  1.00126.16           N  
ATOM   2166  CA  GLY A 129     -15.749   9.270   1.264  1.00163.99           C  
ATOM   2167  C   GLY A 129     -16.528   8.901   0.005  1.00205.23           C  
ATOM   2168  O   GLY A 129     -16.199   9.552  -0.994  1.00294.75           O  
ATOM   2169  H   GLY A 129     -15.552  11.312   1.818  1.00151.39           H  
ATOM   2170 1HA  GLY A 129     -14.695   9.375   1.012  1.00196.79           H  
ATOM   2171 2HA  GLY A 129     -15.830   8.467   1.994  1.00196.79           H  
ATOM   2172  N   LYS A 130     -16.769   7.576  -0.146  1.00213.37           N  
ATOM   2173  CA  LYS A 130     -15.871   6.427   0.200  1.00272.22           C  
ATOM   2174  C   LYS A 130     -16.298   5.684   1.483  1.00209.00           C  
ATOM   2175  O   LYS A 130     -15.669   5.853   2.524  1.00280.12           O  
ATOM   2176  CB  LYS A 130     -14.374   6.785   0.368  1.00408.33           C  
ATOM   2177  CG  LYS A 130     -13.640   7.264  -0.878  1.00408.33           C  
ATOM   2178  CD  LYS A 130     -12.181   7.536  -0.553  1.00408.33           C  
ATOM   2179  CE  LYS A 130     -11.417   8.054  -1.755  1.00408.33           C  
ATOM   2180  NZ  LYS A 130      -9.993   8.317  -1.418  1.00408.33           N  
ATOM   2181  H   LYS A 130     -17.697   7.359   0.192  1.00256.04           H  
ATOM   2182  HA  LYS A 130     -15.928   5.711  -0.615  1.00326.66           H  
ATOM   2183 1HB  LYS A 130     -14.175   7.445   1.203  1.00490.00           H  
ATOM   2184 2HB  LYS A 130     -13.868   5.862   0.633  1.00490.00           H  
ATOM   2185 1HG  LYS A 130     -13.690   6.497  -1.652  1.00490.00           H  
ATOM   2186 2HG  LYS A 130     -14.092   8.176  -1.263  1.00490.00           H  
ATOM   2187 1HD  LYS A 130     -12.115   8.269   0.253  1.00490.00           H  
ATOM   2188 2HD  LYS A 130     -11.705   6.616  -0.222  1.00490.00           H  
ATOM   2189 1HE  LYS A 130     -11.463   7.320  -2.557  1.00490.00           H  
ATOM   2190 2HE  LYS A 130     -11.877   8.981  -2.099  1.00490.00           H  
ATOM   2191 1HZ  LYS A 130      -9.512   8.662  -2.235  1.00490.00           H  
ATOM   2192 2HZ  LYS A 130      -9.940   9.004  -0.679  1.00490.00           H  
ATOM   2193 3HZ  LYS A 130      -9.560   7.453  -1.110  1.00490.00           H  
ATOM   2194  N   CYS A 131     -17.345   4.836   1.395  1.00158.35           N  
ATOM   2195  CA  CYS A 131     -17.850   4.054   2.558  1.00161.43           C  
ATOM   2196  C   CYS A 131     -16.851   3.116   3.276  1.00277.77           C  
ATOM   2197  O   CYS A 131     -17.206   2.518   4.290  1.00358.50           O  
ATOM   2198  CB  CYS A 131     -19.005   3.132   2.156  1.00242.15           C  
ATOM   2199  SG  CYS A 131     -20.569   3.916   1.763  1.00242.15           S  
ATOM   2200  H   CYS A 131     -17.830   4.740   0.510  1.00190.02           H  
ATOM   2201  HA  CYS A 131     -18.226   4.763   3.290  1.00193.72           H  
ATOM   2202 1HB  CYS A 131     -18.699   2.570   1.286  1.00290.57           H  
ATOM   2203 2HB  CYS A 131     -19.183   2.415   2.957  1.00290.57           H  
ATOM   2204  HG  CYS A 131     -21.194   2.801   1.393  1.00290.57           H  
ATOM   2205  N   GLY A 132     -15.636   2.944   2.774  1.00400.00           N  
ATOM   2206  CA  GLY A 132     -14.689   2.103   3.488  1.00400.00           C  
ATOM   2207  C   GLY A 132     -14.686   0.684   2.954  1.00400.00           C  
ATOM   2208  O   GLY A 132     -14.696   0.467   1.746  1.00400.00           O  
ATOM   2209  H   GLY A 132     -15.352   3.403   1.924  1.00480.00           H  
ATOM   2210 1HA  GLY A 132     -13.693   2.535   3.421  1.00480.00           H  
ATOM   2211 2HA  GLY A 132     -14.949   2.092   4.546  1.00480.00           H  
ATOM   2212  N   LYS A 133     -14.640  -0.280   3.864  1.00400.00           N  
ATOM   2213  CA  LYS A 133     -14.655  -1.684   3.485  1.00400.00           C  
ATOM   2214  C   LYS A 133     -16.055  -2.137   3.127  1.00400.00           C  
ATOM   2215  O   LYS A 133     -17.024  -1.836   3.826  1.00400.00           O  
ATOM   2216  CB  LYS A 133     -14.095  -2.570   4.597  1.00600.00           C  
ATOM   2217  CG  LYS A 133     -14.003  -4.050   4.227  1.00600.00           C  
ATOM   2218  CD  LYS A 133     -13.347  -4.856   5.335  1.00600.00           C  
ATOM   2219  CE  LYS A 133     -13.239  -6.332   4.972  1.00600.00           C  
ATOM   2220  NZ  LYS A 133     -12.619  -7.129   6.073  1.00600.00           N  
ATOM   2221  H   LYS A 133     -14.613  -0.033   4.843  1.00480.00           H  
ATOM   2222  HA  LYS A 133     -14.036  -1.806   2.598  1.00480.00           H  
ATOM   2223 1HB  LYS A 133     -13.097  -2.227   4.872  1.00720.00           H  
ATOM   2224 2HB  LYS A 133     -14.727  -2.486   5.482  1.00720.00           H  
ATOM   2225 1HG  LYS A 133     -15.006  -4.443   4.058  1.00720.00           H  
ATOM   2226 2HG  LYS A 133     -13.428  -4.169   3.312  1.00720.00           H  
ATOM   2227 1HD  LYS A 133     -12.347  -4.464   5.525  1.00720.00           H  
ATOM   2228 2HD  LYS A 133     -13.934  -4.760   6.249  1.00720.00           H  
ATOM   2229 1HE  LYS A 133     -14.233  -6.725   4.768  1.00720.00           H  
ATOM   2230 2HE  LYS A 133     -12.628  -6.437   4.075  1.00720.00           H  
ATOM   2231 1HZ  LYS A 133     -12.563  -8.100   5.799  1.00720.00           H  
ATOM   2232 2HZ  LYS A 133     -11.690  -6.779   6.262  1.00720.00           H  
ATOM   2233 3HZ  LYS A 133     -13.184  -7.048   6.907  1.00720.00           H  
ATOM   2234  N   PHE A 134     -16.143  -2.886   2.044  1.00400.00           N  
ATOM   2235  CA  PHE A 134     -17.395  -3.409   1.546  1.00400.00           C  
ATOM   2236  C   PHE A 134     -17.411  -4.915   1.735  1.00400.00           C  
ATOM   2237  O   PHE A 134     -17.115  -5.664   0.803  1.00400.00           O  
ATOM   2238  CB  PHE A 134     -17.544  -3.075   0.065  1.00600.00           C  
ATOM   2239  CG  PHE A 134     -17.560  -1.599  -0.214  1.00600.00           C  
ATOM   2240  CD1 PHE A 134     -16.398  -0.942  -0.580  1.00600.00           C  
ATOM   2241  CD2 PHE A 134     -18.727  -0.863  -0.110  1.00600.00           C  
ATOM   2242  CE1 PHE A 134     -16.394   0.413  -0.845  1.00600.00           C  
ATOM   2243  CE2 PHE A 134     -18.730   0.492  -0.376  1.00600.00           C  
ATOM   2244  CZ  PHE A 134     -17.562   1.132  -0.746  1.00600.00           C  
ATOM   2245  H   PHE A 134     -15.302  -3.080   1.525  1.00480.00           H  
ATOM   2246  HA  PHE A 134     -18.219  -2.971   2.111  1.00480.00           H  
ATOM   2247 1HB  PHE A 134     -16.722  -3.519  -0.494  1.00720.00           H  
ATOM   2248 2HB  PHE A 134     -18.471  -3.502  -0.313  1.00720.00           H  
ATOM   2249  HD1 PHE A 134     -15.477  -1.511  -0.654  1.00720.00           H  
ATOM   2250  HD2 PHE A 134     -19.650  -1.364   0.180  1.00720.00           H  
ATOM   2251  HE1 PHE A 134     -15.469   0.912  -1.135  1.00720.00           H  
ATOM   2252  HE2 PHE A 134     -19.655   1.060  -0.296  1.00720.00           H  
ATOM   2253  HZ  PHE A 134     -17.567   2.201  -0.955  1.00720.00           H  
ATOM   2254  N   SER A 135     -17.730  -5.338   2.965  1.00400.00           N  
ATOM   2255  CA  SER A 135     -17.756  -6.744   3.385  1.00400.00           C  
ATOM   2256  C   SER A 135     -18.661  -7.642   2.537  1.00400.00           C  
ATOM   2257  O   SER A 135     -18.442  -8.852   2.474  1.00400.00           O  
ATOM   2258  CB  SER A 135     -18.198  -6.833   4.830  1.00600.00           C  
ATOM   2259  OG  SER A 135     -19.536  -6.443   4.970  1.00600.00           O  
ATOM   2260  H   SER A 135     -17.963  -4.638   3.656  1.00480.00           H  
ATOM   2261  HA  SER A 135     -16.739  -7.131   3.313  1.00480.00           H  
ATOM   2262 1HB  SER A 135     -18.074  -7.854   5.188  1.00720.00           H  
ATOM   2263 2HB  SER A 135     -17.565  -6.192   5.443  1.00720.00           H  
ATOM   2264  HG  SER A 135     -20.054  -7.083   4.476  1.00720.00           H  
ATOM   2265  N   CYS A 136     -19.650  -7.053   1.858  1.00400.00           N  
ATOM   2266  CA  CYS A 136     -20.525  -7.795   0.951  1.00400.00           C  
ATOM   2267  C   CYS A 136     -19.738  -8.391  -0.217  1.00400.00           C  
ATOM   2268  O   CYS A 136     -20.140  -9.401  -0.797  1.00400.00           O  
ATOM   2269  CB  CYS A 136     -21.620  -6.887   0.393  1.00600.00           C  
ATOM   2270  SG  CYS A 136     -22.832  -6.347   1.623  1.00600.00           S  
ATOM   2271  H   CYS A 136     -19.800  -6.060   1.964  1.00480.00           H  
ATOM   2272  HA  CYS A 136     -20.992  -8.607   1.507  1.00480.00           H  
ATOM   2273 1HB  CYS A 136     -21.169  -5.998  -0.051  1.00720.00           H  
ATOM   2274 2HB  CYS A 136     -22.156  -7.410  -0.400  1.00720.00           H  
ATOM   2275  HG  CYS A 136     -23.596  -5.660   0.777  1.00720.00           H  
ATOM   2276  N   PHE A 137     -18.621  -7.755  -0.558  1.00400.00           N  
ATOM   2277  CA  PHE A 137     -17.753  -8.198  -1.629  1.00400.00           C  
ATOM   2278  C   PHE A 137     -16.373  -8.551  -1.090  1.00400.00           C  
ATOM   2279  O   PHE A 137     -15.554  -9.133  -1.803  1.00400.00           O  
ATOM   2280  CB  PHE A 137     -17.624  -7.090  -2.652  1.00600.00           C  
ATOM   2281  CG  PHE A 137     -18.938  -6.703  -3.238  1.00600.00           C  
ATOM   2282  CD1 PHE A 137     -19.568  -5.540  -2.831  1.00600.00           C  
ATOM   2283  CD2 PHE A 137     -19.557  -7.503  -4.181  1.00600.00           C  
ATOM   2284  CE1 PHE A 137     -20.791  -5.184  -3.359  1.00600.00           C  
ATOM   2285  CE2 PHE A 137     -20.778  -7.148  -4.714  1.00600.00           C  
ATOM   2286  CZ  PHE A 137     -21.395  -5.985  -4.302  1.00600.00           C  
ATOM   2287  H   PHE A 137     -18.342  -6.930  -0.049  1.00480.00           H  
ATOM   2288  HA  PHE A 137     -18.187  -9.084  -2.096  1.00480.00           H  
ATOM   2289 1HB  PHE A 137     -17.175  -6.209  -2.196  1.00720.00           H  
ATOM   2290 2HB  PHE A 137     -16.977  -7.418  -3.457  1.00720.00           H  
ATOM   2291  HD1 PHE A 137     -19.088  -4.907  -2.084  1.00720.00           H  
ATOM   2292  HD2 PHE A 137     -19.069  -8.424  -4.502  1.00720.00           H  
ATOM   2293  HE1 PHE A 137     -21.280  -4.267  -3.031  1.00720.00           H  
ATOM   2294  HE2 PHE A 137     -21.255  -7.785  -5.458  1.00720.00           H  
ATOM   2295  HZ  PHE A 137     -22.361  -5.704  -4.720  1.00720.00           H  
ATOM   2296  N   ARG A 138     -16.133  -8.194   0.178  1.00400.00           N  
ATOM   2297  CA  ARG A 138     -14.876  -8.429   0.878  1.00400.00           C  
ATOM   2298  C   ARG A 138     -13.795  -7.537   0.294  1.00400.00           C  
ATOM   2299  O   ARG A 138     -12.674  -7.980   0.046  1.00400.00           O  
ATOM   2300  CB  ARG A 138     -14.460  -9.895   0.809  1.00600.00           C  
ATOM   2301  CG  ARG A 138     -15.459 -10.866   1.421  1.00600.00           C  
ATOM   2302  CD  ARG A 138     -14.964 -12.265   1.368  1.00600.00           C  
ATOM   2303  NE  ARG A 138     -15.917 -13.199   1.945  1.00600.00           N  
ATOM   2304  CZ  ARG A 138     -15.771 -14.539   1.951  1.00600.00           C  
ATOM   2305  NH1 ARG A 138     -14.709 -15.088   1.406  1.00600.00           N  
ATOM   2306  NH2 ARG A 138     -16.698 -15.300   2.505  1.00600.00           N  
ATOM   2307  H   ARG A 138     -16.847  -7.699   0.684  1.00480.00           H  
ATOM   2308  HA  ARG A 138     -15.009  -8.167   1.928  1.00480.00           H  
ATOM   2309 1HB  ARG A 138     -14.273 -10.199  -0.216  1.00720.00           H  
ATOM   2310 2HB  ARG A 138     -13.524 -10.022   1.354  1.00720.00           H  
ATOM   2311 1HG  ARG A 138     -15.630 -10.603   2.466  1.00720.00           H  
ATOM   2312 2HG  ARG A 138     -16.403 -10.818   0.877  1.00720.00           H  
ATOM   2313 1HD  ARG A 138     -14.792 -12.551   0.331  1.00720.00           H  
ATOM   2314 2HD  ARG A 138     -14.030 -12.341   1.925  1.00720.00           H  
ATOM   2315  HE  ARG A 138     -16.749 -12.814   2.373  1.00720.00           H  
ATOM   2316 1HH1 ARG A 138     -14.000 -14.507   0.981  1.00720.00           H  
ATOM   2317 2HH1 ARG A 138     -14.601 -16.092   1.411  1.00720.00           H  
ATOM   2318 1HH2 ARG A 138     -17.515 -14.878   2.924  1.00720.00           H  
ATOM   2319 2HH2 ARG A 138     -16.590 -16.303   2.510  1.00720.00           H  
ATOM   2320  N   TYR A 139     -14.151  -6.271   0.073  1.00400.00           N  
ATOM   2321  CA  TYR A 139     -13.237  -5.302  -0.518  1.00400.00           C  
ATOM   2322  C   TYR A 139     -13.008  -4.055   0.339  1.00400.00           C  
ATOM   2323  O   TYR A 139     -13.877  -3.188   0.398  1.00400.00           O  
ATOM   2324  CB  TYR A 139     -13.780  -4.846  -1.869  1.00600.00           C  
ATOM   2325  CG  TYR A 139     -12.892  -3.823  -2.529  1.00600.00           C  
ATOM   2326  CD1 TYR A 139     -11.759  -4.219  -3.204  1.00600.00           C  
ATOM   2327  CD2 TYR A 139     -13.205  -2.479  -2.438  1.00600.00           C  
ATOM   2328  CE1 TYR A 139     -10.942  -3.278  -3.789  1.00600.00           C  
ATOM   2329  CE2 TYR A 139     -12.390  -1.532  -3.017  1.00600.00           C  
ATOM   2330  CZ  TYR A 139     -11.259  -1.928  -3.689  1.00600.00           C  
ATOM   2331  OH  TYR A 139     -10.438  -0.986  -4.259  1.00600.00           O  
ATOM   2332  H   TYR A 139     -15.092  -5.982   0.309  1.00480.00           H  
ATOM   2333  HA  TYR A 139     -12.280  -5.793  -0.684  1.00480.00           H  
ATOM   2334 1HB  TYR A 139     -13.879  -5.703  -2.538  1.00720.00           H  
ATOM   2335 2HB  TYR A 139     -14.769  -4.409  -1.739  1.00720.00           H  
ATOM   2336  HD1 TYR A 139     -11.518  -5.272  -3.275  1.00720.00           H  
ATOM   2337  HD2 TYR A 139     -14.095  -2.170  -1.904  1.00720.00           H  
ATOM   2338  HE1 TYR A 139     -10.051  -3.600  -4.322  1.00720.00           H  
ATOM   2339  HE2 TYR A 139     -12.640  -0.474  -2.939  1.00720.00           H  
ATOM   2340  HH  TYR A 139     -10.901  -0.146  -4.305  1.00720.00           H  
ATOM   2341  N   PRO A 140     -11.850  -3.949   1.002  1.00400.00           N  
ATOM   2342  CA  PRO A 140     -11.353  -2.817   1.775  1.00400.00           C  
ATOM   2343  C   PRO A 140     -11.172  -1.617   0.858  1.00400.00           C  
ATOM   2344  O   PRO A 140     -10.899  -1.776  -0.331  1.00400.00           O  
ATOM   2345  CB  PRO A 140     -10.034  -3.319   2.367  1.00600.00           C  
ATOM   2346  CG  PRO A 140     -10.177  -4.804   2.393  1.00600.00           C  
ATOM   2347  CD  PRO A 140     -11.002  -5.133   1.187  1.00600.00           C  
ATOM   2348  HA  PRO A 140     -12.064  -2.581   2.573  1.00480.00           H  
ATOM   2349 1HB  PRO A 140      -9.186  -2.975   1.763  1.00720.00           H  
ATOM   2350 2HB  PRO A 140      -9.895  -2.896   3.372  1.00720.00           H  
ATOM   2351 1HG  PRO A 140      -9.185  -5.278   2.367  1.00720.00           H  
ATOM   2352 2HG  PRO A 140     -10.656  -5.121   3.330  1.00720.00           H  
ATOM   2353 1HD  PRO A 140     -10.358  -5.255   0.310  1.00720.00           H  
ATOM   2354 2HD  PRO A 140     -11.617  -6.023   1.377  1.00720.00           H  
ATOM   2355  N   LEU A 141     -11.309  -0.425   1.414  1.00400.00           N  
ATOM   2356  CA  LEU A 141     -11.234   0.795   0.628  1.00400.00           C  
ATOM   2357  C   LEU A 141      -9.914   0.956  -0.103  1.00400.00           C  
ATOM   2358  O   LEU A 141      -8.846   0.979   0.510  1.00400.00           O  
ATOM   2359  CB  LEU A 141     -11.457   1.990   1.545  1.00600.00           C  
ATOM   2360  CG  LEU A 141     -11.529   3.356   0.878  1.00600.00           C  
ATOM   2361  CD1 LEU A 141     -12.740   3.392  -0.044  1.00600.00           C  
ATOM   2362  CD2 LEU A 141     -11.633   4.420   1.961  1.00600.00           C  
ATOM   2363  H   LEU A 141     -11.502  -0.363   2.403  1.00480.00           H  
ATOM   2364  HA  LEU A 141     -12.032   0.769  -0.113  1.00480.00           H  
ATOM   2365 1HB  LEU A 141     -12.382   1.834   2.074  1.00720.00           H  
ATOM   2366 2HB  LEU A 141     -10.646   2.022   2.273  1.00720.00           H  
ATOM   2367  HG  LEU A 141     -10.633   3.527   0.286  1.00720.00           H  
ATOM   2368 1HD1 LEU A 141     -12.800   4.365  -0.529  1.00720.00           H  
ATOM   2369 2HD1 LEU A 141     -12.639   2.617  -0.804  1.00720.00           H  
ATOM   2370 3HD1 LEU A 141     -13.644   3.217   0.536  1.00720.00           H  
ATOM   2371 1HD2 LEU A 141     -11.687   5.407   1.506  1.00720.00           H  
ATOM   2372 2HD2 LEU A 141     -12.529   4.248   2.556  1.00720.00           H  
ATOM   2373 3HD2 LEU A 141     -10.756   4.368   2.606  1.00720.00           H  
ATOM   2374  N   GLN A 142     -10.010   1.070  -1.433  1.00400.00           N  
ATOM   2375  CA  GLN A 142      -8.872   1.259  -2.338  1.00400.00           C  
ATOM   2376  C   GLN A 142      -7.899   0.066  -2.377  1.00400.00           C  
ATOM   2377  O   GLN A 142      -6.773   0.192  -2.873  1.00400.00           O  
ATOM   2378  CB  GLN A 142      -8.150   2.565  -1.976  1.00600.00           C  
ATOM   2379  CG  GLN A 142      -9.034   3.791  -2.175  1.00600.00           C  
ATOM   2380  CD  GLN A 142      -8.405   5.089  -1.709  1.00600.00           C  
ATOM   2381  OE1 GLN A 142      -8.900   5.724  -0.772  1.00600.00           O  
ATOM   2382  NE2 GLN A 142      -7.315   5.496  -2.343  1.00600.00           N  
ATOM   2383  H   GLN A 142     -10.933   1.034  -1.841  1.00480.00           H  
ATOM   2384  HA  GLN A 142      -9.269   1.379  -3.346  1.00480.00           H  
ATOM   2385 1HB  GLN A 142      -7.815   2.544  -0.940  1.00720.00           H  
ATOM   2386 2HB  GLN A 142      -7.265   2.679  -2.603  1.00720.00           H  
ATOM   2387 1HG  GLN A 142      -9.239   3.887  -3.241  1.00720.00           H  
ATOM   2388 2HG  GLN A 142      -9.967   3.646  -1.639  1.00720.00           H  
ATOM   2389 1HE2 GLN A 142      -6.862   6.345  -2.068  1.00720.00           H  
ATOM   2390 2HE2 GLN A 142      -6.936   4.967  -3.103  1.00720.00           H  
ATOM   2391  N   ALA A 143      -8.363  -1.104  -1.912  1.00400.00           N  
ATOM   2392  CA  ALA A 143      -7.568  -2.331  -1.887  1.00400.00           C  
ATOM   2393  C   ALA A 143      -7.161  -2.818  -3.284  1.00400.00           C  
ATOM   2394  O   ALA A 143      -6.241  -3.632  -3.390  1.00400.00           O  
ATOM   2395  CB  ALA A 143      -8.332  -3.420  -1.167  1.00600.00           C  
ATOM   2396  H   ALA A 143      -9.298  -1.155  -1.527  1.00480.00           H  
ATOM   2397  HA  ALA A 143      -6.654  -2.119  -1.332  1.00480.00           H  
ATOM   2398 1HB  ALA A 143      -7.714  -4.310  -1.104  1.00720.00           H  
ATOM   2399 2HB  ALA A 143      -8.574  -3.078  -0.168  1.00720.00           H  
ATOM   2400 3HB  ALA A 143      -9.246  -3.649  -1.702  1.00720.00           H  
ATOM   2401  N   ALA A 144      -7.813  -2.281  -4.335  1.00400.00           N  
ATOM   2402  CA  ALA A 144      -7.556  -2.543  -5.755  1.00400.00           C  
ATOM   2403  C   ALA A 144      -6.080  -2.602  -6.108  1.00400.00           C  
ATOM   2404  O   ALA A 144      -5.690  -3.383  -6.976  1.00400.00           O  
ATOM   2405  CB  ALA A 144      -8.228  -1.473  -6.600  1.00600.00           C  
ATOM   2406  H   ALA A 144      -8.577  -1.649  -4.149  1.00480.00           H  
ATOM   2407  HA  ALA A 144      -7.988  -3.511  -5.998  1.00480.00           H  
ATOM   2408 1HB  ALA A 144      -8.072  -1.685  -7.656  1.00720.00           H  
ATOM   2409 2HB  ALA A 144      -9.296  -1.461  -6.391  1.00720.00           H  
ATOM   2410 3HB  ALA A 144      -7.802  -0.502  -6.360  1.00720.00           H  
ATOM   2411  N   GLY A 145      -5.237  -1.829  -5.411  1.00400.00           N  
ATOM   2412  CA  GLY A 145      -3.793  -1.854  -5.668  1.00400.00           C  
ATOM   2413  C   GLY A 145      -3.217  -3.284  -5.701  1.00400.00           C  
ATOM   2414  O   GLY A 145      -2.235  -3.545  -6.399  1.00400.00           O  
ATOM   2415  H   GLY A 145      -5.606  -1.210  -4.692  1.00480.00           H  
ATOM   2416 1HA  GLY A 145      -3.591  -1.364  -6.620  1.00480.00           H  
ATOM   2417 2HA  GLY A 145      -3.281  -1.275  -4.901  1.00480.00           H  
ATOM   2418  N   PHE A 146      -3.837  -4.204  -4.959  1.00400.00           N  
ATOM   2419  CA  PHE A 146      -3.441  -5.602  -4.953  1.00400.00           C  
ATOM   2420  C   PHE A 146      -4.607  -6.492  -5.402  1.00400.00           C  
ATOM   2421  O   PHE A 146      -4.405  -7.522  -6.054  1.00400.00           O  
ATOM   2422  CB  PHE A 146      -3.011  -5.997  -3.543  1.00600.00           C  
ATOM   2423  CG  PHE A 146      -1.851  -5.187  -3.048  1.00600.00           C  
ATOM   2424  CD1 PHE A 146      -2.050  -4.172  -2.124  1.00600.00           C  
ATOM   2425  CD2 PHE A 146      -0.566  -5.423  -3.512  1.00600.00           C  
ATOM   2426  CE1 PHE A 146      -0.988  -3.412  -1.671  1.00600.00           C  
ATOM   2427  CE2 PHE A 146       0.496  -4.663  -3.062  1.00600.00           C  
ATOM   2428  CZ  PHE A 146       0.284  -3.657  -2.141  1.00600.00           C  
ATOM   2429  H   PHE A 146      -4.622  -3.927  -4.390  1.00480.00           H  
ATOM   2430  HA  PHE A 146      -2.608  -5.739  -5.645  1.00480.00           H  
ATOM   2431 1HB  PHE A 146      -3.842  -5.860  -2.854  1.00720.00           H  
ATOM   2432 2HB  PHE A 146      -2.731  -7.049  -3.521  1.00720.00           H  
ATOM   2433  HD1 PHE A 146      -3.057  -3.977  -1.756  1.00720.00           H  
ATOM   2434  HD2 PHE A 146      -0.400  -6.215  -4.243  1.00720.00           H  
ATOM   2435  HE1 PHE A 146      -1.157  -2.618  -0.944  1.00720.00           H  
ATOM   2436  HE2 PHE A 146       1.501  -4.858  -3.434  1.00720.00           H  
ATOM   2437  HZ  PHE A 146       1.122  -3.058  -1.786  1.00720.00           H  
ATOM   2438  N   PHE A 147      -5.830  -6.069  -5.072  1.00400.00           N  
ATOM   2439  CA  PHE A 147      -7.025  -6.845  -5.375  1.00400.00           C  
ATOM   2440  C   PHE A 147      -7.303  -6.988  -6.863  1.00400.00           C  
ATOM   2441  O   PHE A 147      -7.858  -7.994  -7.294  1.00400.00           O  
ATOM   2442  CB  PHE A 147      -8.239  -6.298  -4.633  1.00600.00           C  
ATOM   2443  CG  PHE A 147      -8.241  -6.635  -3.173  1.00600.00           C  
ATOM   2444  CD1 PHE A 147      -7.058  -6.691  -2.451  1.00600.00           C  
ATOM   2445  CD2 PHE A 147      -9.427  -6.921  -2.521  1.00600.00           C  
ATOM   2446  CE1 PHE A 147      -7.065  -7.014  -1.109  1.00600.00           C  
ATOM   2447  CE2 PHE A 147      -9.438  -7.248  -1.184  1.00600.00           C  
ATOM   2448  CZ  PHE A 147      -8.257  -7.292  -0.474  1.00600.00           C  
ATOM   2449  H   PHE A 147      -5.940  -5.202  -4.564  1.00480.00           H  
ATOM   2450  HA  PHE A 147      -6.859  -7.849  -4.987  1.00480.00           H  
ATOM   2451 1HB  PHE A 147      -8.278  -5.216  -4.733  1.00720.00           H  
ATOM   2452 2HB  PHE A 147      -9.148  -6.705  -5.072  1.00720.00           H  
ATOM   2453  HD1 PHE A 147      -6.116  -6.474  -2.951  1.00720.00           H  
ATOM   2454  HD2 PHE A 147     -10.360  -6.896  -3.079  1.00720.00           H  
ATOM   2455  HE1 PHE A 147      -6.128  -7.053  -0.553  1.00720.00           H  
ATOM   2456  HE2 PHE A 147     -10.379  -7.472  -0.684  1.00720.00           H  
ATOM   2457  HZ  PHE A 147      -8.264  -7.550   0.585  1.00720.00           H  
ATOM   2458  N   LEU A 148      -6.855  -6.042  -7.679  1.00400.00           N  
ATOM   2459  CA  LEU A 148      -6.996  -6.197  -9.124  1.00400.00           C  
ATOM   2460  C   LEU A 148      -6.258  -7.425  -9.670  1.00400.00           C  
ATOM   2461  O   LEU A 148      -6.586  -7.908 -10.755  1.00400.00           O  
ATOM   2462  CB  LEU A 148      -6.489  -4.944  -9.833  1.00600.00           C  
ATOM   2463  CG  LEU A 148      -7.376  -3.715  -9.673  1.00600.00           C  
ATOM   2464  CD1 LEU A 148      -6.659  -2.494 -10.214  1.00600.00           C  
ATOM   2465  CD2 LEU A 148      -8.667  -3.949 -10.440  1.00600.00           C  
ATOM   2466  H   LEU A 148      -6.417  -5.204  -7.318  1.00480.00           H  
ATOM   2467  HA  LEU A 148      -8.054  -6.314  -9.348  1.00480.00           H  
ATOM   2468 1HB  LEU A 148      -5.504  -4.695  -9.444  1.00720.00           H  
ATOM   2469 2HB  LEU A 148      -6.398  -5.155 -10.899  1.00720.00           H  
ATOM   2470  HG  LEU A 148      -7.598  -3.556  -8.621  1.00720.00           H  
ATOM   2471 1HD1 LEU A 148      -7.296  -1.617 -10.101  1.00720.00           H  
ATOM   2472 2HD1 LEU A 148      -5.734  -2.344  -9.659  1.00720.00           H  
ATOM   2473 3HD1 LEU A 148      -6.431  -2.643 -11.268  1.00720.00           H  
ATOM   2474 1HD2 LEU A 148      -9.309  -3.080 -10.329  1.00720.00           H  
ATOM   2475 2HD2 LEU A 148      -8.439  -4.102 -11.495  1.00720.00           H  
ATOM   2476 3HD2 LEU A 148      -9.173  -4.829 -10.050  1.00720.00           H  
ATOM   2477  N   LEU A 149      -5.258  -7.922  -8.938  1.00400.00           N  
ATOM   2478  CA  LEU A 149      -4.515  -9.088  -9.368  1.00400.00           C  
ATOM   2479  C   LEU A 149      -4.887 -10.339  -8.566  1.00400.00           C  
ATOM   2480  O   LEU A 149      -4.600 -11.457  -8.995  1.00400.00           O  
ATOM   2481  CB  LEU A 149      -3.015  -8.816  -9.232  1.00600.00           C  
ATOM   2482  CG  LEU A 149      -2.486  -7.637 -10.058  1.00600.00           C  
ATOM   2483  CD1 LEU A 149      -1.006  -7.439  -9.766  1.00600.00           C  
ATOM   2484  CD2 LEU A 149      -2.726  -7.912 -11.535  1.00600.00           C  
ATOM   2485  H   LEU A 149      -5.007  -7.506  -8.051  1.00480.00           H  
ATOM   2486  HA  LEU A 149      -4.743  -9.275 -10.416  1.00480.00           H  
ATOM   2487 1HB  LEU A 149      -2.792  -8.615  -8.185  1.00720.00           H  
ATOM   2488 2HB  LEU A 149      -2.469  -9.709  -9.535  1.00720.00           H  
ATOM   2489  HG  LEU A 149      -3.010  -6.725  -9.771  1.00720.00           H  
ATOM   2490 1HD1 LEU A 149      -0.630  -6.596 -10.346  1.00720.00           H  
ATOM   2491 2HD1 LEU A 149      -0.867  -7.239  -8.704  1.00720.00           H  
ATOM   2492 3HD1 LEU A 149      -0.458  -8.340 -10.040  1.00720.00           H  
ATOM   2493 1HD2 LEU A 149      -2.356  -7.074 -12.127  1.00720.00           H  
ATOM   2494 2HD2 LEU A 149      -2.200  -8.821 -11.825  1.00720.00           H  
ATOM   2495 3HD2 LEU A 149      -3.794  -8.038 -11.713  1.00720.00           H  
ATOM   2496  N   CYS A 150      -5.536 -10.156  -7.411  1.00400.00           N  
ATOM   2497  CA  CYS A 150      -5.868 -11.299  -6.557  1.00400.00           C  
ATOM   2498  C   CYS A 150      -7.368 -11.622  -6.387  1.00400.00           C  
ATOM   2499  O   CYS A 150      -7.717 -12.779  -6.148  1.00400.00           O  
ATOM   2500  CB  CYS A 150      -5.267 -11.071  -5.171  1.00600.00           C  
ATOM   2501  SG  CYS A 150      -3.465 -10.917  -5.166  1.00600.00           S  
ATOM   2502  H   CYS A 150      -5.732  -9.217  -7.089  1.00480.00           H  
ATOM   2503  HA  CYS A 150      -5.388 -12.177  -6.987  1.00480.00           H  
ATOM   2504 1HB  CYS A 150      -5.676 -10.158  -4.745  1.00720.00           H  
ATOM   2505 2HB  CYS A 150      -5.540 -11.896  -4.513  1.00720.00           H  
ATOM   2506  HG  CYS A 150      -3.222 -12.117  -5.683  1.00720.00           H  
ATOM   2507  N   TYR A 151      -8.245 -10.624  -6.477  1.00400.00           N  
ATOM   2508  CA  TYR A 151      -9.679 -10.843  -6.263  1.00400.00           C  
ATOM   2509  C   TYR A 151     -10.528 -10.724  -7.528  1.00400.00           C  
ATOM   2510  O   TYR A 151     -10.608  -9.671  -8.170  1.00400.00           O  
ATOM   2511  CB  TYR A 151     -10.171  -9.886  -5.181  1.00600.00           C  
ATOM   2512  CG  TYR A 151      -9.661 -10.276  -3.812  1.00600.00           C  
ATOM   2513  CD1 TYR A 151      -8.338 -10.062  -3.472  1.00600.00           C  
ATOM   2514  CD2 TYR A 151     -10.526 -10.842  -2.890  1.00600.00           C  
ATOM   2515  CE1 TYR A 151      -7.871 -10.420  -2.225  1.00600.00           C  
ATOM   2516  CE2 TYR A 151     -10.064 -11.195  -1.636  1.00600.00           C  
ATOM   2517  CZ  TYR A 151      -8.741 -10.988  -1.304  1.00600.00           C  
ATOM   2518  OH  TYR A 151      -8.280 -11.344  -0.056  1.00600.00           O  
ATOM   2519  H   TYR A 151      -7.934  -9.692  -6.685  1.00480.00           H  
ATOM   2520  HA  TYR A 151      -9.808 -11.859  -5.890  1.00480.00           H  
ATOM   2521 1HB  TYR A 151      -9.836  -8.873  -5.401  1.00720.00           H  
ATOM   2522 2HB  TYR A 151     -11.260  -9.882  -5.157  1.00720.00           H  
ATOM   2523  HD1 TYR A 151      -7.663  -9.615  -4.196  1.00720.00           H  
ATOM   2524  HD2 TYR A 151     -11.571 -11.006  -3.152  1.00720.00           H  
ATOM   2525  HE1 TYR A 151      -6.826 -10.253  -1.964  1.00720.00           H  
ATOM   2526  HE2 TYR A 151     -10.746 -11.638  -0.910  1.00720.00           H  
ATOM   2527  HH  TYR A 151      -7.349 -11.120   0.016  1.00720.00           H  
ATOM   2528  N   ASN A 152     -11.181 -11.833  -7.853  1.00400.00           N  
ATOM   2529  CA  ASN A 152     -11.991 -11.944  -9.047  1.00400.00           C  
ATOM   2530  C   ASN A 152     -13.232 -11.084  -8.985  1.00400.00           C  
ATOM   2531  O   ASN A 152     -13.841 -10.911  -7.930  1.00400.00           O  
ATOM   2532  CB  ASN A 152     -12.371 -13.389  -9.288  1.00600.00           C  
ATOM   2533  CG  ASN A 152     -11.189 -14.236  -9.661  1.00600.00           C  
ATOM   2534  OD1 ASN A 152     -10.249 -13.763 -10.311  1.00600.00           O  
ATOM   2535  ND2 ASN A 152     -11.217 -15.482  -9.262  1.00600.00           N  
ATOM   2536  H   ASN A 152     -11.084 -12.645  -7.257  1.00480.00           H  
ATOM   2537  HA  ASN A 152     -11.399 -11.595  -9.894  1.00480.00           H  
ATOM   2538 1HB  ASN A 152     -12.827 -13.799  -8.386  1.00720.00           H  
ATOM   2539 2HB  ASN A 152     -13.111 -13.446 -10.086  1.00720.00           H  
ATOM   2540 1HD2 ASN A 152     -10.456 -16.094  -9.480  1.00720.00           H  
ATOM   2541 2HD2 ASN A 152     -11.997 -15.822  -8.739  1.00720.00           H  
ATOM   2542  N   ASN A 153     -13.588 -10.558 -10.151  1.00400.00           N  
ATOM   2543  CA  ASN A 153     -14.735  -9.690 -10.383  1.00400.00           C  
ATOM   2544  C   ASN A 153     -14.639  -8.309  -9.734  1.00400.00           C  
ATOM   2545  O   ASN A 153     -15.627  -7.577  -9.750  1.00400.00           O  
ATOM   2546  CB  ASN A 153     -16.017 -10.369  -9.923  1.00600.00           C  
ATOM   2547  CG  ASN A 153     -16.289 -11.649 -10.660  1.00600.00           C  
ATOM   2548  OD1 ASN A 153     -16.046 -11.750 -11.868  1.00600.00           O  
ATOM   2549  ND2 ASN A 153     -16.791 -12.630  -9.955  1.00600.00           N  
ATOM   2550  H   ASN A 153     -13.010 -10.777 -10.950  1.00480.00           H  
ATOM   2551  HA  ASN A 153     -14.811  -9.523 -11.458  1.00480.00           H  
ATOM   2552 1HB  ASN A 153     -15.979 -10.574  -8.854  1.00720.00           H  
ATOM   2553 2HB  ASN A 153     -16.857  -9.693 -10.089  1.00720.00           H  
ATOM   2554 1HD2 ASN A 153     -16.995 -13.507 -10.392  1.00720.00           H  
ATOM   2555 2HD2 ASN A 153     -16.973 -12.504  -8.980  1.00720.00           H  
ATOM   2556  N   LEU A 154     -13.460  -7.912  -9.231  1.00400.00           N  
ATOM   2557  CA  LEU A 154     -13.324  -6.571  -8.659  1.00400.00           C  
ATOM   2558  C   LEU A 154     -13.770  -5.441  -9.566  1.00400.00           C  
ATOM   2559  O   LEU A 154     -14.350  -4.464  -9.094  1.00400.00           O  
ATOM   2560  CB  LEU A 154     -11.896  -6.298  -8.216  1.00600.00           C  
ATOM   2561  CG  LEU A 154     -11.687  -4.863  -7.720  1.00600.00           C  
ATOM   2562  CD1 LEU A 154     -12.660  -4.571  -6.600  1.00600.00           C  
ATOM   2563  CD2 LEU A 154     -10.277  -4.716  -7.206  1.00600.00           C  
ATOM   2564  H   LEU A 154     -12.653  -8.533  -9.206  1.00480.00           H  
ATOM   2565  HA  LEU A 154     -13.947  -6.536  -7.773  1.00480.00           H  
ATOM   2566 1HB  LEU A 154     -11.637  -6.980  -7.406  1.00720.00           H  
ATOM   2567 2HB  LEU A 154     -11.220  -6.472  -9.052  1.00720.00           H  
ATOM   2568  HG  LEU A 154     -11.866  -4.160  -8.535  1.00720.00           H  
ATOM   2569 1HD1 LEU A 154     -12.510  -3.551  -6.246  1.00720.00           H  
ATOM   2570 2HD1 LEU A 154     -13.679  -4.680  -6.968  1.00720.00           H  
ATOM   2571 3HD1 LEU A 154     -12.489  -5.270  -5.784  1.00720.00           H  
ATOM   2572 1HD2 LEU A 154     -10.127  -3.699  -6.847  1.00720.00           H  
ATOM   2573 2HD2 LEU A 154     -10.132  -5.416  -6.391  1.00720.00           H  
ATOM   2574 3HD2 LEU A 154      -9.568  -4.933  -7.998  1.00720.00           H  
ATOM   2575  N   VAL A 155     -13.507  -5.555 -10.863  1.00400.00           N  
ATOM   2576  CA  VAL A 155     -13.885  -4.504 -11.796  1.00400.00           C  
ATOM   2577  C   VAL A 155     -15.398  -4.278 -11.862  1.00400.00           C  
ATOM   2578  O   VAL A 155     -15.852  -3.170 -12.148  1.00400.00           O  
ATOM   2579  CB  VAL A 155     -13.347  -4.850 -13.199  1.00600.00           C  
ATOM   2580  CG1 VAL A 155     -11.828  -4.933 -13.161  1.00600.00           C  
ATOM   2581  CG2 VAL A 155     -13.933  -6.175 -13.668  1.00600.00           C  
ATOM   2582  H   VAL A 155     -13.028  -6.375 -11.207  1.00480.00           H  
ATOM   2583  HA  VAL A 155     -13.422  -3.578 -11.466  1.00480.00           H  
ATOM   2584  HB  VAL A 155     -13.619  -4.059 -13.898  1.00720.00           H  
ATOM   2585 1HG1 VAL A 155     -11.449  -5.167 -14.156  1.00720.00           H  
ATOM   2586 2HG1 VAL A 155     -11.418  -3.982 -12.835  1.00720.00           H  
ATOM   2587 3HG1 VAL A 155     -11.524  -5.715 -12.466  1.00720.00           H  
ATOM   2588 1HG2 VAL A 155     -13.547  -6.411 -14.659  1.00720.00           H  
ATOM   2589 2HG2 VAL A 155     -13.651  -6.967 -12.972  1.00720.00           H  
ATOM   2590 3HG2 VAL A 155     -15.019  -6.104 -13.715  1.00720.00           H  
ATOM   2591  N   SER A 156     -16.189  -5.301 -11.533  1.00400.00           N  
ATOM   2592  CA  SER A 156     -17.636  -5.179 -11.567  1.00400.00           C  
ATOM   2593  C   SER A 156     -18.173  -4.546 -10.291  1.00400.00           C  
ATOM   2594  O   SER A 156     -19.372  -4.283 -10.182  1.00400.00           O  
ATOM   2595  CB  SER A 156     -18.275  -6.537 -11.777  1.00600.00           C  
ATOM   2596  OG  SER A 156     -18.090  -7.368 -10.665  1.00600.00           O  
ATOM   2597  H   SER A 156     -15.793  -6.187 -11.249  1.00480.00           H  
ATOM   2598  HA  SER A 156     -17.906  -4.536 -12.405  1.00480.00           H  
ATOM   2599 1HB  SER A 156     -19.340  -6.412 -11.968  1.00720.00           H  
ATOM   2600 2HB  SER A 156     -17.837  -7.005 -12.658  1.00720.00           H  
ATOM   2601  HG  SER A 156     -17.147  -7.351 -10.471  1.00720.00           H  
ATOM   2602  N   TRP A 157     -17.291  -4.309  -9.319  1.00400.00           N  
ATOM   2603  CA  TRP A 157     -17.687  -3.729  -8.058  1.00400.00           C  
ATOM   2604  C   TRP A 157     -17.274  -2.265  -8.008  1.00400.00           C  
ATOM   2605  O   TRP A 157     -17.436  -1.627  -6.971  1.00400.00           O  
ATOM   2606  CB  TRP A 157     -16.995  -4.449  -6.893  1.00600.00           C  
ATOM   2607  CG  TRP A 157     -17.165  -5.938  -6.873  1.00600.00           C  
ATOM   2608  CD1 TRP A 157     -18.123  -6.681  -7.494  1.00600.00           C  
ATOM   2609  CD2 TRP A 157     -16.301  -6.881  -6.198  1.00600.00           C  
ATOM   2610  NE1 TRP A 157     -17.910  -8.018  -7.259  1.00600.00           N  
ATOM   2611  CE2 TRP A 157     -16.795  -8.157  -6.470  1.00600.00           C  
ATOM   2612  CE3 TRP A 157     -15.158  -6.745  -5.400  1.00600.00           C  
ATOM   2613  CZ2 TRP A 157     -16.185  -9.298  -5.978  1.00600.00           C  
ATOM   2614  CZ3 TRP A 157     -14.541  -7.888  -4.909  1.00600.00           C  
ATOM   2615  CH2 TRP A 157     -15.043  -9.132  -5.193  1.00600.00           C  
ATOM   2616  H   TRP A 157     -16.314  -4.526  -9.437  1.00480.00           H  
ATOM   2617  HA  TRP A 157     -18.769  -3.802  -7.953  1.00480.00           H  
ATOM   2618 1HB  TRP A 157     -15.927  -4.233  -6.922  1.00720.00           H  
ATOM   2619 2HB  TRP A 157     -17.379  -4.055  -5.952  1.00720.00           H  
ATOM   2620  HD1 TRP A 157     -18.934  -6.278  -8.097  1.00720.00           H  
ATOM   2621  HE1 TRP A 157     -18.478  -8.775  -7.611  1.00720.00           H  
ATOM   2622  HE3 TRP A 157     -14.759  -5.758  -5.173  1.00720.00           H  
ATOM   2623  HZ2 TRP A 157     -16.568 -10.297  -6.188  1.00720.00           H  
ATOM   2624  HZ3 TRP A 157     -13.650  -7.773  -4.292  1.00720.00           H  
ATOM   2625  HH2 TRP A 157     -14.538 -10.011  -4.792  1.00720.00           H  
ATOM   2626  N   ILE A 158     -16.734  -1.730  -9.116  1.00400.00           N  
ATOM   2627  CA  ILE A 158     -16.268  -0.347  -9.125  1.00400.00           C  
ATOM   2628  C   ILE A 158     -17.330   0.686  -8.779  1.00400.00           C  
ATOM   2629  O   ILE A 158     -17.002   1.723  -8.210  1.00400.00           O  
ATOM   2630  CB  ILE A 158     -15.649   0.005 -10.484  1.00600.00           C  
ATOM   2631  CG1 ILE A 158     -14.930   1.357 -10.387  1.00600.00           C  
ATOM   2632  CG2 ILE A 158     -16.699   0.030 -11.585  1.00600.00           C  
ATOM   2633  CD1 ILE A 158     -13.760   1.364  -9.433  1.00600.00           C  
ATOM   2634  H   ILE A 158     -16.617  -2.273  -9.967  1.00480.00           H  
ATOM   2635  HA  ILE A 158     -15.478  -0.265  -8.381  1.00480.00           H  
ATOM   2636  HB  ILE A 158     -14.901  -0.746 -10.723  1.00720.00           H  
ATOM   2637 1HG1 ILE A 158     -14.568   1.636 -11.376  1.00720.00           H  
ATOM   2638 2HG1 ILE A 158     -15.643   2.113 -10.059  1.00720.00           H  
ATOM   2639 1HG2 ILE A 158     -16.219   0.262 -12.536  1.00720.00           H  
ATOM   2640 2HG2 ILE A 158     -17.181  -0.944 -11.652  1.00720.00           H  
ATOM   2641 3HG2 ILE A 158     -17.446   0.792 -11.368  1.00720.00           H  
ATOM   2642 1HD1 ILE A 158     -13.306   2.355  -9.420  1.00720.00           H  
ATOM   2643 2HD1 ILE A 158     -14.105   1.111  -8.432  1.00720.00           H  
ATOM   2644 3HD1 ILE A 158     -13.021   0.636  -9.756  1.00720.00           H  
ATOM   2645  N   MET A 159     -18.592   0.411  -9.088  1.00400.00           N  
ATOM   2646  CA  MET A 159     -19.641   1.360  -8.756  1.00400.00           C  
ATOM   2647  C   MET A 159     -19.773   1.440  -7.243  1.00400.00           C  
ATOM   2648  O   MET A 159     -19.861   2.526  -6.663  1.00400.00           O  
ATOM   2649  CB  MET A 159     -20.959   0.937  -9.395  1.00600.00           C  
ATOM   2650  CG  MET A 159     -20.978   1.024 -10.916  1.00600.00           C  
ATOM   2651  SD  MET A 159     -22.529   0.439 -11.620  1.00600.00           S  
ATOM   2652  CE  MET A 159     -23.623   1.762 -11.109  1.00600.00           C  
ATOM   2653  H   MET A 159     -18.824  -0.451  -9.560  1.00480.00           H  
ATOM   2654  HA  MET A 159     -19.357   2.344  -9.126  1.00480.00           H  
ATOM   2655 1HB  MET A 159     -21.184  -0.093  -9.120  1.00720.00           H  
ATOM   2656 2HB  MET A 159     -21.767   1.561  -9.015  1.00720.00           H  
ATOM   2657 1HG  MET A 159     -20.820   2.050 -11.237  1.00720.00           H  
ATOM   2658 2HG  MET A 159     -20.169   0.416 -11.321  1.00720.00           H  
ATOM   2659 1HE  MET A 159     -24.633   1.557 -11.463  1.00720.00           H  
ATOM   2660 2HE  MET A 159     -23.626   1.832 -10.020  1.00720.00           H  
ATOM   2661 3HE  MET A 159     -23.274   2.705 -11.531  1.00720.00           H  
ATOM   2662  N   VAL A 160     -19.740   0.268  -6.618  1.00400.00           N  
ATOM   2663  CA  VAL A 160     -19.811   0.129  -5.180  1.00400.00           C  
ATOM   2664  C   VAL A 160     -18.622   0.813  -4.528  1.00400.00           C  
ATOM   2665  O   VAL A 160     -18.773   1.531  -3.542  1.00400.00           O  
ATOM   2666  CB  VAL A 160     -19.856  -1.358  -4.801  1.00600.00           C  
ATOM   2667  CG1 VAL A 160     -19.728  -1.517  -3.305  1.00600.00           C  
ATOM   2668  CG2 VAL A 160     -21.155  -1.957  -5.318  1.00600.00           C  
ATOM   2669  H   VAL A 160     -19.667  -0.575  -7.171  1.00480.00           H  
ATOM   2670  HA  VAL A 160     -20.724   0.600  -4.827  1.00480.00           H  
ATOM   2671  HB  VAL A 160     -19.015  -1.876  -5.253  1.00720.00           H  
ATOM   2672 1HG1 VAL A 160     -19.749  -2.572  -3.045  1.00720.00           H  
ATOM   2673 2HG1 VAL A 160     -18.784  -1.084  -2.982  1.00720.00           H  
ATOM   2674 3HG1 VAL A 160     -20.554  -1.005  -2.812  1.00720.00           H  
ATOM   2675 1HG2 VAL A 160     -21.198  -3.015  -5.070  1.00720.00           H  
ATOM   2676 2HG2 VAL A 160     -22.000  -1.442  -4.859  1.00720.00           H  
ATOM   2677 3HG2 VAL A 160     -21.205  -1.840  -6.401  1.00720.00           H  
ATOM   2678  N   CYS A 161     -17.442   0.595  -5.107  1.00400.00           N  
ATOM   2679  CA  CYS A 161     -16.198   1.181  -4.632  1.00400.00           C  
ATOM   2680  C   CYS A 161     -16.254   2.704  -4.594  1.00400.00           C  
ATOM   2681  O   CYS A 161     -15.791   3.322  -3.633  1.00400.00           O  
ATOM   2682  CB  CYS A 161     -15.044   0.759  -5.535  1.00600.00           C  
ATOM   2683  SG  CYS A 161     -14.646  -1.001  -5.449  1.00600.00           S  
ATOM   2684  H   CYS A 161     -17.402  -0.019  -5.908  1.00480.00           H  
ATOM   2685  HA  CYS A 161     -16.007   0.814  -3.624  1.00480.00           H  
ATOM   2686 1HB  CYS A 161     -15.284   0.999  -6.567  1.00720.00           H  
ATOM   2687 2HB  CYS A 161     -14.150   1.322  -5.270  1.00720.00           H  
ATOM   2688  HG  CYS A 161     -13.660  -0.967  -6.342  1.00720.00           H  
ATOM   2689  N   VAL A 162     -16.824   3.311  -5.641  1.00400.00           N  
ATOM   2690  CA  VAL A 162     -16.929   4.765  -5.706  1.00400.00           C  
ATOM   2691  C   VAL A 162     -17.851   5.343  -4.630  1.00337.23           C  
ATOM   2692  O   VAL A 162     -17.536   6.388  -4.058  1.00363.68           O  
ATOM   2693  CB  VAL A 162     -17.416   5.240  -7.081  1.00600.00           C  
ATOM   2694  CG1 VAL A 162     -17.667   6.731  -7.011  1.00600.00           C  
ATOM   2695  CG2 VAL A 162     -16.370   4.951  -8.144  1.00600.00           C  
ATOM   2696  H   VAL A 162     -17.164   2.758  -6.418  1.00480.00           H  
ATOM   2697  HA  VAL A 162     -15.931   5.177  -5.551  1.00480.00           H  
ATOM   2698  HB  VAL A 162     -18.354   4.741  -7.331  1.00720.00           H  
ATOM   2699 1HG1 VAL A 162     -18.018   7.088  -7.978  1.00720.00           H  
ATOM   2700 2HG1 VAL A 162     -18.418   6.934  -6.250  1.00720.00           H  
ATOM   2701 3HG1 VAL A 162     -16.740   7.242  -6.754  1.00720.00           H  
ATOM   2702 1HG2 VAL A 162     -16.727   5.303  -9.113  1.00720.00           H  
ATOM   2703 2HG2 VAL A 162     -15.445   5.467  -7.890  1.00720.00           H  
ATOM   2704 3HG2 VAL A 162     -16.179   3.884  -8.199  1.00720.00           H  
ATOM   2705  N   TYR A 163     -18.981   4.683  -4.352  1.00304.27           N  
ATOM   2706  CA  TYR A 163     -19.875   5.200  -3.311  1.00282.05           C  
ATOM   2707  C   TYR A 163     -19.115   5.502  -2.012  1.00198.18           C  
ATOM   2708  O   TYR A 163     -19.023   4.551  -1.233  1.00267.88           O  
ATOM   2709  CB  TYR A 163     -21.003   4.195  -3.028  1.00423.08           C  
ATOM   2710  CG  TYR A 163     -22.154   4.242  -3.995  1.00423.08           C  
ATOM   2711  CD1 TYR A 163     -22.388   3.210  -4.888  1.00423.08           C  
ATOM   2712  CD2 TYR A 163     -22.989   5.340  -3.975  1.00423.08           C  
ATOM   2713  CE1 TYR A 163     -23.454   3.284  -5.768  1.00423.08           C  
ATOM   2714  CE2 TYR A 163     -24.050   5.418  -4.843  1.00423.08           C  
ATOM   2715  CZ  TYR A 163     -24.283   4.402  -5.743  1.00423.08           C  
ATOM   2716  OH  TYR A 163     -25.329   4.520  -6.629  1.00423.08           O  
ATOM   2717  H   TYR A 163     -19.222   3.840  -4.866  1.00365.12           H  
ATOM   2718  HA  TYR A 163     -20.310   6.123  -3.683  1.00338.46           H  
ATOM   2719 1HB  TYR A 163     -20.583   3.188  -3.069  1.00507.69           H  
ATOM   2720 2HB  TYR A 163     -21.389   4.321  -2.023  1.00507.69           H  
ATOM   2721  HD1 TYR A 163     -21.732   2.346  -4.901  1.00507.69           H  
ATOM   2722  HD2 TYR A 163     -22.805   6.150  -3.275  1.00507.69           H  
ATOM   2723  HE1 TYR A 163     -23.636   2.477  -6.478  1.00507.69           H  
ATOM   2724  HE2 TYR A 163     -24.703   6.293  -4.830  1.00507.69           H  
ATOM   2725  HH  TYR A 163     -25.358   5.431  -6.949  1.00507.69           H  
ATOM   2726  N   VAL A 164     -19.357   6.725  -1.491  1.00126.97           N  
ATOM   2727  CA  VAL A 164     -20.638   7.456  -1.532  1.00 99.60           C  
ATOM   2728  C   VAL A 164     -20.436   8.869  -1.012  1.00 56.97           C  
ATOM   2729  O   VAL A 164     -19.805   9.056   0.022  1.00 72.39           O  
ATOM   2730  CB  VAL A 164     -21.698   6.837  -0.608  1.00149.40           C  
ATOM   2731  CG1 VAL A 164     -21.207   6.951   0.819  1.00149.40           C  
ATOM   2732  CG2 VAL A 164     -23.032   7.559  -0.766  1.00149.40           C  
ATOM   2733  H   VAL A 164     -18.623   7.364  -1.763  1.00152.36           H  
ATOM   2734  HA  VAL A 164     -21.010   7.509  -2.550  1.00119.52           H  
ATOM   2735  HB  VAL A 164     -21.820   5.784  -0.835  1.00179.28           H  
ATOM   2736 1HG1 VAL A 164     -21.935   6.506   1.495  1.00179.28           H  
ATOM   2737 2HG1 VAL A 164     -20.254   6.433   0.914  1.00179.28           H  
ATOM   2738 3HG1 VAL A 164     -21.072   7.998   1.076  1.00179.28           H  
ATOM   2739 1HG2 VAL A 164     -23.762   7.112  -0.098  1.00179.28           H  
ATOM   2740 2HG2 VAL A 164     -22.919   8.611  -0.513  1.00179.28           H  
ATOM   2741 3HG2 VAL A 164     -23.385   7.475  -1.793  1.00179.28           H  
ATOM   2742  N   GLY A 165     -21.024   9.856  -1.678  1.00 63.41           N  
ATOM   2743  CA  GLY A 165     -21.008  11.252  -1.218  1.00 74.84           C  
ATOM   2744  C   GLY A 165     -21.881  11.556   0.011  1.00 47.15           C  
ATOM   2745  O   GLY A 165     -22.643  12.521  -0.029  1.00 71.84           O  
ATOM   2746  H   GLY A 165     -21.511   9.640  -2.536  1.00 76.09           H  
ATOM   2747 1HA  GLY A 165     -19.980  11.531  -0.992  1.00 89.81           H  
ATOM   2748 2HA  GLY A 165     -21.329  11.897  -2.032  1.00 89.81           H  
ATOM   2749  N   SER A 166     -21.801  10.742   1.077  1.00 31.42           N  
ATOM   2750  CA  SER A 166     -22.655  10.856   2.275  1.00 28.58           C  
ATOM   2751  C   SER A 166     -22.438  12.113   3.112  1.00 23.04           C  
ATOM   2752  O   SER A 166     -21.997  12.050   4.259  1.00 27.67           O  
ATOM   2753  CB  SER A 166     -22.441   9.673   3.174  1.00 42.87           C  
ATOM   2754  OG  SER A 166     -21.125   9.650   3.646  1.00 42.87           O  
ATOM   2755  H   SER A 166     -21.115  10.008   1.052  1.00 37.70           H  
ATOM   2756  HA  SER A 166     -23.687  10.850   1.951  1.00 34.30           H  
ATOM   2757 1HB  SER A 166     -23.126   9.737   4.018  1.00 51.44           H  
ATOM   2758 2HB  SER A 166     -22.663   8.750   2.641  1.00 51.44           H  
ATOM   2759  HG  SER A 166     -21.169   9.208   4.498  1.00 51.44           H  
ATOM   2760  N   CYS A 167     -22.789  13.246   2.538  1.00 25.74           N  
ATOM   2761  CA  CYS A 167     -22.688  14.541   3.168  1.00 35.21           C  
ATOM   2762  C   CYS A 167     -23.884  14.849   4.061  1.00 26.94           C  
ATOM   2763  O   CYS A 167     -23.844  15.787   4.859  1.00 31.69           O  
ATOM   2764  CB  CYS A 167     -22.535  15.589   2.078  1.00 52.81           C  
ATOM   2765  SG  CYS A 167     -23.935  15.641   0.940  1.00 52.81           S  
ATOM   2766  H   CYS A 167     -23.136  13.202   1.595  1.00 30.89           H  
ATOM   2767  HA  CYS A 167     -21.788  14.552   3.783  1.00 42.25           H  
ATOM   2768 1HB  CYS A 167     -22.427  16.575   2.528  1.00 63.38           H  
ATOM   2769 2HB  CYS A 167     -21.633  15.387   1.500  1.00 63.38           H  
ATOM   2770  HG  CYS A 167     -23.448  16.614   0.175  1.00 63.38           H  
ATOM   2771  N   TRP A 168     -24.940  14.042   3.936  1.00 29.48           N  
ATOM   2772  CA  TRP A 168     -26.140  14.226   4.735  1.00 35.03           C  
ATOM   2773  C   TRP A 168     -26.038  13.652   6.149  1.00 34.32           C  
ATOM   2774  O   TRP A 168     -26.959  13.815   6.948  1.00 64.26           O  
ATOM   2775  CB  TRP A 168     -27.332  13.654   3.969  1.00 52.55           C  
ATOM   2776  CG  TRP A 168     -27.169  12.256   3.452  1.00 52.55           C  
ATOM   2777  CD1 TRP A 168     -27.546  11.108   4.065  1.00 52.55           C  
ATOM   2778  CD2 TRP A 168     -26.587  11.859   2.186  1.00 52.55           C  
ATOM   2779  NE1 TRP A 168     -27.248  10.024   3.275  1.00 52.55           N  
ATOM   2780  CE2 TRP A 168     -26.668  10.468   2.119  1.00 52.55           C  
ATOM   2781  CE3 TRP A 168     -26.027  12.564   1.114  1.00 52.55           C  
ATOM   2782  CZ2 TRP A 168     -26.216   9.762   1.021  1.00 52.55           C  
ATOM   2783  CZ3 TRP A 168     -25.582  11.854   0.007  1.00 52.55           C  
ATOM   2784  CH2 TRP A 168     -25.674  10.488  -0.038  1.00 52.55           C  
ATOM   2785  H   TRP A 168     -24.917  13.290   3.264  1.00 35.38           H  
ATOM   2786  HA  TRP A 168     -26.306  15.295   4.839  1.00 42.04           H  
ATOM   2787 1HB  TRP A 168     -28.209  13.668   4.616  1.00 63.05           H  
ATOM   2788 2HB  TRP A 168     -27.549  14.300   3.121  1.00 63.05           H  
ATOM   2789  HD1 TRP A 168     -28.029  11.061   5.032  1.00 63.05           H  
ATOM   2790  HE1 TRP A 168     -27.440   9.058   3.504  1.00 63.05           H  
ATOM   2791  HE3 TRP A 168     -25.957  13.649   1.145  1.00 63.05           H  
ATOM   2792  HZ2 TRP A 168     -26.282   8.682   0.967  1.00 63.05           H  
ATOM   2793  HZ3 TRP A 168     -25.153  12.412  -0.826  1.00 63.05           H  
ATOM   2794  HH2 TRP A 168     -25.313   9.961  -0.922  1.00 63.05           H  
ATOM   2795  N   ALA A 169     -24.905  13.029   6.475  1.00 23.08           N  
ATOM   2796  CA  ALA A 169     -24.629  12.612   7.842  1.00 25.46           C  
ATOM   2797  C   ALA A 169     -23.792  13.700   8.504  1.00 22.18           C  
ATOM   2798  O   ALA A 169     -23.995  14.036   9.674  1.00 25.08           O  
ATOM   2799  CB  ALA A 169     -23.910  11.283   7.877  1.00 38.19           C  
ATOM   2800  H   ALA A 169     -24.203  12.865   5.769  1.00 27.70           H  
ATOM   2801  HA  ALA A 169     -25.571  12.529   8.380  1.00 30.55           H  
ATOM   2802 1HB  ALA A 169     -23.719  10.999   8.912  1.00 45.83           H  
ATOM   2803 2HB  ALA A 169     -24.528  10.528   7.403  1.00 45.83           H  
ATOM   2804 3HB  ALA A 169     -22.964  11.366   7.344  1.00 45.83           H  
ATOM   2805  N   PHE A 170     -22.862  14.251   7.720  1.00 22.72           N  
ATOM   2806  CA  PHE A 170     -21.985  15.332   8.138  1.00 23.33           C  
ATOM   2807  C   PHE A 170     -22.764  16.572   8.515  1.00 20.21           C  
ATOM   2808  O   PHE A 170     -22.537  17.148   9.575  1.00 21.91           O  
ATOM   2809  CB  PHE A 170     -20.968  15.668   7.046  1.00 34.99           C  
ATOM   2810  CG  PHE A 170     -20.092  16.852   7.368  1.00 34.99           C  
ATOM   2811  CD1 PHE A 170     -19.061  16.751   8.292  1.00 34.99           C  
ATOM   2812  CD2 PHE A 170     -20.292  18.071   6.736  1.00 34.99           C  
ATOM   2813  CE1 PHE A 170     -18.255  17.841   8.576  1.00 34.99           C  
ATOM   2814  CE2 PHE A 170     -19.488  19.159   7.019  1.00 34.99           C  
ATOM   2815  CZ  PHE A 170     -18.467  19.045   7.941  1.00 34.99           C  
ATOM   2816  H   PHE A 170     -22.757  13.901   6.778  1.00 27.26           H  
ATOM   2817  HA  PHE A 170     -21.435  14.999   9.022  1.00 28.00           H  
ATOM   2818 1HB  PHE A 170     -20.325  14.806   6.873  1.00 41.99           H  
ATOM   2819 2HB  PHE A 170     -21.491  15.877   6.114  1.00 41.99           H  
ATOM   2820  HD1 PHE A 170     -18.890  15.799   8.794  1.00 41.99           H  
ATOM   2821  HD2 PHE A 170     -21.098  18.165   6.007  1.00 41.99           H  
ATOM   2822  HE1 PHE A 170     -17.451  17.748   9.305  1.00 41.99           H  
ATOM   2823  HE2 PHE A 170     -19.662  20.108   6.514  1.00 41.99           H  
ATOM   2824  HZ  PHE A 170     -17.834  19.901   8.167  1.00 41.99           H  
ATOM   2825  N   SER A 171     -23.680  17.001   7.643  1.00 17.92           N  
ATOM   2826  CA  SER A 171     -24.443  18.198   7.957  1.00 16.84           C  
ATOM   2827  C   SER A 171     -25.316  18.010   9.182  1.00 14.26           C  
ATOM   2828  O   SER A 171     -25.572  18.971   9.910  1.00 15.43           O  
ATOM   2829  CB  SER A 171     -25.333  18.602   6.782  1.00 25.26           C  
ATOM   2830  OG  SER A 171     -26.390  17.697   6.603  1.00 25.26           O  
ATOM   2831  H   SER A 171     -23.834  16.513   6.768  1.00 21.50           H  
ATOM   2832  HA  SER A 171     -23.740  18.997   8.172  1.00 20.21           H  
ATOM   2833 1HB  SER A 171     -25.732  19.602   6.953  1.00 30.31           H  
ATOM   2834 2HB  SER A 171     -24.733  18.643   5.874  1.00 30.31           H  
ATOM   2835  HG  SER A 171     -25.979  16.840   6.463  1.00 30.31           H  
ATOM   2836  N   THR A 172     -25.739  16.774   9.427  1.00 13.81           N  
ATOM   2837  CA  THR A 172     -26.616  16.468  10.537  1.00 14.99           C  
ATOM   2838  C   THR A 172     -25.908  16.628  11.850  1.00 12.38           C  
ATOM   2839  O   THR A 172     -26.425  17.272  12.774  1.00 13.15           O  
ATOM   2840  CB  THR A 172     -27.106  15.030  10.452  1.00 22.48           C  
ATOM   2841  OG1 THR A 172     -27.777  14.844   9.220  1.00 22.48           O  
ATOM   2842  CG2 THR A 172     -28.085  14.759  11.576  1.00 22.48           C  
ATOM   2843  H   THR A 172     -25.472  16.028   8.802  1.00 16.57           H  
ATOM   2844  HA  THR A 172     -27.465  17.152  10.512  1.00 17.99           H  
ATOM   2845  HB  THR A 172     -26.266  14.344  10.515  1.00 26.98           H  
ATOM   2846  HG1 THR A 172     -28.604  15.323   9.248  1.00 26.98           H  
ATOM   2847 1HG2 THR A 172     -28.447  13.734  11.498  1.00 26.98           H  
ATOM   2848 2HG2 THR A 172     -27.591  14.899  12.537  1.00 26.98           H  
ATOM   2849 3HG2 THR A 172     -28.927  15.445  11.498  1.00 26.98           H  
ATOM   2850  N   VAL A 173     -24.718  16.039  11.940  1.00 11.91           N  
ATOM   2851  CA  VAL A 173     -23.983  16.104  13.175  1.00 11.65           C  
ATOM   2852  C   VAL A 173     -23.471  17.513  13.384  1.00 10.17           C  
ATOM   2853  O   VAL A 173     -23.431  17.983  14.512  1.00  9.02           O  
ATOM   2854  CB  VAL A 173     -22.806  15.097  13.178  1.00 17.48           C  
ATOM   2855  CG1 VAL A 173     -21.636  15.604  12.351  1.00 17.48           C  
ATOM   2856  CG2 VAL A 173     -22.390  14.810  14.601  1.00 17.48           C  
ATOM   2857  H   VAL A 173     -24.345  15.520  11.149  1.00 14.29           H  
ATOM   2858  HA  VAL A 173     -24.655  15.851  13.998  1.00 13.98           H  
ATOM   2859  HB  VAL A 173     -23.132  14.177  12.704  1.00 20.97           H  
ATOM   2860 1HG1 VAL A 173     -20.842  14.859  12.357  1.00 20.97           H  
ATOM   2861 2HG1 VAL A 173     -21.961  15.770  11.331  1.00 20.97           H  
ATOM   2862 3HG1 VAL A 173     -21.258  16.533  12.775  1.00 20.97           H  
ATOM   2863 1HG2 VAL A 173     -21.579  14.083  14.607  1.00 20.97           H  
ATOM   2864 2HG2 VAL A 173     -22.057  15.728  15.074  1.00 20.97           H  
ATOM   2865 3HG2 VAL A 173     -23.237  14.411  15.151  1.00 20.97           H  
ATOM   2866  N   ALA A 174     -23.164  18.217  12.288  1.00 11.62           N  
ATOM   2867  CA  ALA A 174     -22.688  19.585  12.380  1.00 12.41           C  
ATOM   2868  C   ALA A 174     -23.742  20.473  13.019  1.00 10.89           C  
ATOM   2869  O   ALA A 174     -23.422  21.295  13.880  1.00 11.47           O  
ATOM   2870  CB  ALA A 174     -22.314  20.105  10.999  1.00 18.62           C  
ATOM   2871  H   ALA A 174     -23.211  17.792  11.373  1.00 13.94           H  
ATOM   2872  HA  ALA A 174     -21.803  19.597  13.018  1.00 14.89           H  
ATOM   2873 1HB  ALA A 174     -21.936  21.124  11.085  1.00 22.34           H  
ATOM   2874 2HB  ALA A 174     -21.543  19.466  10.569  1.00 22.34           H  
ATOM   2875 3HB  ALA A 174     -23.193  20.096  10.357  1.00 22.34           H  
ATOM   2876  N   ALA A 175     -24.998  20.295  12.605  1.00 10.54           N  
ATOM   2877  CA  ALA A 175     -26.104  21.069  13.144  1.00 11.35           C  
ATOM   2878  C   ALA A 175     -26.318  20.825  14.625  1.00 10.54           C  
ATOM   2879  O   ALA A 175     -26.447  21.776  15.395  1.00 11.84           O  
ATOM   2880  CB  ALA A 175     -27.377  20.738  12.397  1.00 17.02           C  
ATOM   2881  H   ALA A 175     -25.194  19.622  11.872  1.00 12.65           H  
ATOM   2882  HA  ALA A 175     -25.869  22.125  13.009  1.00 13.62           H  
ATOM   2883 1HB  ALA A 175     -28.200  21.338  12.781  1.00 20.43           H  
ATOM   2884 2HB  ALA A 175     -27.235  20.952  11.340  1.00 20.43           H  
ATOM   2885 3HB  ALA A 175     -27.610  19.682  12.526  1.00 20.43           H  
ATOM   2886  N   ILE A 176     -26.351  19.555  15.022  1.00  9.28           N  
ATOM   2887  CA  ILE A 176     -26.590  19.210  16.417  1.00  9.12           C  
ATOM   2888  C   ILE A 176     -25.457  19.721  17.305  1.00  8.40           C  
ATOM   2889  O   ILE A 176     -25.699  20.257  18.390  1.00  9.16           O  
ATOM   2890  CB  ILE A 176     -26.773  17.699  16.580  1.00 13.68           C  
ATOM   2891  CG1 ILE A 176     -28.067  17.264  15.877  1.00 13.68           C  
ATOM   2892  CG2 ILE A 176     -26.854  17.367  18.057  1.00 13.68           C  
ATOM   2893  CD1 ILE A 176     -28.218  15.768  15.731  1.00 13.68           C  
ATOM   2894  H   ILE A 176     -26.235  18.812  14.339  1.00 11.14           H  
ATOM   2895  HA  ILE A 176     -27.511  19.693  16.736  1.00 10.94           H  
ATOM   2896  HB  ILE A 176     -25.938  17.169  16.122  1.00 16.42           H  
ATOM   2897 1HG1 ILE A 176     -28.918  17.642  16.441  1.00 16.42           H  
ATOM   2898 2HG1 ILE A 176     -28.093  17.708  14.881  1.00 16.42           H  
ATOM   2899 1HG2 ILE A 176     -26.988  16.296  18.182  1.00 16.42           H  
ATOM   2900 2HG2 ILE A 176     -25.938  17.683  18.549  1.00 16.42           H  
ATOM   2901 3HG2 ILE A 176     -27.700  17.894  18.500  1.00 16.42           H  
ATOM   2902 1HD1 ILE A 176     -29.157  15.546  15.224  1.00 16.42           H  
ATOM   2903 2HD1 ILE A 176     -27.388  15.376  15.144  1.00 16.42           H  
ATOM   2904 3HD1 ILE A 176     -28.220  15.305  16.716  1.00 16.42           H  
ATOM   2905  N   GLU A 177     -24.225  19.552  16.834  1.00  7.55           N  
ATOM   2906  CA  GLU A 177     -23.045  20.033  17.533  1.00  7.40           C  
ATOM   2907  C   GLU A 177     -23.087  21.552  17.690  1.00  7.64           C  
ATOM   2908  O   GLU A 177     -22.769  22.071  18.763  1.00  7.68           O  
ATOM   2909  CB  GLU A 177     -21.802  19.612  16.764  1.00 11.10           C  
ATOM   2910  CG  GLU A 177     -21.496  18.129  16.806  1.00 11.10           C  
ATOM   2911  CD  GLU A 177     -20.453  17.756  15.804  1.00 11.10           C  
ATOM   2912  OE1 GLU A 177     -20.296  18.501  14.870  1.00 11.10           O  
ATOM   2913  OE2 GLU A 177     -19.826  16.733  15.950  1.00 11.10           O  
ATOM   2914  H   GLU A 177     -24.090  19.078  15.952  1.00  9.06           H  
ATOM   2915  HA  GLU A 177     -23.021  19.582  18.527  1.00  8.88           H  
ATOM   2916 1HB  GLU A 177     -21.904  19.903  15.718  1.00 13.32           H  
ATOM   2917 2HB  GLU A 177     -20.934  20.124  17.163  1.00 13.32           H  
ATOM   2918 1HG  GLU A 177     -21.141  17.873  17.795  1.00 13.32           H  
ATOM   2919 2HG  GLU A 177     -22.405  17.560  16.624  1.00 13.32           H  
ATOM   2920  N   GLY A 178     -23.512  22.251  16.628  1.00  8.66           N  
ATOM   2921  CA  GLY A 178     -23.663  23.699  16.654  1.00  9.83           C  
ATOM   2922  C   GLY A 178     -24.646  24.110  17.737  1.00  9.92           C  
ATOM   2923  O   GLY A 178     -24.373  25.041  18.494  1.00 10.16           O  
ATOM   2924  H   GLY A 178     -23.724  21.770  15.764  1.00 10.39           H  
ATOM   2925 1HA  GLY A 178     -22.695  24.166  16.834  1.00 11.80           H  
ATOM   2926 2HA  GLY A 178     -24.015  24.048  15.684  1.00 11.80           H  
ATOM   2927  N   ILE A 179     -25.768  23.381  17.835  1.00 10.50           N  
ATOM   2928  CA  ILE A 179     -26.773  23.634  18.864  1.00 11.70           C  
ATOM   2929  C   ILE A 179     -26.163  23.533  20.254  1.00 10.68           C  
ATOM   2930  O   ILE A 179     -26.459  24.361  21.110  1.00 11.62           O  
ATOM   2931  CB  ILE A 179     -27.968  22.657  18.758  1.00 17.55           C  
ATOM   2932  CG1 ILE A 179     -28.778  22.941  17.488  1.00 17.55           C  
ATOM   2933  CG2 ILE A 179     -28.846  22.770  19.995  1.00 17.55           C  
ATOM   2934  CD1 ILE A 179     -29.788  21.868  17.147  1.00 17.55           C  
ATOM   2935  H   ILE A 179     -25.935  22.644  17.160  1.00 12.60           H  
ATOM   2936  HA  ILE A 179     -27.152  24.646  18.735  1.00 14.04           H  
ATOM   2937  HB  ILE A 179     -27.599  21.638  18.683  1.00 21.06           H  
ATOM   2938 1HG1 ILE A 179     -29.307  23.886  17.609  1.00 21.06           H  
ATOM   2939 2HG1 ILE A 179     -28.095  23.035  16.653  1.00 21.06           H  
ATOM   2940 1HG2 ILE A 179     -29.676  22.069  19.915  1.00 21.06           H  
ATOM   2941 2HG2 ILE A 179     -28.259  22.535  20.882  1.00 21.06           H  
ATOM   2942 3HG2 ILE A 179     -29.234  23.785  20.074  1.00 21.06           H  
ATOM   2943 1HD1 ILE A 179     -30.315  22.146  16.234  1.00 21.06           H  
ATOM   2944 2HD1 ILE A 179     -29.278  20.919  16.996  1.00 21.06           H  
ATOM   2945 3HD1 ILE A 179     -30.504  21.770  17.962  1.00 21.06           H  
ATOM   2946  N   ASN A 180     -25.316  22.529  20.481  1.00  9.87           N  
ATOM   2947  CA  ASN A 180     -24.660  22.383  21.778  1.00 10.85           C  
ATOM   2948  C   ASN A 180     -23.684  23.528  22.082  1.00 10.60           C  
ATOM   2949  O   ASN A 180     -23.598  23.982  23.225  1.00 13.67           O  
ATOM   2950  CB  ASN A 180     -23.967  21.047  21.873  1.00 16.27           C  
ATOM   2951  CG  ASN A 180     -24.955  19.930  22.053  1.00 16.27           C  
ATOM   2952  OD1 ASN A 180     -26.110  20.160  22.432  1.00 16.27           O  
ATOM   2953  ND2 ASN A 180     -24.524  18.724  21.801  1.00 16.27           N  
ATOM   2954  H   ASN A 180     -25.140  21.850  19.747  1.00 11.84           H  
ATOM   2955  HA  ASN A 180     -25.431  22.413  22.549  1.00 13.02           H  
ATOM   2956 1HB  ASN A 180     -23.388  20.865  20.968  1.00 19.53           H  
ATOM   2957 2HB  ASN A 180     -23.275  21.049  22.716  1.00 19.53           H  
ATOM   2958 1HD2 ASN A 180     -25.138  17.941  21.908  1.00 19.53           H  
ATOM   2959 2HD2 ASN A 180     -23.581  18.584  21.500  1.00 19.53           H  
ATOM   2960  N   GLN A 181     -22.987  24.039  21.068  1.00  9.10           N  
ATOM   2961  CA  GLN A 181     -22.159  25.221  21.298  1.00 10.83           C  
ATOM   2962  C   GLN A 181     -23.027  26.423  21.668  1.00 11.35           C  
ATOM   2963  O   GLN A 181     -22.650  27.236  22.509  1.00 15.34           O  
ATOM   2964  CB  GLN A 181     -21.294  25.548  20.087  1.00 16.25           C  
ATOM   2965  CG  GLN A 181     -20.424  26.788  20.279  1.00 16.25           C  
ATOM   2966  CD  GLN A 181     -19.386  26.701  21.389  1.00 16.25           C  
ATOM   2967  OE1 GLN A 181     -18.541  25.804  21.457  1.00 16.25           O  
ATOM   2968  NE2 GLN A 181     -19.446  27.672  22.292  1.00 16.25           N  
ATOM   2969  H   GLN A 181     -23.034  23.616  20.147  1.00 10.92           H  
ATOM   2970  HA  GLN A 181     -21.499  25.021  22.132  1.00 13.00           H  
ATOM   2971 1HB  GLN A 181     -20.643  24.704  19.866  1.00 19.49           H  
ATOM   2972 2HB  GLN A 181     -21.930  25.710  19.217  1.00 19.49           H  
ATOM   2973 1HG  GLN A 181     -19.902  26.987  19.348  1.00 19.49           H  
ATOM   2974 2HG  GLN A 181     -21.082  27.626  20.509  1.00 19.49           H  
ATOM   2975 1HE2 GLN A 181     -18.796  27.690  23.054  1.00 19.49           H  
ATOM   2976 2HE2 GLN A 181     -20.139  28.388  22.210  1.00 19.49           H  
ATOM   2977  N   ILE A 182     -24.194  26.520  21.044  1.00 10.14           N  
ATOM   2978  CA  ILE A 182     -25.149  27.586  21.304  1.00 12.86           C  
ATOM   2979  C   ILE A 182     -25.857  27.492  22.661  1.00 14.24           C  
ATOM   2980  O   ILE A 182     -26.061  28.507  23.329  1.00 19.04           O  
ATOM   2981  CB  ILE A 182     -26.212  27.616  20.199  1.00 19.29           C  
ATOM   2982  CG1 ILE A 182     -25.565  28.026  18.878  1.00 19.29           C  
ATOM   2983  CG2 ILE A 182     -27.327  28.574  20.573  1.00 19.29           C  
ATOM   2984  CD1 ILE A 182     -26.452  27.823  17.675  1.00 19.29           C  
ATOM   2985  H   ILE A 182     -24.428  25.836  20.336  1.00 12.17           H  
ATOM   2986  HA  ILE A 182     -24.607  28.531  21.278  1.00 15.43           H  
ATOM   2987  HB  ILE A 182     -26.627  26.619  20.061  1.00 23.15           H  
ATOM   2988 1HG1 ILE A 182     -25.293  29.081  18.929  1.00 23.15           H  
ATOM   2989 2HG1 ILE A 182     -24.653  27.449  18.736  1.00 23.15           H  
ATOM   2990 1HG2 ILE A 182     -28.072  28.585  19.781  1.00 23.15           H  
ATOM   2991 2HG2 ILE A 182     -27.788  28.252  21.506  1.00 23.15           H  
ATOM   2992 3HG2 ILE A 182     -26.916  29.576  20.698  1.00 23.15           H  
ATOM   2993 1HD1 ILE A 182     -25.920  28.139  16.777  1.00 23.15           H  
ATOM   2994 2HD1 ILE A 182     -26.718  26.769  17.589  1.00 23.15           H  
ATOM   2995 3HD1 ILE A 182     -27.352  28.420  17.792  1.00 23.15           H  
ATOM   2996  N   ARG A 183     -26.269  26.284  23.045  1.00 12.15           N  
ATOM   2997  CA  ARG A 183     -27.091  26.092  24.234  1.00 14.84           C  
ATOM   2998  C   ARG A 183     -26.355  25.646  25.493  1.00 17.66           C  
ATOM   2999  O   ARG A 183     -26.774  25.993  26.598  1.00 21.98           O  
ATOM   3000  CB  ARG A 183     -28.164  25.063  23.927  1.00 22.26           C  
ATOM   3001  CG  ARG A 183     -29.157  25.472  22.854  1.00 22.26           C  
ATOM   3002  CD  ARG A 183     -30.050  26.561  23.322  1.00 22.26           C  
ATOM   3003  NE  ARG A 183     -30.798  26.154  24.500  1.00 22.26           N  
ATOM   3004  CZ  ARG A 183     -31.914  25.402  24.464  1.00 22.26           C  
ATOM   3005  NH1 ARG A 183     -32.384  24.993  23.308  1.00 22.26           N  
ATOM   3006  NH2 ARG A 183     -32.528  25.065  25.584  1.00 22.26           N  
ATOM   3007  H   ARG A 183     -26.057  25.485  22.469  1.00 14.58           H  
ATOM   3008  HA  ARG A 183     -27.581  27.042  24.451  1.00 17.81           H  
ATOM   3009 1HB  ARG A 183     -27.693  24.138  23.597  1.00 26.71           H  
ATOM   3010 2HB  ARG A 183     -28.728  24.840  24.833  1.00 26.71           H  
ATOM   3011 1HG  ARG A 183     -28.618  25.822  21.974  1.00 26.71           H  
ATOM   3012 2HG  ARG A 183     -29.775  24.615  22.584  1.00 26.71           H  
ATOM   3013 1HD  ARG A 183     -29.457  27.437  23.578  1.00 26.71           H  
ATOM   3014 2HD  ARG A 183     -30.760  26.817  22.536  1.00 26.71           H  
ATOM   3015  HE  ARG A 183     -30.456  26.450  25.404  1.00 26.71           H  
ATOM   3016 1HH1 ARG A 183     -31.912  25.247  22.453  1.00 26.71           H  
ATOM   3017 2HH1 ARG A 183     -33.203  24.398  23.273  1.00 26.71           H  
ATOM   3018 1HH2 ARG A 183     -32.163  25.375  26.474  1.00 26.71           H  
ATOM   3019 2HH2 ARG A 183     -33.360  24.493  25.548  1.00 26.71           H  
ATOM   3020  N   THR A 184     -25.266  24.894  25.351  1.00 18.57           N  
ATOM   3021  CA  THR A 184     -24.521  24.460  26.526  1.00 25.87           C  
ATOM   3022  C   THR A 184     -23.163  25.145  26.570  1.00 25.19           C  
ATOM   3023  O   THR A 184     -22.351  24.863  27.451  1.00 57.28           O  
ATOM   3024  CB  THR A 184     -24.314  22.934  26.537  1.00 38.80           C  
ATOM   3025  OG1 THR A 184     -23.533  22.549  25.402  1.00 38.80           O  
ATOM   3026  CG2 THR A 184     -25.658  22.227  26.471  1.00 38.80           C  
ATOM   3027  H   THR A 184     -24.939  24.607  24.441  1.00 22.28           H  
ATOM   3028  HA  THR A 184     -25.075  24.743  27.421  1.00 31.04           H  
ATOM   3029  HB  THR A 184     -23.793  22.639  27.448  1.00 46.57           H  
ATOM   3030  HG1 THR A 184     -23.880  22.979  24.616  1.00 46.57           H  
ATOM   3031 1HG2 THR A 184     -25.503  21.148  26.475  1.00 46.57           H  
ATOM   3032 2HG2 THR A 184     -26.261  22.511  27.334  1.00 46.57           H  
ATOM   3033 3HG2 THR A 184     -26.175  22.515  25.557  1.00 46.57           H  
ATOM   3034  N   ASN A 185     -22.927  26.042  25.609  1.00 18.04           N  
ATOM   3035  CA  ASN A 185     -21.684  26.795  25.500  1.00 17.08           C  
ATOM   3036  C   ASN A 185     -20.474  25.898  25.264  1.00 15.43           C  
ATOM   3037  O   ASN A 185     -19.381  26.198  25.747  1.00 21.03           O  
ATOM   3038  CB  ASN A 185     -21.470  27.656  26.734  1.00 25.62           C  
ATOM   3039  CG  ASN A 185     -22.544  28.694  26.901  1.00 25.62           C  
ATOM   3040  OD1 ASN A 185     -22.970  29.329  25.930  1.00 25.62           O  
ATOM   3041  ND2 ASN A 185     -22.987  28.881  28.118  1.00 25.62           N  
ATOM   3042  H   ASN A 185     -23.639  26.224  24.919  1.00 21.65           H  
ATOM   3043  HA  ASN A 185     -21.758  27.459  24.643  1.00 20.50           H  
ATOM   3044 1HB  ASN A 185     -21.436  27.036  27.629  1.00 30.74           H  
ATOM   3045 2HB  ASN A 185     -20.509  28.163  26.657  1.00 30.74           H  
ATOM   3046 1HD2 ASN A 185     -23.701  29.559  28.292  1.00 30.74           H  
ATOM   3047 2HD2 ASN A 185     -22.612  28.345  28.875  1.00 30.74           H  
ATOM   3048  N   GLU A 186     -20.651  24.809  24.512  1.00 13.94           N  
ATOM   3049  CA  GLU A 186     -19.513  23.935  24.248  1.00 14.12           C  
ATOM   3050  C   GLU A 186     -19.709  22.994  23.065  1.00 12.10           C  
ATOM   3051  O   GLU A 186     -20.517  22.066  23.117  1.00 13.41           O  
ATOM   3052  CB  GLU A 186     -19.188  23.100  25.486  1.00 21.18           C  
ATOM   3053  CG  GLU A 186     -17.946  22.232  25.332  1.00 21.18           C  
ATOM   3054  CD  GLU A 186     -17.606  21.460  26.578  1.00 21.18           C  
ATOM   3055  OE1 GLU A 186     -18.329  21.568  27.538  1.00 21.18           O  
ATOM   3056  OE2 GLU A 186     -16.618  20.764  26.571  1.00 21.18           O  
ATOM   3057  H   GLU A 186     -21.565  24.590  24.128  1.00 16.73           H  
ATOM   3058  HA  GLU A 186     -18.653  24.567  24.026  1.00 16.94           H  
ATOM   3059 1HB  GLU A 186     -19.034  23.755  26.344  1.00 25.42           H  
ATOM   3060 2HB  GLU A 186     -20.029  22.447  25.720  1.00 25.42           H  
ATOM   3061 1HG  GLU A 186     -18.103  21.533  24.513  1.00 25.42           H  
ATOM   3062 2HG  GLU A 186     -17.105  22.871  25.068  1.00 25.42           H  
ATOM   3063  N   LEU A 187     -18.922  23.220  22.019  1.00 12.87           N  
ATOM   3064  CA  LEU A 187     -18.906  22.367  20.840  1.00 12.91           C  
ATOM   3065  C   LEU A 187     -18.263  21.025  21.192  1.00 13.71           C  
ATOM   3066  O   LEU A 187     -17.084  20.972  21.545  1.00 19.89           O  
ATOM   3067  CB  LEU A 187     -18.095  23.041  19.714  1.00 19.37           C  
ATOM   3068  CG  LEU A 187     -18.052  22.316  18.361  1.00 19.37           C  
ATOM   3069  CD1 LEU A 187     -19.443  22.329  17.756  1.00 19.37           C  
ATOM   3070  CD2 LEU A 187     -17.044  22.991  17.440  1.00 19.37           C  
ATOM   3071  H   LEU A 187     -18.323  24.035  22.029  1.00 15.44           H  
ATOM   3072  HA  LEU A 187     -19.930  22.196  20.509  1.00 15.49           H  
ATOM   3073 1HB  LEU A 187     -18.510  24.032  19.540  1.00 23.24           H  
ATOM   3074 2HB  LEU A 187     -17.067  23.160  20.056  1.00 23.24           H  
ATOM   3075  HG  LEU A 187     -17.761  21.278  18.515  1.00 23.24           H  
ATOM   3076 1HD1 LEU A 187     -19.428  21.804  16.801  1.00 23.24           H  
ATOM   3077 2HD1 LEU A 187     -20.136  21.833  18.434  1.00 23.24           H  
ATOM   3078 3HD1 LEU A 187     -19.761  23.359  17.600  1.00 23.24           H  
ATOM   3079 1HD2 LEU A 187     -17.015  22.472  16.484  1.00 23.24           H  
ATOM   3080 2HD2 LEU A 187     -17.333  24.023  17.273  1.00 23.24           H  
ATOM   3081 3HD2 LEU A 187     -16.056  22.961  17.898  1.00 23.24           H  
ATOM   3082  N   VAL A 188     -19.031  19.946  21.084  1.00 10.50           N  
ATOM   3083  CA  VAL A 188     -18.529  18.603  21.373  1.00 10.87           C  
ATOM   3084  C   VAL A 188     -18.749  17.704  20.178  1.00  9.45           C  
ATOM   3085  O   VAL A 188     -19.855  17.652  19.657  1.00 18.85           O  
ATOM   3086  CB  VAL A 188     -19.239  17.989  22.598  1.00 16.30           C  
ATOM   3087  CG1 VAL A 188     -18.729  16.575  22.832  1.00 16.30           C  
ATOM   3088  CG2 VAL A 188     -18.995  18.851  23.824  1.00 16.30           C  
ATOM   3089  H   VAL A 188     -19.992  20.058  20.793  1.00 12.60           H  
ATOM   3090  HA  VAL A 188     -17.460  18.663  21.578  1.00 13.04           H  
ATOM   3091  HB  VAL A 188     -20.309  17.926  22.400  1.00 19.57           H  
ATOM   3092 1HG1 VAL A 188     -19.242  16.139  23.690  1.00 19.57           H  
ATOM   3093 2HG1 VAL A 188     -18.922  15.966  21.949  1.00 19.57           H  
ATOM   3094 3HG1 VAL A 188     -17.657  16.603  23.027  1.00 19.57           H  
ATOM   3095 1HG2 VAL A 188     -19.502  18.415  24.684  1.00 19.57           H  
ATOM   3096 2HG2 VAL A 188     -17.924  18.906  24.024  1.00 19.57           H  
ATOM   3097 3HG2 VAL A 188     -19.383  19.853  23.648  1.00 19.57           H  
ATOM   3098  N   SER A 189     -17.707  17.004  19.737  1.00 10.57           N  
ATOM   3099  CA  SER A 189     -17.838  16.136  18.570  1.00  8.93           C  
ATOM   3100  C   SER A 189     -18.756  14.941  18.852  1.00  7.01           C  
ATOM   3101  O   SER A 189     -18.485  14.123  19.739  1.00 12.04           O  
ATOM   3102  CB  SER A 189     -16.479  15.652  18.131  1.00 13.39           C  
ATOM   3103  OG  SER A 189     -16.596  14.776  17.049  1.00 13.39           O  
ATOM   3104  H   SER A 189     -16.817  17.078  20.207  1.00 12.68           H  
ATOM   3105  HA  SER A 189     -18.274  16.719  17.762  1.00 10.72           H  
ATOM   3106 1HB  SER A 189     -15.854  16.500  17.855  1.00 16.07           H  
ATOM   3107 2HB  SER A 189     -15.993  15.141  18.962  1.00 16.07           H  
ATOM   3108  HG  SER A 189     -15.803  14.230  17.060  1.00 16.07           H  
ATOM   3109  N   LEU A 190     -19.838  14.845  18.082  1.00  4.92           N  
ATOM   3110  CA  LEU A 190     -20.828  13.805  18.318  1.00  5.17           C  
ATOM   3111  C   LEU A 190     -20.787  12.664  17.312  1.00  5.84           C  
ATOM   3112  O   LEU A 190     -20.104  12.737  16.291  1.00  6.19           O  
ATOM   3113  CB  LEU A 190     -22.221  14.421  18.357  1.00  7.75           C  
ATOM   3114  CG  LEU A 190     -22.410  15.517  19.402  1.00  7.75           C  
ATOM   3115  CD1 LEU A 190     -23.798  16.093  19.279  1.00  7.75           C  
ATOM   3116  CD2 LEU A 190     -22.180  14.945  20.786  1.00  7.75           C  
ATOM   3117  H   LEU A 190     -19.979  15.527  17.344  1.00  5.90           H  
ATOM   3118  HA  LEU A 190     -20.627  13.392  19.291  1.00  6.20           H  
ATOM   3119 1HB  LEU A 190     -22.447  14.850  17.385  1.00  9.31           H  
ATOM   3120 2HB  LEU A 190     -22.943  13.636  18.569  1.00  9.31           H  
ATOM   3121  HG  LEU A 190     -21.701  16.316  19.216  1.00  9.31           H  
ATOM   3122 1HD1 LEU A 190     -23.929  16.882  20.014  1.00  9.31           H  
ATOM   3123 2HD1 LEU A 190     -23.934  16.501  18.278  1.00  9.31           H  
ATOM   3124 3HD1 LEU A 190     -24.530  15.307  19.456  1.00  9.31           H  
ATOM   3125 1HD2 LEU A 190     -22.309  15.731  21.531  1.00  9.31           H  
ATOM   3126 2HD2 LEU A 190     -22.899  14.149  20.971  1.00  9.31           H  
ATOM   3127 3HD2 LEU A 190     -21.168  14.547  20.849  1.00  9.31           H  
ATOM   3128  N   SER A 191     -21.514  11.595  17.631  1.00  7.96           N  
ATOM   3129  CA  SER A 191     -21.519  10.382  16.822  1.00 11.07           C  
ATOM   3130  C   SER A 191     -22.354  10.406  15.559  1.00  8.54           C  
ATOM   3131  O   SER A 191     -23.577  10.545  15.601  1.00 10.09           O  
ATOM   3132  CB  SER A 191     -22.041   9.233  17.630  1.00 16.61           C  
ATOM   3133  OG  SER A 191     -22.143   8.099  16.814  1.00 16.61           O  
ATOM   3134  H   SER A 191     -22.059  11.611  18.484  1.00  9.55           H  
ATOM   3135  HA  SER A 191     -20.488  10.174  16.536  1.00 13.28           H  
ATOM   3136 1HB  SER A 191     -21.382   9.028  18.472  1.00 19.93           H  
ATOM   3137 2HB  SER A 191     -23.021   9.487  18.034  1.00 19.93           H  
ATOM   3138  HG  SER A 191     -21.270   7.698  16.823  1.00 19.93           H  
ATOM   3139  N   GLU A 192     -21.698  10.155  14.438  1.00 11.43           N  
ATOM   3140  CA  GLU A 192     -22.402  10.046  13.177  1.00 11.44           C  
ATOM   3141  C   GLU A 192     -22.948   8.627  13.032  1.00 12.25           C  
ATOM   3142  O   GLU A 192     -23.892   8.393  12.279  1.00 13.08           O  
ATOM   3143  CB  GLU A 192     -21.481  10.418  12.016  1.00 17.16           C  
ATOM   3144  CG  GLU A 192     -21.046  11.878  12.047  1.00 17.16           C  
ATOM   3145  CD  GLU A 192     -20.128  12.263  10.922  1.00 17.16           C  
ATOM   3146  OE1 GLU A 192     -20.265  11.712   9.859  1.00 17.16           O  
ATOM   3147  OE2 GLU A 192     -19.272  13.095  11.135  1.00 17.16           O  
ATOM   3148  H   GLU A 192     -20.693  10.050  14.461  1.00 13.72           H  
ATOM   3149  HA  GLU A 192     -23.243  10.734  13.186  1.00 13.73           H  
ATOM   3150 1HB  GLU A 192     -20.586   9.798  12.043  1.00 20.59           H  
ATOM   3151 2HB  GLU A 192     -21.987  10.233  11.069  1.00 20.59           H  
ATOM   3152 1HG  GLU A 192     -21.939  12.499  11.993  1.00 20.59           H  
ATOM   3153 2HG  GLU A 192     -20.557  12.082  13.000  1.00 20.59           H  
ATOM   3154  N   GLN A 193     -22.362   7.691  13.786  1.00 14.82           N  
ATOM   3155  CA  GLN A 193     -22.807   6.308  13.787  1.00 18.87           C  
ATOM   3156  C   GLN A 193     -24.202   6.206  14.395  1.00 16.12           C  
ATOM   3157  O   GLN A 193     -25.061   5.489  13.877  1.00 17.31           O  
ATOM   3158  CB  GLN A 193     -21.814   5.443  14.567  1.00 28.30           C  
ATOM   3159  CG  GLN A 193     -22.105   3.958  14.525  1.00 28.30           C  
ATOM   3160  CD  GLN A 193     -21.994   3.393  13.120  1.00 28.30           C  
ATOM   3161  OE1 GLN A 193     -21.003   3.620  12.419  1.00 28.30           O  
ATOM   3162  NE2 GLN A 193     -23.011   2.649  12.701  1.00 28.30           N  
ATOM   3163  H   GLN A 193     -21.587   7.943  14.378  1.00 17.78           H  
ATOM   3164  HA  GLN A 193     -22.854   5.953  12.758  1.00 22.64           H  
ATOM   3165 1HB  GLN A 193     -20.810   5.599  14.170  1.00 33.97           H  
ATOM   3166 2HB  GLN A 193     -21.802   5.753  15.610  1.00 33.97           H  
ATOM   3167 1HG  GLN A 193     -21.387   3.439  15.160  1.00 33.97           H  
ATOM   3168 2HG  GLN A 193     -23.118   3.785  14.884  1.00 33.97           H  
ATOM   3169 1HE2 GLN A 193     -22.995   2.249  11.784  1.00 33.97           H  
ATOM   3170 2HE2 GLN A 193     -23.795   2.489  13.302  1.00 33.97           H  
ATOM   3171  N   GLU A 194     -24.434   6.951  15.477  1.00 15.12           N  
ATOM   3172  CA  GLU A 194     -25.751   7.000  16.082  1.00 17.15           C  
ATOM   3173  C   GLU A 194     -26.720   7.642  15.101  1.00 14.52           C  
ATOM   3174  O   GLU A 194     -27.846   7.168  14.946  1.00 21.64           O  
ATOM   3175  CB  GLU A 194     -25.746   7.749  17.408  1.00 25.72           C  
ATOM   3176  CG  GLU A 194     -27.100   7.721  18.120  1.00 25.72           C  
ATOM   3177  CD  GLU A 194     -27.075   8.380  19.467  1.00 25.72           C  
ATOM   3178  OE1 GLU A 194     -26.049   8.912  19.811  1.00 25.72           O  
ATOM   3179  OE2 GLU A 194     -28.070   8.356  20.150  1.00 25.72           O  
ATOM   3180  H   GLU A 194     -23.686   7.496  15.883  1.00 18.14           H  
ATOM   3181  HA  GLU A 194     -26.088   5.981  16.270  1.00 20.58           H  
ATOM   3182 1HB  GLU A 194     -25.006   7.307  18.074  1.00 30.87           H  
ATOM   3183 2HB  GLU A 194     -25.460   8.785  17.242  1.00 30.87           H  
ATOM   3184 1HG  GLU A 194     -27.836   8.230  17.496  1.00 30.87           H  
ATOM   3185 2HG  GLU A 194     -27.417   6.686  18.235  1.00 30.87           H  
ATOM   3186  N   LEU A 195     -26.271   8.696  14.409  1.00  9.69           N  
ATOM   3187  CA  LEU A 195     -27.106   9.344  13.402  1.00 11.43           C  
ATOM   3188  C   LEU A 195     -27.540   8.393  12.282  1.00 13.06           C  
ATOM   3189  O   LEU A 195     -28.599   8.599  11.680  1.00 16.08           O  
ATOM   3190  CB  LEU A 195     -26.388  10.549  12.826  1.00 17.14           C  
ATOM   3191  CG  LEU A 195     -26.248  11.700  13.802  1.00 17.14           C  
ATOM   3192  CD1 LEU A 195     -25.409  12.783  13.172  1.00 17.14           C  
ATOM   3193  CD2 LEU A 195     -27.639  12.196  14.159  1.00 17.14           C  
ATOM   3194  H   LEU A 195     -25.347   9.078  14.602  1.00 11.63           H  
ATOM   3195  HA  LEU A 195     -28.002   9.706  13.894  1.00 13.72           H  
ATOM   3196 1HB  LEU A 195     -25.397  10.259  12.495  1.00 20.57           H  
ATOM   3197 2HB  LEU A 195     -26.948  10.913  11.971  1.00 20.57           H  
ATOM   3198  HG  LEU A 195     -25.740  11.364  14.704  1.00 20.57           H  
ATOM   3199 1HD1 LEU A 195     -25.307  13.612  13.869  1.00 20.57           H  
ATOM   3200 2HD1 LEU A 195     -24.425  12.389  12.931  1.00 20.57           H  
ATOM   3201 3HD1 LEU A 195     -25.888  13.127  12.262  1.00 20.57           H  
ATOM   3202 1HD2 LEU A 195     -27.566  13.025  14.859  1.00 20.57           H  
ATOM   3203 2HD2 LEU A 195     -28.152  12.527  13.260  1.00 20.57           H  
ATOM   3204 3HD2 LEU A 195     -28.204  11.386  14.616  1.00 20.57           H  
ATOM   3205  N   VAL A 196     -26.749   7.349  12.011  1.00 16.67           N  
ATOM   3206  CA  VAL A 196     -27.184   6.310  11.079  1.00 22.81           C  
ATOM   3207  C   VAL A 196     -28.371   5.570  11.684  1.00 28.64           C  
ATOM   3208  O   VAL A 196     -29.383   5.338  11.021  1.00 39.04           O  
ATOM   3209  CB  VAL A 196     -26.067   5.291  10.791  1.00 34.21           C  
ATOM   3210  CG1 VAL A 196     -26.616   4.145   9.961  1.00 34.21           C  
ATOM   3211  CG2 VAL A 196     -24.924   5.967  10.081  1.00 34.21           C  
ATOM   3212  H   VAL A 196     -25.842   7.275  12.457  1.00 20.00           H  
ATOM   3213  HA  VAL A 196     -27.495   6.776  10.146  1.00 27.37           H  
ATOM   3214  HB  VAL A 196     -25.716   4.869  11.727  1.00 41.06           H  
ATOM   3215 1HG1 VAL A 196     -25.825   3.417   9.776  1.00 41.06           H  
ATOM   3216 2HG1 VAL A 196     -27.431   3.665  10.500  1.00 41.06           H  
ATOM   3217 3HG1 VAL A 196     -26.985   4.528   9.010  1.00 41.06           H  
ATOM   3218 1HG2 VAL A 196     -24.137   5.237   9.893  1.00 41.06           H  
ATOM   3219 2HG2 VAL A 196     -25.280   6.374   9.136  1.00 41.06           H  
ATOM   3220 3HG2 VAL A 196     -24.531   6.771  10.697  1.00 41.06           H  
ATOM   3221  N   ASP A 197     -28.244   5.222  12.964  1.00 30.14           N  
ATOM   3222  CA  ASP A 197     -29.307   4.538  13.700  1.00 44.79           C  
ATOM   3223  C   ASP A 197     -30.513   5.433  14.053  1.00 43.25           C  
ATOM   3224  O   ASP A 197     -31.554   4.925  14.475  1.00 61.55           O  
ATOM   3225  CB  ASP A 197     -28.744   3.917  14.978  1.00 67.19           C  
ATOM   3226  CG  ASP A 197     -27.846   2.715  14.705  1.00 67.19           C  
ATOM   3227  OD1 ASP A 197     -27.915   2.178  13.625  1.00 67.19           O  
ATOM   3228  OD2 ASP A 197     -27.112   2.337  15.587  1.00 67.19           O  
ATOM   3229  H   ASP A 197     -27.368   5.425  13.439  1.00 36.17           H  
ATOM   3230  HA  ASP A 197     -29.675   3.727  13.070  1.00 53.75           H  
ATOM   3231 1HB  ASP A 197     -28.167   4.665  15.522  1.00 80.62           H  
ATOM   3232 2HB  ASP A 197     -29.564   3.602  15.625  1.00 80.62           H  
ATOM   3233  N   CYS A 198     -30.394   6.754  13.852  1.00 36.60           N  
ATOM   3234  CA  CYS A 198     -31.488   7.680  14.151  1.00 46.01           C  
ATOM   3235  C   CYS A 198     -32.633   7.719  13.116  1.00 40.95           C  
ATOM   3236  O   CYS A 198     -33.538   8.541  13.234  1.00 56.99           O  
ATOM   3237  CB  CYS A 198     -30.961   9.112  14.307  1.00 69.02           C  
ATOM   3238  SG  CYS A 198     -29.879   9.378  15.735  1.00 69.02           S  
ATOM   3239  H   CYS A 198     -29.509   7.128  13.542  1.00 43.92           H  
ATOM   3240  HA  CYS A 198     -31.911   7.374  15.102  1.00 55.21           H  
ATOM   3241 1HB  CYS A 198     -30.419   9.407  13.409  1.00 82.82           H  
ATOM   3242 2HB  CYS A 198     -31.811   9.786  14.410  1.00 82.82           H  
ATOM   3243  HG  CYS A 198     -30.397   8.423  16.497  1.00 82.82           H  
ATOM   3244  N   ASP A 199     -32.617   6.837  12.123  1.00 35.20           N  
ATOM   3245  CA  ASP A 199     -33.709   6.770  11.160  1.00 41.11           C  
ATOM   3246  C   ASP A 199     -33.878   5.356  10.654  1.00 26.67           C  
ATOM   3247  O   ASP A 199     -33.223   4.932   9.707  1.00 32.18           O  
ATOM   3248  CB  ASP A 199     -33.497   7.721   9.982  1.00 61.66           C  
ATOM   3249  CG  ASP A 199     -34.670   7.711   8.996  1.00 61.66           C  
ATOM   3250  OD1 ASP A 199     -35.557   6.901   9.175  1.00 61.66           O  
ATOM   3251  OD2 ASP A 199     -34.658   8.491   8.065  1.00 61.66           O  
ATOM   3252  H   ASP A 199     -31.850   6.190  12.030  1.00 42.24           H  
ATOM   3253  HA  ASP A 199     -34.632   7.059  11.664  1.00 49.33           H  
ATOM   3254 1HB  ASP A 199     -33.371   8.734  10.361  1.00 74.00           H  
ATOM   3255 2HB  ASP A 199     -32.585   7.454   9.453  1.00 74.00           H  
ATOM   3256  N   LYS A 200     -34.794   4.631  11.280  1.00 31.66           N  
ATOM   3257  CA  LYS A 200     -35.066   3.243  10.939  1.00 40.68           C  
ATOM   3258  C   LYS A 200     -35.684   3.054   9.549  1.00 35.81           C  
ATOM   3259  O   LYS A 200     -35.756   1.926   9.059  1.00 45.28           O  
ATOM   3260  CB  LYS A 200     -35.983   2.633  11.996  1.00 61.02           C  
ATOM   3261  CG  LYS A 200     -35.326   2.472  13.361  1.00 61.02           C  
ATOM   3262  CD  LYS A 200     -36.289   1.880  14.378  1.00 61.02           C  
ATOM   3263  CE  LYS A 200     -35.628   1.736  15.741  1.00 61.02           C  
ATOM   3264  NZ  LYS A 200     -36.567   1.193  16.758  1.00 61.02           N  
ATOM   3265  H   LYS A 200     -35.311   5.054  12.039  1.00 37.99           H  
ATOM   3266  HA  LYS A 200     -34.119   2.703  10.950  1.00 48.82           H  
ATOM   3267 1HB  LYS A 200     -36.867   3.258  12.119  1.00 73.22           H  
ATOM   3268 2HB  LYS A 200     -36.319   1.649  11.666  1.00 73.22           H  
ATOM   3269 1HG  LYS A 200     -34.461   1.814  13.272  1.00 73.22           H  
ATOM   3270 2HG  LYS A 200     -34.986   3.443  13.719  1.00 73.22           H  
ATOM   3271 1HD  LYS A 200     -37.163   2.527  14.471  1.00 73.22           H  
ATOM   3272 2HD  LYS A 200     -36.619   0.899  14.039  1.00 73.22           H  
ATOM   3273 1HE  LYS A 200     -34.773   1.067  15.654  1.00 73.22           H  
ATOM   3274 2HE  LYS A 200     -35.276   2.714  16.071  1.00 73.22           H  
ATOM   3275 1HZ  LYS A 200     -36.092   1.114  17.646  1.00 73.22           H  
ATOM   3276 2HZ  LYS A 200     -37.357   1.814  16.854  1.00 73.22           H  
ATOM   3277 3HZ  LYS A 200     -36.889   0.281  16.467  1.00 73.22           H  
ATOM   3278  N   SER A 201     -36.152   4.138   8.921  1.00 30.37           N  
ATOM   3279  CA  SER A 201     -36.747   4.031   7.601  1.00 33.71           C  
ATOM   3280  C   SER A 201     -35.748   4.358   6.494  1.00 32.72           C  
ATOM   3281  O   SER A 201     -36.102   4.287   5.316  1.00 43.07           O  
ATOM   3282  CB  SER A 201     -37.946   4.957   7.474  1.00 50.56           C  
ATOM   3283  OG  SER A 201     -37.564   6.306   7.473  1.00 50.56           O  
ATOM   3284  H   SER A 201     -36.077   5.059   9.337  1.00 36.44           H  
ATOM   3285  HA  SER A 201     -37.085   3.004   7.461  1.00 40.45           H  
ATOM   3286 1HB  SER A 201     -38.488   4.730   6.558  1.00 60.68           H  
ATOM   3287 2HB  SER A 201     -38.623   4.775   8.307  1.00 60.68           H  
ATOM   3288  HG  SER A 201     -36.891   6.410   8.155  1.00 60.68           H  
ATOM   3289  N   ASP A 202     -34.514   4.732   6.851  1.00 25.89           N  
ATOM   3290  CA  ASP A 202     -33.550   5.109   5.822  1.00 26.56           C  
ATOM   3291  C   ASP A 202     -32.812   3.887   5.314  1.00 25.23           C  
ATOM   3292  O   ASP A 202     -33.102   2.758   5.711  1.00 31.89           O  
ATOM   3293  CB  ASP A 202     -32.522   6.128   6.351  1.00 39.84           C  
ATOM   3294  CG  ASP A 202     -31.473   5.578   7.317  1.00 39.84           C  
ATOM   3295  OD1 ASP A 202     -31.181   4.405   7.249  1.00 39.84           O  
ATOM   3296  OD2 ASP A 202     -30.939   6.346   8.080  1.00 39.84           O  
ATOM   3297  H   ASP A 202     -34.234   4.767   7.825  1.00 31.07           H  
ATOM   3298  HA  ASP A 202     -34.090   5.557   4.986  1.00 31.87           H  
ATOM   3299 1HB  ASP A 202     -31.998   6.578   5.516  1.00 47.81           H  
ATOM   3300 2HB  ASP A 202     -33.054   6.932   6.855  1.00 47.81           H  
ATOM   3301  N   SER A 203     -31.823   4.118   4.464  1.00 25.62           N  
ATOM   3302  CA  SER A 203     -31.000   3.037   3.960  1.00 32.83           C  
ATOM   3303  C   SER A 203     -29.539   3.450   3.972  1.00 29.28           C  
ATOM   3304  O   SER A 203     -28.803   3.193   3.017  1.00 36.74           O  
ATOM   3305  CB  SER A 203     -31.448   2.647   2.567  1.00 49.24           C  
ATOM   3306  OG  SER A 203     -30.719   1.547   2.086  1.00 49.24           O  
ATOM   3307  H   SER A 203     -31.643   5.066   4.154  1.00 30.74           H  
ATOM   3308  HA  SER A 203     -31.117   2.174   4.617  1.00 39.40           H  
ATOM   3309 1HB  SER A 203     -32.509   2.391   2.597  1.00 59.09           H  
ATOM   3310 2HB  SER A 203     -31.347   3.494   1.896  1.00 59.09           H  
ATOM   3311  HG  SER A 203     -30.889   0.829   2.703  1.00 59.09           H  
ATOM   3312  N   GLY A 204     -29.131   4.081   5.078  1.00 28.07           N  
ATOM   3313  CA  GLY A 204     -27.746   4.500   5.275  1.00 31.41           C  
ATOM   3314  C   GLY A 204     -27.261   5.392   4.143  1.00 25.81           C  
ATOM   3315  O   GLY A 204     -27.824   6.456   3.875  1.00 25.04           O  
ATOM   3316  H   GLY A 204     -29.805   4.244   5.821  1.00 33.68           H  
ATOM   3317 1HA  GLY A 204     -27.664   5.032   6.222  1.00 37.69           H  
ATOM   3318 2HA  GLY A 204     -27.109   3.618   5.348  1.00 37.69           H  
ATOM   3319  N   CYS A 205     -26.200   4.925   3.480  1.00 27.17           N  
ATOM   3320  CA  CYS A 205     -25.563   5.585   2.338  1.00 27.15           C  
ATOM   3321  C   CYS A 205     -26.479   5.813   1.123  1.00 25.72           C  
ATOM   3322  O   CYS A 205     -26.090   6.501   0.182  1.00 29.66           O  
ATOM   3323  CB  CYS A 205     -24.359   4.763   1.887  1.00 40.72           C  
ATOM   3324  SG  CYS A 205     -24.784   3.151   1.183  1.00 40.72           S  
ATOM   3325  H   CYS A 205     -25.808   4.047   3.789  1.00 32.60           H  
ATOM   3326  HA  CYS A 205     -25.201   6.555   2.677  1.00 32.58           H  
ATOM   3327 1HB  CYS A 205     -23.800   5.319   1.139  1.00 48.87           H  
ATOM   3328 2HB  CYS A 205     -23.698   4.597   2.736  1.00 48.87           H  
ATOM   3329  HG  CYS A 205     -25.507   3.627   0.173  1.00 48.87           H  
ATOM   3330  N   ASN A 206     -27.690   5.259   1.134  1.00 25.46           N  
ATOM   3331  CA  ASN A 206     -28.616   5.474   0.042  1.00 28.97           C  
ATOM   3332  C   ASN A 206     -29.607   6.608   0.338  1.00 25.07           C  
ATOM   3333  O   ASN A 206     -30.524   6.839  -0.445  1.00 32.74           O  
ATOM   3334  CB  ASN A 206     -29.366   4.197  -0.247  1.00 43.45           C  
ATOM   3335  CG  ASN A 206     -28.490   3.109  -0.790  1.00 43.45           C  
ATOM   3336  OD1 ASN A 206     -27.704   3.325  -1.719  1.00 43.45           O  
ATOM   3337  ND2 ASN A 206     -28.615   1.937  -0.216  1.00 43.45           N  
ATOM   3338  H   ASN A 206     -27.980   4.661   1.893  1.00 30.55           H  
ATOM   3339  HA  ASN A 206     -28.048   5.759  -0.844  1.00 34.76           H  
ATOM   3340 1HB  ASN A 206     -29.810   3.835   0.673  1.00 52.15           H  
ATOM   3341 2HB  ASN A 206     -30.173   4.393  -0.951  1.00 52.15           H  
ATOM   3342 1HD2 ASN A 206     -28.059   1.165  -0.524  1.00 52.15           H  
ATOM   3343 2HD2 ASN A 206     -29.268   1.817   0.537  1.00 52.15           H  
ATOM   3344  N   GLY A 207     -29.414   7.330   1.443  1.00 18.68           N  
ATOM   3345  CA  GLY A 207     -30.295   8.446   1.776  1.00 17.18           C  
ATOM   3346  C   GLY A 207     -31.299   8.091   2.871  1.00 19.64           C  
ATOM   3347  O   GLY A 207     -31.366   6.940   3.307  1.00 29.82           O  
ATOM   3348  H   GLY A 207     -28.663   7.104   2.081  1.00 22.42           H  
ATOM   3349 1HA  GLY A 207     -29.690   9.292   2.099  1.00 20.62           H  
ATOM   3350 2HA  GLY A 207     -30.830   8.763   0.882  1.00 20.62           H  
ATOM   3351  N   GLY A 208     -32.083   9.094   3.292  1.00 16.57           N  
ATOM   3352  CA  GLY A 208     -33.081   8.932   4.363  1.00 24.11           C  
ATOM   3353  C   GLY A 208     -33.964  10.173   4.534  1.00 20.48           C  
ATOM   3354  O   GLY A 208     -33.957  11.059   3.682  1.00 22.79           O  
ATOM   3355  H   GLY A 208     -31.949  10.002   2.858  1.00 19.88           H  
ATOM   3356 1HA  GLY A 208     -33.707   8.067   4.146  1.00 28.93           H  
ATOM   3357 2HA  GLY A 208     -32.569   8.726   5.301  1.00 28.93           H  
ATOM   3358  N   LEU A 209     -34.747  10.234   5.622  1.00 19.59           N  
ATOM   3359  CA  LEU A 209     -35.643  11.381   5.807  1.00 19.79           C  
ATOM   3360  C   LEU A 209     -35.248  12.306   6.947  1.00 19.79           C  
ATOM   3361  O   LEU A 209     -34.985  11.866   8.066  1.00 23.85           O  
ATOM   3362  CB  LEU A 209     -37.065  10.885   6.036  1.00 29.68           C  
ATOM   3363  CG  LEU A 209     -37.666  10.111   4.867  1.00 29.68           C  
ATOM   3364  CD1 LEU A 209     -39.029   9.568   5.260  1.00 29.68           C  
ATOM   3365  CD2 LEU A 209     -37.777  11.046   3.673  1.00 29.68           C  
ATOM   3366  H   LEU A 209     -34.726   9.498   6.328  1.00 23.51           H  
ATOM   3367  HA  LEU A 209     -35.634  11.963   4.887  1.00 23.75           H  
ATOM   3368 1HB  LEU A 209     -37.060  10.225   6.898  1.00 35.62           H  
ATOM   3369 2HB  LEU A 209     -37.710  11.737   6.247  1.00 35.62           H  
ATOM   3370  HG  LEU A 209     -37.022   9.270   4.614  1.00 35.62           H  
ATOM   3371 1HD1 LEU A 209     -39.457   9.016   4.424  1.00 35.62           H  
ATOM   3372 2HD1 LEU A 209     -38.922   8.904   6.118  1.00 35.62           H  
ATOM   3373 3HD1 LEU A 209     -39.682  10.395   5.521  1.00 35.62           H  
ATOM   3374 1HD2 LEU A 209     -38.202  10.510   2.825  1.00 35.62           H  
ATOM   3375 2HD2 LEU A 209     -38.421  11.887   3.930  1.00 35.62           H  
ATOM   3376 3HD2 LEU A 209     -36.785  11.414   3.412  1.00 35.62           H  
ATOM   3377  N   ILE A 210     -35.283  13.600   6.647  1.00 26.36           N  
ATOM   3378  CA  ILE A 210     -34.890  14.674   7.549  1.00 37.12           C  
ATOM   3379  C   ILE A 210     -35.687  14.693   8.843  1.00 33.54           C  
ATOM   3380  O   ILE A 210     -35.117  14.751   9.937  1.00 38.96           O  
ATOM   3381  CB  ILE A 210     -35.059  16.016   6.835  1.00 55.68           C  
ATOM   3382  CG1 ILE A 210     -34.046  16.110   5.703  1.00 55.68           C  
ATOM   3383  CG2 ILE A 210     -34.878  17.171   7.809  1.00 55.68           C  
ATOM   3384  CD1 ILE A 210     -34.328  17.242   4.757  1.00 55.68           C  
ATOM   3385  H   ILE A 210     -35.558  13.856   5.709  1.00 31.63           H  
ATOM   3386  HA  ILE A 210     -33.842  14.556   7.782  1.00 44.54           H  
ATOM   3387  HB  ILE A 210     -36.053  16.072   6.391  1.00 66.82           H  
ATOM   3388 1HG1 ILE A 210     -33.052  16.252   6.125  1.00 66.82           H  
ATOM   3389 2HG1 ILE A 210     -34.051  15.179   5.139  1.00 66.82           H  
ATOM   3390 1HG2 ILE A 210     -35.002  18.115   7.279  1.00 66.82           H  
ATOM   3391 2HG2 ILE A 210     -35.621  17.102   8.601  1.00 66.82           H  
ATOM   3392 3HG2 ILE A 210     -33.879  17.130   8.243  1.00 66.82           H  
ATOM   3393 1HD1 ILE A 210     -33.570  17.260   3.975  1.00 66.82           H  
ATOM   3394 2HD1 ILE A 210     -35.313  17.107   4.310  1.00 66.82           H  
ATOM   3395 3HD1 ILE A 210     -34.305  18.172   5.317  1.00 66.82           H  
ATOM   3396  N   GLU A 211     -37.005  14.628   8.700  1.00 33.06           N  
ATOM   3397  CA  GLU A 211     -37.926  14.698   9.816  1.00 34.71           C  
ATOM   3398  C   GLU A 211     -37.822  13.488  10.724  1.00 29.47           C  
ATOM   3399  O   GLU A 211     -37.980  13.610  11.941  1.00 27.80           O  
ATOM   3400  CB  GLU A 211     -39.349  14.822   9.297  1.00 52.06           C  
ATOM   3401  CG  GLU A 211     -40.378  15.110  10.371  1.00 52.06           C  
ATOM   3402  CD  GLU A 211     -40.150  16.450  10.998  1.00 52.06           C  
ATOM   3403  OE1 GLU A 211     -39.368  17.197  10.461  1.00 52.06           O  
ATOM   3404  OE2 GLU A 211     -40.772  16.741  11.992  1.00 52.06           O  
ATOM   3405  H   GLU A 211     -37.388  14.559   7.767  1.00 39.67           H  
ATOM   3406  HA  GLU A 211     -37.686  15.585  10.403  1.00 41.65           H  
ATOM   3407 1HB  GLU A 211     -39.400  15.624   8.560  1.00 62.48           H  
ATOM   3408 2HB  GLU A 211     -39.632  13.899   8.794  1.00 62.48           H  
ATOM   3409 1HG  GLU A 211     -41.372  15.091   9.929  1.00 62.48           H  
ATOM   3410 2HG  GLU A 211     -40.329  14.334  11.134  1.00 62.48           H  
ATOM   3411  N   GLN A 212     -37.564  12.319  10.133  1.00 31.43           N  
ATOM   3412  CA  GLN A 212     -37.447  11.093  10.906  1.00 31.09           C  
ATOM   3413  C   GLN A 212     -36.269  11.169  11.863  1.00 27.31           C  
ATOM   3414  O   GLN A 212     -36.399  10.808  13.035  1.00 29.55           O  
ATOM   3415  CB  GLN A 212     -37.270   9.889   9.976  1.00 46.63           C  
ATOM   3416  CG  GLN A 212     -38.483   9.529   9.135  1.00 46.63           C  
ATOM   3417  CD  GLN A 212     -39.632   8.998   9.961  1.00 46.63           C  
ATOM   3418  OE1 GLN A 212     -39.442   8.171  10.858  1.00 46.63           O  
ATOM   3419  NE2 GLN A 212     -40.836   9.462   9.660  1.00 46.63           N  
ATOM   3420  H   GLN A 212     -37.447  12.279   9.130  1.00 37.72           H  
ATOM   3421  HA  GLN A 212     -38.356  10.960  11.492  1.00 37.31           H  
ATOM   3422 1HB  GLN A 212     -36.440  10.078   9.295  1.00 55.96           H  
ATOM   3423 2HB  GLN A 212     -37.008   9.012  10.568  1.00 55.96           H  
ATOM   3424 1HG  GLN A 212     -38.824  10.422   8.611  1.00 55.96           H  
ATOM   3425 2HG  GLN A 212     -38.195   8.762   8.415  1.00 55.96           H  
ATOM   3426 1HE2 GLN A 212     -41.637   9.146  10.169  1.00 55.96           H  
ATOM   3427 2HE2 GLN A 212     -40.945  10.130   8.920  1.00 55.96           H  
ATOM   3428  N   GLY A 213     -35.139  11.684  11.375  1.00 26.03           N  
ATOM   3429  CA  GLY A 213     -33.958  11.844  12.215  1.00 27.21           C  
ATOM   3430  C   GLY A 213     -34.203  12.808  13.353  1.00 24.42           C  
ATOM   3431  O   GLY A 213     -33.834  12.528  14.494  1.00 24.63           O  
ATOM   3432  H   GLY A 213     -35.089  11.942  10.392  1.00 31.24           H  
ATOM   3433 1HA  GLY A 213     -33.658  10.877  12.612  1.00 32.65           H  
ATOM   3434 2HA  GLY A 213     -33.130  12.213  11.620  1.00 32.65           H  
ATOM   3435  N   ILE A 214     -34.842  13.934  13.042  1.00 25.07           N  
ATOM   3436  CA  ILE A 214     -35.128  14.949  14.043  1.00 27.12           C  
ATOM   3437  C   ILE A 214     -36.013  14.435  15.168  1.00 23.89           C  
ATOM   3438  O   ILE A 214     -35.697  14.637  16.346  1.00 23.86           O  
ATOM   3439  CB  ILE A 214     -35.786  16.167  13.377  1.00 40.68           C  
ATOM   3440  CG1 ILE A 214     -34.755  16.868  12.490  1.00 40.68           C  
ATOM   3441  CG2 ILE A 214     -36.369  17.106  14.422  1.00 40.68           C  
ATOM   3442  CD1 ILE A 214     -35.351  17.892  11.561  1.00 40.68           C  
ATOM   3443  H   ILE A 214     -35.108  14.108  12.077  1.00 30.08           H  
ATOM   3444  HA  ILE A 214     -34.187  15.271  14.480  1.00 32.54           H  
ATOM   3445  HB  ILE A 214     -36.591  15.828  12.723  1.00 48.82           H  
ATOM   3446 1HG1 ILE A 214     -34.023  17.363  13.123  1.00 48.82           H  
ATOM   3447 2HG1 ILE A 214     -34.239  16.121  11.888  1.00 48.82           H  
ATOM   3448 1HG2 ILE A 214     -36.835  17.957  13.928  1.00 48.82           H  
ATOM   3449 2HG2 ILE A 214     -37.117  16.576  15.011  1.00 48.82           H  
ATOM   3450 3HG2 ILE A 214     -35.577  17.452  15.078  1.00 48.82           H  
ATOM   3451 1HD1 ILE A 214     -34.561  18.347  10.964  1.00 48.82           H  
ATOM   3452 2HD1 ILE A 214     -36.072  17.408  10.901  1.00 48.82           H  
ATOM   3453 3HD1 ILE A 214     -35.854  18.660  12.144  1.00 48.82           H  
ATOM   3454  N   SER A 215     -37.113  13.768  14.815  1.00 23.95           N  
ATOM   3455  CA  SER A 215     -38.010  13.259  15.838  1.00 24.87           C  
ATOM   3456  C   SER A 215     -37.374  12.132  16.641  1.00 21.53           C  
ATOM   3457  O   SER A 215     -37.659  11.994  17.829  1.00 22.83           O  
ATOM   3458  CB  SER A 215     -39.296  12.767  15.209  1.00 37.30           C  
ATOM   3459  OG  SER A 215     -39.070  11.631  14.422  1.00 37.30           O  
ATOM   3460  H   SER A 215     -37.338  13.632  13.836  1.00 28.74           H  
ATOM   3461  HA  SER A 215     -38.246  14.074  16.523  1.00 29.84           H  
ATOM   3462 1HB  SER A 215     -40.018  12.534  15.991  1.00 44.77           H  
ATOM   3463 2HB  SER A 215     -39.722  13.558  14.594  1.00 44.77           H  
ATOM   3464  HG  SER A 215     -38.425  11.892  13.759  1.00 44.77           H  
ATOM   3465  N   PHE A 216     -36.485  11.357  16.010  1.00 19.02           N  
ATOM   3466  CA  PHE A 216     -35.788  10.289  16.710  1.00 18.14           C  
ATOM   3467  C   PHE A 216     -34.892  10.851  17.795  1.00 18.52           C  
ATOM   3468  O   PHE A 216     -34.906  10.361  18.923  1.00 20.53           O  
ATOM   3469  CB  PHE A 216     -34.918   9.476  15.781  1.00 27.21           C  
ATOM   3470  CG  PHE A 216     -34.269   8.322  16.484  1.00 27.21           C  
ATOM   3471  CD1 PHE A 216     -34.833   7.057  16.423  1.00 27.21           C  
ATOM   3472  CD2 PHE A 216     -33.120   8.500  17.237  1.00 27.21           C  
ATOM   3473  CE1 PHE A 216     -34.249   5.990  17.078  1.00 27.21           C  
ATOM   3474  CE2 PHE A 216     -32.538   7.437  17.895  1.00 27.21           C  
ATOM   3475  CZ  PHE A 216     -33.100   6.180  17.814  1.00 27.21           C  
ATOM   3476  H   PHE A 216     -36.303  11.481  15.021  1.00 22.82           H  
ATOM   3477  HA  PHE A 216     -36.527   9.633  17.172  1.00 21.77           H  
ATOM   3478 1HB  PHE A 216     -35.517   9.086  14.959  1.00 32.65           H  
ATOM   3479 2HB  PHE A 216     -34.137  10.103  15.354  1.00 32.65           H  
ATOM   3480  HD1 PHE A 216     -35.743   6.908  15.841  1.00 32.65           H  
ATOM   3481  HD2 PHE A 216     -32.675   9.493  17.305  1.00 32.65           H  
ATOM   3482  HE1 PHE A 216     -34.697   4.999  17.014  1.00 32.65           H  
ATOM   3483  HE2 PHE A 216     -31.631   7.590  18.479  1.00 32.65           H  
ATOM   3484  HZ  PHE A 216     -32.638   5.340  18.332  1.00 32.65           H  
ATOM   3485  N   VAL A 217     -34.098  11.870  17.435  1.00 17.86           N  
ATOM   3486  CA  VAL A 217     -33.189  12.517  18.375  1.00 18.90           C  
ATOM   3487  C   VAL A 217     -33.963  13.060  19.564  1.00 19.81           C  
ATOM   3488  O   VAL A 217     -33.541  12.908  20.713  1.00 22.12           O  
ATOM   3489  CB  VAL A 217     -32.387  13.639  17.690  1.00 28.35           C  
ATOM   3490  CG1 VAL A 217     -31.628  14.448  18.728  1.00 28.35           C  
ATOM   3491  CG2 VAL A 217     -31.401  13.019  16.708  1.00 28.35           C  
ATOM   3492  H   VAL A 217     -34.124  12.203  16.479  1.00 21.43           H  
ATOM   3493  HA  VAL A 217     -32.477  11.776  18.727  1.00 22.68           H  
ATOM   3494  HB  VAL A 217     -33.071  14.307  17.166  1.00 34.02           H  
ATOM   3495 1HG1 VAL A 217     -31.066  15.240  18.234  1.00 34.02           H  
ATOM   3496 2HG1 VAL A 217     -32.333  14.889  19.432  1.00 34.02           H  
ATOM   3497 3HG1 VAL A 217     -30.940  13.794  19.262  1.00 34.02           H  
ATOM   3498 1HG2 VAL A 217     -30.832  13.808  16.216  1.00 34.02           H  
ATOM   3499 2HG2 VAL A 217     -30.718  12.361  17.246  1.00 34.02           H  
ATOM   3500 3HG2 VAL A 217     -31.939  12.442  15.959  1.00 34.02           H  
ATOM   3501  N   LYS A 218     -35.106  13.694  19.294  1.00 19.61           N  
ATOM   3502  CA  LYS A 218     -35.971  14.156  20.370  1.00 21.95           C  
ATOM   3503  C   LYS A 218     -36.335  13.010  21.315  1.00 24.26           C  
ATOM   3504  O   LYS A 218     -36.126  13.101  22.526  1.00 28.66           O  
ATOM   3505  CB  LYS A 218     -37.254  14.774  19.811  1.00 32.92           C  
ATOM   3506  CG  LYS A 218     -38.222  15.263  20.880  1.00 32.92           C  
ATOM   3507  CD  LYS A 218     -39.479  15.863  20.268  1.00 32.92           C  
ATOM   3508  CE  LYS A 218     -40.488  16.237  21.345  1.00 32.92           C  
ATOM   3509  NZ  LYS A 218     -41.733  16.813  20.770  1.00 32.92           N  
ATOM   3510  H   LYS A 218     -35.391  13.844  18.331  1.00 23.53           H  
ATOM   3511  HA  LYS A 218     -35.437  14.912  20.947  1.00 26.34           H  
ATOM   3512 1HB  LYS A 218     -37.003  15.621  19.172  1.00 39.51           H  
ATOM   3513 2HB  LYS A 218     -37.778  14.045  19.196  1.00 39.51           H  
ATOM   3514 1HG  LYS A 218     -38.507  14.427  21.521  1.00 39.51           H  
ATOM   3515 2HG  LYS A 218     -37.733  16.018  21.495  1.00 39.51           H  
ATOM   3516 1HD  LYS A 218     -39.218  16.756  19.698  1.00 39.51           H  
ATOM   3517 2HD  LYS A 218     -39.934  15.140  19.590  1.00 39.51           H  
ATOM   3518 1HE  LYS A 218     -40.744  15.346  21.917  1.00 39.51           H  
ATOM   3519 2HE  LYS A 218     -40.041  16.966  22.018  1.00 39.51           H  
ATOM   3520 1HZ  LYS A 218     -42.372  17.045  21.518  1.00 39.51           H  
ATOM   3521 2HZ  LYS A 218     -41.510  17.649  20.248  1.00 39.51           H  
ATOM   3522 3HZ  LYS A 218     -42.165  16.138  20.156  1.00 39.51           H  
ATOM   3523  N   LYS A 219     -36.860  11.923  20.749  1.00 23.58           N  
ATOM   3524  CA  LYS A 219     -37.300  10.774  21.533  1.00 27.69           C  
ATOM   3525  C   LYS A 219     -36.189  10.112  22.345  1.00 28.38           C  
ATOM   3526  O   LYS A 219     -36.408   9.726  23.495  1.00 31.99           O  
ATOM   3527  CB  LYS A 219     -37.931   9.738  20.605  1.00 41.54           C  
ATOM   3528  CG  LYS A 219     -39.279  10.146  20.027  1.00 41.54           C  
ATOM   3529  CD  LYS A 219     -39.812   9.078  19.086  1.00 41.54           C  
ATOM   3530  CE  LYS A 219     -41.150   9.481  18.485  1.00 41.54           C  
ATOM   3531  NZ  LYS A 219     -41.673   8.441  17.555  1.00 41.54           N  
ATOM   3532  H   LYS A 219     -36.994  11.902  19.745  1.00 28.30           H  
ATOM   3533  HA  LYS A 219     -38.059  11.117  22.236  1.00 33.23           H  
ATOM   3534 1HB  LYS A 219     -37.258   9.537  19.771  1.00 49.84           H  
ATOM   3535 2HB  LYS A 219     -38.070   8.801  21.146  1.00 49.84           H  
ATOM   3536 1HG  LYS A 219     -39.992  10.288  20.839  1.00 49.84           H  
ATOM   3537 2HG  LYS A 219     -39.181  11.085  19.488  1.00 49.84           H  
ATOM   3538 1HD  LYS A 219     -39.095   8.916  18.280  1.00 49.84           H  
ATOM   3539 2HD  LYS A 219     -39.938   8.143  19.632  1.00 49.84           H  
ATOM   3540 1HE  LYS A 219     -41.872   9.633  19.285  1.00 49.84           H  
ATOM   3541 2HE  LYS A 219     -41.030  10.415  17.936  1.00 49.84           H  
ATOM   3542 1HZ  LYS A 219     -42.559   8.743  17.176  1.00 49.84           H  
ATOM   3543 2HZ  LYS A 219     -41.014   8.302  16.800  1.00 49.84           H  
ATOM   3544 3HZ  LYS A 219     -41.799   7.573  18.055  1.00 49.84           H  
ATOM   3545  N   ILE A 220     -34.999   9.976  21.758  1.00 26.62           N  
ATOM   3546  CA  ILE A 220     -33.877   9.358  22.460  1.00 29.81           C  
ATOM   3547  C   ILE A 220     -33.176  10.284  23.468  1.00 30.37           C  
ATOM   3548  O   ILE A 220     -32.233   9.854  24.134  1.00 37.72           O  
ATOM   3549  CB  ILE A 220     -32.838   8.797  21.473  1.00 44.71           C  
ATOM   3550  CG1 ILE A 220     -31.966   7.761  22.191  1.00 44.71           C  
ATOM   3551  CG2 ILE A 220     -31.976   9.909  20.913  1.00 44.71           C  
ATOM   3552  CD1 ILE A 220     -31.123   6.920  21.262  1.00 44.71           C  
ATOM   3553  H   ILE A 220     -34.871  10.293  20.808  1.00 31.94           H  
ATOM   3554  HA  ILE A 220     -34.269   8.511  23.021  1.00 35.77           H  
ATOM   3555  HB  ILE A 220     -33.353   8.291  20.658  1.00 53.66           H  
ATOM   3556 1HG1 ILE A 220     -31.301   8.279  22.881  1.00 53.66           H  
ATOM   3557 2HG1 ILE A 220     -32.609   7.096  22.769  1.00 53.66           H  
ATOM   3558 1HG2 ILE A 220     -31.252   9.494  20.214  1.00 53.66           H  
ATOM   3559 2HG2 ILE A 220     -32.613  10.620  20.402  1.00 53.66           H  
ATOM   3560 3HG2 ILE A 220     -31.451  10.408  21.727  1.00 53.66           H  
ATOM   3561 1HD1 ILE A 220     -30.533   6.214  21.846  1.00 53.66           H  
ATOM   3562 2HD1 ILE A 220     -31.772   6.372  20.579  1.00 53.66           H  
ATOM   3563 3HD1 ILE A 220     -30.456   7.566  20.693  1.00 53.66           H  
ATOM   3564  N   GLY A 221     -33.612  11.543  23.588  1.00 27.93           N  
ATOM   3565  CA  GLY A 221     -32.990  12.452  24.543  1.00 31.46           C  
ATOM   3566  C   GLY A 221     -31.714  13.145  24.048  1.00 28.69           C  
ATOM   3567  O   GLY A 221     -30.959  13.685  24.858  1.00 33.47           O  
ATOM   3568  H   GLY A 221     -34.394  11.889  23.045  1.00 33.52           H  
ATOM   3569 1HA  GLY A 221     -33.718  13.212  24.827  1.00 37.75           H  
ATOM   3570 2HA  GLY A 221     -32.761  11.897  25.452  1.00 37.75           H  
ATOM   3571  N   GLY A 222     -31.456  13.130  22.739  1.00 24.15           N  
ATOM   3572  CA  GLY A 222     -30.270  13.802  22.213  1.00 24.06           C  
ATOM   3573  C   GLY A 222     -29.200  12.855  21.670  1.00 20.51           C  
ATOM   3574  O   GLY A 222     -29.138  11.680  22.030  1.00 36.98           O  
ATOM   3575  H   GLY A 222     -32.098  12.693  22.091  1.00 28.98           H  
ATOM   3576 1HA  GLY A 222     -30.574  14.490  21.425  1.00 28.87           H  
ATOM   3577 2HA  GLY A 222     -29.832  14.416  22.998  1.00 28.87           H  
ATOM   3578  N   LEU A 223     -28.356  13.403  20.798  1.00 15.97           N  
ATOM   3579  CA  LEU A 223     -27.256  12.682  20.161  1.00 12.83           C  
ATOM   3580  C   LEU A 223     -26.045  12.552  21.095  1.00 12.86           C  
ATOM   3581  O   LEU A 223     -25.581  13.551  21.650  1.00 14.66           O  
ATOM   3582  CB  LEU A 223     -26.851  13.418  18.873  1.00 19.25           C  
ATOM   3583  CG  LEU A 223     -25.753  12.755  18.048  1.00 19.25           C  
ATOM   3584  CD1 LEU A 223     -26.286  11.445  17.531  1.00 19.25           C  
ATOM   3585  CD2 LEU A 223     -25.350  13.649  16.894  1.00 19.25           C  
ATOM   3586  H   LEU A 223     -28.485  14.377  20.561  1.00 19.16           H  
ATOM   3587  HA  LEU A 223     -27.602  11.681  19.904  1.00 15.40           H  
ATOM   3588 1HB  LEU A 223     -27.730  13.513  18.238  1.00 23.09           H  
ATOM   3589 2HB  LEU A 223     -26.510  14.416  19.140  1.00 23.09           H  
ATOM   3590  HG  LEU A 223     -24.889  12.551  18.679  1.00 23.09           H  
ATOM   3591 1HD1 LEU A 223     -25.520  10.943  16.948  1.00 23.09           H  
ATOM   3592 2HD1 LEU A 223     -26.570  10.823  18.373  1.00 23.09           H  
ATOM   3593 3HD1 LEU A 223     -27.158  11.628  16.907  1.00 23.09           H  
ATOM   3594 1HD2 LEU A 223     -24.575  13.151  16.310  1.00 23.09           H  
ATOM   3595 2HD2 LEU A 223     -26.213  13.834  16.263  1.00 23.09           H  
ATOM   3596 3HD2 LEU A 223     -24.971  14.594  17.270  1.00 23.09           H  
ATOM   3597  N   THR A 224     -25.541  11.326  21.274  1.00 12.88           N  
ATOM   3598  CA  THR A 224     -24.383  11.091  22.141  1.00 14.86           C  
ATOM   3599  C   THR A 224     -23.081  11.277  21.366  1.00 12.27           C  
ATOM   3600  O   THR A 224     -23.105  11.474  20.149  1.00 10.69           O  
ATOM   3601  CB  THR A 224     -24.419   9.687  22.770  1.00 22.29           C  
ATOM   3602  OG1 THR A 224     -24.292   8.699  21.748  1.00 22.29           O  
ATOM   3603  CG2 THR A 224     -25.734   9.477  23.503  1.00 22.29           C  
ATOM   3604  H   THR A 224     -25.953  10.530  20.796  1.00 15.46           H  
ATOM   3605  HA  THR A 224     -24.401  11.823  22.948  1.00 17.83           H  
ATOM   3606  HB  THR A 224     -23.594   9.580  23.473  1.00 26.75           H  
ATOM   3607  HG1 THR A 224     -25.006   8.808  21.112  1.00 26.75           H  
ATOM   3608 1HG2 THR A 224     -25.751   8.481  23.943  1.00 26.75           H  
ATOM   3609 2HG2 THR A 224     -25.835  10.224  24.289  1.00 26.75           H  
ATOM   3610 3HG2 THR A 224     -26.560   9.576  22.799  1.00 26.75           H  
ATOM   3611  N   THR A 225     -21.956  11.234  22.087  1.00 13.43           N  
ATOM   3612  CA  THR A 225     -20.640  11.488  21.506  1.00 12.45           C  
ATOM   3613  C   THR A 225     -20.045  10.330  20.717  1.00 11.19           C  
ATOM   3614  O   THR A 225     -20.353   9.158  20.963  1.00 12.33           O  
ATOM   3615  CB  THR A 225     -19.619  11.845  22.600  1.00 18.67           C  
ATOM   3616  OG1 THR A 225     -19.482  10.726  23.486  1.00 18.67           O  
ATOM   3617  CG2 THR A 225     -20.063  13.066  23.386  1.00 18.67           C  
ATOM   3618  H   THR A 225     -22.020  11.044  23.077  1.00 16.12           H  
ATOM   3619  HA  THR A 225     -20.734  12.332  20.845  1.00 14.94           H  
ATOM   3620  HB  THR A 225     -18.655  12.048  22.135  1.00 22.41           H  
ATOM   3621  HG1 THR A 225     -18.565  10.635  23.767  1.00 22.41           H  
ATOM   3622 1HG2 THR A 225     -19.322  13.293  24.152  1.00 22.41           H  
ATOM   3623 2HG2 THR A 225     -20.159  13.917  22.713  1.00 22.41           H  
ATOM   3624 3HG2 THR A 225     -21.024  12.866  23.858  1.00 22.41           H  
ATOM   3625  N   GLU A 226     -19.124  10.679  19.808  1.00 11.12           N  
ATOM   3626  CA  GLU A 226     -18.419   9.685  18.991  1.00 12.61           C  
ATOM   3627  C   GLU A 226     -17.458   8.834  19.817  1.00 16.52           C  
ATOM   3628  O   GLU A 226     -16.997   7.790  19.360  1.00 19.96           O  
ATOM   3629  CB  GLU A 226     -17.643  10.340  17.851  1.00 18.91           C  
ATOM   3630  CG  GLU A 226     -16.445  11.163  18.285  1.00 18.91           C  
ATOM   3631  CD  GLU A 226     -15.692  11.731  17.114  1.00 18.91           C  
ATOM   3632  OE1 GLU A 226     -15.863  11.236  16.025  1.00 18.91           O  
ATOM   3633  OE2 GLU A 226     -14.960  12.677  17.302  1.00 18.91           O  
ATOM   3634  H   GLU A 226     -18.923  11.671  19.681  1.00 13.34           H  
ATOM   3635  HA  GLU A 226     -19.160   9.018  18.555  1.00 15.13           H  
ATOM   3636 1HB  GLU A 226     -17.285   9.569  17.168  1.00 22.70           H  
ATOM   3637 2HB  GLU A 226     -18.307  10.992  17.285  1.00 22.70           H  
ATOM   3638 1HG  GLU A 226     -16.789  11.983  18.914  1.00 22.70           H  
ATOM   3639 2HG  GLU A 226     -15.776  10.540  18.877  1.00 22.70           H  
ATOM   3640  N   SER A 227     -17.168   9.273  21.047  1.00 18.41           N  
ATOM   3641  CA  SER A 227     -16.315   8.532  21.962  1.00 25.66           C  
ATOM   3642  C   SER A 227     -16.962   7.210  22.380  1.00 28.87           C  
ATOM   3643  O   SER A 227     -16.269   6.294  22.823  1.00 37.38           O  
ATOM   3644  CB  SER A 227     -16.009   9.369  23.192  1.00 38.49           C  
ATOM   3645  OG  SER A 227     -17.150   9.551  23.988  1.00 38.49           O  
ATOM   3646  H   SER A 227     -17.550  10.150  21.365  1.00 22.09           H  
ATOM   3647  HA  SER A 227     -15.377   8.306  21.451  1.00 30.79           H  
ATOM   3648 1HB  SER A 227     -15.230   8.881  23.777  1.00 46.19           H  
ATOM   3649 2HB  SER A 227     -15.622  10.338  22.880  1.00 46.19           H  
ATOM   3650  HG  SER A 227     -17.385   8.677  24.312  1.00 46.19           H  
ATOM   3651  N   ASN A 228     -18.286   7.104  22.225  1.00 24.89           N  
ATOM   3652  CA  ASN A 228     -18.985   5.870  22.535  1.00 30.07           C  
ATOM   3653  C   ASN A 228     -19.413   5.179  21.251  1.00 27.57           C  
ATOM   3654  O   ASN A 228     -19.408   3.949  21.167  1.00 32.09           O  
ATOM   3655  CB  ASN A 228     -20.180   6.136  23.427  1.00 45.11           C  
ATOM   3656  CG  ASN A 228     -19.778   6.607  24.797  1.00 45.11           C  
ATOM   3657  OD1 ASN A 228     -18.713   6.239  25.306  1.00 45.11           O  
ATOM   3658  ND2 ASN A 228     -20.612   7.409  25.407  1.00 45.11           N  
ATOM   3659  H   ASN A 228     -18.829   7.883  21.871  1.00 29.87           H  
ATOM   3660  HA  ASN A 228     -18.302   5.198  23.056  1.00 36.08           H  
ATOM   3661 1HB  ASN A 228     -20.816   6.892  22.966  1.00 54.13           H  
ATOM   3662 2HB  ASN A 228     -20.770   5.224  23.526  1.00 54.13           H  
ATOM   3663 1HD2 ASN A 228     -20.398   7.752  26.321  1.00 54.13           H  
ATOM   3664 2HD2 ASN A 228     -21.463   7.680  24.958  1.00 54.13           H  
ATOM   3665  N   TYR A 229     -19.768   5.974  20.241  1.00 22.00           N  
ATOM   3666  CA  TYR A 229     -20.168   5.434  18.945  1.00 21.09           C  
ATOM   3667  C   TYR A 229     -19.326   6.045  17.814  1.00 18.96           C  
ATOM   3668  O   TYR A 229     -19.787   6.944  17.107  1.00 17.01           O  
ATOM   3669  CB  TYR A 229     -21.651   5.685  18.722  1.00 31.63           C  
ATOM   3670  CG  TYR A 229     -22.514   5.062  19.782  1.00 31.63           C  
ATOM   3671  CD1 TYR A 229     -23.002   5.850  20.812  1.00 31.63           C  
ATOM   3672  CD2 TYR A 229     -22.804   3.710  19.739  1.00 31.63           C  
ATOM   3673  CE1 TYR A 229     -23.784   5.286  21.799  1.00 31.63           C  
ATOM   3674  CE2 TYR A 229     -23.586   3.144  20.726  1.00 31.63           C  
ATOM   3675  CZ  TYR A 229     -24.075   3.927  21.753  1.00 31.63           C  
ATOM   3676  OH  TYR A 229     -24.854   3.364  22.737  1.00 31.63           O  
ATOM   3677  H   TYR A 229     -19.779   6.981  20.375  1.00 26.40           H  
ATOM   3678  HA  TYR A 229     -20.011   4.359  18.955  1.00 25.31           H  
ATOM   3679 1HB  TYR A 229     -21.839   6.752  18.738  1.00 37.96           H  
ATOM   3680 2HB  TYR A 229     -21.958   5.297  17.752  1.00 37.96           H  
ATOM   3681  HD1 TYR A 229     -22.766   6.913  20.842  1.00 37.96           H  
ATOM   3682  HD2 TYR A 229     -22.414   3.093  18.929  1.00 37.96           H  
ATOM   3683  HE1 TYR A 229     -24.169   5.906  22.609  1.00 37.96           H  
ATOM   3684  HE2 TYR A 229     -23.816   2.079  20.695  1.00 37.96           H  
ATOM   3685  HH  TYR A 229     -25.116   4.043  23.363  1.00 37.96           H  
ATOM   3686  N   PRO A 230     -18.092   5.568  17.626  1.00 21.40           N  
ATOM   3687  CA  PRO A 230     -17.093   6.054  16.685  1.00 23.46           C  
ATOM   3688  C   PRO A 230     -17.468   5.819  15.227  1.00 22.56           C  
ATOM   3689  O   PRO A 230     -18.214   4.898  14.893  1.00 22.75           O  
ATOM   3690  CB  PRO A 230     -15.854   5.232  17.039  1.00 35.19           C  
ATOM   3691  CG  PRO A 230     -16.391   3.942  17.557  1.00 35.19           C  
ATOM   3692  CD  PRO A 230     -17.687   4.287  18.236  1.00 35.19           C  
ATOM   3693  HA  PRO A 230     -16.917   7.125  16.869  1.00 28.15           H  
ATOM   3694 1HB  PRO A 230     -15.221   5.101  16.147  1.00 42.23           H  
ATOM   3695 2HB  PRO A 230     -15.246   5.770  17.784  1.00 42.23           H  
ATOM   3696 1HG  PRO A 230     -16.527   3.231  16.729  1.00 42.23           H  
ATOM   3697 2HG  PRO A 230     -15.666   3.486  18.248  1.00 42.23           H  
ATOM   3698 1HD  PRO A 230     -18.431   3.507  18.020  1.00 42.23           H  
ATOM   3699 2HD  PRO A 230     -17.528   4.414  19.316  1.00 42.23           H  
ATOM   3700  N   TYR A 231     -16.924   6.672  14.373  1.00 25.74           N  
ATOM   3701  CA  TYR A 231     -17.132   6.634  12.935  1.00 28.75           C  
ATOM   3702  C   TYR A 231     -16.117   5.735  12.258  1.00 38.13           C  
ATOM   3703  O   TYR A 231     -14.908   5.956  12.377  1.00 52.46           O  
ATOM   3704  CB  TYR A 231     -17.054   8.055  12.388  1.00 43.12           C  
ATOM   3705  CG  TYR A 231     -17.084   8.197  10.888  1.00 43.12           C  
ATOM   3706  CD1 TYR A 231     -18.233   7.914  10.164  1.00 43.12           C  
ATOM   3707  CD2 TYR A 231     -15.944   8.648  10.241  1.00 43.12           C  
ATOM   3708  CE1 TYR A 231     -18.225   8.086   8.793  1.00 43.12           C  
ATOM   3709  CE2 TYR A 231     -15.943   8.822   8.875  1.00 43.12           C  
ATOM   3710  CZ  TYR A 231     -17.080   8.545   8.152  1.00 43.12           C  
ATOM   3711  OH  TYR A 231     -17.078   8.722   6.789  1.00 43.12           O  
ATOM   3712  H   TYR A 231     -16.321   7.395  14.743  1.00 30.89           H  
ATOM   3713  HA  TYR A 231     -18.124   6.225  12.738  1.00 34.50           H  
ATOM   3714 1HB  TYR A 231     -17.882   8.640  12.798  1.00 51.75           H  
ATOM   3715 2HB  TYR A 231     -16.134   8.518  12.747  1.00 51.75           H  
ATOM   3716  HD1 TYR A 231     -19.131   7.564  10.668  1.00 51.75           H  
ATOM   3717  HD2 TYR A 231     -15.045   8.872  10.817  1.00 51.75           H  
ATOM   3718  HE1 TYR A 231     -19.117   7.868   8.215  1.00 51.75           H  
ATOM   3719  HE2 TYR A 231     -15.046   9.181   8.368  1.00 51.75           H  
ATOM   3720  HH  TYR A 231     -16.237   9.092   6.513  1.00 51.75           H  
ATOM   3721  N   LEU A 232     -16.598   4.731  11.538  1.00 45.26           N  
ATOM   3722  CA  LEU A 232     -15.713   3.796  10.863  1.00 65.01           C  
ATOM   3723  C   LEU A 232     -15.819   3.895   9.345  1.00 79.33           C  
ATOM   3724  O   LEU A 232     -16.036   2.891   8.666  1.00104.65           O  
ATOM   3725  CB  LEU A 232     -16.034   2.372  11.323  1.00 97.52           C  
ATOM   3726  CG  LEU A 232     -15.871   2.122  12.831  1.00 97.52           C  
ATOM   3727  CD1 LEU A 232     -16.355   0.720  13.168  1.00 97.52           C  
ATOM   3728  CD2 LEU A 232     -14.414   2.307  13.222  1.00 97.52           C  
ATOM   3729  H   LEU A 232     -17.602   4.604  11.471  1.00 54.31           H  
ATOM   3730  HA  LEU A 232     -14.688   4.028  11.148  1.00 78.01           H  
ATOM   3731 1HB  LEU A 232     -17.066   2.145  11.056  1.00117.02           H  
ATOM   3732 2HB  LEU A 232     -15.380   1.677  10.795  1.00117.02           H  
ATOM   3733  HG  LEU A 232     -16.486   2.830  13.385  1.00117.02           H  
ATOM   3734 1HD1 LEU A 232     -16.251   0.547  14.239  1.00117.02           H  
ATOM   3735 2HD1 LEU A 232     -17.403   0.618  12.885  1.00117.02           H  
ATOM   3736 3HD1 LEU A 232     -15.759  -0.012  12.623  1.00117.02           H  
ATOM   3737 1HD2 LEU A 232     -14.300   2.135  14.293  1.00117.02           H  
ATOM   3738 2HD2 LEU A 232     -13.796   1.594  12.673  1.00117.02           H  
ATOM   3739 3HD2 LEU A 232     -14.097   3.322  12.982  1.00117.02           H  
ATOM   3740  N   ALA A 233     -15.663   5.115   8.831  1.00 86.29           N  
ATOM   3741  CA  ALA A 233     -15.678   5.441   7.397  1.00111.71           C  
ATOM   3742  C   ALA A 233     -17.022   5.217   6.684  1.00113.13           C  
ATOM   3743  O   ALA A 233     -17.084   5.365   5.468  1.00151.68           O  
ATOM   3744  CB  ALA A 233     -14.608   4.635   6.671  1.00167.56           C  
ATOM   3745  H   ALA A 233     -15.503   5.877   9.475  1.00103.55           H  
ATOM   3746  HA  ALA A 233     -15.426   6.495   7.299  1.00134.05           H  
ATOM   3747 1HB  ALA A 233     -14.587   4.933   5.623  1.00201.08           H  
ATOM   3748 2HB  ALA A 233     -13.638   4.833   7.125  1.00201.08           H  
ATOM   3749 3HB  ALA A 233     -14.829   3.572   6.737  1.00201.08           H  
ATOM   3750  N   LYS A 234     -18.098   4.914   7.408  1.00103.55           N  
ATOM   3751  CA  LYS A 234     -19.377   4.666   6.746  1.00117.64           C  
ATOM   3752  C   LYS A 234     -20.534   5.250   7.527  1.00142.65           C  
ATOM   3753  O   LYS A 234     -20.625   5.071   8.743  1.00194.08           O  
ATOM   3754  CB  LYS A 234     -19.605   3.169   6.554  1.00176.46           C  
ATOM   3755  CG  LYS A 234     -20.865   2.822   5.768  1.00176.46           C  
ATOM   3756  CD  LYS A 234     -20.985   1.322   5.545  1.00176.46           C  
ATOM   3757  CE  LYS A 234     -22.243   0.971   4.759  1.00176.46           C  
ATOM   3758  NZ  LYS A 234     -22.385  -0.501   4.567  1.00176.46           N  
ATOM   3759  H   LYS A 234     -18.034   4.831   8.409  1.00124.26           H  
ATOM   3760  HA  LYS A 234     -19.360   5.147   5.767  1.00141.17           H  
ATOM   3761 1HB  LYS A 234     -18.753   2.729   6.044  1.00211.75           H  
ATOM   3762 2HB  LYS A 234     -19.678   2.690   7.530  1.00211.75           H  
ATOM   3763 1HG  LYS A 234     -21.744   3.170   6.313  1.00211.75           H  
ATOM   3764 2HG  LYS A 234     -20.838   3.323   4.801  1.00211.75           H  
ATOM   3765 1HD  LYS A 234     -20.111   0.964   4.997  1.00211.75           H  
ATOM   3766 2HD  LYS A 234     -21.021   0.812   6.508  1.00211.75           H  
ATOM   3767 1HE  LYS A 234     -23.115   1.343   5.294  1.00211.75           H  
ATOM   3768 2HE  LYS A 234     -22.200   1.450   3.781  1.00211.75           H  
ATOM   3769 1HZ  LYS A 234     -23.227  -0.693   4.044  1.00211.75           H  
ATOM   3770 2HZ  LYS A 234     -21.586  -0.855   4.060  1.00211.75           H  
ATOM   3771 3HZ  LYS A 234     -22.439  -0.954   5.468  1.00211.75           H  
ATOM   3772  N   ASP A 235     -21.422   5.947   6.829  1.00183.49           N  
ATOM   3773  CA  ASP A 235     -22.554   6.560   7.496  1.00234.56           C  
ATOM   3774  C   ASP A 235     -23.720   6.895   6.544  1.00207.58           C  
ATOM   3775  O   ASP A 235     -23.832   6.338   5.451  1.00261.25           O  
ATOM   3776  CB  ASP A 235     -22.055   7.826   8.189  1.00351.84           C  
ATOM   3777  CG  ASP A 235     -21.495   8.774   7.148  1.00351.84           C  
ATOM   3778  OD1 ASP A 235     -21.760   8.533   5.994  1.00351.84           O  
ATOM   3779  OD2 ASP A 235     -20.824   9.712   7.496  1.00351.84           O  
ATOM   3780  H   ASP A 235     -21.303   6.059   5.832  1.00220.19           H  
ATOM   3781  HA  ASP A 235     -22.913   5.861   8.246  1.00281.47           H  
ATOM   3782 1HB  ASP A 235     -22.837   8.315   8.764  1.00422.21           H  
ATOM   3783 2HB  ASP A 235     -21.258   7.566   8.887  1.00422.21           H  
ATOM   3784  N   GLY A 236     -24.562   7.835   6.977  1.00208.58           N  
ATOM   3785  CA  GLY A 236     -25.704   8.349   6.237  1.00240.68           C  
ATOM   3786  C   GLY A 236     -26.821   8.638   7.231  1.00179.30           C  
ATOM   3787  O   GLY A 236     -27.189   7.765   8.013  1.00198.06           O  
ATOM   3788  H   GLY A 236     -24.408   8.227   7.891  1.00250.30           H  
ATOM   3789 1HA  GLY A 236     -25.427   9.257   5.700  1.00288.82           H  
ATOM   3790 2HA  GLY A 236     -26.031   7.615   5.504  1.00288.82           H  
ATOM   3791  N   SER A 237     -27.378   9.848   7.200  1.00187.30           N  
ATOM   3792  CA  SER A 237     -28.445  10.182   8.140  1.00174.55           C  
ATOM   3793  C   SER A 237     -29.546  11.112   7.588  1.00120.89           C  
ATOM   3794  O   SER A 237     -30.094  10.874   6.512  1.00174.58           O  
ATOM   3795  CB  SER A 237     -27.846  10.801   9.377  1.00261.83           C  
ATOM   3796  OG  SER A 237     -28.827  10.962  10.368  1.00261.83           O  
ATOM   3797  H   SER A 237     -27.045  10.540   6.548  1.00224.76           H  
ATOM   3798  HA  SER A 237     -28.927   9.247   8.434  1.00209.46           H  
ATOM   3799 1HB  SER A 237     -27.041  10.172   9.755  1.00314.19           H  
ATOM   3800 2HB  SER A 237     -27.415  11.769   9.127  1.00314.19           H  
ATOM   3801  HG  SER A 237     -28.894  10.107  10.817  1.00314.19           H  
ATOM   3802  N   CYS A 238     -29.876  12.156   8.362  1.00 97.88           N  
ATOM   3803  CA  CYS A 238     -30.990  13.066   8.077  1.00 87.76           C  
ATOM   3804  C   CYS A 238     -30.519  14.526   8.008  1.00 98.66           C  
ATOM   3805  O   CYS A 238     -30.260  15.146   9.040  1.00179.62           O  
ATOM   3806  CB  CYS A 238     -31.999  12.859   9.185  1.00131.64           C  
ATOM   3807  SG  CYS A 238     -32.466  11.121   9.326  1.00131.64           S  
ATOM   3808  H   CYS A 238     -29.369  12.306   9.222  1.00117.46           H  
ATOM   3809  HA  CYS A 238     -31.434  12.789   7.121  1.00105.31           H  
ATOM   3810 1HB  CYS A 238     -31.569  13.175  10.135  1.00157.97           H  
ATOM   3811 2HB  CYS A 238     -32.894  13.441   9.021  1.00157.97           H  
ATOM   3812  HG  CYS A 238     -32.712  10.930   8.031  1.00157.97           H  
ATOM   3813  N   SER A 239     -30.367  15.050   6.790  1.00 74.92           N  
ATOM   3814  CA  SER A 239     -29.707  16.347   6.521  1.00 91.44           C  
ATOM   3815  C   SER A 239     -30.226  17.663   7.138  1.00 82.02           C  
ATOM   3816  O   SER A 239     -31.407  17.852   7.470  1.00119.31           O  
ATOM   3817  CB  SER A 239     -29.682  16.557   5.024  1.00137.16           C  
ATOM   3818  OG  SER A 239     -30.973  16.740   4.518  1.00137.16           O  
ATOM   3819  H   SER A 239     -30.666  14.499   5.998  1.00 89.90           H  
ATOM   3820  HA  SER A 239     -28.674  16.234   6.856  1.00109.73           H  
ATOM   3821 1HB  SER A 239     -29.077  17.433   4.795  1.00164.59           H  
ATOM   3822 2HB  SER A 239     -29.218  15.702   4.540  1.00164.59           H  
ATOM   3823  HG  SER A 239     -30.879  16.740   3.564  1.00164.59           H  
ATOM   3824  N   THR A 240     -29.290  18.613   7.213  1.00107.05           N  
ATOM   3825  CA  THR A 240     -29.579  19.943   7.723  1.00126.00           C  
ATOM   3826  C   THR A 240     -28.906  21.008   6.861  1.00137.36           C  
ATOM   3827  O   THR A 240     -27.756  21.379   7.107  1.00202.93           O  
ATOM   3828  CB  THR A 240     -29.116  20.113   9.179  1.00189.00           C  
ATOM   3829  OG1 THR A 240     -27.714  19.868   9.245  1.00189.00           O  
ATOM   3830  CG2 THR A 240     -29.827  19.131  10.115  1.00189.00           C  
ATOM   3831  H   THR A 240     -28.338  18.386   6.930  1.00128.46           H  
ATOM   3832  HA  THR A 240     -30.645  20.101   7.671  1.00151.20           H  
ATOM   3833  HB  THR A 240     -29.319  21.133   9.506  1.00226.80           H  
ATOM   3834  HG1 THR A 240     -27.252  20.494   8.683  1.00226.80           H  
ATOM   3835 1HG2 THR A 240     -29.474  19.278  11.133  1.00226.80           H  
ATOM   3836 2HG2 THR A 240     -30.901  19.298  10.081  1.00226.80           H  
ATOM   3837 3HG2 THR A 240     -29.613  18.109   9.809  1.00226.80           H  
ATOM   3838  N   THR A 241     -29.636  21.492   5.856  1.00150.94           N  
ATOM   3839  CA  THR A 241     -29.142  22.492   4.913  1.00211.82           C  
ATOM   3840  C   THR A 241     -29.853  23.893   4.915  1.00198.43           C  
ATOM   3841  O   THR A 241     -29.418  24.769   5.655  1.00214.95           O  
ATOM   3842  CB  THR A 241     -29.105  21.838   3.514  1.00317.73           C  
ATOM   3843  OG1 THR A 241     -28.190  20.739   3.576  1.00317.73           O  
ATOM   3844  CG2 THR A 241     -28.649  22.780   2.433  1.00317.73           C  
ATOM   3845  H   THR A 241     -30.556  21.115   5.733  1.00181.13           H  
ATOM   3846  HA  THR A 241     -28.101  22.682   5.180  1.00254.18           H  
ATOM   3847  HB  THR A 241     -30.085  21.451   3.263  1.00381.28           H  
ATOM   3848  HG1 THR A 241     -27.355  21.048   3.954  1.00381.28           H  
ATOM   3849 1HG2 THR A 241     -28.604  22.244   1.486  1.00381.28           H  
ATOM   3850 2HG2 THR A 241     -29.328  23.611   2.325  1.00381.28           H  
ATOM   3851 3HG2 THR A 241     -27.666  23.155   2.691  1.00381.28           H  
ATOM   3852  N   MET A 242     -30.888  24.145   4.080  1.00230.80           N  
ATOM   3853  CA  MET A 242     -31.396  25.538   3.954  1.00241.83           C  
ATOM   3854  C   MET A 242     -32.884  25.862   4.151  1.00250.42           C  
ATOM   3855  O   MET A 242     -33.513  26.447   3.267  1.00324.36           O  
ATOM   3856  CB  MET A 242     -31.004  26.107   2.593  1.00362.75           C  
ATOM   3857  CG  MET A 242     -29.527  26.430   2.426  1.00362.75           C  
ATOM   3858  SD  MET A 242     -29.113  26.995   0.766  1.00362.75           S  
ATOM   3859  CE  MET A 242     -29.877  28.613   0.759  1.00362.75           C  
ATOM   3860  H   MET A 242     -31.294  23.413   3.519  1.00276.96           H  
ATOM   3861  HA  MET A 242     -30.864  26.125   4.694  1.00290.20           H  
ATOM   3862 1HB  MET A 242     -31.268  25.389   1.822  1.00435.29           H  
ATOM   3863 2HB  MET A 242     -31.570  27.019   2.402  1.00435.29           H  
ATOM   3864 1HG  MET A 242     -29.269  27.220   3.127  1.00435.29           H  
ATOM   3865 2HG  MET A 242     -28.915  25.568   2.660  1.00435.29           H  
ATOM   3866 1HE  MET A 242     -29.706  29.089  -0.205  1.00435.29           H  
ATOM   3867 2HE  MET A 242     -30.947  28.513   0.936  1.00435.29           H  
ATOM   3868 3HE  MET A 242     -29.440  29.226   1.544  1.00435.29           H  
ATOM   3869  N   ASN A 243     -33.423  25.572   5.328  1.00247.65           N  
ATOM   3870  CA  ASN A 243     -34.777  25.984   5.695  1.00282.19           C  
ATOM   3871  C   ASN A 243     -34.884  27.483   5.898  1.00185.78           C  
ATOM   3872  O   ASN A 243     -34.855  27.953   7.035  1.00209.41           O  
ATOM   3873  CB  ASN A 243     -35.215  25.292   6.965  1.00423.28           C  
ATOM   3874  CG  ASN A 243     -36.600  25.680   7.368  1.00423.28           C  
ATOM   3875  OD1 ASN A 243     -37.232  26.521   6.717  1.00423.28           O  
ATOM   3876  ND2 ASN A 243     -37.087  25.104   8.436  1.00423.28           N  
ATOM   3877  H   ASN A 243     -32.881  25.045   5.994  1.00297.18           H  
ATOM   3878  HA  ASN A 243     -35.456  25.712   4.885  1.00338.63           H  
ATOM   3879 1HB  ASN A 243     -35.189  24.216   6.813  1.00507.94           H  
ATOM   3880 2HB  ASN A 243     -34.525  25.527   7.777  1.00507.94           H  
ATOM   3881 1HD2 ASN A 243     -38.008  25.333   8.753  1.00507.94           H  
ATOM   3882 2HD2 ASN A 243     -36.547  24.421   8.932  1.00507.94           H  
ATOM   3883  N   ALA A 244     -35.048  28.210   4.795  1.00164.45           N  
ATOM   3884  CA  ALA A 244     -35.164  29.664   4.790  1.00141.11           C  
ATOM   3885  C   ALA A 244     -33.910  30.287   5.385  1.00 80.09           C  
ATOM   3886  O   ALA A 244     -33.943  30.864   6.479  1.00110.02           O  
ATOM   3887  CB  ALA A 244     -36.400  30.117   5.558  1.00211.67           C  
ATOM   3888  H   ALA A 244     -35.051  27.710   3.914  1.00197.34           H  
ATOM   3889  HA  ALA A 244     -35.247  29.997   3.759  1.00169.33           H  
ATOM   3890 1HB  ALA A 244     -36.472  31.204   5.514  1.00254.00           H  
ATOM   3891 2HB  ALA A 244     -37.288  29.680   5.099  1.00254.00           H  
ATOM   3892 3HB  ALA A 244     -36.339  29.802   6.595  1.00254.00           H  
ATOM   3893  N   LEU A 245     -32.810  30.223   4.624  1.00 74.83           N  
ATOM   3894  CA  LEU A 245     -31.513  30.713   5.088  1.00 80.61           C  
ATOM   3895  C   LEU A 245     -31.425  32.227   4.903  1.00 50.67           C  
ATOM   3896  O   LEU A 245     -30.602  32.730   4.136  1.00 59.23           O  
ATOM   3897  CB  LEU A 245     -30.384  30.066   4.272  1.00120.91           C  
ATOM   3898  CG  LEU A 245     -28.970  30.221   4.831  1.00120.91           C  
ATOM   3899  CD1 LEU A 245     -28.837  29.289   6.024  1.00120.91           C  
ATOM   3900  CD2 LEU A 245     -27.929  29.933   3.765  1.00120.91           C  
ATOM   3901  H   LEU A 245     -32.863  29.779   3.717  1.00 89.80           H  
ATOM   3902  HA  LEU A 245     -31.399  30.480   6.144  1.00 96.73           H  
ATOM   3903 1HB  LEU A 245     -30.590  29.002   4.175  1.00145.10           H  
ATOM   3904 2HB  LEU A 245     -30.387  30.509   3.276  1.00145.10           H  
ATOM   3905  HG  LEU A 245     -28.834  31.241   5.190  1.00145.10           H  
ATOM   3906 1HD1 LEU A 245     -27.844  29.399   6.462  1.00145.10           H  
ATOM   3907 2HD1 LEU A 245     -29.592  29.541   6.765  1.00145.10           H  
ATOM   3908 3HD1 LEU A 245     -28.977  28.260   5.699  1.00145.10           H  
ATOM   3909 1HD2 LEU A 245     -26.932  30.057   4.190  1.00145.10           H  
ATOM   3910 2HD2 LEU A 245     -28.046  28.914   3.407  1.00145.10           H  
ATOM   3911 3HD2 LEU A 245     -28.057  30.628   2.936  1.00145.10           H  
ATOM   3912  N   VAL A 246     -32.290  32.932   5.614  1.00 46.53           N  
ATOM   3913  CA  VAL A 246     -32.401  34.377   5.599  1.00 43.81           C  
ATOM   3914  C   VAL A 246     -32.475  34.841   7.028  1.00 39.17           C  
ATOM   3915  O   VAL A 246     -31.627  35.602   7.501  1.00 81.82           O  
ATOM   3916  CB  VAL A 246     -33.671  34.833   4.838  1.00 65.72           C  
ATOM   3917  CG1 VAL A 246     -33.790  36.348   4.900  1.00 65.72           C  
ATOM   3918  CG2 VAL A 246     -33.612  34.360   3.390  1.00 65.72           C  
ATOM   3919  H   VAL A 246     -32.908  32.418   6.218  1.00 55.84           H  
ATOM   3920  HA  VAL A 246     -31.521  34.805   5.125  1.00 52.57           H  
ATOM   3921  HB  VAL A 246     -34.552  34.413   5.320  1.00 78.86           H  
ATOM   3922 1HG1 VAL A 246     -34.692  36.664   4.376  1.00 78.86           H  
ATOM   3923 2HG1 VAL A 246     -33.843  36.662   5.940  1.00 78.86           H  
ATOM   3924 3HG1 VAL A 246     -32.918  36.801   4.426  1.00 78.86           H  
ATOM   3925 1HG2 VAL A 246     -34.511  34.683   2.868  1.00 78.86           H  
ATOM   3926 2HG2 VAL A 246     -32.736  34.788   2.902  1.00 78.86           H  
ATOM   3927 3HG2 VAL A 246     -33.549  33.274   3.362  1.00 78.86           H  
ATOM   3928  N   LYS A 247     -33.492  34.345   7.717  1.00 40.07           N  
ATOM   3929  CA  LYS A 247     -33.686  34.645   9.115  1.00 45.00           C  
ATOM   3930  C   LYS A 247     -33.231  33.491   9.981  1.00 32.53           C  
ATOM   3931  O   LYS A 247     -32.738  33.703  11.085  1.00 37.60           O  
ATOM   3932  CB  LYS A 247     -35.164  34.921   9.403  1.00 67.50           C  
ATOM   3933  CG  LYS A 247     -36.037  33.674   9.294  1.00 67.50           C  
ATOM   3934  CD  LYS A 247     -37.504  33.956   9.547  1.00 67.50           C  
ATOM   3935  CE  LYS A 247     -38.305  32.662   9.481  1.00 67.50           C  
ATOM   3936  NZ  LYS A 247     -39.749  32.883   9.746  1.00 67.50           N  
ATOM   3937  H   LYS A 247     -34.156  33.744   7.250  1.00 48.08           H  
ATOM   3938  HA  LYS A 247     -33.093  35.520   9.370  1.00 54.00           H  
ATOM   3939 1HB  LYS A 247     -35.274  35.329  10.408  1.00 81.00           H  
ATOM   3940 2HB  LYS A 247     -35.546  35.662   8.700  1.00 81.00           H  
ATOM   3941 1HG  LYS A 247     -35.924  33.231   8.304  1.00 81.00           H  
ATOM   3942 2HG  LYS A 247     -35.721  32.945  10.038  1.00 81.00           H  
ATOM   3943 1HD  LYS A 247     -37.630  34.410  10.531  1.00 81.00           H  
ATOM   3944 2HD  LYS A 247     -37.885  34.646   8.794  1.00 81.00           H  
ATOM   3945 1HE  LYS A 247     -38.194  32.225   8.491  1.00 81.00           H  
ATOM   3946 2HE  LYS A 247     -37.915  31.963  10.220  1.00 81.00           H  
ATOM   3947 1HZ  LYS A 247     -40.244  32.006   9.692  1.00 81.00           H  
ATOM   3948 2HZ  LYS A 247     -39.866  33.280  10.667  1.00 81.00           H  
ATOM   3949 3HZ  LYS A 247     -40.123  33.524   9.058  1.00 81.00           H  
ATOM   3950  N   ALA A 248     -33.359  32.260   9.475  1.00 27.95           N  
ATOM   3951  CA  ALA A 248     -33.004  31.096  10.271  1.00 30.32           C  
ATOM   3952  C   ALA A 248     -31.498  31.049  10.488  1.00 16.77           C  
ATOM   3953  O   ALA A 248     -31.019  30.665  11.563  1.00 16.86           O  
ATOM   3954  CB  ALA A 248     -33.522  29.841   9.590  1.00 45.48           C  
ATOM   3955  H   ALA A 248     -33.719  32.101   8.540  1.00 33.54           H  
ATOM   3956  HA  ALA A 248     -33.482  31.189  11.244  1.00 36.38           H  
ATOM   3957 1HB  ALA A 248     -33.292  28.972  10.204  1.00 54.58           H  
ATOM   3958 2HB  ALA A 248     -34.603  29.917   9.468  1.00 54.58           H  
ATOM   3959 3HB  ALA A 248     -33.055  29.734   8.614  1.00 54.58           H  
ATOM   3960  N   VAL A 249     -30.752  31.490   9.468  1.00 14.61           N  
ATOM   3961  CA  VAL A 249     -29.295  31.575   9.508  1.00 14.03           C  
ATOM   3962  C   VAL A 249     -28.792  32.510  10.601  1.00 13.83           C  
ATOM   3963  O   VAL A 249     -27.645  32.404  11.031  1.00 17.01           O  
ATOM   3964  CB  VAL A 249     -28.740  32.071   8.159  1.00 21.04           C  
ATOM   3965  CG1 VAL A 249     -29.017  33.548   7.967  1.00 21.04           C  
ATOM   3966  CG2 VAL A 249     -27.246  31.794   8.091  1.00 21.04           C  
ATOM   3967  H   VAL A 249     -31.220  31.779   8.621  1.00 17.53           H  
ATOM   3968  HA  VAL A 249     -28.901  30.577   9.698  1.00 16.84           H  
ATOM   3969  HB  VAL A 249     -29.256  31.553   7.361  1.00 25.25           H  
ATOM   3970 1HG1 VAL A 249     -28.637  33.864   6.996  1.00 25.25           H  
ATOM   3971 2HG1 VAL A 249     -30.088  33.717   8.014  1.00 25.25           H  
ATOM   3972 3HG1 VAL A 249     -28.523  34.120   8.750  1.00 25.25           H  
ATOM   3973 1HG2 VAL A 249     -26.860  32.128   7.129  1.00 25.25           H  
ATOM   3974 2HG2 VAL A 249     -26.745  32.332   8.890  1.00 25.25           H  
ATOM   3975 3HG2 VAL A 249     -27.065  30.725   8.202  1.00 25.25           H  
ATOM   3976  N   ALA A 250     -29.630  33.449  11.037  1.00 17.07           N  
ATOM   3977  CA  ALA A 250     -29.229  34.398  12.045  1.00 23.35           C  
ATOM   3978  C   ALA A 250     -29.343  33.809  13.443  1.00 20.72           C  
ATOM   3979  O   ALA A 250     -28.865  34.422  14.400  1.00 28.09           O  
ATOM   3980  CB  ALA A 250     -30.075  35.659  11.934  1.00 35.03           C  
ATOM   3981  H   ALA A 250     -30.578  33.509  10.694  1.00 20.48           H  
ATOM   3982  HA  ALA A 250     -28.185  34.655  11.872  1.00 28.02           H  
ATOM   3983 1HB  ALA A 250     -29.744  36.382  12.681  1.00 42.03           H  
ATOM   3984 2HB  ALA A 250     -29.960  36.086  10.939  1.00 42.03           H  
ATOM   3985 3HB  ALA A 250     -31.120  35.413  12.106  1.00 42.03           H  
ATOM   3986  N   ASN A 251     -29.977  32.636  13.586  1.00 15.90           N  
ATOM   3987  CA  ASN A 251     -30.138  32.084  14.916  1.00 18.47           C  
ATOM   3988  C   ASN A 251     -29.562  30.691  15.136  1.00 19.80           C  
ATOM   3989  O   ASN A 251     -28.660  30.529  15.959  1.00 29.25           O  
ATOM   3990  CB  ASN A 251     -31.613  32.017  15.283  1.00 27.70           C  
ATOM   3991  CG  ASN A 251     -32.283  33.338  15.519  1.00 27.70           C  
ATOM   3992  OD1 ASN A 251     -31.654  34.372  15.782  1.00 27.70           O  
ATOM   3993  ND2 ASN A 251     -33.589  33.312  15.442  1.00 27.70           N  
ATOM   3994  H   ASN A 251     -30.347  32.129  12.794  1.00 19.08           H  
ATOM   3995  HA  ASN A 251     -29.633  32.748  15.620  1.00 22.16           H  
ATOM   3996 1HB  ASN A 251     -32.151  31.505  14.486  1.00 33.25           H  
ATOM   3997 2HB  ASN A 251     -31.725  31.414  16.184  1.00 33.25           H  
ATOM   3998 1HD2 ASN A 251     -34.119  34.146  15.591  1.00 33.25           H  
ATOM   3999 2HD2 ASN A 251     -34.056  32.448  15.242  1.00 33.25           H  
ATOM   4000  N   GLN A 252     -30.099  29.673  14.445  1.00 18.49           N  
ATOM   4001  CA  GLN A 252     -29.675  28.300  14.777  1.00 28.88           C  
ATOM   4002  C   GLN A 252     -29.740  27.275  13.605  1.00 30.90           C  
ATOM   4003  O   GLN A 252     -30.749  27.230  12.901  1.00 24.91           O  
ATOM   4004  CB  GLN A 252     -30.561  27.779  15.955  1.00 43.32           C  
ATOM   4005  CG  GLN A 252     -30.435  28.542  17.279  1.00 43.32           C  
ATOM   4006  CD  GLN A 252     -31.192  27.940  18.450  1.00 43.32           C  
ATOM   4007  OE1 GLN A 252     -32.117  27.132  18.321  1.00 43.32           O  
ATOM   4008  NE2 GLN A 252     -30.790  28.348  19.644  1.00 43.32           N  
ATOM   4009  H   GLN A 252     -30.784  29.849  13.717  1.00 22.19           H  
ATOM   4010  HA  GLN A 252     -28.646  28.362  15.119  1.00 34.66           H  
ATOM   4011 1HB  GLN A 252     -31.607  27.820  15.656  1.00 51.98           H  
ATOM   4012 2HB  GLN A 252     -30.334  26.741  16.163  1.00 51.98           H  
ATOM   4013 1HG  GLN A 252     -29.386  28.598  17.555  1.00 51.98           H  
ATOM   4014 2HG  GLN A 252     -30.836  29.543  17.146  1.00 51.98           H  
ATOM   4015 1HE2 GLN A 252     -31.235  28.000  20.468  1.00 51.98           H  
ATOM   4016 2HE2 GLN A 252     -30.043  29.009  19.722  1.00 51.98           H  
ATOM   4017  N   PRO A 253     -28.645  26.493  13.398  1.00 47.75           N  
ATOM   4018  CA  PRO A 253     -28.530  25.346  12.431  1.00 57.37           C  
ATOM   4019  C   PRO A 253     -29.786  24.988  11.623  1.00 55.02           C  
ATOM   4020  O   PRO A 253     -30.629  24.200  12.039  1.00 69.49           O  
ATOM   4021  CB  PRO A 253     -28.090  24.187  13.311  1.00 86.05           C  
ATOM   4022  CG  PRO A 253     -27.289  24.821  14.375  1.00 86.05           C  
ATOM   4023  CD  PRO A 253     -27.975  26.101  14.659  1.00 86.05           C  
ATOM   4024  HA  PRO A 253     -27.716  25.573  11.736  1.00 68.84           H  
ATOM   4025 1HB  PRO A 253     -28.964  23.641  13.689  1.00103.27           H  
ATOM   4026 2HB  PRO A 253     -27.502  23.488  12.705  1.00103.27           H  
ATOM   4027 1HG  PRO A 253     -27.225  24.170  15.251  1.00103.27           H  
ATOM   4028 2HG  PRO A 253     -26.255  24.971  14.025  1.00103.27           H  
ATOM   4029 1HD  PRO A 253     -28.708  25.919  15.452  1.00103.27           H  
ATOM   4030 2HD  PRO A 253     -27.238  26.861  14.952  1.00103.27           H  
ATOM   4031  N   VAL A 254     -29.828  25.538  10.428  1.00 52.07           N  
ATOM   4032  CA  VAL A 254     -30.894  25.473   9.428  1.00 53.74           C  
ATOM   4033  C   VAL A 254     -31.046  24.069   8.726  1.00 70.07           C  
ATOM   4034  O   VAL A 254     -30.036  23.414   8.491  1.00 95.40           O  
ATOM   4035  CB  VAL A 254     -30.536  26.614   8.470  1.00 80.61           C  
ATOM   4036  CG1 VAL A 254     -31.454  26.692   7.328  1.00 80.61           C  
ATOM   4037  CG2 VAL A 254     -30.539  27.900   9.255  1.00 80.61           C  
ATOM   4038  H   VAL A 254     -29.042  26.122  10.185  1.00 62.48           H  
ATOM   4039  HA  VAL A 254     -31.836  25.712   9.925  1.00 64.49           H  
ATOM   4040  HB  VAL A 254     -29.538  26.437   8.068  1.00 96.73           H  
ATOM   4041 1HG1 VAL A 254     -31.159  27.505   6.667  1.00 96.73           H  
ATOM   4042 2HG1 VAL A 254     -31.390  25.749   6.801  1.00 96.73           H  
ATOM   4043 3HG1 VAL A 254     -32.471  26.860   7.680  1.00 96.73           H  
ATOM   4044 1HG2 VAL A 254     -30.264  28.731   8.610  1.00 96.73           H  
ATOM   4045 2HG2 VAL A 254     -31.530  28.057   9.654  1.00 96.73           H  
ATOM   4046 3HG2 VAL A 254     -29.835  27.830  10.077  1.00 96.73           H  
ATOM   4047  N   SER A 255     -32.298  23.580   8.443  1.00 86.96           N  
ATOM   4048  CA  SER A 255     -32.464  22.206   7.852  1.00107.58           C  
ATOM   4049  C   SER A 255     -33.521  21.895   6.737  1.00103.29           C  
ATOM   4050  O   SER A 255     -34.729  21.866   6.983  1.00115.73           O  
ATOM   4051  CB  SER A 255     -32.752  21.200   8.973  1.00161.37           C  
ATOM   4052  OG  SER A 255     -33.053  19.906   8.467  1.00161.37           O  
ATOM   4053  H   SER A 255     -33.113  24.140   8.647  1.00104.35           H  
ATOM   4054  HA  SER A 255     -31.502  21.957   7.432  1.00129.10           H  
ATOM   4055 1HB  SER A 255     -31.897  21.147   9.643  1.00193.64           H  
ATOM   4056 2HB  SER A 255     -33.594  21.562   9.558  1.00193.64           H  
ATOM   4057  HG  SER A 255     -32.246  19.438   8.193  1.00193.64           H  
ATOM   4058  N   VAL A 256     -32.999  21.558   5.536  1.00101.19           N  
ATOM   4059  CA  VAL A 256     -33.699  21.005   4.342  1.00106.94           C  
ATOM   4060  C   VAL A 256     -32.805  21.028   3.085  1.00 76.90           C  
ATOM   4061  O   VAL A 256     -32.328  22.081   2.660  1.00104.07           O  
ATOM   4062  CB  VAL A 256     -35.042  21.665   4.018  1.00160.41           C  
ATOM   4063  CG1 VAL A 256     -34.874  23.102   3.706  1.00160.41           C  
ATOM   4064  CG2 VAL A 256     -35.628  20.956   2.810  1.00160.41           C  
ATOM   4065  H   VAL A 256     -32.012  21.681   5.439  1.00121.43           H  
ATOM   4066  HA  VAL A 256     -33.927  19.969   4.553  1.00128.33           H  
ATOM   4067  HB  VAL A 256     -35.717  21.570   4.867  1.00192.49           H  
ATOM   4068 1HG1 VAL A 256     -35.839  23.541   3.478  1.00192.49           H  
ATOM   4069 2HG1 VAL A 256     -34.462  23.566   4.580  1.00192.49           H  
ATOM   4070 3HG1 VAL A 256     -34.204  23.232   2.857  1.00192.49           H  
ATOM   4071 1HG2 VAL A 256     -36.591  21.399   2.559  1.00192.49           H  
ATOM   4072 2HG2 VAL A 256     -34.950  21.062   1.964  1.00192.49           H  
ATOM   4073 3HG2 VAL A 256     -35.760  19.899   3.037  1.00192.49           H  
ATOM   4074  N   ALA A 257     -32.535  19.825   2.554  1.00 54.36           N  
ATOM   4075  CA  ALA A 257     -31.651  19.557   1.399  1.00 40.08           C  
ATOM   4076  C   ALA A 257     -31.924  20.416   0.149  1.00 35.41           C  
ATOM   4077  O   ALA A 257     -32.999  20.989  -0.026  1.00 43.46           O  
ATOM   4078  CB  ALA A 257     -31.776  18.086   1.008  1.00 60.12           C  
ATOM   4079  H   ALA A 257     -32.976  19.026   2.983  1.00 65.23           H  
ATOM   4080  HA  ALA A 257     -30.630  19.751   1.714  1.00 48.10           H  
ATOM   4081 1HB  ALA A 257     -31.091  17.864   0.191  1.00 72.14           H  
ATOM   4082 2HB  ALA A 257     -31.532  17.461   1.863  1.00 72.14           H  
ATOM   4083 3HB  ALA A 257     -32.793  17.878   0.691  1.00 72.14           H  
ATOM   4084  N   VAL A 258     -30.909  20.468  -0.728  1.00 25.98           N  
ATOM   4085  CA  VAL A 258     -30.924  21.252  -1.969  1.00 22.42           C  
ATOM   4086  C   VAL A 258     -30.485  20.430  -3.186  1.00 16.43           C  
ATOM   4087  O   VAL A 258     -29.894  19.367  -3.056  1.00 16.83           O  
ATOM   4088  CB  VAL A 258     -29.986  22.465  -1.841  1.00 33.63           C  
ATOM   4089  CG1 VAL A 258     -30.450  23.373  -0.716  1.00 33.63           C  
ATOM   4090  CG2 VAL A 258     -28.565  21.968  -1.595  1.00 33.63           C  
ATOM   4091  H   VAL A 258     -30.077  19.936  -0.518  1.00 31.18           H  
ATOM   4092  HA  VAL A 258     -31.942  21.608  -2.137  1.00 26.90           H  
ATOM   4093  HB  VAL A 258     -30.016  23.042  -2.760  1.00 40.36           H  
ATOM   4094 1HG1 VAL A 258     -29.787  24.236  -0.643  1.00 40.36           H  
ATOM   4095 2HG1 VAL A 258     -31.464  23.710  -0.926  1.00 40.36           H  
ATOM   4096 3HG1 VAL A 258     -30.439  22.830   0.226  1.00 40.36           H  
ATOM   4097 1HG2 VAL A 258     -27.888  22.818  -1.515  1.00 40.36           H  
ATOM   4098 2HG2 VAL A 258     -28.538  21.392  -0.669  1.00 40.36           H  
ATOM   4099 3HG2 VAL A 258     -28.255  21.334  -2.425  1.00 40.36           H  
ATOM   4100  N   ASP A 259     -30.781  20.917  -4.380  1.00 12.86           N  
ATOM   4101  CA  ASP A 259     -30.374  20.231  -5.606  1.00  9.69           C  
ATOM   4102  C   ASP A 259     -29.026  20.713  -6.138  1.00  9.40           C  
ATOM   4103  O   ASP A 259     -28.944  21.807  -6.698  1.00 13.76           O  
ATOM   4104  CB  ASP A 259     -31.435  20.421  -6.686  1.00 14.54           C  
ATOM   4105  CG  ASP A 259     -31.122  19.694  -7.989  1.00 14.54           C  
ATOM   4106  OD1 ASP A 259     -30.005  19.255  -8.167  1.00 14.54           O  
ATOM   4107  OD2 ASP A 259     -32.006  19.594  -8.805  1.00 14.54           O  
ATOM   4108  H   ASP A 259     -31.311  21.775  -4.453  1.00 15.43           H  
ATOM   4109  HA  ASP A 259     -30.289  19.167  -5.390  1.00 11.63           H  
ATOM   4110 1HB  ASP A 259     -32.398  20.076  -6.313  1.00 17.44           H  
ATOM   4111 2HB  ASP A 259     -31.533  21.485  -6.898  1.00 17.44           H  
ATOM   4112  N   ALA A 260     -27.966  19.909  -5.983  1.00  8.17           N  
ATOM   4113  CA  ALA A 260     -26.669  20.307  -6.521  1.00 10.24           C  
ATOM   4114  C   ALA A 260     -26.207  19.303  -7.577  1.00  9.13           C  
ATOM   4115  O   ALA A 260     -25.012  19.034  -7.704  1.00 13.94           O  
ATOM   4116  CB  ALA A 260     -25.641  20.420  -5.405  1.00 15.36           C  
ATOM   4117  H   ALA A 260     -28.027  19.005  -5.518  1.00  9.80           H  
ATOM   4118  HA  ALA A 260     -26.785  21.274  -7.000  1.00 12.29           H  
ATOM   4119 1HB  ALA A 260     -24.686  20.737  -5.818  1.00 18.43           H  
ATOM   4120 2HB  ALA A 260     -25.980  21.152  -4.672  1.00 18.43           H  
ATOM   4121 3HB  ALA A 260     -25.519  19.456  -4.924  1.00 18.43           H  
ATOM   4122  N   SER A 261     -27.166  18.736  -8.318  1.00  8.77           N  
ATOM   4123  CA  SER A 261     -26.890  17.698  -9.314  1.00  9.30           C  
ATOM   4124  C   SER A 261     -26.342  18.189 -10.659  1.00  8.60           C  
ATOM   4125  O   SER A 261     -25.924  17.377 -11.485  1.00 25.97           O  
ATOM   4126  CB  SER A 261     -28.159  16.911  -9.577  1.00 13.95           C  
ATOM   4127  OG  SER A 261     -29.117  17.703 -10.224  1.00 13.95           O  
ATOM   4128  H   SER A 261     -28.133  19.013  -8.174  1.00 10.52           H  
ATOM   4129  HA  SER A 261     -26.150  17.022  -8.885  1.00 11.16           H  
ATOM   4130 1HB  SER A 261     -27.931  16.046 -10.194  1.00 16.74           H  
ATOM   4131 2HB  SER A 261     -28.564  16.544  -8.635  1.00 16.74           H  
ATOM   4132  HG  SER A 261     -29.450  18.313  -9.557  1.00 16.74           H  
ATOM   4133  N   GLY A 262     -26.366  19.493 -10.912  1.00  7.60           N  
ATOM   4134  CA  GLY A 262     -25.864  19.988 -12.192  1.00  6.74           C  
ATOM   4135  C   GLY A 262     -24.346  20.110 -12.184  1.00  6.44           C  
ATOM   4136  O   GLY A 262     -23.741  20.205 -11.117  1.00  7.49           O  
ATOM   4137  H   GLY A 262     -26.722  20.143 -10.226  1.00  9.12           H  
ATOM   4138 1HA  GLY A 262     -26.175  19.314 -12.990  1.00  8.09           H  
ATOM   4139 2HA  GLY A 262     -26.309  20.960 -12.403  1.00  8.09           H  
ATOM   4140  N   SER A 263     -23.744  20.160 -13.382  1.00  7.32           N  
ATOM   4141  CA  SER A 263     -22.289  20.297 -13.529  1.00  9.16           C  
ATOM   4142  C   SER A 263     -21.796  21.642 -13.011  1.00  7.03           C  
ATOM   4143  O   SER A 263     -20.649  21.787 -12.587  1.00  9.02           O  
ATOM   4144  CB  SER A 263     -21.885  20.166 -14.978  1.00 13.74           C  
ATOM   4145  OG  SER A 263     -22.345  21.261 -15.721  1.00 13.74           O  
ATOM   4146  H   SER A 263     -24.312  20.088 -14.215  1.00  8.78           H  
ATOM   4147  HA  SER A 263     -21.814  19.506 -12.959  1.00 10.99           H  
ATOM   4148 1HB  SER A 263     -20.800  20.112 -15.043  1.00 16.49           H  
ATOM   4149 2HB  SER A 263     -22.285  19.242 -15.393  1.00 16.49           H  
ATOM   4150  HG  SER A 263     -21.777  21.310 -16.497  1.00 16.49           H  
ATOM   4151  N   SER A 264     -22.703  22.621 -12.998  1.00  6.70           N  
ATOM   4152  CA  SER A 264     -22.428  23.948 -12.483  1.00  8.19           C  
ATOM   4153  C   SER A 264     -22.196  23.936 -10.962  1.00  7.78           C  
ATOM   4154  O   SER A 264     -21.657  24.890 -10.399  1.00 13.50           O  
ATOM   4155  CB  SER A 264     -23.572  24.870 -12.843  1.00 12.29           C  
ATOM   4156  OG  SER A 264     -24.752  24.532 -12.163  1.00 12.29           O  
ATOM   4157  H   SER A 264     -23.622  22.441 -13.373  1.00  8.04           H  
ATOM   4158  HA  SER A 264     -21.527  24.316 -12.967  1.00  9.83           H  
ATOM   4159 1HB  SER A 264     -23.294  25.889 -12.601  1.00 14.74           H  
ATOM   4160 2HB  SER A 264     -23.744  24.828 -13.918  1.00 14.74           H  
ATOM   4161  HG  SER A 264     -24.958  23.629 -12.420  1.00 14.74           H  
ATOM   4162  N   MET A 265     -22.610  22.851 -10.309  1.00  5.72           N  
ATOM   4163  CA  MET A 265     -22.412  22.642  -8.891  1.00  6.50           C  
ATOM   4164  C   MET A 265     -21.248  21.669  -8.693  1.00  5.68           C  
ATOM   4165  O   MET A 265     -20.364  21.908  -7.873  1.00  6.77           O  
ATOM   4166  CB  MET A 265     -23.709  22.121  -8.290  1.00  9.75           C  
ATOM   4167  CG  MET A 265     -24.834  23.142  -8.336  1.00  9.75           C  
ATOM   4168  SD  MET A 265     -24.511  24.581  -7.306  1.00  9.75           S  
ATOM   4169  CE  MET A 265     -24.874  23.926  -5.686  1.00  9.75           C  
ATOM   4170  H   MET A 265     -23.067  22.103 -10.806  1.00  6.86           H  
ATOM   4171  HA  MET A 265     -22.151  23.590  -8.424  1.00  7.80           H  
ATOM   4172 1HB  MET A 265     -24.034  21.231  -8.825  1.00 11.70           H  
ATOM   4173 2HB  MET A 265     -23.545  21.842  -7.250  1.00 11.70           H  
ATOM   4174 1HG  MET A 265     -24.965  23.481  -9.363  1.00 11.70           H  
ATOM   4175 2HG  MET A 265     -25.766  22.692  -8.011  1.00 11.70           H  
ATOM   4176 1HE  MET A 265     -24.734  24.706  -4.937  1.00 11.70           H  
ATOM   4177 2HE  MET A 265     -25.910  23.582  -5.658  1.00 11.70           H  
ATOM   4178 3HE  MET A 265     -24.208  23.091  -5.471  1.00 11.70           H  
ATOM   4179  N   GLN A 266     -21.236  20.596  -9.498  1.00  4.86           N  
ATOM   4180  CA  GLN A 266     -20.190  19.563  -9.473  1.00  5.85           C  
ATOM   4181  C   GLN A 266     -18.784  20.123  -9.587  1.00  5.30           C  
ATOM   4182  O   GLN A 266     -17.896  19.743  -8.820  1.00  6.17           O  
ATOM   4183  CB  GLN A 266     -20.405  18.561 -10.607  1.00  8.77           C  
ATOM   4184  CG  GLN A 266     -19.356  17.464 -10.693  1.00  8.77           C  
ATOM   4185  CD  GLN A 266     -19.654  16.488 -11.817  1.00  8.77           C  
ATOM   4186  OE1 GLN A 266     -20.762  16.486 -12.358  1.00  8.77           O  
ATOM   4187  NE2 GLN A 266     -18.682  15.656 -12.174  1.00  8.77           N  
ATOM   4188  H   GLN A 266     -22.002  20.472 -10.147  1.00  5.83           H  
ATOM   4189  HA  GLN A 266     -20.260  19.034  -8.523  1.00  7.02           H  
ATOM   4190 1HB  GLN A 266     -21.384  18.092 -10.505  1.00 10.53           H  
ATOM   4191 2HB  GLN A 266     -20.391  19.092 -11.556  1.00 10.53           H  
ATOM   4192 1HG  GLN A 266     -18.385  17.919 -10.885  1.00 10.53           H  
ATOM   4193 2HG  GLN A 266     -19.333  16.916  -9.753  1.00 10.53           H  
ATOM   4194 1HE2 GLN A 266     -18.832  14.995 -12.911  1.00 10.53           H  
ATOM   4195 2HE2 GLN A 266     -17.796  15.694 -11.714  1.00 10.53           H  
ATOM   4196  N   PHE A 267     -18.583  21.015 -10.554  1.00  4.82           N  
ATOM   4197  CA  PHE A 267     -17.274  21.602 -10.788  1.00  5.19           C  
ATOM   4198  C   PHE A 267     -17.152  22.998 -10.206  1.00  5.49           C  
ATOM   4199  O   PHE A 267     -16.261  23.754 -10.588  1.00  6.17           O  
ATOM   4200  CB  PHE A 267     -17.006  21.679 -12.278  1.00  7.79           C  
ATOM   4201  CG  PHE A 267     -17.019  20.337 -12.922  1.00  7.79           C  
ATOM   4202  CD1 PHE A 267     -18.024  20.009 -13.815  1.00  7.79           C  
ATOM   4203  CD2 PHE A 267     -16.049  19.392 -12.621  1.00  7.79           C  
ATOM   4204  CE1 PHE A 267     -18.060  18.766 -14.406  1.00  7.79           C  
ATOM   4205  CE2 PHE A 267     -16.083  18.148 -13.210  1.00  7.79           C  
ATOM   4206  CZ  PHE A 267     -17.090  17.838 -14.101  1.00  7.79           C  
ATOM   4207  H   PHE A 267     -19.348  21.282 -11.160  1.00  5.78           H  
ATOM   4208  HA  PHE A 267     -16.524  20.964 -10.333  1.00  6.23           H  
ATOM   4209 1HB  PHE A 267     -17.766  22.296 -12.756  1.00  9.34           H  
ATOM   4210 2HB  PHE A 267     -16.036  22.141 -12.460  1.00  9.34           H  
ATOM   4211  HD1 PHE A 267     -18.791  20.748 -14.048  1.00  9.34           H  
ATOM   4212  HD2 PHE A 267     -15.259  19.641 -11.911  1.00  9.34           H  
ATOM   4213  HE1 PHE A 267     -18.855  18.515 -15.108  1.00  9.34           H  
ATOM   4214  HE2 PHE A 267     -15.323  17.409 -12.971  1.00  9.34           H  
ATOM   4215  HZ  PHE A 267     -17.122  16.852 -14.563  1.00  9.34           H  
ATOM   4216  N   TYR A 268     -18.043  23.363  -9.291  1.00  5.95           N  
ATOM   4217  CA  TYR A 268     -18.025  24.710  -8.749  1.00  6.82           C  
ATOM   4218  C   TYR A 268     -16.704  25.013  -8.065  1.00 11.10           C  
ATOM   4219  O   TYR A 268     -16.250  24.264  -7.197  1.00 19.00           O  
ATOM   4220  CB  TYR A 268     -19.175  24.894  -7.775  1.00 10.23           C  
ATOM   4221  CG  TYR A 268     -19.231  26.268  -7.169  1.00 10.23           C  
ATOM   4222  CD1 TYR A 268     -19.939  27.302  -7.764  1.00 10.23           C  
ATOM   4223  CD2 TYR A 268     -18.534  26.486  -6.002  1.00 10.23           C  
ATOM   4224  CE1 TYR A 268     -19.954  28.544  -7.155  1.00 10.23           C  
ATOM   4225  CE2 TYR A 268     -18.540  27.721  -5.405  1.00 10.23           C  
ATOM   4226  CZ  TYR A 268     -19.253  28.746  -5.974  1.00 10.23           C  
ATOM   4227  OH  TYR A 268     -19.277  29.977  -5.375  1.00 10.23           O  
ATOM   4228  H   TYR A 268     -18.753  22.725  -8.955  1.00  7.14           H  
ATOM   4229  HA  TYR A 268     -18.140  25.418  -9.565  1.00  8.18           H  
ATOM   4230 1HB  TYR A 268     -20.121  24.706  -8.284  1.00 12.28           H  
ATOM   4231 2HB  TYR A 268     -19.085  24.170  -6.966  1.00 12.28           H  
ATOM   4232  HD1 TYR A 268     -20.486  27.136  -8.693  1.00 12.28           H  
ATOM   4233  HD2 TYR A 268     -17.978  25.665  -5.561  1.00 12.28           H  
ATOM   4234  HE1 TYR A 268     -20.513  29.364  -7.596  1.00 12.28           H  
ATOM   4235  HE2 TYR A 268     -17.987  27.882  -4.481  1.00 12.28           H  
ATOM   4236  HH  TYR A 268     -18.597  30.028  -4.693  1.00 12.28           H  
ATOM   4237  N   SER A 269     -16.099  26.130  -8.447  1.00 10.12           N  
ATOM   4238  CA  SER A 269     -14.821  26.537  -7.899  1.00 16.60           C  
ATOM   4239  C   SER A 269     -14.921  27.781  -7.047  1.00 18.96           C  
ATOM   4240  O   SER A 269     -14.561  27.756  -5.867  1.00 27.15           O  
ATOM   4241  CB  SER A 269     -13.850  26.797  -9.014  1.00 24.90           C  
ATOM   4242  OG  SER A 269     -12.613  27.219  -8.509  1.00 24.90           O  
ATOM   4243  H   SER A 269     -16.513  26.705  -9.169  1.00 12.14           H  
ATOM   4244  HA  SER A 269     -14.438  25.727  -7.277  1.00 19.92           H  
ATOM   4245 1HB  SER A 269     -13.734  25.885  -9.586  1.00 29.88           H  
ATOM   4246 2HB  SER A 269     -14.252  27.555  -9.683  1.00 29.88           H  
ATOM   4247  HG  SER A 269     -12.793  28.024  -8.017  1.00 29.88           H  
ATOM   4248  N   SER A 270     -15.363  28.880  -7.653  1.00 15.80           N  
ATOM   4249  CA  SER A 270     -15.459  30.115  -6.894  1.00 18.24           C  
ATOM   4250  C   SER A 270     -16.493  31.091  -7.445  1.00 13.24           C  
ATOM   4251  O   SER A 270     -17.270  30.742  -8.337  1.00 11.44           O  
ATOM   4252  CB  SER A 270     -14.102  30.792  -6.816  1.00 27.36           C  
ATOM   4253  OG  SER A 270     -14.127  31.845  -5.890  1.00 27.36           O  
ATOM   4254  H   SER A 270     -15.657  28.841  -8.626  1.00 18.96           H  
ATOM   4255  HA  SER A 270     -15.760  29.841  -5.894  1.00 21.89           H  
ATOM   4256 1HB  SER A 270     -13.349  30.061  -6.520  1.00 32.83           H  
ATOM   4257 2HB  SER A 270     -13.818  31.170  -7.801  1.00 32.83           H  
ATOM   4258  HG  SER A 270     -14.593  31.509  -5.116  1.00 32.83           H  
ATOM   4259  N   ASP A 271     -16.504  32.307  -6.872  1.00 15.97           N  
ATOM   4260  CA  ASP A 271     -17.452  33.369  -7.219  1.00 11.66           C  
ATOM   4261  C   ASP A 271     -18.829  33.002  -6.621  1.00  9.29           C  
ATOM   4262  O   ASP A 271     -18.866  32.245  -5.654  1.00 21.65           O  
ATOM   4263  CB  ASP A 271     -17.435  33.673  -8.724  1.00 17.49           C  
ATOM   4264  CG  ASP A 271     -16.142  34.348  -9.167  1.00 17.49           C  
ATOM   4265  OD1 ASP A 271     -15.392  34.765  -8.317  1.00 17.49           O  
ATOM   4266  OD2 ASP A 271     -15.933  34.469 -10.351  1.00 17.49           O  
ATOM   4267  H   ASP A 271     -15.813  32.490  -6.161  1.00 19.16           H  
ATOM   4268  HA  ASP A 271     -17.122  34.287  -6.733  1.00 13.99           H  
ATOM   4269 1HB  ASP A 271     -17.515  32.764  -9.297  1.00 20.99           H  
ATOM   4270 2HB  ASP A 271     -18.270  34.317  -8.982  1.00 20.99           H  
ATOM   4271  N   VAL A 272     -19.937  33.599  -7.077  1.00  7.73           N  
ATOM   4272  CA  VAL A 272     -21.225  33.331  -6.405  1.00  6.05           C  
ATOM   4273  C   VAL A 272     -22.227  32.571  -7.293  1.00  5.39           C  
ATOM   4274  O   VAL A 272     -22.606  33.046  -8.361  1.00  6.70           O  
ATOM   4275  CB  VAL A 272     -21.851  34.652  -5.917  1.00  9.07           C  
ATOM   4276  CG1 VAL A 272     -23.171  34.370  -5.243  1.00  9.07           C  
ATOM   4277  CG2 VAL A 272     -20.906  35.347  -4.951  1.00  9.07           C  
ATOM   4278  H   VAL A 272     -19.909  34.192  -7.899  1.00  9.28           H  
ATOM   4279  HA  VAL A 272     -21.023  32.721  -5.525  1.00  7.26           H  
ATOM   4280  HB  VAL A 272     -22.045  35.297  -6.774  1.00 10.89           H  
ATOM   4281 1HG1 VAL A 272     -23.620  35.306  -4.910  1.00 10.89           H  
ATOM   4282 2HG1 VAL A 272     -23.834  33.877  -5.951  1.00 10.89           H  
ATOM   4283 3HG1 VAL A 272     -23.010  33.720  -4.383  1.00 10.89           H  
ATOM   4284 1HG2 VAL A 272     -21.355  36.278  -4.612  1.00 10.89           H  
ATOM   4285 2HG2 VAL A 272     -20.724  34.700  -4.095  1.00 10.89           H  
ATOM   4286 3HG2 VAL A 272     -19.964  35.557  -5.455  1.00 10.89           H  
ATOM   4287  N   PHE A 273     -22.647  31.383  -6.842  1.00  5.57           N  
ATOM   4288  CA  PHE A 273     -23.529  30.509  -7.639  1.00  6.09           C  
ATOM   4289  C   PHE A 273     -24.927  31.044  -7.939  1.00 10.27           C  
ATOM   4290  O   PHE A 273     -25.609  31.570  -7.061  1.00 21.05           O  
ATOM   4291  CB  PHE A 273     -23.680  29.125  -7.020  1.00  9.13           C  
ATOM   4292  CG  PHE A 273     -24.503  28.232  -7.905  1.00  9.13           C  
ATOM   4293  CD1 PHE A 273     -23.947  27.712  -9.061  1.00  9.13           C  
ATOM   4294  CD2 PHE A 273     -25.828  27.930  -7.611  1.00  9.13           C  
ATOM   4295  CE1 PHE A 273     -24.694  26.918  -9.900  1.00  9.13           C  
ATOM   4296  CE2 PHE A 273     -26.576  27.129  -8.453  1.00  9.13           C  
ATOM   4297  CZ  PHE A 273     -26.006  26.624  -9.602  1.00  9.13           C  
ATOM   4298  H   PHE A 273     -22.329  31.071  -5.932  1.00  6.68           H  
ATOM   4299  HA  PHE A 273     -23.043  30.359  -8.599  1.00  7.31           H  
ATOM   4300 1HB  PHE A 273     -22.707  28.665  -6.868  1.00 10.96           H  
ATOM   4301 2HB  PHE A 273     -24.170  29.202  -6.053  1.00 10.96           H  
ATOM   4302  HD1 PHE A 273     -22.910  27.944  -9.307  1.00 10.96           H  
ATOM   4303  HD2 PHE A 273     -26.283  28.334  -6.709  1.00 10.96           H  
ATOM   4304  HE1 PHE A 273     -24.240  26.526 -10.803  1.00 10.96           H  
ATOM   4305  HE2 PHE A 273     -27.615  26.901  -8.213  1.00 10.96           H  
ATOM   4306  HZ  PHE A 273     -26.591  25.995 -10.269  1.00 10.96           H  
ATOM   4307  N   THR A 274     -25.354  30.890  -9.198  1.00 21.73           N  
ATOM   4308  CA  THR A 274     -26.692  31.291  -9.634  1.00 33.82           C  
ATOM   4309  C   THR A 274     -27.452  30.150 -10.346  1.00 14.43           C  
ATOM   4310  O   THR A 274     -28.480  29.675  -9.859  1.00 30.17           O  
ATOM   4311  CB  THR A 274     -26.609  32.523 -10.558  1.00 50.73           C  
ATOM   4312  OG1 THR A 274     -26.002  33.606  -9.847  1.00 50.73           O  
ATOM   4313  CG2 THR A 274     -27.991  32.953 -11.014  1.00 50.73           C  
ATOM   4314  H   THR A 274     -24.734  30.460  -9.868  1.00 26.08           H  
ATOM   4315  HA  THR A 274     -27.269  31.569  -8.753  1.00 40.58           H  
ATOM   4316  HB  THR A 274     -26.001  32.285 -11.430  1.00 60.88           H  
ATOM   4317  HG1 THR A 274     -26.508  33.789  -9.052  1.00 60.88           H  
ATOM   4318 1HG2 THR A 274     -27.904  33.828 -11.660  1.00 60.88           H  
ATOM   4319 2HG2 THR A 274     -28.462  32.146 -11.567  1.00 60.88           H  
ATOM   4320 3HG2 THR A 274     -28.599  33.204 -10.146  1.00 60.88           H  
ATOM   4321  N   ARG A 275     -26.939  29.733 -11.506  1.00 17.59           N  
ATOM   4322  CA  ARG A 275     -27.535  28.680 -12.346  1.00 28.71           C  
ATOM   4323  C   ARG A 275     -26.473  27.841 -13.067  1.00 41.36           C  
ATOM   4324  O   ARG A 275     -26.040  28.382 -14.086  1.00101.59           O  
ATOM   4325  CB  ARG A 275     -28.456  29.313 -13.402  1.00 43.06           C  
ATOM   4326  CG  ARG A 275     -29.771  29.877 -12.902  1.00 43.06           C  
ATOM   4327  CD  ARG A 275     -30.670  28.776 -12.495  1.00 43.06           C  
ATOM   4328  NE  ARG A 275     -31.986  29.241 -12.119  1.00 43.06           N  
ATOM   4329  CZ  ARG A 275     -32.319  29.686 -10.894  1.00 43.06           C  
ATOM   4330  NH1 ARG A 275     -31.418  29.754  -9.939  1.00 43.06           N  
ATOM   4331  NH2 ARG A 275     -33.563  30.053 -10.653  1.00 43.06           N  
ATOM   4332  H   ARG A 275     -26.092  30.169 -11.835  1.00 21.11           H  
ATOM   4333  HA  ARG A 275     -28.125  28.029 -11.703  1.00 34.45           H  
ATOM   4334 1HB  ARG A 275     -27.927  30.141 -13.870  1.00 51.68           H  
ATOM   4335 2HB  ARG A 275     -28.679  28.596 -14.190  1.00 51.68           H  
ATOM   4336 1HG  ARG A 275     -29.614  30.518 -12.039  1.00 51.68           H  
ATOM   4337 2HG  ARG A 275     -30.254  30.447 -13.695  1.00 51.68           H  
ATOM   4338 1HD  ARG A 275     -30.782  28.077 -13.325  1.00 51.68           H  
ATOM   4339 2HD  ARG A 275     -30.237  28.256 -11.642  1.00 51.68           H  
ATOM   4340  HE  ARG A 275     -32.715  29.204 -12.819  1.00 51.68           H  
ATOM   4341 1HH1 ARG A 275     -30.455  29.487 -10.112  1.00 51.68           H  
ATOM   4342 2HH1 ARG A 275     -31.686  30.086  -9.025  1.00 51.68           H  
ATOM   4343 1HH2 ARG A 275     -34.258  30.003 -11.386  1.00 51.68           H  
ATOM   4344 2HH2 ARG A 275     -33.823  30.385  -9.734  1.00 51.68           H  
ATOM   4345  N   ARG A 276     -26.733  26.517 -13.138  1.00 36.42           N  
ATOM   4346  CA  ARG A 276     -28.095  25.986 -13.304  1.00 30.55           C  
ATOM   4347  C   ARG A 276     -28.467  24.959 -12.245  1.00 23.81           C  
ATOM   4348  O   ARG A 276     -27.681  24.066 -11.921  1.00 48.74           O  
ATOM   4349  CB  ARG A 276     -28.262  25.343 -14.671  1.00 45.83           C  
ATOM   4350  CG  ARG A 276     -29.664  24.827 -14.942  1.00 45.83           C  
ATOM   4351  CD  ARG A 276     -29.808  24.224 -16.290  1.00 45.83           C  
ATOM   4352  NE  ARG A 276     -31.190  23.840 -16.532  1.00 45.83           N  
ATOM   4353  CZ  ARG A 276     -31.754  22.697 -16.093  1.00 45.83           C  
ATOM   4354  NH1 ARG A 276     -31.065  21.827 -15.392  1.00 45.83           N  
ATOM   4355  NH2 ARG A 276     -33.020  22.435 -16.344  1.00 45.83           N  
ATOM   4356  H   ARG A 276     -26.222  25.966 -12.457  1.00 43.70           H  
ATOM   4357  HA  ARG A 276     -28.810  26.789 -13.233  1.00 36.66           H  
ATOM   4358 1HB  ARG A 276     -28.007  26.059 -15.448  1.00 54.99           H  
ATOM   4359 2HB  ARG A 276     -27.574  24.501 -14.754  1.00 54.99           H  
ATOM   4360 1HG  ARG A 276     -29.913  24.054 -14.211  1.00 54.99           H  
ATOM   4361 2HG  ARG A 276     -30.378  25.648 -14.856  1.00 54.99           H  
ATOM   4362 1HD  ARG A 276     -29.522  24.950 -17.046  1.00 54.99           H  
ATOM   4363 2HD  ARG A 276     -29.176  23.335 -16.383  1.00 54.99           H  
ATOM   4364  HE  ARG A 276     -31.774  24.474 -17.062  1.00 54.99           H  
ATOM   4365 1HH1 ARG A 276     -30.095  21.996 -15.169  1.00 54.99           H  
ATOM   4366 2HH1 ARG A 276     -31.532  20.988 -15.060  1.00 54.99           H  
ATOM   4367 1HH2 ARG A 276     -33.588  23.080 -16.872  1.00 54.99           H  
ATOM   4368 2HH2 ARG A 276     -33.415  21.577 -15.977  1.00 54.99           H  
ATOM   4369  N   CYS A 277     -29.683  25.080 -11.722  1.00 17.08           N  
ATOM   4370  CA  CYS A 277     -30.195  24.136 -10.737  1.00 19.11           C  
ATOM   4371  C   CYS A 277     -31.702  23.939 -10.893  1.00 14.79           C  
ATOM   4372  O   CYS A 277     -32.385  24.748 -11.522  1.00 22.45           O  
ATOM   4373  CB  CYS A 277     -29.898  24.632  -9.324  1.00 28.66           C  
ATOM   4374  SG  CYS A 277     -30.707  26.199  -8.924  1.00 28.66           S  
ATOM   4375  H   CYS A 277     -30.275  25.839 -12.024  1.00 20.50           H  
ATOM   4376  HA  CYS A 277     -29.699  23.176 -10.884  1.00 22.93           H  
ATOM   4377 1HB  CYS A 277     -30.229  23.888  -8.602  1.00 34.40           H  
ATOM   4378 2HB  CYS A 277     -28.823  24.763  -9.198  1.00 34.40           H  
ATOM   4379  HG  CYS A 277     -30.048  26.929  -9.817  1.00 34.40           H  
ATOM   4380  N   GLU A 278     -32.210  22.863 -10.301  1.00 10.75           N  
ATOM   4381  CA  GLU A 278     -33.632  22.530 -10.327  1.00  8.52           C  
ATOM   4382  C   GLU A 278     -34.145  22.413  -8.894  1.00  6.81           C  
ATOM   4383  O   GLU A 278     -33.396  22.672  -7.957  1.00  7.78           O  
ATOM   4384  CB  GLU A 278     -33.871  21.248 -11.131  1.00 12.78           C  
ATOM   4385  CG  GLU A 278     -33.489  21.377 -12.605  1.00 12.78           C  
ATOM   4386  CD  GLU A 278     -33.758  20.139 -13.409  1.00 12.78           C  
ATOM   4387  OE1 GLU A 278     -34.334  19.218 -12.885  1.00 12.78           O  
ATOM   4388  OE2 GLU A 278     -33.371  20.108 -14.558  1.00 12.78           O  
ATOM   4389  H   GLU A 278     -31.582  22.241  -9.808  1.00 12.90           H  
ATOM   4390  HA  GLU A 278     -34.175  23.340 -10.813  1.00 10.22           H  
ATOM   4391 1HB  GLU A 278     -33.283  20.433 -10.710  1.00 15.34           H  
ATOM   4392 2HB  GLU A 278     -34.919  20.961 -11.077  1.00 15.34           H  
ATOM   4393 1HG  GLU A 278     -34.050  22.203 -13.039  1.00 15.34           H  
ATOM   4394 2HG  GLU A 278     -32.429  21.619 -12.676  1.00 15.34           H  
ATOM   4395  N   THR A 279     -35.418  22.061  -8.715  1.00  7.79           N  
ATOM   4396  CA  THR A 279     -35.980  21.988  -7.365  1.00  8.98           C  
ATOM   4397  C   THR A 279     -35.915  20.602  -6.712  1.00 11.58           C  
ATOM   4398  O   THR A 279     -36.069  20.487  -5.499  1.00 20.10           O  
ATOM   4399  CB  THR A 279     -37.445  22.459  -7.363  1.00 13.47           C  
ATOM   4400  OG1 THR A 279     -38.225  21.606  -8.211  1.00 13.47           O  
ATOM   4401  CG2 THR A 279     -37.537  23.893  -7.857  1.00 13.47           C  
ATOM   4402  H   THR A 279     -36.002  21.856  -9.513  1.00  9.35           H  
ATOM   4403  HA  THR A 279     -35.412  22.671  -6.737  1.00 10.78           H  
ATOM   4404  HB  THR A 279     -37.839  22.404  -6.349  1.00 16.16           H  
ATOM   4405  HG1 THR A 279     -38.190  20.704  -7.879  1.00 16.16           H  
ATOM   4406 1HG2 THR A 279     -38.578  24.215  -7.846  1.00 16.16           H  
ATOM   4407 2HG2 THR A 279     -36.949  24.540  -7.207  1.00 16.16           H  
ATOM   4408 3HG2 THR A 279     -37.150  23.952  -8.874  1.00 16.16           H  
ATOM   4409  N   GLU A 280     -35.692  19.556  -7.504  1.00 10.74           N  
ATOM   4410  CA  GLU A 280     -35.607  18.188  -6.971  1.00 14.80           C  
ATOM   4411  C   GLU A 280     -34.349  17.957  -6.133  1.00 15.87           C  
ATOM   4412  O   GLU A 280     -33.359  17.425  -6.626  1.00 37.95           O  
ATOM   4413  CB  GLU A 280     -35.662  17.175  -8.112  1.00 22.20           C  
ATOM   4414  CG  GLU A 280     -37.026  17.080  -8.785  1.00 22.20           C  
ATOM   4415  CD  GLU A 280     -38.067  16.449  -7.892  1.00 22.20           C  
ATOM   4416  OE1 GLU A 280     -37.695  15.715  -7.007  1.00 22.20           O  
ATOM   4417  OE2 GLU A 280     -39.233  16.698  -8.091  1.00 22.20           O  
ATOM   4418  H   GLU A 280     -35.575  19.701  -8.495  1.00 12.89           H  
ATOM   4419  HA  GLU A 280     -36.469  18.020  -6.331  1.00 17.76           H  
ATOM   4420 1HB  GLU A 280     -34.930  17.443  -8.875  1.00 26.64           H  
ATOM   4421 2HB  GLU A 280     -35.399  16.186  -7.737  1.00 26.64           H  
ATOM   4422 1HG  GLU A 280     -37.355  18.082  -9.057  1.00 26.64           H  
ATOM   4423 2HG  GLU A 280     -36.932  16.496  -9.700  1.00 26.64           H  
ATOM   4424  N   MET A 281     -34.407  18.380  -4.866  1.00 16.87           N  
ATOM   4425  CA  MET A 281     -33.276  18.276  -3.944  1.00 17.69           C  
ATOM   4426  C   MET A 281     -32.661  16.885  -3.863  1.00 17.76           C  
ATOM   4427  O   MET A 281     -33.366  15.879  -3.772  1.00 22.98           O  
ATOM   4428  CB  MET A 281     -33.709  18.700  -2.546  1.00 26.54           C  
ATOM   4429  CG  MET A 281     -34.741  17.784  -1.899  1.00 26.54           C  
ATOM   4430  SD  MET A 281     -35.260  18.354  -0.265  1.00 26.54           S  
ATOM   4431  CE  MET A 281     -36.475  17.118   0.183  1.00 26.54           C  
ATOM   4432  H   MET A 281     -35.262  18.821  -4.557  1.00 20.24           H  
ATOM   4433  HA  MET A 281     -32.505  18.950  -4.294  1.00 21.23           H  
ATOM   4434 1HB  MET A 281     -32.838  18.729  -1.897  1.00 31.84           H  
ATOM   4435 2HB  MET A 281     -34.127  19.707  -2.583  1.00 31.84           H  
ATOM   4436 1HG  MET A 281     -35.620  17.717  -2.538  1.00 31.84           H  
ATOM   4437 2HG  MET A 281     -34.321  16.783  -1.796  1.00 31.84           H  
ATOM   4438 1HE  MET A 281     -36.875  17.343   1.172  1.00 31.84           H  
ATOM   4439 2HE  MET A 281     -37.285  17.124  -0.547  1.00 31.84           H  
ATOM   4440 3HE  MET A 281     -36.008  16.134   0.196  1.00 31.84           H  
ATOM   4441  N   ASN A 282     -31.328  16.852  -3.863  1.00 16.17           N  
ATOM   4442  CA  ASN A 282     -30.555  15.616  -3.793  1.00 18.90           C  
ATOM   4443  C   ASN A 282     -29.274  15.731  -2.960  1.00 18.81           C  
ATOM   4444  O   ASN A 282     -28.526  14.759  -2.845  1.00 24.38           O  
ATOM   4445  CB  ASN A 282     -30.214  15.126  -5.195  1.00 28.35           C  
ATOM   4446  CG  ASN A 282     -31.392  14.567  -5.941  1.00 28.35           C  
ATOM   4447  OD1 ASN A 282     -32.002  13.589  -5.492  1.00 28.35           O  
ATOM   4448  ND2 ASN A 282     -31.716  15.152  -7.064  1.00 28.35           N  
ATOM   4449  H   ASN A 282     -30.825  17.728  -3.911  1.00 19.40           H  
ATOM   4450  HA  ASN A 282     -31.178  14.858  -3.312  1.00 22.68           H  
ATOM   4451 1HB  ASN A 282     -29.809  15.960  -5.771  1.00 34.02           H  
ATOM   4452 2HB  ASN A 282     -29.442  14.368  -5.149  1.00 34.02           H  
ATOM   4453 1HD2 ASN A 282     -32.494  14.818  -7.596  1.00 34.02           H  
ATOM   4454 2HD2 ASN A 282     -31.194  15.942  -7.387  1.00 34.02           H  
ATOM   4455  N   HIS A 283     -28.988  16.914  -2.412  1.00 16.40           N  
ATOM   4456  CA  HIS A 283     -27.729  17.123  -1.706  1.00 19.09           C  
ATOM   4457  C   HIS A 283     -27.821  17.843  -0.371  1.00 17.83           C  
ATOM   4458  O   HIS A 283     -28.697  18.672  -0.127  1.00 27.28           O  
ATOM   4459  CB  HIS A 283     -26.771  17.902  -2.604  1.00 28.63           C  
ATOM   4460  CG  HIS A 283     -26.406  17.136  -3.822  1.00 28.63           C  
ATOM   4461  ND1 HIS A 283     -27.163  17.144  -4.978  1.00 28.63           N  
ATOM   4462  CD2 HIS A 283     -25.372  16.302  -4.047  1.00 28.63           C  
ATOM   4463  CE1 HIS A 283     -26.602  16.327  -5.859  1.00 28.63           C  
ATOM   4464  NE2 HIS A 283     -25.516  15.811  -5.313  1.00 28.63           N  
ATOM   4465  H   HIS A 283     -29.615  17.693  -2.500  1.00 19.68           H  
ATOM   4466  HA  HIS A 283     -27.278  16.151  -1.506  1.00 22.91           H  
ATOM   4467 1HB  HIS A 283     -27.232  18.842  -2.908  1.00 34.36           H  
ATOM   4468 2HB  HIS A 283     -25.859  18.137  -2.056  1.00 34.36           H  
ATOM   4469  HD2 HIS A 283     -24.578  16.051  -3.343  1.00 34.36           H  
ATOM   4470  HE1 HIS A 283     -26.973  16.113  -6.860  1.00 34.36           H  
ATOM   4471  HE2 HIS A 283     -24.874  15.144  -5.722  1.00 34.36           H  
ATOM   4472  N   ALA A 284     -26.870  17.535   0.494  1.00 19.75           N  
ATOM   4473  CA  ALA A 284     -26.800  18.171   1.793  1.00 18.67           C  
ATOM   4474  C   ALA A 284     -25.503  18.936   1.950  1.00 17.44           C  
ATOM   4475  O   ALA A 284     -24.417  18.407   1.723  1.00 23.05           O  
ATOM   4476  CB  ALA A 284     -26.922  17.143   2.884  1.00 28.01           C  
ATOM   4477  H   ALA A 284     -26.177  16.845   0.243  1.00 23.70           H  
ATOM   4478  HA  ALA A 284     -27.623  18.880   1.873  1.00 22.40           H  
ATOM   4479 1HB  ALA A 284     -26.889  17.637   3.856  1.00 33.61           H  
ATOM   4480 2HB  ALA A 284     -27.865  16.610   2.777  1.00 33.61           H  
ATOM   4481 3HB  ALA A 284     -26.096  16.439   2.807  1.00 33.61           H  
ATOM   4482  N   VAL A 285     -25.622  20.186   2.342  1.00 14.69           N  
ATOM   4483  CA  VAL A 285     -24.465  21.033   2.579  1.00 13.76           C  
ATOM   4484  C   VAL A 285     -24.699  21.748   3.902  1.00 14.58           C  
ATOM   4485  O   VAL A 285     -25.815  21.719   4.427  1.00 17.79           O  
ATOM   4486  CB  VAL A 285     -24.243  22.031   1.416  1.00 20.64           C  
ATOM   4487  CG1 VAL A 285     -24.024  21.283   0.110  1.00 20.64           C  
ATOM   4488  CG2 VAL A 285     -25.425  22.944   1.273  1.00 20.64           C  
ATOM   4489  H   VAL A 285     -26.548  20.548   2.513  1.00 17.63           H  
ATOM   4490  HA  VAL A 285     -23.577  20.408   2.670  1.00 16.51           H  
ATOM   4491  HB  VAL A 285     -23.345  22.614   1.619  1.00 24.77           H  
ATOM   4492 1HG1 VAL A 285     -23.846  22.001  -0.693  1.00 24.77           H  
ATOM   4493 2HG1 VAL A 285     -23.161  20.624   0.205  1.00 24.77           H  
ATOM   4494 3HG1 VAL A 285     -24.907  20.692  -0.132  1.00 24.77           H  
ATOM   4495 1HG2 VAL A 285     -25.250  23.639   0.457  1.00 24.77           H  
ATOM   4496 2HG2 VAL A 285     -26.305  22.346   1.053  1.00 24.77           H  
ATOM   4497 3HG2 VAL A 285     -25.572  23.498   2.197  1.00 24.77           H  
ATOM   4498  N   VAL A 286     -23.661  22.373   4.457  1.00 16.32           N  
ATOM   4499  CA  VAL A 286     -23.785  23.059   5.745  1.00 20.47           C  
ATOM   4500  C   VAL A 286     -23.656  24.564   5.647  1.00 17.16           C  
ATOM   4501  O   VAL A 286     -22.542  25.078   5.593  1.00 18.02           O  
ATOM   4502  CB  VAL A 286     -22.682  22.600   6.709  1.00 30.70           C  
ATOM   4503  CG1 VAL A 286     -22.828  23.310   8.048  1.00 30.70           C  
ATOM   4504  CG2 VAL A 286     -22.735  21.109   6.870  1.00 30.70           C  
ATOM   4505  H   VAL A 286     -22.766  22.358   3.991  1.00 19.58           H  
ATOM   4506  HA  VAL A 286     -24.758  22.815   6.174  1.00 24.56           H  
ATOM   4507  HB  VAL A 286     -21.722  22.885   6.301  1.00 36.85           H  
ATOM   4508 1HG1 VAL A 286     -22.027  22.997   8.718  1.00 36.85           H  
ATOM   4509 2HG1 VAL A 286     -22.772  24.387   7.895  1.00 36.85           H  
ATOM   4510 3HG1 VAL A 286     -23.791  23.056   8.492  1.00 36.85           H  
ATOM   4511 1HG2 VAL A 286     -21.945  20.783   7.545  1.00 36.85           H  
ATOM   4512 2HG2 VAL A 286     -23.705  20.847   7.285  1.00 36.85           H  
ATOM   4513 3HG2 VAL A 286     -22.608  20.629   5.899  1.00 36.85           H  
ATOM   4514  N   PRO A 287     -24.757  25.305   5.667  1.00 20.03           N  
ATOM   4515  CA  PRO A 287     -24.723  26.749   5.623  1.00 19.64           C  
ATOM   4516  C   PRO A 287     -24.185  27.324   6.910  1.00 20.01           C  
ATOM   4517  O   PRO A 287     -24.919  27.550   7.870  1.00 32.80           O  
ATOM   4518  CB  PRO A 287     -26.153  27.139   5.342  1.00 29.46           C  
ATOM   4519  CG  PRO A 287     -26.682  26.010   4.544  1.00 29.46           C  
ATOM   4520  CD  PRO A 287     -25.999  24.792   5.074  1.00 29.46           C  
ATOM   4521  HA  PRO A 287     -24.089  27.049   4.781  1.00 23.57           H  
ATOM   4522 1HB  PRO A 287     -26.693  27.286   6.289  1.00 35.35           H  
ATOM   4523 2HB  PRO A 287     -26.173  28.093   4.805  1.00 35.35           H  
ATOM   4524 1HG  PRO A 287     -27.769  25.977   4.639  1.00 35.35           H  
ATOM   4525 2HG  PRO A 287     -26.466  26.176   3.479  1.00 35.35           H  
ATOM   4526 1HD  PRO A 287     -26.612  24.294   5.841  1.00 35.35           H  
ATOM   4527 2HD  PRO A 287     -25.773  24.133   4.235  1.00 35.35           H  
ATOM   4528  N   VAL A 288     -22.887  27.581   6.885  1.00 12.58           N  
ATOM   4529  CA  VAL A 288     -22.147  28.189   7.975  1.00 16.24           C  
ATOM   4530  C   VAL A 288     -22.607  29.614   8.221  1.00  9.16           C  
ATOM   4531  O   VAL A 288     -22.668  30.068   9.365  1.00 10.35           O  
ATOM   4532  CB  VAL A 288     -20.641  28.181   7.670  1.00 24.36           C  
ATOM   4533  CG1 VAL A 288     -19.891  28.993   8.717  1.00 24.36           C  
ATOM   4534  CG2 VAL A 288     -20.144  26.744   7.644  1.00 24.36           C  
ATOM   4535  H   VAL A 288     -22.396  27.326   6.037  1.00 15.10           H  
ATOM   4536  HA  VAL A 288     -22.322  27.605   8.878  1.00 19.49           H  
ATOM   4537  HB  VAL A 288     -20.465  28.647   6.700  1.00 29.23           H  
ATOM   4538 1HG1 VAL A 288     -18.826  28.987   8.485  1.00 29.23           H  
ATOM   4539 2HG1 VAL A 288     -20.257  30.019   8.709  1.00 29.23           H  
ATOM   4540 3HG1 VAL A 288     -20.048  28.563   9.701  1.00 29.23           H  
ATOM   4541 1HG2 VAL A 288     -19.079  26.732   7.419  1.00 29.23           H  
ATOM   4542 2HG2 VAL A 288     -20.315  26.280   8.615  1.00 29.23           H  
ATOM   4543 3HG2 VAL A 288     -20.682  26.187   6.878  1.00 29.23           H  
ATOM   4544  N   GLY A 289     -22.894  30.343   7.147  1.00  7.72           N  
ATOM   4545  CA  GLY A 289     -23.334  31.704   7.356  1.00  8.14           C  
ATOM   4546  C   GLY A 289     -23.999  32.409   6.175  1.00  5.75           C  
ATOM   4547  O   GLY A 289     -24.760  31.812   5.412  1.00  5.94           O  
ATOM   4548  H   GLY A 289     -22.818  29.946   6.218  1.00  9.26           H  
ATOM   4549 1HA  GLY A 289     -24.019  31.720   8.203  1.00  9.77           H  
ATOM   4550 2HA  GLY A 289     -22.467  32.269   7.658  1.00  9.77           H  
ATOM   4551  N   TYR A 290     -23.682  33.698   6.049  1.00  6.92           N  
ATOM   4552  CA  TYR A 290     -24.293  34.613   5.090  1.00  7.17           C  
ATOM   4553  C   TYR A 290     -23.412  35.828   4.800  1.00  6.38           C  
ATOM   4554  O   TYR A 290     -22.802  36.396   5.705  1.00  7.51           O  
ATOM   4555  CB  TYR A 290     -25.644  35.075   5.642  1.00 10.75           C  
ATOM   4556  CG  TYR A 290     -26.332  36.145   4.830  1.00 10.75           C  
ATOM   4557  CD1 TYR A 290     -27.054  35.820   3.692  1.00 10.75           C  
ATOM   4558  CD2 TYR A 290     -26.237  37.467   5.240  1.00 10.75           C  
ATOM   4559  CE1 TYR A 290     -27.680  36.816   2.967  1.00 10.75           C  
ATOM   4560  CE2 TYR A 290     -26.864  38.460   4.517  1.00 10.75           C  
ATOM   4561  CZ  TYR A 290     -27.583  38.139   3.387  1.00 10.75           C  
ATOM   4562  OH  TYR A 290     -28.215  39.131   2.679  1.00 10.75           O  
ATOM   4563  H   TYR A 290     -23.006  34.073   6.697  1.00  8.30           H  
ATOM   4564  HA  TYR A 290     -24.447  34.081   4.152  1.00  8.60           H  
ATOM   4565 1HB  TYR A 290     -26.316  34.217   5.707  1.00 12.91           H  
ATOM   4566 2HB  TYR A 290     -25.508  35.456   6.652  1.00 12.91           H  
ATOM   4567  HD1 TYR A 290     -27.129  34.781   3.370  1.00 12.91           H  
ATOM   4568  HD2 TYR A 290     -25.672  37.721   6.136  1.00 12.91           H  
ATOM   4569  HE1 TYR A 290     -28.250  36.562   2.074  1.00 12.91           H  
ATOM   4570  HE2 TYR A 290     -26.792  39.500   4.839  1.00 12.91           H  
ATOM   4571  HH  TYR A 290     -28.018  39.983   3.075  1.00 12.91           H  
ATOM   4572  N   GLY A 291     -23.350  36.244   3.540  1.00  7.12           N  
ATOM   4573  CA  GLY A 291     -22.542  37.407   3.207  1.00 10.98           C  
ATOM   4574  C   GLY A 291     -23.135  38.262   2.092  1.00 11.49           C  
ATOM   4575  O   GLY A 291     -24.132  37.905   1.462  1.00 12.29           O  
ATOM   4576  H   GLY A 291     -23.865  35.756   2.820  1.00  8.54           H  
ATOM   4577 1HA  GLY A 291     -22.415  38.021   4.099  1.00 13.18           H  
ATOM   4578 2HA  GLY A 291     -21.546  37.076   2.916  1.00 13.18           H  
ATOM   4579  N   VAL A 292     -22.498  39.410   1.862  1.00 16.64           N  
ATOM   4580  CA  VAL A 292     -22.898  40.349   0.817  1.00 19.90           C  
ATOM   4581  C   VAL A 292     -21.660  40.763   0.012  1.00 26.67           C  
ATOM   4582  O   VAL A 292     -20.625  41.086   0.598  1.00 36.57           O  
ATOM   4583  CB  VAL A 292     -23.577  41.602   1.422  1.00 29.85           C  
ATOM   4584  CG1 VAL A 292     -23.982  42.558   0.308  1.00 29.85           C  
ATOM   4585  CG2 VAL A 292     -24.788  41.196   2.255  1.00 29.85           C  
ATOM   4586  H   VAL A 292     -21.696  39.638   2.432  1.00 19.97           H  
ATOM   4587  HA  VAL A 292     -23.605  39.855   0.159  1.00 23.88           H  
ATOM   4588  HB  VAL A 292     -22.861  42.125   2.055  1.00 35.82           H  
ATOM   4589 1HG1 VAL A 292     -24.443  43.445   0.741  1.00 35.82           H  
ATOM   4590 2HG1 VAL A 292     -23.103  42.851  -0.262  1.00 35.82           H  
ATOM   4591 3HG1 VAL A 292     -24.696  42.065  -0.353  1.00 35.82           H  
ATOM   4592 1HG2 VAL A 292     -25.251  42.087   2.678  1.00 35.82           H  
ATOM   4593 2HG2 VAL A 292     -25.506  40.677   1.624  1.00 35.82           H  
ATOM   4594 3HG2 VAL A 292     -24.474  40.537   3.063  1.00 35.82           H  
ATOM   4595  N   THR A 293     -21.751  40.744  -1.322  1.00 30.85           N  
ATOM   4596  CA  THR A 293     -20.591  41.097  -2.147  1.00 45.28           C  
ATOM   4597  C   THR A 293     -20.492  42.595  -2.336  1.00 56.77           C  
ATOM   4598  O   THR A 293     -21.402  43.345  -1.989  1.00 57.34           O  
ATOM   4599  CB  THR A 293     -20.633  40.493  -3.567  1.00 67.92           C  
ATOM   4600  OG1 THR A 293     -21.675  41.120  -4.330  1.00 67.92           O  
ATOM   4601  CG2 THR A 293     -20.879  38.999  -3.512  1.00 67.92           C  
ATOM   4602  H   THR A 293     -22.621  40.465  -1.757  1.00 37.02           H  
ATOM   4603  HA  THR A 293     -19.686  40.754  -1.644  1.00 54.34           H  
ATOM   4604  HB  THR A 293     -19.680  40.670  -4.063  1.00 81.50           H  
ATOM   4605  HG1 THR A 293     -21.740  40.693  -5.190  1.00 81.50           H  
ATOM   4606 1HG2 THR A 293     -20.899  38.596  -4.525  1.00 81.50           H  
ATOM   4607 2HG2 THR A 293     -20.079  38.520  -2.947  1.00 81.50           H  
ATOM   4608 3HG2 THR A 293     -21.834  38.807  -3.027  1.00 81.50           H  
ATOM   4609  N   ASP A 294     -19.397  43.024  -2.952  1.00 74.60           N  
ATOM   4610  CA  ASP A 294     -19.173  44.433  -3.252  1.00 93.76           C  
ATOM   4611  C   ASP A 294     -20.170  44.979  -4.283  1.00 98.28           C  
ATOM   4612  O   ASP A 294     -20.308  46.195  -4.428  1.00117.76           O  
ATOM   4613  CB  ASP A 294     -17.747  44.644  -3.758  1.00140.64           C  
ATOM   4614  CG  ASP A 294     -16.704  44.468  -2.664  1.00140.64           C  
ATOM   4615  OD1 ASP A 294     -17.073  44.466  -1.513  1.00140.64           O  
ATOM   4616  OD2 ASP A 294     -15.549  44.337  -2.989  1.00140.64           O  
ATOM   4617  H   ASP A 294     -18.687  42.354  -3.212  1.00 89.52           H  
ATOM   4618  HA  ASP A 294     -19.299  45.000  -2.329  1.00112.51           H  
ATOM   4619 1HB  ASP A 294     -17.536  43.936  -4.559  1.00168.77           H  
ATOM   4620 2HB  ASP A 294     -17.653  45.647  -4.174  1.00168.77           H  
ATOM   4621  N   ASN A 295     -20.863  44.084  -4.998  1.00 88.34           N  
ATOM   4622  CA  ASN A 295     -21.861  44.485  -5.970  1.00 98.69           C  
ATOM   4623  C   ASN A 295     -23.275  44.374  -5.394  1.00 88.68           C  
ATOM   4624  O   ASN A 295     -24.256  44.515  -6.125  1.00102.00           O  
ATOM   4625  CB  ASN A 295     -21.732  43.656  -7.232  1.00148.03           C  
ATOM   4626  CG  ASN A 295     -20.462  43.950  -7.980  1.00148.03           C  
ATOM   4627  OD1 ASN A 295     -20.029  45.106  -8.062  1.00148.03           O  
ATOM   4628  ND2 ASN A 295     -19.858  42.929  -8.532  1.00148.03           N  
ATOM   4629  H   ASN A 295     -20.724  43.093  -4.856  1.00106.01           H  
ATOM   4630  HA  ASN A 295     -21.698  45.533  -6.226  1.00118.43           H  
ATOM   4631 1HB  ASN A 295     -21.752  42.595  -6.977  1.00177.64           H  
ATOM   4632 2HB  ASN A 295     -22.579  43.853  -7.888  1.00177.64           H  
ATOM   4633 1HD2 ASN A 295     -19.010  43.065  -9.044  1.00177.64           H  
ATOM   4634 2HD2 ASN A 295     -20.246  42.012  -8.442  1.00177.64           H  
ATOM   4635  N   GLY A 296     -23.382  44.136  -4.080  1.00 73.09           N  
ATOM   4636  CA  GLY A 296     -24.679  44.030  -3.431  1.00 72.78           C  
ATOM   4637  C   GLY A 296     -25.331  42.653  -3.573  1.00 60.04           C  
ATOM   4638  O   GLY A 296     -26.538  42.523  -3.365  1.00 71.73           O  
ATOM   4639  H   GLY A 296     -22.562  44.021  -3.503  1.00 87.71           H  
ATOM   4640 1HA  GLY A 296     -24.565  44.266  -2.373  1.00 87.34           H  
ATOM   4641 2HA  GLY A 296     -25.345  44.786  -3.846  1.00 87.34           H  
ATOM   4642  N   THR A 297     -24.559  41.626  -3.943  1.00 46.16           N  
ATOM   4643  CA  THR A 297     -25.151  40.301  -4.098  1.00 40.89           C  
ATOM   4644  C   THR A 297     -25.248  39.607  -2.758  1.00 26.69           C  
ATOM   4645  O   THR A 297     -24.270  39.513  -2.021  1.00 21.88           O  
ATOM   4646  CB  THR A 297     -24.347  39.411  -5.069  1.00 61.34           C  
ATOM   4647  OG1 THR A 297     -24.325  40.009  -6.372  1.00 61.34           O  
ATOM   4648  CG2 THR A 297     -24.959  38.018  -5.153  1.00 61.34           C  
ATOM   4649  H   THR A 297     -23.566  41.740  -4.099  1.00 55.39           H  
ATOM   4650  HA  THR A 297     -26.160  40.416  -4.493  1.00 49.07           H  
ATOM   4651  HB  THR A 297     -23.328  39.319  -4.712  1.00 73.60           H  
ATOM   4652  HG1 THR A 297     -25.225  40.126  -6.685  1.00 73.60           H  
ATOM   4653 1HG2 THR A 297     -24.374  37.405  -5.837  1.00 73.60           H  
ATOM   4654 2HG2 THR A 297     -24.959  37.559  -4.165  1.00 73.60           H  
ATOM   4655 3HG2 THR A 297     -25.982  38.092  -5.518  1.00 73.60           H  
ATOM   4656  N   ASN A 298     -26.435  39.116  -2.442  1.00 26.31           N  
ATOM   4657  CA  ASN A 298     -26.646  38.439  -1.178  1.00 19.92           C  
ATOM   4658  C   ASN A 298     -26.442  36.949  -1.390  1.00 15.56           C  
ATOM   4659  O   ASN A 298     -26.980  36.386  -2.345  1.00 19.61           O  
ATOM   4660  CB  ASN A 298     -28.038  38.732  -0.660  1.00 29.88           C  
ATOM   4661  CG  ASN A 298     -28.263  40.197  -0.388  1.00 29.88           C  
ATOM   4662  OD1 ASN A 298     -27.383  40.906   0.111  1.00 29.88           O  
ATOM   4663  ND2 ASN A 298     -29.439  40.669  -0.716  1.00 29.88           N  
ATOM   4664  H   ASN A 298     -27.206  39.219  -3.088  1.00 31.57           H  
ATOM   4665  HA  ASN A 298     -25.905  38.782  -0.455  1.00 23.90           H  
ATOM   4666 1HB  ASN A 298     -28.776  38.394  -1.389  1.00 35.86           H  
ATOM   4667 2HB  ASN A 298     -28.210  38.173   0.258  1.00 35.86           H  
ATOM   4668 1HD2 ASN A 298     -29.651  41.635  -0.562  1.00 35.86           H  
ATOM   4669 2HD2 ASN A 298     -30.125  40.064  -1.118  1.00 35.86           H  
ATOM   4670  N   TYR A 299     -25.671  36.315  -0.511  1.00 12.19           N  
ATOM   4671  CA  TYR A 299     -25.378  34.903  -0.683  1.00 13.80           C  
ATOM   4672  C   TYR A 299     -25.193  34.150   0.626  1.00  8.15           C  
ATOM   4673  O   TYR A 299     -24.932  34.737   1.672  1.00  5.61           O  
ATOM   4674  CB  TYR A 299     -24.111  34.740  -1.529  1.00 20.70           C  
ATOM   4675  CG  TYR A 299     -22.855  35.284  -0.887  1.00 20.70           C  
ATOM   4676  CD1 TYR A 299     -22.119  34.479  -0.034  1.00 20.70           C  
ATOM   4677  CD2 TYR A 299     -22.421  36.568  -1.169  1.00 20.70           C  
ATOM   4678  CE1 TYR A 299     -20.958  34.951   0.542  1.00 20.70           C  
ATOM   4679  CE2 TYR A 299     -21.256  37.038  -0.594  1.00 20.70           C  
ATOM   4680  CZ  TYR A 299     -20.527  36.237   0.258  1.00 20.70           C  
ATOM   4681  OH  TYR A 299     -19.365  36.710   0.828  1.00 20.70           O  
ATOM   4682  H   TYR A 299     -25.258  36.825   0.261  1.00 14.63           H  
ATOM   4683  HA  TYR A 299     -26.217  34.447  -1.206  1.00 16.56           H  
ATOM   4684 1HB  TYR A 299     -23.940  33.686  -1.733  1.00 24.84           H  
ATOM   4685 2HB  TYR A 299     -24.247  35.241  -2.487  1.00 24.84           H  
ATOM   4686  HD1 TYR A 299     -22.456  33.468   0.181  1.00 24.84           H  
ATOM   4687  HD2 TYR A 299     -22.993  37.203  -1.846  1.00 24.84           H  
ATOM   4688  HE1 TYR A 299     -20.383  34.314   1.212  1.00 24.84           H  
ATOM   4689  HE2 TYR A 299     -20.908  38.046  -0.812  1.00 24.84           H  
ATOM   4690  HH  TYR A 299     -19.203  37.607   0.526  1.00 24.84           H  
ATOM   4691  N   GLY A 300     -25.299  32.830   0.555  1.00  9.49           N  
ATOM   4692  CA  GLY A 300     -25.106  31.994   1.727  1.00  7.20           C  
ATOM   4693  C   GLY A 300     -23.718  31.378   1.701  1.00  6.86           C  
ATOM   4694  O   GLY A 300     -23.135  31.192   0.635  1.00 11.98           O  
ATOM   4695  H   GLY A 300     -25.519  32.403  -0.333  1.00 11.39           H  
ATOM   4696 1HA  GLY A 300     -25.231  32.588   2.631  1.00  8.64           H  
ATOM   4697 2HA  GLY A 300     -25.859  31.208   1.746  1.00  8.64           H  
ATOM   4698  N   ILE A 301     -23.202  31.049   2.881  1.00  4.40           N  
ATOM   4699  CA  ILE A 301     -21.873  30.449   3.032  1.00  4.77           C  
ATOM   4700  C   ILE A 301     -21.999  28.998   3.473  1.00  4.92           C  
ATOM   4701  O   ILE A 301     -22.491  28.748   4.570  1.00  5.55           O  
ATOM   4702  CB  ILE A 301     -21.045  31.229   4.066  1.00  7.15           C  
ATOM   4703  CG1 ILE A 301     -20.879  32.682   3.615  1.00  7.15           C  
ATOM   4704  CG2 ILE A 301     -19.699  30.562   4.275  1.00  7.15           C  
ATOM   4705  CD1 ILE A 301     -20.277  33.580   4.672  1.00  7.15           C  
ATOM   4706  H   ILE A 301     -23.752  31.235   3.711  1.00  5.28           H  
ATOM   4707  HA  ILE A 301     -21.359  30.482   2.075  1.00  5.72           H  
ATOM   4708  HB  ILE A 301     -21.577  31.248   5.012  1.00  8.59           H  
ATOM   4709 1HG1 ILE A 301     -20.238  32.708   2.735  1.00  8.59           H  
ATOM   4710 2HG1 ILE A 301     -21.854  33.084   3.342  1.00  8.59           H  
ATOM   4711 1HG2 ILE A 301     -19.128  31.116   5.020  1.00  8.59           H  
ATOM   4712 2HG2 ILE A 301     -19.849  29.540   4.619  1.00  8.59           H  
ATOM   4713 3HG2 ILE A 301     -19.152  30.551   3.332  1.00  8.59           H  
ATOM   4714 1HD1 ILE A 301     -20.190  34.594   4.281  1.00  8.59           H  
ATOM   4715 2HD1 ILE A 301     -20.916  33.585   5.555  1.00  8.59           H  
ATOM   4716 3HD1 ILE A 301     -19.289  33.210   4.943  1.00  8.59           H  
ATOM   4717  N   GLU A 302     -21.537  28.045   2.649  1.00  5.67           N  
ATOM   4718  CA  GLU A 302     -21.761  26.636   2.986  1.00  8.17           C  
ATOM   4719  C   GLU A 302     -20.593  25.663   2.782  1.00  8.28           C  
ATOM   4720  O   GLU A 302     -19.809  25.780   1.844  1.00  8.57           O  
ATOM   4721  CB  GLU A 302     -22.921  26.131   2.129  1.00 12.25           C  
ATOM   4722  CG  GLU A 302     -22.567  26.123   0.641  1.00 12.25           C  
ATOM   4723  CD  GLU A 302     -23.699  25.778  -0.277  1.00 12.25           C  
ATOM   4724  OE1 GLU A 302     -24.818  26.093   0.054  1.00 12.25           O  
ATOM   4725  OE2 GLU A 302     -23.453  25.198  -1.315  1.00 12.25           O  
ATOM   4726  H   GLU A 302     -21.106  28.306   1.771  1.00  6.80           H  
ATOM   4727  HA  GLU A 302     -22.040  26.603   4.030  1.00  9.80           H  
ATOM   4728 1HB  GLU A 302     -23.192  25.118   2.426  1.00 14.71           H  
ATOM   4729 2HB  GLU A 302     -23.793  26.768   2.274  1.00 14.71           H  
ATOM   4730 1HG  GLU A 302     -22.193  27.110   0.372  1.00 14.71           H  
ATOM   4731 2HG  GLU A 302     -21.759  25.410   0.488  1.00 14.71           H  
ATOM   4732  N   THR A 303     -20.540  24.645   3.644  1.00 11.11           N  
ATOM   4733  CA  THR A 303     -19.538  23.582   3.580  1.00 14.68           C  
ATOM   4734  C   THR A 303     -20.089  22.357   2.866  1.00 19.81           C  
ATOM   4735  O   THR A 303     -21.194  21.896   3.150  1.00 23.74           O  
ATOM   4736  CB  THR A 303     -19.046  23.184   4.990  1.00 22.02           C  
ATOM   4737  OG1 THR A 303     -18.411  24.306   5.614  1.00 22.02           O  
ATOM   4738  CG2 THR A 303     -18.076  22.026   4.914  1.00 22.02           C  
ATOM   4739  H   THR A 303     -21.217  24.622   4.391  1.00 13.33           H  
ATOM   4740  HA  THR A 303     -18.684  23.943   3.009  1.00 17.62           H  
ATOM   4741  HB  THR A 303     -19.889  22.883   5.597  1.00 26.42           H  
ATOM   4742  HG1 THR A 303     -17.672  24.596   5.074  1.00 26.42           H  
ATOM   4743 1HG2 THR A 303     -17.750  21.763   5.919  1.00 26.42           H  
ATOM   4744 2HG2 THR A 303     -18.570  21.170   4.461  1.00 26.42           H  
ATOM   4745 3HG2 THR A 303     -17.214  22.313   4.314  1.00 26.42           H  
ATOM   4746  N   ARG A 304     -19.326  21.835   1.912  1.00 24.99           N  
ATOM   4747  CA  ARG A 304     -19.783  20.683   1.143  1.00 36.90           C  
ATOM   4748  C   ARG A 304     -18.965  19.412   1.381  1.00 42.28           C  
ATOM   4749  O   ARG A 304     -19.211  18.389   0.735  1.00 87.98           O  
ATOM   4750  CB  ARG A 304     -19.734  21.008  -0.323  1.00 55.35           C  
ATOM   4751  CG  ARG A 304     -20.573  22.193  -0.720  1.00 55.35           C  
ATOM   4752  CD  ARG A 304     -20.613  22.322  -2.180  1.00 55.35           C  
ATOM   4753  NE  ARG A 304     -21.350  23.481  -2.602  1.00 55.35           N  
ATOM   4754  CZ  ARG A 304     -21.471  23.881  -3.874  1.00 55.35           C  
ATOM   4755  NH1 ARG A 304     -20.920  23.197  -4.861  1.00 55.35           N  
ATOM   4756  NH2 ARG A 304     -22.163  24.981  -4.085  1.00 55.35           N  
ATOM   4757  H   ARG A 304     -18.425  22.247   1.711  1.00 29.99           H  
ATOM   4758  HA  ARG A 304     -20.820  20.481   1.417  1.00 44.28           H  
ATOM   4759 1HB  ARG A 304     -18.705  21.213  -0.620  1.00 66.42           H  
ATOM   4760 2HB  ARG A 304     -20.080  20.153  -0.903  1.00 66.42           H  
ATOM   4761 1HG  ARG A 304     -21.577  22.080  -0.344  1.00 66.42           H  
ATOM   4762 2HG  ARG A 304     -20.133  23.103  -0.311  1.00 66.42           H  
ATOM   4763 1HD  ARG A 304     -19.600  22.396  -2.575  1.00 66.42           H  
ATOM   4764 2HD  ARG A 304     -21.101  21.442  -2.595  1.00 66.42           H  
ATOM   4765  HE  ARG A 304     -21.819  24.046  -1.901  1.00 66.42           H  
ATOM   4766 1HH1 ARG A 304     -20.409  22.336  -4.669  1.00 66.42           H  
ATOM   4767 2HH1 ARG A 304     -21.022  23.513  -5.815  1.00 66.42           H  
ATOM   4768 1HH2 ARG A 304     -22.575  25.444  -3.278  1.00 66.42           H  
ATOM   4769 2HH2 ARG A 304     -22.293  25.339  -5.019  1.00 66.42           H  
ATOM   4770  N   GLY A 305     -18.003  19.481   2.295  1.00 45.74           N  
ATOM   4771  CA  GLY A 305     -17.130  18.356   2.569  1.00 62.49           C  
ATOM   4772  C   GLY A 305     -15.845  18.514   1.782  1.00 77.77           C  
ATOM   4773  O   GLY A 305     -15.704  19.459   1.003  1.00151.38           O  
ATOM   4774  H   GLY A 305     -17.855  20.341   2.802  1.00 54.89           H  
ATOM   4775 1HA  GLY A 305     -16.919  18.299   3.634  1.00 74.99           H  
ATOM   4776 2HA  GLY A 305     -17.625  17.434   2.277  1.00 74.99           H  
ATOM   4777  N   VAL A 306     -14.907  17.592   1.971  1.00 59.01           N  
ATOM   4778  CA  VAL A 306     -13.643  17.680   1.238  1.00 89.83           C  
ATOM   4779  C   VAL A 306     -13.755  17.378  -0.272  1.00 87.90           C  
ATOM   4780  O   VAL A 306     -13.256  18.171  -1.070  1.00121.82           O  
ATOM   4781  CB  VAL A 306     -12.560  16.771   1.868  1.00134.75           C  
ATOM   4782  CG1 VAL A 306     -11.331  16.746   0.973  1.00134.75           C  
ATOM   4783  CG2 VAL A 306     -12.197  17.300   3.248  1.00134.75           C  
ATOM   4784  H   VAL A 306     -15.069  16.853   2.648  1.00 70.81           H  
ATOM   4785  HA  VAL A 306     -13.285  18.704   1.337  1.00107.80           H  
ATOM   4786  HB  VAL A 306     -12.925  15.756   1.962  1.00161.69           H  
ATOM   4787 1HG1 VAL A 306     -10.570  16.102   1.414  1.00161.69           H  
ATOM   4788 2HG1 VAL A 306     -11.603  16.363  -0.011  1.00161.69           H  
ATOM   4789 3HG1 VAL A 306     -10.935  17.755   0.870  1.00161.69           H  
ATOM   4790 1HG2 VAL A 306     -11.436  16.665   3.703  1.00161.69           H  
ATOM   4791 2HG2 VAL A 306     -11.811  18.316   3.159  1.00161.69           H  
ATOM   4792 3HG2 VAL A 306     -13.085  17.305   3.876  1.00161.69           H  
ATOM   4793  N   PRO A 307     -14.376  16.257  -0.699  1.00134.95           N  
ATOM   4794  CA  PRO A 307     -14.549  15.833  -2.091  1.00245.00           C  
ATOM   4795  C   PRO A 307     -15.069  16.952  -2.988  1.00326.01           C  
ATOM   4796  O   PRO A 307     -14.580  17.136  -4.099  1.00400.00           O  
ATOM   4797  CB  PRO A 307     -15.598  14.722  -1.987  1.00367.50           C  
ATOM   4798  CG  PRO A 307     -15.354  14.137  -0.654  1.00367.50           C  
ATOM   4799  CD  PRO A 307     -15.086  15.336   0.213  1.00367.50           C  
ATOM   4800  HA  PRO A 307     -13.599  15.444  -2.469  1.00294.00           H  
ATOM   4801 1HB  PRO A 307     -16.607  15.131  -2.105  1.00441.00           H  
ATOM   4802 2HB  PRO A 307     -15.445  13.987  -2.796  1.00441.00           H  
ATOM   4803 1HG  PRO A 307     -16.229  13.558  -0.330  1.00441.00           H  
ATOM   4804 2HG  PRO A 307     -14.504  13.445  -0.701  1.00441.00           H  
ATOM   4805 1HD  PRO A 307     -16.032  15.784   0.537  1.00441.00           H  
ATOM   4806 2HD  PRO A 307     -14.464  15.036   1.056  1.00441.00           H  
ATOM   4807  N   ASP A 308     -16.047  17.716  -2.529  1.00400.00           N  
ATOM   4808  CA  ASP A 308     -16.560  18.761  -3.396  1.00400.00           C  
ATOM   4809  C   ASP A 308     -15.843  20.079  -3.217  1.00400.00           C  
ATOM   4810  O   ASP A 308     -16.370  20.990  -2.578  1.00400.00           O  
ATOM   4811  CB  ASP A 308     -18.059  18.979  -3.199  1.00600.00           C  
ATOM   4812  CG  ASP A 308     -18.619  19.964  -4.232  1.00600.00           C  
ATOM   4813  OD1 ASP A 308     -17.848  20.428  -5.038  1.00600.00           O  
ATOM   4814  OD2 ASP A 308     -19.796  20.240  -4.213  1.00600.00           O  
ATOM   4815  H   ASP A 308     -16.434  17.572  -1.606  1.00480.00           H  
ATOM   4816  HA  ASP A 308     -16.403  18.451  -4.426  1.00480.00           H  
ATOM   4817 1HB  ASP A 308     -18.589  18.029  -3.278  1.00720.00           H  
ATOM   4818 2HB  ASP A 308     -18.237  19.377  -2.201  1.00720.00           H  
ATOM   4819  N   GLY A 309     -14.668  20.200  -3.827  1.00400.00           N  
ATOM   4820  CA  GLY A 309     -13.956  21.470  -3.794  1.00400.00           C  
ATOM   4821  C   GLY A 309     -13.250  21.767  -2.473  1.00400.00           C  
ATOM   4822  O   GLY A 309     -13.596  22.727  -1.790  1.00400.00           O  
ATOM   4823  H   GLY A 309     -14.287  19.392  -4.318  1.00480.00           H  
ATOM   4824 1HA  GLY A 309     -13.224  21.481  -4.599  1.00480.00           H  
ATOM   4825 2HA  GLY A 309     -14.663  22.270  -4.010  1.00480.00           H  
ATOM   4826  N   GLU A 310     -12.267  20.950  -2.098  1.00400.00           N  
ATOM   4827  CA  GLU A 310     -11.512  21.173  -0.855  1.00400.00           C  
ATOM   4828  C   GLU A 310     -11.088  22.649  -0.635  1.00389.98           C  
ATOM   4829  O   GLU A 310     -11.127  23.144   0.492  1.00400.00           O  
ATOM   4830  CB  GLU A 310     -10.258  20.292  -0.839  1.00600.00           C  
ATOM   4831  CG  GLU A 310      -9.460  20.370   0.456  1.00600.00           C  
ATOM   4832  CD  GLU A 310      -8.227  19.497   0.469  1.00600.00           C  
ATOM   4833  OE1 GLU A 310      -7.854  18.991  -0.565  1.00600.00           O  
ATOM   4834  OE2 GLU A 310      -7.648  19.349   1.518  1.00600.00           O  
ATOM   4835  H   GLU A 310     -12.015  20.160  -2.686  1.00480.00           H  
ATOM   4836  HA  GLU A 310     -12.148  20.880  -0.019  1.00480.00           H  
ATOM   4837 1HB  GLU A 310     -10.546  19.251  -0.996  1.00720.00           H  
ATOM   4838 2HB  GLU A 310      -9.603  20.575  -1.662  1.00720.00           H  
ATOM   4839 1HG  GLU A 310      -9.158  21.405   0.617  1.00720.00           H  
ATOM   4840 2HG  GLU A 310     -10.109  20.079   1.280  1.00720.00           H  
ATOM   4841  N   ARG A 311     -10.665  23.329  -1.709  1.00374.78           N  
ATOM   4842  CA  ARG A 311     -10.207  24.723  -1.650  1.00400.00           C  
ATOM   4843  C   ARG A 311     -11.198  25.731  -2.266  1.00341.55           C  
ATOM   4844  O   ARG A 311     -10.812  26.844  -2.629  1.00400.00           O  
ATOM   4845  CB  ARG A 311      -8.871  24.831  -2.354  1.00600.00           C  
ATOM   4846  CG  ARG A 311      -7.770  24.064  -1.654  1.00600.00           C  
ATOM   4847  CD  ARG A 311      -6.577  23.868  -2.512  1.00600.00           C  
ATOM   4848  NE  ARG A 311      -5.554  23.137  -1.793  1.00600.00           N  
ATOM   4849  CZ  ARG A 311      -5.641  21.817  -1.535  1.00600.00           C  
ATOM   4850  NH1 ARG A 311      -6.696  21.153  -1.950  1.00600.00           N  
ATOM   4851  NH2 ARG A 311      -4.688  21.197  -0.863  1.00600.00           N  
ATOM   4852  H   ARG A 311     -10.653  22.861  -2.605  1.00449.74           H  
ATOM   4853  HA  ARG A 311     -10.063  24.986  -0.602  1.00480.00           H  
ATOM   4854 1HB  ARG A 311      -8.956  24.444  -3.369  1.00720.00           H  
ATOM   4855 2HB  ARG A 311      -8.565  25.876  -2.421  1.00720.00           H  
ATOM   4856 1HG  ARG A 311      -7.461  24.614  -0.764  1.00720.00           H  
ATOM   4857 2HG  ARG A 311      -8.140  23.082  -1.360  1.00720.00           H  
ATOM   4858 1HD  ARG A 311      -6.849  23.298  -3.400  1.00720.00           H  
ATOM   4859 2HD  ARG A 311      -6.170  24.835  -2.804  1.00720.00           H  
ATOM   4860  HE  ARG A 311      -4.741  23.640  -1.465  1.00720.00           H  
ATOM   4861 1HH1 ARG A 311      -7.427  21.630  -2.457  1.00720.00           H  
ATOM   4862 2HH1 ARG A 311      -6.800  20.166  -1.739  1.00720.00           H  
ATOM   4863 1HH2 ARG A 311      -3.880  21.709  -0.538  1.00720.00           H  
ATOM   4864 2HH2 ARG A 311      -4.773  20.209  -0.669  1.00720.00           H  
ATOM   4865  N   MET A 312     -12.458  25.324  -2.388  1.00262.95           N  
ATOM   4866  CA  MET A 312     -13.555  26.121  -2.945  1.00284.39           C  
ATOM   4867  C   MET A 312     -13.796  27.418  -2.185  1.00206.34           C  
ATOM   4868  O   MET A 312     -13.798  27.413  -0.955  1.00214.14           O  
ATOM   4869  CB  MET A 312     -14.783  25.236  -2.917  1.00426.58           C  
ATOM   4870  CG  MET A 312     -16.091  25.799  -3.386  1.00426.58           C  
ATOM   4871  SD  MET A 312     -17.346  24.506  -3.298  1.00426.58           S  
ATOM   4872  CE  MET A 312     -17.298  24.146  -1.544  1.00426.58           C  
ATOM   4873  H   MET A 312     -12.698  24.397  -2.075  1.00315.54           H  
ATOM   4874  HA  MET A 312     -13.310  26.375  -3.976  1.00341.27           H  
ATOM   4875 1HB  MET A 312     -14.589  24.358  -3.528  1.00511.90           H  
ATOM   4876 2HB  MET A 312     -14.940  24.884  -1.897  1.00511.90           H  
ATOM   4877 1HG  MET A 312     -16.395  26.635  -2.758  1.00511.90           H  
ATOM   4878 2HG  MET A 312     -16.006  26.143  -4.417  1.00511.90           H  
ATOM   4879 1HE  MET A 312     -18.015  23.362  -1.314  1.00511.90           H  
ATOM   4880 2HE  MET A 312     -16.297  23.807  -1.270  1.00511.90           H  
ATOM   4881 3HE  MET A 312     -17.542  25.042  -0.975  1.00511.90           H  
ATOM   4882  N   ASP A 313     -14.002  28.531  -2.918  1.00232.47           N  
ATOM   4883  CA  ASP A 313     -14.174  29.843  -2.266  1.00221.56           C  
ATOM   4884  C   ASP A 313     -13.271  29.966  -1.037  1.00156.45           C  
ATOM   4885  O   ASP A 313     -12.047  30.025  -1.183  1.00186.04           O  
ATOM   4886  CB  ASP A 313     -15.645  30.130  -1.951  1.00332.34           C  
ATOM   4887  CG  ASP A 313     -16.453  30.447  -3.197  1.00332.34           C  
ATOM   4888  OD1 ASP A 313     -15.913  31.121  -4.039  1.00332.34           O  
ATOM   4889  OD2 ASP A 313     -17.593  30.056  -3.303  1.00332.34           O  
ATOM   4890  H   ASP A 313     -14.033  28.456  -3.929  1.00278.96           H  
ATOM   4891  HA  ASP A 313     -13.854  30.609  -2.973  1.00265.87           H  
ATOM   4892 1HB  ASP A 313     -16.080  29.250  -1.487  1.00398.81           H  
ATOM   4893 2HB  ASP A 313     -15.731  30.964  -1.256  1.00398.81           H  
ATOM   4894  N   THR A 314     -13.844  30.063   0.166  1.00120.29           N  
ATOM   4895  CA  THR A 314     -12.977  30.147   1.329  1.00123.08           C  
ATOM   4896  C   THR A 314     -12.759  28.756   1.897  1.00 92.70           C  
ATOM   4897  O   THR A 314     -13.543  28.287   2.716  1.00 89.92           O  
ATOM   4898  CB  THR A 314     -13.566  31.068   2.414  1.00184.62           C  
ATOM   4899  OG1 THR A 314     -13.728  32.392   1.889  1.00184.62           O  
ATOM   4900  CG2 THR A 314     -12.650  31.109   3.627  1.00184.62           C  
ATOM   4901  H   THR A 314     -14.850  30.018   0.289  1.00144.35           H  
ATOM   4902  HA  THR A 314     -12.010  30.547   1.024  1.00147.70           H  
ATOM   4903  HB  THR A 314     -14.542  30.692   2.716  1.00221.54           H  
ATOM   4904  HG1 THR A 314     -12.870  32.745   1.641  1.00221.54           H  
ATOM   4905 1HG2 THR A 314     -13.079  31.761   4.387  1.00221.54           H  
ATOM   4906 2HG2 THR A 314     -12.538  30.104   4.033  1.00221.54           H  
ATOM   4907 3HG2 THR A 314     -11.673  31.490   3.332  1.00221.54           H  
ATOM   4908  N   SER A 315     -11.682  28.107   1.459  1.00100.25           N  
ATOM   4909  CA  SER A 315     -11.281  26.768   1.906  1.00103.43           C  
ATOM   4910  C   SER A 315     -12.433  25.772   2.116  1.00 92.44           C  
ATOM   4911  O   SER A 315     -12.510  25.128   3.165  1.00119.25           O  
ATOM   4912  CB  SER A 315     -10.493  26.883   3.196  1.00155.15           C  
ATOM   4913  OG  SER A 315      -9.323  27.631   3.008  1.00155.15           O  
ATOM   4914  H   SER A 315     -11.101  28.572   0.774  1.00120.30           H  
ATOM   4915  HA  SER A 315     -10.622  26.352   1.144  1.00124.12           H  
ATOM   4916 1HB  SER A 315     -11.111  27.357   3.958  1.00186.17           H  
ATOM   4917 2HB  SER A 315     -10.236  25.887   3.556  1.00186.17           H  
ATOM   4918  HG  SER A 315      -8.796  27.140   2.372  1.00186.17           H  
ATOM   4919  N   GLY A 316     -13.300  25.613   1.116  1.00 78.86           N  
ATOM   4920  CA  GLY A 316     -14.417  24.679   1.211  1.00 83.95           C  
ATOM   4921  C   GLY A 316     -15.750  25.349   1.577  1.00 56.13           C  
ATOM   4922  O   GLY A 316     -16.783  24.682   1.608  1.00 65.70           O  
ATOM   4923  H   GLY A 316     -13.209  26.164   0.277  1.00 94.63           H  
ATOM   4924 1HA  GLY A 316     -14.526  24.159   0.260  1.00100.74           H  
ATOM   4925 2HA  GLY A 316     -14.182  23.918   1.954  1.00100.74           H  
ATOM   4926  N   CYS A 317     -15.730  26.657   1.841  1.00 43.28           N  
ATOM   4927  CA  CYS A 317     -16.937  27.412   2.182  1.00 31.56           C  
ATOM   4928  C   CYS A 317     -17.457  28.197   0.975  1.00 23.91           C  
ATOM   4929  O   CYS A 317     -16.968  29.286   0.667  1.00 40.61           O  
ATOM   4930  CB  CYS A 317     -16.665  28.373   3.334  1.00 47.34           C
[truncated: 43,190 more chars]
