# Supplementary material for: Sequence comparison, molecular modeling, and network analysis predict structural diversity in cysteine proteases from the Cape sundew, Drosera capensis
Source: Comput Struct Biotechnol J. 2016 Jun 14;14:271–82. doi: 10.1016/j.csbj.2016.05.003 (PMC4949590; doi:10.1016/j.csbj.2016.05.003)
Supplement: Supplementary file 3 [file mmc3.zip › Rosetta_full/BROM1_ANACO_full_m1.pdb]

PFRMAT TS
TARGET fbrom_full
AUTHOR BAKER-ROSETTASERVER
METHOD    ROSETTA provides both ab initio and
METHOD    comparative models of protein domains.
METHOD    Comparative models are built from structures
METHOD    detected and aligned by HHSEARCH, SPARKS, and
METHOD    Raptor. Loop regions are assembled from fragments and 
METHOD    optimized to fit the aligned template structures.
METHOD    De novo models are built using the Rosetta de
METHOD    novo protocol.  The procedure is fully automated.
MODEL     1
PARENT 4qrvB_301
REMARK PARENT    4qrvB_301
REMARK PARSRC    alignment
REMARK SCORE     0.86
ATOM      1  N   MET A   1      14.320  35.384 -23.937  1.00999.99           N  
ATOM      2  CA  MET A   1      13.074  34.632 -24.085  1.00999.99           C  
ATOM      3  C   MET A   1      12.564  34.040 -22.767  1.00999.99           C  
ATOM      4  O   MET A   1      11.365  33.802 -22.624  1.00999.99           O  
ATOM      5  CB  MET A   1      13.257  33.521 -25.113  1.00999.99           C  
ATOM      6  CG  MET A   1      13.490  34.016 -26.533  1.00999.99           C  
ATOM      7  SD  MET A   1      12.134  35.041 -27.138  1.00999.99           S  
ATOM      8  CE  MET A   1      10.826  33.824 -27.264  1.00999.99           C  
ATOM      9 1H   MET A   1      15.102  34.746 -23.893  1.00999.99           H  
ATOM     10 2H   MET A   1      14.436  35.992 -24.736  1.00999.99           H  
ATOM     11 3H   MET A   1      14.288  35.944 -23.097  1.00999.99           H  
ATOM     12  HA  MET A   1      12.307  35.315 -24.450  1.00999.99           H  
ATOM     13 1HB  MET A   1      14.106  32.898 -24.833  1.00999.99           H  
ATOM     14 2HB  MET A   1      12.372  32.883 -25.122  1.00999.99           H  
ATOM     15 1HG  MET A   1      14.408  34.602 -26.570  1.00999.99           H  
ATOM     16 2HG  MET A   1      13.603  33.164 -27.203  1.00999.99           H  
ATOM     17 1HE  MET A   1       9.916  34.303 -27.625  1.00999.99           H  
ATOM     18 2HE  MET A   1      11.126  33.040 -27.960  1.00999.99           H  
ATOM     19 3HE  MET A   1      10.642  33.386 -26.283  1.00999.99           H  
ATOM     20  N   ALA A   2      13.471  33.814 -21.813  1.00999.99           N  
ATOM     21  CA  ALA A   2      13.118  33.231 -20.520  1.00999.99           C  
ATOM     22  C   ALA A   2      12.110  34.092 -19.771  1.00999.99           C  
ATOM     23  O   ALA A   2      11.237  33.563 -19.087  1.00999.99           O  
ATOM     24  CB  ALA A   2      14.362  33.040 -19.672  1.00999.99           C  
ATOM     25  H   ALA A   2      14.441  34.034 -21.983  1.00999.99           H  
ATOM     26  HA  ALA A   2      12.661  32.257 -20.703  1.00999.99           H  
ATOM     27 1HB  ALA A   2      14.091  32.576 -18.724  1.00999.99           H  
ATOM     28 2HB  ALA A   2      15.066  32.398 -20.202  1.00999.99           H  
ATOM     29 3HB  ALA A   2      14.826  34.007 -19.483  1.00999.99           H  
ATOM     30  N   SER A   3      12.229  35.413 -19.910  1.00999.99           N  
ATOM     31  CA  SER A   3      11.301  36.336 -19.272  1.00999.99           C  
ATOM     32  C   SER A   3       9.885  36.097 -19.774  1.00999.99           C  
ATOM     33  O   SER A   3       8.939  36.102 -18.989  1.00999.99           O  
ATOM     34  CB  SER A   3      11.704  37.771 -19.555  1.00999.99           C  
ATOM     35  OG  SER A   3      12.935  38.080 -18.962  1.00999.99           O  
ATOM     36  H   SER A   3      12.979  35.788 -20.471  1.00999.99           H  
ATOM     37  HA  SER A   3      11.320  36.164 -18.195  1.00999.99           H  
ATOM     38 1HB  SER A   3      11.768  37.929 -20.632  1.00999.99           H  
ATOM     39 2HB  SER A   3      10.939  38.443 -19.172  1.00999.99           H  
ATOM     40  HG  SER A   3      12.807  37.979 -18.016  1.00999.99           H  
ATOM     41  N   LYS A   4       9.754  35.866 -21.081  1.00999.99           N  
ATOM     42  CA  LYS A   4       8.459  35.601 -21.688  1.00999.99           C  
ATOM     43  C   LYS A   4       7.900  34.287 -21.180  1.00999.99           C  
ATOM     44  O   LYS A   4       6.707  34.196 -20.897  1.00999.99           O  
ATOM     45  CB  LYS A   4       8.570  35.566 -23.212  1.00999.99           C  
ATOM     46  CG  LYS A   4       8.835  36.916 -23.861  1.00999.99           C  
ATOM     47  CD  LYS A   4       8.940  36.775 -25.372  1.00999.99           C  
ATOM     48  CE  LYS A   4       9.218  38.112 -26.037  1.00999.99           C  
ATOM     49  NZ  LYS A   4       9.357  37.978 -27.512  1.00999.99           N  
ATOM     50  H   LYS A   4      10.574  35.876 -21.669  1.00999.99           H  
ATOM     51  HA  LYS A   4       7.768  36.394 -21.402  1.00999.99           H  
ATOM     52 1HB  LYS A   4       9.374  34.894 -23.506  1.00999.99           H  
ATOM     53 2HB  LYS A   4       7.647  35.170 -23.635  1.00999.99           H  
ATOM     54 1HG  LYS A   4       8.021  37.603 -23.624  1.00999.99           H  
ATOM     55 2HG  LYS A   4       9.765  37.333 -23.476  1.00999.99           H  
ATOM     56 1HD  LYS A   4       9.742  36.081 -25.621  1.00999.99           H  
ATOM     57 2HD  LYS A   4       8.005  36.375 -25.760  1.00999.99           H  
ATOM     58 1HE  LYS A   4       8.399  38.796 -25.821  1.00999.99           H  
ATOM     59 2HE  LYS A   4      10.139  38.529 -25.632  1.00999.99           H  
ATOM     60 1HZ  LYS A   4       9.540  38.884 -27.919  1.00999.99           H  
ATOM     61 2HZ  LYS A   4      10.123  37.353 -27.721  1.00999.99           H  
ATOM     62 3HZ  LYS A   4       8.502  37.603 -27.897  1.00999.99           H  
ATOM     63  N   VAL A   5       8.772  33.288 -21.030  1.00999.99           N  
ATOM     64  CA  VAL A   5       8.372  31.989 -20.504  1.00999.99           C  
ATOM     65  C   VAL A   5       7.812  32.127 -19.100  1.00999.99           C  
ATOM     66  O   VAL A   5       6.783  31.530 -18.780  1.00999.99           O  
ATOM     67  CB  VAL A   5       9.562  31.014 -20.494  1.00999.99           C  
ATOM     68  CG1 VAL A   5       9.184  29.746 -19.744  1.00999.99           C  
ATOM     69  CG2 VAL A   5       9.967  30.697 -21.924  1.00999.99           C  
ATOM     70  H   VAL A   5       9.737  33.429 -21.310  1.00999.99           H  
ATOM     71  HA  VAL A   5       7.596  31.579 -21.150  1.00999.99           H  
ATOM     72  HB  VAL A   5      10.400  31.468 -19.970  1.00999.99           H  
ATOM     73 1HG1 VAL A   5      10.034  29.063 -19.731  1.00999.99           H  
ATOM     74 2HG1 VAL A   5       8.908  30.000 -18.721  1.00999.99           H  
ATOM     75 3HG1 VAL A   5       8.341  29.266 -20.241  1.00999.99           H  
ATOM     76 1HG2 VAL A   5      10.814  30.012 -21.919  1.00999.99           H  
ATOM     77 2HG2 VAL A   5       9.129  30.234 -22.447  1.00999.99           H  
ATOM     78 3HG2 VAL A   5      10.248  31.617 -22.435  1.00999.99           H  
ATOM     79  N   GLN A   6       8.491  32.921 -18.275  1.00999.99           N  
ATOM     80  CA  GLN A   6       8.064  33.172 -16.909  1.00999.99           C  
ATOM     81  C   GLN A   6       6.720  33.883 -16.873  1.00999.99           C  
ATOM     82  O   GLN A   6       5.865  33.541 -16.056  1.00999.99           O  
ATOM     83  CB  GLN A   6       9.116  34.004 -16.182  1.00999.99           C  
ATOM     84  CG  GLN A   6      10.406  33.258 -15.901  1.00999.99           C  
ATOM     85  CD  GLN A   6      11.473  34.158 -15.313  1.00999.99           C  
ATOM     86  OE1 GLN A   6      11.416  35.384 -15.442  1.00999.99           O  
ATOM     87  NE2 GLN A   6      12.459  33.552 -14.660  1.00999.99           N  
ATOM     88  H   GLN A   6       9.344  33.355 -18.603  1.00999.99           H  
ATOM     89  HA  GLN A   6       7.956  32.215 -16.398  1.00999.99           H  
ATOM     90 1HB  GLN A   6       9.362  34.883 -16.778  1.00999.99           H  
ATOM     91 2HB  GLN A   6       8.715  34.354 -15.230  1.00999.99           H  
ATOM     92 1HG  GLN A   6      10.201  32.465 -15.183  1.00999.99           H  
ATOM     93 2HG  GLN A   6      10.786  32.830 -16.827  1.00999.99           H  
ATOM     94 1HE2 GLN A   6      13.194  34.093 -14.249  1.00999.99           H  
ATOM     95 2HE2 GLN A   6      12.467  32.555 -14.580  1.00999.99           H  
ATOM     96  N   LEU A   7       6.523  34.847 -17.776  1.00999.99           N  
ATOM     97  CA  LEU A   7       5.256  35.561 -17.855  1.00999.99           C  
ATOM     98  C   LEU A   7       4.117  34.627 -18.237  1.00999.99           C  
ATOM     99  O   LEU A   7       3.026  34.723 -17.673  1.00999.99           O  
ATOM    100  CB  LEU A   7       5.356  36.703 -18.875  1.00999.99           C  
ATOM    101  CG  LEU A   7       6.242  37.887 -18.469  1.00999.99           C  
ATOM    102  CD1 LEU A   7       6.403  38.828 -19.657  1.00999.99           C  
ATOM    103  CD2 LEU A   7       5.603  38.603 -17.288  1.00999.99           C  
ATOM    104  H   LEU A   7       7.272  35.107 -18.407  1.00999.99           H  
ATOM    105  HA  LEU A   7       5.039  35.984 -16.876  1.00999.99           H  
ATOM    106 1HB  LEU A   7       5.746  36.303 -19.809  1.00999.99           H  
ATOM    107 2HB  LEU A   7       4.355  37.091 -19.060  1.00999.99           H  
ATOM    108  HG  LEU A   7       7.228  37.531 -18.181  1.00999.99           H  
ATOM    109 1HD1 LEU A   7       7.035  39.669 -19.372  1.00999.99           H  
ATOM    110 2HD1 LEU A   7       6.865  38.293 -20.486  1.00999.99           H  
ATOM    111 3HD1 LEU A   7       5.424  39.197 -19.963  1.00999.99           H  
ATOM    112 1HD2 LEU A   7       6.227  39.447 -16.990  1.00999.99           H  
ATOM    113 2HD2 LEU A   7       4.616  38.966 -17.576  1.00999.99           H  
ATOM    114 3HD2 LEU A   7       5.507  37.911 -16.452  1.00999.99           H  
ATOM    115  N   VAL A   8       4.381  33.705 -19.168  1.00999.99           N  
ATOM    116  CA  VAL A   8       3.387  32.722 -19.578  1.00999.99           C  
ATOM    117  C   VAL A   8       3.049  31.788 -18.437  1.00999.99           C  
ATOM    118  O   VAL A   8       1.877  31.496 -18.206  1.00999.99           O  
ATOM    119  CB  VAL A   8       3.875  31.904 -20.785  1.00999.99           C  
ATOM    120  CG1 VAL A   8       2.920  30.751 -21.045  1.00999.99           C  
ATOM    121  CG2 VAL A   8       3.941  32.799 -22.012  1.00999.99           C  
ATOM    122  H   VAL A   8       5.288  33.695 -19.616  1.00999.99           H  
ATOM    123  HA  VAL A   8       2.479  33.252 -19.868  1.00999.99           H  
ATOM    124  HB  VAL A   8       4.860  31.489 -20.571  1.00999.99           H  
ATOM    125 1HG1 VAL A   8       3.272  30.172 -21.899  1.00999.99           H  
ATOM    126 2HG1 VAL A   8       2.877  30.110 -20.165  1.00999.99           H  
ATOM    127 3HG1 VAL A   8       1.926  31.144 -21.259  1.00999.99           H  
ATOM    128 1HG2 VAL A   8       4.288  32.219 -22.866  1.00999.99           H  
ATOM    129 2HG2 VAL A   8       2.948  33.197 -22.222  1.00999.99           H  
ATOM    130 3HG2 VAL A   8       4.627  33.624 -21.832  1.00999.99           H  
ATOM    131  N   PHE A   9       4.074  31.330 -17.718  1.00999.99           N  
ATOM    132  CA  PHE A   9       3.865  30.473 -16.566  1.00999.99           C  
ATOM    133  C   PHE A   9       2.966  31.117 -15.544  1.00999.99           C  
ATOM    134  O   PHE A   9       1.999  30.501 -15.103  1.00999.99           O  
ATOM    135  CB  PHE A   9       5.177  30.125 -15.871  1.00999.99           C  
ATOM    136  CG  PHE A   9       4.934  29.410 -14.569  1.00999.99           C  
ATOM    137  CD1 PHE A   9       4.605  28.064 -14.539  1.00999.99           C  
ATOM    138  CD2 PHE A   9       5.012  30.099 -13.366  1.00999.99           C  
ATOM    139  CE1 PHE A   9       4.359  27.424 -13.337  1.00999.99           C  
ATOM    140  CE2 PHE A   9       4.766  29.464 -12.165  1.00999.99           C  
ATOM    141  CZ  PHE A   9       4.438  28.123 -12.151  1.00999.99           C  
ATOM    142  H   PHE A   9       5.020  31.579 -17.975  1.00999.99           H  
ATOM    143  HA  PHE A   9       3.391  29.550 -16.903  1.00999.99           H  
ATOM    144 1HB  PHE A   9       5.782  29.485 -16.511  1.00999.99           H  
ATOM    145 2HB  PHE A   9       5.746  31.030 -15.669  1.00999.99           H  
ATOM    146  HD1 PHE A   9       4.536  27.511 -15.477  1.00999.99           H  
ATOM    147  HD2 PHE A   9       5.267  31.159 -13.378  1.00999.99           H  
ATOM    148  HE1 PHE A   9       4.101  26.365 -13.328  1.00999.99           H  
ATOM    149  HE2 PHE A   9       4.831  30.019 -11.230  1.00999.99           H  
ATOM    150  HZ  PHE A   9       4.244  27.619 -11.205  1.00999.99           H  
ATOM    151  N   LEU A  10       3.297  32.343 -15.151  1.00999.99           N  
ATOM    152  CA  LEU A  10       2.537  33.046 -14.136  1.00999.99           C  
ATOM    153  C   LEU A  10       1.119  33.330 -14.596  1.00999.99           C  
ATOM    154  O   LEU A  10       0.182  33.216 -13.808  1.00999.99           O  
ATOM    155  CB  LEU A  10       3.247  34.347 -13.779  1.00999.99           C  
ATOM    156  CG  LEU A  10       4.578  34.169 -13.042  1.00999.99           C  
ATOM    157  CD1 LEU A  10       5.264  35.519 -12.902  1.00999.99           C  
ATOM    158  CD2 LEU A  10       4.315  33.537 -11.682  1.00999.99           C  
ATOM    159  H   LEU A  10       4.109  32.795 -15.554  1.00999.99           H  
ATOM    160  HA  LEU A  10       2.490  32.419 -13.247  1.00999.99           H  
ATOM    161 1HB  LEU A  10       3.447  34.899 -14.696  1.00999.99           H  
ATOM    162 2HB  LEU A  10       2.591  34.947 -13.149  1.00999.99           H  
ATOM    163  HG  LEU A  10       5.232  33.517 -13.621  1.00999.99           H  
ATOM    164 1HD1 LEU A  10       6.215  35.391 -12.385  1.00999.99           H  
ATOM    165 2HD1 LEU A  10       5.442  35.942 -13.890  1.00999.99           H  
ATOM    166 3HD1 LEU A  10       4.628  36.192 -12.328  1.00999.99           H  
ATOM    167 1HD2 LEU A  10       5.261  33.402 -11.156  1.00999.99           H  
ATOM    168 2HD2 LEU A  10       3.665  34.189 -11.098  1.00999.99           H  
ATOM    169 3HD2 LEU A  10       3.833  32.569 -11.816  1.00999.99           H  
ATOM    170  N   PHE A  11       0.959  33.669 -15.875  1.00999.99           N  
ATOM    171  CA  PHE A  11      -0.354  33.905 -16.455  1.00999.99           C  
ATOM    172  C   PHE A  11      -1.237  32.676 -16.359  1.00999.99           C  
ATOM    173  O   PHE A  11      -2.351  32.743 -15.834  1.00999.99           O  
ATOM    174  CB  PHE A  11      -0.212  34.300 -17.924  1.00999.99           C  
ATOM    175  CG  PHE A  11      -1.521  34.421 -18.648  1.00999.99           C  
ATOM    176  CD1 PHE A  11      -2.328  35.536 -18.479  1.00999.99           C  
ATOM    177  CD2 PHE A  11      -1.947  33.415 -19.502  1.00999.99           C  
ATOM    178  CE1 PHE A  11      -3.534  35.641 -19.149  1.00999.99           C  
ATOM    179  CE2 PHE A  11      -3.149  33.516 -20.172  1.00999.99           C  
ATOM    180  CZ  PHE A  11      -3.944  34.631 -19.995  1.00999.99           C  
ATOM    181  H   PHE A  11       1.766  33.778 -16.474  1.00999.99           H  
ATOM    182  HA  PHE A  11      -0.833  34.719 -15.909  1.00999.99           H  
ATOM    183 1HB  PHE A  11       0.306  35.255 -17.996  1.00999.99           H  
ATOM    184 2HB  PHE A  11       0.395  33.561 -18.443  1.00999.99           H  
ATOM    185  HD1 PHE A  11      -2.003  36.333 -17.811  1.00999.99           H  
ATOM    186  HD2 PHE A  11      -1.318  32.536 -19.641  1.00999.99           H  
ATOM    187  HE1 PHE A  11      -4.159  36.522 -19.008  1.00999.99           H  
ATOM    188  HE2 PHE A  11      -3.472  32.718 -20.839  1.00999.99           H  
ATOM    189  HZ  PHE A  11      -4.894  34.714 -20.523  1.00999.99           H  
ATOM    190  N   LEU A  12      -0.731  31.556 -16.869  1.00999.99           N  
ATOM    191  CA  LEU A  12      -1.476  30.312 -16.882  1.00999.99           C  
ATOM    192  C   LEU A  12      -1.696  29.791 -15.479  1.00999.99           C  
ATOM    193  O   LEU A  12      -2.752  29.228 -15.188  1.00999.99           O  
ATOM    194  CB  LEU A  12      -0.729  29.271 -17.713  1.00999.99           C  
ATOM    195  CG  LEU A  12      -0.656  29.563 -19.216  1.00999.99           C  
ATOM    196  CD1 LEU A  12       0.232  28.526 -19.884  1.00999.99           C  
ATOM    197  CD2 LEU A  12      -2.059  29.550 -19.801  1.00999.99           C  
ATOM    198  H   LEU A  12       0.194  31.570 -17.277  1.00999.99           H  
ATOM    199  HA  LEU A  12      -2.447  30.496 -17.338  1.00999.99           H  
ATOM    200 1HB  LEU A  12       0.292  29.198 -17.342  1.00999.99           H  
ATOM    201 2HB  LEU A  12      -1.213  28.304 -17.583  1.00999.99           H  
ATOM    202  HG  LEU A  12      -0.208  30.543 -19.376  1.00999.99           H  
ATOM    203 1HD1 LEU A  12       0.296  28.736 -20.952  1.00999.99           H  
ATOM    204 2HD1 LEU A  12       1.230  28.565 -19.447  1.00999.99           H  
ATOM    205 3HD1 LEU A  12      -0.192  27.534 -19.734  1.00999.99           H  
ATOM    206 1HD2 LEU A  12      -2.008  29.762 -20.869  1.00999.99           H  
ATOM    207 2HD2 LEU A  12      -2.508  28.569 -19.647  1.00999.99           H  
ATOM    208 3HD2 LEU A  12      -2.666  30.309 -19.308  1.00999.99           H  
ATOM    209  N   PHE A  13      -0.706  29.999 -14.613  1.00999.99           N  
ATOM    210  CA  PHE A  13      -0.786  29.608 -13.222  1.00999.99           C  
ATOM    211  C   PHE A  13      -1.960  30.279 -12.552  1.00999.99           C  
ATOM    212  O   PHE A  13      -2.803  29.604 -11.968  1.00999.99           O  
ATOM    213  CB  PHE A  13       0.508  29.981 -12.492  1.00999.99           C  
ATOM    214  CG  PHE A  13       0.475  29.739 -11.015  1.00999.99           C  
ATOM    215  CD1 PHE A  13       0.648  28.465 -10.497  1.00999.99           C  
ATOM    216  CD2 PHE A  13       0.272  30.794 -10.138  1.00999.99           C  
ATOM    217  CE1 PHE A  13       0.616  28.250  -9.131  1.00999.99           C  
ATOM    218  CE2 PHE A  13       0.239  30.583  -8.774  1.00999.99           C  
ATOM    219  CZ  PHE A  13       0.411  29.308  -8.271  1.00999.99           C  
ATOM    220  H   PHE A  13       0.147  30.440 -14.923  1.00999.99           H  
ATOM    221  HA  PHE A  13      -0.927  28.527 -13.169  1.00999.99           H  
ATOM    222 1HB  PHE A  13       1.333  29.405 -12.909  1.00999.99           H  
ATOM    223 2HB  PHE A  13       0.730  31.032 -12.658  1.00999.99           H  
ATOM    224  HD1 PHE A  13       0.809  27.630 -11.179  1.00999.99           H  
ATOM    225  HD2 PHE A  13       0.136  31.799 -10.537  1.00999.99           H  
ATOM    226  HE1 PHE A  13       0.753  27.245  -8.734  1.00999.99           H  
ATOM    227  HE2 PHE A  13       0.078  31.419  -8.095  1.00999.99           H  
ATOM    228  HZ  PHE A  13       0.386  29.139  -7.195  1.00999.99           H  
ATOM    229  N   LEU A  14      -2.022  31.602 -12.657  1.00999.99           N  
ATOM    230  CA  LEU A  14      -3.086  32.367 -12.037  1.00999.99           C  
ATOM    231  C   LEU A  14      -4.444  32.045 -12.638  1.00999.99           C  
ATOM    232  O   LEU A  14      -5.442  32.014 -11.915  1.00999.99           O  
ATOM    233  CB  LEU A  14      -2.787  33.854 -12.168  1.00999.99           C  
ATOM    234  CG  LEU A  14      -1.588  34.336 -11.346  1.00999.99           C  
ATOM    235  CD1 LEU A  14      -1.293  35.790 -11.684  1.00999.99           C  
ATOM    236  CD2 LEU A  14      -1.896  34.160  -9.867  1.00999.99           C  
ATOM    237  H   LEU A  14      -1.296  32.101 -13.157  1.00999.99           H  
ATOM    238  HA  LEU A  14      -3.114  32.114 -10.979  1.00999.99           H  
ATOM    239 1HB  LEU A  14      -2.589  34.082 -13.215  1.00999.99           H  
ATOM    240 2HB  LEU A  14      -3.663  34.420 -11.850  1.00999.99           H  
ATOM    241  HG  LEU A  14      -0.709  33.747 -11.600  1.00999.99           H  
ATOM    242 1HD1 LEU A  14      -0.434  36.130 -11.106  1.00999.99           H  
ATOM    243 2HD1 LEU A  14      -1.072  35.877 -12.748  1.00999.99           H  
ATOM    244 3HD1 LEU A  14      -2.160  36.403 -11.442  1.00999.99           H  
ATOM    245 1HD2 LEU A  14      -1.044  34.494  -9.275  1.00999.99           H  
ATOM    246 2HD2 LEU A  14      -2.774  34.751  -9.606  1.00999.99           H  
ATOM    247 3HD2 LEU A  14      -2.092  33.108  -9.660  1.00999.99           H  
ATOM    248  N   CYS A  15      -4.483  31.772 -13.944  1.00999.99           N  
ATOM    249  CA  CYS A  15      -5.735  31.404 -14.585  1.00999.99           C  
ATOM    250  C   CYS A  15      -6.259  30.105 -13.993  1.00999.99           C  
ATOM    251  O   CYS A  15      -7.448  29.999 -13.694  1.00999.99           O  
ATOM    252  CB  CYS A  15      -5.553  31.246 -16.094  1.00999.99           C  
ATOM    253  SG  CYS A  15      -5.268  32.801 -16.971  1.00999.99           S  
ATOM    254  H   CYS A  15      -3.645  31.840 -14.510  1.00999.99           H  
ATOM    255  HA  CYS A  15      -6.466  32.192 -14.403  1.00999.99           H  
ATOM    256 1HB  CYS A  15      -4.707  30.588 -16.293  1.00999.99           H  
ATOM    257 2HB  CYS A  15      -6.440  30.776 -16.519  1.00999.99           H  
ATOM    258  HG  CYS A  15      -5.137  32.257 -18.177  1.00999.99           H  
ATOM    259  N   ALA A  16      -5.363  29.133 -13.807  1.00999.99           N  
ATOM    260  CA  ALA A  16      -5.710  27.858 -13.195  1.00999.99           C  
ATOM    261  C   ALA A  16      -6.111  28.043 -11.735  1.00999.99           C  
ATOM    262  O   ALA A  16      -7.045  27.397 -11.257  1.00999.99           O  
ATOM    263  CB  ALA A  16      -4.541  26.893 -13.298  1.00999.99           C  
ATOM    264  H   ALA A  16      -4.406  29.275 -14.107  1.00999.99           H  
ATOM    265  HA  ALA A  16      -6.563  27.444 -13.731  1.00999.99           H  
ATOM    266 1HB  ALA A  16      -4.820  25.935 -12.859  1.00999.99           H  
ATOM    267 2HB  ALA A  16      -4.280  26.750 -14.347  1.00999.99           H  
ATOM    268 3HB  ALA A  16      -3.684  27.301 -12.765  1.00999.99           H  
ATOM    269  N   MET A  17      -5.420  28.946 -11.031  1.00999.99           N  
ATOM    270  CA  MET A  17      -5.726  29.218  -9.634  1.00999.99           C  
ATOM    271  C   MET A  17      -7.106  29.837  -9.473  1.00999.99           C  
ATOM    272  O   MET A  17      -7.732  29.667  -8.433  1.00999.99           O  
ATOM    273  CB  MET A  17      -4.668  30.122  -9.001  1.00999.99           C  
ATOM    274  CG  MET A  17      -3.311  29.465  -8.781  1.00999.99           C  
ATOM    275  SD  MET A  17      -3.407  27.970  -7.774  1.00999.99           S  
ATOM    276  CE  MET A  17      -3.898  28.633  -6.186  1.00999.99           C  
ATOM    277  H   MET A  17      -4.648  29.435 -11.463  1.00999.99           H  
ATOM    278  HA  MET A  17      -5.732  28.270  -9.096  1.00999.99           H  
ATOM    279 1HB  MET A  17      -4.516  30.994  -9.633  1.00999.99           H  
ATOM    280 2HB  MET A  17      -5.028  30.478  -8.035  1.00999.99           H  
ATOM    281 1HG  MET A  17      -2.860  29.201  -9.730  1.00999.99           H  
ATOM    282 2HG  MET A  17      -2.651  30.171  -8.279  1.00999.99           H  
ATOM    283 1HE  MET A  17      -3.996  27.818  -5.467  1.00999.99           H  
ATOM    284 2HE  MET A  17      -3.143  29.338  -5.836  1.00999.99           H  
ATOM    285 3HE  MET A  17      -4.855  29.146  -6.285  1.00999.99           H  
ATOM    286  N   TRP A  18      -7.580  30.553 -10.489  1.00999.99           N  
ATOM    287  CA  TRP A  18      -8.937  31.089 -10.481  1.00999.99           C  
ATOM    288  C   TRP A  18      -9.972  30.030 -10.887  1.00999.99           C  
ATOM    289  O   TRP A  18     -10.991  29.839 -10.213  1.00999.99           O  
ATOM    290  CB  TRP A  18      -9.049  32.282 -11.426  1.00999.99           C  
ATOM    291  CG  TRP A  18     -10.426  32.877 -11.446  1.00999.99           C  
ATOM    292  CD1 TRP A  18     -10.921  33.800 -10.574  1.00999.99           C  
ATOM    293  CD2 TRP A  18     -11.498  32.593 -12.380  1.00999.99           C  
ATOM    294  NE1 TRP A  18     -12.220  34.105 -10.896  1.00999.99           N  
ATOM    295  CE2 TRP A  18     -12.590  33.375 -11.997  1.00999.99           C  
ATOM    296  CE3 TRP A  18     -11.617  31.750 -13.492  1.00999.99           C  
ATOM    297  CZ2 TRP A  18     -13.793  33.341 -12.683  1.00999.99           C  
ATOM    298  CZ3 TRP A  18     -12.824  31.714 -14.180  1.00999.99           C  
ATOM    299  CH2 TRP A  18     -13.884  32.489 -13.784  1.00999.99           C  
ATOM    300  H   TRP A  18      -6.990  30.732 -11.291  1.00999.99           H  
ATOM    301  HA  TRP A  18      -9.166  31.423  -9.470  1.00999.99           H  
ATOM    302 1HB  TRP A  18      -8.342  33.055 -11.123  1.00999.99           H  
ATOM    303 2HB  TRP A  18      -8.787  31.975 -12.438  1.00999.99           H  
ATOM    304  HD1 TRP A  18     -10.368  34.229  -9.741  1.00999.99           H  
ATOM    305  HE1 TRP A  18     -12.809  34.760 -10.403  1.00999.99           H  
ATOM    306  HE3 TRP A  18     -10.778  31.133 -13.812  1.00999.99           H  
ATOM    307  HZ2 TRP A  18     -14.647  33.951 -12.386  1.00999.99           H  
ATOM    308  HZ3 TRP A  18     -12.908  31.054 -15.044  1.00999.99           H  
ATOM    309  HH2 TRP A  18     -14.817  32.438 -14.346  1.00999.99           H  
ATOM    310  N   ALA A  19      -9.702  29.369 -12.012  1.00999.99           N  
ATOM    311  CA  ALA A  19     -10.602  28.398 -12.611  1.00999.99           C  
ATOM    312  C   ALA A  19     -10.885  27.207 -11.716  1.00999.99           C  
ATOM    313  O   ALA A  19     -12.009  26.706 -11.708  1.00999.99           O  
ATOM    314  CB  ALA A  19     -10.026  27.913 -13.929  1.00999.99           C  
ATOM    315  H   ALA A  19      -8.838  29.563 -12.498  1.00999.99           H  
ATOM    316  HA  ALA A  19     -11.550  28.900 -12.806  1.00999.99           H  
ATOM    317 1HB  ALA A  19     -10.723  27.218 -14.397  1.00999.99           H  
ATOM    318 2HB  ALA A  19      -9.866  28.766 -14.589  1.00999.99           H  
ATOM    319 3HB  ALA A  19      -9.078  27.411 -13.748  1.00999.99           H  
ATOM    320  N   SER A  20      -9.885  26.743 -10.970  1.00999.99           N  
ATOM    321  CA  SER A  20     -10.096  25.598 -10.100  1.00999.99           C  
ATOM    322  C   SER A  20     -11.160  25.874  -9.015  1.00999.99           C  
ATOM    323  O   SER A  20     -11.964  24.987  -8.747  1.00999.99           O  
ATOM    324  CB  SER A  20      -8.768  25.133  -9.509  1.00999.99           C  
ATOM    325  OG  SER A  20      -7.938  24.612 -10.510  1.00999.99           O  
ATOM    326  H   SER A  20      -8.967  27.163 -11.017  1.00999.99           H  
ATOM    327  HA  SER A  20     -10.469  24.779 -10.718  1.00999.99           H  
ATOM    328 1HB  SER A  20      -8.245  25.957  -9.036  1.00999.99           H  
ATOM    329 2HB  SER A  20      -8.951  24.375  -8.748  1.00999.99           H  
ATOM    330  HG  SER A  20      -7.696  25.360 -11.064  1.00999.99           H  
ATOM    331  N   PRO A  21     -11.182  27.069  -8.387  1.00999.99           N  
ATOM    332  CA  PRO A  21     -12.223  27.512  -7.456  1.00999.99           C  
ATOM    333  C   PRO A  21     -13.587  27.610  -8.112  1.00999.99           C  
ATOM    334  O   PRO A  21     -14.602  27.343  -7.469  1.00999.99           O  
ATOM    335  CB  PRO A  21     -11.707  28.854  -6.972  1.00999.99           C  
ATOM    336  CG  PRO A  21     -10.238  28.657  -6.914  1.00999.99           C  
ATOM    337  CD  PRO A  21      -9.905  27.671  -7.998  1.00999.99           C  
ATOM    338  HA  PRO A  21     -12.262  26.806  -6.616  1.00999.99           H  
ATOM    339 1HB  PRO A  21     -12.005  29.650  -7.670  1.00999.99           H  
ATOM    340 2HB  PRO A  21     -12.148  29.099  -5.995  1.00999.99           H  
ATOM    341 1HG  PRO A  21      -9.732  29.624  -7.050  1.00999.99           H  
ATOM    342 2HG  PRO A  21      -9.948  28.291  -5.918  1.00999.99           H  
ATOM    343 1HD  PRO A  21      -9.450  28.166  -8.861  1.00999.99           H  
ATOM    344 2HD  PRO A  21      -9.246  26.909  -7.566  1.00999.99           H  
ATOM    345  N   SER A  22     -13.619  27.969  -9.393  1.00999.99           N  
ATOM    346  CA  SER A  22     -14.887  27.982 -10.109  1.00999.99           C  
ATOM    347  C   SER A  22     -15.418  26.551 -10.203  1.00999.99           C  
ATOM    348  O   SER A  22     -16.553  26.265  -9.809  1.00999.99           O  
ATOM    349  CB  SER A  22     -14.718  28.591 -11.491  1.00999.99           C  
ATOM    350  OG  SER A  22     -15.932  28.591 -12.190  1.00999.99           O  
ATOM    351  H   SER A  22     -12.761  28.244  -9.864  1.00999.99           H  
ATOM    352  HA  SER A  22     -15.603  28.581  -9.546  1.00999.99           H  
ATOM    353 1HB  SER A  22     -14.352  29.613 -11.393  1.00999.99           H  
ATOM    354 2HB  SER A  22     -13.976  28.031 -12.054  1.00999.99           H  
ATOM    355  HG  SER A  22     -16.190  27.669 -12.271  1.00999.99           H  
ATOM    356  N   ALA A  23     -14.568  25.649 -10.696  1.00999.99           N  
ATOM    357  CA  ALA A  23     -14.891  24.231 -10.845  1.00999.99           C  
ATOM    358  C   ALA A  23     -15.184  23.572  -9.498  1.00999.99           C  
ATOM    359  O   ALA A  23     -16.038  22.682  -9.402  1.00999.99           O  
ATOM    360  CB  ALA A  23     -13.745  23.512 -11.535  1.00999.99           C  
ATOM    361  H   ALA A  23     -13.654  25.963 -10.994  1.00999.99           H  
ATOM    362  HA  ALA A  23     -15.787  24.150 -11.460  1.00999.99           H  
ATOM    363 1HB  ALA A  23     -14.002  22.462 -11.670  1.00999.99           H  
ATOM    364 2HB  ALA A  23     -13.562  23.970 -12.507  1.00999.99           H  
ATOM    365 3HB  ALA A  23     -12.846  23.589 -10.924  1.00999.99           H  
ATOM    366  N   ALA A  24     -14.512  24.057  -8.448  1.00999.99           N  
ATOM    367  CA  ALA A  24     -14.638  23.544  -7.094  1.00999.99           C  
ATOM    368  C   ALA A  24     -16.076  23.431  -6.628  1.00999.99           C  
ATOM    369  O   ALA A  24     -16.364  22.627  -5.744  1.00999.99           O  
ATOM    370  CB  ALA A  24     -13.880  24.429  -6.120  1.00999.99           C  
ATOM    371  H   ALA A  24     -13.832  24.787  -8.597  1.00999.99           H  
ATOM    372  HA  ALA A  24     -14.200  22.547  -7.083  1.00999.99           H  
ATOM    373 1HB  ALA A  24     -13.953  24.010  -5.118  1.00999.99           H  
ATOM    374 2HB  ALA A  24     -12.834  24.482  -6.416  1.00999.99           H  
ATOM    375 3HB  ALA A  24     -14.310  25.426  -6.120  1.00999.99           H  
ATOM    376  N   SER A  25     -16.983  24.259  -7.178  1.00400.00           N  
ATOM    377  CA  SER A  25     -18.406  24.198  -6.844  1.00400.00           C  
ATOM    378  C   SER A  25     -18.770  24.667  -5.409  1.00400.00           C  
ATOM    379  O   SER A  25     -19.949  24.794  -5.090  1.00400.00           O  
ATOM    380  CB  SER A  25     -18.905  22.779  -7.091  1.00600.00           C  
ATOM    381  OG  SER A  25     -18.637  22.376  -8.415  1.00600.00           O  
ATOM    382  H   SER A  25     -16.700  24.924  -7.890  1.00720.00           H  
ATOM    383  HA  SER A  25     -18.929  24.852  -7.545  1.00480.00           H  
ATOM    384 1HB  SER A  25     -18.463  22.076  -6.390  1.00720.00           H  
ATOM    385 2HB  SER A  25     -19.980  22.753  -6.922  1.00720.00           H  
ATOM    386  HG  SER A  25     -17.688  22.498  -8.571  1.00720.00           H  
ATOM    387  N   ARG A  26     -17.771  24.924  -4.555  1.00400.00           N  
ATOM    388  CA  ARG A  26     -17.950  25.385  -3.181  1.00400.00           C  
ATOM    389  C   ARG A  26     -18.880  26.573  -3.051  1.00400.00           C  
ATOM    390  O   ARG A  26     -19.730  26.616  -2.161  1.00400.00           O  
ATOM    391  CB  ARG A  26     -16.618  25.790  -2.583  1.00600.00           C  
ATOM    392  CG  ARG A  26     -16.709  26.336  -1.169  1.00600.00           C  
ATOM    393  CD  ARG A  26     -15.450  27.010  -0.762  1.00600.00           C  
ATOM    394  NE  ARG A  26     -15.242  28.232  -1.527  1.00600.00           N  
ATOM    395  CZ  ARG A  26     -14.054  28.832  -1.734  1.00600.00           C  
ATOM    396  NH1 ARG A  26     -12.954  28.318  -1.227  1.00600.00           N  
ATOM    397  NH2 ARG A  26     -14.000  29.943  -2.451  1.00600.00           N  
ATOM    398  H   ARG A  26     -16.823  24.810  -4.860  1.00480.00           H  
ATOM    399  HA  ARG A  26     -18.363  24.559  -2.598  1.00480.00           H  
ATOM    400 1HB  ARG A  26     -15.951  24.930  -2.567  1.00720.00           H  
ATOM    401 2HB  ARG A  26     -16.153  26.554  -3.207  1.00720.00           H  
ATOM    402 1HG  ARG A  26     -17.510  27.074  -1.124  1.00720.00           H  
ATOM    403 2HG  ARG A  26     -16.923  25.533  -0.474  1.00720.00           H  
ATOM    404 1HD  ARG A  26     -15.498  27.272   0.293  1.00720.00           H  
ATOM    405 2HD  ARG A  26     -14.603  26.347  -0.937  1.00720.00           H  
ATOM    406  HE  ARG A  26     -16.061  28.679  -1.928  1.00720.00           H  
ATOM    407 1HH1 ARG A  26     -12.999  27.469  -0.682  1.00720.00           H  
ATOM    408 2HH1 ARG A  26     -12.065  28.770  -1.384  1.00720.00           H  
ATOM    409 1HH2 ARG A  26     -14.851  30.333  -2.851  1.00720.00           H  
ATOM    410 2HH2 ARG A  26     -13.116  30.401  -2.612  1.00720.00           H  
ATOM    411  N   ASP A  27     -18.693  27.553  -3.927  1.00400.00           N  
ATOM    412  CA  ASP A  27     -19.458  28.785  -3.878  1.00400.00           C  
ATOM    413  C   ASP A  27     -20.817  28.699  -4.581  1.00400.00           C  
ATOM    414  O   ASP A  27     -21.504  29.713  -4.722  1.00400.00           O  
ATOM    415  CB  ASP A  27     -18.620  29.917  -4.459  1.00600.00           C  
ATOM    416  CG  ASP A  27     -17.405  30.177  -3.580  1.00600.00           C  
ATOM    417  OD1 ASP A  27     -17.442  29.774  -2.442  1.00600.00           O  
ATOM    418  OD2 ASP A  27     -16.447  30.753  -4.035  1.00600.00           O  
ATOM    419  H   ASP A  27     -17.984  27.447  -4.638  1.00480.00           H  
ATOM    420  HA  ASP A  27     -19.646  29.017  -2.829  1.00480.00           H  
ATOM    421 1HB  ASP A  27     -18.287  29.657  -5.464  1.00720.00           H  
ATOM    422 2HB  ASP A  27     -19.216  30.828  -4.526  1.00720.00           H  
ATOM    423  N   GLU A  28     -21.213  27.499  -5.013  1.00400.00           N  
ATOM    424  CA  GLU A  28     -22.519  27.314  -5.616  1.00400.00           C  
ATOM    425  C   GLU A  28     -23.588  27.306  -4.528  1.00290.82           C  
ATOM    426  O   GLU A  28     -23.287  27.043  -3.363  1.00212.89           O  
ATOM    427  CB  GLU A  28     -22.609  26.006  -6.412  1.00600.00           C  
ATOM    428  CG  GLU A  28     -21.767  25.958  -7.677  1.00600.00           C  
ATOM    429  CD  GLU A  28     -21.890  24.646  -8.407  1.00600.00           C  
ATOM    430  OE1 GLU A  28     -22.364  23.701  -7.822  1.00600.00           O  
ATOM    431  OE2 GLU A  28     -21.518  24.583  -9.556  1.00600.00           O  
ATOM    432  H   GLU A  28     -20.627  26.684  -4.908  1.00480.00           H  
ATOM    433  HA  GLU A  28     -22.682  28.139  -6.299  1.00480.00           H  
ATOM    434 1HB  GLU A  28     -22.307  25.173  -5.778  1.00720.00           H  
ATOM    435 2HB  GLU A  28     -23.645  25.832  -6.697  1.00720.00           H  
ATOM    436 1HG  GLU A  28     -22.085  26.764  -8.338  1.00720.00           H  
ATOM    437 2HG  GLU A  28     -20.726  26.133  -7.414  1.00720.00           H  
ATOM    438  N   PRO A  29     -24.831  27.597  -4.894  1.00255.51           N  
ATOM    439  CA  PRO A  29     -26.007  27.571  -4.032  1.00147.90           C  
ATOM    440  C   PRO A  29     -26.371  26.130  -3.672  1.00 68.29           C  
ATOM    441  O   PRO A  29     -26.027  25.191  -4.394  1.00104.17           O  
ATOM    442  CB  PRO A  29     -27.081  28.281  -4.867  1.00221.85           C  
ATOM    443  CG  PRO A  29     -26.317  29.197  -5.763  1.00221.85           C  
ATOM    444  CD  PRO A  29     -25.027  28.490  -6.054  1.00221.85           C  
ATOM    445  HA  PRO A  29     -25.791  28.143  -3.120  1.00177.48           H  
ATOM    446 1HB  PRO A  29     -27.682  27.560  -5.423  1.00266.22           H  
ATOM    447 2HB  PRO A  29     -27.769  28.826  -4.202  1.00266.22           H  
ATOM    448 1HG  PRO A  29     -26.901  29.407  -6.674  1.00266.22           H  
ATOM    449 2HG  PRO A  29     -26.156  30.164  -5.264  1.00266.22           H  
ATOM    450 1HD  PRO A  29     -25.098  27.906  -6.983  1.00266.22           H  
ATOM    451 2HD  PRO A  29     -24.226  29.244  -6.099  1.00266.22           H  
ATOM    452  N   ASN A  30     -27.064  25.969  -2.551  1.00 21.98           N  
ATOM    453  CA  ASN A  30     -27.425  24.652  -2.048  1.00 18.67           C  
ATOM    454  C   ASN A  30     -28.242  23.813  -3.013  1.00 15.20           C  
ATOM    455  O   ASN A  30     -28.090  22.598  -3.015  1.00 15.44           O  
ATOM    456  CB  ASN A  30     -28.160  24.772  -0.730  1.00 28.01           C  
ATOM    457  CG  ASN A  30     -27.239  25.087   0.412  1.00 28.01           C  
ATOM    458  OD1 ASN A  30     -26.039  24.792   0.347  1.00 28.01           O  
ATOM    459  ND2 ASN A  30     -27.772  25.679   1.450  1.00 28.01           N  
ATOM    460  H   ASN A  30     -27.329  26.786  -2.017  1.00 26.38           H  
ATOM    461  HA  ASN A  30     -26.500  24.102  -1.866  1.00 22.40           H  
ATOM    462 1HB  ASN A  30     -28.911  25.559  -0.801  1.00 33.61           H  
ATOM    463 2HB  ASN A  30     -28.682  23.839  -0.517  1.00 33.61           H  
ATOM    464 1HD2 ASN A  30     -27.207  25.915   2.240  1.00 33.61           H  
ATOM    465 2HD2 ASN A  30     -28.748  25.897   1.453  1.00 33.61           H  
ATOM    466  N   ASP A  31     -29.101  24.428  -3.821  1.00 15.73           N  
ATOM    467  CA  ASP A  31     -29.899  23.645  -4.757  1.00 16.92           C  
ATOM    468  C   ASP A  31     -29.022  22.972  -5.839  1.00 15.30           C  
ATOM    469  O   ASP A  31     -29.285  21.824  -6.195  1.00 14.98           O  
ATOM    470  CB  ASP A  31     -31.015  24.505  -5.366  1.00 25.38           C  
ATOM    471  CG  ASP A  31     -32.125  24.809  -4.369  1.00 25.38           C  
ATOM    472  OD1 ASP A  31     -32.183  24.159  -3.353  1.00 25.38           O  
ATOM    473  OD2 ASP A  31     -32.906  25.691  -4.636  1.00 25.38           O  
ATOM    474  H   ASP A  31     -29.200  25.432  -3.791  1.00 18.88           H  
ATOM    475  HA  ASP A  31     -30.386  22.848  -4.193  1.00 20.30           H  
ATOM    476 1HB  ASP A  31     -30.617  25.460  -5.701  1.00 30.46           H  
ATOM    477 2HB  ASP A  31     -31.447  24.001  -6.230  1.00 30.46           H  
ATOM    478  N   PRO A  32     -27.996  23.665  -6.371  1.00 16.77           N  
ATOM    479  CA  PRO A  32     -26.990  23.099  -7.267  1.00 17.27           C  
ATOM    480  C   PRO A  32     -26.193  22.012  -6.573  1.00 11.96           C  
ATOM    481  O   PRO A  32     -25.860  20.996  -7.185  1.00 11.79           O  
ATOM    482  CB  PRO A  32     -26.149  24.312  -7.645  1.00 25.91           C  
ATOM    483  CG  PRO A  32     -27.143  25.419  -7.711  1.00 25.91           C  
ATOM    484  CD  PRO A  32     -28.214  25.078  -6.715  1.00 25.91           C  
ATOM    485  HA  PRO A  32     -27.494  22.691  -8.155  1.00 20.72           H  
ATOM    486 1HB  PRO A  32     -25.369  24.479  -6.888  1.00 31.09           H  
ATOM    487 2HB  PRO A  32     -25.637  24.135  -8.603  1.00 31.09           H  
ATOM    488 1HG  PRO A  32     -26.653  26.376  -7.485  1.00 31.09           H  
ATOM    489 2HG  PRO A  32     -27.538  25.504  -8.734  1.00 31.09           H  
ATOM    490 1HD  PRO A  32     -28.140  25.699  -5.822  1.00 31.09           H  
ATOM    491 2HD  PRO A  32     -29.187  25.193  -7.210  1.00 31.09           H  
ATOM    492  N   MET A  33     -25.933  22.201  -5.281  1.00  9.47           N  
ATOM    493  CA  MET A  33     -25.223  21.186  -4.526  1.00  7.34           C  
ATOM    494  C   MET A  33     -26.109  19.962  -4.320  1.00  5.19           C  
ATOM    495  O   MET A  33     -25.613  18.838  -4.380  1.00  5.01           O  
ATOM    496  CB  MET A  33     -24.730  21.757  -3.202  1.00 11.01           C  
ATOM    497  CG  MET A  33     -23.610  22.778  -3.341  1.00 11.01           C  
ATOM    498  SD  MET A  33     -22.161  22.105  -4.189  1.00 11.01           S  
ATOM    499  CE  MET A  33     -21.572  20.897  -3.001  1.00 11.01           C  
ATOM    500  H   MET A  33     -26.202  23.070  -4.830  1.00 11.36           H  
ATOM    501  HA  MET A  33     -24.357  20.868  -5.106  1.00  8.81           H  
ATOM    502 1HB  MET A  33     -25.554  22.241  -2.687  1.00 13.21           H  
ATOM    503 2HB  MET A  33     -24.367  20.950  -2.566  1.00 13.21           H  
ATOM    504 1HG  MET A  33     -23.970  23.640  -3.904  1.00 13.21           H  
ATOM    505 2HG  MET A  33     -23.303  23.121  -2.354  1.00 13.21           H  
ATOM    506 1HE  MET A  33     -20.683  20.403  -3.394  1.00 13.21           H  
ATOM    507 2HE  MET A  33     -21.322  21.399  -2.065  1.00 13.21           H  
ATOM    508 3HE  MET A  33     -22.349  20.155  -2.819  1.00 13.21           H  
ATOM    509  N   MET A  34     -27.417  20.175  -4.118  1.00  5.63           N  
ATOM    510  CA  MET A  34     -28.364  19.072  -3.996  1.00  6.28           C  
ATOM    511  C   MET A  34     -28.485  18.329  -5.304  1.00  6.01           C  
ATOM    512  O   MET A  34     -28.612  17.109  -5.301  1.00  5.54           O  
ATOM    513  CB  MET A  34     -29.748  19.555  -3.557  1.00  9.42           C  
ATOM    514  CG  MET A  34     -29.876  19.973  -2.103  1.00  9.42           C  
ATOM    515  SD  MET A  34     -29.521  18.613  -0.974  1.00  9.42           S  
ATOM    516  CE  MET A  34     -30.854  17.472  -1.304  1.00  9.42           C  
ATOM    517  H   MET A  34     -27.762  21.119  -4.038  1.00  6.76           H  
ATOM    518  HA  MET A  34     -27.987  18.374  -3.251  1.00  7.54           H  
ATOM    519 1HB  MET A  34     -30.040  20.408  -4.168  1.00 11.30           H  
ATOM    520 2HB  MET A  34     -30.478  18.765  -3.736  1.00 11.30           H  
ATOM    521 1HG  MET A  34     -29.188  20.786  -1.888  1.00 11.30           H  
ATOM    522 2HG  MET A  34     -30.889  20.324  -1.912  1.00 11.30           H  
ATOM    523 1HE  MET A  34     -30.747  16.593  -0.669  1.00 11.30           H  
ATOM    524 2HE  MET A  34     -31.807  17.959  -1.095  1.00 11.30           H  
ATOM    525 3HE  MET A  34     -30.822  17.170  -2.352  1.00 11.30           H  
ATOM    526  N   LYS A  35     -28.422  19.055  -6.420  1.00  7.47           N  
ATOM    527  CA  LYS A  35     -28.439  18.434  -7.735  1.00  9.12           C  
ATOM    528  C   LYS A  35     -27.272  17.473  -7.859  1.00  6.05           C  
ATOM    529  O   LYS A  35     -27.455  16.310  -8.221  1.00  5.34           O  
ATOM    530  CB  LYS A  35     -28.373  19.494  -8.837  1.00 13.68           C  
ATOM    531  CG  LYS A  35     -28.406  18.949 -10.261  1.00 13.68           C  
ATOM    532  CD  LYS A  35     -28.361  20.089 -11.270  1.00 13.68           C  
ATOM    533  CE  LYS A  35     -28.534  19.609 -12.708  1.00 13.68           C  
ATOM    534  NZ  LYS A  35     -27.372  18.810 -13.190  1.00 13.68           N  
ATOM    535  H   LYS A  35     -28.374  20.064  -6.360  1.00  8.96           H  
ATOM    536  HA  LYS A  35     -29.362  17.864  -7.846  1.00 10.94           H  
ATOM    537 1HB  LYS A  35     -29.210  20.183  -8.725  1.00 16.42           H  
ATOM    538 2HB  LYS A  35     -27.459  20.074  -8.733  1.00 16.42           H  
ATOM    539 1HG  LYS A  35     -27.549  18.294 -10.425  1.00 16.42           H  
ATOM    540 2HG  LYS A  35     -29.318  18.372 -10.415  1.00 16.42           H  
ATOM    541 1HD  LYS A  35     -29.152  20.803 -11.040  1.00 16.42           H  
ATOM    542 2HD  LYS A  35     -27.402  20.602 -11.188  1.00 16.42           H  
ATOM    543 1HE  LYS A  35     -29.434  19.000 -12.779  1.00 16.42           H  
ATOM    544 2HE  LYS A  35     -28.649  20.480 -13.352  1.00 16.42           H  
ATOM    545 1HZ  LYS A  35     -27.534  18.530 -14.146  1.00 16.42           H  
ATOM    546 2HZ  LYS A  35     -26.531  19.366 -13.141  1.00 16.42           H  
ATOM    547 3HZ  LYS A  35     -27.260  17.979 -12.624  1.00 16.42           H  
ATOM    548  N   ARG A  36     -26.077  17.970  -7.533  1.00  5.51           N  
ATOM    549  CA  ARG A  36     -24.859  17.180  -7.597  1.00  4.91           C  
ATOM    550  C   ARG A  36     -24.928  15.987  -6.655  1.00  2.97           C  
ATOM    551  O   ARG A  36     -24.510  14.891  -7.017  1.00  2.84           O  
ATOM    552  CB  ARG A  36     -23.662  18.042  -7.234  1.00  7.37           C  
ATOM    553  CG  ARG A  36     -23.317  19.108  -8.261  1.00  7.37           C  
ATOM    554  CD  ARG A  36     -22.128  19.900  -7.860  1.00  7.37           C  
ATOM    555  NE  ARG A  36     -21.881  21.008  -8.769  1.00  7.37           N  
ATOM    556  CZ  ARG A  36     -21.274  20.900  -9.967  1.00  7.37           C  
ATOM    557  NH1 ARG A  36     -20.881  19.723 -10.407  1.00  7.37           N  
ATOM    558  NH2 ARG A  36     -21.074  21.982 -10.700  1.00  7.37           N  
ATOM    559  H   ARG A  36     -26.008  18.942  -7.253  1.00  6.61           H  
ATOM    560  HA  ARG A  36     -24.736  16.814  -8.617  1.00  5.89           H  
ATOM    561 1HB  ARG A  36     -23.847  18.546  -6.287  1.00  8.84           H  
ATOM    562 2HB  ARG A  36     -22.783  17.411  -7.105  1.00  8.84           H  
ATOM    563 1HG  ARG A  36     -23.098  18.629  -9.215  1.00  8.84           H  
ATOM    564 2HG  ARG A  36     -24.158  19.788  -8.385  1.00  8.84           H  
ATOM    565 1HD  ARG A  36     -22.283  20.309  -6.862  1.00  8.84           H  
ATOM    566 2HD  ARG A  36     -21.247  19.260  -7.856  1.00  8.84           H  
ATOM    567  HE  ARG A  36     -22.160  21.938  -8.468  1.00  8.84           H  
ATOM    568 1HH1 ARG A  36     -21.034  18.898  -9.845  1.00  8.84           H  
ATOM    569 2HH1 ARG A  36     -20.426  19.647 -11.304  1.00  8.84           H  
ATOM    570 1HH2 ARG A  36     -21.367  22.891 -10.352  1.00  8.84           H  
ATOM    571 2HH2 ARG A  36     -20.618  21.911 -11.596  1.00  8.84           H  
ATOM    572  N   PHE A  37     -25.469  16.214  -5.461  1.00  2.59           N  
ATOM    573  CA  PHE A  37     -25.653  15.203  -4.431  1.00  2.87           C  
ATOM    574  C   PHE A  37     -26.604  14.094  -4.873  1.00  3.18           C  
ATOM    575  O   PHE A  37     -26.328  12.915  -4.657  1.00  4.01           O  
ATOM    576  CB  PHE A  37     -26.131  15.882  -3.155  1.00  4.30           C  
ATOM    577  CG  PHE A  37     -26.359  14.979  -1.990  1.00  4.30           C  
ATOM    578  CD1 PHE A  37     -25.302  14.316  -1.393  1.00  4.30           C  
ATOM    579  CD2 PHE A  37     -27.625  14.834  -1.455  1.00  4.30           C  
ATOM    580  CE1 PHE A  37     -25.502  13.518  -0.286  1.00  4.30           C  
ATOM    581  CE2 PHE A  37     -27.828  14.039  -0.350  1.00  4.30           C  
ATOM    582  CZ  PHE A  37     -26.768  13.383   0.237  1.00  4.30           C  
ATOM    583  H   PHE A  37     -25.761  17.154  -5.236  1.00  3.11           H  
ATOM    584  HA  PHE A  37     -24.683  14.750  -4.225  1.00  3.44           H  
ATOM    585 1HB  PHE A  37     -25.402  16.635  -2.859  1.00  5.17           H  
ATOM    586 2HB  PHE A  37     -27.063  16.401  -3.360  1.00  5.17           H  
ATOM    587  HD1 PHE A  37     -24.305  14.434  -1.808  1.00  5.17           H  
ATOM    588  HD2 PHE A  37     -28.463  15.363  -1.912  1.00  5.17           H  
ATOM    589  HE1 PHE A  37     -24.661  13.001   0.176  1.00  5.17           H  
ATOM    590  HE2 PHE A  37     -28.826  13.939   0.063  1.00  5.17           H  
ATOM    591  HZ  PHE A  37     -26.932  12.761   1.114  1.00  5.17           H  
ATOM    592  N   GLU A  38     -27.723  14.471  -5.481  1.00  3.53           N  
ATOM    593  CA  GLU A  38     -28.702  13.510  -5.969  1.00  4.67           C  
ATOM    594  C   GLU A  38     -28.081  12.653  -7.069  1.00  3.58           C  
ATOM    595  O   GLU A  38     -28.250  11.430  -7.089  1.00  3.56           O  
ATOM    596  CB  GLU A  38     -29.934  14.242  -6.511  1.00  7.00           C  
ATOM    597  CG  GLU A  38     -31.093  13.340  -6.912  1.00  7.00           C  
ATOM    598  CD  GLU A  38     -31.775  12.706  -5.727  1.00  7.00           C  
ATOM    599  OE1 GLU A  38     -31.727  13.279  -4.663  1.00  7.00           O  
ATOM    600  OE2 GLU A  38     -32.350  11.655  -5.883  1.00  7.00           O  
ATOM    601  H   GLU A  38     -27.911  15.453  -5.607  1.00  4.24           H  
ATOM    602  HA  GLU A  38     -28.999  12.859  -5.146  1.00  5.60           H  
ATOM    603 1HB  GLU A  38     -30.300  14.939  -5.757  1.00  8.41           H  
ATOM    604 2HB  GLU A  38     -29.651  14.828  -7.385  1.00  8.41           H  
ATOM    605 1HG  GLU A  38     -31.823  13.929  -7.467  1.00  8.41           H  
ATOM    606 2HG  GLU A  38     -30.720  12.560  -7.573  1.00  8.41           H  
ATOM    607  N   GLU A  39     -27.345  13.309  -7.969  1.00  3.35           N  
ATOM    608  CA  GLU A  39     -26.655  12.634  -9.056  1.00  3.27           C  
ATOM    609  C   GLU A  39     -25.561  11.730  -8.508  1.00  2.66           C  
ATOM    610  O   GLU A  39     -25.358  10.629  -9.015  1.00  2.74           O  
ATOM    611  CB  GLU A  39     -26.070  13.667 -10.016  1.00  4.91           C  
ATOM    612  CG  GLU A  39     -27.123  14.430 -10.806  1.00  4.91           C  
ATOM    613  CD  GLU A  39     -26.554  15.554 -11.623  1.00  4.91           C  
ATOM    614  OE1 GLU A  39     -25.362  15.743 -11.606  1.00  4.91           O  
ATOM    615  OE2 GLU A  39     -27.321  16.240 -12.258  1.00  4.91           O  
ATOM    616  H   GLU A  39     -27.266  14.318  -7.909  1.00  4.02           H  
ATOM    617  HA  GLU A  39     -27.374  12.016  -9.595  1.00  3.92           H  
ATOM    618 1HB  GLU A  39     -25.478  14.391  -9.458  1.00  5.89           H  
ATOM    619 2HB  GLU A  39     -25.407  13.175 -10.727  1.00  5.89           H  
ATOM    620 1HG  GLU A  39     -27.625  13.734 -11.476  1.00  5.89           H  
ATOM    621 2HG  GLU A  39     -27.870  14.825 -10.119  1.00  5.89           H  
ATOM    622  N   TRP A  40     -24.888  12.197  -7.458  1.00  2.53           N  
ATOM    623  CA  TRP A  40     -23.851  11.461  -6.755  1.00  2.62           C  
ATOM    624  C   TRP A  40     -24.399  10.151  -6.208  1.00  2.89           C  
ATOM    625  O   TRP A  40     -23.769   9.103  -6.349  1.00  4.05           O  
ATOM    626  CB  TRP A  40     -23.296  12.325  -5.623  1.00  3.93           C  
ATOM    627  CG  TRP A  40     -22.266  11.666  -4.797  1.00  3.93           C  
ATOM    628  CD1 TRP A  40     -20.933  11.669  -5.014  1.00  3.93           C  
ATOM    629  CD2 TRP A  40     -22.479  10.885  -3.606  1.00  3.93           C  
ATOM    630  NE1 TRP A  40     -20.294  10.952  -4.039  1.00  3.93           N  
ATOM    631  CE2 TRP A  40     -21.225  10.458  -3.175  1.00  3.93           C  
ATOM    632  CE3 TRP A  40     -23.616  10.517  -2.885  1.00  3.93           C  
ATOM    633  CZ2 TRP A  40     -21.070   9.672  -2.059  1.00  3.93           C  
ATOM    634  CZ3 TRP A  40     -23.460   9.717  -1.769  1.00  3.93           C  
ATOM    635  CH2 TRP A  40     -22.216   9.300  -1.374  1.00  3.93           C  
ATOM    636  H   TRP A  40     -25.092  13.127  -7.126  1.00  3.04           H  
ATOM    637  HA  TRP A  40     -23.048  11.235  -7.456  1.00  3.14           H  
ATOM    638 1HB  TRP A  40     -22.860  13.230  -6.045  1.00  4.72           H  
ATOM    639 2HB  TRP A  40     -24.094  12.631  -4.961  1.00  4.72           H  
ATOM    640  HD1 TRP A  40     -20.447  12.172  -5.846  1.00  4.72           H  
ATOM    641  HE1 TRP A  40     -19.296  10.799  -3.970  1.00  4.72           H  
ATOM    642  HE3 TRP A  40     -24.604  10.846  -3.200  1.00  4.72           H  
ATOM    643  HZ2 TRP A  40     -20.094   9.338  -1.721  1.00  4.72           H  
ATOM    644  HZ3 TRP A  40     -24.350   9.428  -1.216  1.00  4.72           H  
ATOM    645  HH2 TRP A  40     -22.124   8.664  -0.497  1.00  4.72           H  
ATOM    646  N   MET A  41     -25.589  10.216  -5.608  1.00  2.87           N  
ATOM    647  CA  MET A  41     -26.253   9.030  -5.087  1.00  4.28           C  
ATOM    648  C   MET A  41     -26.502   8.041  -6.205  1.00  4.45           C  
ATOM    649  O   MET A  41     -26.228   6.850  -6.058  1.00  5.11           O  
ATOM    650  CB  MET A  41     -27.577   9.403  -4.435  1.00  6.42           C  
ATOM    651  CG  MET A  41     -27.483  10.173  -3.134  1.00  6.42           C  
ATOM    652  SD  MET A  41     -29.096  10.782  -2.621  1.00  6.42           S  
ATOM    653  CE  MET A  41     -29.944   9.248  -2.254  1.00  6.42           C  
ATOM    654  H   MET A  41     -26.037  11.117  -5.495  1.00  3.44           H  
ATOM    655  HA  MET A  41     -25.604   8.558  -4.353  1.00  5.14           H  
ATOM    656 1HB  MET A  41     -28.166  10.003  -5.124  1.00  7.70           H  
ATOM    657 2HB  MET A  41     -28.146   8.494  -4.234  1.00  7.70           H  
ATOM    658 1HG  MET A  41     -27.093   9.525  -2.350  1.00  7.70           H  
ATOM    659 2HG  MET A  41     -26.811  11.020  -3.245  1.00  7.70           H  
ATOM    660 1HE  MET A  41     -30.958   9.463  -1.916  1.00  7.70           H  
ATOM    661 2HE  MET A  41     -29.984   8.632  -3.154  1.00  7.70           H  
ATOM    662 3HE  MET A  41     -29.406   8.709  -1.475  1.00  7.70           H  
ATOM    663  N   ALA A  42     -27.028   8.536  -7.325  1.00  4.29           N  
ATOM    664  CA  ALA A  42     -27.299   7.694  -8.484  1.00  5.08           C  
ATOM    665  C   ALA A  42     -26.016   7.080  -9.049  1.00  5.42           C  
ATOM    666  O   ALA A  42     -26.017   5.929  -9.488  1.00  7.92           O  
ATOM    667  CB  ALA A  42     -28.008   8.504  -9.558  1.00  7.62           C  
ATOM    668  H   ALA A  42     -27.259   9.524  -7.373  1.00  5.15           H  
ATOM    669  HA  ALA A  42     -27.950   6.880  -8.165  1.00  6.10           H  
ATOM    670 1HB  ALA A  42     -28.235   7.860 -10.408  1.00  9.14           H  
ATOM    671 2HB  ALA A  42     -28.934   8.911  -9.153  1.00  9.14           H  
ATOM    672 3HB  ALA A  42     -27.366   9.320  -9.884  1.00  9.14           H  
ATOM    673  N   GLU A  43     -24.924   7.843  -9.019  1.00  4.10           N  
ATOM    674  CA  GLU A  43     -23.640   7.393  -9.537  1.00  4.57           C  
ATOM    675  C   GLU A  43     -23.001   6.293  -8.708  1.00  5.08           C  
ATOM    676  O   GLU A  43     -22.440   5.347  -9.263  1.00  6.13           O  
ATOM    677  CB  GLU A  43     -22.666   8.568  -9.617  1.00  6.86           C  
ATOM    678  CG  GLU A  43     -21.294   8.206 -10.168  1.00  6.86           C  
ATOM    679  CD  GLU A  43     -21.338   7.733 -11.595  1.00  6.86           C  
ATOM    680  OE1 GLU A  43     -22.290   8.036 -12.274  1.00  6.86           O  
ATOM    681  OE2 GLU A  43     -20.418   7.068 -12.010  1.00  6.86           O  
ATOM    682  H   GLU A  43     -24.989   8.785  -8.660  1.00  4.92           H  
ATOM    683  HA  GLU A  43     -23.800   7.003 -10.542  1.00  5.48           H  
ATOM    684 1HB  GLU A  43     -23.088   9.348 -10.250  1.00  8.23           H  
ATOM    685 2HB  GLU A  43     -22.525   8.993  -8.624  1.00  8.23           H  
ATOM    686 1HG  GLU A  43     -20.648   9.081 -10.107  1.00  8.23           H  
ATOM    687 2HG  GLU A  43     -20.859   7.425  -9.545  1.00  8.23           H  
ATOM    688  N   TYR A  44     -23.075   6.404  -7.386  1.00  4.74           N  
ATOM    689  CA  TYR A  44     -22.427   5.409  -6.546  1.00  5.67           C  
ATOM    690  C   TYR A  44     -23.393   4.426  -5.879  1.00  7.10           C  
ATOM    691  O   TYR A  44     -22.953   3.492  -5.207  1.00 10.14           O  
ATOM    692  CB  TYR A  44     -21.572   6.128  -5.509  1.00  8.50           C  
ATOM    693  CG  TYR A  44     -20.474   6.945  -6.162  1.00  8.50           C  
ATOM    694  CD1 TYR A  44     -20.585   8.320  -6.211  1.00  8.50           C  
ATOM    695  CD2 TYR A  44     -19.369   6.324  -6.731  1.00  8.50           C  
ATOM    696  CE1 TYR A  44     -19.602   9.074  -6.815  1.00  8.50           C  
ATOM    697  CE2 TYR A  44     -18.381   7.084  -7.334  1.00  8.50           C  
ATOM    698  CZ  TYR A  44     -18.500   8.459  -7.374  1.00  8.50           C  
ATOM    699  OH  TYR A  44     -17.524   9.239  -7.956  1.00  8.50           O  
ATOM    700  H   TYR A  44     -23.538   7.201  -6.966  1.00  5.69           H  
ATOM    701  HA  TYR A  44     -21.761   4.821  -7.177  1.00  6.80           H  
ATOM    702 1HB  TYR A  44     -22.193   6.797  -4.911  1.00 10.21           H  
ATOM    703 2HB  TYR A  44     -21.114   5.404  -4.838  1.00 10.21           H  
ATOM    704  HD1 TYR A  44     -21.452   8.810  -5.771  1.00 10.21           H  
ATOM    705  HD2 TYR A  44     -19.277   5.238  -6.701  1.00 10.21           H  
ATOM    706  HE1 TYR A  44     -19.687  10.157  -6.855  1.00 10.21           H  
ATOM    707  HE2 TYR A  44     -17.511   6.600  -7.776  1.00 10.21           H  
ATOM    708  HH  TYR A  44     -17.446  10.071  -7.469  1.00 10.21           H  
ATOM    709  N   GLY A  45     -24.697   4.602  -6.088  1.00  6.75           N  
ATOM    710  CA  GLY A  45     -25.683   3.671  -5.544  1.00  8.21           C  
ATOM    711  C   GLY A  45     -25.968   3.905  -4.064  1.00  8.14           C  
ATOM    712  O   GLY A  45     -26.140   2.952  -3.303  1.00 10.00           O  
ATOM    713  H   GLY A  45     -25.031   5.392  -6.621  1.00  8.10           H  
ATOM    714 1HA  GLY A  45     -26.611   3.763  -6.110  1.00  9.85           H  
ATOM    715 2HA  GLY A  45     -25.329   2.651  -5.687  1.00  9.85           H  
ATOM    716  N   ARG A  46     -26.003   5.168  -3.651  1.00  6.83           N  
ATOM    717  CA  ARG A  46     -26.272   5.471  -2.250  1.00  7.28           C  
ATOM    718  C   ARG A  46     -27.752   5.658  -1.961  1.00  7.85           C  
ATOM    719  O   ARG A  46     -28.420   6.483  -2.579  1.00 10.27           O  
ATOM    720  CB  ARG A  46     -25.547   6.717  -1.782  1.00 10.92           C  
ATOM    721  CG  ARG A  46     -25.909   7.076  -0.350  1.00 10.92           C  
ATOM    722  CD  ARG A  46     -25.302   6.151   0.644  1.00 10.92           C  
ATOM    723  NE  ARG A  46     -23.933   6.515   0.975  1.00 10.92           N  
ATOM    724  CZ  ARG A  46     -22.971   5.652   1.350  1.00 10.92           C  
ATOM    725  NH1 ARG A  46     -23.220   4.358   1.379  1.00 10.92           N  
ATOM    726  NH2 ARG A  46     -21.779   6.114   1.691  1.00 10.92           N  
ATOM    727  H   ARG A  46     -25.869   5.911  -4.322  1.00  8.20           H  
ATOM    728  HA  ARG A  46     -25.913   4.635  -1.651  1.00  8.74           H  
ATOM    729 1HB  ARG A  46     -24.470   6.567  -1.838  1.00 13.10           H  
ATOM    730 2HB  ARG A  46     -25.804   7.561  -2.419  1.00 13.10           H  
ATOM    731 1HG  ARG A  46     -25.524   8.068  -0.139  1.00 13.10           H  
ATOM    732 2HG  ARG A  46     -26.991   7.074  -0.219  1.00 13.10           H  
ATOM    733 1HD  ARG A  46     -25.889   6.169   1.561  1.00 13.10           H  
ATOM    734 2HD  ARG A  46     -25.296   5.140   0.239  1.00 13.10           H  
ATOM    735  HE  ARG A  46     -23.703   7.503   0.996  1.00 13.10           H  
ATOM    736 1HH1 ARG A  46     -24.134   4.014   1.118  1.00 13.10           H  
ATOM    737 2HH1 ARG A  46     -22.497   3.712   1.661  1.00 13.10           H  
ATOM    738 1HH2 ARG A  46     -21.602   7.115   1.680  1.00 13.10           H  
ATOM    739 2HH2 ARG A  46     -21.050   5.478   1.974  1.00 13.10           H  
ATOM    740  N   VAL A  47     -28.248   4.885  -0.999  1.00  7.46           N  
ATOM    741  CA  VAL A  47     -29.628   4.978  -0.542  1.00  8.89           C  
ATOM    742  C   VAL A  47     -29.639   5.258   0.956  1.00  8.63           C  
ATOM    743  O   VAL A  47     -28.946   4.586   1.721  1.00  9.06           O  
ATOM    744  CB  VAL A  47     -30.400   3.677  -0.841  1.00 13.34           C  
ATOM    745  CG1 VAL A  47     -31.822   3.782  -0.307  1.00 13.34           C  
ATOM    746  CG2 VAL A  47     -30.411   3.422  -2.342  1.00 13.34           C  
ATOM    747  H   VAL A  47     -27.638   4.214  -0.556  1.00  8.95           H  
ATOM    748  HA  VAL A  47     -30.118   5.802  -1.060  1.00 10.67           H  
ATOM    749  HB  VAL A  47     -29.915   2.844  -0.331  1.00 16.00           H  
ATOM    750 1HG1 VAL A  47     -32.358   2.855  -0.513  1.00 16.00           H  
ATOM    751 2HG1 VAL A  47     -31.798   3.953   0.769  1.00 16.00           H  
ATOM    752 3HG1 VAL A  47     -32.334   4.611  -0.796  1.00 16.00           H  
ATOM    753 1HG2 VAL A  47     -30.952   2.499  -2.550  1.00 16.00           H  
ATOM    754 2HG2 VAL A  47     -30.903   4.253  -2.848  1.00 16.00           H  
ATOM    755 3HG2 VAL A  47     -29.388   3.330  -2.706  1.00 16.00           H  
ATOM    756  N   TYR A  48     -30.411   6.256   1.374  1.00 10.06           N  
ATOM    757  CA  TYR A  48     -30.461   6.612   2.787  1.00 11.50           C  
ATOM    758  C   TYR A  48     -31.698   6.038   3.453  1.00 15.35           C  
ATOM    759  O   TYR A  48     -32.715   5.806   2.799  1.00 17.00           O  
ATOM    760  CB  TYR A  48     -30.436   8.125   2.959  1.00 17.25           C  
ATOM    761  CG  TYR A  48     -29.173   8.740   2.426  1.00 17.25           C  
ATOM    762  CD1 TYR A  48     -29.225   9.503   1.277  1.00 17.25           C  
ATOM    763  CD2 TYR A  48     -27.962   8.517   3.053  1.00 17.25           C  
ATOM    764  CE1 TYR A  48     -28.077  10.066   0.769  1.00 17.25           C  
ATOM    765  CE2 TYR A  48     -26.812   9.070   2.531  1.00 17.25           C  
ATOM    766  CZ  TYR A  48     -26.870   9.850   1.401  1.00 17.25           C  
ATOM    767  OH  TYR A  48     -25.726  10.408   0.883  1.00 17.25           O  
ATOM    768  H   TYR A  48     -30.964   6.774   0.707  1.00 12.07           H  
ATOM    769  HA  TYR A  48     -29.589   6.189   3.285  1.00 13.80           H  
ATOM    770 1HB  TYR A  48     -31.284   8.573   2.438  1.00 20.70           H  
ATOM    771 2HB  TYR A  48     -30.523   8.380   4.015  1.00 20.70           H  
ATOM    772  HD1 TYR A  48     -30.180   9.668   0.778  1.00 20.70           H  
ATOM    773  HD2 TYR A  48     -27.914   7.902   3.952  1.00 20.70           H  
ATOM    774  HE1 TYR A  48     -28.118  10.676  -0.130  1.00 20.70           H  
ATOM    775  HE2 TYR A  48     -25.853   8.896   3.019  1.00 20.70           H  
ATOM    776  HH  TYR A  48     -24.953  10.011   1.297  1.00 20.70           H  
ATOM    777  N   LYS A  49     -31.607   5.810   4.762  1.00 19.27           N  
ATOM    778  CA  LYS A  49     -32.723   5.259   5.524  1.00 26.18           C  
ATOM    779  C   LYS A  49     -33.907   6.219   5.565  1.00 17.42           C  
ATOM    780  O   LYS A  49     -35.061   5.789   5.515  1.00 22.61           O  
ATOM    781  CB  LYS A  49     -32.276   4.919   6.944  1.00 39.27           C  
ATOM    782  CG  LYS A  49     -31.335   3.725   7.024  1.00 39.27           C  
ATOM    783  CD  LYS A  49     -30.915   3.436   8.456  1.00 39.27           C  
ATOM    784  CE  LYS A  49     -29.984   2.233   8.518  1.00 39.27           C  
ATOM    785  NZ  LYS A  49     -29.541   1.946   9.908  1.00 39.27           N  
ATOM    786  H   LYS A  49     -30.741   6.018   5.239  1.00 23.12           H  
ATOM    787  HA  LYS A  49     -33.053   4.344   5.033  1.00 31.42           H  
ATOM    788 1HB  LYS A  49     -31.771   5.778   7.384  1.00 47.12           H  
ATOM    789 2HB  LYS A  49     -33.150   4.701   7.558  1.00 47.12           H  
ATOM    790 1HG  LYS A  49     -31.833   2.844   6.616  1.00 47.12           H  
ATOM    791 2HG  LYS A  49     -30.445   3.926   6.428  1.00 47.12           H  
ATOM    792 1HD  LYS A  49     -30.402   4.306   8.870  1.00 47.12           H  
ATOM    793 2HD  LYS A  49     -31.798   3.233   9.062  1.00 47.12           H  
ATOM    794 1HE  LYS A  49     -30.504   1.361   8.125  1.00 47.12           H  
ATOM    795 2HE  LYS A  49     -29.107   2.427   7.901  1.00 47.12           H  
ATOM    796 1HZ  LYS A  49     -28.928   1.142   9.907  1.00 47.12           H  
ATOM    797 2HZ  LYS A  49     -29.047   2.746  10.277  1.00 47.12           H  
ATOM    798 3HZ  LYS A  49     -30.347   1.753  10.485  1.00 47.12           H  
ATOM    799  N   ASP A  50     -33.623   7.515   5.644  1.00 11.28           N  
ATOM    800  CA  ASP A  50     -34.679   8.515   5.633  1.00 10.14           C  
ATOM    801  C   ASP A  50     -34.155   9.867   5.151  1.00  9.09           C  
ATOM    802  O   ASP A  50     -32.966  10.011   4.860  1.00  7.90           O  
ATOM    803  CB  ASP A  50     -35.317   8.627   7.026  1.00 15.21           C  
ATOM    804  CG  ASP A  50     -34.346   9.048   8.119  1.00 15.21           C  
ATOM    805  OD1 ASP A  50     -33.440   9.791   7.831  1.00 15.21           O  
ATOM    806  OD2 ASP A  50     -34.520   8.615   9.234  1.00 15.21           O  
ATOM    807  H   ASP A  50     -32.660   7.812   5.699  1.00 13.54           H  
ATOM    808  HA  ASP A  50     -35.451   8.190   4.936  1.00 12.17           H  
ATOM    809 1HB  ASP A  50     -36.139   9.340   6.996  1.00 18.25           H  
ATOM    810 2HB  ASP A  50     -35.742   7.660   7.301  1.00 18.25           H  
ATOM    811  N   ASP A  51     -35.054  10.848   5.085  1.00 10.77           N  
ATOM    812  CA  ASP A  51     -34.732  12.186   4.603  1.00 11.72           C  
ATOM    813  C   ASP A  51     -33.798  12.943   5.531  1.00 11.90           C  
ATOM    814  O   ASP A  51     -32.990  13.749   5.069  1.00 12.06           O  
ATOM    815  CB  ASP A  51     -36.013  12.993   4.401  1.00 17.58           C  
ATOM    816  CG  ASP A  51     -36.820  12.513   3.204  1.00 17.58           C  
ATOM    817  OD1 ASP A  51     -36.283  11.780   2.407  1.00 17.58           O  
ATOM    818  OD2 ASP A  51     -37.964  12.882   3.098  1.00 17.58           O  
ATOM    819  H   ASP A  51     -36.006  10.652   5.358  1.00 12.92           H  
ATOM    820  HA  ASP A  51     -34.239  12.086   3.637  1.00 14.06           H  
ATOM    821 1HB  ASP A  51     -36.635  12.918   5.293  1.00 21.10           H  
ATOM    822 2HB  ASP A  51     -35.764  14.046   4.259  1.00 21.10           H  
ATOM    823  N   ASP A  52     -33.909  12.695   6.831  1.00 12.70           N  
ATOM    824  CA  ASP A  52     -33.049  13.365   7.788  1.00 13.94           C  
ATOM    825  C   ASP A  52     -31.613  12.893   7.626  1.00 12.04           C  
ATOM    826  O   ASP A  52     -30.689  13.704   7.682  1.00 12.09           O  
ATOM    827  CB  ASP A  52     -33.539  13.127   9.213  1.00 20.91           C  
ATOM    828  CG  ASP A  52     -34.827  13.883   9.515  1.00 20.91           C  
ATOM    829  OD1 ASP A  52     -35.166  14.763   8.759  1.00 20.91           O  
ATOM    830  OD2 ASP A  52     -35.454  13.583  10.503  1.00 20.91           O  
ATOM    831  H   ASP A  52     -34.593  12.028   7.161  1.00 15.24           H  
ATOM    832  HA  ASP A  52     -33.079  14.437   7.591  1.00 16.73           H  
ATOM    833 1HB  ASP A  52     -33.709  12.061   9.371  1.00 25.09           H  
ATOM    834 2HB  ASP A  52     -32.775  13.450   9.918  1.00 25.09           H  
ATOM    835  N   GLU A  53     -31.438  11.594   7.373  1.00 10.94           N  
ATOM    836  CA  GLU A  53     -30.121  11.025   7.136  1.00 10.09           C  
ATOM    837  C   GLU A  53     -29.566  11.598   5.859  1.00  8.42           C  
ATOM    838  O   GLU A  53     -28.409  12.000   5.815  1.00  8.04           O  
ATOM    839  CB  GLU A  53     -30.194   9.494   7.039  1.00 15.13           C  
ATOM    840  CG  GLU A  53     -28.864   8.771   6.795  1.00 15.13           C  
ATOM    841  CD  GLU A  53     -27.874   8.829   7.941  1.00 15.13           C  
ATOM    842  OE1 GLU A  53     -28.250   9.186   9.035  1.00 15.13           O  
ATOM    843  OE2 GLU A  53     -26.731   8.488   7.715  1.00 15.13           O  
ATOM    844  H   GLU A  53     -32.245  10.979   7.360  1.00 13.13           H  
ATOM    845  HA  GLU A  53     -29.458  11.305   7.953  1.00 12.11           H  
ATOM    846 1HB  GLU A  53     -30.622   9.099   7.960  1.00 18.16           H  
ATOM    847 2HB  GLU A  53     -30.870   9.219   6.230  1.00 18.16           H  
ATOM    848 1HG  GLU A  53     -29.077   7.726   6.575  1.00 18.16           H  
ATOM    849 2HG  GLU A  53     -28.400   9.206   5.911  1.00 18.16           H  
ATOM    850  N   LYS A  54     -30.411  11.673   4.835  1.00  7.88           N  
ATOM    851  CA  LYS A  54     -30.018  12.230   3.557  1.00  7.27           C  
ATOM    852  C   LYS A  54     -29.489  13.653   3.694  1.00  6.67           C  
ATOM    853  O   LYS A  54     -28.441  13.976   3.134  1.00  5.96           O  
ATOM    854  CB  LYS A  54     -31.204  12.180   2.591  1.00 10.90           C  
ATOM    855  CG  LYS A  54     -30.910  12.695   1.195  1.00 10.90           C  
ATOM    856  CD  LYS A  54     -32.088  12.476   0.260  1.00 10.90           C  
ATOM    857  CE  LYS A  54     -31.762  12.951  -1.150  1.00 10.90           C  
ATOM    858  NZ  LYS A  54     -32.856  12.646  -2.116  1.00 10.90           N  
ATOM    859  H   LYS A  54     -31.352  11.309   4.931  1.00  9.46           H  
ATOM    860  HA  LYS A  54     -29.213  11.620   3.151  1.00  8.72           H  
ATOM    861 1HB  LYS A  54     -31.559  11.153   2.504  1.00 13.09           H  
ATOM    862 2HB  LYS A  54     -32.024  12.773   2.992  1.00 13.09           H  
ATOM    863 1HG  LYS A  54     -30.700  13.763   1.248  1.00 13.09           H  
ATOM    864 2HG  LYS A  54     -30.035  12.192   0.791  1.00 13.09           H  
ATOM    865 1HD  LYS A  54     -32.340  11.416   0.228  1.00 13.09           H  
ATOM    866 2HD  LYS A  54     -32.954  13.027   0.628  1.00 13.09           H  
ATOM    867 1HE  LYS A  54     -31.590  14.026  -1.140  1.00 13.09           H  
ATOM    868 2HE  LYS A  54     -30.854  12.456  -1.482  1.00 13.09           H  
ATOM    869 1HZ  LYS A  54     -32.577  12.962  -3.039  1.00 13.09           H  
ATOM    870 2HZ  LYS A  54     -33.014  11.649  -2.145  1.00 13.09           H  
ATOM    871 3HZ  LYS A  54     -33.706  13.113  -1.837  1.00 13.09           H  
ATOM    872  N   MET A  55     -30.201  14.502   4.438  1.00  7.37           N  
ATOM    873  CA  MET A  55     -29.770  15.883   4.606  1.00  7.07           C  
ATOM    874  C   MET A  55     -28.543  16.029   5.508  1.00  6.58           C  
ATOM    875  O   MET A  55     -27.712  16.905   5.270  1.00  6.02           O  
ATOM    876  CB  MET A  55     -30.920  16.731   5.117  1.00 10.61           C  
ATOM    877  CG  MET A  55     -32.032  16.906   4.094  1.00 10.61           C  
ATOM    878  SD  MET A  55     -31.424  17.549   2.518  1.00 10.61           S  
ATOM    879  CE  MET A  55     -30.861  19.187   2.969  1.00 10.61           C  
ATOM    880  H   MET A  55     -31.065  14.194   4.868  1.00  8.84           H  
ATOM    881  HA  MET A  55     -29.490  16.265   3.625  1.00  8.48           H  
ATOM    882 1HB  MET A  55     -31.348  16.272   6.007  1.00 12.73           H  
ATOM    883 2HB  MET A  55     -30.556  17.721   5.396  1.00 12.73           H  
ATOM    884 1HG  MET A  55     -32.516  15.947   3.911  1.00 12.73           H  
ATOM    885 2HG  MET A  55     -32.780  17.597   4.482  1.00 12.73           H  
ATOM    886 1HE  MET A  55     -30.461  19.689   2.087  1.00 12.73           H  
ATOM    887 2HE  MET A  55     -31.698  19.763   3.366  1.00 12.73           H  
ATOM    888 3HE  MET A  55     -30.082  19.109   3.727  1.00 12.73           H  
ATOM    889  N   ARG A  56     -28.401  15.159   6.513  1.00  7.13           N  
ATOM    890  CA  ARG A  56     -27.196  15.190   7.339  1.00  7.23           C  
ATOM    891  C   ARG A  56     -25.990  14.838   6.491  1.00  5.88           C  
ATOM    892  O   ARG A  56     -24.942  15.482   6.584  1.00  5.16           O  
ATOM    893  CB  ARG A  56     -27.293  14.209   8.502  1.00 10.85           C  
ATOM    894  CG  ARG A  56     -28.209  14.620   9.646  1.00 10.85           C  
ATOM    895  CD  ARG A  56     -28.015  13.736  10.827  1.00 10.85           C  
ATOM    896  NE  ARG A  56     -28.474  12.378  10.573  1.00 10.85           N  
ATOM    897  CZ  ARG A  56     -29.726  11.940  10.814  1.00 10.85           C  
ATOM    898  NH1 ARG A  56     -30.616  12.755  11.336  1.00 10.85           N  
ATOM    899  NH2 ARG A  56     -30.060  10.694  10.527  1.00 10.85           N  
ATOM    900  H   ARG A  56     -29.122  14.480   6.714  1.00  8.56           H  
ATOM    901  HA  ARG A  56     -27.066  16.195   7.737  1.00  8.68           H  
ATOM    902 1HB  ARG A  56     -27.646  13.247   8.135  1.00 13.01           H  
ATOM    903 2HB  ARG A  56     -26.300  14.051   8.924  1.00 13.01           H  
ATOM    904 1HG  ARG A  56     -27.979  15.643   9.944  1.00 13.01           H  
ATOM    905 2HG  ARG A  56     -29.250  14.560   9.338  1.00 13.01           H  
ATOM    906 1HD  ARG A  56     -26.955  13.695  11.078  1.00 13.01           H  
ATOM    907 2HD  ARG A  56     -28.573  14.132  11.675  1.00 13.01           H  
ATOM    908  HE  ARG A  56     -27.818  11.720  10.170  1.00 13.01           H  
ATOM    909 1HH1 ARG A  56     -30.362  13.708  11.555  1.00 13.01           H  
ATOM    910 2HH1 ARG A  56     -31.555  12.427  11.514  1.00 13.01           H  
ATOM    911 1HH2 ARG A  56     -29.376  10.068  10.108  1.00 13.01           H  
ATOM    912 2HH2 ARG A  56     -30.997  10.365  10.705  1.00 13.01           H  
ATOM    913  N   ARG A  57     -26.169  13.834   5.639  1.00  5.93           N  
ATOM    914  CA  ARG A  57     -25.151  13.367   4.726  1.00  4.95           C  
ATOM    915  C   ARG A  57     -24.852  14.397   3.663  1.00  4.26           C  
ATOM    916  O   ARG A  57     -23.712  14.508   3.229  1.00  3.70           O  
ATOM    917  CB  ARG A  57     -25.601  12.065   4.130  1.00  7.43           C  
ATOM    918  CG  ARG A  57     -25.656  10.969   5.171  1.00  7.43           C  
ATOM    919  CD  ARG A  57     -24.318  10.489   5.539  1.00  7.43           C  
ATOM    920  NE  ARG A  57     -24.408   9.459   6.545  1.00  7.43           N  
ATOM    921  CZ  ARG A  57     -23.367   8.896   7.175  1.00  7.43           C  
ATOM    922  NH1 ARG A  57     -22.135   9.252   6.892  1.00  7.43           N  
ATOM    923  NH2 ARG A  57     -23.616   7.976   8.086  1.00  7.43           N  
ATOM    924  H   ARG A  57     -27.055  13.348   5.635  1.00  7.12           H  
ATOM    925  HA  ARG A  57     -24.239  13.185   5.293  1.00  5.94           H  
ATOM    926 1HB  ARG A  57     -26.599  12.176   3.709  1.00  8.91           H  
ATOM    927 2HB  ARG A  57     -24.937  11.756   3.329  1.00  8.91           H  
ATOM    928 1HG  ARG A  57     -26.100  11.373   6.079  1.00  8.91           H  
ATOM    929 2HG  ARG A  57     -26.252  10.129   4.836  1.00  8.91           H  
ATOM    930 1HD  ARG A  57     -23.825  10.069   4.663  1.00  8.91           H  
ATOM    931 2HD  ARG A  57     -23.722  11.307   5.935  1.00  8.91           H  
ATOM    932  HE  ARG A  57     -25.333   9.140   6.813  1.00  8.91           H  
ATOM    933 1HH1 ARG A  57     -21.949   9.953   6.183  1.00  8.91           H  
ATOM    934 2HH1 ARG A  57     -21.361   8.822   7.385  1.00  8.91           H  
ATOM    935 1HH2 ARG A  57     -24.585   7.740   8.282  1.00  8.91           H  
ATOM    936 2HH2 ARG A  57     -22.849   7.519   8.566  1.00  8.91           H  
ATOM    937  N   PHE A  58     -25.862  15.174   3.278  1.00  4.48           N  
ATOM    938  CA  PHE A  58     -25.686  16.297   2.371  1.00  4.04           C  
ATOM    939  C   PHE A  58     -24.748  17.336   2.954  1.00  3.60           C  
ATOM    940  O   PHE A  58     -23.859  17.833   2.263  1.00  3.59           O  
ATOM    941  CB  PHE A  58     -27.010  16.931   1.998  1.00  6.06           C  
ATOM    942  CG  PHE A  58     -26.832  18.163   1.182  1.00  6.06           C  
ATOM    943  CD1 PHE A  58     -26.208  18.104  -0.049  1.00  6.06           C  
ATOM    944  CD2 PHE A  58     -27.308  19.383   1.634  1.00  6.06           C  
ATOM    945  CE1 PHE A  58     -26.056  19.236  -0.813  1.00  6.06           C  
ATOM    946  CE2 PHE A  58     -27.166  20.521   0.868  1.00  6.06           C  
ATOM    947  CZ  PHE A  58     -26.540  20.446  -0.359  1.00  6.06           C  
ATOM    948  H   PHE A  58     -26.794  14.985   3.621  1.00  5.38           H  
ATOM    949  HA  PHE A  58     -25.235  15.921   1.453  1.00  4.85           H  
ATOM    950 1HB  PHE A  58     -27.615  16.226   1.432  1.00  7.27           H  
ATOM    951 2HB  PHE A  58     -27.562  17.196   2.893  1.00  7.27           H  
ATOM    952  HD1 PHE A  58     -25.831  17.149  -0.406  1.00  7.27           H  
ATOM    953  HD2 PHE A  58     -27.805  19.435   2.603  1.00  7.27           H  
ATOM    954  HE1 PHE A  58     -25.557  19.170  -1.776  1.00  7.27           H  
ATOM    955  HE2 PHE A  58     -27.548  21.476   1.229  1.00  7.27           H  
ATOM    956  HZ  PHE A  58     -26.429  21.344  -0.961  1.00  7.27           H  
ATOM    957  N   GLN A  59     -24.962  17.689   4.217  1.00  3.45           N  
ATOM    958  CA  GLN A  59     -24.096  18.654   4.879  1.00  3.23           C  
ATOM    959  C   GLN A  59     -22.662  18.122   4.975  1.00  3.09           C  
ATOM    960  O   GLN A  59     -21.705  18.865   4.735  1.00  3.00           O  
ATOM    961  CB  GLN A  59     -24.638  18.976   6.269  1.00  4.84           C  
ATOM    962  CG  GLN A  59     -25.932  19.768   6.256  1.00  4.84           C  
ATOM    963  CD  GLN A  59     -26.483  19.994   7.650  1.00  4.84           C  
ATOM    964  OE1 GLN A  59     -26.180  19.246   8.584  1.00  4.84           O  
ATOM    965  NE2 GLN A  59     -27.298  21.033   7.801  1.00  4.84           N  
ATOM    966  H   GLN A  59     -25.740  17.283   4.725  1.00  4.14           H  
ATOM    967  HA  GLN A  59     -24.079  19.569   4.287  1.00  3.88           H  
ATOM    968 1HB  GLN A  59     -24.815  18.050   6.816  1.00  5.81           H  
ATOM    969 2HB  GLN A  59     -23.898  19.550   6.827  1.00  5.81           H  
ATOM    970 1HG  GLN A  59     -25.746  20.740   5.801  1.00  5.81           H  
ATOM    971 2HG  GLN A  59     -26.676  19.221   5.678  1.00  5.81           H  
ATOM    972 1HE2 GLN A  59     -27.693  21.234   8.698  1.00  5.81           H  
ATOM    973 2HE2 GLN A  59     -27.517  21.614   7.017  1.00  5.81           H  
ATOM    974  N   ILE A  60     -22.528  16.826   5.289  1.00  3.46           N  
ATOM    975  CA  ILE A  60     -21.224  16.171   5.361  1.00  3.71           C  
ATOM    976  C   ILE A  60     -20.559  16.191   3.992  1.00  3.71           C  
ATOM    977  O   ILE A  60     -19.375  16.513   3.881  1.00  3.76           O  
ATOM    978  CB  ILE A  60     -21.351  14.713   5.837  1.00  5.56           C  
ATOM    979  CG1 ILE A  60     -21.804  14.659   7.295  1.00  5.56           C  
ATOM    980  CG2 ILE A  60     -20.011  14.019   5.688  1.00  5.56           C  
ATOM    981  CD1 ILE A  60     -22.229  13.277   7.734  1.00  5.56           C  
ATOM    982  H   ILE A  60     -23.355  16.281   5.506  1.00  4.15           H  
ATOM    983  HA  ILE A  60     -20.594  16.716   6.061  1.00  4.45           H  
ATOM    984  HB  ILE A  60     -22.096  14.192   5.240  1.00  6.68           H  
ATOM    985 1HG1 ILE A  60     -20.985  14.985   7.935  1.00  6.68           H  
ATOM    986 2HG1 ILE A  60     -22.640  15.342   7.437  1.00  6.68           H  
ATOM    987 1HG2 ILE A  60     -20.101  12.985   6.021  1.00  6.68           H  
ATOM    988 2HG2 ILE A  60     -19.704  14.039   4.643  1.00  6.68           H  
ATOM    989 3HG2 ILE A  60     -19.265  14.531   6.296  1.00  6.68           H  
ATOM    990 1HD1 ILE A  60     -22.537  13.307   8.780  1.00  6.68           H  
ATOM    991 2HD1 ILE A  60     -23.064  12.945   7.121  1.00  6.68           H  
ATOM    992 3HD1 ILE A  60     -21.396  12.585   7.621  1.00  6.68           H  
ATOM    993  N   PHE A  61     -21.347  15.860   2.971  1.00  3.89           N  
ATOM    994  CA  PHE A  61     -20.950  15.851   1.576  1.00  3.93           C  
ATOM    995  C   PHE A  61     -20.377  17.191   1.180  1.00  3.30           C  
ATOM    996  O   PHE A  61     -19.268  17.241   0.658  1.00  3.49           O  
ATOM    997  CB  PHE A  61     -22.176  15.511   0.710  1.00  5.90           C  
ATOM    998  CG  PHE A  61     -22.022  15.631  -0.776  1.00  5.90           C  
ATOM    999  CD1 PHE A  61     -21.489  14.602  -1.532  1.00  5.90           C  
ATOM   1000  CD2 PHE A  61     -22.444  16.785  -1.427  1.00  5.90           C  
ATOM   1001  CE1 PHE A  61     -21.374  14.726  -2.901  1.00  5.90           C  
ATOM   1002  CE2 PHE A  61     -22.332  16.908  -2.798  1.00  5.90           C  
ATOM   1003  CZ  PHE A  61     -21.794  15.874  -3.537  1.00  5.90           C  
ATOM   1004  H   PHE A  61     -22.294  15.587   3.171  1.00  4.67           H  
ATOM   1005  HA  PHE A  61     -20.185  15.089   1.434  1.00  4.72           H  
ATOM   1006 1HB  PHE A  61     -22.472  14.485   0.924  1.00  7.07           H  
ATOM   1007 2HB  PHE A  61     -23.007  16.137   0.999  1.00  7.07           H  
ATOM   1008  HD1 PHE A  61     -21.162  13.689  -1.034  1.00  7.07           H  
ATOM   1009  HD2 PHE A  61     -22.871  17.598  -0.840  1.00  7.07           H  
ATOM   1010  HE1 PHE A  61     -20.950  13.912  -3.481  1.00  7.07           H  
ATOM   1011  HE2 PHE A  61     -22.667  17.818  -3.295  1.00  7.07           H  
ATOM   1012  HZ  PHE A  61     -21.702  15.965  -4.618  1.00  7.07           H  
ATOM   1013  N   LYS A  62     -21.109  18.273   1.456  1.00  2.98           N  
ATOM   1014  CA  LYS A  62     -20.639  19.609   1.119  1.00  3.05           C  
ATOM   1015  C   LYS A  62     -19.295  19.922   1.745  1.00  2.66           C  
ATOM   1016  O   LYS A  62     -18.400  20.423   1.064  1.00  2.67           O  
ATOM   1017  CB  LYS A  62     -21.624  20.679   1.584  1.00  4.57           C  
ATOM   1018  CG  LYS A  62     -22.897  20.839   0.775  1.00  4.57           C  
ATOM   1019  CD  LYS A  62     -23.764  21.913   1.415  1.00  4.57           C  
ATOM   1020  CE  LYS A  62     -23.034  23.251   1.429  1.00  4.57           C  
ATOM   1021  NZ  LYS A  62     -23.860  24.344   2.016  1.00  4.57           N  
ATOM   1022  H   LYS A  62     -22.017  18.164   1.887  1.00  3.58           H  
ATOM   1023  HA  LYS A  62     -20.530  19.674   0.037  1.00  3.66           H  
ATOM   1024 1HB  LYS A  62     -21.920  20.466   2.612  1.00  5.49           H  
ATOM   1025 2HB  LYS A  62     -21.121  21.646   1.589  1.00  5.49           H  
ATOM   1026 1HG  LYS A  62     -22.656  21.133  -0.246  1.00  5.49           H  
ATOM   1027 2HG  LYS A  62     -23.444  19.897   0.750  1.00  5.49           H  
ATOM   1028 1HD  LYS A  62     -24.685  22.035   0.851  1.00  5.49           H  
ATOM   1029 2HD  LYS A  62     -24.013  21.628   2.437  1.00  5.49           H  
ATOM   1030 1HE  LYS A  62     -22.124  23.147   2.018  1.00  5.49           H  
ATOM   1031 2HE  LYS A  62     -22.763  23.523   0.409  1.00  5.49           H  
ATOM   1032 1HZ  LYS A  62     -23.333  25.205   2.009  1.00  5.49           H  
ATOM   1033 2HZ  LYS A  62     -24.702  24.467   1.466  1.00  5.49           H  
ATOM   1034 3HZ  LYS A  62     -24.109  24.109   2.966  1.00  5.49           H  
ATOM   1035  N   ASN A  63     -19.148  19.620   3.034  1.00  2.63           N  
ATOM   1036  CA  ASN A  63     -17.902  19.904   3.728  1.00  2.82           C  
ATOM   1037  C   ASN A  63     -16.750  19.070   3.195  1.00  2.59           C  
ATOM   1038  O   ASN A  63     -15.618  19.553   3.105  1.00  2.73           O  
ATOM   1039  CB  ASN A  63     -18.077  19.704   5.214  1.00  4.23           C  
ATOM   1040  CG  ASN A  63     -18.877  20.815   5.839  1.00  4.23           C  
ATOM   1041  OD1 ASN A  63     -18.964  21.921   5.290  1.00  4.23           O  
ATOM   1042  ND2 ASN A  63     -19.461  20.544   6.977  1.00  4.23           N  
ATOM   1043  H   ASN A  63     -19.922  19.213   3.551  1.00  3.16           H  
ATOM   1044  HA  ASN A  63     -17.645  20.948   3.554  1.00  3.38           H  
ATOM   1045 1HB  ASN A  63     -18.586  18.756   5.398  1.00  5.08           H  
ATOM   1046 2HB  ASN A  63     -17.101  19.654   5.696  1.00  5.08           H  
ATOM   1047 1HD2 ASN A  63     -20.006  21.244   7.440  1.00  5.08           H  
ATOM   1048 2HD2 ASN A  63     -19.363  19.636   7.385  1.00  5.08           H  
ATOM   1049  N   ASN A  64     -17.032  17.829   2.822  1.00  2.63           N  
ATOM   1050  CA  ASN A  64     -15.999  16.993   2.260  1.00  3.00           C  
ATOM   1051  C   ASN A  64     -15.601  17.472   0.876  1.00  3.03           C  
ATOM   1052  O   ASN A  64     -14.421  17.442   0.546  1.00  3.41           O  
ATOM   1053  CB  ASN A  64     -16.426  15.558   2.271  1.00  4.50           C  
ATOM   1054  CG  ASN A  64     -16.354  14.992   3.666  1.00  4.50           C  
ATOM   1055  OD1 ASN A  64     -15.720  15.570   4.558  1.00  4.50           O  
ATOM   1056  ND2 ASN A  64     -16.971  13.860   3.854  1.00  4.50           N  
ATOM   1057  H   ASN A  64     -17.964  17.453   2.938  1.00  3.16           H  
ATOM   1058  HA  ASN A  64     -15.112  17.077   2.891  1.00  3.60           H  
ATOM   1059 1HB  ASN A  64     -17.452  15.477   1.908  1.00  5.40           H  
ATOM   1060 2HB  ASN A  64     -15.791  14.976   1.607  1.00  5.40           H  
ATOM   1061 1HD2 ASN A  64     -16.962  13.393   4.740  1.00  5.40           H  
ATOM   1062 2HD2 ASN A  64     -17.468  13.450   3.096  1.00  5.40           H  
ATOM   1063  N   VAL A  65     -16.567  17.977   0.098  1.00  2.90           N  
ATOM   1064  CA  VAL A  65     -16.278  18.559  -1.210  1.00  3.15           C  
ATOM   1065  C   VAL A  65     -15.377  19.770  -1.050  1.00  3.02           C  
ATOM   1066  O   VAL A  65     -14.448  19.960  -1.835  1.00  3.37           O  
ATOM   1067  CB  VAL A  65     -17.570  18.954  -1.958  1.00  4.72           C  
ATOM   1068  CG1 VAL A  65     -17.221  19.766  -3.198  1.00  4.72           C  
ATOM   1069  CG2 VAL A  65     -18.327  17.698  -2.374  1.00  4.72           C  
ATOM   1070  H   VAL A  65     -17.527  17.948   0.412  1.00  3.48           H  
ATOM   1071  HA  VAL A  65     -15.755  17.817  -1.811  1.00  3.78           H  
ATOM   1072  HB  VAL A  65     -18.193  19.569  -1.309  1.00  5.67           H  
ATOM   1073 1HG1 VAL A  65     -18.136  20.046  -3.720  1.00  5.67           H  
ATOM   1074 2HG1 VAL A  65     -16.682  20.666  -2.903  1.00  5.67           H  
ATOM   1075 3HG1 VAL A  65     -16.594  19.168  -3.859  1.00  5.67           H  
ATOM   1076 1HG2 VAL A  65     -19.237  17.979  -2.903  1.00  5.67           H  
ATOM   1077 2HG2 VAL A  65     -17.697  17.103  -3.030  1.00  5.67           H  
ATOM   1078 3HG2 VAL A  65     -18.585  17.107  -1.503  1.00  5.67           H  
ATOM   1079  N   LYS A  66     -15.642  20.584  -0.021  1.00  2.83           N  
ATOM   1080  CA  LYS A  66     -14.802  21.740   0.266  1.00  3.07           C  
ATOM   1081  C   LYS A  66     -13.360  21.300   0.471  1.00  3.34           C  
ATOM   1082  O   LYS A  66     -12.444  21.901  -0.091  1.00  3.92           O  
ATOM   1083  CB  LYS A  66     -15.271  22.464   1.529  1.00  4.60           C  
ATOM   1084  CG  LYS A  66     -16.583  23.210   1.422  1.00  4.60           C  
ATOM   1085  CD  LYS A  66     -16.944  23.828   2.764  1.00  4.60           C  
ATOM   1086  CE  LYS A  66     -18.277  24.554   2.716  1.00  4.60           C  
ATOM   1087  NZ  LYS A  66     -18.646  25.105   4.051  1.00  4.60           N  
ATOM   1088  H   LYS A  66     -16.447  20.404   0.566  1.00  3.40           H  
ATOM   1089  HA  LYS A  66     -14.836  22.424  -0.582  1.00  3.68           H  
ATOM   1090 1HB  LYS A  66     -15.366  21.755   2.346  1.00  5.53           H  
ATOM   1091 2HB  LYS A  66     -14.513  23.190   1.824  1.00  5.53           H  
ATOM   1092 1HG  LYS A  66     -16.480  23.996   0.684  1.00  5.53           H  
ATOM   1093 2HG  LYS A  66     -17.375  22.539   1.105  1.00  5.53           H  
ATOM   1094 1HD  LYS A  66     -16.996  23.047   3.523  1.00  5.53           H  
ATOM   1095 2HD  LYS A  66     -16.169  24.537   3.055  1.00  5.53           H  
ATOM   1096 1HE  LYS A  66     -18.214  25.372   2.001  1.00  5.53           H  
ATOM   1097 2HE  LYS A  66     -19.054  23.862   2.392  1.00  5.53           H  
ATOM   1098 1HZ  LYS A  66     -19.535  25.581   3.988  1.00  5.53           H  
ATOM   1099 2HZ  LYS A  66     -18.718  24.345   4.716  1.00  5.53           H  
ATOM   1100 3HZ  LYS A  66     -17.938  25.755   4.357  1.00  5.53           H  
ATOM   1101  N   HIS A  67     -13.166  20.234   1.256  1.00  3.49           N  
ATOM   1102  CA  HIS A  67     -11.836  19.684   1.498  1.00  4.15           C  
ATOM   1103  C   HIS A  67     -11.182  19.186   0.219  1.00  3.91           C  
ATOM   1104  O   HIS A  67     -10.027  19.511  -0.060  1.00  4.81           O  
ATOM   1105  CB  HIS A  67     -11.873  18.530   2.496  1.00  6.23           C  
ATOM   1106  CG  HIS A  67     -10.509  17.965   2.727  1.00  6.23           C  
ATOM   1107  ND1 HIS A  67      -9.559  18.612   3.490  1.00  6.23           N  
ATOM   1108  CD2 HIS A  67      -9.921  16.835   2.273  1.00  6.23           C  
ATOM   1109  CE1 HIS A  67      -8.447  17.897   3.501  1.00  6.23           C  
ATOM   1110  NE2 HIS A  67      -8.641  16.817   2.768  1.00  6.23           N  
ATOM   1111  H   HIS A  67     -13.965  19.805   1.713  1.00  4.19           H  
ATOM   1112  HA  HIS A  67     -11.195  20.463   1.912  1.00  4.98           H  
ATOM   1113 1HB  HIS A  67     -12.275  18.876   3.449  1.00  7.47           H  
ATOM   1114 2HB  HIS A  67     -12.522  17.736   2.129  1.00  7.47           H  
ATOM   1115  HD2 HIS A  67     -10.377  16.083   1.628  1.00  7.47           H  
ATOM   1116  HE1 HIS A  67      -7.527  18.156   4.023  1.00  7.47           H  
ATOM   1117  HE2 HIS A  67      -7.957  16.090   2.595  1.00  7.47           H  
ATOM   1118  N   ILE A  68     -11.931  18.392  -0.543  1.00  3.22           N  
ATOM   1119  CA  ILE A  68     -11.466  17.798  -1.787  1.00  3.33           C  
ATOM   1120  C   ILE A  68     -10.961  18.821  -2.775  1.00  3.93           C  
ATOM   1121  O   ILE A  68      -9.840  18.707  -3.278  1.00  4.27           O  
ATOM   1122  CB  ILE A  68     -12.624  17.005  -2.439  1.00  5.00           C  
ATOM   1123  CG1 ILE A  68     -12.941  15.755  -1.622  1.00  5.00           C  
ATOM   1124  CG2 ILE A  68     -12.322  16.661  -3.881  1.00  5.00           C  
ATOM   1125  CD1 ILE A  68     -14.251  15.097  -2.002  1.00  5.00           C  
ATOM   1126  H   ILE A  68     -12.868  18.173  -0.237  1.00  3.86           H  
ATOM   1127  HA  ILE A  68     -10.657  17.112  -1.558  1.00  4.00           H  
ATOM   1128  HB  ILE A  68     -13.521  17.623  -2.418  1.00  5.99           H  
ATOM   1129 1HG1 ILE A  68     -12.141  15.038  -1.780  1.00  5.99           H  
ATOM   1130 2HG1 ILE A  68     -12.962  16.006  -0.565  1.00  5.99           H  
ATOM   1131 1HG2 ILE A  68     -13.167  16.126  -4.313  1.00  5.99           H  
ATOM   1132 2HG2 ILE A  68     -12.143  17.571  -4.453  1.00  5.99           H  
ATOM   1133 3HG2 ILE A  68     -11.440  16.034  -3.918  1.00  5.99           H  
ATOM   1134 1HD1 ILE A  68     -14.404  14.206  -1.395  1.00  5.99           H  
ATOM   1135 2HD1 ILE A  68     -15.071  15.793  -1.833  1.00  5.99           H  
ATOM   1136 3HD1 ILE A  68     -14.224  14.817  -3.052  1.00  5.99           H  
ATOM   1137  N   GLU A  69     -11.785  19.811  -3.052  1.00  4.27           N  
ATOM   1138  CA  GLU A  69     -11.457  20.812  -4.034  1.00  5.16           C  
ATOM   1139  C   GLU A  69     -10.459  21.850  -3.537  1.00  5.18           C  
ATOM   1140  O   GLU A  69      -9.638  22.323  -4.323  1.00  5.38           O  
ATOM   1141  CB  GLU A  69     -12.733  21.451  -4.517  1.00  7.74           C  
ATOM   1142  CG  GLU A  69     -13.611  20.469  -5.282  1.00  7.74           C  
ATOM   1143  CD  GLU A  69     -12.926  19.934  -6.513  1.00  7.74           C  
ATOM   1144  OE1 GLU A  69     -12.287  20.700  -7.193  1.00  7.74           O  
ATOM   1145  OE2 GLU A  69     -13.033  18.758  -6.770  1.00  7.74           O  
ATOM   1146  H   GLU A  69     -12.685  19.855  -2.589  1.00  5.12           H  
ATOM   1147  HA  GLU A  69     -11.002  20.304  -4.884  1.00  6.19           H  
ATOM   1148 1HB  GLU A  69     -13.301  21.844  -3.673  1.00  9.29           H  
ATOM   1149 2HB  GLU A  69     -12.489  22.277  -5.177  1.00  9.29           H  
ATOM   1150 1HG  GLU A  69     -13.858  19.635  -4.626  1.00  9.29           H  
ATOM   1151 2HG  GLU A  69     -14.540  20.958  -5.566  1.00  9.29           H  
ATOM   1152  N   THR A  70     -10.502  22.186  -2.242  1.00  5.53           N  
ATOM   1153  CA  THR A  70      -9.528  23.122  -1.685  1.00  5.76           C  
ATOM   1154  C   THR A  70      -8.146  22.516  -1.802  1.00  6.10           C  
ATOM   1155  O   THR A  70      -7.200  23.175  -2.237  1.00  7.53           O  
ATOM   1156  CB  THR A  70      -9.821  23.456  -0.210  1.00  8.64           C  
ATOM   1157  OG1 THR A  70     -11.100  24.092  -0.105  1.00  8.64           O  
ATOM   1158  CG2 THR A  70      -8.748  24.376   0.348  1.00  8.64           C  
ATOM   1159  H   THR A  70     -11.207  21.805  -1.625  1.00  6.64           H  
ATOM   1160  HA  THR A  70      -9.550  24.045  -2.265  1.00  6.91           H  
ATOM   1161  HB  THR A  70      -9.839  22.535   0.373  1.00 10.37           H  
ATOM   1162  HG1 THR A  70     -11.785  23.451  -0.319  1.00 10.37           H  
ATOM   1163 1HG2 THR A  70      -8.968  24.599   1.392  1.00 10.37           H  
ATOM   1164 2HG2 THR A  70      -7.777  23.885   0.279  1.00 10.37           H  
ATOM   1165 3HG2 THR A  70      -8.727  25.302  -0.224  1.00 10.37           H  
ATOM   1166  N   PHE A  71      -8.047  21.237  -1.453  1.00  4.98           N  
ATOM   1167  CA  PHE A  71      -6.817  20.487  -1.596  1.00  4.90           C  
ATOM   1168  C   PHE A  71      -6.352  20.520  -3.050  1.00  5.60           C  
ATOM   1169  O   PHE A  71      -5.197  20.844  -3.332  1.00  7.44           O  
ATOM   1170  CB  PHE A  71      -7.042  19.047  -1.154  1.00  7.35           C  
ATOM   1171  CG  PHE A  71      -5.848  18.165  -1.319  1.00  7.35           C  
ATOM   1172  CD1 PHE A  71      -4.877  18.080  -0.335  1.00  7.35           C  
ATOM   1173  CD2 PHE A  71      -5.694  17.420  -2.470  1.00  7.35           C  
ATOM   1174  CE1 PHE A  71      -3.779  17.258  -0.503  1.00  7.35           C  
ATOM   1175  CE2 PHE A  71      -4.607  16.597  -2.637  1.00  7.35           C  
ATOM   1176  CZ  PHE A  71      -3.647  16.518  -1.656  1.00  7.35           C  
ATOM   1177  H   PHE A  71      -8.851  20.754  -1.074  1.00  5.98           H  
ATOM   1178  HA  PHE A  71      -6.050  20.943  -0.969  1.00  5.88           H  
ATOM   1179 1HB  PHE A  71      -7.332  19.032  -0.104  1.00  8.82           H  
ATOM   1180 2HB  PHE A  71      -7.863  18.616  -1.723  1.00  8.82           H  
ATOM   1181  HD1 PHE A  71      -4.988  18.668   0.577  1.00  8.82           H  
ATOM   1182  HD2 PHE A  71      -6.454  17.483  -3.249  1.00  8.82           H  
ATOM   1183  HE1 PHE A  71      -3.018  17.197   0.275  1.00  8.82           H  
ATOM   1184  HE2 PHE A  71      -4.511  16.011  -3.544  1.00  8.82           H  
ATOM   1185  HZ  PHE A  71      -2.783  15.872  -1.793  1.00  8.82           H  
ATOM   1186  N   ASN A  72      -7.264  20.209  -3.976  1.00  4.78           N  
ATOM   1187  CA  ASN A  72      -6.942  20.177  -5.398  1.00  5.25           C  
ATOM   1188  C   ASN A  72      -6.501  21.522  -5.966  1.00  6.38           C  
ATOM   1189  O   ASN A  72      -5.722  21.555  -6.919  1.00  9.03           O  
ATOM   1190  CB  ASN A  72      -8.122  19.668  -6.194  1.00  7.88           C  
ATOM   1191  CG  ASN A  72      -8.337  18.197  -6.037  1.00  7.88           C  
ATOM   1192  OD1 ASN A  72      -7.449  17.464  -5.586  1.00  7.88           O  
ATOM   1193  ND2 ASN A  72      -9.501  17.745  -6.416  1.00  7.88           N  
ATOM   1194  H   ASN A  72      -8.201  19.945  -3.692  1.00  5.74           H  
ATOM   1195  HA  ASN A  72      -6.109  19.486  -5.537  1.00  6.30           H  
ATOM   1196 1HB  ASN A  72      -9.026  20.190  -5.880  1.00  9.45           H  
ATOM   1197 2HB  ASN A  72      -7.969  19.889  -7.250  1.00  9.45           H  
ATOM   1198 1HD2 ASN A  72      -9.703  16.768  -6.345  1.00  9.45           H  
ATOM   1199 2HD2 ASN A  72     -10.191  18.372  -6.778  1.00  9.45           H  
ATOM   1200  N   SER A  73      -6.966  22.635  -5.384  1.00  7.59           N  
ATOM   1201  CA  SER A  73      -6.571  23.953  -5.877  1.00  8.62           C  
ATOM   1202  C   SER A  73      -5.080  24.240  -5.653  1.00 10.98           C  
ATOM   1203  O   SER A  73      -4.523  25.136  -6.289  1.00 14.22           O  
ATOM   1204  CB  SER A  73      -7.388  25.054  -5.215  1.00 12.93           C  
ATOM   1205  OG  SER A  73      -7.023  25.242  -3.874  1.00 12.93           O  
ATOM   1206  H   SER A  73      -7.629  22.570  -4.621  1.00  9.11           H  
ATOM   1207  HA  SER A  73      -6.761  23.983  -6.951  1.00 10.34           H  
ATOM   1208 1HB  SER A  73      -7.251  25.985  -5.764  1.00 15.52           H  
ATOM   1209 2HB  SER A  73      -8.445  24.797  -5.270  1.00 15.52           H  
ATOM   1210  HG  SER A  73      -7.168  24.406  -3.423  1.00 15.52           H  
ATOM   1211  N   ARG A  74      -4.431  23.497  -4.752  1.00 12.78           N  
ATOM   1212  CA  ARG A  74      -3.007  23.681  -4.518  1.00 19.88           C  
ATOM   1213  C   ARG A  74      -2.196  22.828  -5.489  1.00 25.34           C  
ATOM   1214  O   ARG A  74      -2.151  21.601  -5.370  1.00 43.91           O  
ATOM   1215  CB  ARG A  74      -2.646  23.329  -3.086  1.00 29.82           C  
ATOM   1216  CG  ARG A  74      -1.176  23.486  -2.723  1.00 29.82           C  
ATOM   1217  CD  ARG A  74      -0.916  23.094  -1.313  1.00 29.82           C  
ATOM   1218  NE  ARG A  74       0.478  23.271  -0.940  1.00 29.82           N  
ATOM   1219  CZ  ARG A  74       1.037  22.820   0.196  1.00 29.82           C  
ATOM   1220  NH1 ARG A  74       0.322  22.151   1.074  1.00 29.82           N  
ATOM   1221  NH2 ARG A  74       2.317  23.059   0.412  1.00 29.82           N  
ATOM   1222  H   ARG A  74      -4.907  22.766  -4.239  1.00 15.34           H  
ATOM   1223  HA  ARG A  74      -2.759  24.730  -4.687  1.00 23.86           H  
ATOM   1224 1HB  ARG A  74      -3.213  23.967  -2.410  1.00 35.78           H  
ATOM   1225 2HB  ARG A  74      -2.940  22.306  -2.881  1.00 35.78           H  
ATOM   1226 1HG  ARG A  74      -0.577  22.842  -3.364  1.00 35.78           H  
ATOM   1227 2HG  ARG A  74      -0.870  24.524  -2.857  1.00 35.78           H  
ATOM   1228 1HD  ARG A  74      -1.526  23.705  -0.648  1.00 35.78           H  
ATOM   1229 2HD  ARG A  74      -1.172  22.044  -1.177  1.00 35.78           H  
ATOM   1230  HE  ARG A  74       1.087  23.780  -1.575  1.00 35.78           H  
ATOM   1231 1HH1 ARG A  74      -0.656  21.972   0.895  1.00 35.78           H  
ATOM   1232 2HH1 ARG A  74       0.751  21.814   1.923  1.00 35.78           H  
ATOM   1233 1HH2 ARG A  74       2.845  23.578  -0.288  1.00 35.78           H  
ATOM   1234 2HH2 ARG A  74       2.764  22.732   1.255  1.00 35.78           H  
ATOM   1235  N   ASN A  75      -1.526  23.493  -6.430  1.00 30.80           N  
ATOM   1236  CA  ASN A  75      -0.737  22.836  -7.476  1.00 35.00           C  
ATOM   1237  C   ASN A  75       0.550  22.175  -6.978  1.00 20.59           C  
ATOM   1238  O   ASN A  75       1.223  21.476  -7.736  1.00 26.21           O  
ATOM   1239  CB  ASN A  75      -0.416  23.829  -8.574  1.00 52.50           C  
ATOM   1240  CG  ASN A  75      -1.623  24.164  -9.405  1.00 52.50           C  
ATOM   1241  OD1 ASN A  75      -2.551  23.357  -9.525  1.00 52.50           O  
ATOM   1242  ND2 ASN A  75      -1.631  25.337  -9.979  1.00 52.50           N  
ATOM   1243  H   ASN A  75      -1.596  24.502  -6.444  1.00 36.96           H  
ATOM   1244  HA  ASN A  75      -1.351  22.042  -7.906  1.00 42.00           H  
ATOM   1245 1HB  ASN A  75      -0.024  24.746  -8.135  1.00 63.00           H  
ATOM   1246 2HB  ASN A  75       0.357  23.418  -9.225  1.00 63.00           H  
ATOM   1247 1HD2 ASN A  75      -2.411  25.613 -10.541  1.00 63.00           H  
ATOM   1248 2HD2 ASN A  75      -0.860  25.960  -9.854  1.00 63.00           H  
ATOM   1249  N   GLU A  76       0.880  22.376  -5.707  1.00 14.44           N  
ATOM   1250  CA  GLU A  76       2.049  21.769  -5.102  1.00 16.98           C  
ATOM   1251  C   GLU A  76       1.778  20.331  -4.659  1.00 12.72           C  
ATOM   1252  O   GLU A  76       2.708  19.611  -4.296  1.00 24.39           O  
ATOM   1253  CB  GLU A  76       2.496  22.590  -3.898  1.00 25.47           C  
ATOM   1254  CG  GLU A  76       2.989  23.989  -4.231  1.00 25.47           C  
ATOM   1255  CD  GLU A  76       3.345  24.788  -3.008  1.00 25.47           C  
ATOM   1256  OE1 GLU A  76       2.968  24.390  -1.928  1.00 25.47           O  
ATOM   1257  OE2 GLU A  76       3.994  25.798  -3.152  1.00 25.47           O  
ATOM   1258  H   GLU A  76       0.308  22.974  -5.134  1.00 17.33           H  
ATOM   1259  HA  GLU A  76       2.852  21.754  -5.840  1.00 20.38           H  
ATOM   1260 1HB  GLU A  76       1.669  22.680  -3.202  1.00 30.56           H  
ATOM   1261 2HB  GLU A  76       3.302  22.067  -3.383  1.00 30.56           H  
ATOM   1262 1HG  GLU A  76       3.870  23.909  -4.868  1.00 30.56           H  
ATOM   1263 2HG  GLU A  76       2.216  24.513  -4.791  1.00 30.56           H  
ATOM   1264  N   ASN A  77       0.512  19.910  -4.679  1.00 11.98           N  
ATOM   1265  CA  ASN A  77       0.181  18.558  -4.260  1.00 12.06           C  
ATOM   1266  C   ASN A  77       0.550  17.525  -5.317  1.00  9.81           C  
ATOM   1267  O   ASN A  77       0.350  17.733  -6.514  1.00 22.68           O  
ATOM   1268  CB  ASN A  77      -1.281  18.471  -3.907  1.00 18.09           C  
ATOM   1269  CG  ASN A  77      -1.592  19.261  -2.675  1.00 18.09           C  
ATOM   1270  OD1 ASN A  77      -0.775  19.351  -1.750  1.00 18.09           O  
ATOM   1271  ND2 ASN A  77      -2.760  19.836  -2.641  1.00 18.09           N  
ATOM   1272  H   ASN A  77      -0.241  20.521  -4.980  1.00 14.38           H  
ATOM   1273  HA  ASN A  77       0.764  18.325  -3.368  1.00 14.47           H  
ATOM   1274 1HB  ASN A  77      -1.882  18.853  -4.734  1.00 21.71           H  
ATOM   1275 2HB  ASN A  77      -1.563  17.430  -3.746  1.00 21.71           H  
ATOM   1276 1HD2 ASN A  77      -3.032  20.377  -1.845  1.00 21.71           H  
ATOM   1277 2HD2 ASN A  77      -3.393  19.739  -3.411  1.00 21.71           H  
ATOM   1278  N   SER A  78       1.091  16.401  -4.848  1.00  4.11           N  
ATOM   1279  CA  SER A  78       1.528  15.297  -5.700  1.00  3.89           C  
ATOM   1280  C   SER A  78       0.389  14.359  -6.146  1.00  3.53           C  
ATOM   1281  O   SER A  78       0.589  13.514  -7.023  1.00  4.74           O  
ATOM   1282  CB  SER A  78       2.618  14.524  -4.969  1.00  5.83           C  
ATOM   1283  OG  SER A  78       2.127  13.910  -3.809  1.00  5.83           O  
ATOM   1284  H   SER A  78       1.217  16.312  -3.850  1.00  4.93           H  
ATOM   1285  HA  SER A  78       1.970  15.728  -6.599  1.00  4.67           H  
ATOM   1286 1HB  SER A  78       3.040  13.770  -5.633  1.00  7.00           H  
ATOM   1287 2HB  SER A  78       3.422  15.210  -4.705  1.00  7.00           H  
ATOM   1288  HG  SER A  78       1.663  13.125  -4.106  1.00  7.00           H  
ATOM   1289  N   TYR A  79      -0.799  14.539  -5.566  1.00  2.95           N  
ATOM   1290  CA  TYR A  79      -1.975  13.738  -5.901  1.00  2.55           C  
ATOM   1291  C   TYR A  79      -3.243  14.557  -5.843  1.00  2.48           C  
ATOM   1292  O   TYR A  79      -3.224  15.707  -5.408  1.00  3.53           O  
ATOM   1293  CB  TYR A  79      -2.076  12.521  -4.981  1.00  3.82           C  
ATOM   1294  CG  TYR A  79      -2.240  12.809  -3.510  1.00  3.82           C  
ATOM   1295  CD1 TYR A  79      -3.482  12.775  -2.902  1.00  3.82           C  
ATOM   1296  CD2 TYR A  79      -1.117  13.109  -2.762  1.00  3.82           C  
ATOM   1297  CE1 TYR A  79      -3.581  13.028  -1.547  1.00  3.82           C  
ATOM   1298  CE2 TYR A  79      -1.212  13.359  -1.416  1.00  3.82           C  
ATOM   1299  CZ  TYR A  79      -2.438  13.316  -0.799  1.00  3.82           C  
ATOM   1300  OH  TYR A  79      -2.519  13.564   0.556  1.00  3.82           O  
ATOM   1301  H   TYR A  79      -0.895  15.251  -4.858  1.00  3.54           H  
ATOM   1302  HA  TYR A  79      -1.864  13.388  -6.925  1.00  3.06           H  
ATOM   1303 1HB  TYR A  79      -2.916  11.901  -5.298  1.00  4.59           H  
ATOM   1304 2HB  TYR A  79      -1.186  11.927  -5.098  1.00  4.59           H  
ATOM   1305  HD1 TYR A  79      -4.374  12.544  -3.486  1.00  4.59           H  
ATOM   1306  HD2 TYR A  79      -0.146  13.144  -3.241  1.00  4.59           H  
ATOM   1307  HE1 TYR A  79      -4.551  12.997  -1.074  1.00  4.59           H  
ATOM   1308  HE2 TYR A  79      -0.315  13.589  -0.843  1.00  4.59           H  
ATOM   1309  HH  TYR A  79      -1.631  13.613   0.928  1.00  4.59           H  
ATOM   1310  N   THR A  80      -4.337  13.969  -6.330  1.00  2.28           N  
ATOM   1311  CA  THR A  80      -5.631  14.638  -6.364  1.00  2.91           C  
ATOM   1312  C   THR A  80      -6.717  13.865  -5.627  1.00  2.74           C  
ATOM   1313  O   THR A  80      -6.688  12.631  -5.531  1.00  2.98           O  
ATOM   1314  CB  THR A  80      -6.109  14.846  -7.820  1.00  4.37           C  
ATOM   1315  OG1 THR A  80      -6.293  13.567  -8.452  1.00  4.37           O  
ATOM   1316  CG2 THR A  80      -5.092  15.657  -8.608  1.00  4.37           C  
ATOM   1317  H   THR A  80      -4.269  13.029  -6.684  1.00  2.74           H  
ATOM   1318  HA  THR A  80      -5.528  15.613  -5.887  1.00  3.49           H  
ATOM   1319  HB  THR A  80      -7.060  15.378  -7.814  1.00  5.24           H  
ATOM   1320  HG1 THR A  80      -5.485  13.051  -8.367  1.00  5.24           H  
ATOM   1321 1HG2 THR A  80      -5.450  15.795  -9.628  1.00  5.24           H  
ATOM   1322 2HG2 THR A  80      -4.959  16.630  -8.135  1.00  5.24           H  
ATOM   1323 3HG2 THR A  80      -4.140  15.130  -8.627  1.00  5.24           H  
ATOM   1324  N   LEU A  81      -7.708  14.614  -5.160  1.00  2.80           N  
ATOM   1325  CA  LEU A  81      -8.857  14.050  -4.480  1.00  2.68           C  
ATOM   1326  C   LEU A  81     -10.081  14.208  -5.360  1.00  2.75           C  
ATOM   1327  O   LEU A  81     -10.114  15.057  -6.250  1.00  3.02           O  
ATOM   1328  CB  LEU A  81      -9.093  14.733  -3.134  1.00  4.02           C  
ATOM   1329  CG  LEU A  81      -7.910  14.725  -2.175  1.00  4.02           C  
ATOM   1330  CD1 LEU A  81      -8.302  15.465  -0.907  1.00  4.02           C  
ATOM   1331  CD2 LEU A  81      -7.463  13.308  -1.890  1.00  4.02           C  
ATOM   1332  H   LEU A  81      -7.654  15.619  -5.282  1.00  3.36           H  
ATOM   1333  HA  LEU A  81      -8.680  12.990  -4.313  1.00  3.22           H  
ATOM   1334 1HB  LEU A  81      -9.355  15.774  -3.317  1.00  4.82           H  
ATOM   1335 2HB  LEU A  81      -9.932  14.249  -2.637  1.00  4.82           H  
ATOM   1336  HG  LEU A  81      -7.087  15.250  -2.637  1.00  4.82           H  
ATOM   1337 1HD1 LEU A  81      -7.453  15.493  -0.227  1.00  4.82           H  
ATOM   1338 2HD1 LEU A  81      -8.595  16.484  -1.158  1.00  4.82           H  
ATOM   1339 3HD1 LEU A  81      -9.136  14.955  -0.427  1.00  4.82           H  
ATOM   1340 1HD2 LEU A  81      -6.610  13.333  -1.219  1.00  4.82           H  
ATOM   1341 2HD2 LEU A  81      -8.269  12.752  -1.424  1.00  4.82           H  
ATOM   1342 3HD2 LEU A  81      -7.179  12.821  -2.823  1.00  4.82           H  
ATOM   1343  N   GLY A  82     -11.100  13.405  -5.121  1.00  2.85           N  
ATOM   1344  CA  GLY A  82     -12.288  13.510  -5.943  1.00  3.31           C  
ATOM   1345  C   GLY A  82     -13.539  13.093  -5.216  1.00  2.90           C  
ATOM   1346  O   GLY A  82     -13.501  12.449  -4.165  1.00  2.73           O  
ATOM   1347  H   GLY A  82     -11.040  12.728  -4.377  1.00  3.42           H  
ATOM   1348 1HA  GLY A  82     -12.397  14.540  -6.284  1.00  3.97           H  
ATOM   1349 2HA  GLY A  82     -12.166  12.896  -6.834  1.00  3.97           H  
ATOM   1350  N   ILE A  83     -14.669  13.470  -5.786  1.00  3.30           N  
ATOM   1351  CA  ILE A  83     -15.942  13.202  -5.160  1.00  3.13           C  
ATOM   1352  C   ILE A  83     -16.377  11.766  -5.471  1.00  3.49           C  
ATOM   1353  O   ILE A  83     -17.075  11.497  -6.456  1.00 10.10           O  
ATOM   1354  CB  ILE A  83     -16.973  14.236  -5.626  1.00  4.70           C  
ATOM   1355  CG1 ILE A  83     -16.473  15.641  -5.274  1.00  4.70           C  
ATOM   1356  CG2 ILE A  83     -18.297  13.978  -4.958  1.00  4.70           C  
ATOM   1357  CD1 ILE A  83     -17.303  16.749  -5.877  1.00  4.70           C  
ATOM   1358  H   ILE A  83     -14.640  13.978  -6.660  1.00  3.96           H  
ATOM   1359  HA  ILE A  83     -15.828  13.298  -4.081  1.00  3.76           H  
ATOM   1360  HB  ILE A  83     -17.089  14.181  -6.708  1.00  5.63           H  
ATOM   1361 1HG1 ILE A  83     -16.473  15.755  -4.191  1.00  5.63           H  
ATOM   1362 2HG1 ILE A  83     -15.448  15.752  -5.628  1.00  5.63           H  
ATOM   1363 1HG2 ILE A  83     -19.029  14.713  -5.291  1.00  5.63           H  
ATOM   1364 2HG2 ILE A  83     -18.625  12.982  -5.226  1.00  5.63           H  
ATOM   1365 3HG2 ILE A  83     -18.179  14.046  -3.878  1.00  5.63           H  
ATOM   1366 1HD1 ILE A  83     -16.888  17.714  -5.587  1.00  5.63           H  
ATOM   1367 2HD1 ILE A  83     -17.290  16.661  -6.964  1.00  5.63           H  
ATOM   1368 3HD1 ILE A  83     -18.328  16.672  -5.518  1.00  5.63           H  
ATOM   1369  N   ASN A  84     -15.937  10.862  -4.601  1.00  5.26           N  
ATOM   1370  CA  ASN A  84     -16.197   9.431  -4.710  1.00  5.07           C  
ATOM   1371  C   ASN A  84     -17.290   8.977  -3.747  1.00  4.67           C  
ATOM   1372  O   ASN A  84     -17.885   9.802  -3.051  1.00  5.44           O  
ATOM   1373  CB  ASN A  84     -14.909   8.669  -4.485  1.00  7.61           C  
ATOM   1374  CG  ASN A  84     -14.373   8.854  -3.097  1.00  7.61           C  
ATOM   1375  OD1 ASN A  84     -15.109   8.814  -2.108  1.00  7.61           O  
ATOM   1376  ND2 ASN A  84     -13.091   9.061  -2.992  1.00  7.61           N  
ATOM   1377  H   ASN A  84     -15.351  11.202  -3.846  1.00  6.31           H  
ATOM   1378  HA  ASN A  84     -16.541   9.222  -5.717  1.00  6.08           H  
ATOM   1379 1HB  ASN A  84     -15.067   7.606  -4.667  1.00  9.13           H  
ATOM   1380 2HB  ASN A  84     -14.158   9.012  -5.197  1.00  9.13           H  
ATOM   1381 1HD2 ASN A  84     -12.691   9.166  -2.078  1.00  9.13           H  
ATOM   1382 2HD2 ASN A  84     -12.513   9.091  -3.808  1.00  9.13           H  
ATOM   1383  N   GLN A  85     -17.541   7.662  -3.703  1.00  4.72           N  
ATOM   1384  CA  GLN A  85     -18.591   7.061  -2.870  1.00  4.93           C  
ATOM   1385  C   GLN A  85     -18.465   7.259  -1.353  1.00  4.24           C  
ATOM   1386  O   GLN A  85     -19.386   6.906  -0.616  1.00  6.85           O  
ATOM   1387  CB  GLN A  85     -18.687   5.555  -3.119  1.00  7.39           C  
ATOM   1388  CG  GLN A  85     -17.486   4.751  -2.663  1.00  7.39           C  
ATOM   1389  CD  GLN A  85     -16.473   4.524  -3.763  1.00  7.39           C  
ATOM   1390  OE1 GLN A  85     -16.325   5.305  -4.710  1.00  7.39           O  
ATOM   1391  NE2 GLN A  85     -15.758   3.411  -3.650  1.00  7.39           N  
ATOM   1392  H   GLN A  85     -16.998   7.048  -4.293  1.00  5.66           H  
ATOM   1393  HA  GLN A  85     -19.537   7.506  -3.175  1.00  5.92           H  
ATOM   1394 1HB  GLN A  85     -19.565   5.160  -2.609  1.00  8.87           H  
ATOM   1395 2HB  GLN A  85     -18.819   5.369  -4.182  1.00  8.87           H  
ATOM   1396 1HG  GLN A  85     -16.992   5.285  -1.855  1.00  8.87           H  
ATOM   1397 2HG  GLN A  85     -17.829   3.779  -2.311  1.00  8.87           H  
ATOM   1398 1HE2 GLN A  85     -15.070   3.182  -4.339  1.00  8.87           H  
ATOM   1399 2HE2 GLN A  85     -15.903   2.798  -2.873  1.00  8.87           H  
ATOM   1400  N   PHE A  86     -17.354   7.809  -0.875  1.00  3.13           N  
ATOM   1401  CA  PHE A  86     -17.188   8.014   0.550  1.00  3.16           C  
ATOM   1402  C   PHE A  86     -17.336   9.493   0.912  1.00  3.02           C  
ATOM   1403  O   PHE A  86     -17.097   9.878   2.057  1.00  5.21           O  
ATOM   1404  CB  PHE A  86     -15.795   7.558   0.972  1.00  4.74           C  
ATOM   1405  CG  PHE A  86     -15.496   6.137   0.606  1.00  4.74           C  
ATOM   1406  CD1 PHE A  86     -14.409   5.840  -0.205  1.00  4.74           C  
ATOM   1407  CD2 PHE A  86     -16.306   5.100   1.032  1.00  4.74           C  
ATOM   1408  CE1 PHE A  86     -14.130   4.535  -0.561  1.00  4.74           C  
ATOM   1409  CE2 PHE A  86     -16.032   3.800   0.669  1.00  4.74           C  
ATOM   1410  CZ  PHE A  86     -14.942   3.514  -0.121  1.00  4.74           C  
ATOM   1411  H   PHE A  86     -16.606   8.087  -1.493  1.00  3.76           H  
ATOM   1412  HA  PHE A  86     -17.945   7.440   1.085  1.00  3.79           H  
ATOM   1413 1HB  PHE A  86     -15.045   8.195   0.506  1.00  5.69           H  
ATOM   1414 2HB  PHE A  86     -15.691   7.659   2.051  1.00  5.69           H  
ATOM   1415  HD1 PHE A  86     -13.770   6.651  -0.556  1.00  5.69           H  
ATOM   1416  HD2 PHE A  86     -17.172   5.320   1.654  1.00  5.69           H  
ATOM   1417  HE1 PHE A  86     -13.271   4.312  -1.191  1.00  5.69           H  
ATOM   1418  HE2 PHE A  86     -16.681   2.995   1.006  1.00  5.69           H  
ATOM   1419  HZ  PHE A  86     -14.729   2.484  -0.404  1.00  5.69           H  
ATOM   1420  N   THR A  87     -17.737  10.323  -0.056  1.00  2.79           N  
ATOM   1421  CA  THR A  87     -17.843  11.765   0.160  1.00  3.39           C  
ATOM   1422  C   THR A  87     -18.846  12.132   1.253  1.00  3.02           C  
ATOM   1423  O   THR A  87     -18.646  13.103   1.973  1.00  5.21           O  
ATOM   1424  CB  THR A  87     -18.211  12.510  -1.129  1.00  5.08           C  
ATOM   1425  OG1 THR A  87     -17.229  12.232  -2.130  1.00  5.08           O  
ATOM   1426  CG2 THR A  87     -18.203  14.010  -0.859  1.00  5.08           C  
ATOM   1427  H   THR A  87     -17.936   9.967  -0.983  1.00  3.35           H  
ATOM   1428  HA  THR A  87     -16.866  12.128   0.480  1.00  4.07           H  
ATOM   1429  HB  THR A  87     -19.193  12.196  -1.481  1.00  6.10           H  
ATOM   1430  HG1 THR A  87     -17.268  11.297  -2.356  1.00  6.10           H  
ATOM   1431 1HG2 THR A  87     -18.450  14.548  -1.773  1.00  6.10           H  
ATOM   1432 2HG2 THR A  87     -18.939  14.243  -0.092  1.00  6.10           H  
ATOM   1433 3HG2 THR A  87     -17.215  14.312  -0.517  1.00  6.10           H  
ATOM   1434  N   ASP A  88     -19.933  11.385   1.388  1.00  2.90           N  
ATOM   1435  CA  ASP A  88     -20.898  11.704   2.441  1.00  3.98           C  
ATOM   1436  C   ASP A  88     -20.579  11.068   3.810  1.00  3.64           C  
ATOM   1437  O   ASP A  88     -21.435  11.080   4.697  1.00  4.11           O  
ATOM   1438  CB  ASP A  88     -22.296  11.268   2.040  1.00  5.97           C  
ATOM   1439  CG  ASP A  88     -22.424   9.757   1.911  1.00  5.97           C  
ATOM   1440  OD1 ASP A  88     -21.437   9.072   2.044  1.00  5.97           O  
ATOM   1441  OD2 ASP A  88     -23.512   9.290   1.664  1.00  5.97           O  
ATOM   1442  H   ASP A  88     -20.091  10.597   0.776  1.00  3.48           H  
ATOM   1443  HA  ASP A  88     -20.905  12.787   2.571  1.00  4.78           H  
ATOM   1444 1HB  ASP A  88     -23.002  11.621   2.786  1.00  7.16           H  
ATOM   1445 2HB  ASP A  88     -22.564  11.728   1.088  1.00  7.16           H  
ATOM   1446  N   MET A  89     -19.370  10.516   3.983  1.00  3.61           N  
ATOM   1447  CA  MET A  89     -18.974   9.886   5.242  1.00  4.63           C  
ATOM   1448  C   MET A  89     -18.045  10.756   6.072  1.00  3.84           C  
ATOM   1449  O   MET A  89     -17.290  11.570   5.534  1.00  4.50           O  
ATOM   1450  CB  MET A  89     -18.285   8.559   4.968  1.00  6.95           C  
ATOM   1451  CG  MET A  89     -19.155   7.502   4.323  1.00  6.95           C  
ATOM   1452  SD  MET A  89     -18.231   5.992   4.036  1.00  6.95           S  
ATOM   1453  CE  MET A  89     -17.928   5.546   5.736  1.00  6.95           C  
ATOM   1454  H   MET A  89     -18.695  10.509   3.231  1.00  4.33           H  
ATOM   1455  HA  MET A  89     -19.866   9.704   5.832  1.00  5.56           H  
ATOM   1456 1HB  MET A  89     -17.429   8.722   4.317  1.00  8.33           H  
ATOM   1457 2HB  MET A  89     -17.908   8.149   5.906  1.00  8.33           H  
ATOM   1458 1HG  MET A  89     -20.003   7.276   4.970  1.00  8.33           H  
ATOM   1459 2HG  MET A  89     -19.535   7.866   3.369  1.00  8.33           H  
ATOM   1460 1HE  MET A  89     -17.352   4.624   5.781  1.00  8.33           H  
ATOM   1461 2HE  MET A  89     -17.371   6.344   6.227  1.00  8.33           H  
ATOM   1462 3HE  MET A  89     -18.879   5.402   6.250  1.00  8.33           H  
ATOM   1463  N   THR A  90     -18.062  10.565   7.390  1.00  3.85           N  
ATOM   1464  CA  THR A  90     -17.136  11.337   8.210  1.00  4.46           C  
ATOM   1465  C   THR A  90     -15.812  10.606   8.236  1.00  4.38           C  
ATOM   1466  O   THR A  90     -15.752   9.424   7.899  1.00  3.76           O  
ATOM   1467  CB  THR A  90     -17.640  11.556   9.651  1.00  6.69           C  
ATOM   1468  OG1 THR A  90     -17.747  10.300  10.329  1.00  6.69           O  
ATOM   1469  CG2 THR A  90     -19.001  12.232   9.632  1.00  6.69           C  
ATOM   1470  H   THR A  90     -18.691   9.881   7.808  1.00  4.62           H  
ATOM   1471  HA  THR A  90     -16.981  12.314   7.750  1.00  5.35           H  
ATOM   1472  HB  THR A  90     -16.934  12.188  10.188  1.00  8.03           H  
ATOM   1473  HG1 THR A  90     -18.524   9.837  10.001  1.00  8.03           H  
ATOM   1474 1HG2 THR A  90     -19.345  12.386  10.655  1.00  8.03           H  
ATOM   1475 2HG2 THR A  90     -18.922  13.195   9.128  1.00  8.03           H  
ATOM   1476 3HG2 THR A  90     -19.714  11.602   9.102  1.00  8.03           H  
ATOM   1477  N   LYS A  91     -14.757  11.304   8.636  1.00  6.34           N  
ATOM   1478  CA  LYS A  91     -13.429  10.711   8.662  1.00  7.71           C  
ATOM   1479  C   LYS A  91     -13.313   9.610   9.691  1.00  5.99           C  
ATOM   1480  O   LYS A  91     -12.740   8.560   9.413  1.00  7.20           O  
ATOM   1481  CB  LYS A  91     -12.374  11.774   8.936  1.00 11.56           C  
ATOM   1482  CG  LYS A  91     -12.137  12.727   7.780  1.00 11.56           C  
ATOM   1483  CD  LYS A  91     -10.921  13.595   8.037  1.00 11.56           C  
ATOM   1484  CE  LYS A  91     -11.210  14.731   9.001  1.00 11.56           C  
ATOM   1485  NZ  LYS A  91     -10.012  15.595   9.185  1.00 11.56           N  
ATOM   1486  H   LYS A  91     -14.874  12.269   8.909  1.00  7.61           H  
ATOM   1487  HA  LYS A  91     -13.231  10.271   7.684  1.00  9.25           H  
ATOM   1488 1HB  LYS A  91     -12.667  12.366   9.803  1.00 13.88           H  
ATOM   1489 2HB  LYS A  91     -11.424  11.293   9.172  1.00 13.88           H  
ATOM   1490 1HG  LYS A  91     -11.983  12.156   6.863  1.00 13.88           H  
ATOM   1491 2HG  LYS A  91     -13.009  13.366   7.649  1.00 13.88           H  
ATOM   1492 1HD  LYS A  91     -10.106  12.986   8.432  1.00 13.88           H  
ATOM   1493 2HD  LYS A  91     -10.603  14.034   7.099  1.00 13.88           H  
ATOM   1494 1HE  LYS A  91     -12.019  15.336   8.595  1.00 13.88           H  
ATOM   1495 2HE  LYS A  91     -11.517  14.335   9.969  1.00 13.88           H  
ATOM   1496 1HZ  LYS A  91     -10.228  16.358   9.811  1.00 13.88           H  
ATOM   1497 2HZ  LYS A  91      -9.259  15.045   9.573  1.00 13.88           H  
ATOM   1498 3HZ  LYS A  91      -9.718  15.962   8.286  1.00 13.88           H  
ATOM   1499  N   SER A  92     -13.876   9.842  10.874  1.00  5.19           N  
ATOM   1500  CA  SER A  92     -13.849   8.850  11.937  1.00  4.58           C  
ATOM   1501  C   SER A  92     -14.585   7.596  11.505  1.00  3.83           C  
ATOM   1502  O   SER A  92     -14.091   6.482  11.694  1.00  5.06           O  
ATOM   1503  CB  SER A  92     -14.475   9.411  13.198  1.00  6.87           C  
ATOM   1504  OG  SER A  92     -14.463   8.462  14.229  1.00  6.87           O  
ATOM   1505  H   SER A  92     -14.331  10.728  11.041  1.00  6.23           H  
ATOM   1506  HA  SER A  92     -12.811   8.587  12.144  1.00  5.50           H  
ATOM   1507 1HB  SER A  92     -13.926  10.299  13.510  1.00  8.24           H  
ATOM   1508 2HB  SER A  92     -15.500   9.715  12.993  1.00  8.24           H  
ATOM   1509  HG  SER A  92     -14.878   8.885  14.983  1.00  8.24           H  
ATOM   1510  N   GLU A  93     -15.769   7.797  10.924  1.00  3.24           N  
ATOM   1511  CA  GLU A  93     -16.608   6.719  10.430  1.00  4.12           C  
ATOM   1512  C   GLU A  93     -15.894   5.884   9.384  1.00  4.90           C  
ATOM   1513  O   GLU A  93     -15.830   4.659   9.500  1.00  6.66           O  
ATOM   1514  CB  GLU A  93     -17.878   7.319   9.852  1.00  6.18           C  
ATOM   1515  CG  GLU A  93     -18.909   6.355   9.334  1.00  6.18           C  
ATOM   1516  CD  GLU A  93     -20.107   7.090   8.808  1.00  6.18           C  
ATOM   1517  OE1 GLU A  93     -19.955   8.199   8.340  1.00  6.18           O  
ATOM   1518  OE2 GLU A  93     -21.192   6.561   8.898  1.00  6.18           O  
ATOM   1519  H   GLU A  93     -16.123   8.744  10.810  1.00  3.89           H  
ATOM   1520  HA  GLU A  93     -16.868   6.072  11.268  1.00  4.94           H  
ATOM   1521 1HB  GLU A  93     -18.365   7.909  10.628  1.00  7.42           H  
ATOM   1522 2HB  GLU A  93     -17.621   7.998   9.040  1.00  7.42           H  
ATOM   1523 1HG  GLU A  93     -18.475   5.751   8.540  1.00  7.42           H  
ATOM   1524 2HG  GLU A  93     -19.215   5.689  10.139  1.00  7.42           H  
ATOM   1525  N   PHE A  94     -15.360   6.561   8.368  1.00  5.26           N  
ATOM   1526  CA  PHE A  94     -14.649   5.914   7.282  1.00  7.84           C  
ATOM   1527  C   PHE A  94     -13.483   5.094   7.771  1.00  7.56           C  
ATOM   1528  O   PHE A  94     -13.344   3.937   7.385  1.00 10.80           O  
ATOM   1529  CB  PHE A  94     -14.136   6.934   6.280  1.00 11.76           C  
ATOM   1530  CG  PHE A  94     -13.319   6.297   5.200  1.00 11.76           C  
ATOM   1531  CD1 PHE A  94     -13.934   5.699   4.115  1.00 11.76           C  
ATOM   1532  CD2 PHE A  94     -11.934   6.277   5.275  1.00 11.76           C  
ATOM   1533  CE1 PHE A  94     -13.181   5.098   3.130  1.00 11.76           C  
ATOM   1534  CE2 PHE A  94     -11.182   5.677   4.287  1.00 11.76           C  
ATOM   1535  CZ  PHE A  94     -11.814   5.088   3.214  1.00 11.76           C  
ATOM   1536  H   PHE A  94     -15.456   7.567   8.338  1.00  6.31           H  
ATOM   1537  HA  PHE A  94     -15.338   5.243   6.773  1.00  9.41           H  
ATOM   1538 1HB  PHE A  94     -14.975   7.454   5.818  1.00 14.11           H  
ATOM   1539 2HB  PHE A  94     -13.522   7.678   6.785  1.00 14.11           H  
ATOM   1540  HD1 PHE A  94     -15.022   5.703   4.047  1.00 14.11           H  
ATOM   1541  HD2 PHE A  94     -11.440   6.742   6.129  1.00 14.11           H  
ATOM   1542  HE1 PHE A  94     -13.671   4.625   2.285  1.00 14.11           H  
ATOM   1543  HE2 PHE A  94     -10.094   5.666   4.355  1.00 14.11           H  
ATOM   1544  HZ  PHE A  94     -11.234   4.612   2.434  1.00 14.11           H  
ATOM   1545  N   VAL A  95     -12.633   5.699   8.593  1.00  5.91           N  
ATOM   1546  CA  VAL A  95     -11.471   5.013   9.126  1.00  7.00           C  
ATOM   1547  C   VAL A  95     -11.844   3.753   9.887  1.00  5.19           C  
ATOM   1548  O   VAL A  95     -11.259   2.689   9.663  1.00  5.46           O  
ATOM   1549  CB  VAL A  95     -10.663   5.969  10.026  1.00 10.50           C  
ATOM   1550  CG1 VAL A  95      -9.595   5.215  10.800  1.00 10.50           C  
ATOM   1551  CG2 VAL A  95      -9.992   7.020   9.147  1.00 10.50           C  
ATOM   1552  H   VAL A  95     -12.795   6.661   8.868  1.00  7.09           H  
ATOM   1553  HA  VAL A  95     -10.843   4.734   8.288  1.00  8.40           H  
ATOM   1554  HB  VAL A  95     -11.333   6.447  10.742  1.00 12.60           H  
ATOM   1555 1HG1 VAL A  95      -9.040   5.915  11.426  1.00 12.60           H  
ATOM   1556 2HG1 VAL A  95     -10.065   4.461  11.431  1.00 12.60           H  
ATOM   1557 3HG1 VAL A  95      -8.911   4.734  10.104  1.00 12.60           H  
ATOM   1558 1HG2 VAL A  95      -9.424   7.708   9.772  1.00 12.60           H  
ATOM   1559 2HG2 VAL A  95      -9.319   6.527   8.445  1.00 12.60           H  
ATOM   1560 3HG2 VAL A  95     -10.745   7.573   8.590  1.00 12.60           H  
ATOM   1561  N   ALA A  96     -12.846   3.846  10.754  1.00  5.36           N  
ATOM   1562  CA  ALA A  96     -13.295   2.681  11.502  1.00  6.05           C  
ATOM   1563  C   ALA A  96     -13.799   1.568  10.575  1.00  5.95           C  
ATOM   1564  O   ALA A  96     -13.568   0.386  10.833  1.00 10.06           O  
ATOM   1565  CB  ALA A  96     -14.394   3.083  12.472  1.00  9.07           C  
ATOM   1566  H   ALA A  96     -13.300   4.738  10.917  1.00  6.43           H  
ATOM   1567  HA  ALA A  96     -12.446   2.293  12.065  1.00  7.26           H  
ATOM   1568 1HB  ALA A  96     -14.705   2.214  13.051  1.00 10.89           H  
ATOM   1569 2HB  ALA A  96     -14.020   3.854  13.146  1.00 10.89           H  
ATOM   1570 3HB  ALA A  96     -15.245   3.471  11.915  1.00 10.89           H  
ATOM   1571  N   GLN A  97     -14.486   1.951   9.500  1.00  5.08           N  
ATOM   1572  CA  GLN A  97     -15.069   0.998   8.563  1.00  6.91           C  
ATOM   1573  C   GLN A  97     -14.146   0.508   7.431  1.00  6.95           C  
ATOM   1574  O   GLN A  97     -14.393  -0.549   6.841  1.00  8.68           O  
ATOM   1575  CB  GLN A  97     -16.319   1.645   7.964  1.00 10.37           C  
ATOM   1576  CG  GLN A  97     -17.428   1.862   8.980  1.00 10.37           C  
ATOM   1577  CD  GLN A  97     -18.641   2.551   8.391  1.00 10.37           C  
ATOM   1578  OE1 GLN A  97     -18.691   2.839   7.194  1.00 10.37           O  
ATOM   1579  NE2 GLN A  97     -19.633   2.817   9.233  1.00 10.37           N  
ATOM   1580  H   GLN A  97     -14.659   2.938   9.343  1.00  6.10           H  
ATOM   1581  HA  GLN A  97     -15.379   0.124   9.135  1.00  8.29           H  
ATOM   1582 1HB  GLN A  97     -16.055   2.621   7.558  1.00 12.44           H  
ATOM   1583 2HB  GLN A  97     -16.703   1.048   7.145  1.00 12.44           H  
ATOM   1584 1HG  GLN A  97     -17.741   0.893   9.367  1.00 12.44           H  
ATOM   1585 2HG  GLN A  97     -17.046   2.479   9.793  1.00 12.44           H  
ATOM   1586 1HE2 GLN A  97     -20.461   3.273   8.903  1.00 12.44           H  
ATOM   1587 2HE2 GLN A  97     -19.553   2.565  10.198  1.00 12.44           H  
ATOM   1588  N   TYR A  98     -13.089   1.258   7.114  1.00  6.58           N  
ATOM   1589  CA  TYR A  98     -12.264   0.899   5.961  1.00  7.37           C  
ATOM   1590  C   TYR A  98     -10.734   0.802   6.148  1.00  7.48           C  
ATOM   1591  O   TYR A  98     -10.050   0.220   5.296  1.00 12.89           O  
ATOM   1592  CB  TYR A  98     -12.596   1.888   4.846  1.00 11.05           C  
ATOM   1593  CG  TYR A  98     -13.998   1.731   4.287  1.00 11.05           C  
ATOM   1594  CD1 TYR A  98     -15.042   2.531   4.727  1.00 11.05           C  
ATOM   1595  CD2 TYR A  98     -14.231   0.778   3.308  1.00 11.05           C  
ATOM   1596  CE1 TYR A  98     -16.303   2.374   4.189  1.00 11.05           C  
ATOM   1597  CE2 TYR A  98     -15.488   0.626   2.768  1.00 11.05           C  
ATOM   1598  CZ  TYR A  98     -16.522   1.422   3.206  1.00 11.05           C  
ATOM   1599  OH  TYR A  98     -17.774   1.289   2.657  1.00 11.05           O  
ATOM   1600  H   TYR A  98     -12.896   2.112   7.620  1.00  7.90           H  
ATOM   1601  HA  TYR A  98     -12.593  -0.085   5.634  1.00  8.84           H  
ATOM   1602 1HB  TYR A  98     -12.499   2.904   5.229  1.00 13.27           H  
ATOM   1603 2HB  TYR A  98     -11.895   1.788   4.034  1.00 13.27           H  
ATOM   1604  HD1 TYR A  98     -14.867   3.283   5.495  1.00 13.27           H  
ATOM   1605  HD2 TYR A  98     -13.416   0.149   2.961  1.00 13.27           H  
ATOM   1606  HE1 TYR A  98     -17.126   2.999   4.527  1.00 13.27           H  
ATOM   1607  HE2 TYR A  98     -15.664  -0.121   1.993  1.00 13.27           H  
ATOM   1608  HH  TYR A  98     -17.733   0.684   1.912  1.00 13.27           H  
ATOM   1609  N   THR A  99     -10.174   1.317   7.240  1.00  5.99           N  
ATOM   1610  CA  THR A  99      -8.728   1.160   7.383  1.00  9.23           C  
ATOM   1611  C   THR A  99      -8.385  -0.159   8.055  1.00 19.56           C  
ATOM   1612  O   THR A  99      -7.282  -0.654   7.886  1.00 71.33           O  
ATOM   1613  CB  THR A  99      -8.092   2.305   8.170  1.00 13.85           C  
ATOM   1614  OG1 THR A  99      -8.654   2.343   9.486  1.00 13.85           O  
ATOM   1615  CG2 THR A  99      -8.313   3.624   7.448  1.00 13.85           C  
ATOM   1616  H   THR A  99     -10.702   1.806   7.951  1.00  7.19           H  
ATOM   1617  HA  THR A  99      -8.283   1.155   6.388  1.00 11.08           H  
ATOM   1618  HB  THR A  99      -7.022   2.127   8.256  1.00 16.61           H  
ATOM   1619  HG1 THR A  99      -9.611   2.405   9.425  1.00 16.61           H  
ATOM   1620 1HG2 THR A  99      -7.852   4.433   8.015  1.00 16.61           H  
ATOM   1621 2HG2 THR A  99      -7.864   3.572   6.457  1.00 16.61           H  
ATOM   1622 3HG2 THR A  99      -9.377   3.806   7.348  1.00 16.61           H  
ATOM   1623  N   GLY A 100      -9.323  -0.747   8.791  1.00 18.44           N  
ATOM   1624  CA  GLY A 100      -9.081  -2.061   9.383  1.00 46.94           C  
ATOM   1625  C   GLY A 100      -8.147  -2.033  10.588  1.00 28.21           C  
ATOM   1626  O   GLY A 100      -7.073  -2.639  10.558  1.00 63.21           O  
ATOM   1627  H   GLY A 100     -10.216  -0.296   8.930  1.00 22.13           H  
ATOM   1628 1HA  GLY A 100     -10.035  -2.496   9.683  1.00 56.33           H  
ATOM   1629 2HA  GLY A 100      -8.667  -2.723   8.623  1.00 56.33           H  
ATOM   1630  N   VAL A 101      -8.549  -1.320  11.636  1.00 24.73           N  
ATOM   1631  CA  VAL A 101      -7.773  -1.233  12.866  1.00 38.70           C  
ATOM   1632  C   VAL A 101      -7.719  -2.587  13.592  1.00 20.84           C  
ATOM   1633  O   VAL A 101      -8.280  -3.559  13.102  1.00 52.53           O  
ATOM   1634  CB  VAL A 101      -8.378  -0.158  13.788  1.00 58.05           C  
ATOM   1635  CG1 VAL A 101      -8.344   1.195  13.090  1.00 58.05           C  
ATOM   1636  CG2 VAL A 101      -9.804  -0.545  14.149  1.00 58.05           C  
ATOM   1637  H   VAL A 101      -9.434  -0.836  11.585  1.00 29.68           H  
ATOM   1638  HA  VAL A 101      -6.755  -0.937  12.609  1.00 46.44           H  
ATOM   1639  HB  VAL A 101      -7.779  -0.075  14.694  1.00 69.66           H  
ATOM   1640 1HG1 VAL A 101      -8.764   1.956  13.749  1.00 69.66           H  
ATOM   1641 2HG1 VAL A 101      -7.314   1.454  12.847  1.00 69.66           H  
ATOM   1642 3HG1 VAL A 101      -8.932   1.147  12.172  1.00 69.66           H  
ATOM   1643 1HG2 VAL A 101     -10.232   0.212  14.805  1.00 69.66           H  
ATOM   1644 2HG2 VAL A 101     -10.402  -0.619  13.240  1.00 69.66           H  
ATOM   1645 3HG2 VAL A 101      -9.802  -1.508  14.660  1.00 69.66           H  
ATOM   1646  N   SER A 102      -7.080  -2.597  14.774  1.00 35.98           N  
ATOM   1647  CA  SER A 102      -6.847  -3.790  15.628  1.00 50.37           C  
ATOM   1648  C   SER A 102      -5.361  -4.147  15.682  1.00 22.44           C  
ATOM   1649  O   SER A 102      -4.547  -3.301  16.040  1.00 44.90           O  
ATOM   1650  CB  SER A 102      -7.614  -5.014  15.182  1.00 75.55           C  
ATOM   1651  OG  SER A 102      -7.307  -6.096  16.015  1.00 75.55           O  
ATOM   1652  H   SER A 102      -6.685  -1.727  15.088  1.00 43.18           H  
ATOM   1653  HA  SER A 102      -7.170  -3.540  16.644  1.00 60.44           H  
ATOM   1654 1HB  SER A 102      -8.685  -4.815  15.209  1.00 90.67           H  
ATOM   1655 2HB  SER A 102      -7.341  -5.278  14.163  1.00 90.67           H  
ATOM   1656  HG  SER A 102      -7.587  -5.838  16.897  1.00 90.67           H  
ATOM   1657  N   LEU A 103      -5.004  -5.385  15.317  1.00 36.75           N  
ATOM   1658  CA  LEU A 103      -3.619  -5.852  15.426  1.00 38.27           C  
ATOM   1659  C   LEU A 103      -2.663  -4.926  14.660  1.00 24.00           C  
ATOM   1660  O   LEU A 103      -2.878  -4.676  13.472  1.00 68.45           O  
ATOM   1661  CB  LEU A 103      -3.504  -7.272  14.872  1.00 57.41           C  
ATOM   1662  CG  LEU A 103      -4.251  -8.346  15.665  1.00 57.41           C  
ATOM   1663  CD1 LEU A 103      -4.163  -9.675  14.930  1.00 57.41           C  
ATOM   1664  CD2 LEU A 103      -3.647  -8.448  17.056  1.00 57.41           C  
ATOM   1665  H   LEU A 103      -5.703  -6.041  14.995  1.00 44.10           H  
ATOM   1666  HA  LEU A 103      -3.354  -5.880  16.478  1.00 45.92           H  
ATOM   1667 1HB  LEU A 103      -3.889  -7.278  13.855  1.00 68.89           H  
ATOM   1668 2HB  LEU A 103      -2.451  -7.550  14.843  1.00 68.89           H  
ATOM   1669  HG  LEU A 103      -5.304  -8.074  15.746  1.00 68.89           H  
ATOM   1670 1HD1 LEU A 103      -4.702 -10.437  15.492  1.00 68.89           H  
ATOM   1671 2HD1 LEU A 103      -4.604  -9.576  13.942  1.00 68.89           H  
ATOM   1672 3HD1 LEU A 103      -3.118  -9.964  14.832  1.00 68.89           H  
ATOM   1673 1HD2 LEU A 103      -4.179  -9.208  17.630  1.00 68.89           H  
ATOM   1674 2HD2 LEU A 103      -2.594  -8.723  16.978  1.00 68.89           H  
ATOM   1675 3HD2 LEU A 103      -3.733  -7.486  17.562  1.00 68.89           H  
ATOM   1676  N   PRO A 104      -1.597  -4.431  15.315  1.00 20.33           N  
ATOM   1677  CA  PRO A 104      -0.622  -3.499  14.746  1.00 36.52           C  
ATOM   1678  C   PRO A 104       0.384  -4.153  13.800  1.00 38.46           C  
ATOM   1679  O   PRO A 104       0.338  -3.931  12.591  1.00 62.27           O  
ATOM   1680  CB  PRO A 104       0.076  -2.906  15.983  1.00 54.78           C  
ATOM   1681  CG  PRO A 104      -0.950  -2.974  17.047  1.00 54.78           C  
ATOM   1682  CD  PRO A 104      -1.673  -4.258  16.787  1.00 54.78           C  
ATOM   1683  HA  PRO A 104      -1.168  -2.707  14.215  1.00 43.82           H  
ATOM   1684 1HB  PRO A 104       0.985  -3.463  16.241  1.00 65.74           H  
ATOM   1685 2HB  PRO A 104       0.389  -1.873  15.770  1.00 65.74           H  
ATOM   1686 1HG  PRO A 104      -0.473  -2.949  18.038  1.00 65.74           H  
ATOM   1687 2HG  PRO A 104      -1.613  -2.098  16.991  1.00 65.74           H  
ATOM   1688 1HD  PRO A 104      -1.166  -5.095  17.289  1.00 65.74           H  
ATOM   1689 2HD  PRO A 104      -2.708  -4.152  17.129  1.00 65.74           H  
ATOM   1690  N   LEU A 105       1.309  -4.924  14.369  1.00 75.84           N  
ATOM   1691  CA  LEU A 105       2.419  -5.520  13.634  1.00131.61           C  
ATOM   1692  C   LEU A 105       3.388  -6.249  14.536  1.00 91.86           C  
ATOM   1693  O   LEU A 105       4.383  -5.654  14.964  1.00 81.03           O  
ATOM   1694  CB  LEU A 105       3.228  -4.455  12.878  1.00197.42           C  
ATOM   1695  CG  LEU A 105       4.488  -4.990  12.188  1.00197.42           C  
ATOM   1696  CD1 LEU A 105       4.081  -6.006  11.146  1.00197.42           C  
ATOM   1697  CD2 LEU A 105       5.263  -3.839  11.571  1.00197.42           C  
ATOM   1698  H   LEU A 105       1.257  -5.090  15.363  1.00 91.01           H  
ATOM   1699  HA  LEU A 105       2.010  -6.240  12.922  1.00157.93           H  
ATOM   1700 1HB  LEU A 105       2.609  -4.006  12.107  1.00236.90           H  
ATOM   1701 2HB  LEU A 105       3.530  -3.676  13.579  1.00236.90           H  
ATOM   1702  HG  LEU A 105       5.118  -5.494  12.921  1.00236.90           H  
ATOM   1703 1HD1 LEU A 105       4.968  -6.406  10.656  1.00236.90           H  
ATOM   1704 2HD1 LEU A 105       3.538  -6.810  11.634  1.00236.90           H  
ATOM   1705 3HD1 LEU A 105       3.437  -5.530  10.409  1.00236.90           H  
ATOM   1706 1HD2 LEU A 105       6.160  -4.226  11.088  1.00236.90           H  
ATOM   1707 2HD2 LEU A 105       4.640  -3.338  10.831  1.00236.90           H  
ATOM   1708 3HD2 LEU A 105       5.545  -3.132  12.351  1.00236.90           H  
ATOM   1709  N   ASN A 106       3.122  -7.509  14.859  1.00114.63           N  
ATOM   1710  CA  ASN A 106       4.051  -8.237  15.717  1.00128.50           C  
ATOM   1711  C   ASN A 106       5.345  -8.562  14.975  1.00156.55           C  
ATOM   1712  O   ASN A 106       5.531  -9.670  14.472  1.00209.41           O  
ATOM   1713  CB  ASN A 106       3.428  -9.503  16.268  1.00192.75           C  
ATOM   1714  CG  ASN A 106       4.314 -10.169  17.280  1.00192.75           C  
ATOM   1715  OD1 ASN A 106       5.472  -9.774  17.451  1.00192.75           O  
ATOM   1716  ND2 ASN A 106       3.797 -11.167  17.952  1.00192.75           N  
ATOM   1717  H   ASN A 106       2.294  -7.965  14.500  1.00137.56           H  
ATOM   1718  HA  ASN A 106       4.316  -7.595  16.559  1.00154.20           H  
ATOM   1719 1HB  ASN A 106       2.466  -9.272  16.729  1.00231.30           H  
ATOM   1720 2HB  ASN A 106       3.248 -10.205  15.462  1.00231.30           H  
ATOM   1721 1HD2 ASN A 106       4.346 -11.644  18.640  1.00231.30           H  
ATOM   1722 2HD2 ASN A 106       2.854 -11.450  17.780  1.00231.30           H  
ATOM   1723  N   ILE A 107       6.248  -7.586  14.961  1.00170.48           N  
ATOM   1724  CA  ILE A 107       7.550  -7.655  14.310  1.00240.69           C  
ATOM   1725  C   ILE A 107       8.452  -8.751  14.869  1.00160.86           C  
ATOM   1726  O   ILE A 107       9.380  -9.200  14.194  1.00237.10           O  
ATOM   1727  CB  ILE A 107       8.263  -6.296  14.416  1.00361.03           C  
ATOM   1728  CG1 ILE A 107       9.418  -6.249  13.422  1.00361.03           C  
ATOM   1729  CG2 ILE A 107       8.761  -6.057  15.834  1.00361.03           C  
ATOM   1730  CD1 ILE A 107       8.956  -6.321  11.991  1.00361.03           C  
ATOM   1731  H   ILE A 107       5.980  -6.715  15.405  1.00204.58           H  
ATOM   1732  HA  ILE A 107       7.382  -7.871  13.255  1.00288.83           H  
ATOM   1733  HB  ILE A 107       7.565  -5.504  14.144  1.00433.24           H  
ATOM   1734 1HG1 ILE A 107       9.975  -5.323  13.562  1.00433.24           H  
ATOM   1735 2HG1 ILE A 107      10.089  -7.087  13.611  1.00433.24           H  
ATOM   1736 1HG2 ILE A 107       9.251  -5.085  15.886  1.00433.24           H  
ATOM   1737 2HG2 ILE A 107       7.918  -6.075  16.523  1.00433.24           H  
ATOM   1738 3HG2 ILE A 107       9.473  -6.834  16.109  1.00433.24           H  
ATOM   1739 1HD1 ILE A 107       9.819  -6.287  11.327  1.00433.24           H  
ATOM   1740 2HD1 ILE A 107       8.414  -7.253  11.831  1.00433.24           H  
ATOM   1741 3HD1 ILE A 107       8.300  -5.479  11.777  1.00433.24           H  
ATOM   1742  N   GLU A 108       8.193  -9.174  16.105  1.00117.74           N  
ATOM   1743  CA  GLU A 108       8.981 -10.211  16.744  1.00141.61           C  
ATOM   1744  C   GLU A 108       8.546 -11.616  16.311  1.00156.94           C  
ATOM   1745  O   GLU A 108       9.182 -12.603  16.685  1.00229.46           O  
ATOM   1746  CB  GLU A 108       8.882 -10.078  18.263  1.00212.42           C  
ATOM   1747  CG  GLU A 108       9.499  -8.801  18.811  1.00212.42           C  
ATOM   1748  CD  GLU A 108       9.366  -8.666  20.304  1.00212.42           C  
ATOM   1749  OE1 GLU A 108       8.795  -9.536  20.918  1.00212.42           O  
ATOM   1750  OE2 GLU A 108       9.836  -7.684  20.832  1.00212.42           O  
ATOM   1751  H   GLU A 108       7.423  -8.768  16.618  1.00141.29           H  
ATOM   1752  HA  GLU A 108      10.022 -10.078  16.451  1.00169.93           H  
ATOM   1753 1HB  GLU A 108       7.835 -10.103  18.566  1.00254.90           H  
ATOM   1754 2HB  GLU A 108       9.382 -10.923  18.738  1.00254.90           H  
ATOM   1755 1HG  GLU A 108      10.558  -8.784  18.552  1.00254.90           H  
ATOM   1756 2HG  GLU A 108       9.024  -7.948  18.332  1.00254.90           H  
ATOM   1757  N   ARG A 109       7.477 -11.717  15.517  1.00156.71           N  
ATOM   1758  CA  ARG A 109       7.012 -13.018  15.071  1.00217.48           C  
ATOM   1759  C   ARG A 109       7.800 -13.440  13.840  1.00149.53           C  
ATOM   1760  O   ARG A 109       7.623 -12.895  12.751  1.00191.48           O  
ATOM   1761  CB  ARG A 109       5.521 -12.966  14.774  1.00326.22           C  
ATOM   1762  CG  ARG A 109       4.861 -14.295  14.452  1.00326.22           C  
ATOM   1763  CD  ARG A 109       3.383 -14.143  14.397  1.00326.22           C  
ATOM   1764  NE  ARG A 109       2.699 -15.401  14.147  1.00326.22           N  
ATOM   1765  CZ  ARG A 109       2.397 -16.305  15.097  1.00326.22           C  
ATOM   1766  NH1 ARG A 109       2.748 -16.107  16.349  1.00326.22           N  
ATOM   1767  NH2 ARG A 109       1.741 -17.394  14.750  1.00326.22           N  
ATOM   1768  H   ARG A 109       6.966 -10.898  15.217  1.00188.05           H  
ATOM   1769  HA  ARG A 109       7.184 -13.745  15.865  1.00260.98           H  
ATOM   1770 1HB  ARG A 109       5.002 -12.547  15.633  1.00391.46           H  
ATOM   1771 2HB  ARG A 109       5.344 -12.297  13.931  1.00391.46           H  
ATOM   1772 1HG  ARG A 109       5.209 -14.654  13.484  1.00391.46           H  
ATOM   1773 2HG  ARG A 109       5.106 -15.027  15.223  1.00391.46           H  
ATOM   1774 1HD  ARG A 109       3.024 -13.744  15.345  1.00391.46           H  
ATOM   1775 2HD  ARG A 109       3.126 -13.456  13.594  1.00391.46           H  
ATOM   1776  HE  ARG A 109       2.392 -15.616  13.202  1.00391.46           H  
ATOM   1777 1HH1 ARG A 109       3.252 -15.270  16.605  1.00391.46           H  
ATOM   1778 2HH1 ARG A 109       2.516 -16.793  17.052  1.00391.46           H  
ATOM   1779 1HH2 ARG A 109       1.474 -17.509  13.779  1.00391.46           H  
ATOM   1780 2HH2 ARG A 109       1.501 -18.090  15.439  1.00391.46           H  
ATOM   1781  N   GLU A 110       8.689 -14.406  14.040  1.00128.56           N  
ATOM   1782  CA  GLU A 110       9.571 -14.903  12.995  1.00103.90           C  
ATOM   1783  C   GLU A 110       8.800 -15.593  11.861  1.00 92.11           C  
ATOM   1784  O   GLU A 110       7.938 -16.431  12.130  1.00132.93           O  
ATOM   1785  CB  GLU A 110      10.584 -15.877  13.613  1.00155.85           C  
ATOM   1786  CG  GLU A 110      11.648 -16.410  12.664  1.00155.85           C  
ATOM   1787  CD  GLU A 110      12.629 -17.321  13.346  1.00155.85           C  
ATOM   1788  OE1 GLU A 110      12.480 -17.544  14.524  1.00155.85           O  
ATOM   1789  OE2 GLU A 110      13.531 -17.792  12.694  1.00155.85           O  
ATOM   1790  H   GLU A 110       8.763 -14.807  14.965  1.00154.27           H  
ATOM   1791  HA  GLU A 110      10.113 -14.047  12.603  1.00124.68           H  
ATOM   1792 1HB  GLU A 110      11.098 -15.382  14.438  1.00187.02           H  
ATOM   1793 2HB  GLU A 110      10.053 -16.732  14.030  1.00187.02           H  
ATOM   1794 1HG  GLU A 110      11.162 -16.957  11.858  1.00187.02           H  
ATOM   1795 2HG  GLU A 110      12.187 -15.572  12.227  1.00187.02           H  
ATOM   1796  N   PRO A 111       9.091 -15.246  10.598  1.00 85.61           N  
ATOM   1797  CA  PRO A 111       8.539 -15.784   9.365  1.00 97.42           C  
ATOM   1798  C   PRO A 111       9.137 -17.142   9.075  1.00 88.81           C  
ATOM   1799  O   PRO A 111      10.139 -17.524   9.680  1.00 96.38           O  
ATOM   1800  CB  PRO A 111       8.964 -14.772   8.305  1.00146.13           C  
ATOM   1801  CG  PRO A 111      10.261 -14.254   8.820  1.00146.13           C  
ATOM   1802  CD  PRO A 111      10.075 -14.181  10.312  1.00146.13           C  
ATOM   1803  HA  PRO A 111       7.449 -15.849   9.461  1.00116.90           H  
ATOM   1804 1HB  PRO A 111       9.060 -15.265   7.327  1.00175.36           H  
ATOM   1805 2HB  PRO A 111       8.198 -13.989   8.201  1.00175.36           H  
ATOM   1806 1HG  PRO A 111      11.075 -14.938   8.536  1.00175.36           H  
ATOM   1807 2HG  PRO A 111      10.505 -13.284   8.379  1.00175.36           H  
ATOM   1808 1HD  PRO A 111      11.030 -14.393  10.808  1.00175.36           H  
ATOM   1809 2HD  PRO A 111       9.667 -13.202  10.605  1.00175.36           H  
ATOM   1810  N   VAL A 112       8.545 -17.870   8.138  1.00112.23           N  
ATOM   1811  CA  VAL A 112       9.096 -19.163   7.766  1.00130.42           C  
ATOM   1812  C   VAL A 112      10.418 -18.935   7.041  1.00 95.09           C  
ATOM   1813  O   VAL A 112      11.424 -19.582   7.341  1.00103.18           O  
ATOM   1814  CB  VAL A 112       8.124 -19.949   6.871  1.00195.63           C  
ATOM   1815  CG1 VAL A 112       8.779 -21.226   6.373  1.00195.63           C  
ATOM   1816  CG2 VAL A 112       6.850 -20.251   7.640  1.00195.63           C  
ATOM   1817  H   VAL A 112       7.715 -17.522   7.677  1.00134.68           H  
ATOM   1818  HA  VAL A 112       9.281 -19.742   8.671  1.00156.50           H  
ATOM   1819  HB  VAL A 112       7.891 -19.354   6.001  1.00234.76           H  
ATOM   1820 1HG1 VAL A 112       8.087 -21.762   5.723  1.00234.76           H  
ATOM   1821 2HG1 VAL A 112       9.682 -20.981   5.817  1.00234.76           H  
ATOM   1822 3HG1 VAL A 112       9.038 -21.855   7.225  1.00234.76           H  
ATOM   1823 1HG2 VAL A 112       6.155 -20.793   6.999  1.00234.76           H  
ATOM   1824 2HG2 VAL A 112       7.089 -20.859   8.513  1.00234.76           H  
ATOM   1825 3HG2 VAL A 112       6.394 -19.317   7.964  1.00234.76           H  
ATOM   1826  N   VAL A 113      10.409 -17.996   6.095  1.00 65.27           N  
ATOM   1827  CA  VAL A 113      11.608 -17.648   5.350  1.00 46.87           C  
ATOM   1828  C   VAL A 113      12.006 -16.184   5.543  1.00 25.57           C  
ATOM   1829  O   VAL A 113      11.202 -15.272   5.343  1.00 25.74           O  
ATOM   1830  CB  VAL A 113      11.405 -17.921   3.846  1.00 70.30           C  
ATOM   1831  CG1 VAL A 113      12.645 -17.505   3.067  1.00 70.30           C  
ATOM   1832  CG2 VAL A 113      11.105 -19.394   3.623  1.00 70.30           C  
ATOM   1833  H   VAL A 113       9.545 -17.523   5.872  1.00 78.32           H  
ATOM   1834  HA  VAL A 113      12.425 -18.278   5.703  1.00 56.24           H  
ATOM   1835  HB  VAL A 113      10.572 -17.328   3.484  1.00 84.37           H  
ATOM   1836 1HG1 VAL A 113      12.485 -17.690   2.004  1.00 84.37           H  
ATOM   1837 2HG1 VAL A 113      12.836 -16.445   3.224  1.00 84.37           H  
ATOM   1838 3HG1 VAL A 113      13.502 -18.084   3.410  1.00 84.37           H  
ATOM   1839 1HG2 VAL A 113      10.954 -19.577   2.560  1.00 84.37           H  
ATOM   1840 2HG2 VAL A 113      11.941 -19.995   3.980  1.00 84.37           H  
ATOM   1841 3HG2 VAL A 113      10.202 -19.667   4.167  1.00 84.37           H  
ATOM   1842  N   SER A 114      13.254 -15.966   5.930  1.00 15.70           N  
ATOM   1843  CA  SER A 114      13.777 -14.614   6.045  1.00 11.39           C  
ATOM   1844  C   SER A 114      14.349 -14.204   4.696  1.00  8.22           C  
ATOM   1845  O   SER A 114      15.125 -14.950   4.100  1.00 18.19           O  
ATOM   1846  CB  SER A 114      14.848 -14.538   7.114  1.00 17.09           C  
ATOM   1847  OG  SER A 114      15.437 -13.266   7.142  1.00 17.09           O  
ATOM   1848  H   SER A 114      13.862 -16.752   6.115  1.00 18.84           H  
ATOM   1849  HA  SER A 114      12.964 -13.935   6.302  1.00 13.67           H  
ATOM   1850 1HB  SER A 114      14.412 -14.761   8.087  1.00 20.50           H  
ATOM   1851 2HB  SER A 114      15.612 -15.290   6.916  1.00 20.50           H  
ATOM   1852  HG  SER A 114      15.742 -13.096   6.246  1.00 20.50           H  
ATOM   1853  N   PHE A 115      13.971 -13.029   4.212  1.00 10.64           N  
ATOM   1854  CA  PHE A 115      14.463 -12.566   2.919  1.00  9.11           C  
ATOM   1855  C   PHE A 115      15.957 -12.281   2.928  1.00 11.42           C  
ATOM   1856  O   PHE A 115      16.446 -11.511   3.756  1.00 19.97           O  
ATOM   1857  CB  PHE A 115      13.735 -11.297   2.519  1.00 13.66           C  
ATOM   1858  CG  PHE A 115      14.137 -10.738   1.190  1.00 13.66           C  
ATOM   1859  CD1 PHE A 115      13.699 -11.315   0.009  1.00 13.66           C  
ATOM   1860  CD2 PHE A 115      14.949  -9.621   1.120  1.00 13.66           C  
ATOM   1861  CE1 PHE A 115      14.067 -10.783  -1.212  1.00 13.66           C  
ATOM   1862  CE2 PHE A 115      15.318  -9.094  -0.098  1.00 13.66           C  
ATOM   1863  CZ  PHE A 115      14.878  -9.671  -1.262  1.00 13.66           C  
ATOM   1864  H   PHE A 115      13.318 -12.445   4.725  1.00 12.77           H  
ATOM   1865  HA  PHE A 115      14.266 -13.341   2.177  1.00 10.93           H  
ATOM   1866 1HB  PHE A 115      12.661 -11.481   2.503  1.00 16.40           H  
ATOM   1867 2HB  PHE A 115      13.928 -10.537   3.273  1.00 16.40           H  
ATOM   1868  HD1 PHE A 115      13.056 -12.195   0.051  1.00 16.40           H  
ATOM   1869  HD2 PHE A 115      15.299  -9.159   2.044  1.00 16.40           H  
ATOM   1870  HE1 PHE A 115      13.715 -11.246  -2.133  1.00 16.40           H  
ATOM   1871  HE2 PHE A 115      15.963  -8.219  -0.139  1.00 16.40           H  
ATOM   1872  HZ  PHE A 115      15.176  -9.246  -2.217  1.00 16.40           H  
ATOM   1873  N   ASP A 116      16.677 -12.891   1.992  1.00 20.40           N  
ATOM   1874  CA  ASP A 116      18.105 -12.643   1.864  1.00 38.12           C  
ATOM   1875  C   ASP A 116      18.325 -11.254   1.290  1.00 31.68           C  
ATOM   1876  O   ASP A 116      17.679 -10.882   0.315  1.00 65.94           O  
ATOM   1877  CB  ASP A 116      18.758 -13.694   0.969  1.00 57.18           C  
ATOM   1878  CG  ASP A 116      18.801 -15.071   1.616  1.00 57.18           C  
ATOM   1879  OD1 ASP A 116      18.607 -15.153   2.806  1.00 57.18           O  
ATOM   1880  OD2 ASP A 116      19.027 -16.027   0.914  1.00 57.18           O  
ATOM   1881  H   ASP A 116      16.224 -13.526   1.350  1.00 24.48           H  
ATOM   1882  HA  ASP A 116      18.561 -12.686   2.853  1.00 45.74           H  
ATOM   1883 1HB  ASP A 116      18.210 -13.766   0.029  1.00 68.62           H  
ATOM   1884 2HB  ASP A 116      19.777 -13.388   0.731  1.00 68.62           H  
ATOM   1885  N   ASP A 117      19.253 -10.507   1.871  1.00 30.66           N  
ATOM   1886  CA  ASP A 117      19.529  -9.143   1.430  1.00 41.59           C  
ATOM   1887  C   ASP A 117      20.048  -9.080  -0.001  1.00 33.59           C  
ATOM   1888  O   ASP A 117      20.882  -9.891  -0.408  1.00 56.94           O  
ATOM   1889  CB  ASP A 117      20.542  -8.492   2.370  1.00 62.39           C  
ATOM   1890  CG  ASP A 117      19.957  -8.137   3.734  1.00 62.39           C  
ATOM   1891  OD1 ASP A 117      18.767  -7.955   3.835  1.00 62.39           O  
ATOM   1892  OD2 ASP A 117      20.705  -8.070   4.678  1.00 62.39           O  
ATOM   1893  H   ASP A 117      19.766 -10.885   2.655  1.00 36.79           H  
ATOM   1894  HA  ASP A 117      18.599  -8.576   1.476  1.00 49.91           H  
ATOM   1895 1HB  ASP A 117      21.385  -9.168   2.520  1.00 74.86           H  
ATOM   1896 2HB  ASP A 117      20.931  -7.582   1.912  1.00 74.86           H  
ATOM   1897  N   VAL A 118      19.558  -8.096  -0.754  1.00 44.59           N  
ATOM   1898  CA  VAL A 118      19.971  -7.904  -2.141  1.00 75.47           C  
ATOM   1899  C   VAL A 118      20.403  -6.464  -2.389  1.00 88.63           C  
ATOM   1900  O   VAL A 118      19.925  -5.541  -1.724  1.00153.08           O  
ATOM   1901  CB  VAL A 118      18.811  -8.230  -3.107  1.00113.20           C  
ATOM   1902  CG1 VAL A 118      18.376  -9.683  -2.978  1.00113.20           C  
ATOM   1903  CG2 VAL A 118      17.655  -7.293  -2.807  1.00113.20           C  
ATOM   1904  H   VAL A 118      18.876  -7.466  -0.354  1.00 53.51           H  
ATOM   1905  HA  VAL A 118      20.811  -8.567  -2.352  1.00 90.56           H  
ATOM   1906  HB  VAL A 118      19.149  -8.081  -4.133  1.00135.85           H  
ATOM   1907 1HG1 VAL A 118      17.566  -9.881  -3.680  1.00135.85           H  
ATOM   1908 2HG1 VAL A 118      19.218 -10.336  -3.203  1.00135.85           H  
ATOM   1909 3HG1 VAL A 118      18.029  -9.872  -1.964  1.00135.85           H  
ATOM   1910 1HG2 VAL A 118      16.841  -7.500  -3.491  1.00135.85           H  
ATOM   1911 2HG2 VAL A 118      17.319  -7.447  -1.782  1.00135.85           H  
ATOM   1912 3HG2 VAL A 118      17.981  -6.260  -2.931  1.00135.85           H  
ATOM   1913  N   ASN A 119      21.284  -6.274  -3.366  1.00 72.69           N  
ATOM   1914  CA  ASN A 119      21.741  -4.937  -3.716  1.00 95.74           C  
ATOM   1915  C   ASN A 119      22.379  -4.855  -5.100  1.00 99.55           C  
ATOM   1916  O   ASN A 119      23.187  -3.960  -5.354  1.00157.88           O  
ATOM   1917  CB  ASN A 119      22.703  -4.421  -2.659  1.00143.61           C  
ATOM   1918  CG  ASN A 119      23.948  -5.254  -2.549  1.00143.61           C  
ATOM   1919  OD1 ASN A 119      24.051  -6.324  -3.159  1.00143.61           O  
ATOM   1920  ND2 ASN A 119      24.898  -4.784  -1.781  1.00143.61           N  
ATOM   1921  H   ASN A 119      21.646  -7.074  -3.865  1.00 87.23           H  
ATOM   1922  HA  ASN A 119      20.875  -4.283  -3.737  1.00114.89           H  
ATOM   1923 1HB  ASN A 119      22.987  -3.395  -2.896  1.00172.33           H  
ATOM   1924 2HB  ASN A 119      22.208  -4.406  -1.689  1.00172.33           H  
ATOM   1925 1HD2 ASN A 119      25.749  -5.297  -1.669  1.00172.33           H  
ATOM   1926 2HD2 ASN A 119      24.773  -3.914  -1.306  1.00172.33           H  
ATOM   1927  N   ILE A 120      22.039  -5.785  -5.995  1.00139.60           N  
ATOM   1928  CA  ILE A 120      22.620  -5.771  -7.340  1.00234.36           C  
ATOM   1929  C   ILE A 120      21.575  -5.590  -8.429  1.00174.70           C  
ATOM   1930  O   ILE A 120      21.378  -6.489  -9.244  1.00220.29           O  
ATOM   1931  CB  ILE A 120      23.397  -7.072  -7.620  1.00351.54           C  
ATOM   1932  CG1 ILE A 120      24.513  -7.258  -6.589  1.00351.54           C  
ATOM   1933  CG2 ILE A 120      23.965  -7.041  -9.033  1.00351.54           C  
ATOM   1934  CD1 ILE A 120      25.186  -8.607  -6.670  1.00351.54           C  
ATOM   1935  H   ILE A 120      21.371  -6.502  -5.754  1.00167.52           H  
ATOM   1936  HA  ILE A 120      23.318  -4.937  -7.403  1.00281.23           H  
ATOM   1937  HB  ILE A 120      22.722  -7.924  -7.525  1.00421.85           H  
ATOM   1938 1HG1 ILE A 120      25.269  -6.486  -6.737  1.00421.85           H  
ATOM   1939 2HG1 ILE A 120      24.101  -7.146  -5.588  1.00421.85           H  
ATOM   1940 1HG2 ILE A 120      24.502  -7.968  -9.230  1.00421.85           H  
ATOM   1941 2HG2 ILE A 120      23.154  -6.935  -9.754  1.00421.85           H  
ATOM   1942 3HG2 ILE A 120      24.648  -6.198  -9.132  1.00421.85           H  
ATOM   1943 1HD1 ILE A 120      25.966  -8.673  -5.911  1.00421.85           H  
ATOM   1944 2HD1 ILE A 120      24.447  -9.391  -6.499  1.00421.85           H  
ATOM   1945 3HD1 ILE A 120      25.629  -8.734  -7.656  1.00421.85           H  
ATOM   1946  N   SER A 121      20.936  -4.414  -8.442  1.00144.02           N  
ATOM   1947  CA  SER A 121      19.908  -3.982  -9.414  1.00148.61           C  
ATOM   1948  C   SER A 121      19.339  -5.064 -10.350  1.00 73.97           C  
ATOM   1949  O   SER A 121      19.363  -4.896 -11.570  1.00 89.95           O  
ATOM   1950  CB  SER A 121      20.466  -2.859 -10.266  1.00222.92           C  
ATOM   1951  OG  SER A 121      20.736  -1.725  -9.488  1.00222.92           O  
ATOM   1952  H   SER A 121      21.183  -3.751  -7.719  1.00172.82           H  
ATOM   1953  HA  SER A 121      19.070  -3.581  -8.843  1.00178.33           H  
ATOM   1954 1HB  SER A 121      21.380  -3.192 -10.758  1.00267.50           H  
ATOM   1955 2HB  SER A 121      19.748  -2.607 -11.046  1.00267.50           H  
ATOM   1956  HG  SER A 121      21.043  -1.051 -10.097  1.00267.50           H  
ATOM   1957  N   ALA A 122      18.813  -6.151  -9.787  1.00 77.48           N  
ATOM   1958  CA  ALA A 122      18.245  -7.247 -10.575  1.00 57.04           C  
ATOM   1959  C   ALA A 122      16.730  -7.107 -10.751  1.00 36.34           C  
ATOM   1960  O   ALA A 122      16.003  -8.098 -10.684  1.00 41.00           O  
ATOM   1961  CB  ALA A 122      18.577  -8.576  -9.915  1.00 85.56           C  
ATOM   1962  H   ALA A 122      18.819  -6.231  -8.781  1.00 92.98           H  
ATOM   1963  HA  ALA A 122      18.700  -7.222 -11.567  1.00 68.45           H  
ATOM   1964 1HB  ALA A 122      18.180  -9.393 -10.517  1.00102.67           H  
ATOM   1965 2HB  ALA A 122      19.660  -8.678  -9.831  1.00102.67           H  
ATOM   1966 3HB  ALA A 122      18.135  -8.606  -8.923  1.00102.67           H  
ATOM   1967  N   VAL A 123      16.261  -5.877 -10.967  1.00 29.46           N  
ATOM   1968  CA  VAL A 123      14.845  -5.590 -11.118  1.00 21.30           C  
ATOM   1969  C   VAL A 123      14.560  -4.789 -12.394  1.00 14.17           C  
ATOM   1970  O   VAL A 123      15.304  -3.860 -12.707  1.00 20.08           O  
ATOM   1971  CB  VAL A 123      14.336  -4.817  -9.892  1.00 31.95           C  
ATOM   1972  CG1 VAL A 123      12.876  -4.448 -10.074  1.00 31.95           C  
ATOM   1973  CG2 VAL A 123      14.514  -5.685  -8.659  1.00 31.95           C  
ATOM   1974  H   VAL A 123      16.906  -5.104 -11.019  1.00 35.35           H  
ATOM   1975  HA  VAL A 123      14.320  -6.540 -11.144  1.00 25.56           H  
ATOM   1976  HB  VAL A 123      14.902  -3.891  -9.782  1.00 38.34           H  
ATOM   1977 1HG1 VAL A 123      12.520  -3.897  -9.213  1.00 38.34           H  
ATOM   1978 2HG1 VAL A 123      12.768  -3.827 -10.958  1.00 38.34           H  
ATOM   1979 3HG1 VAL A 123      12.286  -5.354 -10.190  1.00 38.34           H  
ATOM   1980 1HG2 VAL A 123      14.160  -5.154  -7.779  1.00 38.34           H  
ATOM   1981 2HG2 VAL A 123      13.941  -6.605  -8.781  1.00 38.34           H  
ATOM   1982 3HG2 VAL A 123      15.567  -5.928  -8.528  1.00 38.34           H  
ATOM   1983  N   PRO A 124      13.516  -5.161 -13.153  1.00  9.46           N  
ATOM   1984  CA  PRO A 124      12.997  -4.506 -14.351  1.00  7.23           C  
ATOM   1985  C   PRO A 124      12.629  -3.051 -14.088  1.00  6.91           C  
ATOM   1986  O   PRO A 124      12.268  -2.675 -12.971  1.00  8.99           O  
ATOM   1987  CB  PRO A 124      11.766  -5.342 -14.712  1.00 10.85           C  
ATOM   1988  CG  PRO A 124      12.070  -6.702 -14.186  1.00 10.85           C  
ATOM   1989  CD  PRO A 124      12.869  -6.476 -12.939  1.00 10.85           C  
ATOM   1990  HA  PRO A 124      13.754  -4.569 -15.147  1.00  8.68           H  
ATOM   1991 1HB  PRO A 124      10.865  -4.902 -14.258  1.00 13.01           H  
ATOM   1992 2HB  PRO A 124      11.612  -5.333 -15.801  1.00 13.01           H  
ATOM   1993 1HG  PRO A 124      11.135  -7.249 -13.994  1.00 13.01           H  
ATOM   1994 2HG  PRO A 124      12.625  -7.281 -14.939  1.00 13.01           H  
ATOM   1995 1HD  PRO A 124      12.209  -6.444 -12.061  1.00 13.01           H  
ATOM   1996 2HD  PRO A 124      13.629  -7.267 -12.855  1.00 13.01           H  
ATOM   1997  N   GLN A 125      12.691  -2.231 -15.136  1.00  7.77           N  
ATOM   1998  CA  GLN A 125      12.381  -0.803 -15.038  1.00  9.11           C  
ATOM   1999  C   GLN A 125      10.913  -0.524 -14.690  1.00  6.77           C  
ATOM   2000  O   GLN A 125      10.568   0.594 -14.305  1.00  9.05           O  
ATOM   2001  CB  GLN A 125      12.738  -0.100 -16.350  1.00 13.66           C  
ATOM   2002  CG  GLN A 125      11.850  -0.471 -17.527  1.00 13.66           C  
ATOM   2003  CD  GLN A 125      12.320  -1.728 -18.235  1.00 13.66           C  
ATOM   2004  OE1 GLN A 125      12.884  -2.634 -17.615  1.00 13.66           O  
ATOM   2005  NE2 GLN A 125      12.091  -1.789 -19.542  1.00 13.66           N  
ATOM   2006  H   GLN A 125      12.983  -2.605 -16.029  1.00  9.32           H  
ATOM   2007  HA  GLN A 125      12.994  -0.378 -14.243  1.00 10.93           H  
ATOM   2008 1HB  GLN A 125      12.678   0.980 -16.211  1.00 16.40           H  
ATOM   2009 2HB  GLN A 125      13.768  -0.337 -16.619  1.00 16.40           H  
ATOM   2010 1HG  GLN A 125      10.832  -0.633 -17.178  1.00 16.40           H  
ATOM   2011 2HG  GLN A 125      11.869   0.347 -18.246  1.00 16.40           H  
ATOM   2012 1HE2 GLN A 125      12.379  -2.593 -20.064  1.00 16.40           H  
ATOM   2013 2HE2 GLN A 125      11.631  -1.031 -20.005  1.00 16.40           H  
ATOM   2014  N   SER A 126      10.059  -1.534 -14.814  1.00  5.07           N  
ATOM   2015  CA  SER A 126       8.666  -1.406 -14.446  1.00  4.70           C  
ATOM   2016  C   SER A 126       8.094  -2.760 -14.067  1.00  3.78           C  
ATOM   2017  O   SER A 126       8.396  -3.775 -14.698  1.00  4.54           O  
ATOM   2018  CB  SER A 126       7.866  -0.802 -15.578  1.00  7.05           C  
ATOM   2019  OG  SER A 126       6.509  -0.720 -15.236  1.00  7.05           O  
ATOM   2020  H   SER A 126      10.383  -2.423 -15.162  1.00  6.08           H  
ATOM   2021  HA  SER A 126       8.597  -0.749 -13.580  1.00  5.64           H  
ATOM   2022 1HB  SER A 126       8.250   0.194 -15.798  1.00  8.46           H  
ATOM   2023 2HB  SER A 126       7.985  -1.406 -16.476  1.00  8.46           H  
ATOM   2024  HG  SER A 126       6.479  -0.318 -14.363  1.00  8.46           H  
ATOM   2025  N   ILE A 127       7.271  -2.767 -13.029  1.00  2.88           N  
ATOM   2026  CA  ILE A 127       6.627  -3.985 -12.557  1.00  2.49           C  
ATOM   2027  C   ILE A 127       5.130  -3.774 -12.569  1.00  1.93           C  
ATOM   2028  O   ILE A 127       4.646  -2.760 -12.076  1.00  2.19           O  
ATOM   2029  CB  ILE A 127       7.069  -4.367 -11.124  1.00  3.74           C  
ATOM   2030  CG1 ILE A 127       8.581  -4.583 -11.046  1.00  3.74           C  
ATOM   2031  CG2 ILE A 127       6.345  -5.637 -10.681  1.00  3.74           C  
ATOM   2032  CD1 ILE A 127       9.075  -4.702  -9.622  1.00  3.74           C  
ATOM   2033  H   ILE A 127       7.074  -1.889 -12.568  1.00  3.46           H  
ATOM   2034  HA  ILE A 127       6.869  -4.805 -13.233  1.00  2.99           H  
ATOM   2035  HB  ILE A 127       6.818  -3.563 -10.439  1.00  4.48           H  
ATOM   2036 1HG1 ILE A 127       8.841  -5.494 -11.583  1.00  4.48           H  
ATOM   2037 2HG1 ILE A 127       9.094  -3.746 -11.519  1.00  4.48           H  
ATOM   2038 1HG2 ILE A 127       6.650  -5.894  -9.668  1.00  4.48           H  
ATOM   2039 2HG2 ILE A 127       5.269  -5.476 -10.704  1.00  4.48           H  
ATOM   2040 3HG2 ILE A 127       6.603  -6.455 -11.354  1.00  4.48           H  
ATOM   2041 1HD1 ILE A 127      10.150  -4.857  -9.621  1.00  4.48           H  
ATOM   2042 2HD1 ILE A 127       8.841  -3.788  -9.076  1.00  4.48           H  
ATOM   2043 3HD1 ILE A 127       8.587  -5.545  -9.139  1.00  4.48           H  
ATOM   2044  N   ASP A 128       4.384  -4.700 -13.136  1.00  1.62           N  
ATOM   2045  CA  ASP A 128       2.942  -4.554 -13.076  1.00  1.46           C  
ATOM   2046  C   ASP A 128       2.289  -5.910 -13.193  1.00  1.28           C  
ATOM   2047  O   ASP A 128       2.129  -6.437 -14.293  1.00  1.51           O  
ATOM   2048  CB  ASP A 128       2.444  -3.599 -14.157  1.00  2.19           C  
ATOM   2049  CG  ASP A 128       0.963  -3.260 -14.031  1.00  2.19           C  
ATOM   2050  OD1 ASP A 128       0.235  -3.960 -13.361  1.00  2.19           O  
ATOM   2051  OD2 ASP A 128       0.576  -2.253 -14.579  1.00  2.19           O  
ATOM   2052  H   ASP A 128       4.805  -5.510 -13.569  1.00  1.94           H  
ATOM   2053  HA  ASP A 128       2.675  -4.135 -12.105  1.00  1.75           H  
ATOM   2054 1HB  ASP A 128       3.016  -2.671 -14.113  1.00  2.63           H  
ATOM   2055 2HB  ASP A 128       2.617  -4.040 -15.140  1.00  2.63           H  
ATOM   2056  N   TRP A 129       1.905  -6.466 -12.046  1.00  1.03           N  
ATOM   2057  CA  TRP A 129       1.308  -7.791 -11.959  1.00  0.97           C  
ATOM   2058  C   TRP A 129      -0.013  -7.944 -12.725  1.00  1.46           C  
ATOM   2059  O   TRP A 129      -0.417  -9.067 -13.033  1.00  2.01           O  
ATOM   2060  CB  TRP A 129       1.188  -8.191 -10.486  1.00  1.46           C  
ATOM   2061  CG  TRP A 129       2.542  -8.560  -9.964  1.00  1.46           C  
ATOM   2062  CD1 TRP A 129       3.299  -7.926  -9.022  1.00  1.46           C  
ATOM   2063  CD2 TRP A 129       3.339  -9.667 -10.435  1.00  1.46           C  
ATOM   2064  NE1 TRP A 129       4.508  -8.560  -8.890  1.00  1.46           N  
ATOM   2065  CE2 TRP A 129       4.550  -9.618  -9.754  1.00  1.46           C  
ATOM   2066  CE3 TRP A 129       3.127 -10.672 -11.381  1.00  1.46           C  
ATOM   2067  CZ2 TRP A 129       5.556 -10.527  -9.996  1.00  1.46           C  
ATOM   2068  CZ3 TRP A 129       4.137 -11.594 -11.620  1.00  1.46           C  
ATOM   2069  CH2 TRP A 129       5.324 -11.520 -10.945  1.00  1.46           C  
ATOM   2070  H   TRP A 129       2.052  -5.953 -11.187  1.00  1.24           H  
ATOM   2071  HA  TRP A 129       2.016  -8.490 -12.390  1.00  1.16           H  
ATOM   2072 1HB  TRP A 129       0.802  -7.356  -9.901  1.00  1.75           H  
ATOM   2073 2HB  TRP A 129       0.512  -9.032 -10.366  1.00  1.75           H  
ATOM   2074  HD1 TRP A 129       3.001  -7.043  -8.468  1.00  1.75           H  
ATOM   2075  HE1 TRP A 129       5.267  -8.298  -8.273  1.00  1.75           H  
ATOM   2076  HE3 TRP A 129       2.186 -10.724 -11.923  1.00  1.75           H  
ATOM   2077  HZ2 TRP A 129       6.505 -10.477  -9.471  1.00  1.75           H  
ATOM   2078  HZ3 TRP A 129       3.963 -12.374 -12.361  1.00  1.75           H  
ATOM   2079  HH2 TRP A 129       6.103 -12.254 -11.155  1.00  1.75           H  
ATOM   2080  N   ARG A 130      -0.656  -6.831 -13.103  1.00  1.64           N  
ATOM   2081  CA  ARG A 130      -1.894  -6.905 -13.874  1.00  2.29           C  
ATOM   2082  C   ARG A 130      -1.621  -7.372 -15.306  1.00  2.89           C  
ATOM   2083  O   ARG A 130      -2.530  -7.844 -15.990  1.00  3.77           O  
ATOM   2084  CB  ARG A 130      -2.576  -5.550 -13.941  1.00  3.44           C  
ATOM   2085  CG  ARG A 130      -3.086  -5.012 -12.623  1.00  3.44           C  
ATOM   2086  CD  ARG A 130      -3.597  -3.635 -12.770  1.00  3.44           C  
ATOM   2087  NE  ARG A 130      -2.545  -2.736 -13.193  1.00  3.44           N  
ATOM   2088  CZ  ARG A 130      -2.704  -1.421 -13.429  1.00  3.44           C  
ATOM   2089  NH1 ARG A 130      -3.875  -0.846 -13.247  1.00  3.44           N  
ATOM   2090  NH2 ARG A 130      -1.672  -0.715 -13.851  1.00  3.44           N  
ATOM   2091  H   ARG A 130      -0.294  -5.911 -12.863  1.00  1.97           H  
ATOM   2092  HA  ARG A 130      -2.563  -7.618 -13.393  1.00  2.75           H  
ATOM   2093 1HB  ARG A 130      -1.885  -4.816 -14.352  1.00  4.12           H  
ATOM   2094 2HB  ARG A 130      -3.427  -5.609 -14.619  1.00  4.12           H  
ATOM   2095 1HG  ARG A 130      -3.912  -5.629 -12.279  1.00  4.12           H  
ATOM   2096 2HG  ARG A 130      -2.283  -5.021 -11.889  1.00  4.12           H  
ATOM   2097 1HD  ARG A 130      -4.390  -3.611 -13.516  1.00  4.12           H  
ATOM   2098 2HD  ARG A 130      -3.979  -3.285 -11.815  1.00  4.12           H  
ATOM   2099  HE  ARG A 130      -1.622  -3.134 -13.344  1.00  4.12           H  
ATOM   2100 1HH1 ARG A 130      -4.662  -1.391 -12.924  1.00  4.12           H  
ATOM   2101 2HH1 ARG A 130      -3.987   0.141 -13.428  1.00  4.12           H  
ATOM   2102 1HH2 ARG A 130      -0.781  -1.181 -14.005  1.00  4.12           H  
ATOM   2103 2HH2 ARG A 130      -1.770   0.270 -14.037  1.00  4.12           H  
ATOM   2104  N   ASP A 131      -0.363  -7.265 -15.749  1.00  3.80           N  
ATOM   2105  CA  ASP A 131       0.037  -7.710 -17.077  1.00  4.44           C  
ATOM   2106  C   ASP A 131       0.361  -9.198 -17.097  1.00  3.85           C  
ATOM   2107  O   ASP A 131       0.582  -9.776 -18.162  1.00  5.85           O  
ATOM   2108  CB  ASP A 131       1.242  -6.912 -17.572  1.00  6.66           C  
ATOM   2109  CG  ASP A 131       0.902  -5.460 -17.882  1.00  6.66           C  
ATOM   2110  OD1 ASP A 131      -0.237  -5.188 -18.182  1.00  6.66           O  
ATOM   2111  OD2 ASP A 131       1.788  -4.641 -17.831  1.00  6.66           O  
ATOM   2112  H   ASP A 131       0.355  -6.872 -15.155  1.00  4.56           H  
ATOM   2113  HA  ASP A 131      -0.794  -7.535 -17.761  1.00  5.33           H  
ATOM   2114 1HB  ASP A 131       2.029  -6.933 -16.818  1.00  7.99           H  
ATOM   2115 2HB  ASP A 131       1.640  -7.377 -18.474  1.00  7.99           H  
ATOM   2116  N   TYR A 132       0.384  -9.821 -15.921  1.00  3.74           N  
ATOM   2117  CA  TYR A 132       0.631 -11.240 -15.808  1.00  3.79           C  
ATOM   2118  C   TYR A 132      -0.664 -11.939 -15.438  1.00  3.33           C  
ATOM   2119  O   TYR A 132      -0.722 -13.167 -15.388  1.00  6.07           O  
ATOM   2120  CB  TYR A 132       1.678 -11.489 -14.735  1.00  5.69           C  
ATOM   2121  CG  TYR A 132       3.023 -10.873 -15.030  1.00  5.69           C  
ATOM   2122  CD1 TYR A 132       3.244  -9.544 -14.713  1.00  5.69           C  
ATOM   2123  CD2 TYR A 132       4.043 -11.632 -15.579  1.00  5.69           C  
ATOM   2124  CE1 TYR A 132       4.473  -8.967 -14.942  1.00  5.69           C  
ATOM   2125  CE2 TYR A 132       5.278 -11.057 -15.811  1.00  5.69           C  
ATOM   2126  CZ  TYR A 132       5.493  -9.729 -15.494  1.00  5.69           C  
ATOM   2127  OH  TYR A 132       6.724  -9.157 -15.724  1.00  5.69           O  
ATOM   2128  H   TYR A 132       0.207  -9.320 -15.062  1.00  4.49           H  
ATOM   2129  HA  TYR A 132       0.974 -11.627 -16.767  1.00  4.55           H  
ATOM   2130 1HB  TYR A 132       1.318 -11.086 -13.790  1.00  6.82           H  
ATOM   2131 2HB  TYR A 132       1.816 -12.562 -14.604  1.00  6.82           H  
ATOM   2132  HD1 TYR A 132       2.441  -8.956 -14.283  1.00  6.82           H  
ATOM   2133  HD2 TYR A 132       3.874 -12.681 -15.822  1.00  6.82           H  
ATOM   2134  HE1 TYR A 132       4.640  -7.919 -14.692  1.00  6.82           H  
ATOM   2135  HE2 TYR A 132       6.084 -11.651 -16.241  1.00  6.82           H  
ATOM   2136  HH  TYR A 132       7.317  -9.815 -16.094  1.00  6.82           H  
ATOM   2137  N   GLY A 133      -1.703 -11.142 -15.168  1.00  2.67           N  
ATOM   2138  CA  GLY A 133      -2.998 -11.659 -14.768  1.00  2.63           C  
ATOM   2139  C   GLY A 133      -2.971 -12.105 -13.313  1.00  1.74           C  
ATOM   2140  O   GLY A 133      -3.750 -12.967 -12.917  1.00  2.05           O  
ATOM   2141  H   GLY A 133      -1.601 -10.142 -15.239  1.00  3.20           H  
ATOM   2142 1HA  GLY A 133      -3.757 -10.888 -14.904  1.00  3.16           H  
ATOM   2143 2HA  GLY A 133      -3.270 -12.497 -15.407  1.00  3.16           H  
ATOM   2144  N   ALA A 134      -2.040 -11.557 -12.525  1.00  1.21           N  
ATOM   2145  CA  ALA A 134      -1.884 -11.944 -11.125  1.00  0.95           C  
ATOM   2146  C   ALA A 134      -2.675 -11.027 -10.193  1.00  0.99           C  
ATOM   2147  O   ALA A 134      -2.694 -11.231  -8.979  1.00  1.06           O  
ATOM   2148  CB  ALA A 134      -0.407 -11.941 -10.753  1.00  1.42           C  
ATOM   2149  H   ALA A 134      -1.429 -10.836 -12.887  1.00  1.45           H  
ATOM   2150  HA  ALA A 134      -2.278 -12.952 -11.007  1.00  1.14           H  
ATOM   2151 1HB  ALA A 134      -0.287 -12.259  -9.719  1.00  1.71           H  
ATOM   2152 2HB  ALA A 134       0.132 -12.627 -11.408  1.00  1.71           H  
ATOM   2153 3HB  ALA A 134      -0.006 -10.940 -10.874  1.00  1.71           H  
ATOM   2154  N   VAL A 135      -3.320 -10.015 -10.763  1.00  1.33           N  
ATOM   2155  CA  VAL A 135      -4.111  -9.062 -10.004  1.00  1.28           C  
ATOM   2156  C   VAL A 135      -5.571  -9.159 -10.389  1.00  1.65           C  
ATOM   2157  O   VAL A 135      -5.916  -9.109 -11.570  1.00  2.75           O  
ATOM   2158  CB  VAL A 135      -3.603  -7.638 -10.255  1.00  1.92           C  
ATOM   2159  CG1 VAL A 135      -4.453  -6.620  -9.520  1.00  1.92           C  
ATOM   2160  CG2 VAL A 135      -2.171  -7.537  -9.796  1.00  1.92           C  
ATOM   2161  H   VAL A 135      -3.267  -9.894 -11.762  1.00  1.60           H  
ATOM   2162  HA  VAL A 135      -4.012  -9.292  -8.942  1.00  1.54           H  
ATOM   2163  HB  VAL A 135      -3.668  -7.428 -11.319  1.00  2.30           H  
ATOM   2164 1HG1 VAL A 135      -4.077  -5.616  -9.720  1.00  2.30           H  
ATOM   2165 2HG1 VAL A 135      -5.487  -6.693  -9.856  1.00  2.30           H  
ATOM   2166 3HG1 VAL A 135      -4.398  -6.823  -8.455  1.00  2.30           H  
ATOM   2167 1HG2 VAL A 135      -1.796  -6.533  -9.991  1.00  2.30           H  
ATOM   2168 2HG2 VAL A 135      -2.114  -7.749  -8.729  1.00  2.30           H  
ATOM   2169 3HG2 VAL A 135      -1.574  -8.263 -10.342  1.00  2.30           H  
ATOM   2170  N   ASN A 136      -6.428  -9.307  -9.391  1.00  1.66           N  
ATOM   2171  CA  ASN A 136      -7.850  -9.435  -9.644  1.00  2.08           C  
ATOM   2172  C   ASN A 136      -8.533  -8.074  -9.617  1.00  1.76           C  
ATOM   2173  O   ASN A 136      -7.951  -7.080  -9.171  1.00  2.41           O  
ATOM   2174  CB  ASN A 136      -8.478 -10.302  -8.586  1.00  3.12           C  
ATOM   2175  CG  ASN A 136      -8.467  -9.548  -7.295  1.00  3.12           C  
ATOM   2176  OD1 ASN A 136      -8.547  -8.316  -7.358  1.00  3.12           O  
ATOM   2177  ND2 ASN A 136      -8.366 -10.204  -6.172  1.00  3.12           N  
ATOM   2178  H   ASN A 136      -6.086  -9.342  -8.441  1.00  1.99           H  
ATOM   2179  HA  ASN A 136      -8.001  -9.873 -10.632  1.00  2.50           H  
ATOM   2180 1HB  ASN A 136      -9.504 -10.556  -8.857  1.00  3.74           H  
ATOM   2181 2HB  ASN A 136      -7.915 -11.230  -8.472  1.00  3.74           H  
ATOM   2182 1HD2 ASN A 136      -8.353  -9.712  -5.302  1.00  3.74           H  
ATOM   2183 2HD2 ASN A 136      -8.280 -11.200  -6.174  1.00  3.74           H  
ATOM   2184  N   GLU A 137      -9.809  -8.065  -9.998  1.00  2.03           N  
ATOM   2185  CA  GLU A 137     -10.628  -6.862  -9.975  1.00  2.37           C  
ATOM   2186  C   GLU A 137     -10.733  -6.317  -8.561  1.00  2.35           C  
ATOM   2187  O   GLU A 137     -10.954  -7.071  -7.610  1.00  2.99           O  
ATOM   2188  CB  GLU A 137     -12.023  -7.153 -10.529  1.00  3.56           C  
ATOM   2189  CG  GLU A 137     -12.930  -5.935 -10.638  1.00  3.56           C  
ATOM   2190  CD  GLU A 137     -14.265  -6.264 -11.246  1.00  3.56           C  
ATOM   2191  OE1 GLU A 137     -14.492  -7.413 -11.542  1.00  3.56           O  
ATOM   2192  OE2 GLU A 137     -15.056  -5.368 -11.424  1.00  3.56           O  
ATOM   2193  H   GLU A 137     -10.219  -8.923 -10.339  1.00  2.44           H  
ATOM   2194  HA  GLU A 137     -10.150  -6.105 -10.598  1.00  2.84           H  
ATOM   2195 1HB  GLU A 137     -11.934  -7.592 -11.523  1.00  4.27           H  
ATOM   2196 2HB  GLU A 137     -12.521  -7.884  -9.893  1.00  4.27           H  
ATOM   2197 1HG  GLU A 137     -13.090  -5.521  -9.642  1.00  4.27           H  
ATOM   2198 2HG  GLU A 137     -12.436  -5.177 -11.243  1.00  4.27           H  
ATOM   2199  N   VAL A 138     -10.578  -5.007  -8.425  1.00  2.48           N  
ATOM   2200  CA  VAL A 138     -10.652  -4.390  -7.115  1.00  2.60           C  
ATOM   2201  C   VAL A 138     -12.032  -4.532  -6.522  1.00  2.79           C  
ATOM   2202  O   VAL A 138     -13.036  -4.140  -7.118  1.00  3.12           O  
ATOM   2203  CB  VAL A 138     -10.257  -2.916  -7.189  1.00  3.90           C  
ATOM   2204  CG1 VAL A 138     -10.472  -2.252  -5.833  1.00  3.90           C  
ATOM   2205  CG2 VAL A 138      -8.799  -2.846  -7.609  1.00  3.90           C  
ATOM   2206  H   VAL A 138     -10.400  -4.435  -9.238  1.00  2.98           H  
ATOM   2207  HA  VAL A 138      -9.943  -4.895  -6.462  1.00  3.12           H  
ATOM   2208  HB  VAL A 138     -10.881  -2.402  -7.921  1.00  4.68           H  
ATOM   2209 1HG1 VAL A 138     -10.185  -1.203  -5.882  1.00  4.68           H  
ATOM   2210 2HG1 VAL A 138     -11.523  -2.326  -5.555  1.00  4.68           H  
ATOM   2211 3HG1 VAL A 138      -9.865  -2.756  -5.087  1.00  4.68           H  
ATOM   2212 1HG2 VAL A 138      -8.480  -1.813  -7.682  1.00  4.68           H  
ATOM   2213 2HG2 VAL A 138      -8.187  -3.362  -6.870  1.00  4.68           H  
ATOM   2214 3HG2 VAL A 138      -8.679  -3.328  -8.579  1.00  4.68           H  
ATOM   2215  N   LYS A 139     -12.055  -5.115  -5.336  1.00  2.97           N  
ATOM   2216  CA  LYS A 139     -13.271  -5.401  -4.611  1.00  3.60           C  
ATOM   2217  C   LYS A 139     -13.541  -4.293  -3.614  1.00  3.70           C  
ATOM   2218  O   LYS A 139     -12.647  -3.506  -3.311  1.00  3.76           O  
ATOM   2219  CB  LYS A 139     -13.137  -6.746  -3.897  1.00  5.40           C  
ATOM   2220  CG  LYS A 139     -12.938  -7.938  -4.833  1.00  5.40           C  
ATOM   2221  CD  LYS A 139     -12.822  -9.241  -4.055  1.00  5.40           C  
ATOM   2222  CE  LYS A 139     -12.521 -10.432  -4.952  1.00  5.40           C  
ATOM   2223  NZ  LYS A 139     -12.468 -11.696  -4.169  1.00  5.40           N  
ATOM   2224  H   LYS A 139     -11.177  -5.387  -4.923  1.00  3.56           H  
ATOM   2225  HA  LYS A 139     -14.104  -5.445  -5.313  1.00  4.32           H  
ATOM   2226 1HB  LYS A 139     -12.289  -6.712  -3.214  1.00  6.48           H  
ATOM   2227 2HB  LYS A 139     -14.030  -6.935  -3.302  1.00  6.48           H  
ATOM   2228 1HG  LYS A 139     -13.785  -8.009  -5.517  1.00  6.48           H  
ATOM   2229 2HG  LYS A 139     -12.032  -7.794  -5.420  1.00  6.48           H  
ATOM   2230 1HD  LYS A 139     -12.009  -9.158  -3.334  1.00  6.48           H  
ATOM   2231 2HD  LYS A 139     -13.749  -9.432  -3.513  1.00  6.48           H  
ATOM   2232 1HE  LYS A 139     -13.288 -10.520  -5.720  1.00  6.48           H  
ATOM   2233 2HE  LYS A 139     -11.556 -10.276  -5.433  1.00  6.48           H  
ATOM   2234 1HZ  LYS A 139     -12.261 -12.481  -4.774  1.00  6.48           H  
ATOM   2235 2HZ  LYS A 139     -11.763 -11.634  -3.441  1.00  6.48           H  
ATOM   2236 3HZ  LYS A 139     -13.367 -11.852  -3.735  1.00  6.48           H  
ATOM   2237  N   ASN A 140     -14.772  -4.226  -3.127  1.00  4.61           N  
ATOM   2238  CA  ASN A 140     -15.158  -3.259  -2.108  1.00  4.67           C  
ATOM   2239  C   ASN A 140     -15.374  -3.993  -0.797  1.00  4.54           C  
ATOM   2240  O   ASN A 140     -16.347  -4.734  -0.651  1.00  4.90           O  
ATOM   2241  CB  ASN A 140     -16.397  -2.491  -2.513  1.00  7.00           C  
ATOM   2242  CG  ASN A 140     -16.745  -1.383  -1.550  1.00  7.00           C  
ATOM   2243  OD1 ASN A 140     -16.285  -1.334  -0.401  1.00  7.00           O  
ATOM   2244  ND2 ASN A 140     -17.568  -0.476  -2.011  1.00  7.00           N  
ATOM   2245  H   ASN A 140     -15.461  -4.889  -3.452  1.00  5.53           H  
ATOM   2246  HA  ASN A 140     -14.340  -2.555  -1.955  1.00  5.60           H  
ATOM   2247 1HB  ASN A 140     -16.254  -2.064  -3.506  1.00  8.41           H  
ATOM   2248 2HB  ASN A 140     -17.242  -3.177  -2.575  1.00  8.41           H  
ATOM   2249 1HD2 ASN A 140     -17.847   0.289  -1.430  1.00  8.41           H  
ATOM   2250 2HD2 ASN A 140     -17.921  -0.549  -2.944  1.00  8.41           H  
ATOM   2251  N   GLN A 141     -14.468  -3.799   0.157  1.00  4.51           N  
ATOM   2252  CA  GLN A 141     -14.554  -4.491   1.435  1.00  4.83           C  
ATOM   2253  C   GLN A 141     -15.768  -4.097   2.278  1.00  4.00           C  
ATOM   2254  O   GLN A 141     -16.129  -4.843   3.193  1.00  4.73           O  
ATOM   2255  CB  GLN A 141     -13.282  -4.251   2.245  1.00  7.25           C  
ATOM   2256  CG  GLN A 141     -13.105  -2.845   2.762  1.00  7.25           C  
ATOM   2257  CD  GLN A 141     -11.774  -2.674   3.454  1.00  7.25           C  
ATOM   2258  OE1 GLN A 141     -10.714  -2.717   2.819  1.00  7.25           O  
ATOM   2259  NE2 GLN A 141     -11.814  -2.490   4.769  1.00  7.25           N  
ATOM   2260  H   GLN A 141     -13.687  -3.182  -0.014  1.00  5.41           H  
ATOM   2261  HA  GLN A 141     -14.633  -5.557   1.232  1.00  5.80           H  
ATOM   2262 1HB  GLN A 141     -13.264  -4.923   3.102  1.00  8.69           H  
ATOM   2263 2HB  GLN A 141     -12.414  -4.484   1.628  1.00  8.69           H  
ATOM   2264 1HG  GLN A 141     -13.160  -2.147   1.929  1.00  8.69           H  
ATOM   2265 2HG  GLN A 141     -13.892  -2.631   3.482  1.00  8.69           H  
ATOM   2266 1HE2 GLN A 141     -10.965  -2.372   5.285  1.00  8.69           H  
ATOM   2267 2HE2 GLN A 141     -12.694  -2.469   5.246  1.00  8.69           H  
ATOM   2268  N   ASN A 142     -16.410  -2.955   1.966  1.00  3.15           N  
ATOM   2269  CA  ASN A 142     -17.589  -2.503   2.709  1.00  3.25           C  
ATOM   2270  C   ASN A 142     -17.216  -2.198   4.171  1.00  3.86           C  
ATOM   2271  O   ASN A 142     -16.046  -2.292   4.545  1.00  6.82           O  
ATOM   2272  CB  ASN A 142     -18.706  -3.541   2.570  1.00  4.88           C  
ATOM   2273  CG  ASN A 142     -19.240  -3.605   1.165  1.00  4.88           C  
ATOM   2274  OD1 ASN A 142     -19.377  -2.575   0.495  1.00  4.88           O  
ATOM   2275  ND2 ASN A 142     -19.548  -4.791   0.705  1.00  4.88           N  
ATOM   2276  H   ASN A 142     -16.089  -2.389   1.189  1.00  3.78           H  
ATOM   2277  HA  ASN A 142     -17.936  -1.572   2.259  1.00  3.90           H  
ATOM   2278 1HB  ASN A 142     -18.343  -4.528   2.835  1.00  5.85           H  
ATOM   2279 2HB  ASN A 142     -19.532  -3.327   3.239  1.00  5.85           H  
ATOM   2280 1HD2 ASN A 142     -19.907  -4.888  -0.223  1.00  5.85           H  
ATOM   2281 2HD2 ASN A 142     -19.423  -5.598   1.280  1.00  5.85           H  
ATOM   2282  N   PRO A 143     -18.163  -1.761   5.007  1.00  3.61           N  
ATOM   2283  CA  PRO A 143     -17.915  -1.477   6.410  1.00  5.08           C  
ATOM   2284  C   PRO A 143     -17.581  -2.772   7.109  1.00  6.38           C  
ATOM   2285  O   PRO A 143     -18.454  -3.499   7.579  1.00 17.98           O  
ATOM   2286  CB  PRO A 143     -19.211  -0.825   6.880  1.00  7.62           C  
ATOM   2287  CG  PRO A 143     -19.739  -0.149   5.655  1.00  7.62           C  
ATOM   2288  CD  PRO A 143     -19.345  -1.032   4.510  1.00  7.62           C  
ATOM   2289  HA  PRO A 143     -17.073  -0.783   6.482  1.00  6.10           H  
ATOM   2290 1HB  PRO A 143     -19.897  -1.594   7.266  1.00  9.14           H  
ATOM   2291 2HB  PRO A 143     -19.011  -0.134   7.706  1.00  9.14           H  
ATOM   2292 1HG  PRO A 143     -20.829  -0.023   5.734  1.00  9.14           H  
ATOM   2293 2HG  PRO A 143     -19.311   0.861   5.570  1.00  9.14           H  
ATOM   2294 1HD  PRO A 143     -20.165  -1.731   4.297  1.00  9.14           H  
ATOM   2295 2HD  PRO A 143     -19.088  -0.432   3.630  1.00  9.14           H  
ATOM   2296  N   CYS A 144     -16.282  -3.043   7.152  1.00  2.18           N  
ATOM   2297  CA  CYS A 144     -15.757  -4.280   7.702  1.00  3.01           C  
ATOM   2298  C   CYS A 144     -14.242  -4.222   7.823  1.00  2.81           C  
ATOM   2299  O   CYS A 144     -13.544  -3.954   6.846  1.00  3.33           O  
ATOM   2300  CB  CYS A 144     -16.148  -5.457   6.797  1.00  4.51           C  
ATOM   2301  SG  CYS A 144     -15.635  -7.079   7.398  1.00  4.51           S  
ATOM   2302  H   CYS A 144     -15.650  -2.356   6.760  1.00  2.62           H  
ATOM   2303  HA  CYS A 144     -16.187  -4.436   8.688  1.00  3.61           H  
ATOM   2304 1HB  CYS A 144     -17.231  -5.477   6.668  1.00  5.42           H  
ATOM   2305 2HB  CYS A 144     -15.708  -5.310   5.811  1.00  5.42           H  
ATOM   2306  HG  CYS A 144     -16.056  -7.760   6.338  1.00  5.42           H  
ATOM   2307  N   GLY A 145     -13.724  -4.470   9.027  1.00  2.61           N  
ATOM   2308  CA  GLY A 145     -12.277  -4.495   9.273  1.00  2.47           C  
ATOM   2309  C   GLY A 145     -11.668  -5.757   8.665  1.00  1.83           C  
ATOM   2310  O   GLY A 145     -11.313  -6.692   9.383  1.00  2.03           O  
ATOM   2311  H   GLY A 145     -14.339  -4.687   9.798  1.00  3.13           H  
ATOM   2312 1HA  GLY A 145     -11.817  -3.611   8.833  1.00  2.96           H  
ATOM   2313 2HA  GLY A 145     -12.086  -4.466  10.346  1.00  2.96           H  
ATOM   2314  N   SER A 146     -11.556  -5.773   7.338  1.00  1.59           N  
ATOM   2315  CA  SER A 146     -11.121  -6.954   6.607  1.00  1.33           C  
ATOM   2316  C   SER A 146     -10.050  -6.698   5.562  1.00  1.26           C  
ATOM   2317  O   SER A 146      -9.676  -7.624   4.843  1.00  1.29           O  
ATOM   2318  CB  SER A 146     -12.308  -7.563   5.905  1.00  2.00           C  
ATOM   2319  OG  SER A 146     -12.829  -6.660   4.972  1.00  2.00           O  
ATOM   2320  H   SER A 146     -11.852  -4.949   6.829  1.00  1.91           H  
ATOM   2321  HA  SER A 146     -10.731  -7.671   7.327  1.00  1.60           H  
ATOM   2322 1HB  SER A 146     -12.008  -8.482   5.402  1.00  2.39           H  
ATOM   2323 2HB  SER A 146     -13.069  -7.822   6.637  1.00  2.39           H  
ATOM   2324  HG  SER A 146     -13.635  -7.054   4.627  1.00  2.39           H  
ATOM   2325  N   CYS A 147      -9.545  -5.470   5.473  1.00  1.40           N  
ATOM   2326  CA  CYS A 147      -8.541  -5.112   4.464  1.00  1.56           C  
ATOM   2327  C   CYS A 147      -7.290  -5.982   4.479  1.00  1.43           C  
ATOM   2328  O   CYS A 147      -6.633  -6.141   3.454  1.00  2.35           O  
ATOM   2329  CB  CYS A 147      -8.098  -3.685   4.686  1.00  2.34           C  
ATOM   2330  SG  CYS A 147      -7.279  -3.457   6.272  1.00  2.34           S  
ATOM   2331  H   CYS A 147      -9.875  -4.753   6.102  1.00  1.68           H  
ATOM   2332  HA  CYS A 147      -9.006  -5.188   3.482  1.00  1.87           H  
ATOM   2333 1HB  CYS A 147      -7.405  -3.390   3.897  1.00  2.81           H  
ATOM   2334 2HB  CYS A 147      -8.956  -3.016   4.644  1.00  2.81           H  
ATOM   2335  HG  CYS A 147      -7.033  -2.169   6.092  1.00  2.81           H  
ATOM   2336  N   TRP A 148      -6.979  -6.553   5.633  1.00  1.66           N  
ATOM   2337  CA  TRP A 148      -5.839  -7.428   5.822  1.00  1.61           C  
ATOM   2338  C   TRP A 148      -6.106  -8.816   5.260  1.00  1.30           C  
ATOM   2339  O   TRP A 148      -5.176  -9.546   4.933  1.00  1.25           O  
ATOM   2340  CB  TRP A 148      -5.546  -7.476   7.309  1.00  2.42           C  
ATOM   2341  CG  TRP A 148      -6.761  -7.933   8.022  1.00  2.42           C  
ATOM   2342  CD1 TRP A 148      -7.762  -7.146   8.504  1.00  2.42           C  
ATOM   2343  CD2 TRP A 148      -7.129  -9.289   8.328  1.00  2.42           C  
ATOM   2344  NE1 TRP A 148      -8.738  -7.923   9.066  1.00  2.42           N  
ATOM   2345  CE2 TRP A 148      -8.367  -9.237   8.968  1.00  2.42           C  
ATOM   2346  CE3 TRP A 148      -6.518 -10.526   8.104  1.00  2.42           C  
ATOM   2347  CZ2 TRP A 148      -9.014 -10.377   9.389  1.00  2.42           C  
ATOM   2348  CZ3 TRP A 148      -7.170 -11.670   8.526  1.00  2.42           C  
ATOM   2349  CH2 TRP A 148      -8.387 -11.596   9.144  1.00  2.42           C  
ATOM   2350  H   TRP A 148      -7.563  -6.365   6.435  1.00  1.99           H  
ATOM   2351  HA  TRP A 148      -4.984  -7.012   5.300  1.00  1.93           H  
ATOM   2352 1HB  TRP A 148      -4.727  -8.165   7.515  1.00  2.90           H  
ATOM   2353 2HB  TRP A 148      -5.265  -6.488   7.674  1.00  2.90           H  
ATOM   2354  HD1 TRP A 148      -7.790  -6.060   8.435  1.00  2.90           H  
ATOM   2355  HE1 TRP A 148      -9.596  -7.584   9.486  1.00  2.90           H  
ATOM   2356  HE3 TRP A 148      -5.550 -10.587   7.607  1.00  2.90           H  
ATOM   2357  HZ2 TRP A 148      -9.982 -10.342   9.891  1.00  2.90           H  
ATOM   2358  HZ3 TRP A 148      -6.693 -12.632   8.351  1.00  2.90           H  
ATOM   2359  HH2 TRP A 148      -8.874 -12.519   9.460  1.00  2.90           H  
ATOM   2360  N   SER A 149      -7.383  -9.176   5.105  1.00  1.23           N  
ATOM   2361  CA  SER A 149      -7.715 -10.450   4.505  1.00  1.14           C  
ATOM   2362  C   SER A 149      -7.701 -10.248   3.010  1.00  1.11           C  
ATOM   2363  O   SER A 149      -7.376 -11.161   2.261  1.00  1.20           O  
ATOM   2364  CB  SER A 149      -9.074 -10.953   4.962  1.00  1.71           C  
ATOM   2365  OG  SER A 149     -10.104 -10.149   4.461  1.00  1.71           O  
ATOM   2366  H   SER A 149      -8.130  -8.559   5.377  1.00  1.48           H  
ATOM   2367  HA  SER A 149      -6.953 -11.185   4.769  1.00  1.37           H  
ATOM   2368 1HB  SER A 149      -9.215 -11.980   4.626  1.00  2.05           H  
ATOM   2369 2HB  SER A 149      -9.109 -10.957   6.051  1.00  2.05           H  
ATOM   2370  HG  SER A 149      -9.887  -9.249   4.717  1.00  2.05           H  
ATOM   2371  N   PHE A 150      -7.975  -9.015   2.578  1.00  1.14           N  
ATOM   2372  CA  PHE A 150      -7.886  -8.693   1.163  1.00  1.42           C  
ATOM   2373  C   PHE A 150      -6.445  -8.568   0.722  1.00  1.10           C  
ATOM   2374  O   PHE A 150      -6.092  -9.033  -0.355  1.00  1.28           O  
ATOM   2375  CB  PHE A 150      -8.612  -7.392   0.839  1.00  2.13           C  
ATOM   2376  CG  PHE A 150     -10.093  -7.538   0.735  1.00  2.13           C  
ATOM   2377  CD1 PHE A 150     -10.908  -7.249   1.807  1.00  2.13           C  
ATOM   2378  CD2 PHE A 150     -10.676  -7.959  -0.449  1.00  2.13           C  
ATOM   2379  CE1 PHE A 150     -12.271  -7.388   1.703  1.00  2.13           C  
ATOM   2380  CE2 PHE A 150     -12.043  -8.090  -0.551  1.00  2.13           C  
ATOM   2381  CZ  PHE A 150     -12.839  -7.805   0.524  1.00  2.13           C  
ATOM   2382  H   PHE A 150      -8.280  -8.309   3.239  1.00  1.37           H  
ATOM   2383  HA  PHE A 150      -8.349  -9.500   0.594  1.00  1.70           H  
ATOM   2384 1HB  PHE A 150      -8.397  -6.653   1.610  1.00  2.56           H  
ATOM   2385 2HB  PHE A 150      -8.243  -6.995  -0.105  1.00  2.56           H  
ATOM   2386  HD1 PHE A 150     -10.463  -6.911   2.737  1.00  2.56           H  
ATOM   2387  HD2 PHE A 150     -10.040  -8.188  -1.305  1.00  2.56           H  
ATOM   2388  HE1 PHE A 150     -12.901  -7.159   2.559  1.00  2.56           H  
ATOM   2389  HE2 PHE A 150     -12.498  -8.420  -1.477  1.00  2.56           H  
ATOM   2390  HZ  PHE A 150     -13.917  -7.911   0.439  1.00  2.56           H  
ATOM   2391  N   ALA A 151      -5.596  -7.973   1.557  1.00  1.12           N  
ATOM   2392  CA  ALA A 151      -4.187  -7.868   1.215  1.00  1.11           C  
ATOM   2393  C   ALA A 151      -3.561  -9.249   1.178  1.00  0.93           C  
ATOM   2394  O   ALA A 151      -2.826  -9.576   0.239  1.00  0.95           O  
ATOM   2395  CB  ALA A 151      -3.459  -6.985   2.206  1.00  1.67           C  
ATOM   2396  H   ALA A 151      -5.927  -7.571   2.422  1.00  1.34           H  
ATOM   2397  HA  ALA A 151      -4.107  -7.431   0.221  1.00  1.33           H  
ATOM   2398 1HB  ALA A 151      -2.409  -6.906   1.921  1.00  2.00           H  
ATOM   2399 2HB  ALA A 151      -3.911  -5.994   2.204  1.00  2.00           H  
ATOM   2400 3HB  ALA A 151      -3.535  -7.417   3.201  1.00  2.00           H  
ATOM   2401  N   ALA A 152      -3.875 -10.065   2.190  1.00  0.83           N  
ATOM   2402  CA  ALA A 152      -3.365 -11.419   2.262  1.00  0.72           C  
ATOM   2403  C   ALA A 152      -3.825 -12.236   1.073  1.00  0.64           C  
ATOM   2404  O   ALA A 152      -3.002 -12.782   0.346  1.00  0.78           O  
ATOM   2405  CB  ALA A 152      -3.818 -12.087   3.551  1.00  1.08           C  
ATOM   2406  H   ALA A 152      -4.468  -9.743   2.947  1.00  1.00           H  
ATOM   2407  HA  ALA A 152      -2.275 -11.374   2.242  1.00  0.86           H  
ATOM   2408 1HB  ALA A 152      -3.410 -13.096   3.603  1.00  1.30           H  
ATOM   2409 2HB  ALA A 152      -3.465 -11.509   4.405  1.00  1.30           H  
ATOM   2410 3HB  ALA A 152      -4.904 -12.135   3.574  1.00  1.30           H  
ATOM   2411  N   ILE A 153      -5.137 -12.294   0.861  1.00  0.62           N  
ATOM   2412  CA  ILE A 153      -5.700 -13.078  -0.223  1.00  0.69           C  
ATOM   2413  C   ILE A 153      -5.349 -12.599  -1.611  1.00  0.71           C  
ATOM   2414  O   ILE A 153      -5.070 -13.429  -2.465  1.00  0.75           O  
ATOM   2415  CB  ILE A 153      -7.218 -13.184  -0.090  1.00  1.03           C  
ATOM   2416  CG1 ILE A 153      -7.576 -14.034   1.135  1.00  1.03           C  
ATOM   2417  CG2 ILE A 153      -7.798 -13.764  -1.348  1.00  1.03           C  
ATOM   2418  CD1 ILE A 153      -7.054 -15.452   1.042  1.00  1.03           C  
ATOM   2419  H   ILE A 153      -5.775 -11.808   1.474  1.00  0.74           H  
ATOM   2420  HA  ILE A 153      -5.308 -14.088  -0.125  1.00  0.83           H  
ATOM   2421  HB  ILE A 153      -7.639 -12.193   0.066  1.00  1.24           H  
ATOM   2422 1HG1 ILE A 153      -7.163 -13.574   2.031  1.00  1.24           H  
ATOM   2423 2HG1 ILE A 153      -8.659 -14.074   1.235  1.00  1.24           H  
ATOM   2424 1HG2 ILE A 153      -8.882 -13.836  -1.256  1.00  1.24           H  
ATOM   2425 2HG2 ILE A 153      -7.548 -13.126  -2.195  1.00  1.24           H  
ATOM   2426 3HG2 ILE A 153      -7.369 -14.749  -1.495  1.00  1.24           H  
ATOM   2427 1HD1 ILE A 153      -7.343 -16.007   1.934  1.00  1.24           H  
ATOM   2428 2HD1 ILE A 153      -7.477 -15.937   0.162  1.00  1.24           H  
ATOM   2429 3HD1 ILE A 153      -5.969 -15.435   0.962  1.00  1.24           H  
ATOM   2430  N   ALA A 154      -5.347 -11.293  -1.859  1.00  0.84           N  
ATOM   2431  CA  ALA A 154      -4.987 -10.807  -3.188  1.00  1.08           C  
ATOM   2432  C   ALA A 154      -3.565 -11.226  -3.528  1.00  0.85           C  
ATOM   2433  O   ALA A 154      -3.287 -11.628  -4.661  1.00  0.92           O  
ATOM   2434  CB  ALA A 154      -5.124  -9.294  -3.270  1.00  1.62           C  
ATOM   2435  H   ALA A 154      -5.595 -10.626  -1.144  1.00  1.01           H  
ATOM   2436  HA  ALA A 154      -5.659 -11.266  -3.913  1.00  1.30           H  
ATOM   2437 1HB  ALA A 154      -4.868  -8.960  -4.275  1.00  1.94           H  
ATOM   2438 2HB  ALA A 154      -6.152  -9.011  -3.044  1.00  1.94           H  
ATOM   2439 3HB  ALA A 154      -4.453  -8.827  -2.550  1.00  1.94           H  
ATOM   2440  N   THR A 155      -2.677 -11.158  -2.533  1.00  0.71           N  
ATOM   2441  CA  THR A 155      -1.292 -11.554  -2.708  1.00  0.62           C  
ATOM   2442  C   THR A 155      -1.206 -13.057  -2.993  1.00  0.63           C  
ATOM   2443  O   THR A 155      -0.485 -13.484  -3.899  1.00  0.84           O  
ATOM   2444  CB  THR A 155      -0.481 -11.208  -1.453  1.00  0.93           C  
ATOM   2445  OG1 THR A 155      -0.552  -9.798  -1.208  1.00  0.93           O  
ATOM   2446  CG2 THR A 155       0.957 -11.589  -1.671  1.00  0.93           C  
ATOM   2447  H   THR A 155      -2.951 -10.797  -1.624  1.00  0.85           H  
ATOM   2448  HA  THR A 155      -0.877 -11.016  -3.559  1.00  0.74           H  
ATOM   2449  HB  THR A 155      -0.874 -11.743  -0.591  1.00  1.12           H  
ATOM   2450  HG1 THR A 155      -1.427  -9.585  -0.862  1.00  1.12           H  
ATOM   2451 1HG2 THR A 155       1.541 -11.337  -0.787  1.00  1.12           H  
ATOM   2452 2HG2 THR A 155       1.020 -12.659  -1.863  1.00  1.12           H  
ATOM   2453 3HG2 THR A 155       1.339 -11.047  -2.528  1.00  1.12           H  
ATOM   2454  N   VAL A 156      -1.974 -13.836  -2.228  1.00  0.64           N  
ATOM   2455  CA  VAL A 156      -2.069 -15.283  -2.380  1.00  0.77           C  
ATOM   2456  C   VAL A 156      -2.625 -15.687  -3.753  1.00  0.80           C  
ATOM   2457  O   VAL A 156      -2.140 -16.627  -4.380  1.00  0.98           O  
ATOM   2458  CB  VAL A 156      -2.924 -15.866  -1.250  1.00  1.16           C  
ATOM   2459  CG1 VAL A 156      -3.232 -17.308  -1.522  1.00  1.16           C  
ATOM   2460  CG2 VAL A 156      -2.152 -15.774   0.054  1.00  1.16           C  
ATOM   2461  H   VAL A 156      -2.515 -13.407  -1.487  1.00  0.77           H  
ATOM   2462  HA  VAL A 156      -1.068 -15.693  -2.272  1.00  0.92           H  
ATOM   2463  HB  VAL A 156      -3.861 -15.317  -1.181  1.00  1.39           H  
ATOM   2464 1HG1 VAL A 156      -3.840 -17.713  -0.712  1.00  1.39           H  
ATOM   2465 2HG1 VAL A 156      -3.774 -17.385  -2.461  1.00  1.39           H  
ATOM   2466 3HG1 VAL A 156      -2.301 -17.869  -1.593  1.00  1.39           H  
ATOM   2467 1HG2 VAL A 156      -2.752 -16.186   0.864  1.00  1.39           H  
ATOM   2468 2HG2 VAL A 156      -1.227 -16.343  -0.039  1.00  1.39           H  
ATOM   2469 3HG2 VAL A 156      -1.907 -14.743   0.272  1.00  1.39           H  
ATOM   2470  N   GLU A 157      -3.631 -14.980  -4.230  1.00  0.78           N  
ATOM   2471  CA  GLU A 157      -4.170 -15.259  -5.546  1.00  0.89           C  
ATOM   2472  C   GLU A 157      -3.089 -15.024  -6.602  1.00  0.88           C  
ATOM   2473  O   GLU A 157      -2.953 -15.810  -7.544  1.00  1.24           O  
ATOM   2474  CB  GLU A 157      -5.373 -14.368  -5.814  1.00  1.33           C  
ATOM   2475  CG  GLU A 157      -6.609 -14.680  -4.991  1.00  1.33           C  
ATOM   2476  CD  GLU A 157      -7.649 -13.627  -5.185  1.00  1.33           C  
ATOM   2477  OE1 GLU A 157      -7.352 -12.693  -5.885  1.00  1.33           O  
ATOM   2478  OE2 GLU A 157      -8.733 -13.742  -4.661  1.00  1.33           O  
ATOM   2479  H   GLU A 157      -4.030 -14.237  -3.680  1.00  0.94           H  
ATOM   2480  HA  GLU A 157      -4.478 -16.304  -5.589  1.00  1.07           H  
ATOM   2481 1HB  GLU A 157      -5.102 -13.330  -5.624  1.00  1.60           H  
ATOM   2482 2HB  GLU A 157      -5.653 -14.446  -6.861  1.00  1.60           H  
ATOM   2483 1HG  GLU A 157      -7.009 -15.639  -5.307  1.00  1.60           H  
ATOM   2484 2HG  GLU A 157      -6.348 -14.756  -3.940  1.00  1.60           H  
ATOM   2485  N   GLY A 158      -2.307 -13.955  -6.407  1.00  0.80           N  
ATOM   2486  CA  GLY A 158      -1.206 -13.608  -7.290  1.00  0.98           C  
ATOM   2487  C   GLY A 158      -0.159 -14.711  -7.390  1.00  1.09           C  
ATOM   2488  O   GLY A 158       0.256 -15.054  -8.497  1.00  1.28           O  
ATOM   2489  H   GLY A 158      -2.501 -13.336  -5.628  1.00  0.96           H  
ATOM   2490 1HA  GLY A 158      -1.600 -13.394  -8.282  1.00  1.18           H  
ATOM   2491 2HA  GLY A 158      -0.738 -12.694  -6.932  1.00  1.18           H  
ATOM   2492  N   ILE A 159       0.246 -15.293  -6.250  1.00  1.49           N  
ATOM   2493  CA  ILE A 159       1.249 -16.363  -6.297  1.00  2.23           C  
ATOM   2494  C   ILE A 159       0.721 -17.620  -6.970  1.00  2.42           C  
ATOM   2495  O   ILE A 159       1.506 -18.377  -7.539  1.00  2.88           O  
ATOM   2496  CB  ILE A 159       1.787 -16.721  -4.889  1.00  3.34           C  
ATOM   2497  CG1 ILE A 159       0.659 -17.247  -4.010  1.00  3.34           C  
ATOM   2498  CG2 ILE A 159       2.422 -15.500  -4.261  1.00  3.34           C  
ATOM   2499  CD1 ILE A 159       1.060 -17.848  -2.691  1.00  3.34           C  
ATOM   2500  H   ILE A 159      -0.116 -14.963  -5.361  1.00  1.79           H  
ATOM   2501  HA  ILE A 159       2.093 -16.006  -6.881  1.00  2.68           H  
ATOM   2502  HB  ILE A 159       2.532 -17.511  -4.974  1.00  4.01           H  
ATOM   2503 1HG1 ILE A 159       0.029 -16.400  -3.796  1.00  4.01           H  
ATOM   2504 2HG1 ILE A 159       0.082 -17.991  -4.553  1.00  4.01           H  
ATOM   2505 1HG2 ILE A 159       2.810 -15.761  -3.277  1.00  4.01           H  
ATOM   2506 2HG2 ILE A 159       3.238 -15.153  -4.892  1.00  4.01           H  
ATOM   2507 3HG2 ILE A 159       1.679 -14.710  -4.163  1.00  4.01           H  
ATOM   2508 1HD1 ILE A 159       0.167 -18.149  -2.142  1.00  4.01           H  
ATOM   2509 2HD1 ILE A 159       1.678 -18.709  -2.859  1.00  4.01           H  
ATOM   2510 3HD1 ILE A 159       1.615 -17.126  -2.115  1.00  4.01           H  
ATOM   2511  N   TYR A 160      -0.595 -17.824  -6.975  1.00  2.71           N  
ATOM   2512  CA  TYR A 160      -1.112 -18.969  -7.698  1.00  3.57           C  
ATOM   2513  C   TYR A 160      -1.102 -18.696  -9.190  1.00  3.53           C  
ATOM   2514  O   TYR A 160      -0.796 -19.591  -9.977  1.00  4.78           O  
ATOM   2515  CB  TYR A 160      -2.496 -19.350  -7.209  1.00  5.35           C  
ATOM   2516  CG  TYR A 160      -2.421 -19.997  -5.854  1.00  5.35           C  
ATOM   2517  CD1 TYR A 160      -3.124 -19.477  -4.787  1.00  5.35           C  
ATOM   2518  CD2 TYR A 160      -1.611 -21.108  -5.679  1.00  5.35           C  
ATOM   2519  CE1 TYR A 160      -3.014 -20.070  -3.550  1.00  5.35           C  
ATOM   2520  CE2 TYR A 160      -1.501 -21.696  -4.438  1.00  5.35           C  
ATOM   2521  CZ  TYR A 160      -2.197 -21.173  -3.377  1.00  5.35           C  
ATOM   2522  OH  TYR A 160      -2.097 -21.738  -2.137  1.00  5.35           O  
ATOM   2523  H   TYR A 160      -1.221 -17.215  -6.455  1.00  3.25           H  
ATOM   2524  HA  TYR A 160      -0.450 -19.816  -7.518  1.00  4.28           H  
ATOM   2525 1HB  TYR A 160      -3.129 -18.464  -7.138  1.00  6.43           H  
ATOM   2526 2HB  TYR A 160      -2.964 -20.048  -7.903  1.00  6.43           H  
ATOM   2527  HD1 TYR A 160      -3.761 -18.603  -4.922  1.00  6.43           H  
ATOM   2528  HD2 TYR A 160      -1.053 -21.513  -6.522  1.00  6.43           H  
ATOM   2529  HE1 TYR A 160      -3.566 -19.674  -2.703  1.00  6.43           H  
ATOM   2530  HE2 TYR A 160      -0.859 -22.566  -4.297  1.00  6.43           H  
ATOM   2531  HH  TYR A 160      -1.530 -22.515  -2.171  1.00  6.43           H  
ATOM   2532  N   LYS A 161      -1.348 -17.454  -9.592  1.00  2.59           N  
ATOM   2533  CA  LYS A 161      -1.228 -17.139 -11.008  1.00  2.93           C  
ATOM   2534  C   LYS A 161       0.206 -17.362 -11.469  1.00  2.64           C  
ATOM   2535  O   LYS A 161       0.452 -17.864 -12.567  1.00  3.66           O  
ATOM   2536  CB  LYS A 161      -1.627 -15.708 -11.307  1.00  4.40           C  
ATOM   2537  CG  LYS A 161      -1.487 -15.378 -12.780  1.00  4.40           C  
ATOM   2538  CD  LYS A 161      -2.504 -16.141 -13.605  1.00  4.40           C  
ATOM   2539  CE  LYS A 161      -2.392 -15.822 -15.086  1.00  4.40           C  
ATOM   2540  NZ  LYS A 161      -3.311 -16.660 -15.903  1.00  4.40           N  
ATOM   2541  H   LYS A 161      -1.635 -16.743  -8.928  1.00  3.11           H  
ATOM   2542  HA  LYS A 161      -1.872 -17.810 -11.574  1.00  3.52           H  
ATOM   2543 1HB  LYS A 161      -2.662 -15.540 -11.009  1.00  5.27           H  
ATOM   2544 2HB  LYS A 161      -1.000 -15.020 -10.740  1.00  5.27           H  
ATOM   2545 1HG  LYS A 161      -1.605 -14.314 -12.937  1.00  5.27           H  
ATOM   2546 2HG  LYS A 161      -0.489 -15.659 -13.115  1.00  5.27           H  
ATOM   2547 1HD  LYS A 161      -2.354 -17.206 -13.455  1.00  5.27           H  
ATOM   2548 2HD  LYS A 161      -3.507 -15.885 -13.270  1.00  5.27           H  
ATOM   2549 1HE  LYS A 161      -2.633 -14.773 -15.251  1.00  5.27           H  
ATOM   2550 2HE  LYS A 161      -1.367 -16.003 -15.411  1.00  5.27           H  
ATOM   2551 1HZ  LYS A 161      -3.204 -16.432 -16.881  1.00  5.27           H  
ATOM   2552 2HZ  LYS A 161      -3.083 -17.637 -15.752  1.00  5.27           H  
ATOM   2553 3HZ  LYS A 161      -4.265 -16.491 -15.620  1.00  5.27           H  
ATOM   2554  N   ILE A 162       1.150 -16.987 -10.617  1.00  1.96           N  
ATOM   2555  CA  ILE A 162       2.567 -17.149 -10.879  1.00  2.39           C  
ATOM   2556  C   ILE A 162       3.020 -18.613 -10.950  1.00  3.17           C  
ATOM   2557  O   ILE A 162       3.767 -18.986 -11.855  1.00  4.02           O  
ATOM   2558  CB  ILE A 162       3.372 -16.405  -9.804  1.00  3.58           C  
ATOM   2559  CG1 ILE A 162       3.147 -14.899  -9.959  1.00  3.58           C  
ATOM   2560  CG2 ILE A 162       4.848 -16.751  -9.903  1.00  3.58           C  
ATOM   2561  CD1 ILE A 162       3.636 -14.087  -8.789  1.00  3.58           C  
ATOM   2562  H   ILE A 162       0.874 -16.547  -9.746  1.00  2.35           H  
ATOM   2563  HA  ILE A 162       2.784 -16.687 -11.843  1.00  2.87           H  
ATOM   2564  HB  ILE A 162       3.005 -16.689  -8.819  1.00  4.30           H  
ATOM   2565 1HG1 ILE A 162       3.670 -14.558 -10.853  1.00  4.30           H  
ATOM   2566 2HG1 ILE A 162       2.084 -14.708 -10.094  1.00  4.30           H  
ATOM   2567 1HG2 ILE A 162       5.399 -16.218  -9.128  1.00  4.30           H  
ATOM   2568 2HG2 ILE A 162       4.981 -17.823  -9.770  1.00  4.30           H  
ATOM   2569 3HG2 ILE A 162       5.226 -16.458 -10.883  1.00  4.30           H  
ATOM   2570 1HD1 ILE A 162       3.448 -13.031  -8.978  1.00  4.30           H  
ATOM   2571 2HD1 ILE A 162       3.110 -14.393  -7.885  1.00  4.30           H  
ATOM   2572 3HD1 ILE A 162       4.705 -14.247  -8.658  1.00  4.30           H  
ATOM   2573  N   LYS A 163       2.592 -19.436  -9.989  1.00  3.46           N  
ATOM   2574  CA  LYS A 163       3.057 -20.822  -9.931  1.00  5.06           C  
ATOM   2575  C   LYS A 163       2.159 -21.870 -10.605  1.00  6.11           C  
ATOM   2576  O   LYS A 163       2.677 -22.837 -11.165  1.00  8.03           O  
ATOM   2577  CB  LYS A 163       3.272 -21.212  -8.477  1.00  7.59           C  
ATOM   2578  CG  LYS A 163       4.350 -20.395  -7.775  1.00  7.59           C  
ATOM   2579  CD  LYS A 163       5.712 -20.602  -8.411  1.00  7.59           C  
ATOM   2580  CE  LYS A 163       6.794 -19.856  -7.644  1.00  7.59           C  
ATOM   2581  NZ  LYS A 163       8.136 -20.032  -8.263  1.00  7.59           N  
ATOM   2582  H   LYS A 163       1.980 -19.091  -9.265  1.00  4.15           H  
ATOM   2583  HA  LYS A 163       4.023 -20.863 -10.433  1.00  6.07           H  
ATOM   2584 1HB  LYS A 163       2.342 -21.085  -7.925  1.00  9.11           H  
ATOM   2585 2HB  LYS A 163       3.552 -22.264  -8.416  1.00  9.11           H  
ATOM   2586 1HG  LYS A 163       4.091 -19.336  -7.822  1.00  9.11           H  
ATOM   2587 2HG  LYS A 163       4.408 -20.690  -6.731  1.00  9.11           H  
ATOM   2588 1HD  LYS A 163       5.953 -21.666  -8.419  1.00  9.11           H  
ATOM   2589 2HD  LYS A 163       5.694 -20.243  -9.440  1.00  9.11           H  
ATOM   2590 1HE  LYS A 163       6.550 -18.794  -7.624  1.00  9.11           H  
ATOM   2591 2HE  LYS A 163       6.827 -20.227  -6.619  1.00  9.11           H  
ATOM   2592 1HZ  LYS A 163       8.824 -19.523  -7.726  1.00  9.11           H  
ATOM   2593 2HZ  LYS A 163       8.377 -21.013  -8.273  1.00  9.11           H  
ATOM   2594 3HZ  LYS A 163       8.119 -19.679  -9.209  1.00  9.11           H  
ATOM   2595  N   THR A 164       0.835 -21.704 -10.566  1.00  5.67           N  
ATOM   2596  CA  THR A 164      -0.040 -22.686 -11.211  1.00  6.84           C  
ATOM   2597  C   THR A 164      -0.405 -22.213 -12.603  1.00  6.44           C  
ATOM   2598  O   THR A 164      -0.620 -23.020 -13.509  1.00  7.24           O  
ATOM   2599  CB  THR A 164      -1.358 -22.899 -10.442  1.00 10.26           C  
ATOM   2600  OG1 THR A 164      -2.122 -21.686 -10.469  1.00 10.26           O  
ATOM   2601  CG2 THR A 164      -1.071 -23.271  -8.994  1.00 10.26           C  
ATOM   2602  H   THR A 164       0.424 -20.913 -10.099  1.00  6.80           H  
ATOM   2603  HA  THR A 164       0.487 -23.636 -11.294  1.00  8.21           H  
ATOM   2604  HB  THR A 164      -1.932 -23.695 -10.915  1.00 12.31           H  
ATOM   2605  HG1 THR A 164      -1.616 -20.991 -10.046  1.00 12.31           H  
ATOM   2606 1HG2 THR A 164      -2.011 -23.414  -8.462  1.00 12.31           H  
ATOM   2607 2HG2 THR A 164      -0.492 -24.192  -8.964  1.00 12.31           H  
ATOM   2608 3HG2 THR A 164      -0.504 -22.471  -8.519  1.00 12.31           H  
ATOM   2609  N   GLY A 165      -0.443 -20.895 -12.776  1.00  5.73           N  
ATOM   2610  CA  GLY A 165      -0.764 -20.314 -14.066  1.00  5.64           C  
ATOM   2611  C   GLY A 165      -2.204 -19.825 -14.130  1.00  5.14           C  
ATOM   2612  O   GLY A 165      -2.629 -19.295 -15.161  1.00  5.56           O  
ATOM   2613  H   GLY A 165      -0.282 -20.283 -11.984  1.00  6.88           H  
ATOM   2614 1HA  GLY A 165      -0.085 -19.488 -14.274  1.00  6.77           H  
ATOM   2615 2HA  GLY A 165      -0.599 -21.057 -14.845  1.00  6.77           H  
ATOM   2616  N   TYR A 166      -2.958 -19.988 -13.036  1.00  4.61           N  
ATOM   2617  CA  TYR A 166      -4.354 -19.565 -13.042  1.00  4.58           C  
ATOM   2618  C   TYR A 166      -4.681 -18.588 -11.917  1.00  4.19           C  
ATOM   2619  O   TYR A 166      -4.175 -18.716 -10.802  1.00  7.34           O  
ATOM   2620  CB  TYR A 166      -5.252 -20.795 -12.922  1.00  6.87           C  
ATOM   2621  CG  TYR A 166      -5.048 -21.782 -14.046  1.00  6.87           C  
ATOM   2622  CD1 TYR A 166      -4.111 -22.795 -13.900  1.00  6.87           C  
ATOM   2623  CD2 TYR A 166      -5.778 -21.672 -15.219  1.00  6.87           C  
ATOM   2624  CE1 TYR A 166      -3.903 -23.695 -14.925  1.00  6.87           C  
ATOM   2625  CE2 TYR A 166      -5.569 -22.573 -16.244  1.00  6.87           C  
ATOM   2626  CZ  TYR A 166      -4.636 -23.580 -16.100  1.00  6.87           C  
ATOM   2627  OH  TYR A 166      -4.427 -24.477 -17.123  1.00  6.87           O  
ATOM   2628  H   TYR A 166      -2.580 -20.435 -12.207  1.00  5.53           H  
ATOM   2629  HA  TYR A 166      -4.561 -19.063 -13.987  1.00  5.50           H  
ATOM   2630 1HB  TYR A 166      -5.052 -21.304 -11.978  1.00  8.24           H  
ATOM   2631 2HB  TYR A 166      -6.298 -20.490 -12.919  1.00  8.24           H  
ATOM   2632  HD1 TYR A 166      -3.537 -22.878 -12.977  1.00  8.24           H  
ATOM   2633  HD2 TYR A 166      -6.511 -20.874 -15.333  1.00  8.24           H  
ATOM   2634  HE1 TYR A 166      -3.165 -24.489 -14.812  1.00  8.24           H  
ATOM   2635  HE2 TYR A 166      -6.140 -22.487 -17.169  1.00  8.24           H  
ATOM   2636  HH  TYR A 166      -3.721 -25.080 -16.878  1.00  8.24           H  
ATOM   2637  N   LEU A 167      -5.557 -17.626 -12.211  1.00  3.50           N  
ATOM   2638  CA  LEU A 167      -6.002 -16.671 -11.203  1.00  2.98           C  
ATOM   2639  C   LEU A 167      -7.400 -17.056 -10.754  1.00  3.75           C  
ATOM   2640  O   LEU A 167      -8.348 -16.996 -11.538  1.00  5.16           O  
ATOM   2641  CB  LEU A 167      -6.035 -15.233 -11.752  1.00  4.47           C  
ATOM   2642  CG  LEU A 167      -6.510 -14.165 -10.747  1.00  4.47           C  
ATOM   2643  CD1 LEU A 167      -5.492 -14.066  -9.619  1.00  4.47           C  
ATOM   2644  CD2 LEU A 167      -6.705 -12.821 -11.439  1.00  4.47           C  
ATOM   2645  H   LEU A 167      -5.931 -17.565 -13.146  1.00  4.20           H  
ATOM   2646  HA  LEU A 167      -5.332 -16.715 -10.345  1.00  3.58           H  
ATOM   2647 1HB  LEU A 167      -5.034 -14.959 -12.074  1.00  5.36           H  
ATOM   2648 2HB  LEU A 167      -6.698 -15.200 -12.616  1.00  5.36           H  
ATOM   2649  HG  LEU A 167      -7.460 -14.479 -10.313  1.00  5.36           H  
ATOM   2650 1HD1 LEU A 167      -5.828 -13.330  -8.888  1.00  5.36           H  
ATOM   2651 2HD1 LEU A 167      -5.389 -15.036  -9.135  1.00  5.36           H  
ATOM   2652 3HD1 LEU A 167      -4.529 -13.759 -10.026  1.00  5.36           H  
ATOM   2653 1HD2 LEU A 167      -7.049 -12.087 -10.710  1.00  5.36           H  
ATOM   2654 2HD2 LEU A 167      -5.766 -12.485 -11.868  1.00  5.36           H  
ATOM   2655 3HD2 LEU A 167      -7.448 -12.923 -12.230  1.00  5.36           H  
ATOM   2656  N   VAL A 168      -7.528 -17.447  -9.496  1.00  4.44           N  
ATOM   2657  CA  VAL A 168      -8.817 -17.843  -8.949  1.00  5.70           C  
ATOM   2658  C   VAL A 168      -9.131 -17.034  -7.710  1.00  3.00           C  
ATOM   2659  O   VAL A 168      -8.310 -16.966  -6.799  1.00  4.70           O  
ATOM   2660  CB  VAL A 168      -8.823 -19.344  -8.595  1.00  8.55           C  
ATOM   2661  CG1 VAL A 168     -10.162 -19.726  -7.985  1.00  8.55           C  
ATOM   2662  CG2 VAL A 168      -8.545 -20.172  -9.844  1.00  8.55           C  
ATOM   2663  H   VAL A 168      -6.712 -17.474  -8.903  1.00  5.33           H  
ATOM   2664  HA  VAL A 168      -9.588 -17.656  -9.696  1.00  6.84           H  
ATOM   2665  HB  VAL A 168      -8.053 -19.540  -7.849  1.00 10.26           H  
ATOM   2666 1HG1 VAL A 168     -10.153 -20.785  -7.725  1.00 10.26           H  
ATOM   2667 2HG1 VAL A 168     -10.337 -19.135  -7.087  1.00 10.26           H  
ATOM   2668 3HG1 VAL A 168     -10.958 -19.538  -8.707  1.00 10.26           H  
ATOM   2669 1HG2 VAL A 168      -8.544 -21.230  -9.583  1.00 10.26           H  
ATOM   2670 2HG2 VAL A 168      -9.321 -19.982 -10.586  1.00 10.26           H  
ATOM   2671 3HG2 VAL A 168      -7.574 -19.901 -10.255  1.00 10.26           H  
ATOM   2672  N   SER A 169     -10.315 -16.424  -7.669  1.00  2.51           N  
ATOM   2673  CA  SER A 169     -10.686 -15.645  -6.496  1.00  2.38           C  
ATOM   2674  C   SER A 169     -10.803 -16.546  -5.280  1.00  2.11           C  
ATOM   2675  O   SER A 169     -11.497 -17.561  -5.327  1.00  6.26           O  
ATOM   2676  CB  SER A 169     -12.001 -14.912  -6.701  1.00  3.57           C  
ATOM   2677  OG  SER A 169     -12.378 -14.260  -5.515  1.00  3.57           O  
ATOM   2678  H   SER A 169     -10.954 -16.505  -8.446  1.00  3.01           H  
ATOM   2679  HA  SER A 169      -9.906 -14.912  -6.314  1.00  2.86           H  
ATOM   2680 1HB  SER A 169     -11.902 -14.187  -7.509  1.00  4.28           H  
ATOM   2681 2HB  SER A 169     -12.771 -15.625  -6.989  1.00  4.28           H  
ATOM   2682  HG  SER A 169     -13.321 -14.063  -5.573  1.00  4.28           H  
ATOM   2683  N   LEU A 170     -10.128 -16.171  -4.199  1.00  2.21           N  
ATOM   2684  CA  LEU A 170     -10.138 -16.955  -2.972  1.00  1.78           C  
ATOM   2685  C   LEU A 170     -10.971 -16.286  -1.886  1.00  1.78           C  
ATOM   2686  O   LEU A 170     -11.193 -15.073  -1.898  1.00  2.25           O  
ATOM   2687  CB  LEU A 170      -8.708 -17.209  -2.511  1.00  2.67           C  
ATOM   2688  CG  LEU A 170      -7.842 -17.978  -3.513  1.00  2.67           C  
ATOM   2689  CD1 LEU A 170      -6.414 -18.032  -3.016  1.00  2.67           C  
ATOM   2690  CD2 LEU A 170      -8.406 -19.380  -3.683  1.00  2.67           C  
ATOM   2691  H   LEU A 170      -9.582 -15.317  -4.238  1.00  2.65           H  
ATOM   2692  HA  LEU A 170     -10.584 -17.913  -3.192  1.00  2.14           H  
ATOM   2693 1HB  LEU A 170      -8.230 -16.258  -2.349  1.00  3.20           H  
ATOM   2694 2HB  LEU A 170      -8.723 -17.763  -1.573  1.00  3.20           H  
ATOM   2695  HG  LEU A 170      -7.847 -17.464  -4.472  1.00  3.20           H  
ATOM   2696 1HD1 LEU A 170      -5.801 -18.575  -3.735  1.00  3.20           H  
ATOM   2697 2HD1 LEU A 170      -6.031 -17.017  -2.906  1.00  3.20           H  
ATOM   2698 3HD1 LEU A 170      -6.379 -18.538  -2.057  1.00  3.20           H  
ATOM   2699 1HD2 LEU A 170      -7.797 -19.934  -4.398  1.00  3.20           H  
ATOM   2700 2HD2 LEU A 170      -8.397 -19.895  -2.722  1.00  3.20           H  
ATOM   2701 3HD2 LEU A 170      -9.429 -19.315  -4.052  1.00  3.20           H  
ATOM   2702  N   SER A 171     -11.461 -17.087  -0.955  1.00  1.61           N  
ATOM   2703  CA  SER A 171     -12.386 -16.569   0.032  1.00  1.66           C  
ATOM   2704  C   SER A 171     -11.761 -15.799   1.183  1.00  1.67           C  
ATOM   2705  O   SER A 171     -11.339 -16.380   2.191  1.00  4.72           O  
ATOM   2706  CB  SER A 171     -13.181 -17.710   0.621  1.00  2.49           C  
ATOM   2707  OG  SER A 171     -14.071 -17.238   1.592  1.00  2.49           O  
ATOM   2708  H   SER A 171     -11.236 -18.073  -0.963  1.00  1.93           H  
ATOM   2709  HA  SER A 171     -13.075 -15.897  -0.482  1.00  1.99           H  
ATOM   2710 1HB  SER A 171     -13.730 -18.229  -0.163  1.00  2.99           H  
ATOM   2711 2HB  SER A 171     -12.495 -18.427   1.071  1.00  2.99           H  
ATOM   2712  HG  SER A 171     -14.899 -17.081   1.126  1.00  2.99           H  
ATOM   2713  N   GLU A 172     -11.816 -14.470   1.063  1.00  1.65           N  
ATOM   2714  CA  GLU A 172     -11.409 -13.576   2.147  1.00  1.63           C  
ATOM   2715  C   GLU A 172     -12.295 -13.819   3.372  1.00  1.52           C  
ATOM   2716  O   GLU A 172     -11.852 -13.648   4.507  1.00  1.51           O  
ATOM   2717  CB  GLU A 172     -11.529 -12.090   1.750  1.00  2.44           C  
ATOM   2718  CG  GLU A 172     -10.679 -11.634   0.574  1.00  2.44           C  
ATOM   2719  CD  GLU A 172     -11.376 -11.814  -0.749  1.00  2.44           C  
ATOM   2720  OE1 GLU A 172     -12.486 -12.288  -0.744  1.00  2.44           O  
ATOM   2721  OE2 GLU A 172     -10.816 -11.467  -1.766  1.00  2.44           O  
ATOM   2722  H   GLU A 172     -12.125 -14.097   0.173  1.00  1.98           H  
ATOM   2723  HA  GLU A 172     -10.378 -13.795   2.422  1.00  1.96           H  
ATOM   2724 1HB  GLU A 172     -12.567 -11.868   1.505  1.00  2.93           H  
ATOM   2725 2HB  GLU A 172     -11.261 -11.468   2.604  1.00  2.93           H  
ATOM   2726 1HG  GLU A 172     -10.432 -10.582   0.705  1.00  2.93           H  
ATOM   2727 2HG  GLU A 172      -9.753 -12.198   0.571  1.00  2.93           H  
ATOM   2728  N   GLN A 173     -13.539 -14.244   3.114  1.00  1.96           N  
ATOM   2729  CA  GLN A 173     -14.532 -14.516   4.138  1.00  2.42           C  
ATOM   2730  C   GLN A 173     -14.124 -15.692   5.005  1.00  2.30           C  
ATOM   2731  O   GLN A 173     -14.282 -15.637   6.222  1.00  2.40           O  
ATOM   2732  CB  GLN A 173     -15.881 -14.782   3.478  1.00  3.63           C  
ATOM   2733  CG  GLN A 173     -17.042 -14.916   4.432  1.00  3.63           C  
ATOM   2734  CD  GLN A 173     -17.288 -13.644   5.206  1.00  3.63           C  
ATOM   2735  OE1 GLN A 173     -17.252 -12.534   4.662  1.00  3.63           O  
ATOM   2736  NE2 GLN A 173     -17.568 -13.803   6.491  1.00  3.63           N  
ATOM   2737  H   GLN A 173     -13.818 -14.366   2.151  1.00  2.35           H  
ATOM   2738  HA  GLN A 173     -14.619 -13.639   4.778  1.00  2.90           H  
ATOM   2739 1HB  GLN A 173     -16.105 -13.973   2.797  1.00  4.36           H  
ATOM   2740 2HB  GLN A 173     -15.826 -15.698   2.889  1.00  4.36           H  
ATOM   2741 1HG  GLN A 173     -17.942 -15.161   3.868  1.00  4.36           H  
ATOM   2742 2HG  GLN A 173     -16.823 -15.704   5.150  1.00  4.36           H  
ATOM   2743 1HE2 GLN A 173     -17.759 -13.007   7.068  1.00  4.36           H  
ATOM   2744 2HE2 GLN A 173     -17.597 -14.723   6.888  1.00  4.36           H  
ATOM   2745  N   GLU A 174     -13.560 -16.732   4.387  1.00  2.39           N  
ATOM   2746  CA  GLU A 174     -13.042 -17.867   5.139  1.00  2.50           C  
ATOM   2747  C   GLU A 174     -12.011 -17.426   6.126  1.00  2.63           C  
ATOM   2748  O   GLU A 174     -12.049 -17.821   7.288  1.00  2.46           O  
ATOM   2749  CB  GLU A 174     -12.405 -18.907   4.249  1.00  3.75           C  
ATOM   2750  CG  GLU A 174     -11.814 -20.053   5.049  1.00  3.75           C  
ATOM   2751  CD  GLU A 174     -11.165 -21.061   4.181  1.00  3.75           C  
ATOM   2752  OE1 GLU A 174     -11.326 -20.932   2.998  1.00  3.75           O  
ATOM   2753  OE2 GLU A 174     -10.510 -21.949   4.671  1.00  3.75           O  
ATOM   2754  H   GLU A 174     -13.500 -16.750   3.378  1.00  2.87           H  
ATOM   2755  HA  GLU A 174     -13.864 -18.326   5.687  1.00  3.00           H  
ATOM   2756 1HB  GLU A 174     -13.146 -19.312   3.561  1.00  4.50           H  
ATOM   2757 2HB  GLU A 174     -11.612 -18.455   3.654  1.00  4.50           H  
ATOM   2758 1HG  GLU A 174     -11.077 -19.655   5.744  1.00  4.50           H  
ATOM   2759 2HG  GLU A 174     -12.606 -20.522   5.628  1.00  4.50           H  
ATOM   2760  N   VAL A 175     -11.077 -16.609   5.661  1.00  3.42           N  
ATOM   2761  CA  VAL A 175     -10.040 -16.106   6.538  1.00  4.23           C  
ATOM   2762  C   VAL A 175     -10.678 -15.354   7.710  1.00  3.22           C  
ATOM   2763  O   VAL A 175     -10.368 -15.614   8.872  1.00  3.91           O  
ATOM   2764  CB  VAL A 175      -9.079 -15.194   5.756  1.00  6.35           C  
ATOM   2765  CG1 VAL A 175      -8.120 -14.513   6.705  1.00  6.35           C  
ATOM   2766  CG2 VAL A 175      -8.326 -16.017   4.722  1.00  6.35           C  
ATOM   2767  H   VAL A 175     -11.092 -16.340   4.678  1.00  4.10           H  
ATOM   2768  HA  VAL A 175      -9.476 -16.951   6.932  1.00  5.08           H  
ATOM   2769  HB  VAL A 175      -9.651 -14.415   5.255  1.00  7.61           H  
ATOM   2770 1HG1 VAL A 175      -7.454 -13.857   6.144  1.00  7.61           H  
ATOM   2771 2HG1 VAL A 175      -8.687 -13.927   7.426  1.00  7.61           H  
ATOM   2772 3HG1 VAL A 175      -7.530 -15.265   7.229  1.00  7.61           H  
ATOM   2773 1HG2 VAL A 175      -7.654 -15.368   4.160  1.00  7.61           H  
ATOM   2774 2HG2 VAL A 175      -7.746 -16.791   5.223  1.00  7.61           H  
ATOM   2775 3HG2 VAL A 175      -9.037 -16.481   4.038  1.00  7.61           H  
ATOM   2776  N   LEU A 176     -11.650 -14.491   7.414  1.00  2.81           N  
ATOM   2777  CA  LEU A 176     -12.337 -13.737   8.462  1.00  3.26           C  
ATOM   2778  C   LEU A 176     -13.047 -14.646   9.475  1.00  3.39           C  
ATOM   2779  O   LEU A 176     -13.119 -14.325  10.663  1.00  4.84           O  
ATOM   2780  CB  LEU A 176     -13.401 -12.818   7.846  1.00  4.89           C  
ATOM   2781  CG  LEU A 176     -12.899 -11.675   6.969  1.00  4.89           C  
ATOM   2782  CD1 LEU A 176     -14.093 -10.961   6.363  1.00  4.89           C  
ATOM   2783  CD2 LEU A 176     -12.055 -10.741   7.788  1.00  4.89           C  
ATOM   2784  H   LEU A 176     -11.886 -14.315   6.444  1.00  3.37           H  
ATOM   2785  HA  LEU A 176     -11.600 -13.135   8.993  1.00  3.91           H  
ATOM   2786 1HB  LEU A 176     -14.075 -13.421   7.242  1.00  5.87           H  
ATOM   2787 2HB  LEU A 176     -13.981 -12.375   8.656  1.00  5.87           H  
ATOM   2788  HG  LEU A 176     -12.295 -12.074   6.160  1.00  5.87           H  
ATOM   2789 1HD1 LEU A 176     -13.739 -10.150   5.732  1.00  5.87           H  
ATOM   2790 2HD1 LEU A 176     -14.676 -11.662   5.766  1.00  5.87           H  
ATOM   2791 3HD1 LEU A 176     -14.716 -10.556   7.159  1.00  5.87           H  
ATOM   2792 1HD2 LEU A 176     -11.683  -9.935   7.160  1.00  5.87           H  
ATOM   2793 2HD2 LEU A 176     -12.654 -10.328   8.594  1.00  5.87           H  
ATOM   2794 3HD2 LEU A 176     -11.218 -11.301   8.197  1.00  5.87           H  
ATOM   2795  N   ASP A 177     -13.572 -15.773   8.996  1.00  2.91           N  
ATOM   2796  CA  ASP A 177     -14.317 -16.710   9.826  1.00  3.83           C  
ATOM   2797  C   ASP A 177     -13.525 -17.895  10.360  1.00  5.38           C  
ATOM   2798  O   ASP A 177     -14.116 -18.806  10.942  1.00 10.88           O  
ATOM   2799  CB  ASP A 177     -15.484 -17.263   9.029  1.00  5.75           C  
ATOM   2800  CG  ASP A 177     -16.472 -16.190   8.683  1.00  5.75           C  
ATOM   2801  OD1 ASP A 177     -16.449 -15.182   9.348  1.00  5.75           O  
ATOM   2802  OD2 ASP A 177     -17.263 -16.366   7.786  1.00  5.75           O  
ATOM   2803  H   ASP A 177     -13.491 -15.972   8.008  1.00  3.49           H  
ATOM   2804  HA  ASP A 177     -14.707 -16.158  10.681  1.00  4.60           H  
ATOM   2805 1HB  ASP A 177     -15.119 -17.721   8.110  1.00  6.89           H  
ATOM   2806 2HB  ASP A 177     -15.980 -18.032   9.610  1.00  6.89           H  
ATOM   2807  N   CYS A 178     -12.213 -17.921  10.154  1.00  4.14           N  
ATOM   2808  CA  CYS A 178     -11.451 -19.093  10.563  1.00  7.87           C  
ATOM   2809  C   CYS A 178     -10.070 -18.754  11.126  1.00  4.68           C  
ATOM   2810  O   CYS A 178      -9.602 -19.424  12.049  1.00  6.10           O  
ATOM   2811  CB  CYS A 178     -11.298 -20.054   9.393  1.00 11.80           C  
ATOM   2812  SG  CYS A 178     -12.832 -20.764   8.746  1.00 11.80           S  
ATOM   2813  H   CYS A 178     -11.740 -17.148   9.700  1.00  4.97           H  
ATOM   2814  HA  CYS A 178     -12.013 -19.606  11.342  1.00  9.44           H  
ATOM   2815 1HB  CYS A 178     -10.808 -19.532   8.577  1.00 14.17           H  
ATOM   2816 2HB  CYS A 178     -10.659 -20.879   9.697  1.00 14.17           H  
ATOM   2817  HG  CYS A 178     -13.304 -19.650   8.204  1.00 14.17           H  
ATOM   2818  N   ALA A 179      -9.408 -17.748  10.557  1.00  4.38           N  
ATOM   2819  CA  ALA A 179      -8.095 -17.327  11.032  1.00  5.42           C  
ATOM   2820  C   ALA A 179      -8.193 -16.797  12.449  1.00 10.04           C  
ATOM   2821  O   ALA A 179      -9.247 -16.321  12.874  1.00 51.58           O  
ATOM   2822  CB  ALA A 179      -7.511 -16.252  10.122  1.00  8.13           C  
ATOM   2823  H   ALA A 179      -9.818 -17.230   9.794  1.00  5.26           H  
ATOM   2824  HA  ALA A 179      -7.440 -18.195  11.039  1.00  6.50           H  
ATOM   2825 1HB  ALA A 179      -6.524 -15.964  10.484  1.00  9.76           H  
ATOM   2826 2HB  ALA A 179      -7.428 -16.638   9.108  1.00  9.76           H  
ATOM   2827 3HB  ALA A 179      -8.164 -15.381  10.124  1.00  9.76           H  
ATOM   2828  N   VAL A 180      -7.072 -16.833  13.178  1.00  9.20           N  
ATOM   2829  CA  VAL A 180      -6.995 -16.359  14.572  1.00 12.99           C  
ATOM   2830  C   VAL A 180      -7.133 -14.825  14.798  1.00 11.18           C  
ATOM   2831  O   VAL A 180      -6.803 -14.329  15.876  1.00 44.86           O  
ATOM   2832  CB  VAL A 180      -5.655 -16.817  15.172  1.00 19.48           C  
ATOM   2833  CG1 VAL A 180      -5.578 -18.336  15.184  1.00 19.48           C  
ATOM   2834  CG2 VAL A 180      -4.520 -16.242  14.343  1.00 19.48           C  
ATOM   2835  H   VAL A 180      -6.241 -17.228  12.761  1.00 11.04           H  
ATOM   2836  HA  VAL A 180      -7.793 -16.850  15.125  1.00 15.59           H  
ATOM   2837  HB  VAL A 180      -5.581 -16.468  16.202  1.00 23.38           H  
ATOM   2838 1HG1 VAL A 180      -4.626 -18.649  15.615  1.00 23.38           H  
ATOM   2839 2HG1 VAL A 180      -6.396 -18.737  15.781  1.00 23.38           H  
ATOM   2840 3HG1 VAL A 180      -5.654 -18.712  14.164  1.00 23.38           H  
ATOM   2841 1HG2 VAL A 180      -3.565 -16.554  14.764  1.00 23.38           H  
ATOM   2842 2HG2 VAL A 180      -4.600 -16.603  13.317  1.00 23.38           H  
ATOM   2843 3HG2 VAL A 180      -4.584 -15.155  14.349  1.00 23.38           H  
ATOM   2844  N   SER A 181      -7.629 -14.100  13.793  1.00  8.76           N  
ATOM   2845  CA  SER A 181      -7.941 -12.682  13.826  1.00  3.97           C  
ATOM   2846  C   SER A 181      -9.260 -12.432  14.534  1.00  6.95           C  
ATOM   2847  O   SER A 181      -9.838 -13.329  15.147  1.00 19.35           O  
ATOM   2848  CB  SER A 181      -8.081 -12.152  12.441  1.00  5.96           C  
ATOM   2849  OG  SER A 181      -9.285 -12.612  11.890  1.00  5.96           O  
ATOM   2850  H   SER A 181      -7.838 -14.554  12.928  1.00 10.51           H  
ATOM   2851  HA  SER A 181      -7.147 -12.151  14.352  1.00  4.76           H  
ATOM   2852 1HB  SER A 181      -8.069 -11.067  12.450  1.00  7.15           H  
ATOM   2853 2HB  SER A 181      -7.243 -12.489  11.833  1.00  7.15           H  
ATOM   2854  HG  SER A 181      -9.238 -13.571  11.919  1.00  7.15           H  
ATOM   2855  N   TYR A 182      -9.750 -11.202  14.421  1.00  6.58           N  
ATOM   2856  CA  TYR A 182     -11.022 -10.834  15.007  1.00 10.36           C  
ATOM   2857  C   TYR A 182     -12.089 -10.683  13.911  1.00  7.43           C  
ATOM   2858  O   TYR A 182     -13.140 -10.080  14.141  1.00 11.67           O  
ATOM   2859  CB  TYR A 182     -10.866  -9.535  15.786  1.00 15.54           C  
ATOM   2860  CG  TYR A 182      -9.814  -9.630  16.860  1.00 15.54           C  
ATOM   2861  CD1 TYR A 182      -8.559  -9.084  16.635  1.00 15.54           C  
ATOM   2862  CD2 TYR A 182     -10.091 -10.269  18.058  1.00 15.54           C  
ATOM   2863  CE1 TYR A 182      -7.583  -9.174  17.608  1.00 15.54           C  
ATOM   2864  CE2 TYR A 182      -9.113 -10.360  19.030  1.00 15.54           C  
ATOM   2865  CZ  TYR A 182      -7.864  -9.815  18.808  1.00 15.54           C  
ATOM   2866  OH  TYR A 182      -6.892  -9.905  19.778  1.00 15.54           O  
ATOM   2867  H   TYR A 182      -9.244 -10.488  13.912  1.00  7.90           H  
ATOM   2868  HA  TYR A 182     -11.341 -11.626  15.685  1.00 12.43           H  
ATOM   2869 1HB  TYR A 182     -10.600  -8.720  15.111  1.00 18.65           H  
ATOM   2870 2HB  TYR A 182     -11.811  -9.280  16.261  1.00 18.65           H  
ATOM   2871  HD1 TYR A 182      -8.344  -8.583  15.691  1.00 18.65           H  
ATOM   2872  HD2 TYR A 182     -11.076 -10.701  18.233  1.00 18.65           H  
ATOM   2873  HE1 TYR A 182      -6.598  -8.745  17.433  1.00 18.65           H  
ATOM   2874  HE2 TYR A 182      -9.328 -10.862  19.974  1.00 18.65           H  
ATOM   2875  HH  TYR A 182      -7.241 -10.378  20.537  1.00 18.65           H  
ATOM   2876  N   GLY A 183     -11.811 -11.231  12.719  1.00  5.98           N  
ATOM   2877  CA  GLY A 183     -12.748 -11.174  11.604  1.00  4.78           C  
ATOM   2878  C   GLY A 183     -12.986  -9.740  11.194  1.00  2.84           C  
ATOM   2879  O   GLY A 183     -12.039  -8.983  10.994  1.00  2.21           O  
ATOM   2880  H   GLY A 183     -10.933 -11.710  12.565  1.00  7.18           H  
ATOM   2881 1HA  GLY A 183     -12.348 -11.738  10.762  1.00  5.74           H  
ATOM   2882 2HA  GLY A 183     -13.689 -11.641  11.890  1.00  5.74           H  
ATOM   2883  N   CYS A 184     -14.262  -9.366  11.083  1.00  3.50           N  
ATOM   2884  CA  CYS A 184     -14.697  -8.011  10.726  1.00  2.90           C  
ATOM   2885  C   CYS A 184     -14.235  -6.913  11.700  1.00  3.41           C  
ATOM   2886  O   CYS A 184     -14.376  -5.722  11.419  1.00  3.45           O  
ATOM   2887  CB  CYS A 184     -16.223  -7.966  10.637  1.00  4.35           C  
ATOM   2888  SG  CYS A 184     -17.067  -8.203  12.218  1.00  4.35           S  
ATOM   2889  H   CYS A 184     -14.972 -10.058  11.261  1.00  4.20           H  
ATOM   2890  HA  CYS A 184     -14.289  -7.782   9.743  1.00  3.48           H  
ATOM   2891 1HB  CYS A 184     -16.537  -7.005  10.228  1.00  5.22           H  
ATOM   2892 2HB  CYS A 184     -16.567  -8.740   9.951  1.00  5.22           H  
ATOM   2893  HG  CYS A 184     -16.528  -7.149  12.822  1.00  5.22           H  
ATOM   2894  N   LYS A 185     -13.671  -7.303  12.839  1.00  4.45           N  
ATOM   2895  CA  LYS A 185     -13.172  -6.355  13.809  1.00  5.99           C  
ATOM   2896  C   LYS A 185     -11.673  -6.093  13.642  1.00  5.28           C  
ATOM   2897  O   LYS A 185     -11.068  -5.450  14.502  1.00  6.92           O  
ATOM   2898  CB  LYS A 185     -13.463  -6.853  15.218  1.00  8.98           C  
ATOM   2899  CG  LYS A 185     -14.942  -6.934  15.559  1.00  8.98           C  
ATOM   2900  CD  LYS A 185     -15.151  -7.419  16.984  1.00  8.98           C  
ATOM   2901  CE  LYS A 185     -16.629  -7.492  17.331  1.00  8.98           C  
ATOM   2902  NZ  LYS A 185     -16.850  -7.992  18.714  1.00  8.98           N  
ATOM   2903  H   LYS A 185     -13.588  -8.285  13.065  1.00  5.34           H  
ATOM   2904  HA  LYS A 185     -13.692  -5.409  13.665  1.00  7.19           H  
ATOM   2905 1HB  LYS A 185     -13.041  -7.848  15.346  1.00 10.78           H  
ATOM   2906 2HB  LYS A 185     -12.985  -6.196  15.944  1.00 10.78           H  
ATOM   2907 1HG  LYS A 185     -15.399  -5.949  15.446  1.00 10.78           H  
ATOM   2908 2HG  LYS A 185     -15.431  -7.627  14.876  1.00 10.78           H  
ATOM   2909 1HD  LYS A 185     -14.711  -8.411  17.101  1.00 10.78           H  
ATOM   2910 2HD  LYS A 185     -14.659  -6.736  17.674  1.00 10.78           H  
ATOM   2911 1HE  LYS A 185     -17.067  -6.501  17.239  1.00 10.78           H  
ATOM   2912 2HE  LYS A 185     -17.127  -8.159  16.631  1.00 10.78           H  
ATOM   2913 1HZ  LYS A 185     -17.841  -8.027  18.905  1.00 10.78           H  
ATOM   2914 2HZ  LYS A 185     -16.456  -8.918  18.804  1.00 10.78           H  
ATOM   2915 3HZ  LYS A 185     -16.403  -7.370  19.374  1.00 10.78           H  
ATOM   2916  N   GLY A 186     -11.062  -6.591  12.557  1.00  4.05           N  
ATOM   2917  CA  GLY A 186      -9.638  -6.375  12.358  1.00  3.73           C  
ATOM   2918  C   GLY A 186      -8.814  -7.653  12.478  1.00  2.65           C  
ATOM   2919  O   GLY A 186      -9.295  -8.680  12.960  1.00  4.23           O  
ATOM   2920  H   GLY A 186     -11.563  -7.110  11.841  1.00  4.86           H  
ATOM   2921 1HA  GLY A 186      -9.477  -5.927  11.377  1.00  4.48           H  
ATOM   2922 2HA  GLY A 186      -9.290  -5.658  13.089  1.00  4.48           H  
ATOM   2923  N   GLY A 187      -7.565  -7.570  12.028  1.00  2.43           N  
ATOM   2924  CA  GLY A 187      -6.664  -8.710  12.028  1.00  2.07           C  
ATOM   2925  C   GLY A 187      -5.295  -8.349  11.465  1.00  2.02           C  
ATOM   2926  O   GLY A 187      -4.894  -7.184  11.474  1.00  2.89           O  
ATOM   2927  H   GLY A 187      -7.237  -6.688  11.661  1.00  2.92           H  
ATOM   2928 1HA  GLY A 187      -6.557  -9.084  13.045  1.00  2.48           H  
ATOM   2929 2HA  GLY A 187      -7.095  -9.512  11.439  1.00  2.48           H  
ATOM   2930  N   TRP A 188      -4.573  -9.361  10.999  1.00  3.44           N  
ATOM   2931  CA  TRP A 188      -3.221  -9.173  10.499  1.00  4.75           C  
ATOM   2932  C   TRP A 188      -2.851 -10.199   9.431  1.00  2.36           C  
ATOM   2933  O   TRP A 188      -3.009 -11.406   9.629  1.00  2.24           O  
ATOM   2934  CB  TRP A 188      -2.233  -9.237  11.667  1.00  7.12           C  
ATOM   2935  CG  TRP A 188      -0.810  -8.960  11.295  1.00  7.12           C  
ATOM   2936  CD1 TRP A 188      -0.349  -8.112  10.332  1.00  7.12           C  
ATOM   2937  CD2 TRP A 188       0.364  -9.547  11.899  1.00  7.12           C  
ATOM   2938  NE1 TRP A 188       1.023  -8.144  10.288  1.00  7.12           N  
ATOM   2939  CE2 TRP A 188       1.470  -9.022  11.243  1.00  7.12           C  
ATOM   2940  CE3 TRP A 188       0.549 -10.468  12.929  1.00  7.12           C  
ATOM   2941  CZ2 TRP A 188       2.767  -9.395  11.574  1.00  7.12           C  
ATOM   2942  CZ3 TRP A 188       1.840 -10.844  13.262  1.00  7.12           C  
ATOM   2943  CH2 TRP A 188       2.921 -10.324  12.601  1.00  7.12           C  
ATOM   2944  H   TRP A 188      -4.972 -10.289  11.001  1.00  4.13           H  
ATOM   2945  HA  TRP A 188      -3.157  -8.182  10.052  1.00  5.70           H  
ATOM   2946 1HB  TRP A 188      -2.529  -8.510  12.423  1.00  8.55           H  
ATOM   2947 2HB  TRP A 188      -2.281 -10.222  12.128  1.00  8.55           H  
ATOM   2948  HD1 TRP A 188      -0.979  -7.502   9.686  1.00  8.55           H  
ATOM   2949  HE1 TRP A 188       1.603  -7.612   9.660  1.00  8.55           H  
ATOM   2950  HE3 TRP A 188      -0.306 -10.882  13.456  1.00  8.55           H  
ATOM   2951  HZ2 TRP A 188       3.639  -8.992  11.062  1.00  8.55           H  
ATOM   2952  HZ3 TRP A 188       1.973 -11.566  14.066  1.00  8.55           H  
ATOM   2953  HH2 TRP A 188       3.923 -10.643  12.886  1.00  8.55           H  
ATOM   2954  N   VAL A 189      -2.363  -9.692   8.301  1.00  2.85           N  
ATOM   2955  CA  VAL A 189      -1.955 -10.484   7.142  1.00  1.91           C  
ATOM   2956  C   VAL A 189      -1.045 -11.670   7.466  1.00  1.67           C  
ATOM   2957  O   VAL A 189      -1.204 -12.741   6.881  1.00  1.52           O  
ATOM   2958  CB  VAL A 189      -1.198  -9.592   6.149  1.00  2.86           C  
ATOM   2959  CG1 VAL A 189      -0.574 -10.457   5.074  1.00  2.86           C  
ATOM   2960  CG2 VAL A 189      -2.124  -8.563   5.533  1.00  2.86           C  
ATOM   2961  H   VAL A 189      -2.272  -8.687   8.238  1.00  3.42           H  
ATOM   2962  HA  VAL A 189      -2.859 -10.862   6.660  1.00  2.29           H  
ATOM   2963  HB  VAL A 189      -0.401  -9.080   6.679  1.00  3.44           H  
ATOM   2964 1HG1 VAL A 189      -0.012  -9.831   4.388  1.00  3.44           H  
ATOM   2965 2HG1 VAL A 189       0.100 -11.178   5.535  1.00  3.44           H  
ATOM   2966 3HG1 VAL A 189      -1.351 -10.985   4.528  1.00  3.44           H  
ATOM   2967 1HG2 VAL A 189      -1.559  -7.935   4.844  1.00  3.44           H  
ATOM   2968 2HG2 VAL A 189      -2.913  -9.073   4.991  1.00  3.44           H  
ATOM   2969 3HG2 VAL A 189      -2.557  -7.943   6.318  1.00  3.44           H  
ATOM   2970  N   ASN A 190      -0.083 -11.483   8.368  1.00  2.14           N  
ATOM   2971  CA  ASN A 190       0.825 -12.572   8.713  1.00  2.76           C  
ATOM   2972  C   ASN A 190       0.063 -13.734   9.321  1.00  2.09           C  
ATOM   2973  O   ASN A 190       0.330 -14.893   9.002  1.00  2.45           O  
ATOM   2974  CB  ASN A 190       1.893 -12.133   9.668  1.00  4.14           C  
ATOM   2975  CG  ASN A 190       2.974 -13.160   9.799  1.00  4.14           C  
ATOM   2976  OD1 ASN A 190       3.977 -13.063   9.087  1.00  4.14           O  
ATOM   2977  ND2 ASN A 190       2.785 -14.144  10.645  1.00  4.14           N  
ATOM   2978  H   ASN A 190       0.021 -10.585   8.819  1.00  2.57           H  
ATOM   2979  HA  ASN A 190       1.299 -12.934   7.799  1.00  3.31           H  
ATOM   2980 1HB  ASN A 190       2.329 -11.193   9.329  1.00  4.97           H  
ATOM   2981 2HB  ASN A 190       1.451 -11.967  10.646  1.00  4.97           H  
ATOM   2982 1HD2 ASN A 190       3.469 -14.877  10.725  1.00  4.97           H  
ATOM   2983 2HD2 ASN A 190       1.946 -14.187  11.185  1.00  4.97           H  
ATOM   2984  N   LYS A 191      -0.886 -13.418  10.205  1.00  2.16           N  
ATOM   2985  CA  LYS A 191      -1.708 -14.438  10.832  1.00  2.60           C  
ATOM   2986  C   LYS A 191      -2.652 -15.066   9.818  1.00  1.88           C  
ATOM   2987  O   LYS A 191      -2.990 -16.242   9.939  1.00  2.37           O  
ATOM   2988  CB  LYS A 191      -2.462 -13.863  12.027  1.00  3.90           C  
ATOM   2989  CG  LYS A 191      -1.548 -13.577  13.211  1.00  3.90           C  
ATOM   2990  CD  LYS A 191      -2.296 -12.999  14.403  1.00  3.90           C  
ATOM   2991  CE  LYS A 191      -1.356 -12.787  15.585  1.00  3.90           C  
ATOM   2992  NZ  LYS A 191      -2.063 -12.247  16.780  1.00  3.90           N  
ATOM   2993  H   LYS A 191      -1.049 -12.449  10.437  1.00  2.59           H  
ATOM   2994  HA  LYS A 191      -1.052 -15.226  11.203  1.00  3.12           H  
ATOM   2995 1HB  LYS A 191      -2.953 -12.933  11.742  1.00  4.68           H  
ATOM   2996 2HB  LYS A 191      -3.233 -14.561  12.348  1.00  4.68           H  
ATOM   2997 1HG  LYS A 191      -1.069 -14.507  13.521  1.00  4.68           H  
ATOM   2998 2HG  LYS A 191      -0.771 -12.886  12.901  1.00  4.68           H  
ATOM   2999 1HD  LYS A 191      -2.740 -12.045  14.121  1.00  4.68           H  
ATOM   3000 2HD  LYS A 191      -3.093 -13.675  14.705  1.00  4.68           H  
ATOM   3001 1HE  LYS A 191      -0.899 -13.739  15.848  1.00  4.68           H  
ATOM   3002 2HE  LYS A 191      -0.571 -12.089  15.298  1.00  4.68           H  
ATOM   3003 1HZ  LYS A 191      -1.404 -12.125  17.536  1.00  4.68           H  
ATOM   3004 2HZ  LYS A 191      -2.481 -11.356  16.552  1.00  4.68           H  
ATOM   3005 3HZ  LYS A 191      -2.785 -12.893  17.065  1.00  4.68           H  
ATOM   3006  N   ALA A 192      -3.044 -14.302   8.795  1.00  1.31           N  
ATOM   3007  CA  ALA A 192      -3.837 -14.871   7.712  1.00  1.13           C  
ATOM   3008  C   ALA A 192      -3.013 -15.941   6.988  1.00  0.96           C  
ATOM   3009  O   ALA A 192      -3.549 -16.983   6.613  1.00  1.04           O  
ATOM   3010  CB  ALA A 192      -4.292 -13.795   6.740  1.00  1.69           C  
ATOM   3011  H   ALA A 192      -2.792 -13.321   8.774  1.00  1.57           H  
ATOM   3012  HA  ALA A 192      -4.714 -15.350   8.145  1.00  1.36           H  
ATOM   3013 1HB  ALA A 192      -4.897 -14.248   5.955  1.00  2.03           H  
ATOM   3014 2HB  ALA A 192      -4.885 -13.053   7.271  1.00  2.03           H  
ATOM   3015 3HB  ALA A 192      -3.429 -13.312   6.294  1.00  2.03           H  
ATOM   3016  N   TYR A 193      -1.705 -15.692   6.818  1.00  0.92           N  
ATOM   3017  CA  TYR A 193      -0.824 -16.673   6.186  1.00  0.93           C  
ATOM   3018  C   TYR A 193      -0.637 -17.890   7.088  1.00  1.21           C  
ATOM   3019  O   TYR A 193      -0.661 -19.025   6.606  1.00  1.28           O  
ATOM   3020  CB  TYR A 193       0.542 -16.056   5.864  1.00  1.40           C  
ATOM   3021  CG  TYR A 193       0.488 -15.000   4.788  1.00  1.40           C  
ATOM   3022  CD1 TYR A 193       1.523 -14.084   4.657  1.00  1.40           C  
ATOM   3023  CD2 TYR A 193      -0.610 -14.936   3.944  1.00  1.40           C  
ATOM   3024  CE1 TYR A 193       1.455 -13.113   3.680  1.00  1.40           C  
ATOM   3025  CE2 TYR A 193      -0.675 -13.961   2.973  1.00  1.40           C  
ATOM   3026  CZ  TYR A 193       0.349 -13.052   2.840  1.00  1.40           C  
ATOM   3027  OH  TYR A 193       0.278 -12.076   1.875  1.00  1.40           O  
ATOM   3028  H   TYR A 193      -1.326 -14.799   7.110  1.00  1.10           H  
ATOM   3029  HA  TYR A 193      -1.286 -17.011   5.259  1.00  1.12           H  
ATOM   3030 1HB  TYR A 193       0.964 -15.605   6.761  1.00  1.67           H  
ATOM   3031 2HB  TYR A 193       1.227 -16.837   5.539  1.00  1.67           H  
ATOM   3032  HD1 TYR A 193       2.385 -14.133   5.322  1.00  1.67           H  
ATOM   3033  HD2 TYR A 193      -1.424 -15.652   4.052  1.00  1.67           H  
ATOM   3034  HE1 TYR A 193       2.263 -12.394   3.570  1.00  1.67           H  
ATOM   3035  HE2 TYR A 193      -1.540 -13.907   2.313  1.00  1.67           H  
ATOM   3036  HH  TYR A 193       1.049 -11.507   1.939  1.00  1.67           H  
ATOM   3037  N   ASP A 194      -0.512 -17.653   8.403  1.00  1.64           N  
ATOM   3038  CA  ASP A 194      -0.403 -18.739   9.378  1.00  2.39           C  
ATOM   3039  C   ASP A 194      -1.624 -19.639   9.270  1.00  2.30           C  
ATOM   3040  O   ASP A 194      -1.506 -20.867   9.246  1.00  2.67           O  
ATOM   3041  CB  ASP A 194      -0.307 -18.196  10.817  1.00  3.58           C  
ATOM   3042  CG  ASP A 194       1.027 -17.554  11.189  1.00  3.58           C  
ATOM   3043  OD1 ASP A 194       2.011 -17.838  10.555  1.00  3.58           O  
ATOM   3044  OD2 ASP A 194       1.045 -16.788  12.124  1.00  3.58           O  
ATOM   3045  H   ASP A 194      -0.473 -16.695   8.730  1.00  1.97           H  
ATOM   3046  HA  ASP A 194       0.486 -19.329   9.155  1.00  2.87           H  
ATOM   3047 1HB  ASP A 194      -1.094 -17.461  10.975  1.00  4.30           H  
ATOM   3048 2HB  ASP A 194      -0.494 -19.014  11.513  1.00  4.30           H  
ATOM   3049  N   PHE A 195      -2.790 -19.003   9.182  1.00  2.23           N  
ATOM   3050  CA  PHE A 195      -4.058 -19.677   9.011  1.00  2.66           C  
ATOM   3051  C   PHE A 195      -4.177 -20.521   7.771  1.00  1.95           C  
ATOM   3052  O   PHE A 195      -4.527 -21.696   7.869  1.00  2.79           O  
ATOM   3053  CB  PHE A 195      -5.206 -18.685   9.008  1.00  3.99           C  
ATOM   3054  CG  PHE A 195      -6.439 -19.312   8.444  1.00  3.99           C  
ATOM   3055  CD1 PHE A 195      -7.080 -20.344   9.097  1.00  3.99           C  
ATOM   3056  CD2 PHE A 195      -6.940 -18.870   7.227  1.00  3.99           C  
ATOM   3057  CE1 PHE A 195      -8.188 -20.933   8.530  1.00  3.99           C  
ATOM   3058  CE2 PHE A 195      -8.049 -19.456   6.661  1.00  3.99           C  
ATOM   3059  CZ  PHE A 195      -8.669 -20.494   7.314  1.00  3.99           C  
ATOM   3060  H   PHE A 195      -2.799 -17.996   9.245  1.00  2.68           H  
ATOM   3061  HA  PHE A 195      -4.196 -20.335   9.868  1.00  3.19           H  
ATOM   3062 1HB  PHE A 195      -5.413 -18.358  10.025  1.00  4.79           H  
ATOM   3063 2HB  PHE A 195      -4.956 -17.808   8.416  1.00  4.79           H  
ATOM   3064  HD1 PHE A 195      -6.695 -20.701  10.053  1.00  4.79           H  
ATOM   3065  HD2 PHE A 195      -6.433 -18.054   6.710  1.00  4.79           H  
ATOM   3066  HE1 PHE A 195      -8.685 -21.755   9.044  1.00  4.79           H  
ATOM   3067  HE2 PHE A 195      -8.430 -19.107   5.702  1.00  4.79           H  
ATOM   3068  HZ  PHE A 195      -9.545 -20.969   6.874  1.00  4.79           H  
ATOM   3069  N   ILE A 196      -3.906 -19.934   6.613  1.00  1.06           N  
ATOM   3070  CA  ILE A 196      -4.086 -20.651   5.365  1.00  1.07           C  
ATOM   3071  C   ILE A 196      -3.222 -21.896   5.339  1.00  1.19           C  
ATOM   3072  O   ILE A 196      -3.673 -22.964   4.931  1.00  1.87           O  
ATOM   3073  CB  ILE A 196      -3.762 -19.765   4.153  1.00  1.60           C  
ATOM   3074  CG1 ILE A 196      -4.796 -18.640   4.036  1.00  1.60           C  
ATOM   3075  CG2 ILE A 196      -3.781 -20.620   2.894  1.00  1.60           C  
ATOM   3076  CD1 ILE A 196      -4.411 -17.559   3.052  1.00  1.60           C  
ATOM   3077  H   ILE A 196      -3.611 -18.965   6.594  1.00  1.27           H  
ATOM   3078  HA  ILE A 196      -5.128 -20.959   5.291  1.00  1.28           H  
ATOM   3079  HB  ILE A 196      -2.781 -19.307   4.276  1.00  1.93           H  
ATOM   3080 1HG1 ILE A 196      -5.748 -19.063   3.733  1.00  1.93           H  
ATOM   3081 2HG1 ILE A 196      -4.929 -18.180   5.014  1.00  1.93           H  
ATOM   3082 1HG2 ILE A 196      -3.561 -19.999   2.028  1.00  1.93           H  
ATOM   3083 2HG2 ILE A 196      -3.035 -21.408   2.976  1.00  1.93           H  
ATOM   3084 3HG2 ILE A 196      -4.768 -21.062   2.775  1.00  1.93           H  
ATOM   3085 1HD1 ILE A 196      -5.188 -16.796   3.027  1.00  1.93           H  
ATOM   3086 2HD1 ILE A 196      -3.468 -17.106   3.360  1.00  1.93           H  
ATOM   3087 3HD1 ILE A 196      -4.297 -17.993   2.060  1.00  1.93           H  
ATOM   3088  N   ILE A 197      -1.982 -21.765   5.790  1.00  1.11           N  
ATOM   3089  CA  ILE A 197      -1.070 -22.894   5.801  1.00  1.58           C  
ATOM   3090  C   ILE A 197      -1.535 -23.972   6.783  1.00  2.00           C  
ATOM   3091  O   ILE A 197      -1.629 -25.149   6.424  1.00  3.29           O  
ATOM   3092  CB  ILE A 197       0.329 -22.427   6.187  1.00  2.37           C  
ATOM   3093  CG1 ILE A 197       0.860 -21.505   5.104  1.00  2.37           C  
ATOM   3094  CG2 ILE A 197       1.250 -23.626   6.357  1.00  2.37           C  
ATOM   3095  CD1 ILE A 197       2.091 -20.768   5.515  1.00  2.37           C  
ATOM   3096  H   ILE A 197      -1.649 -20.863   6.113  1.00  1.33           H  
ATOM   3097  HA  ILE A 197      -1.032 -23.324   4.805  1.00  1.90           H  
ATOM   3098  HB  ILE A 197       0.288 -21.860   7.117  1.00  2.84           H  
ATOM   3099 1HG1 ILE A 197       1.092 -22.085   4.222  1.00  2.84           H  
ATOM   3100 2HG1 ILE A 197       0.092 -20.776   4.844  1.00  2.84           H  
ATOM   3101 1HG2 ILE A 197       2.248 -23.283   6.628  1.00  2.84           H  
ATOM   3102 2HG2 ILE A 197       0.865 -24.274   7.143  1.00  2.84           H  
ATOM   3103 3HG2 ILE A 197       1.299 -24.181   5.420  1.00  2.84           H  
ATOM   3104 1HD1 ILE A 197       2.415 -20.125   4.698  1.00  2.84           H  
ATOM   3105 2HD1 ILE A 197       1.868 -20.160   6.392  1.00  2.84           H  
ATOM   3106 3HD1 ILE A 197       2.878 -21.480   5.756  1.00  2.84           H  
ATOM   3107  N   SER A 198      -1.851 -23.570   8.018  1.00  1.96           N  
ATOM   3108  CA  SER A 198      -2.286 -24.510   9.050  1.00  2.58           C  
ATOM   3109  C   SER A 198      -3.657 -25.129   8.771  1.00  2.92           C  
ATOM   3110  O   SER A 198      -3.988 -26.179   9.323  1.00  4.09           O  
ATOM   3111  CB  SER A 198      -2.307 -23.822  10.400  1.00  3.87           C  
ATOM   3112  OG  SER A 198      -3.299 -22.836  10.450  1.00  3.87           O  
ATOM   3113  H   SER A 198      -1.772 -22.592   8.269  1.00  2.35           H  
ATOM   3114  HA  SER A 198      -1.558 -25.321   9.093  1.00  3.10           H  
ATOM   3115 1HB  SER A 198      -2.487 -24.561  11.181  1.00  4.64           H  
ATOM   3116 2HB  SER A 198      -1.335 -23.372  10.594  1.00  4.64           H  
ATOM   3117  HG  SER A 198      -3.040 -22.177   9.800  1.00  4.64           H  
ATOM   3118  N   ASN A 199      -4.435 -24.508   7.886  1.00  2.51           N  
ATOM   3119  CA  ASN A 199      -5.737 -25.032   7.507  1.00  3.07           C  
ATOM   3120  C   ASN A 199      -5.689 -25.893   6.256  1.00  3.25           C  
ATOM   3121  O   ASN A 199      -6.739 -26.259   5.729  1.00  4.40           O  
ATOM   3122  CB  ASN A 199      -6.698 -23.897   7.263  1.00  4.60           C  
ATOM   3123  CG  ASN A 199      -8.133 -24.327   7.255  1.00  4.60           C  
ATOM   3124  OD1 ASN A 199      -8.660 -24.823   8.258  1.00  4.60           O  
ATOM   3125  ND2 ASN A 199      -8.771 -24.160   6.124  1.00  4.60           N  
ATOM   3126  H   ASN A 199      -4.143 -23.628   7.485  1.00  3.01           H  
ATOM   3127  HA  ASN A 199      -6.110 -25.655   8.321  1.00  3.68           H  
ATOM   3128 1HB  ASN A 199      -6.564 -23.148   8.041  1.00  5.53           H  
ATOM   3129 2HB  ASN A 199      -6.468 -23.422   6.309  1.00  5.53           H  
ATOM   3130 1HD2 ASN A 199      -9.731 -24.429   6.041  1.00  5.53           H  
ATOM   3131 2HD2 ASN A 199      -8.291 -23.772   5.331  1.00  5.53           H  
ATOM   3132  N   ASN A 200      -4.483 -26.221   5.778  1.00  3.68           N  
ATOM   3133  CA  ASN A 200      -4.323 -27.014   4.565  1.00  4.84           C  
ATOM   3134  C   ASN A 200      -4.924 -26.288   3.362  1.00  3.36           C  
ATOM   3135  O   ASN A 200      -5.470 -26.918   2.451  1.00  5.30           O  
ATOM   3136  CB  ASN A 200      -4.925 -28.398   4.727  1.00  7.26           C  
ATOM   3137  CG  ASN A 200      -4.234 -29.195   5.796  1.00  7.26           C  
ATOM   3138  OD1 ASN A 200      -3.000 -29.202   5.885  1.00  7.26           O  
ATOM   3139  ND2 ASN A 200      -5.004 -29.867   6.612  1.00  7.26           N  
ATOM   3140  H   ASN A 200      -3.638 -25.903   6.238  1.00  4.42           H  
ATOM   3141  HA  ASN A 200      -3.258 -27.135   4.375  1.00  5.81           H  
ATOM   3142 1HB  ASN A 200      -5.986 -28.333   4.963  1.00  8.71           H  
ATOM   3143 2HB  ASN A 200      -4.839 -28.938   3.784  1.00  8.71           H  
ATOM   3144 1HD2 ASN A 200      -4.600 -30.415   7.346  1.00  8.71           H  
ATOM   3145 2HD2 ASN A 200      -5.997 -29.832   6.504  1.00  8.71           H  
ATOM   3146  N   GLY A 201      -4.798 -24.960   3.359  1.00  2.20           N  
ATOM   3147  CA  GLY A 201      -5.271 -24.134   2.271  1.00  3.11           C  
ATOM   3148  C   GLY A 201      -6.523 -23.316   2.562  1.00  2.08           C  
ATOM   3149  O   GLY A 201      -7.133 -23.412   3.630  1.00  2.90           O  
ATOM   3150  H   GLY A 201      -4.348 -24.492   4.128  1.00  2.64           H  
ATOM   3151 1HA  GLY A 201      -4.471 -23.451   2.003  1.00  3.73           H  
ATOM   3152 2HA  GLY A 201      -5.451 -24.764   1.403  1.00  3.73           H  
ATOM   3153  N   VAL A 202      -6.890 -22.516   1.562  1.00  1.78           N  
ATOM   3154  CA  VAL A 202      -8.057 -21.639   1.602  1.00  1.73           C  
ATOM   3155  C   VAL A 202      -9.018 -21.954   0.447  1.00  1.52           C  
ATOM   3156  O   VAL A 202      -8.598 -22.230  -0.675  1.00  2.29           O  
ATOM   3157  CB  VAL A 202      -7.588 -20.164   1.540  1.00  2.59           C  
ATOM   3158  CG1 VAL A 202      -6.816 -19.924   0.257  1.00  2.59           C  
ATOM   3159  CG2 VAL A 202      -8.770 -19.207   1.633  1.00  2.59           C  
ATOM   3160  H   VAL A 202      -6.291 -22.502   0.744  1.00  2.14           H  
ATOM   3161  HA  VAL A 202      -8.580 -21.800   2.546  1.00  2.08           H  
ATOM   3162  HB  VAL A 202      -6.912 -19.982   2.369  1.00  3.11           H  
ATOM   3163 1HG1 VAL A 202      -6.465 -18.891   0.233  1.00  3.11           H  
ATOM   3164 2HG1 VAL A 202      -5.961 -20.598   0.214  1.00  3.11           H  
ATOM   3165 3HG1 VAL A 202      -7.467 -20.105  -0.598  1.00  3.11           H  
ATOM   3166 1HG2 VAL A 202      -8.409 -18.180   1.602  1.00  3.11           H  
ATOM   3167 2HG2 VAL A 202      -9.446 -19.377   0.797  1.00  3.11           H  
ATOM   3168 3HG2 VAL A 202      -9.302 -19.375   2.569  1.00  3.11           H  
ATOM   3169  N   THR A 203     -10.314 -21.929   0.736  1.00  2.10           N  
ATOM   3170  CA  THR A 203     -11.343 -22.256  -0.245  1.00  3.83           C  
ATOM   3171  C   THR A 203     -11.521 -21.087  -1.195  1.00  2.81           C  
ATOM   3172  O   THR A 203     -11.058 -19.983  -0.905  1.00  3.77           O  
ATOM   3173  CB  THR A 203     -12.694 -22.556   0.447  1.00  5.75           C  
ATOM   3174  OG1 THR A 203     -13.170 -21.370   1.094  1.00  5.75           O  
ATOM   3175  CG2 THR A 203     -12.517 -23.640   1.503  1.00  5.75           C  
ATOM   3176  H   THR A 203     -10.603 -21.682   1.671  1.00  2.52           H  
ATOM   3177  HA  THR A 203     -11.027 -23.128  -0.817  1.00  4.60           H  
ATOM   3178  HB  THR A 203     -13.425 -22.881  -0.292  1.00  6.89           H  
ATOM   3179  HG1 THR A 203     -12.547 -21.114   1.783  1.00  6.89           H  
ATOM   3180 1HG2 THR A 203     -13.468 -23.830   1.993  1.00  6.89           H  
ATOM   3181 2HG2 THR A 203     -12.163 -24.554   1.038  1.00  6.89           H  
ATOM   3182 3HG2 THR A 203     -11.792 -23.309   2.245  1.00  6.89           H  
ATOM   3183  N   THR A 204     -12.184 -21.322  -2.326  1.00  2.99           N  
ATOM   3184  CA  THR A 204     -12.347 -20.246  -3.289  1.00  2.79           C  
ATOM   3185  C   THR A 204     -13.567 -19.414  -2.954  1.00  2.53           C  
ATOM   3186  O   THR A 204     -14.486 -19.897  -2.296  1.00  3.50           O  
ATOM   3187  CB  THR A 204     -12.492 -20.776  -4.726  1.00  4.19           C  
ATOM   3188  OG1 THR A 204     -13.713 -21.514  -4.856  1.00  4.19           O  
ATOM   3189  CG2 THR A 204     -11.326 -21.687  -5.072  1.00  4.19           C  
ATOM   3190  H   THR A 204     -12.555 -22.242  -2.517  1.00  3.59           H  
ATOM   3191  HA  THR A 204     -11.471 -19.614  -3.245  1.00  3.35           H  
ATOM   3192  HB  THR A 204     -12.510 -19.937  -5.421  1.00  5.02           H  
ATOM   3193  HG1 THR A 204     -13.853 -21.731  -5.783  1.00  5.02           H  
ATOM   3194 1HG2 THR A 204     -11.442 -22.051  -6.093  1.00  5.02           H  
ATOM   3195 2HG2 THR A 204     -10.392 -21.134  -4.990  1.00  5.02           H  
ATOM   3196 3HG2 THR A 204     -11.308 -22.533  -4.387  1.00  5.02           H  
ATOM   3197  N   GLU A 205     -13.597 -18.185  -3.456  1.00  2.44           N  
ATOM   3198  CA  GLU A 205     -14.714 -17.278  -3.216  1.00  2.89           C  
ATOM   3199  C   GLU A 205     -16.019 -17.815  -3.773  1.00  2.78           C  
ATOM   3200  O   GLU A 205     -17.088 -17.547  -3.232  1.00  3.63           O  
ATOM   3201  CB  GLU A 205     -14.476 -15.898  -3.794  1.00  4.33           C  
ATOM   3202  CG  GLU A 205     -15.584 -14.961  -3.365  1.00  4.33           C  
ATOM   3203  CD  GLU A 205     -15.459 -13.535  -3.781  1.00  4.33           C  
ATOM   3204  OE1 GLU A 205     -14.692 -13.228  -4.669  1.00  4.33           O  
ATOM   3205  OE2 GLU A 205     -16.136 -12.731  -3.175  1.00  4.33           O  
ATOM   3206  H   GLU A 205     -12.812 -17.873  -4.009  1.00  2.93           H  
ATOM   3207  HA  GLU A 205     -14.834 -17.170  -2.137  1.00  3.47           H  
ATOM   3208 1HB  GLU A 205     -13.522 -15.501  -3.445  1.00  5.20           H  
ATOM   3209 2HB  GLU A 205     -14.449 -15.943  -4.882  1.00  5.20           H  
ATOM   3210 1HG  GLU A 205     -16.521 -15.348  -3.764  1.00  5.20           H  
ATOM   3211 2HG  GLU A 205     -15.645 -14.999  -2.279  1.00  5.20           H  
ATOM   3212  N   GLU A 206     -15.938 -18.569  -4.864  1.00  2.55           N  
ATOM   3213  CA  GLU A 206     -17.115 -19.173  -5.470  1.00  3.21           C  
ATOM   3214  C   GLU A 206     -17.771 -20.166  -4.510  1.00  3.54           C  
ATOM   3215  O   GLU A 206     -18.977 -20.406  -4.586  1.00  5.97           O  
ATOM   3216  CB  GLU A 206     -16.742 -19.870  -6.777  1.00  4.81           C  
ATOM   3217  CG  GLU A 206     -16.334 -18.922  -7.897  1.00  4.81           C  
ATOM   3218  CD  GLU A 206     -15.945 -19.636  -9.163  1.00  4.81           C  
ATOM   3219  OE1 GLU A 206     -15.880 -20.841  -9.148  1.00  4.81           O  
ATOM   3220  OE2 GLU A 206     -15.711 -18.973 -10.146  1.00  4.81           O  
ATOM   3221  H   GLU A 206     -15.035 -18.742  -5.281  1.00  3.06           H  
ATOM   3222  HA  GLU A 206     -17.836 -18.383  -5.687  1.00  3.85           H  
ATOM   3223 1HB  GLU A 206     -15.913 -20.556  -6.599  1.00  5.78           H  
ATOM   3224 2HB  GLU A 206     -17.587 -20.461  -7.130  1.00  5.78           H  
ATOM   3225 1HG  GLU A 206     -17.167 -18.254  -8.114  1.00  5.78           H  
ATOM   3226 2HG  GLU A 206     -15.497 -18.314  -7.558  1.00  5.78           H  
ATOM   3227  N   ASN A 207     -16.972 -20.744  -3.612  1.00  3.06           N  
ATOM   3228  CA  ASN A 207     -17.468 -21.651  -2.601  1.00  3.97           C  
ATOM   3229  C   ASN A 207     -17.902 -20.882  -1.362  1.00  4.07           C  
ATOM   3230  O   ASN A 207     -18.882 -21.244  -0.715  1.00  5.36           O  
ATOM   3231  CB  ASN A 207     -16.413 -22.683  -2.244  1.00  5.96           C  
ATOM   3232  CG  ASN A 207     -16.247 -23.755  -3.282  1.00  5.96           C  
ATOM   3233  OD1 ASN A 207     -17.066 -24.679  -3.349  1.00  5.96           O  
ATOM   3234  ND2 ASN A 207     -15.227 -23.660  -4.092  1.00  5.96           N  
ATOM   3235  H   ASN A 207     -15.988 -20.521  -3.584  1.00  3.67           H  
ATOM   3236  HA  ASN A 207     -18.347 -22.165  -2.993  1.00  4.76           H  
ATOM   3237 1HB  ASN A 207     -15.454 -22.184  -2.107  1.00  7.15           H  
ATOM   3238 2HB  ASN A 207     -16.669 -23.145  -1.299  1.00  7.15           H  
ATOM   3239 1HD2 ASN A 207     -15.089 -24.354  -4.798  1.00  7.15           H  
ATOM   3240 2HD2 ASN A 207     -14.594 -22.889  -4.027  1.00  7.15           H  
ATOM   3241  N   TYR A 208     -17.213 -19.783  -1.064  1.00  3.33           N  
ATOM   3242  CA  TYR A 208     -17.549 -19.009   0.124  1.00  3.84           C  
ATOM   3243  C   TYR A 208     -17.359 -17.501  -0.132  1.00  3.45           C  
ATOM   3244  O   TYR A 208     -16.334 -16.919   0.229  1.00  3.20           O  
ATOM   3245  CB  TYR A 208     -16.695 -19.514   1.286  1.00  5.76           C  
ATOM   3246  CG  TYR A 208     -17.199 -19.147   2.663  1.00  5.76           C  
ATOM   3247  CD1 TYR A 208     -18.553 -19.244   2.944  1.00  5.76           C  
ATOM   3248  CD2 TYR A 208     -16.313 -18.769   3.656  1.00  5.76           C  
ATOM   3249  CE1 TYR A 208     -19.018 -18.952   4.211  1.00  5.76           C  
ATOM   3250  CE2 TYR A 208     -16.776 -18.479   4.925  1.00  5.76           C  
ATOM   3251  CZ  TYR A 208     -18.122 -18.569   5.203  1.00  5.76           C  
ATOM   3252  OH  TYR A 208     -18.590 -18.292   6.467  1.00  5.76           O  
ATOM   3253  H   TYR A 208     -16.414 -19.519  -1.627  1.00  4.00           H  
ATOM   3254  HA  TYR A 208     -18.593 -19.187   0.376  1.00  4.61           H  
ATOM   3255 1HB  TYR A 208     -16.626 -20.599   1.229  1.00  6.91           H  
ATOM   3256 2HB  TYR A 208     -15.684 -19.127   1.184  1.00  6.91           H  
ATOM   3257  HD1 TYR A 208     -19.251 -19.555   2.166  1.00  6.91           H  
ATOM   3258  HD2 TYR A 208     -15.250 -18.708   3.434  1.00  6.91           H  
ATOM   3259  HE1 TYR A 208     -20.082 -19.029   4.432  1.00  6.91           H  
ATOM   3260  HE2 TYR A 208     -16.079 -18.184   5.710  1.00  6.91           H  
ATOM   3261  HH  TYR A 208     -17.981 -17.691   6.916  1.00  6.91           H  
ATOM   3262  N   PRO A 209     -18.356 -16.865  -0.773  1.00  3.62           N  
ATOM   3263  CA  PRO A 209     -18.450 -15.465  -1.201  1.00  3.68           C  
ATOM   3264  C   PRO A 209     -18.194 -14.470  -0.085  1.00  3.43           C  
ATOM   3265  O   PRO A 209     -18.599 -14.697   1.057  1.00  3.42           O  
ATOM   3266  CB  PRO A 209     -19.894 -15.340  -1.694  1.00  5.52           C  
ATOM   3267  CG  PRO A 209     -20.267 -16.714  -2.112  1.00  5.52           C  
ATOM   3268  CD  PRO A 209     -19.596 -17.599  -1.106  1.00  5.52           C  
ATOM   3269  HA  PRO A 209     -17.760 -15.297  -2.030  1.00  4.42           H  
ATOM   3270 1HB  PRO A 209     -20.535 -14.954  -0.886  1.00  6.62           H  
ATOM   3271 2HB  PRO A 209     -19.948 -14.615  -2.518  1.00  6.62           H  
ATOM   3272 1HG  PRO A 209     -21.361 -16.830  -2.116  1.00  6.62           H  
ATOM   3273 2HG  PRO A 209     -19.920 -16.904  -3.138  1.00  6.62           H  
ATOM   3274 1HD  PRO A 209     -20.221 -17.718  -0.209  1.00  6.62           H  
ATOM   3275 2HD  PRO A 209     -19.370 -18.561  -1.577  1.00  6.62           H  
ATOM   3276  N   TYR A 210     -17.547 -13.351  -0.416  1.00  3.37           N  
ATOM   3277  CA  TYR A 210     -17.300 -12.325   0.591  1.00  3.23           C  
ATOM   3278  C   TYR A 210     -18.627 -11.765   1.100  1.00  3.48           C  
ATOM   3279  O   TYR A 210     -19.472 -11.339   0.311  1.00  3.76           O  
ATOM   3280  CB  TYR A 210     -16.418 -11.219   0.024  1.00  4.84           C  
ATOM   3281  CG  TYR A 210     -16.092 -10.155   1.037  1.00  4.84           C  
ATOM   3282  CD1 TYR A 210     -15.214 -10.446   2.067  1.00  4.84           C  
ATOM   3283  CD2 TYR A 210     -16.665  -8.897   0.937  1.00  4.84           C  
ATOM   3284  CE1 TYR A 210     -14.914  -9.482   3.000  1.00  4.84           C  
ATOM   3285  CE2 TYR A 210     -16.360  -7.932   1.871  1.00  4.84           C  
ATOM   3286  CZ  TYR A 210     -15.490  -8.224   2.902  1.00  4.84           C  
ATOM   3287  OH  TYR A 210     -15.192  -7.266   3.841  1.00  4.84           O  
ATOM   3288  H   TYR A 210     -17.212 -13.206  -1.371  1.00  4.04           H  
ATOM   3289  HA  TYR A 210     -16.788 -12.778   1.431  1.00  3.88           H  
ATOM   3290 1HB  TYR A 210     -15.482 -11.645  -0.341  1.00  5.81           H  
ATOM   3291 2HB  TYR A 210     -16.916 -10.748  -0.823  1.00  5.81           H  
ATOM   3292  HD1 TYR A 210     -14.765 -11.437   2.139  1.00  5.81           H  
ATOM   3293  HD2 TYR A 210     -17.354  -8.672   0.122  1.00  5.81           H  
ATOM   3294  HE1 TYR A 210     -14.225  -9.706   3.808  1.00  5.81           H  
ATOM   3295  HE2 TYR A 210     -16.809  -6.942   1.798  1.00  5.81           H  
ATOM   3296  HH  TYR A 210     -15.583  -6.425   3.581  1.00  5.81           H  
ATOM   3297  N   LEU A 211     -18.814 -11.779   2.421  1.00  3.54           N  
ATOM   3298  CA  LEU A 211     -20.077 -11.346   3.014  1.00  3.95           C  
ATOM   3299  C   LEU A 211     -20.034  -9.968   3.676  1.00  4.03           C  
ATOM   3300  O   LEU A 211     -21.083  -9.398   3.968  1.00  5.65           O  
ATOM   3301  CB  LEU A 211     -20.522 -12.374   4.056  1.00  5.93           C  
ATOM   3302  CG  LEU A 211     -20.729 -13.799   3.536  1.00  5.93           C  
ATOM   3303  CD1 LEU A 211     -21.087 -14.716   4.695  1.00  5.93           C  
ATOM   3304  CD2 LEU A 211     -21.819 -13.795   2.478  1.00  5.93           C  
ATOM   3305  H   LEU A 211     -18.081 -12.121   3.033  1.00  4.25           H  
ATOM   3306  HA  LEU A 211     -20.824 -11.312   2.222  1.00  4.74           H  
ATOM   3307 1HB  LEU A 211     -19.795 -12.405   4.864  1.00  7.11           H  
ATOM   3308 2HB  LEU A 211     -21.470 -12.047   4.465  1.00  7.11           H  
ATOM   3309  HG  LEU A 211     -19.801 -14.161   3.098  1.00  7.11           H  
ATOM   3310 1HD1 LEU A 211     -21.220 -15.733   4.325  1.00  7.11           H  
ATOM   3311 2HD1 LEU A 211     -20.284 -14.702   5.432  1.00  7.11           H  
ATOM   3312 3HD1 LEU A 211     -22.011 -14.374   5.158  1.00  7.11           H  
ATOM   3313 1HD2 LEU A 211     -21.962 -14.807   2.100  1.00  7.11           H  
ATOM   3314 2HD2 LEU A 211     -22.750 -13.436   2.917  1.00  7.11           H  
ATOM   3315 3HD2 LEU A 211     -21.527 -13.138   1.659  1.00  7.11           H  
ATOM   3316  N   ALA A 212     -18.832  -9.434   3.900  1.00  3.53           N  
ATOM   3317  CA  ALA A 212     -18.631  -8.130   4.559  1.00  4.43           C  
ATOM   3318  C   ALA A 212     -19.077  -8.107   6.026  1.00  3.87           C  
ATOM   3319  O   ALA A 212     -19.477  -7.064   6.545  1.00  5.29           O  
ATOM   3320  CB  ALA A 212     -19.358  -7.029   3.798  1.00  6.64           C  
ATOM   3321  H   ALA A 212     -18.011  -9.951   3.618  1.00  4.24           H  
ATOM   3322  HA  ALA A 212     -17.566  -7.915   4.543  1.00  5.32           H  
ATOM   3323 1HB  ALA A 212     -19.149  -6.071   4.274  1.00  7.97           H  
ATOM   3324 2HB  ALA A 212     -19.004  -7.007   2.768  1.00  7.97           H  
ATOM   3325 3HB  ALA A 212     -20.430  -7.200   3.806  1.00  7.97           H  
ATOM   3326  N   TYR A 213     -18.972  -9.250   6.695  1.00  3.02           N  
ATOM   3327  CA  TYR A 213     -19.245  -9.367   8.124  1.00  3.33           C  
ATOM   3328  C   TYR A 213     -18.678 -10.686   8.616  1.00  3.66           C  
ATOM   3329  O   TYR A 213     -18.371 -11.557   7.805  1.00  4.70           O  
ATOM   3330  CB  TYR A 213     -20.742  -9.261   8.448  1.00  5.00           C  
ATOM   3331  CG  TYR A 213     -21.643 -10.301   7.813  1.00  5.00           C  
ATOM   3332  CD1 TYR A 213     -21.792 -11.547   8.400  1.00  5.00           C  
ATOM   3333  CD2 TYR A 213     -22.364  -9.990   6.673  1.00  5.00           C  
ATOM   3334  CE1 TYR A 213     -22.640 -12.484   7.842  1.00  5.00           C  
ATOM   3335  CE2 TYR A 213     -23.219 -10.921   6.116  1.00  5.00           C  
ATOM   3336  CZ  TYR A 213     -23.357 -12.166   6.695  1.00  5.00           C  
ATOM   3337  OH  TYR A 213     -24.210 -13.094   6.142  1.00  5.00           O  
ATOM   3338  H   TYR A 213     -18.661 -10.072   6.200  1.00  3.62           H  
ATOM   3339  HA  TYR A 213     -18.725  -8.565   8.648  1.00  4.00           H  
ATOM   3340 1HB  TYR A 213     -20.875  -9.323   9.530  1.00  5.99           H  
ATOM   3341 2HB  TYR A 213     -21.101  -8.280   8.141  1.00  5.99           H  
ATOM   3342  HD1 TYR A 213     -21.239 -11.787   9.305  1.00  5.99           H  
ATOM   3343  HD2 TYR A 213     -22.260  -9.005   6.216  1.00  5.99           H  
ATOM   3344  HE1 TYR A 213     -22.752 -13.463   8.306  1.00  5.99           H  
ATOM   3345  HE2 TYR A 213     -23.786 -10.672   5.218  1.00  5.99           H  
ATOM   3346  HH  TYR A 213     -24.175 -13.905   6.655  1.00  5.99           H  
ATOM   3347  N   GLN A 214     -18.545 -10.841   9.929  1.00  4.77           N  
ATOM   3348  CA  GLN A 214     -18.018 -12.084  10.481  1.00  6.48           C  
ATOM   3349  C   GLN A 214     -19.119 -13.114  10.714  1.00  5.75           C  
ATOM   3350  O   GLN A 214     -20.172 -12.802  11.272  1.00  6.94           O  
ATOM   3351  CB  GLN A 214     -17.273 -11.833  11.788  1.00  9.72           C  
ATOM   3352  CG  GLN A 214     -16.597 -13.073  12.351  1.00  9.72           C  
ATOM   3353  CD  GLN A 214     -15.796 -12.780  13.603  1.00  9.72           C  
ATOM   3354  OE1 GLN A 214     -16.114 -11.854  14.355  1.00  9.72           O  
ATOM   3355  NE2 GLN A 214     -14.750 -13.564  13.833  1.00  9.72           N  
ATOM   3356  H   GLN A 214     -18.811 -10.091  10.554  1.00  5.72           H  
ATOM   3357  HA  GLN A 214     -17.314 -12.507   9.764  1.00  7.78           H  
ATOM   3358 1HB  GLN A 214     -16.516 -11.071  11.637  1.00 11.66           H  
ATOM   3359 2HB  GLN A 214     -17.969 -11.459  12.539  1.00 11.66           H  
ATOM   3360 1HG  GLN A 214     -17.361 -13.809  12.602  1.00 11.66           H  
ATOM   3361 2HG  GLN A 214     -15.921 -13.479  11.598  1.00 11.66           H  
ATOM   3362 1HE2 GLN A 214     -14.181 -13.417  14.644  1.00 11.66           H  
ATOM   3363 2HE2 GLN A 214     -14.528 -14.302  13.194  1.00 11.66           H  
ATOM   3364  N   GLY A 215     -18.855 -14.340  10.289  1.00  7.37           N  
ATOM   3365  CA  GLY A 215     -19.777 -15.461  10.437  1.00  8.65           C  
ATOM   3366  C   GLY A 215     -19.117 -16.586  11.234  1.00  9.48           C  
ATOM   3367  O   GLY A 215     -18.500 -16.338  12.271  1.00 10.99           O  
ATOM   3368  H   GLY A 215     -17.965 -14.510   9.843  1.00  8.84           H  
ATOM   3369 1HA  GLY A 215     -20.684 -15.129  10.942  1.00 10.38           H  
ATOM   3370 2HA  GLY A 215     -20.066 -15.826   9.452  1.00 10.38           H  
ATOM   3371  N   THR A 216     -19.260 -17.825  10.753  1.00 12.60           N  
ATOM   3372  CA  THR A 216     -18.680 -18.982  11.437  1.00 15.33           C  
ATOM   3373  C   THR A 216     -17.812 -19.826  10.504  1.00 12.15           C  
ATOM   3374  O   THR A 216     -17.822 -19.648   9.283  1.00 14.49           O  
ATOM   3375  CB  THR A 216     -19.778 -19.883  12.048  1.00 23.00           C  
ATOM   3376  OG1 THR A 216     -20.575 -20.446  10.998  1.00 23.00           O  
ATOM   3377  CG2 THR A 216     -20.672 -19.091  12.989  1.00 23.00           C  
ATOM   3378  H   THR A 216     -19.778 -17.965   9.897  1.00 15.12           H  
ATOM   3379  HA  THR A 216     -18.046 -18.621  12.247  1.00 18.40           H  
ATOM   3380  HB  THR A 216     -19.308 -20.692  12.606  1.00 27.59           H  
ATOM   3381  HG1 THR A 216     -20.030 -21.028  10.461  1.00 27.59           H  
ATOM   3382 1HG2 THR A 216     -21.431 -19.751  13.409  1.00 27.59           H  
ATOM   3383 2HG2 THR A 216     -20.070 -18.671  13.795  1.00 27.59           H  
ATOM   3384 3HG2 THR A 216     -21.158 -18.285  12.442  1.00 27.59           H  
ATOM   3385  N   CYS A 217     -17.056 -20.750  11.092  1.00  9.92           N  
ATOM   3386  CA  CYS A 217     -16.143 -21.599  10.336  1.00  9.36           C  
ATOM   3387  C   CYS A 217     -16.860 -22.603   9.448  1.00  9.10           C  
ATOM   3388  O   CYS A 217     -17.101 -23.744   9.845  1.00 12.60           O  
ATOM   3389  CB  CYS A 217     -15.222 -22.361  11.288  1.00 14.04           C  
ATOM   3390  SG  CYS A 217     -14.042 -23.457  10.461  1.00 14.04           S  
ATOM   3391  H   CYS A 217     -17.103 -20.854  12.096  1.00 11.90           H  
ATOM   3392  HA  CYS A 217     -15.530 -20.957   9.704  1.00 11.23           H  
ATOM   3393 1HB  CYS A 217     -14.655 -21.649  11.889  1.00 16.85           H  
ATOM   3394 2HB  CYS A 217     -15.820 -22.963  11.971  1.00 16.85           H  
ATOM   3395  HG  CYS A 217     -13.433 -23.863  11.571  1.00 16.85           H  
ATOM   3396  N   ASN A 218     -17.153 -22.181   8.224  1.00  8.53           N  
ATOM   3397  CA  ASN A 218     -17.812 -23.033   7.241  1.00  9.53           C  
ATOM   3398  C   ASN A 218     -16.833 -23.651   6.240  1.00  9.73           C  
ATOM   3399  O   ASN A 218     -17.254 -24.323   5.300  1.00  9.84           O  
ATOM   3400  CB  ASN A 218     -18.876 -22.237   6.508  1.00 14.29           C  
ATOM   3401  CG  ASN A 218     -20.040 -21.881   7.394  1.00 14.29           C  
ATOM   3402  OD1 ASN A 218     -20.711 -22.772   7.928  1.00 14.29           O  
ATOM   3403  ND2 ASN A 218     -20.294 -20.607   7.569  1.00 14.29           N  
ATOM   3404  H   ASN A 218     -16.950 -21.214   8.000  1.00 10.24           H  
ATOM   3405  HA  ASN A 218     -18.295 -23.856   7.770  1.00 11.44           H  
ATOM   3406 1HB  ASN A 218     -18.438 -21.319   6.117  1.00 17.15           H  
ATOM   3407 2HB  ASN A 218     -19.244 -22.813   5.659  1.00 17.15           H  
ATOM   3408 1HD2 ASN A 218     -21.057 -20.326   8.152  1.00 17.15           H  
ATOM   3409 2HD2 ASN A 218     -19.723 -19.909   7.131  1.00 17.15           H  
ATOM   3410  N   ALA A 219     -15.531 -23.453   6.465  1.00 11.04           N  
ATOM   3411  CA  ALA A 219     -14.478 -23.921   5.563  1.00 12.64           C  
ATOM   3412  C   ALA A 219     -14.509 -25.425   5.322  1.00 10.38           C  
ATOM   3413  O   ALA A 219     -14.239 -25.888   4.212  1.00 10.42           O  
ATOM   3414  CB  ALA A 219     -13.124 -23.542   6.129  1.00 18.96           C  
ATOM   3415  H   ALA A 219     -15.249 -22.925   7.278  1.00 13.25           H  
ATOM   3416  HA  ALA A 219     -14.615 -23.423   4.604  1.00 15.17           H  
ATOM   3417 1HB  ALA A 219     -12.339 -23.850   5.438  1.00 22.75           H  
ATOM   3418 2HB  ALA A 219     -13.079 -22.465   6.271  1.00 22.75           H  
ATOM   3419 3HB  ALA A 219     -12.978 -24.038   7.088  1.00 22.75           H  
ATOM   3420  N   ASN A 220     -14.854 -26.184   6.358  1.00  9.63           N  
ATOM   3421  CA  ASN A 220     -14.875 -27.638   6.287  1.00  9.54           C  
ATOM   3422  C   ASN A 220     -16.002 -28.202   5.424  1.00  8.34           C  
ATOM   3423  O   ASN A 220     -16.030 -29.405   5.157  1.00  8.97           O  
ATOM   3424  CB  ASN A 220     -14.952 -28.211   7.685  1.00 14.31           C  
ATOM   3425  CG  ASN A 220     -13.664 -28.037   8.436  1.00 14.31           C  
ATOM   3426  OD1 ASN A 220     -12.588 -27.951   7.833  1.00 14.31           O  
ATOM   3427  ND2 ASN A 220     -13.750 -27.979   9.740  1.00 14.31           N  
ATOM   3428  H   ASN A 220     -15.084 -25.741   7.236  1.00 11.56           H  
ATOM   3429  HA  ASN A 220     -13.937 -27.965   5.834  1.00 11.45           H  
ATOM   3430 1HB  ASN A 220     -15.754 -27.720   8.238  1.00 17.17           H  
ATOM   3431 2HB  ASN A 220     -15.190 -29.273   7.632  1.00 17.17           H  
ATOM   3432 1HD2 ASN A 220     -12.923 -27.862  10.291  1.00 17.17           H  
ATOM   3433 2HD2 ASN A 220     -14.642 -28.050  10.186  1.00 17.17           H  
ATOM   3434  N   SER A 221     -16.930 -27.351   4.981  1.00  8.24           N  
ATOM   3435  CA  SER A 221     -18.009 -27.803   4.126  1.00  9.11           C  
ATOM   3436  C   SER A 221     -17.640 -27.710   2.646  1.00 10.17           C  
ATOM   3437  O   SER A 221     -18.443 -28.083   1.789  1.00 13.22           O  
ATOM   3438  CB  SER A 221     -19.264 -26.994   4.389  1.00 13.66           C  
ATOM   3439  OG  SER A 221     -19.106 -25.661   3.990  1.00 13.66           O  
ATOM   3440  H   SER A 221     -16.896 -26.368   5.218  1.00  9.89           H  
ATOM   3441  HA  SER A 221     -18.216 -28.848   4.358  1.00 10.93           H  
ATOM   3442 1HB  SER A 221     -20.102 -27.439   3.853  1.00 16.40           H  
ATOM   3443 2HB  SER A 221     -19.500 -27.030   5.452  1.00 16.40           H  
ATOM   3444  HG  SER A 221     -18.341 -25.326   4.468  1.00 16.40           H  
ATOM   3445  N   PHE A 222     -16.441 -27.207   2.332  1.00 10.54           N  
ATOM   3446  CA  PHE A 222     -16.075 -27.046   0.932  1.00 12.52           C  
ATOM   3447  C   PHE A 222     -14.996 -28.060   0.522  1.00 12.26           C  
ATOM   3448  O   PHE A 222     -14.220 -28.509   1.366  1.00 27.60           O  
ATOM   3449  CB  PHE A 222     -15.609 -25.623   0.712  1.00 18.78           C  
ATOM   3450  CG  PHE A 222     -16.679 -24.654   1.116  1.00 18.78           C  
ATOM   3451  CD1 PHE A 222     -16.461 -23.765   2.155  1.00 18.78           C  
ATOM   3452  CD2 PHE A 222     -17.924 -24.673   0.509  1.00 18.78           C  
ATOM   3453  CE1 PHE A 222     -17.452 -22.900   2.568  1.00 18.78           C  
ATOM   3454  CE2 PHE A 222     -18.920 -23.813   0.924  1.00 18.78           C  
ATOM   3455  CZ  PHE A 222     -18.682 -22.923   1.954  1.00 18.78           C  
ATOM   3456  H   PHE A 222     -15.785 -26.911   3.047  1.00 12.65           H  
ATOM   3457  HA  PHE A 222     -16.970 -27.209   0.334  1.00 15.02           H  
ATOM   3458 1HB  PHE A 222     -14.721 -25.431   1.308  1.00 22.54           H  
ATOM   3459 2HB  PHE A 222     -15.363 -25.459  -0.335  1.00 22.54           H  
ATOM   3460  HD1 PHE A 222     -15.492 -23.755   2.650  1.00 22.54           H  
ATOM   3461  HD2 PHE A 222     -18.115 -25.381  -0.298  1.00 22.54           H  
ATOM   3462  HE1 PHE A 222     -17.263 -22.204   3.385  1.00 22.54           H  
ATOM   3463  HE2 PHE A 222     -19.896 -23.835   0.441  1.00 22.54           H  
ATOM   3464  HZ  PHE A 222     -19.469 -22.244   2.280  1.00 22.54           H  
ATOM   3465  N   PRO A 223     -14.940 -28.425  -0.768  1.00 19.64           N  
ATOM   3466  CA  PRO A 223     -14.047 -29.436  -1.347  1.00 27.34           C  
ATOM   3467  C   PRO A 223     -12.704 -28.905  -1.845  1.00 22.25           C  
ATOM   3468  O   PRO A 223     -11.733 -29.657  -1.931  1.00 45.31           O  
ATOM   3469  CB  PRO A 223     -14.869 -29.995  -2.513  1.00 41.01           C  
ATOM   3470  CG  PRO A 223     -15.761 -28.876  -2.914  1.00 41.01           C  
ATOM   3471  CD  PRO A 223     -16.133 -28.225  -1.613  1.00 41.01           C  
ATOM   3472  HA  PRO A 223     -13.878 -30.222  -0.594  1.00 32.81           H  
ATOM   3473 1HB  PRO A 223     -14.198 -30.314  -3.324  1.00 49.21           H  
ATOM   3474 2HB  PRO A 223     -15.424 -30.887  -2.187  1.00 49.21           H  
ATOM   3475 1HG  PRO A 223     -15.233 -28.193  -3.596  1.00 49.21           H  
ATOM   3476 2HG  PRO A 223     -16.634 -29.261  -3.461  1.00 49.21           H  
ATOM   3477 1HD  PRO A 223     -16.318 -27.151  -1.763  1.00 49.21           H  
ATOM   3478 2HD  PRO A 223     -17.001 -28.732  -1.165  1.00 49.21           H  
ATOM   3479  N   ASN A 224     -12.645 -27.622  -2.179  1.00 22.23           N  
ATOM   3480  CA  ASN A 224     -11.405 -27.038  -2.678  1.00 28.09           C  
ATOM   3481  C   ASN A 224     -10.643 -26.378  -1.546  1.00 11.23           C  
ATOM   3482  O   ASN A 224     -11.247 -25.968  -0.558  1.00 31.69           O  
ATOM   3483  CB  ASN A 224     -11.688 -26.054  -3.792  1.00 42.13           C  
ATOM   3484  CG  ASN A 224     -12.269 -26.727  -5.005  1.00 42.13           C  
ATOM   3485  OD1 ASN A 224     -11.966 -27.889  -5.298  1.00 42.13           O  
ATOM   3486  ND2 ASN A 224     -13.097 -26.015  -5.724  1.00 42.13           N  
ATOM   3487  H   ASN A 224     -13.468 -27.044  -2.091  1.00 26.68           H  
ATOM   3488  HA  ASN A 224     -10.774 -27.836  -3.073  1.00 33.71           H  
ATOM   3489 1HB  ASN A 224     -12.387 -25.294  -3.441  1.00 50.56           H  
ATOM   3490 2HB  ASN A 224     -10.766 -25.547  -4.077  1.00 50.56           H  
ATOM   3491 1HD2 ASN A 224     -13.513 -26.408  -6.545  1.00 50.56           H  
ATOM   3492 2HD2 ASN A 224     -13.310 -25.077  -5.455  1.00 50.56           H  
ATOM   3493  N   SER A 225      -9.321 -26.277  -1.678  1.00  9.23           N  
ATOM   3494  CA  SER A 225      -8.511 -25.662  -0.633  1.00 15.08           C  
ATOM   3495  C   SER A 225      -7.095 -25.452  -1.145  1.00  9.91           C  
ATOM   3496  O   SER A 225      -6.337 -26.406  -1.276  1.00 14.89           O  
ATOM   3497  CB  SER A 225      -8.512 -26.549   0.603  1.00 22.62           C  
ATOM   3498  OG  SER A 225      -7.752 -25.997   1.636  1.00 22.62           O  
ATOM   3499  H   SER A 225      -8.860 -26.615  -2.518  1.00 11.08           H  
ATOM   3500  HA  SER A 225      -8.939 -24.695  -0.379  1.00 18.10           H  
ATOM   3501 1HB  SER A 225      -9.535 -26.683   0.950  1.00 27.14           H  
ATOM   3502 2HB  SER A 225      -8.127 -27.536   0.350  1.00 27.14           H  
ATOM   3503  HG  SER A 225      -6.868 -26.374   1.575  1.00 27.14           H  
ATOM   3504  N   ALA A 226      -6.755 -24.194  -1.421  1.00  9.51           N  
ATOM   3505  CA  ALA A 226      -5.475 -23.788  -1.996  1.00  6.55           C  
ATOM   3506  C   ALA A 226      -4.387 -23.665  -0.940  1.00  3.56           C  
ATOM   3507  O   ALA A 226      -4.357 -22.686  -0.197  1.00  4.66           O  
ATOM   3508  CB  ALA A 226      -5.652 -22.472  -2.730  1.00  9.82           C  
ATOM   3509  H   ALA A 226      -7.432 -23.474  -1.242  1.00 11.41           H  
ATOM   3510  HA  ALA A 226      -5.170 -24.549  -2.711  1.00  7.86           H  
ATOM   3511 1HB  ALA A 226      -4.714 -22.194  -3.194  1.00 11.79           H  
ATOM   3512 2HB  ALA A 226      -6.415 -22.590  -3.500  1.00 11.79           H  
ATOM   3513 3HB  ALA A 226      -5.960 -21.699  -2.030  1.00 11.79           H  
ATOM   3514  N   TYR A 227      -3.545 -24.695  -0.847  1.00  6.08           N  
ATOM   3515  CA  TYR A 227      -2.460 -24.805   0.136  1.00  6.16           C  
ATOM   3516  C   TYR A 227      -1.223 -23.964  -0.172  1.00  4.52           C  
ATOM   3517  O   TYR A 227      -0.791 -23.858  -1.323  1.00 11.26           O  
ATOM   3518  CB  TYR A 227      -2.063 -26.273   0.310  1.00  9.24           C  
ATOM   3519  CG  TYR A 227      -0.944 -26.519   1.305  1.00  9.24           C  
ATOM   3520  CD1 TYR A 227      -1.165 -26.335   2.662  1.00  9.24           C  
ATOM   3521  CD2 TYR A 227       0.301 -26.949   0.864  1.00  9.24           C  
ATOM   3522  CE1 TYR A 227      -0.155 -26.580   3.573  1.00  9.24           C  
ATOM   3523  CE2 TYR A 227       1.311 -27.192   1.775  1.00  9.24           C  
ATOM   3524  CZ  TYR A 227       1.088 -27.012   3.124  1.00  9.24           C  
ATOM   3525  OH  TYR A 227       2.096 -27.263   4.028  1.00  9.24           O  
ATOM   3526  H   TYR A 227      -3.662 -25.444  -1.515  1.00  7.30           H  
ATOM   3527  HA  TYR A 227      -2.842 -24.456   1.092  1.00  7.39           H  
ATOM   3528 1HB  TYR A 227      -2.935 -26.840   0.639  1.00 11.09           H  
ATOM   3529 2HB  TYR A 227      -1.757 -26.685  -0.646  1.00 11.09           H  
ATOM   3530  HD1 TYR A 227      -2.137 -25.997   3.008  1.00 11.09           H  
ATOM   3531  HD2 TYR A 227       0.480 -27.098  -0.199  1.00 11.09           H  
ATOM   3532  HE1 TYR A 227      -0.334 -26.435   4.638  1.00 11.09           H  
ATOM   3533  HE2 TYR A 227       2.286 -27.530   1.429  1.00 11.09           H  
ATOM   3534  HH  TYR A 227       1.751 -27.178   4.920  1.00 11.09           H  
ATOM   3535  N   ILE A 228      -0.684 -23.347   0.879  1.00  3.42           N  
ATOM   3536  CA  ILE A 228       0.535 -22.541   0.836  1.00  3.14           C  
ATOM   3537  C   ILE A 228       1.595 -23.260   1.667  1.00  3.14           C  
ATOM   3538  O   ILE A 228       1.273 -23.815   2.715  1.00  3.38           O  
ATOM   3539  CB  ILE A 228       0.316 -21.112   1.371  1.00  4.71           C  
ATOM   3540  CG1 ILE A 228      -0.712 -20.366   0.539  1.00  4.71           C  
ATOM   3541  CG2 ILE A 228       1.611 -20.337   1.363  1.00  4.71           C  
ATOM   3542  CD1 ILE A 228      -1.063 -19.033   1.143  1.00  4.71           C  
ATOM   3543  H   ILE A 228      -1.132 -23.470   1.776  1.00  4.10           H  
ATOM   3544  HA  ILE A 228       0.883 -22.479  -0.190  1.00  3.77           H  
ATOM   3545  HB  ILE A 228      -0.066 -21.165   2.389  1.00  5.65           H  
ATOM   3546 1HG1 ILE A 228      -0.328 -20.207  -0.468  1.00  5.65           H  
ATOM   3547 2HG1 ILE A 228      -1.621 -20.964   0.470  1.00  5.65           H  
ATOM   3548 1HG2 ILE A 228       1.439 -19.336   1.757  1.00  5.65           H  
ATOM   3549 2HG2 ILE A 228       2.337 -20.850   1.987  1.00  5.65           H  
ATOM   3550 3HG2 ILE A 228       1.988 -20.267   0.343  1.00  5.65           H  
ATOM   3551 1HD1 ILE A 228      -1.809 -18.545   0.524  1.00  5.65           H  
ATOM   3552 2HD1 ILE A 228      -1.462 -19.178   2.146  1.00  5.65           H  
ATOM   3553 3HD1 ILE A 228      -0.171 -18.412   1.199  1.00  5.65           H  
ATOM   3554  N   THR A 229       2.838 -23.326   1.185  1.00  4.98           N  
ATOM   3555  CA  THR A 229       3.847 -24.104   1.904  1.00  6.92           C  
ATOM   3556  C   THR A 229       4.553 -23.307   3.005  1.00  4.96           C  
ATOM   3557  O   THR A 229       5.002 -23.882   3.997  1.00  8.11           O  
ATOM   3558  CB  THR A 229       4.914 -24.630   0.930  1.00 10.38           C  
ATOM   3559  OG1 THR A 229       5.598 -23.519   0.343  1.00 10.38           O  
ATOM   3560  CG2 THR A 229       4.262 -25.454  -0.173  1.00 10.38           C  
ATOM   3561  H   THR A 229       3.098 -22.831   0.339  1.00  5.98           H  
ATOM   3562  HA  THR A 229       3.354 -24.956   2.371  1.00  8.30           H  
ATOM   3563  HB  THR A 229       5.631 -25.249   1.469  1.00 12.46           H  
ATOM   3564  HG1 THR A 229       4.958 -22.848   0.088  1.00 12.46           H  
ATOM   3565 1HG2 THR A 229       5.028 -25.815  -0.859  1.00 12.46           H  
ATOM   3566 2HG2 THR A 229       3.742 -26.303   0.266  1.00 12.46           H  
ATOM   3567 3HG2 THR A 229       3.550 -24.835  -0.718  1.00 12.46           H  
ATOM   3568  N   GLY A 230       4.619 -21.988   2.853  1.00  4.04           N  
ATOM   3569  CA  GLY A 230       5.247 -21.144   3.867  1.00  3.06           C  
ATOM   3570  C   GLY A 230       4.992 -19.675   3.578  1.00  2.44           C  
ATOM   3571  O   GLY A 230       4.053 -19.332   2.866  1.00  2.98           O  
ATOM   3572  H   GLY A 230       4.267 -21.564   2.005  1.00  4.85           H  
ATOM   3573 1HA  GLY A 230       4.862 -21.404   4.852  1.00  3.67           H  
ATOM   3574 2HA  GLY A 230       6.319 -21.334   3.881  1.00  3.67           H  
ATOM   3575  N   TYR A 231       5.803 -18.808   4.156  1.00  2.38           N  
ATOM   3576  CA  TYR A 231       5.683 -17.377   3.921  1.00  2.87           C  
ATOM   3577  C   TYR A 231       6.983 -16.688   4.320  1.00  2.58           C  
ATOM   3578  O   TYR A 231       7.824 -17.298   4.979  1.00  3.43           O  
ATOM   3579  CB  TYR A 231       4.480 -16.792   4.665  1.00  4.30           C  
ATOM   3580  CG  TYR A 231       4.534 -16.816   6.157  1.00  4.30           C  
ATOM   3581  CD1 TYR A 231       5.112 -15.759   6.835  1.00  4.30           C  
ATOM   3582  CD2 TYR A 231       3.960 -17.857   6.848  1.00  4.30           C  
ATOM   3583  CE1 TYR A 231       5.105 -15.748   8.209  1.00  4.30           C  
ATOM   3584  CE2 TYR A 231       3.948 -17.847   8.220  1.00  4.30           C  
ATOM   3585  CZ  TYR A 231       4.513 -16.792   8.903  1.00  4.30           C  
ATOM   3586  OH  TYR A 231       4.458 -16.757  10.278  1.00  4.30           O  
ATOM   3587  H   TYR A 231       6.539 -19.151   4.750  1.00  2.86           H  
ATOM   3588  HA  TYR A 231       5.539 -17.208   2.853  1.00  3.44           H  
ATOM   3589 1HB  TYR A 231       4.328 -15.761   4.379  1.00  5.17           H  
ATOM   3590 2HB  TYR A 231       3.585 -17.333   4.361  1.00  5.17           H  
ATOM   3591  HD1 TYR A 231       5.556 -14.930   6.282  1.00  5.17           H  
ATOM   3592  HD2 TYR A 231       3.501 -18.673   6.305  1.00  5.17           H  
ATOM   3593  HE1 TYR A 231       5.546 -14.911   8.748  1.00  5.17           H  
ATOM   3594  HE2 TYR A 231       3.478 -18.664   8.766  1.00  5.17           H  
ATOM   3595  HH  TYR A 231       3.659 -17.220  10.564  1.00  5.17           H  
ATOM   3596  N   SER A 232       7.149 -15.430   3.927  1.00  2.86           N  
ATOM   3597  CA  SER A 232       8.393 -14.741   4.214  1.00  4.72           C  
ATOM   3598  C   SER A 232       8.214 -13.280   4.592  1.00  3.62           C  
ATOM   3599  O   SER A 232       7.139 -12.691   4.442  1.00  2.73           O  
ATOM   3600  CB  SER A 232       9.312 -14.813   3.003  1.00  7.08           C  
ATOM   3601  OG  SER A 232       8.827 -14.036   1.948  1.00  7.08           O  
ATOM   3602  H   SER A 232       6.416 -14.967   3.414  1.00  3.43           H  
ATOM   3603  HA  SER A 232       8.867 -15.248   5.051  1.00  5.66           H  
ATOM   3604 1HB  SER A 232      10.312 -14.476   3.271  1.00  8.50           H  
ATOM   3605 2HB  SER A 232       9.391 -15.846   2.675  1.00  8.50           H  
ATOM   3606  HG  SER A 232       8.829 -13.131   2.270  1.00  8.50           H  
ATOM   3607  N   TYR A 233       9.313 -12.692   5.056  1.00  5.84           N  
ATOM   3608  CA  TYR A 233       9.314 -11.288   5.451  1.00  4.83           C  
ATOM   3609  C   TYR A 233      10.591 -10.602   5.006  1.00  3.44           C  
ATOM   3610  O   TYR A 233      11.699 -11.109   5.210  1.00  3.93           O  
ATOM   3611  CB  TYR A 233       9.161 -11.151   6.965  1.00  7.25           C  
ATOM   3612  CG  TYR A 233       9.053  -9.727   7.478  1.00  7.25           C  
ATOM   3613  CD1 TYR A 233       7.848  -9.064   7.381  1.00  7.25           C  
ATOM   3614  CD2 TYR A 233      10.139  -9.092   8.060  1.00  7.25           C  
ATOM   3615  CE1 TYR A 233       7.706  -7.784   7.862  1.00  7.25           C  
ATOM   3616  CE2 TYR A 233      10.005  -7.799   8.538  1.00  7.25           C  
ATOM   3617  CZ  TYR A 233       8.792  -7.142   8.444  1.00  7.25           C  
ATOM   3618  OH  TYR A 233       8.684  -5.858   8.943  1.00  7.25           O  
ATOM   3619  H   TYR A 233      10.151 -13.258   5.153  1.00  7.01           H  
ATOM   3620  HA  TYR A 233       8.478 -10.788   4.964  1.00  5.80           H  
ATOM   3621 1HB  TYR A 233       8.279 -11.701   7.296  1.00  8.69           H  
ATOM   3622 2HB  TYR A 233      10.025 -11.601   7.442  1.00  8.69           H  
ATOM   3623  HD1 TYR A 233       7.004  -9.564   6.927  1.00  8.69           H  
ATOM   3624  HD2 TYR A 233      11.095  -9.609   8.144  1.00  8.69           H  
ATOM   3625  HE1 TYR A 233       6.743  -7.294   7.782  1.00  8.69           H  
ATOM   3626  HE2 TYR A 233      10.858  -7.300   8.997  1.00  8.69           H  
ATOM   3627  HH  TYR A 233       7.852  -5.439   8.691  1.00  8.69           H  
ATOM   3628  N   VAL A 234      10.414  -9.447   4.382  1.00  2.86           N  
ATOM   3629  CA  VAL A 234      11.522  -8.646   3.884  1.00  3.29           C  
ATOM   3630  C   VAL A 234      11.994  -7.639   4.912  1.00  2.85           C  
ATOM   3631  O   VAL A 234      11.192  -7.093   5.664  1.00  2.49           O  
ATOM   3632  CB  VAL A 234      11.130  -7.930   2.582  1.00  4.94           C  
ATOM   3633  CG1 VAL A 234      12.221  -6.994   2.130  1.00  4.94           C  
ATOM   3634  CG2 VAL A 234      10.859  -8.956   1.509  1.00  4.94           C  
ATOM   3635  H   VAL A 234       9.462  -9.108   4.257  1.00  3.43           H  
ATOM   3636  HA  VAL A 234      12.347  -9.310   3.663  1.00  3.95           H  
ATOM   3637  HB  VAL A 234      10.251  -7.337   2.752  1.00  5.92           H  
ATOM   3638 1HG1 VAL A 234      11.907  -6.505   1.212  1.00  5.92           H  
ATOM   3639 2HG1 VAL A 234      12.404  -6.239   2.892  1.00  5.92           H  
ATOM   3640 3HG1 VAL A 234      13.130  -7.563   1.950  1.00  5.92           H  
ATOM   3641 1HG2 VAL A 234      10.569  -8.448   0.591  1.00  5.92           H  
ATOM   3642 2HG2 VAL A 234      11.752  -9.541   1.329  1.00  5.92           H  
ATOM   3643 3HG2 VAL A 234      10.054  -9.614   1.833  1.00  5.92           H  
ATOM   3644  N   ARG A 235      13.305  -7.424   4.969  1.00  4.03           N  
ATOM   3645  CA  ARG A 235      13.870  -6.436   5.878  1.00  4.58           C  
ATOM   3646  C   ARG A 235      13.065  -5.144   5.846  1.00  3.42           C  
ATOM   3647  O   ARG A 235      12.943  -4.501   4.802  1.00  3.87           O  
ATOM   3648  CB  ARG A 235      15.306  -6.115   5.505  1.00  6.87           C  
ATOM   3649  CG  ARG A 235      15.982  -5.126   6.436  1.00  6.87           C  
ATOM   3650  CD  ARG A 235      17.357  -4.792   5.990  1.00  6.87           C  
ATOM   3651  NE  ARG A 235      18.272  -5.917   6.095  1.00  6.87           N  
ATOM   3652  CZ  ARG A 235      18.926  -6.261   7.222  1.00  6.87           C  
ATOM   3653  NH1 ARG A 235      18.730  -5.580   8.332  1.00  6.87           N  
ATOM   3654  NH2 ARG A 235      19.767  -7.279   7.211  1.00  6.87           N  
ATOM   3655  H   ARG A 235      13.920  -7.931   4.347  1.00  4.84           H  
ATOM   3656  HA  ARG A 235      13.848  -6.840   6.889  1.00  5.50           H  
ATOM   3657 1HB  ARG A 235      15.898  -7.029   5.504  1.00  8.24           H  
ATOM   3658 2HB  ARG A 235      15.340  -5.699   4.498  1.00  8.24           H  
ATOM   3659 1HG  ARG A 235      15.401  -4.205   6.471  1.00  8.24           H  
ATOM   3660 2HG  ARG A 235      16.043  -5.553   7.438  1.00  8.24           H  
ATOM   3661 1HD  ARG A 235      17.328  -4.476   4.947  1.00  8.24           H  
ATOM   3662 2HD  ARG A 235      17.746  -3.980   6.601  1.00  8.24           H  
ATOM   3663  HE  ARG A 235      18.443  -6.477   5.262  1.00  8.24           H  
ATOM   3664 1HH1 ARG A 235      18.087  -4.800   8.339  1.00  8.24           H  
ATOM   3665 2HH1 ARG A 235      19.222  -5.838   9.174  1.00  8.24           H  
ATOM   3666 1HH2 ARG A 235      19.934  -7.784   6.344  1.00  8.24           H  
ATOM   3667 2HH2 ARG A 235      20.261  -7.539   8.049  1.00  8.24           H  
ATOM   3668  N   ARG A 236      12.509  -4.780   6.998  1.00  3.36           N  
ATOM   3669  CA  ARG A 236      11.701  -3.578   7.100  1.00  3.57           C  
ATOM   3670  C   ARG A 236      12.533  -2.333   6.884  1.00  3.54           C  
ATOM   3671  O   ARG A 236      13.737  -2.322   7.149  1.00  4.20           O  
ATOM   3672  CB  ARG A 236      11.025  -3.492   8.457  1.00  5.35           C  
ATOM   3673  CG  ARG A 236      11.960  -3.261   9.630  1.00  5.35           C  
ATOM   3674  CD  ARG A 236      11.235  -3.327  10.924  1.00  5.35           C  
ATOM   3675  NE  ARG A 236      12.111  -3.058  12.057  1.00  5.35           N  
ATOM   3676  CZ  ARG A 236      12.911  -3.973  12.640  1.00  5.35           C  
ATOM   3677  NH1 ARG A 236      12.940  -5.207  12.186  1.00  5.35           N  
ATOM   3678  NH2 ARG A 236      13.668  -3.631  13.667  1.00  5.35           N  
ATOM   3679  H   ARG A 236      12.647  -5.353   7.817  1.00  4.03           H  
ATOM   3680  HA  ARG A 236      10.929  -3.617   6.332  1.00  4.28           H  
ATOM   3681 1HB  ARG A 236      10.289  -2.690   8.451  1.00  6.43           H  
ATOM   3682 2HB  ARG A 236      10.496  -4.421   8.649  1.00  6.43           H  
ATOM   3683 1HG  ARG A 236      12.738  -4.024   9.633  1.00  6.43           H  
ATOM   3684 2HG  ARG A 236      12.417  -2.275   9.543  1.00  6.43           H  
ATOM   3685 1HD  ARG A 236      10.433  -2.590  10.930  1.00  6.43           H  
ATOM   3686 2HD  ARG A 236      10.815  -4.322  11.049  1.00  6.43           H  
ATOM   3687  HE  ARG A 236      12.116  -2.121  12.436  1.00  6.43           H  
ATOM   3688 1HH1 ARG A 236      12.362  -5.470  11.401  1.00  6.43           H  
ATOM   3689 2HH1 ARG A 236      13.540  -5.891  12.623  1.00  6.43           H  
ATOM   3690 1HH2 ARG A 236      13.648  -2.683  14.018  1.00  6.43           H  
ATOM   3691 2HH2 ARG A 236      14.268  -4.316  14.103  1.00  6.43           H  
ATOM   3692  N   ASN A 237      11.870  -1.279   6.422  1.00  3.46           N  
ATOM   3693  CA  ASN A 237      12.506   0.005   6.150  1.00  3.94           C  
ATOM   3694  C   ASN A 237      13.572  -0.117   5.063  1.00  4.71           C  
ATOM   3695  O   ASN A 237      14.633   0.503   5.147  1.00 14.98           O  
ATOM   3696  CB  ASN A 237      13.103   0.592   7.415  1.00  5.91           C  
ATOM   3697  CG  ASN A 237      12.066   0.872   8.460  1.00  5.91           C  
ATOM   3698  OD1 ASN A 237      10.943   1.276   8.144  1.00  5.91           O  
ATOM   3699  ND2 ASN A 237      12.421   0.668   9.703  1.00  5.91           N  
ATOM   3700  H   ASN A 237      10.881  -1.388   6.237  1.00  4.15           H  
ATOM   3701  HA  ASN A 237      11.745   0.691   5.780  1.00  4.73           H  
ATOM   3702 1HB  ASN A 237      13.852  -0.080   7.832  1.00  7.09           H  
ATOM   3703 2HB  ASN A 237      13.609   1.523   7.170  1.00  7.09           H  
ATOM   3704 1HD2 ASN A 237      11.771   0.842  10.443  1.00  7.09           H  
ATOM   3705 2HD2 ASN A 237      13.343   0.344   9.911  1.00  7.09           H  
ATOM   3706  N   ASP A 238      13.278  -0.920   4.044  1.00  4.89           N  
ATOM   3707  CA  ASP A 238      14.195  -1.147   2.938  1.00  4.51           C  
ATOM   3708  C   ASP A 238      13.463  -1.382   1.630  1.00  3.30           C  
ATOM   3709  O   ASP A 238      13.090  -2.511   1.304  1.00  3.61           O  
ATOM   3710  CB  ASP A 238      15.110  -2.328   3.236  1.00  6.76           C  
ATOM   3711  CG  ASP A 238      16.102  -2.580   2.119  1.00  6.76           C  
ATOM   3712  OD1 ASP A 238      15.934  -2.017   1.064  1.00  6.76           O  
ATOM   3713  OD2 ASP A 238      16.994  -3.372   2.303  1.00  6.76           O  
ATOM   3714  H   ASP A 238      12.388  -1.395   4.038  1.00  5.87           H  
ATOM   3715  HA  ASP A 238      14.814  -0.257   2.821  1.00  5.41           H  
ATOM   3716 1HB  ASP A 238      15.658  -2.142   4.160  1.00  8.12           H  
ATOM   3717 2HB  ASP A 238      14.512  -3.226   3.382  1.00  8.12           H  
ATOM   3718  N   GLU A 239      13.305  -0.298   0.876  1.00  2.81           N  
ATOM   3719  CA  GLU A 239      12.600  -0.296  -0.394  1.00  2.72           C  
ATOM   3720  C   GLU A 239      13.250  -1.169  -1.455  1.00  2.22           C  
ATOM   3721  O   GLU A 239      12.548  -1.751  -2.276  1.00  2.63           O  
ATOM   3722  CB  GLU A 239      12.523   1.122  -0.945  1.00  4.08           C  
ATOM   3723  CG  GLU A 239      11.640   2.096  -0.189  1.00  4.08           C  
ATOM   3724  CD  GLU A 239      11.714   3.464  -0.801  1.00  4.08           C  
ATOM   3725  OE1 GLU A 239      12.546   3.649  -1.661  1.00  4.08           O  
ATOM   3726  OE2 GLU A 239      10.926   4.315  -0.454  1.00  4.08           O  
ATOM   3727  H   GLU A 239      13.672   0.578   1.221  1.00  3.37           H  
ATOM   3728  HA  GLU A 239      11.589  -0.667  -0.221  1.00  3.26           H  
ATOM   3729 1HB  GLU A 239      13.526   1.549  -0.981  1.00  4.90           H  
ATOM   3730 2HB  GLU A 239      12.150   1.079  -1.964  1.00  4.90           H  
ATOM   3731 1HG  GLU A 239      10.608   1.745  -0.213  1.00  4.90           H  
ATOM   3732 2HG  GLU A 239      11.960   2.143   0.851  1.00  4.90           H  
ATOM   3733  N   ARG A 240      14.584  -1.223  -1.467  1.00  2.59           N  
ATOM   3734  CA  ARG A 240      15.322  -2.009  -2.456  1.00  3.16           C  
ATOM   3735  C   ARG A 240      15.043  -3.490  -2.301  1.00  2.98           C  
ATOM   3736  O   ARG A 240      14.775  -4.189  -3.283  1.00  3.57           O  
ATOM   3737  CB  ARG A 240      16.814  -1.770  -2.333  1.00  4.74           C  
ATOM   3738  CG  ARG A 240      17.659  -2.472  -3.384  1.00  4.74           C  
ATOM   3739  CD  ARG A 240      19.095  -2.140  -3.232  1.00  4.74           C  
ATOM   3740  NE  ARG A 240      19.636  -2.672  -1.992  1.00  4.74           N  
ATOM   3741  CZ  ARG A 240      19.960  -1.934  -0.914  1.00  4.74           C  
ATOM   3742  NH1 ARG A 240      19.801  -0.628  -0.932  1.00  4.74           N  
ATOM   3743  NH2 ARG A 240      20.435  -2.529   0.166  1.00  4.74           N  
ATOM   3744  H   ARG A 240      15.105  -0.720  -0.760  1.00  3.11           H  
ATOM   3745  HA  ARG A 240      15.003  -1.699  -3.450  1.00  3.79           H  
ATOM   3746 1HB  ARG A 240      17.017  -0.702  -2.406  1.00  5.69           H  
ATOM   3747 2HB  ARG A 240      17.158  -2.102  -1.353  1.00  5.69           H  
ATOM   3748 1HG  ARG A 240      17.544  -3.551  -3.282  1.00  5.69           H  
ATOM   3749 2HG  ARG A 240      17.338  -2.162  -4.379  1.00  5.69           H  
ATOM   3750 1HD  ARG A 240      19.658  -2.560  -4.064  1.00  5.69           H  
ATOM   3751 2HD  ARG A 240      19.219  -1.058  -3.221  1.00  5.69           H  
ATOM   3752  HE  ARG A 240      19.770  -3.677  -1.927  1.00  5.69           H  
ATOM   3753 1HH1 ARG A 240      19.433  -0.175  -1.756  1.00  5.69           H  
ATOM   3754 2HH1 ARG A 240      20.040  -0.080  -0.119  1.00  5.69           H  
ATOM   3755 1HH2 ARG A 240      20.549  -3.535   0.178  1.00  5.69           H  
ATOM   3756 2HH2 ARG A 240      20.675  -1.983   0.980  1.00  5.69           H  
ATOM   3757  N   SER A 241      15.107  -3.964  -1.060  1.00  3.71           N  
ATOM   3758  CA  SER A 241      14.811  -5.358  -0.776  1.00  4.65           C  
ATOM   3759  C   SER A 241      13.357  -5.681  -1.102  1.00  3.76           C  
ATOM   3760  O   SER A 241      13.073  -6.740  -1.671  1.00  4.52           O  
ATOM   3761  CB  SER A 241      15.130  -5.692   0.669  1.00  6.98           C  
ATOM   3762  OG  SER A 241      16.514  -5.679   0.908  1.00  6.98           O  
ATOM   3763  H   SER A 241      15.360  -3.336  -0.302  1.00  4.45           H  
ATOM   3764  HA  SER A 241      15.442  -5.978  -1.413  1.00  5.58           H  
ATOM   3765 1HB  SER A 241      14.636  -4.980   1.330  1.00  8.37           H  
ATOM   3766 2HB  SER A 241      14.735  -6.671   0.902  1.00  8.37           H  
ATOM   3767  HG  SER A 241      16.735  -4.792   1.208  1.00  8.37           H  
ATOM   3768  N   MET A 242      12.446  -4.752  -0.774  1.00  2.94           N  
ATOM   3769  CA  MET A 242      11.033  -4.933  -1.091  1.00  3.31           C  
ATOM   3770  C   MET A 242      10.837  -5.045  -2.583  1.00  2.02           C  
ATOM   3771  O   MET A 242      10.182  -5.973  -3.042  1.00  2.11           O  
ATOM   3772  CB  MET A 242      10.199  -3.770  -0.570  1.00  4.96           C  
ATOM   3773  CG  MET A 242      10.053  -3.690   0.934  1.00  4.96           C  
ATOM   3774  SD  MET A 242       9.255  -2.158   1.437  1.00  4.96           S  
ATOM   3775  CE  MET A 242       7.577  -2.387   0.850  1.00  4.96           C  
ATOM   3776  H   MET A 242      12.732  -3.912  -0.281  1.00  3.53           H  
ATOM   3777  HA  MET A 242      10.686  -5.860  -0.635  1.00  3.97           H  
ATOM   3778 1HB  MET A 242      10.636  -2.832  -0.906  1.00  5.96           H  
ATOM   3779 2HB  MET A 242       9.195  -3.830  -0.993  1.00  5.96           H  
ATOM   3780 1HG  MET A 242       9.453  -4.526   1.285  1.00  5.96           H  
ATOM   3781 2HG  MET A 242      11.030  -3.750   1.409  1.00  5.96           H  
ATOM   3782 1HE  MET A 242       6.981  -1.508   1.099  1.00  5.96           H  
ATOM   3783 2HE  MET A 242       7.585  -2.527  -0.232  1.00  5.96           H  
ATOM   3784 3HE  MET A 242       7.141  -3.265   1.327  1.00  5.96           H  
ATOM   3785  N   MET A 243      11.427  -4.108  -3.322  1.00  1.82           N  
ATOM   3786  CA  MET A 243      11.372  -4.044  -4.775  1.00  2.06           C  
ATOM   3787  C   MET A 243      11.727  -5.356  -5.432  1.00  2.23           C  
ATOM   3788  O   MET A 243      10.993  -5.836  -6.298  1.00  2.54           O  
ATOM   3789  CB  MET A 243      12.317  -2.958  -5.260  1.00  3.09           C  
ATOM   3790  CG  MET A 243      12.443  -2.859  -6.760  1.00  3.09           C  
ATOM   3791  SD  MET A 243      13.727  -1.696  -7.279  1.00  3.09           S  
ATOM   3792  CE  MET A 243      15.208  -2.485  -6.650  1.00  3.09           C  
ATOM   3793  H   MET A 243      11.942  -3.380  -2.853  1.00  2.18           H  
ATOM   3794  HA  MET A 243      10.354  -3.790  -5.069  1.00  2.47           H  
ATOM   3795 1HB  MET A 243      11.975  -1.996  -4.886  1.00  3.71           H  
ATOM   3796 2HB  MET A 243      13.313  -3.129  -4.857  1.00  3.71           H  
ATOM   3797 1HG  MET A 243      12.685  -3.842  -7.152  1.00  3.71           H  
ATOM   3798 2HG  MET A 243      11.493  -2.543  -7.191  1.00  3.71           H  
ATOM   3799 1HE  MET A 243      16.077  -1.874  -6.894  1.00  3.71           H  
ATOM   3800 2HE  MET A 243      15.132  -2.595  -5.568  1.00  3.71           H  
ATOM   3801 3HE  MET A 243      15.322  -3.467  -7.104  1.00  3.71           H  
ATOM   3802  N   TYR A 244      12.860  -5.922  -5.030  1.00  2.85           N  
ATOM   3803  CA  TYR A 244      13.303  -7.191  -5.572  1.00  4.30           C  
ATOM   3804  C   TYR A 244      12.268  -8.269  -5.326  1.00  3.89           C  
ATOM   3805  O   TYR A 244      11.885  -8.997  -6.244  1.00  4.38           O  
ATOM   3806  CB  TYR A 244      14.628  -7.605  -4.968  1.00  6.45           C  
ATOM   3807  CG  TYR A 244      15.137  -8.922  -5.507  1.00  6.45           C  
ATOM   3808  CD1 TYR A 244      15.904  -8.949  -6.663  1.00  6.45           C  
ATOM   3809  CD2 TYR A 244      14.822 -10.103  -4.861  1.00  6.45           C  
ATOM   3810  CE1 TYR A 244      16.359 -10.157  -7.156  1.00  6.45           C  
ATOM   3811  CE2 TYR A 244      15.278 -11.308  -5.350  1.00  6.45           C  
ATOM   3812  CZ  TYR A 244      16.045 -11.337  -6.494  1.00  6.45           C  
ATOM   3813  OH  TYR A 244      16.497 -12.539  -6.989  1.00  6.45           O  
ATOM   3814  H   TYR A 244      13.431  -5.457  -4.331  1.00  3.42           H  
ATOM   3815  HA  TYR A 244      13.418  -7.093  -6.646  1.00  5.16           H  
ATOM   3816 1HB  TYR A 244      15.377  -6.838  -5.171  1.00  7.74           H  
ATOM   3817 2HB  TYR A 244      14.530  -7.691  -3.886  1.00  7.74           H  
ATOM   3818  HD1 TYR A 244      16.147  -8.021  -7.180  1.00  7.74           H  
ATOM   3819  HD2 TYR A 244      14.210 -10.079  -3.964  1.00  7.74           H  
ATOM   3820  HE1 TYR A 244      16.960 -10.186  -8.063  1.00  7.74           H  
ATOM   3821  HE2 TYR A 244      15.028 -12.236  -4.835  1.00  7.74           H  
ATOM   3822  HH  TYR A 244      16.941 -12.391  -7.827  1.00  7.74           H  
ATOM   3823  N   ALA A 245      11.798  -8.371  -4.088  1.00  3.56           N  
ATOM   3824  CA  ALA A 245      10.792  -9.366  -3.766  1.00  4.07           C  
ATOM   3825  C   ALA A 245       9.503  -9.135  -4.587  1.00  3.08           C  
ATOM   3826  O   ALA A 245       8.917 -10.098  -5.084  1.00  3.37           O  
ATOM   3827  CB  ALA A 245      10.524  -9.343  -2.280  1.00  6.11           C  
ATOM   3828  H   ALA A 245      12.144  -7.760  -3.353  1.00  4.27           H  
ATOM   3829  HA  ALA A 245      11.186 -10.346  -4.035  1.00  4.88           H  
ATOM   3830 1HB  ALA A 245       9.798 -10.116  -2.032  1.00  7.33           H  
ATOM   3831 2HB  ALA A 245      11.451  -9.532  -1.740  1.00  7.33           H  
ATOM   3832 3HB  ALA A 245      10.134  -8.367  -1.995  1.00  7.33           H  
ATOM   3833  N   VAL A 246       9.119  -7.861  -4.784  1.00  2.46           N  
ATOM   3834  CA  VAL A 246       7.947  -7.472  -5.581  1.00  2.42           C  
ATOM   3835  C   VAL A 246       8.087  -7.895  -7.041  1.00  2.15           C  
ATOM   3836  O   VAL A 246       7.102  -8.245  -7.691  1.00  1.92           O  
ATOM   3837  CB  VAL A 246       7.680  -5.948  -5.502  1.00  3.63           C  
ATOM   3838  CG1 VAL A 246       6.619  -5.546  -6.520  1.00  3.63           C  
ATOM   3839  CG2 VAL A 246       7.174  -5.589  -4.111  1.00  3.63           C  
ATOM   3840  H   VAL A 246       9.648  -7.126  -4.343  1.00  2.95           H  
ATOM   3841  HA  VAL A 246       7.079  -7.968  -5.158  1.00  2.90           H  
ATOM   3842  HB  VAL A 246       8.597  -5.404  -5.724  1.00  4.36           H  
ATOM   3843 1HG1 VAL A 246       6.440  -4.472  -6.456  1.00  4.36           H  
ATOM   3844 2HG1 VAL A 246       6.965  -5.795  -7.522  1.00  4.36           H  
ATOM   3845 3HG1 VAL A 246       5.692  -6.081  -6.312  1.00  4.36           H  
ATOM   3846 1HG2 VAL A 246       6.983  -4.518  -4.057  1.00  4.36           H  
ATOM   3847 2HG2 VAL A 246       6.250  -6.134  -3.921  1.00  4.36           H  
ATOM   3848 3HG2 VAL A 246       7.909  -5.863  -3.361  1.00  4.36           H  
ATOM   3849  N   SER A 247       9.309  -7.859  -7.576  1.00  2.49           N  
ATOM   3850  CA  SER A 247       9.520  -8.287  -8.959  1.00  2.84           C  
ATOM   3851  C   SER A 247       9.288  -9.798  -9.138  1.00  3.12           C  
ATOM   3852  O   SER A 247       9.122 -10.263 -10.267  1.00  4.06           O  
ATOM   3853  CB  SER A 247      10.924  -7.944  -9.438  1.00  4.26           C  
ATOM   3854  OG  SER A 247      11.896  -8.776  -8.864  1.00  4.26           O  
ATOM   3855  H   SER A 247      10.092  -7.525  -7.027  1.00  2.99           H  
ATOM   3856  HA  SER A 247       8.804  -7.760  -9.591  1.00  3.41           H  
ATOM   3857 1HB  SER A 247      10.968  -8.028 -10.524  1.00  5.11           H  
ATOM   3858 2HB  SER A 247      11.142  -6.909  -9.183  1.00  5.11           H  
ATOM   3859  HG  SER A 247      11.785  -8.721  -7.913  1.00  5.11           H  
ATOM   3860  N   ASN A 248       9.279 -10.565  -8.038  1.00  3.01           N  
ATOM   3861  CA  ASN A 248       9.037 -11.999  -8.107  1.00  3.60           C  
ATOM   3862  C   ASN A 248       7.570 -12.326  -7.841  1.00  2.93           C  
ATOM   3863  O   ASN A 248       7.007 -13.219  -8.475  1.00  4.03           O  
ATOM   3864  CB  ASN A 248       9.935 -12.732  -7.133  1.00  5.40           C  
ATOM   3865  CG  ASN A 248      11.378 -12.699  -7.551  1.00  5.40           C  
ATOM   3866  OD1 ASN A 248      11.690 -12.623  -8.745  1.00  5.40           O  
ATOM   3867  ND2 ASN A 248      12.264 -12.759  -6.591  1.00  5.40           N  
ATOM   3868  H   ASN A 248       9.414 -10.163  -7.123  1.00  3.61           H  
ATOM   3869  HA  ASN A 248       9.267 -12.342  -9.117  1.00  4.32           H  
ATOM   3870 1HB  ASN A 248       9.844 -12.283  -6.144  1.00  6.48           H  
ATOM   3871 2HB  ASN A 248       9.615 -13.771  -7.053  1.00  6.48           H  
ATOM   3872 1HD2 ASN A 248      13.240 -12.741  -6.811  1.00  6.48           H  
ATOM   3873 2HD2 ASN A 248      11.966 -12.820  -5.639  1.00  6.48           H  
ATOM   3874  N   GLN A 249       6.951 -11.591  -6.914  1.00  2.19           N  
ATOM   3875  CA  GLN A 249       5.534 -11.788  -6.605  1.00  1.89           C  
ATOM   3876  C   GLN A 249       4.975 -10.578  -5.842  1.00  1.41           C  
ATOM   3877  O   GLN A 249       5.745  -9.813  -5.277  1.00  1.57           O  
ATOM   3878  CB  GLN A 249       5.354 -13.057  -5.779  1.00  2.83           C  
ATOM   3879  CG  GLN A 249       6.007 -12.969  -4.428  1.00  2.83           C  
ATOM   3880  CD  GLN A 249       5.840 -14.231  -3.618  1.00  2.83           C  
ATOM   3881  OE1 GLN A 249       6.459 -15.261  -3.900  1.00  2.83           O  
ATOM   3882  NE2 GLN A 249       4.989 -14.159  -2.605  1.00  2.83           N  
ATOM   3883  H   GLN A 249       7.474 -10.890  -6.405  1.00  2.63           H  
ATOM   3884  HA  GLN A 249       4.998 -11.895  -7.541  1.00  2.27           H  
ATOM   3885 1HB  GLN A 249       4.299 -13.270  -5.630  1.00  3.40           H  
ATOM   3886 2HB  GLN A 249       5.788 -13.905  -6.309  1.00  3.40           H  
ATOM   3887 1HG  GLN A 249       7.072 -12.776  -4.555  1.00  3.40           H  
ATOM   3888 2HG  GLN A 249       5.538 -12.147  -3.894  1.00  3.40           H  
ATOM   3889 1HE2 GLN A 249       4.822 -14.962  -2.029  1.00  3.40           H  
ATOM   3890 2HE2 GLN A 249       4.504 -13.305  -2.419  1.00  3.40           H  
ATOM   3891  N   PRO A 250       3.648 -10.394  -5.798  1.00  1.25           N  
ATOM   3892  CA  PRO A 250       2.916  -9.346  -5.079  1.00  1.03           C  
ATOM   3893  C   PRO A 250       3.256  -9.339  -3.580  1.00  1.02           C  
ATOM   3894  O   PRO A 250       3.606 -10.374  -3.010  1.00  1.39           O  
ATOM   3895  CB  PRO A 250       1.448  -9.697  -5.343  1.00  1.54           C  
ATOM   3896  CG  PRO A 250       1.463 -10.414  -6.651  1.00  1.54           C  
ATOM   3897  CD  PRO A 250       2.748 -11.189  -6.661  1.00  1.54           C  
ATOM   3898  HA  PRO A 250       3.163  -8.371  -5.527  1.00  1.24           H  
ATOM   3899 1HB  PRO A 250       1.056 -10.317  -4.525  1.00  1.85           H  
ATOM   3900 2HB  PRO A 250       0.842  -8.780  -5.369  1.00  1.85           H  
ATOM   3901 1HG  PRO A 250       0.580 -11.061  -6.732  1.00  1.85           H  
ATOM   3902 2HG  PRO A 250       1.400  -9.691  -7.475  1.00  1.85           H  
ATOM   3903 1HD  PRO A 250       2.593 -12.191  -6.238  1.00  1.85           H  
ATOM   3904 2HD  PRO A 250       3.134 -11.229  -7.688  1.00  1.85           H  
ATOM   3905  N   ILE A 251       3.143  -8.164  -2.957  1.00  1.00           N  
ATOM   3906  CA  ILE A 251       3.486  -7.956  -1.538  1.00  1.29           C  
ATOM   3907  C   ILE A 251       2.374  -7.340  -0.714  1.00  1.24           C  
ATOM   3908  O   ILE A 251       1.754  -6.364  -1.128  1.00  2.09           O  
ATOM   3909  CB  ILE A 251       4.635  -6.969  -1.431  1.00  1.94           C  
ATOM   3910  CG1 ILE A 251       5.107  -6.720  -0.012  1.00  1.94           C  
ATOM   3911  CG2 ILE A 251       4.169  -5.698  -1.964  1.00  1.94           C  
ATOM   3912  CD1 ILE A 251       6.360  -5.876   0.010  1.00  1.94           C  
ATOM   3913  H   ILE A 251       2.839  -7.360  -3.502  1.00  1.20           H  
ATOM   3914  HA  ILE A 251       3.762  -8.914  -1.098  1.00  1.55           H  
ATOM   3915  HB  ILE A 251       5.476  -7.309  -2.027  1.00  2.32           H  
ATOM   3916 1HG1 ILE A 251       4.332  -6.190   0.536  1.00  2.32           H  
ATOM   3917 2HG1 ILE A 251       5.300  -7.667   0.491  1.00  2.32           H  
ATOM   3918 1HG2 ILE A 251       4.984  -4.978  -1.929  1.00  2.32           H  
ATOM   3919 2HG2 ILE A 251       3.852  -5.846  -2.994  1.00  2.32           H  
ATOM   3920 3HG2 ILE A 251       3.333  -5.333  -1.368  1.00  2.32           H  
ATOM   3921 1HD1 ILE A 251       6.649  -5.695   1.030  1.00  2.32           H  
ATOM   3922 2HD1 ILE A 251       7.169  -6.371  -0.515  1.00  2.32           H  
ATOM   3923 3HD1 ILE A 251       6.154  -4.923  -0.474  1.00  2.32           H  
ATOM   3924  N   ALA A 252       2.160  -7.851   0.489  1.00  0.75           N  
ATOM   3925  CA  ALA A 252       1.194  -7.233   1.380  1.00  0.80           C  
ATOM   3926  C   ALA A 252       1.937  -6.222   2.253  1.00  0.94           C  
ATOM   3927  O   ALA A 252       3.056  -6.483   2.688  1.00  1.22           O  
ATOM   3928  CB  ALA A 252       0.481  -8.277   2.213  1.00  1.20           C  
ATOM   3929  H   ALA A 252       2.681  -8.657   0.807  1.00  0.90           H  
ATOM   3930  HA  ALA A 252       0.462  -6.697   0.781  1.00  0.96           H  
ATOM   3931 1HB  ALA A 252      -0.241  -7.791   2.869  1.00  1.44           H  
ATOM   3932 2HB  ALA A 252      -0.040  -8.973   1.553  1.00  1.44           H  
ATOM   3933 3HB  ALA A 252       1.207  -8.820   2.810  1.00  1.44           H  
ATOM   3934  N   ALA A 253       1.324  -5.073   2.523  1.00  0.92           N  
ATOM   3935  CA  ALA A 253       2.000  -4.050   3.321  1.00  1.12           C  
ATOM   3936  C   ALA A 253       1.020  -3.218   4.136  1.00  0.98           C  
ATOM   3937  O   ALA A 253      -0.133  -3.050   3.762  1.00  1.66           O  
ATOM   3938  CB  ALA A 253       2.821  -3.145   2.408  1.00  1.68           C  
ATOM   3939  H   ALA A 253       0.405  -4.895   2.143  1.00  1.10           H  
ATOM   3940  HA  ALA A 253       2.666  -4.551   4.016  1.00  1.34           H  
ATOM   3941 1HB  ALA A 253       3.348  -2.405   3.009  1.00  2.02           H  
ATOM   3942 2HB  ALA A 253       3.543  -3.747   1.856  1.00  2.02           H  
ATOM   3943 3HB  ALA A 253       2.159  -2.639   1.707  1.00  2.02           H  
ATOM   3944  N   LEU A 254       1.478  -2.699   5.267  1.00  1.51           N  
ATOM   3945  CA  LEU A 254       0.615  -1.877   6.111  1.00  1.31           C  
ATOM   3946  C   LEU A 254       0.936  -0.403   5.937  1.00  1.37           C  
ATOM   3947  O   LEU A 254       2.107  -0.027   5.882  1.00  2.47           O  
ATOM   3948  CB  LEU A 254       0.794  -2.262   7.582  1.00  1.97           C  
ATOM   3949  CG  LEU A 254       0.477  -3.715   7.942  1.00  1.97           C  
ATOM   3950  CD1 LEU A 254       0.803  -3.950   9.411  1.00  1.97           C  
ATOM   3951  CD2 LEU A 254      -0.990  -3.990   7.654  1.00  1.97           C  
ATOM   3952  H   LEU A 254       2.434  -2.869   5.545  1.00  1.81           H  
ATOM   3953  HA  LEU A 254      -0.422  -2.044   5.821  1.00  1.57           H  
ATOM   3954 1HB  LEU A 254       1.827  -2.070   7.868  1.00  2.36           H  
ATOM   3955 2HB  LEU A 254       0.147  -1.627   8.185  1.00  2.36           H  
ATOM   3956  HG  LEU A 254       1.097  -4.386   7.346  1.00  2.36           H  
ATOM   3957 1HD1 LEU A 254       0.584  -4.985   9.673  1.00  2.36           H  
ATOM   3958 2HD1 LEU A 254       1.859  -3.748   9.587  1.00  2.36           H  
ATOM   3959 3HD1 LEU A 254       0.198  -3.286  10.028  1.00  2.36           H  
ATOM   3960 1HD2 LEU A 254      -1.224  -5.024   7.907  1.00  2.36           H  
ATOM   3961 2HD2 LEU A 254      -1.610  -3.322   8.253  1.00  2.36           H  
ATOM   3962 3HD2 LEU A 254      -1.188  -3.820   6.597  1.00  2.36           H  
ATOM   3963  N   ILE A 255      -0.096   0.436   5.862  1.00  1.40           N  
ATOM   3964  CA  ILE A 255       0.123   1.870   5.741  1.00  1.83           C  
ATOM   3965  C   ILE A 255      -0.762   2.708   6.657  1.00  2.49           C  
ATOM   3966  O   ILE A 255      -1.840   2.293   7.085  1.00  3.49           O  
ATOM   3967  CB  ILE A 255      -0.119   2.365   4.297  1.00  2.75           C  
ATOM   3968  CG1 ILE A 255      -1.571   2.111   3.892  1.00  2.75           C  
ATOM   3969  CG2 ILE A 255       0.850   1.718   3.320  1.00  2.75           C  
ATOM   3970  CD1 ILE A 255      -1.953   2.768   2.593  1.00  2.75           C  
ATOM   3971  H   ILE A 255      -1.040   0.077   5.874  1.00  1.68           H  
ATOM   3972  HA  ILE A 255       1.160   2.075   6.002  1.00  2.20           H  
ATOM   3973  HB  ILE A 255       0.026   3.438   4.266  1.00  3.29           H  
ATOM   3974 1HG1 ILE A 255      -1.727   1.040   3.786  1.00  3.29           H  
ATOM   3975 2HG1 ILE A 255      -2.231   2.482   4.675  1.00  3.29           H  
ATOM   3976 1HG2 ILE A 255       0.668   2.105   2.319  1.00  3.29           H  
ATOM   3977 2HG2 ILE A 255       1.870   1.951   3.619  1.00  3.29           H  
ATOM   3978 3HG2 ILE A 255       0.708   0.638   3.319  1.00  3.29           H  
ATOM   3979 1HD1 ILE A 255      -2.995   2.547   2.364  1.00  3.29           H  
ATOM   3980 2HD1 ILE A 255      -1.821   3.845   2.685  1.00  3.29           H  
ATOM   3981 3HD1 ILE A 255      -1.318   2.391   1.793  1.00  3.29           H  
ATOM   3982  N   ASP A 256      -0.319   3.936   6.887  1.00  2.39           N  
ATOM   3983  CA  ASP A 256      -1.046   4.934   7.653  1.00  3.35           C  
ATOM   3984  C   ASP A 256      -2.103   5.621   6.800  1.00  3.76           C  
ATOM   3985  O   ASP A 256      -1.920   6.762   6.371  1.00  5.41           O  
ATOM   3986  CB  ASP A 256      -0.076   5.996   8.198  1.00  5.03           C  
ATOM   3987  CG  ASP A 256      -0.744   7.013   9.115  1.00  5.03           C  
ATOM   3988  OD1 ASP A 256      -1.874   6.799   9.485  1.00  5.03           O  
ATOM   3989  OD2 ASP A 256      -0.131   8.012   9.418  1.00  5.03           O  
ATOM   3990  H   ASP A 256       0.592   4.182   6.532  1.00  2.87           H  
ATOM   3991  HA  ASP A 256      -1.547   4.439   8.483  1.00  4.02           H  
ATOM   3992 1HB  ASP A 256       0.725   5.504   8.750  1.00  6.03           H  
ATOM   3993 2HB  ASP A 256       0.383   6.527   7.364  1.00  6.03           H  
ATOM   3994  N   ALA A 257      -3.215   4.929   6.567  1.00  4.03           N  
ATOM   3995  CA  ALA A 257      -4.297   5.519   5.793  1.00  5.15           C  
ATOM   3996  C   ALA A 257      -5.104   6.476   6.669  1.00  8.20           C  
ATOM   3997  O   ALA A 257      -5.329   6.223   7.856  1.00 50.03           O  
ATOM   3998  CB  ALA A 257      -5.191   4.442   5.205  1.00  7.73           C  
ATOM   3999  H   ALA A 257      -3.288   3.984   6.936  1.00  4.84           H  
ATOM   4000  HA  ALA A 257      -3.859   6.094   4.981  1.00  6.18           H  
ATOM   4001 1HB  ALA A 257      -5.980   4.907   4.614  1.00  9.27           H  
ATOM   4002 2HB  ALA A 257      -4.598   3.788   4.566  1.00  9.27           H  
ATOM   4003 3HB  ALA A 257      -5.634   3.859   6.010  1.00  9.27           H  
ATOM   4004  N   SER A 258      -5.531   7.584   6.066  1.00 11.38           N  
ATOM   4005  CA  SER A 258      -6.295   8.626   6.749  1.00 21.52           C  
ATOM   4006  C   SER A 258      -6.786   9.687   5.773  1.00 18.87           C  
ATOM   4007  O   SER A 258      -6.251   9.805   4.673  1.00 58.20           O  
ATOM   4008  CB  SER A 258      -5.462   9.295   7.822  1.00 32.28           C  
ATOM   4009  OG  SER A 258      -6.200  10.305   8.456  1.00 32.28           O  
ATOM   4010  H   SER A 258      -5.310   7.713   5.092  1.00 13.66           H  
ATOM   4011  HA  SER A 258      -7.164   8.164   7.218  1.00 25.82           H  
ATOM   4012 1HB  SER A 258      -5.144   8.560   8.559  1.00 38.74           H  
ATOM   4013 2HB  SER A 258      -4.564   9.721   7.376  1.00 38.74           H  
ATOM   4014  HG  SER A 258      -5.613  10.687   9.114  1.00 38.74           H  
ATOM   4015  N   GLU A 259      -7.777  10.466   6.218  1.00 20.22           N  
ATOM   4016  CA  GLU A 259      -8.407  11.584   5.491  1.00 34.47           C  
ATOM   4017  C   GLU A 259      -8.323  11.531   3.959  1.00 18.09           C  
ATOM   4018  O   GLU A 259      -9.260  11.080   3.305  1.00 28.57           O  
ATOM   4019  CB  GLU A 259      -7.814  12.903   6.010  1.00 51.70           C  
ATOM   4020  CG  GLU A 259      -8.403  14.176   5.409  1.00 51.70           C  
ATOM   4021  CD  GLU A 259      -7.926  15.418   6.118  1.00 51.70           C  
ATOM   4022  OE1 GLU A 259      -6.745  15.668   6.112  1.00 51.70           O  
ATOM   4023  OE2 GLU A 259      -8.744  16.102   6.695  1.00 51.70           O  
ATOM   4024  H   GLU A 259      -8.122  10.271   7.149  1.00 24.26           H  
ATOM   4025  HA  GLU A 259      -9.468  11.577   5.750  1.00 41.36           H  
ATOM   4026 1HB  GLU A 259      -7.963  12.955   7.088  1.00 62.05           H  
ATOM   4027 2HB  GLU A 259      -6.739  12.915   5.837  1.00 62.05           H  
ATOM   4028 1HG  GLU A 259      -8.104  14.247   4.366  1.00 62.05           H  
ATOM   4029 2HG  GLU A 259      -9.487  14.128   5.434  1.00 62.05           H  
ATOM   4030  N   ASN A 260      -7.218  11.998   3.382  1.00  8.62           N  
ATOM   4031  CA  ASN A 260      -7.088  12.073   1.927  1.00 12.90           C  
ATOM   4032  C   ASN A 260      -7.196  10.727   1.207  1.00 11.79           C  
ATOM   4033  O   ASN A 260      -7.489  10.686   0.013  1.00 19.42           O  
ATOM   4034  CB  ASN A 260      -5.808  12.761   1.572  1.00 19.35           C  
ATOM   4035  CG  ASN A 260      -5.908  14.226   1.860  1.00 19.35           C  
ATOM   4036  OD1 ASN A 260      -7.005  14.704   2.171  1.00 19.35           O  
ATOM   4037  ND2 ASN A 260      -4.818  14.934   1.749  1.00 19.35           N  
ATOM   4038  H   ASN A 260      -6.460  12.333   3.958  1.00 10.34           H  
ATOM   4039  HA  ASN A 260      -7.905  12.689   1.554  1.00 15.48           H  
ATOM   4040 1HB  ASN A 260      -4.983  12.336   2.145  1.00 23.22           H  
ATOM   4041 2HB  ASN A 260      -5.599  12.606   0.522  1.00 23.22           H  
ATOM   4042 1HD2 ASN A 260      -4.839  15.919   1.924  1.00 23.22           H  
ATOM   4043 2HD2 ASN A 260      -3.969  14.491   1.466  1.00 23.22           H  
ATOM   4044  N   PHE A 261      -7.005   9.632   1.928  1.00  9.26           N  
ATOM   4045  CA  PHE A 261      -7.225   8.314   1.367  1.00 11.06           C  
ATOM   4046  C   PHE A 261      -8.718   8.103   1.134  1.00  7.37           C  
ATOM   4047  O   PHE A 261      -9.116   7.537   0.123  1.00  7.25           O  
ATOM   4048  CB  PHE A 261      -6.641   7.244   2.285  1.00 16.59           C  
ATOM   4049  CG  PHE A 261      -5.173   7.001   2.086  1.00 16.59           C  
ATOM   4050  CD1 PHE A 261      -4.213   7.752   2.745  1.00 16.59           C  
ATOM   4051  CD2 PHE A 261      -4.753   5.984   1.240  1.00 16.59           C  
ATOM   4052  CE1 PHE A 261      -2.869   7.496   2.559  1.00 16.59           C  
ATOM   4053  CE2 PHE A 261      -3.411   5.727   1.052  1.00 16.59           C  
ATOM   4054  CZ  PHE A 261      -2.467   6.485   1.713  1.00 16.59           C  
ATOM   4055  H   PHE A 261      -6.729   9.715   2.894  1.00 11.11           H  
ATOM   4056  HA  PHE A 261      -6.717   8.255   0.404  1.00 13.27           H  
ATOM   4057 1HB  PHE A 261      -6.795   7.540   3.322  1.00 19.91           H  
ATOM   4058 2HB  PHE A 261      -7.161   6.308   2.139  1.00 19.91           H  
ATOM   4059  HD1 PHE A 261      -4.525   8.552   3.414  1.00 19.91           H  
ATOM   4060  HD2 PHE A 261      -5.500   5.383   0.721  1.00 19.91           H  
ATOM   4061  HE1 PHE A 261      -2.126   8.097   3.083  1.00 19.91           H  
ATOM   4062  HE2 PHE A 261      -3.095   4.926   0.384  1.00 19.91           H  
ATOM   4063  HZ  PHE A 261      -1.407   6.284   1.566  1.00 19.91           H  
ATOM   4064  N   GLN A 262      -9.555   8.642   2.019  1.00  6.77           N  
ATOM   4065  CA  GLN A 262     -11.003   8.573   1.851  1.00  6.43           C  
ATOM   4066  C   GLN A 262     -11.421   9.231   0.554  1.00  4.93           C  
ATOM   4067  O   GLN A 262     -12.326   8.760  -0.136  1.00  6.81           O  
ATOM   4068  CB  GLN A 262     -11.728   9.269   3.007  1.00  9.64           C  
ATOM   4069  CG  GLN A 262     -13.238   9.221   2.917  1.00  9.64           C  
ATOM   4070  CD  GLN A 262     -13.914   9.919   4.084  1.00  9.64           C  
ATOM   4071  OE1 GLN A 262     -13.312  10.140   5.139  1.00  9.64           O  
ATOM   4072  NE2 GLN A 262     -15.177  10.276   3.886  1.00  9.64           N  
ATOM   4073  H   GLN A 262      -9.192   9.133   2.822  1.00  8.12           H  
ATOM   4074  HA  GLN A 262     -11.303   7.527   1.814  1.00  7.72           H  
ATOM   4075 1HB  GLN A 262     -11.424   8.826   3.955  1.00 11.57           H  
ATOM   4076 2HB  GLN A 262     -11.452  10.320   3.032  1.00 11.57           H  
ATOM   4077 1HG  GLN A 262     -13.548   9.721   1.999  1.00 11.57           H  
ATOM   4078 2HG  GLN A 262     -13.560   8.183   2.900  1.00 11.57           H  
ATOM   4079 1HE2 GLN A 262     -15.703  10.750   4.596  1.00 11.57           H  
ATOM   4080 2HE2 GLN A 262     -15.622  10.076   3.011  1.00 11.57           H  
ATOM   4081  N   TYR A 263     -10.750  10.329   0.226  1.00  3.91           N  
ATOM   4082  CA  TYR A 263     -11.133  11.106  -0.937  1.00  3.67           C  
ATOM   4083  C   TYR A 263     -10.219  10.906  -2.148  1.00  3.54           C  
ATOM   4084  O   TYR A 263     -10.305  11.661  -3.109  1.00  4.07           O  
ATOM   4085  CB  TYR A 263     -11.091  12.573  -0.566  1.00  5.50           C  
ATOM   4086  CG  TYR A 263     -11.819  12.876   0.707  1.00  5.50           C  
ATOM   4087  CD1 TYR A 263     -11.066  13.258   1.803  1.00  5.50           C  
ATOM   4088  CD2 TYR A 263     -13.193  12.746   0.809  1.00  5.50           C  
ATOM   4089  CE1 TYR A 263     -11.676  13.519   3.006  1.00  5.50           C  
ATOM   4090  CE2 TYR A 263     -13.805  13.006   2.016  1.00  5.50           C  
ATOM   4091  CZ  TYR A 263     -13.050  13.391   3.111  1.00  5.50           C  
ATOM   4092  OH  TYR A 263     -13.653  13.642   4.318  1.00  5.50           O  
ATOM   4093  H   TYR A 263     -10.013  10.654   0.848  1.00  4.69           H  
ATOM   4094  HA  TYR A 263     -12.146  10.831  -1.222  1.00  4.40           H  
ATOM   4095 1HB  TYR A 263     -10.060  12.897  -0.447  1.00  6.61           H  
ATOM   4096 2HB  TYR A 263     -11.534  13.156  -1.367  1.00  6.61           H  
ATOM   4097  HD1 TYR A 263      -9.984  13.348   1.714  1.00  6.61           H  
ATOM   4098  HD2 TYR A 263     -13.783  12.436  -0.053  1.00  6.61           H  
ATOM   4099  HE1 TYR A 263     -11.083  13.818   3.868  1.00  6.61           H  
ATOM   4100  HE2 TYR A 263     -14.886  12.902   2.110  1.00  6.61           H  
ATOM   4101  HH  TYR A 263     -12.984  13.871   4.968  1.00  6.61           H  
ATOM   4102  N   TYR A 264      -9.341   9.911  -2.128  1.00  3.82           N  
ATOM   4103  CA  TYR A 264      -8.386   9.772  -3.231  1.00  3.77           C  
ATOM   4104  C   TYR A 264      -9.007   9.460  -4.592  1.00  4.17           C  
ATOM   4105  O   TYR A 264      -9.757   8.491  -4.755  1.00  6.84           O  
ATOM   4106  CB  TYR A 264      -7.368   8.717  -2.857  1.00  5.66           C  
ATOM   4107  CG  TYR A 264      -6.303   8.370  -3.881  1.00  5.66           C  
ATOM   4108  CD1 TYR A 264      -5.261   9.240  -4.184  1.00  5.66           C  
ATOM   4109  CD2 TYR A 264      -6.359   7.132  -4.490  1.00  5.66           C  
ATOM   4110  CE1 TYR A 264      -4.279   8.848  -5.084  1.00  5.66           C  
ATOM   4111  CE2 TYR A 264      -5.393   6.748  -5.386  1.00  5.66           C  
ATOM   4112  CZ  TYR A 264      -4.349   7.589  -5.685  1.00  5.66           C  
ATOM   4113  OH  TYR A 264      -3.386   7.177  -6.584  1.00  5.66           O  
ATOM   4114  H   TYR A 264      -9.302   9.255  -1.355  1.00  4.58           H  
ATOM   4115  HA  TYR A 264      -7.860  10.721  -3.333  1.00  4.52           H  
ATOM   4116 1HB  TYR A 264      -6.867   9.029  -1.943  1.00  6.79           H  
ATOM   4117 2HB  TYR A 264      -7.909   7.814  -2.627  1.00  6.79           H  
ATOM   4118  HD1 TYR A 264      -5.206  10.217  -3.704  1.00  6.79           H  
ATOM   4119  HD2 TYR A 264      -7.172   6.450  -4.253  1.00  6.79           H  
ATOM   4120  HE1 TYR A 264      -3.455   9.522  -5.317  1.00  6.79           H  
ATOM   4121  HE2 TYR A 264      -5.454   5.768  -5.852  1.00  6.79           H  
ATOM   4122  HH  TYR A 264      -2.828   7.917  -6.832  1.00  6.79           H  
ATOM   4123  N   ASN A 265      -8.651  10.307  -5.560  1.00  3.42           N  
ATOM   4124  CA  ASN A 265      -9.043  10.201  -6.960  1.00  4.12           C  
ATOM   4125  C   ASN A 265      -7.958   9.553  -7.785  1.00  3.26           C  
ATOM   4126  O   ASN A 265      -8.209   8.629  -8.554  1.00  3.74           O  
ATOM   4127  CB  ASN A 265      -9.362  11.564  -7.526  1.00  6.18           C  
ATOM   4128  CG  ASN A 265      -9.729  11.553  -8.976  1.00  6.18           C  
ATOM   4129  OD1 ASN A 265     -10.706  10.922  -9.397  1.00  6.18           O  
ATOM   4130  ND2 ASN A 265      -8.944  12.253  -9.758  1.00  6.18           N  
ATOM   4131  H   ASN A 265      -8.047  11.084  -5.317  1.00  4.10           H  
ATOM   4132  HA  ASN A 265      -9.929   9.568  -7.029  1.00  4.94           H  
ATOM   4133 1HB  ASN A 265     -10.205  11.967  -6.983  1.00  7.42           H  
ATOM   4134 2HB  ASN A 265      -8.518  12.236  -7.377  1.00  7.42           H  
ATOM   4135 1HD2 ASN A 265      -9.123  12.295 -10.741  1.00  7.42           H  
ATOM   4136 2HD2 ASN A 265      -8.160  12.745  -9.367  1.00  7.42           H  
ATOM   4137  N   GLY A 266      -6.750  10.069  -7.648  1.00  2.77           N  
ATOM   4138  CA  GLY A 266      -5.629   9.549  -8.405  1.00  2.48           C  
ATOM   4139  C   GLY A 266      -4.408  10.391  -8.145  1.00  2.49           C  
ATOM   4140  O   GLY A 266      -4.483  11.388  -7.433  1.00  3.38           O  
ATOM   4141  H   GLY A 266      -6.607  10.840  -7.003  1.00  3.32           H  
ATOM   4142 1HA  GLY A 266      -5.439   8.517  -8.117  1.00  2.98           H  
ATOM   4143 2HA  GLY A 266      -5.867   9.554  -9.468  1.00  2.98           H  
ATOM   4144  N   GLY A 267      -3.278   9.995  -8.701  1.00  2.32           N  
ATOM   4145  CA  GLY A 267      -2.050  10.721  -8.431  1.00  2.79           C  
ATOM   4146  C   GLY A 267      -1.169   9.949  -7.467  1.00  3.28           C  
ATOM   4147  O   GLY A 267      -1.436   8.791  -7.161  1.00  5.84           O  
ATOM   4148  H   GLY A 267      -3.268   9.175  -9.303  1.00  2.78           H  
ATOM   4149 1HA  GLY A 267      -1.513  10.888  -9.365  1.00  3.35           H  
ATOM   4150 2HA  GLY A 267      -2.286  11.697  -8.018  1.00  3.35           H  
ATOM   4151  N   VAL A 268      -0.120  10.592  -6.980  1.00  4.67           N  
ATOM   4152  CA  VAL A 268       0.858   9.922  -6.134  1.00  5.55           C  
ATOM   4153  C   VAL A 268       0.921  10.404  -4.684  1.00  3.14           C  
ATOM   4154  O   VAL A 268       1.140  11.584  -4.439  1.00  3.72           O  
ATOM   4155  CB  VAL A 268       2.228  10.120  -6.749  1.00  8.32           C  
ATOM   4156  CG1 VAL A 268       3.238   9.486  -5.854  1.00  8.32           C  
ATOM   4157  CG2 VAL A 268       2.260   9.524  -8.149  1.00  8.32           C  
ATOM   4158  H   VAL A 268       0.031  11.566  -7.214  1.00  5.60           H  
ATOM   4159  HA  VAL A 268       0.624   8.860  -6.135  1.00  6.66           H  
ATOM   4160  HB  VAL A 268       2.448  11.186  -6.799  1.00  9.99           H  
ATOM   4161 1HG1 VAL A 268       4.232   9.640  -6.250  1.00  9.99           H  
ATOM   4162 2HG1 VAL A 268       3.180   9.938  -4.864  1.00  9.99           H  
ATOM   4163 3HG1 VAL A 268       3.028   8.421  -5.784  1.00  9.99           H  
ATOM   4164 1HG2 VAL A 268       3.241   9.676  -8.590  1.00  9.99           H  
ATOM   4165 2HG2 VAL A 268       2.049   8.459  -8.096  1.00  9.99           H  
ATOM   4166 3HG2 VAL A 268       1.511  10.013  -8.771  1.00  9.99           H  
ATOM   4167  N   PHE A 269       0.775   9.497  -3.718  1.00  2.90           N  
ATOM   4168  CA  PHE A 269       0.842   9.913  -2.317  1.00  4.54           C  
ATOM   4169  C   PHE A 269       2.237  10.248  -1.827  1.00  3.68           C  
ATOM   4170  O   PHE A 269       3.209   9.551  -2.106  1.00  6.61           O  
ATOM   4171  CB  PHE A 269       0.264   8.865  -1.367  1.00  6.81           C  
ATOM   4172  CG  PHE A 269      -1.229   8.824  -1.275  1.00  6.81           C  
ATOM   4173  CD1 PHE A 269      -1.970   7.876  -1.950  1.00  6.81           C  
ATOM   4174  CD2 PHE A 269      -1.894   9.741  -0.474  1.00  6.81           C  
ATOM   4175  CE1 PHE A 269      -3.344   7.843  -1.821  1.00  6.81           C  
ATOM   4176  CE2 PHE A 269      -3.267   9.715  -0.349  1.00  6.81           C  
ATOM   4177  CZ  PHE A 269      -3.991   8.763  -1.023  1.00  6.81           C  
ATOM   4178  H   PHE A 269       0.609   8.529  -3.957  1.00  3.48           H  
ATOM   4179  HA  PHE A 269       0.237  10.810  -2.213  1.00  5.45           H  
ATOM   4180 1HB  PHE A 269       0.605   7.880  -1.679  1.00  8.17           H  
ATOM   4181 2HB  PHE A 269       0.656   9.035  -0.365  1.00  8.17           H  
ATOM   4182  HD1 PHE A 269      -1.456   7.149  -2.578  1.00  8.17           H  
ATOM   4183  HD2 PHE A 269      -1.315  10.491   0.066  1.00  8.17           H  
ATOM   4184  HE1 PHE A 269      -3.922   7.089  -2.353  1.00  8.17           H  
ATOM   4185  HE2 PHE A 269      -3.774  10.442   0.285  1.00  8.17           H  
ATOM   4186  HZ  PHE A 269      -5.072   8.735  -0.924  1.00  8.17           H  
ATOM   4187  N   SER A 270       2.316  11.315  -1.044  1.00  3.76           N  
ATOM   4188  CA  SER A 270       3.561  11.739  -0.416  1.00  4.29           C  
ATOM   4189  C   SER A 270       3.283  12.238   1.001  1.00  6.17           C  
ATOM   4190  O   SER A 270       4.105  12.936   1.597  1.00  8.75           O  
ATOM   4191  CB  SER A 270       4.247  12.821  -1.235  1.00  6.44           C  
ATOM   4192  OG  SER A 270       3.452  13.972  -1.344  1.00  6.44           O  
ATOM   4193  H   SER A 270       1.479  11.855  -0.876  1.00  4.51           H  
ATOM   4194  HA  SER A 270       4.229  10.880  -0.351  1.00  5.15           H  
ATOM   4195 1HB  SER A 270       5.190  13.079  -0.754  1.00  7.72           H  
ATOM   4196 2HB  SER A 270       4.482  12.440  -2.228  1.00  7.72           H  
ATOM   4197  HG  SER A 270       2.944  13.875  -2.158  1.00  7.72           H  
ATOM   4198  N   GLY A 271       2.103  11.895   1.522  1.00 10.54           N  
ATOM   4199  CA  GLY A 271       1.665  12.342   2.838  1.00 18.55           C  
ATOM   4200  C   GLY A 271       0.500  13.316   2.675  1.00  8.14           C  
ATOM   4201  O   GLY A 271      -0.053  13.426   1.581  1.00 42.13           O  
ATOM   4202  H   GLY A 271       1.482  11.304   0.993  1.00 12.65           H  
ATOM   4203 1HA  GLY A 271       1.354  11.477   3.424  1.00 22.26           H  
ATOM   4204 2HA  GLY A 271       2.489  12.822   3.363  1.00 22.26           H  
ATOM   4205  N   PRO A 272       0.115  14.010   3.750  1.00  7.18           N  
ATOM   4206  CA  PRO A 272       0.589  13.968   5.134  1.00  6.24           C  
ATOM   4207  C   PRO A 272       0.391  12.586   5.738  1.00  4.52           C  
ATOM   4208  O   PRO A 272      -0.645  11.954   5.523  1.00  6.53           O  
ATOM   4209  CB  PRO A 272      -0.275  15.022   5.838  1.00  9.36           C  
ATOM   4210  CG  PRO A 272      -0.684  15.960   4.752  1.00  9.36           C  
ATOM   4211  CD  PRO A 272      -0.873  15.082   3.549  1.00  9.36           C  
ATOM   4212  HA  PRO A 272       1.653  14.251   5.159  1.00  7.49           H  
ATOM   4213 1HB  PRO A 272      -1.134  14.538   6.326  1.00 11.23           H  
ATOM   4214 2HB  PRO A 272       0.307  15.516   6.630  1.00 11.23           H  
ATOM   4215 1HG  PRO A 272      -1.604  16.491   5.036  1.00 11.23           H  
ATOM   4216 2HG  PRO A 272       0.091  16.725   4.600  1.00 11.23           H  
ATOM   4217 1HD  PRO A 272      -1.888  14.658   3.531  1.00 11.23           H  
ATOM   4218 2HD  PRO A 272      -0.646  15.633   2.624  1.00 11.23           H  
ATOM   4219  N   CYS A 273       1.377  12.120   6.495  1.00  3.01           N  
ATOM   4220  CA  CYS A 273       1.299  10.797   7.100  1.00  2.71           C  
ATOM   4221  C   CYS A 273       2.391  10.559   8.132  1.00  2.25           C  
ATOM   4222  O   CYS A 273       3.387  11.285   8.174  1.00  3.14           O  
ATOM   4223  CB  CYS A 273       1.419   9.734   6.021  1.00  4.06           C  
ATOM   4224  SG  CYS A 273       3.000   9.808   5.154  1.00  4.06           S  
ATOM   4225  H   CYS A 273       2.200  12.687   6.646  1.00  3.61           H  
ATOM   4226  HA  CYS A 273       0.329  10.698   7.589  1.00  3.25           H  
ATOM   4227 1HB  CYS A 273       1.319   8.746   6.469  1.00  4.88           H  
ATOM   4228 2HB  CYS A 273       0.621   9.847   5.288  1.00  4.88           H  
ATOM   4229  HG  CYS A 273       3.755   9.631   6.235  1.00  4.88           H  
ATOM   4230  N   GLY A 274       2.213   9.520   8.943  1.00  2.52           N  
ATOM   4231  CA  GLY A 274       3.207   9.130   9.931  1.00  3.16           C  
ATOM   4232  C   GLY A 274       3.538   7.653   9.767  1.00  3.06           C  
ATOM   4233  O   GLY A 274       3.654   7.156   8.646  1.00  3.56           O  
ATOM   4234  H   GLY A 274       1.361   8.971   8.882  1.00  3.02           H  
ATOM   4235 1HA  GLY A 274       4.108   9.730   9.806  1.00  3.79           H  
ATOM   4236 2HA  GLY A 274       2.824   9.319  10.934  1.00  3.79           H  
ATOM   4237  N   THR A 275       3.674   6.953  10.891  1.00  3.75           N  
ATOM   4238  CA  THR A 275       3.965   5.523  10.881  1.00  5.01           C  
ATOM   4239  C   THR A 275       2.823   4.708  11.485  1.00  5.66           C  
ATOM   4240  O   THR A 275       2.951   3.494  11.647  1.00  7.85           O  
ATOM   4241  CB  THR A 275       5.267   5.213  11.643  1.00  7.51           C  
ATOM   4242  OG1 THR A 275       5.142   5.653  13.002  1.00  7.51           O  
ATOM   4243  CG2 THR A 275       6.452   5.908  10.988  1.00  7.51           C  
ATOM   4244  H   THR A 275       3.577   7.428  11.778  1.00  4.50           H  
ATOM   4245  HA  THR A 275       4.091   5.204   9.846  1.00  6.01           H  
ATOM   4246  HB  THR A 275       5.438   4.137  11.638  1.00  9.02           H  
ATOM   4247  HG1 THR A 275       4.378   5.233  13.405  1.00  9.02           H  
ATOM   4248 1HG2 THR A 275       7.362   5.672  11.539  1.00  9.02           H  
ATOM   4249 2HG2 THR A 275       6.552   5.563   9.959  1.00  9.02           H  
ATOM   4250 3HG2 THR A 275       6.293   6.985  10.995  1.00  9.02           H  
ATOM   4251  N   SER A 276       1.729   5.384  11.855  1.00  6.94           N  
ATOM   4252  CA  SER A 276       0.520   4.756  12.404  1.00 10.12           C  
ATOM   4253  C   SER A 276      -0.079   3.713  11.455  1.00  8.37           C  
ATOM   4254  O   SER A 276      -1.073   3.984  10.782  1.00 13.69           O  
ATOM   4255  CB  SER A 276      -0.518   5.811  12.733  1.00 15.18           C  
ATOM   4256  OG  SER A 276      -0.071   6.657  13.759  1.00 15.18           O  
ATOM   4257  H   SER A 276       1.707   6.384  11.715  1.00  8.33           H  
ATOM   4258  HA  SER A 276       0.795   4.246  13.330  1.00 12.14           H  
ATOM   4259 1HB  SER A 276      -0.733   6.401  11.845  1.00 18.22           H  
ATOM   4260 2HB  SER A 276      -1.446   5.328  13.035  1.00 18.22           H  
ATOM   4261  HG  SER A 276      -0.765   7.311  13.881  1.00 18.22           H  
ATOM   4262  N   LEU A 277       0.514   2.527  11.418  1.00  5.77           N  
ATOM   4263  CA  LEU A 277       0.097   1.477  10.500  1.00  5.11           C  
ATOM   4264  C   LEU A 277      -1.333   1.051  10.760  1.00  5.81           C  
ATOM   4265  O   LEU A 277      -1.724   0.838  11.909  1.00  9.25           O  
ATOM   4266  CB  LEU A 277       0.983   0.242  10.678  1.00  7.67           C  
ATOM   4267  CG  LEU A 277       2.475   0.418  10.405  1.00  7.67           C  
ATOM   4268  CD1 LEU A 277       3.171  -0.897  10.706  1.00  7.67           C  
ATOM   4269  CD2 LEU A 277       2.699   0.874   8.977  1.00  7.67           C  
ATOM   4270  H   LEU A 277       1.321   2.380  12.007  1.00  6.92           H  
ATOM   4271  HA  LEU A 277       0.177   1.850   9.480  1.00  6.13           H  
ATOM   4272 1HB  LEU A 277       0.880  -0.106  11.704  1.00  9.20           H  
ATOM   4273 2HB  LEU A 277       0.619  -0.542  10.018  1.00  9.20           H  
ATOM   4274  HG  LEU A 277       2.879   1.165  11.086  1.00  9.20           H  
ATOM   4275 1HD1 LEU A 277       4.239  -0.786  10.550  1.00  9.20           H  
ATOM   4276 2HD1 LEU A 277       2.986  -1.175  11.744  1.00  9.20           H  
ATOM   4277 3HD1 LEU A 277       2.783  -1.673  10.048  1.00  9.20           H  
ATOM   4278 1HD2 LEU A 277       3.767   1.000   8.797  1.00  9.20           H  
ATOM   4279 2HD2 LEU A 277       2.303   0.124   8.301  1.00  9.20           H  
ATOM   4280 3HD2 LEU A 277       2.188   1.823   8.811  1.00  9.20           H  
ATOM   4281  N   ASN A 278      -2.103   0.871   9.693  1.00  5.10           N  
ATOM   4282  CA  ASN A 278      -3.478   0.439   9.856  1.00  6.43           C  
ATOM   4283  C   ASN A 278      -4.013  -0.316   8.632  1.00  4.67           C  
ATOM   4284  O   ASN A 278      -4.401  -1.479   8.746  1.00  7.09           O  
ATOM   4285  CB  ASN A 278      -4.369   1.637  10.273  1.00  9.64           C  
ATOM   4286  CG  ASN A 278      -4.462   2.827   9.318  1.00  9.64           C  
ATOM   4287  OD1 ASN A 278      -4.299   2.728   8.100  1.00  9.64           O  
ATOM   4288  ND2 ASN A 278      -4.737   3.983   9.863  1.00  9.64           N  
ATOM   4289  H   ASN A 278      -1.754   1.077   8.766  1.00  6.12           H  
ATOM   4290  HA  ASN A 278      -3.504  -0.272  10.683  1.00  7.72           H  
ATOM   4291 1HB  ASN A 278      -5.382   1.268  10.440  1.00 11.57           H  
ATOM   4292 2HB  ASN A 278      -4.013   2.012  11.233  1.00 11.57           H  
ATOM   4293 1HD2 ASN A 278      -4.823   4.794   9.276  1.00 11.57           H  
ATOM   4294 2HD2 ASN A 278      -4.870   4.056  10.851  1.00 11.57           H  
ATOM   4295  N   HIS A 279      -4.049   0.338   7.482  1.00  3.44           N  
ATOM   4296  CA  HIS A 279      -4.630  -0.227   6.281  1.00  2.66           C  
ATOM   4297  C   HIS A 279      -3.687  -1.117   5.507  1.00  1.86           C  
ATOM   4298  O   HIS A 279      -2.587  -0.721   5.133  1.00  3.03           O  
ATOM   4299  CB  HIS A 279      -5.206   0.887   5.406  1.00  3.99           C  
ATOM   4300  CG  HIS A 279      -5.860   0.399   4.162  1.00  3.99           C  
ATOM   4301  ND1 HIS A 279      -7.044  -0.316   4.150  1.00  3.99           N  
ATOM   4302  CD2 HIS A 279      -5.481   0.534   2.876  1.00  3.99           C  
ATOM   4303  CE1 HIS A 279      -7.332  -0.630   2.896  1.00  3.99           C  
ATOM   4304  NE2 HIS A 279      -6.407  -0.116   2.111  1.00  3.99           N  
ATOM   4305  H   HIS A 279      -3.648   1.266   7.430  1.00  4.13           H  
ATOM   4306  HA  HIS A 279      -5.459  -0.861   6.569  1.00  3.19           H  
ATOM   4307 1HB  HIS A 279      -5.938   1.457   5.979  1.00  4.79           H  
ATOM   4308 2HB  HIS A 279      -4.406   1.569   5.125  1.00  4.79           H  
ATOM   4309  HD1 HIS A 279      -7.807  -0.159   4.789  1.00  4.79           H  
ATOM   4310  HD2 HIS A 279      -4.630   1.024   2.408  1.00  4.79           H  
ATOM   4311  HE1 HIS A 279      -8.227  -1.207   2.659  1.00  4.79           H  
ATOM   4312  N   ALA A 280      -4.112  -2.349   5.283  1.00  1.32           N  
ATOM   4313  CA  ALA A 280      -3.301  -3.286   4.537  1.00  0.99           C  
ATOM   4314  C   ALA A 280      -3.557  -3.133   3.040  1.00  1.01           C  
ATOM   4315  O   ALA A 280      -4.701  -3.018   2.600  1.00  1.75           O  
ATOM   4316  CB  ALA A 280      -3.584  -4.695   4.992  1.00  1.48           C  
ATOM   4317  H   ALA A 280      -5.014  -2.635   5.626  1.00  1.58           H  
ATOM   4318  HA  ALA A 280      -2.258  -3.056   4.731  1.00  1.19           H  
ATOM   4319 1HB  ALA A 280      -2.947  -5.388   4.447  1.00  1.78           H  
ATOM   4320 2HB  ALA A 280      -3.381  -4.781   6.059  1.00  1.78           H  
ATOM   4321 3HB  ALA A 280      -4.628  -4.928   4.801  1.00  1.78           H  
ATOM   4322  N   ILE A 281      -2.474  -3.137   2.270  1.00  0.80           N  
ATOM   4323  CA  ILE A 281      -2.503  -2.967   0.823  1.00  0.86           C  
ATOM   4324  C   ILE A 281      -1.675  -4.013   0.104  1.00  0.68           C  
ATOM   4325  O   ILE A 281      -0.828  -4.668   0.708  1.00  0.67           O  
ATOM   4326  CB  ILE A 281      -1.941  -1.597   0.423  1.00  1.29           C  
ATOM   4327  CG1 ILE A 281      -0.475  -1.500   0.865  1.00  1.29           C  
ATOM   4328  CG2 ILE A 281      -2.754  -0.466   1.003  1.00  1.29           C  
ATOM   4329  CD1 ILE A 281       0.253  -0.287   0.345  1.00  1.29           C  
ATOM   4330  H   ILE A 281      -1.578  -3.242   2.715  1.00  0.96           H  
ATOM   4331  HA  ILE A 281      -3.535  -3.047   0.483  1.00  1.03           H  
ATOM   4332  HB  ILE A 281      -1.958  -1.529  -0.654  1.00  1.55           H  
ATOM   4333 1HG1 ILE A 281      -0.442  -1.468   1.952  1.00  1.55           H  
ATOM   4334 2HG1 ILE A 281       0.058  -2.389   0.530  1.00  1.55           H  
ATOM   4335 1HG2 ILE A 281      -2.333   0.485   0.679  1.00  1.55           H  
ATOM   4336 2HG2 ILE A 281      -3.783  -0.544   0.656  1.00  1.55           H  
ATOM   4337 3HG2 ILE A 281      -2.732  -0.519   2.091  1.00  1.55           H  
ATOM   4338 1HD1 ILE A 281       1.278  -0.295   0.712  1.00  1.55           H  
ATOM   4339 2HD1 ILE A 281       0.259  -0.306  -0.743  1.00  1.55           H  
ATOM   4340 3HD1 ILE A 281      -0.250   0.615   0.690  1.00  1.55           H  
ATOM   4341  N   THR A 282      -1.881  -4.148  -1.206  1.00  0.73           N  
ATOM   4342  CA  THR A 282      -1.033  -5.043  -1.980  1.00  0.66           C  
ATOM   4343  C   THR A 282      -0.247  -4.234  -3.004  1.00  0.71           C  
ATOM   4344  O   THR A 282      -0.837  -3.550  -3.831  1.00  0.83           O  
ATOM   4345  CB  THR A 282      -1.849  -6.133  -2.707  1.00  0.99           C  
ATOM   4346  OG1 THR A 282      -2.559  -6.923  -1.748  1.00  0.99           O  
ATOM   4347  CG2 THR A 282      -0.921  -7.038  -3.510  1.00  0.99           C  
ATOM   4348  H   THR A 282      -2.611  -3.624  -1.679  1.00  0.88           H  
ATOM   4349  HA  THR A 282      -0.336  -5.528  -1.308  1.00  0.79           H  
ATOM   4350  HB  THR A 282      -2.565  -5.663  -3.378  1.00  1.19           H  
ATOM   4351  HG1 THR A 282      -1.930  -7.341  -1.154  1.00  1.19           H  
ATOM   4352 1HG2 THR A 282      -1.508  -7.804  -4.017  1.00  1.19           H  
ATOM   4353 2HG2 THR A 282      -0.381  -6.446  -4.248  1.00  1.19           H  
ATOM   4354 3HG2 THR A 282      -0.208  -7.515  -2.838  1.00  1.19           H  
ATOM   4355  N   ILE A 283       1.081  -4.303  -2.985  1.00  0.92           N  
ATOM   4356  CA  ILE A 283       1.788  -3.535  -4.003  1.00  1.41           C  
ATOM   4357  C   ILE A 283       1.882  -4.484  -5.176  1.00  1.05           C  
ATOM   4358  O   ILE A 283       2.383  -5.608  -5.056  1.00  1.13           O  
ATOM   4359  CB  ILE A 283       3.214  -3.056  -3.626  1.00  2.11           C  
ATOM   4360  CG1 ILE A 283       3.240  -2.213  -2.348  1.00  2.11           C  
ATOM   4361  CG2 ILE A 283       3.754  -2.199  -4.746  1.00  2.11           C  
ATOM   4362  CD1 ILE A 283       4.647  -1.964  -1.844  1.00  2.11           C  
ATOM   4363  H   ILE A 283       1.559  -4.882  -2.311  1.00  1.10           H  
ATOM   4364  HA  ILE A 283       1.196  -2.671  -4.294  1.00  1.69           H  
ATOM   4365  HB  ILE A 283       3.895  -3.872  -3.546  1.00  2.54           H  
ATOM   4366 1HG1 ILE A 283       2.773  -1.251  -2.533  1.00  2.54           H  
ATOM   4367 2HG1 ILE A 283       2.678  -2.728  -1.569  1.00  2.54           H  
ATOM   4368 1HG2 ILE A 283       4.758  -1.880  -4.487  1.00  2.54           H  
ATOM   4369 2HG2 ILE A 283       3.784  -2.776  -5.667  1.00  2.54           H  
ATOM   4370 3HG2 ILE A 283       3.118  -1.325  -4.880  1.00  2.54           H  
ATOM   4371 1HD1 ILE A 283       4.613  -1.372  -0.933  1.00  2.54           H  
ATOM   4372 2HD1 ILE A 283       5.135  -2.912  -1.631  1.00  2.54           H  
ATOM   4373 3HD1 ILE A 283       5.214  -1.429  -2.603  1.00  2.54           H  
ATOM   4374  N   ILE A 284       1.335  -4.053  -6.292  1.00  1.40           N  
ATOM   4375  CA  ILE A 284       1.301  -4.856  -7.492  1.00  2.27           C  
ATOM   4376  C   ILE A 284       2.283  -4.358  -8.541  1.00  1.16           C  
ATOM   4377  O   ILE A 284       2.426  -4.964  -9.603  1.00  1.59           O  
ATOM   4378  CB  ILE A 284      -0.113  -4.880  -8.071  1.00  3.41           C  
ATOM   4379  CG1 ILE A 284      -0.516  -3.469  -8.484  1.00  3.41           C  
ATOM   4380  CG2 ILE A 284      -1.086  -5.442  -7.047  1.00  3.41           C  
ATOM   4381  CD1 ILE A 284      -1.786  -3.418  -9.281  1.00  3.41           C  
ATOM   4382  H   ILE A 284       0.945  -3.124  -6.310  1.00  1.68           H  
ATOM   4383  HA  ILE A 284       1.574  -5.877  -7.229  1.00  2.72           H  
ATOM   4384  HB  ILE A 284      -0.127  -5.499  -8.965  1.00  4.09           H  
ATOM   4385 1HG1 ILE A 284      -0.645  -2.860  -7.590  1.00  4.09           H  
ATOM   4386 2HG1 ILE A 284       0.282  -3.033  -9.084  1.00  4.09           H  
ATOM   4387 1HG2 ILE A 284      -2.089  -5.461  -7.473  1.00  4.09           H  
ATOM   4388 2HG2 ILE A 284      -0.786  -6.454  -6.780  1.00  4.09           H  
ATOM   4389 3HG2 ILE A 284      -1.081  -4.814  -6.156  1.00  4.09           H  
ATOM   4390 1HD1 ILE A 284      -2.011  -2.384  -9.542  1.00  4.09           H  
ATOM   4391 2HD1 ILE A 284      -1.662  -4.003 -10.190  1.00  4.09           H  
ATOM   4392 3HD1 ILE A 284      -2.600  -3.831  -8.689  1.00  4.09           H  
ATOM   4393  N   GLY A 285       2.982  -3.265  -8.266  1.00  2.92           N  
ATOM   4394  CA  GLY A 285       3.939  -2.841  -9.260  1.00  2.61           C  
ATOM   4395  C   GLY A 285       4.929  -1.764  -8.850  1.00  1.85           C  
ATOM   4396  O   GLY A 285       5.038  -1.377  -7.686  1.00  1.94           O  
ATOM   4397  H   GLY A 285       2.842  -2.739  -7.416  1.00  3.50           H  
ATOM   4398 1HA  GLY A 285       4.493  -3.714  -9.596  1.00  3.13           H  
ATOM   4399 2HA  GLY A 285       3.381  -2.487 -10.124  1.00  3.13           H  
ATOM   4400  N   TYR A 286       5.638  -1.293  -9.864  1.00  2.69           N  
ATOM   4401  CA  TYR A 286       6.695  -0.306  -9.779  1.00  2.25           C  
ATOM   4402  C   TYR A 286       6.782   0.543 -11.034  1.00  3.01           C  
ATOM   4403  O   TYR A 286       6.781   0.025 -12.152  1.00  5.03           O  
ATOM   4404  CB  TYR A 286       8.027  -1.007  -9.537  1.00  3.38           C  
ATOM   4405  CG  TYR A 286       9.229  -0.116  -9.699  1.00  3.38           C  
ATOM   4406  CD1 TYR A 286       9.563   0.833  -8.746  1.00  3.38           C  
ATOM   4407  CD2 TYR A 286      10.006  -0.267 -10.838  1.00  3.38           C  
ATOM   4408  CE1 TYR A 286      10.675   1.631  -8.944  1.00  3.38           C  
ATOM   4409  CE2 TYR A 286      11.112   0.528 -11.030  1.00  3.38           C  
ATOM   4410  CZ  TYR A 286      11.448   1.474 -10.091  1.00  3.38           C  
ATOM   4411  OH  TYR A 286      12.557   2.260 -10.291  1.00  3.38           O  
ATOM   4412  H   TYR A 286       5.430  -1.679 -10.772  1.00  3.23           H  
ATOM   4413  HA  TYR A 286       6.483   0.356  -8.941  1.00  2.70           H  
ATOM   4414 1HB  TYR A 286       8.042  -1.422  -8.528  1.00  4.05           H  
ATOM   4415 2HB  TYR A 286       8.130  -1.834 -10.234  1.00  4.05           H  
ATOM   4416  HD1 TYR A 286       8.952   0.950  -7.851  1.00  4.05           H  
ATOM   4417  HD2 TYR A 286       9.740  -1.016 -11.583  1.00  4.05           H  
ATOM   4418  HE1 TYR A 286      10.946   2.378  -8.201  1.00  4.05           H  
ATOM   4419  HE2 TYR A 286      11.723   0.409 -11.925  1.00  4.05           H  
ATOM   4420  HH  TYR A 286      12.898   2.107 -11.176  1.00  4.05           H  
ATOM   4421  N   GLY A 287       6.878   1.853 -10.849  1.00  2.76           N  
ATOM   4422  CA  GLY A 287       7.006   2.759 -11.975  1.00  5.27           C  
ATOM   4423  C   GLY A 287       8.079   3.806 -11.725  1.00  2.36           C  
ATOM   4424  O   GLY A 287       8.728   3.815 -10.679  1.00  2.49           O  
ATOM   4425  H   GLY A 287       6.868   2.224  -9.909  1.00  3.31           H  
ATOM   4426 1HA  GLY A 287       7.250   2.194 -12.875  1.00  6.32           H  
ATOM   4427 2HA  GLY A 287       6.050   3.249 -12.154  1.00  6.32           H  
ATOM   4428  N   GLN A 288       8.241   4.699 -12.691  1.00  3.36           N  
ATOM   4429  CA  GLN A 288       9.203   5.785 -12.606  1.00  3.83           C  
ATOM   4430  C   GLN A 288       8.930   6.771 -13.740  1.00  8.70           C  
ATOM   4431  O   GLN A 288       8.725   6.359 -14.884  1.00 14.10           O  
ATOM   4432  CB  GLN A 288      10.640   5.245 -12.681  1.00  5.75           C  
ATOM   4433  CG  GLN A 288      11.732   6.284 -12.487  1.00  5.75           C  
ATOM   4434  CD  GLN A 288      13.118   5.662 -12.532  1.00  5.75           C  
ATOM   4435  OE1 GLN A 288      13.326   4.654 -13.213  1.00  5.75           O  
ATOM   4436  NE2 GLN A 288      14.074   6.247 -11.816  1.00  5.75           N  
ATOM   4437  H   GLN A 288       7.672   4.623 -13.522  1.00  4.03           H  
ATOM   4438  HA  GLN A 288       9.062   6.294 -11.661  1.00  4.60           H  
ATOM   4439 1HB  GLN A 288      10.781   4.474 -11.924  1.00  6.89           H  
ATOM   4440 2HB  GLN A 288      10.797   4.777 -13.652  1.00  6.89           H  
ATOM   4441 1HG  GLN A 288      11.661   7.029 -13.279  1.00  6.89           H  
ATOM   4442 2HG  GLN A 288      11.603   6.756 -11.515  1.00  6.89           H  
ATOM   4443 1HE2 GLN A 288      15.001   5.870 -11.820  1.00  6.89           H  
ATOM   4444 2HE2 GLN A 288      13.872   7.062 -11.272  1.00  6.89           H  
ATOM   4445  N   ASP A 289       8.902   8.062 -13.429  1.00 10.83           N  
ATOM   4446  CA  ASP A 289       8.602   9.061 -14.454  1.00 18.63           C  
ATOM   4447  C   ASP A 289       9.856   9.630 -15.104  1.00 20.06           C  
ATOM   4448  O   ASP A 289      10.972   9.216 -14.794  1.00 17.56           O  
ATOM   4449  CB  ASP A 289       7.757  10.186 -13.869  1.00 27.95           C  
ATOM   4450  CG  ASP A 289       8.502  11.010 -12.846  1.00 27.95           C  
ATOM   4451  OD1 ASP A 289       9.713  11.012 -12.873  1.00 27.95           O  
ATOM   4452  OD2 ASP A 289       7.861  11.630 -12.033  1.00 27.95           O  
ATOM   4453  H   ASP A 289       9.088   8.342 -12.474  1.00 13.00           H  
ATOM   4454  HA  ASP A 289       8.015   8.577 -15.235  1.00 22.36           H  
ATOM   4455 1HB  ASP A 289       7.421  10.847 -14.667  1.00 33.53           H  
ATOM   4456 2HB  ASP A 289       6.863   9.768 -13.410  1.00 33.53           H  
ATOM   4457  N   SER A 290       9.660  10.612 -15.989  1.00 27.65           N  
ATOM   4458  CA  SER A 290      10.741  11.247 -16.745  1.00 31.91           C  
ATOM   4459  C   SER A 290      11.728  12.053 -15.895  1.00 29.91           C  
ATOM   4460  O   SER A 290      12.834  12.344 -16.352  1.00 35.44           O  
ATOM   4461  CB  SER A 290      10.152  12.160 -17.802  1.00 47.87           C  
ATOM   4462  OG  SER A 290       9.511  13.260 -17.217  1.00 47.87           O  
ATOM   4463  H   SER A 290       8.713  10.913 -16.172  1.00 33.18           H  
ATOM   4464  HA  SER A 290      11.303  10.457 -17.248  1.00 38.29           H  
ATOM   4465 1HB  SER A 290      10.944  12.507 -18.465  1.00 57.44           H  
ATOM   4466 2HB  SER A 290       9.440  11.601 -18.409  1.00 57.44           H  
ATOM   4467  HG  SER A 290       9.183  13.794 -17.945  1.00 57.44           H  
ATOM   4468  N   SER A 291      11.342  12.419 -14.669  1.00 26.64           N  
ATOM   4469  CA  SER A 291      12.255  13.137 -13.784  1.00 30.50           C  
ATOM   4470  C   SER A 291      13.156  12.156 -13.052  1.00 28.56           C  
ATOM   4471  O   SER A 291      14.126  12.555 -12.406  1.00 35.92           O  
ATOM   4472  CB  SER A 291      11.505  13.962 -12.754  1.00 45.75           C  
ATOM   4473  OG  SER A 291      10.887  13.137 -11.804  1.00 45.75           O  
ATOM   4474  H   SER A 291      10.426  12.167 -14.323  1.00 31.97           H  
ATOM   4475  HA  SER A 291      12.879  13.799 -14.387  1.00 36.60           H  
ATOM   4476 1HB  SER A 291      12.193  14.644 -12.257  1.00 54.90           H  
ATOM   4477 2HB  SER A 291      10.751  14.566 -13.257  1.00 54.90           H  
ATOM   4478  HG  SER A 291      10.418  12.465 -12.306  1.00 54.90           H  
ATOM   4479  N   GLY A 292      12.816  10.867 -13.133  1.00 22.18           N  
ATOM   4480  CA  GLY A 292      13.545   9.836 -12.432  1.00 22.87           C  
ATOM   4481  C   GLY A 292      12.895   9.521 -11.088  1.00 19.10           C  
ATOM   4482  O   GLY A 292      13.476   8.796 -10.278  1.00 19.65           O  
ATOM   4483  H   GLY A 292      12.030  10.570 -13.695  1.00 26.62           H  
ATOM   4484 1HA  GLY A 292      13.578   8.934 -13.045  1.00 27.44           H  
ATOM   4485 2HA  GLY A 292      14.575  10.157 -12.276  1.00 27.44           H  
ATOM   4486  N   THR A 293      11.686  10.042 -10.852  1.00 18.45           N  
ATOM   4487  CA  THR A 293      11.034   9.808  -9.574  1.00 18.68           C  
ATOM   4488  C   THR A 293      10.336   8.464  -9.616  1.00 11.74           C  
ATOM   4489  O   THR A 293       9.553   8.185 -10.520  1.00  8.70           O  
ATOM   4490  CB  THR A 293      10.024  10.915  -9.225  1.00 28.02           C  
ATOM   4491  OG1 THR A 293      10.694  12.184  -9.169  1.00 28.02           O  
ATOM   4492  CG2 THR A 293       9.398  10.623  -7.867  1.00 28.02           C  
ATOM   4493  H   THR A 293      11.212  10.608 -11.549  1.00 22.14           H  
ATOM   4494  HA  THR A 293      11.792   9.774  -8.792  1.00 22.42           H  
ATOM   4495  HB  THR A 293       9.243  10.956  -9.982  1.00 33.62           H  
ATOM   4496  HG1 THR A 293      10.863  12.500 -10.066  1.00 33.62           H  
ATOM   4497 1HG2 THR A 293       8.684  11.409  -7.621  1.00 33.62           H  
ATOM   4498 2HG2 THR A 293       8.884   9.663  -7.901  1.00 33.62           H  
ATOM   4499 3HG2 THR A 293      10.177  10.589  -7.107  1.00 33.62           H  
ATOM   4500  N   LYS A 294      10.657   7.618  -8.647  1.00 12.13           N  
ATOM   4501  CA  LYS A 294      10.136   6.259  -8.584  1.00  8.10           C  
ATOM   4502  C   LYS A 294       8.807   6.187  -7.855  1.00  5.67           C  
ATOM   4503  O   LYS A 294       8.552   6.991  -6.954  1.00  8.07           O  
ATOM   4504  CB  LYS A 294      11.157   5.373  -7.892  1.00 12.15           C  
ATOM   4505  CG  LYS A 294      12.465   5.235  -8.652  1.00 12.15           C  
ATOM   4506  CD  LYS A 294      13.466   4.376  -7.897  1.00 12.15           C  
ATOM   4507  CE  LYS A 294      14.788   4.294  -8.650  1.00 12.15           C  
ATOM   4508  NZ  LYS A 294      15.810   3.505  -7.908  1.00 12.15           N  
ATOM   4509  H   LYS A 294      11.300   7.925  -7.930  1.00 14.56           H  
ATOM   4510  HA  LYS A 294       9.983   5.898  -9.602  1.00  9.72           H  
ATOM   4511 1HB  LYS A 294      11.386   5.783  -6.908  1.00 14.58           H  
ATOM   4512 2HB  LYS A 294      10.737   4.382  -7.746  1.00 14.58           H  
ATOM   4513 1HG  LYS A 294      12.272   4.781  -9.624  1.00 14.58           H  
ATOM   4514 2HG  LYS A 294      12.897   6.223  -8.813  1.00 14.58           H  
ATOM   4515 1HD  LYS A 294      13.644   4.803  -6.908  1.00 14.58           H  
ATOM   4516 2HD  LYS A 294      13.066   3.370  -7.775  1.00 14.58           H  
ATOM   4517 1HE  LYS A 294      14.617   3.825  -9.618  1.00 14.58           H  
ATOM   4518 2HE  LYS A 294      15.170   5.302  -8.811  1.00 14.58           H  
ATOM   4519 1HZ  LYS A 294      16.667   3.477  -8.442  1.00 14.58           H  
ATOM   4520 2HZ  LYS A 294      15.986   3.939  -7.012  1.00 14.58           H  
ATOM   4521 3HZ  LYS A 294      15.472   2.565  -7.765  1.00 14.58           H  
ATOM   4522  N   TYR A 295       7.965   5.227  -8.251  1.00  3.34           N  
ATOM   4523  CA  TYR A 295       6.648   5.069  -7.640  1.00  4.36           C  
ATOM   4524  C   TYR A 295       6.263   3.614  -7.354  1.00  3.09           C  
ATOM   4525  O   TYR A 295       6.664   2.696  -8.069  1.00  5.04           O  
ATOM   4526  CB  TYR A 295       5.579   5.667  -8.549  1.00  6.54           C  
ATOM   4527  CG  TYR A 295       5.833   7.102  -8.919  1.00  6.54           C  
ATOM   4528  CD1 TYR A 295       6.257   7.427 -10.197  1.00  6.54           C  
ATOM   4529  CD2 TYR A 295       5.678   8.089  -7.973  1.00  6.54           C  
ATOM   4530  CE1 TYR A 295       6.490   8.746 -10.525  1.00  6.54           C  
ATOM   4531  CE2 TYR A 295       5.925   9.405  -8.300  1.00  6.54           C  
ATOM   4532  CZ  TYR A 295       6.317   9.739  -9.570  1.00  6.54           C  
ATOM   4533  OH  TYR A 295       6.535  11.064  -9.877  1.00  6.54           O  
ATOM   4534  H   TYR A 295       8.242   4.612  -9.004  1.00  4.01           H  
ATOM   4535  HA  TYR A 295       6.647   5.603  -6.690  1.00  5.23           H  
ATOM   4536 1HB  TYR A 295       5.517   5.085  -9.469  1.00  7.85           H  
ATOM   4537 2HB  TYR A 295       4.609   5.609  -8.057  1.00  7.85           H  
ATOM   4538  HD1 TYR A 295       6.393   6.645 -10.944  1.00  7.85           H  
ATOM   4539  HD2 TYR A 295       5.359   7.822  -6.969  1.00  7.85           H  
ATOM   4540  HE1 TYR A 295       6.809   9.002 -11.528  1.00  7.85           H  
ATOM   4541  HE2 TYR A 295       5.799  10.188  -7.552  1.00  7.85           H  
ATOM   4542  HH  TYR A 295       6.943  11.140 -10.746  1.00  7.85           H  
ATOM   4543  N   TRP A 296       5.433   3.412  -6.334  1.00  2.18           N  
ATOM   4544  CA  TRP A 296       4.880   2.091  -6.064  1.00  3.06           C  
ATOM   4545  C   TRP A 296       3.473   2.023  -6.666  1.00  1.46           C  
ATOM   4546  O   TRP A 296       2.719   2.996  -6.595  1.00  1.52           O  
ATOM   4547  CB  TRP A 296       4.778   1.795  -4.562  1.00  4.59           C  
ATOM   4548  CG  TRP A 296       6.076   1.680  -3.812  1.00  4.59           C  
ATOM   4549  CD1 TRP A 296       6.570   2.586  -2.922  1.00  4.59           C  
ATOM   4550  CD2 TRP A 296       7.059   0.609  -3.873  1.00  4.59           C  
ATOM   4551  NE1 TRP A 296       7.765   2.146  -2.406  1.00  4.59           N  
ATOM   4552  CE2 TRP A 296       8.075   0.936  -2.975  1.00  4.59           C  
ATOM   4553  CE3 TRP A 296       7.150  -0.586  -4.604  1.00  4.59           C  
ATOM   4554  CZ2 TRP A 296       9.172   0.110  -2.770  1.00  4.59           C  
ATOM   4555  CZ3 TRP A 296       8.251  -1.414  -4.401  1.00  4.59           C  
ATOM   4556  CH2 TRP A 296       9.233  -1.074  -3.505  1.00  4.59           C  
ATOM   4557  H   TRP A 296       5.156   4.190  -5.756  1.00  2.62           H  
ATOM   4558  HA  TRP A 296       5.505   1.335  -6.538  1.00  3.67           H  
ATOM   4559 1HB  TRP A 296       4.192   2.582  -4.088  1.00  5.51           H  
ATOM   4560 2HB  TRP A 296       4.231   0.864  -4.423  1.00  5.51           H  
ATOM   4561  HD1 TRP A 296       6.078   3.518  -2.645  1.00  5.51           H  
ATOM   4562  HE1 TRP A 296       8.324   2.632  -1.721  1.00  5.51           H  
ATOM   4563  HE3 TRP A 296       6.374  -0.861  -5.316  1.00  5.51           H  
ATOM   4564  HZ2 TRP A 296       9.963   0.362  -2.068  1.00  5.51           H  
ATOM   4565  HZ3 TRP A 296       8.312  -2.341  -4.971  1.00  5.51           H  
ATOM   4566  HH2 TRP A 296      10.081  -1.743  -3.366  1.00  5.51           H  
ATOM   4567  N   ILE A 297       3.104   0.873  -7.229  1.00  1.50           N  
ATOM   4568  CA  ILE A 297       1.754   0.696  -7.777  1.00  1.38           C  
ATOM   4569  C   ILE A 297       0.994  -0.264  -6.873  1.00  1.52           C  
ATOM   4570  O   ILE A 297       1.412  -1.403  -6.686  1.00  2.48           O  
ATOM   4571  CB  ILE A 297       1.778   0.161  -9.215  1.00  2.07           C  
ATOM   4572  CG1 ILE A 297       2.551   1.122 -10.124  1.00  2.07           C  
ATOM   4573  CG2 ILE A 297       0.354  -0.014  -9.719  1.00  2.07           C  
ATOM   4574  CD1 ILE A 297       2.827   0.559 -11.501  1.00  2.07           C  
ATOM   4575  H   ILE A 297       3.765   0.109  -7.276  1.00  1.80           H  
ATOM   4576  HA  ILE A 297       1.237   1.655  -7.774  1.00  1.66           H  
ATOM   4577  HB  ILE A 297       2.281  -0.797  -9.239  1.00  2.48           H  
ATOM   4578 1HG1 ILE A 297       1.980   2.043 -10.234  1.00  2.48           H  
ATOM   4579 2HG1 ILE A 297       3.506   1.364  -9.657  1.00  2.48           H  
ATOM   4580 1HG2 ILE A 297       0.371  -0.403 -10.736  1.00  2.48           H  
ATOM   4581 2HG2 ILE A 297      -0.178  -0.709  -9.073  1.00  2.48           H  
ATOM   4582 3HG2 ILE A 297      -0.155   0.950  -9.708  1.00  2.48           H  
ATOM   4583 1HD1 ILE A 297       3.378   1.292 -12.091  1.00  2.48           H  
ATOM   4584 2HD1 ILE A 297       3.419  -0.352 -11.412  1.00  2.48           H  
ATOM   4585 3HD1 ILE A 297       1.884   0.331 -11.996  1.00  2.48           H  
ATOM   4586  N   VAL A 298      -0.104   0.214  -6.297  1.00  1.38           N  
ATOM   4587  CA  VAL A 298      -0.851  -0.509  -5.276  1.00  2.01           C  
ATOM   4588  C   VAL A 298      -2.318  -0.860  -5.564  1.00  1.41           C  
ATOM   4589  O   VAL A 298      -3.095  -0.040  -6.040  1.00  1.87           O  
ATOM   4590  CB  VAL A 298      -0.793   0.331  -3.993  1.00  3.01           C  
ATOM   4591  CG1 VAL A 298      -1.656  -0.281  -2.920  1.00  3.01           C  
ATOM   4592  CG2 VAL A 298       0.644   0.436  -3.518  1.00  3.01           C  
ATOM   4593  H   VAL A 298      -0.408   1.149  -6.519  1.00  1.66           H  
ATOM   4594  HA  VAL A 298      -0.321  -1.441  -5.094  1.00  2.41           H  
ATOM   4595  HB  VAL A 298      -1.164   1.322  -4.205  1.00  3.62           H  
ATOM   4596 1HG1 VAL A 298      -1.608   0.335  -2.022  1.00  3.62           H  
ATOM   4597 2HG1 VAL A 298      -2.688  -0.332  -3.264  1.00  3.62           H  
ATOM   4598 3HG1 VAL A 298      -1.295  -1.283  -2.694  1.00  3.62           H  
ATOM   4599 1HG2 VAL A 298       0.685   1.043  -2.614  1.00  3.62           H  
ATOM   4600 2HG2 VAL A 298       1.015  -0.562  -3.304  1.00  3.62           H  
ATOM   4601 3HG2 VAL A 298       1.257   0.898  -4.290  1.00  3.62           H  
ATOM   4602  N   ARG A 299      -2.696  -2.092  -5.232  1.00  1.36           N  
ATOM   4603  CA  ARG A 299      -4.079  -2.552  -5.311  1.00  2.04           C  
ATOM   4604  C   ARG A 299      -4.776  -2.342  -3.963  1.00  1.99           C  
ATOM   4605  O   ARG A 299      -4.297  -2.806  -2.921  1.00  2.56           O  
ATOM   4606  CB  ARG A 299      -4.183  -4.024  -5.667  1.00  3.06           C  
ATOM   4607  CG  ARG A 299      -5.620  -4.519  -5.772  1.00  3.06           C  
ATOM   4608  CD  ARG A 299      -5.717  -5.998  -5.817  1.00  3.06           C  
ATOM   4609  NE  ARG A 299      -7.098  -6.447  -5.923  1.00  3.06           N  
ATOM   4610  CZ  ARG A 299      -7.932  -6.565  -4.871  1.00  3.06           C  
ATOM   4611  NH1 ARG A 299      -7.523  -6.235  -3.666  1.00  3.06           N  
ATOM   4612  NH2 ARG A 299      -9.160  -7.013  -5.055  1.00  3.06           N  
ATOM   4613  H   ARG A 299      -2.007  -2.725  -4.864  1.00  1.63           H  
ATOM   4614  HA  ARG A 299      -4.603  -1.968  -6.066  1.00  2.45           H  
ATOM   4615 1HB  ARG A 299      -3.705  -4.200  -6.628  1.00  3.67           H  
ATOM   4616 2HB  ARG A 299      -3.667  -4.626  -4.921  1.00  3.67           H  
ATOM   4617 1HG  ARG A 299      -6.186  -4.175  -4.907  1.00  3.67           H  
ATOM   4618 2HG  ARG A 299      -6.073  -4.123  -6.681  1.00  3.67           H  
ATOM   4619 1HD  ARG A 299      -5.168  -6.377  -6.671  1.00  3.67           H  
ATOM   4620 2HD  ARG A 299      -5.294  -6.415  -4.903  1.00  3.67           H  
ATOM   4621  HE  ARG A 299      -7.451  -6.739  -6.837  1.00  3.67           H  
ATOM   4622 1HH1 ARG A 299      -6.584  -5.890  -3.529  1.00  3.67           H  
ATOM   4623 2HH1 ARG A 299      -8.149  -6.320  -2.879  1.00  3.67           H  
ATOM   4624 1HH2 ARG A 299      -9.458  -7.267  -5.993  1.00  3.67           H  
ATOM   4625 2HH2 ARG A 299      -9.789  -7.109  -4.274  1.00  3.67           H  
ATOM   4626  N   ASN A 300      -5.901  -1.635  -3.977  1.00  1.95           N  
ATOM   4627  CA  ASN A 300      -6.656  -1.393  -2.751  1.00  2.48           C  
ATOM   4628  C   ASN A 300      -7.911  -2.297  -2.731  1.00  2.71           C  
ATOM   4629  O   ASN A 300      -8.061  -3.167  -3.588  1.00  3.17           O  
ATOM   4630  CB  ASN A 300      -6.985   0.090  -2.630  1.00  3.72           C  
ATOM   4631  CG  ASN A 300      -7.123   0.569  -1.202  1.00  3.72           C  
ATOM   4632  OD1 ASN A 300      -8.018   0.115  -0.486  1.00  3.72           O  
ATOM   4633  ND2 ASN A 300      -6.254   1.446  -0.775  1.00  3.72           N  
ATOM   4634  H   ASN A 300      -6.251  -1.250  -4.849  1.00  2.34           H  
ATOM   4635  HA  ASN A 300      -6.040  -1.677  -1.896  1.00  2.98           H  
ATOM   4636 1HB  ASN A 300      -6.198   0.670  -3.115  1.00  4.46           H  
ATOM   4637 2HB  ASN A 300      -7.914   0.299  -3.161  1.00  4.46           H  
ATOM   4638 1HD2 ASN A 300      -6.306   1.777   0.169  1.00  4.46           H  
ATOM   4639 2HD2 ASN A 300      -5.538   1.780  -1.386  1.00  4.46           H  
ATOM   4640  N   SER A 301      -8.782  -2.114  -1.736  1.00  3.96           N  
ATOM   4641  CA  SER A 301      -9.988  -2.917  -1.563  1.00  5.61           C  
ATOM   4642  C   SER A 301     -11.162  -2.057  -1.124  1.00  5.75           C  
ATOM   4643  O   SER A 301     -11.977  -2.478  -0.306  1.00  7.20           O  
ATOM   4644  CB  SER A 301      -9.747  -4.021  -0.547  1.00  8.42           C  
ATOM   4645  OG  SER A 301      -9.312  -3.504   0.684  1.00  8.42           O  
ATOM   4646  H   SER A 301      -8.608  -1.385  -1.065  1.00  4.75           H  
ATOM   4647  HA  SER A 301     -10.239  -3.373  -2.521  1.00  6.73           H  
ATOM   4648 1HB  SER A 301     -10.662  -4.595  -0.402  1.00 10.10           H  
ATOM   4649 2HB  SER A 301      -8.994  -4.702  -0.939  1.00 10.10           H  
ATOM   4650  HG  SER A 301     -10.085  -3.188   1.167  1.00 10.10           H  
ATOM   4651  N   TRP A 302     -11.237  -0.845  -1.668  1.00  5.35           N  
ATOM   4652  CA  TRP A 302     -12.312   0.091  -1.352  1.00  7.23           C  
ATOM   4653  C   TRP A 302     -13.230   0.359  -2.546  1.00  6.49           C  
ATOM   4654  O   TRP A 302     -13.850   1.419  -2.628  1.00  7.70           O  
ATOM   4655  CB  TRP A 302     -11.726   1.413  -0.862  1.00 10.85           C  
ATOM   4656  CG  TRP A 302     -11.053   1.320   0.470  1.00 10.85           C  
ATOM   4657  CD1 TRP A 302     -11.193   0.339   1.397  1.00 10.85           C  
ATOM   4658  CD2 TRP A 302     -10.123   2.264   1.035  1.00 10.85           C  
ATOM   4659  NE1 TRP A 302     -10.418   0.610   2.494  1.00 10.85           N  
ATOM   4660  CE2 TRP A 302      -9.760   1.790   2.285  1.00 10.85           C  
ATOM   4661  CE3 TRP A 302      -9.589   3.452   0.582  1.00 10.85           C  
ATOM   4662  CZ2 TRP A 302      -8.874   2.476   3.107  1.00 10.85           C  
ATOM   4663  CZ3 TRP A 302      -8.695   4.141   1.385  1.00 10.85           C  
ATOM   4664  CH2 TRP A 302      -8.345   3.668   2.621  1.00 10.85           C  
ATOM   4665  H   TRP A 302     -10.528  -0.561  -2.330  1.00  6.42           H  
ATOM   4666  HA  TRP A 302     -12.913  -0.338  -0.551  1.00  8.68           H  
ATOM   4667 1HB  TRP A 302     -10.996   1.776  -1.586  1.00 13.01           H  
ATOM   4668 2HB  TRP A 302     -12.514   2.157  -0.796  1.00 13.01           H  
ATOM   4669  HD1 TRP A 302     -11.832  -0.533   1.288  1.00 13.01           H  
ATOM   4670  HE1 TRP A 302     -10.344   0.054   3.332  1.00 13.01           H  
ATOM   4671  HE3 TRP A 302      -9.878   3.820  -0.390  1.00 13.01           H  
ATOM   4672  HZ2 TRP A 302      -8.590   2.107   4.091  1.00 13.01           H  
ATOM   4673  HZ3 TRP A 302      -8.287   5.073   1.003  1.00 13.01           H  
ATOM   4674  HH2 TRP A 302      -7.642   4.234   3.231  1.00 13.01           H  
ATOM   4675  N   GLY A 303     -13.299  -0.593  -3.476  1.00  5.44           N  
ATOM   4676  CA  GLY A 303     -14.117  -0.458  -4.677  1.00  5.64           C  
ATOM   4677  C   GLY A 303     -13.331   0.125  -5.848  1.00  3.57           C  
ATOM   4678  O   GLY A 303     -12.486   1.004  -5.675  1.00  4.14           O  
ATOM   4679  H   GLY A 303     -12.798  -1.462  -3.344  1.00  6.53           H  
ATOM   4680 1HA  GLY A 303     -14.511  -1.436  -4.955  1.00  6.77           H  
ATOM   4681 2HA  GLY A 303     -14.975   0.178  -4.460  1.00  6.77           H  
ATOM   4682  N   SER A 304     -13.652  -0.343  -7.054  1.00  3.46           N  
ATOM   4683  CA  SER A 304     -12.976   0.096  -8.277  1.00  4.02           C  
ATOM   4684  C   SER A 304     -13.276   1.550  -8.656  1.00  3.98           C  
ATOM   4685  O   SER A 304     -12.542   2.155  -9.436  1.00  6.12           O  
ATOM   4686  CB  SER A 304     -13.368  -0.805  -9.427  1.00  6.03           C  
ATOM   4687  OG  SER A 304     -14.717  -0.623  -9.764  1.00  6.03           O  
ATOM   4688  H   SER A 304     -14.371  -1.050  -7.126  1.00  4.15           H  
ATOM   4689  HA  SER A 304     -11.901   0.005  -8.118  1.00  4.82           H  
ATOM   4690 1HB  SER A 304     -12.740  -0.590 -10.291  1.00  7.24           H  
ATOM   4691 2HB  SER A 304     -13.197  -1.844  -9.148  1.00  7.24           H  
ATOM   4692  HG  SER A 304     -14.902  -1.257 -10.461  1.00  7.24           H  
ATOM   4693  N   SER A 305     -14.350   2.114  -8.106  1.00  3.91           N  
ATOM   4694  CA  SER A 305     -14.708   3.506  -8.374  1.00  7.85           C  
ATOM   4695  C   SER A 305     -13.863   4.492  -7.556  1.00  9.42           C  
ATOM   4696  O   SER A 305     -13.894   5.698  -7.807  1.00 19.37           O  
ATOM   4697  CB  SER A 305     -16.183   3.727  -8.102  1.00 11.77           C  
ATOM   4698  OG  SER A 305     -16.479   3.586  -6.741  1.00 11.77           O  
ATOM   4699  H   SER A 305     -14.934   1.572  -7.487  1.00  4.69           H  
ATOM   4700  HA  SER A 305     -14.525   3.704  -9.431  1.00  9.42           H  
ATOM   4701 1HB  SER A 305     -16.473   4.721  -8.440  1.00 14.13           H  
ATOM   4702 2HB  SER A 305     -16.763   3.006  -8.676  1.00 14.13           H  
ATOM   4703  HG  SER A 305     -16.166   4.384  -6.300  1.00 14.13           H  
ATOM   4704  N   TRP A 306     -13.114   3.981  -6.580  1.00  5.18           N  
ATOM   4705  CA  TRP A 306     -12.234   4.795  -5.757  1.00  7.10           C  
ATOM   4706  C   TRP A 306     -10.805   4.695  -6.282  1.00  5.02           C  
ATOM   4707  O   TRP A 306     -10.385   3.615  -6.691  1.00  7.73           O  
ATOM   4708  CB  TRP A 306     -12.300   4.313  -4.310  1.00 10.65           C  
ATOM   4709  CG  TRP A 306     -11.336   4.994  -3.410  1.00 10.65           C  
ATOM   4710  CD1 TRP A 306     -11.535   6.106  -2.656  1.00 10.65           C  
ATOM   4711  CD2 TRP A 306      -9.974   4.592  -3.175  1.00 10.65           C  
ATOM   4712  NE1 TRP A 306     -10.394   6.423  -1.968  1.00 10.65           N  
ATOM   4713  CE2 TRP A 306      -9.430   5.502  -2.280  1.00 10.65           C  
ATOM   4714  CE3 TRP A 306      -9.190   3.543  -3.654  1.00 10.65           C  
ATOM   4715  CZ2 TRP A 306      -8.125   5.396  -1.830  1.00 10.65           C  
ATOM   4716  CZ3 TRP A 306      -7.887   3.446  -3.208  1.00 10.65           C  
ATOM   4717  CH2 TRP A 306      -7.375   4.347  -2.312  1.00 10.65           C  
ATOM   4718  H   TRP A 306     -13.116   2.986  -6.398  1.00  6.22           H  
ATOM   4719  HA  TRP A 306     -12.557   5.834  -5.808  1.00  8.52           H  
ATOM   4720 1HB  TRP A 306     -13.303   4.480  -3.919  1.00 12.78           H  
ATOM   4721 2HB  TRP A 306     -12.109   3.240  -4.273  1.00 12.78           H  
ATOM   4722  HD1 TRP A 306     -12.469   6.655  -2.604  1.00 12.78           H  
ATOM   4723  HE1 TRP A 306     -10.275   7.197  -1.331  1.00 12.78           H  
ATOM   4724  HE3 TRP A 306      -9.595   2.821  -4.360  1.00 12.78           H  
ATOM   4725  HZ2 TRP A 306      -7.688   6.097  -1.124  1.00 12.78           H  
ATOM   4726  HZ3 TRP A 306      -7.280   2.628  -3.585  1.00 12.78           H  
ATOM   4727  HH2 TRP A 306      -6.349   4.243  -1.967  1.00 12.78           H  
ATOM   4728  N   GLY A 307     -10.061   5.803  -6.291  1.00  3.40           N  
ATOM   4729  CA  GLY A 307      -8.683   5.754  -6.759  1.00  3.10           C  
ATOM   4730  C   GLY A 307      -8.616   5.584  -8.265  1.00  2.37           C  
ATOM   4731  O   GLY A 307      -9.610   5.770  -8.969  1.00  2.62           O  
ATOM   4732  H   GLY A 307     -10.419   6.688  -5.945  1.00  4.08           H  
ATOM   4733 1HA  GLY A 307      -8.181   6.677  -6.481  1.00  3.72           H  
ATOM   4734 2HA  GLY A 307      -8.158   4.935  -6.268  1.00  3.72           H  
ATOM   4735  N   GLU A 308      -7.436   5.228  -8.772  1.00  2.18           N  
ATOM   4736  CA  GLU A 308      -7.236   5.055 -10.210  1.00  2.31           C  
ATOM   4737  C   GLU A 308      -7.772   3.708 -10.671  1.00  2.61           C  
ATOM   4738  O   GLU A 308      -7.003   2.839 -11.078  1.00  4.11           O  
ATOM   4739  CB  GLU A 308      -5.748   5.178 -10.569  1.00  3.46           C  
ATOM   4740  CG  GLU A 308      -5.138   6.541 -10.258  1.00  3.46           C  
ATOM   4741  CD  GLU A 308      -3.711   6.690 -10.728  1.00  3.46           C  
ATOM   4742  OE1 GLU A 308      -3.228   5.808 -11.400  1.00  3.46           O  
ATOM   4743  OE2 GLU A 308      -3.096   7.686 -10.417  1.00  3.46           O  
ATOM   4744  H   GLU A 308      -6.658   5.045  -8.154  1.00  2.62           H  
ATOM   4745  HA  GLU A 308      -7.786   5.839 -10.733  1.00  2.77           H  
ATOM   4746 1HB  GLU A 308      -5.179   4.425 -10.023  1.00  4.16           H  
ATOM   4747 2HB  GLU A 308      -5.613   4.985 -11.633  1.00  4.16           H  
ATOM   4748 1HG  GLU A 308      -5.747   7.315 -10.725  1.00  4.16           H  
ATOM   4749 2HG  GLU A 308      -5.172   6.690  -9.181  1.00  4.16           H  
ATOM   4750  N   GLY A 309      -9.087   3.532 -10.592  1.00  2.22           N  
ATOM   4751  CA  GLY A 309      -9.709   2.264 -10.931  1.00  2.42           C  
ATOM   4752  C   GLY A 309      -9.537   1.270  -9.781  1.00  2.22           C  
ATOM   4753  O   GLY A 309      -9.498   0.060 -10.006  1.00  3.25           O  
ATOM   4754  H   GLY A 309      -9.658   4.304 -10.271  1.00  2.66           H  
ATOM   4755 1HA  GLY A 309     -10.767   2.417 -11.138  1.00  2.90           H  
ATOM   4756 2HA  GLY A 309      -9.255   1.865 -11.837  1.00  2.90           H  
ATOM   4757  N   GLY A 310      -9.427   1.780  -8.547  1.00  1.59           N  
ATOM   4758  CA  GLY A 310      -9.151   0.937  -7.392  1.00  1.96           C  
ATOM   4759  C   GLY A 310      -7.653   0.789  -7.130  1.00  1.93           C  
ATOM   4760  O   GLY A 310      -7.238  -0.078  -6.354  1.00  3.72           O  
ATOM   4761  H   GLY A 310      -9.527   2.773  -8.383  1.00  1.91           H  
ATOM   4762 1HA  GLY A 310      -9.637   1.351  -6.510  1.00  2.35           H  
ATOM   4763 2HA  GLY A 310      -9.592  -0.041  -7.559  1.00  2.35           H  
ATOM   4764  N   TYR A 311      -6.844   1.632  -7.776  1.00  1.58           N  
ATOM   4765  CA  TYR A 311      -5.403   1.527  -7.625  1.00  1.94           C  
ATOM   4766  C   TYR A 311      -4.778   2.819  -7.105  1.00  1.71           C  
ATOM   4767  O   TYR A 311      -5.277   3.925  -7.326  1.00  1.90           O  
ATOM   4768  CB  TYR A 311      -4.767   1.096  -8.948  1.00  2.91           C  
ATOM   4769  CG  TYR A 311      -5.261  -0.266  -9.400  1.00  2.91           C  
ATOM   4770  CD1 TYR A 311      -6.266  -0.361 -10.349  1.00  2.91           C  
ATOM   4771  CD2 TYR A 311      -4.739  -1.421  -8.841  1.00  2.91           C  
ATOM   4772  CE1 TYR A 311      -6.739  -1.594 -10.743  1.00  2.91           C  
ATOM   4773  CE2 TYR A 311      -5.218  -2.658  -9.230  1.00  2.91           C  
ATOM   4774  CZ  TYR A 311      -6.213  -2.746 -10.179  1.00  2.91           C  
ATOM   4775  OH  TYR A 311      -6.693  -3.973 -10.573  1.00  2.91           O  
ATOM   4776  H   TYR A 311      -7.227   2.335  -8.388  1.00  1.90           H  
ATOM   4777  HA  TYR A 311      -5.199   0.752  -6.889  1.00  2.33           H  
ATOM   4778 1HB  TYR A 311      -5.001   1.824  -9.727  1.00  3.49           H  
ATOM   4779 2HB  TYR A 311      -3.684   1.054  -8.844  1.00  3.49           H  
ATOM   4780  HD1 TYR A 311      -6.687   0.538 -10.788  1.00  3.49           H  
ATOM   4781  HD2 TYR A 311      -3.955  -1.352  -8.088  1.00  3.49           H  
ATOM   4782  HE1 TYR A 311      -7.530  -1.660 -11.490  1.00  3.49           H  
ATOM   4783  HE2 TYR A 311      -4.811  -3.566  -8.787  1.00  3.49           H  
ATOM   4784  HH  TYR A 311      -7.377  -3.849 -11.235  1.00  3.49           H  
ATOM   4785  N   VAL A 312      -3.677   2.654  -6.385  1.00  1.84           N  
ATOM   4786  CA  VAL A 312      -3.030   3.735  -5.668  1.00  2.54           C  
ATOM   4787  C   VAL A 312      -1.576   3.891  -6.051  1.00  1.96           C  
ATOM   4788  O   VAL A 312      -0.827   2.918  -6.107  1.00  3.05           O  
ATOM   4789  CB  VAL A 312      -3.099   3.484  -4.157  1.00  3.81           C  
ATOM   4790  CG1 VAL A 312      -2.419   4.601  -3.399  1.00  3.81           C  
ATOM   4791  CG2 VAL A 312      -4.522   3.336  -3.741  1.00  3.81           C  
ATOM   4792  H   VAL A 312      -3.304   1.725  -6.288  1.00  2.21           H  
ATOM   4793  HA  VAL A 312      -3.549   4.662  -5.901  1.00  3.05           H  
ATOM   4794  HB  VAL A 312      -2.576   2.569  -3.919  1.00  4.57           H  
ATOM   4795 1HG1 VAL A 312      -2.469   4.398  -2.329  1.00  4.57           H  
ATOM   4796 2HG1 VAL A 312      -1.379   4.670  -3.707  1.00  4.57           H  
ATOM   4797 3HG1 VAL A 312      -2.926   5.540  -3.616  1.00  4.57           H  
ATOM   4798 1HG2 VAL A 312      -4.561   3.142  -2.670  1.00  4.57           H  
ATOM   4799 2HG2 VAL A 312      -5.058   4.254  -3.969  1.00  4.57           H  
ATOM   4800 3HG2 VAL A 312      -4.976   2.503  -4.276  1.00  4.57           H  
ATOM   4801  N   ARG A 313      -1.157   5.115  -6.313  1.00  1.61           N  
ATOM   4802  CA  ARG A 313       0.259   5.310  -6.576  1.00  1.49           C  
ATOM   4803  C   ARG A 313       0.873   5.985  -5.368  1.00  1.75           C  
ATOM   4804  O   ARG A 313       0.261   6.878  -4.782  1.00  3.40           O  
ATOM   4805  CB  ARG A 313       0.487   6.127  -7.829  1.00  2.23           C  
ATOM   4806  CG  ARG A 313       0.001   5.466  -9.103  1.00  2.23           C  
ATOM   4807  CD  ARG A 313       0.180   6.342 -10.285  1.00  2.23           C  
ATOM   4808  NE  ARG A 313      -0.366   5.729 -11.483  1.00  2.23           N  
ATOM   4809  CZ  ARG A 313       0.318   4.951 -12.343  1.00  2.23           C  
ATOM   4810  NH1 ARG A 313       1.596   4.708 -12.149  1.00  2.23           N  
ATOM   4811  NH2 ARG A 313      -0.307   4.435 -13.386  1.00  2.23           N  
ATOM   4812  H   ARG A 313      -1.812   5.892  -6.302  1.00  1.93           H  
ATOM   4813  HA  ARG A 313       0.733   4.340  -6.712  1.00  1.79           H  
ATOM   4814 1HB  ARG A 313      -0.010   7.085  -7.743  1.00  2.68           H  
ATOM   4815 2HB  ARG A 313       1.552   6.319  -7.949  1.00  2.68           H  
ATOM   4816 1HG  ARG A 313       0.559   4.544  -9.271  1.00  2.68           H  
ATOM   4817 2HG  ARG A 313      -1.062   5.236  -9.012  1.00  2.68           H  
ATOM   4818 1HD  ARG A 313      -0.339   7.286 -10.118  1.00  2.68           H  
ATOM   4819 2HD  ARG A 313       1.240   6.530 -10.446  1.00  2.68           H  
ATOM   4820  HE  ARG A 313      -1.355   5.874 -11.664  1.00  2.68           H  
ATOM   4821 1HH1 ARG A 313       2.070   5.104 -11.350  1.00  2.68           H  
ATOM   4822 2HH1 ARG A 313       2.103   4.124 -12.799  1.00  2.68           H  
ATOM   4823 1HH2 ARG A 313      -1.290   4.631 -13.525  1.00  2.68           H  
ATOM   4824 2HH2 ARG A 313       0.193   3.852 -14.039  1.00  2.68           H  
ATOM   4825  N   MET A 314       2.063   5.534  -4.981  1.00  1.74           N  
ATOM   4826  CA  MET A 314       2.723   6.084  -3.804  1.00  2.34           C  
ATOM   4827  C   MET A 314       4.163   6.449  -4.120  1.00  1.87           C  
ATOM   4828  O   MET A 314       4.886   5.703  -4.779  1.00  2.72           O  
ATOM   4829  CB  MET A 314       2.631   5.084  -2.646  1.00  3.51           C  
ATOM   4830  CG  MET A 314       1.192   4.777  -2.223  1.00  3.51           C  
ATOM   4831  SD  MET A 314       1.053   3.611  -0.856  1.00  3.51           S  
ATOM   4832  CE  MET A 314       1.578   4.616   0.525  1.00  3.51           C  
ATOM   4833  H   MET A 314       2.499   4.785  -5.508  1.00  2.09           H  
ATOM   4834  HA  MET A 314       2.210   7.000  -3.511  1.00  2.81           H  
ATOM   4835 1HB  MET A 314       3.107   4.146  -2.929  1.00  4.21           H  
ATOM   4836 2HB  MET A 314       3.162   5.475  -1.777  1.00  4.21           H  
ATOM   4837 1HG  MET A 314       0.693   5.701  -1.937  1.00  4.21           H  
ATOM   4838 2HG  MET A 314       0.659   4.354  -3.073  1.00  4.21           H  
ATOM   4839 1HE  MET A 314       1.545   4.025   1.440  1.00  4.21           H  
ATOM   4840 2HE  MET A 314       2.598   4.964   0.355  1.00  4.21           H  
ATOM   4841 3HE  MET A 314       0.914   5.476   0.624  1.00  4.21           H  
ATOM   4842  N   ALA A 315       4.578   7.622  -3.672  1.00  1.62           N  
ATOM   4843  CA  ALA A 315       5.918   8.103  -3.967  1.00  2.37           C  
ATOM   4844  C   ALA A 315       6.960   7.244  -3.295  1.00  3.81           C  
ATOM   4845  O   ALA A 315       6.860   6.930  -2.110  1.00  9.02           O  
ATOM   4846  CB  ALA A 315       6.068   9.551  -3.534  1.00  3.56           C  
ATOM   4847  H   ALA A 315       3.955   8.201  -3.128  1.00  1.94           H  
ATOM   4848  HA  ALA A 315       6.076   8.038  -5.040  1.00  2.84           H  
ATOM   4849 1HB  ALA A 315       7.070   9.902  -3.782  1.00  4.27           H  
ATOM   4850 2HB  ALA A 315       5.333  10.169  -4.047  1.00  4.27           H  
ATOM   4851 3HB  ALA A 315       5.912   9.625  -2.462  1.00  4.27           H  
ATOM   4852  N   ARG A 316       7.975   6.874  -4.052  1.00  3.41           N  
ATOM   4853  CA  ARG A 316       9.061   6.081  -3.522  1.00  6.06           C  
ATOM   4854  C   ARG A 316      10.302   6.938  -3.283  1.00  9.47           C  
ATOM   4855  O   ARG A 316      10.596   7.843  -4.065  1.00 17.63           O  
ATOM   4856  CB  ARG A 316       9.385   4.952  -4.463  1.00  9.09           C  
ATOM   4857  CG  ARG A 316      10.477   4.070  -3.966  1.00  9.09           C  
ATOM   4858  CD  ARG A 316      10.720   2.917  -4.824  1.00  9.09           C  
ATOM   4859  NE  ARG A 316      11.864   2.185  -4.343  1.00  9.09           N  
ATOM   4860  CZ  ARG A 316      12.300   1.049  -4.899  1.00  9.09           C  
ATOM   4861  NH1 ARG A 316      11.637   0.560  -5.917  1.00  9.09           N  
ATOM   4862  NH2 ARG A 316      13.372   0.439  -4.430  1.00  9.09           N  
ATOM   4863  H   ARG A 316       8.003   7.132  -5.031  1.00  4.09           H  
ATOM   4864  HA  ARG A 316       8.747   5.655  -2.569  1.00  7.27           H  
ATOM   4865 1HB  ARG A 316       8.500   4.340  -4.634  1.00 10.91           H  
ATOM   4866 2HB  ARG A 316       9.704   5.354  -5.418  1.00 10.91           H  
ATOM   4867 1HG  ARG A 316      11.406   4.634  -3.885  1.00 10.91           H  
ATOM   4868 2HG  ARG A 316      10.190   3.695  -2.986  1.00 10.91           H  
ATOM   4869 1HD  ARG A 316       9.856   2.255  -4.817  1.00 10.91           H  
ATOM   4870 2HD  ARG A 316      10.923   3.245  -5.841  1.00 10.91           H  
ATOM   4871  HE  ARG A 316      12.360   2.566  -3.539  1.00 10.91           H  
ATOM   4872 1HH1 ARG A 316      10.817   1.040  -6.258  1.00 10.91           H  
ATOM   4873 2HH1 ARG A 316      11.937  -0.292  -6.358  1.00 10.91           H  
ATOM   4874 1HH2 ARG A 316      13.871   0.830  -3.642  1.00 10.91           H  
ATOM   4875 2HH2 ARG A 316      13.691  -0.418  -4.855  1.00 10.91           H  
ATOM   4876  N   GLY A 317      11.025   6.662  -2.194  1.00 12.93           N  
ATOM   4877  CA  GLY A 317      12.236   7.414  -1.873  1.00 24.97           C  
ATOM   4878  C   GLY A 317      11.965   8.676  -1.052  1.00 18.23           C  
ATOM   4879  O   GLY A 317      12.830   9.547  -0.944  1.00 34.88           O  
ATOM   4880  H   GLY A 317      10.757   5.898  -1.580  1.00 15.52           H  
ATOM   4881 1HA  GLY A 317      12.920   6.766  -1.324  1.00 29.96           H  
ATOM   4882 2HA  GLY A 317      12.742   7.688  -2.798  1.00 29.96           H  
ATOM   4883  N   VAL A 318      10.770   8.777  -0.477  1.00 20.64           N  
ATOM   4884  CA  VAL A 318      10.406   9.934   0.333  1.00 49.07           C  
ATOM   4885  C   VAL A 318      11.006   9.853   1.727  1.00 64.52           C  
ATOM   4886  O   VAL A 318      10.813   8.861   2.420  1.00120.70           O  
ATOM   4887  CB  VAL A 318       8.877  10.060   0.432  1.00 73.61           C  
ATOM   4888  CG1 VAL A 318       8.492  11.199   1.364  1.00 73.61           C  
ATOM   4889  CG2 VAL A 318       8.320  10.309  -0.953  1.00 73.61           C  
ATOM   4890  H   VAL A 318      10.096   8.035  -0.596  1.00 24.77           H  
ATOM   4891  HA  VAL A 318      10.790  10.829  -0.157  1.00 58.88           H  
ATOM   4892  HB  VAL A 318       8.463   9.139   0.843  1.00 88.33           H  
ATOM   4893 1HG1 VAL A 318       7.405  11.269   1.422  1.00 88.33           H  
ATOM   4894 2HG1 VAL A 318       8.895  11.010   2.358  1.00 88.33           H  
ATOM   4895 3HG1 VAL A 318       8.894  12.136   0.980  1.00 88.33           H  
ATOM   4896 1HG2 VAL A 318       7.236  10.395  -0.895  1.00 88.33           H  
ATOM   4897 2HG2 VAL A 318       8.736  11.234  -1.352  1.00 88.33           H  
ATOM   4898 3HG2 VAL A 318       8.586   9.479  -1.609  1.00 88.33           H  
ATOM   4899  N   SER A 319      11.702  10.924   2.120  1.00 78.46           N  
ATOM   4900  CA  SER A 319      12.404  11.095   3.405  1.00100.85           C  
ATOM   4901  C   SER A 319      12.646   9.814   4.228  1.00 81.48           C  
ATOM   4902  O   SER A 319      13.714   9.207   4.129  1.00 80.37           O  
ATOM   4903  CB  SER A 319      11.647  12.104   4.261  1.00151.27           C  
ATOM   4904  OG  SER A 319      10.392  11.614   4.649  1.00151.27           O  
ATOM   4905  H   SER A 319      11.771  11.686   1.460  1.00 94.15           H  
ATOM   4906  HA  SER A 319      13.383  11.523   3.182  1.00121.02           H  
ATOM   4907 1HB  SER A 319      12.235  12.344   5.147  1.00181.53           H  
ATOM   4908 2HB  SER A 319      11.518  13.027   3.697  1.00181.53           H  
ATOM   4909  HG  SER A 319       9.961  12.334   5.117  1.00181.53           H  
ATOM   4910  N   SER A 320      11.683   9.453   5.080  1.00 93.48           N  
ATOM   4911  CA  SER A 320      11.799   8.299   5.978  1.00 79.09           C  
ATOM   4912  C   SER A 320      12.080   6.982   5.287  1.00 26.63           C  
ATOM   4913  O   SER A 320      11.516   6.669   4.243  1.00 33.93           O  
ATOM   4914  CB  SER A 320      10.530   8.113   6.782  1.00118.64           C  
ATOM   4915  OG  SER A 320      10.608   6.938   7.556  1.00118.64           O  
ATOM   4916  H   SER A 320      10.838  10.001   5.099  1.00112.18           H  
ATOM   4917  HA  SER A 320      12.621   8.497   6.667  1.00 94.91           H  
ATOM   4918 1HB  SER A 320      10.377   8.974   7.432  1.00142.36           H  
ATOM   4919 2HB  SER A 320       9.677   8.054   6.107  1.00142.36           H  
ATOM   4920  HG  SER A 320      11.277   7.110   8.225  1.00142.36           H  
ATOM   4921  N   SER A 321      12.905   6.161   5.930  1.00 11.69           N  
ATOM   4922  CA  SER A 321      13.236   4.836   5.416  1.00  4.03           C  
ATOM   4923  C   SER A 321      12.017   3.904   5.390  1.00  3.04           C  
ATOM   4924  O   SER A 321      12.027   2.888   4.694  1.00  3.54           O  
ATOM   4925  CB  SER A 321      14.340   4.224   6.254  1.00  6.04           C  
ATOM   4926  OG  SER A 321      13.898   3.973   7.560  1.00  6.04           O  
ATOM   4927  H   SER A 321      13.331   6.471   6.792  1.00 14.03           H  
ATOM   4928  HA  SER A 321      13.599   4.948   4.393  1.00  4.84           H  
ATOM   4929 1HB  SER A 321      14.674   3.294   5.794  1.00  7.25           H  
ATOM   4930 2HB  SER A 321      15.193   4.901   6.280  1.00  7.25           H
[truncated: 34,361 more chars]
