# Supplementary material for: Sequence comparison, molecular modeling, and network analysis predict structural diversity in cysteine proteases from the Cape sundew, Drosera capensis
Source: Comput Struct Biotechnol J. 2016 Jun 14;14:271–82. doi: 10.1016/j.csbj.2016.05.003 (PMC4949590; doi:10.1016/j.csbj.2016.05.003)
Supplement: Supplementary file 3 [file mmc3.zip › Rosetta_full/CPGP1_ZINOF_full_m1.pdb]

PFRMAT TS
TARGET CPGP2_ZINOF
AUTHOR BAKER-ROSETTASERVER
METHOD    ROSETTA provides both ab initio and
METHOD    comparative models of protein domains.
METHOD    Comparative models are built from structures
METHOD    detected and aligned by HHSEARCH, SPARKS, and
METHOD    Raptor. Loop regions are assembled from fragments and 
METHOD    optimized to fit the aligned template structures.
METHOD    De novo models are built using the Rosetta de
METHOD    novo protocol.  The procedure is fully automated.
MODEL     1
PARENT 1s4vA_303
REMARK PARENT    1s4vA_303
REMARK PARSRC    alignment
REMARK SCORE     0.96  
ATOM      1  N   ASP A   1      19.991   6.218 -17.738  1.00 75.38           N  
ATOM      2  CA  ASP A   1      19.619   6.110 -16.324  1.00 15.59           C  
ATOM      3  C   ASP A   1      19.581   4.663 -15.828  1.00  7.58           C  
ATOM      4  O   ASP A   1      19.477   3.727 -16.620  1.00  6.34           O  
ATOM      5  CB  ASP A   1      18.250   6.754 -16.080  1.00 23.38           C  
ATOM      6  CG  ASP A   1      18.258   8.267 -16.250  1.00 23.38           C  
ATOM      7  OD1 ASP A   1      19.315   8.849 -16.185  1.00 23.38           O  
ATOM      8  OD2 ASP A   1      17.205   8.827 -16.439  1.00 23.38           O  
ATOM      9 1H   ASP A   1      20.218   7.177 -17.956  1.00 90.46           H  
ATOM     10 2H   ASP A   1      20.794   5.632 -17.921  1.00 90.46           H  
ATOM     11 3H   ASP A   1      19.217   5.916 -18.313  1.00 90.46           H  
ATOM     12  HA  ASP A   1      20.363   6.648 -15.735  1.00 18.71           H  
ATOM     13 1HB  ASP A   1      17.523   6.331 -16.775  1.00 28.06           H  
ATOM     14 2HB  ASP A   1      17.910   6.520 -15.071  1.00 28.06           H  
ATOM     15  N   ASP A   2      19.669   4.493 -14.509  1.00  7.23           N  
ATOM     16  CA  ASP A   2      19.602   3.174 -13.889  1.00  6.60           C  
ATOM     17  C   ASP A   2      18.188   2.590 -13.942  1.00  3.16           C  
ATOM     18  O   ASP A   2      18.015   1.376 -14.049  1.00  4.13           O  
ATOM     19  CB  ASP A   2      20.074   3.247 -12.438  1.00  9.90           C  
ATOM     20  CG  ASP A   2      21.571   3.499 -12.326  1.00  9.90           C  
ATOM     21  OD1 ASP A   2      22.255   3.340 -13.309  1.00  9.90           O  
ATOM     22  OD2 ASP A   2      22.015   3.850 -11.260  1.00  9.90           O  
ATOM     23  H   ASP A   2      19.774   5.306 -13.917  1.00  8.68           H  
ATOM     24  HA  ASP A   2      20.265   2.504 -14.435  1.00  7.92           H  
ATOM     25 1HB  ASP A   2      19.545   4.047 -11.920  1.00 11.88           H  
ATOM     26 2HB  ASP A   2      19.837   2.312 -11.929  1.00 11.88           H  
ATOM     27  N   LEU A   3      17.180   3.456 -13.855  1.00  1.74           N  
ATOM     28  CA  LEU A   3      15.796   3.007 -13.903  1.00  0.90           C  
ATOM     29  C   LEU A   3      15.331   2.825 -15.351  1.00  0.81           C  
ATOM     30  O   LEU A   3      15.811   3.531 -16.239  1.00  1.23           O  
ATOM     31  CB  LEU A   3      14.880   4.008 -13.190  1.00  1.35           C  
ATOM     32  CG  LEU A   3      15.158   4.208 -11.696  1.00  1.35           C  
ATOM     33  CD1 LEU A   3      14.227   5.279 -11.147  1.00  1.35           C  
ATOM     34  CD2 LEU A   3      14.961   2.886 -10.972  1.00  1.35           C  
ATOM     35  H   LEU A   3      17.374   4.441 -13.758  1.00  2.09           H  
ATOM     36  HA  LEU A   3      15.744   2.065 -13.372  1.00  1.08           H  
ATOM     37 1HB  LEU A   3      14.977   4.977 -13.677  1.00  1.62           H  
ATOM     38 2HB  LEU A   3      13.848   3.673 -13.294  1.00  1.62           H  
ATOM     39  HG  LEU A   3      16.185   4.550 -11.558  1.00  1.62           H  
ATOM     40 1HD1 LEU A   3      14.432   5.429 -10.088  1.00  1.62           H  
ATOM     41 2HD1 LEU A   3      14.391   6.214 -11.683  1.00  1.62           H  
ATOM     42 3HD1 LEU A   3      13.192   4.964 -11.276  1.00  1.62           H  
ATOM     43 1HD2 LEU A   3      15.165   3.022  -9.911  1.00  1.62           H  
ATOM     44 2HD2 LEU A   3      13.934   2.546 -11.105  1.00  1.62           H  
ATOM     45 3HD2 LEU A   3      15.645   2.142 -11.380  1.00  1.62           H  
ATOM     46  N   PRO A   4      14.414   1.878 -15.603  1.00  0.81           N  
ATOM     47  CA  PRO A   4      13.778   1.560 -16.878  1.00  0.92           C  
ATOM     48  C   PRO A   4      13.060   2.765 -17.458  1.00  0.90           C  
ATOM     49  O   PRO A   4      12.455   3.547 -16.721  1.00  0.99           O  
ATOM     50  CB  PRO A   4      12.780   0.452 -16.519  1.00  1.38           C  
ATOM     51  CG  PRO A   4      13.357  -0.199 -15.313  1.00  1.38           C  
ATOM     52  CD  PRO A   4      14.030   0.907 -14.554  1.00  1.38           C  
ATOM     53  HA  PRO A   4      14.543   1.191 -17.580  1.00  1.10           H  
ATOM     54 1HB  PRO A   4      11.788   0.889 -16.329  1.00  1.66           H  
ATOM     55 2HB  PRO A   4      12.666  -0.242 -17.364  1.00  1.66           H  
ATOM     56 1HG  PRO A   4      12.562  -0.688 -14.731  1.00  1.66           H  
ATOM     57 2HG  PRO A   4      14.062  -0.988 -15.614  1.00  1.66           H  
ATOM     58 1HD  PRO A   4      13.342   1.373 -13.833  1.00  1.66           H  
ATOM     59 2HD  PRO A   4      14.920   0.486 -14.067  1.00  1.66           H  
ATOM     60  N   ASP A   5      13.067   2.878 -18.781  1.00  1.20           N  
ATOM     61  CA  ASP A   5      12.357   3.957 -19.459  1.00  1.66           C  
ATOM     62  C   ASP A   5      10.846   3.788 -19.316  1.00  1.22           C  
ATOM     63  O   ASP A   5      10.101   4.767 -19.268  1.00  1.47           O  
ATOM     64  CB  ASP A   5      12.740   4.003 -20.937  1.00  2.49           C  
ATOM     65  CG  ASP A   5      14.163   4.496 -21.162  1.00  2.49           C  
ATOM     66  OD1 ASP A   5      14.730   5.053 -20.253  1.00  2.49           O  
ATOM     67  OD2 ASP A   5      14.670   4.306 -22.241  1.00  2.49           O  
ATOM     68  H   ASP A   5      13.583   2.205 -19.331  1.00  1.44           H  
ATOM     69  HA  ASP A   5      12.641   4.903 -18.996  1.00  1.99           H  
ATOM     70 1HB  ASP A   5      12.643   3.008 -21.371  1.00  2.99           H  
ATOM     71 2HB  ASP A   5      12.054   4.662 -21.471  1.00  2.99           H  
ATOM     72  N   SER A   6      10.405   2.536 -19.243  1.00  0.81           N  
ATOM     73  CA  SER A   6       8.998   2.215 -19.085  1.00  0.44           C  
ATOM     74  C   SER A   6       8.825   0.855 -18.436  1.00  0.38           C  
ATOM     75  O   SER A   6       9.635  -0.051 -18.644  1.00  0.77           O  
ATOM     76  CB  SER A   6       8.294   2.239 -20.424  1.00  0.66           C  
ATOM     77  OG  SER A   6       6.945   1.886 -20.282  1.00  0.66           O  
ATOM     78  H   SER A   6      11.068   1.778 -19.296  1.00  0.97           H  
ATOM     79  HA  SER A   6       8.544   2.963 -18.436  1.00  0.53           H  
ATOM     80 1HB  SER A   6       8.368   3.239 -20.850  1.00  0.79           H  
ATOM     81 2HB  SER A   6       8.786   1.552 -21.111  1.00  0.79           H  
ATOM     82  HG  SER A   6       6.613   2.397 -19.536  1.00  0.79           H  
ATOM     83  N   ILE A   7       7.769   0.712 -17.647  1.00  0.43           N  
ATOM     84  CA  ILE A   7       7.495  -0.565 -17.004  1.00  1.43           C  
ATOM     85  C   ILE A   7       6.000  -0.776 -16.923  1.00  0.33           C  
ATOM     86  O   ILE A   7       5.230   0.171 -16.779  1.00  0.27           O  
ATOM     87  CB  ILE A   7       8.098  -0.663 -15.592  1.00  2.15           C  
ATOM     88  CG1 ILE A   7       8.011  -2.110 -15.086  1.00  2.15           C  
ATOM     89  CG2 ILE A   7       7.323   0.233 -14.660  1.00  2.15           C  
ATOM     90  CD1 ILE A   7       8.856  -2.385 -13.872  1.00  2.15           C  
ATOM     91  H   ILE A   7       7.140   1.494 -17.521  1.00  0.52           H  
ATOM     92  HA  ILE A   7       7.919  -1.362 -17.613  1.00  1.72           H  
ATOM     93  HB  ILE A   7       9.146  -0.365 -15.613  1.00  2.57           H  
ATOM     94 1HG1 ILE A   7       6.978  -2.342 -14.832  1.00  2.57           H  
ATOM     95 2HG1 ILE A   7       8.330  -2.781 -15.883  1.00  2.57           H  
ATOM     96 1HG2 ILE A   7       7.743   0.173 -13.656  1.00  2.57           H  
ATOM     97 2HG2 ILE A   7       7.380   1.252 -15.024  1.00  2.57           H  
ATOM     98 3HG2 ILE A   7       6.285  -0.092 -14.640  1.00  2.57           H  
ATOM     99 1HD1 ILE A   7       8.743  -3.430 -13.583  1.00  2.57           H  
ATOM    100 2HD1 ILE A   7       9.903  -2.183 -14.100  1.00  2.57           H  
ATOM    101 3HD1 ILE A   7       8.529  -1.747 -13.054  1.00  2.57           H  
ATOM    102  N   ASP A   8       5.584  -2.023 -17.021  1.00  0.35           N  
ATOM    103  CA  ASP A   8       4.177  -2.338 -16.947  1.00  0.23           C  
ATOM    104  C   ASP A   8       4.005  -3.733 -16.393  1.00  0.21           C  
ATOM    105  O   ASP A   8       4.194  -4.722 -17.099  1.00  0.32           O  
ATOM    106  CB  ASP A   8       3.536  -2.200 -18.325  1.00  0.35           C  
ATOM    107  CG  ASP A   8       2.026  -2.372 -18.331  1.00  0.35           C  
ATOM    108  OD1 ASP A   8       1.473  -2.936 -17.413  1.00  0.35           O  
ATOM    109  OD2 ASP A   8       1.423  -1.897 -19.265  1.00  0.35           O  
ATOM    110  H   ASP A   8       6.257  -2.766 -17.149  1.00  0.42           H  
ATOM    111  HA  ASP A   8       3.694  -1.637 -16.266  1.00  0.28           H  
ATOM    112 1HB  ASP A   8       3.770  -1.214 -18.730  1.00  0.41           H  
ATOM    113 2HB  ASP A   8       3.971  -2.937 -19.000  1.00  0.41           H  
ATOM    114  N   TRP A   9       3.653  -3.800 -15.110  1.00  0.14           N  
ATOM    115  CA  TRP A   9       3.491  -5.052 -14.378  1.00  0.10           C  
ATOM    116  C   TRP A   9       2.415  -5.986 -14.932  1.00  0.15           C  
ATOM    117  O   TRP A   9       2.397  -7.174 -14.598  1.00  0.69           O  
ATOM    118  CB  TRP A   9       3.246  -4.743 -12.896  1.00  0.15           C  
ATOM    119  CG  TRP A   9       4.518  -4.288 -12.246  1.00  0.15           C  
ATOM    120  CD1 TRP A   9       4.836  -3.043 -11.788  1.00  0.15           C  
ATOM    121  CD2 TRP A   9       5.690  -5.103 -12.024  1.00  0.15           C  
ATOM    122  NE1 TRP A   9       6.119  -3.029 -11.310  1.00  0.15           N  
ATOM    123  CE2 TRP A   9       6.657  -4.281 -11.452  1.00  0.15           C  
ATOM    124  CE3 TRP A   9       5.992  -6.446 -12.277  1.00  0.15           C  
ATOM    125  CZ2 TRP A   9       7.917  -4.751 -11.130  1.00  0.15           C  
ATOM    126  CZ3 TRP A   9       7.254  -6.920 -11.947  1.00  0.15           C  
ATOM    127  CH2 TRP A   9       8.193  -6.092 -11.390  1.00  0.15           C  
ATOM    128  H   TRP A   9       3.491  -2.934 -14.608  1.00  0.17           H  
ATOM    129  HA  TRP A   9       4.440  -5.584 -14.436  1.00  0.12           H  
ATOM    130 1HB  TRP A   9       2.500  -3.953 -12.799  1.00  0.18           H  
ATOM    131 2HB  TRP A   9       2.875  -5.623 -12.379  1.00  0.18           H  
ATOM    132  HD1 TRP A   9       4.179  -2.180 -11.805  1.00  0.18           H  
ATOM    133  HE1 TRP A   9       6.592  -2.222 -10.926  1.00  0.18           H  
ATOM    134  HE3 TRP A   9       5.251  -7.105 -12.725  1.00  0.18           H  
ATOM    135  HZ2 TRP A   9       8.679  -4.110 -10.694  1.00  0.18           H  
ATOM    136  HZ3 TRP A   9       7.482  -7.968 -12.147  1.00  0.18           H  
ATOM    137  HH2 TRP A   9       9.177  -6.492 -11.147  1.00  0.18           H  
ATOM    138  N   ARG A  10       1.531  -5.475 -15.795  1.00  0.18           N  
ATOM    139  CA  ARG A  10       0.504  -6.316 -16.384  1.00  0.36           C  
ATOM    140  C   ARG A  10       1.110  -7.214 -17.457  1.00  0.49           C  
ATOM    141  O   ARG A  10       0.556  -8.265 -17.784  1.00  1.34           O  
ATOM    142  CB  ARG A  10      -0.563  -5.468 -17.036  1.00  0.54           C  
ATOM    143  CG  ARG A  10      -1.349  -4.579 -16.105  1.00  0.54           C  
ATOM    144  CD  ARG A  10      -2.253  -3.711 -16.875  1.00  0.54           C  
ATOM    145  NE  ARG A  10      -1.513  -2.841 -17.762  1.00  0.54           N  
ATOM    146  CZ  ARG A  10      -2.067  -2.008 -18.664  1.00  0.54           C  
ATOM    147  NH1 ARG A  10      -3.375  -1.920 -18.774  1.00  0.54           N  
ATOM    148  NH2 ARG A  10      -1.286  -1.285 -19.443  1.00  0.54           N  
ATOM    149  H   ARG A  10       1.566  -4.496 -16.067  1.00  0.22           H  
ATOM    150  HA  ARG A  10       0.059  -6.935 -15.606  1.00  0.43           H  
ATOM    151 1HB  ARG A  10      -0.108  -4.831 -17.793  1.00  0.65           H  
ATOM    152 2HB  ARG A  10      -1.277  -6.116 -17.545  1.00  0.65           H  
ATOM    153 1HG  ARG A  10      -1.956  -5.188 -15.442  1.00  0.65           H  
ATOM    154 2HG  ARG A  10      -0.670  -3.954 -15.523  1.00  0.65           H  
ATOM    155 1HD  ARG A  10      -2.939  -4.313 -17.471  1.00  0.65           H  
ATOM    156 2HD  ARG A  10      -2.807  -3.090 -16.187  1.00  0.65           H  
ATOM    157  HE  ARG A  10      -0.498  -2.877 -17.712  1.00  0.65           H  
ATOM    158 1HH1 ARG A  10      -3.971  -2.476 -18.177  1.00  0.65           H  
ATOM    159 2HH1 ARG A  10      -3.784  -1.295 -19.454  1.00  0.65           H  
ATOM    160 1HH2 ARG A  10      -0.278  -1.377 -19.358  1.00  0.65           H  
ATOM    161 2HH2 ARG A  10      -1.683  -0.659 -20.125  1.00  0.65           H  
ATOM    162  N   GLU A  11       2.267  -6.805 -17.990  1.00  0.38           N  
ATOM    163  CA  GLU A  11       2.966  -7.563 -19.013  1.00  0.43           C  
ATOM    164  C   GLU A  11       3.821  -8.642 -18.376  1.00  0.56           C  
ATOM    165  O   GLU A  11       4.215  -9.606 -19.033  1.00  1.55           O  
ATOM    166  CB  GLU A  11       3.835  -6.638 -19.864  1.00  0.65           C  
ATOM    167  CG  GLU A  11       3.054  -5.628 -20.693  1.00  0.65           C  
ATOM    168  CD  GLU A  11       3.942  -4.738 -21.518  1.00  0.65           C  
ATOM    169  OE1 GLU A  11       5.137  -4.804 -21.353  1.00  0.65           O  
ATOM    170  OE2 GLU A  11       3.427  -3.999 -22.324  1.00  0.65           O  
ATOM    171  H   GLU A  11       2.694  -5.943 -17.678  1.00  0.46           H  
ATOM    172  HA  GLU A  11       2.229  -8.045 -19.657  1.00  0.52           H  
ATOM    173 1HB  GLU A  11       4.518  -6.084 -19.220  1.00  0.77           H  
ATOM    174 2HB  GLU A  11       4.441  -7.234 -20.547  1.00  0.77           H  
ATOM    175 1HG  GLU A  11       2.377  -6.164 -21.357  1.00  0.77           H  
ATOM    176 2HG  GLU A  11       2.453  -5.013 -20.024  1.00  0.77           H  
ATOM    177  N   ASN A  12       4.093  -8.482 -17.082  1.00  0.75           N  
ATOM    178  CA  ASN A  12       4.863  -9.453 -16.332  1.00  0.94           C  
ATOM    179  C   ASN A  12       3.954 -10.427 -15.581  1.00  0.79           C  
ATOM    180  O   ASN A  12       4.438 -11.327 -14.894  1.00  0.89           O  
ATOM    181  CB  ASN A  12       5.803  -8.737 -15.382  1.00  1.41           C  
ATOM    182  CG  ASN A  12       6.899  -8.014 -16.120  1.00  1.41           C  
ATOM    183  OD1 ASN A  12       7.448  -8.542 -17.093  1.00  1.41           O  
ATOM    184  ND2 ASN A  12       7.227  -6.825 -15.684  1.00  1.41           N  
ATOM    185  H   ASN A  12       3.758  -7.662 -16.600  1.00  0.90           H  
ATOM    186  HA  ASN A  12       5.458 -10.040 -17.033  1.00  1.13           H  
ATOM    187 1HB  ASN A  12       5.241  -8.016 -14.788  1.00  1.69           H  
ATOM    188 2HB  ASN A  12       6.249  -9.455 -14.695  1.00  1.69           H  
ATOM    189 1HD2 ASN A  12       7.949  -6.306 -16.143  1.00  1.69           H  
ATOM    190 2HD2 ASN A  12       6.758  -6.432 -14.894  1.00  1.69           H  
ATOM    191  N   GLY A  13       2.636 -10.262 -15.732  1.00  0.67           N  
ATOM    192  CA  GLY A  13       1.675 -11.160 -15.105  1.00  0.54           C  
ATOM    193  C   GLY A  13       1.496 -10.914 -13.608  1.00  0.37           C  
ATOM    194  O   GLY A  13       1.054 -11.809 -12.891  1.00  0.59           O  
ATOM    195  H   GLY A  13       2.283  -9.507 -16.301  1.00  0.80           H  
ATOM    196 1HA  GLY A  13       0.712 -11.054 -15.604  1.00  0.65           H  
ATOM    197 2HA  GLY A  13       1.996 -12.188 -15.264  1.00  0.65           H  
ATOM    198  N   ALA A  14       1.868  -9.727 -13.124  1.00  0.20           N  
ATOM    199  CA  ALA A  14       1.753  -9.416 -11.700  1.00  0.14           C  
ATOM    200  C   ALA A  14       0.445  -8.703 -11.359  1.00  0.20           C  
ATOM    201  O   ALA A  14       0.217  -8.348 -10.203  1.00  0.37           O  
ATOM    202  CB  ALA A  14       2.931  -8.556 -11.257  1.00  0.21           C  
ATOM    203  H   ALA A  14       2.218  -9.006 -13.743  1.00  0.24           H  
ATOM    204  HA  ALA A  14       1.775 -10.355 -11.149  1.00  0.17           H  
ATOM    205 1HB  ALA A  14       2.856  -8.359 -10.188  1.00  0.25           H  
ATOM    206 2HB  ALA A  14       3.863  -9.080 -11.466  1.00  0.25           H  
ATOM    207 3HB  ALA A  14       2.915  -7.616 -11.801  1.00  0.25           H  
ATOM    208  N   VAL A  15      -0.409  -8.472 -12.353  1.00  0.15           N  
ATOM    209  CA  VAL A  15      -1.647  -7.740 -12.117  1.00  0.16           C  
ATOM    210  C   VAL A  15      -2.892  -8.556 -12.479  1.00  0.18           C  
ATOM    211  O   VAL A  15      -3.004  -9.085 -13.586  1.00  0.28           O  
ATOM    212  CB  VAL A  15      -1.619  -6.418 -12.922  1.00  0.24           C  
ATOM    213  CG1 VAL A  15      -2.912  -5.641 -12.732  1.00  0.24           C  
ATOM    214  CG2 VAL A  15      -0.434  -5.569 -12.478  1.00  0.24           C  
ATOM    215  H   VAL A  15      -0.200  -8.790 -13.287  1.00  0.18           H  
ATOM    216  HA  VAL A  15      -1.699  -7.491 -11.057  1.00  0.19           H  
ATOM    217  HB  VAL A  15      -1.526  -6.654 -13.980  1.00  0.29           H  
ATOM    218 1HG1 VAL A  15      -2.875  -4.722 -13.318  1.00  0.29           H  
ATOM    219 2HG1 VAL A  15      -3.747  -6.249 -13.069  1.00  0.29           H  
ATOM    220 3HG1 VAL A  15      -3.039  -5.394 -11.679  1.00  0.29           H  
ATOM    221 1HG2 VAL A  15      -0.411  -4.647 -13.058  1.00  0.29           H  
ATOM    222 2HG2 VAL A  15      -0.534  -5.329 -11.419  1.00  0.29           H  
ATOM    223 3HG2 VAL A  15       0.492  -6.120 -12.639  1.00  0.29           H  
ATOM    224  N   VAL A  16      -3.823  -8.645 -11.526  1.00  0.20           N  
ATOM    225  CA  VAL A  16      -5.090  -9.362 -11.695  1.00  0.24           C  
ATOM    226  C   VAL A  16      -6.081  -8.457 -12.444  1.00  0.12           C  
ATOM    227  O   VAL A  16      -5.829  -7.259 -12.568  1.00  0.12           O  
ATOM    228  CB  VAL A  16      -5.691  -9.748 -10.315  1.00  0.36           C  
ATOM    229  CG1 VAL A  16      -4.742 -10.637  -9.532  1.00  0.36           C  
ATOM    230  CG2 VAL A  16      -6.016  -8.487  -9.550  1.00  0.36           C  
ATOM    231  H   VAL A  16      -3.645  -8.189 -10.641  1.00  0.24           H  
ATOM    232  HA  VAL A  16      -4.901 -10.264 -12.274  1.00  0.29           H  
ATOM    233  HB  VAL A  16      -6.602 -10.319 -10.453  1.00  0.43           H  
ATOM    234 1HG1 VAL A  16      -5.195 -10.899  -8.575  1.00  0.43           H  
ATOM    235 2HG1 VAL A  16      -4.543 -11.545 -10.100  1.00  0.43           H  
ATOM    236 3HG1 VAL A  16      -3.811 -10.101  -9.356  1.00  0.43           H  
ATOM    237 1HG2 VAL A  16      -6.454  -8.750  -8.588  1.00  0.43           H  
ATOM    238 2HG2 VAL A  16      -5.104  -7.911  -9.389  1.00  0.43           H  
ATOM    239 3HG2 VAL A  16      -6.728  -7.894 -10.122  1.00  0.43           H  
ATOM    240  N   PRO A  17      -7.196  -9.001 -12.950  1.00  0.08           N  
ATOM    241  CA  PRO A  17      -8.289  -8.319 -13.648  1.00  0.06           C  
ATOM    242  C   PRO A  17      -8.884  -7.162 -12.833  1.00  0.05           C  
ATOM    243  O   PRO A  17      -8.787  -7.122 -11.604  1.00  0.05           O  
ATOM    244  CB  PRO A  17      -9.303  -9.441 -13.887  1.00  0.09           C  
ATOM    245  CG  PRO A  17      -8.471 -10.675 -13.990  1.00  0.09           C  
ATOM    246  CD  PRO A  17      -7.336 -10.471 -13.034  1.00  0.09           C  
ATOM    247  HA  PRO A  17      -7.908  -7.943 -14.608  1.00  0.07           H  
ATOM    248 1HB  PRO A  17     -10.024  -9.481 -13.057  1.00  0.11           H  
ATOM    249 2HB  PRO A  17      -9.878  -9.240 -14.802  1.00  0.11           H  
ATOM    250 1HG  PRO A  17      -9.076 -11.559 -13.739  1.00  0.11           H  
ATOM    251 2HG  PRO A  17      -8.127 -10.813 -15.025  1.00  0.11           H  
ATOM    252 1HD  PRO A  17      -7.604 -10.896 -12.060  1.00  0.11           H  
ATOM    253 2HD  PRO A  17      -6.422 -10.922 -13.445  1.00  0.11           H  
ATOM    254  N   VAL A  18      -9.474  -6.203 -13.546  1.00  0.06           N  
ATOM    255  CA  VAL A  18     -10.049  -5.011 -12.931  1.00  0.06           C  
ATOM    256  C   VAL A  18     -11.298  -5.317 -12.133  1.00  0.07           C  
ATOM    257  O   VAL A  18     -12.237  -5.942 -12.626  1.00  0.12           O  
ATOM    258  CB  VAL A  18     -10.386  -3.964 -13.999  1.00  0.09           C  
ATOM    259  CG1 VAL A  18     -11.082  -2.771 -13.360  1.00  0.09           C  
ATOM    260  CG2 VAL A  18      -9.114  -3.534 -14.699  1.00  0.09           C  
ATOM    261  H   VAL A  18      -9.520  -6.302 -14.549  1.00  0.07           H  
ATOM    262  HA  VAL A  18      -9.315  -4.585 -12.256  1.00  0.07           H  
ATOM    263  HB  VAL A  18     -11.072  -4.402 -14.719  1.00  0.11           H  
ATOM    264 1HG1 VAL A  18     -11.331  -2.041 -14.127  1.00  0.11           H  
ATOM    265 2HG1 VAL A  18     -11.996  -3.101 -12.869  1.00  0.11           H  
ATOM    266 3HG1 VAL A  18     -10.420  -2.312 -12.626  1.00  0.11           H  
ATOM    267 1HG2 VAL A  18      -9.351  -2.803 -15.466  1.00  0.11           H  
ATOM    268 2HG2 VAL A  18      -8.431  -3.089 -13.975  1.00  0.11           H  
ATOM    269 3HG2 VAL A  18      -8.640  -4.400 -15.160  1.00  0.11           H  
ATOM    270  N   LYS A  19     -11.289  -4.861 -10.888  1.00  0.09           N  
ATOM    271  CA  LYS A  19     -12.385  -5.066  -9.961  1.00  0.18           C  
ATOM    272  C   LYS A  19     -13.261  -3.818  -9.865  1.00  0.17           C  
ATOM    273  O   LYS A  19     -12.883  -2.747 -10.348  1.00  0.30           O  
ATOM    274  CB  LYS A  19     -11.824  -5.454  -8.598  1.00  0.27           C  
ATOM    275  CG  LYS A  19     -11.049  -6.770  -8.615  1.00  0.27           C  
ATOM    276  CD  LYS A  19     -10.500  -7.103  -7.241  1.00  0.27           C  
ATOM    277  CE  LYS A  19      -9.633  -8.357  -7.252  1.00  0.27           C  
ATOM    278  NZ  LYS A  19     -10.412  -9.573  -7.599  1.00  0.27           N  
ATOM    279  H   LYS A  19     -10.479  -4.352 -10.568  1.00  0.11           H  
ATOM    280  HA  LYS A  19     -13.004  -5.884 -10.330  1.00  0.22           H  
ATOM    281 1HB  LYS A  19     -11.161  -4.672  -8.235  1.00  0.32           H  
ATOM    282 2HB  LYS A  19     -12.637  -5.555  -7.879  1.00  0.32           H  
ATOM    283 1HG  LYS A  19     -11.710  -7.577  -8.936  1.00  0.32           H  
ATOM    284 2HG  LYS A  19     -10.222  -6.699  -9.320  1.00  0.32           H  
ATOM    285 1HD  LYS A  19      -9.895  -6.268  -6.894  1.00  0.32           H  
ATOM    286 2HD  LYS A  19     -11.324  -7.248  -6.542  1.00  0.32           H  
ATOM    287 1HE  LYS A  19      -8.826  -8.235  -7.973  1.00  0.32           H  
ATOM    288 2HE  LYS A  19      -9.200  -8.490  -6.261  1.00  0.32           H  
ATOM    289 1HZ  LYS A  19      -9.801 -10.384  -7.568  1.00  0.32           H  
ATOM    290 2HZ  LYS A  19     -11.150  -9.694  -6.918  1.00  0.32           H  
ATOM    291 3HZ  LYS A  19     -10.814  -9.482  -8.520  1.00  0.32           H  
ATOM    292  N   ASN A  20     -14.428  -3.979  -9.247  1.00  0.35           N  
ATOM    293  CA  ASN A  20     -15.388  -2.897  -9.074  1.00  0.29           C  
ATOM    294  C   ASN A  20     -15.874  -2.840  -7.624  1.00  0.22           C  
ATOM    295  O   ASN A  20     -16.604  -3.723  -7.171  1.00  0.38           O  
ATOM    296  CB  ASN A  20     -16.551  -3.056 -10.033  1.00  0.43           C  
ATOM    297  CG  ASN A  20     -17.510  -1.894 -10.004  1.00  0.43           C  
ATOM    298  OD1 ASN A  20     -17.539  -1.092  -9.062  1.00  0.43           O  
ATOM    299  ND2 ASN A  20     -18.311  -1.791 -11.034  1.00  0.43           N  
ATOM    300  H   ASN A  20     -14.660  -4.891  -8.882  1.00  0.42           H  
ATOM    301  HA  ASN A  20     -14.891  -1.953  -9.288  1.00  0.35           H  
ATOM    302 1HB  ASN A  20     -16.169  -3.170 -11.048  1.00  0.52           H  
ATOM    303 2HB  ASN A  20     -17.099  -3.966  -9.787  1.00  0.52           H  
ATOM    304 1HD2 ASN A  20     -18.974  -1.043 -11.079  1.00  0.52           H  
ATOM    305 2HD2 ASN A  20     -18.261  -2.459 -11.776  1.00  0.52           H  
ATOM    306  N   GLN A  21     -15.453  -1.794  -6.903  1.00  0.17           N  
ATOM    307  CA  GLN A  21     -15.794  -1.573  -5.488  1.00  0.37           C  
ATOM    308  C   GLN A  21     -17.291  -1.321  -5.227  1.00  0.23           C  
ATOM    309  O   GLN A  21     -17.744  -1.396  -4.079  1.00  0.98           O  
ATOM    310  CB  GLN A  21     -15.017  -0.364  -4.940  1.00  0.55           C  
ATOM    311  CG  GLN A  21     -15.485   0.971  -5.518  1.00  0.55           C  
ATOM    312  CD  GLN A  21     -14.711   2.178  -5.008  1.00  0.55           C  
ATOM    313  OE1 GLN A  21     -13.506   2.331  -5.241  1.00  0.55           O  
ATOM    314  NE2 GLN A  21     -15.412   3.054  -4.296  1.00  0.55           N  
ATOM    315  H   GLN A  21     -14.859  -1.115  -7.362  1.00  0.20           H  
ATOM    316  HA  GLN A  21     -15.503  -2.463  -4.929  1.00  0.44           H  
ATOM    317 1HB  GLN A  21     -15.125  -0.319  -3.856  1.00  0.67           H  
ATOM    318 2HB  GLN A  21     -13.956  -0.479  -5.161  1.00  0.67           H  
ATOM    319 1HG  GLN A  21     -15.383   0.938  -6.602  1.00  0.67           H  
ATOM    320 2HG  GLN A  21     -16.533   1.112  -5.253  1.00  0.67           H  
ATOM    321 1HE2 GLN A  21     -14.970   3.872  -3.928  1.00  0.67           H  
ATOM    322 2HE2 GLN A  21     -16.385   2.893  -4.125  1.00  0.67           H  
ATOM    323  N   GLY A  22     -18.044  -1.011  -6.281  1.00  0.16           N  
ATOM    324  CA  GLY A  22     -19.470  -0.774  -6.162  1.00  0.27           C  
ATOM    325  C   GLY A  22     -19.780   0.490  -5.380  1.00  1.11           C  
ATOM    326  O   GLY A  22     -19.116   1.516  -5.528  1.00  6.26           O  
ATOM    327  H   GLY A  22     -17.631  -0.955  -7.203  1.00  0.19           H  
ATOM    328 1HA  GLY A  22     -19.906  -0.701  -7.158  1.00  0.32           H  
ATOM    329 2HA  GLY A  22     -19.936  -1.628  -5.674  1.00  0.32           H  
ATOM    330  N   GLY A  23     -20.799   0.398  -4.534  1.00  0.94           N  
ATOM    331  CA  GLY A  23     -21.260   1.526  -3.740  1.00  2.36           C  
ATOM    332  C   GLY A  23     -20.571   1.667  -2.388  1.00  5.99           C  
ATOM    333  O   GLY A  23     -21.098   2.336  -1.502  1.00 35.04           O  
ATOM    334  H   GLY A  23     -21.287  -0.482  -4.453  1.00  1.13           H  
ATOM    335 1HA  GLY A  23     -21.116   2.442  -4.312  1.00  2.83           H  
ATOM    336 2HA  GLY A  23     -22.334   1.429  -3.583  1.00  2.83           H  
ATOM    337  N   CYS A  24     -19.414   1.043  -2.199  1.00  1.09           N  
ATOM    338  CA  CYS A  24     -18.738   1.201  -0.925  1.00  1.22           C  
ATOM    339  C   CYS A  24     -17.380   1.854  -1.032  1.00  1.22           C  
ATOM    340  O   CYS A  24     -16.636   1.630  -1.986  1.00  1.91           O  
ATOM    341  CB  CYS A  24     -18.618  -0.138  -0.267  1.00  1.83           C  
ATOM    342  SG  CYS A  24     -20.239  -0.793   0.137  1.00  1.83           S  
ATOM    343  H   CYS A  24     -18.993   0.459  -2.915  1.00  1.31           H  
ATOM    344  HA  CYS A  24     -19.360   1.827  -0.287  1.00  1.46           H  
ATOM    345 1HB  CYS A  24     -18.120  -0.840  -0.936  1.00  2.20           H  
ATOM    346 2HB  CYS A  24     -18.027  -0.058   0.641  1.00  2.20           H  
ATOM    347  HG  CYS A  24     -20.625   0.235   0.886  1.00  2.20           H  
ATOM    348  N   GLY A  25     -17.040   2.654  -0.020  1.00  0.72           N  
ATOM    349  CA  GLY A  25     -15.764   3.368   0.047  1.00  0.68           C  
ATOM    350  C   GLY A  25     -14.660   2.453   0.559  1.00  0.32           C  
ATOM    351  O   GLY A  25     -14.109   2.678   1.639  1.00  0.54           O  
ATOM    352  H   GLY A  25     -17.683   2.783   0.751  1.00  0.86           H  
ATOM    353 1HA  GLY A  25     -15.505   3.745  -0.943  1.00  0.82           H  
ATOM    354 2HA  GLY A  25     -15.864   4.231   0.705  1.00  0.82           H  
ATOM    355  N   SER A  26     -14.366   1.423  -0.233  1.00  0.17           N  
ATOM    356  CA  SER A  26     -13.397   0.387   0.079  1.00  0.20           C  
ATOM    357  C   SER A  26     -12.148   0.480  -0.787  1.00  0.09           C  
ATOM    358  O   SER A  26     -11.382  -0.478  -0.860  1.00  0.23           O  
ATOM    359  CB  SER A  26     -14.029  -0.974  -0.124  1.00  0.30           C  
ATOM    360  OG  SER A  26     -14.412  -1.129  -1.463  1.00  0.30           O  
ATOM    361  H   SER A  26     -14.874   1.356  -1.105  1.00  0.20           H  
ATOM    362  HA  SER A  26     -13.107   0.488   1.122  1.00  0.24           H  
ATOM    363 1HB  SER A  26     -13.326  -1.758   0.156  1.00  0.36           H  
ATOM    364 2HB  SER A  26     -14.902  -1.067   0.521  1.00  0.36           H  
ATOM    365  HG  SER A  26     -15.058  -1.841  -1.492  1.00  0.36           H  
ATOM    366  N   CYS A  27     -11.958   1.619  -1.456  1.00  0.26           N  
ATOM    367  CA  CYS A  27     -10.819   1.832  -2.352  1.00  0.25           C  
ATOM    368  C   CYS A  27      -9.449   1.596  -1.725  1.00  0.08           C  
ATOM    369  O   CYS A  27      -8.509   1.197  -2.411  1.00  0.37           O  
ATOM    370  CB  CYS A  27     -10.859   3.259  -2.854  1.00  0.38           C  
ATOM    371  SG  CYS A  27     -10.697   4.496  -1.543  1.00  0.38           S  
ATOM    372  H   CYS A  27     -12.624   2.368  -1.348  1.00  0.31           H  
ATOM    373  HA  CYS A  27     -10.931   1.158  -3.201  1.00  0.30           H  
ATOM    374 1HB  CYS A  27     -10.059   3.419  -3.577  1.00  0.45           H  
ATOM    375 2HB  CYS A  27     -11.807   3.429  -3.361  1.00  0.45           H  
ATOM    376  HG  CYS A  27     -11.821   4.173  -0.910  1.00  0.45           H  
ATOM    377  N   TRP A  28      -9.348   1.803  -0.419  1.00  0.26           N  
ATOM    378  CA  TRP A  28      -8.119   1.575   0.315  1.00  0.10           C  
ATOM    379  C   TRP A  28      -7.832   0.090   0.482  1.00  0.04           C  
ATOM    380  O   TRP A  28      -6.675  -0.312   0.616  1.00  0.06           O  
ATOM    381  CB  TRP A  28      -8.264   2.255   1.667  1.00  0.15           C  
ATOM    382  CG  TRP A  28      -9.497   1.753   2.338  1.00  0.15           C  
ATOM    383  CD1 TRP A  28     -10.732   2.301   2.201  1.00  0.15           C  
ATOM    384  CD2 TRP A  28      -9.653   0.614   3.213  1.00  0.15           C  
ATOM    385  NE1 TRP A  28     -11.650   1.579   2.908  1.00  0.15           N  
ATOM    386  CE2 TRP A  28     -11.012   0.541   3.537  1.00  0.15           C  
ATOM    387  CE3 TRP A  28      -8.772  -0.343   3.725  1.00  0.15           C  
ATOM    388  CZ2 TRP A  28     -11.513  -0.456   4.351  1.00  0.15           C  
ATOM    389  CZ3 TRP A  28      -9.278  -1.345   4.540  1.00  0.15           C  
ATOM    390  CH2 TRP A  28     -10.614  -1.397   4.845  1.00  0.15           C  
ATOM    391  H   TRP A  28     -10.154   2.141   0.086  1.00  0.31           H  
ATOM    392  HA  TRP A  28      -7.296   2.031  -0.232  1.00  0.12           H  
ATOM    393 1HB  TRP A  28      -7.400   2.039   2.296  1.00  0.18           H  
ATOM    394 2HB  TRP A  28      -8.336   3.335   1.544  1.00  0.18           H  
ATOM    395  HD1 TRP A  28     -10.961   3.176   1.597  1.00  0.18           H  
ATOM    396  HE1 TRP A  28     -12.640   1.791   2.932  1.00  0.18           H  
ATOM    397  HE3 TRP A  28      -7.711  -0.306   3.481  1.00  0.18           H  
ATOM    398  HZ2 TRP A  28     -12.569  -0.517   4.601  1.00  0.18           H  
ATOM    399  HZ3 TRP A  28      -8.587  -2.090   4.935  1.00  0.18           H  
ATOM    400  HH2 TRP A  28     -10.978  -2.194   5.489  1.00  0.18           H  
ATOM    401  N   ALA A  29      -8.883  -0.732   0.420  1.00  0.05           N  
ATOM    402  CA  ALA A  29      -8.730  -2.166   0.528  1.00  0.05           C  
ATOM    403  C   ALA A  29      -8.322  -2.669  -0.826  1.00  0.05           C  
ATOM    404  O   ALA A  29      -7.441  -3.516  -0.936  1.00  0.11           O  
ATOM    405  CB  ALA A  29     -10.016  -2.831   1.006  1.00  0.08           C  
ATOM    406  H   ALA A  29      -9.811  -0.365   0.284  1.00  0.06           H  
ATOM    407  HA  ALA A  29      -7.929  -2.384   1.233  1.00  0.06           H  
ATOM    408 1HB  ALA A  29      -9.865  -3.909   1.073  1.00  0.09           H  
ATOM    409 2HB  ALA A  29     -10.283  -2.442   1.988  1.00  0.09           H  
ATOM    410 3HB  ALA A  29     -10.820  -2.622   0.304  1.00  0.09           H  
ATOM    411  N   PHE A  30      -8.936  -2.090  -1.859  1.00  0.03           N  
ATOM    412  CA  PHE A  30      -8.608  -2.416  -3.237  1.00  0.07           C  
ATOM    413  C   PHE A  30      -7.151  -2.211  -3.550  1.00  0.07           C  
ATOM    414  O   PHE A  30      -6.496  -3.125  -4.055  1.00  0.22           O  
ATOM    415  CB  PHE A  30      -9.410  -1.557  -4.214  1.00  0.11           C  
ATOM    416  CG  PHE A  30      -8.938  -1.701  -5.639  1.00  0.11           C  
ATOM    417  CD1 PHE A  30      -9.374  -2.739  -6.448  1.00  0.11           C  
ATOM    418  CD2 PHE A  30      -8.039  -0.781  -6.172  1.00  0.11           C  
ATOM    419  CE1 PHE A  30      -8.920  -2.857  -7.747  1.00  0.11           C  
ATOM    420  CE2 PHE A  30      -7.585  -0.898  -7.468  1.00  0.11           C  
ATOM    421  CZ  PHE A  30      -8.029  -1.939  -8.252  1.00  0.11           C  
ATOM    422  H   PHE A  30      -9.669  -1.413  -1.677  1.00  0.04           H  
ATOM    423  HA  PHE A  30      -8.842  -3.462  -3.405  1.00  0.08           H  
ATOM    424 1HB  PHE A  30     -10.459  -1.845  -4.171  1.00  0.13           H  
ATOM    425 2HB  PHE A  30      -9.344  -0.509  -3.936  1.00  0.13           H  
ATOM    426  HD1 PHE A  30     -10.081  -3.463  -6.051  1.00  0.13           H  
ATOM    427  HD2 PHE A  30      -7.689   0.044  -5.550  1.00  0.13           H  
ATOM    428  HE1 PHE A  30      -9.267  -3.676  -8.374  1.00  0.13           H  
ATOM    429  HE2 PHE A  30      -6.881  -0.171  -7.872  1.00  0.13           H  
ATOM    430  HZ  PHE A  30      -7.679  -2.036  -9.272  1.00  0.13           H  
ATOM    431  N   SER A  31      -6.648  -1.008  -3.282  1.00  0.07           N  
ATOM    432  CA  SER A  31      -5.266  -0.714  -3.601  1.00  0.14           C  
ATOM    433  C   SER A  31      -4.315  -1.567  -2.797  1.00  0.09           C  
ATOM    434  O   SER A  31      -3.344  -2.083  -3.352  1.00  0.16           O  
ATOM    435  CB  SER A  31      -4.939   0.732  -3.394  1.00  0.21           C  
ATOM    436  OG  SER A  31      -3.597   0.961  -3.736  1.00  0.21           O  
ATOM    437  H   SER A  31      -7.233  -0.289  -2.873  1.00  0.08           H  
ATOM    438  HA  SER A  31      -5.112  -0.942  -4.655  1.00  0.17           H  
ATOM    439 1HB  SER A  31      -5.589   1.345  -4.015  1.00  0.25           H  
ATOM    440 2HB  SER A  31      -5.119   1.000  -2.356  1.00  0.25           H  
ATOM    441  HG  SER A  31      -3.486   0.612  -4.630  1.00  0.25           H  
ATOM    442  N   THR A  32      -4.587  -1.712  -1.490  1.00  0.09           N  
ATOM    443  CA  THR A  32      -3.761  -2.544  -0.625  1.00  0.24           C  
ATOM    444  C   THR A  32      -3.606  -3.935  -1.194  1.00  0.10           C  
ATOM    445  O   THR A  32      -2.486  -4.433  -1.343  1.00  0.42           O  
ATOM    446  CB  THR A  32      -4.385  -2.671   0.770  1.00  0.36           C  
ATOM    447  OG1 THR A  32      -4.469  -1.378   1.378  1.00  0.36           O  
ATOM    448  CG2 THR A  32      -3.551  -3.601   1.631  1.00  0.36           C  
ATOM    449  H   THR A  32      -5.382  -1.240  -1.067  1.00  0.11           H  
ATOM    450  HA  THR A  32      -2.774  -2.092  -0.538  1.00  0.29           H  
ATOM    451  HB  THR A  32      -5.389  -3.078   0.677  1.00  0.43           H  
ATOM    452  HG1 THR A  32      -5.135  -0.856   0.919  1.00  0.43           H  
ATOM    453 1HG2 THR A  32      -4.001  -3.702   2.614  1.00  0.43           H  
ATOM    454 2HG2 THR A  32      -3.499  -4.581   1.158  1.00  0.43           H  
ATOM    455 3HG2 THR A  32      -2.556  -3.190   1.731  1.00  0.43           H  
ATOM    456  N   VAL A  33      -4.740  -4.551  -1.505  1.00  0.08           N  
ATOM    457  CA  VAL A  33      -4.783  -5.878  -2.075  1.00  0.21           C  
ATOM    458  C   VAL A  33      -4.058  -5.985  -3.395  1.00  0.07           C  
ATOM    459  O   VAL A  33      -3.275  -6.910  -3.578  1.00  0.12           O  
ATOM    460  CB  VAL A  33      -6.242  -6.325  -2.228  1.00  0.32           C  
ATOM    461  CG1 VAL A  33      -6.324  -7.573  -3.056  1.00  0.32           C  
ATOM    462  CG2 VAL A  33      -6.799  -6.623  -0.851  1.00  0.32           C  
ATOM    463  H   VAL A  33      -5.620  -4.080  -1.343  1.00  0.10           H  
ATOM    464  HA  VAL A  33      -4.300  -6.557  -1.370  1.00  0.25           H  
ATOM    465  HB  VAL A  33      -6.823  -5.543  -2.717  1.00  0.38           H  
ATOM    466 1HG1 VAL A  33      -7.363  -7.889  -3.143  1.00  0.38           H  
ATOM    467 2HG1 VAL A  33      -5.920  -7.376  -4.047  1.00  0.38           H  
ATOM    468 3HG1 VAL A  33      -5.743  -8.345  -2.571  1.00  0.38           H  
ATOM    469 1HG2 VAL A  33      -7.832  -6.948  -0.938  1.00  0.38           H  
ATOM    470 2HG2 VAL A  33      -6.210  -7.411  -0.382  1.00  0.38           H  
ATOM    471 3HG2 VAL A  33      -6.746  -5.724  -0.246  1.00  0.38           H  
ATOM    472  N   ALA A  34      -4.295  -5.043  -4.302  1.00  0.07           N  
ATOM    473  CA  ALA A  34      -3.641  -5.071  -5.603  1.00  0.05           C  
ATOM    474  C   ALA A  34      -2.119  -5.046  -5.460  1.00  0.05           C  
ATOM    475  O   ALA A  34      -1.418  -5.779  -6.160  1.00  0.07           O  
ATOM    476  CB  ALA A  34      -4.124  -3.905  -6.446  1.00  0.08           C  
ATOM    477  H   ALA A  34      -4.956  -4.303  -4.106  1.00  0.08           H  
ATOM    478  HA  ALA A  34      -3.912  -6.001  -6.100  1.00  0.06           H  
ATOM    479 1HB  ALA A  34      -3.653  -3.945  -7.427  1.00  0.09           H  
ATOM    480 2HB  ALA A  34      -5.207  -3.965  -6.558  1.00  0.09           H  
ATOM    481 3HB  ALA A  34      -3.864  -2.975  -5.952  1.00  0.09           H  
ATOM    482  N   ALA A  35      -1.613  -4.214  -4.545  1.00  0.05           N  
ATOM    483  CA  ALA A  35      -0.177  -4.128  -4.307  1.00  0.05           C  
ATOM    484  C   ALA A  35       0.377  -5.443  -3.750  1.00  0.06           C  
ATOM    485  O   ALA A  35       1.442  -5.897  -4.182  1.00  0.07           O  
ATOM    486  CB  ALA A  35       0.119  -2.979  -3.357  1.00  0.08           C  
ATOM    487  H   ALA A  35      -2.232  -3.617  -4.011  1.00  0.06           H  
ATOM    488  HA  ALA A  35       0.312  -3.932  -5.260  1.00  0.06           H  
ATOM    489 1HB  ALA A  35       1.195  -2.899  -3.214  1.00  0.09           H  
ATOM    490 2HB  ALA A  35      -0.259  -2.049  -3.782  1.00  0.09           H  
ATOM    491 3HB  ALA A  35      -0.365  -3.162  -2.399  1.00  0.09           H  
ATOM    492  N   VAL A  36      -0.351  -6.057  -2.808  1.00  0.07           N  
ATOM    493  CA  VAL A  36       0.061  -7.332  -2.218  1.00  0.09           C  
ATOM    494  C   VAL A  36       0.045  -8.457  -3.243  1.00  0.07           C  
ATOM    495  O   VAL A  36       0.952  -9.288  -3.265  1.00  0.08           O  
ATOM    496  CB  VAL A  36      -0.822  -7.702  -1.015  1.00  0.14           C  
ATOM    497  CG1 VAL A  36      -0.510  -9.116  -0.551  1.00  0.14           C  
ATOM    498  CG2 VAL A  36      -0.553  -6.724   0.115  1.00  0.14           C  
ATOM    499  H   VAL A  36      -1.206  -5.623  -2.476  1.00  0.08           H  
ATOM    500  HA  VAL A  36       1.081  -7.218  -1.852  1.00  0.11           H  
ATOM    501  HB  VAL A  36      -1.872  -7.662  -1.307  1.00  0.16           H  
ATOM    502 1HG1 VAL A  36      -1.143  -9.368   0.301  1.00  0.16           H  
ATOM    503 2HG1 VAL A  36      -0.700  -9.816  -1.363  1.00  0.16           H  
ATOM    504 3HG1 VAL A  36       0.536  -9.178  -0.255  1.00  0.16           H  
ATOM    505 1HG2 VAL A  36      -1.175  -6.977   0.968  1.00  0.16           H  
ATOM    506 2HG2 VAL A  36       0.497  -6.780   0.401  1.00  0.16           H  
ATOM    507 3HG2 VAL A  36      -0.784  -5.715  -0.217  1.00  0.16           H  
ATOM    508  N   GLU A  37      -0.980  -8.478  -4.092  1.00  0.07           N  
ATOM    509  CA  GLU A  37      -1.085  -9.469  -5.152  1.00  0.06           C  
ATOM    510  C   GLU A  37       0.117  -9.369  -6.080  1.00  0.07           C  
ATOM    511  O   GLU A  37       0.687 -10.388  -6.479  1.00  0.09           O  
ATOM    512  CB  GLU A  37      -2.373  -9.250  -5.948  1.00  0.09           C  
ATOM    513  CG  GLU A  37      -3.657  -9.595  -5.211  1.00  0.09           C  
ATOM    514  CD  GLU A  37      -4.867  -9.111  -5.946  1.00  0.09           C  
ATOM    515  OE1 GLU A  37      -4.713  -8.218  -6.742  1.00  0.09           O  
ATOM    516  OE2 GLU A  37      -5.943  -9.615  -5.720  1.00  0.09           O  
ATOM    517  H   GLU A  37      -1.709  -7.786  -4.006  1.00  0.08           H  
ATOM    518  HA  GLU A  37      -1.099 -10.464  -4.706  1.00  0.07           H  
ATOM    519 1HB  GLU A  37      -2.437  -8.205  -6.251  1.00  0.11           H  
ATOM    520 2HB  GLU A  37      -2.342  -9.851  -6.857  1.00  0.11           H  
ATOM    521 1HG  GLU A  37      -3.719 -10.671  -5.096  1.00  0.11           H  
ATOM    522 2HG  GLU A  37      -3.634  -9.159  -4.217  1.00  0.11           H  
ATOM    523  N   GLY A  38       0.510  -8.129  -6.389  1.00  0.13           N  
ATOM    524  CA  GLY A  38       1.653  -7.875  -7.242  1.00  0.27           C  
ATOM    525  C   GLY A  38       2.945  -8.400  -6.652  1.00  0.21           C  
ATOM    526  O   GLY A  38       3.646  -9.164  -7.315  1.00  0.34           O  
ATOM    527  H   GLY A  38      -0.020  -7.335  -6.049  1.00  0.16           H  
ATOM    528 1HA  GLY A  38       1.488  -8.338  -8.212  1.00  0.32           H  
ATOM    529 2HA  GLY A  38       1.739  -6.805  -7.410  1.00  0.32           H  
ATOM    530  N   ILE A  39       3.264  -8.016  -5.407  1.00  0.27           N  
ATOM    531  CA  ILE A  39       4.508  -8.502  -4.812  1.00  0.22           C  
ATOM    532  C   ILE A  39       4.493 -10.005  -4.587  1.00  0.19           C  
ATOM    533  O   ILE A  39       5.545 -10.637  -4.648  1.00  0.40           O  
ATOM    534  CB  ILE A  39       4.851  -7.794  -3.482  1.00  0.33           C  
ATOM    535  CG1 ILE A  39       6.319  -8.082  -3.149  1.00  0.33           C  
ATOM    536  CG2 ILE A  39       3.952  -8.241  -2.339  1.00  0.33           C  
ATOM    537  CD1 ILE A  39       6.873  -7.249  -2.024  1.00  0.33           C  
ATOM    538  H   ILE A  39       2.658  -7.386  -4.894  1.00  0.32           H  
ATOM    539  HA  ILE A  39       5.315  -8.283  -5.505  1.00  0.26           H  
ATOM    540  HB  ILE A  39       4.750  -6.718  -3.616  1.00  0.40           H  
ATOM    541 1HG1 ILE A  39       6.417  -9.132  -2.875  1.00  0.40           H  
ATOM    542 2HG1 ILE A  39       6.926  -7.903  -4.037  1.00  0.40           H  
ATOM    543 1HG2 ILE A  39       4.234  -7.711  -1.428  1.00  0.40           H  
ATOM    544 2HG2 ILE A  39       2.921  -8.011  -2.587  1.00  0.40           H  
ATOM    545 3HG2 ILE A  39       4.061  -9.313  -2.179  1.00  0.40           H  
ATOM    546 1HD1 ILE A  39       7.916  -7.518  -1.853  1.00  0.40           H  
ATOM    547 2HD1 ILE A  39       6.811  -6.196  -2.289  1.00  0.40           H  
ATOM    548 3HD1 ILE A  39       6.298  -7.432  -1.118  1.00  0.40           H  
ATOM    549  N   ASN A  40       3.315 -10.593  -4.373  1.00  0.12           N  
ATOM    550  CA  ASN A  40       3.228 -12.034  -4.222  1.00  0.20           C  
ATOM    551  C   ASN A  40       3.690 -12.720  -5.488  1.00  0.21           C  
ATOM    552  O   ASN A  40       4.487 -13.658  -5.435  1.00  0.29           O  
ATOM    553  CB  ASN A  40       1.827 -12.479  -3.877  1.00  0.30           C  
ATOM    554  CG  ASN A  40       1.781 -13.958  -3.610  1.00  0.30           C  
ATOM    555  OD1 ASN A  40       2.393 -14.445  -2.652  1.00  0.30           O  
ATOM    556  ND2 ASN A  40       1.082 -14.684  -4.444  1.00  0.30           N  
ATOM    557  H   ASN A  40       2.470 -10.043  -4.292  1.00  0.14           H  
ATOM    558  HA  ASN A  40       3.900 -12.341  -3.419  1.00  0.24           H  
ATOM    559 1HB  ASN A  40       1.478 -11.942  -2.995  1.00  0.36           H  
ATOM    560 2HB  ASN A  40       1.150 -12.243  -4.698  1.00  0.36           H  
ATOM    561 1HD2 ASN A  40       1.024 -15.675  -4.321  1.00  0.36           H  
ATOM    562 2HD2 ASN A  40       0.612 -14.253  -5.213  1.00  0.36           H  
ATOM    563  N   GLN A  41       3.181 -12.261  -6.631  1.00  0.19           N  
ATOM    564  CA  GLN A  41       3.580 -12.833  -7.905  1.00  0.29           C  
ATOM    565  C   GLN A  41       5.057 -12.578  -8.188  1.00  0.22           C  
ATOM    566  O   GLN A  41       5.763 -13.460  -8.665  1.00  0.33           O  
ATOM    567  CB  GLN A  41       2.740 -12.271  -9.043  1.00  0.43           C  
ATOM    568  CG  GLN A  41       2.919 -13.023 -10.349  1.00  0.43           C  
ATOM    569  CD  GLN A  41       4.145 -12.588 -11.124  1.00  0.43           C  
ATOM    570  OE1 GLN A  41       4.618 -11.457 -10.994  1.00  0.43           O  
ATOM    571  NE2 GLN A  41       4.669 -13.489 -11.948  1.00  0.43           N  
ATOM    572  H   GLN A  41       2.501 -11.506  -6.616  1.00  0.23           H  
ATOM    573  HA  GLN A  41       3.427 -13.911  -7.862  1.00  0.35           H  
ATOM    574 1HB  GLN A  41       1.685 -12.308  -8.770  1.00  0.52           H  
ATOM    575 2HB  GLN A  41       3.000 -11.226  -9.211  1.00  0.52           H  
ATOM    576 1HG  GLN A  41       3.014 -14.087 -10.131  1.00  0.52           H  
ATOM    577 2HG  GLN A  41       2.047 -12.851 -10.973  1.00  0.52           H  
ATOM    578 1HE2 GLN A  41       5.477 -13.260 -12.492  1.00  0.52           H  
ATOM    579 2HE2 GLN A  41       4.253 -14.396 -12.028  1.00  0.52           H  
ATOM    580  N   ILE A  42       5.542 -11.384  -7.861  1.00  0.19           N  
ATOM    581  CA  ILE A  42       6.948 -11.056  -8.065  1.00  0.30           C  
ATOM    582  C   ILE A  42       7.880 -11.988  -7.287  1.00  0.33           C  
ATOM    583  O   ILE A  42       8.890 -12.454  -7.818  1.00  0.46           O  
ATOM    584  CB  ILE A  42       7.213  -9.589  -7.673  1.00  0.45           C  
ATOM    585  CG1 ILE A  42       6.516  -8.660  -8.674  1.00  0.45           C  
ATOM    586  CG2 ILE A  42       8.705  -9.309  -7.615  1.00  0.45           C  
ATOM    587  CD1 ILE A  42       6.452  -7.216  -8.232  1.00  0.45           C  
ATOM    588  H   ILE A  42       4.925 -10.676  -7.483  1.00  0.23           H  
ATOM    589  HA  ILE A  42       7.171 -11.166  -9.127  1.00  0.36           H  
ATOM    590  HB  ILE A  42       6.777  -9.397  -6.695  1.00  0.54           H  
ATOM    591 1HG1 ILE A  42       7.056  -8.703  -9.619  1.00  0.54           H  
ATOM    592 2HG1 ILE A  42       5.503  -9.017  -8.848  1.00  0.54           H  
ATOM    593 1HG2 ILE A  42       8.868  -8.270  -7.327  1.00  0.54           H  
ATOM    594 2HG2 ILE A  42       9.171  -9.965  -6.882  1.00  0.54           H  
ATOM    595 3HG2 ILE A  42       9.147  -9.487  -8.595  1.00  0.54           H  
ATOM    596 1HD1 ILE A  42       5.952  -6.625  -8.999  1.00  0.54           H  
ATOM    597 2HD1 ILE A  42       5.895  -7.145  -7.299  1.00  0.54           H  
ATOM    598 3HD1 ILE A  42       7.462  -6.836  -8.083  1.00  0.54           H  
ATOM    599  N   VAL A  43       7.540 -12.249  -6.030  1.00  0.30           N  
ATOM    600  CA  VAL A  43       8.334 -13.112  -5.167  1.00  0.42           C  
ATOM    601  C   VAL A  43       8.182 -14.611  -5.443  1.00  0.50           C  
ATOM    602  O   VAL A  43       9.181 -15.330  -5.519  1.00  0.63           O  
ATOM    603  CB  VAL A  43       7.977 -12.838  -3.698  1.00  0.63           C  
ATOM    604  CG1 VAL A  43       8.679 -13.833  -2.783  1.00  0.63           C  
ATOM    605  CG2 VAL A  43       8.387 -11.421  -3.359  1.00  0.63           C  
ATOM    606  H   VAL A  43       6.710 -11.819  -5.645  1.00  0.36           H  
ATOM    607  HA  VAL A  43       9.382 -12.848  -5.312  1.00  0.50           H  
ATOM    608  HB  VAL A  43       6.902 -12.955  -3.557  1.00  0.76           H  
ATOM    609 1HG1 VAL A  43       8.413 -13.626  -1.748  1.00  0.76           H  
ATOM    610 2HG1 VAL A  43       8.370 -14.845  -3.042  1.00  0.76           H  
ATOM    611 3HG1 VAL A  43       9.758 -13.740  -2.906  1.00  0.76           H  
ATOM    612 1HG2 VAL A  43       8.136 -11.207  -2.327  1.00  0.76           H  
ATOM    613 2HG2 VAL A  43       9.458 -11.323  -3.503  1.00  0.76           H  
ATOM    614 3HG2 VAL A  43       7.871 -10.720  -4.011  1.00  0.76           H  
ATOM    615  N   THR A  44       6.942 -15.091  -5.549  1.00  0.49           N  
ATOM    616  CA  THR A  44       6.688 -16.524  -5.699  1.00  0.61           C  
ATOM    617  C   THR A  44       6.423 -16.989  -7.125  1.00  0.60           C  
ATOM    618  O   THR A  44       6.587 -18.172  -7.429  1.00  0.86           O  
ATOM    619  CB  THR A  44       5.457 -16.932  -4.880  1.00  0.92           C  
ATOM    620  OG1 THR A  44       4.303 -16.271  -5.421  1.00  0.92           O  
ATOM    621  CG2 THR A  44       5.627 -16.521  -3.426  1.00  0.92           C  
ATOM    622  H   THR A  44       6.153 -14.464  -5.499  1.00  0.59           H  
ATOM    623  HA  THR A  44       7.559 -17.063  -5.325  1.00  0.73           H  
ATOM    624  HB  THR A  44       5.315 -18.010  -4.941  1.00  1.10           H  
ATOM    625  HG1 THR A  44       4.387 -15.322  -5.283  1.00  1.10           H  
ATOM    626 1HG2 THR A  44       4.741 -16.809  -2.860  1.00  1.10           H  
ATOM    627 2HG2 THR A  44       6.502 -17.017  -3.007  1.00  1.10           H  
ATOM    628 3HG2 THR A  44       5.758 -15.441  -3.367  1.00  1.10           H  
ATOM    629  N   GLY A  45       5.998 -16.080  -7.995  1.00  0.56           N  
ATOM    630  CA  GLY A  45       5.651 -16.434  -9.366  1.00  0.58           C  
ATOM    631  C   GLY A  45       4.196 -16.908  -9.496  1.00  0.91           C  
ATOM    632  O   GLY A  45       3.789 -17.366 -10.564  1.00  6.77           O  
ATOM    633  H   GLY A  45       5.899 -15.116  -7.726  1.00  0.67           H  
ATOM    634 1HA  GLY A  45       5.815 -15.574 -10.015  1.00  0.70           H  
ATOM    635 2HA  GLY A  45       6.320 -17.221  -9.713  1.00  0.70           H  
ATOM    636  N   ASP A  46       3.415 -16.800  -8.417  1.00  1.01           N  
ATOM    637  CA  ASP A  46       2.027 -17.259  -8.424  1.00  1.19           C  
ATOM    638  C   ASP A  46       1.024 -16.129  -8.176  1.00  0.80           C  
ATOM    639  O   ASP A  46       0.826 -15.711  -7.036  1.00  2.18           O  
ATOM    640  CB  ASP A  46       1.847 -18.352  -7.365  1.00  1.78           C  
ATOM    641  CG  ASP A  46       0.453 -18.958  -7.344  1.00  1.78           C  
ATOM    642  OD1 ASP A  46      -0.397 -18.476  -8.053  1.00  1.78           O  
ATOM    643  OD2 ASP A  46       0.250 -19.899  -6.614  1.00  1.78           O  
ATOM    644  H   ASP A  46       3.787 -16.421  -7.554  1.00  1.21           H  
ATOM    645  HA  ASP A  46       1.813 -17.689  -9.402  1.00  1.43           H  
ATOM    646 1HB  ASP A  46       2.568 -19.150  -7.547  1.00  2.14           H  
ATOM    647 2HB  ASP A  46       2.063 -17.939  -6.379  1.00  2.14           H  
ATOM    648  N   LEU A  47       0.397 -15.629  -9.240  1.00  0.79           N  
ATOM    649  CA  LEU A  47      -0.588 -14.560  -9.084  1.00  0.99           C  
ATOM    650  C   LEU A  47      -1.894 -15.108  -8.492  1.00  0.73           C  
ATOM    651  O   LEU A  47      -2.559 -15.949  -9.100  1.00  2.06           O  
ATOM    652  CB  LEU A  47      -0.875 -13.891 -10.431  1.00  1.48           C  
ATOM    653  CG  LEU A  47      -1.816 -12.687 -10.370  1.00  1.48           C  
ATOM    654  CD1 LEU A  47      -1.135 -11.580  -9.571  1.00  1.48           C  
ATOM    655  CD2 LEU A  47      -2.155 -12.228 -11.780  1.00  1.48           C  
ATOM    656  H   LEU A  47       0.594 -16.000 -10.159  1.00  0.95           H  
ATOM    657  HA  LEU A  47      -0.185 -13.815  -8.399  1.00  1.19           H  
ATOM    658 1HB  LEU A  47       0.062 -13.560 -10.870  1.00  1.78           H  
ATOM    659 2HB  LEU A  47      -1.323 -14.629 -11.097  1.00  1.78           H  
ATOM    660  HG  LEU A  47      -2.733 -12.965  -9.850  1.00  1.78           H  
ATOM    661 1HD1 LEU A  47      -1.789 -10.713  -9.507  1.00  1.78           H  
ATOM    662 2HD1 LEU A  47      -0.911 -11.939  -8.567  1.00  1.78           H  
ATOM    663 3HD1 LEU A  47      -0.208 -11.295 -10.067  1.00  1.78           H  
ATOM    664 1HD2 LEU A  47      -2.827 -11.373 -11.733  1.00  1.78           H  
ATOM    665 2HD2 LEU A  47      -1.246 -11.944 -12.303  1.00  1.78           H  
ATOM    666 3HD2 LEU A  47      -2.643 -13.041 -12.319  1.00  1.78           H  
ATOM    667  N   ILE A  48      -2.257 -14.612  -7.311  1.00  0.56           N  
ATOM    668  CA  ILE A  48      -3.463 -15.043  -6.602  1.00  0.38           C  
ATOM    669  C   ILE A  48      -4.362 -13.863  -6.271  1.00  0.34           C  
ATOM    670  O   ILE A  48      -3.903 -12.907  -5.657  1.00  0.58           O  
ATOM    671  CB  ILE A  48      -3.097 -15.757  -5.279  1.00  0.57           C  
ATOM    672  CG1 ILE A  48      -2.241 -16.994  -5.560  1.00  0.57           C  
ATOM    673  CG2 ILE A  48      -4.356 -16.132  -4.506  1.00  0.57           C  
ATOM    674  CD1 ILE A  48      -1.654 -17.616  -4.317  1.00  0.57           C  
ATOM    675  H   ILE A  48      -1.665 -13.918  -6.879  1.00  0.67           H  
ATOM    676  HA  ILE A  48      -4.016 -15.733  -7.239  1.00  0.46           H  
ATOM    677  HB  ILE A  48      -2.496 -15.085  -4.668  1.00  0.68           H  
ATOM    678 1HG1 ILE A  48      -2.851 -17.742  -6.066  1.00  0.68           H  
ATOM    679 2HG1 ILE A  48      -1.419 -16.721  -6.219  1.00  0.68           H  
ATOM    680 1HG2 ILE A  48      -4.076 -16.617  -3.572  1.00  0.68           H  
ATOM    681 2HG2 ILE A  48      -4.932 -15.234  -4.288  1.00  0.68           H  
ATOM    682 3HG2 ILE A  48      -4.959 -16.815  -5.104  1.00  0.68           H  
ATOM    683 1HD1 ILE A  48      -1.059 -18.488  -4.595  1.00  0.68           H  
ATOM    684 2HD1 ILE A  48      -1.019 -16.890  -3.809  1.00  0.68           H  
ATOM    685 3HD1 ILE A  48      -2.458 -17.924  -3.652  1.00  0.68           H  
ATOM    686  N   SER A  49      -5.637 -13.926  -6.662  1.00  0.23           N  
ATOM    687  CA  SER A  49      -6.560 -12.844  -6.317  1.00  0.37           C  
ATOM    688  C   SER A  49      -6.926 -12.932  -4.835  1.00  0.23           C  
ATOM    689  O   SER A  49      -7.376 -13.979  -4.360  1.00  0.28           O  
ATOM    690  CB  SER A  49      -7.817 -12.892  -7.169  1.00  0.55           C  
ATOM    691  OG  SER A  49      -8.743 -11.924  -6.744  1.00  0.55           O  
ATOM    692  H   SER A  49      -5.969 -14.726  -7.182  1.00  0.28           H  
ATOM    693  HA  SER A  49      -6.060 -11.893  -6.493  1.00  0.44           H  
ATOM    694 1HB  SER A  49      -7.558 -12.723  -8.214  1.00  0.67           H  
ATOM    695 2HB  SER A  49      -8.265 -13.883  -7.098  1.00  0.67           H  
ATOM    696  HG  SER A  49      -8.864 -12.070  -5.802  1.00  0.67           H  
ATOM    697  N   LEU A  50      -6.723 -11.832  -4.118  1.00  0.18           N  
ATOM    698  CA  LEU A  50      -6.919 -11.795  -2.669  1.00  0.17           C  
ATOM    699  C   LEU A  50      -8.157 -11.008  -2.242  1.00  0.16           C  
ATOM    700  O   LEU A  50      -8.632 -10.129  -2.962  1.00  0.18           O  
ATOM    701  CB  LEU A  50      -5.648 -11.237  -2.040  1.00  0.26           C  
ATOM    702  CG  LEU A  50      -4.401 -12.059  -2.365  1.00  0.26           C  
ATOM    703  CD1 LEU A  50      -3.160 -11.344  -1.865  1.00  0.26           C  
ATOM    704  CD2 LEU A  50      -4.547 -13.433  -1.725  1.00  0.26           C  
ATOM    705  H   LEU A  50      -6.384 -11.001  -4.593  1.00  0.22           H  
ATOM    706  HA  LEU A  50      -7.040 -12.815  -2.323  1.00  0.20           H  
ATOM    707 1HB  LEU A  50      -5.476 -10.242  -2.419  1.00  0.31           H  
ATOM    708 2HB  LEU A  50      -5.765 -11.193  -0.958  1.00  0.31           H  
ATOM    709  HG  LEU A  50      -4.310 -12.169  -3.441  1.00  0.31           H  
ATOM    710 1HD1 LEU A  50      -2.277 -11.933  -2.109  1.00  0.31           H  
ATOM    711 2HD1 LEU A  50      -3.085 -10.368  -2.345  1.00  0.31           H  
ATOM    712 3HD1 LEU A  50      -3.220 -11.212  -0.795  1.00  0.31           H  
ATOM    713 1HD2 LEU A  50      -3.677 -14.038  -1.961  1.00  0.31           H  
ATOM    714 2HD2 LEU A  50      -4.636 -13.327  -0.644  1.00  0.31           H  
ATOM    715 3HD2 LEU A  50      -5.439 -13.918  -2.116  1.00  0.31           H  
ATOM    716  N   SER A  51      -8.695 -11.370  -1.076  1.00  0.15           N  
ATOM    717  CA  SER A  51      -9.933 -10.784  -0.561  1.00  0.12           C  
ATOM    718  C   SER A  51      -9.801  -9.357  -0.054  1.00  0.19           C  
ATOM    719  O   SER A  51      -9.065  -9.080   0.891  1.00  1.79           O  
ATOM    720  CB  SER A  51     -10.468 -11.623   0.582  1.00  0.18           C  
ATOM    721  OG  SER A  51     -11.630 -11.052   1.127  1.00  0.18           O  
ATOM    722  H   SER A  51      -8.241 -12.095  -0.534  1.00  0.18           H  
ATOM    723  HA  SER A  51     -10.665 -10.787  -1.370  1.00  0.14           H  
ATOM    724 1HB  SER A  51     -10.678 -12.636   0.241  1.00  0.22           H  
ATOM    725 2HB  SER A  51      -9.702 -11.694   1.354  1.00  0.22           H  
ATOM    726  HG  SER A  51     -12.364 -11.535   0.729  1.00  0.22           H  
ATOM    727  N   GLU A  52     -10.586  -8.466  -0.641  1.00  0.84           N  
ATOM    728  CA  GLU A  52     -10.652  -7.077  -0.210  1.00  1.03           C  
ATOM    729  C   GLU A  52     -11.644  -6.956   0.931  1.00  0.29           C  
ATOM    730  O   GLU A  52     -11.520  -6.083   1.792  1.00  0.27           O  
ATOM    731  CB  GLU A  52     -11.093  -6.199  -1.370  1.00  1.54           C  
ATOM    732  CG  GLU A  52     -10.107  -6.164  -2.513  1.00  1.54           C  
ATOM    733  CD  GLU A  52     -10.631  -5.444  -3.703  1.00  1.54           C  
ATOM    734  OE1 GLU A  52     -11.752  -4.999  -3.672  1.00  1.54           O  
ATOM    735  OE2 GLU A  52      -9.906  -5.344  -4.659  1.00  1.54           O  
ATOM    736  H   GLU A  52     -11.157  -8.763  -1.421  1.00  1.01           H  
ATOM    737  HA  GLU A  52      -9.671  -6.762   0.143  1.00  1.24           H  
ATOM    738 1HB  GLU A  52     -12.046  -6.556  -1.759  1.00  1.85           H  
ATOM    739 2HB  GLU A  52     -11.241  -5.177  -1.021  1.00  1.85           H  
ATOM    740 1HG  GLU A  52      -9.201  -5.662  -2.178  1.00  1.85           H  
ATOM    741 2HG  GLU A  52      -9.846  -7.184  -2.792  1.00  1.85           H  
ATOM    742  N   GLN A  53     -12.620  -7.866   0.920  1.00  0.50           N  
ATOM    743  CA  GLN A  53     -13.683  -7.929   1.902  1.00  0.54           C  
ATOM    744  C   GLN A  53     -13.112  -8.240   3.268  1.00  0.30           C  
ATOM    745  O   GLN A  53     -13.579  -7.699   4.269  1.00  0.50           O  
ATOM    746  CB  GLN A  53     -14.694  -8.990   1.480  1.00  0.81           C  
ATOM    747  CG  GLN A  53     -15.996  -9.034   2.262  1.00  0.81           C  
ATOM    748  CD  GLN A  53     -16.851  -7.784   2.087  1.00  0.81           C  
ATOM    749  OE1 GLN A  53     -17.066  -7.288   0.974  1.00  0.81           O  
ATOM    750  NE2 GLN A  53     -17.368  -7.295   3.205  1.00  0.81           N  
ATOM    751  H   GLN A  53     -12.635  -8.549   0.177  1.00  0.60           H  
ATOM    752  HA  GLN A  53     -14.178  -6.959   1.948  1.00  0.65           H  
ATOM    753 1HB  GLN A  53     -14.930  -8.830   0.441  1.00  0.97           H  
ATOM    754 2HB  GLN A  53     -14.233  -9.975   1.556  1.00  0.97           H  
ATOM    755 1HG  GLN A  53     -16.574  -9.895   1.928  1.00  0.97           H  
ATOM    756 2HG  GLN A  53     -15.762  -9.131   3.322  1.00  0.97           H  
ATOM    757 1HE2 GLN A  53     -17.956  -6.483   3.192  1.00  0.97           H  
ATOM    758 2HE2 GLN A  53     -17.173  -7.744   4.080  1.00  0.97           H  
ATOM    759  N   GLN A  54     -12.076  -9.087   3.303  1.00  0.16           N  
ATOM    760  CA  GLN A  54     -11.395  -9.396   4.547  1.00  0.21           C  
ATOM    761  C   GLN A  54     -10.917  -8.131   5.217  1.00  0.15           C  
ATOM    762  O   GLN A  54     -11.128  -7.955   6.414  1.00  0.25           O  
ATOM    763  CB  GLN A  54     -10.212 -10.337   4.322  1.00  0.32           C  
ATOM    764  CG  GLN A  54      -9.488 -10.706   5.610  1.00  0.32           C  
ATOM    765  CD  GLN A  54      -8.359 -11.690   5.389  1.00  0.32           C  
ATOM    766  OE1 GLN A  54      -8.243 -12.265   4.306  1.00  0.32           O  
ATOM    767  NE2 GLN A  54      -7.530 -11.891   6.407  1.00  0.32           N  
ATOM    768  H   GLN A  54     -11.764  -9.547   2.455  1.00  0.19           H  
ATOM    769  HA  GLN A  54     -12.100  -9.883   5.219  1.00  0.25           H  
ATOM    770 1HB  GLN A  54     -10.559 -11.256   3.849  1.00  0.38           H  
ATOM    771 2HB  GLN A  54      -9.494  -9.871   3.647  1.00  0.38           H  
ATOM    772 1HG  GLN A  54      -9.068  -9.800   6.048  1.00  0.38           H  
ATOM    773 2HG  GLN A  54     -10.203 -11.156   6.299  1.00  0.38           H  
ATOM    774 1HE2 GLN A  54      -6.768 -12.533   6.318  1.00  0.38           H  
ATOM    775 2HE2 GLN A  54      -7.668 -11.401   7.268  1.00  0.38           H  
ATOM    776  N   LEU A  55     -10.272  -7.252   4.453  1.00  0.08           N  
ATOM    777  CA  LEU A  55      -9.776  -6.009   5.012  1.00  0.06           C  
ATOM    778  C   LEU A  55     -10.923  -5.114   5.470  1.00  0.05           C  
ATOM    779  O   LEU A  55     -10.871  -4.527   6.551  1.00  0.06           O  
ATOM    780  CB  LEU A  55      -8.940  -5.253   3.974  1.00  0.09           C  
ATOM    781  CG  LEU A  55      -7.612  -5.899   3.563  1.00  0.09           C  
ATOM    782  CD1 LEU A  55      -7.019  -5.096   2.422  1.00  0.09           C  
ATOM    783  CD2 LEU A  55      -6.659  -5.942   4.745  1.00  0.09           C  
ATOM    784  H   LEU A  55     -10.125  -7.450   3.472  1.00  0.10           H  
ATOM    785  HA  LEU A  55      -9.151  -6.246   5.870  1.00  0.07           H  
ATOM    786 1HB  LEU A  55      -9.537  -5.130   3.073  1.00  0.11           H  
ATOM    787 2HB  LEU A  55      -8.713  -4.265   4.370  1.00  0.11           H  
ATOM    788  HG  LEU A  55      -7.794  -6.913   3.207  1.00  0.11           H  
ATOM    789 1HD1 LEU A  55      -6.080  -5.550   2.105  1.00  0.11           H  
ATOM    790 2HD1 LEU A  55      -7.719  -5.087   1.588  1.00  0.11           H  
ATOM    791 3HD1 LEU A  55      -6.837  -4.076   2.751  1.00  0.11           H  
ATOM    792 1HD2 LEU A  55      -5.722  -6.402   4.435  1.00  0.11           H  
ATOM    793 2HD2 LEU A  55      -6.467  -4.928   5.094  1.00  0.11           H  
ATOM    794 3HD2 LEU A  55      -7.103  -6.527   5.550  1.00  0.11           H  
ATOM    795  N   VAL A  56     -11.995  -5.062   4.680  1.00  0.04           N  
ATOM    796  CA  VAL A  56     -13.162  -4.256   5.031  1.00  0.03           C  
ATOM    797  C   VAL A  56     -13.773  -4.665   6.370  1.00  0.06           C  
ATOM    798  O   VAL A  56     -14.149  -3.808   7.172  1.00  0.07           O  
ATOM    799  CB  VAL A  56     -14.230  -4.344   3.921  1.00  0.04           C  
ATOM    800  CG1 VAL A  56     -15.531  -3.700   4.383  1.00  0.04           C  
ATOM    801  CG2 VAL A  56     -13.713  -3.641   2.674  1.00  0.04           C  
ATOM    802  H   VAL A  56     -11.988  -5.561   3.797  1.00  0.05           H  
ATOM    803  HA  VAL A  56     -12.846  -3.217   5.106  1.00  0.04           H  
ATOM    804  HB  VAL A  56     -14.436  -5.391   3.701  1.00  0.05           H  
ATOM    805 1HG1 VAL A  56     -16.276  -3.778   3.591  1.00  0.05           H  
ATOM    806 2HG1 VAL A  56     -15.895  -4.213   5.273  1.00  0.05           H  
ATOM    807 3HG1 VAL A  56     -15.356  -2.651   4.613  1.00  0.05           H  
ATOM    808 1HG2 VAL A  56     -14.460  -3.708   1.884  1.00  0.05           H  
ATOM    809 2HG2 VAL A  56     -13.520  -2.593   2.903  1.00  0.05           H  
ATOM    810 3HG2 VAL A  56     -12.792  -4.114   2.342  1.00  0.05           H  
ATOM    811  N   ASP A  57     -13.883  -5.968   6.604  1.00  0.08           N  
ATOM    812  CA  ASP A  57     -14.485  -6.475   7.830  1.00  0.11           C  
ATOM    813  C   ASP A  57     -13.512  -6.640   9.011  1.00  0.13           C  
ATOM    814  O   ASP A  57     -13.931  -6.570  10.168  1.00  0.17           O  
ATOM    815  CB  ASP A  57     -15.160  -7.813   7.525  1.00  0.17           C  
ATOM    816  CG  ASP A  57     -16.306  -7.633   6.546  1.00  0.17           C  
ATOM    817  OD1 ASP A  57     -16.872  -6.566   6.544  1.00  0.17           O  
ATOM    818  OD2 ASP A  57     -16.612  -8.544   5.803  1.00  0.17           O  
ATOM    819  H   ASP A  57     -13.569  -6.624   5.902  1.00  0.10           H  
ATOM    820  HA  ASP A  57     -15.258  -5.768   8.136  1.00  0.13           H  
ATOM    821 1HB  ASP A  57     -14.432  -8.505   7.100  1.00  0.20           H  
ATOM    822 2HB  ASP A  57     -15.543  -8.251   8.444  1.00  0.20           H  
ATOM    823  N   CYS A  58     -12.223  -6.849   8.723  1.00  0.14           N  
ATOM    824  CA  CYS A  58     -11.215  -7.094   9.760  1.00  0.21           C  
ATOM    825  C   CYS A  58     -10.443  -5.873  10.249  1.00  0.21           C  
ATOM    826  O   CYS A  58     -10.178  -5.764  11.448  1.00  0.29           O  
ATOM    827  CB  CYS A  58     -10.180  -8.103   9.267  1.00  0.32           C  
ATOM    828  SG  CYS A  58      -8.932  -8.533  10.505  1.00  0.32           S  
ATOM    829  H   CYS A  58     -11.928  -6.892   7.760  1.00  0.17           H  
ATOM    830  HA  CYS A  58     -11.724  -7.528  10.615  1.00  0.25           H  
ATOM    831 1HB  CYS A  58     -10.681  -9.020   8.956  1.00  0.38           H  
ATOM    832 2HB  CYS A  58      -9.663  -7.700   8.398  1.00  0.38           H  
ATOM    833  HG  CYS A  58      -8.262  -9.387   9.738  1.00  0.38           H  
ATOM    834  N   THR A  59     -10.004  -5.002   9.335  1.00  0.16           N  
ATOM    835  CA  THR A  59      -9.159  -3.865   9.714  1.00  0.19           C  
ATOM    836  C   THR A  59      -9.891  -2.822  10.551  1.00  0.28           C  
ATOM    837  O   THR A  59     -10.296  -1.788  10.025  1.00  0.38           O  
ATOM    838  CB  THR A  59      -8.569  -3.139   8.488  1.00  0.29           C  
ATOM    839  OG1 THR A  59      -9.606  -2.562   7.695  1.00  0.29           O  
ATOM    840  CG2 THR A  59      -7.800  -4.104   7.621  1.00  0.29           C  
ATOM    841  H   THR A  59     -10.252  -5.108   8.361  1.00  0.19           H  
ATOM    842  HA  THR A  59      -8.337  -4.248  10.310  1.00  0.23           H  
ATOM    843  HB  THR A  59      -7.899  -2.350   8.826  1.00  0.34           H  
ATOM    844  HG1 THR A  59     -10.210  -3.256   7.411  1.00  0.34           H  
ATOM    845 1HG2 THR A  59      -7.388  -3.577   6.763  1.00  0.34           H  
ATOM    846 2HG2 THR A  59      -7.001  -4.545   8.195  1.00  0.34           H  
ATOM    847 3HG2 THR A  59      -8.469  -4.886   7.280  1.00  0.34           H  
ATOM    848  N   THR A  60     -10.045  -3.097  11.851  1.00  0.32           N  
ATOM    849  CA  THR A  60     -10.748  -2.225  12.806  1.00  0.53           C  
ATOM    850  C   THR A  60     -10.248  -0.771  12.894  1.00  1.14           C  
ATOM    851  O   THR A  60     -10.958   0.086  13.420  1.00  7.82           O  
ATOM    852  CB  THR A  60     -10.689  -2.820  14.228  1.00  0.80           C  
ATOM    853  OG1 THR A  60      -9.323  -2.951  14.642  1.00  0.80           O  
ATOM    854  CG2 THR A  60     -11.360  -4.183  14.271  1.00  0.80           C  
ATOM    855  H   THR A  60      -9.683  -3.983  12.177  1.00  0.38           H  
ATOM    856  HA  THR A  60     -11.795  -2.188  12.504  1.00  0.64           H  
ATOM    857  HB  THR A  60     -11.203  -2.150  14.917  1.00  0.95           H  
ATOM    858  HG1 THR A  60      -9.292  -3.327  15.525  1.00  0.95           H  
ATOM    859 1HG2 THR A  60     -11.313  -4.579  15.285  1.00  0.95           H  
ATOM    860 2HG2 THR A  60     -12.403  -4.085  13.968  1.00  0.95           H  
ATOM    861 3HG2 THR A  60     -10.849  -4.863  13.594  1.00  0.95           H  
ATOM    862  N   ALA A  61      -9.047  -0.479  12.390  1.00  0.53           N  
ATOM    863  CA  ALA A  61      -8.534   0.892  12.388  1.00  0.34           C  
ATOM    864  C   ALA A  61      -9.165   1.725  11.263  1.00  0.32           C  
ATOM    865  O   ALA A  61      -9.073   2.953  11.267  1.00  0.83           O  
ATOM    866  CB  ALA A  61      -7.021   0.894  12.238  1.00  0.51           C  
ATOM    867  H   ALA A  61      -8.481  -1.214  11.994  1.00  0.64           H  
ATOM    868  HA  ALA A  61      -8.799   1.353  13.339  1.00  0.41           H  
ATOM    869 1HB  ALA A  61      -6.656   1.920  12.268  1.00  0.61           H  
ATOM    870 2HB  ALA A  61      -6.575   0.326  13.054  1.00  0.61           H  
ATOM    871 3HB  ALA A  61      -6.749   0.440  11.287  1.00  0.61           H  
ATOM    872  N   ASN A  62      -9.788   1.048  10.302  1.00  0.15           N  
ATOM    873  CA  ASN A  62     -10.437   1.679   9.166  1.00  0.15           C  
ATOM    874  C   ASN A  62     -11.940   1.703   9.377  1.00  0.18           C  
ATOM    875  O   ASN A  62     -12.445   1.115  10.333  1.00  0.56           O  
ATOM    876  CB  ASN A  62     -10.069   0.961   7.898  1.00  0.22           C  
ATOM    877  CG  ASN A  62      -8.605   1.087   7.606  1.00  0.22           C  
ATOM    878  OD1 ASN A  62      -8.013   2.166   7.732  1.00  0.22           O  
ATOM    879  ND2 ASN A  62      -8.012  -0.009   7.228  1.00  0.22           N  
ATOM    880  H   ASN A  62      -9.837   0.042  10.349  1.00  0.18           H  
ATOM    881  HA  ASN A  62     -10.099   2.714   9.098  1.00  0.18           H  
ATOM    882 1HB  ASN A  62     -10.320  -0.096   7.989  1.00  0.27           H  
ATOM    883 2HB  ASN A  62     -10.638   1.365   7.062  1.00  0.27           H  
ATOM    884 1HD2 ASN A  62      -7.034  -0.007   7.017  1.00  0.27           H  
ATOM    885 2HD2 ASN A  62      -8.549  -0.853   7.162  1.00  0.27           H  
ATOM    886  N   HIS A  63     -12.657   2.405   8.507  1.00  0.13           N  
ATOM    887  CA  HIS A  63     -14.101   2.524   8.646  1.00  0.13           C  
ATOM    888  C   HIS A  63     -14.875   1.648   7.656  1.00  0.09           C  
ATOM    889  O   HIS A  63     -16.056   1.895   7.404  1.00  0.13           O  
ATOM    890  CB  HIS A  63     -14.518   3.980   8.467  1.00  0.20           C  
ATOM    891  CG  HIS A  63     -13.913   4.894   9.476  1.00  0.20           C  
ATOM    892  ND1 HIS A  63     -14.303   4.908  10.797  1.00  0.20           N  
ATOM    893  CD2 HIS A  63     -12.938   5.825   9.358  1.00  0.20           C  
ATOM    894  CE1 HIS A  63     -13.593   5.811  11.452  1.00  0.20           C  
ATOM    895  NE2 HIS A  63     -12.758   6.381  10.601  1.00  0.20           N  
ATOM    896  H   HIS A  63     -12.208   2.865   7.725  1.00  0.16           H  
ATOM    897  HA  HIS A  63     -14.391   2.215   9.650  1.00  0.16           H  
ATOM    898 1HB  HIS A  63     -14.251   4.331   7.471  1.00  0.23           H  
ATOM    899 2HB  HIS A  63     -15.598   4.053   8.570  1.00  0.23           H  
ATOM    900  HD2 HIS A  63     -12.396   6.084   8.449  1.00  0.23           H  
ATOM    901  HE1 HIS A  63     -13.681   6.045  12.512  1.00  0.23           H  
ATOM    902  HE2 HIS A  63     -12.093   7.107  10.824  1.00  0.23           H  
ATOM    903  N   GLY A  64     -14.216   0.633   7.095  1.00  0.07           N  
ATOM    904  CA  GLY A  64     -14.883  -0.268   6.166  1.00  0.09           C  
ATOM    905  C   GLY A  64     -15.334   0.485   4.930  1.00  0.06           C  
ATOM    906  O   GLY A  64     -14.537   1.142   4.258  1.00  0.15           O  
ATOM    907  H   GLY A  64     -13.247   0.471   7.324  1.00  0.08           H  
ATOM    908 1HA  GLY A  64     -14.207  -1.076   5.887  1.00  0.11           H  
ATOM    909 2HA  GLY A  64     -15.744  -0.723   6.654  1.00  0.11           H  
ATOM    910  N   CYS A  65     -16.632   0.410   4.657  1.00  0.21           N  
ATOM    911  CA  CYS A  65     -17.253   1.058   3.508  1.00  0.21           C  
ATOM    912  C   CYS A  65     -17.320   2.592   3.617  1.00  0.14           C  
ATOM    913  O   CYS A  65     -17.724   3.268   2.668  1.00  0.16           O  
ATOM    914  CB  CYS A  65     -18.661   0.505   3.347  1.00  0.32           C  
ATOM    915  SG  CYS A  65     -18.689  -1.259   2.950  1.00  0.32           S  
ATOM    916  H   CYS A  65     -17.222  -0.147   5.269  1.00  0.25           H  
ATOM    917  HA  CYS A  65     -16.672   0.801   2.622  1.00  0.25           H  
ATOM    918 1HB  CYS A  65     -19.213   0.648   4.276  1.00  0.38           H  
ATOM    919 2HB  CYS A  65     -19.188   1.044   2.560  1.00  0.38           H  
ATOM    920  HG  CYS A  65     -17.777  -1.620   3.846  1.00  0.38           H  
ATOM    921  N   ARG A  66     -16.893   3.151   4.753  1.00  0.21           N  
ATOM    922  CA  ARG A  66     -16.877   4.592   4.930  1.00  0.24           C  
ATOM    923  C   ARG A  66     -15.468   5.168   4.782  1.00  0.32           C  
ATOM    924  O   ARG A  66     -15.241   6.336   5.104  1.00  1.69           O  
ATOM    925  CB  ARG A  66     -17.429   4.952   6.292  1.00  0.36           C  
ATOM    926  CG  ARG A  66     -18.892   4.623   6.474  1.00  0.36           C  
ATOM    927  CD  ARG A  66     -19.302   4.702   7.896  1.00  0.36           C  
ATOM    928  NE  ARG A  66     -20.705   4.373   8.051  1.00  0.36           N  
ATOM    929  CZ  ARG A  66     -21.172   3.115   7.941  1.00  0.36           C  
ATOM    930  NH1 ARG A  66     -20.317   2.152   7.670  1.00  0.36           N  
ATOM    931  NH2 ARG A  66     -22.458   2.855   8.093  1.00  0.36           N  
ATOM    932  H   ARG A  66     -16.589   2.579   5.529  1.00  0.25           H  
ATOM    933  HA  ARG A  66     -17.516   5.040   4.169  1.00  0.29           H  
ATOM    934 1HB  ARG A  66     -16.887   4.408   7.055  1.00  0.43           H  
ATOM    935 2HB  ARG A  66     -17.293   6.017   6.479  1.00  0.43           H  
ATOM    936 1HG  ARG A  66     -19.497   5.329   5.903  1.00  0.43           H  
ATOM    937 2HG  ARG A  66     -19.085   3.609   6.118  1.00  0.43           H  
ATOM    938 1HD  ARG A  66     -18.717   3.997   8.487  1.00  0.43           H  
ATOM    939 2HD  ARG A  66     -19.143   5.713   8.269  1.00  0.43           H  
ATOM    940  HE  ARG A  66     -21.360   5.116   8.255  1.00  0.43           H  
ATOM    941 1HH1 ARG A  66     -19.338   2.366   7.554  1.00  0.43           H  
ATOM    942 2HH1 ARG A  66     -20.618   1.189   7.562  1.00  0.43           H  
ATOM    943 1HH2 ARG A  66     -23.105   3.605   8.297  1.00  0.43           H  
ATOM    944 2HH2 ARG A  66     -22.794   1.908   8.004  1.00  0.43           H  
ATOM    945  N   GLY A  67     -14.524   4.364   4.281  1.00  0.33           N  
ATOM    946  CA  GLY A  67     -13.169   4.856   4.059  1.00  0.21           C  
ATOM    947  C   GLY A  67     -12.159   4.226   5.005  1.00  0.12           C  
ATOM    948  O   GLY A  67     -12.522   3.479   5.912  1.00  0.19           O  
ATOM    949  H   GLY A  67     -14.729   3.396   4.056  1.00  0.40           H  
ATOM    950 1HA  GLY A  67     -12.879   4.648   3.029  1.00  0.25           H  
ATOM    951 2HA  GLY A  67     -13.153   5.938   4.177  1.00  0.25           H  
ATOM    952  N   GLY A  68     -10.888   4.520   4.767  1.00  0.10           N  
ATOM    953  CA  GLY A  68      -9.804   3.981   5.570  1.00  0.09           C  
ATOM    954  C   GLY A  68      -8.458   4.272   4.923  1.00  0.11           C  
ATOM    955  O   GLY A  68      -8.389   4.930   3.884  1.00  0.33           O  
ATOM    956  H   GLY A  68     -10.666   5.142   4.002  1.00  0.12           H  
ATOM    957 1HA  GLY A  68      -9.836   4.414   6.570  1.00  0.11           H  
ATOM    958 2HA  GLY A  68      -9.934   2.906   5.675  1.00  0.11           H  
ATOM    959  N   TRP A  69      -7.391   3.783   5.546  1.00  0.13           N  
ATOM    960  CA  TRP A  69      -6.051   3.983   5.020  1.00  0.14           C  
ATOM    961  C   TRP A  69      -5.344   2.677   4.697  1.00  0.10           C  
ATOM    962  O   TRP A  69      -5.498   1.660   5.379  1.00  0.11           O  
ATOM    963  CB  TRP A  69      -5.210   4.820   5.976  1.00  0.21           C  
ATOM    964  CG  TRP A  69      -5.658   6.244   6.041  1.00  0.21           C  
ATOM    965  CD1 TRP A  69      -6.511   6.803   6.944  1.00  0.21           C  
ATOM    966  CD2 TRP A  69      -5.285   7.305   5.129  1.00  0.21           C  
ATOM    967  NE1 TRP A  69      -6.687   8.136   6.664  1.00  0.21           N  
ATOM    968  CE2 TRP A  69      -5.945   8.459   5.554  1.00  0.21           C  
ATOM    969  CE3 TRP A  69      -4.456   7.364   3.999  1.00  0.21           C  
ATOM    970  CZ2 TRP A  69      -5.807   9.668   4.890  1.00  0.21           C  
ATOM    971  CZ3 TRP A  69      -4.319   8.575   3.333  1.00  0.21           C  
ATOM    972  CH2 TRP A  69      -4.978   9.697   3.768  1.00  0.21           C  
ATOM    973  H   TRP A  69      -7.516   3.253   6.397  1.00  0.16           H  
ATOM    974  HA  TRP A  69      -6.138   4.547   4.092  1.00  0.17           H  
ATOM    975 1HB  TRP A  69      -5.273   4.403   6.978  1.00  0.25           H  
ATOM    976 2HB  TRP A  69      -4.165   4.799   5.670  1.00  0.25           H  
ATOM    977  HD1 TRP A  69      -6.983   6.271   7.768  1.00  0.25           H  
ATOM    978  HE1 TRP A  69      -7.271   8.775   7.184  1.00  0.25           H  
ATOM    979  HE3 TRP A  69      -3.931   6.475   3.649  1.00  0.25           H  
ATOM    980  HZ2 TRP A  69      -6.322  10.571   5.218  1.00  0.25           H  
ATOM    981  HZ3 TRP A  69      -3.675   8.611   2.455  1.00  0.25           H  
ATOM    982  HH2 TRP A  69      -4.853  10.632   3.224  1.00  0.25           H  
ATOM    983  N   MET A  70      -4.570   2.748   3.629  1.00  0.17           N  
ATOM    984  CA  MET A  70      -3.853   1.631   3.056  1.00  0.29           C  
ATOM    985  C   MET A  70      -2.747   1.091   3.944  1.00  0.16           C  
ATOM    986  O   MET A  70      -2.500  -0.113   3.949  1.00  0.23           O  
ATOM    987  CB  MET A  70      -3.294   2.094   1.738  1.00  0.43           C  
ATOM    988  CG  MET A  70      -4.380   2.382   0.729  1.00  0.43           C  
ATOM    989  SD  MET A  70      -3.728   2.759  -0.878  1.00  0.43           S  
ATOM    990  CE  MET A  70      -2.957   4.334  -0.544  1.00  0.43           C  
ATOM    991  H   MET A  70      -4.497   3.640   3.160  1.00  0.20           H  
ATOM    992  HA  MET A  70      -4.563   0.823   2.882  1.00  0.35           H  
ATOM    993 1HB  MET A  70      -2.706   3.000   1.880  1.00  0.52           H  
ATOM    994 2HB  MET A  70      -2.635   1.329   1.324  1.00  0.52           H  
ATOM    995 1HG  MET A  70      -5.029   1.515   0.639  1.00  0.52           H  
ATOM    996 2HG  MET A  70      -4.980   3.227   1.064  1.00  0.52           H  
ATOM    997 1HE  MET A  70      -2.500   4.719  -1.455  1.00  0.52           H  
ATOM    998 2HE  MET A  70      -3.713   5.031  -0.186  1.00  0.52           H  
ATOM    999 3HE  MET A  70      -2.190   4.208   0.222  1.00  0.52           H  
ATOM   1000  N   ASN A  71      -2.083   1.966   4.695  1.00  0.18           N  
ATOM   1001  CA  ASN A  71      -1.017   1.498   5.561  1.00  0.17           C  
ATOM   1002  C   ASN A  71      -1.550   0.637   6.698  1.00  0.14           C  
ATOM   1003  O   ASN A  71      -0.939  -0.386   6.993  1.00  0.16           O  
ATOM   1004  CB  ASN A  71      -0.148   2.641   6.044  1.00  0.26           C  
ATOM   1005  CG  ASN A  71       0.770   3.117   4.958  1.00  0.26           C  
ATOM   1006  OD1 ASN A  71       0.916   2.438   3.932  1.00  0.26           O  
ATOM   1007  ND2 ASN A  71       1.405   4.240   5.174  1.00  0.26           N  
ATOM   1008  H   ASN A  71      -2.313   2.948   4.663  1.00  0.22           H  
ATOM   1009  HA  ASN A  71      -0.371   0.853   4.974  1.00  0.20           H  
ATOM   1010 1HB  ASN A  71      -0.763   3.484   6.354  1.00  0.31           H  
ATOM   1011 2HB  ASN A  71       0.444   2.322   6.901  1.00  0.31           H  
ATOM   1012 1HD2 ASN A  71       2.060   4.589   4.500  1.00  0.31           H  
ATOM   1013 2HD2 ASN A  71       1.256   4.741   6.026  1.00  0.31           H  
ATOM   1014  N   PRO A  72      -2.678   1.002   7.332  1.00  0.13           N  
ATOM   1015  CA  PRO A  72      -3.351   0.180   8.322  1.00  0.14           C  
ATOM   1016  C   PRO A  72      -3.770  -1.144   7.721  1.00  0.13           C  
ATOM   1017  O   PRO A  72      -3.636  -2.180   8.361  1.00  0.27           O  
ATOM   1018  CB  PRO A  72      -4.511   1.052   8.774  1.00  0.21           C  
ATOM   1019  CG  PRO A  72      -3.941   2.428   8.724  1.00  0.21           C  
ATOM   1020  CD  PRO A  72      -2.952   2.428   7.590  1.00  0.21           C  
ATOM   1021  HA  PRO A  72      -2.660   0.009   9.163  1.00  0.17           H  
ATOM   1022 1HB  PRO A  72      -5.370   0.920   8.098  1.00  0.25           H  
ATOM   1023 2HB  PRO A  72      -4.839   0.758   9.781  1.00  0.25           H  
ATOM   1024 1HG  PRO A  72      -4.749   3.158   8.586  1.00  0.25           H  
ATOM   1025 2HG  PRO A  72      -3.468   2.667   9.688  1.00  0.25           H  
ATOM   1026 1HD  PRO A  72      -3.378   2.906   6.704  1.00  0.25           H  
ATOM   1027 2HD  PRO A  72      -2.039   2.934   7.929  1.00  0.25           H  
ATOM   1028  N   ALA A  73      -4.215  -1.126   6.466  1.00  0.08           N  
ATOM   1029  CA  ALA A  73      -4.568  -2.372   5.808  1.00  0.06           C  
ATOM   1030  C   ALA A  73      -3.328  -3.274   5.660  1.00  0.05           C  
ATOM   1031  O   ALA A  73      -3.416  -4.481   5.900  1.00  0.08           O  
ATOM   1032  CB  ALA A  73      -5.214  -2.081   4.474  1.00  0.09           C  
ATOM   1033  H   ALA A  73      -4.341  -0.244   5.977  1.00  0.10           H  
ATOM   1034  HA  ALA A  73      -5.286  -2.897   6.435  1.00  0.07           H  
ATOM   1035 1HB  ALA A  73      -5.503  -3.017   4.003  1.00  0.11           H  
ATOM   1036 2HB  ALA A  73      -6.097  -1.462   4.626  1.00  0.11           H  
ATOM   1037 3HB  ALA A  73      -4.509  -1.554   3.836  1.00  0.11           H  
ATOM   1038  N   PHE A  74      -2.168  -2.683   5.317  1.00  0.05           N  
ATOM   1039  CA  PHE A  74      -0.933  -3.468   5.226  1.00  0.05           C  
ATOM   1040  C   PHE A  74      -0.543  -3.995   6.604  1.00  0.06           C  
ATOM   1041  O   PHE A  74      -0.083  -5.133   6.722  1.00  0.08           O  
ATOM   1042  CB  PHE A  74       0.253  -2.635   4.696  1.00  0.08           C  
ATOM   1043  CG  PHE A  74       0.232  -2.308   3.225  1.00  0.08           C  
ATOM   1044  CD1 PHE A  74       0.355  -0.994   2.795  1.00  0.08           C  
ATOM   1045  CD2 PHE A  74       0.091  -3.300   2.268  1.00  0.08           C  
ATOM   1046  CE1 PHE A  74       0.324  -0.674   1.453  1.00  0.08           C  
ATOM   1047  CE2 PHE A  74       0.059  -2.981   0.922  1.00  0.08           C  
ATOM   1048  CZ  PHE A  74       0.171  -1.667   0.516  1.00  0.08           C  
ATOM   1049  H   PHE A  74      -2.149  -1.695   5.099  1.00  0.06           H  
ATOM   1050  HA  PHE A  74      -1.102  -4.316   4.562  1.00  0.06           H  
ATOM   1051 1HB  PHE A  74       0.302  -1.696   5.244  1.00  0.09           H  
ATOM   1052 2HB  PHE A  74       1.177  -3.172   4.904  1.00  0.09           H  
ATOM   1053  HD1 PHE A  74       0.476  -0.205   3.531  1.00  0.09           H  
ATOM   1054  HD2 PHE A  74      -0.003  -4.339   2.587  1.00  0.09           H  
ATOM   1055  HE1 PHE A  74       0.419   0.365   1.135  1.00  0.09           H  
ATOM   1056  HE2 PHE A  74      -0.059  -3.764   0.177  1.00  0.09           H  
ATOM   1057  HZ  PHE A  74       0.144  -1.418  -0.544  1.00  0.09           H  
ATOM   1058  N   GLN A  75      -0.764  -3.175   7.642  1.00  0.06           N  
ATOM   1059  CA  GLN A  75      -0.461  -3.550   9.018  1.00  0.07           C  
ATOM   1060  C   GLN A  75      -1.264  -4.750   9.461  1.00  0.07           C  
ATOM   1061  O   GLN A  75      -0.715  -5.654  10.083  1.00  0.10           O  
ATOM   1062  CB  GLN A  75      -0.744  -2.394   9.985  1.00  0.11           C  
ATOM   1063  CG  GLN A  75       0.211  -1.224   9.891  1.00  0.11           C  
ATOM   1064  CD  GLN A  75      -0.219  -0.056  10.754  1.00  0.11           C  
ATOM   1065  OE1 GLN A  75      -1.214  -0.136  11.481  1.00  0.11           O  
ATOM   1066  NE2 GLN A  75       0.526   1.039  10.676  1.00  0.11           N  
ATOM   1067  H   GLN A  75      -1.126  -2.247   7.468  1.00  0.07           H  
ATOM   1068  HA  GLN A  75       0.596  -3.810   9.079  1.00  0.08           H  
ATOM   1069 1HB  GLN A  75      -1.749  -2.014   9.824  1.00  0.13           H  
ATOM   1070 2HB  GLN A  75      -0.701  -2.767  11.009  1.00  0.13           H  
ATOM   1071 1HG  GLN A  75       1.187  -1.554  10.244  1.00  0.13           H  
ATOM   1072 2HG  GLN A  75       0.287  -0.889   8.863  1.00  0.13           H  
ATOM   1073 1HE2 GLN A  75       0.290   1.845  11.220  1.00  0.13           H  
ATOM   1074 2HE2 GLN A  75       1.320   1.063  10.067  1.00  0.13           H  
ATOM   1075  N   PHE A  76      -2.553  -4.771   9.132  1.00  0.07           N  
ATOM   1076  CA  PHE A  76      -3.390  -5.896   9.511  1.00  0.19           C  
ATOM   1077  C   PHE A  76      -3.050  -7.167   8.770  1.00  0.24           C  
ATOM   1078  O   PHE A  76      -3.165  -8.245   9.343  1.00  0.85           O  
ATOM   1079  CB  PHE A  76      -4.866  -5.574   9.370  1.00  0.29           C  
ATOM   1080  CG  PHE A  76      -5.450  -4.822  10.540  1.00  0.29           C  
ATOM   1081  CD1 PHE A  76      -5.622  -3.449  10.513  1.00  0.29           C  
ATOM   1082  CD2 PHE A  76      -5.851  -5.509  11.676  1.00  0.29           C  
ATOM   1083  CE1 PHE A  76      -6.167  -2.778  11.587  1.00  0.29           C  
ATOM   1084  CE2 PHE A  76      -6.403  -4.841  12.753  1.00  0.29           C  
ATOM   1085  CZ  PHE A  76      -6.558  -3.472  12.709  1.00  0.29           C  
ATOM   1086  H   PHE A  76      -2.959  -3.989   8.636  1.00  0.08           H  
ATOM   1087  HA  PHE A  76      -3.217  -6.086  10.571  1.00  0.23           H  
ATOM   1088 1HB  PHE A  76      -5.006  -4.971   8.475  1.00  0.34           H  
ATOM   1089 2HB  PHE A  76      -5.432  -6.495   9.239  1.00  0.34           H  
ATOM   1090  HD1 PHE A  76      -5.332  -2.895   9.630  1.00  0.34           H  
ATOM   1091  HD2 PHE A  76      -5.730  -6.593  11.712  1.00  0.34           H  
ATOM   1092  HE1 PHE A  76      -6.290  -1.701  11.542  1.00  0.34           H  
ATOM   1093  HE2 PHE A  76      -6.713  -5.395  13.639  1.00  0.34           H  
ATOM   1094  HZ  PHE A  76      -6.992  -2.943  13.556  1.00  0.34           H  
ATOM   1095  N   ILE A  77      -2.589  -7.068   7.525  1.00  0.13           N  
ATOM   1096  CA  ILE A  77      -2.164  -8.276   6.827  1.00  0.22           C  
ATOM   1097  C   ILE A  77      -0.958  -8.864   7.569  1.00  0.23           C  
ATOM   1098  O   ILE A  77      -0.906 -10.064   7.853  1.00  0.34           O  
ATOM   1099  CB  ILE A  77      -1.821  -7.984   5.355  1.00  0.33           C  
ATOM   1100  CG1 ILE A  77      -3.096  -7.585   4.610  1.00  0.33           C  
ATOM   1101  CG2 ILE A  77      -1.202  -9.214   4.707  1.00  0.33           C  
ATOM   1102  CD1 ILE A  77      -2.848  -7.002   3.241  1.00  0.33           C  
ATOM   1103  H   ILE A  77      -2.550  -6.168   7.055  1.00  0.16           H  
ATOM   1104  HA  ILE A  77      -2.974  -9.003   6.855  1.00  0.26           H  
ATOM   1105  HB  ILE A  77      -1.124  -7.148   5.298  1.00  0.40           H  
ATOM   1106 1HG1 ILE A  77      -3.731  -8.463   4.500  1.00  0.40           H  
ATOM   1107 2HG1 ILE A  77      -3.636  -6.849   5.204  1.00  0.40           H  
ATOM   1108 1HG2 ILE A  77      -0.966  -8.997   3.666  1.00  0.40           H  
ATOM   1109 2HG2 ILE A  77      -0.291  -9.485   5.238  1.00  0.40           H  
ATOM   1110 3HG2 ILE A  77      -1.909 -10.041   4.752  1.00  0.40           H  
ATOM   1111 1HD1 ILE A  77      -3.800  -6.744   2.777  1.00  0.40           H  
ATOM   1112 2HD1 ILE A  77      -2.233  -6.106   3.333  1.00  0.40           H  
ATOM   1113 3HD1 ILE A  77      -2.332  -7.737   2.626  1.00  0.40           H  
ATOM   1114  N   VAL A  78      -0.001  -7.999   7.912  1.00  0.20           N  
ATOM   1115  CA  VAL A  78       1.183  -8.414   8.661  1.00  0.28           C  
ATOM   1116  C   VAL A  78       0.833  -8.983  10.039  1.00  0.32           C  
ATOM   1117  O   VAL A  78       1.366 -10.018  10.443  1.00  0.40           O  
ATOM   1118  CB  VAL A  78       2.143  -7.222   8.848  1.00  0.42           C  
ATOM   1119  CG1 VAL A  78       3.262  -7.600   9.805  1.00  0.42           C  
ATOM   1120  CG2 VAL A  78       2.719  -6.810   7.508  1.00  0.42           C  
ATOM   1121  H   VAL A  78      -0.087  -7.026   7.639  1.00  0.24           H  
ATOM   1122  HA  VAL A  78       1.696  -9.186   8.086  1.00  0.34           H  
ATOM   1123  HB  VAL A  78       1.597  -6.387   9.286  1.00  0.50           H  
ATOM   1124 1HG1 VAL A  78       3.928  -6.748   9.941  1.00  0.50           H  
ATOM   1125 2HG1 VAL A  78       2.838  -7.884  10.768  1.00  0.50           H  
ATOM   1126 3HG1 VAL A  78       3.825  -8.438   9.394  1.00  0.50           H  
ATOM   1127 1HG2 VAL A  78       3.387  -5.962   7.648  1.00  0.50           H  
ATOM   1128 2HG2 VAL A  78       3.275  -7.645   7.084  1.00  0.50           H  
ATOM   1129 3HG2 VAL A  78       1.914  -6.529   6.832  1.00  0.50           H  
ATOM   1130  N   ASN A  79      -0.056  -8.299  10.757  1.00  0.31           N  
ATOM   1131  CA  ASN A  79      -0.459  -8.703  12.099  1.00  0.40           C  
ATOM   1132  C   ASN A  79      -1.260  -9.997  12.112  1.00  0.34           C  
ATOM   1133  O   ASN A  79      -1.056 -10.847  12.980  1.00  0.35           O  
ATOM   1134  CB  ASN A  79      -1.255  -7.595  12.756  1.00  0.60           C  
ATOM   1135  CG  ASN A  79      -0.396  -6.430  13.156  1.00  0.60           C  
ATOM   1136  OD1 ASN A  79       0.823  -6.564  13.317  1.00  0.60           O  
ATOM   1137  ND2 ASN A  79      -1.008  -5.285  13.320  1.00  0.60           N  
ATOM   1138  H   ASN A  79      -0.454  -7.454  10.377  1.00  0.37           H  
ATOM   1139  HA  ASN A  79       0.444  -8.878  12.687  1.00  0.48           H  
ATOM   1140 1HB  ASN A  79      -2.026  -7.244  12.070  1.00  0.72           H  
ATOM   1141 2HB  ASN A  79      -1.757  -7.983  13.643  1.00  0.72           H  
ATOM   1142 1HD2 ASN A  79      -0.488  -4.473  13.585  1.00  0.72           H  
ATOM   1143 2HD2 ASN A  79      -1.995  -5.222  13.179  1.00  0.72           H  
ATOM   1144  N   ASN A  80      -2.167 -10.149  11.151  1.00  0.36           N  
ATOM   1145  CA  ASN A  80      -2.975 -11.354  11.035  1.00  0.32           C  
ATOM   1146  C   ASN A  80      -2.116 -12.558  10.707  1.00  0.26           C  
ATOM   1147  O   ASN A  80      -2.361 -13.659  11.204  1.00  0.29           O  
ATOM   1148  CB  ASN A  80      -4.057 -11.187   9.984  1.00  0.48           C  
ATOM   1149  CG  ASN A  80      -5.025 -12.343   9.958  1.00  0.48           C  
ATOM   1150  OD1 ASN A  80      -5.706 -12.625  10.953  1.00  0.48           O  
ATOM   1151  ND2 ASN A  80      -5.101 -13.020   8.841  1.00  0.48           N  
ATOM   1152  H   ASN A  80      -2.315  -9.413  10.479  1.00  0.43           H  
ATOM   1153  HA  ASN A  80      -3.449 -11.547  11.999  1.00  0.38           H  
ATOM   1154 1HB  ASN A  80      -4.612 -10.269  10.178  1.00  0.58           H  
ATOM   1155 2HB  ASN A  80      -3.598 -11.090   9.000  1.00  0.58           H  
ATOM   1156 1HD2 ASN A  80      -5.731 -13.798   8.765  1.00  0.58           H  
ATOM   1157 2HD2 ASN A  80      -4.532 -12.757   8.060  1.00  0.58           H  
ATOM   1158  N   GLY A  81      -1.113 -12.352   9.859  1.00  0.22           N  
ATOM   1159  CA  GLY A  81      -0.250 -13.438   9.443  1.00  0.21           C  
ATOM   1160  C   GLY A  81      -0.553 -13.782   7.998  1.00  0.20           C  
ATOM   1161  O   GLY A  81      -0.275 -14.894   7.545  1.00  0.45           O  
ATOM   1162  H   GLY A  81      -0.954 -11.431   9.470  1.00  0.26           H  
ATOM   1163 1HA  GLY A  81       0.794 -13.141   9.547  1.00  0.25           H  
ATOM   1164 2HA  GLY A  81      -0.411 -14.308  10.077  1.00  0.25           H  
ATOM   1165  N   GLY A  82      -1.146 -12.828   7.284  1.00  0.23           N  
ATOM   1166  CA  GLY A  82      -1.489 -13.010   5.895  1.00  0.17           C  
ATOM   1167  C   GLY A  82      -2.932 -12.636   5.590  1.00  0.24           C  
ATOM   1168  O   GLY A  82      -3.694 -12.211   6.460  1.00  0.60           O  
ATOM   1169  H   GLY A  82      -1.338 -11.928   7.694  1.00  0.28           H  
ATOM   1170 1HA  GLY A  82      -0.833 -12.385   5.293  1.00  0.20           H  
ATOM   1171 2HA  GLY A  82      -1.297 -14.037   5.598  1.00  0.20           H  
ATOM   1172  N   ILE A  83      -3.290 -12.821   4.334  1.00  0.20           N  
ATOM   1173  CA  ILE A  83      -4.597 -12.493   3.804  1.00  0.31           C  
ATOM   1174  C   ILE A  83      -5.086 -13.658   2.963  1.00  0.22           C  
ATOM   1175  O   ILE A  83      -4.302 -14.299   2.261  1.00  0.38           O  
ATOM   1176  CB  ILE A  83      -4.498 -11.192   2.978  1.00  0.46           C  
ATOM   1177  CG1 ILE A  83      -5.864 -10.719   2.483  1.00  0.46           C  
ATOM   1178  CG2 ILE A  83      -3.549 -11.389   1.820  1.00  0.46           C  
ATOM   1179  CD1 ILE A  83      -5.833  -9.304   1.953  1.00  0.46           C  
ATOM   1180  H   ILE A  83      -2.594 -13.179   3.698  1.00  0.24           H  
ATOM   1181  HA  ILE A  83      -5.291 -12.341   4.629  1.00  0.37           H  
ATOM   1182  HB  ILE A  83      -4.106 -10.403   3.616  1.00  0.56           H  
ATOM   1183 1HG1 ILE A  83      -6.211 -11.382   1.691  1.00  0.56           H  
ATOM   1184 2HG1 ILE A  83      -6.577 -10.760   3.303  1.00  0.56           H  
ATOM   1185 1HG2 ILE A  83      -3.461 -10.457   1.263  1.00  0.56           H  
ATOM   1186 2HG2 ILE A  83      -2.571 -11.678   2.196  1.00  0.56           H  
ATOM   1187 3HG2 ILE A  83      -3.932 -12.170   1.164  1.00  0.56           H  
ATOM   1188 1HD1 ILE A  83      -6.826  -9.015   1.620  1.00  0.56           H  
ATOM   1189 2HD1 ILE A  83      -5.508  -8.628   2.745  1.00  0.56           H  
ATOM   1190 3HD1 ILE A  83      -5.139  -9.243   1.117  1.00  0.56           H  
ATOM   1191  N   ASN A  84      -6.370 -13.971   3.051  1.00  0.28           N  
ATOM   1192  CA  ASN A  84      -6.849 -15.109   2.291  1.00  1.11           C  
ATOM   1193  C   ASN A  84      -7.312 -14.674   0.910  1.00  0.55           C  
ATOM   1194  O   ASN A  84      -7.388 -13.477   0.621  1.00  0.80           O  
ATOM   1195  CB  ASN A  84      -7.945 -15.845   3.051  1.00  1.67           C  
ATOM   1196  CG  ASN A  84      -9.206 -15.045   3.215  1.00  1.67           C  
ATOM   1197  OD1 ASN A  84      -9.538 -14.210   2.367  1.00  1.67           O  
ATOM   1198  ND2 ASN A  84      -9.914 -15.283   4.290  1.00  1.67           N  
ATOM   1199  H   ASN A  84      -7.001 -13.427   3.626  1.00  0.34           H  
ATOM   1200  HA  ASN A  84      -6.020 -15.800   2.146  1.00  1.33           H  
ATOM   1201 1HB  ASN A  84      -8.186 -16.775   2.535  1.00  2.00           H  
ATOM   1202 2HB  ASN A  84      -7.574 -16.113   4.041  1.00  2.00           H  
ATOM   1203 1HD2 ASN A  84     -10.763 -14.779   4.450  1.00  2.00           H  
ATOM   1204 2HD2 ASN A  84      -9.610 -15.971   4.947  1.00  2.00           H  
ATOM   1205  N   SER A  85      -7.607 -15.661   0.073  1.00  0.22           N  
ATOM   1206  CA  SER A  85      -8.033 -15.445  -1.299  1.00  0.13           C  
ATOM   1207  C   SER A  85      -9.456 -14.988  -1.416  1.00  0.14           C  
ATOM   1208  O   SER A  85     -10.310 -15.378  -0.619  1.00  0.69           O  
ATOM   1209  CB  SER A  85      -7.891 -16.695  -2.131  1.00  0.20           C  
ATOM   1210  OG  SER A  85      -8.438 -16.482  -3.410  1.00  0.20           O  
ATOM   1211  H   SER A  85      -7.522 -16.612   0.404  1.00  0.26           H  
ATOM   1212  HA  SER A  85      -7.396 -14.680  -1.730  1.00  0.16           H  
ATOM   1213 1HB  SER A  85      -6.838 -16.961  -2.220  1.00  0.23           H  
ATOM   1214 2HB  SER A  85      -8.402 -17.524  -1.643  1.00  0.23           H  
ATOM   1215  HG  SER A  85      -7.916 -15.777  -3.808  1.00  0.23           H  
ATOM   1216  N   GLU A  86      -9.710 -14.190  -2.442  1.00  0.25           N  
ATOM   1217  CA  GLU A  86     -11.053 -13.721  -2.760  1.00  0.70           C  
ATOM   1218  C   GLU A  86     -12.024 -14.885  -2.921  1.00  0.44           C  
ATOM   1219  O   GLU A  86     -13.212 -14.751  -2.644  1.00  0.79           O  
ATOM   1220  CB  GLU A  86     -11.060 -12.898  -4.033  1.00  1.05           C  
ATOM   1221  CG  GLU A  86     -12.408 -12.265  -4.342  1.00  1.05           C  
ATOM   1222  CD  GLU A  86     -12.372 -11.464  -5.604  1.00  1.05           C  
ATOM   1223  OE1 GLU A  86     -12.413 -12.052  -6.657  1.00  1.05           O  
ATOM   1224  OE2 GLU A  86     -12.266 -10.262  -5.532  1.00  1.05           O  
ATOM   1225  H   GLU A  86      -8.937 -13.926  -3.041  1.00  0.30           H  
ATOM   1226  HA  GLU A  86     -11.405 -13.097  -1.938  1.00  0.84           H  
ATOM   1227 1HB  GLU A  86     -10.323 -12.100  -3.958  1.00  1.26           H  
ATOM   1228 2HB  GLU A  86     -10.780 -13.527  -4.878  1.00  1.26           H  
ATOM   1229 1HG  GLU A  86     -13.157 -13.050  -4.442  1.00  1.26           H  
ATOM   1230 2HG  GLU A  86     -12.699 -11.622  -3.513  1.00  1.26           H  
ATOM   1231  N   GLU A  87     -11.528 -16.026  -3.404  1.00  0.32           N  
ATOM   1232  CA  GLU A  87     -12.367 -17.197  -3.598  1.00  0.63           C  
ATOM   1233  C   GLU A  87     -12.827 -17.816  -2.276  1.00  0.57           C  
ATOM   1234  O   GLU A  87     -13.806 -18.563  -2.252  1.00  1.87           O  
ATOM   1235  CB  GLU A  87     -11.625 -18.249  -4.423  1.00  0.95           C  
ATOM   1236  CG  GLU A  87     -11.374 -17.845  -5.869  1.00  0.95           C  
ATOM   1237  CD  GLU A  87     -10.676 -18.912  -6.668  1.00  0.95           C  
ATOM   1238  OE1 GLU A  87     -10.333 -19.924  -6.106  1.00  0.95           O  
ATOM   1239  OE2 GLU A  87     -10.489 -18.715  -7.846  1.00  0.95           O  
ATOM   1240  H   GLU A  87     -10.538 -16.098  -3.616  1.00  0.38           H  
ATOM   1241  HA  GLU A  87     -13.256 -16.890  -4.151  1.00  0.76           H  
ATOM   1242 1HB  GLU A  87     -10.659 -18.458  -3.963  1.00  1.13           H  
ATOM   1243 2HB  GLU A  87     -12.194 -19.178  -4.428  1.00  1.13           H  
ATOM   1244 1HG  GLU A  87     -12.329 -17.620  -6.342  1.00  1.13           H  
ATOM   1245 2HG  GLU A  87     -10.772 -16.937  -5.881  1.00  1.13           H  
ATOM   1246  N   THR A  88     -12.126 -17.516  -1.178  1.00  0.41           N  
ATOM   1247  CA  THR A  88     -12.493 -18.045   0.125  1.00  0.81           C  
ATOM   1248  C   THR A  88     -13.311 -17.007   0.886  1.00  0.28           C  
ATOM   1249  O   THR A  88     -14.111 -17.354   1.756  1.00  0.22           O  
ATOM   1250  CB  THR A  88     -11.249 -18.424   0.948  1.00  1.22           C  
ATOM   1251  OG1 THR A  88     -10.481 -17.248   1.218  1.00  1.22           O  
ATOM   1252  CG2 THR A  88     -10.386 -19.403   0.168  1.00  1.22           C  
ATOM   1253  H   THR A  88     -11.334 -16.896  -1.228  1.00  0.49           H  
ATOM   1254  HA  THR A  88     -13.109 -18.934  -0.013  1.00  0.97           H  
ATOM   1255  HB  THR A  88     -11.554 -18.878   1.889  1.00  1.46           H  
ATOM   1256  HG1 THR A  88     -10.416 -16.716   0.420  1.00  1.46           H  
ATOM   1257 1HG2 THR A  88      -9.506 -19.661   0.758  1.00  1.46           H  
ATOM   1258 2HG2 THR A  88     -10.959 -20.306  -0.042  1.00  1.46           H  
ATOM   1259 3HG2 THR A  88     -10.073 -18.946  -0.769  1.00  1.46           H  
ATOM   1260  N   TYR A  89     -13.155 -15.734   0.514  1.00  0.20           N  
ATOM   1261  CA  TYR A  89     -13.961 -14.678   1.121  1.00  0.16           C  
ATOM   1262  C   TYR A  89     -14.248 -13.573   0.086  1.00  0.23           C  
ATOM   1263  O   TYR A  89     -13.607 -12.518   0.088  1.00  0.32           O  
ATOM   1264  CB  TYR A  89     -13.251 -14.132   2.360  1.00  0.24           C  
ATOM   1265  CG  TYR A  89     -14.140 -13.334   3.289  1.00  0.24           C  
ATOM   1266  CD1 TYR A  89     -15.353 -13.865   3.705  1.00  0.24           C  
ATOM   1267  CD2 TYR A  89     -13.735 -12.098   3.757  1.00  0.24           C  
ATOM   1268  CE1 TYR A  89     -16.157 -13.157   4.577  1.00  0.24           C  
ATOM   1269  CE2 TYR A  89     -14.539 -11.389   4.632  1.00  0.24           C  
ATOM   1270  CZ  TYR A  89     -15.744 -11.914   5.042  1.00  0.24           C  
ATOM   1271  OH  TYR A  89     -16.544 -11.214   5.917  1.00  0.24           O  
ATOM   1272  H   TYR A  89     -12.453 -15.491  -0.175  1.00  0.24           H  
ATOM   1273  HA  TYR A  89     -14.913 -15.102   1.439  1.00  0.19           H  
ATOM   1274 1HB  TYR A  89     -12.829 -14.964   2.927  1.00  0.29           H  
ATOM   1275 2HB  TYR A  89     -12.422 -13.496   2.054  1.00  0.29           H  
ATOM   1276  HD1 TYR A  89     -15.671 -14.844   3.343  1.00  0.29           H  
ATOM   1277  HD2 TYR A  89     -12.779 -11.689   3.436  1.00  0.29           H  
ATOM   1278  HE1 TYR A  89     -17.109 -13.576   4.902  1.00  0.29           H  
ATOM   1279  HE2 TYR A  89     -14.221 -10.415   5.003  1.00  0.29           H  
ATOM   1280  HH  TYR A  89     -16.346 -10.270   5.865  1.00  0.29           H  
ATOM   1281  N   PRO A  90     -15.211 -13.823  -0.821  1.00  0.25           N  
ATOM   1282  CA  PRO A  90     -15.659 -12.993  -1.942  1.00  0.33           C  
ATOM   1283  C   PRO A  90     -16.109 -11.606  -1.525  1.00  0.44           C  
ATOM   1284  O   PRO A  90     -16.697 -11.417  -0.458  1.00  0.46           O  
ATOM   1285  CB  PRO A  90     -16.848 -13.776  -2.514  1.00  0.49           C  
ATOM   1286  CG  PRO A  90     -16.602 -15.183  -2.112  1.00  0.49           C  
ATOM   1287  CD  PRO A  90     -16.001 -15.071  -0.744  1.00  0.49           C  
ATOM   1288  HA  PRO A  90     -14.850 -12.922  -2.683  1.00  0.40           H  
ATOM   1289 1HB  PRO A  90     -17.789 -13.376  -2.109  1.00  0.59           H  
ATOM   1290 2HB  PRO A  90     -16.890 -13.649  -3.606  1.00  0.59           H  
ATOM   1291 1HG  PRO A  90     -17.543 -15.752  -2.118  1.00  0.59           H  
ATOM   1292 2HG  PRO A  90     -15.928 -15.671  -2.831  1.00  0.59           H  
ATOM   1293 1HD  PRO A  90     -16.783 -14.978   0.023  1.00  0.59           H  
ATOM   1294 2HD  PRO A  90     -15.366 -15.944  -0.574  1.00  0.59           H  
ATOM   1295  N   TYR A  91     -15.851 -10.638  -2.398  1.00  0.56           N  
ATOM   1296  CA  TYR A  91     -16.243  -9.268  -2.139  1.00  0.51           C  
ATOM   1297  C   TYR A  91     -17.752  -9.137  -2.180  1.00  0.34           C  
ATOM   1298  O   TYR A  91     -18.401  -9.556  -3.139  1.00  0.33           O  
ATOM   1299  CB  TYR A  91     -15.575  -8.324  -3.136  1.00  0.77           C  
ATOM   1300  CG  TYR A  91     -15.821  -6.861  -2.848  1.00  0.77           C  
ATOM   1301  CD1 TYR A  91     -15.182  -6.264  -1.770  1.00  0.77           C  
ATOM   1302  CD2 TYR A  91     -16.666  -6.114  -3.657  1.00  0.77           C  
ATOM   1303  CE1 TYR A  91     -15.387  -4.927  -1.498  1.00  0.77           C  
ATOM   1304  CE2 TYR A  91     -16.871  -4.775  -3.387  1.00  0.77           C  
ATOM   1305  CZ  TYR A  91     -16.235  -4.183  -2.313  1.00  0.77           C  
ATOM   1306  OH  TYR A  91     -16.443  -2.850  -2.041  1.00  0.77           O  
ATOM   1307  H   TYR A  91     -15.369 -10.862  -3.258  1.00  0.67           H  
ATOM   1308  HA  TYR A  91     -15.927  -8.995  -1.145  1.00  0.61           H  
ATOM   1309 1HB  TYR A  91     -14.498  -8.496  -3.135  1.00  0.92           H  
ATOM   1310 2HB  TYR A  91     -15.940  -8.539  -4.141  1.00  0.92           H  
ATOM   1311  HD1 TYR A  91     -14.517  -6.852  -1.137  1.00  0.92           H  
ATOM   1312  HD2 TYR A  91     -17.166  -6.583  -4.505  1.00  0.92           H  
ATOM   1313  HE1 TYR A  91     -14.886  -4.459  -0.651  1.00  0.92           H  
ATOM   1314  HE2 TYR A  91     -17.534  -4.187  -4.021  1.00  0.92           H  
ATOM   1315  HH  TYR A  91     -17.037  -2.476  -2.702  1.00  0.92           H  
ATOM   1316  N   ARG A  92     -18.302  -8.553  -1.127  1.00  0.56           N  
ATOM   1317  CA  ARG A  92     -19.735  -8.368  -1.005  1.00  0.85           C  
ATOM   1318  C   ARG A  92     -20.103  -6.911  -1.190  1.00  0.75           C  
ATOM   1319  O   ARG A  92     -21.159  -6.592  -1.739  1.00  1.97           O  
ATOM   1320  CB  ARG A  92     -20.213  -8.832   0.359  1.00  1.27           C  
ATOM   1321  CG  ARG A  92     -20.064 -10.318   0.621  1.00  1.27           C  
ATOM   1322  CD  ARG A  92     -20.564 -10.684   1.970  1.00  1.27           C  
ATOM   1323  NE  ARG A  92     -19.744 -10.126   3.037  1.00  1.27           N  
ATOM   1324  CZ  ARG A  92     -20.103 -10.104   4.335  1.00  1.27           C  
ATOM   1325  NH1 ARG A  92     -21.264 -10.609   4.695  1.00  1.27           N  
ATOM   1326  NH2 ARG A  92     -19.305  -9.586   5.254  1.00  1.27           N  
ATOM   1327  H   ARG A  92     -17.703  -8.229  -0.382  1.00  0.67           H  
ATOM   1328  HA  ARG A  92     -20.233  -8.957  -1.775  1.00  1.02           H  
ATOM   1329 1HB  ARG A  92     -19.663  -8.306   1.136  1.00  1.53           H  
ATOM   1330 2HB  ARG A  92     -21.268  -8.582   0.478  1.00  1.53           H  
ATOM   1331 1HG  ARG A  92     -20.635 -10.878  -0.120  1.00  1.53           H  
ATOM   1332 2HG  ARG A  92     -19.012 -10.597   0.557  1.00  1.53           H  
ATOM   1333 1HD  ARG A  92     -21.581 -10.311   2.092  1.00  1.53           H  
ATOM   1334 2HD  ARG A  92     -20.563 -11.769   2.074  1.00  1.53           H  
ATOM   1335  HE  ARG A  92     -18.846  -9.734   2.789  1.00  1.53           H  
ATOM   1336 1HH1 ARG A  92     -21.879 -11.008   3.999  1.00  1.53           H  
ATOM   1337 2HH1 ARG A  92     -21.539 -10.600   5.666  1.00  1.53           H  
ATOM   1338 1HH2 ARG A  92     -18.401  -9.194   5.013  1.00  1.53           H  
ATOM   1339 2HH2 ARG A  92     -19.592  -9.586   6.220  1.00  1.53           H  
ATOM   1340  N   GLY A  93     -19.217  -6.024  -0.754  1.00  0.63           N  
ATOM   1341  CA  GLY A  93     -19.482  -4.604  -0.882  1.00  1.07           C  
ATOM   1342  C   GLY A  93     -20.386  -4.149   0.240  1.00  1.14           C  
ATOM   1343  O   GLY A  93     -21.350  -3.417   0.021  1.00  2.72           O  
ATOM   1344  H   GLY A  93     -18.368  -6.341  -0.295  1.00  0.76           H  
ATOM   1345 1HA  GLY A  93     -18.548  -4.047  -0.845  1.00  1.28           H  
ATOM   1346 2HA  GLY A  93     -19.949  -4.399  -1.844  1.00  1.28           H  
ATOM   1347  N   GLN A  94     -20.091  -4.614   1.445  1.00  1.16           N  
ATOM   1348  CA  GLN A  94     -20.868  -4.237   2.610  1.00  1.38           C  
ATOM   1349  C   GLN A  94     -20.054  -4.426   3.874  1.00  1.31           C  
ATOM   1350  O   GLN A  94     -19.105  -5.210   3.907  1.00  3.90           O  
ATOM   1351  CB  GLN A  94     -22.142  -5.072   2.711  1.00  2.07           C  
ATOM   1352  CG  GLN A  94     -21.883  -6.547   2.963  1.00  2.07           C  
ATOM   1353  CD  GLN A  94     -23.160  -7.359   3.012  1.00  2.07           C  
ATOM   1354  OE1 GLN A  94     -23.820  -7.572   1.991  1.00  2.07           O  
ATOM   1355  NE2 GLN A  94     -23.521  -7.813   4.207  1.00  2.07           N  
ATOM   1356  H   GLN A  94     -19.297  -5.225   1.560  1.00  1.39           H  
ATOM   1357  HA  GLN A  94     -21.134  -3.183   2.529  1.00  1.66           H  
ATOM   1358 1HB  GLN A  94     -22.767  -4.694   3.520  1.00  2.48           H  
ATOM   1359 2HB  GLN A  94     -22.712  -4.981   1.786  1.00  2.48           H  
ATOM   1360 1HG  GLN A  94     -21.260  -6.933   2.159  1.00  2.48           H  
ATOM   1361 2HG  GLN A  94     -21.371  -6.656   3.919  1.00  2.48           H  
ATOM   1362 1HE2 GLN A  94     -24.358  -8.353   4.305  1.00  2.48           H  
ATOM   1363 2HE2 GLN A  94     -22.960  -7.611   5.009  1.00  2.48           H  
ATOM   1364  N   ASP A  95     -20.444  -3.729   4.928  1.00  0.72           N  
ATOM   1365  CA  ASP A  95     -19.773  -3.882   6.206  1.00  0.66           C  
ATOM   1366  C   ASP A  95     -20.311  -5.122   6.895  1.00  0.70           C  
ATOM   1367  O   ASP A  95     -21.526  -5.289   7.008  1.00  4.37           O  
ATOM   1368  CB  ASP A  95     -20.024  -2.667   7.108  1.00  0.99           C  
ATOM   1369  CG  ASP A  95     -19.350  -1.385   6.649  1.00  0.99           C  
ATOM   1370  OD1 ASP A  95     -18.241  -1.444   6.173  1.00  0.99           O  
ATOM   1371  OD2 ASP A  95     -19.964  -0.352   6.775  1.00  0.99           O  
ATOM   1372  H   ASP A  95     -21.223  -3.090   4.847  1.00  0.86           H  
ATOM   1373  HA  ASP A  95     -18.702  -4.005   6.039  1.00  0.79           H  
ATOM   1374 1HB  ASP A  95     -21.097  -2.485   7.169  1.00  1.19           H  
ATOM   1375 2HB  ASP A  95     -19.678  -2.894   8.116  1.00  1.19           H  
ATOM   1376  N   GLY A  96     -19.425  -5.972   7.390  1.00  1.56           N  
ATOM   1377  CA  GLY A  96     -19.859  -7.154   8.114  1.00  1.31           C  
ATOM   1378  C   GLY A  96     -18.969  -7.409   9.317  1.00  0.91           C  
ATOM   1379  O   GLY A  96     -18.324  -6.495   9.830  1.00  1.09           O  
ATOM   1380  H   GLY A  96     -18.433  -5.823   7.243  1.00  1.87           H  
ATOM   1381 1HA  GLY A  96     -20.891  -7.025   8.441  1.00  1.57           H  
ATOM   1382 2HA  GLY A  96     -19.837  -8.014   7.451  1.00  1.57           H  
ATOM   1383  N   ILE A  97     -18.945  -8.655   9.767  1.00  0.98           N  
ATOM   1384  CA  ILE A  97     -18.136  -9.038  10.914  1.00  0.81           C  
ATOM   1385  C   ILE A  97     -16.997  -9.934  10.481  1.00  0.73           C  
ATOM   1386  O   ILE A  97     -17.229 -10.949   9.823  1.00  0.90           O  
ATOM   1387  CB  ILE A  97     -18.983  -9.757  11.979  1.00  1.22           C  
ATOM   1388  CG1 ILE A  97     -20.089  -8.827  12.484  1.00  1.22           C  
ATOM   1389  CG2 ILE A  97     -18.099 -10.219  13.130  1.00  1.22           C  
ATOM   1390  CD1 ILE A  97     -21.108  -9.518  13.360  1.00  1.22           C  
ATOM   1391  H   ILE A  97     -19.500  -9.358   9.302  1.00  1.18           H  
ATOM   1392  HA  ILE A  97     -17.713  -8.139  11.360  1.00  0.97           H  
ATOM   1393  HB  ILE A  97     -19.467 -10.625  11.531  1.00  1.46           H  
ATOM   1394 1HG1 ILE A  97     -19.638  -8.015  13.054  1.00  1.46           H  
ATOM   1395 2HG1 ILE A  97     -20.611  -8.396  11.629  1.00  1.46           H  
ATOM   1396 1HG2 ILE A  97     -18.708 -10.735  13.871  1.00  1.46           H  
ATOM   1397 2HG2 ILE A  97     -17.335 -10.898  12.754  1.00  1.46           H  
ATOM   1398 3HG2 ILE A  97     -17.621  -9.354  13.590  1.00  1.46           H  
ATOM   1399 1HD1 ILE A  97     -21.861  -8.798  13.681  1.00  1.46           H  
ATOM   1400 2HD1 ILE A  97     -21.588 -10.319  12.797  1.00  1.46           H  
ATOM   1401 3HD1 ILE A  97     -20.611  -9.936  14.235  1.00  1.46           H  
ATOM   1402  N   CYS A  98     -15.770  -9.538  10.835  1.00  0.66           N  
ATOM   1403  CA  CYS A  98     -14.564 -10.301  10.513  1.00  0.68           C  
ATOM   1404  C   CYS A  98     -14.806 -11.795  10.636  1.00  0.90           C  
ATOM   1405  O   CYS A  98     -14.904 -12.336  11.742  1.00  0.98           O  
ATOM   1406  CB  CYS A  98     -13.421  -9.909  11.441  1.00  1.02           C  
ATOM   1407  SG  CYS A  98     -11.877 -10.791  11.112  1.00  1.02           S  
ATOM   1408  H   CYS A  98     -15.671  -8.680  11.360  1.00  0.79           H  
ATOM   1409  HA  CYS A  98     -14.275 -10.077   9.487  1.00  0.82           H  
ATOM   1410 1HB  CYS A  98     -13.230  -8.841  11.352  1.00  1.22           H  
ATOM   1411 2HB  CYS A  98     -13.707 -10.105  12.474  1.00  1.22           H  
ATOM   1412  HG  CYS A  98     -11.162 -10.165  12.042  1.00  1.22           H  
ATOM   1413  N   ASN A  99     -14.882 -12.472   9.500  1.00  1.37           N  
ATOM   1414  CA  ASN A  99     -15.196 -13.884   9.522  1.00  1.95           C  
ATOM   1415  C   ASN A  99     -13.974 -14.736   9.819  1.00  1.37           C  
ATOM   1416  O   ASN A  99     -13.288 -15.213   8.916  1.00  1.28           O  
ATOM   1417  CB  ASN A  99     -15.850 -14.298   8.226  1.00  2.92           C  
ATOM   1418  CG  ASN A  99     -16.346 -15.705   8.293  1.00  2.92           C  
ATOM   1419  OD1 ASN A  99     -15.953 -16.455   9.197  1.00  2.92           O  
ATOM   1420  ND2 ASN A  99     -17.199 -16.080   7.373  1.00  2.92           N  
ATOM   1421  H   ASN A  99     -14.763 -11.996   8.616  1.00  1.64           H  
ATOM   1422  HA  ASN A  99     -15.909 -14.061  10.329  1.00  2.34           H  
ATOM   1423 1HB  ASN A  99     -16.688 -13.633   8.010  1.00  3.51           H  
ATOM   1424 2HB  ASN A  99     -15.137 -14.206   7.406  1.00  3.51           H  
ATOM   1425 1HD2 ASN A  99     -17.563 -17.012   7.377  1.00  3.51           H  
ATOM   1426 2HD2 ASN A  99     -17.488 -15.434   6.667  1.00  3.51           H  
ATOM   1427  N   SER A 100     -13.750 -14.965  11.106  1.00  1.49           N  
ATOM   1428  CA  SER A 100     -12.629 -15.761  11.594  1.00  1.45           C  
ATOM   1429  C   SER A 100     -12.680 -17.240  11.193  1.00  1.83           C  
ATOM   1430  O   SER A 100     -11.672 -17.938  11.308  1.00  3.05           O  
ATOM   1431  CB  SER A 100     -12.561 -15.670  13.106  1.00  2.17           C  
ATOM   1432  OG  SER A 100     -13.660 -16.305  13.700  1.00  2.17           O  
ATOM   1433  H   SER A 100     -14.368 -14.510  11.769  1.00  1.79           H  
ATOM   1434  HA  SER A 100     -11.715 -15.334  11.184  1.00  1.74           H  
ATOM   1435 1HB  SER A 100     -11.637 -16.129  13.458  1.00  2.61           H  
ATOM   1436 2HB  SER A 100     -12.539 -14.622  13.404  1.00  2.61           H  
ATOM   1437  HG  SER A 100     -13.554 -16.187  14.647  1.00  2.61           H  
ATOM   1438  N   THR A 101     -13.833 -17.727  10.719  1.00  1.87           N  
ATOM   1439  CA  THR A 101     -13.931 -19.134  10.351  1.00  2.87           C  
ATOM   1440  C   THR A 101     -13.379 -19.380   8.952  1.00  1.55           C  
ATOM   1441  O   THR A 101     -13.119 -20.527   8.586  1.00  3.28           O  
ATOM   1442  CB  THR A 101     -15.384 -19.654  10.424  1.00  4.30           C  
ATOM   1443  OG1 THR A 101     -16.199 -18.985   9.456  1.00  4.30           O  
ATOM   1444  CG2 THR A 101     -15.953 -19.399  11.811  1.00  4.30           C  
ATOM   1445  H   THR A 101     -14.645 -17.132  10.609  1.00  2.24           H  
ATOM   1446  HA  THR A 101     -13.331 -19.715  11.053  1.00  3.44           H  
ATOM   1447  HB  THR A 101     -15.398 -20.724  10.221  1.00  5.17           H  
ATOM   1448  HG1 THR A 101     -16.101 -18.034   9.551  1.00  5.17           H  
ATOM   1449 1HG2 THR A 101     -16.975 -19.772  11.858  1.00  5.17           H  
ATOM   1450 2HG2 THR A 101     -15.343 -19.914  12.553  1.00  5.17           H  
ATOM   1451 3HG2 THR A 101     -15.946 -18.330  12.015  1.00  5.17           H  
ATOM   1452  N   VAL A 102     -13.175 -18.312   8.171  1.00  1.21           N  
ATOM   1453  CA  VAL A 102     -12.581 -18.478   6.850  1.00  2.03           C  
ATOM   1454  C   VAL A 102     -11.190 -17.866   6.845  1.00  1.79           C  
ATOM   1455  O   VAL A 102     -10.523 -17.834   5.810  1.00  6.81           O  
ATOM   1456  CB  VAL A 102     -13.417 -17.825   5.724  1.00  3.04           C  
ATOM   1457  CG1 VAL A 102     -14.803 -18.446   5.670  1.00  3.04           C  
ATOM   1458  CG2 VAL A 102     -13.489 -16.327   5.922  1.00  3.04           C  
ATOM   1459  H   VAL A 102     -13.403 -17.376   8.491  1.00  1.45           H  
ATOM   1460  HA  VAL A 102     -12.493 -19.543   6.635  1.00  2.44           H  
ATOM   1461  HB  VAL A 102     -12.936 -18.035   4.769  1.00  3.65           H  
ATOM   1462 1HG1 VAL A 102     -15.371 -17.998   4.854  1.00  3.65           H  
ATOM   1463 2HG1 VAL A 102     -14.714 -19.519   5.503  1.00  3.65           H  
ATOM   1464 3HG1 VAL A 102     -15.320 -18.266   6.613  1.00  3.65           H  
ATOM   1465 1HG2 VAL A 102     -14.060 -15.885   5.109  1.00  3.65           H  
ATOM   1466 2HG2 VAL A 102     -13.978 -16.117   6.866  1.00  3.65           H  
ATOM   1467 3HG2 VAL A 102     -12.483 -15.909   5.930  1.00  3.65           H  
ATOM   1468  N   ASN A 103     -10.752 -17.366   8.002  1.00  2.64           N  
ATOM   1469  CA  ASN A 103      -9.444 -16.741   8.122  1.00  1.80           C  
ATOM   1470  C   ASN A 103      -8.338 -17.778   8.016  1.00  3.49           C  
ATOM   1471  O   ASN A 103      -7.801 -18.242   9.019  1.00 16.90           O  
ATOM   1472  CB  ASN A 103      -9.341 -15.975   9.429  1.00  2.70           C  
ATOM   1473  CG  ASN A 103      -8.080 -15.154   9.551  1.00  2.70           C  
ATOM   1474  OD1 ASN A 103      -7.235 -15.118   8.647  1.00  2.70           O  
ATOM   1475  ND2 ASN A 103      -7.938 -14.485  10.668  1.00  2.70           N  
ATOM   1476  H   ASN A 103     -11.331 -17.417   8.825  1.00  3.17           H  
ATOM   1477  HA  ASN A 103      -9.315 -16.041   7.295  1.00  2.16           H  
ATOM   1478 1HB  ASN A 103     -10.198 -15.307   9.520  1.00  3.24           H  
ATOM   1479 2HB  ASN A 103      -9.385 -16.675  10.264  1.00  3.24           H  
ATOM   1480 1HD2 ASN A 103      -7.125 -13.915  10.815  1.00  3.24           H  
ATOM   1481 2HD2 ASN A 103      -8.642 -14.539  11.375  1.00  3.24           H  
ATOM   1482  N   ALA A 104      -7.989 -18.108   6.783  1.00  2.69           N  
ATOM   1483  CA  ALA A 104      -6.948 -19.070   6.469  1.00  3.30           C  
ATOM   1484  C   ALA A 104      -5.996 -18.460   5.450  1.00  2.36           C  
ATOM   1485  O   ALA A 104      -6.106 -18.751   4.259  1.00  7.12           O  
ATOM   1486  CB  ALA A 104      -7.555 -20.356   5.934  1.00  4.95           C  
ATOM   1487  H   ALA A 104      -8.506 -17.685   6.025  1.00  3.23           H  
ATOM   1488  HA  ALA A 104      -6.398 -19.302   7.379  1.00  3.96           H  
ATOM   1489 1HB  ALA A 104      -6.760 -21.069   5.714  1.00  5.94           H  
ATOM   1490 2HB  ALA A 104      -8.226 -20.780   6.681  1.00  5.94           H  
ATOM   1491 3HB  ALA A 104      -8.113 -20.143   5.023  1.00  5.94           H  
ATOM   1492  N   PRO A 105      -5.094 -17.580   5.907  1.00  1.11           N  
ATOM   1493  CA  PRO A 105      -4.092 -16.825   5.155  1.00  1.16           C  
ATOM   1494  C   PRO A 105      -3.455 -17.607   4.016  1.00  0.77           C  
ATOM   1495  O   PRO A 105      -2.894 -18.687   4.218  1.00  1.39           O  
ATOM   1496  CB  PRO A 105      -3.030 -16.506   6.208  1.00  1.74           C  
ATOM   1497  CG  PRO A 105      -3.773 -16.470   7.484  1.00  1.74           C  
ATOM   1498  CD  PRO A 105      -4.749 -17.598   7.346  1.00  1.74           C  
ATOM   1499  HA  PRO A 105      -4.552 -15.900   4.777  1.00  1.39           H  
ATOM   1500 1HB  PRO A 105      -2.243 -17.275   6.194  1.00  2.09           H  
ATOM   1501 2HB  PRO A 105      -2.549 -15.554   5.974  1.00  2.09           H  
ATOM   1502 1HG  PRO A 105      -3.085 -16.602   8.333  1.00  2.09           H  
ATOM   1503 2HG  PRO A 105      -4.263 -15.494   7.617  1.00  2.09           H  
ATOM   1504 1HD  PRO A 105      -4.279 -18.557   7.611  1.00  2.09           H  
ATOM   1505 2HD  PRO A 105      -5.631 -17.389   7.961  1.00  2.09           H  
ATOM   1506  N   VAL A 106      -3.529 -17.033   2.823  1.00  0.56           N  
ATOM   1507  CA  VAL A 106      -2.953 -17.605   1.619  1.00  0.53           C  
ATOM   1508  C   VAL A 106      -1.643 -16.899   1.288  1.00  0.48           C  
ATOM   1509  O   VAL A 106      -0.634 -17.539   0.987  1.00  1.30           O  
ATOM   1510  CB  VAL A 106      -3.940 -17.477   0.440  1.00  0.80           C  
ATOM   1511  CG1 VAL A 106      -3.302 -17.979  -0.843  1.00  0.80           C  
ATOM   1512  CG2 VAL A 106      -5.199 -18.274   0.749  1.00  0.80           C  
ATOM   1513  H   VAL A 106      -4.000 -16.145   2.736  1.00  0.67           H  
ATOM   1514  HA  VAL A 106      -2.749 -18.662   1.795  1.00  0.64           H  
ATOM   1515  HB  VAL A 106      -4.195 -16.427   0.297  1.00  0.95           H  
ATOM   1516 1HG1 VAL A 106      -4.008 -17.874  -1.667  1.00  0.95           H  
ATOM   1517 2HG1 VAL A 106      -2.406 -17.399  -1.057  1.00  0.95           H  
ATOM   1518 3HG1 VAL A 106      -3.034 -19.029  -0.729  1.00  0.95           H  
ATOM   1519 1HG2 VAL A 106      -5.903 -18.178  -0.076  1.00  0.95           H  
ATOM   1520 2HG2 VAL A 106      -4.938 -19.324   0.883  1.00  0.95           H  
ATOM   1521 3HG2 VAL A 106      -5.656 -17.897   1.664  1.00  0.95           H  
ATOM   1522  N   VAL A 107      -1.678 -15.570   1.340  1.00  0.17           N  
ATOM   1523  CA  VAL A 107      -0.521 -14.737   1.047  1.00  0.11           C  
ATOM   1524  C   VAL A 107      -0.105 -13.921   2.252  1.00  0.25           C  
ATOM   1525  O   VAL A 107      -0.937 -13.322   2.924  1.00  0.76           O  
ATOM   1526  CB  VAL A 107      -0.823 -13.794  -0.133  1.00  0.17           C  
ATOM   1527  CG1 VAL A 107       0.338 -12.841  -0.365  1.00  0.17           C  
ATOM   1528  CG2 VAL A 107      -1.065 -14.627  -1.382  1.00  0.17           C  
ATOM   1529  H   VAL A 107      -2.543 -15.112   1.598  1.00  0.20           H  
ATOM   1530  HA  VAL A 107       0.309 -15.386   0.766  1.00  0.13           H  
ATOM   1531  HB  VAL A 107      -1.707 -13.199   0.094  1.00  0.20           H  
ATOM   1532 1HG1 VAL A 107       0.106 -12.182  -1.202  1.00  0.20           H  
ATOM   1533 2HG1 VAL A 107       0.505 -12.240   0.529  1.00  0.20           H  
ATOM   1534 3HG1 VAL A 107       1.238 -13.412  -0.591  1.00  0.20           H  
ATOM   1535 1HG2 VAL A 107      -1.284 -13.969  -2.222  1.00  0.20           H  
ATOM   1536 2HG2 VAL A 107      -0.175 -15.215  -1.605  1.00  0.20           H  
ATOM   1537 3HG2 VAL A 107      -1.909 -15.294  -1.217  1.00  0.20           H  
ATOM   1538  N   SER A 108       1.187 -13.890   2.543  1.00  0.45           N  
ATOM   1539  CA  SER A 108       1.628 -13.095   3.676  1.00  1.15           C  
ATOM   1540  C   SER A 108       2.755 -12.170   3.293  1.00  0.97           C  
ATOM   1541  O   SER A 108       3.601 -12.513   2.468  1.00  6.45           O  
ATOM   1542  CB  SER A 108       2.083 -13.996   4.807  1.00  1.72           C  
ATOM   1543  OG  SER A 108       3.216 -14.736   4.436  1.00  1.72           O  
ATOM   1544  H   SER A 108       1.851 -14.402   1.980  1.00  0.54           H  
ATOM   1545  HA  SER A 108       0.797 -12.484   4.021  1.00  1.38           H  
ATOM   1546 1HB  SER A 108       2.309 -13.394   5.686  1.00  2.07           H  
ATOM   1547 2HB  SER A 108       1.274 -14.675   5.075  1.00  2.07           H  
ATOM   1548  HG  SER A 108       3.404 -15.315   5.179  1.00  2.07           H  
ATOM   1549  N   ILE A 109       2.793 -11.014   3.942  1.00  0.67           N  
ATOM   1550  CA  ILE A 109       3.850 -10.037   3.731  1.00  1.07           C  
ATOM   1551  C   ILE A 109       4.506  -9.782   5.069  1.00  0.63           C  
ATOM   1552  O   ILE A 109       3.908 -10.028   6.119  1.00  0.86           O  
ATOM   1553  CB  ILE A 109       3.326  -8.720   3.098  1.00  1.60           C  
ATOM   1554  CG1 ILE A 109       2.288  -8.073   4.013  1.00  1.60           C  
ATOM   1555  CG2 ILE A 109       2.751  -8.975   1.711  1.00  1.60           C  
ATOM   1556  CD1 ILE A 109       1.852  -6.687   3.581  1.00  1.60           C  
ATOM   1557  H   ILE A 109       2.061 -10.802   4.605  1.00  0.80           H  
ATOM   1558  HA  ILE A 109       4.596 -10.459   3.061  1.00  1.28           H  
ATOM   1559  HB  ILE A 109       4.155  -8.018   3.008  1.00  1.93           H  
ATOM   1560 1HG1 ILE A 109       1.414  -8.713   4.049  1.00  1.93           H  
ATOM   1561 2HG1 ILE A 109       2.704  -8.007   5.014  1.00  1.93           H  
ATOM   1562 1HG2 ILE A 109       2.409  -8.034   1.281  1.00  1.93           H  
ATOM   1563 2HG2 ILE A 109       3.520  -9.406   1.071  1.00  1.93           H  
ATOM   1564 3HG2 ILE A 109       1.911  -9.665   1.784  1.00  1.93           H  
ATOM   1565 1HD1 ILE A 109       1.115  -6.301   4.286  1.00  1.93           H  
ATOM   1566 2HD1 ILE A 109       2.716  -6.023   3.560  1.00  1.93           H  
ATOM   1567 3HD1 ILE A 109       1.410  -6.738   2.588  1.00  1.93           H  
ATOM   1568  N   ASP A 110       5.741  -9.322   5.038  1.00  0.45           N  
ATOM   1569  CA  ASP A 110       6.491  -9.141   6.264  1.00  0.42           C  
ATOM   1570  C   ASP A 110       6.384  -7.728   6.812  1.00  0.32           C  
ATOM   1571  O   ASP A 110       6.390  -7.531   8.027  1.00  0.65           O  
ATOM   1572  CB  ASP A 110       7.938  -9.536   6.016  1.00  0.63           C  
ATOM   1573  CG  ASP A 110       8.038 -11.021   5.678  1.00  0.63           C  
ATOM   1574  OD1 ASP A 110       7.605 -11.818   6.478  1.00  0.63           O  
ATOM   1575  OD2 ASP A 110       8.518 -11.347   4.618  1.00  0.63           O  
ATOM   1576  H   ASP A 110       6.178  -9.096   4.154  1.00  0.54           H  
ATOM   1577  HA  ASP A 110       6.082  -9.820   7.014  1.00  0.50           H  
ATOM   1578 1HB  ASP A 110       8.346  -8.952   5.192  1.00  0.76           H  
ATOM   1579 2HB  ASP A 110       8.537  -9.331   6.904  1.00  0.76           H  
ATOM   1580  N   SER A 111       6.259  -6.750   5.923  1.00  0.20           N  
ATOM   1581  CA  SER A 111       6.100  -5.364   6.342  1.00  0.22           C  
ATOM   1582  C   SER A 111       5.554  -4.518   5.205  1.00  0.12           C  
ATOM   1583  O   SER A 111       4.931  -5.038   4.282  1.00  0.19           O  
ATOM   1584  CB  SER A 111       7.433  -4.809   6.821  1.00  0.33           C  
ATOM   1585  OG  SER A 111       7.261  -3.554   7.418  1.00  0.33           O  
ATOM   1586  H   SER A 111       6.288  -6.969   4.935  1.00  0.24           H  
ATOM   1587  HA  SER A 111       5.390  -5.330   7.169  1.00  0.26           H  
ATOM   1588 1HB  SER A 111       7.878  -5.497   7.539  1.00  0.40           H  
ATOM   1589 2HB  SER A 111       8.119  -4.725   5.980  1.00  0.40           H  
ATOM   1590  HG  SER A 111       8.122  -3.303   7.762  1.00  0.40           H  
ATOM   1591  N   TYR A 112       5.785  -3.215   5.284  1.00  0.12           N  
ATOM   1592  CA  TYR A 112       5.420  -2.291   4.223  1.00  0.10           C  
ATOM   1593  C   TYR A 112       6.357  -1.095   4.323  1.00  0.12           C  
ATOM   1594  O   TYR A 112       7.019  -0.907   5.345  1.00  0.25           O  
ATOM   1595  CB  TYR A 112       3.949  -1.866   4.311  1.00  0.15           C  
ATOM   1596  CG  TYR A 112       3.626  -1.020   5.513  1.00  0.15           C  
ATOM   1597  CD1 TYR A 112       3.664   0.362   5.403  1.00  0.15           C  
ATOM   1598  CD2 TYR A 112       3.307  -1.614   6.722  1.00  0.15           C  
ATOM   1599  CE1 TYR A 112       3.390   1.149   6.501  1.00  0.15           C  
ATOM   1600  CE2 TYR A 112       3.034  -0.825   7.821  1.00  0.15           C  
ATOM   1601  CZ  TYR A 112       3.076   0.552   7.714  1.00  0.15           C  
ATOM   1602  OH  TYR A 112       2.818   1.344   8.811  1.00  0.15           O  
ATOM   1603  H   TYR A 112       6.264  -2.864   6.099  1.00  0.14           H  
ATOM   1604  HA  TYR A 112       5.586  -2.770   3.260  1.00  0.12           H  
ATOM   1605 1HB  TYR A 112       3.676  -1.306   3.416  1.00  0.18           H  
ATOM   1606 2HB  TYR A 112       3.321  -2.755   4.343  1.00  0.18           H  
ATOM   1607  HD1 TYR A 112       3.918   0.826   4.449  1.00  0.18           H  
ATOM   1608  HD2 TYR A 112       3.282  -2.700   6.809  1.00  0.18           H  
ATOM   1609  HE1 TYR A 112       3.426   2.235   6.415  1.00  0.18           H  
ATOM   1610  HE2 TYR A 112       2.795  -1.291   8.774  1.00  0.18           H  
ATOM   1611  HH  TYR A 112       3.093   2.245   8.622  1.00  0.18           H  
ATOM   1612  N   GLU A 113       6.415  -0.284   3.280  1.00  0.22           N  
ATOM   1613  CA  GLU A 113       7.312   0.854   3.297  1.00  0.29           C  
ATOM   1614  C   GLU A 113       6.745   2.044   2.549  1.00  0.19           C  
ATOM   1615  O   GLU A 113       6.154   1.908   1.478  1.00  0.26           O  
ATOM   1616  CB  GLU A 113       8.661   0.457   2.701  1.00  0.43           C  
ATOM   1617  CG  GLU A 113       9.735   1.530   2.791  1.00  0.43           C  
ATOM   1618  CD  GLU A 113      11.071   1.066   2.280  1.00  0.43           C  
ATOM   1619  OE1 GLU A 113      11.112   0.078   1.581  1.00  0.43           O  
ATOM   1620  OE2 GLU A 113      12.055   1.692   2.596  1.00  0.43           O  
ATOM   1621  H   GLU A 113       5.855  -0.477   2.466  1.00  0.26           H  
ATOM   1622  HA  GLU A 113       7.467   1.153   4.334  1.00  0.35           H  
ATOM   1623 1HB  GLU A 113       9.034  -0.432   3.211  1.00  0.52           H  
ATOM   1624 2HB  GLU A 113       8.530   0.200   1.653  1.00  0.52           H  
ATOM   1625 1HG  GLU A 113       9.419   2.396   2.210  1.00  0.52           H  
ATOM   1626 2HG  GLU A 113       9.837   1.841   3.830  1.00  0.52           H  
ATOM   1627  N   ASN A 114       6.909   3.219   3.143  1.00  0.31           N  
ATOM   1628  CA  ASN A 114       6.435   4.451   2.539  1.00  0.23           C  
ATOM   1629  C   ASN A 114       7.424   4.989   1.521  1.00  0.16           C  
ATOM   1630  O   ASN A 114       8.639   4.911   1.706  1.00  0.24           O  
ATOM   1631  CB  ASN A 114       6.150   5.494   3.600  1.00  0.35           C  
ATOM   1632  CG  ASN A 114       4.948   5.161   4.441  1.00  0.35           C  
ATOM   1633  OD1 ASN A 114       3.880   4.835   3.910  1.00  0.35           O  
ATOM   1634  ND2 ASN A 114       5.100   5.236   5.739  1.00  0.35           N  
ATOM   1635  H   ASN A 114       7.392   3.260   4.030  1.00  0.37           H  
ATOM   1636  HA  ASN A 114       5.509   4.239   2.005  1.00  0.28           H  
ATOM   1637 1HB  ASN A 114       7.018   5.593   4.254  1.00  0.41           H  
ATOM   1638 2HB  ASN A 114       5.988   6.461   3.125  1.00  0.41           H  
ATOM   1639 1HD2 ASN A 114       4.334   5.026   6.346  1.00  0.41           H  
ATOM   1640 2HD2 ASN A 114       5.982   5.506   6.124  1.00  0.41           H  
ATOM   1641  N   VAL A 115       6.881   5.550   0.455  1.00  0.08           N  
ATOM   1642  CA  VAL A 115       7.654   6.155  -0.614  1.00  0.07           C  
ATOM   1643  C   VAL A 115       7.843   7.643  -0.330  1.00  0.21           C  
ATOM   1644  O   VAL A 115       6.841   8.335  -0.150  1.00  0.60           O  
ATOM   1645  CB  VAL A 115       6.901   5.991  -1.950  1.00  0.11           C  
ATOM   1646  CG1 VAL A 115       7.640   6.664  -3.090  1.00  0.11           C  
ATOM   1647  CG2 VAL A 115       6.695   4.522  -2.255  1.00  0.11           C  
ATOM   1648  H   VAL A 115       5.874   5.566   0.381  1.00  0.10           H  
ATOM   1649  HA  VAL A 115       8.613   5.647  -0.676  1.00  0.08           H  
ATOM   1650  HB  VAL A 115       5.940   6.480  -1.853  1.00  0.13           H  
ATOM   1651 1HG1 VAL A 115       7.058   6.552  -4.002  1.00  0.13           H  
ATOM   1652 2HG1 VAL A 115       7.766   7.724  -2.868  1.00  0.13           H  
ATOM   1653 3HG1 VAL A 115       8.617   6.199  -3.220  1.00  0.13           H  
ATOM   1654 1HG2 VAL A 115       6.137   4.417  -3.185  1.00  0.13           H  
ATOM   1655 2HG2 VAL A 115       7.666   4.039  -2.357  1.00  0.13           H  
ATOM   1656 3HG2 VAL A 115       6.139   4.056  -1.443  1.00  0.13           H  
ATOM   1657  N   PRO A 116       9.093   8.139  -0.223  1.00  0.21           N  
ATOM   1658  CA  PRO A 116       9.446   9.556  -0.057  1.00  0.36           C  
ATOM   1659  C   PRO A 116       8.424  10.434  -0.767  1.00  0.41           C  
ATOM   1660  O   PRO A 116       8.402  10.506  -1.999  1.00  0.85           O  
ATOM   1661  CB  PRO A 116      10.824   9.673  -0.713  1.00  0.54           C  
ATOM   1662  CG  PRO A 116      11.399   8.308  -0.602  1.00  0.54           C  
ATOM   1663  CD  PRO A 116      10.226   7.395  -0.816  1.00  0.54           C  
ATOM   1664  HA  PRO A 116       9.492   9.798   1.015  1.00  0.43           H  
ATOM   1665 1HB  PRO A 116      10.718  10.011  -1.754  1.00  0.65           H  
ATOM   1666 2HB  PRO A 116      11.424  10.431  -0.190  1.00  0.65           H  
ATOM   1667 1HG  PRO A 116      12.191   8.168  -1.353  1.00  0.65           H  
ATOM   1668 2HG  PRO A 116      11.867   8.172   0.384  1.00  0.65           H  
ATOM   1669 1HD  PRO A 116      10.062   7.226  -1.887  1.00  0.65           H  
ATOM   1670 2HD  PRO A 116      10.396   6.456  -0.271  1.00  0.65           H  
ATOM   1671  N   SER A 117       7.570  11.081   0.023  1.00  0.39           N  
ATOM   1672  CA  SER A 117       6.478  11.872  -0.516  1.00  0.69           C  
ATOM   1673  C   SER A 117       6.937  13.126  -1.230  1.00  0.40           C  
ATOM   1674  O   SER A 117       7.997  13.681  -0.935  1.00  0.51           O  
ATOM   1675  CB  SER A 117       5.526  12.246   0.603  1.00  1.03           C  
ATOM   1676  OG  SER A 117       6.140  13.116   1.516  1.00  1.03           O  
ATOM   1677  H   SER A 117       7.666  10.995   1.025  1.00  0.47           H  
ATOM   1678  HA  SER A 117       5.940  11.252  -1.235  1.00  0.83           H  
ATOM   1679 1HB  SER A 117       4.637  12.717   0.186  1.00  1.24           H  
ATOM   1680 2HB  SER A 117       5.204  11.343   1.120  1.00  1.24           H  
ATOM   1681  HG  SER A 117       5.490  13.279   2.202  1.00  1.24           H  
ATOM   1682  N   HIS A 118       6.095  13.573  -2.159  1.00  0.25           N  
ATOM   1683  CA  HIS A 118       6.329  14.760  -2.973  1.00  0.22           C  
ATOM   1684  C   HIS A 118       7.597  14.602  -3.805  1.00  0.25           C  
ATOM   1685  O   HIS A 118       8.405  15.526  -3.908  1.00  1.11           O  
ATOM   1686  CB  HIS A 118       6.398  16.009  -2.092  1.00  0.33           C  
ATOM   1687  CG  HIS A 118       5.170  16.175  -1.254  1.00  0.33           C  
ATOM   1688  ND1 HIS A 118       3.957  16.572  -1.775  1.00  0.33           N  
ATOM   1689  CD2 HIS A 118       4.965  15.966   0.067  1.00  0.33           C  
ATOM   1690  CE1 HIS A 118       3.060  16.594  -0.807  1.00  0.33           C  
ATOM   1691  NE2 HIS A 118       3.644  16.232   0.320  1.00  0.33           N  
ATOM   1692  H   HIS A 118       5.249  13.041  -2.315  1.00  0.30           H  
ATOM   1693  HA  HIS A 118       5.498  14.892  -3.657  1.00  0.26           H  
ATOM   1694 1HB  HIS A 118       7.266  15.961  -1.433  1.00  0.40           H  
ATOM   1695 2HB  HIS A 118       6.508  16.893  -2.717  1.00  0.40           H  
ATOM   1696  HD1 HIS A 118       3.833  17.170  -2.573  1.00  0.40           H  
ATOM   1697  HD2 HIS A 118       5.622  15.640   0.874  1.00  0.40           H  
ATOM   1698  HE1 HIS A 118       2.033  16.887  -1.022  1.00  0.40           H  
ATOM   1699  N   ASN A 119       7.760  13.423  -4.404  1.00  0.84           N  
ATOM   1700  CA  ASN A 119       8.940  13.125  -5.198  1.00  0.63           C  
ATOM   1701  C   ASN A 119       8.673  11.990  -6.185  1.00  0.40           C  
ATOM   1702  O   ASN A 119       8.761  10.812  -5.826  1.00  0.29           O  
ATOM   1703  CB  ASN A 119      10.101  12.797  -4.275  1.00  0.95           C  
ATOM   1704  CG  ASN A 119      11.396  12.611  -5.000  1.00  0.95           C  
ATOM   1705  OD1 ASN A 119      11.437  12.019  -6.084  1.00  0.95           O  
ATOM   1706  ND2 ASN A 119      12.461  13.107  -4.422  1.00  0.95           N  
ATOM   1707  H   ASN A 119       7.055  12.711  -4.289  1.00  1.01           H  
ATOM   1708  HA  ASN A 119       9.196  14.011  -5.782  1.00  0.76           H  
ATOM   1709 1HB  ASN A 119      10.221  13.599  -3.545  1.00  1.13           H  
ATOM   1710 2HB  ASN A 119       9.875  11.886  -3.721  1.00  1.13           H  
ATOM   1711 1HD2 ASN A 119      13.357  13.015  -4.858  1.00  1.13           H  
ATOM   1712 2HD2 ASN A 119      12.379  13.578  -3.543  1.00  1.13           H  
ATOM   1713  N   GLU A 120       8.363  12.356  -7.432  1.00  0.44           N  
ATOM   1714  CA  GLU A 120       8.055  11.381  -8.476  1.00  0.34           C  
ATOM   1715  C   GLU A 120       9.226  10.501  -8.871  1.00  0.26           C  
ATOM   1716  O   GLU A 120       9.009   9.399  -9.366  1.00  0.54           O  
ATOM   1717  CB  GLU A 120       7.528  12.069  -9.735  1.00  0.51           C  
ATOM   1718  CG  GLU A 120       6.125  12.639  -9.617  1.00  0.51           C  
ATOM   1719  CD  GLU A 120       5.672  13.298 -10.874  1.00  0.51           C  
ATOM   1720  OE1 GLU A 120       5.051  12.656 -11.690  1.00  0.51           O  
ATOM   1721  OE2 GLU A 120       5.944  14.465 -11.029  1.00  0.51           O  
ATOM   1722  H   GLU A 120       8.324  13.340  -7.657  1.00  0.53           H  
ATOM   1723  HA  GLU A 120       7.268  10.729  -8.096  1.00  0.41           H  
ATOM   1724 1HB  GLU A 120       8.194  12.890 -10.000  1.00  0.61           H  
ATOM   1725 2HB  GLU A 120       7.538  11.365 -10.566  1.00  0.61           H  
ATOM   1726 1HG  GLU A 120       5.434  11.834  -9.370  1.00  0.61           H  
ATOM   1727 2HG  GLU A 120       6.108  13.367  -8.808  1.00  0.61           H  
ATOM   1728  N   GLN A 121      10.457  10.971  -8.676  1.00  0.18           N  
ATOM   1729  CA  GLN A 121      11.617  10.154  -9.009  1.00  0.20           C  
ATOM   1730  C   GLN A 121      11.701   8.968  -8.058  1.00  0.19           C  
ATOM   1731  O   GLN A 121      11.988   7.844  -8.478  1.00  0.19           O  
ATOM   1732  CB  GLN A 121      12.901  10.982  -8.953  1.00  0.30           C  
ATOM   1733  CG  GLN A 121      13.007  12.024 -10.052  1.00  0.30           C  
ATOM   1734  CD  GLN A 121      14.259  12.873  -9.932  1.00  0.30           C  
ATOM   1735  OE1 GLN A 121      14.879  12.948  -8.867  1.00  0.30           O  
ATOM   1736  NE2 GLN A 121      14.637  13.519 -11.028  1.00  0.30           N  
ATOM   1737  H   GLN A 121      10.594  11.891  -8.280  1.00  0.22           H  
ATOM   1738  HA  GLN A 121      11.495   9.770 -10.021  1.00  0.24           H  
ATOM   1739 1HB  GLN A 121      12.968  11.496  -7.995  1.00  0.36           H  
ATOM   1740 2HB  GLN A 121      13.764  10.322  -9.031  1.00  0.36           H  
ATOM   1741 1HG  GLN A 121      13.030  11.518 -11.016  1.00  0.36           H  
ATOM   1742 2HG  GLN A 121      12.141  12.684  -9.997  1.00  0.36           H  
ATOM   1743 1HE2 GLN A 121      15.456  14.096 -11.012  1.00  0.36           H  
ATOM   1744 2HE2 GLN A 121      14.105  13.431 -11.870  1.00  0.36           H  
ATOM   1745  N   SER A 122      11.425   9.225  -6.776  1.00  0.20           N  
ATOM   1746  CA  SER A 122      11.404   8.169  -5.773  1.00  0.21           C  
ATOM   1747  C   SER A 122      10.257   7.212  -6.043  1.00  0.15           C  
ATOM   1748  O   SER A 122      10.423   5.996  -5.922  1.00  0.17           O  
ATOM   1749  CB  SER A 122      11.281   8.753  -4.382  1.00  0.32           C  
ATOM   1750  OG  SER A 122      12.431   9.477  -4.039  1.00  0.32           O  
ATOM   1751  H   SER A 122      11.225  10.178  -6.493  1.00  0.24           H  
ATOM   1752  HA  SER A 122      12.339   7.611  -5.836  1.00  0.25           H  
ATOM   1753 1HB  SER A 122      10.409   9.405  -4.335  1.00  0.38           H  
ATOM   1754 2HB  SER A 122      11.128   7.948  -3.666  1.00  0.38           H  
ATOM   1755  HG  SER A 122      12.529  10.149  -4.717  1.00  0.38           H  
ATOM   1756  N   LEU A 123       9.104   7.765  -6.433  1.00  0.15           N  
ATOM   1757  CA  LEU A 123       7.953   6.947  -6.781  1.00  0.12           C  
ATOM   1758  C   LEU A 123       8.280   6.056  -7.964  1.00  0.09           C  
ATOM   1759  O   LEU A 123       7.969   4.870  -7.934  1.00  0.12           O  
ATOM   1760  CB  LEU A 123       6.724   7.822  -7.078  1.00  0.18           C  
ATOM   1761  CG  LEU A 123       5.443   7.060  -7.469  1.00  0.18           C  
ATOM   1762  CD1 LEU A 123       5.063   6.107  -6.346  1.00  0.18           C  
ATOM   1763  CD2 LEU A 123       4.313   8.057  -7.720  1.00  0.18           C  
ATOM   1764  H   LEU A 123       9.022   8.776  -6.476  1.00  0.18           H  
ATOM   1765  HA  LEU A 123       7.717   6.304  -5.939  1.00  0.14           H  
ATOM   1766 1HB  LEU A 123       6.500   8.419  -6.195  1.00  0.22           H  
ATOM   1767 2HB  LEU A 123       6.967   8.499  -7.896  1.00  0.22           H  
ATOM   1768  HG  LEU A 123       5.624   6.473  -8.369  1.00  0.22           H  
ATOM   1769 1HD1 LEU A 123       4.159   5.563  -6.619  1.00  0.22           H  
ATOM   1770 2HD1 LEU A 123       5.876   5.400  -6.177  1.00  0.22           H  
ATOM   1771 3HD1 LEU A 123       4.882   6.676  -5.435  1.00  0.22           H  
ATOM   1772 1HD2 LEU A 123       3.406   7.518  -7.994  1.00  0.22           H  
ATOM   1773 2HD2 LEU A 123       4.130   8.633  -6.813  1.00  0.22           H  
ATOM   1774 3HD2 LEU A 123       4.591   8.732  -8.526  1.00  0.22           H  
ATOM   1775  N   GLN A 124       8.913   6.625  -8.989  1.00  0.09           N  
ATOM   1776  CA  GLN A 124       9.318   5.891 -10.182  1.00  0.11           C  
ATOM   1777  C   GLN A 124      10.173   4.697  -9.817  1.00  0.13           C  
ATOM   1778  O   GLN A 124       9.925   3.588 -10.292  1.00  0.22           O  
ATOM   1779  CB  GLN A 124      10.074   6.813 -11.142  1.00  0.17           C  
ATOM   1780  CG  GLN A 124      10.494   6.153 -12.437  1.00  0.17           C  
ATOM   1781  CD  GLN A 124      11.239   7.093 -13.362  1.00  0.17           C  
ATOM   1782  OE1 GLN A 124      11.022   8.308 -13.346  1.00  0.17           O  
ATOM   1783  NE2 GLN A 124      12.127   6.538 -14.179  1.00  0.17           N  
ATOM   1784  H   GLN A 124       9.116   7.611  -8.954  1.00  0.11           H  
ATOM   1785  HA  GLN A 124       8.423   5.523 -10.683  1.00  0.13           H  
ATOM   1786 1HB  GLN A 124       9.448   7.672 -11.388  1.00  0.20           H  
ATOM   1787 2HB  GLN A 124      10.970   7.192 -10.655  1.00  0.20           H  
ATOM   1788 1HG  GLN A 124      11.136   5.302 -12.216  1.00  0.20           H  
ATOM   1789 2HG  GLN A 124       9.595   5.823 -12.953  1.00  0.20           H  
ATOM   1790 1HE2 GLN A 124      12.652   7.109 -14.813  1.00  0.20           H  
ATOM   1791 2HE2 GLN A 124      12.272   5.549 -14.162  1.00  0.20           H  
ATOM   1792  N   LYS A 125      11.176   4.932  -8.970  1.00  0.11           N  
ATOM   1793  CA  LYS A 125      12.053   3.875  -8.489  1.00  0.13           C  
ATOM   1794  C   LYS A 125      11.271   2.761  -7.801  1.00  0.11           C  
ATOM   1795  O   LYS A 125      11.528   1.580  -8.040  1.00  0.16           O  
ATOM   1796  CB  LYS A 125      13.095   4.447  -7.533  1.00  0.20           C  
ATOM   1797  CG  LYS A 125      14.090   3.425  -7.005  1.00  0.20           C  
ATOM   1798  CD  LYS A 125      15.140   4.084  -6.124  1.00  0.20           C  
ATOM   1799  CE  LYS A 125      16.118   3.060  -5.567  1.00  0.20           C  
ATOM   1800  NZ  LYS A 125      17.150   3.695  -4.702  1.00  0.20           N  
ATOM   1801  H   LYS A 125      11.341   5.879  -8.647  1.00  0.13           H  
ATOM   1802  HA  LYS A 125      12.566   3.439  -9.345  1.00  0.16           H  
ATOM   1803 1HB  LYS A 125      13.656   5.237  -8.033  1.00  0.23           H  
ATOM   1804 2HB  LYS A 125      12.595   4.896  -6.675  1.00  0.23           H  
ATOM   1805 1HG  LYS A 125      13.560   2.673  -6.419  1.00  0.23           H  
ATOM   1806 2HG  LYS A 125      14.584   2.928  -7.837  1.00  0.23           H  
ATOM   1807 1HD  LYS A 125      15.691   4.823  -6.707  1.00  0.23           H  
ATOM   1808 2HD  LYS A 125      14.650   4.593  -5.294  1.00  0.23           H  
ATOM   1809 1HE  LYS A 125      15.571   2.324  -4.981  1.00  0.23           H  
ATOM   1810 2HE  LYS A 125      16.615   2.552  -6.393  1.00  0.23           H  
ATOM   1811 1HZ  LYS A 125      17.779   2.987  -4.352  1.00  0.23           H  
ATOM   1812 2HZ  LYS A 125      17.672   4.372  -5.241  1.00  0.23           H  
ATOM   1813 3HZ  LYS A 125      16.700   4.159  -3.926  1.00  0.23           H  
ATOM   1814  N   ALA A 126      10.315   3.138  -6.946  1.00  0.10           N  
ATOM   1815  CA  ALA A 126       9.483   2.159  -6.253  1.00  0.11           C  
ATOM   1816  C   ALA A 126       8.655   1.337  -7.244  1.00  0.10           C  
ATOM   1817  O   ALA A 126       8.618   0.108  -7.147  1.00  0.13           O  
ATOM   1818  CB  ALA A 126       8.571   2.862  -5.254  1.00  0.17           C  
ATOM   1819  H   ALA A 126      10.169   4.124  -6.762  1.00  0.12           H  
ATOM   1820  HA  ALA A 126      10.140   1.477  -5.714  1.00  0.13           H  
ATOM   1821 1HB  ALA A 126       7.975   2.120  -4.721  1.00  0.20           H  
ATOM   1822 2HB  ALA A 126       9.177   3.420  -4.541  1.00  0.20           H  
ATOM   1823 3HB  ALA A 126       7.909   3.547  -5.781  1.00  0.20           H  
ATOM   1824  N   VAL A 127       8.039   2.017  -8.218  1.00  0.09           N  
ATOM   1825  CA  VAL A 127       7.201   1.383  -9.236  1.00  0.09           C  
ATOM   1826  C   VAL A 127       8.008   0.421 -10.097  1.00  0.11           C  
ATOM   1827  O   VAL A 127       7.530  -0.650 -10.473  1.00  0.14           O  
ATOM   1828  CB  VAL A 127       6.513   2.440 -10.113  1.00  0.14           C  
ATOM   1829  CG1 VAL A 127       5.805   1.765 -11.280  1.00  0.14           C  
ATOM   1830  CG2 VAL A 127       5.511   3.213  -9.268  1.00  0.14           C  
ATOM   1831  H   VAL A 127       8.128   3.022  -8.236  1.00  0.11           H  
ATOM   1832  HA  VAL A 127       6.420   0.823  -8.729  1.00  0.11           H  
ATOM   1833  HB  VAL A 127       7.263   3.120 -10.517  1.00  0.16           H  
ATOM   1834 1HG1 VAL A 127       5.320   2.521 -11.899  1.00  0.16           H  
ATOM   1835 2HG1 VAL A 127       6.532   1.217 -11.879  1.00  0.16           H  
ATOM   1836 3HG1 VAL A 127       5.054   1.075 -10.898  1.00  0.16           H  
ATOM   1837 1HG2 VAL A 127       5.029   3.970  -9.881  1.00  0.16           H  
ATOM   1838 2HG2 VAL A 127       4.760   2.525  -8.879  1.00  0.16           H  
ATOM   1839 3HG2 VAL A 127       6.019   3.693  -8.436  1.00  0.16           H  
ATOM   1840  N   ALA A 128       9.248   0.794 -10.404  1.00  0.13           N  
ATOM   1841  CA  ALA A 128      10.147  -0.065 -11.163  1.00  0.20           C  
ATOM   1842  C   ALA A 128      10.443  -1.406 -10.444  1.00  0.21           C  
ATOM   1843  O   ALA A 128      10.920  -2.348 -11.078  1.00  0.34           O  
ATOM   1844  CB  ALA A 128      11.450   0.673 -11.440  1.00  0.30           C  
ATOM   1845  H   ALA A 128       9.583   1.701 -10.110  1.00  0.16           H  
ATOM   1846  HA  ALA A 128       9.669  -0.289 -12.112  1.00  0.24           H  
ATOM   1847 1HB  ALA A 128      12.103   0.043 -12.043  1.00  0.36           H  
ATOM   1848 2HB  ALA A 128      11.237   1.597 -11.980  1.00  0.36           H  
ATOM   1849 3HB  ALA A 128      11.941   0.909 -10.498  1.00  0.36           H  
ATOM   1850  N   ASN A 129      10.167  -1.495  -9.133  1.00  0.21           N  
ATOM   1851  CA  ASN A 129      10.417  -2.709  -8.370  1.00  0.28           C  
ATOM   1852  C   ASN A 129       9.134  -3.503  -8.112  1.00  0.13           C  
ATOM   1853  O   ASN A 129       9.171  -4.733  -8.051  1.00  0.19           O  
ATOM   1854  CB  ASN A 129      11.092  -2.364  -7.060  1.00  0.42           C  
ATOM   1855  CG  ASN A 129      12.476  -1.810  -7.253  1.00  0.42           C  
ATOM   1856  OD1 ASN A 129      13.206  -2.218  -8.163  1.00  0.42           O  
ATOM   1857  ND2 ASN A 129      12.852  -0.885  -6.406  1.00  0.42           N  
ATOM   1858  H   ASN A 129       9.770  -0.716  -8.632  1.00  0.25           H  
ATOM   1859  HA  ASN A 129      11.084  -3.349  -8.949  1.00  0.34           H  
ATOM   1860 1HB  ASN A 129      10.492  -1.627  -6.524  1.00  0.50           H  
ATOM   1861 2HB  ASN A 129      11.152  -3.255  -6.436  1.00  0.50           H  
ATOM   1862 1HD2 ASN A 129      13.762  -0.477  -6.483  1.00  0.50           H  
ATOM   1863 2HD2 ASN A 129      12.229  -0.584  -5.685  1.00  0.50           H  
ATOM   1864  N   GLN A 130       8.000  -2.807  -7.997  1.00  0.07           N  
ATOM   1865  CA  GLN A 130       6.712  -3.474  -7.775  1.00  0.09           C  
ATOM   1866  C   GLN A 130       5.569  -2.465  -7.867  1.00  0.06           C  
ATOM   1867  O   GLN A 130       5.818  -1.266  -7.884  1.00  0.09           O  
ATOM   1868  CB  GLN A 130       6.699  -4.126  -6.388  1.00  0.14           C  
ATOM   1869  CG  GLN A 130       6.795  -3.109  -5.270  1.00  0.14           C  
ATOM   1870  CD  GLN A 130       6.881  -3.741  -3.905  1.00  0.14           C  
ATOM   1871  OE1 GLN A 130       7.969  -4.063  -3.420  1.00  0.14           O  
ATOM   1872  NE2 GLN A 130       5.732  -3.918  -3.271  1.00  0.14           N  
ATOM   1873  H   GLN A 130       8.035  -1.794  -8.030  1.00  0.08           H  
ATOM   1874  HA  GLN A 130       6.580  -4.235  -8.538  1.00  0.11           H  
ATOM   1875 1HB  GLN A 130       5.786  -4.698  -6.242  1.00  0.16           H  
ATOM   1876 2HB  GLN A 130       7.534  -4.817  -6.288  1.00  0.16           H  
ATOM   1877 1HG  GLN A 130       7.690  -2.505  -5.422  1.00  0.16           H  
ATOM   1878 2HG  GLN A 130       5.909  -2.475  -5.297  1.00  0.16           H  
ATOM   1879 1HE2 GLN A 130       5.727  -4.309  -2.346  1.00  0.16           H  
ATOM   1880 2HE2 GLN A 130       4.874  -3.643  -3.705  1.00  0.16           H  
ATOM   1881  N   PRO A 131       4.311  -2.916  -7.914  1.00  0.05           N  
ATOM   1882  CA  PRO A 131       3.114  -2.081  -7.902  1.00  0.05           C  
ATOM   1883  C   PRO A 131       3.076  -1.267  -6.607  1.00  0.05           C  
ATOM   1884  O   PRO A 131       3.429  -1.771  -5.538  1.00  0.06           O  
ATOM   1885  CB  PRO A 131       1.975  -3.094  -8.041  1.00  0.08           C  
ATOM   1886  CG  PRO A 131       2.587  -4.224  -8.812  1.00  0.08           C  
ATOM   1887  CD  PRO A 131       4.016  -4.295  -8.352  1.00  0.08           C  
ATOM   1888  HA  PRO A 131       3.144  -1.412  -8.773  1.00  0.06           H  
ATOM   1889 1HB  PRO A 131       1.619  -3.400  -7.047  1.00  0.09           H  
ATOM   1890 2HB  PRO A 131       1.123  -2.634  -8.562  1.00  0.09           H  
ATOM   1891 1HG  PRO A 131       2.032  -5.152  -8.627  1.00  0.09           H  
ATOM   1892 2HG  PRO A 131       2.508  -4.023  -9.890  1.00  0.09           H  
ATOM   1893 1HD  PRO A 131       4.109  -4.993  -7.508  1.00  0.09           H  
ATOM   1894 2HD  PRO A 131       4.666  -4.578  -9.191  1.00  0.09           H  
ATOM   1895  N   VAL A 132       2.648  -0.006  -6.707  1.00  0.05           N  
ATOM   1896  CA  VAL A 132       2.651   0.889  -5.543  1.00  0.05           C  
ATOM   1897  C   VAL A 132       1.297   1.520  -5.259  1.00  0.04           C  
ATOM   1898  O   VAL A 132       0.623   2.026  -6.152  1.00  0.07           O  
ATOM   1899  CB  VAL A 132       3.701   2.017  -5.724  1.00  0.08           C  
ATOM   1900  CG1 VAL A 132       3.657   2.980  -4.542  1.00  0.08           C  
ATOM   1901  CG2 VAL A 132       5.091   1.410  -5.836  1.00  0.08           C  
ATOM   1902  H   VAL A 132       2.338   0.333  -7.611  1.00  0.06           H  
ATOM   1903  HA  VAL A 132       2.939   0.303  -4.670  1.00  0.06           H  
ATOM   1904  HB  VAL A 132       3.472   2.584  -6.627  1.00  0.09           H  
ATOM   1905 1HG1 VAL A 132       4.397   3.766  -4.686  1.00  0.09           H  
ATOM   1906 2HG1 VAL A 132       2.667   3.426  -4.467  1.00  0.09           H  
ATOM   1907 3HG1 VAL A 132       3.882   2.437  -3.624  1.00  0.09           H  
ATOM   1908 1HG2 VAL A 132       5.821   2.207  -5.967  1.00  0.09           H  
ATOM   1909 2HG2 VAL A 132       5.320   0.852  -4.928  1.00  0.09           H  
ATOM   1910 3HG2 VAL A 132       5.129   0.742  -6.693  1.00  0.09           H  
ATOM   1911  N   SER A 133       0.899   1.491  -3.996  1.00  0.05           N  
ATOM   1912  CA  SER A 133      -0.364   2.078  -3.593  1.00  0.08           C  
ATOM   1913  C   SER A 133      -0.256   3.586  -3.442  1.00  0.08           C  
ATOM   1914  O   SER A 133       0.608   4.089  -2.731  1.00  0.10           O  
ATOM   1915  CB  SER A 133      -0.818   1.456  -2.299  1.00  0.12           C  
ATOM   1916  OG  SER A 133      -1.206   0.128  -2.485  1.00  0.12           O  
ATOM   1917  H   SER A 133       1.491   1.083  -3.285  1.00  0.06           H  
ATOM   1918  HA  SER A 133      -1.107   1.864  -4.363  1.00  0.10           H  
ATOM   1919 1HB  SER A 133      -0.010   1.501  -1.571  1.00  0.14           H  
ATOM   1920 2HB  SER A 133      -1.635   2.028  -1.904  1.00  0.14           H  
ATOM   1921  HG  SER A 133      -2.063   0.192  -2.922  1.00  0.14           H  
ATOM   1922  N   VAL A 134      -1.140   4.314  -4.123  1.00  0.10           N  
ATOM   1923  CA  VAL A 134      -1.137   5.778  -4.096  1.00  0.09           C  
ATOM   1924  C   VAL A 134      -2.531   6.345  -3.861  1.00  0.18           C  
ATOM   1925  O   VAL A 134      -3.530   5.644  -3.995  1.00  1.28           O  
ATOM   1926  CB  VAL A 134      -0.604   6.361  -5.428  1.00  0.14           C  
ATOM   1927  CG1 VAL A 134       0.825   5.906  -5.692  1.00  0.14           C  
ATOM   1928  CG2 VAL A 134      -1.528   5.943  -6.565  1.00  0.14           C  
ATOM   1929  H   VAL A 134      -1.836   3.842  -4.685  1.00  0.12           H  
ATOM   1930  HA  VAL A 134      -0.487   6.107  -3.284  1.00  0.11           H  
ATOM   1931  HB  VAL A 134      -0.586   7.448  -5.355  1.00  0.16           H  
ATOM   1932 1HG1 VAL A 134       1.180   6.348  -6.623  1.00  0.16           H  
ATOM   1933 2HG1 VAL A 134       1.462   6.228  -4.874  1.00  0.16           H  
ATOM   1934 3HG1 VAL A 134       0.856   4.821  -5.775  1.00  0.16           H  
ATOM   1935 1HG2 VAL A 134      -1.170   6.369  -7.501  1.00  0.16           H  
ATOM   1936 2HG2 VAL A 134      -1.540   4.856  -6.641  1.00  0.16           H  
ATOM   1937 3HG2 VAL A 134      -2.537   6.305  -6.365  1.00  0.16           H  
ATOM   1938  N   THR A 135      -2.599   7.627  -3.530  1.00  0.41           N  
ATOM   1939  CA  THR A 135      -3.890   8.284  -3.370  1.00  0.33           C  
ATOM   1940  C   THR A 135      -3.969   9.476  -4.298  1.00  0.22           C  
ATOM   1941  O   THR A 135      -2.943  10.057  -4.648  1.00  2.23           O  
ATOM   1942  CB  THR A 135      -4.109   8.799  -1.943  1.00  0.49           C  
ATOM   1943  OG1 THR A 135      -3.121   9.795  -1.667  1.00  0.49           O  
ATOM   1944  CG2 THR A 135      -4.009   7.695  -0.916  1.00  0.49           C  
ATOM   1945  H   THR A 135      -1.748   8.158  -3.407  1.00  0.49           H  
ATOM   1946  HA  THR A 135      -4.683   7.586  -3.631  1.00  0.40           H  
ATOM   1947  HB  THR A 135      -5.098   9.252  -1.880  1.00  0.59           H  
ATOM   1948  HG1 THR A 135      -3.148  10.467  -2.353  1.00  0.59           H  
ATOM   1949 1HG2 THR A 135      -4.170   8.109   0.079  1.00  0.59           H  
ATOM   1950 2HG2 THR A 135      -4.764   6.938  -1.122  1.00  0.59           H  
ATOM   1951 3HG2 THR A 135      -3.018   7.246  -0.965  1.00  0.59           H  
ATOM   1952  N   MET A 136      -5.180   9.873  -4.663  1.00  0.48           N  
ATOM   1953  CA  MET A 136      -5.330  11.048  -5.506  1.00  1.09           C  
ATOM   1954  C   MET A 136      -6.729  11.644  -5.448  1.00  0.48           C  
ATOM   1955  O   MET A 136      -7.683  11.030  -4.963  1.00  0.53           O  
ATOM   1956  CB  MET A 136      -4.951  10.719  -6.944  1.00  1.64           C  
ATOM   1957  CG  MET A 136      -5.849   9.715  -7.623  1.00  1.64           C  
ATOM   1958  SD  MET A 136      -5.181   9.169  -9.209  1.00  1.64           S  
ATOM   1959  CE  MET A 136      -3.797   8.169  -8.666  1.00  1.64           C  
ATOM   1960  H   MET A 136      -5.990   9.343  -4.373  1.00  0.58           H  
ATOM   1961  HA  MET A 136      -4.642  11.810  -5.144  1.00  1.31           H  
ATOM   1962 1HB  MET A 136      -4.971  11.627  -7.535  1.00  1.96           H  
ATOM   1963 2HB  MET A 136      -3.932  10.332  -6.976  1.00  1.96           H  
ATOM   1964 1HG  MET A 136      -5.964   8.853  -6.972  1.00  1.96           H  
ATOM   1965 2HG  MET A 136      -6.832  10.154  -7.792  1.00  1.96           H  
ATOM   1966 1HE  MET A 136      -3.283   7.757  -9.534  1.00  1.96           H  
ATOM   1967 2HE  MET A 136      -3.105   8.787  -8.093  1.00  1.96           H  
ATOM   1968 3HE  MET A 136      -4.159   7.355  -8.038  1.00  1.96           H  
ATOM   1969  N   ASP A 137      -6.841  12.877  -5.920  1.00  0.49           N  
ATOM   1970  CA  ASP A 137      -8.121  13.573  -5.925  1.00  0.70           C  
ATOM   1971  C   ASP A 137      -9.044  13.127  -7.043  1.00  0.52           C  
ATOM   1972  O   ASP A 137      -9.133  13.756  -8.094  1.00  0.91           O  
ATOM   1973  CB  ASP A 137      -7.931  15.075  -6.020  1.00  1.05           C  
ATOM   1974  CG  ASP A 137      -9.263  15.817  -6.017  1.00  1.05           C  
ATOM   1975  OD1 ASP A 137     -10.251  15.217  -5.641  1.00  1.05           O  
ATOM   1976  OD2 ASP A 137      -9.298  16.947  -6.463  1.00  1.05           O  
ATOM   1977  H   ASP A 137      -6.014  13.336  -6.286  1.00  0.59           H  
ATOM   1978  HA  ASP A 137      -8.620  13.361  -4.980  1.00  0.84           H  
ATOM   1979 1HB  ASP A 137      -7.347  15.416  -5.164  1.00  1.26           H  
ATOM   1980 2HB  ASP A 137      -7.366  15.320  -6.906  1.00  1.26           H  
ATOM   1981  N   ALA A 138      -9.775  12.060  -6.784  1.00  0.39           N  
ATOM   1982  CA  ALA A 138     -10.738  11.529  -7.737  1.00  0.53           C  
ATOM   1983  C   ALA A 138     -12.104  12.236  -7.686  1.00  0.55           C  
ATOM   1984  O   ALA A 138     -13.050  11.790  -8.337  1.00  1.12           O  
ATOM   1985  CB  ALA A 138     -10.936  10.048  -7.477  1.00  0.80           C  
ATOM   1986  H   ALA A 138      -9.620  11.589  -5.900  1.00  0.47           H  
ATOM   1987  HA  ALA A 138     -10.328  11.669  -8.735  1.00  0.64           H  
ATOM   1988 1HB  ALA A 138     -11.627   9.636  -8.212  1.00  0.95           H  
ATOM   1989 2HB  ALA A 138      -9.978   9.535  -7.551  1.00  0.95           H  
ATOM   1990 3HB  ALA A 138     -11.347   9.911  -6.479  1.00  0.95           H  
ATOM   1991  N   ALA A 139     -12.240  13.307  -6.892  1.00  0.57           N  
ATOM   1992  CA  ALA A 139     -13.540  13.960  -6.743  1.00  0.78           C  
ATOM   1993  C   ALA A 139     -13.934  14.830  -7.942  1.00  0.52           C  
ATOM   1994  O   ALA A 139     -15.119  15.104  -8.139  1.00  0.98           O  
ATOM   1995  CB  ALA A 139     -13.543  14.810  -5.482  1.00  1.17           C  
ATOM   1996  H   ALA A 139     -11.451  13.693  -6.380  1.00  0.68           H  
ATOM   1997  HA  ALA A 139     -14.292  13.179  -6.640  1.00  0.94           H  
ATOM   1998 1HB  ALA A 139     -14.528  15.258  -5.348  1.00  1.40           H  
ATOM   1999 2HB  ALA A 139     -13.309  14.184  -4.620  1.00  1.40           H  
ATOM   2000 3HB  ALA A 139     -12.796  15.597  -5.571  1.00  1.40           H  
ATOM   2001  N   GLY A 140     -12.958  15.276  -8.729  1.00  0.43           N  
ATOM   2002  CA  GLY A 140     -13.254  16.128  -9.878  1.00  0.30           C  
ATOM   2003  C   GLY A 140     -13.950  15.367 -11.000  1.00  0.35           C  
ATOM   2004  O   GLY A 140     -13.674  14.187 -11.227  1.00  0.73           O  
ATOM   2005  H   GLY A 140     -11.998  15.031  -8.529  1.00  0.52           H  
ATOM   2006 1HA  GLY A 140     -13.882  16.958  -9.556  1.00  0.36           H  
ATOM   2007 2HA  GLY A 140     -12.326  16.560 -10.252  1.00  0.36           H  
ATOM   2008  N   ARG A 141     -14.822  16.072 -11.725  1.00  0.46           N  
ATOM   2009  CA  ARG A 141     -15.570  15.488 -12.831  1.00  0.69           C  
ATOM   2010  C   ARG A 141     -14.672  15.139 -14.001  1.00  0.65           C  
ATOM   2011  O   ARG A 141     -14.959  14.203 -14.737  1.00  0.77           O  
ATOM   2012  CB  ARG A 141     -16.662  16.430 -13.306  1.00  1.03           C  
ATOM   2013  CG  ARG A 141     -17.821  16.597 -12.339  1.00  1.03           C  
ATOM   2014  CD  ARG A 141     -18.833  17.554 -12.855  1.00  1.03           C  
ATOM   2015  NE  ARG A 141     -19.946  17.716 -11.933  1.00  1.03           N  
ATOM   2016  CZ  ARG A 141     -20.949  18.600 -12.092  1.00  1.03           C  
ATOM   2017  NH1 ARG A 141     -20.965  19.397 -13.137  1.00  1.03           N  
ATOM   2018  NH2 ARG A 141     -21.917  18.670 -11.194  1.00  1.03           N  
ATOM   2019  H   ARG A 141     -14.985  17.040 -11.484  1.00  0.55           H  
ATOM   2020  HA  ARG A 141     -16.044  14.575 -12.475  1.00  0.83           H  
ATOM   2021 1HB  ARG A 141     -16.239  17.416 -13.487  1.00  1.24           H  
ATOM   2022 2HB  ARG A 141     -17.069  16.069 -14.251  1.00  1.24           H  
ATOM   2023 1HG  ARG A 141     -18.308  15.634 -12.184  1.00  1.24           H  
ATOM   2024 2HG  ARG A 141     -17.448  16.973 -11.386  1.00  1.24           H  
ATOM   2025 1HD  ARG A 141     -18.369  18.529 -13.003  1.00  1.24           H  
ATOM   2026 2HD  ARG A 141     -19.226  17.191 -13.804  1.00  1.24           H  
ATOM   2027  HE  ARG A 141     -19.968  17.121 -11.115  1.00  1.24           H  
ATOM   2028 1HH1 ARG A 141     -20.226  19.344 -13.823  1.00  1.24           H  
ATOM   2029 2HH1 ARG A 141     -21.718  20.059 -13.256  1.00  1.24           H  
ATOM   2030 1HH2 ARG A 141     -21.905  18.058 -10.389  1.00  1.24           H  
ATOM   2031 2HH2 ARG A 141     -22.669  19.333 -11.312  1.00  1.24           H  
ATOM   2032  N   ASP A 142     -13.579  15.877 -14.165  1.00  0.61           N  
ATOM   2033  CA  ASP A 142     -12.629  15.591 -15.230  1.00  0.62           C  
ATOM   2034  C   ASP A 142     -12.079  14.179 -15.075  1.00  0.67           C  
ATOM   2035  O   ASP A 142     -11.928  13.447 -16.054  1.00  1.55           O  
ATOM   2036  CB  ASP A 142     -11.483  16.602 -15.207  1.00  0.93           C  
ATOM   2037  CG  ASP A 142     -11.915  17.990 -15.653  1.00  0.93           C  
ATOM   2038  OD1 ASP A 142     -12.971  18.107 -16.230  1.00  0.93           O  
ATOM   2039  OD2 ASP A 142     -11.183  18.923 -15.411  1.00  0.93           O  
ATOM   2040  H   ASP A 142     -13.395  16.649 -13.540  1.00  0.73           H  
ATOM   2041  HA  ASP A 142     -13.145  15.659 -16.188  1.00  0.74           H  
ATOM   2042 1HB  ASP A 142     -11.075  16.671 -14.198  1.00  1.12           H  
ATOM   2043 2HB  ASP A 142     -10.682  16.260 -15.863  1.00  1.12           H  
ATOM   2044  N   PHE A 143     -11.778  13.813 -13.830  1.00  0.51           N  
ATOM   2045  CA  PHE A 143     -11.275  12.493 -13.493  1.00  0.56           C  
ATOM   2046  C   PHE A 143     -12.375  11.458 -13.705  1.00  0.46           C  
ATOM   2047  O   PHE A 143     -12.167  10.435 -14.356  1.00  0.54           O  
ATOM   2048  CB  PHE A 143     -10.830  12.471 -12.030  1.00  0.84           C  
ATOM   2049  CG  PHE A 143     -10.161  11.201 -11.597  1.00  0.84           C  
ATOM   2050  CD1 PHE A 143      -8.783  11.071 -11.698  1.00  0.84           C  
ATOM   2051  CD2 PHE A 143     -10.894  10.135 -11.100  1.00  0.84           C  
ATOM   2052  CE1 PHE A 143      -8.150   9.912 -11.294  1.00  0.84           C  
ATOM   2053  CE2 PHE A 143     -10.261   8.971 -10.700  1.00  0.84           C  
ATOM   2054  CZ  PHE A 143      -8.888   8.864 -10.791  1.00  0.84           C  
ATOM   2055  H   PHE A 143     -11.915  14.478 -13.082  1.00  0.61           H  
ATOM   2056  HA  PHE A 143     -10.432  12.254 -14.141  1.00  0.67           H  
ATOM   2057 1HB  PHE A 143     -10.138  13.293 -11.855  1.00  1.01           H  
ATOM   2058 2HB  PHE A 143     -11.692  12.633 -11.386  1.00  1.01           H  
ATOM   2059  HD1 PHE A 143      -8.199  11.901 -12.094  1.00  1.01           H  
ATOM   2060  HD2 PHE A 143     -11.978  10.224 -11.022  1.00  1.01           H  
ATOM   2061  HE1 PHE A 143      -7.067   9.828 -11.374  1.00  1.01           H  
ATOM   2062  HE2 PHE A 143     -10.846   8.140 -10.306  1.00  1.01           H  
ATOM   2063  HZ  PHE A 143      -8.390   7.950 -10.472  1.00  1.01           H  
ATOM   2064  N   GLN A 144     -13.561  11.745 -13.166  1.00  0.42           N  
ATOM   2065  CA  GLN A 144     -14.712  10.846 -13.248  1.00  0.52           C  
ATOM   2066  C   GLN A 144     -15.135  10.542 -14.691  1.00  0.58           C  
ATOM   2067  O   GLN A 144     -15.550   9.421 -15.004  1.00  0.98           O  
ATOM   2068  CB  GLN A 144     -15.890  11.477 -12.497  1.00  0.78           C  
ATOM   2069  CG  GLN A 144     -15.707  11.586 -10.986  1.00  0.78           C  
ATOM   2070  CD  GLN A 144     -15.773  10.244 -10.294  1.00  0.78           C  
ATOM   2071  OE1 GLN A 144     -16.716   9.488 -10.533  1.00  0.78           O  
ATOM   2072  NE2 GLN A 144     -14.802   9.934  -9.441  1.00  0.78           N  
ATOM   2073  H   GLN A 144     -13.667  12.611 -12.647  1.00  0.50           H  
ATOM   2074  HA  GLN A 144     -14.446   9.905 -12.768  1.00  0.62           H  
ATOM   2075 1HB  GLN A 144     -16.073  12.476 -12.888  1.00  0.94           H  
ATOM   2076 2HB  GLN A 144     -16.790  10.889 -12.679  1.00  0.94           H  
ATOM   2077 1HG  GLN A 144     -14.730  12.021 -10.780  1.00  0.94           H  
ATOM   2078 2HG  GLN A 144     -16.493  12.221 -10.578  1.00  0.94           H  
ATOM   2079 1HE2 GLN A 144     -14.818   9.055  -8.964  1.00  0.94           H  
ATOM   2080 2HE2 GLN A 144     -14.060  10.583  -9.260  1.00  0.94           H  
ATOM   2081  N   LEU A 145     -15.002  11.537 -15.566  1.00  0.47           N  
ATOM   2082  CA  LEU A 145     -15.367  11.416 -16.968  1.00  0.65           C  
ATOM   2083  C   LEU A 145     -14.202  10.990 -17.868  1.00  0.60           C  
ATOM   2084  O   LEU A 145     -14.332  11.004 -19.092  1.00  0.81           O  
ATOM   2085  CB  LEU A 145     -15.934  12.753 -17.453  1.00  0.98           C  
ATOM   2086  CG  LEU A 145     -17.218  13.209 -16.744  1.00  0.98           C  
ATOM   2087  CD1 LEU A 145     -17.611  14.592 -17.244  1.00  0.98           C  
ATOM   2088  CD2 LEU A 145     -18.320  12.195 -17.008  1.00  0.98           C  
ATOM   2089  H   LEU A 145     -14.669  12.432 -15.243  1.00  0.56           H  
ATOM   2090  HA  LEU A 145     -16.149  10.662 -17.049  1.00  0.78           H  
ATOM   2091 1HB  LEU A 145     -15.180  13.525 -17.307  1.00  1.17           H  
ATOM   2092 2HB  LEU A 145     -16.148  12.677 -18.519  1.00  1.17           H  
ATOM   2093  HG  LEU A 145     -17.042  13.276 -15.671  1.00  1.17           H  
ATOM   2094 1HD1 LEU A 145     -18.518  14.918 -16.736  1.00  1.17           H  
ATOM   2095 2HD1 LEU A 145     -16.805  15.296 -17.037  1.00  1.17           H  
ATOM   2096 3HD1 LEU A 145     -17.792  14.552 -18.318  1.00  1.17           H  
ATOM   2097 1HD2 LEU A 145     -19.233  12.510 -16.502  1.00  1.17           H  
ATOM   2098 2HD2 LEU A 145     -18.504  12.128 -18.080  1.00  1.17           H  
ATOM   2099 3HD2 LEU A 145     -18.014  11.220 -16.629  1.00  1.17           H  
ATOM   2100  N   TYR A 146     -13.072  10.604 -17.269  1.00  0.55           N  
ATOM   2101  CA  TYR A 146     -11.920  10.125 -18.023  1.00  0.58           C  
ATOM   2102  C   TYR A 146     -12.226   8.836 -18.756  1.00  0.47           C  
ATOM   2103  O   TYR A 146     -12.746   7.887 -18.165  1.00  0.97           O  
ATOM   2104  CB  TYR A 146     -10.738   9.890 -17.088  1.00  0.87           C  
ATOM   2105  CG  TYR A 146      -9.554   9.245 -17.762  1.00  0.87           C  
ATOM   2106  CD1 TYR A 146      -8.599   9.987 -18.436  1.00  0.87           C  
ATOM   2107  CD2 TYR A 146      -9.451   7.868 -17.710  1.00  0.87           C  
ATOM   2108  CE1 TYR A 146      -7.533   9.342 -19.034  1.00  0.87           C  
ATOM   2109  CE2 TYR A 146      -8.399   7.226 -18.313  1.00  0.87           C  
ATOM   2110  CZ  TYR A 146      -7.435   7.953 -18.964  1.00  0.87           C  
ATOM   2111  OH  TYR A 146      -6.373   7.297 -19.536  1.00  0.87           O  
ATOM   2112  H   TYR A 146     -12.988  10.616 -16.261  1.00  0.66           H  
ATOM   2113  HA  TYR A 146     -11.652  10.879 -18.763  1.00  0.70           H  
ATOM   2114 1HB  TYR A 146     -10.415  10.841 -16.662  1.00  1.04           H  
ATOM   2115 2HB  TYR A 146     -11.049   9.250 -16.264  1.00  1.04           H  
ATOM   2116  HD1 TYR A 146      -8.684  11.072 -18.487  1.00  1.04           H  
ATOM   2117  HD2 TYR A 146     -10.211   7.291 -17.185  1.00  1.04           H  
ATOM   2118  HE1 TYR A 146      -6.774   9.925 -19.553  1.00  1.04           H  
ATOM   2119  HE2 TYR A 146      -8.322   6.141 -18.263  1.00  1.04           H  
ATOM   2120  HH  TYR A 146      -5.926   7.887 -20.148  1.00  1.04           H  
ATOM   2121  N   ARG A 147     -11.894   8.789 -20.042  1.00  0.34           N  
ATOM   2122  CA  ARG A 147     -12.137   7.578 -20.807  1.00  0.68           C  
ATOM   2123  C   ARG A 147     -10.906   7.115 -21.600  1.00  0.36           C  
ATOM   2124  O   ARG A 147     -10.778   5.926 -21.886  1.00  0.70           O  
ATOM   2125  CB  ARG A 147     -13.318   7.776 -21.745  1.00  1.02           C  
ATOM   2126  CG  ARG A 147     -14.650   8.028 -21.038  1.00  1.02           C  
ATOM   2127  CD  ARG A 147     -15.119   6.842 -20.266  1.00  1.02           C  
ATOM   2128  NE  ARG A 147     -16.391   7.095 -19.595  1.00  1.02           N  
ATOM   2129  CZ  ARG A 147     -16.536   7.604 -18.350  1.00  1.02           C  
ATOM   2130  NH1 ARG A 147     -15.492   7.919 -17.614  1.00  1.02           N  
ATOM   2131  NH2 ARG A 147     -17.750   7.793 -17.860  1.00  1.02           N  
ATOM   2132  H   ARG A 147     -11.481   9.598 -20.482  1.00  0.41           H  
ATOM   2133  HA  ARG A 147     -12.408   6.787 -20.112  1.00  0.82           H  
ATOM   2134 1HB  ARG A 147     -13.126   8.624 -22.401  1.00  1.22           H  
ATOM   2135 2HB  ARG A 147     -13.438   6.894 -22.374  1.00  1.22           H  
ATOM   2136 1HG  ARG A 147     -14.553   8.868 -20.353  1.00  1.22           H  
ATOM   2137 2HG  ARG A 147     -15.410   8.264 -21.784  1.00  1.22           H  
ATOM   2138 1HD  ARG A 147     -15.256   6.001 -20.946  1.00  1.22           H  
ATOM   2139 2HD  ARG A 147     -14.382   6.578 -19.511  1.00  1.22           H  
ATOM   2140  HE  ARG A 147     -17.235   6.874 -20.107  1.00  1.22           H  
ATOM   2141 1HH1 ARG A 147     -14.553   7.789 -17.965  1.00  1.22           H  
ATOM   2142 2HH1 ARG A 147     -15.623   8.308 -16.687  1.00  1.22           H  
ATOM   2143 1HH2 ARG A 147     -18.562   7.556 -18.412  1.00  1.22           H  
ATOM   2144 2HH2 ARG A 147     -17.862   8.173 -16.931  1.00  1.22           H  
ATOM   2145  N   SER A 148      -9.998   8.032 -21.948  1.00  0.30           N  
ATOM   2146  CA  SER A 148      -8.787   7.638 -22.678  1.00  0.36           C  
ATOM   2147  C   SER A 148      -7.770   8.757 -22.851  1.00  0.43           C  
ATOM   2148  O   SER A 148      -8.123   9.935 -22.917  1.00  1.07           O  
ATOM   2149  CB  SER A 148      -9.106   7.091 -24.052  1.00  0.54           C  
ATOM   2150  OG  SER A 148      -7.917   6.741 -24.711  1.00  0.54           O  
ATOM   2151  H   SER A 148     -10.135   9.002 -21.707  1.00  0.36           H  
ATOM   2152  HA  SER A 148      -8.303   6.850 -22.108  1.00  0.43           H  
ATOM   2153 1HB  SER A 148      -9.746   6.214 -23.973  1.00  0.65           H  
ATOM   2154 2HB  SER A 148      -9.642   7.839 -24.633  1.00  0.65           H  
ATOM   2155  HG  SER A 148      -7.386   6.249 -24.069  1.00  0.65           H  
ATOM   2156  N   GLY A 149      -6.498   8.365 -22.933  1.00  0.23           N  
ATOM   2157  CA  GLY A 149      -5.398   9.303 -23.149  1.00  0.19           C  
ATOM   2158  C   GLY A 149      -4.650   9.616 -21.865  1.00  0.10           C  
ATOM   2159  O   GLY A 149      -4.922   9.036 -20.819  1.00  0.35           O  
ATOM   2160  H   GLY A 149      -6.292   7.374 -22.861  1.00  0.28           H  
ATOM   2161 1HA  GLY A 149      -4.707   8.882 -23.880  1.00  0.23           H  
ATOM   2162 2HA  GLY A 149      -5.788  10.225 -23.578  1.00  0.23           H  
ATOM   2163  N   ILE A 150      -3.691  10.530 -21.939  1.00  0.33           N  
ATOM   2164  CA  ILE A 150      -2.941  10.911 -20.748  1.00  0.21           C  
ATOM   2165  C   ILE A 150      -3.660  12.051 -20.040  1.00  0.28           C  
ATOM   2166  O   ILE A 150      -3.834  13.134 -20.600  1.00  0.77           O  
ATOM   2167  CB  ILE A 150      -1.499  11.301 -21.105  1.00  0.32           C  
ATOM   2168  CG1 ILE A 150      -0.796  10.099 -21.746  1.00  0.32           C  
ATOM   2169  CG2 ILE A 150      -0.755  11.761 -19.860  1.00  0.32           C  
ATOM   2170  CD1 ILE A 150       0.540  10.432 -22.363  1.00  0.32           C  
ATOM   2171  H   ILE A 150      -3.489  10.976 -22.823  1.00  0.40           H  
ATOM   2172  HA  ILE A 150      -2.904  10.063 -20.069  1.00  0.25           H  
ATOM   2173  HB  ILE A 150      -1.510  12.107 -21.838  1.00  0.38           H  
ATOM   2174 1HG1 ILE A 150      -0.643   9.332 -20.988  1.00  0.38           H  
ATOM   2175 2HG1 ILE A 150      -1.438   9.688 -22.525  1.00  0.38           H  
ATOM   2176 1HG2 ILE A 150       0.265  12.037 -20.126  1.00  0.38           H  
ATOM   2177 2HG2 ILE A 150      -1.263  12.624 -19.430  1.00  0.38           H  
ATOM   2178 3HG2 ILE A 150      -0.733  10.953 -19.129  1.00  0.38           H  
ATOM   2179 1HD1 ILE A 150       0.974   9.533 -22.800  1.00  0.38           H  
ATOM   2180 2HD1 ILE A 150       0.403  11.182 -23.142  1.00  0.38           H  
ATOM   2181 3HD1 ILE A 150       1.209  10.822 -21.597  1.00  0.38           H  
ATOM   2182  N   PHE A 151      -4.107  11.776 -18.821  1.00  0.33           N  
ATOM   2183  CA  PHE A 151      -4.876  12.710 -18.021  1.00  0.48           C  
ATOM   2184  C   PHE A 151      -4.030  13.864 -17.513  1.00  0.19           C  
ATOM   2185  O   PHE A 151      -2.992  13.674 -16.875  1.00  0.40           O  
ATOM   2186  CB  PHE A 151      -5.536  11.972 -16.853  1.00  0.72           C  
ATOM   2187  CG  PHE A 151      -6.485  12.813 -16.049  1.00  0.72           C  
ATOM   2188  CD1 PHE A 151      -7.677  13.233 -16.616  1.00  0.72           C  
ATOM   2189  CD2 PHE A 151      -6.214  13.168 -14.736  1.00  0.72           C  
ATOM   2190  CE1 PHE A 151      -8.575  13.992 -15.899  1.00  0.72           C  
ATOM   2191  CE2 PHE A 151      -7.119  13.928 -14.015  1.00  0.72           C  
ATOM   2192  CZ  PHE A 151      -8.299  14.338 -14.597  1.00  0.72           C  
ATOM   2193  H   PHE A 151      -3.911  10.875 -18.429  1.00  0.40           H  
ATOM   2194  HA  PHE A 151      -5.665  13.124 -18.649  1.00  0.58           H  
ATOM   2195 1HB  PHE A 151      -6.082  11.110 -17.230  1.00  0.86           H  
ATOM   2196 2HB  PHE A 151      -4.765  11.597 -16.182  1.00  0.86           H  
ATOM   2197  HD1 PHE A 151      -7.900  12.958 -17.646  1.00  0.86           H  
ATOM   2198  HD2 PHE A 151      -5.282  12.841 -14.274  1.00  0.86           H  
ATOM   2199  HE1 PHE A 151      -9.504  14.315 -16.366  1.00  0.86           H  
ATOM   2200  HE2 PHE A 151      -6.905  14.204 -12.986  1.00  0.86           H  
ATOM   2201  HZ  PHE A 151      -9.008  14.937 -14.028  1.00  0.86           H  
ATOM   2202  N   THR A 152      -4.497  15.073 -17.791  1.00  0.58           N  
ATOM   2203  CA  THR A 152      -3.794  16.278 -17.388  1.00  0.99           C  
ATOM   2204  C   THR A 152      -4.560  17.082 -16.341  1.00  3.14           C  
ATOM   2205  O   THR A 152      -4.003  18.001 -15.738  1.00 10.22           O  
ATOM   2206  CB  THR A 152      -3.526  17.182 -18.602  1.00  1.48           C  
ATOM   2207  OG1 THR A 152      -4.776  17.580 -19.184  1.00  1.48           O  
ATOM   2208  CG2 THR A 152      -2.695  16.441 -19.641  1.00  1.48           C  
ATOM   2209  H   THR A 152      -5.356  15.157 -18.317  1.00  0.70           H  
ATOM   2210  HA  THR A 152      -2.837  15.989 -16.961  1.00  1.19           H  
ATOM   2211  HB  THR A 152      -2.986  18.073 -18.280  1.00  1.78           H  
ATOM   2212  HG1 THR A 152      -5.306  18.040 -18.524  1.00  1.78           H  
ATOM   2213 1HG2 THR A 152      -2.513  17.094 -20.494  1.00  1.78           H  
ATOM   2214 2HG2 THR A 152      -1.743  16.145 -19.200  1.00  1.78           H  
ATOM   2215 3HG2 THR A 152      -3.233  15.554 -19.972  1.00  1.78           H  
ATOM   2216  N   GLY A 153      -5.821  16.735 -16.110  1.00  1.52           N  
ATOM   2217  CA  GLY A 153      -6.650  17.479 -15.165  1.00  4.12           C  
ATOM   2218  C   GLY A 153      -7.613  18.357 -15.949  1.00  3.82           C  
ATOM   2219  O   GLY A 153      -7.103  18.893 -16.931  1.00 20.85           O  
ATOM   2220  H   GLY A 153      -6.229  15.958 -16.608  1.00  1.82           H  
ATOM   2221 1HA  GLY A 153      -7.199  16.794 -14.527  1.00  4.94           H  
ATOM   2222 2HA  GLY A 153      -6.015  18.090 -14.526  1.00  4.94           H  
ATOM   2223  N   SER A 154      -8.451  19.087 -15.199  1.00  1.65           N  
ATOM   2224  CA  SER A 154      -8.052  19.677 -13.922  1.00  0.66           C  
ATOM   2225  C   SER A 154      -8.272  18.746 -12.738  1.00  0.68           C  
ATOM   2226  O   SER A 154      -8.998  17.756 -12.840  1.00  1.21           O  
ATOM   2227  CB  SER A 154      -8.837  20.950 -13.697  1.00  0.99           C  
ATOM   2228  OG  SER A 154     -10.196  20.665 -13.495  1.00  0.99           O  
ATOM   2229  H   SER A 154      -9.374  18.677 -15.113  1.00  1.98           H  
ATOM   2230  HA  SER A 154      -6.991  19.922 -13.974  1.00  0.79           H  
ATOM   2231 1HB  SER A 154      -8.440  21.484 -12.835  1.00  1.19           H  
ATOM   2232 2HB  SER A 154      -8.726  21.600 -14.565  1.00  1.19           H  
ATOM   2233  HG  SER A 154     -10.470  20.100 -14.230  1.00  1.19           H  
ATOM   2234  N   CYS A 155      -7.660  19.096 -11.605  1.00  0.60           N  
ATOM   2235  CA  CYS A 155      -7.722  18.276 -10.404  1.00  0.58           C  
ATOM   2236  C   CYS A 155      -6.921  18.914  -9.259  1.00  0.67           C  
ATOM   2237  O   CYS A 155      -5.975  19.660  -9.512  1.00  1.26           O  
ATOM   2238  CB  CYS A 155      -7.172  16.892 -10.689  1.00  0.87           C  
ATOM   2239  SG  CYS A 155      -7.434  15.773  -9.340  1.00  0.87           S  
ATOM   2240  H   CYS A 155      -7.108  19.942 -11.589  1.00  0.72           H  
ATOM   2241  HA  CYS A 155      -8.764  18.186 -10.096  1.00  0.70           H  
ATOM   2242 1HB  CYS A 155      -7.633  16.456 -11.571  1.00  1.04           H  
ATOM   2243 2HB  CYS A 155      -6.099  16.954 -10.875  1.00  1.04           H  
ATOM   2244  HG  CYS A 155      -8.749  15.953  -9.264  1.00  1.04           H  
ATOM   2245  N   ASN A 156      -7.311  18.651  -8.006  1.00  0.52           N  
ATOM   2246  CA  ASN A 156      -6.613  19.227  -6.858  1.00  0.59           C  
ATOM   2247  C   ASN A 156      -5.714  18.147  -6.241  1.00  0.39           C  
ATOM   2248  O   ASN A 156      -5.622  17.046  -6.773  1.00  0.35           O  
ATOM   2249  CB  ASN A 156      -7.636  19.775  -5.861  1.00  0.89           C  
ATOM   2250  CG  ASN A 156      -7.137  20.914  -5.006  1.00  0.89           C  
ATOM   2251  OD1 ASN A 156      -6.006  20.894  -4.507  1.00  0.89           O  
ATOM   2252  ND2 ASN A 156      -7.968  21.909  -4.827  1.00  0.89           N  
ATOM   2253  H   ASN A 156      -8.094  18.031  -7.814  1.00  0.62           H  
ATOM   2254  HA  ASN A 156      -5.972  20.041  -7.199  1.00  0.71           H  
ATOM   2255 1HB  ASN A 156      -8.514  20.117  -6.410  1.00  1.06           H  
ATOM   2256 2HB  ASN A 156      -7.965  18.967  -5.208  1.00  1.06           H  
ATOM   2257 1HD2 ASN A 156      -7.696  22.695  -4.271  1.00  1.06           H  
ATOM   2258 2HD2 ASN A 156      -8.874  21.886  -5.249  1.00  1.06           H  
ATOM   2259  N   ILE A 157      -5.047  18.456  -5.132  1.00  0.67           N  
ATOM   2260  CA  ILE A 157      -4.174  17.490  -4.466  1.00  0.59           C  
ATOM   2261  C   ILE A 157      -4.880  16.811  -3.292  1.00  0.75           C  
ATOM   2262  O   ILE A 157      -4.293  15.985  -2.591  1.00  2.27           O  
ATOM   2263  CB  ILE A 157      -2.889  18.166  -3.975  1.00  0.89           C  
ATOM   2264  CG1 ILE A 157      -3.228  19.196  -2.894  1.00  0.89           C  
ATOM   2265  CG2 ILE A 157      -2.172  18.820  -5.144  1.00  0.89           C  
ATOM   2266  CD1 ILE A 157      -2.017  19.749  -2.181  1.00  0.89           C  
ATOM   2267  H   ILE A 157      -5.144  19.382  -4.743  1.00  0.80           H  
ATOM   2268  HA  ILE A 157      -3.899  16.721  -5.186  1.00  0.71           H  
ATOM   2269  HB  ILE A 157      -2.235  17.422  -3.523  1.00  1.06           H  
ATOM   2270 1HG1 ILE A 157      -3.767  20.026  -3.351  1.00  1.06           H  
ATOM   2271 2HG1 ILE A 157      -3.879  18.733  -2.152  1.00  1.06           H  
ATOM   2272 1HG2 ILE A 157      -1.255  19.293  -4.791  1.00  1.06           H  
ATOM   2273 2HG2 ILE A 157      -1.926  18.064  -5.888  1.00  1.06           H  
ATOM   2274 3HG2 ILE A 157      -2.819  19.574  -5.593  1.00  1.06           H  
ATOM   2275 1HD1 ILE A 157      -2.335  20.472  -1.430  1.00  1.06           H  
ATOM   2276 2HD1 ILE A 157      -1.477  18.935  -1.696  1.00  1.06           H  
ATOM   2277 3HD1 ILE A 157      -1.363  20.239  -2.902  1.00  1.06           H  
ATOM   2278  N   SER A 158      -6.136  17.192  -3.076  1.00  1.84           N  
ATOM   2279  CA  SER A 158      -7.023  16.632  -2.064  1.00  2.39           C  
ATOM   2280  C   SER A 158      -7.182  15.113  -2.183  1.00  2.99           C  
ATOM   2281  O   SER A 158      -8.152  14.650  -2.768  1.00  8.49           O  
ATOM   2282  CB  SER A 158      -8.383  17.305  -2.176  1.00  3.58           C  
ATOM   2283  OG  SER A 158      -9.312  16.755  -1.280  1.00  3.58           O  
ATOM   2284  H   SER A 158      -6.529  17.902  -3.673  1.00  2.21           H  
ATOM   2285  HA  SER A 158      -6.601  16.853  -1.082  1.00  2.87           H  
ATOM   2286 1HB  SER A 158      -8.274  18.371  -1.977  1.00  4.30           H  
ATOM   2287 2HB  SER A 158      -8.754  17.202  -3.195  1.00  4.30           H  
ATOM   2288  HG  SER A 158      -8.930  16.857  -0.404  1.00  4.30           H  
ATOM   2289  N   ALA A 159      -6.225  14.344  -1.673  1.00  3.78           N  
ATOM   2290  CA  ALA A 159      -6.302  12.878  -1.711  1.00  4.81           C  
ATOM   2291  C   ALA A 159      -7.672  12.374  -1.235  1.00  3.28           C  
ATOM   2292  O   ALA A 159      -8.017  12.516  -0.062  1.00 12.24           O  
ATOM   2293  CB  ALA A 159      -5.201  12.281  -0.851  1.00  7.21           C  
ATOM   2294  H   ALA A 159      -5.422  14.796  -1.258  1.00  4.54           H  
ATOM   2295  HA  ALA A 159      -6.164  12.558  -2.742  1.00  5.77           H  
ATOM   2296 1HB  ALA A 159      -5.247  11.195  -0.902  1.00  8.66           H  
ATOM   2297 2HB  ALA A 159      -4.230  12.622  -1.213  1.00  8.66           H  
ATOM   2298 3HB  ALA A 159      -5.334  12.600   0.181  1.00  8.66           H  
ATOM   2299  N   ASN A 160      -8.426  11.748  -2.144  1.00  0.86           N  
ATOM   2300  CA  ASN A 160      -9.775  11.269  -1.843  1.00  1.47           C  
ATOM   2301  C   ASN A 160     -10.017   9.822  -2.257  1.00  0.81           C  
ATOM   2302  O   ASN A 160     -10.996   9.216  -1.819  1.00  3.76           O  
ATOM   2303  CB  ASN A 160     -10.825  12.167  -2.500  1.00  2.21           C  
ATOM   2304  CG  ASN A 160     -10.880  13.535  -1.881  1.00  2.21           C  
ATOM   2305  OD1 ASN A 160     -11.056  13.641  -0.661  1.00  2.21           O  
ATOM   2306  ND2 ASN A 160     -10.729  14.573  -2.666  1.00  2.21           N  
ATOM   2307  H   ASN A 160      -8.082  11.632  -3.085  1.00  1.03           H  
ATOM   2308  HA  ASN A 160      -9.916  11.316  -0.763  1.00  1.76           H  
ATOM   2309 1HB  ASN A 160     -10.602  12.273  -3.563  1.00  2.65           H  
ATOM   2310 2HB  ASN A 160     -11.807  11.703  -2.416  1.00  2.65           H  
ATOM   2311 1HD2 ASN A 160     -10.714  15.492  -2.267  1.00  2.65           H  
ATOM   2312 2HD2 ASN A 160     -10.576  14.467  -3.652  1.00  2.65           H  
ATOM   2313  N   HIS A 161      -9.136   9.248  -3.071  1.00  0.29           N  
ATOM   2314  CA  HIS A 161      -9.360   7.874  -3.496  1.00  0.31           C  
ATOM   2315  C   HIS A 161      -8.044   7.145  -3.720  1.00  0.42           C  
ATOM   2316  O   HIS A 161      -7.071   7.711  -4.215  1.00  1.68           O  
ATOM   2317  CB  HIS A 161     -10.213   7.874  -4.774  1.00  0.46           C  
ATOM   2318  CG  HIS A 161     -10.727   6.538  -5.221  1.00  0.46           C  
ATOM   2319  ND1 HIS A 161      -9.987   5.678  -5.999  1.00  0.46           N  
ATOM   2320  CD2 HIS A 161     -11.910   5.918  -4.995  1.00  0.46           C  
ATOM   2321  CE1 HIS A 161     -10.689   4.584  -6.234  1.00  0.46           C  
ATOM   2322  NE2 HIS A 161     -11.858   4.702  -5.632  1.00  0.46           N  
ATOM   2323  H   HIS A 161      -8.347   9.763  -3.438  1.00  0.35           H  
ATOM   2324  HA  HIS A 161      -9.907   7.336  -2.721  1.00  0.37           H  
ATOM   2325 1HB  HIS A 161     -11.071   8.532  -4.630  1.00  0.56           H  
ATOM   2326 2HB  HIS A 161      -9.621   8.289  -5.587  1.00  0.56           H  
ATOM   2327  HD2 HIS A 161     -12.742   6.307  -4.409  1.00  0.56           H  
ATOM   2328  HE1 HIS A 161     -10.355   3.725  -6.816  1.00  0.56           H  
ATOM   2329  HE2 HIS A 161     -12.591   4.001  -5.631  1.00  0.56           H  
ATOM   2330  N   ALA A 162      -8.011   5.884  -3.306  1.00  0.09           N  
ATOM   2331  CA  ALA A 162      -6.805   5.080  -3.409  1.00  0.06           C  
ATOM   2332  C   ALA A 162      -6.807   4.214  -4.660  1.00  0.05           C  
ATOM   2333  O   ALA A 162      -7.786   3.533  -4.966  1.00  0.15           O  
ATOM   2334  CB  ALA A 162      -6.663   4.216  -2.180  1.00  0.09           C  
ATOM   2335  H   ALA A 162      -8.843   5.474  -2.913  1.00  0.11           H  
ATOM   2336  HA  ALA A 162      -5.953   5.753  -3.469  1.00  0.07           H  
ATOM   2337 1HB  ALA A 162      -5.747   3.640  -2.261  1.00  0.11           H  
ATOM   2338 2HB  ALA A 162      -6.627   4.845  -1.290  1.00  0.11           H  
ATOM   2339 3HB  ALA A 162      -7.512   3.543  -2.113  1.00  0.11           H  
ATOM   2340  N   LEU A 163      -5.691   4.263  -5.381  1.00  0.10           N  
ATOM   2341  CA  LEU A 163      -5.482   3.510  -6.618  1.00  0.15           C  
ATOM   2342  C   LEU A 163      -4.095   2.859  -6.611  1.00  0.08           C  
ATOM   2343  O   LEU A 163      -3.275   3.157  -5.746  1.00  0.19           O  
ATOM   2344  CB  LEU A 163      -5.629   4.413  -7.853  1.00  0.22           C  
ATOM   2345  CG  LEU A 163      -7.023   5.004  -8.136  1.00  0.22           C  
ATOM   2346  CD1 LEU A 163      -7.145   6.363  -7.484  1.00  0.22           C  
ATOM   2347  CD2 LEU A 163      -7.224   5.142  -9.635  1.00  0.22           C  
ATOM   2348  H   LEU A 163      -4.938   4.842  -5.038  1.00  0.12           H  
ATOM   2349  HA  LEU A 163      -6.233   2.721  -6.676  1.00  0.18           H  
ATOM   2350 1HB  LEU A 163      -4.926   5.239  -7.769  1.00  0.27           H  
ATOM   2351 2HB  LEU A 163      -5.360   3.817  -8.720  1.00  0.27           H  
ATOM   2352  HG  LEU A 163      -7.788   4.348  -7.718  1.00  0.27           H  
ATOM   2353 1HD1 LEU A 163      -8.133   6.779  -7.687  1.00  0.27           H  
ATOM   2354 2HD1 LEU A 163      -7.004   6.282  -6.410  1.00  0.27           H  
ATOM   2355 3HD1 LEU A 163      -6.386   7.012  -7.903  1.00  0.27           H  
ATOM   2356 1HD2 LEU A 163      -8.213   5.556  -9.832  1.00  0.27           H  
ATOM   2357 2HD2 LEU A 163      -6.465   5.809 -10.042  1.00  0.27           H  
ATOM   2358 3HD2 LEU A 163      -7.136   4.165 -10.105  1.00  0.27           H  
ATOM   2359  N   THR A 164      -3.832   1.947  -7.545  1.00  0.07           N  
ATOM   2360  CA  THR A 164      -2.506   1.321  -7.570  1.00  0.10           C  
ATOM   2361  C   THR A 164      -1.745   1.608  -8.858  1.00  0.04           C  
ATOM   2362  O   THR A 164      -2.262   1.429  -9.957  1.00  0.08           O  
ATOM   2363  CB  THR A 164      -2.601  -0.201  -7.362  1.00  0.15           C  
ATOM   2364  OG1 THR A 164      -3.184  -0.470  -6.081  1.00  0.15           O  
ATOM   2365  CG2 THR A 164      -1.219  -0.845  -7.424  1.00  0.15           C  
ATOM   2366  H   THR A 164      -4.529   1.708  -8.247  1.00  0.08           H  
ATOM   2367  HA  THR A 164      -1.920   1.731  -6.749  1.00  0.12           H  
ATOM   2368  HB  THR A 164      -3.232  -0.637  -8.135  1.00  0.18           H  
ATOM   2369  HG1 THR A 164      -2.937  -1.354  -5.799  1.00  0.18           H  
ATOM   2370 1HG2 THR A 164      -1.313  -1.918  -7.270  1.00  0.18           H  
ATOM   2371 2HG2 THR A 164      -0.770  -0.655  -8.399  1.00  0.18           H  
ATOM   2372 3HG2 THR A 164      -0.584  -0.422  -6.646  1.00  0.18           H  
ATOM   2373  N   VAL A 165      -0.496   2.046  -8.720  1.00  0.05           N  
ATOM   2374  CA  VAL A 165       0.317   2.317  -9.889  1.00  0.05           C  
ATOM   2375  C   VAL A 165       0.924   1.010 -10.342  1.00  0.03           C  
ATOM   2376  O   VAL A 165       1.631   0.346  -9.581  1.00  0.12           O  
ATOM   2377  CB  VAL A 165       1.445   3.324  -9.595  1.00  0.08           C  
ATOM   2378  CG1 VAL A 165       2.274   3.533 -10.853  1.00  0.08           C  
ATOM   2379  CG2 VAL A 165       0.873   4.634  -9.105  1.00  0.08           C  
ATOM   2380  H   VAL A 165      -0.104   2.172  -7.801  1.00  0.06           H  
ATOM   2381  HA  VAL A 165      -0.315   2.713 -10.684  1.00  0.06           H  
ATOM   2382  HB  VAL A 165       2.101   2.909  -8.831  1.00  0.09           H  
ATOM   2383 1HG1 VAL A 165       3.080   4.233 -10.644  1.00  0.09           H  
ATOM   2384 2HG1 VAL A 165       2.692   2.581 -11.179  1.00  0.09           H  
ATOM   2385 3HG1 VAL A 165       1.640   3.940 -11.641  1.00  0.09           H  
ATOM   2386 1HG2 VAL A 165       1.684   5.329  -8.890  1.00  0.09           H  
ATOM   2387 2HG2 VAL A 165       0.227   5.060  -9.866  1.00  0.09           H  
ATOM   2388 3HG2 VAL A 165       0.298   4.453  -8.199  1.00  0.09           H  
ATOM   2389  N   VAL A 166       0.641   0.627 -11.577  1.00  0.07           N  
ATOM   2390  CA  VAL A 166       1.153  -0.630 -12.097  1.00  0.47           C  
ATOM   2391  C   VAL A 166       2.253  -0.392 -13.130  1.00  0.23           C  
ATOM   2392  O   VAL A 166       2.906  -1.335 -13.574  1.00  1.52           O  
ATOM   2393  CB  VAL A 166       0.014  -1.492 -12.693  1.00  0.70           C  
ATOM   2394  CG1 VAL A 166      -1.016  -1.810 -11.614  1.00  0.70           C  
ATOM   2395  CG2 VAL A 166      -0.641  -0.772 -13.851  1.00  0.70           C  
ATOM   2396  H   VAL A 166       0.070   1.221 -12.159  1.00  0.08           H  
ATOM   2397  HA  VAL A 166       1.585  -1.191 -11.267  1.00  0.56           H  
ATOM   2398  HB  VAL A 166       0.429  -2.437 -13.041  1.00  0.85           H  
ATOM   2399 1HG1 VAL A 166      -1.804  -2.434 -12.037  1.00  0.85           H  
ATOM   2400 2HG1 VAL A 166      -0.532  -2.343 -10.796  1.00  0.85           H  
ATOM   2401 3HG1 VAL A 166      -1.450  -0.883 -11.240  1.00  0.85           H  
ATOM   2402 1HG2 VAL A 166      -1.432  -1.395 -14.267  1.00  0.85           H  
ATOM   2403 2HG2 VAL A 166      -1.065   0.170 -13.502  1.00  0.85           H  
ATOM   2404 3HG2 VAL A 166       0.105  -0.572 -14.620  1.00  0.85           H  
ATOM   2405  N   GLY A 167       2.498   0.866 -13.487  1.00  0.09           N  
ATOM   2406  CA  GLY A 167       3.606   1.127 -14.391  1.00  0.21           C  
ATOM   2407  C   GLY A 167       3.805   2.596 -14.729  1.00  0.11           C  
ATOM   2408  O   GLY A 167       3.238   3.478 -14.086  1.00  0.10           O  
ATOM   2409  H   GLY A 167       1.908   1.622 -13.161  1.00  0.11           H  
ATOM   2410 1HA  GLY A 167       4.518   0.735 -13.947  1.00  0.25           H  
ATOM   2411 2HA  GLY A 167       3.437   0.570 -15.309  1.00  0.25           H  
ATOM   2412  N   TYR A 168       4.651   2.843 -15.726  1.00  0.11           N  
ATOM   2413  CA  TYR A 168       4.896   4.188 -16.239  1.00  0.10           C  
ATOM   2414  C   TYR A 168       5.509   4.126 -17.640  1.00  0.10           C  
ATOM   2415  O   TYR A 168       6.051   3.100 -18.053  1.00  0.11           O  
ATOM   2416  CB  TYR A 168       5.800   5.008 -15.301  1.00  0.15           C  
ATOM   2417  CG  TYR A 168       7.195   4.457 -15.084  1.00  0.15           C  
ATOM   2418  CD1 TYR A 168       8.185   4.707 -16.019  1.00  0.15           C  
ATOM   2419  CD2 TYR A 168       7.497   3.742 -13.935  1.00  0.15           C  
ATOM   2420  CE1 TYR A 168       9.461   4.223 -15.819  1.00  0.15           C  
ATOM   2421  CE2 TYR A 168       8.778   3.258 -13.730  1.00  0.15           C  
ATOM   2422  CZ  TYR A 168       9.760   3.492 -14.674  1.00  0.15           C  
ATOM   2423  OH  TYR A 168      11.040   3.019 -14.482  1.00  0.15           O  
ATOM   2424  H   TYR A 168       5.095   2.051 -16.172  1.00  0.13           H  
ATOM   2425  HA  TYR A 168       3.939   4.702 -16.324  1.00  0.12           H  
ATOM   2426 1HB  TYR A 168       5.894   6.020 -15.692  1.00  0.18           H  
ATOM   2427 2HB  TYR A 168       5.319   5.085 -14.328  1.00  0.18           H  
ATOM   2428  HD1 TYR A 168       7.956   5.283 -16.916  1.00  0.18           H  
ATOM   2429  HD2 TYR A 168       6.721   3.565 -13.195  1.00  0.18           H  
ATOM   2430  HE1 TYR A 168      10.230   4.422 -16.561  1.00  0.18           H  
ATOM   2431  HE2 TYR A 168       9.011   2.694 -12.826  1.00  0.18           H  
ATOM   2432  HH  TYR A 168      11.580   3.225 -15.254  1.00  0.18           H  
ATOM   2433  N   GLY A 169       5.467   5.238 -18.366  1.00  0.14           N  
ATOM   2434  CA  GLY A 169       6.046   5.249 -19.705  1.00  0.19           C  
ATOM   2435  C   GLY A 169       5.973   6.611 -20.372  1.00  0.18           C  
ATOM   2436  O   GLY A 169       5.695   7.618 -19.721  1.00  0.20           O  
ATOM   2437  H   GLY A 169       5.008   6.058 -17.993  1.00  0.17           H  
ATOM   2438 1HA  GLY A 169       7.087   4.931 -19.648  1.00  0.23           H  
ATOM   2439 2HA  GLY A 169       5.528   4.517 -20.324  1.00  0.23           H  
ATOM   2440  N   THR A 170       6.267   6.638 -21.669  1.00  0.31           N  
ATOM   2441  CA  THR A 170       6.232   7.865 -22.461  1.00  0.33           C  
ATOM   2442  C   THR A 170       5.527   7.629 -23.792  1.00  0.49           C  
ATOM   2443  O   THR A 170       5.803   6.644 -24.478  1.00  0.73           O  
ATOM   2444  CB  THR A 170       7.655   8.395 -22.741  1.00  0.49           C  
ATOM   2445  OG1 THR A 170       8.329   8.653 -21.504  1.00  0.49           O  
ATOM   2446  CG2 THR A 170       7.600   9.680 -23.560  1.00  0.49           C  
ATOM   2447  H   THR A 170       6.507   5.771 -22.130  1.00  0.37           H  
ATOM   2448  HA  THR A 170       5.677   8.622 -21.910  1.00  0.40           H  
ATOM   2449  HB  THR A 170       8.213   7.641 -23.294  1.00  0.59           H  
ATOM   2450  HG1 THR A 170       8.061   9.514 -21.163  1.00  0.59           H  
ATOM   2451 1HG2 THR A 170       8.614  10.034 -23.747  1.00  0.59           H  
ATOM   2452 2HG2 THR A 170       7.104   9.491 -24.510  1.00  0.59           H  
ATOM   2453 3HG2 THR A 170       7.049  10.440 -23.006  1.00  0.59           H  
ATOM   2454  N   GLU A 171       4.635   8.538 -24.166  1.00  0.61           N  
ATOM   2455  CA  GLU A 171       3.955   8.427 -25.450  1.00  0.99           C  
ATOM   2456  C   GLU A 171       3.773   9.797 -26.055  1.00  0.65           C  
ATOM   2457  O   GLU A 171       3.256  10.703 -25.406  1.00  0.72           O  
ATOM   2458  CB  GLU A 171       2.605   7.736 -25.310  1.00  1.48           C  
ATOM   2459  CG  GLU A 171       1.881   7.540 -26.634  1.00  1.48           C  
ATOM   2460  CD  GLU A 171       0.605   6.771 -26.491  1.00  1.48           C  
ATOM   2461  OE1 GLU A 171       0.659   5.649 -26.041  1.00  1.48           O  
ATOM   2462  OE2 GLU A 171      -0.429   7.300 -26.822  1.00  1.48           O  
ATOM   2463  H   GLU A 171       4.433   9.317 -23.554  1.00  0.73           H  
ATOM   2464  HA  GLU A 171       4.577   7.838 -26.125  1.00  1.19           H  
ATOM   2465 1HB  GLU A 171       2.743   6.756 -24.852  1.00  1.78           H  
ATOM   2466 2HB  GLU A 171       1.960   8.321 -24.653  1.00  1.78           H  
ATOM   2467 1HG  GLU A 171       1.657   8.516 -27.062  1.00  1.78           H  
ATOM   2468 2HG  GLU A 171       2.542   7.016 -27.322  1.00  1.78           H  
ATOM   2469  N   ASN A 172       4.214   9.949 -27.301  1.00  0.68           N  
ATOM   2470  CA  ASN A 172       4.156  11.228 -28.002  1.00  0.93           C  
ATOM   2471  C   ASN A 172       4.852  12.316 -27.189  1.00  0.82           C  
ATOM   2472  O   ASN A 172       4.334  13.426 -27.060  1.00  1.03           O  
ATOM   2473  CB  ASN A 172       2.718  11.615 -28.302  1.00  1.40           C  
ATOM   2474  CG  ASN A 172       2.050  10.649 -29.241  1.00  1.40           C  
ATOM   2475  OD1 ASN A 172       2.674  10.160 -30.191  1.00  1.40           O  
ATOM   2476  ND2 ASN A 172       0.797  10.365 -28.998  1.00  1.40           N  
ATOM   2477  H   ASN A 172       4.615   9.152 -27.777  1.00  0.82           H  
ATOM   2478  HA  ASN A 172       4.696  11.132 -28.945  1.00  1.12           H  
ATOM   2479 1HB  ASN A 172       2.143  11.662 -27.377  1.00  1.67           H  
ATOM   2480 2HB  ASN A 172       2.697  12.609 -28.749  1.00  1.67           H  
ATOM   2481 1HD2 ASN A 172       0.303   9.727 -29.590  1.00  1.67           H  
ATOM   2482 2HD2 ASN A 172       0.331  10.782 -28.218  1.00  1.67           H  
ATOM   2483  N   ASP A 173       6.022  11.973 -26.630  1.00  0.73           N  
ATOM   2484  CA  ASP A 173       6.828  12.855 -25.778  1.00  0.90           C  
ATOM   2485  C   ASP A 173       6.207  13.167 -24.399  1.00  1.11           C  
ATOM   2486  O   ASP A 173       6.790  13.927 -23.626  1.00  3.73           O  
ATOM   2487  CB  ASP A 173       7.135  14.174 -26.499  1.00  1.35           C  
ATOM   2488  CG  ASP A 173       7.945  13.969 -27.772  1.00  1.35           C  
ATOM   2489  OD1 ASP A 173       8.784  13.100 -27.786  1.00  1.35           O  
ATOM   2490  OD2 ASP A 173       7.715  14.681 -28.720  1.00  1.35           O  
ATOM   2491  H   ASP A 173       6.376  11.043 -26.803  1.00  0.88           H  
ATOM   2492  HA  ASP A 173       7.779  12.354 -25.598  1.00  1.08           H  
ATOM   2493 1HB  ASP A 173       6.220  14.708 -26.743  1.00  1.62           H  
ATOM   2494 2HB  ASP A 173       7.711  14.816 -25.832  1.00  1.62           H  
ATOM   2495  N   LYS A 174       5.030  12.611 -24.094  1.00  0.45           N  
ATOM   2496  CA  LYS A 174       4.367  12.870 -22.830  1.00  0.57           C  
ATOM   2497  C   LYS A 174       4.557  11.721 -21.851  1.00  0.29           C  
ATOM   2498  O   LYS A 174       4.160  10.586 -22.109  1.00  0.53           O  
ATOM   2499  CB  LYS A 174       2.878  13.104 -23.064  1.00  0.85           C  
ATOM   2500  CG  LYS A 174       2.553  14.338 -23.886  1.00  0.85           C  
ATOM   2501  CD  LYS A 174       1.052  14.494 -24.069  1.00  0.85           C  
ATOM   2502  CE  LYS A 174       0.722  15.717 -24.913  1.00  0.85           C  
ATOM   2503  NZ  LYS A 174      -0.745  15.875 -25.112  1.00  0.85           N  
ATOM   2504  H   LYS A 174       4.563  11.992 -24.734  1.00  0.54           H  
ATOM   2505  HA  LYS A 174       4.800  13.767 -22.386  1.00  0.68           H  
ATOM   2506 1HB  LYS A 174       2.454  12.244 -23.581  1.00  1.03           H  
ATOM   2507 2HB  LYS A 174       2.367  13.195 -22.105  1.00  1.03           H  
ATOM   2508 1HG  LYS A 174       2.945  15.224 -23.385  1.00  1.03           H  
ATOM   2509 2HG  LYS A 174       3.024  14.258 -24.866  1.00  1.03           H  
ATOM   2510 1HD  LYS A 174       0.651  13.605 -24.559  1.00  1.03           H  
ATOM   2511 2HD  LYS A 174       0.575  14.597 -23.095  1.00  1.03           H  
ATOM   2512 1HE  LYS A 174       1.109  16.607 -24.420  1.00  1.03           H  
ATOM   2513 2HE  LYS A 174       1.201  15.619 -25.887  1.00  1.03           H  
ATOM   2514 1HZ  LYS A 174      -0.922  16.694 -25.676  1.00  1.03           H  
ATOM   2515 2HZ  LYS A 174      -1.112  15.059 -25.581  1.00  1.03           H  
ATOM   2516 3HZ  LYS A 174      -1.198  15.980 -24.215  1.00  1.03           H  
ATOM   2517  N   ASP A 175       5.182  12.021 -20.729  1.00  0.45           N  
ATOM   2518  CA  ASP A 175       5.417  11.029 -19.696  1.00  0.43           C  
ATOM   2519  C   ASP A 175       4.123  10.738 -18.939  1.00  0.24           C  
ATOM   2520  O   ASP A 175       3.329  11.652 -18.712  1.00  0.25           O  
ATOM   2521  CB  ASP A 175       6.493  11.537 -18.740  1.00  0.65           C  
ATOM   2522  CG  ASP A 175       7.859  11.643 -19.400  1.00  0.65           C  
ATOM   2523  OD1 ASP A 175       8.039  11.077 -20.452  1.00  0.65           O  
ATOM   2524  OD2 ASP A 175       8.719  12.282 -18.841  1.00  0.65           O  
ATOM   2525  H   ASP A 175       5.497  12.970 -20.579  1.00  0.54           H  
ATOM   2526  HA  ASP A 175       5.761  10.108 -20.165  1.00  0.52           H  
ATOM   2527 1HB  ASP A 175       6.211  12.522 -18.369  1.00  0.77           H  
ATOM   2528 2HB  ASP A 175       6.568  10.873 -17.883  1.00  0.77           H  
ATOM   2529  N   PHE A 176       3.913   9.484 -18.532  1.00  0.15           N  
ATOM   2530  CA  PHE A 176       2.708   9.157 -17.773  1.00  0.06           C  
ATOM   2531  C   PHE A 176       2.842   7.971 -16.807  1.00  0.06           C  
ATOM   2532  O   PHE A 176       3.725   7.124 -16.939  1.00  0.10           O  
ATOM   2533  CB  PHE A 176       1.537   8.902 -18.719  1.00  0.09           C  
ATOM   2534  CG  PHE A 176       1.715   7.707 -19.605  1.00  0.09           C  
ATOM   2535  CD1 PHE A 176       1.236   6.463 -19.226  1.00  0.09           C  
ATOM   2536  CD2 PHE A 176       2.359   7.825 -20.824  1.00  0.09           C  
ATOM   2537  CE1 PHE A 176       1.398   5.368 -20.052  1.00  0.09           C  
ATOM   2538  CE2 PHE A 176       2.520   6.732 -21.648  1.00  0.09           C  
ATOM   2539  CZ  PHE A 176       2.039   5.502 -21.262  1.00  0.09           C  
ATOM   2540  H   PHE A 176       4.581   8.765 -18.764  1.00  0.18           H  
ATOM   2541  HA  PHE A 176       2.462  10.032 -17.179  1.00  0.07           H  
ATOM   2542 1HB  PHE A 176       0.624   8.765 -18.141  1.00  0.11           H  
ATOM   2543 2HB  PHE A 176       1.394   9.774 -19.355  1.00  0.11           H  
ATOM   2544  HD1 PHE A 176       0.726   6.356 -18.268  1.00  0.11           H  
ATOM   2545  HD2 PHE A 176       2.740   8.799 -21.131  1.00  0.11           H  
ATOM   2546  HE1 PHE A 176       1.017   4.395 -19.753  1.00  0.11           H  
ATOM   2547  HE2 PHE A 176       3.026   6.838 -22.604  1.00  0.11           H  
ATOM   2548  HZ  PHE A 176       2.164   4.638 -21.913  1.00  0.11           H  
ATOM   2549  N   TRP A 177       1.928   7.929 -15.837  1.00  0.04           N  
ATOM   2550  CA  TRP A 177       1.815   6.862 -14.860  1.00  0.06           C  
ATOM   2551  C   TRP A 177       0.701   5.928 -15.293  1.00  0.07           C  
ATOM   2552  O   TRP A 177      -0.341   6.387 -15.752  1.00  0.15           O  
ATOM   2553  CB  TRP A 177       1.457   7.403 -13.463  1.00  0.09           C  
ATOM   2554  CG  TRP A 177       2.504   8.249 -12.810  1.00  0.09           C  
ATOM   2555  CD1 TRP A 177       2.499   9.608 -12.667  1.00  0.09           C  
ATOM   2556  CD2 TRP A 177       3.740   7.788 -12.221  1.00  0.09           C  
ATOM   2557  NE1 TRP A 177       3.642  10.016 -12.020  1.00  0.09           N  
ATOM   2558  CE2 TRP A 177       4.410   8.919 -11.745  1.00  0.09           C  
ATOM   2559  CE3 TRP A 177       4.329   6.527 -12.069  1.00  0.09           C  
ATOM   2560  CZ2 TRP A 177       5.641   8.831 -11.131  1.00  0.09           C  
ATOM   2561  CZ3 TRP A 177       5.569   6.442 -11.453  1.00  0.09           C  
ATOM   2562  CH2 TRP A 177       6.201   7.569 -11.001  1.00  0.09           C  
ATOM   2563  H   TRP A 177       1.262   8.678 -15.789  1.00  0.05           H  
ATOM   2564  HA  TRP A 177       2.753   6.307 -14.816  1.00  0.07           H  
ATOM   2565 1HB  TRP A 177       0.546   7.998 -13.536  1.00  0.11           H  
ATOM   2566 2HB  TRP A 177       1.241   6.566 -12.800  1.00  0.11           H  
ATOM   2567  HD1 TRP A 177       1.707  10.269 -13.013  1.00  0.11           H  
ATOM   2568  HE1 TRP A 177       3.906  10.968 -11.788  1.00  0.11           H  
ATOM   2569  HE3 TRP A 177       3.825   5.631 -12.434  1.00  0.11           H  
ATOM   2570  HZ2 TRP A 177       6.167   9.710 -10.763  1.00  0.11           H  
ATOM   2571  HZ3 TRP A 177       6.028   5.460 -11.341  1.00  0.11           H  
ATOM   2572  HH2 TRP A 177       7.168   7.483 -10.527  1.00  0.11           H  
ATOM   2573  N   ILE A 178       0.890   4.630 -15.125  1.00  0.05           N  
ATOM   2574  CA  ILE A 178      -0.168   3.682 -15.451  1.00  0.08           C  
ATOM   2575  C   ILE A 178      -0.831   3.288 -14.144  1.00  0.06           C  
ATOM   2576  O   ILE A 178      -0.200   2.651 -13.297  1.00  0.06           O  
ATOM   2577  CB  ILE A 178       0.370   2.434 -16.160  1.00  0.12           C  
ATOM   2578  CG1 ILE A 178       1.112   2.828 -17.432  1.00  0.12           C  
ATOM   2579  CG2 ILE A 178      -0.800   1.532 -16.521  1.00  0.12           C  
ATOM   2580  CD1 ILE A 178       1.884   1.691 -18.061  1.00  0.12           C  
ATOM   2581  H   ILE A 178       1.764   4.295 -14.756  1.00  0.06           H  
ATOM   2582  HA  ILE A 178      -0.907   4.164 -16.090  1.00  0.10           H  
ATOM   2583  HB  ILE A 178       1.059   1.902 -15.511  1.00  0.14           H  
ATOM   2584 1HG1 ILE A 178       0.388   3.194 -18.156  1.00  0.14           H  
ATOM   2585 2HG1 ILE A 178       1.810   3.634 -17.204  1.00  0.14           H  
ATOM   2586 1HG2 ILE A 178      -0.431   0.639 -17.024  1.00  0.14           H  
ATOM   2587 2HG2 ILE A 178      -1.334   1.248 -15.617  1.00  0.14           H  
ATOM   2588 3HG2 ILE A 178      -1.479   2.068 -17.185  1.00  0.14           H  
ATOM   2589 1HD1 ILE A 178       2.382   2.046 -18.965  1.00  0.14           H  
ATOM   2590 2HD1 ILE A 178       2.631   1.323 -17.358  1.00  0.14           H  
ATOM   2591 3HD1 ILE A 178       1.200   0.884 -18.319  1.00  0.14           H  
ATOM   2592  N   VAL A 179      -2.090   3.689 -13.972  1.00  0.07           N  
ATOM   2593  CA  VAL A 179      -2.791   3.476 -12.717  1.00  0.07           C  
ATOM   2594  C   VAL A 179      -4.057   2.618 -12.851  1.00  0.09           C  
ATOM   2595  O   VAL A 179      -4.887   2.832 -13.732  1.00  0.24           O  
ATOM   2596  CB  VAL A 179      -3.160   4.848 -12.121  1.00  0.11           C  
ATOM   2597  CG1 VAL A 179      -3.900   4.662 -10.824  1.00  0.11           C  
ATOM   2598  CG2 VAL A 179      -1.904   5.677 -11.910  1.00  0.11           C  
ATOM   2599  H   VAL A 179      -2.563   4.199 -14.706  1.00  0.08           H  
ATOM   2600  HA  VAL A 179      -2.110   2.973 -12.031  1.00  0.08           H  
ATOM   2601  HB  VAL A 179      -3.827   5.368 -12.809  1.00  0.13           H  
ATOM   2602 1HG1 VAL A 179      -4.172   5.637 -10.419  1.00  0.13           H  
ATOM   2603 2HG1 VAL A 179      -4.804   4.080 -11.002  1.00  0.13           H  
ATOM   2604 3HG1 VAL A 179      -3.264   4.138 -10.112  1.00  0.13           H  
ATOM   2605 1HG2 VAL A 179      -2.174   6.648 -11.495  1.00  0.13           H  
ATOM   2606 2HG2 VAL A 179      -1.248   5.155 -11.221  1.00  0.13           H  
ATOM   2607 3HG2 VAL A 179      -1.393   5.821 -12.862  1.00  0.13           H  
ATOM   2608  N   LYS A 180      -4.198   1.636 -11.967  1.00  0.06           N  
ATOM   2609  CA  LYS A 180      -5.362   0.761 -11.964  1.00  0.07           C  
ATOM   2610  C   LYS A 180      -6.442   1.261 -11.007  1.00  0.08           C  
ATOM   2611  O   LYS A 180      -6.176   1.477  -9.818  1.00  0.13           O  
ATOM   2612  CB  LYS A 180      -4.969  -0.651 -11.565  1.00  0.11           C  
ATOM   2613  CG  LYS A 180      -6.120  -1.632 -11.664  1.00  0.11           C  
ATOM   2614  CD  LYS A 180      -5.702  -3.030 -11.255  1.00  0.11           C  
ATOM   2615  CE  LYS A 180      -6.872  -3.983 -11.379  1.00  0.11           C  
ATOM   2616  NZ  LYS A 180      -6.541  -5.345 -10.914  1.00  0.11           N  
ATOM   2617  H   LYS A 180      -3.489   1.501 -11.267  1.00  0.07           H  
ATOM   2618  HA  LYS A 180      -5.788   0.742 -12.966  1.00  0.08           H  
ATOM   2619 1HB  LYS A 180      -4.155  -1.003 -12.197  1.00  0.13           H  
ATOM   2620 2HB  LYS A 180      -4.610  -0.654 -10.535  1.00  0.13           H  
ATOM   2621 1HG  LYS A 180      -6.935  -1.294 -11.028  1.00  0.13           H  
ATOM   2622 2HG  LYS A 180      -6.485  -1.661 -12.690  1.00  0.13           H  
ATOM   2623 1HD  LYS A 180      -4.890  -3.374 -11.897  1.00  0.13           H  
ATOM   2624 2HD  LYS A 180      -5.353  -3.023 -10.222  1.00  0.13           H  
ATOM   2625 1HE  LYS A 180      -7.709  -3.604 -10.796  1.00  0.13           H  
ATOM   2626 2HE  LYS A 180      -7.168  -4.036 -12.425  1.00  0.13           H  
ATOM   2627 1HZ  LYS A 180      -7.352  -5.945 -11.030  1.00  0.13           H  
ATOM   2628 2HZ  LYS A 180      -5.777  -5.717 -11.465  1.00  0.13           H  
ATOM   2629 3HZ  LYS A 180      -6.274  -5.321  -9.940  1.00  0.13           H  
ATOM   2630  N   ASN A 181      -7.664   1.454 -11.516  1.00  0.18           N  
ATOM   2631  CA  ASN A 181      -8.748   1.900 -10.641  1.00  0.40           C  
ATOM   2632  C   ASN A 181      -9.637   0.733 -10.219  1.00  0.24           C  
ATOM   2633  O   ASN A 181      -9.466  -0.397 -10.678  1.00  0.56           O  
ATOM   2634  CB  ASN A 181      -9.582   3.003 -11.292  1.00  0.60           C  
ATOM   2635  CG  ASN A 181     -10.399   2.565 -12.474  1.00  0.60           C  
ATOM   2636  OD1 ASN A 181     -11.141   1.576 -12.417  1.00  0.60           O  
ATOM   2637  ND2 ASN A 181     -10.286   3.299 -13.550  1.00  0.60           N  
ATOM   2638  H   ASN A 181      -7.849   1.278 -12.497  1.00  0.22           H  
ATOM   2639  HA  ASN A 181      -8.309   2.306  -9.729  1.00  0.48           H  
ATOM   2640 1HB  ASN A 181     -10.249   3.435 -10.548  1.00  0.72           H  
ATOM   2641 2HB  ASN A 181      -8.915   3.798 -11.624  1.00  0.72           H  
ATOM   2642 1HD2 ASN A 181     -10.806   3.063 -14.372  1.00  0.72           H  
ATOM   2643 2HD2 ASN A 181      -9.678   4.092 -13.554  1.00  0.72           H  
ATOM   2644  N   SER A 182     -10.600   1.041  -9.351  1.00  0.19           N  
ATOM   2645  CA  SER A 182     -11.550   0.079  -8.803  1.00  0.49           C  
ATOM   2646  C   SER A 182     -12.969   0.347  -9.243  1.00  0.18           C  
ATOM   2647  O   SER A 182     -13.909   0.105  -8.487  1.00  0.26           O  
ATOM   2648  CB  SER A 182     -11.545   0.177  -7.307  1.00  0.73           C  
ATOM   2649  OG  SER A 182     -11.873   1.486  -6.937  1.00  0.73           O  
ATOM   2650  H   SER A 182     -10.668   1.998  -9.037  1.00  0.23           H  
ATOM   2651  HA  SER A 182     -11.263  -0.924  -9.121  1.00  0.59           H  
ATOM   2652 1HB  SER A 182     -12.267  -0.524  -6.889  1.00  0.88           H  
ATOM   2653 2HB  SER A 182     -10.568  -0.074  -6.923  1.00  0.88           H  
ATOM   2654  HG  SER A 182     -12.385   1.439  -6.126  1.00  0.88           H  
ATOM   2655  N   TRP A 183     -13.150   0.862 -10.445  1.00  0.25           N  
ATOM   2656  CA  TRP A 183     -14.499   1.188 -10.873  1.00  0.29           C  
ATOM   2657  C   TRP A 183     -15.012   0.326 -12.009  1.00  0.64           C  
ATOM   2658  O   TRP A 183     -15.949   0.718 -12.704  1.00  4.07           O  
ATOM   2659  CB  TRP A 183     -14.559   2.634 -11.300  1.00  0.43           C  
ATOM   2660  CG  TRP A 183     -14.333   3.605 -10.196  1.00  0.43           C  
ATOM   2661  CD1 TRP A 183     -13.199   4.312  -9.940  1.00  0.43           C  
ATOM   2662  CD2 TRP A 183     -15.286   3.996  -9.183  1.00  0.43           C  
ATOM   2663  NE1 TRP A 183     -13.378   5.114  -8.840  1.00  0.43           N  
ATOM   2664  CE2 TRP A 183     -14.654   4.931  -8.367  1.00  0.43           C  
ATOM   2665  CE3 TRP A 183     -16.611   3.630  -8.915  1.00  0.43           C  
ATOM   2666  CZ2 TRP A 183     -15.295   5.516  -7.287  1.00  0.43           C  
ATOM   2667  CZ3 TRP A 183     -17.257   4.215  -7.833  1.00  0.43           C  
ATOM   2668  CH2 TRP A 183     -16.616   5.134  -7.042  1.00  0.43           C  
ATOM   2669  H   TRP A 183     -12.362   1.043 -11.059  1.00  0.30           H  
ATOM   2670  HA  TRP A 183     -15.168   1.054 -10.023  1.00  0.35           H  
ATOM   2671 1HB  TRP A 183     -13.824   2.819 -12.084  1.00  0.52           H  
ATOM   2672 2HB  TRP A 183     -15.544   2.822 -11.716  1.00  0.52           H  
ATOM   2673  HD1 TRP A 183     -12.284   4.252 -10.525  1.00  0.52           H  
ATOM   2674  HE1 TRP A 183     -12.690   5.735  -8.444  1.00  0.52           H  
ATOM   2675  HE3 TRP A 183     -17.124   2.902  -9.541  1.00  0.52           H  
ATOM   2676  HZ2 TRP A 183     -14.804   6.248  -6.647  1.00  0.52           H  
ATOM   2677  HZ3 TRP A 183     -18.288   3.925  -7.629  1.00  0.52           H  
ATOM   2678  HH2 TRP A 183     -17.152   5.575  -6.201  1.00  0.52           H  
ATOM   2679  N   GLY A 184     -14.410  -0.838 -12.211  1.00  0.54           N  
ATOM   2680  CA  GLY A 184     -14.822  -1.704 -13.304  1.00  0.42           C  
ATOM   2681  C   GLY A 184     -14.144  -1.309 -14.617  1.00  0.19           C  
ATOM   2682  O   GLY A 184     -13.602  -0.209 -14.755  1.00  0.54           O  
ATOM   2683  H   GLY A 184     -13.676  -1.157 -11.591  1.00  0.65           H  
ATOM   2684 1HA  GLY A 184     -14.574  -2.737 -13.059  1.00  0.50           H  
ATOM   2685 2HA  GLY A 184     -15.904  -1.653 -13.418  1.00  0.50           H  
ATOM   2686  N   LYS A 185     -14.219  -2.201 -15.602  1.00  0.24           N  
ATOM   2687  CA  LYS A 185     -13.603  -1.966 -16.906  1.00  0.55           C  
ATOM   2688  C   LYS A 185     -14.344  -0.944 -17.765  1.00  0.81           C  
ATOM   2689  O   LYS A 185     -13.847  -0.538 -18.814  1.00  1.23           O  
ATOM   2690  CB  LYS A 185     -13.474  -3.268 -17.686  1.00  0.83           C  
ATOM   2691  CG  LYS A 185     -12.477  -4.255 -17.105  1.00  0.83           C  
ATOM   2692  CD  LYS A 185     -12.391  -5.505 -17.962  1.00  0.83           C  
ATOM   2693  CE  LYS A 185     -11.388  -6.503 -17.406  1.00  0.83           C  
ATOM   2694  NZ  LYS A 185     -11.325  -7.736 -18.241  1.00  0.83           N  
ATOM   2695  H   LYS A 185     -14.692  -3.079 -15.435  1.00  0.29           H  
ATOM   2696  HA  LYS A 185     -12.602  -1.579 -16.731  1.00  0.66           H  
ATOM   2697 1HB  LYS A 185     -14.445  -3.762 -17.731  1.00  0.99           H  
ATOM   2698 2HB  LYS A 185     -13.170  -3.051 -18.710  1.00  0.99           H  
ATOM   2699 1HG  LYS A 185     -11.492  -3.792 -17.046  1.00  0.99           H  
ATOM   2700 2HG  LYS A 185     -12.791  -4.537 -16.101  1.00  0.99           H  
ATOM   2701 1HD  LYS A 185     -13.372  -5.980 -18.010  1.00  0.99           H  
ATOM   2702 2HD  LYS A 185     -12.092  -5.231 -18.974  1.00  0.99           H  
ATOM   2703 1HE  LYS A 185     -10.401  -6.044 -17.378  1.00  0.99           H  
ATOM   2704 2HE  LYS A 185     -11.677  -6.778 -16.391  1.00  0.99           H  
ATOM   2705 1HZ  LYS A 185     -10.651  -8.378 -17.847  1.00  0.99           H  
ATOM   2706 2HZ  LYS A 185     -12.235  -8.176 -18.263  1.00  0.99           H  
ATOM   2707 3HZ  LYS A 185     -11.047  -7.493 -19.181  1.00  0.99           H  
ATOM   2708  N   ASN A 186     -15.525  -0.519 -17.328  1.00  1.23           N  
ATOM   2709  CA  ASN A 186     -16.290   0.472 -18.060  1.00  1.91           C  
ATOM   2710  C   ASN A 186     -15.745   1.887 -17.851  1.00  1.71           C  
ATOM   2711  O   ASN A 186     -16.130   2.811 -18.569  1.00  2.54           O  
ATOM   2712  CB  ASN A 186     -17.749   0.401 -17.663  1.00  2.86           C  
ATOM   2713  CG  ASN A 186     -18.415  -0.845 -18.176  1.00  2.86           C  
ATOM   2714  OD1 ASN A 186     -17.995  -1.415 -19.190  1.00  2.86           O  
ATOM   2715  ND2 ASN A 186     -19.443  -1.282 -17.496  1.00  2.86           N  
ATOM   2716  H   ASN A 186     -15.909  -0.887 -16.471  1.00  1.48           H  
ATOM   2717  HA  ASN A 186     -16.210   0.251 -19.126  1.00  2.29           H  
ATOM   2718 1HB  ASN A 186     -17.835   0.425 -16.576  1.00  3.44           H  
ATOM   2719 2HB  ASN A 186     -18.278   1.270 -18.054  1.00  3.44           H  
ATOM   2720 1HD2 ASN A 186     -19.924  -2.109 -17.791  1.00  3.44           H  
ATOM   2721 2HD2 ASN A 186     -19.750  -0.791 -16.681  1.00  3.44           H  
ATOM   2722  N   TRP A 187     -14.851   2.059 -16.871  1.00  1.29           N  
ATOM   2723  CA  TRP A 187     -14.268   3.364 -16.608  1.00  1.53           C  
ATOM   2724  C   TRP A 187     -12.865   3.456 -17.184  1.00  0.86           C  
ATOM   2725  O   TRP A 187     -12.074   2.524 -17.048  1.00  1.49           O  
ATOM   2726  CB  TRP A 187     -14.204   3.615 -15.103  1.00  2.29           C  
ATOM   2727  CG  TRP A 187     -15.531   3.834 -14.443  1.00  2.29           C  
ATOM   2728  CD1 TRP A 187     -16.650   3.064 -14.557  1.00  2.29           C  
ATOM   2729  CD2 TRP A 187     -15.865   4.884 -13.503  1.00  2.29           C  
ATOM   2730  NE1 TRP A 187     -17.654   3.565 -13.765  1.00  2.29           N  
ATOM   2731  CE2 TRP A 187     -17.186   4.673 -13.107  1.00  2.29           C  
ATOM   2732  CE3 TRP A 187     -15.149   5.960 -12.963  1.00  2.29           C  
ATOM   2733  CZ2 TRP A 187     -17.818   5.496 -12.191  1.00  2.29           C  
ATOM   2734  CZ3 TRP A 187     -15.782   6.783 -12.043  1.00  2.29           C  
ATOM   2735  CH2 TRP A 187     -17.082   6.555 -11.668  1.00  2.29           C  
ATOM   2736  H   TRP A 187     -14.554   1.281 -16.291  1.00  1.55           H  
ATOM   2737  HA  TRP A 187     -14.889   4.128 -17.074  1.00  1.84           H  
ATOM   2738 1HB  TRP A 187     -13.724   2.764 -14.619  1.00  2.75           H  
ATOM   2739 2HB  TRP A 187     -13.584   4.490 -14.910  1.00  2.75           H  
ATOM   2740  HD1 TRP A 187     -16.736   2.176 -15.178  1.00  2.75           H  
ATOM   2741  HE1 TRP A 187     -18.579   3.174 -13.670  1.00  2.75           H  
ATOM   2742  HE3 TRP A 187     -14.116   6.142 -13.254  1.00  2.75           H  
ATOM   2743  HZ2 TRP A 187     -18.848   5.332 -11.877  1.00  2.75           H  
ATOM   2744  HZ3 TRP A 187     -15.218   7.616 -11.623  1.00  2.75           H  
ATOM   2745  HH2 TRP A 187     -17.551   7.219 -10.943  1.00  2.75           H  
ATOM   2746  N   GLY A 188     -12.555   4.589 -17.802  1.00  0.97           N  
ATOM   2747  CA  GLY A 188     -11.228   4.818 -18.358  1.00  0.74           C  
ATOM   2748  C   GLY A 188     -10.876   3.826 -19.456  1.00  0.44           C  
ATOM   2749  O   GLY A 188     -11.734   3.348 -20.202  1.00  1.20           O  
ATOM   2750  H   GLY A 188     -13.253   5.315 -17.886  1.00  1.16           H  
ATOM   2751 1HA  GLY A 188     -11.169   5.830 -18.749  1.00  0.89           H  
ATOM   2752 2HA  GLY A 188     -10.490   4.748 -17.560  1.00  0.89           H  
ATOM   2753  N   GLU A 189      -9.595   3.496 -19.540  1.00  0.35           N  
ATOM   2754  CA  GLU A 189      -9.114   2.579 -20.553  1.00  0.62           C  
ATOM   2755  C   GLU A 189      -9.176   1.181 -20.006  1.00  0.45           C  
ATOM   2756  O   GLU A 189      -8.189   0.664 -19.489  1.00  0.95           O  
ATOM   2757  CB  GLU A 189      -7.684   2.929 -20.977  1.00  0.93           C  
ATOM   2758  CG  GLU A 189      -7.554   4.283 -21.657  1.00  0.93           C  
ATOM   2759  CD  GLU A 189      -6.159   4.598 -22.134  1.00  0.93           C  
ATOM   2760  OE1 GLU A 189      -5.247   3.876 -21.794  1.00  0.93           O  
ATOM   2761  OE2 GLU A 189      -6.009   5.555 -22.864  1.00  0.93           O  
ATOM   2762  H   GLU A 189      -8.933   3.876 -18.881  1.00  0.42           H  
ATOM   2763  HA  GLU A 189      -9.765   2.639 -21.425  1.00  0.74           H  
ATOM   2764 1HB  GLU A 189      -7.037   2.935 -20.099  1.00  1.12           H  
ATOM   2765 2HB  GLU A 189      -7.306   2.168 -21.659  1.00  1.12           H  
ATOM   2766 1HG  GLU A 189      -8.232   4.310 -22.510  1.00  1.12           H  
ATOM   2767 2HG  GLU A 189      -7.872   5.051 -20.954  1.00  1.12           H  
ATOM   2768  N   SER A 190     -10.367   0.599 -20.069  1.00  0.48           N  
ATOM   2769  CA  SER A 190     -10.612  -0.753 -19.577  1.00  0.45           C  
ATOM   2770  C   SER A 190     -10.258  -0.885 -18.098  1.00  0.22           C  
ATOM   2771  O   SER A 190      -9.696  -1.900 -17.685  1.00  0.26           O  
ATOM   2772  CB  SER A 190      -9.827  -1.770 -20.386  1.00  0.68           C  
ATOM   2773  OG  SER A 190     -10.209  -1.744 -21.735  1.00  0.68           O  
ATOM   2774  H   SER A 190     -11.125   1.135 -20.481  1.00  0.58           H  
ATOM   2775  HA  SER A 190     -11.671  -0.972 -19.694  1.00  0.54           H  
ATOM   2776 1HB  SER A 190      -8.761  -1.569 -20.303  1.00  0.81           H  
ATOM   2777 2HB  SER A 190     -10.001  -2.765 -19.980  1.00  0.81           H  
ATOM   2778  HG  SER A 190     -11.143  -1.966 -21.750  1.00  0.81           H  
ATOM   2779  N   GLY A 191     -10.590   0.134 -17.302  1.00  0.16           N  
ATOM   2780  CA  GLY A 191     -10.294   0.118 -15.877  1.00  0.20           C  
ATOM   2781  C   GLY A 191      -8.970   0.794 -15.507  1.00  0.42           C  
ATOM   2782  O   GLY A 191      -8.613   0.837 -14.327  1.00  2.05           O  
ATOM   2783  H   GLY A 191     -11.066   0.946 -17.671  1.00  0.19           H  
ATOM   2784 1HA  GLY A 191     -11.108   0.607 -15.341  1.00  0.24           H  
ATOM   2785 2HA  GLY A 191     -10.275  -0.911 -15.536  1.00  0.24           H  
ATOM   2786  N   TYR A 192      -8.244   1.328 -16.495  1.00  0.32           N  
ATOM   2787  CA  TYR A 192      -6.967   1.973 -16.213  1.00  0.61           C  
ATOM   2788  C   TYR A 192      -6.921   3.447 -16.612  1.00  0.38           C  
ATOM   2789  O   TYR A 192      -7.649   3.912 -17.491  1.00  0.58           O  
ATOM   2790  CB  TYR A 192      -5.849   1.218 -16.923  1.00  0.92           C  
ATOM   2791  CG  TYR A 192      -5.712  -0.201 -16.436  1.00  0.92           C  
ATOM   2792  CD1 TYR A 192      -6.453  -1.206 -17.037  1.00  0.92           C  
ATOM   2793  CD2 TYR A 192      -4.857  -0.498 -15.388  1.00  0.92           C  
ATOM   2794  CE1 TYR A 192      -6.345  -2.504 -16.589  1.00  0.92           C  
ATOM   2795  CE2 TYR A 192      -4.750  -1.797 -14.942  1.00  0.92           C  
ATOM   2796  CZ  TYR A 192      -5.492  -2.797 -15.535  1.00  0.92           C  
ATOM   2797  OH  TYR A 192      -5.386  -4.093 -15.088  1.00  0.92           O  
ATOM   2798  H   TYR A 192      -8.537   1.252 -17.458  1.00  0.38           H  
ATOM   2799  HA  TYR A 192      -6.792   1.922 -15.139  1.00  0.73           H  
ATOM   2800 1HB  TYR A 192      -6.044   1.196 -17.996  1.00  1.10           H  
ATOM   2801 2HB  TYR A 192      -4.900   1.729 -16.767  1.00  1.10           H  
ATOM   2802  HD1 TYR A 192      -7.127  -0.970 -17.861  1.00  1.10           H  
ATOM   2803  HD2 TYR A 192      -4.273   0.294 -14.917  1.00  1.10           H  
ATOM   2804  HE1 TYR A 192      -6.932  -3.293 -17.060  1.00  1.10           H  
ATOM   2805  HE2 TYR A 192      -4.080  -2.037 -14.117  1.00  1.10           H  
ATOM   2806  HH  TYR A 192      -5.902  -4.668 -15.658  1.00  1.10           H  
ATOM   2807  N   ILE A 193      -6.044   4.185 -15.941  1.00  0.30           N  
ATOM   2808  CA  ILE A 193      -5.880   5.607 -16.180  1.00  0.69           C  
ATOM   2809  C   ILE A 193      -4.429   5.975 -16.437  1.00  0.32           C  
ATOM   2810  O   ILE A 193      -3.540   5.602 -15.672  1.00  1.21           O  
ATOM   2811  CB  ILE A 193      -6.394   6.424 -14.969  1.00  1.03           C  
ATOM   2812  CG1 ILE A 193      -7.875   6.120 -14.717  1.00  1.03           C  
ATOM   2813  CG2 ILE A 193      -6.184   7.920 -15.198  1.00  1.03           C  
ATOM   2814  CD1 ILE A 193      -8.407   6.723 -13.448  1.00  1.03           C  
ATOM   2815  H   ILE A 193      -5.482   3.747 -15.227  1.00  0.36           H  
ATOM   2816  HA  ILE A 193      -6.455   5.876 -17.058  1.00  0.83           H  
ATOM   2817  HB  ILE A 193      -5.847   6.122 -14.077  1.00  1.24           H  
ATOM   2818 1HG1 ILE A 193      -8.465   6.494 -15.548  1.00  1.24           H  
ATOM   2819 2HG1 ILE A 193      -8.015   5.043 -14.654  1.00  1.24           H  
ATOM   2820 1HG2 ILE A 193      -6.540   8.474 -14.330  1.00  1.24           H  
ATOM   2821 2HG2 ILE A 193      -5.125   8.121 -15.344  1.00  1.24           H  
ATOM   2822 3HG2 ILE A 193      -6.738   8.236 -16.081  1.00  1.24           H  
ATOM   2823 1HD1 ILE A 193      -9.460   6.466 -13.334  1.00  1.24           H  
ATOM   2824 2HD1 ILE A 193      -7.845   6.340 -12.597  1.00  1.24           H  
ATOM   2825 3HD1 ILE A 193      -8.304   7.806 -13.494  1.00  1.24           H  
ATOM   2826  N   ARG A 194      -4.179   6.715 -17.512  1.00  0.20           N  
ATOM   2827  CA  ARG A 194      -2.827   7.194 -17.755  1.00  0.21           C  
ATOM   2828  C   ARG A 194      -2.775   8.593 -17.172  1.00  0.10           C  
ATOM   2829  O   ARG A 194      -3.599   9.419 -17.543  1.00  0.32           O  
ATOM   2830  CB  ARG A 194      -2.499   7.262 -19.231  1.00  0.32           C  
ATOM   2831  CG  ARG A 194      -2.623   5.965 -19.998  1.00  0.32           C  
ATOM   2832  CD  ARG A 194      -2.207   6.147 -21.407  1.00  0.32           C  
ATOM   2833  NE  ARG A 194      -2.532   4.996 -22.227  1.00  0.32           N  
ATOM   2834  CZ  ARG A 194      -1.908   4.688 -23.377  1.00  0.32           C  
ATOM   2835  NH1 ARG A 194      -0.898   5.426 -23.784  1.00  0.32           N  
ATOM   2836  NH2 ARG A 194      -2.312   3.654 -24.094  1.00  0.32           N  
ATOM   2837  H   ARG A 194      -4.929   6.963 -18.152  1.00  0.24           H  
ATOM   2838  HA  ARG A 194      -2.113   6.551 -17.248  1.00  0.25           H  
ATOM   2839 1HB  ARG A 194      -3.160   7.974 -19.707  1.00  0.38           H  
ATOM   2840 2HB  ARG A 194      -1.480   7.624 -19.363  1.00  0.38           H  
ATOM   2841 1HG  ARG A 194      -1.986   5.204 -19.545  1.00  0.38           H  
ATOM   2842 2HG  ARG A 194      -3.661   5.630 -19.986  1.00  0.38           H  
ATOM   2843 1HD  ARG A 194      -2.722   7.013 -21.825  1.00  0.38           H  
ATOM   2844 2HD  ARG A 194      -1.131   6.307 -21.455  1.00  0.38           H  
ATOM   2845  HE  ARG A 194      -3.333   4.431 -21.953  1.00  0.38           H  
ATOM   2846 1HH1 ARG A 194      -0.595   6.215 -23.231  1.00  0.38           H  
ATOM   2847 2HH1 ARG A 194      -0.421   5.220 -24.655  1.00  0.38           H  
ATOM   2848 1HH2 ARG A 194      -3.093   3.093 -23.772  1.00  0.38           H  
ATOM   2849 2HH2 ARG A 194      -1.844   3.429 -24.958  1.00  0.38           H  
ATOM   2850  N   ALA A 195      -1.858   8.862 -16.252  1.00  0.14           N  
ATOM   2851  CA  ALA A 195      -1.803  10.191 -15.634  1.00  0.17           C  
ATOM   2852  C   ALA A 195      -0.490  10.873 -15.946  1.00  0.11           C  
ATOM   2853  O   ALA A 195       0.560  10.251 -15.874  1.00  0.12           O  
ATOM   2854  CB  ALA A 195      -1.996  10.083 -14.130  1.00  0.26           C  
ATOM   2855  H   ALA A 195      -1.202   8.139 -15.981  1.00  0.17           H  
ATOM   2856  HA  ALA A 195      -2.605  10.799 -16.053  1.00  0.20           H  
ATOM   2857 1HB  ALA A 195      -1.975  11.078 -13.686  1.00  0.31           H  
ATOM   2858 2HB  ALA A 195      -2.957   9.612 -13.920  1.00  0.31           H  
ATOM   2859 3HB  ALA A 195      -1.197   9.479 -13.704  1.00  0.31           H  
ATOM   2860  N   GLU A 196      -0.524  12.155 -16.277  1.00  0.15           N  
ATOM   2861  CA  GLU A 196       0.717  12.845 -16.630  1.00  0.22           C  
ATOM   2862  C   GLU A 196       1.774  12.737 -15.517  1.00  0.18           C  
ATOM   2863  O   GLU A 196       1.511  13.020 -14.346  1.00  0.29           O  
ATOM   2864  CB  GLU A 196       0.451  14.311 -16.956  1.00  0.33           C  
ATOM   2865  CG  GLU A 196       1.638  15.056 -17.555  1.00  0.33           C  
ATOM   2866  CD  GLU A 196       1.365  16.519 -17.830  1.00  0.33           C  
ATOM   2867  OE1 GLU A 196       0.421  17.064 -17.297  1.00  0.33           O  
ATOM   2868  OE2 GLU A 196       2.111  17.095 -18.588  1.00  0.33           O  
ATOM   2869  H   GLU A 196      -1.410  12.644 -16.327  1.00  0.18           H  
ATOM   2870  HA  GLU A 196       1.126  12.370 -17.524  1.00  0.26           H  
ATOM   2871 1HB  GLU A 196      -0.395  14.393 -17.639  1.00  0.40           H  
ATOM   2872 2HB  GLU A 196       0.194  14.822 -16.042  1.00  0.40           H  
ATOM   2873 1HG  GLU A 196       2.486  14.978 -16.874  1.00  0.40           H  
ATOM   2874 2HG  GLU A 196       1.917  14.567 -18.488  1.00  0.40           H  
ATOM   2875  N   ARG A 197       2.969  12.332 -15.927  1.00  0.12           N  
ATOM   2876  CA  ARG A 197       4.141  12.120 -15.077  1.00  0.16           C  
ATOM   2877  C   ARG A 197       5.181  13.209 -15.291  1.00  0.17           C  
ATOM   2878  O   ARG A 197       5.296  13.753 -16.388  1.00  0.35           O  
ATOM   2879  CB  ARG A 197       4.747  10.748 -15.360  1.00  0.24           C  
ATOM   2880  CG  ARG A 197       6.011  10.363 -14.613  1.00  0.24           C  
ATOM   2881  CD  ARG A 197       6.319   8.914 -14.812  1.00  0.24           C  
ATOM   2882  NE  ARG A 197       6.610   8.592 -16.203  1.00  0.24           N  
ATOM   2883  CZ  ARG A 197       7.840   8.601 -16.752  1.00  0.24           C  
ATOM   2884  NH1 ARG A 197       8.890   8.898 -16.018  1.00  0.24           N  
ATOM   2885  NH2 ARG A 197       7.989   8.311 -18.032  1.00  0.24           N  
ATOM   2886  H   ARG A 197       3.071  12.136 -16.911  1.00  0.14           H  
ATOM   2887  HA  ARG A 197       3.821  12.149 -14.035  1.00  0.19           H  
ATOM   2888 1HB  ARG A 197       4.005   9.983 -15.144  1.00  0.29           H  
ATOM   2889 2HB  ARG A 197       4.988  10.678 -16.411  1.00  0.29           H  
ATOM   2890 1HG  ARG A 197       6.851  10.942 -14.997  1.00  0.29           H  
ATOM   2891 2HG  ARG A 197       5.892  10.561 -13.548  1.00  0.29           H  
ATOM   2892 1HD  ARG A 197       7.188   8.645 -14.211  1.00  0.29           H  
ATOM   2893 2HD  ARG A 197       5.465   8.317 -14.501  1.00  0.29           H  
ATOM   2894  HE  ARG A 197       5.829   8.357 -16.802  1.00  0.29           H  
ATOM   2895 1HH1 ARG A 197       8.779   9.120 -15.038  1.00  0.29           H  
ATOM   2896 2HH1 ARG A 197       9.810   8.903 -16.435  1.00  0.29           H  
ATOM   2897 1HH2 ARG A 197       7.181   8.089 -18.601  1.00  0.29           H  
ATOM   2898 2HH2 ARG A 197       8.908   8.321 -18.450  1.00  0.29           H  
ATOM   2899  N   ASN A 198       5.926  13.511 -14.229  1.00  0.27           N  
ATOM   2900  CA  ASN A 198       6.954  14.561 -14.197  1.00  0.29           C  
ATOM   2901  C   ASN A 198       6.320  15.939 -14.266  1.00  0.35           C  
ATOM   2902  O   ASN A 198       6.490  16.694 -15.225  1.00  1.93           O  
ATOM   2903  CB  ASN A 198       8.003  14.366 -15.285  1.00  0.43           C  
ATOM   2904  CG  ASN A 198       8.833  13.136 -15.046  1.00  0.43           C  
ATOM   2905  OD1 ASN A 198       9.200  12.848 -13.901  1.00  0.43           O  
ATOM   2906  ND2 ASN A 198       9.148  12.411 -16.086  1.00  0.43           N  
ATOM   2907  H   ASN A 198       5.735  13.006 -13.374  1.00  0.32           H  
ATOM   2908  HA  ASN A 198       7.467  14.502 -13.236  1.00  0.35           H  
ATOM   2909 1HB  ASN A 198       7.541  14.298 -16.268  1.00  0.52           H  
ATOM   2910 2HB  ASN A 198       8.665  15.231 -15.302  1.00  0.52           H  
ATOM   2911 1HD2 ASN A 198       9.705  11.588 -15.970  1.00  0.52           H  
ATOM   2912 2HD2 ASN A 198       8.841  12.666 -17.005  1.00  0.52           H  
ATOM   2913  N   ILE A 199       5.577  16.230 -13.208  1.00  0.95           N  
ATOM   2914  CA  ILE A 199       4.830  17.458 -13.004  1.00  2.34           C  
ATOM   2915  C   ILE A 199       5.698  18.473 -12.270  1.00  1.55           C  
ATOM   2916  O   ILE A 199       6.450  18.105 -11.369  1.00  2.02           O  
ATOM   2917  CB  ILE A 199       3.553  17.147 -12.190  1.00  3.51           C  
ATOM   2918  CG1 ILE A 199       2.764  16.067 -12.914  1.00  3.51           C  
ATOM   2919  CG2 ILE A 199       2.685  18.378 -12.005  1.00  3.51           C  
ATOM   2920  CD1 ILE A 199       2.386  16.466 -14.309  1.00  3.51           C  
ATOM   2921  H   ILE A 199       5.536  15.535 -12.470  1.00  1.14           H  
ATOM   2922  HA  ILE A 199       4.551  17.868 -13.973  1.00  2.81           H  
ATOM   2923  HB  ILE A 199       3.835  16.752 -11.214  1.00  4.21           H  
ATOM   2924 1HG1 ILE A 199       3.359  15.155 -12.962  1.00  4.21           H  
ATOM   2925 2HG1 ILE A 199       1.853  15.854 -12.358  1.00  4.21           H  
ATOM   2926 1HG2 ILE A 199       1.796  18.111 -11.434  1.00  4.21           H  
ATOM   2927 2HG2 ILE A 199       3.239  19.135 -11.470  1.00  4.21           H  
ATOM   2928 3HG2 ILE A 199       2.387  18.763 -12.980  1.00  4.21           H  
ATOM   2929 1HD1 ILE A 199       1.825  15.658 -14.771  1.00  4.21           H  
ATOM   2930 2HD1 ILE A 199       1.771  17.366 -14.278  1.00  4.21           H  
ATOM   2931 3HD1 ILE A 199       3.286  16.662 -14.890  1.00  4.21           H  
ATOM   2932  N   GLU A 200       5.612  19.744 -12.665  1.00  1.09           N  
ATOM   2933  CA  GLU A 200       6.408  20.800 -12.032  1.00  1.11           C  
ATOM   2934  C   GLU A 200       6.133  20.892 -10.529  1.00  0.74           C  
ATOM   2935  O   GLU A 200       7.052  21.103  -9.737  1.00  0.98           O  
ATOM   2936  CB  GLU A 200       6.116  22.147 -12.693  1.00  1.67           C  
ATOM   2937  CG  GLU A 200       6.648  22.278 -14.113  1.00  1.67           C  
ATOM   2938  CD  GLU A 200       6.275  23.583 -14.758  1.00  1.67           C  
ATOM   2939  OE1 GLU A 200       5.494  24.305 -14.186  1.00  1.67           O  
ATOM   2940  OE2 GLU A 200       6.773  23.859 -15.824  1.00  1.67           O  
ATOM   2941  H   GLU A 200       4.982  19.985 -13.418  1.00  1.31           H  
ATOM   2942  HA  GLU A 200       7.463  20.564 -12.171  1.00  1.33           H  
ATOM   2943 1HB  GLU A 200       5.040  22.314 -12.722  1.00  2.00           H  
ATOM   2944 2HB  GLU A 200       6.556  22.948 -12.096  1.00  2.00           H  
ATOM   2945 1HG  GLU A 200       7.734  22.192 -14.093  1.00  2.00           H  
ATOM   2946 2HG  GLU A 200       6.257  21.457 -14.713  1.00  2.00           H  
ATOM   2947  N   ASN A 201       4.876  20.716 -10.147  1.00  0.55           N  
ATOM   2948  CA  ASN A 201       4.470  20.688  -8.752  1.00  0.54           C  
ATOM   2949  C   ASN A 201       4.720  19.296  -8.158  1.00  0.38           C  
ATOM   2950  O   ASN A 201       3.993  18.365  -8.509  1.00  1.12           O  
ATOM   2951  CB  ASN A 201       3.009  21.057  -8.611  1.00  0.81           C  
ATOM   2952  CG  ASN A 201       2.567  21.100  -7.174  1.00  0.81           C  
ATOM   2953  OD1 ASN A 201       3.096  20.375  -6.322  1.00  0.81           O  
ATOM   2954  ND2 ASN A 201       1.605  21.937  -6.883  1.00  0.81           N  
ATOM   2955  H   ASN A 201       4.172  20.588 -10.855  1.00  0.66           H  
ATOM   2956  HA  ASN A 201       5.049  21.428  -8.212  1.00  0.65           H  
ATOM   2957 1HB  ASN A 201       2.834  22.034  -9.064  1.00  0.97           H  
ATOM   2958 2HB  ASN A 201       2.394  20.333  -9.147  1.00  0.97           H  
ATOM   2959 1HD2 ASN A 201       1.270  22.004  -5.941  1.00  0.97           H  
ATOM   2960 2HD2 ASN A 201       1.202  22.505  -7.600  1.00  0.97           H  
ATOM   2961  N   PRO A 202       5.714  19.139  -7.252  1.00  0.51           N  
ATOM   2962  CA  PRO A 202       6.165  17.911  -6.560  1.00  0.55           C  
ATOM   2963  C   PRO A 202       5.050  17.005  -6.023  1.00  0.19           C  
ATOM   2964  O   PRO A 202       5.266  15.799  -5.861  1.00  0.11           O  
ATOM   2965  CB  PRO A 202       6.974  18.452  -5.374  1.00  0.83           C  
ATOM   2966  CG  PRO A 202       7.466  19.771  -5.827  1.00  0.83           C  
ATOM   2967  CD  PRO A 202       6.329  20.332  -6.624  1.00  0.83           C  
ATOM   2968  HA  PRO A 202       6.818  17.345  -7.241  1.00  0.66           H  
ATOM   2969 1HB  PRO A 202       6.333  18.521  -4.483  1.00  0.99           H  
ATOM   2970 2HB  PRO A 202       7.790  17.758  -5.129  1.00  0.99           H  
ATOM   2971 1HG  PRO A 202       7.725  20.397  -4.960  1.00  0.99           H  
ATOM   2972 2HG  PRO A 202       8.383  19.652  -6.423  1.00  0.99           H  
ATOM   2973 1HD  PRO A 202       5.602  20.841  -5.974  1.00  0.99           H  
ATOM   2974 2HD  PRO A 202       6.747  21.005  -7.381  1.00  0.99           H  
ATOM   2975  N   ASP A 203       3.865  17.575  -5.777  1.00  0.24           N  
ATOM   2976  CA  ASP A 203       2.713  16.842  -5.270  1.00  0.30           C  
ATOM   2977  C   ASP A 203       2.249  15.775  -6.261  1.00  0.29           C  
ATOM   2978  O   ASP A 203       1.626  14.788  -5.865  1.00  0.46           O  
ATOM   2979  CB  ASP A 203       1.559  17.808  -5.001  1.00  0.45           C  
ATOM   2980  CG  ASP A 203       1.840  18.767  -3.852  1.00  0.45           C  
ATOM   2981  OD1 ASP A 203       2.794  18.564  -3.140  1.00  0.45           O  
ATOM   2982  OD2 ASP A 203       1.092  19.703  -3.697  1.00  0.45           O  
ATOM   2983  H   ASP A 203       3.751  18.569  -5.939  1.00  0.29           H  
ATOM   2984  HA  ASP A 203       2.993  16.348  -4.342  1.00  0.36           H  
ATOM   2985 1HB  ASP A 203       1.358  18.393  -5.899  1.00  0.54           H  
ATOM   2986 2HB  ASP A 203       0.657  17.243  -4.770  1.00  0.54           H  
ATOM   2987  N   GLY A 204       2.567  15.974  -7.539  1.00  0.23           N  
ATOM   2988  CA  GLY A 204       2.227  15.034  -8.585  1.00  0.37           C  
ATOM   2989  C   GLY A 204       0.853  15.334  -9.142  1.00  0.20           C  
ATOM   2990  O   GLY A 204       0.097  16.124  -8.568  1.00  0.22           O  
ATOM   2991  H   GLY A 204       3.076  16.807  -7.802  1.00  0.28           H  
ATOM   2992 1HA  GLY A 204       2.969  15.091  -9.381  1.00  0.44           H  
ATOM   2993 2HA  GLY A 204       2.258  14.024  -8.186  1.00  0.44           H  
ATOM   2994  N   LYS A 205       0.530  14.706 -10.264  1.00  0.16           N  
ATOM   2995  CA  LYS A 205      -0.772  14.909 -10.861  1.00  0.21           C  
ATOM   2996  C   LYS A 205      -1.819  14.408  -9.895  1.00  0.17           C  
ATOM   2997  O   LYS A 205      -1.753  13.270  -9.435  1.00  0.18           O  
ATOM   2998  CB  LYS A 205      -0.898  14.195 -12.203  1.00  0.32           C  
ATOM   2999  CG  LYS A 205      -2.211  14.489 -12.915  1.00  0.32           C  
ATOM   3000  CD  LYS A 205      -2.270  15.955 -13.313  1.00  0.32           C  
ATOM   3001  CE  LYS A 205      -1.337  16.184 -14.474  1.00  0.32           C  
ATOM   3002  NZ  LYS A 205      -1.329  17.577 -14.991  1.00  0.32           N  
ATOM   3003  H   LYS A 205       1.191  14.078 -10.700  1.00  0.19           H  
ATOM   3004  HA  LYS A 205      -0.931  15.976 -11.013  1.00  0.25           H  
ATOM   3005 1HB  LYS A 205      -0.081  14.497 -12.860  1.00  0.38           H  
ATOM   3006 2HB  LYS A 205      -0.824  13.117 -12.057  1.00  0.38           H  
ATOM   3007 1HG  LYS A 205      -2.291  13.871 -13.810  1.00  0.38           H  
ATOM   3008 2HG  LYS A 205      -3.045  14.258 -12.258  1.00  0.38           H  
ATOM   3009 1HD  LYS A 205      -3.286  16.224 -13.604  1.00  0.38           H  
ATOM   3010 2HD  LYS A 205      -1.964  16.582 -12.476  1.00  0.38           H  
ATOM   3011 1HE  LYS A 205      -0.330  15.916 -14.167  1.00  0.38           H  
ATOM   3012 2HE  LYS A 205      -1.644  15.519 -15.278  1.00  0.38           H  
ATOM   3013 1HZ  LYS A 205      -0.686  17.594 -15.778  1.00  0.38           H  
ATOM   3014 2HZ  LYS A 205      -2.259  17.830 -15.302  1.00  0.38           H  
ATOM   3015 3HZ  LYS A 205      -1.024  18.219 -14.275  1.00  0.38           H  
ATOM   3016  N   CYS A 206      -2.775  15.269  -9.582  1.00  0.25           N  
ATOM   3017  CA  CYS A 206      -3.857  14.975  -8.649  1.00  0.26           C  
ATOM   3018  C   CYS A 206      -3.361  14.562  -7.256  1.00  0.25           C  
ATOM   3019  O   CYS A 206      -4.087  13.905  -6.509  1.00  0.61           O  
ATOM   3020  CB  CYS A 206      -4.688  13.798  -9.177  1.00  0.39           C  
ATOM   3021  SG  CYS A 206      -5.314  13.983 -10.856  1.00  0.39           S  
ATOM   3022  H   CYS A 206      -2.754  16.184 -10.010  1.00  0.30           H  
ATOM   3023  HA  CYS A 206      -4.484  15.860  -8.559  1.00  0.31           H  
ATOM   3024 1HB  CYS A 206      -4.097  12.884  -9.140  1.00  0.47           H  
ATOM   3025 2HB  CYS A 206      -5.547  13.651  -8.521  1.00  0.47           H  
ATOM   3026  HG  CYS A 206      -5.965  12.824 -10.885  1.00  0.47           H  
ATOM   3027  N   GLY A 207      -2.152  14.983  -6.874  1.00  0.15           N  
ATOM   3028  CA  GLY A 207      -1.615  14.626  -5.568  1.00  0.17           C  
ATOM   3029  C   GLY A 207      -1.048  13.191  -5.487  1.00  0.13           C  
ATOM   3030  O   GLY A 207      -0.806  12.700  -4.384  1.00  0.17           O  
ATOM   3031  H   GLY A 207      -1.575  15.531  -7.500  1.00  0.18           H  
ATOM   3032 1HA  GLY A 207      -0.831  15.336  -5.304  1.00  0.20           H  
ATOM   3033 2HA  GLY A 207      -2.399  14.742  -4.820  1.00  0.20           H  
ATOM   3034  N   ILE A 208      -0.842  12.517  -6.634  1.00  0.10           N  
ATOM   3035  CA  ILE A 208      -0.341  11.124  -6.668  1.00  0.10           C  
ATOM   3036  C   ILE A 208       0.928  10.799  -5.842  1.00  0.16           C  
ATOM   3037  O   ILE A 208       1.157   9.628  -5.532  1.00  0.22           O  
ATOM   3038  CB  ILE A 208      -0.087  10.664  -8.126  1.00  0.15           C  
ATOM   3039  CG1 ILE A 208       0.067   9.137  -8.167  1.00  0.15           C  
ATOM   3040  CG2 ILE A 208       1.147  11.329  -8.707  1.00  0.15           C  
ATOM   3041  CD1 ILE A 208       0.048   8.556  -9.566  1.00  0.15           C  
ATOM   3042  H   ILE A 208      -1.062  12.955  -7.519  1.00  0.12           H  
ATOM   3043  HA  ILE A 208      -1.139  10.495  -6.278  1.00  0.12           H  
ATOM   3044  HB  ILE A 208      -0.952  10.921  -8.736  1.00  0.18           H  
ATOM   3045 1HG1 ILE A 208       1.010   8.863  -7.695  1.00  0.18           H  
ATOM   3046 2HG1 ILE A 208      -0.745   8.686  -7.598  1.00  0.18           H  
ATOM   3047 1HG2 ILE A 208       1.292  10.992  -9.734  1.00  0.18           H  
ATOM   3048 2HG2 ILE A 208       1.009  12.405  -8.694  1.00  0.18           H  
ATOM   3049 3HG2 ILE A 208       2.019  11.062  -8.113  1.00  0.18           H  
ATOM   3050 1HD1 ILE A 208       0.160   7.474  -9.513  1.00  0.18           H  
ATOM   3051 2HD1 ILE A 208      -0.900   8.800 -10.048  1.00  0.18           H  
ATOM   3052 3HD1 ILE A 208       0.868   8.978 -10.145  1.00  0.18           H  
ATOM   3053  N   THR A 209       1.753  11.797  -5.482  1.00  0.20           N  
ATOM   3054  CA  THR A 209       2.962  11.513  -4.698  1.00  0.31           C  
ATOM   3055  C   THR A 209       2.801  11.817  -3.208  1.00  0.36           C  
ATOM   3056  O   THR A 209       3.774  11.738  -2.460  1.00  0.56           O  
ATOM   3057  CB  THR A 209       4.166  12.339  -5.169  1.00  0.46           C  
ATOM   3058  OG1 THR A 209       3.880  13.723  -4.954  1.00  0.46           O  
ATOM   3059  CG2 THR A 209       4.444  12.105  -6.631  1.00  0.46           C  
ATOM   3060  H   THR A 209       1.560  12.754  -5.750  1.00  0.24           H  
ATOM   3061  HA  THR A 209       3.200  10.454  -4.803  1.00  0.37           H  
ATOM   3062  HB  THR A 209       5.045  12.061  -4.589  1.00  0.56           H  
ATOM   3063  HG1 THR A 209       4.518  14.289  -5.406  1.00  0.56           H  
ATOM   3064 1HG2 THR A 209       5.299  12.710  -6.926  1.00  0.56           H  
ATOM   3065 2HG2 THR A 209       4.666  11.051  -6.797  1.00  0.56           H  
ATOM   3066 3HG2 THR A 209       3.575  12.392  -7.218  1.00  0.56           H  
ATOM   3067  N   ARG A 210       1.606  12.204  -2.772  1.00  0.32           N  
ATOM   3068  CA  ARG A 210       1.411  12.579  -1.369  1.00  0.58           C  
ATOM   3069  C   ARG A 210       1.416  11.402  -0.392  1.00  0.51           C  
ATOM   3070  O   ARG A 210       2.094  11.456   0.635  1.00  1.23           O  
ATOM   3071  CB  ARG A 210       0.100  13.329  -1.207  1.00  0.87           C  
ATOM   3072  CG  ARG A 210      -0.263  13.693   0.223  1.00  0.87           C  
ATOM   3073  CD  ARG A 210       0.666  14.655   0.857  1.00  0.87           C  
ATOM   3074  NE  ARG A 210       0.245  14.964   2.216  1.00  0.87           N  
ATOM   3075  CZ  ARG A 210       0.945  15.688   3.114  1.00  0.87           C  
ATOM   3076  NH1 ARG A 210       2.117  16.202   2.810  1.00  0.87           N  
ATOM   3077  NH2 ARG A 210       0.442  15.884   4.321  1.00  0.87           N  
ATOM   3078  H   ARG A 210       0.821  12.260  -3.406  1.00  0.38           H  
ATOM   3079  HA  ARG A 210       2.222  13.253  -1.091  1.00  0.70           H  
ATOM   3080 1HB  ARG A 210       0.141  14.254  -1.781  1.00  1.04           H  
ATOM   3081 2HB  ARG A 210      -0.715  12.730  -1.613  1.00  1.04           H  
ATOM   3082 1HG  ARG A 210      -1.268  14.112   0.251  1.00  1.04           H  
ATOM   3083 2HG  ARG A 210      -0.227  12.790   0.826  1.00  1.04           H  
ATOM   3084 1HD  ARG A 210       1.672  14.238   0.893  1.00  1.04           H  
ATOM   3085 2HD  ARG A 210       0.670  15.582   0.286  1.00  1.04           H  
ATOM   3086  HE  ARG A 210      -0.649  14.598   2.514  1.00  1.04           H  
ATOM   3087 1HH1 ARG A 210       2.524  16.071   1.891  1.00  1.04           H  
ATOM   3088 2HH1 ARG A 210       2.620  16.742   3.498  1.00  1.04           H  
ATOM   3089 1HH2 ARG A 210      -0.457  15.494   4.563  1.00  1.04           H  
ATOM   3090 2HH2 ARG A 210       0.958  16.425   4.999  1.00  1.04           H  
ATOM   3091  N   PHE A 211       0.662  10.349  -0.698  1.00  0.50           N  
ATOM   3092  CA  PHE A 211       0.598   9.177   0.179  1.00  0.71           C  
ATOM   3093  C   PHE A 211       0.886   7.882  -0.566  1.00  0.51           C  
ATOM   3094  O   PHE A 211      -0.025   7.087  -0.796  1.00  1.46           O  
ATOM   3095  CB  PHE A 211      -0.779   9.031   0.850  1.00  1.06           C  
ATOM   3096  CG  PHE A 211      -1.216  10.168   1.732  1.00  1.06           C  
ATOM   3097  CD1 PHE A 211      -2.242  11.018   1.345  1.00  1.06           C  
ATOM   3098  CD2 PHE A 211      -0.603  10.390   2.955  1.00  1.06           C  
ATOM   3099  CE1 PHE A 211      -2.648  12.058   2.158  1.00  1.06           C  
ATOM   3100  CE2 PHE A 211      -1.005  11.431   3.769  1.00  1.06           C  
ATOM   3101  CZ  PHE A 211      -2.030  12.264   3.371  1.00  1.06           C  
ATOM   3102  H   PHE A 211       0.121  10.355  -1.551  1.00  0.60           H  
ATOM   3103  HA  PHE A 211       1.350   9.292   0.960  1.00  0.85           H  
ATOM   3104 1HB  PHE A 211      -1.533   8.903   0.078  1.00  1.28           H  
ATOM   3105 2HB  PHE A 211      -0.783   8.124   1.452  1.00  1.28           H  
ATOM   3106  HD1 PHE A 211      -2.733  10.858   0.389  1.00  1.28           H  
ATOM   3107  HD2 PHE A 211       0.206   9.731   3.272  1.00  1.28           H  
ATOM   3108  HE1 PHE A 211      -3.458  12.714   1.839  1.00  1.28           H  
ATOM   3109  HE2 PHE A 211      -0.514  11.592   4.729  1.00  1.28           H  
ATOM   3110  HZ  PHE A 211      -2.349  13.083   4.015  1.00  1.28           H  
ATOM   3111  N   ALA A 212       2.138   7.661  -0.942  1.00  0.14           N  
ATOM   3112  CA  ALA A 212       2.479   6.441  -1.661  1.00  0.07           C  
ATOM   3113  C   ALA A 212       3.202   5.439  -0.750  1.00  0.08           C  
ATOM   3114  O   ALA A 212       4.047   5.830   0.055  1.00  0.12           O  
ATOM   3115  CB  ALA A 212       3.329   6.785  -2.873  1.00  0.11           C  
ATOM   3116  H   ALA A 212       2.857   8.339  -0.731  1.00  0.17           H  
ATOM   3117  HA  ALA A 212       1.558   5.986  -1.997  1.00  0.08           H  
ATOM   3118 1HB  ALA A 212       3.560   5.877  -3.429  1.00  0.13           H  
ATOM   3119 2HB  ALA A 212       2.778   7.473  -3.515  1.00  0.13           H  
ATOM   3120 3HB  ALA A 212       4.249   7.262  -2.551  1.00  0.13           H  
ATOM   3121  N   SER A 213       2.850   4.151  -0.880  1.00  0.10           N  
ATOM   3122  CA  SER A 213       3.475   3.085  -0.089  1.00  0.25           C  
ATOM   3123  C   SER A 213       3.279   1.708  -0.726  1.00  0.13           C  
ATOM   3124  O   SER A 213       2.442   1.532  -1.609  1.00  0.21           O  
ATOM   3125  CB  SER A 213       2.921   3.072   1.319  1.00  0.38           C  
ATOM   3126  OG  SER A 213       1.583   2.664   1.342  1.00  0.38           O  
ATOM   3127  H   SER A 213       2.130   3.915  -1.551  1.00  0.12           H  
ATOM   3128  HA  SER A 213       4.546   3.284  -0.036  1.00  0.30           H  
ATOM   3129 1HB  SER A 213       3.519   2.407   1.941  1.00  0.45           H  
ATOM   3130 2HB  SER A 213       3.000   4.072   1.742  1.00  0.45           H  
ATOM   3131  HG  SER A 213       1.339   2.634   2.275  1.00  0.45           H  
ATOM   3132  N   TYR A 214       4.044   0.729  -0.265  1.00  0.07           N  
ATOM   3133  CA  TYR A 214       3.964  -0.613  -0.830  1.00  0.08           C  
ATOM   3134  C   TYR A 214       4.343  -1.699   0.189  1.00  0.07           C  
ATOM   3135  O   TYR A 214       5.041  -1.415   1.157  1.00  0.15           O  
ATOM   3136  CB  TYR A 214       4.880  -0.666  -2.051  1.00  0.12           C  
ATOM   3137  CG  TYR A 214       6.323  -0.371  -1.717  1.00  0.12           C  
ATOM   3138  CD1 TYR A 214       7.157  -1.377  -1.253  1.00  0.12           C  
ATOM   3139  CD2 TYR A 214       6.819   0.907  -1.902  1.00  0.12           C  
ATOM   3140  CE1 TYR A 214       8.480  -1.105  -0.970  1.00  0.12           C  
ATOM   3141  CE2 TYR A 214       8.143   1.179  -1.624  1.00  0.12           C  
ATOM   3142  CZ  TYR A 214       8.972   0.181  -1.161  1.00  0.12           C  
ATOM   3143  OH  TYR A 214      10.292   0.463  -0.896  1.00  0.12           O  
ATOM   3144  H   TYR A 214       4.719   0.933   0.462  1.00  0.08           H  
ATOM   3145  HA  TYR A 214       2.935  -0.787  -1.145  1.00  0.10           H  
ATOM   3146 1HB  TYR A 214       4.837  -1.635  -2.532  1.00  0.14           H  
ATOM   3147 2HB  TYR A 214       4.546   0.072  -2.781  1.00  0.14           H  
ATOM   3148  HD1 TYR A 214       6.768  -2.383  -1.114  1.00  0.14           H  
ATOM   3149  HD2 TYR A 214       6.164   1.693  -2.274  1.00  0.14           H  
ATOM   3150  HE1 TYR A 214       9.135  -1.897  -0.606  1.00  0.14           H  
ATOM   3151  HE2 TYR A 214       8.540   2.182  -1.771  1.00  0.14           H  
ATOM   3152  HH  TYR A 214      10.541   0.094  -0.040  1.00  0.14           H  
ATOM   3153  N   PRO A 215       3.902  -2.951  -0.008  1.00  0.12           N  
ATOM   3154  CA  PRO A 215       4.148  -4.113   0.832  1.00  0.18           C  
ATOM   3155  C   PRO A 215       5.558  -4.650   0.649  1.00  0.14           C  
ATOM   3156  O   PRO A 215       6.118  -4.619  -0.447  1.00  0.28           O  
ATOM   3157  CB  PRO A 215       3.104  -5.123   0.361  1.00  0.27           C  
ATOM   3158  CG  PRO A 215       2.871  -4.780  -1.065  1.00  0.27           C  
ATOM   3159  CD  PRO A 215       3.016  -3.283  -1.141  1.00  0.27           C  
ATOM   3160  HA  PRO A 215       3.976  -3.838   1.884  1.00  0.22           H  
ATOM   3161 1HB  PRO A 215       3.486  -6.145   0.492  1.00  0.32           H  
ATOM   3162 2HB  PRO A 215       2.196  -5.038   0.974  1.00  0.32           H  
ATOM   3163 1HG  PRO A 215       3.593  -5.307  -1.707  1.00  0.32           H  
ATOM   3164 2HG  PRO A 215       1.872  -5.119  -1.366  1.00  0.32           H  
ATOM   3165 1HD  PRO A 215       3.482  -3.021  -2.095  1.00  0.32           H  
ATOM   3166 2HD  PRO A 215       2.046  -2.792  -1.027  1.00  0.32           H  
ATOM   3167  N   VAL A 216       6.112  -5.182   1.726  1.00  0.17           N  
ATOM   3168  CA  VAL A 216       7.448  -5.759   1.721  1.00  0.33           C  
ATOM   3169  C   VAL A 216       7.423  -7.245   2.043  1.00  0.34           C  
ATOM   3170  O   VAL A 216       6.875  -7.665   3.065  1.00  0.35           O  
ATOM   3171  CB  VAL A 216       8.355  -5.033   2.734  1.00  0.49           C  
ATOM   3172  CG1 VAL A 216       9.726  -5.693   2.774  1.00  0.49           C  
ATOM   3173  CG2 VAL A 216       8.484  -3.566   2.339  1.00  0.49           C  
ATOM   3174  H   VAL A 216       5.594  -5.170   2.589  1.00  0.20           H  
ATOM   3175  HA  VAL A 216       7.874  -5.628   0.726  1.00  0.40           H  
ATOM   3176  HB  VAL A 216       7.921  -5.111   3.728  1.00  0.59           H  
ATOM   3177 1HG1 VAL A 216      10.357  -5.178   3.499  1.00  0.59           H  
ATOM   3178 2HG1 VAL A 216       9.620  -6.738   3.064  1.00  0.59           H  
ATOM   3179 3HG1 VAL A 216      10.186  -5.634   1.788  1.00  0.59           H  
ATOM   3180 1HG2 VAL A 216       9.120  -3.050   3.059  1.00  0.59           H  
ATOM   3181 2HG2 VAL A 216       8.929  -3.495   1.347  1.00  0.59           H  
ATOM   3182 3HG2 VAL A 216       7.501  -3.100   2.327  1.00  0.59           H  
ATOM   3183  N   LYS A 217       8.050  -8.026   1.170  1.00  0.67           N  
ATOM   3184  CA  LYS A 217       8.154  -9.467   1.338  1.00  1.29           C  
ATOM   3185  C   LYS A 217       9.622  -9.869   1.344  1.00  3.52           C  
ATOM   3186  O   LYS A 217      10.336  -9.706   0.348  1.00  6.92           O  
ATOM   3187  CB  LYS A 217       7.400 -10.191   0.239  1.00  1.94           C  
ATOM   3188  CG  LYS A 217       7.477 -11.697   0.351  1.00  1.94           C  
ATOM   3189  CD  LYS A 217       6.732 -12.150   1.584  1.00  1.94           C  
ATOM   3190  CE  LYS A 217       6.670 -13.660   1.696  1.00  1.94           C  
ATOM   3191  NZ  LYS A 217       5.926 -14.065   2.913  1.00  1.94           N  
ATOM   3192  H   LYS A 217       8.473  -7.601   0.357  1.00  0.80           H  
ATOM   3193  HA  LYS A 217       7.724  -9.745   2.301  1.00  1.55           H  
ATOM   3194 1HB  LYS A 217       6.348  -9.905   0.266  1.00  2.32           H  
ATOM   3195 2HB  LYS A 217       7.797  -9.894  -0.731  1.00  2.32           H  
ATOM   3196 1HG  LYS A 217       7.024 -12.155  -0.528  1.00  2.32           H  
ATOM   3197 2HG  LYS A 217       8.515 -12.013   0.416  1.00  2.32           H  
ATOM   3198 1HD  LYS A 217       7.222 -11.751   2.473  1.00  2.32           H  
ATOM   3199 2HD  LYS A 217       5.718 -11.759   1.547  1.00  2.32           H  
ATOM   3200 1HE  LYS A 217       6.164 -14.064   0.820  1.00  2.32           H  
ATOM   3201 2HE  LYS A 217       7.678 -14.071   1.743  1.00  2.32           H  
ATOM   3202 1HZ  LYS A 217       5.877 -15.071   2.974  1.00  2.32           H  
ATOM   3203 2HZ  LYS A 217       6.391 -13.698   3.733  1.00  2.32           H  
ATOM   3204 3HZ  LYS A 217       4.993 -13.675   2.852  1.00  2.32           H  
ATOM   3205  N   LYS A 218      10.069 -10.396   2.482  1.00  7.98           N  
ATOM   3206  CA  LYS A 218      11.481 -10.678   2.710  1.00 15.60           C  
ATOM   3207  C   LYS A 218      12.054 -11.904   2.040  1.00 17.15           C  
ATOM   3208  O   LYS A 218      13.244 -12.170   2.212  1.00 72.39           O  
ATOM   3209  CB  LYS A 218      11.752 -10.767   4.210  1.00 23.40           C  
ATOM   3210  CG  LYS A 218      11.592  -9.444   4.948  1.00 23.40           C  
ATOM   3211  CD  LYS A 218      11.880  -9.596   6.434  1.00 23.40           C  
ATOM   3212  CE  LYS A 218      11.729  -8.271   7.168  1.00 23.40           C  
ATOM   3213  NZ  LYS A 218      12.001  -8.411   8.626  1.00 23.40           N  
ATOM   3214  H   LYS A 218       9.416 -10.562   3.242  1.00  9.58           H  
ATOM   3215  HA  LYS A 218      12.042  -9.823   2.330  1.00 18.72           H  
ATOM   3216 1HB  LYS A 218      11.072 -11.489   4.662  1.00 28.08           H  
ATOM   3217 2HB  LYS A 218      12.768 -11.125   4.377  1.00 28.08           H  
ATOM   3218 1HG  LYS A 218      12.278  -8.707   4.529  1.00 28.08           H  
ATOM   3219 2HG  LYS A 218      10.575  -9.078   4.818  1.00 28.08           H  
ATOM   3220 1HD  LYS A 218      11.189 -10.322   6.865  1.00 28.08           H  
ATOM   3221 2HD  LYS A 218      12.897  -9.964   6.572  1.00 28.08           H  
ATOM   3222 1HE  LYS A 218      12.425  -7.548   6.747  1.00 28.08           H  
ATOM   3223 2HE  LYS A 218      10.713  -7.901   7.033  1.00 28.08           H  
ATOM   3224 1HZ  LYS A 218      11.891  -7.514   9.077  1.00 28.08           H  
ATOM   3225 2HZ  LYS A 218      11.351  -9.071   9.029  1.00 28.08           H  
ATOM   3226 3HZ  LYS A 218      12.945  -8.743   8.763  1.00 28.08           H  
ATOM   3227  N   GLY A 219      11.258 -12.616   1.243  1.00 18.80           N  
ATOM   3228  CA  GLY A 219      11.749 -13.760   0.496  1.00 31.07           C  
ATOM   3229  C   GLY A 219      12.776 -13.326  -0.540  1.00 41.83           C  
ATOM   3230  O   GLY A 219      13.575 -14.140  -0.994  1.00 73.73           O  
ATOM   3231  H   GLY A 219      10.288 -12.361   1.152  1.00 22.56           H  
ATOM   3232 1HA  GLY A 219      12.197 -14.479   1.182  1.00 37.28           H  
ATOM   3233 2HA  GLY A 219      10.915 -14.260   0.002  1.00 37.28           H  
ATOM   3234  N   THR A 220      12.782 -12.027  -0.876  1.00 38.24           N  
ATOM   3235  CA  THR A 220      13.737 -11.461  -1.808  1.00 72.07           C  
ATOM   3236  C   THR A 220      15.130 -11.250  -1.201  1.00 69.02           C  
ATOM   3237  O   THR A 220      16.080 -10.990  -1.940  1.00 78.63           O  
ATOM   3238  CB  THR A 220      13.239 -10.104  -2.344  1.00108.10           C  
ATOM   3239  OG1 THR A 220      13.085  -9.183  -1.257  1.00108.10           O  
ATOM   3240  CG2 THR A 220      11.907 -10.268  -3.042  1.00108.10           C  
ATOM   3241  H   THR A 220      12.086 -11.398  -0.479  1.00 45.89           H  
ATOM   3242  HA  THR A 220      13.840 -12.147  -2.649  1.00 86.48           H  
ATOM   3243  HB  THR A 220      13.969  -9.705  -3.048  1.00129.73           H  
ATOM   3244  HG1 THR A 220      12.369  -9.476  -0.687  1.00129.73           H  
ATOM   3245 1HG2 THR A 220      11.570  -9.301  -3.415  1.00129.73           H  
ATOM   3246 2HG2 THR A 220      12.014 -10.962  -3.876  1.00129.73           H  
ATOM   3247 3HG2 THR A 220      11.178 -10.658  -2.334  1.00129.73           H  
ATOM   3248  N   ASN A 221      15.260 -11.351   0.124  1.00126.57           N  
ATOM   3249  CA  ASN A 221      16.547 -11.151   0.784  1.00160.51           C  
ATOM   3250  C   ASN A 221      17.241 -12.478   1.077  1.00319.64           C  
ATOM   3251  O   ASN A 221      18.329 -12.741   0.563  1.00348.68           O  
ATOM   3252  OXT ASN A 221      16.814 -13.184   1.989  1.00  0.00           O  
ATOM   3253  CB  ASN A 221      16.359 -10.361   2.064  1.00240.76           C  
ATOM   3254  CG  ASN A 221      15.897  -8.953   1.813  1.00240.76           C  
ATOM   3255  OD1 ASN A 221      16.421  -8.261   0.932  1.00240.76           O  
ATOM   3256  ND2 ASN A 221      14.927  -8.514   2.573  1.00240.76           N  
ATOM   3257  H   ASN A 221      14.464 -11.576   0.704  1.00151.88           H  
ATOM   3258  HA  ASN A 221      17.196 -10.585   0.115  1.00192.61           H  
ATOM   3259 1HB  ASN A 221      15.625 -10.863   2.696  1.00288.92           H  
ATOM   3260 2HB  ASN A 221      17.299 -10.330   2.615  1.00288.92           H  
ATOM   3261 1HD2 ASN A 221      14.578  -7.585   2.453  1.00288.92           H  
ATOM   3262 2HD2 ASN A 221      14.534  -9.110   3.274  1.00288.92           H  
TER    3263
END
