# Supplementary material for: Sequence comparison, molecular modeling, and network analysis predict structural diversity in cysteine proteases from the Cape sundew, Drosera capensis
Source: Comput Struct Biotechnol J. 2016 Jun 14;14:271–82. doi: 10.1016/j.csbj.2016.05.003 (PMC4949590; doi:10.1016/j.csbj.2016.05.003)
Supplement: Supplementary file 3 [file mmc3.zip › Rosetta_full/CYSEP_VIGMU_full_m1.pdb]

PFRMAT TS
TARGET CYSEP_VIGMU
AUTHOR BAKER-ROSETTASERVER
METHOD    ROSETTA provides both ab initio and
METHOD    comparative models of protein domains.
METHOD    Comparative models are built from structures
METHOD    detected and aligned by HHSEARCH, SPARKS, and
METHOD    Raptor. Loop regions are assembled from fragments and 
METHOD    optimized to fit the aligned template structures.
METHOD    De novo models are built using the Rosetta de
METHOD    novo protocol.  The procedure is fully automated.
MODEL     1
PARENT 4qrvB_301
REMARK PARENT    4qrvB_301
REMARK PARSRC    alignment
REMARK SCORE     0.83
ATOM      1  N   MET A   1       5.185  28.758 -36.352  1.00999.99           N  
ATOM      2  CA  MET A   1       3.961  28.948 -35.572  1.00999.99           C  
ATOM      3  C   MET A   1       3.237  27.646 -35.246  1.00999.99           C  
ATOM      4  O   MET A   1       2.750  27.476 -34.128  1.00999.99           O  
ATOM      5  CB  MET A   1       3.017  29.888 -36.315  1.00999.99           C  
ATOM      6  CG  MET A   1       3.509  31.324 -36.391  1.00999.99           C  
ATOM      7  SD  MET A   1       3.719  32.054 -34.755  1.00999.99           S  
ATOM      8  CE  MET A   1       2.008  32.135 -34.231  1.00999.99           C  
ATOM      9 1H   MET A   1       5.003  28.961 -37.326  1.00999.99           H  
ATOM     10 2H   MET A   1       5.899  29.387 -36.013  1.00999.99           H  
ATOM     11 3H   MET A   1       5.512  27.806 -36.255  1.00999.99           H  
ATOM     12  HA  MET A   1       4.233  29.414 -34.625  1.00999.99           H  
ATOM     13 1HB  MET A   1       2.873  29.530 -37.335  1.00999.99           H  
ATOM     14 2HB  MET A   1       2.041  29.892 -35.827  1.00999.99           H  
ATOM     15 1HG  MET A   1       4.468  31.358 -36.907  1.00999.99           H  
ATOM     16 2HG  MET A   1       2.794  31.925 -36.952  1.00999.99           H  
ATOM     17 1HE  MET A   1       1.949  32.561 -33.230  1.00999.99           H  
ATOM     18 2HE  MET A   1       1.448  32.763 -34.927  1.00999.99           H  
ATOM     19 3HE  MET A   1       1.583  31.132 -34.226  1.00999.99           H  
ATOM     20  N   ALA A   2       3.200  26.722 -36.203  1.00999.99           N  
ATOM     21  CA  ALA A   2       2.496  25.454 -36.043  1.00999.99           C  
ATOM     22  C   ALA A   2       2.976  24.668 -34.833  1.00999.99           C  
ATOM     23  O   ALA A   2       2.181  23.999 -34.179  1.00999.99           O  
ATOM     24  CB  ALA A   2       2.657  24.609 -37.291  1.00999.99           C  
ATOM     25  H   ALA A   2       3.639  26.912 -37.092  1.00999.99           H  
ATOM     26  HA  ALA A   2       1.437  25.679 -35.898  1.00999.99           H  
ATOM     27 1HB  ALA A   2       2.098  23.681 -37.178  1.00999.99           H  
ATOM     28 2HB  ALA A   2       2.279  25.159 -38.152  1.00999.99           H  
ATOM     29 3HB  ALA A   2       3.712  24.381 -37.442  1.00999.99           H  
ATOM     30  N   MET A   3       4.273  24.752 -34.536  1.00999.99           N  
ATOM     31  CA  MET A   3       4.830  24.051 -33.390  1.00999.99           C  
ATOM     32  C   MET A   3       4.322  24.621 -32.078  1.00999.99           C  
ATOM     33  O   MET A   3       4.198  23.891 -31.095  1.00999.99           O  
ATOM     34  CB  MET A   3       6.351  24.106 -33.429  1.00999.99           C  
ATOM     35  CG  MET A   3       6.973  23.276 -34.540  1.00999.99           C  
ATOM     36  SD  MET A   3       6.479  21.544 -34.448  1.00999.99           S  
ATOM     37  CE  MET A   3       7.243  21.063 -32.901  1.00999.99           C  
ATOM     38  H   MET A   3       4.882  25.308 -35.116  1.00999.99           H  
ATOM     39  HA  MET A   3       4.519  23.010 -33.441  1.00999.99           H  
ATOM     40 1HB  MET A   3       6.676  25.137 -33.559  1.00999.99           H  
ATOM     41 2HB  MET A   3       6.754  23.753 -32.479  1.00999.99           H  
ATOM     42 1HG  MET A   3       6.669  23.671 -35.508  1.00999.99           H  
ATOM     43 2HG  MET A   3       8.059  23.330 -34.474  1.00999.99           H  
ATOM     44 1HE  MET A   3       7.029  20.013 -32.700  1.00999.99           H  
ATOM     45 2HE  MET A   3       8.322  21.207 -32.968  1.00999.99           H  
ATOM     46 3HE  MET A   3       6.846  21.676 -32.091  1.00999.99           H  
ATOM     47  N   LYS A   4       4.021  25.919 -32.058  1.00999.99           N  
ATOM     48  CA  LYS A   4       3.499  26.528 -30.855  1.00999.99           C  
ATOM     49  C   LYS A   4       2.101  26.029 -30.658  1.00999.99           C  
ATOM     50  O   LYS A   4       1.721  25.656 -29.551  1.00999.99           O  
ATOM     51  CB  LYS A   4       3.493  28.053 -30.947  1.00999.99           C  
ATOM     52  CG  LYS A   4       4.861  28.708 -30.922  1.00999.99           C  
ATOM     53  CD  LYS A   4       4.743  30.222 -31.029  1.00999.99           C  
ATOM     54  CE  LYS A   4       6.114  30.883 -30.995  1.00999.99           C  
ATOM     55  NZ  LYS A   4       6.026  32.365 -31.118  1.00999.99           N  
ATOM     56  H   LYS A   4       4.115  26.487 -32.887  1.00999.99           H  
ATOM     57  HA  LYS A   4       4.100  26.216 -30.002  1.00999.99           H  
ATOM     58 1HB  LYS A   4       2.990  28.364 -31.861  1.00999.99           H  
ATOM     59 2HB  LYS A   4       2.924  28.455 -30.112  1.00999.99           H  
ATOM     60 1HG  LYS A   4       5.368  28.454 -29.991  1.00999.99           H  
ATOM     61 2HG  LYS A   4       5.460  28.338 -31.755  1.00999.99           H  
ATOM     62 1HD  LYS A   4       4.245  30.484 -31.963  1.00999.99           H  
ATOM     63 2HD  LYS A   4       4.146  30.601 -30.200  1.00999.99           H  
ATOM     64 1HE  LYS A   4       6.604  30.636 -30.054  1.00999.99           H  
ATOM     65 2HE  LYS A   4       6.717  30.497 -31.817  1.00999.99           H  
ATOM     66 1HZ  LYS A   4       6.956  32.759 -31.089  1.00999.99           H  
ATOM     67 2HZ  LYS A   4       5.586  32.608 -31.995  1.00999.99           H  
ATOM     68 3HZ  LYS A   4       5.480  32.736 -30.354  1.00999.99           H  
ATOM     69  N   LYS A   5       1.356  25.980 -31.759  1.00999.99           N  
ATOM     70  CA  LYS A   5      -0.016  25.517 -31.739  1.00999.99           C  
ATOM     71  C   LYS A   5      -0.073  24.074 -31.278  1.00999.99           C  
ATOM     72  O   LYS A   5      -0.922  23.720 -30.461  1.00999.99           O  
ATOM     73  CB  LYS A   5      -0.632  25.654 -33.124  1.00999.99           C  
ATOM     74  CG  LYS A   5      -0.870  27.087 -33.569  1.00999.99           C  
ATOM     75  CD  LYS A   5      -1.464  27.120 -34.967  1.00999.99           C  
ATOM     76  CE  LYS A   5      -1.705  28.544 -35.439  1.00999.99           C  
ATOM     77  NZ  LYS A   5      -2.288  28.580 -36.809  1.00999.99           N  
ATOM     78  H   LYS A   5       1.754  26.305 -32.635  1.00999.99           H  
ATOM     79  HA  LYS A   5      -0.584  26.120 -31.033  1.00999.99           H  
ATOM     80 1HB  LYS A   5       0.015  25.184 -33.863  1.00999.99           H  
ATOM     81 2HB  LYS A   5      -1.588  25.131 -33.151  1.00999.99           H  
ATOM     82 1HG  LYS A   5      -1.556  27.577 -32.877  1.00999.99           H  
ATOM     83 2HG  LYS A   5       0.074  27.630 -33.568  1.00999.99           H  
ATOM     84 1HD  LYS A   5      -0.784  26.625 -35.662  1.00999.99           H  
ATOM     85 2HD  LYS A   5      -2.410  26.581 -34.969  1.00999.99           H  
ATOM     86 1HE  LYS A   5      -2.387  29.039 -34.751  1.00999.99           H  
ATOM     87 2HE  LYS A   5      -0.759  29.084 -35.444  1.00999.99           H  
ATOM     88 1HZ  LYS A   5      -2.435  29.539 -37.091  1.00999.99           H  
ATOM     89 2HZ  LYS A   5      -1.654  28.132 -37.455  1.00999.99           H  
ATOM     90 3HZ  LYS A   5      -3.172  28.090 -36.810  1.00999.99           H  
ATOM     91  N   LEU A   6       0.855  23.259 -31.776  1.00999.99           N  
ATOM     92  CA  LEU A   6       0.963  21.863 -31.397  1.00999.99           C  
ATOM     93  C   LEU A   6       1.134  21.704 -29.906  1.00999.99           C  
ATOM     94  O   LEU A   6       0.384  20.967 -29.270  1.00999.99           O  
ATOM     95  CB  LEU A   6       2.156  21.213 -32.101  1.00999.99           C  
ATOM     96  CG  LEU A   6       2.446  19.761 -31.712  1.00999.99           C  
ATOM     97  CD1 LEU A   6       1.260  18.883 -32.087  1.00999.99           C  
ATOM     98  CD2 LEU A   6       3.717  19.310 -32.413  1.00999.99           C  
ATOM     99  H   LEU A   6       1.505  23.614 -32.463  1.00999.99           H  
ATOM    100  HA  LEU A   6       0.048  21.351 -31.697  1.00999.99           H  
ATOM    101 1HB  LEU A   6       1.986  21.243 -33.177  1.00999.99           H  
ATOM    102 2HB  LEU A   6       3.049  21.795 -31.881  1.00999.99           H  
ATOM    103  HG  LEU A   6       2.584  19.692 -30.633  1.00999.99           H  
ATOM    104 1HD1 LEU A   6       1.467  17.852 -31.800  1.00999.99           H  
ATOM    105 2HD1 LEU A   6       0.369  19.232 -31.566  1.00999.99           H  
ATOM    106 3HD1 LEU A   6       1.096  18.935 -33.163  1.00999.99           H  
ATOM    107 1HD2 LEU A   6       3.943  18.279 -32.137  1.00999.99           H  
ATOM    108 2HD2 LEU A   6       3.580  19.376 -33.492  1.00999.99           H  
ATOM    109 3HD2 LEU A   6       4.543  19.955 -32.112  1.00999.99           H  
ATOM    110  N   LEU A   7       2.121  22.404 -29.355  1.00999.99           N  
ATOM    111  CA  LEU A   7       2.416  22.317 -27.937  1.00999.99           C  
ATOM    112  C   LEU A   7       1.277  22.852 -27.079  1.00999.99           C  
ATOM    113  O   LEU A   7       0.998  22.303 -26.012  1.00999.99           O  
ATOM    114  CB  LEU A   7       3.708  23.084 -27.651  1.00999.99           C  
ATOM    115  CG  LEU A   7       4.972  22.452 -28.249  1.00999.99           C  
ATOM    116  CD1 LEU A   7       6.154  23.389 -28.041  1.00999.99           C  
ATOM    117  CD2 LEU A   7       5.212  21.099 -27.598  1.00999.99           C  
ATOM    118  H   LEU A   7       2.704  22.994 -29.937  1.00999.99           H  
ATOM    119  HA  LEU A   7       2.571  21.269 -27.684  1.00999.99           H  
ATOM    120 1HB  LEU A   7       3.615  24.090 -28.055  1.00999.99           H  
ATOM    121 2HB  LEU A   7       3.847  23.153 -26.572  1.00999.99           H  
ATOM    122  HG  LEU A   7       4.839  22.313 -29.321  1.00999.99           H  
ATOM    123 1HD1 LEU A   7       7.051  22.947 -28.476  1.00999.99           H  
ATOM    124 2HD1 LEU A   7       5.950  24.343 -28.526  1.00999.99           H  
ATOM    125 3HD1 LEU A   7       6.310  23.549 -26.975  1.00999.99           H  
ATOM    126 1HD2 LEU A   7       6.104  20.642 -28.027  1.00999.99           H  
ATOM    127 2HD2 LEU A   7       5.351  21.231 -26.525  1.00999.99           H  
ATOM    128 3HD2 LEU A   7       4.352  20.454 -27.777  1.00999.99           H  
ATOM    129  N   TRP A   8       0.601  23.901 -27.552  1.00999.99           N  
ATOM    130  CA  TRP A   8      -0.526  24.468 -26.827  1.00999.99           C  
ATOM    131  C   TRP A   8      -1.679  23.476 -26.742  1.00999.99           C  
ATOM    132  O   TRP A   8      -2.320  23.360 -25.696  1.00999.99           O  
ATOM    133  CB  TRP A   8      -0.986  25.760 -27.506  1.00999.99           C  
ATOM    134  CG  TRP A   8      -0.020  26.894 -27.322  1.00999.99           C  
ATOM    135  CD1 TRP A   8       0.899  27.021 -26.323  1.00999.99           C  
ATOM    136  CD2 TRP A   8       0.145  28.059 -28.169  1.00999.99           C  
ATOM    137  NE1 TRP A   8       1.615  28.182 -26.484  1.00999.99           N  
ATOM    138  CE2 TRP A   8       1.168  28.829 -27.608  1.00999.99           C  
ATOM    139  CE3 TRP A   8      -0.481  28.502 -29.341  1.00999.99           C  
ATOM    140  CZ2 TRP A   8       1.581  30.025 -28.174  1.00999.99           C  
ATOM    141  CZ3 TRP A   8      -0.064  29.699 -29.911  1.00999.99           C  
ATOM    142  CH2 TRP A   8       0.940  30.441 -29.342  1.00999.99           C  
ATOM    143  H   TRP A   8       0.882  24.332 -28.422  1.00999.99           H  
ATOM    144  HA  TRP A   8      -0.201  24.704 -25.814  1.00999.99           H  
ATOM    145 1HB  TRP A   8      -1.112  25.587 -28.575  1.00999.99           H  
ATOM    146 2HB  TRP A   8      -1.954  26.060 -27.105  1.00999.99           H  
ATOM    147  HD1 TRP A   8       1.043  26.307 -25.515  1.00999.99           H  
ATOM    148  HE1 TRP A   8       2.353  28.506 -25.875  1.00999.99           H  
ATOM    149  HE3 TRP A   8      -1.280  27.918 -29.796  1.00999.99           H  
ATOM    150  HZ2 TRP A   8       2.378  30.628 -27.737  1.00999.99           H  
ATOM    151  HZ3 TRP A   8      -0.557  30.035 -30.823  1.00999.99           H  
ATOM    152  HH2 TRP A   8       1.240  31.377 -29.813  1.00999.99           H  
ATOM    153  N   VAL A   9      -1.915  22.741 -27.832  1.00999.99           N  
ATOM    154  CA  VAL A   9      -2.952  21.717 -27.869  1.00999.99           C  
ATOM    155  C   VAL A   9      -2.611  20.529 -26.994  1.00999.99           C  
ATOM    156  O   VAL A   9      -3.457  20.059 -26.237  1.00999.99           O  
ATOM    157  CB  VAL A   9      -3.203  21.243 -29.310  1.00999.99           C  
ATOM    158  CG1 VAL A   9      -4.116  20.029 -29.306  1.00999.99           C  
ATOM    159  CG2 VAL A   9      -3.863  22.366 -30.097  1.00999.99           C  
ATOM    160  H   VAL A   9      -1.372  22.906 -28.672  1.00999.99           H  
ATOM    161  HA  VAL A   9      -3.876  22.161 -27.496  1.00999.99           H  
ATOM    162  HB  VAL A   9      -2.258  20.963 -29.776  1.00999.99           H  
ATOM    163 1HG1 VAL A   9      -4.289  19.702 -30.332  1.00999.99           H  
ATOM    164 2HG1 VAL A   9      -3.643  19.224 -28.745  1.00999.99           H  
ATOM    165 3HG1 VAL A   9      -5.067  20.287 -28.842  1.00999.99           H  
ATOM    166 1HG2 VAL A   9      -4.045  22.036 -31.119  1.00999.99           H  
ATOM    167 2HG2 VAL A   9      -4.812  22.626 -29.626  1.00999.99           H  
ATOM    168 3HG2 VAL A   9      -3.217  23.241 -30.108  1.00999.99           H  
ATOM    169  N   VAL A  10      -1.370  20.050 -27.087  1.00999.99           N  
ATOM    170  CA  VAL A  10      -0.936  18.919 -26.277  1.00999.99           C  
ATOM    171  C   VAL A  10      -1.077  19.224 -24.796  1.00999.99           C  
ATOM    172  O   VAL A  10      -1.598  18.399 -24.038  1.00999.99           O  
ATOM    173  CB  VAL A  10       0.526  18.551 -26.595  1.00999.99           C  
ATOM    174  CG1 VAL A  10       1.034  17.540 -25.579  1.00999.99           C  
ATOM    175  CG2 VAL A  10       0.613  17.960 -27.997  1.00999.99           C  
ATOM    176  H   VAL A  10      -0.717  20.468 -27.736  1.00999.99           H  
ATOM    177  HA  VAL A  10      -1.564  18.062 -26.516  1.00999.99           H  
ATOM    178  HB  VAL A  10       1.149  19.444 -26.528  1.00999.99           H  
ATOM    179 1HG1 VAL A  10       2.070  17.288 -25.805  1.00999.99           H  
ATOM    180 2HG1 VAL A  10       0.975  17.970 -24.579  1.00999.99           H  
ATOM    181 3HG1 VAL A  10       0.422  16.639 -25.624  1.00999.99           H  
ATOM    182 1HG2 VAL A  10       1.648  17.703 -28.218  1.00999.99           H  
ATOM    183 2HG2 VAL A  10      -0.002  17.061 -28.051  1.00999.99           H  
ATOM    184 3HG2 VAL A  10       0.255  18.681 -28.728  1.00999.99           H  
ATOM    185  N   LEU A  11      -0.622  20.408 -24.391  1.00999.99           N  
ATOM    186  CA  LEU A  11      -0.732  20.838 -23.010  1.00999.99           C  
ATOM    187  C   LEU A  11      -2.178  20.969 -22.574  1.00999.99           C  
ATOM    188  O   LEU A  11      -2.550  20.445 -21.526  1.00999.99           O  
ATOM    189  CB  LEU A  11      -0.030  22.180 -22.810  1.00999.99           C  
ATOM    190  CG  LEU A  11      -0.155  22.773 -21.402  1.00999.99           C  
ATOM    191  CD1 LEU A  11       0.462  21.816 -20.391  1.00999.99           C  
ATOM    192  CD2 LEU A  11       0.539  24.126 -21.368  1.00999.99           C  
ATOM    193  H   LEU A  11      -0.180  21.033 -25.054  1.00999.99           H  
ATOM    194  HA  LEU A  11      -0.250  20.094 -22.379  1.00999.99           H  
ATOM    195 1HB  LEU A  11       1.029  22.057 -23.030  1.00999.99           H  
ATOM    196 2HB  LEU A  11      -0.446  22.899 -23.515  1.00999.99           H  
ATOM    197  HG  LEU A  11      -1.208  22.899 -21.152  1.00999.99           H  
ATOM    198 1HD1 LEU A  11       0.366  22.234 -19.389  1.00999.99           H  
ATOM    199 2HD1 LEU A  11      -0.055  20.857 -20.434  1.00999.99           H  
ATOM    200 3HD1 LEU A  11       1.516  21.671 -20.624  1.00999.99           H  
ATOM    201 1HD2 LEU A  11       0.450  24.558 -20.371  1.00999.99           H  
ATOM    202 2HD2 LEU A  11       1.594  23.999 -21.616  1.00999.99           H  
ATOM    203 3HD2 LEU A  11       0.073  24.791 -22.095  1.00999.99           H  
ATOM    204  N   SER A  12      -2.985  21.671 -23.371  1.00999.99           N  
ATOM    205  CA  SER A  12      -4.385  21.898 -23.043  1.00999.99           C  
ATOM    206  C   SER A  12      -5.146  20.598 -22.853  1.00999.99           C  
ATOM    207  O   SER A  12      -5.891  20.453 -21.883  1.00999.99           O  
ATOM    208  CB  SER A  12      -5.046  22.702 -24.145  1.00999.99           C  
ATOM    209  OG  SER A  12      -4.489  23.985 -24.237  1.00999.99           O  
ATOM    210  H   SER A  12      -2.626  22.085 -24.222  1.00999.99           H  
ATOM    211  HA  SER A  12      -4.434  22.463 -22.112  1.00999.99           H  
ATOM    212 1HB  SER A  12      -4.930  22.184 -25.097  1.00999.99           H  
ATOM    213 2HB  SER A  12      -6.113  22.782 -23.943  1.00999.99           H  
ATOM    214  HG  SER A  12      -3.603  23.858 -24.594  1.00999.99           H  
ATOM    215  N   LEU A  13      -4.938  19.646 -23.761  1.00999.99           N  
ATOM    216  CA  LEU A  13      -5.610  18.363 -23.668  1.00999.99           C  
ATOM    217  C   LEU A  13      -5.127  17.581 -22.468  1.00999.99           C  
ATOM    218  O   LEU A  13      -5.924  16.935 -21.791  1.00999.99           O  
ATOM    219  CB  LEU A  13      -5.373  17.546 -24.940  1.00999.99           C  
ATOM    220  CG  LEU A  13      -6.049  18.080 -26.205  1.00999.99           C  
ATOM    221  CD1 LEU A  13      -5.585  17.264 -27.403  1.00999.99           C  
ATOM    222  CD2 LEU A  13      -7.557  18.001 -26.036  1.00999.99           C  
ATOM    223  H   LEU A  13      -4.320  19.819 -24.543  1.00999.99           H  
ATOM    224  HA  LEU A  13      -6.678  18.539 -23.558  1.00999.99           H  
ATOM    225 1HB  LEU A  13      -4.302  17.504 -25.131  1.00999.99           H  
ATOM    226 2HB  LEU A  13      -5.734  16.531 -24.774  1.00999.99           H  
ATOM    227  HG  LEU A  13      -5.759  19.118 -26.368  1.00999.99           H  
ATOM    228 1HD1 LEU A  13      -6.057  17.644 -28.309  1.00999.99           H  
ATOM    229 2HD1 LEU A  13      -4.502  17.344 -27.498  1.00999.99           H  
ATOM    230 3HD1 LEU A  13      -5.860  16.219 -27.262  1.00999.99           H  
ATOM    231 1HD2 LEU A  13      -8.045  18.384 -26.933  1.00999.99           H  
ATOM    232 2HD2 LEU A  13      -7.853  16.964 -25.877  1.00999.99           H  
ATOM    233 3HD2 LEU A  13      -7.858  18.600 -25.176  1.00999.99           H  
ATOM    234  N   SER A  14      -3.828  17.666 -22.176  1.00999.99           N  
ATOM    235  CA  SER A  14      -3.268  16.976 -21.027  1.00999.99           C  
ATOM    236  C   SER A  14      -3.877  17.494 -19.732  1.00999.99           C  
ATOM    237  O   SER A  14      -4.195  16.711 -18.836  1.00999.99           O  
ATOM    238  CB  SER A  14      -1.762  17.161 -20.993  1.00999.99           C  
ATOM    239  OG  SER A  14      -1.153  16.553 -22.100  1.00999.99           O  
ATOM    240  H   SER A  14      -3.199  18.192 -22.772  1.00999.99           H  
ATOM    241  HA  SER A  14      -3.494  15.913 -21.116  1.00999.99           H  
ATOM    242 1HB  SER A  14      -1.521  18.223 -20.978  1.00999.99           H  
ATOM    243 2HB  SER A  14      -1.368  16.725 -20.077  1.00999.99           H  
ATOM    244  HG  SER A  14      -1.420  17.075 -22.865  1.00999.99           H  
ATOM    245  N   LEU A  15      -4.050  18.813 -19.643  1.00999.99           N  
ATOM    246  CA  LEU A  15      -4.616  19.435 -18.458  1.00999.99           C  
ATOM    247  C   LEU A  15      -6.085  19.080 -18.262  1.00999.99           C  
ATOM    248  O   LEU A  15      -6.504  18.789 -17.140  1.00999.99           O  
ATOM    249  CB  LEU A  15      -4.459  20.956 -18.561  1.00999.99           C  
ATOM    250  CG  LEU A  15      -3.019  21.481 -18.473  1.00999.99           C  
ATOM    251  CD1 LEU A  15      -3.005  22.969 -18.792  1.00999.99           C  
ATOM    252  CD2 LEU A  15      -2.470  21.214 -17.080  1.00999.99           C  
ATOM    253  H   LEU A  15      -3.755  19.404 -20.409  1.00999.99           H  
ATOM    254  HA  LEU A  15      -4.061  19.084 -17.589  1.00999.99           H  
ATOM    255 1HB  LEU A  15      -4.875  21.285 -19.512  1.00999.99           H  
ATOM    256 2HB  LEU A  15      -5.030  21.420 -17.757  1.00999.99           H  
ATOM    257  HG  LEU A  15      -2.396  20.969 -19.204  1.00999.99           H  
ATOM    258 1HD1 LEU A  15      -1.982  23.343 -18.740  1.00999.99           H  
ATOM    259 2HD1 LEU A  15      -3.398  23.128 -19.797  1.00999.99           H  
ATOM    260 3HD1 LEU A  15      -3.623  23.502 -18.072  1.00999.99           H  
ATOM    261 1HD2 LEU A  15      -1.445  21.582 -17.017  1.00999.99           H  
ATOM    262 2HD2 LEU A  15      -3.086  21.728 -16.342  1.00999.99           H  
ATOM    263 3HD2 LEU A  15      -2.484  20.142 -16.882  1.00999.99           H  
ATOM    264  N   VAL A  16      -6.853  19.065 -19.355  1.00999.99           N  
ATOM    265  CA  VAL A  16      -8.271  18.725 -19.284  1.00999.99           C  
ATOM    266  C   VAL A  16      -8.490  17.267 -18.945  1.00999.99           C  
ATOM    267  O   VAL A  16      -9.300  16.942 -18.076  1.00999.99           O  
ATOM    268  CB  VAL A  16      -8.979  19.045 -20.609  1.00999.99           C  
ATOM    269  CG1 VAL A  16     -10.396  18.492 -20.580  1.00999.99           C  
ATOM    270  CG2 VAL A  16      -9.013  20.554 -20.807  1.00999.99           C  
ATOM    271  H   VAL A  16      -6.457  19.326 -20.251  1.00999.99           H  
ATOM    272  HA  VAL A  16      -8.726  19.332 -18.502  1.00999.99           H  
ATOM    273  HB  VAL A  16      -8.445  18.573 -21.433  1.00999.99           H  
ATOM    274 1HG1 VAL A  16     -10.894  18.719 -21.522  1.00999.99           H  
ATOM    275 2HG1 VAL A  16     -10.362  17.412 -20.440  1.00999.99           H  
ATOM    276 3HG1 VAL A  16     -10.949  18.947 -19.758  1.00999.99           H  
ATOM    277 1HG2 VAL A  16      -9.515  20.786 -21.746  1.00999.99           H  
ATOM    278 2HG2 VAL A  16      -9.557  21.015 -19.981  1.00999.99           H  
ATOM    279 3HG2 VAL A  16      -7.998  20.945 -20.832  1.00999.99           H  
ATOM    280  N   LEU A  17      -7.769  16.389 -19.628  1.00999.99           N  
ATOM    281  CA  LEU A  17      -7.889  14.969 -19.382  1.00999.99           C  
ATOM    282  C   LEU A  17      -7.374  14.627 -17.998  1.00999.99           C  
ATOM    283  O   LEU A  17      -7.917  13.741 -17.335  1.00999.99           O  
ATOM    284  CB  LEU A  17      -7.114  14.194 -20.446  1.00999.99           C  
ATOM    285  CG  LEU A  17      -7.703  14.278 -21.859  1.00999.99           C  
ATOM    286  CD1 LEU A  17      -6.751  13.613 -22.843  1.00999.99           C  
ATOM    287  CD2 LEU A  17      -9.068  13.608 -21.866  1.00999.99           C  
ATOM    288  H   LEU A  17      -7.124  16.705 -20.339  1.00999.99           H  
ATOM    289  HA  LEU A  17      -8.941  14.693 -19.440  1.00999.99           H  
ATOM    290 1HB  LEU A  17      -6.096  14.578 -20.487  1.00999.99           H  
ATOM    291 2HB  LEU A  17      -7.076  13.143 -20.161  1.00999.99           H  
ATOM    292  HG  LEU A  17      -7.813  15.323 -22.148  1.00999.99           H  
ATOM    293 1HD1 LEU A  17      -7.162  13.679 -23.850  1.00999.99           H  
ATOM    294 2HD1 LEU A  17      -5.786  14.120 -22.812  1.00999.99           H  
ATOM    295 3HD1 LEU A  17      -6.620  12.566 -22.572  1.00999.99           H  
ATOM    296 1HD2 LEU A  17      -9.498  13.669 -22.866  1.00999.99           H  
ATOM    297 2HD2 LEU A  17      -8.962  12.562 -21.580  1.00999.99           H  
ATOM    298 3HD2 LEU A  17      -9.725  14.114 -21.158  1.00999.99           H  
ATOM    299  N   GLY A  18      -6.346  15.351 -17.554  1.00999.99           N  
ATOM    300  CA  GLY A  18      -5.777  15.150 -16.240  1.00999.99           C  
ATOM    301  C   GLY A  18      -6.797  15.405 -15.149  1.00999.99           C  
ATOM    302  O   GLY A  18      -6.983  14.551 -14.285  1.00999.99           O  
ATOM    303  H   GLY A  18      -5.919  16.051 -18.145  1.00999.99           H  
ATOM    304 1HA  GLY A  18      -5.401  14.130 -16.160  1.00999.99           H  
ATOM    305 2HA  GLY A  18      -4.925  15.816 -16.109  1.00999.99           H  
ATOM    306  N   VAL A  19      -7.483  16.554 -15.194  1.00999.99           N  
ATOM    307  CA  VAL A  19      -8.459  16.848 -14.147  1.00999.99           C  
ATOM    308  C   VAL A  19      -9.722  16.003 -14.288  1.00999.99           C  
ATOM    309  O   VAL A  19     -10.375  15.689 -13.289  1.00999.99           O  
ATOM    310  CB  VAL A  19      -8.832  18.349 -14.139  1.00999.99           C  
ATOM    311  CG1 VAL A  19      -7.586  19.184 -13.884  1.00999.99           C  
ATOM    312  CG2 VAL A  19      -9.482  18.749 -15.455  1.00999.99           C  
ATOM    313  H   VAL A  19      -7.298  17.234 -15.924  1.00999.99           H  
ATOM    314  HA  VAL A  19      -7.998  16.621 -13.188  1.00999.99           H  
ATOM    315  HB  VAL A  19      -9.527  18.538 -13.320  1.00999.99           H  
ATOM    316 1HG1 VAL A  19      -7.854  20.241 -13.856  1.00999.99           H  
ATOM    317 2HG1 VAL A  19      -7.145  18.896 -12.930  1.00999.99           H  
ATOM    318 3HG1 VAL A  19      -6.865  19.015 -14.682  1.00999.99           H  
ATOM    319 1HG2 VAL A  19      -9.740  19.806 -15.423  1.00999.99           H  
ATOM    320 2HG2 VAL A  19      -8.785  18.571 -16.270  1.00999.99           H  
ATOM    321 3HG2 VAL A  19     -10.386  18.163 -15.615  1.00999.99           H  
ATOM    322  N   ALA A  20     -10.035  15.579 -15.516  1.00999.99           N  
ATOM    323  CA  ALA A  20     -11.179  14.711 -15.740  1.00999.99           C  
ATOM    324  C   ALA A  20     -10.966  13.381 -15.032  1.00999.99           C  
ATOM    325  O   ALA A  20     -11.883  12.844 -14.407  1.00999.99           O  
ATOM    326  CB  ALA A  20     -11.397  14.495 -17.230  1.00999.99           C  
ATOM    327  H   ALA A  20      -9.496  15.881 -16.318  1.00999.99           H  
ATOM    328  HA  ALA A  20     -12.062  15.187 -15.313  1.00999.99           H  
ATOM    329 1HB  ALA A  20     -12.267  13.856 -17.382  1.00999.99           H  
ATOM    330 2HB  ALA A  20     -11.563  15.457 -17.715  1.00999.99           H  
ATOM    331 3HB  ALA A  20     -10.519  14.018 -17.661  1.00999.99           H  
ATOM    332  N   ASN A  21      -9.744  12.864 -15.113  1.00999.99           N  
ATOM    333  CA  ASN A  21      -9.401  11.619 -14.452  1.00999.99           C  
ATOM    334  C   ASN A  21      -9.133  11.803 -12.957  1.00999.99           C  
ATOM    335  O   ASN A  21      -9.427  10.907 -12.161  1.00999.99           O  
ATOM    336  CB  ASN A  21      -8.207  10.990 -15.133  1.00999.99           C  
ATOM    337  CG  ASN A  21      -8.555  10.433 -16.485  1.00999.99           C  
ATOM    338  OD1 ASN A  21      -9.716  10.103 -16.753  1.00999.99           O  
ATOM    339  ND2 ASN A  21      -7.573  10.320 -17.342  1.00999.99           N  
ATOM    340  H   ASN A  21      -9.037  13.332 -15.668  1.00999.99           H  
ATOM    341  HA  ASN A  21     -10.250  10.940 -14.544  1.00999.99           H  
ATOM    342 1HB  ASN A  21      -7.419  11.736 -15.250  1.00999.99           H  
ATOM    343 2HB  ASN A  21      -7.811  10.188 -14.510  1.00999.99           H  
ATOM    344 1HD2 ASN A  21      -7.748   9.954 -18.256  1.00999.99           H  
ATOM    345 2HD2 ASN A  21      -6.650  10.600 -17.083  1.00999.99           H  
ATOM    346  N   SER A  22      -8.591  12.966 -12.577  1.00999.99           N  
ATOM    347  CA  SER A  22      -8.268  13.254 -11.184  1.00999.99           C  
ATOM    348  C   SER A  22      -9.480  13.290 -10.270  1.00999.99           C  
ATOM    349  O   SER A  22      -9.432  12.752  -9.163  1.00999.99           O  
ATOM    350  CB  SER A  22      -7.556  14.592 -11.071  1.00999.99           C  
ATOM    351  OG  SER A  22      -6.296  14.565 -11.684  1.00999.99           O  
ATOM    352  H   SER A  22      -8.356  13.661 -13.270  1.00999.99           H  
ATOM    353  HA  SER A  22      -7.599  12.472 -10.825  1.00999.99           H  
ATOM    354 1HB  SER A  22      -8.171  15.366 -11.525  1.00999.99           H  
ATOM    355 2HB  SER A  22      -7.439  14.848 -10.019  1.00999.99           H  
ATOM    356  HG  SER A  22      -5.765  13.945 -11.171  1.00999.99           H  
ATOM    357  N   PHE A  23     -10.576  13.902 -10.721  1.00 64.84           N  
ATOM    358  CA  PHE A  23     -11.731  14.003  -9.839  1.00 45.11           C  
ATOM    359  C   PHE A  23     -12.985  14.497 -10.554  1.00 46.69           C  
ATOM    360  O   PHE A  23     -13.105  15.679 -10.884  1.00108.28           O  
ATOM    361  CB  PHE A  23     -11.380  14.965  -8.684  1.00 67.66           C  
ATOM    362  CG  PHE A  23     -12.360  15.032  -7.550  1.00 67.66           C  
ATOM    363  CD1 PHE A  23     -13.332  14.067  -7.384  1.00 67.66           C  
ATOM    364  CD2 PHE A  23     -12.278  16.054  -6.617  1.00 67.66           C  
ATOM    365  CE1 PHE A  23     -14.203  14.124  -6.319  1.00 67.66           C  
ATOM    366  CE2 PHE A  23     -13.148  16.112  -5.546  1.00 67.66           C  
ATOM    367  CZ  PHE A  23     -14.115  15.143  -5.399  1.00 67.66           C  
ATOM    368  H   PHE A  23     -10.586  14.335 -11.638  1.00 81.20           H  
ATOM    369  HA  PHE A  23     -11.938  13.015  -9.428  1.00 54.13           H  
ATOM    370 1HB  PHE A  23     -10.411  14.704  -8.264  1.00 81.20           H  
ATOM    371 2HB  PHE A  23     -11.281  15.970  -9.091  1.00 81.20           H  
ATOM    372  HD1 PHE A  23     -13.404  13.256  -8.105  1.00 81.20           H  
ATOM    373  HD2 PHE A  23     -11.508  16.817  -6.733  1.00 81.20           H  
ATOM    374  HE1 PHE A  23     -14.957  13.358  -6.208  1.00 81.20           H  
ATOM    375  HE2 PHE A  23     -13.070  16.921  -4.820  1.00 81.20           H  
ATOM    376  HZ  PHE A  23     -14.805  15.182  -4.557  1.00 81.20           H  
ATOM    377  N   ASP A  24     -13.930  13.576 -10.770  1.00 43.60           N  
ATOM    378  CA  ASP A  24     -15.222  13.868 -11.401  1.00 21.16           C  
ATOM    379  C   ASP A  24     -16.097  14.674 -10.441  1.00 17.14           C  
ATOM    380  O   ASP A  24     -17.019  14.139  -9.823  1.00 32.09           O  
ATOM    381  CB  ASP A  24     -15.913  12.550 -11.791  1.00 31.74           C  
ATOM    382  CG  ASP A  24     -17.190  12.703 -12.618  1.00 31.74           C  
ATOM    383  OD1 ASP A  24     -17.538  13.806 -12.966  1.00 31.74           O  
ATOM    384  OD2 ASP A  24     -17.800  11.695 -12.897  1.00 31.74           O  
ATOM    385  H   ASP A  24     -13.747  12.627 -10.481  1.00 52.32           H  
ATOM    386  HA  ASP A  24     -15.050  14.462 -12.298  1.00 25.39           H  
ATOM    387 1HB  ASP A  24     -15.213  11.936 -12.357  1.00 38.09           H  
ATOM    388 2HB  ASP A  24     -16.161  11.998 -10.883  1.00 38.09           H  
ATOM    389  N   PHE A  25     -15.787  15.962 -10.319  1.00  9.64           N  
ATOM    390  CA  PHE A  25     -16.453  16.834  -9.366  1.00  7.33           C  
ATOM    391  C   PHE A  25     -16.102  18.301  -9.538  1.00  7.05           C  
ATOM    392  O   PHE A  25     -15.028  18.647 -10.030  1.00  7.78           O  
ATOM    393  CB  PHE A  25     -16.047  16.423  -7.960  1.00 11.00           C  
ATOM    394  CG  PHE A  25     -16.615  17.260  -6.856  1.00 11.00           C  
ATOM    395  CD1 PHE A  25     -17.919  17.093  -6.450  1.00 11.00           C  
ATOM    396  CD2 PHE A  25     -15.837  18.218  -6.223  1.00 11.00           C  
ATOM    397  CE1 PHE A  25     -18.448  17.864  -5.436  1.00 11.00           C  
ATOM    398  CE2 PHE A  25     -16.358  18.989  -5.209  1.00 11.00           C  
ATOM    399  CZ  PHE A  25     -17.664  18.810  -4.816  1.00 11.00           C  
ATOM    400  H   PHE A  25     -15.022  16.321 -10.873  1.00 11.57           H  
ATOM    401  HA  PHE A  25     -17.531  16.716  -9.486  1.00  8.80           H  
ATOM    402 1HB  PHE A  25     -16.345  15.391  -7.785  1.00 13.19           H  
ATOM    403 2HB  PHE A  25     -14.964  16.467  -7.888  1.00 13.19           H  
ATOM    404  HD1 PHE A  25     -18.521  16.341  -6.949  1.00 13.19           H  
ATOM    405  HD2 PHE A  25     -14.804  18.359  -6.540  1.00 13.19           H  
ATOM    406  HE1 PHE A  25     -19.483  17.723  -5.125  1.00 13.19           H  
ATOM    407  HE2 PHE A  25     -15.740  19.741  -4.722  1.00 13.19           H  
ATOM    408  HZ  PHE A  25     -18.073  19.416  -4.018  1.00 13.19           H  
ATOM    409  N   HIS A  26     -17.008  19.160  -9.090  1.00 11.02           N  
ATOM    410  CA  HIS A  26     -16.768  20.587  -9.081  1.00 12.39           C  
ATOM    411  C   HIS A  26     -17.526  21.185  -7.910  1.00  7.85           C  
ATOM    412  O   HIS A  26     -18.654  20.788  -7.623  1.00  5.63           O  
ATOM    413  CB  HIS A  26     -17.213  21.250 -10.379  1.00 18.59           C  
ATOM    414  CG  HIS A  26     -16.724  22.661 -10.502  1.00 18.59           C  
ATOM    415  ND1 HIS A  26     -17.267  23.704  -9.784  1.00 18.59           N  
ATOM    416  CD2 HIS A  26     -15.738  23.196 -11.259  1.00 18.59           C  
ATOM    417  CE1 HIS A  26     -16.635  24.824 -10.096  1.00 18.59           C  
ATOM    418  NE2 HIS A  26     -15.703  24.543 -10.988  1.00 18.59           N  
ATOM    419  H   HIS A  26     -17.884  18.811  -8.729  1.00 13.22           H  
ATOM    420  HA  HIS A  26     -15.707  20.789  -8.937  1.00 14.87           H  
ATOM    421 1HB  HIS A  26     -16.841  20.677 -11.229  1.00 22.30           H  
ATOM    422 2HB  HIS A  26     -18.301  21.254 -10.434  1.00 22.30           H  
ATOM    423  HD2 HIS A  26     -15.090  22.661 -11.954  1.00 22.30           H  
ATOM    424  HE1 HIS A  26     -16.847  25.813  -9.686  1.00 22.30           H  
ATOM    425  HE2 HIS A  26     -15.066  25.206 -11.409  1.00 22.30           H  
ATOM    426  N   GLU A  27     -16.891  22.144  -7.241  1.00  9.62           N  
ATOM    427  CA  GLU A  27     -17.411  22.773  -6.027  1.00  8.61           C  
ATOM    428  C   GLU A  27     -18.746  23.484  -6.235  1.00  6.16           C  
ATOM    429  O   GLU A  27     -19.515  23.639  -5.288  1.00  7.16           O  
ATOM    430  CB  GLU A  27     -16.369  23.742  -5.472  1.00 12.91           C  
ATOM    431  CG  GLU A  27     -15.125  23.050  -4.916  1.00 12.91           C  
ATOM    432  CD  GLU A  27     -14.061  24.008  -4.449  1.00 12.91           C  
ATOM    433  OE1 GLU A  27     -14.242  25.193  -4.600  1.00 12.91           O  
ATOM    434  OE2 GLU A  27     -13.054  23.552  -3.955  1.00 12.91           O  
ATOM    435  H   GLU A  27     -15.981  22.431  -7.574  1.00 11.54           H  
ATOM    436  HA  GLU A  27     -17.567  21.989  -5.285  1.00 10.33           H  
ATOM    437 1HB  GLU A  27     -16.049  24.428  -6.257  1.00 15.50           H  
ATOM    438 2HB  GLU A  27     -16.808  24.336  -4.671  1.00 15.50           H  
ATOM    439 1HG  GLU A  27     -15.420  22.421  -4.075  1.00 15.50           H  
ATOM    440 2HG  GLU A  27     -14.709  22.404  -5.687  1.00 15.50           H  
ATOM    441  N   LYS A  28     -19.039  23.876  -7.477  1.00  6.65           N  
ATOM    442  CA  LYS A  28     -20.311  24.500  -7.833  1.00  8.72           C  
ATOM    443  C   LYS A  28     -21.495  23.617  -7.441  1.00  7.76           C  
ATOM    444  O   LYS A  28     -22.561  24.121  -7.087  1.00  9.63           O  
ATOM    445  CB  LYS A  28     -20.355  24.778  -9.337  1.00 13.08           C  
ATOM    446  CG  LYS A  28     -21.625  25.448  -9.844  1.00 13.08           C  
ATOM    447  CD  LYS A  28     -21.759  26.873  -9.332  1.00 13.08           C  
ATOM    448  CE  LYS A  28     -22.949  27.572  -9.976  1.00 13.08           C  
ATOM    449  NZ  LYS A  28     -23.133  28.951  -9.453  1.00 13.08           N  
ATOM    450  H   LYS A  28     -18.359  23.739  -8.213  1.00  7.98           H  
ATOM    451  HA  LYS A  28     -20.399  25.443  -7.292  1.00 10.46           H  
ATOM    452 1HB  LYS A  28     -19.518  25.422  -9.607  1.00 15.70           H  
ATOM    453 2HB  LYS A  28     -20.232  23.842  -9.883  1.00 15.70           H  
ATOM    454 1HG  LYS A  28     -21.617  25.464 -10.934  1.00 15.70           H  
ATOM    455 2HG  LYS A  28     -22.491  24.873  -9.515  1.00 15.70           H  
ATOM    456 1HD  LYS A  28     -21.896  26.863  -8.250  1.00 15.70           H  
ATOM    457 2HD  LYS A  28     -20.852  27.432  -9.563  1.00 15.70           H  
ATOM    458 1HE  LYS A  28     -22.794  27.620 -11.053  1.00 15.70           H  
ATOM    459 2HE  LYS A  28     -23.853  26.996  -9.776  1.00 15.70           H  
ATOM    460 1HZ  LYS A  28     -23.931  29.380  -9.896  1.00 15.70           H  
ATOM    461 2HZ  LYS A  28     -23.293  28.898  -8.454  1.00 15.70           H  
ATOM    462 3HZ  LYS A  28     -22.307  29.500  -9.635  1.00 15.70           H  
ATOM    463  N   ASP A  29     -21.307  22.297  -7.493  1.00  7.46           N  
ATOM    464  CA  ASP A  29     -22.356  21.342  -7.167  1.00  8.95           C  
ATOM    465  C   ASP A  29     -22.767  21.376  -5.695  1.00  7.40           C  
ATOM    466  O   ASP A  29     -23.867  20.940  -5.354  1.00  9.72           O  
ATOM    467  CB  ASP A  29     -21.899  19.934  -7.547  1.00 13.42           C  
ATOM    468  CG  ASP A  29     -21.881  19.708  -9.056  1.00 13.42           C  
ATOM    469  OD1 ASP A  29     -22.601  20.382  -9.757  1.00 13.42           O  
ATOM    470  OD2 ASP A  29     -21.142  18.865  -9.507  1.00 13.42           O  
ATOM    471  H   ASP A  29     -20.401  21.928  -7.756  1.00  8.95           H  
ATOM    472  HA  ASP A  29     -23.233  21.589  -7.765  1.00 10.74           H  
ATOM    473 1HB  ASP A  29     -20.899  19.753  -7.153  1.00 16.11           H  
ATOM    474 2HB  ASP A  29     -22.567  19.201  -7.094  1.00 16.11           H  
ATOM    475  N   LEU A  30     -21.916  21.932  -4.829  1.00  6.92           N  
ATOM    476  CA  LEU A  30     -22.216  22.032  -3.409  1.00  9.56           C  
ATOM    477  C   LEU A  30     -23.041  23.273  -3.074  1.00  8.72           C  
ATOM    478  O   LEU A  30     -23.444  23.449  -1.924  1.00 12.19           O  
ATOM    479  CB  LEU A  30     -20.918  22.077  -2.597  1.00 14.34           C  
ATOM    480  CG  LEU A  30     -20.032  20.836  -2.674  1.00 14.34           C  
ATOM    481  CD1 LEU A  30     -18.736  21.099  -1.914  1.00 14.34           C  
ATOM    482  CD2 LEU A  30     -20.778  19.649  -2.085  1.00 14.34           C  
ATOM    483  H   LEU A  30     -21.032  22.307  -5.147  1.00  8.30           H  
ATOM    484  HA  LEU A  30     -22.787  21.150  -3.117  1.00 11.47           H  
ATOM    485 1HB  LEU A  30     -20.328  22.927  -2.936  1.00 17.21           H  
ATOM    486 2HB  LEU A  30     -21.173  22.236  -1.549  1.00 17.21           H  
ATOM    487  HG  LEU A  30     -19.784  20.630  -3.715  1.00 17.21           H  
ATOM    488 1HD1 LEU A  30     -18.093  20.220  -1.969  1.00 17.21           H  
ATOM    489 2HD1 LEU A  30     -18.221  21.951  -2.358  1.00 17.21           H  
ATOM    490 3HD1 LEU A  30     -18.964  21.315  -0.872  1.00 17.21           H  
ATOM    491 1HD2 LEU A  30     -20.149  18.763  -2.141  1.00 17.21           H  
ATOM    492 2HD2 LEU A  30     -21.025  19.854  -1.044  1.00 17.21           H  
ATOM    493 3HD2 LEU A  30     -21.696  19.481  -2.648  1.00 17.21           H  
ATOM    494  N   GLU A  31     -23.275  24.140  -4.064  1.00  7.33           N  
ATOM    495  CA  GLU A  31     -24.040  25.364  -3.852  1.00  9.96           C  
ATOM    496  C   GLU A  31     -25.450  25.094  -3.337  1.00 10.27           C  
ATOM    497  O   GLU A  31     -25.924  25.783  -2.430  1.00 16.35           O  
ATOM    498  CB  GLU A  31     -24.098  26.177  -5.142  1.00 14.94           C  
ATOM    499  CG  GLU A  31     -24.850  27.494  -5.016  1.00 14.94           C  
ATOM    500  CD  GLU A  31     -24.762  28.330  -6.259  1.00 14.94           C  
ATOM    501  OE1 GLU A  31     -23.703  28.374  -6.840  1.00 14.94           O  
ATOM    502  OE2 GLU A  31     -25.745  28.924  -6.635  1.00 14.94           O  
ATOM    503  H   GLU A  31     -22.931  23.968  -5.000  1.00  8.80           H  
ATOM    504  HA  GLU A  31     -23.520  25.959  -3.101  1.00 11.95           H  
ATOM    505 1HB  GLU A  31     -23.085  26.401  -5.477  1.00 17.93           H  
ATOM    506 2HB  GLU A  31     -24.577  25.590  -5.924  1.00 17.93           H  
ATOM    507 1HG  GLU A  31     -25.899  27.283  -4.808  1.00 17.93           H  
ATOM    508 2HG  GLU A  31     -24.446  28.056  -4.174  1.00 17.93           H  
ATOM    509  N   SER A  32     -26.121  24.095  -3.907  1.00  7.14           N  
ATOM    510  CA  SER A  32     -27.468  23.761  -3.478  1.00  8.45           C  
ATOM    511  C   SER A  32     -27.671  22.259  -3.420  1.00  6.18           C  
ATOM    512  O   SER A  32     -26.879  21.492  -3.968  1.00  4.58           O  
ATOM    513  CB  SER A  32     -28.473  24.349  -4.436  1.00 12.67           C  
ATOM    514  OG  SER A  32     -28.374  23.721  -5.683  1.00 12.67           O  
ATOM    515  H   SER A  32     -25.711  23.561  -4.664  1.00  8.57           H  
ATOM    516  HA  SER A  32     -27.630  24.172  -2.481  1.00 10.14           H  
ATOM    517 1HB  SER A  32     -29.483  24.240  -4.041  1.00 15.21           H  
ATOM    518 2HB  SER A  32     -28.277  25.415  -4.547  1.00 15.21           H  
ATOM    519  HG  SER A  32     -27.435  23.544  -5.814  1.00 15.21           H  
ATOM    520  N   GLU A  33     -28.758  21.849  -2.778  1.00  8.13           N  
ATOM    521  CA  GLU A  33     -29.077  20.439  -2.637  1.00  7.15           C  
ATOM    522  C   GLU A  33     -29.442  19.859  -3.993  1.00  5.17           C  
ATOM    523  O   GLU A  33     -29.127  18.706  -4.287  1.00  4.29           O  
ATOM    524  CB  GLU A  33     -30.240  20.254  -1.661  1.00 10.73           C  
ATOM    525  CG  GLU A  33     -29.932  20.652  -0.222  1.00 10.73           C  
ATOM    526  CD  GLU A  33     -28.852  19.834   0.429  1.00 10.73           C  
ATOM    527  OE1 GLU A  33     -28.931  18.627   0.407  1.00 10.73           O  
ATOM    528  OE2 GLU A  33     -27.940  20.416   0.968  1.00 10.73           O  
ATOM    529  H   GLU A  33     -29.370  22.536  -2.359  1.00  9.76           H  
ATOM    530  HA  GLU A  33     -28.199  19.913  -2.260  1.00  8.58           H  
ATOM    531 1HB  GLU A  33     -31.094  20.844  -1.993  1.00 12.87           H  
ATOM    532 2HB  GLU A  33     -30.548  19.208  -1.657  1.00 12.87           H  
ATOM    533 1HG  GLU A  33     -29.630  21.699  -0.209  1.00 12.87           H  
ATOM    534 2HG  GLU A  33     -30.845  20.563   0.366  1.00 12.87           H  
ATOM    535  N   GLU A  34     -30.093  20.681  -4.818  1.00  5.28           N  
ATOM    536  CA  GLU A  34     -30.493  20.285  -6.154  1.00  4.46           C  
ATOM    537  C   GLU A  34     -29.288  20.133  -7.065  1.00  3.03           C  
ATOM    538  O   GLU A  34     -29.237  19.202  -7.865  1.00  2.85           O  
ATOM    539  CB  GLU A  34     -31.468  21.305  -6.740  1.00  6.69           C  
ATOM    540  CG  GLU A  34     -32.829  21.327  -6.058  1.00  6.69           C  
ATOM    541  CD  GLU A  34     -33.758  22.362  -6.628  1.00  6.69           C  
ATOM    542  OE1 GLU A  34     -33.325  23.139  -7.444  1.00  6.69           O  
ATOM    543  OE2 GLU A  34     -34.904  22.375  -6.245  1.00  6.69           O  
ATOM    544  H   GLU A  34     -30.321  21.614  -4.505  1.00  6.34           H  
ATOM    545  HA  GLU A  34     -30.995  19.319  -6.092  1.00  5.35           H  
ATOM    546 1HB  GLU A  34     -31.039  22.304  -6.666  1.00  8.03           H  
ATOM    547 2HB  GLU A  34     -31.625  21.093  -7.797  1.00  8.03           H  
ATOM    548 1HG  GLU A  34     -33.290  20.345  -6.160  1.00  8.03           H  
ATOM    549 2HG  GLU A  34     -32.686  21.521  -4.996  1.00  8.03           H  
ATOM    550  N   SER A  35     -28.306  21.029  -6.928  1.00  3.18           N  
ATOM    551  CA  SER A  35     -27.102  20.925  -7.744  1.00  2.97           C  
ATOM    552  C   SER A  35     -26.260  19.727  -7.342  1.00  2.55           C  
ATOM    553  O   SER A  35     -25.618  19.105  -8.192  1.00  2.80           O  
ATOM    554  CB  SER A  35     -26.290  22.204  -7.640  1.00  4.46           C  
ATOM    555  OG  SER A  35     -25.882  22.445  -6.318  1.00  4.46           O  
ATOM    556  H   SER A  35     -28.398  21.792  -6.270  1.00  3.82           H  
ATOM    557  HA  SER A  35     -27.404  20.793  -8.785  1.00  3.56           H  
ATOM    558 1HB  SER A  35     -25.416  22.134  -8.286  1.00  5.35           H  
ATOM    559 2HB  SER A  35     -26.891  23.040  -7.995  1.00  5.35           H  
ATOM    560  HG  SER A  35     -25.281  21.728  -6.079  1.00  5.35           H  
ATOM    561  N   LEU A  36     -26.307  19.358  -6.064  1.00  2.74           N  
ATOM    562  CA  LEU A  36     -25.590  18.175  -5.635  1.00  3.07           C  
ATOM    563  C   LEU A  36     -26.322  16.942  -6.165  1.00  2.95           C  
ATOM    564  O   LEU A  36     -25.687  15.979  -6.590  1.00  3.27           O  
ATOM    565  CB  LEU A  36     -25.443  18.132  -4.123  1.00  4.60           C  
ATOM    566  CG  LEU A  36     -24.543  17.002  -3.621  1.00  4.60           C  
ATOM    567  CD1 LEU A  36     -23.167  17.165  -4.246  1.00  4.60           C  
ATOM    568  CD2 LEU A  36     -24.446  17.064  -2.118  1.00  4.60           C  
ATOM    569  H   LEU A  36     -26.809  19.916  -5.382  1.00  3.29           H  
ATOM    570  HA  LEU A  36     -24.593  18.195  -6.072  1.00  3.68           H  
ATOM    571 1HB  LEU A  36     -25.020  19.077  -3.784  1.00  5.53           H  
ATOM    572 2HB  LEU A  36     -26.427  18.011  -3.672  1.00  5.53           H  
ATOM    573  HG  LEU A  36     -24.945  16.040  -3.927  1.00  5.53           H  
ATOM    574 1HD1 LEU A  36     -22.512  16.367  -3.900  1.00  5.53           H  
ATOM    575 2HD1 LEU A  36     -23.254  17.119  -5.331  1.00  5.53           H  
ATOM    576 3HD1 LEU A  36     -22.749  18.127  -3.957  1.00  5.53           H  
ATOM    577 1HD2 LEU A  36     -23.794  16.264  -1.767  1.00  5.53           H  
ATOM    578 2HD2 LEU A  36     -24.032  18.027  -1.818  1.00  5.53           H  
ATOM    579 3HD2 LEU A  36     -25.438  16.944  -1.682  1.00  5.53           H  
ATOM    580  N   TRP A  37     -27.659  16.974  -6.138  1.00  3.04           N  
ATOM    581  CA  TRP A  37     -28.458  15.904  -6.727  1.00  3.17           C  
ATOM    582  C   TRP A  37     -28.097  15.725  -8.200  1.00  2.99           C  
ATOM    583  O   TRP A  37     -27.959  14.594  -8.665  1.00  3.09           O  
ATOM    584  CB  TRP A  37     -29.952  16.184  -6.606  1.00  4.75           C  
ATOM    585  CG  TRP A  37     -30.793  15.105  -7.223  1.00  4.75           C  
ATOM    586  CD1 TRP A  37     -31.341  15.127  -8.471  1.00  4.75           C  
ATOM    587  CD2 TRP A  37     -31.207  13.849  -6.627  1.00  4.75           C  
ATOM    588  NE1 TRP A  37     -32.054  13.974  -8.695  1.00  4.75           N  
ATOM    589  CE2 TRP A  37     -31.983  13.181  -7.578  1.00  4.75           C  
ATOM    590  CE3 TRP A  37     -30.991  13.249  -5.385  1.00  4.75           C  
ATOM    591  CZ2 TRP A  37     -32.543  11.936  -7.328  1.00  4.75           C  
ATOM    592  CZ3 TRP A  37     -31.555  12.002  -5.135  1.00  4.75           C  
ATOM    593  CH2 TRP A  37     -32.307  11.360  -6.081  1.00  4.75           C  
ATOM    594  H   TRP A  37     -28.140  17.757  -5.716  1.00  3.65           H  
ATOM    595  HA  TRP A  37     -28.239  14.975  -6.206  1.00  3.80           H  
ATOM    596 1HB  TRP A  37     -30.222  16.276  -5.554  1.00  5.71           H  
ATOM    597 2HB  TRP A  37     -30.194  17.126  -7.092  1.00  5.71           H  
ATOM    598  HD1 TRP A  37     -31.227  15.940  -9.187  1.00  5.71           H  
ATOM    599  HE1 TRP A  37     -32.552  13.749  -9.545  1.00  5.71           H  
ATOM    600  HE3 TRP A  37     -30.396  13.757  -4.630  1.00  5.71           H  
ATOM    601  HZ2 TRP A  37     -33.149  11.415  -8.068  1.00  5.71           H  
ATOM    602  HZ3 TRP A  37     -31.388  11.545  -4.162  1.00  5.71           H  
ATOM    603  HH2 TRP A  37     -32.735  10.385  -5.850  1.00  5.71           H  
ATOM    604  N   ASP A  38     -27.953  16.839  -8.929  1.00  2.81           N  
ATOM    605  CA  ASP A  38     -27.565  16.799 -10.334  1.00  2.98           C  
ATOM    606  C   ASP A  38     -26.223  16.093 -10.508  1.00  2.61           C  
ATOM    607  O   ASP A  38     -26.078  15.277 -11.418  1.00  2.64           O  
ATOM    608  CB  ASP A  38     -27.501  18.207 -10.926  1.00  4.47           C  
ATOM    609  CG  ASP A  38     -28.876  18.829 -11.134  1.00  4.47           C  
ATOM    610  OD1 ASP A  38     -29.846  18.107 -11.119  1.00  4.47           O  
ATOM    611  OD2 ASP A  38     -28.942  20.022 -11.311  1.00  4.47           O  
ATOM    612  H   ASP A  38     -28.124  17.739  -8.499  1.00  3.37           H  
ATOM    613  HA  ASP A  38     -28.318  16.233 -10.884  1.00  3.58           H  
ATOM    614 1HB  ASP A  38     -26.923  18.855 -10.270  1.00  5.36           H  
ATOM    615 2HB  ASP A  38     -26.988  18.173 -11.887  1.00  5.36           H  
ATOM    616  N   LEU A  39     -25.262  16.380  -9.615  1.00  2.42           N  
ATOM    617  CA  LEU A  39     -23.982  15.669  -9.609  1.00  2.21           C  
ATOM    618  C   LEU A  39     -24.192  14.181  -9.489  1.00  1.87           C  
ATOM    619  O   LEU A  39     -23.616  13.413 -10.256  1.00  1.91           O  
ATOM    620  CB  LEU A  39     -23.100  16.108  -8.447  1.00  3.31           C  
ATOM    621  CG  LEU A  39     -21.814  15.298  -8.270  1.00  3.31           C  
ATOM    622  CD1 LEU A  39     -20.902  15.465  -9.477  1.00  3.31           C  
ATOM    623  CD2 LEU A  39     -21.148  15.736  -6.989  1.00  3.31           C  
ATOM    624  H   LEU A  39     -25.426  17.109  -8.928  1.00  2.90           H  
ATOM    625  HA  LEU A  39     -23.467  15.874 -10.545  1.00  2.65           H  
ATOM    626 1HB  LEU A  39     -22.822  17.146  -8.598  1.00  3.98           H  
ATOM    627 2HB  LEU A  39     -23.651  16.036  -7.520  1.00  3.98           H  
ATOM    628  HG  LEU A  39     -22.065  14.241  -8.199  1.00  3.98           H  
ATOM    629 1HD1 LEU A  39     -20.001  14.868  -9.336  1.00  3.98           H  
ATOM    630 2HD1 LEU A  39     -21.421  15.128 -10.375  1.00  3.98           H  
ATOM    631 3HD1 LEU A  39     -20.627  16.510  -9.588  1.00  3.98           H  
ATOM    632 1HD2 LEU A  39     -20.245  15.153  -6.836  1.00  3.98           H  
ATOM    633 2HD2 LEU A  39     -20.895  16.795  -7.052  1.00  3.98           H  
ATOM    634 3HD2 LEU A  39     -21.828  15.572  -6.155  1.00  3.98           H  
ATOM    635  N   TYR A  40     -25.000  13.787  -8.509  1.00  1.80           N  
ATOM    636  CA  TYR A  40     -25.338  12.395  -8.272  1.00  1.62           C  
ATOM    637  C   TYR A  40     -25.939  11.735  -9.495  1.00  1.84           C  
ATOM    638  O   TYR A  40     -25.591  10.599  -9.809  1.00  1.93           O  
ATOM    639  CB  TYR A  40     -26.274  12.274  -7.088  1.00  2.43           C  
ATOM    640  CG  TYR A  40     -26.768  10.873  -6.864  1.00  2.43           C  
ATOM    641  CD1 TYR A  40     -25.882   9.865  -6.520  1.00  2.43           C  
ATOM    642  CD2 TYR A  40     -28.119  10.605  -6.983  1.00  2.43           C  
ATOM    643  CE1 TYR A  40     -26.343   8.583  -6.309  1.00  2.43           C  
ATOM    644  CE2 TYR A  40     -28.580   9.327  -6.769  1.00  2.43           C  
ATOM    645  CZ  TYR A  40     -27.701   8.316  -6.438  1.00  2.43           C  
ATOM    646  OH  TYR A  40     -28.165   7.037  -6.241  1.00  2.43           O  
ATOM    647  H   TYR A  40     -25.408  14.491  -7.904  1.00  2.16           H  
ATOM    648  HA  TYR A  40     -24.422  11.859  -8.034  1.00  1.94           H  
ATOM    649 1HB  TYR A  40     -25.763  12.607  -6.187  1.00  2.92           H  
ATOM    650 2HB  TYR A  40     -27.138  12.917  -7.228  1.00  2.92           H  
ATOM    651  HD1 TYR A  40     -24.822  10.085  -6.427  1.00  2.92           H  
ATOM    652  HD2 TYR A  40     -28.814  11.403  -7.246  1.00  2.92           H  
ATOM    653  HE1 TYR A  40     -25.646   7.787  -6.047  1.00  2.92           H  
ATOM    654  HE2 TYR A  40     -29.639   9.122  -6.866  1.00  2.92           H  
ATOM    655  HH  TYR A  40     -27.424   6.456  -6.054  1.00  2.92           H  
ATOM    656  N   GLU A  41     -26.843  12.433 -10.176  1.00  2.15           N  
ATOM    657  CA  GLU A  41     -27.468  11.904 -11.375  1.00  2.62           C  
ATOM    658  C   GLU A  41     -26.446  11.721 -12.491  1.00  2.82           C  
ATOM    659  O   GLU A  41     -26.467  10.701 -13.186  1.00  3.20           O  
ATOM    660  CB  GLU A  41     -28.596  12.833 -11.825  1.00  3.93           C  
ATOM    661  CG  GLU A  41     -29.314  12.403 -13.096  1.00  3.93           C  
ATOM    662  CD  GLU A  41     -30.015  11.075 -12.983  1.00  3.93           C  
ATOM    663  OE1 GLU A  41     -30.208  10.593 -11.891  1.00  3.93           O  
ATOM    664  OE2 GLU A  41     -30.361  10.531 -14.005  1.00  3.93           O  
ATOM    665  H   GLU A  41     -27.111  13.351  -9.846  1.00  2.58           H  
ATOM    666  HA  GLU A  41     -27.893  10.929 -11.141  1.00  3.14           H  
ATOM    667 1HB  GLU A  41     -29.337  12.911 -11.030  1.00  4.72           H  
ATOM    668 2HB  GLU A  41     -28.196  13.833 -11.993  1.00  4.72           H  
ATOM    669 1HG  GLU A  41     -30.049  13.165 -13.355  1.00  4.72           H  
ATOM    670 2HG  GLU A  41     -28.588  12.353 -13.906  1.00  4.72           H  
ATOM    671  N   ARG A  42     -25.535  12.686 -12.644  1.00  2.79           N  
ATOM    672  CA  ARG A  42     -24.478  12.567 -13.638  1.00  2.66           C  
ATOM    673  C   ARG A  42     -23.564  11.405 -13.292  1.00  1.68           C  
ATOM    674  O   ARG A  42     -23.191  10.629 -14.170  1.00  1.47           O  
ATOM    675  CB  ARG A  42     -23.649  13.843 -13.728  1.00  3.99           C  
ATOM    676  CG  ARG A  42     -24.350  15.026 -14.374  1.00  3.99           C  
ATOM    677  CD  ARG A  42     -23.393  16.114 -14.717  1.00  3.99           C  
ATOM    678  NE  ARG A  42     -22.798  16.752 -13.548  1.00  3.99           N  
ATOM    679  CZ  ARG A  42     -23.328  17.815 -12.907  1.00  3.99           C  
ATOM    680  NH1 ARG A  42     -24.464  18.326 -13.328  1.00  3.99           N  
ATOM    681  NH2 ARG A  42     -22.712  18.355 -11.867  1.00  3.99           N  
ATOM    682  H   ARG A  42     -25.580  13.518 -12.069  1.00  3.35           H  
ATOM    683  HA  ARG A  42     -24.932  12.378 -14.610  1.00  3.19           H  
ATOM    684 1HB  ARG A  42     -23.344  14.150 -12.729  1.00  4.79           H  
ATOM    685 2HB  ARG A  42     -22.743  13.647 -14.301  1.00  4.79           H  
ATOM    686 1HG  ARG A  42     -24.839  14.698 -15.291  1.00  4.79           H  
ATOM    687 2HG  ARG A  42     -25.097  15.429 -13.690  1.00  4.79           H  
ATOM    688 1HD  ARG A  42     -22.586  15.700 -15.322  1.00  4.79           H  
ATOM    689 2HD  ARG A  42     -23.914  16.879 -15.291  1.00  4.79           H  
ATOM    690  HE  ARG A  42     -21.920  16.385 -13.202  1.00  4.79           H  
ATOM    691 1HH1 ARG A  42     -24.937  17.920 -14.123  1.00  4.79           H  
ATOM    692 2HH1 ARG A  42     -24.863  19.124 -12.853  1.00  4.79           H  
ATOM    693 1HH2 ARG A  42     -21.835  17.988 -11.517  1.00  4.79           H  
ATOM    694 2HH2 ARG A  42     -23.100  19.160 -11.390  1.00  4.79           H  
ATOM    695  N   TRP A  43     -23.240  11.282 -12.007  1.00  1.67           N  
ATOM    696  CA  TRP A  43     -22.402  10.220 -11.483  1.00  1.18           C  
ATOM    697  C   TRP A  43     -23.022   8.861 -11.741  1.00  1.33           C  
ATOM    698  O   TRP A  43     -22.337   7.929 -12.167  1.00  1.46           O  
ATOM    699  CB  TRP A  43     -22.196  10.407  -9.977  1.00  1.77           C  
ATOM    700  CG  TRP A  43     -21.356   9.333  -9.385  1.00  1.77           C  
ATOM    701  CD1 TRP A  43     -20.001   9.329  -9.296  1.00  1.77           C  
ATOM    702  CD2 TRP A  43     -21.803   8.080  -8.816  1.00  1.77           C  
ATOM    703  NE1 TRP A  43     -19.571   8.164  -8.725  1.00  1.77           N  
ATOM    704  CE2 TRP A  43     -20.660   7.380  -8.431  1.00  1.77           C  
ATOM    705  CE3 TRP A  43     -23.061   7.502  -8.615  1.00  1.77           C  
ATOM    706  CZ2 TRP A  43     -20.730   6.117  -7.867  1.00  1.77           C  
ATOM    707  CZ3 TRP A  43     -23.130   6.240  -8.045  1.00  1.77           C  
ATOM    708  CH2 TRP A  43     -21.991   5.566  -7.685  1.00  1.77           C  
ATOM    709  H   TRP A  43     -23.579  11.970 -11.353  1.00  2.00           H  
ATOM    710  HA  TRP A  43     -21.434  10.262 -11.981  1.00  1.42           H  
ATOM    711 1HB  TRP A  43     -21.716  11.368  -9.790  1.00  2.12           H  
ATOM    712 2HB  TRP A  43     -23.157  10.413  -9.466  1.00  2.12           H  
ATOM    713  HD1 TRP A  43     -19.350  10.130  -9.640  1.00  2.12           H  
ATOM    714  HE1 TRP A  43     -18.598   7.940  -8.567  1.00  2.12           H  
ATOM    715  HE3 TRP A  43     -23.967   8.031  -8.905  1.00  2.12           H  
ATOM    716  HZ2 TRP A  43     -19.846   5.559  -7.571  1.00  2.12           H  
ATOM    717  HZ3 TRP A  43     -24.113   5.793  -7.895  1.00  2.12           H  
ATOM    718  HH2 TRP A  43     -22.078   4.572  -7.246  1.00  2.12           H  
ATOM    719  N   ARG A  44     -24.321   8.765 -11.476  1.00  2.02           N  
ATOM    720  CA  ARG A  44     -25.092   7.554 -11.668  1.00  3.98           C  
ATOM    721  C   ARG A  44     -24.980   7.102 -13.113  1.00  2.72           C  
ATOM    722  O   ARG A  44     -24.742   5.926 -13.396  1.00  3.41           O  
ATOM    723  CB  ARG A  44     -26.547   7.803 -11.295  1.00  5.97           C  
ATOM    724  CG  ARG A  44     -27.421   6.578 -11.329  1.00  5.97           C  
ATOM    725  CD  ARG A  44     -28.849   6.871 -11.086  1.00  5.97           C  
ATOM    726  NE  ARG A  44     -29.469   7.596 -12.182  1.00  5.97           N  
ATOM    727  CZ  ARG A  44     -29.885   7.026 -13.333  1.00  5.97           C  
ATOM    728  NH1 ARG A  44     -29.725   5.733 -13.541  1.00  5.97           N  
ATOM    729  NH2 ARG A  44     -30.463   7.766 -14.264  1.00  5.97           N  
ATOM    730  H   ARG A  44     -24.804   9.569 -11.106  1.00  2.42           H  
ATOM    731  HA  ARG A  44     -24.692   6.774 -11.022  1.00  4.78           H  
ATOM    732 1HB  ARG A  44     -26.598   8.219 -10.290  1.00  7.16           H  
ATOM    733 2HB  ARG A  44     -26.981   8.536 -11.975  1.00  7.16           H  
ATOM    734 1HG  ARG A  44     -27.326   6.101 -12.303  1.00  7.16           H  
ATOM    735 2HG  ARG A  44     -27.104   5.892 -10.548  1.00  7.16           H  
ATOM    736 1HD  ARG A  44     -29.392   5.937 -10.946  1.00  7.16           H  
ATOM    737 2HD  ARG A  44     -28.933   7.478 -10.187  1.00  7.16           H  
ATOM    738  HE  ARG A  44     -29.618   8.595 -12.069  1.00  7.16           H  
ATOM    739 1HH1 ARG A  44     -29.270   5.146 -12.851  1.00  7.16           H  
ATOM    740 2HH1 ARG A  44     -30.042   5.321 -14.406  1.00  7.16           H  
ATOM    741 1HH2 ARG A  44     -30.581   8.764 -14.119  1.00  7.16           H  
ATOM    742 2HH2 ARG A  44     -30.775   7.345 -15.125  1.00  7.16           H  
ATOM    743  N   SER A  45     -25.149   8.048 -14.037  1.00  2.26           N  
ATOM    744  CA  SER A  45     -25.009   7.771 -15.459  1.00  3.14           C  
ATOM    745  C   SER A  45     -23.597   7.302 -15.800  1.00  3.54           C  
ATOM    746  O   SER A  45     -23.420   6.308 -16.506  1.00  5.60           O  
ATOM    747  CB  SER A  45     -25.344   9.008 -16.268  1.00  4.71           C  
ATOM    748  OG  SER A  45     -25.205   8.762 -17.641  1.00  4.71           O  
ATOM    749  H   SER A  45     -25.384   8.992 -13.747  1.00  2.71           H  
ATOM    750  HA  SER A  45     -25.708   6.977 -15.725  1.00  3.77           H  
ATOM    751 1HB  SER A  45     -26.367   9.316 -16.053  1.00  5.65           H  
ATOM    752 2HB  SER A  45     -24.689   9.826 -15.976  1.00  5.65           H  
ATOM    753  HG  SER A  45     -25.424   9.587 -18.080  1.00  5.65           H  
ATOM    754  N   HIS A  46     -22.592   8.003 -15.273  1.00  3.01           N  
ATOM    755  CA  HIS A  46     -21.193   7.689 -15.545  1.00  3.91           C  
ATOM    756  C   HIS A  46     -20.835   6.269 -15.113  1.00  3.43           C  
ATOM    757  O   HIS A  46     -20.085   5.575 -15.803  1.00  5.48           O  
ATOM    758  CB  HIS A  46     -20.281   8.698 -14.827  1.00  5.87           C  
ATOM    759  CG  HIS A  46     -20.390  10.085 -15.387  1.00  5.87           C  
ATOM    760  ND1 HIS A  46     -19.855  11.197 -14.761  1.00  5.87           N  
ATOM    761  CD2 HIS A  46     -20.994  10.540 -16.510  1.00  5.87           C  
ATOM    762  CE1 HIS A  46     -20.128  12.272 -15.480  1.00  5.87           C  
ATOM    763  NE2 HIS A  46     -20.817  11.901 -16.545  1.00  5.87           N  
ATOM    764  H   HIS A  46     -22.800   8.807 -14.696  1.00  3.61           H  
ATOM    765  HA  HIS A  46     -21.004   7.766 -16.616  1.00  4.69           H  
ATOM    766 1HB  HIS A  46     -20.533   8.734 -13.767  1.00  7.04           H  
ATOM    767 2HB  HIS A  46     -19.243   8.377 -14.908  1.00  7.04           H  
ATOM    768  HD1 HIS A  46     -19.156  11.205 -14.038  1.00  7.04           H  
ATOM    769  HD2 HIS A  46     -21.547  10.041 -17.306  1.00  7.04           H  
ATOM    770  HE1 HIS A  46     -19.789  13.254 -15.152  1.00  7.04           H  
ATOM    771  N   HIS A  47     -21.385   5.834 -13.982  1.00  1.62           N  
ATOM    772  CA  HIS A  47     -21.165   4.484 -13.480  1.00  1.37           C  
ATOM    773  C   HIS A  47     -22.322   3.518 -13.742  1.00  3.12           C  
ATOM    774  O   HIS A  47     -22.429   2.496 -13.063  1.00  9.38           O  
ATOM    775  CB  HIS A  47     -20.848   4.545 -11.986  1.00  2.06           C  
ATOM    776  CG  HIS A  47     -19.540   5.208 -11.704  1.00  2.06           C  
ATOM    777  ND1 HIS A  47     -18.344   4.524 -11.706  1.00  2.06           N  
ATOM    778  CD2 HIS A  47     -19.234   6.499 -11.460  1.00  2.06           C  
ATOM    779  CE1 HIS A  47     -17.359   5.365 -11.446  1.00  2.06           C  
ATOM    780  NE2 HIS A  47     -17.873   6.571 -11.292  1.00  2.06           N  
ATOM    781  H   HIS A  47     -21.970   6.461 -13.445  1.00  1.94           H  
ATOM    782  HA  HIS A  47     -20.287   4.067 -13.974  1.00  1.64           H  
ATOM    783 1HB  HIS A  47     -21.634   5.092 -11.464  1.00  2.47           H  
ATOM    784 2HB  HIS A  47     -20.816   3.535 -11.576  1.00  2.47           H  
ATOM    785  HD1 HIS A  47     -18.215   3.563 -11.974  1.00  2.47           H  
ATOM    786  HD2 HIS A  47     -19.843   7.399 -11.384  1.00  2.47           H  
ATOM    787  HE1 HIS A  47     -16.329   5.014 -11.395  1.00  2.47           H  
ATOM    788  N   THR A  48     -23.175   3.827 -14.732  1.00  2.94           N  
ATOM    789  CA  THR A  48     -24.347   3.013 -15.104  1.00  4.85           C  
ATOM    790  C   THR A  48     -25.091   2.365 -13.924  1.00  4.78           C  
ATOM    791  O   THR A  48     -25.461   1.190 -13.985  1.00 10.46           O  
ATOM    792  CB  THR A  48     -23.942   1.910 -16.099  1.00  7.27           C  
ATOM    793  OG1 THR A  48     -23.045   0.988 -15.465  1.00  7.27           O  
ATOM    794  CG2 THR A  48     -23.255   2.525 -17.308  1.00  7.27           C  
ATOM    795  H   THR A  48     -23.031   4.674 -15.267  1.00  3.53           H  
ATOM    796  HA  THR A  48     -25.055   3.671 -15.610  1.00  5.82           H  
ATOM    797  HB  THR A  48     -24.832   1.371 -16.424  1.00  8.73           H  
ATOM    798  HG1 THR A  48     -23.429   0.686 -14.637  1.00  8.73           H  
ATOM    799 1HG2 THR A  48     -22.975   1.737 -18.007  1.00  8.73           H  
ATOM    800 2HG2 THR A  48     -23.936   3.220 -17.799  1.00  8.73           H  
ATOM    801 3HG2 THR A  48     -22.362   3.059 -16.987  1.00  8.73           H  
ATOM    802  N   VAL A  49     -25.306   3.137 -12.862  1.00  4.76           N  
ATOM    803  CA  VAL A  49     -26.004   2.675 -11.671  1.00  5.22           C  
ATOM    804  C   VAL A  49     -27.520   2.790 -11.836  1.00  7.68           C  
ATOM    805  O   VAL A  49     -28.029   3.820 -12.275  1.00  9.93           O  
ATOM    806  CB  VAL A  49     -25.534   3.478 -10.438  1.00  7.83           C  
ATOM    807  CG1 VAL A  49     -26.346   3.097  -9.213  1.00  7.83           C  
ATOM    808  CG2 VAL A  49     -24.063   3.207 -10.188  1.00  7.83           C  
ATOM    809  H   VAL A  49     -24.983   4.094 -12.889  1.00  5.71           H  
ATOM    810  HA  VAL A  49     -25.750   1.627 -11.508  1.00  6.26           H  
ATOM    811  HB  VAL A  49     -25.672   4.536 -10.624  1.00  9.40           H  
ATOM    812 1HG1 VAL A  49     -26.002   3.677  -8.356  1.00  9.40           H  
ATOM    813 2HG1 VAL A  49     -27.399   3.307  -9.393  1.00  9.40           H  
ATOM    814 3HG1 VAL A  49     -26.216   2.035  -9.007  1.00  9.40           H  
ATOM    815 1HG2 VAL A  49     -23.729   3.778  -9.325  1.00  9.40           H  
ATOM    816 2HG2 VAL A  49     -23.916   2.144  -9.997  1.00  9.40           H  
ATOM    817 3HG2 VAL A  49     -23.486   3.503 -11.062  1.00  9.40           H  
ATOM    818  N   SER A  50     -28.234   1.721 -11.504  1.00 10.37           N  
ATOM    819  CA  SER A  50     -29.689   1.705 -11.617  1.00 17.57           C  
ATOM    820  C   SER A  50     -30.307   1.110 -10.362  1.00 28.06           C  
ATOM    821  O   SER A  50     -30.261  -0.102 -10.146  1.00 50.53           O  
ATOM    822  CB  SER A  50     -30.117   0.910 -12.832  1.00 26.36           C  
ATOM    823  OG  SER A  50     -31.514   0.857 -12.925  1.00 26.36           O  
ATOM    824  H   SER A  50     -27.759   0.900 -11.159  1.00 12.44           H  
ATOM    825  HA  SER A  50     -30.045   2.730 -11.722  1.00 21.08           H  
ATOM    826 1HB  SER A  50     -29.707   1.367 -13.732  1.00 31.63           H  
ATOM    827 2HB  SER A  50     -29.715  -0.099 -12.766  1.00 31.63           H  
ATOM    828  HG  SER A  50     -31.821   0.506 -12.085  1.00 31.63           H  
ATOM    829  N   ARG A  51     -30.870   1.979  -9.529  1.00 37.01           N  
ATOM    830  CA  ARG A  51     -31.460   1.571  -8.261  1.00 57.17           C  
ATOM    831  C   ARG A  51     -32.909   2.047  -8.138  1.00 38.32           C  
ATOM    832  O   ARG A  51     -33.324   2.971  -8.838  1.00 77.96           O  
ATOM    833  CB  ARG A  51     -30.631   2.122  -7.111  1.00 85.75           C  
ATOM    834  CG  ARG A  51     -29.194   1.605  -7.064  1.00 85.75           C  
ATOM    835  CD  ARG A  51     -28.446   2.200  -5.934  1.00 85.75           C  
ATOM    836  NE  ARG A  51     -27.036   1.835  -5.909  1.00 85.75           N  
ATOM    837  CZ  ARG A  51     -26.526   0.695  -5.403  1.00 85.75           C  
ATOM    838  NH1 ARG A  51     -27.300  -0.235  -4.884  1.00 85.75           N  
ATOM    839  NH2 ARG A  51     -25.217   0.529  -5.432  1.00 85.75           N  
ATOM    840  H   ARG A  51     -30.880   2.958  -9.779  1.00 44.41           H  
ATOM    841  HA  ARG A  51     -31.447   0.481  -8.207  1.00 68.60           H  
ATOM    842 1HB  ARG A  51     -30.590   3.208  -7.178  1.00102.91           H  
ATOM    843 2HB  ARG A  51     -31.105   1.868  -6.163  1.00102.91           H  
ATOM    844 1HG  ARG A  51     -29.202   0.522  -6.937  1.00102.91           H  
ATOM    845 2HG  ARG A  51     -28.681   1.860  -7.990  1.00102.91           H  
ATOM    846 1HD  ARG A  51     -28.509   3.285  -6.006  1.00102.91           H  
ATOM    847 2HD  ARG A  51     -28.891   1.878  -5.000  1.00102.91           H  
ATOM    848  HE  ARG A  51     -26.361   2.509  -6.260  1.00102.91           H  
ATOM    849 1HH1 ARG A  51     -28.305  -0.102  -4.832  1.00102.91           H  
ATOM    850 2HH1 ARG A  51     -26.891  -1.077  -4.508  1.00102.91           H  
ATOM    851 1HH2 ARG A  51     -24.638   1.271  -5.815  1.00102.91           H  
ATOM    852 2HH2 ARG A  51     -24.799  -0.309  -5.057  1.00102.91           H  
ATOM    853  N   SER A  52     -33.671   1.402  -7.252  1.00 21.49           N  
ATOM    854  CA  SER A  52     -35.066   1.772  -7.001  1.00 17.65           C  
ATOM    855  C   SER A  52     -35.135   3.180  -6.442  1.00 21.22           C  
ATOM    856  O   SER A  52     -34.271   3.555  -5.664  1.00 65.15           O  
ATOM    857  CB  SER A  52     -35.709   0.804  -6.029  1.00 26.47           C  
ATOM    858  OG  SER A  52     -37.013   1.208  -5.712  1.00 26.47           O  
ATOM    859  H   SER A  52     -33.267   0.641  -6.723  1.00 25.79           H  
ATOM    860  HA  SER A  52     -35.611   1.746  -7.946  1.00 21.18           H  
ATOM    861 1HB  SER A  52     -35.732  -0.192  -6.469  1.00 31.77           H  
ATOM    862 2HB  SER A  52     -35.110   0.747  -5.122  1.00 31.77           H  
ATOM    863  HG  SER A  52     -37.363   0.534  -5.124  1.00 31.77           H  
ATOM    864  N   LEU A  53     -36.151   3.943  -6.840  1.00 14.94           N  
ATOM    865  CA  LEU A  53     -36.314   5.349  -6.438  1.00 25.07           C  
ATOM    866  C   LEU A  53     -36.041   5.636  -4.956  1.00 16.52           C  
ATOM    867  O   LEU A  53     -35.281   6.552  -4.635  1.00 24.07           O  
ATOM    868  CB  LEU A  53     -37.733   5.822  -6.761  1.00 37.61           C  
ATOM    869  CG  LEU A  53     -38.029   7.277  -6.381  1.00 37.61           C  
ATOM    870  CD1 LEU A  53     -37.110   8.193  -7.178  1.00 37.61           C  
ATOM    871  CD2 LEU A  53     -39.491   7.586  -6.663  1.00 37.61           C  
ATOM    872  H   LEU A  53     -36.833   3.541  -7.468  1.00 17.93           H  
ATOM    873  HA  LEU A  53     -35.615   5.942  -7.025  1.00 30.08           H  
ATOM    874 1HB  LEU A  53     -37.905   5.712  -7.830  1.00 45.13           H  
ATOM    875 2HB  LEU A  53     -38.443   5.189  -6.230  1.00 45.13           H  
ATOM    876  HG  LEU A  53     -37.825   7.429  -5.321  1.00 45.13           H  
ATOM    877 1HD1 LEU A  53     -37.307   9.231  -6.907  1.00 45.13           H  
ATOM    878 2HD1 LEU A  53     -36.071   7.952  -6.954  1.00 45.13           H  
ATOM    879 3HD1 LEU A  53     -37.293   8.055  -8.243  1.00 45.13           H  
ATOM    880 1HD2 LEU A  53     -39.703   8.621  -6.392  1.00 45.13           H  
ATOM    881 2HD2 LEU A  53     -39.696   7.439  -7.724  1.00 45.13           H  
ATOM    882 3HD2 LEU A  53     -40.123   6.920  -6.076  1.00 45.13           H  
ATOM    883  N   GLY A  54     -36.675   4.879  -4.061  1.00 13.32           N  
ATOM    884  CA  GLY A  54     -36.481   5.082  -2.626  1.00 13.34           C  
ATOM    885  C   GLY A  54     -35.020   4.882  -2.257  1.00  9.98           C  
ATOM    886  O   GLY A  54     -34.431   5.703  -1.546  1.00  8.47           O  
ATOM    887  H   GLY A  54     -37.296   4.149  -4.378  1.00 15.98           H  
ATOM    888 1HA  GLY A  54     -36.798   6.089  -2.352  1.00 16.01           H  
ATOM    889 2HA  GLY A  54     -37.104   4.382  -2.070  1.00 16.01           H  
ATOM    890  N   GLU A  55     -34.445   3.792  -2.763  1.00 10.69           N  
ATOM    891  CA  GLU A  55     -33.043   3.489  -2.553  1.00  9.59           C  
ATOM    892  C   GLU A  55     -32.173   4.595  -3.106  1.00  5.57           C  
ATOM    893  O   GLU A  55     -31.210   4.986  -2.463  1.00  3.17           O  
ATOM    894  CB  GLU A  55     -32.646   2.163  -3.198  1.00 14.38           C  
ATOM    895  CG  GLU A  55     -31.191   1.810  -2.948  1.00 14.38           C  
ATOM    896  CD  GLU A  55     -30.762   0.501  -3.537  1.00 14.38           C  
ATOM    897  OE1 GLU A  55     -31.570  -0.173  -4.130  1.00 14.38           O  
ATOM    898  OE2 GLU A  55     -29.600   0.186  -3.405  1.00 14.38           O  
ATOM    899  H   GLU A  55     -34.997   3.160  -3.325  1.00 12.83           H  
ATOM    900  HA  GLU A  55     -32.861   3.418  -1.481  1.00 11.51           H  
ATOM    901 1HB  GLU A  55     -33.266   1.358  -2.803  1.00 17.26           H  
ATOM    902 2HB  GLU A  55     -32.803   2.207  -4.274  1.00 17.26           H  
ATOM    903 1HG  GLU A  55     -30.575   2.598  -3.374  1.00 17.26           H  
ATOM    904 2HG  GLU A  55     -31.016   1.792  -1.873  1.00 17.26           H  
ATOM    905  N   LYS A  56     -32.511   5.083  -4.298  1.00  6.92           N  
ATOM    906  CA  LYS A  56     -31.777   6.137  -4.983  1.00  4.86           C  
ATOM    907  C   LYS A  56     -31.622   7.364  -4.092  1.00  3.32           C  
ATOM    908  O   LYS A  56     -30.539   7.944  -4.020  1.00  3.16           O  
ATOM    909  CB  LYS A  56     -32.484   6.505  -6.292  1.00  7.29           C  
ATOM    910  CG  LYS A  56     -31.754   7.531  -7.129  1.00  7.29           C  
ATOM    911  CD  LYS A  56     -32.468   7.807  -8.444  1.00  7.29           C  
ATOM    912  CE  LYS A  56     -31.673   8.792  -9.288  1.00  7.29           C  
ATOM    913  NZ  LYS A  56     -32.310   9.056 -10.610  1.00  7.29           N  
ATOM    914  H   LYS A  56     -33.318   4.699  -4.758  1.00  8.30           H  
ATOM    915  HA  LYS A  56     -30.779   5.768  -5.218  1.00  5.83           H  
ATOM    916 1HB  LYS A  56     -32.620   5.608  -6.898  1.00  8.75           H  
ATOM    917 2HB  LYS A  56     -33.470   6.909  -6.079  1.00  8.75           H  
ATOM    918 1HG  LYS A  56     -31.680   8.461  -6.566  1.00  8.75           H  
ATOM    919 2HG  LYS A  56     -30.747   7.173  -7.341  1.00  8.75           H  
ATOM    920 1HD  LYS A  56     -32.591   6.875  -8.996  1.00  8.75           H  
ATOM    921 2HD  LYS A  56     -33.454   8.226  -8.242  1.00  8.75           H  
ATOM    922 1HE  LYS A  56     -31.569   9.731  -8.751  1.00  8.75           H  
ATOM    923 2HE  LYS A  56     -30.682   8.378  -9.455  1.00  8.75           H  
ATOM    924 1HZ  LYS A  56     -31.718   9.697 -11.129  1.00  8.75           H  
ATOM    925 2HZ  LYS A  56     -32.395   8.192 -11.124  1.00  8.75           H  
ATOM    926 3HZ  LYS A  56     -33.224   9.463 -10.480  1.00  8.75           H  
ATOM    927  N   HIS A  57     -32.696   7.737  -3.393  1.00  3.38           N  
ATOM    928  CA  HIS A  57     -32.636   8.872  -2.480  1.00  3.23           C  
ATOM    929  C   HIS A  57     -31.742   8.568  -1.277  1.00  2.91           C  
ATOM    930  O   HIS A  57     -30.989   9.435  -0.827  1.00  2.96           O  
ATOM    931  CB  HIS A  57     -34.037   9.232  -1.980  1.00  4.84           C  
ATOM    932  CG  HIS A  57     -34.911   9.872  -3.014  1.00  4.84           C  
ATOM    933  ND1 HIS A  57     -34.674  11.141  -3.498  1.00  4.84           N  
ATOM    934  CD2 HIS A  57     -36.020   9.426  -3.645  1.00  4.84           C  
ATOM    935  CE1 HIS A  57     -35.602  11.444  -4.390  1.00  4.84           C  
ATOM    936  NE2 HIS A  57     -36.429  10.424  -4.497  1.00  4.84           N  
ATOM    937  H   HIS A  57     -33.572   7.237  -3.520  1.00  4.06           H  
ATOM    938  HA  HIS A  57     -32.222   9.738  -2.994  1.00  3.88           H  
ATOM    939 1HB  HIS A  57     -34.537   8.330  -1.624  1.00  5.81           H  
ATOM    940 2HB  HIS A  57     -33.956   9.914  -1.135  1.00  5.81           H  
ATOM    941  HD1 HIS A  57     -33.997  11.788  -3.153  1.00  5.81           H  
ATOM    942  HD2 HIS A  57     -36.583   8.494  -3.586  1.00  5.81           H  
ATOM    943  HE1 HIS A  57     -35.588  12.410  -4.895  1.00  5.81           H  
ATOM    944  N   LYS A  58     -31.833   7.340  -0.760  1.00  3.07           N  
ATOM    945  CA  LYS A  58     -30.989   6.913   0.351  1.00  3.01           C  
ATOM    946  C   LYS A  58     -29.520   6.920  -0.052  1.00  2.42           C  
ATOM    947  O   LYS A  58     -28.658   7.357   0.712  1.00  2.12           O  
ATOM    948  CB  LYS A  58     -31.390   5.511   0.812  1.00  4.51           C  
ATOM    949  CG  LYS A  58     -32.742   5.428   1.504  1.00  4.51           C  
ATOM    950  CD  LYS A  58     -33.074   3.992   1.883  1.00  4.51           C  
ATOM    951  CE  LYS A  58     -34.434   3.890   2.559  1.00  4.51           C  
ATOM    952  NZ  LYS A  58     -34.775   2.484   2.907  1.00  4.51           N  
ATOM    953  H   LYS A  58     -32.504   6.682  -1.146  1.00  3.68           H  
ATOM    954  HA  LYS A  58     -31.117   7.613   1.178  1.00  3.61           H  
ATOM    955 1HB  LYS A  58     -31.419   4.836  -0.042  1.00  5.42           H  
ATOM    956 2HB  LYS A  58     -30.640   5.127   1.504  1.00  5.42           H  
ATOM    957 1HG  LYS A  58     -32.731   6.040   2.407  1.00  5.42           H  
ATOM    958 2HG  LYS A  58     -33.515   5.807   0.838  1.00  5.42           H  
ATOM    959 1HD  LYS A  58     -33.080   3.372   0.985  1.00  5.42           H  
ATOM    960 2HD  LYS A  58     -32.313   3.607   2.562  1.00  5.42           H  
ATOM    961 1HE  LYS A  58     -34.426   4.488   3.469  1.00  5.42           H  
ATOM    962 2HE  LYS A  58     -35.198   4.283   1.888  1.00  5.42           H  
ATOM    963 1HZ  LYS A  58     -35.680   2.455   3.352  1.00  5.42           H  
ATOM    964 2HZ  LYS A  58     -34.796   1.925   2.065  1.00  5.42           H  
ATOM    965 3HZ  LYS A  58     -34.078   2.115   3.538  1.00  5.42           H  
ATOM    966  N   ARG A  59     -29.258   6.455  -1.271  1.00  2.62           N  
ATOM    967  CA  ARG A  59     -27.927   6.390  -1.835  1.00  2.67           C  
ATOM    968  C   ARG A  59     -27.387   7.769  -2.077  1.00  1.90           C  
ATOM    969  O   ARG A  59     -26.196   7.990  -1.901  1.00  2.17           O  
ATOM    970  CB  ARG A  59     -27.949   5.593  -3.115  1.00  4.00           C  
ATOM    971  CG  ARG A  59     -28.256   4.126  -2.901  1.00  4.00           C  
ATOM    972  CD  ARG A  59     -27.120   3.408  -2.295  1.00  4.00           C  
ATOM    973  NE  ARG A  59     -27.381   1.988  -2.112  1.00  4.00           N  
ATOM    974  CZ  ARG A  59     -26.588   1.177  -1.389  1.00  4.00           C  
ATOM    975  NH1 ARG A  59     -25.512   1.665  -0.814  1.00  4.00           N  
ATOM    976  NH2 ARG A  59     -26.882  -0.105  -1.259  1.00  4.00           N  
ATOM    977  H   ARG A  59     -30.019   6.115  -1.831  1.00  3.14           H  
ATOM    978  HA  ARG A  59     -27.275   5.881  -1.124  1.00  3.20           H  
ATOM    979 1HB  ARG A  59     -28.704   5.998  -3.787  1.00  4.81           H  
ATOM    980 2HB  ARG A  59     -26.985   5.669  -3.614  1.00  4.81           H  
ATOM    981 1HG  ARG A  59     -29.093   4.025  -2.214  1.00  4.81           H  
ATOM    982 2HG  ARG A  59     -28.511   3.669  -3.844  1.00  4.81           H  
ATOM    983 1HD  ARG A  59     -26.254   3.506  -2.948  1.00  4.81           H  
ATOM    984 2HD  ARG A  59     -26.891   3.841  -1.322  1.00  4.81           H  
ATOM    985  HE  ARG A  59     -28.202   1.578  -2.548  1.00  4.81           H  
ATOM    986 1HH1 ARG A  59     -25.254   2.638  -0.936  1.00  4.81           H  
ATOM    987 2HH1 ARG A  59     -24.919   1.056  -0.262  1.00  4.81           H  
ATOM    988 1HH2 ARG A  59     -27.710  -0.481  -1.704  1.00  4.81           H  
ATOM    989 2HH2 ARG A  59     -26.260  -0.709  -0.730  1.00  4.81           H  
ATOM    990  N   PHE A  60     -28.264   8.702  -2.441  1.00  1.45           N  
ATOM    991  CA  PHE A  60     -27.876  10.092  -2.553  1.00  1.23           C  
ATOM    992  C   PHE A  60     -27.386  10.638  -1.241  1.00  1.02           C  
ATOM    993  O   PHE A  60     -26.375  11.328  -1.204  1.00  1.11           O  
ATOM    994  CB  PHE A  60     -28.971  10.982  -3.061  1.00  1.84           C  
ATOM    995  CG  PHE A  60     -28.535  12.412  -2.996  1.00  1.84           C  
ATOM    996  CD1 PHE A  60     -27.535  12.864  -3.827  1.00  1.84           C  
ATOM    997  CD2 PHE A  60     -29.114  13.305  -2.107  1.00  1.84           C  
ATOM    998  CE1 PHE A  60     -27.110  14.172  -3.786  1.00  1.84           C  
ATOM    999  CE2 PHE A  60     -28.695  14.622  -2.062  1.00  1.84           C  
ATOM   1000  CZ  PHE A  60     -27.692  15.055  -2.904  1.00  1.84           C  
ATOM   1001  H   PHE A  60     -29.221   8.449  -2.641  1.00  1.74           H  
ATOM   1002  HA  PHE A  60     -27.055  10.153  -3.267  1.00  1.48           H  
ATOM   1003 1HB  PHE A  60     -29.204  10.732  -4.094  1.00  2.21           H  
ATOM   1004 2HB  PHE A  60     -29.873  10.862  -2.467  1.00  2.21           H  
ATOM   1005  HD1 PHE A  60     -27.078  12.162  -4.514  1.00  2.21           H  
ATOM   1006  HD2 PHE A  60     -29.906  12.960  -1.440  1.00  2.21           H  
ATOM   1007  HE1 PHE A  60     -26.316  14.503  -4.453  1.00  2.21           H  
ATOM   1008  HE2 PHE A  60     -29.156  15.318  -1.361  1.00  2.21           H  
ATOM   1009  HZ  PHE A  60     -27.360  16.091  -2.869  1.00  2.21           H  
ATOM   1010  N   ASN A  61     -28.116  10.377  -0.162  1.00  1.04           N  
ATOM   1011  CA  ASN A  61     -27.692  10.856   1.146  1.00  1.14           C  
ATOM   1012  C   ASN A  61     -26.315  10.288   1.513  1.00  0.84           C  
ATOM   1013  O   ASN A  61     -25.468  11.004   2.056  1.00  1.00           O  
ATOM   1014  CB  ASN A  61     -28.728  10.508   2.189  1.00  1.71           C  
ATOM   1015  CG  ASN A  61     -29.963  11.354   2.058  1.00  1.71           C  
ATOM   1016  OD1 ASN A  61     -29.929  12.437   1.461  1.00  1.71           O  
ATOM   1017  ND2 ASN A  61     -31.054  10.883   2.604  1.00  1.71           N  
ATOM   1018  H   ASN A  61     -28.974   9.840  -0.250  1.00  1.25           H  
ATOM   1019  HA  ASN A  61     -27.593  11.943   1.102  1.00  1.37           H  
ATOM   1020 1HB  ASN A  61     -29.007   9.458   2.092  1.00  2.05           H  
ATOM   1021 2HB  ASN A  61     -28.306  10.646   3.185  1.00  2.05           H  
ATOM   1022 1HD2 ASN A  61     -31.906  11.403   2.548  1.00  2.05           H  
ATOM   1023 2HD2 ASN A  61     -31.035  10.002   3.076  1.00  2.05           H  
ATOM   1024  N   VAL A  62     -26.086   9.015   1.172  1.00  0.66           N  
ATOM   1025  CA  VAL A  62     -24.791   8.381   1.383  1.00  0.59           C  
ATOM   1026  C   VAL A  62     -23.726   9.042   0.517  1.00  0.51           C  
ATOM   1027  O   VAL A  62     -22.628   9.333   0.992  1.00  0.53           O  
ATOM   1028  CB  VAL A  62     -24.859   6.880   1.054  1.00  0.89           C  
ATOM   1029  CG1 VAL A  62     -23.468   6.285   1.081  1.00  0.89           C  
ATOM   1030  CG2 VAL A  62     -25.754   6.175   2.058  1.00  0.89           C  
ATOM   1031  H   VAL A  62     -26.839   8.468   0.767  1.00  0.79           H  
ATOM   1032  HA  VAL A  62     -24.513   8.497   2.431  1.00  0.71           H  
ATOM   1033  HB  VAL A  62     -25.259   6.747   0.050  1.00  1.06           H  
ATOM   1034 1HG1 VAL A  62     -23.528   5.225   0.837  1.00  1.06           H  
ATOM   1035 2HG1 VAL A  62     -22.840   6.793   0.349  1.00  1.06           H  
ATOM   1036 3HG1 VAL A  62     -23.038   6.406   2.076  1.00  1.06           H  
ATOM   1037 1HG2 VAL A  62     -25.804   5.113   1.818  1.00  1.06           H  
ATOM   1038 2HG2 VAL A  62     -25.345   6.301   3.061  1.00  1.06           H  
ATOM   1039 3HG2 VAL A  62     -26.754   6.602   2.021  1.00  1.06           H  
ATOM   1040  N   PHE A  63     -24.078   9.275  -0.746  1.00  0.54           N  
ATOM   1041  CA  PHE A  63     -23.237   9.918  -1.739  1.00  0.57           C  
ATOM   1042  C   PHE A  63     -22.808  11.278  -1.244  1.00  0.65           C  
ATOM   1043  O   PHE A  63     -21.620  11.569  -1.240  1.00  0.79           O  
ATOM   1044  CB  PHE A  63     -24.003  10.024  -3.061  1.00  0.85           C  
ATOM   1045  CG  PHE A  63     -23.293  10.707  -4.187  1.00  0.85           C  
ATOM   1046  CD1 PHE A  63     -22.374  10.015  -4.957  1.00  0.85           C  
ATOM   1047  CD2 PHE A  63     -23.562  12.032  -4.496  1.00  0.85           C  
ATOM   1048  CE1 PHE A  63     -21.738  10.631  -6.014  1.00  0.85           C  
ATOM   1049  CE2 PHE A  63     -22.928  12.649  -5.556  1.00  0.85           C  
ATOM   1050  CZ  PHE A  63     -22.017  11.944  -6.316  1.00  0.85           C  
ATOM   1051  H   PHE A  63     -24.991   8.982  -1.047  1.00  0.65           H  
ATOM   1052  HA  PHE A  63     -22.347   9.316  -1.892  1.00  0.68           H  
ATOM   1053 1HB  PHE A  63     -24.267   9.022  -3.394  1.00  1.03           H  
ATOM   1054 2HB  PHE A  63     -24.932  10.556  -2.895  1.00  1.03           H  
ATOM   1055  HD1 PHE A  63     -22.162   8.973  -4.722  1.00  1.03           H  
ATOM   1056  HD2 PHE A  63     -24.289  12.582  -3.898  1.00  1.03           H  
ATOM   1057  HE1 PHE A  63     -21.018  10.074  -6.611  1.00  1.03           H  
ATOM   1058  HE2 PHE A  63     -23.149  13.689  -5.795  1.00  1.03           H  
ATOM   1059  HZ  PHE A  63     -21.516  12.425  -7.153  1.00  1.03           H  
ATOM   1060  N   LYS A  64     -23.773  12.087  -0.811  1.00  0.76           N  
ATOM   1061  CA  LYS A  64     -23.547  13.408  -0.240  1.00  1.02           C  
ATOM   1062  C   LYS A  64     -22.509  13.382   0.865  1.00  0.90           C  
ATOM   1063  O   LYS A  64     -21.575  14.187   0.861  1.00  0.94           O  
ATOM   1064  CB  LYS A  64     -24.865  13.970   0.289  1.00  1.53           C  
ATOM   1065  CG  LYS A  64     -24.746  15.316   0.981  1.00  1.53           C  
ATOM   1066  CD  LYS A  64     -26.107  15.846   1.394  1.00  1.53           C  
ATOM   1067  CE  LYS A  64     -25.977  17.168   2.134  1.00  1.53           C  
ATOM   1068  NZ  LYS A  64     -27.300  17.704   2.544  1.00  1.53           N  
ATOM   1069  H   LYS A  64     -24.722  11.765  -0.872  1.00  0.91           H  
ATOM   1070  HA  LYS A  64     -23.179  14.064  -1.030  1.00  1.22           H  
ATOM   1071 1HB  LYS A  64     -25.568  14.080  -0.538  1.00  1.84           H  
ATOM   1072 2HB  LYS A  64     -25.305  13.269   0.996  1.00  1.84           H  
ATOM   1073 1HG  LYS A  64     -24.142  15.194   1.879  1.00  1.84           H  
ATOM   1074 2HG  LYS A  64     -24.252  16.035   0.339  1.00  1.84           H  
ATOM   1075 1HD  LYS A  64     -26.728  15.994   0.509  1.00  1.84           H  
ATOM   1076 2HD  LYS A  64     -26.598  15.122   2.044  1.00  1.84           H  
ATOM   1077 1HE  LYS A  64     -25.366  17.020   3.023  1.00  1.84           H  
ATOM   1078 2HE  LYS A  64     -25.486  17.895   1.488  1.00  1.84           H  
ATOM   1079 1HZ  LYS A  64     -27.173  18.582   3.028  1.00  1.84           H  
ATOM   1080 2HZ  LYS A  64     -27.870  17.863   1.721  1.00  1.84           H  
ATOM   1081 3HZ  LYS A  64     -27.764  17.047   3.152  1.00  1.84           H  
ATOM   1082  N   ALA A  65     -22.669  12.454   1.809  1.00  0.85           N  
ATOM   1083  CA  ALA A  65     -21.710  12.308   2.892  1.00  0.88           C  
ATOM   1084  C   ALA A  65     -20.326  11.987   2.337  1.00  0.77           C  
ATOM   1085  O   ALA A  65     -19.324  12.537   2.799  1.00  0.88           O  
ATOM   1086  CB  ALA A  65     -22.163  11.224   3.854  1.00  1.32           C  
ATOM   1087  H   ALA A  65     -23.477  11.839   1.781  1.00  1.02           H  
ATOM   1088  HA  ALA A  65     -21.648  13.254   3.425  1.00  1.06           H  
ATOM   1089 1HB  ALA A  65     -21.447  11.139   4.671  1.00  1.58           H  
ATOM   1090 2HB  ALA A  65     -23.143  11.482   4.255  1.00  1.58           H  
ATOM   1091 3HB  ALA A  65     -22.226  10.273   3.328  1.00  1.58           H  
ATOM   1092  N   ASN A  66     -20.287  11.116   1.330  1.00  0.60           N  
ATOM   1093  CA  ASN A  66     -19.046  10.728   0.689  1.00  0.53           C  
ATOM   1094  C   ASN A  66     -18.439  11.869  -0.128  1.00  0.48           C  
ATOM   1095  O   ASN A  66     -17.220  11.970  -0.223  1.00  0.47           O  
ATOM   1096  CB  ASN A  66     -19.280   9.501  -0.156  1.00  0.80           C  
ATOM   1097  CG  ASN A  66     -19.486   8.280   0.697  1.00  0.80           C  
ATOM   1098  OD1 ASN A  66     -19.094   8.250   1.870  1.00  0.80           O  
ATOM   1099  ND2 ASN A  66     -20.076   7.268   0.120  1.00  0.80           N  
ATOM   1100  H   ASN A  66     -21.145  10.683   1.012  1.00  0.72           H  
ATOM   1101  HA  ASN A  66     -18.325  10.473   1.467  1.00  0.64           H  
ATOM   1102 1HB  ASN A  66     -20.159   9.643  -0.785  1.00  0.95           H  
ATOM   1103 2HB  ASN A  66     -18.427   9.335  -0.813  1.00  0.95           H  
ATOM   1104 1HD2 ASN A  66     -20.228   6.404   0.607  1.00  0.95           H  
ATOM   1105 2HD2 ASN A  66     -20.375   7.348  -0.828  1.00  0.95           H  
ATOM   1106  N   VAL A  67     -19.283  12.750  -0.681  1.00  0.55           N  
ATOM   1107  CA  VAL A  67     -18.805  13.922  -1.406  1.00  0.55           C  
ATOM   1108  C   VAL A  67     -18.052  14.820  -0.465  1.00  0.58           C  
ATOM   1109  O   VAL A  67     -16.975  15.310  -0.798  1.00  0.59           O  
ATOM   1110  CB  VAL A  67     -19.960  14.735  -2.046  1.00  0.83           C  
ATOM   1111  CG1 VAL A  67     -19.414  16.045  -2.576  1.00  0.83           C  
ATOM   1112  CG2 VAL A  67     -20.590  13.972  -3.195  1.00  0.83           C  
ATOM   1113  H   VAL A  67     -20.276  12.602  -0.600  1.00  0.66           H  
ATOM   1114  HA  VAL A  67     -18.125  13.599  -2.190  1.00  0.66           H  
ATOM   1115  HB  VAL A  67     -20.709  14.957  -1.290  1.00  0.99           H  
ATOM   1116 1HG1 VAL A  67     -20.225  16.624  -3.017  1.00  0.99           H  
ATOM   1117 2HG1 VAL A  67     -18.967  16.611  -1.759  1.00  0.99           H  
ATOM   1118 3HG1 VAL A  67     -18.658  15.841  -3.334  1.00  0.99           H  
ATOM   1119 1HG2 VAL A  67     -21.390  14.568  -3.630  1.00  0.99           H  
ATOM   1120 2HG2 VAL A  67     -19.836  13.778  -3.949  1.00  0.99           H  
ATOM   1121 3HG2 VAL A  67     -20.995  13.032  -2.846  1.00  0.99           H  
ATOM   1122  N   MET A  68     -18.621  15.028   0.717  1.00  0.67           N  
ATOM   1123  CA  MET A  68     -17.997  15.865   1.721  1.00  0.80           C  
ATOM   1124  C   MET A  68     -16.710  15.233   2.245  1.00  0.78           C  
ATOM   1125  O   MET A  68     -15.723  15.934   2.458  1.00  0.92           O  
ATOM   1126  CB  MET A  68     -18.982  16.120   2.854  1.00  1.20           C  
ATOM   1127  CG  MET A  68     -20.145  17.023   2.461  1.00  1.20           C  
ATOM   1128  SD  MET A  68     -21.173  17.499   3.864  1.00  1.20           S  
ATOM   1129  CE  MET A  68     -22.048  15.968   4.170  1.00  1.20           C  
ATOM   1130  H   MET A  68     -19.524  14.609   0.915  1.00  0.80           H  
ATOM   1131  HA  MET A  68     -17.735  16.818   1.262  1.00  0.96           H  
ATOM   1132 1HB  MET A  68     -19.394  15.174   3.200  1.00  1.44           H  
ATOM   1133 2HB  MET A  68     -18.464  16.583   3.694  1.00  1.44           H  
ATOM   1134 1HG  MET A  68     -19.759  17.928   1.994  1.00  1.44           H  
ATOM   1135 2HG  MET A  68     -20.773  16.508   1.734  1.00  1.44           H  
ATOM   1136 1HE  MET A  68     -22.729  16.099   5.010  1.00  1.44           H  
ATOM   1137 2HE  MET A  68     -22.613  15.689   3.281  1.00  1.44           H  
ATOM   1138 3HE  MET A  68     -21.329  15.183   4.404  1.00  1.44           H  
ATOM   1139  N   HIS A  69     -16.706  13.908   2.411  1.00  0.76           N  
ATOM   1140  CA  HIS A  69     -15.515  13.192   2.861  1.00  0.81           C  
ATOM   1141  C   HIS A  69     -14.376  13.358   1.870  1.00  0.73           C  
ATOM   1142  O   HIS A  69     -13.276  13.778   2.236  1.00  0.88           O  
ATOM   1143  CB  HIS A  69     -15.816  11.696   3.018  1.00  1.22           C  
ATOM   1144  CG  HIS A  69     -14.647  10.874   3.479  1.00  1.22           C  
ATOM   1145  ND1 HIS A  69     -14.197  10.886   4.780  1.00  1.22           N  
ATOM   1146  CD2 HIS A  69     -13.841  10.014   2.811  1.00  1.22           C  
ATOM   1147  CE1 HIS A  69     -13.168  10.064   4.897  1.00  1.22           C  
ATOM   1148  NE2 HIS A  69     -12.938   9.510   3.719  1.00  1.22           N  
ATOM   1149  H   HIS A  69     -17.555  13.379   2.249  1.00  0.91           H  
ATOM   1150  HA  HIS A  69     -15.187  13.583   3.824  1.00  0.97           H  
ATOM   1151 1HB  HIS A  69     -16.626  11.567   3.738  1.00  1.46           H  
ATOM   1152 2HB  HIS A  69     -16.162  11.292   2.068  1.00  1.46           H  
ATOM   1153  HD1 HIS A  69     -14.546  11.461   5.522  1.00  1.46           H  
ATOM   1154  HD2 HIS A  69     -13.814   9.689   1.774  1.00  1.46           H  
ATOM   1155  HE1 HIS A  69     -12.671   9.931   5.858  1.00  1.46           H  
ATOM   1156  N   VAL A  70     -14.652  13.034   0.614  1.00  0.66           N  
ATOM   1157  CA  VAL A  70     -13.676  13.135  -0.453  1.00  0.76           C  
ATOM   1158  C   VAL A  70     -13.181  14.561  -0.652  1.00  0.80           C  
ATOM   1159  O   VAL A  70     -11.974  14.796  -0.726  1.00  1.19           O  
ATOM   1160  CB  VAL A  70     -14.288  12.602  -1.755  1.00  1.14           C  
ATOM   1161  CG1 VAL A  70     -13.385  12.925  -2.909  1.00  1.14           C  
ATOM   1162  CG2 VAL A  70     -14.468  11.093  -1.654  1.00  1.14           C  
ATOM   1163  H   VAL A  70     -15.575  12.694   0.385  1.00  0.79           H  
ATOM   1164  HA  VAL A  70     -12.823  12.508  -0.193  1.00  0.91           H  
ATOM   1165  HB  VAL A  70     -15.251  13.082  -1.930  1.00  1.37           H  
ATOM   1166 1HG1 VAL A  70     -13.826  12.547  -3.830  1.00  1.37           H  
ATOM   1167 2HG1 VAL A  70     -13.259  14.004  -2.978  1.00  1.37           H  
ATOM   1168 3HG1 VAL A  70     -12.420  12.461  -2.749  1.00  1.37           H  
ATOM   1169 1HG2 VAL A  70     -14.903  10.715  -2.579  1.00  1.37           H  
ATOM   1170 2HG2 VAL A  70     -13.498  10.623  -1.491  1.00  1.37           H  
ATOM   1171 3HG2 VAL A  70     -15.127  10.855  -0.821  1.00  1.37           H  
ATOM   1172  N   HIS A  71     -14.115  15.508  -0.719  1.00  0.66           N  
ATOM   1173  CA  HIS A  71     -13.784  16.912  -0.886  1.00  1.07           C  
ATOM   1174  C   HIS A  71     -12.874  17.434   0.202  1.00  1.22           C  
ATOM   1175  O   HIS A  71     -11.861  18.068  -0.089  1.00  1.97           O  
ATOM   1176  CB  HIS A  71     -15.055  17.766  -0.910  1.00  1.60           C  
ATOM   1177  CG  HIS A  71     -14.780  19.239  -0.945  1.00  1.60           C  
ATOM   1178  ND1 HIS A  71     -14.692  20.006   0.201  1.00  1.60           N  
ATOM   1179  CD2 HIS A  71     -14.558  20.083  -1.979  1.00  1.60           C  
ATOM   1180  CE1 HIS A  71     -14.440  21.260  -0.133  1.00  1.60           C  
ATOM   1181  NE2 HIS A  71     -14.353  21.332  -1.449  1.00  1.60           N  
ATOM   1182  H   HIS A  71     -15.091  15.258  -0.659  1.00  0.79           H  
ATOM   1183  HA  HIS A  71     -13.271  17.050  -1.837  1.00  1.28           H  
ATOM   1184 1HB  HIS A  71     -15.649  17.508  -1.786  1.00  1.93           H  
ATOM   1185 2HB  HIS A  71     -15.657  17.552  -0.029  1.00  1.93           H  
ATOM   1186  HD1 HIS A  71     -14.610  19.661   1.141  1.00  1.93           H  
ATOM   1187  HD2 HIS A  71     -14.519  19.939  -3.057  1.00  1.93           H  
ATOM   1188  HE1 HIS A  71     -14.336  22.026   0.634  1.00  1.93           H  
ATOM   1189  N   ASN A  72     -13.235  17.180   1.455  1.00  1.00           N  
ATOM   1190  CA  ASN A  72     -12.459  17.687   2.566  1.00  1.10           C  
ATOM   1191  C   ASN A  72     -11.081  17.053   2.656  1.00  0.82           C  
ATOM   1192  O   ASN A  72     -10.097  17.753   2.893  1.00  0.88           O  
ATOM   1193  CB  ASN A  72     -13.224  17.497   3.850  1.00  1.65           C  
ATOM   1194  CG  ASN A  72     -14.405  18.427   3.924  1.00  1.65           C  
ATOM   1195  OD1 ASN A  72     -14.518  19.380   3.141  1.00  1.65           O  
ATOM   1196  ND2 ASN A  72     -15.289  18.169   4.853  1.00  1.65           N  
ATOM   1197  H   ASN A  72     -14.074  16.650   1.650  1.00  1.20           H  
ATOM   1198  HA  ASN A  72     -12.309  18.757   2.415  1.00  1.32           H  
ATOM   1199 1HB  ASN A  72     -13.578  16.467   3.920  1.00  1.98           H  
ATOM   1200 2HB  ASN A  72     -12.571  17.682   4.701  1.00  1.98           H  
ATOM   1201 1HD2 ASN A  72     -16.095  18.753   4.952  1.00  1.98           H  
ATOM   1202 2HD2 ASN A  72     -15.159  17.388   5.463  1.00  1.98           H  
ATOM   1203  N   THR A  73     -10.981  15.745   2.417  1.00  0.96           N  
ATOM   1204  CA  THR A  73      -9.683  15.085   2.489  1.00  1.03           C  
ATOM   1205  C   THR A  73      -8.748  15.501   1.359  1.00  1.25           C  
ATOM   1206  O   THR A  73      -7.531  15.537   1.545  1.00  2.48           O  
ATOM   1207  CB  THR A  73      -9.853  13.565   2.490  1.00  1.54           C  
ATOM   1208  OG1 THR A  73     -10.606  13.189   1.337  1.00  1.54           O  
ATOM   1209  CG2 THR A  73     -10.554  13.087   3.756  1.00  1.54           C  
ATOM   1210  H   THR A  73     -11.806  15.190   2.218  1.00  1.15           H  
ATOM   1211  HA  THR A  73      -9.213  15.366   3.426  1.00  1.24           H  
ATOM   1212  HB  THR A  73      -8.872  13.095   2.431  1.00  1.85           H  
ATOM   1213  HG1 THR A  73     -11.508  13.517   1.428  1.00  1.85           H  
ATOM   1214 1HG2 THR A  73     -10.659  12.003   3.725  1.00  1.85           H  
ATOM   1215 2HG2 THR A  73      -9.960  13.368   4.625  1.00  1.85           H  
ATOM   1216 3HG2 THR A  73     -11.536  13.545   3.831  1.00  1.85           H  
ATOM   1217  N   ASN A  74      -9.298  15.909   0.217  1.00  0.97           N  
ATOM   1218  CA  ASN A  74      -8.454  16.403  -0.866  1.00  1.53           C  
ATOM   1219  C   ASN A  74      -7.866  17.792  -0.573  1.00  2.08           C  
ATOM   1220  O   ASN A  74      -6.965  18.248  -1.285  1.00  3.28           O  
ATOM   1221  CB  ASN A  74      -9.210  16.406  -2.176  1.00  2.29           C  
ATOM   1222  CG  ASN A  74      -9.379  15.017  -2.719  1.00  2.29           C  
ATOM   1223  OD1 ASN A  74      -8.683  14.089  -2.291  1.00  2.29           O  
ATOM   1224  ND2 ASN A  74     -10.266  14.856  -3.662  1.00  2.29           N  
ATOM   1225  H   ASN A  74     -10.300  15.842   0.073  1.00  1.16           H  
ATOM   1226  HA  ASN A  74      -7.610  15.721  -0.972  1.00  1.84           H  
ATOM   1227 1HB  ASN A  74     -10.195  16.849  -2.028  1.00  2.75           H  
ATOM   1228 2HB  ASN A  74      -8.680  17.014  -2.910  1.00  2.75           H  
ATOM   1229 1HD2 ASN A  74     -10.409  13.950  -4.065  1.00  2.75           H  
ATOM   1230 2HD2 ASN A  74     -10.802  15.636  -3.984  1.00  2.75           H  
ATOM   1231  N   LYS A  75      -8.348  18.448   0.491  1.00  3.33           N  
ATOM   1232  CA  LYS A  75      -7.851  19.747   0.911  1.00  3.87           C  
ATOM   1233  C   LYS A  75      -6.804  19.593   2.023  1.00  3.47           C  
ATOM   1234  O   LYS A  75      -6.346  20.590   2.583  1.00  5.49           O  
ATOM   1235  CB  LYS A  75      -9.003  20.617   1.430  1.00  5.80           C  
ATOM   1236  CG  LYS A  75     -10.143  20.888   0.452  1.00  5.80           C  
ATOM   1237  CD  LYS A  75      -9.733  21.748  -0.733  1.00  5.80           C  
ATOM   1238  CE  LYS A  75     -10.957  22.091  -1.580  1.00  5.80           C  
ATOM   1239  NZ  LYS A  75     -10.626  22.942  -2.756  1.00  5.80           N  
ATOM   1240  H   LYS A  75      -9.081  18.047   1.058  1.00  4.00           H  
ATOM   1241  HA  LYS A  75      -7.379  20.237   0.060  1.00  4.64           H  
ATOM   1242 1HB  LYS A  75      -9.437  20.148   2.313  1.00  6.97           H  
ATOM   1243 2HB  LYS A  75      -8.607  21.584   1.743  1.00  6.97           H  
ATOM   1244 1HG  LYS A  75     -10.507  19.941   0.067  1.00  6.97           H  
ATOM   1245 2HG  LYS A  75     -10.960  21.381   0.977  1.00  6.97           H  
ATOM   1246 1HD  LYS A  75      -9.271  22.670  -0.377  1.00  6.97           H  
ATOM   1247 2HD  LYS A  75      -9.013  21.209  -1.348  1.00  6.97           H  
ATOM   1248 1HE  LYS A  75     -11.416  21.168  -1.932  1.00  6.97           H  
ATOM   1249 2HE  LYS A  75     -11.678  22.623  -0.957  1.00  6.97           H  
ATOM   1250 1HZ  LYS A  75     -11.478  23.140  -3.271  1.00  6.97           H  
ATOM   1251 2HZ  LYS A  75     -10.218  23.810  -2.443  1.00  6.97           H  
ATOM   1252 3HZ  LYS A  75      -9.975  22.459  -3.355  1.00  6.97           H  
ATOM   1253  N   MET A  76      -6.434  18.345   2.354  1.00  2.87           N  
ATOM   1254  CA  MET A  76      -5.496  18.079   3.443  1.00  3.55           C  
ATOM   1255  C   MET A  76      -4.042  17.900   2.997  1.00  5.95           C  
ATOM   1256  O   MET A  76      -3.208  17.462   3.790  1.00 47.52           O  
ATOM   1257  CB  MET A  76      -5.950  16.836   4.203  1.00  5.32           C  
ATOM   1258  CG  MET A  76      -7.290  16.992   4.904  1.00  5.32           C  
ATOM   1259  SD  MET A  76      -7.789  15.513   5.809  1.00  5.32           S  
ATOM   1260  CE  MET A  76      -9.446  15.975   6.310  1.00  5.32           C  
ATOM   1261  H   MET A  76      -6.822  17.543   1.873  1.00  3.44           H  
ATOM   1262  HA  MET A  76      -5.523  18.929   4.124  1.00  4.26           H  
ATOM   1263 1HB  MET A  76      -6.023  15.994   3.518  1.00  6.39           H  
ATOM   1264 2HB  MET A  76      -5.206  16.582   4.959  1.00  6.39           H  
ATOM   1265 1HG  MET A  76      -7.237  17.822   5.607  1.00  6.39           H  
ATOM   1266 2HG  MET A  76      -8.057  17.221   4.168  1.00  6.39           H  
ATOM   1267 1HE  MET A  76      -9.894  15.162   6.881  1.00  6.39           H  
ATOM   1268 2HE  MET A  76      -9.402  16.873   6.928  1.00  6.39           H  
ATOM   1269 3HE  MET A  76     -10.051  16.174   5.425  1.00  6.39           H  
ATOM   1270  N   ASP A  77      -3.745  18.228   1.737  1.00 10.77           N  
ATOM   1271  CA  ASP A  77      -2.390  18.116   1.188  1.00 12.30           C  
ATOM   1272  C   ASP A  77      -1.821  16.700   1.273  1.00  8.67           C  
ATOM   1273  O   ASP A  77      -0.661  16.507   1.641  1.00 16.89           O  
ATOM   1274  CB  ASP A  77      -1.441  19.093   1.891  1.00 18.45           C  
ATOM   1275  CG  ASP A  77      -1.810  20.551   1.656  1.00 18.45           C  
ATOM   1276  OD1 ASP A  77      -2.286  20.859   0.588  1.00 18.45           O  
ATOM   1277  OD2 ASP A  77      -1.605  21.344   2.543  1.00 18.45           O  
ATOM   1278  H   ASP A  77      -4.475  18.580   1.138  1.00 12.92           H  
ATOM   1279  HA  ASP A  77      -2.433  18.393   0.134  1.00 14.76           H  
ATOM   1280 1HB  ASP A  77      -1.437  18.903   2.963  1.00 22.14           H  
ATOM   1281 2HB  ASP A  77      -0.424  18.931   1.530  1.00 22.14           H  
ATOM   1282  N   LYS A  78      -2.637  15.715   0.913  1.00  3.85           N  
ATOM   1283  CA  LYS A  78      -2.213  14.324   0.919  1.00  3.10           C  
ATOM   1284  C   LYS A  78      -1.467  13.997  -0.373  1.00  2.30           C  
ATOM   1285  O   LYS A  78      -1.684  14.653  -1.392  1.00  4.39           O  
ATOM   1286  CB  LYS A  78      -3.429  13.400   1.086  1.00  4.65           C  
ATOM   1287  CG  LYS A  78      -4.203  13.609   2.375  1.00  4.65           C  
ATOM   1288  CD  LYS A  78      -3.347  13.245   3.577  1.00  4.65           C  
ATOM   1289  CE  LYS A  78      -4.134  13.325   4.875  1.00  4.65           C  
ATOM   1290  NZ  LYS A  78      -3.287  12.991   6.056  1.00  4.65           N  
ATOM   1291  H   LYS A  78      -3.578  15.935   0.626  1.00  4.62           H  
ATOM   1292  HA  LYS A  78      -1.539  14.180   1.762  1.00  3.72           H  
ATOM   1293 1HB  LYS A  78      -4.123  13.563   0.262  1.00  5.58           H  
ATOM   1294 2HB  LYS A  78      -3.121  12.356   1.048  1.00  5.58           H  
ATOM   1295 1HG  LYS A  78      -4.506  14.653   2.454  1.00  5.58           H  
ATOM   1296 2HG  LYS A  78      -5.098  12.986   2.370  1.00  5.58           H  
ATOM   1297 1HD  LYS A  78      -2.966  12.229   3.458  1.00  5.58           H  
ATOM   1298 2HD  LYS A  78      -2.499  13.927   3.636  1.00  5.58           H  
ATOM   1299 1HE  LYS A  78      -4.526  14.334   4.996  1.00  5.58           H  
ATOM   1300 2HE  LYS A  78      -4.970  12.626   4.832  1.00  5.58           H  
ATOM   1301 1HZ  LYS A  78      -3.841  13.054   6.898  1.00  5.58           H  
ATOM   1302 2HZ  LYS A  78      -2.929  12.050   5.959  1.00  5.58           H  
ATOM   1303 3HZ  LYS A  78      -2.516  13.641   6.111  1.00  5.58           H  
ATOM   1304  N   PRO A  79      -0.592  12.977  -0.346  1.00  2.00           N  
ATOM   1305  CA  PRO A  79       0.224  12.444  -1.442  1.00  1.92           C  
ATOM   1306  C   PRO A  79      -0.631  11.673  -2.453  1.00  1.92           C  
ATOM   1307  O   PRO A  79      -0.165  11.357  -3.552  1.00  6.08           O  
ATOM   1308  CB  PRO A  79       1.236  11.543  -0.724  1.00  2.88           C  
ATOM   1309  CG  PRO A  79       0.570  11.150   0.542  1.00  2.88           C  
ATOM   1310  CD  PRO A  79      -0.221  12.360   0.943  1.00  2.88           C  
ATOM   1311  HA  PRO A  79       0.738  13.277  -1.939  1.00  2.30           H  
ATOM   1312 1HB  PRO A  79       1.486  10.681  -1.355  1.00  3.46           H  
ATOM   1313 2HB  PRO A  79       2.172  12.098  -0.553  1.00  3.46           H  
ATOM   1314 1HG  PRO A  79      -0.047  10.257   0.385  1.00  3.46           H  
ATOM   1315 2HG  PRO A  79       1.324  10.881   1.294  1.00  3.46           H  
ATOM   1316 1HD  PRO A  79      -1.110  12.046   1.504  1.00  3.46           H  
ATOM   1317 2HD  PRO A  79       0.404  13.052   1.526  1.00  3.46           H  
ATOM   1318  N   TYR A  80      -1.884  11.424  -2.078  1.00  1.17           N  
ATOM   1319  CA  TYR A  80      -2.881  10.775  -2.902  1.00  1.02           C  
ATOM   1320  C   TYR A  80      -4.178  11.546  -2.794  1.00  1.04           C  
ATOM   1321  O   TYR A  80      -4.416  12.237  -1.803  1.00  1.25           O  
ATOM   1322  CB  TYR A  80      -3.123   9.345  -2.434  1.00  1.53           C  
ATOM   1323  CG  TYR A  80      -3.691   9.314  -1.033  1.00  1.53           C  
ATOM   1324  CD1 TYR A  80      -5.062   9.315  -0.826  1.00  1.53           C  
ATOM   1325  CD2 TYR A  80      -2.831   9.308   0.052  1.00  1.53           C  
ATOM   1326  CE1 TYR A  80      -5.561   9.318   0.463  1.00  1.53           C  
ATOM   1327  CE2 TYR A  80      -3.326   9.307   1.337  1.00  1.53           C  
ATOM   1328  CZ  TYR A  80      -4.688   9.315   1.545  1.00  1.53           C  
ATOM   1329  OH  TYR A  80      -5.193   9.329   2.824  1.00  1.53           O  
ATOM   1330  H   TYR A  80      -2.173  11.701  -1.154  1.00  1.40           H  
ATOM   1331  HA  TYR A  80      -2.557  10.786  -3.940  1.00  1.22           H  
ATOM   1332 1HB  TYR A  80      -3.823   8.845  -3.104  1.00  1.84           H  
ATOM   1333 2HB  TYR A  80      -2.198   8.788  -2.446  1.00  1.84           H  
ATOM   1334  HD1 TYR A  80      -5.744   9.325  -1.677  1.00  1.84           H  
ATOM   1335  HD2 TYR A  80      -1.758   9.308  -0.115  1.00  1.84           H  
ATOM   1336  HE1 TYR A  80      -6.636   9.328   0.634  1.00  1.84           H  
ATOM   1337  HE2 TYR A  80      -2.644   9.306   2.187  1.00  1.84           H  
ATOM   1338  HH  TYR A  80      -4.575   8.900   3.426  1.00  1.84           H  
ATOM   1339  N   LYS A  81      -5.023  11.418  -3.802  1.00  1.13           N  
ATOM   1340  CA  LYS A  81      -6.312  12.081  -3.790  1.00  1.42           C  
ATOM   1341  C   LYS A  81      -7.426  11.068  -3.899  1.00  0.90           C  
ATOM   1342  O   LYS A  81      -7.237   9.971  -4.447  1.00  0.90           O  
ATOM   1343  CB  LYS A  81      -6.429  13.102  -4.922  1.00  2.13           C  
ATOM   1344  CG  LYS A  81      -5.396  14.222  -4.898  1.00  2.13           C  
ATOM   1345  CD  LYS A  81      -5.565  15.121  -3.677  1.00  2.13           C  
ATOM   1346  CE  LYS A  81      -4.634  16.322  -3.753  1.00  2.13           C  
ATOM   1347  NZ  LYS A  81      -4.644  17.130  -2.503  1.00  2.13           N  
ATOM   1348  H   LYS A  81      -4.764  10.842  -4.589  1.00  1.36           H  
ATOM   1349  HA  LYS A  81      -6.429  12.604  -2.840  1.00  1.70           H  
ATOM   1350 1HB  LYS A  81      -6.339  12.591  -5.881  1.00  2.56           H  
ATOM   1351 2HB  LYS A  81      -7.416  13.564  -4.892  1.00  2.56           H  
ATOM   1352 1HG  LYS A  81      -4.393  13.793  -4.885  1.00  2.56           H  
ATOM   1353 2HG  LYS A  81      -5.499  14.828  -5.798  1.00  2.56           H  
ATOM   1354 1HD  LYS A  81      -6.595  15.474  -3.624  1.00  2.56           H  
ATOM   1355 2HD  LYS A  81      -5.345  14.556  -2.771  1.00  2.56           H  
ATOM   1356 1HE  LYS A  81      -3.619  15.978  -3.943  1.00  2.56           H  
ATOM   1357 2HE  LYS A  81      -4.950  16.956  -4.581  1.00  2.56           H  
ATOM   1358 1HZ  LYS A  81      -4.015  17.913  -2.608  1.00  2.56           H  
ATOM   1359 2HZ  LYS A  81      -5.575  17.477  -2.292  1.00  2.56           H  
ATOM   1360 3HZ  LYS A  81      -4.332  16.550  -1.739  1.00  2.56           H  
ATOM   1361  N   LEU A  82      -8.597  11.457  -3.414  1.00  0.89           N  
ATOM   1362  CA  LEU A  82      -9.769  10.608  -3.466  1.00  0.76           C  
ATOM   1363  C   LEU A  82     -10.769  11.149  -4.487  1.00  1.02           C  
ATOM   1364  O   LEU A  82     -10.754  12.336  -4.818  1.00  1.93           O  
ATOM   1365  CB  LEU A  82     -10.438  10.529  -2.087  1.00  1.14           C  
ATOM   1366  CG  LEU A  82      -9.552  10.085  -0.918  1.00  1.14           C  
ATOM   1367  CD1 LEU A  82     -10.390  10.041   0.352  1.00  1.14           C  
ATOM   1368  CD2 LEU A  82      -8.928   8.745  -1.215  1.00  1.14           C  
ATOM   1369  H   LEU A  82      -8.671  12.372  -2.983  1.00  1.07           H  
ATOM   1370  HA  LEU A  82      -9.460   9.611  -3.771  1.00  0.91           H  
ATOM   1371 1HB  LEU A  82     -10.816  11.517  -1.835  1.00  1.37           H  
ATOM   1372 2HB  LEU A  82     -11.281   9.849  -2.148  1.00  1.37           H  
ATOM   1373  HG  LEU A  82      -8.762  10.821  -0.770  1.00  1.37           H  
ATOM   1374 1HD1 LEU A  82      -9.761   9.752   1.195  1.00  1.37           H  
ATOM   1375 2HD1 LEU A  82     -10.818  11.020   0.540  1.00  1.37           H  
ATOM   1376 3HD1 LEU A  82     -11.193   9.316   0.238  1.00  1.37           H  
ATOM   1377 1HD2 LEU A  82      -8.296   8.445  -0.381  1.00  1.37           H  
ATOM   1378 2HD2 LEU A  82      -9.713   8.007  -1.350  1.00  1.37           H  
ATOM   1379 3HD2 LEU A  82      -8.328   8.813  -2.121  1.00  1.37           H  
ATOM   1380  N   LYS A  83     -11.656  10.292  -4.981  1.00  0.81           N  
ATOM   1381  CA  LYS A  83     -12.670  10.776  -5.910  1.00  1.27           C  
ATOM   1382  C   LYS A  83     -13.959  10.020  -5.755  1.00  1.15           C  
ATOM   1383  O   LYS A  83     -14.016   8.968  -5.117  1.00  1.56           O  
ATOM   1384  CB  LYS A  83     -12.266  10.654  -7.383  1.00  1.91           C  
ATOM   1385  CG  LYS A  83     -12.211   9.238  -7.943  1.00  1.91           C  
ATOM   1386  CD  LYS A  83     -11.812   9.270  -9.415  1.00  1.91           C  
ATOM   1387  CE  LYS A  83     -11.744   7.876 -10.024  1.00  1.91           C  
ATOM   1388  NZ  LYS A  83     -11.376   7.929 -11.469  1.00  1.91           N  
ATOM   1389  H   LYS A  83     -11.630   9.325  -4.692  1.00  0.97           H  
ATOM   1390  HA  LYS A  83     -12.866  11.820  -5.686  1.00  1.52           H  
ATOM   1391 1HB  LYS A  83     -12.968  11.210  -8.000  1.00  2.29           H  
ATOM   1392 2HB  LYS A  83     -11.282  11.105  -7.525  1.00  2.29           H  
ATOM   1393 1HG  LYS A  83     -11.519   8.618  -7.378  1.00  2.29           H  
ATOM   1394 2HG  LYS A  83     -13.201   8.792  -7.868  1.00  2.29           H  
ATOM   1395 1HD  LYS A  83     -12.548   9.853  -9.970  1.00  2.29           H  
ATOM   1396 2HD  LYS A  83     -10.842   9.753  -9.526  1.00  2.29           H  
ATOM   1397 1HE  LYS A  83     -10.999   7.288  -9.491  1.00  2.29           H  
ATOM   1398 2HE  LYS A  83     -12.714   7.390  -9.924  1.00  2.29           H  
ATOM   1399 1HZ  LYS A  83     -11.337   6.991 -11.843  1.00  2.29           H  
ATOM   1400 2HZ  LYS A  83     -12.068   8.463 -11.975  1.00  2.29           H  
ATOM   1401 3HZ  LYS A  83     -10.473   8.370 -11.571  1.00  2.29           H  
ATOM   1402  N   LEU A  84     -14.999  10.541  -6.389  1.00  1.29           N  
ATOM   1403  CA  LEU A  84     -16.300   9.900  -6.408  1.00  1.15           C  
ATOM   1404  C   LEU A  84     -16.293   8.767  -7.418  1.00  1.13           C  
ATOM   1405  O   LEU A  84     -16.865   8.868  -8.502  1.00  1.24           O  
ATOM   1406  CB  LEU A  84     -17.368  10.931  -6.759  1.00  1.72           C  
ATOM   1407  CG  LEU A  84     -17.519  12.061  -5.745  1.00  1.72           C  
ATOM   1408  CD1 LEU A  84     -18.434  13.124  -6.318  1.00  1.72           C  
ATOM   1409  CD2 LEU A  84     -18.080  11.482  -4.455  1.00  1.72           C  
ATOM   1410  H   LEU A  84     -14.881  11.413  -6.885  1.00  1.55           H  
ATOM   1411  HA  LEU A  84     -16.507   9.489  -5.420  1.00  1.38           H  
ATOM   1412 1HB  LEU A  84     -17.123  11.376  -7.722  1.00  2.07           H  
ATOM   1413 2HB  LEU A  84     -18.330  10.426  -6.845  1.00  2.07           H  
ATOM   1414  HG  LEU A  84     -16.556  12.509  -5.538  1.00  2.07           H  
ATOM   1415 1HD1 LEU A  84     -18.546  13.936  -5.601  1.00  2.07           H  
ATOM   1416 2HD1 LEU A  84     -18.003  13.514  -7.240  1.00  2.07           H  
ATOM   1417 3HD1 LEU A  84     -19.405  12.689  -6.530  1.00  2.07           H  
ATOM   1418 1HD2 LEU A  84     -18.192  12.274  -3.721  1.00  2.07           H  
ATOM   1419 2HD2 LEU A  84     -19.053  11.030  -4.651  1.00  2.07           H  
ATOM   1420 3HD2 LEU A  84     -17.400  10.723  -4.068  1.00  2.07           H  
ATOM   1421  N   ASN A  85     -15.624   7.693  -7.042  1.00  1.13           N  
ATOM   1422  CA  ASN A  85     -15.482   6.508  -7.854  1.00  1.32           C  
ATOM   1423  C   ASN A  85     -16.675   5.610  -7.639  1.00  1.62           C  
ATOM   1424  O   ASN A  85     -17.629   6.008  -6.976  1.00  1.51           O  
ATOM   1425  CB  ASN A  85     -14.172   5.821  -7.534  1.00  1.98           C  
ATOM   1426  CG  ASN A  85     -14.100   5.271  -6.148  1.00  1.98           C  
ATOM   1427  OD1 ASN A  85     -15.099   4.897  -5.522  1.00  1.98           O  
ATOM   1428  ND2 ASN A  85     -12.904   5.199  -5.641  1.00  1.98           N  
ATOM   1429  H   ASN A  85     -15.181   7.715  -6.132  1.00  1.36           H  
ATOM   1430  HA  ASN A  85     -15.478   6.799  -8.905  1.00  1.58           H  
ATOM   1431 1HB  ASN A  85     -14.002   5.012  -8.231  1.00  2.38           H  
ATOM   1432 2HB  ASN A  85     -13.356   6.530  -7.664  1.00  2.38           H  
ATOM   1433 1HD2 ASN A  85     -12.786   4.820  -4.720  1.00  2.38           H  
ATOM   1434 2HD2 ASN A  85     -12.111   5.505  -6.168  1.00  2.38           H  
ATOM   1435  N   LYS A  86     -16.621   4.395  -8.177  1.00  2.48           N  
ATOM   1436  CA  LYS A  86     -17.726   3.435  -8.071  1.00  4.05           C  
ATOM   1437  C   LYS A  86     -18.274   3.150  -6.657  1.00  2.96           C  
ATOM   1438  O   LYS A  86     -19.347   2.560  -6.531  1.00  3.71           O  
ATOM   1439  CB  LYS A  86     -17.290   2.105  -8.643  1.00  6.07           C  
ATOM   1440  CG  LYS A  86     -16.249   1.403  -7.788  1.00  6.07           C  
ATOM   1441  CD  LYS A  86     -15.749   0.152  -8.463  1.00  6.07           C  
ATOM   1442  CE  LYS A  86     -16.863  -0.873  -8.591  1.00  6.07           C  
ATOM   1443  NZ  LYS A  86     -16.368  -2.121  -9.204  1.00  6.07           N  
ATOM   1444  H   LYS A  86     -15.797   4.129  -8.711  1.00  2.98           H  
ATOM   1445  HA  LYS A  86     -18.553   3.819  -8.668  1.00  4.86           H  
ATOM   1446 1HB  LYS A  86     -18.152   1.445  -8.740  1.00  7.29           H  
ATOM   1447 2HB  LYS A  86     -16.876   2.252  -9.635  1.00  7.29           H  
ATOM   1448 1HG  LYS A  86     -15.408   2.074  -7.606  1.00  7.29           H  
ATOM   1449 2HG  LYS A  86     -16.692   1.132  -6.831  1.00  7.29           H  
ATOM   1450 1HD  LYS A  86     -15.362   0.391  -9.451  1.00  7.29           H  
ATOM   1451 2HD  LYS A  86     -14.941  -0.280  -7.874  1.00  7.29           H  
ATOM   1452 1HE  LYS A  86     -17.270  -1.097  -7.606  1.00  7.29           H  
ATOM   1453 2HE  LYS A  86     -17.657  -0.464  -9.216  1.00  7.29           H  
ATOM   1454 1HZ  LYS A  86     -17.099  -2.811  -9.309  1.00  7.29           H  
ATOM   1455 2HZ  LYS A  86     -15.994  -1.911 -10.118  1.00  7.29           H  
ATOM   1456 3HZ  LYS A  86     -15.634  -2.507  -8.629  1.00  7.29           H  
ATOM   1457  N   PHE A  87     -17.562   3.552  -5.602  1.00  2.38           N  
ATOM   1458  CA  PHE A  87     -18.016   3.289  -4.250  1.00  2.06           C  
ATOM   1459  C   PHE A  87     -18.665   4.510  -3.597  1.00  1.36           C  
ATOM   1460  O   PHE A  87     -18.990   4.477  -2.410  1.00  1.25           O  
ATOM   1461  CB  PHE A  87     -16.838   2.830  -3.393  1.00  3.09           C  
ATOM   1462  CG  PHE A  87     -16.203   1.566  -3.876  1.00  3.09           C  
ATOM   1463  CD1 PHE A  87     -14.937   1.569  -4.431  1.00  3.09           C  
ATOM   1464  CD2 PHE A  87     -16.879   0.369  -3.796  1.00  3.09           C  
ATOM   1465  CE1 PHE A  87     -14.367   0.397  -4.889  1.00  3.09           C  
ATOM   1466  CE2 PHE A  87     -16.310  -0.787  -4.263  1.00  3.09           C  
ATOM   1467  CZ  PHE A  87     -15.059  -0.780  -4.805  1.00  3.09           C  
ATOM   1468  H   PHE A  87     -16.683   4.034  -5.727  1.00  2.86           H  
ATOM   1469  HA  PHE A  87     -18.752   2.493  -4.290  1.00  2.47           H  
ATOM   1470 1HB  PHE A  87     -16.076   3.608  -3.362  1.00  3.71           H  
ATOM   1471 2HB  PHE A  87     -17.181   2.657  -2.379  1.00  3.71           H  
ATOM   1472  HD1 PHE A  87     -14.395   2.510  -4.506  1.00  3.71           H  
ATOM   1473  HD2 PHE A  87     -17.875   0.348  -3.365  1.00  3.71           H  
ATOM   1474  HE1 PHE A  87     -13.375   0.399  -5.325  1.00  3.71           H  
ATOM   1475  HE2 PHE A  87     -16.855  -1.715  -4.207  1.00  3.71           H  
ATOM   1476  HZ  PHE A  87     -14.623  -1.704  -5.170  1.00  3.71           H  
ATOM   1477  N   ALA A  88     -18.863   5.580  -4.368  1.00  1.38           N  
ATOM   1478  CA  ALA A  88     -19.427   6.820  -3.838  1.00  1.31           C  
ATOM   1479  C   ALA A  88     -20.848   6.652  -3.299  1.00  4.39           C  
ATOM   1480  O   ALA A  88     -21.230   7.349  -2.364  1.00 36.27           O  
ATOM   1481  CB  ALA A  88     -19.407   7.898  -4.901  1.00  1.97           C  
ATOM   1482  H   ALA A  88     -18.585   5.560  -5.339  1.00  1.66           H  
ATOM   1483  HA  ALA A  88     -18.798   7.143  -3.013  1.00  1.57           H  
ATOM   1484 1HB  ALA A  88     -19.779   8.830  -4.478  1.00  2.36           H  
ATOM   1485 2HB  ALA A  88     -18.385   8.042  -5.253  1.00  2.36           H  
ATOM   1486 3HB  ALA A  88     -20.037   7.602  -5.730  1.00  2.36           H  
ATOM   1487  N   ASP A  89     -21.633   5.725  -3.840  1.00  3.41           N  
ATOM   1488  CA  ASP A  89     -22.989   5.546  -3.318  1.00  3.24           C  
ATOM   1489  C   ASP A  89     -23.091   4.516  -2.172  1.00  1.86           C  
ATOM   1490  O   ASP A  89     -24.203   4.154  -1.782  1.00  2.68           O  
ATOM   1491  CB  ASP A  89     -23.960   5.144  -4.445  1.00  4.86           C  
ATOM   1492  CG  ASP A  89     -23.650   3.788  -5.083  1.00  4.86           C  
ATOM   1493  OD1 ASP A  89     -22.608   3.251  -4.801  1.00  4.86           O  
ATOM   1494  OD2 ASP A  89     -24.459   3.299  -5.843  1.00  4.86           O  
ATOM   1495  H   ASP A  89     -21.305   5.157  -4.608  1.00  4.09           H  
ATOM   1496  HA  ASP A  89     -23.323   6.506  -2.926  1.00  3.89           H  
ATOM   1497 1HB  ASP A  89     -24.973   5.113  -4.049  1.00  5.83           H  
ATOM   1498 2HB  ASP A  89     -23.939   5.906  -5.223  1.00  5.83           H  
ATOM   1499  N   MET A  90     -21.951   4.064  -1.620  1.00  1.00           N  
ATOM   1500  CA  MET A  90     -21.970   3.072  -0.537  1.00  0.90           C  
ATOM   1501  C   MET A  90     -21.205   3.514   0.718  1.00  0.85           C  
ATOM   1502  O   MET A  90     -20.286   4.337   0.664  1.00  0.98           O  
ATOM   1503  CB  MET A  90     -21.434   1.737  -1.060  1.00  1.35           C  
ATOM   1504  CG  MET A  90     -22.351   1.072  -2.083  1.00  1.35           C  
ATOM   1505  SD  MET A  90     -21.665  -0.402  -2.839  1.00  1.35           S  
ATOM   1506  CE  MET A  90     -20.571   0.361  -4.022  1.00  1.35           C  
ATOM   1507  H   MET A  90     -21.050   4.380  -1.957  1.00  1.20           H  
ATOM   1508  HA  MET A  90     -23.007   2.922  -0.239  1.00  1.08           H  
ATOM   1509 1HB  MET A  90     -20.462   1.891  -1.528  1.00  1.62           H  
ATOM   1510 2HB  MET A  90     -21.297   1.044  -0.229  1.00  1.62           H  
ATOM   1511 1HG  MET A  90     -23.275   0.788  -1.593  1.00  1.62           H  
ATOM   1512 2HG  MET A  90     -22.592   1.778  -2.874  1.00  1.62           H  
ATOM   1513 1HE  MET A  90     -20.044  -0.408  -4.587  1.00  1.62           H  
ATOM   1514 2HE  MET A  90     -21.149   0.986  -4.704  1.00  1.62           H  
ATOM   1515 3HE  MET A  90     -19.853   0.978  -3.488  1.00  1.62           H  
ATOM   1516  N   THR A  91     -21.617   2.962   1.860  1.00  1.02           N  
ATOM   1517  CA  THR A  91     -21.040   3.333   3.149  1.00  1.22           C  
ATOM   1518  C   THR A  91     -19.780   2.557   3.454  1.00  1.13           C  
ATOM   1519  O   THR A  91     -19.482   1.562   2.796  1.00  1.20           O  
ATOM   1520  CB  THR A  91     -22.047   3.104   4.297  1.00  1.83           C  
ATOM   1521  OG1 THR A  91     -22.350   1.703   4.416  1.00  1.83           O  
ATOM   1522  CG2 THR A  91     -23.330   3.871   4.024  1.00  1.83           C  
ATOM   1523  H   THR A  91     -22.365   2.280   1.835  1.00  1.22           H  
ATOM   1524  HA  THR A  91     -20.784   4.393   3.119  1.00  1.46           H  
ATOM   1525  HB  THR A  91     -21.619   3.455   5.235  1.00  2.20           H  
ATOM   1526  HG1 THR A  91     -23.118   1.594   4.985  1.00  2.20           H  
ATOM   1527 1HG2 THR A  91     -24.033   3.707   4.840  1.00  2.20           H  
ATOM   1528 2HG2 THR A  91     -23.108   4.935   3.944  1.00  2.20           H  
ATOM   1529 3HG2 THR A  91     -23.771   3.521   3.091  1.00  2.20           H  
ATOM   1530  N   ASN A  92     -19.060   3.011   4.477  1.00  1.42           N  
ATOM   1531  CA  ASN A  92     -17.823   2.375   4.908  1.00  2.00           C  
ATOM   1532  C   ASN A  92     -18.094   0.958   5.386  1.00  1.35           C  
ATOM   1533  O   ASN A  92     -17.308   0.050   5.130  1.00  1.87           O  
ATOM   1534  CB  ASN A  92     -17.171   3.175   6.023  1.00  3.00           C  
ATOM   1535  CG  ASN A  92     -16.575   4.474   5.561  1.00  3.00           C  
ATOM   1536  OD1 ASN A  92     -16.307   4.673   4.373  1.00  3.00           O  
ATOM   1537  ND2 ASN A  92     -16.363   5.373   6.490  1.00  3.00           N  
ATOM   1538  H   ASN A  92     -19.376   3.836   4.966  1.00  1.70           H  
ATOM   1539  HA  ASN A  92     -17.142   2.314   4.057  1.00  2.40           H  
ATOM   1540 1HB  ASN A  92     -17.911   3.387   6.795  1.00  3.60           H  
ATOM   1541 2HB  ASN A  92     -16.384   2.577   6.483  1.00  3.60           H  
ATOM   1542 1HD2 ASN A  92     -15.969   6.260   6.247  1.00  3.60           H  
ATOM   1543 2HD2 ASN A  92     -16.594   5.173   7.441  1.00  3.60           H  
ATOM   1544  N   HIS A  93     -19.221   0.783   6.073  1.00  1.43           N  
ATOM   1545  CA  HIS A  93     -19.642  -0.508   6.590  1.00  2.11           C  
ATOM   1546  C   HIS A  93     -19.956  -1.472   5.463  1.00  1.18           C  
ATOM   1547  O   HIS A  93     -19.453  -2.598   5.447  1.00  1.32           O  
ATOM   1548  CB  HIS A  93     -20.877  -0.359   7.479  1.00  3.17           C  
ATOM   1549  CG  HIS A  93     -21.360  -1.657   8.048  1.00  3.17           C  
ATOM   1550  ND1 HIS A  93     -20.707  -2.306   9.076  1.00  3.17           N  
ATOM   1551  CD2 HIS A  93     -22.424  -2.429   7.729  1.00  3.17           C  
ATOM   1552  CE1 HIS A  93     -21.355  -3.422   9.365  1.00  3.17           C  
ATOM   1553  NE2 HIS A  93     -22.398  -3.519   8.563  1.00  3.17           N  
ATOM   1554  H   HIS A  93     -19.814   1.583   6.247  1.00  1.72           H  
ATOM   1555  HA  HIS A  93     -18.842  -0.942   7.188  1.00  2.53           H  
ATOM   1556 1HB  HIS A  93     -20.650   0.314   8.307  1.00  3.80           H  
ATOM   1557 2HB  HIS A  93     -21.690   0.088   6.908  1.00  3.80           H  
ATOM   1558  HD1 HIS A  93     -19.993  -1.913   9.654  1.00  3.80           H  
ATOM   1559  HD2 HIS A  93     -23.216  -2.328   6.986  1.00  3.80           H  
ATOM   1560  HE1 HIS A  93     -20.997  -4.081  10.156  1.00  3.80           H  
ATOM   1561  N   GLU A  94     -20.807  -1.028   4.533  1.00  1.30           N  
ATOM   1562  CA  GLU A  94     -21.206  -1.849   3.398  1.00  1.70           C  
ATOM   1563  C   GLU A  94     -19.979  -2.264   2.605  1.00  1.70           C  
ATOM   1564  O   GLU A  94     -19.833  -3.434   2.241  1.00  1.83           O  
ATOM   1565  CB  GLU A  94     -22.202  -1.091   2.521  1.00  2.55           C  
ATOM   1566  CG  GLU A  94     -22.790  -1.898   1.371  1.00  2.55           C  
ATOM   1567  CD  GLU A  94     -23.849  -1.129   0.634  1.00  2.55           C  
ATOM   1568  OE1 GLU A  94     -23.945   0.054   0.854  1.00  2.55           O  
ATOM   1569  OE2 GLU A  94     -24.586  -1.711  -0.128  1.00  2.55           O  
ATOM   1570  H   GLU A  94     -21.190  -0.089   4.605  1.00  1.56           H  
ATOM   1571  HA  GLU A  94     -21.692  -2.750   3.773  1.00  2.04           H  
ATOM   1572 1HB  GLU A  94     -23.029  -0.739   3.137  1.00  3.06           H  
ATOM   1573 2HB  GLU A  94     -21.716  -0.212   2.098  1.00  3.06           H  
ATOM   1574 1HG  GLU A  94     -21.993  -2.163   0.677  1.00  3.06           H  
ATOM   1575 2HG  GLU A  94     -23.218  -2.819   1.764  1.00  3.06           H  
ATOM   1576  N   PHE A  95     -19.097  -1.301   2.361  1.00  2.29           N  
ATOM   1577  CA  PHE A  95     -17.843  -1.512   1.668  1.00  3.15           C  
ATOM   1578  C   PHE A  95     -16.970  -2.567   2.333  1.00  3.04           C  
ATOM   1579  O   PHE A  95     -16.505  -3.504   1.684  1.00  3.85           O  
ATOM   1580  CB  PHE A  95     -17.101  -0.189   1.581  1.00  4.72           C  
ATOM   1581  CG  PHE A  95     -15.703  -0.277   1.066  1.00  4.72           C  
ATOM   1582  CD1 PHE A  95     -15.431  -0.463  -0.282  1.00  4.72           C  
ATOM   1583  CD2 PHE A  95     -14.650  -0.144   1.956  1.00  4.72           C  
ATOM   1584  CE1 PHE A  95     -14.124  -0.508  -0.725  1.00  4.72           C  
ATOM   1585  CE2 PHE A  95     -13.350  -0.189   1.519  1.00  4.72           C  
ATOM   1586  CZ  PHE A  95     -13.088  -0.367   0.180  1.00  4.72           C  
ATOM   1587  H   PHE A  95     -19.297  -0.360   2.672  1.00  2.75           H  
ATOM   1588  HA  PHE A  95     -18.075  -1.841   0.663  1.00  3.78           H  
ATOM   1589 1HB  PHE A  95     -17.656   0.489   0.933  1.00  5.67           H  
ATOM   1590 2HB  PHE A  95     -17.068   0.269   2.567  1.00  5.67           H  
ATOM   1591  HD1 PHE A  95     -16.255  -0.564  -0.987  1.00  5.67           H  
ATOM   1592  HD2 PHE A  95     -14.864   0.007   3.015  1.00  5.67           H  
ATOM   1593  HE1 PHE A  95     -13.911  -0.648  -1.785  1.00  5.67           H  
ATOM   1594  HE2 PHE A  95     -12.529  -0.076   2.227  1.00  5.67           H  
ATOM   1595  HZ  PHE A  95     -12.058  -0.389  -0.156  1.00  5.67           H  
ATOM   1596  N   ARG A  96     -16.761  -2.434   3.637  1.00  2.79           N  
ATOM   1597  CA  ARG A  96     -15.944  -3.394   4.360  1.00  3.54           C  
ATOM   1598  C   ARG A  96     -16.532  -4.797   4.351  1.00  3.43           C  
ATOM   1599  O   ARG A  96     -15.787  -5.774   4.312  1.00  6.76           O  
ATOM   1600  CB  ARG A  96     -15.763  -2.964   5.800  1.00  5.31           C  
ATOM   1601  CG  ARG A  96     -14.846  -1.780   6.020  1.00  5.31           C  
ATOM   1602  CD  ARG A  96     -14.843  -1.378   7.446  1.00  5.31           C  
ATOM   1603  NE  ARG A  96     -13.942  -0.272   7.695  1.00  5.31           N  
ATOM   1604  CZ  ARG A  96     -13.890   0.434   8.840  1.00  5.31           C  
ATOM   1605  NH1 ARG A  96     -14.698   0.141   9.836  1.00  5.31           N  
ATOM   1606  NH2 ARG A  96     -13.021   1.422   8.961  1.00  5.31           N  
ATOM   1607  H   ARG A  96     -17.149  -1.646   4.140  1.00  3.35           H  
ATOM   1608  HA  ARG A  96     -14.963  -3.430   3.886  1.00  4.25           H  
ATOM   1609 1HB  ARG A  96     -16.733  -2.705   6.223  1.00  6.37           H  
ATOM   1610 2HB  ARG A  96     -15.366  -3.797   6.380  1.00  6.37           H  
ATOM   1611 1HG  ARG A  96     -13.829  -2.056   5.743  1.00  6.37           H  
ATOM   1612 2HG  ARG A  96     -15.165  -0.934   5.414  1.00  6.37           H  
ATOM   1613 1HD  ARG A  96     -15.847  -1.072   7.739  1.00  6.37           H  
ATOM   1614 2HD  ARG A  96     -14.527  -2.220   8.061  1.00  6.37           H  
ATOM   1615  HE  ARG A  96     -13.298  -0.018   6.956  1.00  6.37           H  
ATOM   1616 1HH1 ARG A  96     -15.360  -0.616   9.741  1.00  6.37           H  
ATOM   1617 2HH1 ARG A  96     -14.656   0.671  10.694  1.00  6.37           H  
ATOM   1618 1HH2 ARG A  96     -12.401   1.642   8.193  1.00  6.37           H  
ATOM   1619 2HH2 ARG A  96     -12.976   1.954   9.817  1.00  6.37           H  
ATOM   1620  N   SER A  97     -17.860  -4.909   4.391  1.00  1.55           N  
ATOM   1621  CA  SER A  97     -18.487  -6.224   4.404  1.00  1.64           C  
ATOM   1622  C   SER A  97     -18.663  -6.866   3.021  1.00  1.67           C  
ATOM   1623  O   SER A  97     -18.765  -8.090   2.929  1.00  2.35           O  
ATOM   1624  CB  SER A  97     -19.842  -6.137   5.081  1.00  2.46           C  
ATOM   1625  OG  SER A  97     -20.740  -5.380   4.319  1.00  2.46           O  
ATOM   1626  H   SER A  97     -18.442  -4.081   4.447  1.00  1.86           H  
ATOM   1627  HA  SER A  97     -17.855  -6.886   4.998  1.00  1.97           H  
ATOM   1628 1HB  SER A  97     -20.241  -7.140   5.226  1.00  2.95           H  
ATOM   1629 2HB  SER A  97     -19.728  -5.685   6.065  1.00  2.95           H  
ATOM   1630  HG  SER A  97     -20.347  -4.506   4.246  1.00  2.95           H  
ATOM   1631  N   THR A  98     -18.695  -6.066   1.948  1.00  1.46           N  
ATOM   1632  CA  THR A  98     -18.918  -6.642   0.616  1.00  1.96           C  
ATOM   1633  C   THR A  98     -17.728  -6.602  -0.352  1.00  2.19           C  
ATOM   1634  O   THR A  98     -17.651  -7.431  -1.257  1.00  2.92           O  
ATOM   1635  CB  THR A  98     -20.119  -5.950  -0.058  1.00  2.94           C  
ATOM   1636  OG1 THR A  98     -19.861  -4.548  -0.170  1.00  2.94           O  
ATOM   1637  CG2 THR A  98     -21.388  -6.163   0.747  1.00  2.94           C  
ATOM   1638  H   THR A  98     -18.623  -5.063   2.054  1.00  1.75           H  
ATOM   1639  HA  THR A  98     -19.183  -7.690   0.753  1.00  2.35           H  
ATOM   1640  HB  THR A  98     -20.255  -6.365  -1.056  1.00  3.53           H  
ATOM   1641  HG1 THR A  98     -19.763  -4.173   0.711  1.00  3.53           H  
ATOM   1642 1HG2 THR A  98     -22.222  -5.668   0.250  1.00  3.53           H  
ATOM   1643 2HG2 THR A  98     -21.594  -7.230   0.827  1.00  3.53           H  
ATOM   1644 3HG2 THR A  98     -21.261  -5.742   1.744  1.00  3.53           H  
ATOM   1645  N   TYR A  99     -16.798  -5.672  -0.180  1.00  2.00           N  
ATOM   1646  CA  TYR A  99     -15.662  -5.604  -1.099  1.00  2.81           C  
ATOM   1647  C   TYR A  99     -14.335  -5.998  -0.461  1.00  4.16           C  
ATOM   1648  O   TYR A  99     -13.302  -6.026  -1.135  1.00 12.15           O  
ATOM   1649  CB  TYR A  99     -15.590  -4.212  -1.694  1.00  4.21           C  
ATOM   1650  CG  TYR A  99     -16.809  -3.920  -2.521  1.00  4.21           C  
ATOM   1651  CD1 TYR A  99     -17.801  -3.119  -2.000  1.00  4.21           C  
ATOM   1652  CD2 TYR A  99     -16.949  -4.464  -3.789  1.00  4.21           C  
ATOM   1653  CE1 TYR A  99     -18.935  -2.849  -2.733  1.00  4.21           C  
ATOM   1654  CE2 TYR A  99     -18.086  -4.192  -4.530  1.00  4.21           C  
ATOM   1655  CZ  TYR A  99     -19.075  -3.386  -4.006  1.00  4.21           C  
ATOM   1656  OH  TYR A  99     -20.205  -3.106  -4.740  1.00  4.21           O  
ATOM   1657  H   TYR A  99     -16.869  -4.989   0.560  1.00  2.40           H  
ATOM   1658  HA  TYR A  99     -15.846  -6.305  -1.913  1.00  3.37           H  
ATOM   1659 1HB  TYR A  99     -15.523  -3.468  -0.898  1.00  5.06           H  
ATOM   1660 2HB  TYR A  99     -14.712  -4.111  -2.323  1.00  5.06           H  
ATOM   1661  HD1 TYR A  99     -17.681  -2.706  -1.008  1.00  5.06           H  
ATOM   1662  HD2 TYR A  99     -16.168  -5.102  -4.202  1.00  5.06           H  
ATOM   1663  HE1 TYR A  99     -19.713  -2.216  -2.311  1.00  5.06           H  
ATOM   1664  HE2 TYR A  99     -18.199  -4.615  -5.529  1.00  5.06           H  
ATOM   1665  HH  TYR A  99     -20.774  -2.520  -4.234  1.00  5.06           H  
ATOM   1666  N   ALA A 100     -14.376  -6.335   0.825  1.00  6.01           N  
ATOM   1667  CA  ALA A 100     -13.194  -6.741   1.580  1.00  8.52           C  
ATOM   1668  C   ALA A 100     -13.598  -7.818   2.584  1.00 10.98           C  
ATOM   1669  O   ALA A 100     -14.765  -8.205   2.643  1.00 32.55           O  
ATOM   1670  CB  ALA A 100     -12.560  -5.542   2.277  1.00 12.78           C  
ATOM   1671  H   ALA A 100     -15.258  -6.301   1.315  1.00  7.21           H  
ATOM   1672  HA  ALA A 100     -12.471  -7.174   0.887  1.00 10.22           H  
ATOM   1673 1HB  ALA A 100     -11.674  -5.862   2.824  1.00 15.34           H  
ATOM   1674 2HB  ALA A 100     -12.277  -4.798   1.533  1.00 15.34           H  
ATOM   1675 3HB  ALA A 100     -13.277  -5.106   2.971  1.00 15.34           H  
ATOM   1676  N   GLY A 101     -12.639  -8.323   3.352  1.00 12.48           N  
ATOM   1677  CA  GLY A 101     -12.930  -9.369   4.321  1.00 12.20           C  
ATOM   1678  C   GLY A 101     -12.840 -10.736   3.665  1.00 12.81           C  
ATOM   1679  O   GLY A 101     -13.686 -11.601   3.890  1.00 36.88           O  
ATOM   1680  H   GLY A 101     -11.688  -7.998   3.254  1.00 14.98           H  
ATOM   1681 1HA  GLY A 101     -12.229  -9.310   5.151  1.00 14.64           H  
ATOM   1682 2HA  GLY A 101     -13.929  -9.221   4.729  1.00 14.64           H  
ATOM   1683  N   SER A 102     -11.800 -10.929   2.849  1.00  5.71           N  
ATOM   1684  CA  SER A 102     -11.595 -12.186   2.113  1.00  8.66           C  
ATOM   1685  C   SER A 102     -10.887 -13.310   2.887  1.00 14.96           C  
ATOM   1686  O   SER A 102     -10.158 -14.090   2.276  1.00 37.80           O  
ATOM   1687  CB  SER A 102     -10.795 -11.923   0.865  1.00 12.99           C  
ATOM   1688  OG  SER A 102      -9.504 -11.477   1.182  1.00 12.99           O  
ATOM   1689  H   SER A 102     -11.141 -10.167   2.724  1.00  6.85           H  
ATOM   1690  HA  SER A 102     -12.577 -12.560   1.817  1.00 10.39           H  
ATOM   1691 1HB  SER A 102     -10.734 -12.836   0.275  1.00 15.59           H  
ATOM   1692 2HB  SER A 102     -11.306 -11.174   0.266  1.00 15.59           H  
ATOM   1693  HG  SER A 102      -9.114 -12.167   1.725  1.00 15.59           H  
ATOM   1694  N   LYS A 103     -11.104 -13.369   4.207  1.00 34.19           N  
ATOM   1695  CA  LYS A 103     -10.550 -14.363   5.134  1.00 50.43           C  
ATOM   1696  C   LYS A 103      -9.285 -13.831   5.775  1.00 22.83           C  
ATOM   1697  O   LYS A 103      -8.364 -13.385   5.087  1.00 66.49           O  
ATOM   1698  CB  LYS A 103     -10.259 -15.718   4.484  1.00 75.64           C  
ATOM   1699  CG  LYS A 103      -9.822 -16.783   5.481  1.00 75.64           C  
ATOM   1700  CD  LYS A 103      -9.625 -18.140   4.822  1.00 75.64           C  
ATOM   1701  CE  LYS A 103      -9.225 -19.187   5.854  1.00 75.64           C  
ATOM   1702  NZ  LYS A 103      -9.060 -20.539   5.255  1.00 75.64           N  
ATOM   1703  H   LYS A 103     -11.719 -12.684   4.611  1.00 41.03           H  
ATOM   1704  HA  LYS A 103     -11.278 -14.525   5.935  1.00 60.52           H  
ATOM   1705 1HB  LYS A 103     -11.140 -16.076   3.954  1.00 90.77           H  
ATOM   1706 2HB  LYS A 103      -9.442 -15.629   3.770  1.00 90.77           H  
ATOM   1707 1HG  LYS A 103      -8.880 -16.479   5.942  1.00 90.77           H  
ATOM   1708 2HG  LYS A 103     -10.572 -16.878   6.265  1.00 90.77           H  
ATOM   1709 1HD  LYS A 103     -10.546 -18.452   4.329  1.00 90.77           H  
ATOM   1710 2HD  LYS A 103      -8.837 -18.066   4.073  1.00 90.77           H  
ATOM   1711 1HE  LYS A 103      -8.285 -18.892   6.318  1.00 90.77           H  
ATOM   1712 2HE  LYS A 103      -9.995 -19.235   6.623  1.00 90.77           H  
ATOM   1713 1HZ  LYS A 103      -8.800 -21.195   5.977  1.00 90.77           H  
ATOM   1714 2HZ  LYS A 103      -9.930 -20.830   4.831  1.00 90.77           H  
ATOM   1715 3HZ  LYS A 103      -8.337 -20.510   4.550  1.00 90.77           H  
ATOM   1716  N   VAL A 104      -9.234 -13.880   7.094  1.00 36.23           N  
ATOM   1717  CA  VAL A 104      -8.060 -13.416   7.802  1.00 88.68           C  
ATOM   1718  C   VAL A 104      -7.095 -14.564   8.044  1.00 71.53           C  
ATOM   1719  O   VAL A 104      -7.427 -15.549   8.703  1.00104.34           O  
ATOM   1720  CB  VAL A 104      -8.448 -12.764   9.138  1.00133.02           C  
ATOM   1721  CG1 VAL A 104      -7.196 -12.329   9.891  1.00133.02           C  
ATOM   1722  CG2 VAL A 104      -9.353 -11.569   8.870  1.00133.02           C  
ATOM   1723  H   VAL A 104     -10.017 -14.247   7.616  1.00 43.48           H  
ATOM   1724  HA  VAL A 104      -7.560 -12.664   7.189  1.00106.42           H  
ATOM   1725  HB  VAL A 104      -8.970 -13.495   9.757  1.00159.62           H  
ATOM   1726 1HG1 VAL A 104      -7.482 -11.879  10.841  1.00159.62           H  
ATOM   1727 2HG1 VAL A 104      -6.560 -13.196  10.077  1.00159.62           H  
ATOM   1728 3HG1 VAL A 104      -6.647 -11.599   9.296  1.00159.62           H  
ATOM   1729 1HG2 VAL A 104      -9.637 -11.108   9.816  1.00159.62           H  
ATOM   1730 2HG2 VAL A 104      -8.823 -10.838   8.257  1.00159.62           H  
ATOM   1731 3HG2 VAL A 104     -10.248 -11.899   8.345  1.00159.62           H  
ATOM   1732  N   ASN A 105      -5.899 -14.416   7.500  1.00109.19           N  
ATOM   1733  CA  ASN A 105      -4.836 -15.394   7.633  1.00167.60           C  
ATOM   1734  C   ASN A 105      -3.709 -14.674   8.419  1.00214.09           C  
ATOM   1735  O   ASN A 105      -4.078 -14.272   9.522  1.00275.20           O  
ATOM   1736  CB  ASN A 105      -4.481 -15.863   6.235  1.00251.40           C  
ATOM   1737  CG  ASN A 105      -5.687 -16.407   5.509  1.00251.40           C  
ATOM   1738  OD1 ASN A 105      -6.232 -17.459   5.859  1.00251.40           O  
ATOM   1739  ND2 ASN A 105      -6.122 -15.692   4.503  1.00251.40           N  
ATOM   1740  H   ASN A 105      -5.713 -13.575   6.970  1.00131.03           H  
ATOM   1741  HA  ASN A 105      -5.185 -16.238   8.231  1.00201.12           H  
ATOM   1742 1HB  ASN A 105      -4.027 -15.059   5.657  1.00301.68           H  
ATOM   1743 2HB  ASN A 105      -3.787 -16.685   6.293  1.00301.68           H  
ATOM   1744 1HD2 ASN A 105      -6.923 -15.992   3.982  1.00301.68           H  
ATOM   1745 2HD2 ASN A 105      -5.659 -14.841   4.257  1.00301.68           H  
ATOM   1746  N   HIS A 106      -2.455 -15.156   8.348  1.00257.94           N  
ATOM   1747  CA  HIS A 106      -2.066 -16.568   8.290  1.00291.85           C  
ATOM   1748  C   HIS A 106      -1.137 -16.890   9.454  1.00270.36           C  
ATOM   1749  O   HIS A 106      -0.303 -17.785   9.345  1.00352.53           O  
ATOM   1750  CB  HIS A 106      -1.269 -16.869   7.005  1.00437.78           C  
ATOM   1751  CG  HIS A 106      -0.036 -16.025   6.893  1.00437.78           C  
ATOM   1752  ND1 HIS A 106       1.199 -16.442   7.339  1.00437.78           N  
ATOM   1753  CD2 HIS A 106       0.141 -14.776   6.406  1.00437.78           C  
ATOM   1754  CE1 HIS A 106       2.088 -15.486   7.120  1.00437.78           C  
ATOM   1755  NE2 HIS A 106       1.471 -14.464   6.554  1.00437.78           N  
ATOM   1756  H   HIS A 106      -1.922 -14.650   7.654  1.00309.53           H  
ATOM   1757  HA  HIS A 106      -2.941 -17.217   8.346  1.00350.22           H  
ATOM   1758 1HB  HIS A 106      -0.968 -17.917   6.999  1.00525.33           H  
ATOM   1759 2HB  HIS A 106      -1.861 -16.694   6.114  1.00525.33           H  
ATOM   1760  HD2 HIS A 106      -0.631 -14.139   5.980  1.00525.33           H  
ATOM   1761  HE1 HIS A 106       3.147 -15.536   7.368  1.00525.33           H  
ATOM   1762  HE2 HIS A 106       1.897 -13.585   6.276  1.00525.33           H  
ATOM   1763  N   HIS A 107      -1.258 -16.137  10.547  1.00234.08           N  
ATOM   1764  CA  HIS A 107      -0.367 -16.274  11.701  1.00281.82           C  
ATOM   1765  C   HIS A 107      -0.450 -17.623  12.404  1.00212.70           C  
ATOM   1766  O   HIS A 107       0.563 -18.306  12.566  1.00250.69           O  
ATOM   1767  CB  HIS A 107      -0.667 -15.171  12.718  1.00422.73           C  
ATOM   1768  CG  HIS A 107       0.184 -15.247  13.942  1.00422.73           C  
ATOM   1769  ND1 HIS A 107       1.518 -14.904  13.939  1.00422.73           N  
ATOM   1770  CD2 HIS A 107      -0.107 -15.629  15.207  1.00422.73           C  
ATOM   1771  CE1 HIS A 107       2.016 -15.075  15.149  1.00422.73           C  
ATOM   1772  NE2 HIS A 107       1.053 -15.522  15.940  1.00422.73           N  
ATOM   1773  H   HIS A 107      -1.980 -15.429  10.578  1.00280.90           H  
ATOM   1774  HA  HIS A 107       0.663 -16.145  11.371  1.00338.18           H  
ATOM   1775 1HB  HIS A 107      -0.512 -14.196  12.255  1.00507.28           H  
ATOM   1776 2HB  HIS A 107      -1.712 -15.225  13.023  1.00507.28           H  
ATOM   1777  HD1 HIS A 107       2.050 -14.604  13.146  1.00507.28           H  
ATOM   1778  HD2 HIS A 107      -1.023 -15.980  15.681  1.00507.28           H  
ATOM   1779  HE1 HIS A 107       3.065 -14.860  15.351  1.00507.28           H  
ATOM   1780  N   LYS A 108      -1.653 -17.999  12.820  1.00189.83           N  
ATOM   1781  CA  LYS A 108      -1.855 -19.263  13.515  1.00180.74           C  
ATOM   1782  C   LYS A 108      -1.716 -20.421  12.548  1.00169.22           C  
ATOM   1783  O   LYS A 108      -1.323 -21.524  12.934  1.00200.31           O  
ATOM   1784  CB  LYS A 108      -3.222 -19.282  14.187  1.00271.11           C  
ATOM   1785  CG  LYS A 108      -3.341 -18.326  15.365  1.00271.11           C  
ATOM   1786  CD  LYS A 108      -4.733 -18.376  15.977  1.00271.11           C  
ATOM   1787  CE  LYS A 108      -4.857 -17.415  17.150  1.00271.11           C  
ATOM   1788  NZ  LYS A 108      -6.227 -17.425  17.732  1.00271.11           N  
ATOM   1789  H   LYS A 108      -2.446 -17.393  12.659  1.00227.80           H  
ATOM   1790  HA  LYS A 108      -1.087 -19.369  14.281  1.00216.89           H  
ATOM   1791 1HB  LYS A 108      -3.993 -19.020  13.462  1.00325.33           H  
ATOM   1792 2HB  LYS A 108      -3.440 -20.287  14.550  1.00325.33           H  
ATOM   1793 1HG  LYS A 108      -2.608 -18.593  16.126  1.00325.33           H  
ATOM   1794 2HG  LYS A 108      -3.137 -17.309  15.030  1.00325.33           H  
ATOM   1795 1HD  LYS A 108      -5.472 -18.110  15.220  1.00325.33           H  
ATOM   1796 2HD  LYS A 108      -4.942 -19.387  16.324  1.00325.33           H  
ATOM   1797 1HE  LYS A 108      -4.143 -17.698  17.922  1.00325.33           H  
ATOM   1798 2HE  LYS A 108      -4.626 -16.404  16.812  1.00325.33           H  
ATOM   1799 1HZ  LYS A 108      -6.270 -16.777  18.505  1.00325.33           H  
ATOM   1800 2HZ  LYS A 108      -6.895 -17.151  17.025  1.00325.33           H  
ATOM   1801 3HZ  LYS A 108      -6.447 -18.355  18.060  1.00325.33           H  
ATOM   1802  N   MET A 109      -2.027 -20.151  11.285  1.00226.68           N  
ATOM   1803  CA  MET A 109      -1.918 -21.127  10.225  1.00326.66           C  
ATOM   1804  C   MET A 109      -0.458 -21.486  10.044  1.00360.59           C  
ATOM   1805  O   MET A 109      -0.114 -22.665   9.945  1.00400.00           O  
ATOM   1806  CB  MET A 109      -2.526 -20.544   8.962  1.00489.99           C  
ATOM   1807  CG  MET A 109      -4.030 -20.356   9.070  1.00489.99           C  
ATOM   1808  SD  MET A 109      -4.729 -19.446   7.690  1.00489.99           S  
ATOM   1809  CE  MET A 109      -4.563 -20.635   6.372  1.00489.99           C  
ATOM   1810  H   MET A 109      -2.355 -19.227  11.048  1.00272.02           H  
ATOM   1811  HA  MET A 109      -2.457 -22.029  10.513  1.00391.99           H  
ATOM   1812 1HB  MET A 109      -2.073 -19.581   8.741  1.00587.99           H  
ATOM   1813 2HB  MET A 109      -2.327 -21.207   8.119  1.00587.99           H  
ATOM   1814 1HG  MET A 109      -4.513 -21.331   9.119  1.00587.99           H  
ATOM   1815 2HG  MET A 109      -4.262 -19.817   9.988  1.00587.99           H  
ATOM   1816 1HE  MET A 109      -4.961 -20.209   5.452  1.00587.99           H  
ATOM   1817 2HE  MET A 109      -3.509 -20.882   6.235  1.00587.99           H  
ATOM   1818 3HE  MET A 109      -5.118 -21.539   6.625  1.00587.99           H  
ATOM   1819  N   PHE A 110       0.395 -20.459  10.035  1.00339.92           N  
ATOM   1820  CA  PHE A 110       1.835 -20.616   9.964  1.00400.00           C  
ATOM   1821  C   PHE A 110       2.342 -21.420  11.144  1.00384.11           C  
ATOM   1822  O   PHE A 110       3.140 -22.338  10.972  1.00365.12           O  
ATOM   1823  CB  PHE A 110       2.542 -19.269   9.925  1.00600.00           C  
ATOM   1824  CG  PHE A 110       4.034 -19.409   9.889  1.00600.00           C  
ATOM   1825  CD1 PHE A 110       4.685 -19.714   8.703  1.00600.00           C  
ATOM   1826  CD2 PHE A 110       4.788 -19.251  11.041  1.00600.00           C  
ATOM   1827  CE1 PHE A 110       6.060 -19.855   8.668  1.00600.00           C  
ATOM   1828  CE2 PHE A 110       6.161 -19.390  11.008  1.00600.00           C  
ATOM   1829  CZ  PHE A 110       6.798 -19.692   9.820  1.00600.00           C  
ATOM   1830  H   PHE A 110       0.033 -19.517  10.075  1.00407.90           H  
ATOM   1831  HA  PHE A 110       2.079 -21.159   9.050  1.00480.00           H  
ATOM   1832 1HB  PHE A 110       2.225 -18.710   9.045  1.00720.00           H  
ATOM   1833 2HB  PHE A 110       2.274 -18.683  10.802  1.00720.00           H  
ATOM   1834  HD1 PHE A 110       4.100 -19.844   7.793  1.00720.00           H  
ATOM   1835  HD2 PHE A 110       4.286 -19.014  11.979  1.00720.00           H  
ATOM   1836  HE1 PHE A 110       6.560 -20.095   7.730  1.00720.00           H  
ATOM   1837  HE2 PHE A 110       6.744 -19.264  11.920  1.00720.00           H  
ATOM   1838  HZ  PHE A 110       7.881 -19.804   9.796  1.00720.00           H  
ATOM   1839  N   ARG A 111       1.881 -21.077  12.349  1.00400.00           N  
ATOM   1840  CA  ARG A 111       2.288 -21.803  13.546  1.00400.00           C  
ATOM   1841  C   ARG A 111       1.998 -23.298  13.430  1.00385.99           C  
ATOM   1842  O   ARG A 111       2.819 -24.123  13.831  1.00400.00           O  
ATOM   1843  CB  ARG A 111       1.574 -21.263  14.777  1.00600.00           C  
ATOM   1844  CG  ARG A 111       2.029 -19.901  15.270  1.00600.00           C  
ATOM   1845  CD  ARG A 111       1.242 -19.481  16.459  1.00600.00           C  
ATOM   1846  NE  ARG A 111       1.642 -18.175  16.947  1.00600.00           N  
ATOM   1847  CZ  ARG A 111       2.622 -17.942  17.837  1.00600.00           C  
ATOM   1848  NH1 ARG A 111       3.309 -18.933  18.361  1.00600.00           N  
ATOM   1849  NH2 ARG A 111       2.875 -16.692  18.175  1.00600.00           N  
ATOM   1850  H   ARG A 111       1.247 -20.290  12.440  1.00480.00           H  
ATOM   1851  HA  ARG A 111       3.362 -21.669  13.680  1.00480.00           H  
ATOM   1852 1HB  ARG A 111       0.508 -21.191  14.574  1.00720.00           H  
ATOM   1853 2HB  ARG A 111       1.699 -21.964  15.601  1.00720.00           H  
ATOM   1854 1HG  ARG A 111       3.079 -19.947  15.556  1.00720.00           H  
ATOM   1855 2HG  ARG A 111       1.897 -19.157  14.485  1.00720.00           H  
ATOM   1856 1HD  ARG A 111       0.185 -19.439  16.199  1.00720.00           H  
ATOM   1857 2HD  ARG A 111       1.389 -20.202  17.261  1.00720.00           H  
ATOM   1858  HE  ARG A 111       1.163 -17.362  16.581  1.00720.00           H  
ATOM   1859 1HH1 ARG A 111       3.105 -19.886  18.095  1.00720.00           H  
ATOM   1860 2HH1 ARG A 111       4.042 -18.742  19.030  1.00720.00           H  
ATOM   1861 1HH2 ARG A 111       2.327 -15.953  17.748  1.00720.00           H  
ATOM   1862 2HH2 ARG A 111       3.601 -16.480  18.841  1.00720.00           H  
ATOM   1863  N   GLY A 112       0.840 -23.650  12.873  1.00368.67           N  
ATOM   1864  CA  GLY A 112       0.501 -25.054  12.682  1.00400.00           C  
ATOM   1865  C   GLY A 112       1.229 -25.680  11.484  1.00400.00           C  
ATOM   1866  O   GLY A 112       1.498 -26.881  11.478  1.00400.00           O  
ATOM   1867  H   GLY A 112       0.176 -22.935  12.595  1.00442.40           H  
ATOM   1868 1HA  GLY A 112       0.749 -25.609  13.587  1.00480.00           H  
ATOM   1869 2HA  GLY A 112      -0.576 -25.147  12.541  1.00480.00           H  
ATOM   1870  N   SER A 113       1.541 -24.865  10.474  1.00400.00           N  
ATOM   1871  CA  SER A 113       2.215 -25.334   9.266  1.00400.00           C  
ATOM   1872  C   SER A 113       3.697 -25.636   9.483  1.00400.00           C  
ATOM   1873  O   SER A 113       4.213 -26.629   8.970  1.00400.00           O  
ATOM   1874  CB  SER A 113       2.082 -24.290   8.175  1.00600.00           C  
ATOM   1875  OG  SER A 113       0.743 -24.124   7.796  1.00600.00           O  
ATOM   1876  H   SER A 113       1.277 -23.892  10.520  1.00480.00           H  
ATOM   1877  HA  SER A 113       1.725 -26.252   8.939  1.00480.00           H  
ATOM   1878 1HB  SER A 113       2.484 -23.341   8.529  1.00720.00           H  
ATOM   1879 2HB  SER A 113       2.672 -24.593   7.311  1.00720.00           H  
ATOM   1880  HG  SER A 113       0.299 -23.748   8.564  1.00720.00           H  
ATOM   1881  N   GLN A 114       4.376 -24.773  10.231  1.00400.00           N  
ATOM   1882  CA  GLN A 114       5.794 -24.945  10.520  1.00400.00           C  
ATOM   1883  C   GLN A 114       5.997 -26.008  11.586  1.00400.00           C  
ATOM   1884  O   GLN A 114       5.314 -26.010  12.608  1.00400.00           O  
ATOM   1885  CB  GLN A 114       6.431 -23.630  10.979  1.00600.00           C  
ATOM   1886  CG  GLN A 114       7.937 -23.728  11.163  1.00600.00           C  
ATOM   1887  CD  GLN A 114       8.580 -22.423  11.576  1.00600.00           C  
ATOM   1888  OE1 GLN A 114       8.063 -21.701  12.432  1.00600.00           O  
ATOM   1889  NE2 GLN A 114       9.718 -22.110  10.968  1.00600.00           N  
ATOM   1890  H   GLN A 114       3.899 -23.968  10.606  1.00480.00           H  
ATOM   1891  HA  GLN A 114       6.296 -25.277   9.611  1.00480.00           H  
ATOM   1892 1HB  GLN A 114       6.226 -22.847  10.248  1.00720.00           H  
ATOM   1893 2HB  GLN A 114       5.991 -23.318  11.927  1.00720.00           H  
ATOM   1894 1HG  GLN A 114       8.144 -24.459  11.939  1.00720.00           H  
ATOM   1895 2HG  GLN A 114       8.386 -24.046  10.221  1.00720.00           H  
ATOM   1896 1HE2 GLN A 114      10.191 -21.258  11.198  1.00720.00           H  
ATOM   1897 2HE2 GLN A 114      10.103 -22.724  10.278  1.00720.00           H  
ATOM   1898  N   HIS A 115       6.932 -26.920  11.349  1.00400.00           N  
ATOM   1899  CA  HIS A 115       7.179 -27.986  12.322  1.00400.00           C  
ATOM   1900  C   HIS A 115       8.643 -28.025  12.694  1.00400.00           C  
ATOM   1901  O   HIS A 115       9.264 -29.088  12.719  1.00400.00           O  
ATOM   1902  CB  HIS A 115       6.745 -29.342  11.763  1.00600.00           C  
ATOM   1903  CG  HIS A 115       5.281 -29.422  11.461  1.00600.00           C  
ATOM   1904  ND1 HIS A 115       4.322 -29.492  12.449  1.00600.00           N  
ATOM   1905  CD2 HIS A 115       4.614 -29.447  10.285  1.00600.00           C  
ATOM   1906  CE1 HIS A 115       3.126 -29.552  11.890  1.00600.00           C  
ATOM   1907  NE2 HIS A 115       3.276 -29.526  10.579  1.00600.00           N  
ATOM   1908  H   HIS A 115       7.485 -26.862  10.495  1.00480.00           H  
ATOM   1909  HA  HIS A 115       6.610 -27.795  13.232  1.00480.00           H  
ATOM   1910 1HB  HIS A 115       7.295 -29.554  10.847  1.00720.00           H  
ATOM   1911 2HB  HIS A 115       6.988 -30.125  12.481  1.00720.00           H  
ATOM   1912  HD2 HIS A 115       5.056 -29.408   9.289  1.00720.00           H  
ATOM   1913  HE1 HIS A 115       2.176 -29.612  12.422  1.00720.00           H  
ATOM   1914  HE2 HIS A 115       2.531 -29.558   9.898  1.00720.00           H  
ATOM   1915  N   GLY A 116       9.203 -26.845  12.945  1.00400.00           N  
ATOM   1916  CA  GLY A 116      10.623 -26.708  13.219  1.00400.00           C  
ATOM   1917  C   GLY A 116      11.372 -26.823  11.898  1.00400.00           C  
ATOM   1918  O   GLY A 116      12.562 -27.138  11.867  1.00400.00           O  
ATOM   1919  H   GLY A 116       8.626 -26.018  12.941  1.00480.00           H  
ATOM   1920 1HA  GLY A 116      10.825 -25.744  13.686  1.00480.00           H  
ATOM   1921 2HA  GLY A 116      10.948 -27.489  13.906  1.00480.00           H  
ATOM   1922  N   SER A 117      10.648 -26.586  10.804  1.00400.00           N  
ATOM   1923  CA  SER A 117      11.171 -26.736   9.464  1.00400.00           C  
ATOM   1924  C   SER A 117      10.243 -26.114   8.434  1.00400.00           C  
ATOM   1925  O   SER A 117       9.019 -26.082   8.609  1.00400.00           O  
ATOM   1926  CB  SER A 117      11.378 -28.202   9.140  1.00600.00           C  
ATOM   1927  OG  SER A 117      11.849 -28.361   7.829  1.00600.00           O  
ATOM   1928  H   SER A 117       9.686 -26.304  10.902  1.00480.00           H  
ATOM   1929  HA  SER A 117      12.134 -26.225   9.412  1.00480.00           H  
ATOM   1930 1HB  SER A 117      12.095 -28.631   9.840  1.00720.00           H  
ATOM   1931 2HB  SER A 117      10.440 -28.741   9.262  1.00720.00           H  
ATOM   1932  HG  SER A 117      11.141 -28.062   7.254  1.00720.00           H  
ATOM   1933  N   GLY A 118      10.853 -25.629   7.355  1.00400.00           N  
ATOM   1934  CA  GLY A 118      10.160 -24.996   6.239  1.00400.00           C  
ATOM   1935  C   GLY A 118      11.175 -24.639   5.158  1.00361.16           C  
ATOM   1936  O   GLY A 118      12.368 -24.917   5.315  1.00359.21           O  
ATOM   1937  H   GLY A 118      11.861 -25.706   7.307  1.00480.00           H  
ATOM   1938 1HA  GLY A 118       9.406 -25.673   5.837  1.00480.00           H  
ATOM   1939 2HA  GLY A 118       9.648 -24.098   6.583  1.00480.00           H  
ATOM   1940  N   THR A 119      10.705 -24.048   4.058  1.00325.28           N  
ATOM   1941  CA  THR A 119      11.599 -23.725   2.952  1.00254.07           C  
ATOM   1942  C   THR A 119      11.509 -22.291   2.453  1.00256.05           C  
ATOM   1943  O   THR A 119      10.475 -21.635   2.580  1.00361.17           O  
ATOM   1944  CB  THR A 119      11.343 -24.647   1.748  1.00381.11           C  
ATOM   1945  OG1 THR A 119      10.004 -24.451   1.273  1.00381.11           O  
ATOM   1946  CG2 THR A 119      11.554 -26.109   2.101  1.00381.11           C  
ATOM   1947  H   THR A 119       9.721 -23.834   3.985  1.00390.34           H  
ATOM   1948  HA  THR A 119      12.611 -23.899   3.279  1.00304.88           H  
ATOM   1949  HB  THR A 119      12.036 -24.378   0.958  1.00457.33           H  
ATOM   1950  HG1 THR A 119       9.893 -23.534   1.007  1.00457.33           H  
ATOM   1951 1HG2 THR A 119      11.378 -26.724   1.219  1.00457.33           H  
ATOM   1952 2HG2 THR A 119      12.578 -26.256   2.446  1.00457.33           H  
ATOM   1953 3HG2 THR A 119      10.861 -26.401   2.888  1.00457.33           H  
ATOM   1954  N   PHE A 120      12.609 -21.848   1.849  1.00210.91           N  
ATOM   1955  CA  PHE A 120      12.750 -20.553   1.189  1.00218.87           C  
ATOM   1956  C   PHE A 120      14.159 -20.327   0.632  1.00166.79           C  
ATOM   1957  O   PHE A 120      15.150 -20.636   1.290  1.00186.48           O  
ATOM   1958  CB  PHE A 120      12.405 -19.396   2.113  1.00328.31           C  
ATOM   1959  CG  PHE A 120      12.666 -18.090   1.435  1.00328.31           C  
ATOM   1960  CD1 PHE A 120      11.874 -17.666   0.381  1.00328.31           C  
ATOM   1961  CD2 PHE A 120      13.723 -17.298   1.837  1.00328.31           C  
ATOM   1962  CE1 PHE A 120      12.147 -16.484  -0.274  1.00328.31           C  
ATOM   1963  CE2 PHE A 120      13.989 -16.112   1.197  1.00328.31           C  
ATOM   1964  CZ  PHE A 120      13.208 -15.706   0.134  1.00328.31           C  
ATOM   1965  H   PHE A 120      13.405 -22.467   1.826  1.00253.09           H  
ATOM   1966  HA  PHE A 120      12.051 -20.529   0.352  1.00262.64           H  
ATOM   1967 1HB  PHE A 120      11.354 -19.432   2.392  1.00393.97           H  
ATOM   1968 2HB  PHE A 120      13.001 -19.444   3.023  1.00393.97           H  
ATOM   1969  HD1 PHE A 120      11.039 -18.289   0.059  1.00393.97           H  
ATOM   1970  HD2 PHE A 120      14.351 -17.625   2.667  1.00393.97           H  
ATOM   1971  HE1 PHE A 120      11.523 -16.168  -1.110  1.00393.97           H  
ATOM   1972  HE2 PHE A 120      14.825 -15.499   1.528  1.00393.97           H  
ATOM   1973  HZ  PHE A 120      13.424 -14.769  -0.377  1.00393.97           H  
ATOM   1974  N   MET A 121      14.249 -19.774  -0.577  1.00205.31           N  
ATOM   1975  CA  MET A 121      15.544 -19.440  -1.169  1.00247.12           C  
ATOM   1976  C   MET A 121      15.358 -18.680  -2.471  1.00278.49           C  
ATOM   1977  O   MET A 121      14.511 -19.037  -3.287  1.00400.00           O  
ATOM   1978  CB  MET A 121      16.380 -20.685  -1.400  1.00370.68           C  
ATOM   1979  CG  MET A 121      17.780 -20.428  -1.916  1.00370.68           C  
ATOM   1980  SD  MET A 121      18.706 -21.960  -2.069  1.00370.68           S  
ATOM   1981  CE  MET A 121      18.877 -22.398  -0.344  1.00370.68           C  
ATOM   1982  H   MET A 121      13.397 -19.589  -1.099  1.00246.37           H  
ATOM   1983  HA  MET A 121      16.078 -18.789  -0.478  1.00296.54           H  
ATOM   1984 1HB  MET A 121      16.474 -21.266  -0.486  1.00444.82           H  
ATOM   1985 2HB  MET A 121      15.879 -21.313  -2.137  1.00444.82           H  
ATOM   1986 1HG  MET A 121      17.726 -19.954  -2.895  1.00444.82           H  
ATOM   1987 2HG  MET A 121      18.311 -19.763  -1.236  1.00444.82           H  
ATOM   1988 1HE  MET A 121      19.435 -23.331  -0.258  1.00444.82           H  
ATOM   1989 2HE  MET A 121      19.412 -21.607   0.184  1.00444.82           H  
ATOM   1990 3HE  MET A 121      17.890 -22.524   0.098  1.00444.82           H  
ATOM   1991  N   TYR A 122      16.148 -17.635  -2.677  1.00224.72           N  
ATOM   1992  CA  TYR A 122      16.005 -16.841  -3.889  1.00240.99           C  
ATOM   1993  C   TYR A 122      17.383 -16.422  -4.444  1.00201.29           C  
ATOM   1994  O   TYR A 122      18.070 -17.237  -5.056  1.00292.84           O  
ATOM   1995  CB  TYR A 122      15.062 -15.643  -3.608  1.00361.49           C  
ATOM   1996  CG  TYR A 122      14.770 -14.764  -4.809  1.00361.49           C  
ATOM   1997  CD1 TYR A 122      13.971 -15.238  -5.840  1.00361.49           C  
ATOM   1998  CD2 TYR A 122      15.296 -13.485  -4.881  1.00361.49           C  
ATOM   1999  CE1 TYR A 122      13.720 -14.439  -6.938  1.00361.49           C  
ATOM   2000  CE2 TYR A 122      15.063 -12.707  -5.978  1.00361.49           C  
ATOM   2001  CZ  TYR A 122      14.282 -13.173  -7.000  1.00361.49           C  
ATOM   2002  OH  TYR A 122      14.068 -12.372  -8.084  1.00361.49           O  
ATOM   2003  H   TYR A 122      16.840 -17.382  -1.986  1.00269.66           H  
ATOM   2004  HA  TYR A 122      15.530 -17.463  -4.651  1.00289.19           H  
ATOM   2005 1HB  TYR A 122      14.109 -16.025  -3.237  1.00433.78           H  
ATOM   2006 2HB  TYR A 122      15.478 -15.018  -2.821  1.00433.78           H  
ATOM   2007  HD1 TYR A 122      13.546 -16.240  -5.785  1.00433.78           H  
ATOM   2008  HD2 TYR A 122      15.922 -13.104  -4.074  1.00433.78           H  
ATOM   2009  HE1 TYR A 122      13.097 -14.806  -7.753  1.00433.78           H  
ATOM   2010  HE2 TYR A 122      15.505 -11.714  -6.042  1.00433.78           H  
ATOM   2011  HH  TYR A 122      14.644 -11.606  -8.020  1.00433.78           H  
ATOM   2012  N   GLU A 123      17.762 -15.161  -4.272  1.00165.31           N  
ATOM   2013  CA  GLU A 123      19.012 -14.635  -4.794  1.00189.70           C  
ATOM   2014  C   GLU A 123      19.791 -13.951  -3.694  1.00110.44           C  
ATOM   2015  O   GLU A 123      19.378 -12.917  -3.169  1.00159.65           O  
ATOM   2016  CB  GLU A 123      18.751 -13.654  -5.939  1.00284.55           C  
ATOM   2017  CG  GLU A 123      18.146 -14.278  -7.189  1.00284.55           C  
ATOM   2018  CD  GLU A 123      17.898 -13.272  -8.277  1.00284.55           C  
ATOM   2019  OE1 GLU A 123      18.077 -12.104  -8.028  1.00284.55           O  
ATOM   2020  OE2 GLU A 123      17.530 -13.666  -9.357  1.00284.55           O  
ATOM   2021  H   GLU A 123      17.180 -14.542  -3.739  1.00198.37           H  
ATOM   2022  HA  GLU A 123      19.609 -15.464  -5.168  1.00227.64           H  
ATOM   2023 1HB  GLU A 123      18.073 -12.874  -5.597  1.00341.46           H  
ATOM   2024 2HB  GLU A 123      19.682 -13.170  -6.223  1.00341.46           H  
ATOM   2025 1HG  GLU A 123      18.817 -15.049  -7.568  1.00341.46           H  
ATOM   2026 2HG  GLU A 123      17.204 -14.754  -6.926  1.00341.46           H  
ATOM   2027  N   LYS A 124      20.930 -14.535  -3.363  1.00 82.59           N  
ATOM   2028  CA  LYS A 124      21.805 -14.057  -2.294  1.00 65.72           C  
ATOM   2029  C   LYS A 124      22.474 -12.688  -2.492  1.00 52.24           C  
ATOM   2030  O   LYS A 124      22.969 -12.113  -1.525  1.00144.88           O  
ATOM   2031  CB  LYS A 124      22.847 -15.136  -2.054  1.00 98.58           C  
ATOM   2032  CG  LYS A 124      23.799 -15.383  -3.207  1.00 98.58           C  
ATOM   2033  CD  LYS A 124      24.639 -16.608  -2.900  1.00 98.58           C  
ATOM   2034  CE  LYS A 124      25.545 -17.004  -4.051  1.00 98.58           C  
ATOM   2035  NZ  LYS A 124      26.232 -18.295  -3.764  1.00 98.58           N  
ATOM   2036  H   LYS A 124      21.189 -15.385  -3.853  1.00 99.11           H  
ATOM   2037  HA  LYS A 124      21.198 -13.978  -1.391  1.00 78.86           H  
ATOM   2038 1HB  LYS A 124      23.437 -14.884  -1.172  1.00118.30           H  
ATOM   2039 2HB  LYS A 124      22.345 -16.081  -1.853  1.00118.30           H  
ATOM   2040 1HG  LYS A 124      23.232 -15.548  -4.121  1.00118.30           H  
ATOM   2041 2HG  LYS A 124      24.449 -14.521  -3.347  1.00118.30           H  
ATOM   2042 1HD  LYS A 124      25.258 -16.408  -2.024  1.00118.30           H  
ATOM   2043 2HD  LYS A 124      23.981 -17.443  -2.668  1.00118.30           H  
ATOM   2044 1HE  LYS A 124      24.954 -17.112  -4.957  1.00118.30           H  
ATOM   2045 2HE  LYS A 124      26.297 -16.231  -4.208  1.00118.30           H  
ATOM   2046 1HZ  LYS A 124      26.825 -18.550  -4.541  1.00118.30           H  
ATOM   2047 2HZ  LYS A 124      26.791 -18.207  -2.926  1.00118.30           H  
ATOM   2048 3HZ  LYS A 124      25.521 -19.009  -3.626  1.00118.30           H  
ATOM   2049  N   VAL A 125      22.447 -12.150  -3.717  1.00 29.75           N  
ATOM   2050  CA  VAL A 125      23.090 -10.860  -4.040  1.00 59.69           C  
ATOM   2051  C   VAL A 125      22.495 -10.171  -5.285  1.00 28.64           C  
ATOM   2052  O   VAL A 125      22.889  -9.051  -5.608  1.00 74.39           O  
ATOM   2053  CB  VAL A 125      24.630 -10.999  -4.318  1.00 89.53           C  
ATOM   2054  CG1 VAL A 125      25.427 -11.469  -3.107  1.00 89.53           C  
ATOM   2055  CG2 VAL A 125      24.854 -11.964  -5.457  1.00 89.53           C  
ATOM   2056  H   VAL A 125      22.007 -12.672  -4.451  1.00 35.70           H  
ATOM   2057  HA  VAL A 125      22.966 -10.198  -3.191  1.00 71.63           H  
ATOM   2058  HB  VAL A 125      25.013 -10.014  -4.591  1.00107.44           H  
ATOM   2059 1HG1 VAL A 125      26.484 -11.511  -3.369  1.00107.44           H  
ATOM   2060 2HG1 VAL A 125      25.286 -10.767  -2.285  1.00107.44           H  
ATOM   2061 3HG1 VAL A 125      25.102 -12.460  -2.799  1.00107.44           H  
ATOM   2062 1HG2 VAL A 125      25.919 -12.029  -5.675  1.00107.44           H  
ATOM   2063 2HG2 VAL A 125      24.481 -12.947  -5.172  1.00107.44           H  
ATOM   2064 3HG2 VAL A 125      24.323 -11.613  -6.342  1.00107.44           H  
ATOM   2065  N   GLY A 126      21.583 -10.843  -5.993  1.00 30.19           N  
ATOM   2066  CA  GLY A 126      21.005 -10.299  -7.226  1.00 32.08           C  
ATOM   2067  C   GLY A 126      20.299  -8.950  -7.027  1.00 13.85           C  
ATOM   2068  O   GLY A 126      19.636  -8.713  -6.014  1.00 63.36           O  
ATOM   2069  H   GLY A 126      21.279 -11.751  -5.687  1.00 36.23           H  
ATOM   2070 1HA  GLY A 126      21.793 -10.186  -7.968  1.00 38.50           H  
ATOM   2071 2HA  GLY A 126      20.296 -11.018  -7.634  1.00 38.50           H  
ATOM   2072  N   SER A 127      20.467  -8.072  -8.018  1.00 13.15           N  
ATOM   2073  CA  SER A 127      19.927  -6.713  -8.003  1.00 35.65           C  
ATOM   2074  C   SER A 127      18.498  -6.581  -8.536  1.00 33.00           C  
ATOM   2075  O   SER A 127      17.933  -7.516  -9.106  1.00 63.28           O  
ATOM   2076  CB  SER A 127      20.832  -5.805  -8.811  1.00 53.47           C  
ATOM   2077  OG  SER A 127      20.784  -6.133 -10.172  1.00 53.47           O  
ATOM   2078  H   SER A 127      21.014  -8.356  -8.818  1.00 15.78           H  
ATOM   2079  HA  SER A 127      19.930  -6.367  -6.967  1.00 42.78           H  
ATOM   2080 1HB  SER A 127      20.528  -4.767  -8.674  1.00 64.17           H  
ATOM   2081 2HB  SER A 127      21.855  -5.897  -8.447  1.00 64.17           H  
ATOM   2082  HG  SER A 127      19.867  -6.024 -10.437  1.00 64.17           H  
ATOM   2083  N   VAL A 128      17.936  -5.390  -8.337  1.00 19.71           N  
ATOM   2084  CA  VAL A 128      16.590  -5.014  -8.771  1.00  9.87           C  
ATOM   2085  C   VAL A 128      16.674  -3.774  -9.670  1.00  5.17           C  
ATOM   2086  O   VAL A 128      17.423  -2.848  -9.350  1.00  7.72           O  
ATOM   2087  CB  VAL A 128      15.681  -4.710  -7.551  1.00 14.80           C  
ATOM   2088  CG1 VAL A 128      14.306  -4.241  -7.998  1.00 14.80           C  
ATOM   2089  CG2 VAL A 128      15.535  -5.954  -6.695  1.00 14.80           C  
ATOM   2090  H   VAL A 128      18.484  -4.691  -7.854  1.00 23.65           H  
ATOM   2091  HA  VAL A 128      16.166  -5.850  -9.321  1.00 11.84           H  
ATOM   2092  HB  VAL A 128      16.130  -3.908  -6.965  1.00 17.77           H  
ATOM   2093 1HG1 VAL A 128      13.702  -4.021  -7.126  1.00 17.77           H  
ATOM   2094 2HG1 VAL A 128      14.405  -3.341  -8.602  1.00 17.77           H  
ATOM   2095 3HG1 VAL A 128      13.823  -5.021  -8.582  1.00 17.77           H  
ATOM   2096 1HG2 VAL A 128      14.906  -5.727  -5.834  1.00 17.77           H  
ATOM   2097 2HG2 VAL A 128      15.074  -6.749  -7.282  1.00 17.77           H  
ATOM   2098 3HG2 VAL A 128      16.516  -6.279  -6.351  1.00 17.77           H  
ATOM   2099  N   PRO A 129      15.947  -3.735 -10.797  1.00  3.01           N  
ATOM   2100  CA  PRO A 129      15.886  -2.651 -11.773  1.00  2.36           C  
ATOM   2101  C   PRO A 129      15.183  -1.418 -11.213  1.00  2.71           C  
ATOM   2102  O   PRO A 129      14.401  -1.507 -10.265  1.00  3.34           O  
ATOM   2103  CB  PRO A 129      15.115  -3.264 -12.946  1.00  3.54           C  
ATOM   2104  CG  PRO A 129      14.318  -4.365 -12.345  1.00  3.54           C  
ATOM   2105  CD  PRO A 129      15.222  -4.928 -11.283  1.00  3.54           C  
ATOM   2106  HA  PRO A 129      16.914  -2.394 -12.078  1.00  2.83           H  
ATOM   2107 1HB  PRO A 129      14.484  -2.501 -13.427  1.00  4.25           H  
ATOM   2108 2HB  PRO A 129      15.817  -3.621 -13.713  1.00  4.25           H  
ATOM   2109 1HG  PRO A 129      13.379  -3.968 -11.931  1.00  4.25           H  
ATOM   2110 2HG  PRO A 129      14.044  -5.106 -13.109  1.00  4.25           H  
ATOM   2111 1HD  PRO A 129      14.611  -5.377 -10.492  1.00  4.25           H  
ATOM   2112 2HD  PRO A 129      15.930  -5.652 -11.713  1.00  4.25           H  
ATOM   2113  N   ALA A 130      15.464  -0.266 -11.821  1.00  3.33           N  
ATOM   2114  CA  ALA A 130      14.913   1.023 -11.392  1.00  4.25           C  
ATOM   2115  C   ALA A 130      13.388   1.046 -11.433  1.00  5.02           C  
ATOM   2116  O   ALA A 130      12.749   1.718 -10.615  1.00 10.36           O  
ATOM   2117  CB  ALA A 130      15.463   2.138 -12.266  1.00  6.38           C  
ATOM   2118  H   ALA A 130      16.106  -0.280 -12.603  1.00  4.00           H  
ATOM   2119  HA  ALA A 130      15.225   1.195 -10.363  1.00  5.10           H  
ATOM   2120 1HB  ALA A 130      15.077   3.096 -11.916  1.00  7.65           H  
ATOM   2121 2HB  ALA A 130      16.550   2.143 -12.206  1.00  7.65           H  
ATOM   2122 3HB  ALA A 130      15.156   1.979 -13.298  1.00  7.65           H  
ATOM   2123  N   SER A 131      12.800   0.319 -12.369  1.00  2.94           N  
ATOM   2124  CA  SER A 131      11.358   0.269 -12.456  1.00  4.20           C  
ATOM   2125  C   SER A 131      10.872  -1.058 -12.999  1.00  2.40           C  
ATOM   2126  O   SER A 131      11.485  -1.650 -13.889  1.00  2.74           O  
ATOM   2127  CB  SER A 131      10.839   1.396 -13.321  1.00  6.30           C  
ATOM   2128  OG  SER A 131       9.443   1.330 -13.436  1.00  6.30           O  
ATOM   2129  H   SER A 131      13.357  -0.211 -13.024  1.00  3.53           H  
ATOM   2130  HA  SER A 131      10.958   0.391 -11.452  1.00  5.04           H  
ATOM   2131 1HB  SER A 131      11.126   2.350 -12.881  1.00  7.56           H  
ATOM   2132 2HB  SER A 131      11.293   1.339 -14.309  1.00  7.56           H  
ATOM   2133  HG  SER A 131       9.107   1.232 -12.540  1.00  7.56           H  
ATOM   2134  N   VAL A 132       9.762  -1.515 -12.441  1.00  1.61           N  
ATOM   2135  CA  VAL A 132       9.143  -2.769 -12.823  1.00  1.04           C  
ATOM   2136  C   VAL A 132       7.715  -2.504 -13.260  1.00  0.93           C  
ATOM   2137  O   VAL A 132       6.972  -1.806 -12.576  1.00  1.46           O  
ATOM   2138  CB  VAL A 132       9.139  -3.763 -11.636  1.00  1.56           C  
ATOM   2139  CG1 VAL A 132       8.468  -5.068 -12.047  1.00  1.56           C  
ATOM   2140  CG2 VAL A 132      10.561  -4.004 -11.152  1.00  1.56           C  
ATOM   2141  H   VAL A 132       9.327  -0.955 -11.722  1.00  1.93           H  
ATOM   2142  HA  VAL A 132       9.698  -3.202 -13.656  1.00  1.25           H  
ATOM   2143  HB  VAL A 132       8.551  -3.340 -10.824  1.00  1.87           H  
ATOM   2144 1HG1 VAL A 132       8.451  -5.751 -11.200  1.00  1.87           H  
ATOM   2145 2HG1 VAL A 132       7.447  -4.871 -12.371  1.00  1.87           H  
ATOM   2146 3HG1 VAL A 132       9.027  -5.522 -12.865  1.00  1.87           H  
ATOM   2147 1HG2 VAL A 132      10.545  -4.690 -10.306  1.00  1.87           H  
ATOM   2148 2HG2 VAL A 132      11.151  -4.437 -11.960  1.00  1.87           H  
ATOM   2149 3HG2 VAL A 132      11.008  -3.061 -10.840  1.00  1.87           H  
ATOM   2150  N   ASP A 133       7.314  -3.018 -14.405  1.00  0.68           N  
ATOM   2151  CA  ASP A 133       5.923  -2.832 -14.771  1.00  0.80           C  
ATOM   2152  C   ASP A 133       5.500  -3.912 -15.738  1.00  0.69           C  
ATOM   2153  O   ASP A 133       5.767  -3.830 -16.935  1.00  1.05           O  
ATOM   2154  CB  ASP A 133       5.690  -1.443 -15.351  1.00  1.20           C  
ATOM   2155  CG  ASP A 133       4.215  -1.131 -15.540  1.00  1.20           C  
ATOM   2156  OD1 ASP A 133       3.407  -2.032 -15.523  1.00  1.20           O  
ATOM   2157  OD2 ASP A 133       3.898   0.030 -15.654  1.00  1.20           O  
ATOM   2158  H   ASP A 133       7.940  -3.560 -14.983  1.00  0.82           H  
ATOM   2159  HA  ASP A 133       5.312  -2.927 -13.873  1.00  0.96           H  
ATOM   2160 1HB  ASP A 133       6.126  -0.691 -14.693  1.00  1.44           H  
ATOM   2161 2HB  ASP A 133       6.191  -1.365 -16.315  1.00  1.44           H  
ATOM   2162  N   TRP A 134       4.813  -4.922 -15.215  1.00  0.83           N  
ATOM   2163  CA  TRP A 134       4.396  -6.070 -16.011  1.00  0.70           C  
ATOM   2164  C   TRP A 134       3.309  -5.726 -17.030  1.00  0.85           C  
ATOM   2165  O   TRP A 134       3.089  -6.470 -17.985  1.00  0.79           O  
ATOM   2166  CB  TRP A 134       3.972  -7.196 -15.065  1.00  1.05           C  
ATOM   2167  CG  TRP A 134       5.185  -7.732 -14.383  1.00  1.05           C  
ATOM   2168  CD1 TRP A 134       5.540  -7.617 -13.072  1.00  1.05           C  
ATOM   2169  CD2 TRP A 134       6.269  -8.431 -15.031  1.00  1.05           C  
ATOM   2170  NE1 TRP A 134       6.772  -8.184 -12.869  1.00  1.05           N  
ATOM   2171  CE2 TRP A 134       7.234  -8.673 -14.062  1.00  1.05           C  
ATOM   2172  CE3 TRP A 134       6.497  -8.845 -16.346  1.00  1.05           C  
ATOM   2173  CZ2 TRP A 134       8.426  -9.298 -14.365  1.00  1.05           C  
ATOM   2174  CZ3 TRP A 134       7.690  -9.487 -16.649  1.00  1.05           C  
ATOM   2175  CH2 TRP A 134       8.633  -9.704 -15.682  1.00  1.05           C  
ATOM   2176  H   TRP A 134       4.596  -4.917 -14.228  1.00  1.00           H  
ATOM   2177  HA  TRP A 134       5.265  -6.428 -16.562  1.00  0.84           H  
ATOM   2178 1HB  TRP A 134       3.281  -6.816 -14.312  1.00  1.26           H  
ATOM   2179 2HB  TRP A 134       3.478  -7.997 -15.609  1.00  1.26           H  
ATOM   2180  HD1 TRP A 134       4.947  -7.133 -12.301  1.00  1.26           H  
ATOM   2181  HE1 TRP A 134       7.268  -8.221 -11.988  1.00  1.26           H  
ATOM   2182  HE3 TRP A 134       5.752  -8.663 -17.117  1.00  1.26           H  
ATOM   2183  HZ2 TRP A 134       9.190  -9.470 -13.614  1.00  1.26           H  
ATOM   2184  HZ3 TRP A 134       7.860  -9.806 -17.677  1.00  1.26           H  
ATOM   2185  HH2 TRP A 134       9.565 -10.203 -15.949  1.00  1.26           H  
ATOM   2186  N   ARG A 135       2.694  -4.552 -16.896  1.00  1.35           N  
ATOM   2187  CA  ARG A 135       1.676  -4.133 -17.848  1.00  1.52           C  
ATOM   2188  C   ARG A 135       2.343  -3.661 -19.138  1.00  1.75           C  
ATOM   2189  O   ARG A 135       1.698  -3.555 -20.181  1.00  2.40           O  
ATOM   2190  CB  ARG A 135       0.877  -2.978 -17.287  1.00  2.28           C  
ATOM   2191  CG  ARG A 135       0.110  -3.267 -16.020  1.00  2.28           C  
ATOM   2192  CD  ARG A 135      -0.461  -2.019 -15.479  1.00  2.28           C  
ATOM   2193  NE  ARG A 135       0.583  -1.065 -15.166  1.00  2.28           N  
ATOM   2194  CZ  ARG A 135       0.380   0.165 -14.655  1.00  2.28           C  
ATOM   2195  NH1 ARG A 135      -0.836   0.575 -14.361  1.00  2.28           N  
ATOM   2196  NH2 ARG A 135       1.417   0.958 -14.459  1.00  2.28           N  
ATOM   2197  H   ARG A 135       2.918  -3.929 -16.125  1.00  1.62           H  
ATOM   2198  HA  ARG A 135       1.027  -4.977 -18.074  1.00  1.82           H  
ATOM   2199 1HB  ARG A 135       1.539  -2.136 -17.091  1.00  2.74           H  
ATOM   2200 2HB  ARG A 135       0.153  -2.650 -18.033  1.00  2.74           H  
ATOM   2201 1HG  ARG A 135      -0.708  -3.951 -16.235  1.00  2.74           H  
ATOM   2202 2HG  ARG A 135       0.775  -3.702 -15.274  1.00  2.74           H  
ATOM   2203 1HD  ARG A 135      -1.138  -1.568 -16.203  1.00  2.74           H  
ATOM   2204 2HD  ARG A 135      -0.993  -2.238 -14.562  1.00  2.74           H  
ATOM   2205  HE  ARG A 135       1.541  -1.336 -15.374  1.00  2.74           H  
ATOM   2206 1HH1 ARG A 135      -1.628  -0.035 -14.513  1.00  2.74           H  
ATOM   2207 2HH1 ARG A 135      -0.980   1.500 -13.980  1.00  2.74           H  
ATOM   2208 1HH2 ARG A 135       2.347   0.636 -14.712  1.00  2.74           H  
ATOM   2209 2HH2 ARG A 135       1.286   1.883 -14.081  1.00  2.74           H  
ATOM   2210  N   LYS A 136       3.645  -3.372 -19.056  1.00  2.28           N  
ATOM   2211  CA  LYS A 136       4.418  -2.926 -20.196  1.00  2.60           C  
ATOM   2212  C   LYS A 136       5.138  -4.100 -20.839  1.00  2.68           C  
ATOM   2213  O   LYS A 136       5.828  -3.943 -21.847  1.00  4.15           O  
ATOM   2214  CB  LYS A 136       5.424  -1.857 -19.777  1.00  3.90           C  
ATOM   2215  CG  LYS A 136       4.793  -0.560 -19.291  1.00  3.90           C  
ATOM   2216  CD  LYS A 136       5.854   0.462 -18.910  1.00  3.90           C  
ATOM   2217  CE  LYS A 136       5.223   1.767 -18.445  1.00  3.90           C  
ATOM   2218  NZ  LYS A 136       6.249   2.762 -18.029  1.00  3.90           N  
ATOM   2219  H   LYS A 136       4.143  -3.477 -18.183  1.00  2.74           H  
ATOM   2220  HA  LYS A 136       3.745  -2.500 -20.938  1.00  3.12           H  
ATOM   2221 1HB  LYS A 136       6.054  -2.243 -18.975  1.00  4.68           H  
ATOM   2222 2HB  LYS A 136       6.075  -1.617 -20.618  1.00  4.68           H  
ATOM   2223 1HG  LYS A 136       4.167  -0.143 -20.081  1.00  4.68           H  
ATOM   2224 2HG  LYS A 136       4.165  -0.762 -18.425  1.00  4.68           H  
ATOM   2225 1HD  LYS A 136       6.473   0.061 -18.107  1.00  4.68           H  
ATOM   2226 2HD  LYS A 136       6.492   0.663 -19.770  1.00  4.68           H  
ATOM   2227 1HE  LYS A 136       4.632   2.187 -19.257  1.00  4.68           H  
ATOM   2228 2HE  LYS A 136       4.565   1.567 -17.601  1.00  4.68           H  
ATOM   2229 1HZ  LYS A 136       5.791   3.610 -17.728  1.00  4.68           H  
ATOM   2230 2HZ  LYS A 136       6.794   2.385 -17.265  1.00  4.68           H  
ATOM   2231 3HZ  LYS A 136       6.857   2.965 -18.809  1.00  4.68           H  
ATOM   2232  N   LYS A 137       4.953  -5.289 -20.264  1.00  2.39           N  
ATOM   2233  CA  LYS A 137       5.537  -6.501 -20.788  1.00  2.62           C  
ATOM   2234  C   LYS A 137       4.441  -7.361 -21.401  1.00  2.40           C  
ATOM   2235  O   LYS A 137       4.717  -8.385 -22.029  1.00  2.79           O  
ATOM   2236  CB  LYS A 137       6.252  -7.255 -19.675  1.00  3.93           C  
ATOM   2237  CG  LYS A 137       7.350  -6.451 -18.994  1.00  3.93           C  
ATOM   2238  CD  LYS A 137       8.465  -6.103 -19.962  1.00  3.93           C  
ATOM   2239  CE  LYS A 137       9.599  -5.380 -19.252  1.00  3.93           C  
ATOM   2240  NZ  LYS A 137      10.695  -5.007 -20.187  1.00  3.93           N  
ATOM   2241  H   LYS A 137       4.378  -5.389 -19.440  1.00  2.87           H  
ATOM   2242  HA  LYS A 137       6.253  -6.247 -21.571  1.00  3.14           H  
ATOM   2243 1HB  LYS A 137       5.526  -7.544 -18.917  1.00  4.72           H  
ATOM   2244 2HB  LYS A 137       6.695  -8.167 -20.074  1.00  4.72           H  
ATOM   2245 1HG  LYS A 137       6.930  -5.528 -18.593  1.00  4.72           H  
ATOM   2246 2HG  LYS A 137       7.772  -7.023 -18.171  1.00  4.72           H  
ATOM   2247 1HD  LYS A 137       8.855  -7.015 -20.418  1.00  4.72           H  
ATOM   2248 2HD  LYS A 137       8.076  -5.460 -20.752  1.00  4.72           H  
ATOM   2249 1HE  LYS A 137       9.210  -4.475 -18.787  1.00  4.72           H  
ATOM   2250 2HE  LYS A 137      10.004  -6.027 -18.474  1.00  4.72           H  
ATOM   2251 1HZ  LYS A 137      11.426  -4.531 -19.677  1.00  4.72           H  
ATOM   2252 2HZ  LYS A 137      11.072  -5.842 -20.615  1.00  4.72           H  
ATOM   2253 3HZ  LYS A 137      10.334  -4.396 -20.906  1.00  4.72           H  
ATOM   2254  N   GLY A 138       3.188  -6.934 -21.209  1.00  1.98           N  
ATOM   2255  CA  GLY A 138       2.033  -7.647 -21.723  1.00  1.86           C  
ATOM   2256  C   GLY A 138       1.680  -8.839 -20.846  1.00  1.36           C  
ATOM   2257  O   GLY A 138       1.060  -9.787 -21.321  1.00  1.49           O  
ATOM   2258  H   GLY A 138       3.022  -6.084 -20.692  1.00  2.38           H  
ATOM   2259 1HA  GLY A 138       1.181  -6.969 -21.777  1.00  2.23           H  
ATOM   2260 2HA  GLY A 138       2.237  -7.987 -22.737  1.00  2.23           H  
ATOM   2261  N   ALA A 139       2.109  -8.813 -19.580  1.00  0.98           N  
ATOM   2262  CA  ALA A 139       1.853  -9.908 -18.650  1.00  0.71           C  
ATOM   2263  C   ALA A 139       0.641  -9.640 -17.759  1.00  1.21           C  
ATOM   2264  O   ALA A 139       0.301 -10.462 -16.909  1.00  2.56           O  
ATOM   2265  CB  ALA A 139       3.090 -10.155 -17.795  1.00  1.06           C  
ATOM   2266  H   ALA A 139       2.607  -8.006 -19.228  1.00  1.18           H  
ATOM   2267  HA  ALA A 139       1.640 -10.801 -19.233  1.00  0.85           H  
ATOM   2268 1HB  ALA A 139       2.912 -10.994 -17.123  1.00  1.28           H  
ATOM   2269 2HB  ALA A 139       3.937 -10.383 -18.442  1.00  1.28           H  
ATOM   2270 3HB  ALA A 139       3.309  -9.265 -17.213  1.00  1.28           H  
ATOM   2271  N   VAL A 140      -0.002  -8.488 -17.934  1.00  1.08           N  
ATOM   2272  CA  VAL A 140      -1.141  -8.127 -17.101  1.00  2.45           C  
ATOM   2273  C   VAL A 140      -2.414  -7.920 -17.922  1.00  1.32           C  
ATOM   2274  O   VAL A 140      -2.428  -7.157 -18.889  1.00  1.15           O  
ATOM   2275  CB  VAL A 140      -0.809  -6.850 -16.292  1.00  3.68           C  
ATOM   2276  CG1 VAL A 140      -1.993  -6.414 -15.451  1.00  3.68           C  
ATOM   2277  CG2 VAL A 140       0.379  -7.120 -15.384  1.00  3.68           C  
ATOM   2278  H   VAL A 140       0.301  -7.843 -18.647  1.00  1.30           H  
ATOM   2279  HA  VAL A 140      -1.319  -8.941 -16.396  1.00  2.94           H  
ATOM   2280  HB  VAL A 140      -0.574  -6.044 -16.984  1.00  4.41           H  
ATOM   2281 1HG1 VAL A 140      -1.735  -5.510 -14.900  1.00  4.41           H  
ATOM   2282 2HG1 VAL A 140      -2.845  -6.212 -16.098  1.00  4.41           H  
ATOM   2283 3HG1 VAL A 140      -2.243  -7.205 -14.750  1.00  4.41           H  
ATOM   2284 1HG2 VAL A 140       0.621  -6.216 -14.825  1.00  4.41           H  
ATOM   2285 2HG2 VAL A 140       0.130  -7.922 -14.689  1.00  4.41           H  
ATOM   2286 3HG2 VAL A 140       1.236  -7.415 -15.985  1.00  4.41           H  
ATOM   2287  N   THR A 141      -3.482  -8.606 -17.510  1.00  1.25           N  
ATOM   2288  CA  THR A 141      -4.797  -8.527 -18.152  1.00  1.06           C  
ATOM   2289  C   THR A 141      -5.607  -7.332 -17.656  1.00  0.60           C  
ATOM   2290  O   THR A 141      -5.223  -6.667 -16.694  1.00  0.53           O  
ATOM   2291  CB  THR A 141      -5.608  -9.836 -17.926  1.00  1.59           C  
ATOM   2292  OG1 THR A 141      -5.783 -10.077 -16.517  1.00  1.59           O  
ATOM   2293  CG2 THR A 141      -4.924 -11.027 -18.563  1.00  1.59           C  
ATOM   2294  H   THR A 141      -3.374  -9.216 -16.713  1.00  1.50           H  
ATOM   2295  HA  THR A 141      -4.646  -8.405 -19.225  1.00  1.27           H  
ATOM   2296  HB  THR A 141      -6.592  -9.729 -18.383  1.00  1.91           H  
ATOM   2297  HG1 THR A 141      -5.698 -11.026 -16.338  1.00  1.91           H  
ATOM   2298 1HG2 THR A 141      -5.524 -11.922 -18.397  1.00  1.91           H  
ATOM   2299 2HG2 THR A 141      -4.815 -10.857 -19.634  1.00  1.91           H  
ATOM   2300 3HG2 THR A 141      -3.944 -11.161 -18.112  1.00  1.91           H  
ATOM   2301  N   ASP A 142      -6.718  -7.055 -18.332  1.00  0.70           N  
ATOM   2302  CA  ASP A 142      -7.590  -5.944 -17.964  1.00  0.73           C  
ATOM   2303  C   ASP A 142      -8.186  -6.174 -16.584  1.00  0.52           C  
ATOM   2304  O   ASP A 142      -8.528  -7.305 -16.230  1.00  0.51           O  
ATOM   2305  CB  ASP A 142      -8.705  -5.773 -18.995  1.00  1.09           C  
ATOM   2306  CG  ASP A 142      -8.199  -5.239 -20.328  1.00  1.09           C  
ATOM   2307  OD1 ASP A 142      -7.077  -4.793 -20.381  1.00  1.09           O  
ATOM   2308  OD2 ASP A 142      -8.939  -5.283 -21.281  1.00  1.09           O  
ATOM   2309  H   ASP A 142      -6.971  -7.636 -19.118  1.00  0.84           H  
ATOM   2310  HA  ASP A 142      -6.997  -5.030 -17.935  1.00  0.88           H  
ATOM   2311 1HB  ASP A 142      -9.192  -6.733 -19.168  1.00  1.31           H  
ATOM   2312 2HB  ASP A 142      -9.460  -5.088 -18.608  1.00  1.31           H  
ATOM   2313  N   VAL A 143      -8.323  -5.103 -15.808  1.00  0.51           N  
ATOM   2314  CA  VAL A 143      -8.816  -5.233 -14.444  1.00  0.42           C  
ATOM   2315  C   VAL A 143     -10.267  -5.663 -14.399  1.00  0.47           C  
ATOM   2316  O   VAL A 143     -11.146  -5.025 -14.981  1.00  0.65           O  
ATOM   2317  CB  VAL A 143      -8.644  -3.924 -13.666  1.00  0.63           C  
ATOM   2318  CG1 VAL A 143      -9.269  -4.074 -12.288  1.00  0.63           C  
ATOM   2319  CG2 VAL A 143      -7.163  -3.606 -13.556  1.00  0.63           C  
ATOM   2320  H   VAL A 143      -8.054  -4.193 -16.157  1.00  0.61           H  
ATOM   2321  HA  VAL A 143      -8.220  -5.992 -13.942  1.00  0.50           H  
ATOM   2322  HB  VAL A 143      -9.162  -3.116 -14.185  1.00  0.76           H  
ATOM   2323 1HG1 VAL A 143      -9.161  -3.153 -11.722  1.00  0.76           H  
ATOM   2324 2HG1 VAL A 143     -10.326  -4.308 -12.395  1.00  0.76           H  
ATOM   2325 3HG1 VAL A 143      -8.772  -4.884 -11.756  1.00  0.76           H  
ATOM   2326 1HG2 VAL A 143      -7.020  -2.679 -13.007  1.00  0.76           H  
ATOM   2327 2HG2 VAL A 143      -6.658  -4.417 -13.034  1.00  0.76           H  
ATOM   2328 3HG2 VAL A 143      -6.741  -3.500 -14.555  1.00  0.76           H  
ATOM   2329  N   LYS A 144     -10.495  -6.765 -13.699  1.00  0.47           N  
ATOM   2330  CA  LYS A 144     -11.810  -7.354 -13.549  1.00  0.73           C  
ATOM   2331  C   LYS A 144     -12.461  -6.866 -12.269  1.00  0.61           C  
ATOM   2332  O   LYS A 144     -11.806  -6.228 -11.444  1.00  0.57           O  
ATOM   2333  CB  LYS A 144     -11.710  -8.870 -13.544  1.00  1.09           C  
ATOM   2334  CG  LYS A 144     -11.175  -9.477 -14.832  1.00  1.09           C  
ATOM   2335  CD  LYS A 144     -11.176 -10.994 -14.755  1.00  1.09           C  
ATOM   2336  CE  LYS A 144     -10.540 -11.622 -15.984  1.00  1.09           C  
ATOM   2337  NZ  LYS A 144     -10.590 -13.102 -15.922  1.00  1.09           N  
ATOM   2338  H   LYS A 144      -9.715  -7.219 -13.249  1.00  0.56           H  
ATOM   2339  HA  LYS A 144     -12.433  -7.042 -14.388  1.00  0.88           H  
ATOM   2340 1HB  LYS A 144     -11.052  -9.184 -12.734  1.00  1.31           H  
ATOM   2341 2HB  LYS A 144     -12.693  -9.302 -13.355  1.00  1.31           H  
ATOM   2342 1HG  LYS A 144     -11.799  -9.163 -15.670  1.00  1.31           H  
ATOM   2343 2HG  LYS A 144     -10.158  -9.129 -15.008  1.00  1.31           H  
ATOM   2344 1HD  LYS A 144     -10.621 -11.316 -13.873  1.00  1.31           H  
ATOM   2345 2HD  LYS A 144     -12.201 -11.355 -14.668  1.00  1.31           H  
ATOM   2346 1HE  LYS A 144     -11.054 -11.285 -16.883  1.00  1.31           H  
ATOM   2347 2HE  LYS A 144      -9.498 -11.310 -16.035  1.00  1.31           H  
ATOM   2348 1HZ  LYS A 144     -10.144 -13.492 -16.743  1.00  1.31           H  
ATOM   2349 2HZ  LYS A 144     -10.119 -13.421 -15.082  1.00  1.31           H  
ATOM   2350 3HZ  LYS A 144     -11.553 -13.403 -15.889  1.00  1.31           H  
ATOM   2351  N   ASP A 145     -13.745  -7.170 -12.123  1.00  1.21           N  
ATOM   2352  CA  ASP A 145     -14.534  -6.772 -10.966  1.00  0.99           C  
ATOM   2353  C   ASP A 145     -15.161  -7.986 -10.290  1.00  0.84           C  
ATOM   2354  O   ASP A 145     -16.040  -8.635 -10.856  1.00  1.04           O  
ATOM   2355  CB  ASP A 145     -15.630  -5.788 -11.379  1.00  1.48           C  
ATOM   2356  CG  ASP A 145     -16.434  -5.242 -10.205  1.00  1.48           C  
ATOM   2357  OD1 ASP A 145     -16.278  -5.725  -9.108  1.00  1.48           O  
ATOM   2358  OD2 ASP A 145     -17.204  -4.335 -10.419  1.00  1.48           O  
ATOM   2359  H   ASP A 145     -14.200  -7.701 -12.852  1.00  1.45           H  
ATOM   2360  HA  ASP A 145     -13.878  -6.281 -10.250  1.00  1.19           H  
ATOM   2361 1HB  ASP A 145     -15.179  -4.950 -11.912  1.00  1.78           H  
ATOM   2362 2HB  ASP A 145     -16.315  -6.281 -12.070  1.00  1.78           H  
ATOM   2363  N   GLN A 146     -14.703  -8.291  -9.076  1.00  0.69           N  
ATOM   2364  CA  GLN A 146     -15.205  -9.435  -8.316  1.00  0.88           C  
ATOM   2365  C   GLN A 146     -16.676  -9.320  -7.889  1.00  0.91           C  
ATOM   2366  O   GLN A 146     -17.298 -10.327  -7.537  1.00  2.34           O  
ATOM   2367  CB  GLN A 146     -14.385  -9.642  -7.040  1.00  1.32           C  
ATOM   2368  CG  GLN A 146     -14.607  -8.567  -5.992  1.00  1.32           C  
ATOM   2369  CD  GLN A 146     -13.878  -8.846  -4.699  1.00  1.32           C  
ATOM   2370  OE1 GLN A 146     -13.375  -9.950  -4.480  1.00  1.32           O  
ATOM   2371  NE2 GLN A 146     -13.838  -7.856  -3.818  1.00  1.32           N  
ATOM   2372  H   GLN A 146     -13.977  -7.713  -8.674  1.00  0.83           H  
ATOM   2373  HA  GLN A 146     -15.112 -10.318  -8.942  1.00  1.06           H  
ATOM   2374 1HB  GLN A 146     -14.639 -10.598  -6.594  1.00  1.58           H  
ATOM   2375 2HB  GLN A 146     -13.323  -9.661  -7.284  1.00  1.58           H  
ATOM   2376 1HG  GLN A 146     -14.256  -7.613  -6.385  1.00  1.58           H  
ATOM   2377 2HG  GLN A 146     -15.670  -8.511  -5.768  1.00  1.58           H  
ATOM   2378 1HE2 GLN A 146     -13.381  -7.986  -2.937  1.00  1.58           H  
ATOM   2379 2HE2 GLN A 146     -14.271  -6.981  -4.033  1.00  1.58           H  
ATOM   2380  N   GLY A 147     -17.236  -8.111  -7.909  1.00  0.68           N  
ATOM   2381  CA  GLY A 147     -18.612  -7.923  -7.476  1.00  1.04           C  
ATOM   2382  C   GLY A 147     -18.660  -7.710  -5.970  1.00  1.00           C  
ATOM   2383  O   GLY A 147     -17.710  -7.202  -5.377  1.00  1.61           O  
ATOM   2384  H   GLY A 147     -16.713  -7.303  -8.230  1.00  0.82           H  
ATOM   2385 1HA  GLY A 147     -19.043  -7.062  -7.989  1.00  1.25           H  
ATOM   2386 2HA  GLY A 147     -19.205  -8.795  -7.748  1.00  1.25           H  
ATOM   2387  N   GLN A 148     -19.765  -8.116  -5.349  1.00  2.11           N  
ATOM   2388  CA  GLN A 148     -19.950  -7.966  -3.904  1.00  2.05           C  
ATOM   2389  C   GLN A 148     -19.592  -9.243  -3.139  1.00  1.81           C  
ATOM   2390  O   GLN A 148     -20.141  -9.504  -2.067  1.00  7.38           O  
ATOM   2391  CB  GLN A 148     -21.399  -7.586  -3.591  1.00  3.07           C  
ATOM   2392  CG  GLN A 148     -21.803  -6.208  -4.077  1.00  3.07           C  
ATOM   2393  CD  GLN A 148     -22.076  -6.191  -5.571  1.00  3.07           C  
ATOM   2394  OE1 GLN A 148     -22.733  -7.090  -6.104  1.00  3.07           O  
ATOM   2395  NE2 GLN A 148     -21.574  -5.170  -6.256  1.00  3.07           N  
ATOM   2396  H   GLN A 148     -20.507  -8.532  -5.894  1.00  2.53           H  
ATOM   2397  HA  GLN A 148     -19.294  -7.170  -3.554  1.00  2.46           H  
ATOM   2398 1HB  GLN A 148     -22.072  -8.314  -4.044  1.00  3.69           H  
ATOM   2399 2HB  GLN A 148     -21.559  -7.621  -2.513  1.00  3.69           H  
ATOM   2400 1HG  GLN A 148     -22.711  -5.899  -3.558  1.00  3.69           H  
ATOM   2401 2HG  GLN A 148     -20.996  -5.509  -3.866  1.00  3.69           H  
ATOM   2402 1HE2 GLN A 148     -21.722  -5.106  -7.243  1.00  3.69           H  
ATOM   2403 2HE2 GLN A 148     -21.049  -4.463  -5.782  1.00  3.69           H  
ATOM   2404  N   CYS A 149     -18.703 -10.054  -3.707  1.00  2.65           N  
ATOM   2405  CA  CYS A 149     -18.296 -11.306  -3.097  1.00  1.70           C  
ATOM   2406  C   CYS A 149     -16.820 -11.306  -2.746  1.00  1.67           C  
ATOM   2407  O   CYS A 149     -16.008 -10.704  -3.442  1.00  2.94           O  
ATOM   2408  CB  CYS A 149     -18.591 -12.458  -4.043  1.00  2.55           C  
ATOM   2409  SG  CYS A 149     -20.351 -12.658  -4.400  1.00  2.55           S  
ATOM   2410  H   CYS A 149     -18.282  -9.796  -4.585  1.00  3.18           H  
ATOM   2411  HA  CYS A 149     -18.871 -11.449  -2.182  1.00  2.04           H  
ATOM   2412 1HB  CYS A 149     -18.069 -12.299  -4.987  1.00  3.06           H  
ATOM   2413 2HB  CYS A 149     -18.217 -13.384  -3.616  1.00  3.06           H  
ATOM   2414  HG  CYS A 149     -20.735 -12.784  -3.134  1.00  3.06           H  
ATOM   2415  N   GLY A 150     -16.468 -11.998  -1.666  1.00  1.32           N  
ATOM   2416  CA  GLY A 150     -15.087 -12.086  -1.185  1.00  1.85           C  
ATOM   2417  C   GLY A 150     -14.278 -13.113  -1.972  1.00  1.47           C  
ATOM   2418  O   GLY A 150     -13.871 -14.142  -1.432  1.00  3.69           O  
ATOM   2419  H   GLY A 150     -17.176 -12.504  -1.151  1.00  1.58           H  
ATOM   2420 1HA  GLY A 150     -14.614 -11.107  -1.266  1.00  2.22           H  
ATOM   2421 2HA  GLY A 150     -15.089 -12.353  -0.129  1.00  2.22           H  
ATOM   2422  N   SER A 151     -14.085 -12.841  -3.263  1.00  0.78           N  
ATOM   2423  CA  SER A 151     -13.384 -13.745  -4.167  1.00  0.63           C  
ATOM   2424  C   SER A 151     -12.074 -13.169  -4.693  1.00  0.71           C  
ATOM   2425  O   SER A 151     -11.446 -13.770  -5.565  1.00  1.42           O  
ATOM   2426  CB  SER A 151     -14.265 -14.076  -5.340  1.00  0.95           C  
ATOM   2427  OG  SER A 151     -14.543 -12.912  -6.057  1.00  0.95           O  
ATOM   2428  H   SER A 151     -14.453 -11.967  -3.621  1.00  0.94           H  
ATOM   2429  HA  SER A 151     -13.165 -14.662  -3.628  1.00  0.76           H  
ATOM   2430 1HB  SER A 151     -13.771 -14.802  -5.985  1.00  1.13           H  
ATOM   2431 2HB  SER A 151     -15.194 -14.522  -4.986  1.00  1.13           H  
ATOM   2432  HG  SER A 151     -15.235 -13.126  -6.684  1.00  1.13           H  
ATOM   2433  N   CYS A 152     -11.658 -12.014  -4.163  1.00  0.95           N  
ATOM   2434  CA  CYS A 152     -10.430 -11.343  -4.601  1.00  1.52           C  
ATOM   2435  C   CYS A 152      -9.182 -12.191  -4.436  1.00  0.92           C  
ATOM   2436  O   CYS A 152      -8.201 -11.980  -5.144  1.00  1.50           O  
ATOM   2437  CB  CYS A 152     -10.233 -10.049  -3.833  1.00  2.28           C  
ATOM   2438  SG  CYS A 152     -10.047 -10.300  -2.066  1.00  2.28           S  
ATOM   2439  H   CYS A 152     -12.216 -11.570  -3.450  1.00  1.14           H  
ATOM   2440  HA  CYS A 152     -10.540 -11.093  -5.656  1.00  1.82           H  
ATOM   2441 1HB  CYS A 152      -9.337  -9.547  -4.199  1.00  2.74           H  
ATOM   2442 2HB  CYS A 152     -11.074  -9.378  -4.000  1.00  2.74           H  
ATOM   2443  HG  CYS A 152     -11.298 -10.699  -1.863  1.00  2.74           H  
ATOM   2444  N   TRP A 153      -9.222 -13.167  -3.534  1.00  0.98           N  
ATOM   2445  CA  TRP A 153      -8.127 -14.105  -3.372  1.00  1.04           C  
ATOM   2446  C   TRP A 153      -7.930 -14.961  -4.629  1.00  0.82           C  
ATOM   2447  O   TRP A 153      -6.813 -15.394  -4.925  1.00  0.86           O  
ATOM   2448  CB  TRP A 153      -8.410 -14.991  -2.154  1.00  1.56           C  
ATOM   2449  CG  TRP A 153      -9.694 -15.748  -2.282  1.00  1.56           C  
ATOM   2450  CD1 TRP A 153     -10.905 -15.338  -1.821  1.00  1.56           C  
ATOM   2451  CD2 TRP A 153      -9.928 -17.024  -2.927  1.00  1.56           C  
ATOM   2452  NE1 TRP A 153     -11.870 -16.263  -2.127  1.00  1.56           N  
ATOM   2453  CE2 TRP A 153     -11.290 -17.295  -2.808  1.00  1.56           C  
ATOM   2454  CE3 TRP A 153      -9.104 -17.934  -3.596  1.00  1.56           C  
ATOM   2455  CZ2 TRP A 153     -11.859 -18.441  -3.332  1.00  1.56           C  
ATOM   2456  CZ3 TRP A 153      -9.681 -19.079  -4.129  1.00  1.56           C  
ATOM   2457  CH2 TRP A 153     -11.020 -19.327  -3.998  1.00  1.56           C  
ATOM   2458  H   TRP A 153     -10.040 -13.272  -2.952  1.00  1.18           H  
ATOM   2459  HA  TRP A 153      -7.214 -13.539  -3.194  1.00  1.25           H  
ATOM   2460 1HB  TRP A 153      -7.603 -15.710  -2.019  1.00  1.87           H  
ATOM   2461 2HB  TRP A 153      -8.459 -14.376  -1.257  1.00  1.87           H  
ATOM   2462  HD1 TRP A 153     -11.086 -14.407  -1.288  1.00  1.87           H  
ATOM   2463  HE1 TRP A 153     -12.852 -16.190  -1.896  1.00  1.87           H  
ATOM   2464  HE3 TRP A 153      -8.038 -17.744  -3.707  1.00  1.87           H  
ATOM   2465  HZ2 TRP A 153     -12.919 -18.650  -3.239  1.00  1.87           H  
ATOM   2466  HZ3 TRP A 153      -9.037 -19.780  -4.657  1.00  1.87           H  
ATOM   2467  HH2 TRP A 153     -11.435 -20.238  -4.425  1.00  1.87           H  
ATOM   2468  N   ALA A 154      -9.009 -15.162  -5.390  1.00  0.93           N  
ATOM   2469  CA  ALA A 154      -8.961 -15.927  -6.618  1.00  0.82           C  
ATOM   2470  C   ALA A 154      -8.437 -15.035  -7.708  1.00  0.62           C  
ATOM   2471  O   ALA A 154      -7.661 -15.470  -8.552  1.00  0.58           O  
ATOM   2472  CB  ALA A 154     -10.336 -16.480  -6.975  1.00  1.23           C  
ATOM   2473  H   ALA A 154      -9.895 -14.769  -5.118  1.00  1.12           H  
ATOM   2474  HA  ALA A 154      -8.264 -16.753  -6.487  1.00  0.98           H  
ATOM   2475 1HB  ALA A 154     -10.271 -17.056  -7.898  1.00  1.48           H  
ATOM   2476 2HB  ALA A 154     -10.688 -17.124  -6.170  1.00  1.48           H  
ATOM   2477 3HB  ALA A 154     -11.037 -15.659  -7.112  1.00  1.48           H  
ATOM   2478  N   PHE A 155      -8.824 -13.765  -7.659  1.00  0.62           N  
ATOM   2479  CA  PHE A 155      -8.344 -12.814  -8.650  1.00  0.72           C  
ATOM   2480  C   PHE A 155      -6.860 -12.544  -8.478  1.00  0.47           C  
ATOM   2481  O   PHE A 155      -6.135 -12.492  -9.465  1.00  0.54           O  
ATOM   2482  CB  PHE A 155      -9.131 -11.509  -8.552  1.00  1.08           C  
ATOM   2483  CG  PHE A 155     -10.499 -11.603  -9.156  1.00  1.08           C  
ATOM   2484  CD1 PHE A 155     -11.581 -11.997  -8.393  1.00  1.08           C  
ATOM   2485  CD2 PHE A 155     -10.708 -11.297 -10.492  1.00  1.08           C  
ATOM   2486  CE1 PHE A 155     -12.836 -12.099  -8.948  1.00  1.08           C  
ATOM   2487  CE2 PHE A 155     -11.968 -11.395 -11.045  1.00  1.08           C  
ATOM   2488  CZ  PHE A 155     -13.030 -11.796 -10.275  1.00  1.08           C  
ATOM   2489  H   PHE A 155      -9.487 -13.476  -6.945  1.00  0.74           H  
ATOM   2490  HA  PHE A 155      -8.499 -13.239  -9.642  1.00  0.86           H  
ATOM   2491 1HB  PHE A 155      -9.237 -11.222  -7.507  1.00  1.30           H  
ATOM   2492 2HB  PHE A 155      -8.586 -10.714  -9.060  1.00  1.30           H  
ATOM   2493  HD1 PHE A 155     -11.428 -12.235  -7.346  1.00  1.30           H  
ATOM   2494  HD2 PHE A 155      -9.864 -10.983 -11.107  1.00  1.30           H  
ATOM   2495  HE1 PHE A 155     -13.677 -12.415  -8.334  1.00  1.30           H  
ATOM   2496  HE2 PHE A 155     -12.127 -11.161 -12.093  1.00  1.30           H  
ATOM   2497  HZ  PHE A 155     -14.019 -11.873 -10.718  1.00  1.30           H  
ATOM   2498  N   SER A 156      -6.399 -12.436  -7.232  1.00  0.62           N  
ATOM   2499  CA  SER A 156      -4.983 -12.229  -6.944  1.00  0.51           C  
ATOM   2500  C   SER A 156      -4.172 -13.401  -7.451  1.00  0.59           C  
ATOM   2501  O   SER A 156      -3.154 -13.219  -8.129  1.00  0.88           O  
ATOM   2502  CB  SER A 156      -4.762 -12.067  -5.458  1.00  0.77           C  
ATOM   2503  OG  SER A 156      -3.401 -11.884  -5.177  1.00  0.77           O  
ATOM   2504  H   SER A 156      -7.046 -12.476  -6.462  1.00  0.74           H  
ATOM   2505  HA  SER A 156      -4.649 -11.326  -7.456  1.00  0.61           H  
ATOM   2506 1HB  SER A 156      -5.332 -11.212  -5.095  1.00  0.92           H  
ATOM   2507 2HB  SER A 156      -5.131 -12.951  -4.940  1.00  0.92           H  
ATOM   2508  HG  SER A 156      -3.167 -11.032  -5.553  1.00  0.92           H  
ATOM   2509  N   THR A 157      -4.656 -14.606  -7.126  1.00  0.52           N  
ATOM   2510  CA  THR A 157      -4.039 -15.844  -7.556  1.00  0.86           C  
ATOM   2511  C   THR A 157      -3.867 -15.870  -9.053  1.00  0.45           C  
ATOM   2512  O   THR A 157      -2.766 -16.090  -9.559  1.00  0.44           O  
ATOM   2513  CB  THR A 157      -4.898 -17.053  -7.145  1.00  1.29           C  
ATOM   2514  OG1 THR A 157      -5.005 -17.100  -5.719  1.00  1.29           O  
ATOM   2515  CG2 THR A 157      -4.296 -18.348  -7.666  1.00  1.29           C  
ATOM   2516  H   THR A 157      -5.481 -14.678  -6.541  1.00  0.62           H  
ATOM   2517  HA  THR A 157      -3.067 -15.922  -7.090  1.00  1.03           H  
ATOM   2518  HB  THR A 157      -5.896 -16.940  -7.565  1.00  1.55           H  
ATOM   2519  HG1 THR A 157      -5.490 -16.327  -5.410  1.00  1.55           H  
ATOM   2520 1HG2 THR A 157      -4.924 -19.187  -7.377  1.00  1.55           H  
ATOM   2521 2HG2 THR A 157      -4.225 -18.308  -8.752  1.00  1.55           H  
ATOM   2522 3HG2 THR A 157      -3.307 -18.477  -7.240  1.00  1.55           H  
ATOM   2523  N   ILE A 158      -4.963 -15.623  -9.750  1.00  0.53           N  
ATOM   2524  CA  ILE A 158      -4.980 -15.645 -11.188  1.00  0.65           C  
ATOM   2525  C   ILE A 158      -4.133 -14.589 -11.851  1.00  0.40           C  
ATOM   2526  O   ILE A 158      -3.496 -14.890 -12.852  1.00  0.49           O  
ATOM   2527  CB  ILE A 158      -6.412 -15.592 -11.688  1.00  0.98           C  
ATOM   2528  CG1 ILE A 158      -7.089 -16.892 -11.278  1.00  0.98           C  
ATOM   2529  CG2 ILE A 158      -6.451 -15.368 -13.168  1.00  0.98           C  
ATOM   2530  CD1 ILE A 158      -6.382 -18.104 -11.807  1.00  0.98           C  
ATOM   2531  H   ILE A 158      -5.833 -15.441  -9.266  1.00  0.64           H  
ATOM   2532  HA  ILE A 158      -4.579 -16.608 -11.497  1.00  0.78           H  
ATOM   2533  HB  ILE A 158      -6.943 -14.780 -11.189  1.00  1.17           H  
ATOM   2534 1HG1 ILE A 158      -7.106 -16.963 -10.197  1.00  1.17           H  
ATOM   2535 2HG1 ILE A 158      -8.114 -16.905 -11.646  1.00  1.17           H  
ATOM   2536 1HG2 ILE A 158      -7.485 -15.339 -13.511  1.00  1.17           H  
ATOM   2537 2HG2 ILE A 158      -5.966 -14.422 -13.397  1.00  1.17           H  
ATOM   2538 3HG2 ILE A 158      -5.919 -16.176 -13.664  1.00  1.17           H  
ATOM   2539 1HD1 ILE A 158      -6.909 -18.988 -11.464  1.00  1.17           H  
ATOM   2540 2HD1 ILE A 158      -6.368 -18.079 -12.894  1.00  1.17           H  
ATOM   2541 3HD1 ILE A 158      -5.360 -18.123 -11.431  1.00  1.17           H  
ATOM   2542  N   VAL A 159      -4.078 -13.371 -11.315  1.00  0.34           N  
ATOM   2543  CA  VAL A 159      -3.215 -12.369 -11.936  1.00  0.30           C  
ATOM   2544  C   VAL A 159      -1.779 -12.862 -11.979  1.00  0.28           C  
ATOM   2545  O   VAL A 159      -1.104 -12.729 -13.002  1.00  0.37           O  
ATOM   2546  CB  VAL A 159      -3.252 -11.023 -11.190  1.00  0.45           C  
ATOM   2547  CG1 VAL A 159      -2.170 -10.101 -11.750  1.00  0.45           C  
ATOM   2548  CG2 VAL A 159      -4.612 -10.381 -11.363  1.00  0.45           C  
ATOM   2549  H   VAL A 159      -4.631 -13.134 -10.503  1.00  0.41           H  
ATOM   2550  HA  VAL A 159      -3.556 -12.205 -12.958  1.00  0.36           H  
ATOM   2551  HB  VAL A 159      -3.049 -11.188 -10.132  1.00  0.54           H  
ATOM   2552 1HG1 VAL A 159      -2.192  -9.148 -11.223  1.00  0.54           H  
ATOM   2553 2HG1 VAL A 159      -1.193 -10.565 -11.620  1.00  0.54           H  
ATOM   2554 3HG1 VAL A 159      -2.354  -9.931 -12.811  1.00  0.54           H  
ATOM   2555 1HG2 VAL A 159      -4.637  -9.429 -10.836  1.00  0.54           H  
ATOM   2556 2HG2 VAL A 159      -4.794 -10.221 -12.421  1.00  0.54           H  
ATOM   2557 3HG2 VAL A 159      -5.382 -11.029 -10.969  1.00  0.54           H  
ATOM   2558  N   ALA A 160      -1.312 -13.427 -10.865  1.00  0.24           N  
ATOM   2559  CA  ALA A 160       0.043 -13.953 -10.802  1.00  0.26           C  
ATOM   2560  C   ALA A 160       0.242 -15.121 -11.777  1.00  0.29           C  
ATOM   2561  O   ALA A 160       1.276 -15.192 -12.444  1.00  0.39           O  
ATOM   2562  CB  ALA A 160       0.363 -14.382  -9.383  1.00  0.39           C  
ATOM   2563  H   ALA A 160      -1.908 -13.489 -10.043  1.00  0.29           H  
ATOM   2564  HA  ALA A 160       0.725 -13.161 -11.093  1.00  0.31           H  
ATOM   2565 1HB  ALA A 160       1.390 -14.743  -9.336  1.00  0.47           H  
ATOM   2566 2HB  ALA A 160       0.247 -13.531  -8.712  1.00  0.47           H  
ATOM   2567 3HB  ALA A 160      -0.318 -15.174  -9.085  1.00  0.47           H  
ATOM   2568  N   VAL A 161      -0.753 -16.009 -11.882  1.00  0.28           N  
ATOM   2569  CA  VAL A 161      -0.655 -17.156 -12.786  1.00  0.38           C  
ATOM   2570  C   VAL A 161      -0.652 -16.721 -14.253  1.00  0.37           C  
ATOM   2571  O   VAL A 161       0.122 -17.235 -15.061  1.00  0.48           O  
ATOM   2572  CB  VAL A 161      -1.804 -18.144 -12.549  1.00  0.57           C  
ATOM   2573  CG1 VAL A 161      -1.764 -19.241 -13.599  1.00  0.57           C  
ATOM   2574  CG2 VAL A 161      -1.675 -18.736 -11.168  1.00  0.57           C  
ATOM   2575  H   VAL A 161      -1.577 -15.910 -11.299  1.00  0.34           H  
ATOM   2576  HA  VAL A 161       0.278 -17.675 -12.574  1.00  0.46           H  
ATOM   2577  HB  VAL A 161      -2.757 -17.624 -12.644  1.00  0.68           H  
ATOM   2578 1HG1 VAL A 161      -2.587 -19.936 -13.431  1.00  0.68           H  
ATOM   2579 2HG1 VAL A 161      -1.855 -18.800 -14.589  1.00  0.68           H  
ATOM   2580 3HG1 VAL A 161      -0.818 -19.777 -13.527  1.00  0.68           H  
ATOM   2581 1HG2 VAL A 161      -2.488 -19.439 -10.994  1.00  0.68           H  
ATOM   2582 2HG2 VAL A 161      -0.720 -19.251 -11.095  1.00  0.68           H  
ATOM   2583 3HG2 VAL A 161      -1.714 -17.946 -10.428  1.00  0.68           H  
ATOM   2584  N   GLU A 162      -1.517 -15.772 -14.590  1.00  0.34           N  
ATOM   2585  CA  GLU A 162      -1.591 -15.246 -15.941  1.00  0.44           C  
ATOM   2586  C   GLU A 162      -0.267 -14.583 -16.307  1.00  0.31           C  
ATOM   2587  O   GLU A 162       0.228 -14.750 -17.426  1.00  0.42           O  
ATOM   2588  CB  GLU A 162      -2.740 -14.235 -16.058  1.00  0.66           C  
ATOM   2589  CG  GLU A 162      -4.144 -14.823 -15.980  1.00  0.66           C  
ATOM   2590  CD  GLU A 162      -5.216 -13.761 -16.005  1.00  0.66           C  
ATOM   2591  OE1 GLU A 162      -4.872 -12.608 -15.871  1.00  0.66           O  
ATOM   2592  OE2 GLU A 162      -6.373 -14.087 -16.152  1.00  0.66           O  
ATOM   2593  H   GLU A 162      -2.141 -15.402 -13.894  1.00  0.41           H  
ATOM   2594  HA  GLU A 162      -1.767 -16.070 -16.631  1.00  0.53           H  
ATOM   2595 1HB  GLU A 162      -2.651 -13.496 -15.261  1.00  0.79           H  
ATOM   2596 2HB  GLU A 162      -2.662 -13.704 -17.003  1.00  0.79           H  
ATOM   2597 1HG  GLU A 162      -4.288 -15.495 -16.817  1.00  0.79           H  
ATOM   2598 2HG  GLU A 162      -4.234 -15.411 -15.070  1.00  0.79           H  
ATOM   2599  N   GLY A 163       0.313 -13.862 -15.342  1.00  0.28           N  
ATOM   2600  CA  GLY A 163       1.584 -13.193 -15.533  1.00  0.24           C  
ATOM   2601  C   GLY A 163       2.698 -14.161 -15.878  1.00  0.30           C  
ATOM   2602  O   GLY A 163       3.411 -13.938 -16.855  1.00  0.27           O  
ATOM   2603  H   GLY A 163      -0.154 -13.745 -14.452  1.00  0.34           H  
ATOM   2604 1HA  GLY A 163       1.486 -12.459 -16.328  1.00  0.29           H  
ATOM   2605 2HA  GLY A 163       1.842 -12.650 -14.626  1.00  0.29           H  
ATOM   2606  N   ILE A 164       2.831 -15.249 -15.111  1.00  0.51           N  
ATOM   2607  CA  ILE A 164       3.893 -16.218 -15.382  1.00  1.02           C  
ATOM   2608  C   ILE A 164       3.671 -16.996 -16.673  1.00  1.09           C  
ATOM   2609  O   ILE A 164       4.631 -17.473 -17.276  1.00  1.36           O  
ATOM   2610  CB  ILE A 164       4.080 -17.186 -14.197  1.00  1.53           C  
ATOM   2611  CG1 ILE A 164       2.818 -18.007 -13.969  1.00  1.53           C  
ATOM   2612  CG2 ILE A 164       4.447 -16.416 -12.949  1.00  1.53           C  
ATOM   2613  CD1 ILE A 164       2.959 -19.097 -12.938  1.00  1.53           C  
ATOM   2614  H   ILE A 164       2.215 -15.383 -14.315  1.00  0.61           H  
ATOM   2615  HA  ILE A 164       4.820 -15.666 -15.484  1.00  1.22           H  
ATOM   2616  HB  ILE A 164       4.881 -17.884 -14.430  1.00  1.84           H  
ATOM   2617 1HG1 ILE A 164       2.041 -17.331 -13.636  1.00  1.84           H  
ATOM   2618 2HG1 ILE A 164       2.504 -18.464 -14.906  1.00  1.84           H  
ATOM   2619 1HG2 ILE A 164       4.593 -17.115 -12.127  1.00  1.84           H  
ATOM   2620 2HG2 ILE A 164       5.368 -15.861 -13.122  1.00  1.84           H  
ATOM   2621 3HG2 ILE A 164       3.648 -15.720 -12.698  1.00  1.84           H  
ATOM   2622 1HD1 ILE A 164       2.007 -19.615 -12.820  1.00  1.84           H  
ATOM   2623 2HD1 ILE A 164       3.718 -19.807 -13.238  1.00  1.84           H  
ATOM   2624 3HD1 ILE A 164       3.251 -18.651 -11.997  1.00  1.84           H  
ATOM   2625  N   ASN A 165       2.428 -17.081 -17.141  1.00  1.15           N  
ATOM   2626  CA  ASN A 165       2.184 -17.719 -18.426  1.00  1.59           C  
ATOM   2627  C   ASN A 165       2.714 -16.842 -19.564  1.00  1.24           C  
ATOM   2628  O   ASN A 165       3.309 -17.341 -20.523  1.00  1.73           O  
ATOM   2629  CB  ASN A 165       0.716 -18.015 -18.587  1.00  2.39           C  
ATOM   2630  CG  ASN A 165       0.299 -19.158 -17.710  1.00  2.39           C  
ATOM   2631  OD1 ASN A 165       1.105 -20.043 -17.389  1.00  2.39           O  
ATOM   2632  ND2 ASN A 165      -0.941 -19.147 -17.304  1.00  2.39           N  
ATOM   2633  H   ASN A 165       1.645 -16.731 -16.599  1.00  1.38           H  
ATOM   2634  HA  ASN A 165       2.732 -18.660 -18.457  1.00  1.91           H  
ATOM   2635 1HB  ASN A 165       0.129 -17.133 -18.327  1.00  2.86           H  
ATOM   2636 2HB  ASN A 165       0.500 -18.262 -19.627  1.00  2.86           H  
ATOM   2637 1HD2 ASN A 165      -1.278 -19.876 -16.709  1.00  2.86           H  
ATOM   2638 2HD2 ASN A 165      -1.551 -18.407 -17.585  1.00  2.86           H  
ATOM   2639  N   GLN A 166       2.562 -15.528 -19.428  1.00  0.84           N  
ATOM   2640  CA  GLN A 166       3.170 -14.626 -20.396  1.00  0.87           C  
ATOM   2641  C   GLN A 166       4.687 -14.625 -20.282  1.00  0.57           C  
ATOM   2642  O   GLN A 166       5.393 -14.591 -21.288  1.00  0.90           O  
ATOM   2643  CB  GLN A 166       2.663 -13.208 -20.228  1.00  1.30           C  
ATOM   2644  CG  GLN A 166       3.280 -12.234 -21.221  1.00  1.30           C  
ATOM   2645  CD  GLN A 166       2.962 -12.531 -22.673  1.00  1.30           C  
ATOM   2646  OE1 GLN A 166       1.817 -12.782 -23.054  1.00  1.30           O  
ATOM   2647  NE2 GLN A 166       3.992 -12.488 -23.510  1.00  1.30           N  
ATOM   2648  H   GLN A 166       2.022 -15.155 -18.653  1.00  1.01           H  
ATOM   2649  HA  GLN A 166       2.908 -14.964 -21.391  1.00  1.04           H  
ATOM   2650 1HB  GLN A 166       1.581 -13.187 -20.354  1.00  1.57           H  
ATOM   2651 2HB  GLN A 166       2.884 -12.854 -19.221  1.00  1.57           H  
ATOM   2652 1HG  GLN A 166       2.938 -11.234 -20.994  1.00  1.57           H  
ATOM   2653 2HG  GLN A 166       4.363 -12.279 -21.107  1.00  1.57           H  
ATOM   2654 1HE2 GLN A 166       3.854 -12.666 -24.485  1.00  1.57           H  
ATOM   2655 2HE2 GLN A 166       4.908 -12.275 -23.166  1.00  1.57           H  
ATOM   2656  N   ILE A 167       5.187 -14.670 -19.056  1.00  0.39           N  
ATOM   2657  CA  ILE A 167       6.619 -14.655 -18.805  1.00  0.63           C  
ATOM   2658  C   ILE A 167       7.352 -15.880 -19.343  1.00  0.79           C  
ATOM   2659  O   ILE A 167       8.435 -15.757 -19.911  1.00  1.13           O  
ATOM   2660  CB  ILE A 167       6.896 -14.507 -17.299  1.00  0.95           C  
ATOM   2661  CG1 ILE A 167       6.465 -13.111 -16.829  1.00  0.95           C  
ATOM   2662  CG2 ILE A 167       8.368 -14.736 -17.005  1.00  0.95           C  
ATOM   2663  CD1 ILE A 167       6.408 -12.960 -15.327  1.00  0.95           C  
ATOM   2664  H   ILE A 167       4.564 -14.674 -18.259  1.00  0.47           H  
ATOM   2665  HA  ILE A 167       7.035 -13.778 -19.300  1.00  0.76           H  
ATOM   2666  HB  ILE A 167       6.310 -15.238 -16.753  1.00  1.13           H  
ATOM   2667 1HG1 ILE A 167       7.173 -12.380 -17.217  1.00  1.13           H  
ATOM   2668 2HG1 ILE A 167       5.485 -12.881 -17.241  1.00  1.13           H  
ATOM   2669 1HG2 ILE A 167       8.545 -14.636 -15.934  1.00  1.13           H  
ATOM   2670 2HG2 ILE A 167       8.653 -15.735 -17.328  1.00  1.13           H  
ATOM   2671 3HG2 ILE A 167       8.966 -13.998 -17.541  1.00  1.13           H  
ATOM   2672 1HD1 ILE A 167       6.106 -11.943 -15.076  1.00  1.13           H  
ATOM   2673 2HD1 ILE A 167       5.687 -13.665 -14.916  1.00  1.13           H  
ATOM   2674 3HD1 ILE A 167       7.392 -13.160 -14.907  1.00  1.13           H  
ATOM   2675  N   LYS A 168       6.794 -17.066 -19.118  1.00  0.87           N  
ATOM   2676  CA  LYS A 168       7.481 -18.293 -19.494  1.00  1.35           C  
ATOM   2677  C   LYS A 168       7.030 -18.945 -20.804  1.00  1.47           C  
ATOM   2678  O   LYS A 168       7.843 -19.596 -21.460  1.00  2.27           O  
ATOM   2679  CB  LYS A 168       7.356 -19.291 -18.353  1.00  2.03           C  
ATOM   2680  CG  LYS A 168       8.006 -18.805 -17.063  1.00  2.03           C  
ATOM   2681  CD  LYS A 168       9.505 -18.626 -17.236  1.00  2.03           C  
ATOM   2682  CE  LYS A 168      10.173 -18.229 -15.928  1.00  2.03           C  
ATOM   2683  NZ  LYS A 168      11.640 -18.038 -16.092  1.00  2.03           N  
ATOM   2684  H   LYS A 168       5.906 -17.125 -18.641  1.00  1.04           H  
ATOM   2685  HA  LYS A 168       8.539 -18.053 -19.608  1.00  1.62           H  
ATOM   2686 1HB  LYS A 168       6.303 -19.486 -18.149  1.00  2.43           H  
ATOM   2687 2HB  LYS A 168       7.821 -20.235 -18.635  1.00  2.43           H  
ATOM   2688 1HG  LYS A 168       7.565 -17.852 -16.771  1.00  2.43           H  
ATOM   2689 2HG  LYS A 168       7.834 -19.520 -16.266  1.00  2.43           H  
ATOM   2690 1HD  LYS A 168       9.946 -19.560 -17.587  1.00  2.43           H  
ATOM   2691 2HD  LYS A 168       9.696 -17.851 -17.980  1.00  2.43           H  
ATOM   2692 1HE  LYS A 168       9.733 -17.300 -15.568  1.00  2.43           H  
ATOM   2693 2HE  LYS A 168      10.000 -19.010 -15.186  1.00  2.43           H  
ATOM   2694 1HZ  LYS A 168      12.048 -17.777 -15.205  1.00  2.43           H  
ATOM   2695 2HZ  LYS A 168      12.058 -18.900 -16.413  1.00  2.43           H  
ATOM   2696 3HZ  LYS A 168      11.811 -17.308 -16.769  1.00  2.43           H  
ATOM   2697  N   THR A 169       5.765 -18.788 -21.203  1.00  1.30           N  
ATOM   2698  CA  THR A 169       5.333 -19.411 -22.454  1.00  1.82           C  
ATOM   2699  C   THR A 169       5.008 -18.362 -23.508  1.00  1.49           C  
ATOM   2700  O   THR A 169       4.565 -18.701 -24.606  1.00  1.67           O  
ATOM   2701  CB  THR A 169       4.097 -20.309 -22.249  1.00  2.73           C  
ATOM   2702  OG1 THR A 169       2.995 -19.519 -21.793  1.00  2.73           O  
ATOM   2703  CG2 THR A 169       4.399 -21.379 -21.211  1.00  2.73           C  
ATOM   2704  H   THR A 169       5.091 -18.258 -20.667  1.00  1.56           H  
ATOM   2705  HA  THR A 169       6.144 -20.029 -22.836  1.00  2.18           H  
ATOM   2706  HB  THR A 169       3.827 -20.787 -23.191  1.00  3.28           H  
ATOM   2707  HG1 THR A 169       3.296 -18.920 -21.104  1.00  3.28           H  
ATOM   2708 1HG2 THR A 169       3.520 -22.008 -21.071  1.00  3.28           H  
ATOM   2709 2HG2 THR A 169       5.233 -21.992 -21.554  1.00  3.28           H  
ATOM   2710 3HG2 THR A 169       4.662 -20.906 -20.266  1.00  3.28           H  
ATOM   2711  N   ASN A 170       5.224 -17.090 -23.167  1.00  1.78           N  
ATOM   2712  CA  ASN A 170       4.971 -15.977 -24.072  1.00  1.91           C  
ATOM   2713  C   ASN A 170       3.515 -15.888 -24.504  1.00  2.33           C  
ATOM   2714  O   ASN A 170       3.229 -15.526 -25.647  1.00  4.52           O  
ATOM   2715  CB  ASN A 170       5.878 -16.057 -25.285  1.00  2.86           C  
ATOM   2716  CG  ASN A 170       7.330 -15.915 -24.923  1.00  2.86           C  
ATOM   2717  OD1 ASN A 170       7.697 -15.083 -24.086  1.00  2.86           O  
ATOM   2718  ND2 ASN A 170       8.165 -16.712 -25.541  1.00  2.86           N  
ATOM   2719  H   ASN A 170       5.587 -16.877 -22.249  1.00  2.14           H  
ATOM   2720  HA  ASN A 170       5.200 -15.050 -23.550  1.00  2.29           H  
ATOM   2721 1HB  ASN A 170       5.735 -17.004 -25.805  1.00  3.44           H  
ATOM   2722 2HB  ASN A 170       5.615 -15.262 -25.984  1.00  3.44           H  
ATOM   2723 1HD2 ASN A 170       9.144 -16.662 -25.341  1.00  3.44           H  
ATOM   2724 2HD2 ASN A 170       7.826 -17.370 -26.212  1.00  3.44           H  
ATOM   2725  N   LYS A 171       2.588 -16.194 -23.597  1.00  1.97           N  
ATOM   2726  CA  LYS A 171       1.182 -16.106 -23.960  1.00  2.35           C  
ATOM   2727  C   LYS A 171       0.294 -15.800 -22.760  1.00  2.35           C  
ATOM   2728  O   LYS A 171       0.131 -16.625 -21.861  1.00  2.55           O  
ATOM   2729  CB  LYS A 171       0.735 -17.403 -24.631  1.00  3.53           C  
ATOM   2730  CG  LYS A 171      -0.691 -17.383 -25.158  1.00  3.53           C  
ATOM   2731  CD  LYS A 171      -1.028 -18.682 -25.875  1.00  3.53           C  
ATOM   2732  CE  LYS A 171      -2.455 -18.676 -26.405  1.00  3.53           C  
ATOM   2733  NZ  LYS A 171      -2.786 -19.941 -27.118  1.00  3.53           N  
ATOM   2734  H   LYS A 171       2.858 -16.495 -22.664  1.00  2.36           H  
ATOM   2735  HA  LYS A 171       1.063 -15.290 -24.673  1.00  2.82           H  
ATOM   2736 1HB  LYS A 171       1.397 -17.625 -25.469  1.00  4.23           H  
ATOM   2737 2HB  LYS A 171       0.819 -18.228 -23.923  1.00  4.23           H  
ATOM   2738 1HG  LYS A 171      -1.382 -17.232 -24.333  1.00  4.23           H  
ATOM   2739 2HG  LYS A 171      -0.806 -16.555 -25.857  1.00  4.23           H  
ATOM   2740 1HD  LYS A 171      -0.340 -18.823 -26.710  1.00  4.23           H  
ATOM   2741 2HD  LYS A 171      -0.910 -19.518 -25.186  1.00  4.23           H  
ATOM   2742 1HE  LYS A 171      -3.145 -18.550 -25.573  1.00  4.23           H  
ATOM   2743 2HE  LYS A 171      -2.579 -17.840 -27.093  1.00  4.23           H  
ATOM   2744 1HZ  LYS A 171      -3.738 -19.900 -27.453  1.00  4.23           H  
ATOM   2745 2HZ  LYS A 171      -2.159 -20.061 -27.901  1.00  4.23           H  
ATOM   2746 3HZ  LYS A 171      -2.686 -20.721 -26.484  1.00  4.23           H  
ATOM   2747  N   LEU A 172      -0.295 -14.609 -22.771  1.00  2.40           N  
ATOM   2748  CA  LEU A 172      -1.188 -14.169 -21.710  1.00  2.50           C  
ATOM   2749  C   LEU A 172      -2.602 -14.683 -21.972  1.00  1.40           C  
ATOM   2750  O   LEU A 172      -3.224 -14.319 -22.971  1.00  2.87           O  
ATOM   2751  CB  LEU A 172      -1.196 -12.635 -21.636  1.00  3.75           C  
ATOM   2752  CG  LEU A 172      -2.042 -12.025 -20.522  1.00  3.75           C  
ATOM   2753  CD1 LEU A 172      -1.435 -12.421 -19.186  1.00  3.75           C  
ATOM   2754  CD2 LEU A 172      -2.090 -10.513 -20.686  1.00  3.75           C  
ATOM   2755  H   LEU A 172      -0.108 -13.979 -23.540  1.00  2.88           H  
ATOM   2756  HA  LEU A 172      -0.835 -14.575 -20.762  1.00  3.00           H  
ATOM   2757 1HB  LEU A 172      -0.173 -12.287 -21.499  1.00  4.50           H  
ATOM   2758 2HB  LEU A 172      -1.565 -12.243 -22.584  1.00  4.50           H  
ATOM   2759  HG  LEU A 172      -3.055 -12.426 -20.568  1.00  4.50           H  
ATOM   2760 1HD1 LEU A 172      -2.025 -12.005 -18.371  1.00  4.50           H  
ATOM   2761 2HD1 LEU A 172      -1.418 -13.508 -19.101  1.00  4.50           H  
ATOM   2762 3HD1 LEU A 172      -0.417 -12.040 -19.125  1.00  4.50           H  
ATOM   2763 1HD2 LEU A 172      -2.691 -10.076 -19.892  1.00  4.50           H  
ATOM   2764 2HD2 LEU A 172      -1.088 -10.109 -20.631  1.00  4.50           H  
ATOM   2765 3HD2 LEU A 172      -2.530 -10.266 -21.651  1.00  4.50           H  
ATOM   2766  N   VAL A 173      -3.102 -15.531 -21.079  1.00  1.52           N  
ATOM   2767  CA  VAL A 173      -4.434 -16.116 -21.232  1.00  1.26           C  
ATOM   2768  C   VAL A 173      -5.315 -15.845 -20.026  1.00  1.78           C  
ATOM   2769  O   VAL A 173      -4.927 -16.158 -18.906  1.00  6.58           O  
ATOM   2770  CB  VAL A 173      -4.331 -17.641 -21.417  1.00  1.89           C  
ATOM   2771  CG1 VAL A 173      -5.718 -18.238 -21.543  1.00  1.89           C  
ATOM   2772  CG2 VAL A 173      -3.495 -17.963 -22.639  1.00  1.89           C  
ATOM   2773  H   VAL A 173      -2.544 -15.785 -20.276  1.00  1.82           H  
ATOM   2774  HA  VAL A 173      -4.903 -15.683 -22.116  1.00  1.51           H  
ATOM   2775  HB  VAL A 173      -3.866 -18.076 -20.533  1.00  2.27           H  
ATOM   2776 1HG1 VAL A 173      -5.634 -19.318 -21.655  1.00  2.27           H  
ATOM   2777 2HG1 VAL A 173      -6.298 -18.010 -20.649  1.00  2.27           H  
ATOM   2778 3HG1 VAL A 173      -6.218 -17.820 -22.417  1.00  2.27           H  
ATOM   2779 1HG2 VAL A 173      -3.422 -19.044 -22.752  1.00  2.27           H  
ATOM   2780 2HG2 VAL A 173      -3.962 -17.535 -23.526  1.00  2.27           H  
ATOM   2781 3HG2 VAL A 173      -2.497 -17.545 -22.515  1.00  2.27           H  
ATOM   2782  N   SER A 174      -6.507 -15.288 -20.248  1.00  1.27           N  
ATOM   2783  CA  SER A 174      -7.418 -15.033 -19.133  1.00  1.54           C  
ATOM   2784  C   SER A 174      -7.916 -16.337 -18.522  1.00  1.49           C  
ATOM   2785  O   SER A 174      -8.448 -17.191 -19.231  1.00  4.58           O  
ATOM   2786  CB  SER A 174      -8.611 -14.214 -19.568  1.00  2.31           C  
ATOM   2787  OG  SER A 174      -9.513 -14.070 -18.502  1.00  2.31           O  
ATOM   2788  H   SER A 174      -6.780 -15.042 -21.189  1.00  1.52           H  
ATOM   2789  HA  SER A 174      -6.877 -14.479 -18.374  1.00  1.85           H  
ATOM   2790 1HB  SER A 174      -8.286 -13.235 -19.916  1.00  2.77           H  
ATOM   2791 2HB  SER A 174      -9.105 -14.714 -20.401  1.00  2.77           H  
ATOM   2792  HG  SER A 174     -10.363 -13.823 -18.882  1.00  2.77           H  
ATOM   2793  N   LEU A 175      -7.759 -16.475 -17.207  1.00  1.24           N  
ATOM   2794  CA  LEU A 175      -8.145 -17.709 -16.518  1.00  0.84           C  
ATOM   2795  C   LEU A 175      -9.396 -17.580 -15.658  1.00  0.70           C  
ATOM   2796  O   LEU A 175      -9.804 -16.479 -15.288  1.00  0.96           O  
ATOM   2797  CB  LEU A 175      -6.993 -18.186 -15.668  1.00  1.26           C  
ATOM   2798  CG  LEU A 175      -5.705 -18.425 -16.438  1.00  1.26           C  
ATOM   2799  CD1 LEU A 175      -4.607 -18.770 -15.461  1.00  1.26           C  
ATOM   2800  CD2 LEU A 175      -5.932 -19.539 -17.452  1.00  1.26           C  
ATOM   2801  H   LEU A 175      -7.322 -15.716 -16.687  1.00  1.49           H  
ATOM   2802  HA  LEU A 175      -8.333 -18.458 -17.271  1.00  1.01           H  
ATOM   2803 1HB  LEU A 175      -6.799 -17.446 -14.909  1.00  1.51           H  
ATOM   2804 2HB  LEU A 175      -7.274 -19.120 -15.182  1.00  1.51           H  
ATOM   2805  HG  LEU A 175      -5.416 -17.514 -16.958  1.00  1.51           H  
ATOM   2806 1HD1 LEU A 175      -3.677 -18.930 -16.004  1.00  1.51           H  
ATOM   2807 2HD1 LEU A 175      -4.476 -17.949 -14.757  1.00  1.51           H  
ATOM   2808 3HD1 LEU A 175      -4.873 -19.673 -14.919  1.00  1.51           H  
ATOM   2809 1HD2 LEU A 175      -5.013 -19.714 -18.012  1.00  1.51           H  
ATOM   2810 2HD2 LEU A 175      -6.220 -20.452 -16.931  1.00  1.51           H  
ATOM   2811 3HD2 LEU A 175      -6.725 -19.250 -18.141  1.00  1.51           H  
ATOM   2812  N   SER A 176     -10.009 -18.727 -15.359  1.00  0.75           N  
ATOM   2813  CA  SER A 176     -11.249 -18.778 -14.588  1.00  0.83           C  
ATOM   2814  C   SER A 176     -11.095 -18.664 -13.070  1.00  1.20           C  
ATOM   2815  O   SER A 176     -10.778 -19.644 -12.385  1.00  5.45           O  
ATOM   2816  CB  SER A 176     -11.959 -20.082 -14.869  1.00  1.24           C  
ATOM   2817  OG  SER A 176     -13.114 -20.195 -14.085  1.00  1.24           O  
ATOM   2818  H   SER A 176      -9.619 -19.597 -15.707  1.00  0.90           H  
ATOM   2819  HA  SER A 176     -11.880 -17.954 -14.923  1.00  1.00           H  
ATOM   2820 1HB  SER A 176     -12.221 -20.146 -15.925  1.00  1.49           H  
ATOM   2821 2HB  SER A 176     -11.285 -20.909 -14.649  1.00  1.49           H  
ATOM   2822  HG  SER A 176     -13.834 -19.867 -14.631  1.00  1.49           H  
ATOM   2823  N   GLU A 177     -11.414 -17.483 -12.536  1.00  1.30           N  
ATOM   2824  CA  GLU A 177     -11.419 -17.284 -11.091  1.00  1.44           C  
ATOM   2825  C   GLU A 177     -12.569 -18.072 -10.472  1.00  0.61           C  
ATOM   2826  O   GLU A 177     -12.499 -18.468  -9.310  1.00  0.50           O  
ATOM   2827  CB  GLU A 177     -11.567 -15.801 -10.739  1.00  2.16           C  
ATOM   2828  CG  GLU A 177     -10.448 -14.920 -11.257  1.00  2.16           C  
ATOM   2829  CD  GLU A 177     -10.673 -14.485 -12.680  1.00  2.16           C  
ATOM   2830  OE1 GLU A 177     -11.729 -14.752 -13.201  1.00  2.16           O  
ATOM   2831  OE2 GLU A 177      -9.793 -13.886 -13.256  1.00  2.16           O  
ATOM   2832  H   GLU A 177     -11.656 -16.714 -13.144  1.00  1.56           H  
ATOM   2833  HA  GLU A 177     -10.480 -17.658 -10.680  1.00  1.73           H  
ATOM   2834 1HB  GLU A 177     -12.505 -15.422 -11.144  1.00  2.59           H  
ATOM   2835 2HB  GLU A 177     -11.609 -15.684  -9.656  1.00  2.59           H  
ATOM   2836 1HG  GLU A 177     -10.373 -14.042 -10.623  1.00  2.59           H  
ATOM   2837 2HG  GLU A 177      -9.510 -15.459 -11.187  1.00  2.59           H  
ATOM   2838  N   GLN A 178     -13.603 -18.324 -11.287  1.00  0.74           N  
ATOM   2839  CA  GLN A 178     -14.785 -19.076 -10.900  1.00  0.79           C  
ATOM   2840  C   GLN A 178     -14.409 -20.506 -10.580  1.00  0.59           C  
ATOM   2841  O   GLN A 178     -14.912 -21.075  -9.611  1.00  0.85           O  
ATOM   2842  CB  GLN A 178     -15.808 -19.047 -12.038  1.00  1.19           C  
ATOM   2843  CG  GLN A 178     -17.172 -19.654 -11.738  1.00  1.19           C  
ATOM   2844  CD  GLN A 178     -18.000 -18.910 -10.703  1.00  1.19           C  
ATOM   2845  OE1 GLN A 178     -18.246 -17.701 -10.795  1.00  1.19           O  
ATOM   2846  NE2 GLN A 178     -18.475 -19.649  -9.706  1.00  1.19           N  
ATOM   2847  H   GLN A 178     -13.573 -17.961 -12.229  1.00  0.89           H  
ATOM   2848  HA  GLN A 178     -15.217 -18.623 -10.008  1.00  0.95           H  
ATOM   2849 1HB  GLN A 178     -15.951 -18.024 -12.347  1.00  1.42           H  
ATOM   2850 2HB  GLN A 178     -15.399 -19.582 -12.895  1.00  1.42           H  
ATOM   2851 1HG  GLN A 178     -17.745 -19.697 -12.664  1.00  1.42           H  
ATOM   2852 2HG  GLN A 178     -17.016 -20.659 -11.353  1.00  1.42           H  
ATOM   2853 1HE2 GLN A 178     -19.052 -19.232  -8.999  1.00  1.42           H  
ATOM   2854 2HE2 GLN A 178     -18.281 -20.631  -9.663  1.00  1.42           H  
ATOM   2855  N   GLU A 179     -13.493 -21.073 -11.376  1.00  0.47           N  
ATOM   2856  CA  GLU A 179     -13.007 -22.415 -11.122  1.00  0.54           C  
ATOM   2857  C   GLU A 179     -12.411 -22.487  -9.745  1.00  0.55           C  
ATOM   2858  O   GLU A 179     -12.746 -23.393  -8.993  1.00  0.76           O  
ATOM   2859  CB  GLU A 179     -11.972 -22.872 -12.154  1.00  0.81           C  
ATOM   2860  CG  GLU A 179     -11.491 -24.309 -11.919  1.00  0.81           C  
ATOM   2861  CD  GLU A 179     -10.496 -24.799 -12.934  1.00  0.81           C  
ATOM   2862  OE1 GLU A 179     -10.609 -24.431 -14.082  1.00  0.81           O  
ATOM   2863  OE2 GLU A 179      -9.602 -25.529 -12.562  1.00  0.81           O  
ATOM   2864  H   GLU A 179     -13.146 -20.578 -12.187  1.00  0.56           H  
ATOM   2865  HA  GLU A 179     -13.849 -23.104 -11.157  1.00  0.65           H  
ATOM   2866 1HB  GLU A 179     -12.396 -22.811 -13.156  1.00  0.97           H  
ATOM   2867 2HB  GLU A 179     -11.105 -22.213 -12.123  1.00  0.97           H  
ATOM   2868 1HG  GLU A 179     -11.033 -24.360 -10.933  1.00  0.97           H  
ATOM   2869 2HG  GLU A 179     -12.355 -24.972 -11.921  1.00  0.97           H  
ATOM   2870  N   LEU A 180     -11.544 -21.530  -9.397  1.00  0.52           N  
ATOM   2871  CA  LEU A 180     -10.942 -21.547  -8.058  1.00  0.63           C  
ATOM   2872  C   LEU A 180     -12.000 -21.434  -6.959  1.00  0.78           C  
ATOM   2873  O   LEU A 180     -11.974 -22.175  -5.972  1.00  1.09           O  
ATOM   2874  CB  LEU A 180      -9.952 -20.389  -7.894  1.00  0.95           C  
ATOM   2875  CG  LEU A 180      -8.663 -20.481  -8.705  1.00  0.95           C  
ATOM   2876  CD1 LEU A 180      -7.888 -19.184  -8.548  1.00  0.95           C  
ATOM   2877  CD2 LEU A 180      -7.852 -21.671  -8.220  1.00  0.95           C  
ATOM   2878  H   LEU A 180     -11.295 -20.810 -10.076  1.00  0.62           H  
ATOM   2879  HA  LEU A 180     -10.411 -22.489  -7.930  1.00  0.76           H  
ATOM   2880 1HB  LEU A 180     -10.450 -19.462  -8.169  1.00  1.13           H  
ATOM   2881 2HB  LEU A 180      -9.672 -20.327  -6.842  1.00  1.13           H  
ATOM   2882  HG  LEU A 180      -8.900 -20.609  -9.761  1.00  1.13           H  
ATOM   2883 1HD1 LEU A 180      -6.967 -19.238  -9.128  1.00  1.13           H  
ATOM   2884 2HD1 LEU A 180      -8.494 -18.352  -8.905  1.00  1.13           H  
ATOM   2885 3HD1 LEU A 180      -7.646 -19.031  -7.497  1.00  1.13           H  
ATOM   2886 1HD2 LEU A 180      -6.931 -21.742  -8.794  1.00  1.13           H  
ATOM   2887 2HD2 LEU A 180      -7.614 -21.544  -7.164  1.00  1.13           H  
ATOM   2888 3HD2 LEU A 180      -8.433 -22.585  -8.350  1.00  1.13           H  
ATOM   2889  N   VAL A 181     -12.975 -20.552  -7.164  1.00  0.69           N  
ATOM   2890  CA  VAL A 181     -14.066 -20.371  -6.211  1.00  0.90           C  
ATOM   2891  C   VAL A 181     -14.809 -21.673  -5.926  1.00  0.95           C  
ATOM   2892  O   VAL A 181     -15.150 -21.957  -4.775  1.00  1.29           O  
ATOM   2893  CB  VAL A 181     -15.052 -19.299  -6.733  1.00  1.35           C  
ATOM   2894  CG1 VAL A 181     -16.324 -19.279  -5.900  1.00  1.35           C  
ATOM   2895  CG2 VAL A 181     -14.383 -17.932  -6.662  1.00  1.35           C  
ATOM   2896  H   VAL A 181     -12.948 -19.965  -7.989  1.00  0.83           H  
ATOM   2897  HA  VAL A 181     -13.641 -20.008  -5.276  1.00  1.08           H  
ATOM   2898  HB  VAL A 181     -15.327 -19.530  -7.760  1.00  1.62           H  
ATOM   2899 1HG1 VAL A 181     -17.002 -18.521  -6.291  1.00  1.62           H  
ATOM   2900 2HG1 VAL A 181     -16.805 -20.256  -5.949  1.00  1.62           H  
ATOM   2901 3HG1 VAL A 181     -16.082 -19.046  -4.869  1.00  1.62           H  
ATOM   2902 1HG2 VAL A 181     -15.068 -17.171  -7.037  1.00  1.62           H  
ATOM   2903 2HG2 VAL A 181     -14.124 -17.708  -5.627  1.00  1.62           H  
ATOM   2904 3HG2 VAL A 181     -13.478 -17.932  -7.263  1.00  1.62           H  
ATOM   2905  N   ASP A 182     -15.066 -22.455  -6.967  1.00  0.74           N  
ATOM   2906  CA  ASP A 182     -15.812 -23.693  -6.813  1.00  0.86           C  
ATOM   2907  C   ASP A 182     -14.978 -24.964  -6.545  1.00  1.22           C  
ATOM   2908  O   ASP A 182     -15.467 -25.885  -5.890  1.00  3.34           O  
ATOM   2909  CB  ASP A 182     -16.664 -23.905  -8.060  1.00  1.29           C  
ATOM   2910  CG  ASP A 182     -17.685 -22.792  -8.224  1.00  1.29           C  
ATOM   2911  OD1 ASP A 182     -18.104 -22.255  -7.225  1.00  1.29           O  
ATOM   2912  OD2 ASP A 182     -18.046 -22.486  -9.338  1.00  1.29           O  
ATOM   2913  H   ASP A 182     -14.771 -22.165  -7.892  1.00  0.89           H  
ATOM   2914  HA  ASP A 182     -16.487 -23.562  -5.967  1.00  1.03           H  
ATOM   2915 1HB  ASP A 182     -16.027 -23.936  -8.944  1.00  1.55           H  
ATOM   2916 2HB  ASP A 182     -17.185 -24.857  -7.988  1.00  1.55           H  
ATOM   2917  N   CYS A 183     -13.745 -25.040  -7.058  1.00  1.27           N  
ATOM   2918  CA  CYS A 183     -12.966 -26.273  -6.916  1.00  1.36           C  
ATOM   2919  C   CYS A 183     -12.015 -26.341  -5.722  1.00  1.33           C  
ATOM   2920  O   CYS A 183     -11.585 -27.439  -5.364  1.00  2.22           O  
ATOM   2921  CB  CYS A 183     -12.116 -26.532  -8.165  1.00  2.04           C  
ATOM   2922  SG  CYS A 183     -10.693 -25.432  -8.360  1.00  2.04           S  
ATOM   2923  H   CYS A 183     -13.358 -24.271  -7.578  1.00  1.52           H  
ATOM   2924  HA  CYS A 183     -13.675 -27.096  -6.823  1.00  1.63           H  
ATOM   2925 1HB  CYS A 183     -11.749 -27.558  -8.149  1.00  2.45           H  
ATOM   2926 2HB  CYS A 183     -12.743 -26.425  -9.051  1.00  2.45           H  
ATOM   2927  HG  CYS A 183     -10.072 -25.800  -7.244  1.00  2.45           H  
ATOM   2928  N   ASP A 184     -11.685 -25.213  -5.084  1.00  1.79           N  
ATOM   2929  CA  ASP A 184     -10.730 -25.258  -3.965  1.00  4.46           C  
ATOM   2930  C   ASP A 184     -11.339 -25.773  -2.656  1.00 12.58           C  
ATOM   2931  O   ASP A 184     -11.426 -25.046  -1.664  1.00 40.73           O  
ATOM   2932  CB  ASP A 184     -10.161 -23.873  -3.711  1.00  6.69           C  
ATOM   2933  CG  ASP A 184      -9.310 -23.336  -4.843  1.00  6.69           C  
ATOM   2934  OD1 ASP A 184      -9.021 -24.058  -5.766  1.00  6.69           O  
ATOM   2935  OD2 ASP A 184      -8.918 -22.202  -4.736  1.00  6.69           O  
ATOM   2936  H   ASP A 184     -12.039 -24.312  -5.390  1.00  2.15           H  
ATOM   2937  HA  ASP A 184      -9.913 -25.925  -4.242  1.00  5.35           H  
ATOM   2938 1HB  ASP A 184     -10.984 -23.178  -3.549  1.00  8.03           H  
ATOM   2939 2HB  ASP A 184      -9.562 -23.889  -2.801  1.00  8.03           H  
ATOM   2940  N   LYS A 185     -11.736 -27.035  -2.645  1.00 22.56           N  
ATOM   2941  CA  LYS A 185     -12.413 -27.603  -1.495  1.00 40.08           C  
ATOM   2942  C   LYS A 185     -11.554 -28.583  -0.699  1.00 45.22           C  
ATOM   2943  O   LYS A 185     -10.342 -28.436  -0.835  1.00 93.53           O  
ATOM   2944  CB  LYS A 185     -13.696 -28.288  -1.954  1.00 60.12           C  
ATOM   2945  CG  LYS A 185     -14.654 -27.354  -2.675  1.00 60.12           C  
ATOM   2946  CD  LYS A 185     -15.148 -26.276  -1.726  1.00 60.12           C  
ATOM   2947  CE  LYS A 185     -16.177 -25.365  -2.377  1.00 60.12           C  
ATOM   2948  NZ  LYS A 185     -16.640 -24.321  -1.425  1.00 60.12           N  
ATOM   2949  H   LYS A 185     -11.597 -27.592  -3.476  1.00 27.07           H  
ATOM   2950  HA  LYS A 185     -12.680 -26.768  -0.862  1.00 48.10           H  
ATOM   2951 1HB  LYS A 185     -13.453 -29.107  -2.632  1.00 72.14           H  
ATOM   2952 2HB  LYS A 185     -14.219 -28.710  -1.096  1.00 72.14           H  
ATOM   2953 1HG  LYS A 185     -14.150 -26.886  -3.521  1.00 72.14           H  
ATOM   2954 2HG  LYS A 185     -15.506 -27.919  -3.052  1.00 72.14           H  
ATOM   2955 1HD  LYS A 185     -15.597 -26.744  -0.849  1.00 72.14           H  
ATOM   2956 2HD  LYS A 185     -14.303 -25.670  -1.399  1.00 72.14           H  
ATOM   2957 1HE  LYS A 185     -15.731 -24.881  -3.245  1.00 72.14           H  
ATOM   2958 2HE  LYS A 185     -17.034 -25.955  -2.703  1.00 72.14           H  
ATOM   2959 1HZ  LYS A 185     -17.319 -23.710  -1.862  1.00 72.14           H  
ATOM   2960 2HZ  LYS A 185     -17.063 -24.760  -0.621  1.00 72.14           H  
ATOM   2961 3HZ  LYS A 185     -15.851 -23.766  -1.126  1.00 72.14           H  
ATOM   2962  N   GLU A 186     -12.028 -28.837   0.530  1.00 33.42           N  
ATOM   2963  CA  GLU A 186     -12.672 -27.818   1.377  1.00 13.70           C  
ATOM   2964  C   GLU A 186     -11.656 -26.903   2.068  1.00  8.82           C  
ATOM   2965  O   GLU A 186     -11.463 -27.015   3.279  1.00 18.01           O  
ATOM   2966  CB  GLU A 186     -13.551 -28.488   2.431  1.00 20.55           C  
ATOM   2967  CG  GLU A 186     -14.732 -29.263   1.863  1.00 20.55           C  
ATOM   2968  CD  GLU A 186     -15.587 -29.887   2.929  1.00 20.55           C  
ATOM   2969  OE1 GLU A 186     -15.229 -29.801   4.079  1.00 20.55           O  
ATOM   2970  OE2 GLU A 186     -16.602 -30.451   2.592  1.00 20.55           O  
ATOM   2971  H   GLU A 186     -12.574 -29.687   0.553  1.00 40.10           H  
ATOM   2972  HA  GLU A 186     -13.331 -27.205   0.777  1.00 16.44           H  
ATOM   2973 1HB  GLU A 186     -12.950 -29.180   3.020  1.00 24.66           H  
ATOM   2974 2HB  GLU A 186     -13.945 -27.732   3.112  1.00 24.66           H  
ATOM   2975 1HG  GLU A 186     -15.348 -28.588   1.270  1.00 24.66           H  
ATOM   2976 2HG  GLU A 186     -14.358 -30.044   1.202  1.00 24.66           H  
ATOM   2977  N   GLU A 187     -10.994 -26.015   1.321  1.00  9.54           N  
ATOM   2978  CA  GLU A 187     -10.023 -25.120   1.950  1.00  9.84           C  
ATOM   2979  C   GLU A 187     -10.440 -23.664   1.823  1.00  6.32           C  
ATOM   2980  O   GLU A 187     -10.391 -22.910   2.797  1.00  8.52           O  
ATOM   2981  CB  GLU A 187      -8.615 -25.304   1.369  1.00 14.76           C  
ATOM   2982  CG  GLU A 187      -7.979 -26.657   1.675  1.00 14.76           C  
ATOM   2983  CD  GLU A 187      -6.538 -26.771   1.233  1.00 14.76           C  
ATOM   2984  OE1 GLU A 187      -5.961 -25.780   0.849  1.00 14.76           O  
ATOM   2985  OE2 GLU A 187      -6.012 -27.858   1.288  1.00 14.76           O  
ATOM   2986  H   GLU A 187     -11.175 -25.932   0.327  1.00 11.45           H  
ATOM   2987  HA  GLU A 187      -9.978 -25.358   3.013  1.00 11.81           H  
ATOM   2988 1HB  GLU A 187      -8.654 -25.191   0.287  1.00 17.71           H  
ATOM   2989 2HB  GLU A 187      -7.956 -24.527   1.755  1.00 17.71           H  
ATOM   2990 1HG  GLU A 187      -8.029 -26.828   2.750  1.00 17.71           H  
ATOM   2991 2HG  GLU A 187      -8.564 -27.435   1.185  1.00 17.71           H  
ATOM   2992  N   ASN A 188     -10.849 -23.267   0.624  1.00  4.20           N  
ATOM   2993  CA  ASN A 188     -11.285 -21.902   0.404  1.00  3.12           C  
ATOM   2994  C   ASN A 188     -12.795 -21.833   0.543  1.00  3.24           C  
ATOM   2995  O   ASN A 188     -13.488 -22.838   0.372  1.00  4.72           O  
ATOM   2996  CB  ASN A 188     -10.769 -21.396  -0.925  1.00  4.68           C  
ATOM   2997  CG  ASN A 188      -9.269 -21.290  -0.860  1.00  4.68           C  
ATOM   2998  OD1 ASN A 188      -8.756 -21.151   0.256  1.00  4.68           O  
ATOM   2999  ND2 ASN A 188      -8.564 -21.343  -1.961  1.00  4.68           N  
ATOM   3000  H   ASN A 188     -10.879 -23.916  -0.150  1.00  5.04           H  
ATOM   3001  HA  ASN A 188     -10.864 -21.271   1.186  1.00  3.74           H  
ATOM   3002 1HB  ASN A 188     -11.055 -22.079  -1.722  1.00  5.62           H  
ATOM   3003 2HB  ASN A 188     -11.194 -20.419  -1.147  1.00  5.62           H  
ATOM   3004 1HD2 ASN A 188      -7.568 -21.268  -1.917  1.00  5.62           H  
ATOM   3005 2HD2 ASN A 188      -9.001 -21.466  -2.856  1.00  5.62           H  
ATOM   3006  N   GLN A 189     -13.301 -20.656   0.895  1.00  2.51           N  
ATOM   3007  CA  GLN A 189     -14.723 -20.486   1.164  1.00  2.61           C  
ATOM   3008  C   GLN A 189     -15.464 -19.782   0.033  1.00  1.68           C  
ATOM   3009  O   GLN A 189     -16.590 -19.318   0.222  1.00  1.40           O  
ATOM   3010  CB  GLN A 189     -14.913 -19.712   2.467  1.00  3.92           C  
ATOM   3011  CG  GLN A 189     -14.309 -20.392   3.679  1.00  3.92           C  
ATOM   3012  CD  GLN A 189     -14.943 -21.741   3.955  1.00  3.92           C  
ATOM   3013  OE1 GLN A 189     -16.170 -21.863   4.011  1.00  3.92           O  
ATOM   3014  NE2 GLN A 189     -14.113 -22.763   4.127  1.00  3.92           N  
ATOM   3015  H   GLN A 189     -12.697 -19.851   0.989  1.00  3.01           H  
ATOM   3016  HA  GLN A 189     -15.166 -21.473   1.285  1.00  3.13           H  
ATOM   3017 1HB  GLN A 189     -14.477 -18.719   2.379  1.00  4.70           H  
ATOM   3018 2HB  GLN A 189     -15.977 -19.594   2.658  1.00  4.70           H  
ATOM   3019 1HG  GLN A 189     -13.245 -20.543   3.504  1.00  4.70           H  
ATOM   3020 2HG  GLN A 189     -14.460 -19.757   4.552  1.00  4.70           H  
ATOM   3021 1HE2 GLN A 189     -14.475 -23.678   4.311  1.00  4.70           H  
ATOM   3022 2HE2 GLN A 189     -13.124 -22.621   4.072  1.00  4.70           H  
ATOM   3023  N   GLY A 190     -14.832 -19.692  -1.133  1.00  1.46           N  
ATOM   3024  CA  GLY A 190     -15.476 -19.104  -2.294  1.00  1.14           C  
ATOM   3025  C   GLY A 190     -15.716 -17.624  -2.110  1.00  0.96           C  
ATOM   3026  O   GLY A 190     -14.780 -16.837  -1.986  1.00  1.48           O  
ATOM   3027  H   GLY A 190     -13.899 -20.062  -1.228  1.00  1.75           H  
ATOM   3028 1HA  GLY A 190     -14.861 -19.274  -3.174  1.00  1.37           H  
ATOM   3029 2HA  GLY A 190     -16.424 -19.607  -2.472  1.00  1.37           H  
ATOM   3030  N   CYS A 191     -16.995 -17.259  -2.059  1.00  1.02           N  
ATOM   3031  CA  CYS A 191     -17.427 -15.875  -1.902  1.00  1.00           C  
ATOM   3032  C   CYS A 191     -17.245 -15.372  -0.474  1.00  0.87           C  
ATOM   3033  O   CYS A 191     -17.365 -14.175  -0.202  1.00  0.93           O  
ATOM   3034  CB  CYS A 191     -18.895 -15.739  -2.294  1.00  1.50           C  
ATOM   3035  SG  CYS A 191     -19.216 -16.028  -4.048  1.00  1.50           S  
ATOM   3036  H   CYS A 191     -17.703 -17.978  -2.148  1.00  1.22           H  
ATOM   3037  HA  CYS A 191     -16.829 -15.253  -2.568  1.00  1.20           H  
ATOM   3038 1HB  CYS A 191     -19.492 -16.449  -1.721  1.00  1.80           H  
ATOM   3039 2HB  CYS A 191     -19.250 -14.738  -2.045  1.00  1.80           H  
ATOM   3040  HG  CYS A 191     -20.506 -15.708  -4.004  1.00  1.80           H  
ATOM   3041  N   ASN A 192     -16.946 -16.281   0.445  1.00  0.88           N  
ATOM   3042  CA  ASN A 192     -16.702 -15.909   1.820  1.00  1.01           C  
ATOM   3043  C   ASN A 192     -15.207 -15.814   2.139  1.00  1.18           C  
ATOM   3044  O   ASN A 192     -14.830 -15.842   3.312  1.00  4.50           O  
ATOM   3045  CB  ASN A 192     -17.395 -16.878   2.752  1.00  1.52           C  
ATOM   3046  CG  ASN A 192     -18.891 -16.749   2.703  1.00  1.52           C  
ATOM   3047  OD1 ASN A 192     -19.430 -15.637   2.674  1.00  1.52           O  
ATOM   3048  ND2 ASN A 192     -19.575 -17.865   2.695  1.00  1.52           N  
ATOM   3049  H   ASN A 192     -16.877 -17.261   0.200  1.00  1.06           H  
ATOM   3050  HA  ASN A 192     -17.124 -14.917   1.986  1.00  1.21           H  
ATOM   3051 1HB  ASN A 192     -17.132 -17.896   2.472  1.00  1.82           H  
ATOM   3052 2HB  ASN A 192     -17.055 -16.716   3.774  1.00  1.82           H  
ATOM   3053 1HD2 ASN A 192     -20.574 -17.840   2.663  1.00  1.82           H  
ATOM   3054 2HD2 ASN A 192     -19.099 -18.744   2.718  1.00  1.82           H  
ATOM   3055  N   GLY A 193     -14.349 -15.712   1.114  1.00  0.88           N  
ATOM   3056  CA  GLY A 193     -12.922 -15.606   1.372  1.00  1.02           C  
ATOM   3057  C   GLY A 193     -12.187 -16.914   1.127  1.00  0.61           C  
ATOM   3058  O   GLY A 193     -12.791 -17.916   0.751  1.00  2.31           O  
ATOM   3059  H   GLY A 193     -14.653 -15.688   0.144  1.00  1.06           H  
ATOM   3060 1HA  GLY A 193     -12.500 -14.825   0.741  1.00  1.22           H  
ATOM   3061 2HA  GLY A 193     -12.772 -15.297   2.405  1.00  1.22           H  
ATOM   3062  N   GLY A 194     -10.874 -16.887   1.324  1.00  1.04           N  
ATOM   3063  CA  GLY A 194     -10.050 -18.069   1.114  1.00  0.64           C  
ATOM   3064  C   GLY A 194      -8.562 -17.743   1.180  1.00  1.31           C  
ATOM   3065  O   GLY A 194      -8.171 -16.587   1.341  1.00  4.60           O  
ATOM   3066  H   GLY A 194     -10.451 -16.020   1.633  1.00  1.25           H  
ATOM   3067 1HA  GLY A 194     -10.294 -18.820   1.864  1.00  0.77           H  
ATOM   3068 2HA  GLY A 194     -10.285 -18.503   0.143  1.00  0.77           H  
ATOM   3069  N   LEU A 195      -7.732 -18.774   1.060  1.00  0.72           N  
ATOM   3070  CA  LEU A 195      -6.292 -18.606   1.103  1.00  0.91           C  
ATOM   3071  C   LEU A 195      -5.741 -18.618  -0.311  1.00  0.83           C  
ATOM   3072  O   LEU A 195      -5.999 -19.545  -1.084  1.00  1.15           O  
ATOM   3073  CB  LEU A 195      -5.627 -19.716   1.935  1.00  1.36           C  
ATOM   3074  CG  LEU A 195      -4.100 -19.618   2.045  1.00  1.36           C  
ATOM   3075  CD1 LEU A 195      -3.744 -18.373   2.832  1.00  1.36           C  
ATOM   3076  CD2 LEU A 195      -3.535 -20.858   2.714  1.00  1.36           C  
ATOM   3077  H   LEU A 195      -8.109 -19.699   0.922  1.00  0.86           H  
ATOM   3078  HA  LEU A 195      -6.064 -17.643   1.558  1.00  1.09           H  
ATOM   3079 1HB  LEU A 195      -6.035 -19.688   2.945  1.00  1.64           H  
ATOM   3080 2HB  LEU A 195      -5.872 -20.682   1.492  1.00  1.64           H  
ATOM   3081  HG  LEU A 195      -3.674 -19.516   1.054  1.00  1.64           H  
ATOM   3082 1HD1 LEU A 195      -2.659 -18.280   2.899  1.00  1.64           H  
ATOM   3083 2HD1 LEU A 195      -4.153 -17.499   2.327  1.00  1.64           H  
ATOM   3084 3HD1 LEU A 195      -4.164 -18.444   3.834  1.00  1.64           H  
ATOM   3085 1HD2 LEU A 195      -2.451 -20.771   2.786  1.00  1.64           H  
ATOM   3086 2HD2 LEU A 195      -3.956 -20.958   3.709  1.00  1.64           H  
ATOM   3087 3HD2 LEU A 195      -3.786 -21.737   2.129  1.00  1.64           H  
ATOM   3088  N   MET A 196      -4.983 -17.581  -0.634  1.00  0.94           N  
ATOM   3089  CA  MET A 196      -4.412 -17.414  -1.957  1.00  1.62           C  
ATOM   3090  C   MET A 196      -3.388 -18.499  -2.236  1.00  0.86           C  
ATOM   3091  O   MET A 196      -3.337 -19.040  -3.340  1.00  1.21           O  
ATOM   3092  CB  MET A 196      -3.795 -16.029  -2.039  1.00  2.43           C  
ATOM   3093  CG  MET A 196      -4.841 -14.931  -2.010  1.00  2.43           C  
ATOM   3094  SD  MET A 196      -4.180 -13.289  -2.284  1.00  2.43           S  
ATOM   3095  CE  MET A 196      -3.345 -13.047  -0.728  1.00  2.43           C  
ATOM   3096  H   MET A 196      -4.811 -16.869   0.063  1.00  1.13           H  
ATOM   3097  HA  MET A 196      -5.207 -17.501  -2.697  1.00  1.94           H  
ATOM   3098 1HB  MET A 196      -3.113 -15.874  -1.204  1.00  2.92           H  
ATOM   3099 2HB  MET A 196      -3.221 -15.929  -2.962  1.00  2.92           H  
ATOM   3100 1HG  MET A 196      -5.575 -15.135  -2.781  1.00  2.92           H  
ATOM   3101 2HG  MET A 196      -5.348 -14.940  -1.045  1.00  2.92           H  
ATOM   3102 1HE  MET A 196      -2.872 -12.070  -0.719  1.00  2.92           H  
ATOM   3103 2HE  MET A 196      -4.068 -13.111   0.086  1.00  2.92           H  
ATOM   3104 3HE  MET A 196      -2.585 -13.819  -0.601  1.00  2.92           H  
ATOM   3105  N   GLU A 197      -2.610 -18.840  -1.212  1.00  0.86           N  
ATOM   3106  CA  GLU A 197      -1.622 -19.902  -1.296  1.00  0.70           C  
ATOM   3107  C   GLU A 197      -2.292 -21.216  -1.677  1.00  0.65           C  
ATOM   3108  O   GLU A 197      -1.798 -21.916  -2.560  1.00  0.77           O  
ATOM   3109  CB  GLU A 197      -0.861 -20.029   0.023  1.00  1.05           C  
ATOM   3110  CG  GLU A 197       0.246 -21.072   0.029  1.00  1.05           C  
ATOM   3111  CD  GLU A 197       1.047 -21.052   1.301  1.00  1.05           C  
ATOM   3112  OE1 GLU A 197       0.677 -20.337   2.201  1.00  1.05           O  
ATOM   3113  OE2 GLU A 197       2.043 -21.736   1.370  1.00  1.05           O  
ATOM   3114  H   GLU A 197      -2.705 -18.340  -0.340  1.00  1.03           H  
ATOM   3115  HA  GLU A 197      -0.906 -19.650  -2.076  1.00  0.84           H  
ATOM   3116 1HB  GLU A 197      -0.412 -19.068   0.275  1.00  1.26           H  
ATOM   3117 2HB  GLU A 197      -1.553 -20.283   0.819  1.00  1.26           H  
ATOM   3118 1HG  GLU A 197      -0.195 -22.061  -0.096  1.00  1.26           H  
ATOM   3119 2HG  GLU A 197       0.907 -20.889  -0.815  1.00  1.26           H  
ATOM   3120  N   SER A 198      -3.420 -21.537  -1.025  1.00  0.79           N  
ATOM   3121  CA  SER A 198      -4.175 -22.745  -1.351  1.00  1.02           C  
ATOM   3122  C   SER A 198      -4.620 -22.746  -2.795  1.00  0.94           C  
ATOM   3123  O   SER A 198      -4.491 -23.763  -3.467  1.00  1.75           O  
ATOM   3124  CB  SER A 198      -5.406 -22.897  -0.471  1.00  1.53           C  
ATOM   3125  OG  SER A 198      -5.076 -23.200   0.853  1.00  1.53           O  
ATOM   3126  H   SER A 198      -3.769 -20.928  -0.301  1.00  0.95           H  
ATOM   3127  HA  SER A 198      -3.527 -23.607  -1.192  1.00  1.22           H  
ATOM   3128 1HB  SER A 198      -5.971 -21.967  -0.495  1.00  1.84           H  
ATOM   3129 2HB  SER A 198      -6.052 -23.676  -0.871  1.00  1.84           H  
ATOM   3130  HG  SER A 198      -5.200 -24.154   0.933  1.00  1.84           H  
ATOM   3131  N   ALA A 199      -5.105 -21.605  -3.284  1.00  0.59           N  
ATOM   3132  CA  ALA A 199      -5.548 -21.510  -4.672  1.00  0.64           C  
ATOM   3133  C   ALA A 199      -4.411 -21.856  -5.637  1.00  0.83           C  
ATOM   3134  O   ALA A 199      -4.624 -22.575  -6.620  1.00  1.22           O  
ATOM   3135  CB  ALA A 199      -6.080 -20.120  -4.944  1.00  0.96           C  
ATOM   3136  H   ALA A 199      -5.199 -20.797  -2.676  1.00  0.71           H  
ATOM   3137  HA  ALA A 199      -6.349 -22.232  -4.824  1.00  0.77           H  
ATOM   3138 1HB  ALA A 199      -6.438 -20.061  -5.970  1.00  1.15           H  
ATOM   3139 2HB  ALA A 199      -6.900 -19.911  -4.259  1.00  1.15           H  
ATOM   3140 3HB  ALA A 199      -5.289 -19.391  -4.794  1.00  1.15           H  
ATOM   3141  N   PHE A 200      -3.196 -21.390  -5.329  1.00  0.97           N  
ATOM   3142  CA  PHE A 200      -2.044 -21.721  -6.159  1.00  1.67           C  
ATOM   3143  C   PHE A 200      -1.720 -23.198  -6.037  1.00  1.95           C  
ATOM   3144  O   PHE A 200      -1.348 -23.834  -7.024  1.00  3.64           O  
ATOM   3145  CB  PHE A 200      -0.804 -20.953  -5.717  1.00  2.50           C  
ATOM   3146  CG  PHE A 200      -0.781 -19.500  -6.065  1.00  2.50           C  
ATOM   3147  CD1 PHE A 200      -0.875 -18.544  -5.071  1.00  2.50           C  
ATOM   3148  CD2 PHE A 200      -0.647 -19.082  -7.373  1.00  2.50           C  
ATOM   3149  CE1 PHE A 200      -0.824 -17.203  -5.368  1.00  2.50           C  
ATOM   3150  CE2 PHE A 200      -0.602 -17.739  -7.676  1.00  2.50           C  
ATOM   3151  CZ  PHE A 200      -0.683 -16.801  -6.672  1.00  2.50           C  
ATOM   3152  H   PHE A 200      -3.080 -20.781  -4.526  1.00  1.16           H  
ATOM   3153  HA  PHE A 200      -2.275 -21.491  -7.200  1.00  2.00           H  
ATOM   3154 1HB  PHE A 200      -0.699 -21.039  -4.637  1.00  3.01           H  
ATOM   3155 2HB  PHE A 200       0.076 -21.417  -6.160  1.00  3.01           H  
ATOM   3156  HD1 PHE A 200      -0.976 -18.866  -4.037  1.00  3.01           H  
ATOM   3157  HD2 PHE A 200      -0.573 -19.823  -8.167  1.00  3.01           H  
ATOM   3158  HE1 PHE A 200      -0.892 -16.466  -4.568  1.00  3.01           H  
ATOM   3159  HE2 PHE A 200      -0.496 -17.415  -8.709  1.00  3.01           H  
ATOM   3160  HZ  PHE A 200      -0.643 -15.741  -6.915  1.00  3.01           H  
ATOM   3161  N   GLU A 201      -1.897 -23.744  -4.831  1.00  1.48           N  
ATOM   3162  CA  GLU A 201      -1.658 -25.151  -4.574  1.00  1.75           C  
ATOM   3163  C   GLU A 201      -2.642 -26.044  -5.295  1.00  1.74           C  
ATOM   3164  O   GLU A 201      -2.263 -27.115  -5.740  1.00  2.16           O  
ATOM   3165  CB  GLU A 201      -1.704 -25.448  -3.071  1.00  2.62           C  
ATOM   3166  CG  GLU A 201      -0.505 -24.944  -2.283  1.00  2.62           C  
ATOM   3167  CD  GLU A 201       0.758 -25.673  -2.652  1.00  2.62           C  
ATOM   3168  OE1 GLU A 201       0.775 -26.886  -2.608  1.00  2.62           O  
ATOM   3169  OE2 GLU A 201       1.721 -25.034  -3.015  1.00  2.62           O  
ATOM   3170  H   GLU A 201      -2.179 -23.156  -4.057  1.00  1.78           H  
ATOM   3171  HA  GLU A 201      -0.660 -25.395  -4.937  1.00  2.10           H  
ATOM   3172 1HB  GLU A 201      -2.593 -24.999  -2.637  1.00  3.15           H  
ATOM   3173 2HB  GLU A 201      -1.780 -26.521  -2.917  1.00  3.15           H  
ATOM   3174 1HG  GLU A 201      -0.366 -23.883  -2.483  1.00  3.15           H  
ATOM   3175 2HG  GLU A 201      -0.700 -25.064  -1.218  1.00  3.15           H  
ATOM   3176  N   PHE A 202      -3.889 -25.621  -5.455  1.00  1.98           N  
ATOM   3177  CA  PHE A 202      -4.822 -26.469  -6.183  1.00  3.02           C  
ATOM   3178  C   PHE A 202      -4.487 -26.487  -7.663  1.00  3.20           C  
ATOM   3179  O   PHE A 202      -4.533 -27.540  -8.301  1.00  5.26           O  
ATOM   3180  CB  PHE A 202      -6.267 -26.024  -5.968  1.00  4.53           C  
ATOM   3181  CG  PHE A 202      -6.812 -26.431  -4.631  1.00  4.53           C  
ATOM   3182  CD1 PHE A 202      -6.958 -25.507  -3.614  1.00  4.53           C  
ATOM   3183  CD2 PHE A 202      -7.174 -27.745  -4.387  1.00  4.53           C  
ATOM   3184  CE1 PHE A 202      -7.445 -25.877  -2.381  1.00  4.53           C  
ATOM   3185  CE2 PHE A 202      -7.666 -28.121  -3.153  1.00  4.53           C  
ATOM   3186  CZ  PHE A 202      -7.797 -27.184  -2.150  1.00  4.53           C  
ATOM   3187  H   PHE A 202      -4.191 -24.742  -5.059  1.00  2.38           H  
ATOM   3188  HA  PHE A 202      -4.726 -27.487  -5.804  1.00  3.62           H  
ATOM   3189 1HB  PHE A 202      -6.334 -24.939  -6.046  1.00  5.44           H  
ATOM   3190 2HB  PHE A 202      -6.905 -26.448  -6.741  1.00  5.44           H  
ATOM   3191  HD1 PHE A 202      -6.686 -24.472  -3.802  1.00  5.44           H  
ATOM   3192  HD2 PHE A 202      -7.065 -28.484  -5.180  1.00  5.44           H  
ATOM   3193  HE1 PHE A 202      -7.551 -25.135  -1.592  1.00  5.44           H  
ATOM   3194  HE2 PHE A 202      -7.948 -29.158  -2.969  1.00  5.44           H  
ATOM   3195  HZ  PHE A 202      -8.179 -27.479  -1.176  1.00  5.44           H  
ATOM   3196  N   ILE A 203      -4.069 -25.345  -8.202  1.00  2.43           N  
ATOM   3197  CA  ILE A 203      -3.671 -25.317  -9.601  1.00  3.58           C  
ATOM   3198  C   ILE A 203      -2.429 -26.196  -9.784  1.00  3.87           C  
ATOM   3199  O   ILE A 203      -2.343 -26.986 -10.718  1.00 10.95           O  
ATOM   3200  CB  ILE A 203      -3.386 -23.888 -10.089  1.00  5.37           C  
ATOM   3201  CG1 ILE A 203      -4.669 -23.056 -10.093  1.00  5.37           C  
ATOM   3202  CG2 ILE A 203      -2.798 -23.937 -11.495  1.00  5.37           C  
ATOM   3203  CD1 ILE A 203      -4.427 -21.576 -10.300  1.00  5.37           C  
ATOM   3204  H   ILE A 203      -4.056 -24.488  -7.655  1.00  2.92           H  
ATOM   3205  HA  ILE A 203      -4.478 -25.732 -10.204  1.00  4.30           H  
ATOM   3206  HB  ILE A 203      -2.691 -23.407  -9.406  1.00  6.44           H  
ATOM   3207 1HG1 ILE A 203      -5.323 -23.417 -10.881  1.00  6.44           H  
ATOM   3208 2HG1 ILE A 203      -5.180 -23.190  -9.139  1.00  6.44           H  
ATOM   3209 1HG2 ILE A 203      -2.589 -22.924 -11.837  1.00  6.44           H  
ATOM   3210 2HG2 ILE A 203      -1.875 -24.513 -11.482  1.00  6.44           H  
ATOM   3211 3HG2 ILE A 203      -3.511 -24.407 -12.171  1.00  6.44           H  
ATOM   3212 1HD1 ILE A 203      -5.379 -21.045 -10.289  1.00  6.44           H  
ATOM   3213 2HD1 ILE A 203      -3.792 -21.196  -9.499  1.00  6.44           H  
ATOM   3214 3HD1 ILE A 203      -3.937 -21.418 -11.259  1.00  6.44           H  
ATOM   3215  N   LYS A 204      -1.461 -26.059  -8.890  1.00  2.81           N  
ATOM   3216  CA  LYS A 204      -0.255 -26.874  -8.936  1.00  2.94           C  
ATOM   3217  C   LYS A 204      -0.504 -28.386  -8.760  1.00  4.87           C  
ATOM   3218  O   LYS A 204      -0.021 -29.199  -9.549  1.00 12.33           O  
ATOM   3219  CB  LYS A 204       0.718 -26.425  -7.854  1.00  4.41           C  
ATOM   3220  CG  LYS A 204       2.034 -27.189  -7.850  1.00  4.41           C  
ATOM   3221  CD  LYS A 204       2.850 -26.849  -6.620  1.00  4.41           C  
ATOM   3222  CE  LYS A 204       2.216 -27.487  -5.398  1.00  4.41           C  
ATOM   3223  NZ  LYS A 204       2.976 -27.224  -4.145  1.00  4.41           N  
ATOM   3224  H   LYS A 204      -1.551 -25.375  -8.151  1.00  3.37           H  
ATOM   3225  HA  LYS A 204       0.211 -26.729  -9.909  1.00  3.53           H  
ATOM   3226 1HB  LYS A 204       0.944 -25.367  -7.984  1.00  5.29           H  
ATOM   3227 2HB  LYS A 204       0.256 -26.544  -6.874  1.00  5.29           H  
ATOM   3228 1HG  LYS A 204       1.835 -28.261  -7.862  1.00  5.29           H  
ATOM   3229 2HG  LYS A 204       2.608 -26.934  -8.738  1.00  5.29           H  
ATOM   3230 1HD  LYS A 204       3.864 -27.231  -6.734  1.00  5.29           H  
ATOM   3231 2HD  LYS A 204       2.890 -25.769  -6.483  1.00  5.29           H  
ATOM   3232 1HE  LYS A 204       1.208 -27.092  -5.283  1.00  5.29           H  
ATOM   3233 2HE  LYS A 204       2.154 -28.564  -5.550  1.00  5.29           H  
ATOM   3234 1HZ  LYS A 204       2.467 -27.654  -3.381  1.00  5.29           H  
ATOM   3235 2HZ  LYS A 204       3.914 -27.595  -4.201  1.00  5.29           H  
ATOM   3236 3HZ  LYS A 204       3.002 -26.225  -3.972  1.00  5.29           H  
ATOM   3237  N   GLN A 205      -1.214 -28.747  -7.686  1.00  3.39           N  
ATOM   3238  CA  GLN A 205      -1.430 -30.139  -7.279  1.00  5.73           C  
ATOM   3239  C   GLN A 205      -2.325 -31.010  -8.157  1.00  8.72           C  
ATOM   3240  O   GLN A 205      -2.049 -32.203  -8.255  1.00 17.74           O  
ATOM   3241  CB  GLN A 205      -2.014 -30.193  -5.859  1.00  8.60           C  
ATOM   3242  CG  GLN A 205      -1.067 -29.777  -4.740  1.00  8.60           C  
ATOM   3243  CD  GLN A 205      -1.748 -29.845  -3.380  1.00  8.60           C  
ATOM   3244  OE1 GLN A 205      -2.687 -30.626  -3.199  1.00  8.60           O  
ATOM   3245  NE2 GLN A 205      -1.296 -29.040  -2.422  1.00  8.60           N  
ATOM   3246  H   GLN A 205      -1.598 -28.030  -7.098  1.00  4.07           H  
ATOM   3247  HA  GLN A 205      -0.452 -30.618  -7.252  1.00  6.88           H  
ATOM   3248 1HB  GLN A 205      -2.894 -29.553  -5.805  1.00 10.31           H  
ATOM   3249 2HB  GLN A 205      -2.343 -31.210  -5.649  1.00 10.31           H  
ATOM   3250 1HG  GLN A 205      -0.217 -30.458  -4.729  1.00 10.31           H  
ATOM   3251 2HG  GLN A 205      -0.725 -28.757  -4.908  1.00 10.31           H  
ATOM   3252 1HE2 GLN A 205      -1.721 -29.057  -1.516  1.00 10.31           H  
ATOM   3253 2HE2 GLN A 205      -0.539 -28.405  -2.599  1.00 10.31           H  
ATOM   3254  N   LYS A 206      -3.410 -30.455  -8.727  1.00 12.01           N  
ATOM   3255  CA  LYS A 206      -4.370 -31.223  -9.562  1.00 28.17           C  
ATOM   3256  C   LYS A 206      -3.807 -31.993 -10.805  1.00 31.39           C  
ATOM   3257  O   LYS A 206      -3.028 -32.913 -10.561  1.00 87.90           O  
ATOM   3258  CB  LYS A 206      -5.551 -30.335 -10.012  1.00 42.26           C  
ATOM   3259  CG  LYS A 206      -6.543 -29.981  -8.913  1.00 42.26           C  
ATOM   3260  CD  LYS A 206      -7.837 -29.444  -9.509  1.00 42.26           C  
ATOM   3261  CE  LYS A 206      -7.676 -28.096 -10.203  1.00 42.26           C  
ATOM   3262  NZ  LYS A 206      -8.985 -27.644 -10.749  1.00 42.26           N  
ATOM   3263  H   LYS A 206      -3.598 -29.469  -8.581  1.00 14.41           H  
ATOM   3264  HA  LYS A 206      -4.801 -31.985  -8.911  1.00 33.80           H  
ATOM   3265 1HB  LYS A 206      -5.194 -29.386 -10.403  1.00 50.71           H  
ATOM   3266 2HB  LYS A 206      -6.102 -30.834 -10.810  1.00 50.71           H  
ATOM   3267 1HG  LYS A 206      -6.771 -30.876  -8.332  1.00 50.71           H  
ATOM   3268 2HG  LYS A 206      -6.121 -29.239  -8.242  1.00 50.71           H  
ATOM   3269 1HD  LYS A 206      -8.219 -30.161 -10.238  1.00 50.71           H  
ATOM   3270 2HD  LYS A 206      -8.579 -29.339  -8.717  1.00 50.71           H  
ATOM   3271 1HE  LYS A 206      -7.304 -27.353  -9.499  1.00 50.71           H  
ATOM   3272 2HE  LYS A 206      -6.965 -28.193 -11.024  1.00 50.71           H  
ATOM   3273 1HZ  LYS A 206      -8.924 -26.759 -11.241  1.00 50.71           H  
ATOM   3274 2HZ  LYS A 206      -9.305 -28.351 -11.397  1.00 50.71           H  
ATOM   3275 3HZ  LYS A 206      -9.651 -27.554  -9.997  1.00 50.71           H  
ATOM   3276  N   GLY A 207      -3.574 -31.258 -11.897  1.00 14.09           N  
ATOM   3277  CA  GLY A 207      -3.007 -29.915 -11.840  1.00 22.97           C  
ATOM   3278  C   GLY A 207      -3.421 -29.130 -13.067  1.00 16.23           C  
ATOM   3279  O   GLY A 207      -3.527 -29.683 -14.162  1.00 31.19           O  
ATOM   3280  H   GLY A 207      -4.365 -31.264 -12.526  1.00 16.91           H  
ATOM   3281 1HA  GLY A 207      -3.301 -29.379 -10.948  1.00 27.56           H  
ATOM   3282 2HA  GLY A 207      -1.919 -29.990 -11.809  1.00 27.56           H  
ATOM   3283  N   GLY A 208      -3.635 -27.839 -12.882  1.00  7.52           N  
ATOM   3284  CA  GLY A 208      -4.004 -26.954 -13.960  1.00  4.92           C  
ATOM   3285  C   GLY A 208      -5.300 -26.199 -13.706  1.00  2.62           C  
ATOM   3286  O   GLY A 208      -5.992 -26.433 -12.715  1.00  3.29           O  
ATOM   3287  H   GLY A 208      -3.515 -27.456 -11.962  1.00  9.02           H  
ATOM   3288 1HA  GLY A 208      -3.200 -26.241 -14.086  1.00  5.90           H  
ATOM   3289 2HA  GLY A 208      -4.080 -27.517 -14.889  1.00  5.90           H  
ATOM   3290  N   ILE A 209      -5.615 -25.295 -14.625  1.00  1.50           N  
ATOM   3291  CA  ILE A 209      -6.813 -24.475 -14.552  1.00  1.51           C  
ATOM   3292  C   ILE A 209      -7.319 -24.103 -15.943  1.00  1.07           C  
ATOM   3293  O   ILE A 209      -6.534 -23.901 -16.870  1.00  1.50           O  
ATOM   3294  CB  ILE A 209      -6.536 -23.218 -13.707  1.00  2.27           C  
ATOM   3295  CG1 ILE A 209      -7.815 -22.424 -13.489  1.00  2.27           C  
ATOM   3296  CG2 ILE A 209      -5.475 -22.362 -14.352  1.00  2.27           C  
ATOM   3297  CD1 ILE A 209      -7.700 -21.392 -12.415  1.00  2.27           C  
ATOM   3298  H   ILE A 209      -4.974 -25.163 -15.396  1.00  1.80           H  
ATOM   3299  HA  ILE A 209      -7.592 -25.049 -14.054  1.00  1.81           H  
ATOM   3300  HB  ILE A 209      -6.187 -23.530 -12.727  1.00  2.72           H  
ATOM   3301 1HG1 ILE A 209      -8.089 -21.925 -14.414  1.00  2.72           H  
ATOM   3302 2HG1 ILE A 209      -8.609 -23.102 -13.216  1.00  2.72           H  
ATOM   3303 1HG2 ILE A 209      -5.278 -21.493 -13.725  1.00  2.72           H  
ATOM   3304 2HG2 ILE A 209      -4.562 -22.945 -14.462  1.00  2.72           H  
ATOM   3305 3HG2 ILE A 209      -5.819 -22.033 -15.332  1.00  2.72           H  
ATOM   3306 1HD1 ILE A 209      -8.646 -20.864 -12.312  1.00  2.72           H  
ATOM   3307 2HD1 ILE A 209      -7.447 -21.874 -11.471  1.00  2.72           H  
ATOM   3308 3HD1 ILE A 209      -6.916 -20.692 -12.689  1.00  2.72           H  
ATOM   3309  N   THR A 210      -8.643 -24.046 -16.104  1.00  0.98           N  
ATOM   3310  CA  THR A 210      -9.230 -23.675 -17.390  1.00  1.23           C  
ATOM   3311  C   THR A 210      -9.337 -22.167 -17.527  1.00  1.23           C  
ATOM   3312  O   THR A 210      -9.122 -21.427 -16.564  1.00  1.40           O  
ATOM   3313  CB  THR A 210     -10.628 -24.286 -17.594  1.00  1.84           C  
ATOM   3314  OG1 THR A 210     -11.529 -23.777 -16.601  1.00  1.84           O  
ATOM   3315  CG2 THR A 210     -10.573 -25.791 -17.511  1.00  1.84           C  
ATOM   3316  H   THR A 210      -9.258 -24.248 -15.322  1.00  1.18           H  
ATOM   3317  HA  THR A 210      -8.581 -24.039 -18.185  1.00  1.48           H  
ATOM   3318  HB  THR A 210     -10.996 -24.006 -18.580  1.00  2.21           H  
ATOM   3319  HG1 THR A 210     -11.207 -24.011 -15.721  1.00  2.21           H  
ATOM   3320 1HG2 THR A 210     -11.564 -26.200 -17.673  1.00  2.21           H  
ATOM   3321 2HG2 THR A 210      -9.895 -26.174 -18.272  1.00  2.21           H  
ATOM   3322 3HG2 THR A 210     -10.220 -26.074 -16.523  1.00  2.21           H  
ATOM   3323  N   THR A 211      -9.660 -21.728 -18.740  1.00  1.60           N  
ATOM   3324  CA  THR A 211      -9.744 -20.313 -19.047  1.00  1.90           C  
ATOM   3325  C   THR A 211     -11.101 -19.731 -18.720  1.00  1.72           C  
ATOM   3326  O   THR A 211     -12.079 -20.464 -18.570  1.00  1.61           O  
ATOM   3327  CB  THR A 211      -9.443 -20.064 -20.536  1.00  2.85           C  
ATOM   3328  OG1 THR A 211     -10.460 -20.662 -21.354  1.00  2.85           O  
ATOM   3329  CG2 THR A 211      -8.114 -20.702 -20.875  1.00  2.85           C  
ATOM   3330  H   THR A 211      -9.834 -22.402 -19.472  1.00  1.92           H  
ATOM   3331  HA  THR A 211      -8.997 -19.797 -18.460  1.00  2.28           H  
ATOM   3332  HB  THR A 211      -9.394 -18.995 -20.742  1.00  3.42           H  
ATOM   3333  HG1 THR A 211     -11.052 -19.990 -21.713  1.00  3.42           H  
ATOM   3334 1HG2 THR A 211      -7.890 -20.537 -21.929  1.00  3.42           H  
ATOM   3335 2HG2 THR A 211      -7.330 -20.260 -20.261  1.00  3.42           H  
ATOM   3336 3HG2 THR A 211      -8.169 -21.771 -20.679  1.00  3.42           H  
ATOM   3337  N   GLU A 212     -11.154 -18.404 -18.669  1.00  1.85           N  
ATOM   3338  CA  GLU A 212     -12.384 -17.655 -18.414  1.00  1.72           C  
ATOM   3339  C   GLU A 212     -13.481 -18.034 -19.396  1.00  1.82           C  
ATOM   3340  O   GLU A 212     -14.648 -18.142 -19.031  1.00  2.21           O  
ATOM   3341  CB  GLU A 212     -12.133 -16.151 -18.499  1.00  2.58           C  
ATOM   3342  CG  GLU A 212     -13.366 -15.307 -18.194  1.00  2.58           C  
ATOM   3343  CD  GLU A 212     -13.125 -13.820 -18.266  1.00  2.58           C  
ATOM   3344  OE1 GLU A 212     -12.044 -13.407 -18.620  1.00  2.58           O  
ATOM   3345  OE2 GLU A 212     -14.033 -13.089 -17.948  1.00  2.58           O  
ATOM   3346  H   GLU A 212     -10.288 -17.898 -18.809  1.00  2.22           H  
ATOM   3347  HA  GLU A 212     -12.731 -17.895 -17.409  1.00  2.06           H  
ATOM   3348 1HB  GLU A 212     -11.351 -15.872 -17.793  1.00  3.10           H  
ATOM   3349 2HB  GLU A 212     -11.782 -15.894 -19.498  1.00  3.10           H  
ATOM   3350 1HG  GLU A 212     -14.149 -15.563 -18.907  1.00  3.10           H  
ATOM   3351 2HG  GLU A 212     -13.727 -15.561 -17.198  1.00  3.10           H  
ATOM   3352  N   SER A 213     -13.094 -18.228 -20.654  1.00  1.79           N  
ATOM   3353  CA  SER A 213     -14.007 -18.601 -21.726  1.00  1.97           C  
ATOM   3354  C   SER A 213     -14.611 -20.002 -21.556  1.00  2.01           C  
ATOM   3355  O   SER A 213     -15.637 -20.311 -22.164  1.00  2.23           O  
ATOM   3356  CB  SER A 213     -13.267 -18.531 -23.043  1.00  2.96           C  
ATOM   3357  OG  SER A 213     -12.276 -19.520 -23.107  1.00  2.96           O  
ATOM   3358  H   SER A 213     -12.119 -18.108 -20.880  1.00  2.15           H  
ATOM   3359  HA  SER A 213     -14.825 -17.880 -21.741  1.00  2.36           H  
ATOM   3360 1HB  SER A 213     -13.968 -18.658 -23.868  1.00  3.55           H  
ATOM   3361 2HB  SER A 213     -12.811 -17.547 -23.149  1.00  3.55           H  
ATOM   3362  HG  SER A 213     -12.744 -20.356 -23.186  1.00  3.55           H  
ATOM   3363  N   ASN A 214     -13.982 -20.844 -20.737  1.00  1.89           N  
ATOM   3364  CA  ASN A 214     -14.495 -22.174 -20.457  1.00  1.96           C  
ATOM   3365  C   ASN A 214     -15.365 -22.154 -19.216  1.00  1.13           C  
ATOM   3366  O   ASN A 214     -16.348 -22.891 -19.128  1.00  1.05           O  
ATOM   3367  CB  ASN A 214     -13.358 -23.172 -20.307  1.00  2.94           C  
ATOM   3368  CG  ASN A 214     -12.721 -23.546 -21.618  1.00  2.94           C  
ATOM   3369  OD1 ASN A 214     -13.290 -24.353 -22.362  1.00  2.94           O  
ATOM   3370  ND2 ASN A 214     -11.581 -22.989 -21.932  1.00  2.94           N  
ATOM   3371  H   ASN A 214     -13.143 -20.560 -20.256  1.00  2.27           H  
ATOM   3372  HA  ASN A 214     -15.124 -22.489 -21.290  1.00  2.35           H  
ATOM   3373 1HB  ASN A 214     -12.592 -22.754 -19.653  1.00  3.53           H  
ATOM   3374 2HB  ASN A 214     -13.731 -24.076 -19.832  1.00  3.53           H  
ATOM   3375 1HD2 ASN A 214     -11.139 -23.216 -22.800  1.00  3.53           H  
ATOM   3376 2HD2 ASN A 214     -11.152 -22.319 -21.328  1.00  3.53           H  
ATOM   3377  N   TYR A 215     -15.037 -21.277 -18.272  1.00  0.88           N  
ATOM   3378  CA  TYR A 215     -15.832 -21.179 -17.057  1.00  0.68           C  
ATOM   3379  C   TYR A 215     -15.843 -19.729 -16.539  1.00  0.74           C  
ATOM   3380  O   TYR A 215     -15.100 -19.379 -15.621  1.00  0.72           O  
ATOM   3381  CB  TYR A 215     -15.275 -22.174 -16.033  1.00  1.02           C  
ATOM   3382  CG  TYR A 215     -16.183 -22.499 -14.870  1.00  1.02           C  
ATOM   3383  CD1 TYR A 215     -17.544 -22.664 -15.074  1.00  1.02           C  
ATOM   3384  CD2 TYR A 215     -15.647 -22.680 -13.608  1.00  1.02           C  
ATOM   3385  CE1 TYR A 215     -18.364 -22.993 -14.011  1.00  1.02           C  
ATOM   3386  CE2 TYR A 215     -16.464 -23.016 -12.546  1.00  1.02           C  
ATOM   3387  CZ  TYR A 215     -17.818 -23.168 -12.744  1.00  1.02           C  
ATOM   3388  OH  TYR A 215     -18.640 -23.498 -11.692  1.00  1.02           O  
ATOM   3389  H   TYR A 215     -14.210 -20.701 -18.382  1.00  1.06           H  
ATOM   3390  HA  TYR A 215     -16.857 -21.466 -17.285  1.00  0.82           H  
ATOM   3391 1HB  TYR A 215     -15.040 -23.110 -16.543  1.00  1.22           H  
ATOM   3392 2HB  TYR A 215     -14.340 -21.789 -15.632  1.00  1.22           H  
ATOM   3393  HD1 TYR A 215     -17.968 -22.534 -16.070  1.00  1.22           H  
ATOM   3394  HD2 TYR A 215     -14.577 -22.562 -13.458  1.00  1.22           H  
ATOM   3395  HE1 TYR A 215     -19.435 -23.121 -14.167  1.00  1.22           H  
ATOM   3396  HE2 TYR A 215     -16.041 -23.158 -11.551  1.00  1.22           H  
ATOM   3397  HH  TYR A 215     -18.249 -23.203 -10.860  1.00  1.22           H  
ATOM   3398  N   PRO A 216     -16.673 -18.866 -17.146  1.00  0.90           N  
ATOM   3399  CA  PRO A 216     -16.853 -17.436 -16.892  1.00  1.02           C  
ATOM   3400  C   PRO A 216     -17.191 -17.125 -15.444  1.00  0.79           C  
ATOM   3401  O   PRO A 216     -17.952 -17.851 -14.801  1.00  0.82           O  
ATOM   3402  CB  PRO A 216     -18.031 -17.061 -17.797  1.00  1.53           C  
ATOM   3403  CG  PRO A 216     -17.995 -18.061 -18.896  1.00  1.53           C  
ATOM   3404  CD  PRO A 216     -17.577 -19.334 -18.221  1.00  1.53           C  
ATOM   3405  HA  PRO A 216     -15.943 -16.899 -17.198  1.00  1.22           H  
ATOM   3406 1HB  PRO A 216     -18.969 -17.095 -17.224  1.00  1.84           H  
ATOM   3407 2HB  PRO A 216     -17.913 -16.028 -18.157  1.00  1.84           H  
ATOM   3408 1HG  PRO A 216     -18.982 -18.137 -19.375  1.00  1.84           H  
ATOM   3409 2HG  PRO A 216     -17.286 -17.743 -19.674  1.00  1.84           H  
ATOM   3410 1HD  PRO A 216     -18.444 -19.855 -17.789  1.00  1.84           H  
ATOM   3411 2HD  PRO A 216     -17.046 -19.958 -18.947  1.00  1.84           H  
ATOM   3412  N   TYR A 217     -16.635 -16.029 -14.940  1.00  0.81           N  
ATOM   3413  CA  TYR A 217     -16.904 -15.585 -13.581  1.00  0.75           C  
ATOM   3414  C   TYR A 217     -18.334 -15.075 -13.462  1.00  0.90           C  
ATOM   3415  O   TYR A 217     -18.768 -14.235 -14.252  1.00  1.09           O  
ATOM   3416  CB  TYR A 217     -15.895 -14.517 -13.165  1.00  1.12           C  
ATOM   3417  CG  TYR A 217     -16.049 -14.076 -11.735  1.00  1.12           C  
ATOM   3418  CD1 TYR A 217     -15.646 -14.921 -10.710  1.00  1.12           C  
ATOM   3419  CD2 TYR A 217     -16.591 -12.834 -11.447  1.00  1.12           C  
ATOM   3420  CE1 TYR A 217     -15.788 -14.523  -9.398  1.00  1.12           C  
ATOM   3421  CE2 TYR A 217     -16.730 -12.436 -10.136  1.00  1.12           C  
ATOM   3422  CZ  TYR A 217     -16.333 -13.277  -9.117  1.00  1.12           C  
ATOM   3423  OH  TYR A 217     -16.484 -12.886  -7.807  1.00  1.12           O  
ATOM   3424  H   TYR A 217     -16.015 -15.482 -15.522  1.00  0.97           H  
ATOM   3425  HA  TYR A 217     -16.813 -16.428 -12.910  1.00  0.90           H  
ATOM   3426 1HB  TYR A 217     -14.881 -14.898 -13.299  1.00  1.35           H  
ATOM   3427 2HB  TYR A 217     -16.004 -13.643 -13.806  1.00  1.35           H  
ATOM   3428  HD1 TYR A 217     -15.221 -15.897 -10.942  1.00  1.35           H  
ATOM   3429  HD2 TYR A 217     -16.906 -12.174 -12.255  1.00  1.35           H  
ATOM   3430  HE1 TYR A 217     -15.477 -15.185  -8.590  1.00  1.35           H  
ATOM   3431  HE2 TYR A 217     -17.158 -11.460  -9.906  1.00  1.35           H  
ATOM   3432  HH  TYR A 217     -16.814 -11.980  -7.772  1.00  1.35           H  
ATOM   3433  N   THR A 218     -19.060 -15.585 -12.469  1.00  0.96           N  
ATOM   3434  CA  THR A 218     -20.463 -15.220 -12.276  1.00  1.16           C  
ATOM   3435  C   THR A 218     -20.738 -14.460 -10.983  1.00  1.25           C  
ATOM   3436  O   THR A 218     -21.885 -14.098 -10.719  1.00  2.37           O  
ATOM   3437  CB  THR A 218     -21.347 -16.474 -12.266  1.00  1.74           C  
ATOM   3438  OG1 THR A 218     -20.962 -17.309 -11.165  1.00  1.74           O  
ATOM   3439  CG2 THR A 218     -21.186 -17.248 -13.563  1.00  1.74           C  
ATOM   3440  H   THR A 218     -18.640 -16.272 -11.853  1.00  1.15           H  
ATOM   3441  HA  THR A 218     -20.767 -14.584 -13.109  1.00  1.39           H  
ATOM   3442  HB  THR A 218     -22.391 -16.185 -12.146  1.00  2.09           H  
ATOM   3443  HG1 THR A 218     -20.001 -17.373 -11.125  1.00  2.09           H  
ATOM   3444 1HG2 THR A 218     -21.816 -18.136 -13.538  1.00  2.09           H  
ATOM   3445 2HG2 THR A 218     -21.480 -16.617 -14.401  1.00  2.09           H  
ATOM   3446 3HG2 THR A 218     -20.146 -17.547 -13.681  1.00  2.09           H  
ATOM   3447  N   ALA A 219     -19.705 -14.240 -10.172  1.00  0.77           N  
ATOM   3448  CA  ALA A 219     -19.840 -13.550  -8.882  1.00  0.99           C  
ATOM   3449  C   ALA A 219     -20.749 -14.321  -7.930  1.00  1.15           C  
ATOM   3450  O   ALA A 219     -21.488 -13.728  -7.144  1.00  1.67           O  
ATOM   3451  CB  ALA A 219     -20.364 -12.130  -9.080  1.00  1.48           C  
ATOM   3452  H   ALA A 219     -18.786 -14.558 -10.447  1.00  0.92           H  
ATOM   3453  HA  ALA A 219     -18.862 -13.497  -8.421  1.00  1.19           H  
ATOM   3454 1HB  ALA A 219     -20.421 -11.633  -8.111  1.00  1.78           H  
ATOM   3455 2HB  ALA A 219     -19.682 -11.580  -9.729  1.00  1.78           H  
ATOM   3456 3HB  ALA A 219     -21.352 -12.148  -9.529  1.00  1.78           H  
ATOM   3457  N   GLN A 220     -20.694 -15.647  -8.006  1.00  2.25           N  
ATOM   3458  CA  GLN A 220     -21.485 -16.500  -7.137  1.00  2.94           C  
ATOM   3459  C   GLN A 220     -20.854 -17.876  -7.021  1.00  2.36           C  
ATOM   3460  O   GLN A 220     -20.417 -18.452  -8.017  1.00  2.82           O  
ATOM   3461  CB  GLN A 220     -22.920 -16.626  -7.648  1.00  4.41           C  
ATOM   3462  CG  GLN A 220     -23.821 -17.446  -6.737  1.00  4.41           C  
ATOM   3463  CD  GLN A 220     -25.262 -17.471  -7.205  1.00  4.41           C  
ATOM   3464  OE1 GLN A 220     -25.564 -17.154  -8.359  1.00  4.41           O  
ATOM   3465  NE2 GLN A 220     -26.165 -17.849  -6.308  1.00  4.41           N  
ATOM   3466  H   GLN A 220     -20.078 -16.078  -8.679  1.00  2.70           H  
ATOM   3467  HA  GLN A 220     -21.509 -16.054  -6.143  1.00  3.53           H  
ATOM   3468 1HB  GLN A 220     -23.358 -15.634  -7.756  1.00  5.29           H  
ATOM   3469 2HB  GLN A 220     -22.917 -17.093  -8.633  1.00  5.29           H  
ATOM   3470 1HG  GLN A 220     -23.456 -18.473  -6.713  1.00  5.29           H  
ATOM   3471 2HG  GLN A 220     -23.796 -17.018  -5.735  1.00  5.29           H  
ATOM   3472 1HE2 GLN A 220     -27.134 -17.886  -6.558  1.00  5.29           H  
ATOM   3473 2HE2 GLN A 220     -25.877 -18.099  -5.384  1.00  5.29           H  
ATOM   3474  N   GLU A 221     -20.810 -18.391  -5.800  1.00  4.40           N  
ATOM   3475  CA  GLU A 221     -20.257 -19.709  -5.530  1.00  4.26           C  
ATOM   3476  C   GLU A 221     -21.270 -20.799  -5.837  1.00  3.92           C  
ATOM   3477  O   GLU A 221     -22.441 -20.692  -5.466  1.00  7.66           O  
ATOM   3478  CB  GLU A 221     -19.816 -19.816  -4.074  1.00  6.39           C  
ATOM   3479  CG  GLU A 221     -19.151 -21.135  -3.710  1.00  6.39           C  
ATOM   3480  CD  GLU A 221     -18.738 -21.173  -2.272  1.00  6.39           C  
ATOM   3481  OE1 GLU A 221     -18.915 -20.179  -1.610  1.00  6.39           O  
ATOM   3482  OE2 GLU A 221     -18.249 -22.185  -1.826  1.00  6.39           O  
ATOM   3483  H   GLU A 221     -21.180 -17.853  -5.029  1.00  5.28           H  
ATOM   3484  HA  GLU A 221     -19.389 -19.860  -6.172  1.00  5.11           H  
ATOM   3485 1HB  GLU A 221     -19.113 -19.015  -3.848  1.00  7.67           H  
ATOM   3486 2HB  GLU A 221     -20.680 -19.686  -3.422  1.00  7.67           H  
ATOM   3487 1HG  GLU A 221     -19.847 -21.952  -3.899  1.00  7.67           H  
ATOM   3488 2HG  GLU A 221     -18.277 -21.282  -4.344  1.00  7.67           H  
ATOM   3489  N   GLY A 222     -20.818 -21.847  -6.511  1.00  2.72           N  
ATOM   3490  CA  GLY A 222     -21.682 -22.968  -6.851  1.00  3.25           C  
ATOM   3491  C   GLY A 222     -20.909 -24.274  -6.749  1.00  2.38           C  
ATOM   3492  O   GLY A 222     -19.978 -24.393  -5.952  1.00  5.14           O  
ATOM   3493  H   GLY A 222     -19.843 -21.874  -6.794  1.00  3.26           H  
ATOM   3494 1HA  GLY A 222     -22.539 -22.991  -6.179  1.00  3.90           H  
ATOM   3495 2HA  GLY A 222     -22.064 -22.842  -7.864  1.00  3.90           H  
ATOM   3496  N   THR A 223     -21.307 -25.261  -7.544  1.00  3.00           N  
ATOM   3497  CA  THR A 223     -20.611 -26.539  -7.547  1.00  4.81           C  
ATOM   3498  C   THR A 223     -19.482 -26.512  -8.568  1.00  5.76           C  
ATOM   3499  O   THR A 223     -19.456 -25.660  -9.455  1.00  8.69           O  
ATOM   3500  CB  THR A 223     -21.573 -27.701  -7.859  1.00  7.21           C  
ATOM   3501  OG1 THR A 223     -22.115 -27.536  -9.175  1.00  7.21           O  
ATOM   3502  CG2 THR A 223     -22.710 -27.737  -6.848  1.00  7.21           C  
ATOM   3503  H   THR A 223     -22.088 -25.117  -8.169  1.00  3.60           H  
ATOM   3504  HA  THR A 223     -20.175 -26.705  -6.561  1.00  5.77           H  
ATOM   3505  HB  THR A 223     -21.028 -28.644  -7.818  1.00  8.66           H  
ATOM   3506  HG1 THR A 223     -21.399 -27.516  -9.818  1.00  8.66           H  
ATOM   3507 1HG2 THR A 223     -23.379 -28.564  -7.083  1.00  8.66           H  
ATOM   3508 2HG2 THR A 223     -22.303 -27.872  -5.846  1.00  8.66           H  
ATOM   3509 3HG2 THR A 223     -23.264 -26.800  -6.890  1.00  8.66           H  
ATOM   3510  N   CYS A 224     -18.552 -27.448  -8.442  1.00  6.22           N  
ATOM   3511  CA  CYS A 224     -17.426 -27.522  -9.362  1.00  9.26           C  
ATOM   3512  C   CYS A 224     -17.839 -28.150 -10.690  1.00 11.42           C  
ATOM   3513  O   CYS A 224     -18.279 -29.299 -10.730  1.00 16.48           O  
ATOM   3514  CB  CYS A 224     -16.288 -28.327  -8.740  1.00 13.89           C  
ATOM   3515  SG  CYS A 224     -14.827 -28.470  -9.786  1.00 13.89           S  
ATOM   3516  H   CYS A 224     -18.622 -28.123  -7.694  1.00  7.46           H  
ATOM   3517  HA  CYS A 224     -17.068 -26.510  -9.552  1.00 11.11           H  
ATOM   3518 1HB  CYS A 224     -15.986 -27.864  -7.799  1.00 16.67           H  
ATOM   3519 2HB  CYS A 224     -16.639 -29.334  -8.512  1.00 16.67           H  
ATOM   3520  HG  CYS A 224     -14.130 -29.232  -8.949  1.00 16.67           H  
ATOM   3521  N   ASP A 225     -17.676 -27.397 -11.776  1.00  9.67           N  
ATOM   3522  CA  ASP A 225     -18.023 -27.873 -13.113  1.00 10.73           C  
ATOM   3523  C   ASP A 225     -16.791 -28.193 -13.956  1.00  7.77           C  
ATOM   3524  O   ASP A 225     -16.853 -28.167 -15.181  1.00  7.48           O  
ATOM   3525  CB  ASP A 225     -18.900 -26.850 -13.838  1.00 16.09           C  
ATOM   3526  CG  ASP A 225     -20.299 -26.716 -13.231  1.00 16.09           C  
ATOM   3527  OD1 ASP A 225     -20.853 -27.715 -12.826  1.00 16.09           O  
ATOM   3528  OD2 ASP A 225     -20.810 -25.624 -13.203  1.00 16.09           O  
ATOM   3529  H   ASP A 225     -17.308 -26.461 -11.672  1.00 11.60           H  
ATOM   3530  HA  ASP A 225     -18.600 -28.792 -13.007  1.00 12.88           H  
ATOM   3531 1HB  ASP A 225     -18.414 -25.877 -13.810  1.00 19.31           H  
ATOM   3532 2HB  ASP A 225     -19.000 -27.134 -14.886  1.00 19.31           H  
ATOM   3533  N   GLU A 226     -15.679 -28.499 -13.294  1.00  6.90           N  
ATOM   3534  CA  GLU A 226     -14.404 -28.806 -13.944  1.00  5.50           C  
ATOM   3535  C   GLU A 226     -14.509 -29.894 -15.008  1.00  4.48           C  
ATOM   3536  O   GLU A 226     -14.008 -29.741 -16.121  1.00  4.20           O  
ATOM   3537  CB  GLU A 226     -13.394 -29.232 -12.890  1.00  8.25           C  
ATOM   3538  CG  GLU A 226     -12.004 -29.540 -13.410  1.00  8.25           C  
ATOM   3539  CD  GLU A 226     -11.079 -29.922 -12.296  1.00  8.25           C  
ATOM   3540  OE1 GLU A 226     -11.558 -30.313 -11.259  1.00  8.25           O  
ATOM   3541  OE2 GLU A 226      -9.892 -29.779 -12.458  1.00  8.25           O  
ATOM   3542  H   GLU A 226     -15.707 -28.516 -12.286  1.00  8.28           H  
ATOM   3543  HA  GLU A 226     -14.043 -27.897 -14.425  1.00  6.60           H  
ATOM   3544 1HB  GLU A 226     -13.292 -28.439 -12.151  1.00  9.90           H  
ATOM   3545 2HB  GLU A 226     -13.760 -30.118 -12.370  1.00  9.90           H  
ATOM   3546 1HG  GLU A 226     -12.060 -30.362 -14.123  1.00  9.90           H  
ATOM   3547 2HG  GLU A 226     -11.611 -28.666 -13.928  1.00  9.90           H  
ATOM   3548  N   SER A 227     -15.184 -30.990 -14.681  1.00  5.64           N  
ATOM   3549  CA  SER A 227     -15.339 -32.101 -15.617  1.00  5.54           C  
ATOM   3550  C   SER A 227     -16.266 -31.778 -16.795  1.00  5.37           C  
ATOM   3551  O   SER A 227     -16.344 -32.549 -17.753  1.00  6.53           O  
ATOM   3552  CB  SER A 227     -15.867 -33.318 -14.885  1.00  8.31           C  
ATOM   3553  OG  SER A 227     -17.182 -33.114 -14.445  1.00  8.31           O  
ATOM   3554  H   SER A 227     -15.587 -31.066 -13.758  1.00  6.77           H  
ATOM   3555  HA  SER A 227     -14.354 -32.340 -16.020  1.00  6.65           H  
ATOM   3556 1HB  SER A 227     -15.831 -34.184 -15.547  1.00  9.97           H  
ATOM   3557 2HB  SER A 227     -15.225 -33.533 -14.032  1.00  9.97           H  
ATOM   3558  HG  SER A 227     -17.700 -32.942 -15.235  1.00  9.97           H  
ATOM   3559  N   LYS A 228     -16.981 -30.657 -16.720  1.00  6.83           N  
ATOM   3560  CA  LYS A 228     -17.905 -30.246 -17.757  1.00  8.39           C  
ATOM   3561  C   LYS A 228     -17.265 -29.264 -18.729  1.00  7.20           C  
ATOM   3562  O   LYS A 228     -17.878 -28.908 -19.738  1.00 12.17           O  
ATOM   3563  CB  LYS A 228     -19.118 -29.581 -17.124  1.00 12.59           C  
ATOM   3564  CG  LYS A 228     -19.944 -30.474 -16.218  1.00 12.59           C  
ATOM   3565  CD  LYS A 228     -21.054 -29.660 -15.588  1.00 12.59           C  
ATOM   3566  CE  LYS A 228     -21.857 -30.454 -14.575  1.00 12.59           C  
ATOM   3567  NZ  LYS A 228     -22.806 -29.573 -13.842  1.00 12.59           N  
ATOM   3568  H   LYS A 228     -16.887 -30.039 -15.929  1.00  8.20           H  
ATOM   3569  HA  LYS A 228     -18.220 -31.127 -18.316  1.00 10.07           H  
ATOM   3570 1HB  LYS A 228     -18.799 -28.719 -16.541  1.00 15.10           H  
ATOM   3571 2HB  LYS A 228     -19.776 -29.214 -17.911  1.00 15.10           H  
ATOM   3572 1HG  LYS A 228     -20.376 -31.292 -16.796  1.00 15.10           H  
ATOM   3573 2HG  LYS A 228     -19.315 -30.892 -15.433  1.00 15.10           H  
ATOM   3574 1HD  LYS A 228     -20.621 -28.795 -15.092  1.00 15.10           H  
ATOM   3575 2HD  LYS A 228     -21.726 -29.305 -16.369  1.00 15.10           H  
ATOM   3576 1HE  LYS A 228     -22.419 -31.237 -15.083  1.00 15.10           H  
ATOM   3577 2HE  LYS A 228     -21.178 -30.916 -13.858  1.00 15.10           H  
ATOM   3578 1HZ  LYS A 228     -23.325 -30.112 -13.164  1.00 15.10           H  
ATOM   3579 2HZ  LYS A 228     -22.265 -28.854 -13.368  1.00 15.10           H  
ATOM   3580 3HZ  LYS A 228     -23.446 -29.141 -14.492  1.00 15.10           H  
ATOM   3581  N   VAL A 229     -16.048 -28.803 -18.424  1.00  4.75           N  
ATOM   3582  CA  VAL A 229     -15.390 -27.827 -19.282  1.00  5.17           C  
ATOM   3583  C   VAL A 229     -14.125 -28.385 -19.933  1.00  5.32           C  
ATOM   3584  O   VAL A 229     -13.252 -27.624 -20.350  1.00  9.96           O  
ATOM   3585  CB  VAL A 229     -15.067 -26.543 -18.491  1.00  7.75           C  
ATOM   3586  CG1 VAL A 229     -16.352 -25.863 -18.040  1.00  7.75           C  
ATOM   3587  CG2 VAL A 229     -14.229 -26.874 -17.282  1.00  7.75           C  
ATOM   3588  H   VAL A 229     -15.554 -29.124 -17.597  1.00  5.70           H  
ATOM   3589  HA  VAL A 229     -16.085 -27.556 -20.078  1.00  6.20           H  
ATOM   3590  HB  VAL A 229     -14.526 -25.859 -19.140  1.00  9.31           H  
ATOM   3591 1HG1 VAL A 229     -16.109 -24.951 -17.495  1.00  9.31           H  
ATOM   3592 2HG1 VAL A 229     -16.958 -25.613 -18.912  1.00  9.31           H  
ATOM   3593 3HG1 VAL A 229     -16.910 -26.535 -17.390  1.00  9.31           H  
ATOM   3594 1HG2 VAL A 229     -13.993 -25.959 -16.738  1.00  9.31           H  
ATOM   3595 2HG2 VAL A 229     -14.790 -27.543 -16.637  1.00  9.31           H  
ATOM   3596 3HG2 VAL A 229     -13.306 -27.359 -17.598  1.00  9.31           H  
ATOM   3597  N   ASN A 230     -14.050 -29.718 -20.019  1.00  6.60           N  
ATOM   3598  CA  ASN A 230     -12.954 -30.435 -20.675  1.00  8.65           C  
ATOM   3599  C   ASN A 230     -11.636 -30.339 -19.883  1.00  4.88           C  
ATOM   3600  O   ASN A 230     -11.644 -30.160 -18.667  1.00  5.70           O  
ATOM   3601  CB  ASN A 230     -12.804 -29.949 -22.117  1.00 12.98           C  
ATOM   3602  CG  ASN A 230     -14.046 -30.195 -22.927  1.00 12.98           C  
ATOM   3603  OD1 ASN A 230     -14.732 -31.208 -22.747  1.00 12.98           O  
ATOM   3604  ND2 ASN A 230     -14.348 -29.288 -23.821  1.00 12.98           N  
ATOM   3605  H   ASN A 230     -14.803 -30.267 -19.635  1.00  7.92           H  
ATOM   3606  HA  ASN A 230     -13.218 -31.494 -20.706  1.00 10.38           H  
ATOM   3607 1HB  ASN A 230     -12.548 -28.891 -22.155  1.00 15.57           H  
ATOM   3608 2HB  ASN A 230     -12.004 -30.490 -22.614  1.00 15.57           H  
ATOM   3609 1HD2 ASN A 230     -15.162 -29.399 -24.391  1.00 15.57           H  
ATOM   3610 2HD2 ASN A 230     -13.764 -28.484 -23.934  1.00 15.57           H  
ATOM   3611  N   ASP A 231     -10.512 -30.497 -20.585  1.00  4.02           N  
ATOM   3612  CA  ASP A 231      -9.186 -30.469 -19.985  1.00  2.90           C  
ATOM   3613  C   ASP A 231      -8.766 -29.095 -19.478  1.00  2.39           C  
ATOM   3614  O   ASP A 231      -9.269 -28.061 -19.923  1.00  3.87           O  
ATOM   3615  CB  ASP A 231      -8.148 -30.972 -20.989  1.00  4.35           C  
ATOM   3616  CG  ASP A 231      -8.263 -32.467 -21.255  1.00  4.35           C  
ATOM   3617  OD1 ASP A 231      -8.934 -33.135 -20.503  1.00  4.35           O  
ATOM   3618  OD2 ASP A 231      -7.680 -32.928 -22.207  1.00  4.35           O  
ATOM   3619  H   ASP A 231     -10.562 -30.647 -21.577  1.00  4.82           H  
ATOM   3620  HA  ASP A 231      -9.192 -31.148 -19.133  1.00  3.48           H  
ATOM   3621 1HB  ASP A 231      -8.266 -30.440 -21.933  1.00  5.22           H  
ATOM   3622 2HB  ASP A 231      -7.145 -30.760 -20.618  1.00  5.22           H  
ATOM   3623  N   LEU A 232      -7.816 -29.112 -18.553  1.00  2.01           N  
ATOM   3624  CA  LEU A 232      -7.263 -27.916 -17.939  1.00  2.89           C  
ATOM   3625  C   LEU A 232      -6.336 -27.231 -18.949  1.00  1.79           C  
ATOM   3626  O   LEU A 232      -5.696 -27.907 -19.754  1.00  2.26           O  
ATOM   3627  CB  LEU A 232      -6.538 -28.345 -16.659  1.00  4.33           C  
ATOM   3628  CG  LEU A 232      -7.478 -29.010 -15.628  1.00  4.33           C  
ATOM   3629  CD1 LEU A 232      -6.700 -29.567 -14.449  1.00  4.33           C  
ATOM   3630  CD2 LEU A 232      -8.489 -27.988 -15.157  1.00  4.33           C  
ATOM   3631  H   LEU A 232      -7.461 -30.009 -18.252  1.00  2.41           H  
ATOM   3632  HA  LEU A 232      -8.073 -27.238 -17.685  1.00  3.47           H  
ATOM   3633 1HB  LEU A 232      -5.754 -29.057 -16.913  1.00  5.20           H  
ATOM   3634 2HB  LEU A 232      -6.084 -27.472 -16.196  1.00  5.20           H  
ATOM   3635  HG  LEU A 232      -7.998 -29.843 -16.102  1.00  5.20           H  
ATOM   3636 1HD1 LEU A 232      -7.393 -30.036 -13.750  1.00  5.20           H  
ATOM   3637 2HD1 LEU A 232      -5.985 -30.309 -14.803  1.00  5.20           H  
ATOM   3638 3HD1 LEU A 232      -6.171 -28.766 -13.945  1.00  5.20           H  
ATOM   3639 1HD2 LEU A 232      -9.172 -28.450 -14.445  1.00  5.20           H  
ATOM   3640 2HD2 LEU A 232      -7.974 -27.157 -14.679  1.00  5.20           H  
ATOM   3641 3HD2 LEU A 232      -9.046 -27.630 -16.015  1.00  5.20           H  
ATOM   3642  N   ALA A 233      -6.299 -25.895 -18.948  1.00  1.74           N  
ATOM   3643  CA  ALA A 233      -5.542 -25.165 -19.963  1.00  1.61           C  
ATOM   3644  C   ALA A 233      -4.087 -24.917 -19.592  1.00  1.39           C  
ATOM   3645  O   ALA A 233      -3.185 -25.221 -20.378  1.00  2.18           O  
ATOM   3646  CB  ALA A 233      -6.217 -23.827 -20.229  1.00  2.42           C  
ATOM   3647  H   ALA A 233      -6.796 -25.365 -18.251  1.00  2.09           H  
ATOM   3648  HA  ALA A 233      -5.557 -25.755 -20.876  1.00  1.93           H  
ATOM   3649 1HB  ALA A 233      -5.681 -23.301 -21.019  1.00  2.90           H  
ATOM   3650 2HB  ALA A 233      -7.248 -23.997 -20.543  1.00  2.90           H  
ATOM   3651 3HB  ALA A 233      -6.210 -23.225 -19.323  1.00  2.90           H  
ATOM   3652  N   VAL A 234      -3.851 -24.351 -18.415  1.00  1.66           N  
ATOM   3653  CA  VAL A 234      -2.492 -24.012 -17.997  1.00  2.90           C  
ATOM   3654  C   VAL A 234      -2.211 -24.587 -16.627  1.00  3.12           C  
ATOM   3655  O   VAL A 234      -3.143 -24.953 -15.920  1.00 10.14           O  
ATOM   3656  CB  VAL A 234      -2.298 -22.486 -17.964  1.00  4.35           C  
ATOM   3657  CG1 VAL A 234      -2.546 -21.869 -19.336  1.00  4.35           C  
ATOM   3658  CG2 VAL A 234      -3.239 -21.906 -16.938  1.00  4.35           C  
ATOM   3659  H   VAL A 234      -4.634 -24.139 -17.803  1.00  1.99           H  
ATOM   3660  HA  VAL A 234      -1.787 -24.442 -18.712  1.00  3.48           H  
ATOM   3661  HB  VAL A 234      -1.269 -22.261 -17.688  1.00  5.22           H  
ATOM   3662 1HG1 VAL A 234      -2.392 -20.791 -19.282  1.00  5.22           H  
ATOM   3663 2HG1 VAL A 234      -1.853 -22.298 -20.060  1.00  5.22           H  
ATOM   3664 3HG1 VAL A 234      -3.570 -22.070 -19.650  1.00  5.22           H  
ATOM   3665 1HG2 VAL A 234      -3.103 -20.829 -16.891  1.00  5.22           H  
ATOM   3666 2HG2 VAL A 234      -4.268 -22.132 -17.219  1.00  5.22           H  
ATOM   3667 3HG2 VAL A 234      -3.022 -22.344 -15.965  1.00  5.22           H  
ATOM   3668  N   SER A 235      -0.937 -24.666 -16.233  1.00  2.12           N  
ATOM   3669  CA  SER A 235      -0.608 -25.256 -14.932  1.00  2.19           C  
ATOM   3670  C   SER A 235       0.643 -24.678 -14.258  1.00  1.80           C  
ATOM   3671  O   SER A 235       1.447 -23.972 -14.874  1.00  1.68           O  
ATOM   3672  CB  SER A 235      -0.433 -26.755 -15.087  1.00  3.29           C  
ATOM   3673  OG  SER A 235       0.700 -27.050 -15.859  1.00  3.29           O  
ATOM   3674  H   SER A 235      -0.200 -24.340 -16.842  1.00  2.54           H  
ATOM   3675  HA  SER A 235      -1.450 -25.076 -14.264  1.00  2.63           H  
ATOM   3676 1HB  SER A 235      -0.341 -27.222 -14.107  1.00  3.94           H  
ATOM   3677 2HB  SER A 235      -1.318 -27.172 -15.567  1.00  3.94           H  
ATOM   3678  HG  SER A 235       1.456 -26.779 -15.332  1.00  3.94           H  
ATOM   3679  N   ILE A 236       0.784 -25.006 -12.971  1.00  2.01           N  
ATOM   3680  CA  ILE A 236       1.877 -24.558 -12.104  1.00  1.93           C  
ATOM   3681  C   ILE A 236       2.741 -25.734 -11.640  1.00  1.79           C  
ATOM   3682  O   ILE A 236       2.214 -26.785 -11.278  1.00  3.13           O  
ATOM   3683  CB  ILE A 236       1.337 -23.831 -10.858  1.00  2.90           C  
ATOM   3684  CG1 ILE A 236       0.550 -22.585 -11.224  1.00  2.90           C  
ATOM   3685  CG2 ILE A 236       2.459 -23.452  -9.934  1.00  2.90           C  
ATOM   3686  CD1 ILE A 236      -0.131 -21.996 -10.015  1.00  2.90           C  
ATOM   3687  H   ILE A 236       0.076 -25.598 -12.560  1.00  2.41           H  
ATOM   3688  HA  ILE A 236       2.508 -23.870 -12.667  1.00  2.32           H  
ATOM   3689  HB  ILE A 236       0.655 -24.495 -10.330  1.00  3.47           H  
ATOM   3690 1HG1 ILE A 236       1.215 -21.839 -11.657  1.00  3.47           H  
ATOM   3691 2HG1 ILE A 236      -0.206 -22.841 -11.963  1.00  3.47           H  
ATOM   3692 1HG2 ILE A 236       2.052 -22.959  -9.052  1.00  3.47           H  
ATOM   3693 2HG2 ILE A 236       2.995 -24.346  -9.628  1.00  3.47           H  
ATOM   3694 3HG2 ILE A 236       3.140 -22.773 -10.447  1.00  3.47           H  
ATOM   3695 1HD1 ILE A 236      -0.699 -21.121 -10.304  1.00  3.47           H  
ATOM   3696 2HD1 ILE A 236      -0.799 -22.734  -9.582  1.00  3.47           H  
ATOM   3697 3HD1 ILE A 236       0.620 -21.716  -9.278  1.00  3.47           H  
ATOM   3698  N   ASP A 237       4.065 -25.572 -11.681  1.00  2.06           N  
ATOM   3699  CA  ASP A 237       4.966 -26.640 -11.254  1.00  3.25           C  
ATOM   3700  C   ASP A 237       5.394 -26.524  -9.781  1.00  2.68           C  
ATOM   3701  O   ASP A 237       5.645 -27.540  -9.131  1.00  6.65           O  
ATOM   3702  CB  ASP A 237       6.199 -26.689 -12.152  1.00  4.88           C  
ATOM   3703  CG  ASP A 237       5.864 -27.079 -13.588  1.00  4.88           C  
ATOM   3704  OD1 ASP A 237       5.209 -28.079 -13.766  1.00  4.88           O  
ATOM   3705  OD2 ASP A 237       6.264 -26.383 -14.490  1.00  4.88           O  
ATOM   3706  H   ASP A 237       4.465 -24.690 -11.978  1.00  2.47           H  
ATOM   3707  HA  ASP A 237       4.438 -27.588 -11.367  1.00  3.90           H  
ATOM   3708 1HB  ASP A 237       6.680 -25.714 -12.154  1.00  5.85           H  
ATOM   3709 2HB  ASP A 237       6.915 -27.407 -11.752  1.00  5.85           H  
ATOM   3710  N   GLY A 238       5.456 -25.302  -9.245  1.00  3.17           N  
ATOM   3711  CA  GLY A 238       5.850 -25.120  -7.849  1.00  4.15           C  
ATOM   3712  C   GLY A 238       5.282 -23.840  -7.235  1.00  1.94           C  
ATOM   3713  O   GLY A 238       4.487 -23.136  -7.853  1.00  1.38           O  
ATOM   3714  H   GLY A 238       5.262 -24.492  -9.816  1.00  3.80           H  
ATOM   3715 1HA  GLY A 238       5.525 -25.979  -7.266  1.00  4.98           H  
ATOM   3716 2HA  GLY A 238       6.937 -25.097  -7.787  1.00  4.98           H  
ATOM   3717  N   HIS A 239       5.693 -23.540  -6.012  1.00  2.07           N  
ATOM   3718  CA  HIS A 239       5.197 -22.360  -5.312  1.00  1.04           C  
ATOM   3719  C   HIS A 239       6.125 -21.967  -4.180  1.00  1.01           C  
ATOM   3720  O   HIS A 239       6.657 -22.829  -3.479  1.00  1.27           O  
ATOM   3721  CB  HIS A 239       3.785 -22.608  -4.748  1.00  1.56           C  
ATOM   3722  CG  HIS A 239       3.145 -21.378  -4.183  1.00  1.56           C  
ATOM   3723  ND1 HIS A 239       2.744 -20.337  -4.976  1.00  1.56           N  
ATOM   3724  CD2 HIS A 239       2.831 -21.018  -2.911  1.00  1.56           C  
ATOM   3725  CE1 HIS A 239       2.225 -19.385  -4.231  1.00  1.56           C  
ATOM   3726  NE2 HIS A 239       2.258 -19.767  -2.970  1.00  1.56           N  
ATOM   3727  H   HIS A 239       6.356 -24.147  -5.550  1.00  2.48           H  
ATOM   3728  HA  HIS A 239       5.143 -21.519  -6.003  1.00  1.25           H  
ATOM   3729 1HB  HIS A 239       3.140 -22.996  -5.537  1.00  1.87           H  
ATOM   3730 2HB  HIS A 239       3.832 -23.362  -3.963  1.00  1.87           H  
ATOM   3731  HD1 HIS A 239       3.028 -20.197  -5.924  1.00  1.87           H  
ATOM   3732  HD2 HIS A 239       2.956 -21.516  -1.948  1.00  1.87           H  
ATOM   3733  HE1 HIS A 239       1.859 -18.468  -4.688  1.00  1.87           H  
ATOM   3734  N   GLU A 240       6.320 -20.667  -3.993  1.00  0.91           N  
ATOM   3735  CA  GLU A 240       7.180 -20.212  -2.913  1.00  1.14           C  
ATOM   3736  C   GLU A 240       6.657 -18.950  -2.262  1.00  0.89           C  
ATOM   3737  O   GLU A 240       6.184 -18.029  -2.926  1.00  1.64           O  
ATOM   3738  CB  GLU A 240       8.612 -19.983  -3.392  1.00  1.71           C  
ATOM   3739  CG  GLU A 240       9.547 -19.567  -2.261  1.00  1.71           C  
ATOM   3740  CD  GLU A 240      10.991 -19.450  -2.648  1.00  1.71           C  
ATOM   3741  OE1 GLU A 240      11.305 -18.704  -3.544  1.00  1.71           O  
ATOM   3742  OE2 GLU A 240      11.789 -20.112  -2.026  1.00  1.71           O  
ATOM   3743  H   GLU A 240       5.864 -19.993  -4.598  1.00  1.09           H  
ATOM   3744  HA  GLU A 240       7.204 -20.990  -2.149  1.00  1.37           H  
ATOM   3745 1HB  GLU A 240       9.000 -20.899  -3.837  1.00  2.05           H  
ATOM   3746 2HB  GLU A 240       8.626 -19.210  -4.159  1.00  2.05           H  
ATOM   3747 1HG  GLU A 240       9.220 -18.602  -1.878  1.00  2.05           H  
ATOM   3748 2HG  GLU A 240       9.455 -20.293  -1.454  1.00  2.05           H  
ATOM   3749  N   ASN A 241       6.730 -18.934  -0.939  1.00  1.25           N  
ATOM   3750  CA  ASN A 241       6.256 -17.813  -0.153  1.00  1.27           C  
ATOM   3751  C   ASN A 241       7.308 -16.722  -0.012  1.00  1.53           C  
ATOM   3752  O   ASN A 241       8.508 -16.992   0.027  1.00  2.67           O  
ATOM   3753  CB  ASN A 241       5.795 -18.302   1.207  1.00  1.91           C  
ATOM   3754  CG  ASN A 241       4.592 -19.205   1.098  1.00  1.91           C  
ATOM   3755  OD1 ASN A 241       3.759 -19.025   0.206  1.00  1.91           O  
ATOM   3756  ND2 ASN A 241       4.483 -20.169   1.977  1.00  1.91           N  
ATOM   3757  H   ASN A 241       7.139 -19.727  -0.464  1.00  1.50           H  
ATOM   3758  HA  ASN A 241       5.411 -17.369  -0.665  1.00  1.52           H  
ATOM   3759 1HB  ASN A 241       6.605 -18.847   1.695  1.00  2.29           H  
ATOM   3760 2HB  ASN A 241       5.544 -17.449   1.839  1.00  2.29           H  
ATOM   3761 1HD2 ASN A 241       3.694 -20.791   1.933  1.00  2.29           H  
ATOM   3762 2HD2 ASN A 241       5.177 -20.286   2.686  1.00  2.29           H  
ATOM   3763  N   VAL A 242       6.835 -15.486   0.069  1.00  1.43           N  
ATOM   3764  CA  VAL A 242       7.681 -14.313   0.232  1.00  2.39           C  
ATOM   3765  C   VAL A 242       7.859 -13.986   1.717  1.00  2.07           C  
ATOM   3766  O   VAL A 242       6.865 -13.935   2.445  1.00  4.66           O  
ATOM   3767  CB  VAL A 242       7.054 -13.101  -0.488  1.00  3.58           C  
ATOM   3768  CG1 VAL A 242       7.862 -11.845  -0.233  1.00  3.58           C  
ATOM   3769  CG2 VAL A 242       6.979 -13.368  -1.985  1.00  3.58           C  
ATOM   3770  H   VAL A 242       5.835 -15.344   0.030  1.00  1.72           H  
ATOM   3771  HA  VAL A 242       8.641 -14.523  -0.231  1.00  2.87           H  
ATOM   3772  HB  VAL A 242       6.058 -12.941  -0.089  1.00  4.30           H  
ATOM   3773 1HG1 VAL A 242       7.382 -11.005  -0.730  1.00  4.30           H  
ATOM   3774 2HG1 VAL A 242       7.906 -11.652   0.839  1.00  4.30           H  
ATOM   3775 3HG1 VAL A 242       8.870 -11.972  -0.624  1.00  4.30           H  
ATOM   3776 1HG2 VAL A 242       6.520 -12.515  -2.485  1.00  4.30           H  
ATOM   3777 2HG2 VAL A 242       7.985 -13.520  -2.375  1.00  4.30           H  
ATOM   3778 3HG2 VAL A 242       6.383 -14.259  -2.169  1.00  4.30           H  
ATOM   3779  N   PRO A 243       9.102 -13.806   2.192  1.00  1.55           N  
ATOM   3780  CA  PRO A 243       9.499 -13.424   3.538  1.00  1.86           C  
ATOM   3781  C   PRO A 243       8.603 -12.361   4.124  1.00  1.58           C  
ATOM   3782  O   PRO A 243       8.449 -11.264   3.571  1.00  2.34           O  
ATOM   3783  CB  PRO A 243      10.933 -12.950   3.359  1.00  2.79           C  
ATOM   3784  CG  PRO A 243      11.432 -13.776   2.238  1.00  2.79           C  
ATOM   3785  CD  PRO A 243      10.269 -13.890   1.299  1.00  2.79           C  
ATOM   3786  HA  PRO A 243       9.473 -14.317   4.175  1.00  2.23           H  
ATOM   3787 1HB  PRO A 243      10.948 -11.872   3.134  1.00  3.35           H  
ATOM   3788 2HB  PRO A 243      11.501 -13.096   4.287  1.00  3.35           H  
ATOM   3789 1HG  PRO A 243      12.315 -13.306   1.778  1.00  3.35           H  
ATOM   3790 2HG  PRO A 243      11.757 -14.755   2.616  1.00  3.35           H  
ATOM   3791 1HD  PRO A 243      10.272 -13.066   0.578  1.00  3.35           H  
ATOM   3792 2HD  PRO A 243      10.284 -14.870   0.807  1.00  3.35           H  
ATOM   3793  N   VAL A 244       8.028 -12.701   5.259  1.00  1.95           N  
ATOM   3794  CA  VAL A 244       7.104 -11.866   5.989  1.00  2.57           C  
ATOM   3795  C   VAL A 244       7.822 -10.731   6.687  1.00  2.37           C  
ATOM   3796  O   VAL A 244       8.845 -10.942   7.341  1.00  3.81           O  
ATOM   3797  CB  VAL A 244       6.323 -12.729   6.991  1.00  3.85           C  
ATOM   3798  CG1 VAL A 244       5.430 -11.868   7.864  1.00  3.85           C  
ATOM   3799  CG2 VAL A 244       5.498 -13.746   6.217  1.00  3.85           C  
ATOM   3800  H   VAL A 244       8.231 -13.615   5.640  1.00  2.34           H  
ATOM   3801  HA  VAL A 244       6.396 -11.439   5.275  1.00  3.08           H  
ATOM   3802  HB  VAL A 244       7.025 -13.248   7.645  1.00  4.63           H  
ATOM   3803 1HG1 VAL A 244       4.890 -12.501   8.568  1.00  4.63           H  
ATOM   3804 2HG1 VAL A 244       6.042 -11.159   8.414  1.00  4.63           H  
ATOM   3805 3HG1 VAL A 244       4.720 -11.331   7.239  1.00  4.63           H  
ATOM   3806 1HG2 VAL A 244       4.952 -14.377   6.916  1.00  4.63           H  
ATOM   3807 2HG2 VAL A 244       4.794 -13.222   5.570  1.00  4.63           H  
ATOM   3808 3HG2 VAL A 244       6.158 -14.366   5.609  1.00  4.63           H  
ATOM   3809  N   ASN A 245       7.276  -9.532   6.525  1.00  1.59           N  
ATOM   3810  CA  ASN A 245       7.826  -8.296   7.063  1.00  1.80           C  
ATOM   3811  C   ASN A 245       9.141  -7.929   6.384  1.00  1.49           C  
ATOM   3812  O   ASN A 245      10.087  -7.490   7.040  1.00  1.68           O  
ATOM   3813  CB  ASN A 245       8.026  -8.380   8.569  1.00  2.70           C  
ATOM   3814  CG  ASN A 245       6.753  -8.628   9.321  1.00  2.70           C  
ATOM   3815  OD1 ASN A 245       5.689  -8.104   8.977  1.00  2.70           O  
ATOM   3816  ND2 ASN A 245       6.844  -9.429  10.353  1.00  2.70           N  
ATOM   3817  H   ASN A 245       6.435  -9.471   5.971  1.00  1.91           H  
ATOM   3818  HA  ASN A 245       7.117  -7.498   6.854  1.00  2.16           H  
ATOM   3819 1HB  ASN A 245       8.744  -9.160   8.818  1.00  3.24           H  
ATOM   3820 2HB  ASN A 245       8.450  -7.442   8.918  1.00  3.24           H  
ATOM   3821 1HD2 ASN A 245       6.031  -9.639  10.898  1.00  3.24           H  
ATOM   3822 2HD2 ASN A 245       7.725  -9.834  10.595  1.00  3.24           H  
ATOM   3823  N   ASP A 246       9.192  -8.107   5.064  1.00  1.49           N  
ATOM   3824  CA  ASP A 246      10.390  -7.811   4.292  1.00  1.32           C  
ATOM   3825  C   ASP A 246      10.064  -7.310   2.885  1.00  1.26           C  
ATOM   3826  O   ASP A 246       9.893  -8.103   1.953  1.00  1.10           O  
ATOM   3827  CB  ASP A 246      11.277  -9.057   4.225  1.00  1.98           C  
ATOM   3828  CG  ASP A 246      12.593  -8.828   3.503  1.00  1.98           C  
ATOM   3829  OD1 ASP A 246      12.697  -7.844   2.811  1.00  1.98           O  
ATOM   3830  OD2 ASP A 246      13.482  -9.634   3.645  1.00  1.98           O  
ATOM   3831  H   ASP A 246       8.380  -8.468   4.584  1.00  1.79           H  
ATOM   3832  HA  ASP A 246      10.943  -7.026   4.808  1.00  1.58           H  
ATOM   3833 1HB  ASP A 246      11.490  -9.407   5.236  1.00  2.38           H  
ATOM   3834 2HB  ASP A 246      10.735  -9.850   3.713  1.00  2.38           H  
ATOM   3835  N   GLU A 247      10.016  -5.978   2.748  1.00  1.62           N  
ATOM   3836  CA  GLU A 247       9.716  -5.308   1.484  1.00  1.89           C  
ATOM   3837  C   GLU A 247      10.790  -5.533   0.426  1.00  1.41           C  
ATOM   3838  O   GLU A 247      10.495  -5.463  -0.767  1.00  1.58           O  
ATOM   3839  CB  GLU A 247       9.539  -3.785   1.689  1.00  2.83           C  
ATOM   3840  CG  GLU A 247       8.270  -3.341   2.428  1.00  2.83           C  
ATOM   3841  CD  GLU A 247       8.165  -1.830   2.559  1.00  2.83           C  
ATOM   3842  OE1 GLU A 247       7.575  -1.211   1.700  1.00  2.83           O  
ATOM   3843  OE2 GLU A 247       8.674  -1.288   3.519  1.00  2.83           O  
ATOM   3844  H   GLU A 247      10.183  -5.407   3.566  1.00  1.94           H  
ATOM   3845  HA  GLU A 247       8.779  -5.713   1.102  1.00  2.27           H  
ATOM   3846 1HB  GLU A 247      10.389  -3.405   2.256  1.00  3.40           H  
ATOM   3847 2HB  GLU A 247       9.551  -3.286   0.722  1.00  3.40           H  
ATOM   3848 1HG  GLU A 247       7.398  -3.711   1.889  1.00  3.40           H  
ATOM   3849 2HG  GLU A 247       8.266  -3.788   3.421  1.00  3.40           H  
ATOM   3850  N   ASN A 248      12.037  -5.767   0.845  1.00  1.33           N  
ATOM   3851  CA  ASN A 248      13.119  -5.998  -0.109  1.00  1.29           C  
ATOM   3852  C   ASN A 248      12.925  -7.319  -0.817  1.00  1.05           C  
ATOM   3853  O   ASN A 248      13.039  -7.390  -2.039  1.00  1.23           O  
ATOM   3854  CB  ASN A 248      14.477  -5.970   0.574  1.00  1.94           C  
ATOM   3855  CG  ASN A 248      14.972  -4.597   0.961  1.00  1.94           C  
ATOM   3856  OD1 ASN A 248      14.605  -3.561   0.388  1.00  1.94           O  
ATOM   3857  ND2 ASN A 248      15.827  -4.571   1.951  1.00  1.94           N  
ATOM   3858  H   ASN A 248      12.237  -5.812   1.837  1.00  1.60           H  
ATOM   3859  HA  ASN A 248      13.092  -5.221  -0.871  1.00  1.55           H  
ATOM   3860 1HB  ASN A 248      14.433  -6.582   1.476  1.00  2.32           H  
ATOM   3861 2HB  ASN A 248      15.214  -6.427  -0.085  1.00  2.32           H  
ATOM   3862 1HD2 ASN A 248      16.204  -3.700   2.265  1.00  2.32           H  
ATOM   3863 2HD2 ASN A 248      16.104  -5.424   2.394  1.00  2.32           H  
ATOM   3864  N   ALA A 249      12.602  -8.354  -0.048  1.00  0.97           N  
ATOM   3865  CA  ALA A 249      12.358  -9.676  -0.605  1.00  0.90           C  
ATOM   3866  C   ALA A 249      11.147  -9.651  -1.513  1.00  0.74           C  
ATOM   3867  O   ALA A 249      11.162 -10.248  -2.593  1.00  0.78           O  
ATOM   3868  CB  ALA A 249      12.157 -10.689   0.500  1.00  1.35           C  
ATOM   3869  H   ALA A 249      12.539  -8.217   0.955  1.00  1.16           H  
ATOM   3870  HA  ALA A 249      13.225  -9.962  -1.202  1.00  1.08           H  
ATOM   3871 1HB  ALA A 249      11.997 -11.674   0.064  1.00  1.62           H  
ATOM   3872 2HB  ALA A 249      13.043 -10.712   1.136  1.00  1.62           H  
ATOM   3873 3HB  ALA A 249      11.291 -10.409   1.097  1.00  1.62           H  
ATOM   3874  N   LEU A 250      10.109  -8.940  -1.071  1.00  0.72           N  
ATOM   3875  CA  LEU A 250       8.889  -8.796  -1.839  1.00  0.85           C  
ATOM   3876  C   LEU A 250       9.189  -8.176  -3.187  1.00  0.82           C  
ATOM   3877  O   LEU A 250       8.783  -8.714  -4.214  1.00  1.29           O  
ATOM   3878  CB  LEU A 250       7.873  -7.963  -1.042  1.00  1.27           C  
ATOM   3879  CG  LEU A 250       6.536  -7.658  -1.725  1.00  1.27           C  
ATOM   3880  CD1 LEU A 250       5.831  -8.962  -2.056  1.00  1.27           C  
ATOM   3881  CD2 LEU A 250       5.682  -6.821  -0.778  1.00  1.27           C  
ATOM   3882  H   LEU A 250      10.155  -8.497  -0.157  1.00  0.86           H  
ATOM   3883  HA  LEU A 250       8.471  -9.782  -2.017  1.00  1.02           H  
ATOM   3884 1HB  LEU A 250       7.654  -8.490  -0.114  1.00  1.53           H  
ATOM   3885 2HB  LEU A 250       8.335  -7.011  -0.786  1.00  1.53           H  
ATOM   3886  HG  LEU A 250       6.706  -7.114  -2.654  1.00  1.53           H  
ATOM   3887 1HD1 LEU A 250       4.878  -8.750  -2.537  1.00  1.53           H  
ATOM   3888 2HD1 LEU A 250       6.454  -9.552  -2.728  1.00  1.53           H  
ATOM   3889 3HD1 LEU A 250       5.656  -9.521  -1.138  1.00  1.53           H  
ATOM   3890 1HD2 LEU A 250       4.724  -6.600  -1.247  1.00  1.53           H  
ATOM   3891 2HD2 LEU A 250       5.511  -7.377   0.145  1.00  1.53           H  
ATOM   3892 3HD2 LEU A 250       6.196  -5.890  -0.547  1.00  1.53           H  
ATOM   3893  N   LEU A 251       9.923  -7.069  -3.178  1.00  0.94           N  
ATOM   3894  CA  LEU A 251      10.314  -6.381  -4.393  1.00  1.35           C  
ATOM   3895  C   LEU A 251      11.113  -7.243  -5.334  1.00  0.86           C  
ATOM   3896  O   LEU A 251      10.866  -7.240  -6.539  1.00  0.98           O  
ATOM   3897  CB  LEU A 251      11.103  -5.129  -4.070  1.00  2.03           C  
ATOM   3898  CG  LEU A 251      11.612  -4.412  -5.304  1.00  2.03           C  
ATOM   3899  CD1 LEU A 251      10.430  -4.069  -6.189  1.00  2.03           C  
ATOM   3900  CD2 LEU A 251      12.354  -3.158  -4.877  1.00  2.03           C  
ATOM   3901  H   LEU A 251      10.216  -6.673  -2.293  1.00  1.13           H  
ATOM   3902  HA  LEU A 251       9.406  -6.082  -4.912  1.00  1.62           H  
ATOM   3903 1HB  LEU A 251      10.475  -4.438  -3.513  1.00  2.43           H  
ATOM   3904 2HB  LEU A 251      11.961  -5.397  -3.453  1.00  2.43           H  
ATOM   3905  HG  LEU A 251      12.281  -5.067  -5.861  1.00  2.43           H  
ATOM   3906 1HD1 LEU A 251      10.786  -3.562  -7.084  1.00  2.43           H  
ATOM   3907 2HD1 LEU A 251       9.913  -4.985  -6.475  1.00  2.43           H  
ATOM   3908 3HD1 LEU A 251       9.744  -3.420  -5.647  1.00  2.43           H  
ATOM   3909 1HD2 LEU A 251      12.723  -2.636  -5.759  1.00  2.43           H  
ATOM   3910 2HD2 LEU A 251      11.677  -2.506  -4.327  1.00  2.43           H  
ATOM   3911 3HD2 LEU A 251      13.196  -3.431  -4.240  1.00  2.43           H  
ATOM   3912  N   LYS A 252      12.086  -7.963  -4.796  1.00  0.81           N  
ATOM   3913  CA  LYS A 252      12.910  -8.836  -5.603  1.00  1.24           C  
ATOM   3914  C   LYS A 252      12.071  -9.882  -6.342  1.00  1.05           C  
ATOM   3915  O   LYS A 252      12.343 -10.187  -7.508  1.00  1.56           O  
ATOM   3916  CB  LYS A 252      13.953  -9.496  -4.720  1.00  1.86           C  
ATOM   3917  CG  LYS A 252      15.054  -8.561  -4.251  1.00  1.86           C  
ATOM   3918  CD  LYS A 252      16.032  -9.258  -3.324  1.00  1.86           C  
ATOM   3919  CE  LYS A 252      17.129  -8.299  -2.879  1.00  1.86           C  
ATOM   3920  NZ  LYS A 252      18.097  -8.946  -1.953  1.00  1.86           N  
ATOM   3921  H   LYS A 252      12.265  -7.904  -3.801  1.00  0.97           H  
ATOM   3922  HA  LYS A 252      13.421  -8.229  -6.351  1.00  1.49           H  
ATOM   3923 1HB  LYS A 252      13.476  -9.928  -3.841  1.00  2.23           H  
ATOM   3924 2HB  LYS A 252      14.419 -10.294  -5.267  1.00  2.23           H  
ATOM   3925 1HG  LYS A 252      15.613  -8.221  -5.121  1.00  2.23           H  
ATOM   3926 2HG  LYS A 252      14.627  -7.693  -3.756  1.00  2.23           H  
ATOM   3927 1HD  LYS A 252      15.503  -9.630  -2.445  1.00  2.23           H  
ATOM   3928 2HD  LYS A 252      16.486 -10.104  -3.840  1.00  2.23           H  
ATOM   3929 1HE  LYS A 252      17.666  -7.942  -3.757  1.00  2.23           H  
ATOM   3930 2HE  LYS A 252      16.676  -7.446  -2.375  1.00  2.23           H  
ATOM   3931 1HZ  LYS A 252      18.807  -8.279  -1.687  1.00  2.23           H  
ATOM   3932 2HZ  LYS A 252      17.612  -9.269  -1.129  1.00  2.23           H  
ATOM   3933 3HZ  LYS A 252      18.532  -9.731  -2.417  1.00  2.23           H  
ATOM   3934  N   ALA A 253      11.032 -10.405  -5.679  1.00  0.74           N  
ATOM   3935  CA  ALA A 253      10.119 -11.336  -6.331  1.00  1.01           C  
ATOM   3936  C   ALA A 253       9.341 -10.620  -7.444  1.00  0.90           C  
ATOM   3937  O   ALA A 253       9.248 -11.137  -8.559  1.00  1.18           O  
ATOM   3938  CB  ALA A 253       9.162 -11.948  -5.312  1.00  1.52           C  
ATOM   3939  H   ALA A 253      10.880 -10.158  -4.707  1.00  0.89           H  
ATOM   3940  HA  ALA A 253      10.708 -12.131  -6.787  1.00  1.21           H  
ATOM   3941 1HB  ALA A 253       8.501 -12.656  -5.812  1.00  1.82           H  
ATOM   3942 2HB  ALA A 253       9.735 -12.467  -4.544  1.00  1.82           H  
ATOM   3943 3HB  ALA A 253       8.568 -11.162  -4.849  1.00  1.82           H  
ATOM   3944  N   VAL A 254       8.840  -9.410  -7.138  1.00  0.85           N  
ATOM   3945  CA  VAL A 254       8.077  -8.563  -8.067  1.00  1.33           C  
ATOM   3946  C   VAL A 254       8.847  -8.255  -9.345  1.00  0.94           C  
ATOM   3947  O   VAL A 254       8.283  -8.256 -10.439  1.00  1.07           O  
ATOM   3948  CB  VAL A 254       7.663  -7.247  -7.374  1.00  2.00           C  
ATOM   3949  CG1 VAL A 254       7.093  -6.265  -8.386  1.00  2.00           C  
ATOM   3950  CG2 VAL A 254       6.619  -7.553  -6.313  1.00  2.00           C  
ATOM   3951  H   VAL A 254       8.969  -9.066  -6.194  1.00  1.02           H  
ATOM   3952  HA  VAL A 254       7.166  -9.092  -8.332  1.00  1.60           H  
ATOM   3953  HB  VAL A 254       8.536  -6.790  -6.915  1.00  2.39           H  
ATOM   3954 1HG1 VAL A 254       6.811  -5.343  -7.878  1.00  2.39           H  
ATOM   3955 2HG1 VAL A 254       7.847  -6.046  -9.141  1.00  2.39           H  
ATOM   3956 3HG1 VAL A 254       6.216  -6.701  -8.863  1.00  2.39           H  
ATOM   3957 1HG2 VAL A 254       6.332  -6.633  -5.809  1.00  2.39           H  
ATOM   3958 2HG2 VAL A 254       5.743  -7.997  -6.787  1.00  2.39           H  
ATOM   3959 3HG2 VAL A 254       7.019  -8.252  -5.587  1.00  2.39           H  
ATOM   3960  N   ALA A 255      10.142  -8.002  -9.206  1.00  0.80           N  
ATOM   3961  CA  ALA A 255      11.014  -7.712 -10.339  1.00  0.74           C  
ATOM   3962  C   ALA A 255      11.079  -8.861 -11.366  1.00  0.77           C  
ATOM   3963  O   ALA A 255      11.489  -8.642 -12.506  1.00  1.68           O  
ATOM   3964  CB  ALA A 255      12.413  -7.397  -9.831  1.00  1.11           C  
ATOM   3965  H   ALA A 255      10.538  -7.991  -8.276  1.00  0.96           H  
ATOM   3966  HA  ALA A 255      10.617  -6.837 -10.849  1.00  0.89           H  
ATOM   3967 1HB  ALA A 255      13.056  -7.139 -10.672  1.00  1.33           H  
ATOM   3968 2HB  ALA A 255      12.364  -6.559  -9.137  1.00  1.33           H  
ATOM   3969 3HB  ALA A 255      12.818  -8.268  -9.318  1.00  1.33           H  
ATOM   3970  N   ASN A 256      10.693 -10.078 -10.967  1.00  1.06           N  
ATOM   3971  CA  ASN A 256      10.726 -11.230 -11.857  1.00  1.07           C  
ATOM   3972  C   ASN A 256       9.335 -11.714 -12.256  1.00  0.90           C  
ATOM   3973  O   ASN A 256       9.162 -12.256 -13.348  1.00  1.14           O  
ATOM   3974  CB  ASN A 256      11.551 -12.311 -11.219  1.00  1.60           C  
ATOM   3975  CG  ASN A 256      12.992 -11.895 -11.201  1.00  1.60           C  
ATOM   3976  OD1 ASN A 256      13.689 -12.077 -12.206  1.00  1.60           O  
ATOM   3977  ND2 ASN A 256      13.450 -11.316 -10.122  1.00  1.60           N  
ATOM   3978  H   ASN A 256      10.357 -10.230 -10.027  1.00  1.27           H  
ATOM   3979  HA  ASN A 256      11.229 -10.934 -12.777  1.00  1.28           H  
ATOM   3980 1HB  ASN A 256      11.212 -12.485 -10.197  1.00  1.93           H  
ATOM   3981 2HB  ASN A 256      11.448 -13.243 -11.774  1.00  1.93           H  
ATOM   3982 1HD2 ASN A 256      14.404 -11.017 -10.090  1.00  1.93           H  
ATOM   3983 2HD2 ASN A 256      12.861 -11.163  -9.323  1.00  1.93           H  
ATOM   3984  N   GLN A 257       8.344 -11.501 -11.397  1.00  0.76           N  
ATOM   3985  CA  GLN A 257       6.971 -11.856 -11.743  1.00  0.73           C  
ATOM   3986  C   GLN A 257       5.983 -11.174 -10.806  1.00  0.56           C  
ATOM   3987  O   GLN A 257       6.363 -10.779  -9.712  1.00  0.96           O  
ATOM   3988  CB  GLN A 257       6.789 -13.357 -11.664  1.00  1.09           C  
ATOM   3989  CG  GLN A 257       6.986 -13.890 -10.268  1.00  1.09           C  
ATOM   3990  CD  GLN A 257       6.865 -15.381 -10.231  1.00  1.09           C  
ATOM   3991  OE1 GLN A 257       7.833 -16.115 -10.448  1.00  1.09           O  
ATOM   3992  NE2 GLN A 257       5.657 -15.844  -9.962  1.00  1.09           N  
ATOM   3993  H   GLN A 257       8.539 -11.092 -10.491  1.00  0.91           H  
ATOM   3994  HA  GLN A 257       6.785 -11.523 -12.759  1.00  0.88           H  
ATOM   3995 1HB  GLN A 257       5.787 -13.631 -11.991  1.00  1.31           H  
ATOM   3996 2HB  GLN A 257       7.498 -13.856 -12.324  1.00  1.31           H  
ATOM   3997 1HG  GLN A 257       7.980 -13.615  -9.915  1.00  1.31           H  
ATOM   3998 2HG  GLN A 257       6.224 -13.466  -9.613  1.00  1.31           H  
ATOM   3999 1HE2 GLN A 257       5.500 -16.833  -9.917  1.00  1.31           H  
ATOM   4000 2HE2 GLN A 257       4.903 -15.208  -9.798  1.00  1.31           H  
ATOM   4001  N   PRO A 258       4.709 -11.046 -11.197  1.00  0.37           N  
ATOM   4002  CA  PRO A 258       3.620 -10.502 -10.393  1.00  0.29           C  
ATOM   4003  C   PRO A 258       3.483 -11.331  -9.106  1.00  0.35           C  
ATOM   4004  O   PRO A 258       3.634 -12.551  -9.122  1.00  0.52           O  
ATOM   4005  CB  PRO A 258       2.409 -10.601 -11.321  1.00  0.43           C  
ATOM   4006  CG  PRO A 258       2.992 -10.512 -12.696  1.00  0.43           C  
ATOM   4007  CD  PRO A 258       4.325 -11.208 -12.614  1.00  0.43           C  
ATOM   4008  HA  PRO A 258       3.842  -9.457 -10.161  1.00  0.35           H  
ATOM   4009 1HB  PRO A 258       1.888 -11.549 -11.148  1.00  0.52           H  
ATOM   4010 2HB  PRO A 258       1.694  -9.794 -11.102  1.00  0.52           H  
ATOM   4011 1HG  PRO A 258       2.313 -10.977 -13.425  1.00  0.52           H  
ATOM   4012 2HG  PRO A 258       3.089  -9.454 -12.987  1.00  0.52           H  
ATOM   4013 1HD  PRO A 258       4.228 -12.274 -12.869  1.00  0.52           H  
ATOM   4014 2HD  PRO A 258       5.043 -10.695 -13.265  1.00  0.52           H  
ATOM   4015  N   VAL A 259       3.208 -10.646  -7.988  1.00  0.43           N  
ATOM   4016  CA  VAL A 259       3.147 -11.323  -6.680  1.00  0.66           C  
ATOM   4017  C   VAL A 259       1.806 -11.167  -5.969  1.00  0.60           C  
ATOM   4018  O   VAL A 259       1.236 -10.079  -5.912  1.00  0.74           O  
ATOM   4019  CB  VAL A 259       4.272 -10.807  -5.749  1.00  0.99           C  
ATOM   4020  CG1 VAL A 259       4.174 -11.469  -4.380  1.00  0.99           C  
ATOM   4021  CG2 VAL A 259       5.627 -11.106  -6.368  1.00  0.99           C  
ATOM   4022  H   VAL A 259       3.066  -9.645  -8.061  1.00  0.52           H  
ATOM   4023  HA  VAL A 259       3.317 -12.387  -6.844  1.00  0.79           H  
ATOM   4024  HB  VAL A 259       4.160  -9.732  -5.609  1.00  1.19           H  
ATOM   4025 1HG1 VAL A 259       4.968 -11.093  -3.738  1.00  1.19           H  
ATOM   4026 2HG1 VAL A 259       3.209 -11.245  -3.929  1.00  1.19           H  
ATOM   4027 3HG1 VAL A 259       4.282 -12.547  -4.492  1.00  1.19           H  
ATOM   4028 1HG2 VAL A 259       6.413 -10.734  -5.713  1.00  1.19           H  
ATOM   4029 2HG2 VAL A 259       5.739 -12.182  -6.498  1.00  1.19           H  
ATOM   4030 3HG2 VAL A 259       5.702 -10.612  -7.336  1.00  1.19           H  
ATOM   4031  N   SER A 260       1.288 -12.276  -5.439  1.00  0.54           N  
ATOM   4032  CA  SER A 260       0.012 -12.253  -4.729  1.00  0.49           C  
ATOM   4033  C   SER A 260       0.220 -11.733  -3.314  1.00  0.43           C  
ATOM   4034  O   SER A 260       1.019 -12.283  -2.559  1.00  0.91           O  
ATOM   4035  CB  SER A 260      -0.587 -13.636  -4.706  1.00  0.73           C  
ATOM   4036  OG  SER A 260      -1.749 -13.668  -3.932  1.00  0.73           O  
ATOM   4037  H   SER A 260       1.801 -13.149  -5.483  1.00  0.65           H  
ATOM   4038  HA  SER A 260      -0.669 -11.579  -5.251  1.00  0.59           H  
ATOM   4039 1HB  SER A 260      -0.819 -13.942  -5.724  1.00  0.88           H  
ATOM   4040 2HB  SER A 260       0.140 -14.341  -4.307  1.00  0.88           H  
ATOM   4041  HG  SER A 260      -2.368 -13.066  -4.358  1.00  0.88           H  
ATOM   4042  N   VAL A 261      -0.480 -10.652  -2.959  1.00  0.46           N  
ATOM   4043  CA  VAL A 261      -0.286 -10.009  -1.657  1.00  0.56           C  
ATOM   4044  C   VAL A 261      -1.580  -9.657  -0.915  1.00  0.46           C  
ATOM   4045  O   VAL A 261      -2.534  -9.173  -1.510  1.00  0.67           O  
ATOM   4046  CB  VAL A 261       0.517  -8.713  -1.831  1.00  0.84           C  
ATOM   4047  CG1 VAL A 261       0.713  -8.066  -0.485  1.00  0.84           C  
ATOM   4048  CG2 VAL A 261       1.853  -8.993  -2.479  1.00  0.84           C  
ATOM   4049  H   VAL A 261      -1.135 -10.248  -3.609  1.00  0.55           H  
ATOM   4050  HA  VAL A 261       0.293 -10.689  -1.036  1.00  0.67           H  
ATOM   4051  HB  VAL A 261      -0.044  -8.016  -2.452  1.00  1.01           H  
ATOM   4052 1HG1 VAL A 261       1.280  -7.159  -0.619  1.00  1.01           H  
ATOM   4053 2HG1 VAL A 261      -0.249  -7.831  -0.035  1.00  1.01           H  
ATOM   4054 3HG1 VAL A 261       1.267  -8.741   0.167  1.00  1.01           H  
ATOM   4055 1HG2 VAL A 261       2.395  -8.061  -2.576  1.00  1.01           H  
ATOM   4056 2HG2 VAL A 261       2.422  -9.675  -1.861  1.00  1.01           H  
ATOM   4057 3HG2 VAL A 261       1.707  -9.431  -3.464  1.00  1.01           H  
ATOM   4058  N   ALA A 262      -1.643  -9.923   0.388  1.00  0.48           N  
ATOM   4059  CA  ALA A 262      -2.842  -9.526   1.132  1.00  0.56           C  
ATOM   4060  C   ALA A 262      -2.609  -8.173   1.783  1.00  0.60           C  
ATOM   4061  O   ALA A 262      -1.533  -7.927   2.326  1.00  1.44           O  
ATOM   4062  CB  ALA A 262      -3.218 -10.550   2.183  1.00  0.84           C  
ATOM   4063  H   ALA A 262      -0.853 -10.345   0.859  1.00  0.58           H  
ATOM   4064  HA  ALA A 262      -3.666  -9.427   0.427  1.00  0.67           H  
ATOM   4065 1HB  ALA A 262      -4.120 -10.225   2.700  1.00  1.01           H  
ATOM   4066 2HB  ALA A 262      -3.400 -11.513   1.710  1.00  1.01           H  
ATOM   4067 3HB  ALA A 262      -2.412 -10.645   2.900  1.00  1.01           H  
ATOM   4068  N   ILE A 263      -3.611  -7.295   1.726  1.00  0.89           N  
ATOM   4069  CA  ILE A 263      -3.516  -5.967   2.333  1.00  0.89           C  
ATOM   4070  C   ILE A 263      -4.799  -5.550   3.053  1.00  0.84           C  
ATOM   4071  O   ILE A 263      -5.858  -6.149   2.864  1.00  1.49           O  
ATOM   4072  CB  ILE A 263      -3.200  -4.875   1.288  1.00  1.33           C  
ATOM   4073  CG1 ILE A 263      -4.327  -4.810   0.258  1.00  1.33           C  
ATOM   4074  CG2 ILE A 263      -1.854  -5.105   0.616  1.00  1.33           C  
ATOM   4075  CD1 ILE A 263      -4.202  -3.638  -0.678  1.00  1.33           C  
ATOM   4076  H   ILE A 263      -4.459  -7.548   1.240  1.00  1.07           H  
ATOM   4077  HA  ILE A 263      -2.709  -5.984   3.063  1.00  1.07           H  
ATOM   4078  HB  ILE A 263      -3.174  -3.909   1.789  1.00  1.60           H  
ATOM   4079 1HG1 ILE A 263      -4.327  -5.727  -0.332  1.00  1.60           H  
ATOM   4080 2HG1 ILE A 263      -5.282  -4.736   0.778  1.00  1.60           H  
ATOM   4081 1HG2 ILE A 263      -1.662  -4.303  -0.096  1.00  1.60           H  
ATOM   4082 2HG2 ILE A 263      -1.075  -5.113   1.374  1.00  1.60           H  
ATOM   4083 3HG2 ILE A 263      -1.861  -6.058   0.089  1.00  1.60           H  
ATOM   4084 1HD1 ILE A 263      -5.033  -3.649  -1.382  1.00  1.60           H  
ATOM   4085 2HD1 ILE A 263      -4.223  -2.712  -0.103  1.00  1.60           H  
ATOM   4086 3HD1 ILE A 263      -3.262  -3.706  -1.224  1.00  1.60           H  
ATOM   4087  N   ASP A 264      -4.681  -4.490   3.849  1.00  0.57           N  
ATOM   4088  CA  ASP A 264      -5.803  -3.843   4.523  1.00  0.64           C  
ATOM   4089  C   ASP A 264      -6.538  -2.920   3.560  1.00  0.73           C  
ATOM   4090  O   ASP A 264      -6.036  -1.848   3.217  1.00  2.33           O  
ATOM   4091  CB  ASP A 264      -5.334  -3.013   5.726  1.00  0.96           C  
ATOM   4092  CG  ASP A 264      -6.492  -2.332   6.463  1.00  0.96           C  
ATOM   4093  OD1 ASP A 264      -7.610  -2.427   6.003  1.00  0.96           O  
ATOM   4094  OD2 ASP A 264      -6.241  -1.668   7.442  1.00  0.96           O  
ATOM   4095  H   ASP A 264      -3.756  -4.106   3.983  1.00  0.68           H  
ATOM   4096  HA  ASP A 264      -6.497  -4.610   4.868  1.00  0.77           H  
ATOM   4097 1HB  ASP A 264      -4.803  -3.657   6.428  1.00  1.15           H  
ATOM   4098 2HB  ASP A 264      -4.634  -2.247   5.391  1.00  1.15           H  
ATOM   4099  N   ALA A 265      -7.725  -3.332   3.127  1.00  1.20           N  
ATOM   4100  CA  ALA A 265      -8.511  -2.525   2.208  1.00  1.34           C  
ATOM   4101  C   ALA A 265      -9.829  -2.102   2.838  1.00  1.80           C  
ATOM   4102  O   ALA A 265     -10.833  -1.968   2.140  1.00  3.20           O  
ATOM   4103  CB  ALA A 265      -8.777  -3.296   0.934  1.00  2.01           C  
ATOM   4104  H   ALA A 265      -8.091  -4.221   3.444  1.00  1.44           H  
ATOM   4105  HA  ALA A 265      -7.943  -1.626   1.971  1.00  1.61           H  
ATOM   4106 1HB  ALA A 265      -9.347  -2.677   0.247  1.00  2.41           H  
ATOM   4107 2HB  ALA A 265      -7.831  -3.578   0.472  1.00  2.41           H  
ATOM   4108 3HB  ALA A 265      -9.349  -4.190   1.171  1.00  2.41           H  
ATOM   4109  N   GLY A 266      -9.831  -1.892   4.158  1.00  1.31           N  
ATOM   4110  CA  GLY A 266     -11.052  -1.488   4.852  1.00  1.84           C  
ATOM   4111  C   GLY A 266     -11.111   0.014   5.161  1.00  2.55           C  
ATOM   4112  O   GLY A 266     -12.041   0.484   5.819  1.00  6.66           O  
ATOM   4113  H   GLY A 266      -8.979  -2.025   4.699  1.00  1.57           H  
ATOM   4114 1HA  GLY A 266     -11.915  -1.765   4.247  1.00  2.21           H  
ATOM   4115 2HA  GLY A 266     -11.132  -2.048   5.782  1.00  2.21           H  
ATOM   4116  N   GLY A 267     -10.119   0.777   4.709  1.00  1.52           N  
ATOM   4117  CA  GLY A 267     -10.131   2.212   4.968  1.00  1.72           C  
ATOM   4118  C   GLY A 267     -11.001   2.945   3.955  1.00  1.26           C  
ATOM   4119  O   GLY A 267     -11.166   2.480   2.827  1.00  1.87           O  
ATOM   4120  H   GLY A 267      -9.360   0.372   4.181  1.00  1.82           H  
ATOM   4121 1HA  GLY A 267     -10.502   2.399   5.976  1.00  2.06           H  
ATOM   4122 2HA  GLY A 267      -9.113   2.598   4.925  1.00  2.06           H  
ATOM   4123  N   SER A 268     -11.527   4.107   4.355  1.00  1.09           N  
ATOM   4124  CA  SER A 268     -12.360   4.917   3.467  1.00  0.82           C  
ATOM   4125  C   SER A 268     -11.491   5.641   2.457  1.00  0.64           C  
ATOM   4126  O   SER A 268     -11.916   5.930   1.343  1.00  0.56           O  
ATOM   4127  CB  SER A 268     -13.169   5.919   4.266  1.00  1.23           C  
ATOM   4128  OG  SER A 268     -12.342   6.888   4.849  1.00  1.23           O  
ATOM   4129  H   SER A 268     -11.353   4.430   5.296  1.00  1.31           H  
ATOM   4130  HA  SER A 268     -13.045   4.258   2.931  1.00  0.98           H  
ATOM   4131 1HB  SER A 268     -13.910   6.398   3.627  1.00  1.48           H  
ATOM   4132 2HB  SER A 268     -13.709   5.387   5.047  1.00  1.48           H  
ATOM   4133  HG  SER A 268     -12.377   7.662   4.271  1.00  1.48           H  
ATOM   4134  N   ASP A 269     -10.243   5.879   2.831  1.00  0.98           N  
ATOM   4135  CA  ASP A 269      -9.297   6.493   1.927  1.00  1.46           C  
ATOM   4136  C   ASP A 269      -8.967   5.498   0.824  1.00  1.53           C  
ATOM   4137  O   ASP A 269      -8.739   5.872  -0.323  1.00  4.71           O  
ATOM   4138  CB  ASP A 269      -8.039   6.906   2.683  1.00  2.19           C  
ATOM   4139  CG  ASP A 269      -8.298   8.056   3.642  1.00  2.19           C  
ATOM   4140  OD1 ASP A 269      -9.322   8.685   3.526  1.00  2.19           O  
ATOM   4141  OD2 ASP A 269      -7.475   8.284   4.494  1.00  2.19           O  
ATOM   4142  H   ASP A 269      -9.945   5.637   3.764  1.00  1.18           H  
ATOM   4143  HA  ASP A 269      -9.752   7.375   1.480  1.00  1.75           H  
ATOM   4144 1HB  ASP A 269      -7.646   6.059   3.243  1.00  2.63           H  
ATOM   4145 2HB  ASP A 269      -7.273   7.221   1.975  1.00  2.63           H  
ATOM   4146  N   PHE A 270      -8.945   4.218   1.183  1.00  1.23           N  
ATOM   4147  CA  PHE A 270      -8.690   3.177   0.211  1.00  1.69           C  
ATOM   4148  C   PHE A 270      -9.931   3.078  -0.695  1.00  1.47           C  
ATOM   4149  O   PHE A 270      -9.815   3.033  -1.921  1.00  2.20           O  
ATOM   4150  CB  PHE A 270      -8.430   1.849   0.927  1.00  2.54           C  
ATOM   4151  CG  PHE A 270      -7.771   0.820   0.062  1.00  2.54           C  
ATOM   4152  CD1 PHE A 270      -6.390   0.733   0.046  1.00  2.54           C  
ATOM   4153  CD2 PHE A 270      -8.492  -0.032  -0.745  1.00  2.54           C  
ATOM   4154  CE1 PHE A 270      -5.740  -0.188  -0.745  1.00  2.54           C  
ATOM   4155  CE2 PHE A 270      -7.840  -0.954  -1.545  1.00  2.54           C  
ATOM   4156  CZ  PHE A 270      -6.468  -1.032  -1.546  1.00  2.54           C  
ATOM   4157  H   PHE A 270      -9.118   3.962   2.141  1.00  1.48           H  
ATOM   4158  HA  PHE A 270      -7.824   3.446  -0.393  1.00  2.03           H  
ATOM   4159 1HB  PHE A 270      -7.796   2.023   1.794  1.00  3.04           H  
ATOM   4160 2HB  PHE A 270      -9.372   1.437   1.286  1.00  3.04           H  
ATOM   4161  HD1 PHE A 270      -5.814   1.405   0.676  1.00  3.04           H  
ATOM   4162  HD2 PHE A 270      -9.579   0.033  -0.747  1.00  3.04           H  
ATOM   4163  HE1 PHE A 270      -4.651  -0.242  -0.740  1.00  3.04           H  
ATOM   4164  HE2 PHE A 270      -8.408  -1.625  -2.180  1.00  3.04           H  
ATOM   4165  HZ  PHE A 270      -5.963  -1.759  -2.178  1.00  3.04           H  
ATOM   4166  N   GLN A 271     -11.123   3.110  -0.076  1.00  0.92           N  
ATOM   4167  CA  GLN A 271     -12.415   3.059  -0.777  1.00  1.13           C  
ATOM   4168  C   GLN A 271     -12.531   4.099  -1.878  1.00  0.70           C  
ATOM   4169  O   GLN A 271     -12.929   3.777  -2.998  1.00  0.80           O  
ATOM   4170  CB  GLN A 271     -13.583   3.263   0.212  1.00  1.69           C  
ATOM   4171  CG  GLN A 271     -14.972   3.218  -0.420  1.00  1.69           C  
ATOM   4172  CD  GLN A 271     -16.110   3.352   0.597  1.00  1.69           C  
ATOM   4173  OE1 GLN A 271     -15.901   3.192   1.802  1.00  1.69           O  
ATOM   4174  NE2 GLN A 271     -17.316   3.645   0.107  1.00  1.69           N  
ATOM   4175  H   GLN A 271     -11.144   3.132   0.937  1.00  1.10           H  
ATOM   4176  HA  GLN A 271     -12.514   2.078  -1.237  1.00  1.36           H  
ATOM   4177 1HB  GLN A 271     -13.538   2.512   0.997  1.00  2.03           H  
ATOM   4178 2HB  GLN A 271     -13.487   4.233   0.690  1.00  2.03           H  
ATOM   4179 1HG  GLN A 271     -15.055   4.043  -1.126  1.00  2.03           H  
ATOM   4180 2HG  GLN A 271     -15.091   2.272  -0.944  1.00  2.03           H  
ATOM   4181 1HE2 GLN A 271     -18.118   3.756   0.703  1.00  2.03           H  
ATOM   4182 2HE2 GLN A 271     -17.436   3.774  -0.876  1.00  2.03           H  
ATOM   4183  N   PHE A 272     -12.182   5.342  -1.573  1.00  0.57           N  
ATOM   4184  CA  PHE A 272     -12.333   6.398  -2.559  1.00  0.50           C  
ATOM   4185  C   PHE A 272     -11.043   6.722  -3.294  1.00  0.48           C  
ATOM   4186  O   PHE A 272     -10.938   7.770  -3.925  1.00  0.41           O  
ATOM   4187  CB  PHE A 272     -12.843   7.653  -1.889  1.00  0.75           C  
ATOM   4188  CG  PHE A 272     -14.133   7.407  -1.203  1.00  0.75           C  
ATOM   4189  CD1 PHE A 272     -14.196   7.501   0.172  1.00  0.75           C  
ATOM   4190  CD2 PHE A 272     -15.264   7.035  -1.908  1.00  0.75           C  
ATOM   4191  CE1 PHE A 272     -15.360   7.232   0.846  1.00  0.75           C  
ATOM   4192  CE2 PHE A 272     -16.433   6.763  -1.236  1.00  0.75           C  
ATOM   4193  CZ  PHE A 272     -16.473   6.861   0.140  1.00  0.75           C  
ATOM   4194  H   PHE A 272     -11.858   5.564  -0.639  1.00  0.68           H  
ATOM   4195  HA  PHE A 272     -13.079   6.082  -3.282  1.00  0.60           H  
ATOM   4196 1HB  PHE A 272     -12.121   8.001  -1.155  1.00  0.90           H  
ATOM   4197 2HB  PHE A 272     -12.988   8.442  -2.627  1.00  0.90           H  
ATOM   4198  HD1 PHE A 272     -13.301   7.787   0.724  1.00  0.90           H  
ATOM   4199  HD2 PHE A 272     -15.218   6.947  -2.994  1.00  0.90           H  
ATOM   4200  HE1 PHE A 272     -15.397   7.305   1.933  1.00  0.90           H  
ATOM   4201  HE2 PHE A 272     -17.321   6.460  -1.782  1.00  0.90           H  
ATOM   4202  HZ  PHE A 272     -17.391   6.633   0.673  1.00  0.90           H  
ATOM   4203  N   TYR A 273     -10.058   5.831  -3.244  1.00  0.80           N  
ATOM   4204  CA  TYR A 273      -8.793   6.114  -3.902  1.00  0.87           C  
ATOM   4205  C   TYR A 273      -8.950   6.342  -5.395  1.00  0.88           C  
ATOM   4206  O   TYR A 273      -9.573   5.539  -6.102  1.00  1.25           O  
ATOM   4207  CB  TYR A 273      -7.799   4.985  -3.664  1.00  1.30           C  
ATOM   4208  CG  TYR A 273      -6.493   5.176  -4.401  1.00  1.30           C  
ATOM   4209  CD1 TYR A 273      -5.476   5.987  -3.903  1.00  1.30           C  
ATOM   4210  CD2 TYR A 273      -6.331   4.531  -5.611  1.00  1.30           C  
ATOM   4211  CE1 TYR A 273      -4.297   6.126  -4.621  1.00  1.30           C  
ATOM   4212  CE2 TYR A 273      -5.170   4.679  -6.327  1.00  1.30           C  
ATOM   4213  CZ  TYR A 273      -4.149   5.462  -5.840  1.00  1.30           C  
ATOM   4214  OH  TYR A 273      -2.977   5.552  -6.556  1.00  1.30           O  
ATOM   4215  H   TYR A 273     -10.155   4.956  -2.744  1.00  0.96           H  
ATOM   4216  HA  TYR A 273      -8.383   7.028  -3.476  1.00  1.04           H  
ATOM   4217 1HB  TYR A 273      -7.585   4.904  -2.597  1.00  1.57           H  
ATOM   4218 2HB  TYR A 273      -8.240   4.046  -3.983  1.00  1.57           H  
ATOM   4219  HD1 TYR A 273      -5.602   6.500  -2.950  1.00  1.57           H  
ATOM   4220  HD2 TYR A 273      -7.132   3.901  -5.994  1.00  1.57           H  
ATOM   4221  HE1 TYR A 273      -3.490   6.746  -4.231  1.00  1.57           H  
ATOM   4222  HE2 TYR A 273      -5.050   4.165  -7.277  1.00  1.57           H  
ATOM   4223  HH  TYR A 273      -2.411   6.226  -6.170  1.00  1.57           H  
ATOM   4224  N   SER A 274      -8.357   7.445  -5.858  1.00  0.77           N  
ATOM   4225  CA  SER A 274      -8.362   7.816  -7.261  1.00  1.02           C  
ATOM   4226  C   SER A 274      -6.975   7.723  -7.846  1.00  0.95           C  
ATOM   4227  O   SER A 274      -6.730   6.969  -8.783  1.00  2.12           O  
ATOM   4228  CB  SER A 274      -8.800   9.242  -7.433  1.00  1.53           C  
ATOM   4229  OG  SER A 274      -7.829  10.105  -6.929  1.00  1.53           O  
ATOM   4230  H   SER A 274      -7.898   8.074  -5.208  1.00  0.92           H  
ATOM   4231  HA  SER A 274      -9.026   7.146  -7.807  1.00  1.22           H  
ATOM   4232 1HB  SER A 274      -8.980   9.457  -8.484  1.00  1.84           H  
ATOM   4233 2HB  SER A 274      -9.721   9.404  -6.887  1.00  1.84           H  
ATOM   4234  HG  SER A 274      -7.788   9.910  -5.993  1.00  1.84           H  
ATOM   4235  N   GLU A 275      -6.066   8.528  -7.312  1.00  0.80           N  
ATOM   4236  CA  GLU A 275      -4.718   8.547  -7.848  1.00  0.86           C  
ATOM   4237  C   GLU A 275      -3.704   9.072  -6.860  1.00  1.09           C  
ATOM   4238  O   GLU A 275      -4.049   9.718  -5.873  1.00  1.54           O  
ATOM   4239  CB  GLU A 275      -4.656   9.411  -9.106  1.00  1.29           C  
ATOM   4240  CG  GLU A 275      -4.933  10.883  -8.854  1.00  1.29           C  
ATOM   4241  CD  GLU A 275      -4.904  11.708 -10.104  1.00  1.29           C  
ATOM   4242  OE1 GLU A 275      -4.788  11.151 -11.169  1.00  1.29           O  
ATOM   4243  OE2 GLU A 275      -4.991  12.909  -9.993  1.00  1.29           O  
ATOM   4244  H   GLU A 275      -6.319   9.124  -6.529  1.00  0.96           H  
ATOM   4245  HA  GLU A 275      -4.436   7.527  -8.106  1.00  1.03           H  
ATOM   4246 1HB  GLU A 275      -3.670   9.327  -9.562  1.00  1.55           H  
ATOM   4247 2HB  GLU A 275      -5.384   9.052  -9.833  1.00  1.55           H  
ATOM   4248 1HG  GLU A 275      -5.914  10.981  -8.391  1.00  1.55           H  
ATOM   4249 2HG  GLU A 275      -4.191  11.264  -8.154  1.00  1.55           H  
ATOM   4250  N   GLY A 276      -2.439   8.814  -7.148  1.00  1.25           N  
ATOM   4251  CA  GLY A 276      -1.361   9.325  -6.306  1.00  1.63           C  
ATOM   4252  C   GLY A 276      -0.768   8.265  -5.392  1.00  1.82           C  
ATOM   4253  O   GLY A 276      -1.132   7.095  -5.460  1.00  1.79           O  
ATOM   4254  H   GLY A 276      -2.235   8.261  -7.978  1.00  1.50           H  
ATOM   4255 1HA  GLY A 276      -0.576   9.730  -6.944  1.00  1.96           H  
ATOM   4256 2HA  GLY A 276      -1.732  10.155  -5.710  1.00  1.96           H  
ATOM   4257  N   VAL A 277       0.160   8.683  -4.539  1.00  2.54           N  
ATOM   4258  CA  VAL A 277       0.868   7.759  -3.658  1.00  3.03           C  
ATOM   4259  C   VAL A 277       0.098   7.538  -2.383  1.00  1.86           C  
ATOM   4260  O   VAL A 277       0.064   8.404  -1.511  1.00  1.70           O  
ATOM   4261  CB  VAL A 277       2.251   8.313  -3.309  1.00  4.54           C  
ATOM   4262  CG1 VAL A 277       2.978   7.344  -2.385  1.00  4.54           C  
ATOM   4263  CG2 VAL A 277       3.028   8.570  -4.585  1.00  4.54           C  
ATOM   4264  H   VAL A 277       0.369   9.670  -4.489  1.00  3.05           H  
ATOM   4265  HA  VAL A 277       0.984   6.805  -4.172  1.00  3.64           H  
ATOM   4266  HB  VAL A 277       2.130   9.251  -2.771  1.00  5.45           H  
ATOM   4267 1HG1 VAL A 277       3.955   7.753  -2.122  1.00  5.45           H  
ATOM   4268 2HG1 VAL A 277       2.393   7.198  -1.478  1.00  5.45           H  
ATOM   4269 3HG1 VAL A 277       3.110   6.389  -2.890  1.00  5.45           H  
ATOM   4270 1HG2 VAL A 277       3.997   8.993  -4.341  1.00  5.45           H  
ATOM   4271 2HG2 VAL A 277       3.162   7.635  -5.122  1.00  5.45           H  
ATOM   4272 3HG2 VAL A 277       2.477   9.274  -5.209  1.00  5.45           H  
ATOM   4273  N   PHE A 278      -0.532   6.381  -2.276  1.00  2.44           N  
ATOM   4274  CA  PHE A 278      -1.339   6.072  -1.120  1.00  3.25           C  
ATOM   4275  C   PHE A 278      -0.458   5.835   0.090  1.00  2.85           C  
ATOM   4276  O   PHE A 278       0.507   5.074   0.028  1.00  3.60           O  
ATOM   4277  CB  PHE A 278      -2.220   4.863  -1.397  1.00  4.88           C  
ATOM   4278  CG  PHE A 278      -3.228   4.606  -0.326  1.00  4.88           C  
ATOM   4279  CD1 PHE A 278      -4.325   5.441  -0.215  1.00  4.88           C  
ATOM   4280  CD2 PHE A 278      -3.103   3.543   0.553  1.00  4.88           C  
ATOM   4281  CE1 PHE A 278      -5.278   5.228   0.751  1.00  4.88           C  
ATOM   4282  CE2 PHE A 278      -4.060   3.328   1.526  1.00  4.88           C  
ATOM   4283  CZ  PHE A 278      -5.150   4.171   1.625  1.00  4.88           C  
ATOM   4284  H   PHE A 278      -0.457   5.692  -3.007  1.00  2.93           H  
ATOM   4285  HA  PHE A 278      -1.985   6.921  -0.913  1.00  3.90           H  
ATOM   4286 1HB  PHE A 278      -2.749   5.003  -2.339  1.00  5.85           H  
ATOM   4287 2HB  PHE A 278      -1.598   3.976  -1.500  1.00  5.85           H  
ATOM   4288  HD1 PHE A 278      -4.429   6.277  -0.908  1.00  5.85           H  
ATOM   4289  HD2 PHE A 278      -2.245   2.876   0.471  1.00  5.85           H  
ATOM   4290  HE1 PHE A 278      -6.130   5.896   0.819  1.00  5.85           H  
ATOM   4291  HE2 PHE A 278      -3.959   2.492   2.216  1.00  5.85           H  
ATOM   4292  HZ  PHE A 278      -5.904   4.001   2.391  1.00  5.85           H  
ATOM   4293  N   THR A 279      -0.772   6.517   1.186  1.00  2.42           N  
ATOM   4294  CA  THR A 279      -0.027   6.366   2.430  1.00  2.38           C  
ATOM   4295  C   THR A 279      -0.945   6.013   3.594  1.00  2.17           C  
ATOM   4296  O   THR A 279      -0.511   5.999   4.746  1.00  2.87           O  
ATOM   4297  CB  THR A 279       0.745   7.648   2.787  1.00  3.57           C  
ATOM   4298  OG1 THR A 279      -0.180   8.731   2.941  1.00  3.57           O  
ATOM   4299  CG2 THR A 279       1.758   7.989   1.704  1.00  3.57           C  
ATOM   4300  H   THR A 279      -1.561   7.147   1.161  1.00  2.90           H  
ATOM   4301  HA  THR A 279       0.690   5.553   2.310  1.00  2.86           H  
ATOM   4302  HB  THR A 279       1.270   7.498   3.730  1.00  4.28           H  
ATOM   4303  HG1 THR A 279      -0.828   8.501   3.613  1.00  4.28           H  
ATOM   4304 1HG2 THR A 279       2.296   8.895   1.982  1.00  4.28           H  
ATOM   4305 2HG2 THR A 279       2.465   7.168   1.601  1.00  4.28           H  
ATOM   4306 3HG2 THR A 279       1.246   8.148   0.758  1.00  4.28           H  
ATOM   4307  N   GLY A 280      -2.212   5.745   3.301  1.00  2.51           N  
ATOM   4308  CA  GLY A 280      -3.182   5.442   4.342  1.00  2.23           C  
ATOM   4309  C   GLY A 280      -4.178   6.597   4.474  1.00  2.39           C  
ATOM   4310  O   GLY A 280      -3.679   7.718   4.343  1.00  3.06           O  
ATOM   4311  H   GLY A 280      -2.519   5.753   2.339  1.00  3.01           H  
ATOM   4312 1HA  GLY A 280      -3.706   4.519   4.100  1.00  2.68           H  
ATOM   4313 2HA  GLY A 280      -2.655   5.282   5.280  1.00  2.68           H  
ATOM   4314  N   ASP A 281      -5.099   6.412   5.429  1.00  2.87           N  
ATOM   4315  CA  ASP A 281      -4.773   5.694   6.666  1.00  1.53           C  
ATOM   4316  C   ASP A 281      -5.070   4.201   6.542  1.00  2.99           C  
ATOM   4317  O   ASP A 281      -5.962   3.796   5.795  1.00 11.03           O  
ATOM   4318  CB  ASP A 281      -5.553   6.272   7.851  1.00  2.29           C  
ATOM   4319  CG  ASP A 281      -5.099   7.672   8.250  1.00  2.29           C  
ATOM   4320  OD1 ASP A 281      -3.996   8.037   7.917  1.00  2.29           O  
ATOM   4321  OD2 ASP A 281      -5.854   8.356   8.899  1.00  2.29           O  
ATOM   4322  H   ASP A 281      -5.978   6.081   5.057  1.00  3.44           H  
ATOM   4323  HA  ASP A 281      -3.711   5.818   6.875  1.00  1.84           H  
ATOM   4324 1HB  ASP A 281      -6.614   6.312   7.600  1.00  2.75           H  
ATOM   4325 2HB  ASP A 281      -5.447   5.614   8.714  1.00  2.75           H  
ATOM   4326  N   CYS A 282      -4.316   3.388   7.277  1.00  3.83           N  
ATOM   4327  CA  CYS A 282      -4.495   1.942   7.235  1.00  6.56           C  
ATOM   4328  C   CYS A 282      -3.948   1.249   8.477  1.00  2.51           C  
ATOM   4329  O   CYS A 282      -3.259   1.865   9.292  1.00  4.93           O  
ATOM   4330  CB  CYS A 282      -3.788   1.374   6.020  1.00  9.84           C  
ATOM   4331  SG  CYS A 282      -1.999   1.602   6.086  1.00  9.84           S  
ATOM   4332  H   CYS A 282      -3.601   3.782   7.873  1.00  4.60           H  
ATOM   4333  HA  CYS A 282      -5.561   1.727   7.157  1.00  7.87           H  
ATOM   4334 1HB  CYS A 282      -3.995   0.307   5.934  1.00 11.81           H  
ATOM   4335 2HB  CYS A 282      -4.161   1.859   5.118  1.00 11.81           H  
ATOM   4336  HG  CYS A 282      -2.030   2.930   6.139  1.00 11.81           H  
ATOM   4337  N   ASN A 283      -4.234  -0.046   8.595  1.00  2.26           N  
ATOM   4338  CA  ASN A 283      -3.773  -0.855   9.712  1.00  1.59           C  
ATOM   4339  C   ASN A 283      -3.068  -2.111   9.198  1.00  1.51           C  
ATOM   4340  O   ASN A 283      -2.777  -2.229   8.008  1.00  1.54           O  
ATOM   4341  CB  ASN A 283      -4.952  -1.218  10.603  1.00  2.39           C  
ATOM   4342  CG  ASN A 283      -5.562  -0.022  11.272  1.00  2.39           C  
ATOM   4343  OD1 ASN A 283      -4.933   0.633  12.111  1.00  2.39           O  
ATOM   4344  ND2 ASN A 283      -6.784   0.275  10.913  1.00  2.39           N  
ATOM   4345  H   ASN A 283      -4.818  -0.502   7.902  1.00  2.71           H  
ATOM   4346  HA  ASN A 283      -3.047  -0.282  10.290  1.00  1.91           H  
ATOM   4347 1HB  ASN A 283      -5.720  -1.711  10.004  1.00  2.86           H  
ATOM   4348 2HB  ASN A 283      -4.644  -1.916  11.378  1.00  2.86           H  
ATOM   4349 1HD2 ASN A 283      -7.249   1.061  11.321  1.00  2.86           H  
ATOM   4350 2HD2 ASN A 283      -7.253  -0.284  10.228  1.00  2.86           H  
ATOM   4351  N   THR A 284      -2.821  -3.055  10.106  1.00  1.90           N  
ATOM   4352  CA  THR A 284      -2.226  -4.345   9.772  1.00  2.04           C  
ATOM   4353  C   THR A 284      -3.318  -5.408   9.610  1.00  1.67           C  
ATOM   4354  O   THR A 284      -3.034  -6.597   9.444  1.00  1.76           O  
ATOM   4355  CB  THR A 284      -1.221  -4.787  10.854  1.00  3.06           C  
ATOM   4356  OG1 THR A 284      -1.891  -4.888  12.118  1.00  3.06           O  
ATOM   4357  CG2 THR A 284      -0.077  -3.791  10.958  1.00  3.06           C  
ATOM   4358  H   THR A 284      -3.057  -2.878  11.071  1.00  2.28           H  
ATOM   4359  HA  THR A 284      -1.697  -4.253   8.824  1.00  2.45           H  
ATOM   4360  HB  THR A 284      -0.821  -5.763  10.595  1.00  3.67           H  
ATOM   4361  HG1 THR A 284      -1.274  -5.205  12.782  1.00  3.67           H  
ATOM   4362 1HG2 THR A 284       0.625  -4.122  11.724  1.00  3.67           H  
ATOM   4363 2HG2 THR A 284       0.437  -3.727   9.999  1.00  3.67           H  
ATOM   4364 3HG2 THR A 284      -0.470  -2.812  11.226  1.00  3.67           H  
ATOM   4365  N   ASP A 285      -4.575  -4.972   9.661  1.00  1.59           N  
ATOM   4366  CA  ASP A 285      -5.711  -5.866   9.552  1.00  1.54           C  
ATOM   4367  C   ASP A 285      -5.911  -6.283   8.105  1.00  1.43           C  
ATOM   4368  O   ASP A 285      -6.687  -5.675   7.368  1.00  1.80           O  
ATOM   4369  CB  ASP A 285      -6.971  -5.179  10.093  1.00  2.31           C  
ATOM   4370  CG  ASP A 285      -8.195  -6.085  10.139  1.00  2.31           C  
ATOM   4371  OD1 ASP A 285      -8.116  -7.187   9.654  1.00  2.31           O  
ATOM   4372  OD2 ASP A 285      -9.197  -5.664  10.666  1.00  2.31           O  
ATOM   4373  H   ASP A 285      -4.761  -3.991   9.786  1.00  1.91           H  
ATOM   4374  HA  ASP A 285      -5.514  -6.759  10.146  1.00  1.85           H  
ATOM   4375 1HB  ASP A 285      -6.775  -4.812  11.101  1.00  2.77           H  
ATOM   4376 2HB  ASP A 285      -7.204  -4.313   9.472  1.00  2.77           H  
ATOM   4377  N   LEU A 286      -5.211  -7.346   7.720  1.00  1.30           N  
ATOM   4378  CA  LEU A 286      -5.257  -7.845   6.356  1.00  1.30           C  
ATOM   4379  C   LEU A 286      -6.641  -8.379   6.041  1.00  1.43           C  
ATOM   4380  O   LEU A 286      -7.216  -9.128   6.832  1.00  2.68           O  
ATOM   4381  CB  LEU A 286      -4.256  -8.988   6.174  1.00  1.95           C  
ATOM   4382  CG  LEU A 286      -2.787  -8.663   6.435  1.00  1.95           C  
ATOM   4383  CD1 LEU A 286      -1.970  -9.929   6.224  1.00  1.95           C  
ATOM   4384  CD2 LEU A 286      -2.340  -7.542   5.532  1.00  1.95           C  
ATOM   4385  H   LEU A 286      -4.591  -7.774   8.397  1.00  1.56           H  
ATOM   4386  HA  LEU A 286      -5.025  -7.030   5.672  1.00  1.56           H  
ATOM   4387 1HB  LEU A 286      -4.536  -9.798   6.846  1.00  2.34           H  
ATOM   4388 2HB  LEU A 286      -4.333  -9.353   5.151  1.00  2.34           H  
ATOM   4389  HG  LEU A 286      -2.659  -8.356   7.473  1.00  2.34           H  
ATOM   4390 1HD1 LEU A 286      -0.922  -9.726   6.423  1.00  2.34           H  
ATOM   4391 2HD1 LEU A 286      -2.323 -10.706   6.902  1.00  2.34           H  
ATOM   4392 3HD1 LEU A 286      -2.085 -10.265   5.194  1.00  2.34           H  
ATOM   4393 1HD2 LEU A 286      -1.291  -7.322   5.722  1.00  2.34           H  
ATOM   4394 2HD2 LEU A 286      -2.466  -7.848   4.501  1.00  2.34           H  
ATOM   4395 3HD2 LEU A 286      -2.941  -6.653   5.724  1.00  2.34           H  
ATOM   4396  N   ASN A 287      -7.167  -8.022   4.876  1.00  1.35           N  
ATOM   4397  CA  ASN A 287      -8.499  -8.472   4.511  1.00  2.00           C  
ATOM   4398  C   ASN A 287      -8.776  -8.374   3.015  1.00  1.11           C  
ATOM   4399  O   ASN A 287      -9.934  -8.317   2.599  1.00  3.58           O  
ATOM   4400  CB  ASN A 287      -9.512  -7.652   5.286  1.00  3.00           C  
ATOM   4401  CG  ASN A 287      -9.413  -6.193   4.925  1.00  3.00           C  
ATOM   4402  OD1 ASN A 287      -8.758  -5.856   3.932  1.00  3.00           O  
ATOM   4403  ND2 ASN A 287     -10.031  -5.337   5.697  1.00  3.00           N  
ATOM   4404  H   ASN A 287      -6.658  -7.407   4.253  1.00  1.62           H  
ATOM   4405  HA  ASN A 287      -8.595  -9.523   4.793  1.00  2.40           H  
ATOM   4406 1HB  ASN A 287     -10.519  -8.005   5.075  1.00  3.60           H  
ATOM   4407 2HB  ASN A 287      -9.340  -7.765   6.357  1.00  3.60           H  
ATOM   4408 1HD2 ASN A 287      -9.984  -4.357   5.498  1.00  3.60           H  
ATOM   4409 2HD2 ASN A 287     -10.543  -5.660   6.493  1.00  3.60           H  
ATOM   4410  N   HIS A 288      -7.735  -8.374   2.187  1.00  1.40           N  
ATOM   4411  CA  HIS A 288      -7.998  -8.211   0.767  1.00  3.98           C  
ATOM   4412  C   HIS A 288      -6.810  -8.572  -0.122  1.00  2.06           C  
ATOM   4413  O   HIS A 288      -5.760  -7.934  -0.070  1.00  4.56           O  
ATOM   4414  CB  HIS A 288      -8.419  -6.767   0.509  1.00  5.97           C  
ATOM   4415  CG  HIS A 288      -8.950  -6.531  -0.853  1.00  5.97           C  
ATOM   4416  ND1 HIS A 288     -10.159  -7.041  -1.267  1.00  5.97           N  
ATOM   4417  CD2 HIS A 288      -8.459  -5.830  -1.895  1.00  5.97           C  
ATOM   4418  CE1 HIS A 288     -10.382  -6.674  -2.513  1.00  5.97           C  
ATOM   4419  NE2 HIS A 288      -9.368  -5.938  -2.914  1.00  5.97           N  
ATOM   4420  H   HIS A 288      -6.790  -8.450   2.530  1.00  1.68           H  
ATOM   4421  HA  HIS A 288      -8.826  -8.862   0.483  1.00  4.78           H  
ATOM   4422 1HB  HIS A 288      -9.184  -6.467   1.225  1.00  7.16           H  
ATOM   4423 2HB  HIS A 288      -7.561  -6.112   0.658  1.00  7.16           H  
ATOM   4424  HD2 HIS A 288      -7.518  -5.281  -1.918  1.00  7.16           H  
ATOM   4425  HE1 HIS A 288     -11.257  -6.931  -3.107  1.00  7.16           H  
ATOM   4426  HE2 HIS A 288      -9.277  -5.517  -3.827  1.00  7.16           H  
ATOM   4427  N   GLY A 289      -6.972  -9.607  -0.936  1.00  1.01           N  
ATOM   4428  CA  GLY A 289      -5.902 -10.025  -1.827  1.00  0.59           C  
ATOM   4429  C   GLY A 289      -5.821  -9.146  -3.073  1.00  0.57           C  
ATOM   4430  O   GLY A 289      -6.830  -8.853  -3.717  1.00  1.28           O  
ATOM   4431  H   GLY A 289      -7.848 -10.109  -0.936  1.00  1.21           H  
ATOM   4432 1HA  GLY A 289      -4.953  -9.996  -1.295  1.00  0.71           H  
ATOM   4433 2HA  GLY A 289      -6.069 -11.060  -2.123  1.00  0.71           H  
ATOM   4434  N   VAL A 290      -4.592  -8.753  -3.405  1.00  0.30           N  
ATOM   4435  CA  VAL A 290      -4.245  -7.923  -4.558  1.00  0.32           C  
ATOM   4436  C   VAL A 290      -2.991  -8.473  -5.232  1.00  0.28           C  
ATOM   4437  O   VAL A 290      -2.364  -9.393  -4.713  1.00  0.45           O  
ATOM   4438  CB  VAL A 290      -4.004  -6.460  -4.143  1.00  0.48           C  
ATOM   4439  CG1 VAL A 290      -5.255  -5.846  -3.544  1.00  0.48           C  
ATOM   4440  CG2 VAL A 290      -2.865  -6.408  -3.131  1.00  0.48           C  
ATOM   4441  H   VAL A 290      -3.835  -9.039  -2.804  1.00  0.36           H  
ATOM   4442  HA  VAL A 290      -5.070  -7.953  -5.271  1.00  0.38           H  
ATOM   4443  HB  VAL A 290      -3.751  -5.885  -5.029  1.00  0.58           H  
ATOM   4444 1HG1 VAL A 290      -5.056  -4.808  -3.281  1.00  0.58           H  
ATOM   4445 2HG1 VAL A 290      -6.064  -5.886  -4.273  1.00  0.58           H  
ATOM   4446 3HG1 VAL A 290      -5.544  -6.395  -2.649  1.00  0.58           H  
ATOM   4447 1HG2 VAL A 290      -2.679  -5.374  -2.846  1.00  0.58           H  
ATOM   4448 2HG2 VAL A 290      -3.142  -6.979  -2.247  1.00  0.58           H  
ATOM   4449 3HG2 VAL A 290      -1.963  -6.831  -3.573  1.00  0.58           H  
ATOM   4450  N   ALA A 291      -2.632  -7.949  -6.398  1.00  0.27           N  
ATOM   4451  CA  ALA A 291      -1.424  -8.442  -7.057  1.00  0.31           C  
ATOM   4452  C   ALA A 291      -0.453  -7.309  -7.368  1.00  0.28           C  
ATOM   4453  O   ALA A 291      -0.830  -6.307  -7.965  1.00  0.77           O  
ATOM   4454  CB  ALA A 291      -1.790  -9.180  -8.329  1.00  0.46           C  
ATOM   4455  H   ALA A 291      -3.178  -7.206  -6.818  1.00  0.32           H  
ATOM   4456  HA  ALA A 291      -0.926  -9.131  -6.380  1.00  0.37           H  
ATOM   4457 1HB  ALA A 291      -0.885  -9.569  -8.797  1.00  0.56           H  
ATOM   4458 2HB  ALA A 291      -2.459 -10.006  -8.090  1.00  0.56           H  
ATOM   4459 3HB  ALA A 291      -2.288  -8.496  -9.013  1.00  0.56           H  
ATOM   4460  N   ILE A 292       0.812  -7.461  -6.986  1.00  0.61           N  
ATOM   4461  CA  ILE A 292       1.763  -6.411  -7.312  1.00  0.68           C  
ATOM   4462  C   ILE A 292       2.209  -6.620  -8.737  1.00  0.40           C  
ATOM   4463  O   ILE A 292       2.685  -7.700  -9.093  1.00  0.55           O  
ATOM   4464  CB  ILE A 292       3.003  -6.379  -6.401  1.00  1.02           C  
ATOM   4465  CG1 ILE A 292       2.634  -6.130  -4.946  1.00  1.02           C  
ATOM   4466  CG2 ILE A 292       3.911  -5.250  -6.869  1.00  1.02           C  
ATOM   4467  CD1 ILE A 292       3.802  -6.314  -4.016  1.00  1.02           C  
ATOM   4468  H   ILE A 292       1.107  -8.298  -6.504  1.00  0.73           H  
ATOM   4469  HA  ILE A 292       1.265  -5.445  -7.245  1.00  0.82           H  
ATOM   4470  HB  ILE A 292       3.533  -7.329  -6.458  1.00  1.22           H  
ATOM   4471 1HG1 ILE A 292       2.280  -5.112  -4.835  1.00  1.22           H  
ATOM   4472 2HG1 ILE A 292       1.837  -6.812  -4.649  1.00  1.22           H  
ATOM   4473 1HG2 ILE A 292       4.798  -5.210  -6.241  1.00  1.22           H  
ATOM   4474 2HG2 ILE A 292       4.207  -5.422  -7.902  1.00  1.22           H  
ATOM   4475 3HG2 ILE A 292       3.377  -4.303  -6.797  1.00  1.22           H  
ATOM   4476 1HD1 ILE A 292       3.488  -6.115  -2.992  1.00  1.22           H  
ATOM   4477 2HD1 ILE A 292       4.169  -7.338  -4.093  1.00  1.22           H  
ATOM   4478 3HD1 ILE A 292       4.594  -5.626  -4.293  1.00  1.22           H  
ATOM   4479  N   VAL A 293       2.038  -5.593  -9.557  1.00  0.40           N  
ATOM   4480  CA  VAL A 293       2.400  -5.671 -10.961  1.00  0.70           C  
ATOM   4481  C   VAL A 293       3.573  -4.751 -11.312  1.00  0.85           C  
ATOM   4482  O   VAL A 293       4.117  -4.834 -12.411  1.00  3.72           O  
ATOM   4483  CB  VAL A 293       1.182  -5.342 -11.857  1.00  1.05           C  
ATOM   4484  CG1 VAL A 293       0.060  -6.347 -11.616  1.00  1.05           C  
ATOM   4485  CG2 VAL A 293       0.696  -3.935 -11.572  1.00  1.05           C  
ATOM   4486  H   VAL A 293       1.655  -4.733  -9.189  1.00  0.48           H  
ATOM   4487  HA  VAL A 293       2.705  -6.696 -11.175  1.00  0.84           H  
ATOM   4488  HB  VAL A 293       1.479  -5.421 -12.902  1.00  1.26           H  
ATOM   4489 1HG1 VAL A 293      -0.784  -6.113 -12.266  1.00  1.26           H  
ATOM   4490 2HG1 VAL A 293       0.419  -7.352 -11.836  1.00  1.26           H  
ATOM   4491 3HG1 VAL A 293      -0.259  -6.294 -10.576  1.00  1.26           H  
ATOM   4492 1HG2 VAL A 293      -0.150  -3.706 -12.216  1.00  1.26           H  
ATOM   4493 2HG2 VAL A 293       0.392  -3.859 -10.528  1.00  1.26           H  
ATOM   4494 3HG2 VAL A 293       1.502  -3.228 -11.768  1.00  1.26           H  
ATOM   4495  N   GLY A 294       4.001  -3.895 -10.384  1.00  1.34           N  
ATOM   4496  CA  GLY A 294       5.161  -3.075 -10.703  1.00  1.59           C  
ATOM   4497  C   GLY A 294       5.828  -2.365  -9.522  1.00  1.04           C  
ATOM   4498  O   GLY A 294       5.511  -2.613  -8.357  1.00  1.45           O  
ATOM   4499  H   GLY A 294       3.518  -3.792  -9.501  1.00  1.61           H  
ATOM   4500 1HA  GLY A 294       5.902  -3.707 -11.191  1.00  1.91           H  
ATOM   4501 2HA  GLY A 294       4.864  -2.334 -11.441  1.00  1.91           H  
ATOM   4502  N   TYR A 295       6.761  -1.472  -9.859  1.00  1.54           N  
ATOM   4503  CA  TYR A 295       7.562  -0.736  -8.895  1.00  1.62           C  
ATOM   4504  C   TYR A 295       8.259   0.499  -9.470  1.00  1.34           C  
ATOM   4505  O   TYR A 295       8.777   0.479 -10.587  1.00  2.32           O  
ATOM   4506  CB  TYR A 295       8.617  -1.660  -8.296  1.00  2.43           C  
ATOM   4507  CG  TYR A 295       9.516  -0.943  -7.328  1.00  2.43           C  
ATOM   4508  CD1 TYR A 295       8.964  -0.461  -6.171  1.00  2.43           C  
ATOM   4509  CD2 TYR A 295      10.873  -0.777  -7.577  1.00  2.43           C  
ATOM   4510  CE1 TYR A 295       9.734   0.213  -5.268  1.00  2.43           C  
ATOM   4511  CE2 TYR A 295      11.660  -0.129  -6.641  1.00  2.43           C  
ATOM   4512  CZ  TYR A 295      11.093   0.368  -5.484  1.00  2.43           C  
ATOM   4513  OH  TYR A 295      11.876   0.996  -4.532  1.00  2.43           O  
ATOM   4514  H   TYR A 295       6.938  -1.332 -10.840  1.00  1.85           H  
ATOM   4515  HA  TYR A 295       6.900  -0.395  -8.099  1.00  1.94           H  
ATOM   4516 1HB  TYR A 295       8.135  -2.486  -7.773  1.00  2.92           H  
ATOM   4517 2HB  TYR A 295       9.233  -2.081  -9.088  1.00  2.92           H  
ATOM   4518  HD1 TYR A 295       7.902  -0.602  -5.984  1.00  2.92           H  
ATOM   4519  HD2 TYR A 295      11.317  -1.168  -8.492  1.00  2.92           H  
ATOM   4520  HE1 TYR A 295       9.269   0.606  -4.371  1.00  2.92           H  
ATOM   4521  HE2 TYR A 295      12.729  -0.011  -6.816  1.00  2.92           H  
ATOM   4522  HH  TYR A 295      12.796   0.966  -4.813  1.00  2.92           H  
ATOM   4523  N   GLY A 296       8.298   1.570  -8.680  1.00  2.33           N  
ATOM   4524  CA  GLY A 296       8.999   2.789  -9.058  1.00  4.11           C  
ATOM   4525  C   GLY A 296      10.004   3.171  -7.971  1.00  3.42           C  
ATOM   4526  O   GLY A 296       9.624   3.543  -6.860  1.00 19.57           O  
ATOM   4527  H   GLY A 296       7.830   1.535  -7.783  1.00  2.80           H  
ATOM   4528 1HA  GLY A 296       9.519   2.637 -10.003  1.00  4.93           H  
ATOM   4529 2HA  GLY A 296       8.290   3.596  -9.205  1.00  4.93           H  
ATOM   4530  N   THR A 297      11.301   3.038  -8.289  1.00 11.22           N  
ATOM   4531  CA  THR A 297      12.377   3.324  -7.334  1.00 14.56           C  
ATOM   4532  C   THR A 297      12.396   4.754  -6.822  1.00 17.63           C  
ATOM   4533  O   THR A 297      12.457   4.987  -5.615  1.00 77.98           O  
ATOM   4534  CB  THR A 297      13.757   3.016  -7.947  1.00 21.84           C  
ATOM   4535  OG1 THR A 297      13.841   1.625  -8.258  1.00 21.84           O  
ATOM   4536  CG2 THR A 297      14.865   3.374  -6.972  1.00 21.84           C  
ATOM   4537  H   THR A 297      11.566   2.710  -9.211  1.00 13.46           H  
ATOM   4538  HA  THR A 297      12.242   2.678  -6.472  1.00 17.47           H  
ATOM   4539  HB  THR A 297      13.884   3.591  -8.863  1.00 26.21           H  
ATOM   4540  HG1 THR A 297      13.152   1.404  -8.892  1.00 26.21           H  
ATOM   4541 1HG2 THR A 297      15.832   3.148  -7.421  1.00 26.21           H  
ATOM   4542 2HG2 THR A 297      14.813   4.435  -6.737  1.00 26.21           H  
ATOM   4543 3HG2 THR A 297      14.745   2.794  -6.059  1.00 26.21           H  
ATOM   4544  N   THR A 298      12.409   5.732  -7.708  1.00 31.05           N  
ATOM   4545  CA  THR A 298      12.399   7.096  -7.209  1.00 53.77           C  
ATOM   4546  C   THR A 298      11.779   8.085  -8.163  1.00 38.01           C  
ATOM   4547  O   THR A 298      12.382   8.459  -9.170  1.00 73.65           O  
ATOM   4548  CB  THR A 298      13.816   7.575  -6.846  1.00 80.66           C  
ATOM   4549  OG1 THR A 298      14.366   6.718  -5.838  1.00 80.66           O  
ATOM   4550  CG2 THR A 298      13.758   8.996  -6.317  1.00 80.66           C  
ATOM   4551  H   THR A 298      12.391   5.541  -8.699  1.00 37.26           H  
ATOM   4552  HA  THR A 298      11.807   7.114  -6.295  1.00 64.52           H  
ATOM   4553  HB  THR A 298      14.456   7.546  -7.728  1.00 96.79           H  
ATOM   4554  HG1 THR A 298      13.645   6.323  -5.331  1.00 96.79           H  
ATOM   4555 1HG2 THR A 298      14.762   9.330  -6.057  1.00 96.79           H  
ATOM   4556 2HG2 THR A 298      13.344   9.652  -7.083  1.00 96.79           H  
ATOM   4557 3HG2 THR A 298      13.125   9.024  -5.432  1.00 96.79           H  
ATOM   4558  N   VAL A 299      10.587   8.546  -7.815  1.00 81.32           N  
ATOM   4559  CA  VAL A 299       9.932   9.592  -8.581  1.00146.84           C  
ATOM   4560  C   VAL A 299       9.715  10.760  -7.653  1.00185.97           C  
ATOM   4561  O   VAL A 299       8.916  10.678  -6.722  1.00291.26           O  
ATOM   4562  CB  VAL A 299       8.605   9.115  -9.188  1.00220.26           C  
ATOM   4563  CG1 VAL A 299       7.950  10.254  -9.954  1.00220.26           C  
ATOM   4564  CG2 VAL A 299       8.876   7.947 -10.126  1.00220.26           C  
ATOM   4565  H   VAL A 299      10.132   8.168  -6.991  1.00 97.58           H  
ATOM   4566  HA  VAL A 299      10.587   9.905  -9.395  1.00176.21           H  
ATOM   4567  HB  VAL A 299       7.927   8.810  -8.392  1.00264.31           H  
ATOM   4568 1HG1 VAL A 299       7.007   9.912 -10.381  1.00264.31           H  
ATOM   4569 2HG1 VAL A 299       7.759  11.088  -9.277  1.00264.31           H  
ATOM   4570 3HG1 VAL A 299       8.611  10.583 -10.755  1.00264.31           H  
ATOM   4571 1HG2 VAL A 299       7.939   7.610 -10.563  1.00264.31           H  
ATOM   4572 2HG2 VAL A 299       9.551   8.269 -10.920  1.00264.31           H  
ATOM   4573 3HG2 VAL A 299       9.334   7.128  -9.571  1.00264.31           H  
ATOM   4574  N   ASP A 300      10.471  11.829  -7.874  1.00188.61           N  
ATOM   4575  CA  ASP A 300      10.434  13.009  -7.015  1.00294.01           C  
ATOM   4576  C   ASP A 300      10.693  12.645  -5.546  1.00288.98           C  
ATOM   4577  O   ASP A 300      10.106  13.235  -4.639  1.00392.21           O  
ATOM   4578  CB  ASP A 300       9.087  13.728  -7.146  1.00441.01           C  
ATOM   4579  CG  ASP A 300       8.845  14.273  -8.547  1.00441.01           C  
ATOM   4580  OD1 ASP A 300       9.795  14.661  -9.185  1.00441.01           O  
ATOM   4581  OD2 ASP A 300       7.713  14.296  -8.966  1.00441.01           O  
ATOM   4582  H   ASP A 300      11.099  11.825  -8.666  1.00226.33           H  
ATOM   4583  HA  ASP A 300      11.221  13.692  -7.336  1.00352.81           H  
ATOM   4584 1HB  ASP A 300       8.275  13.048  -6.890  1.00529.22           H  
ATOM   4585 2HB  ASP A 300       9.051  14.559  -6.440  1.00529.22           H  
ATOM   4586  N   GLY A 301      11.583  11.673  -5.323  1.00206.96           N  
ATOM   4587  CA  GLY A 301      11.943  11.224  -3.982  1.00181.94           C  
ATOM   4588  C   GLY A 301      11.063  10.086  -3.435  1.00122.73           C  
ATOM   4589  O   GLY A 301      11.310   9.602  -2.330  1.00133.04           O  
ATOM   4590  H   GLY A 301      12.033  11.235  -6.114  1.00248.35           H  
ATOM   4591 1HA  GLY A 301      12.984  10.902  -3.985  1.00218.33           H  
ATOM   4592 2HA  GLY A 301      11.888  12.074  -3.302  1.00218.33           H  
ATOM   4593  N   THR A 302      10.048   9.656  -4.190  1.00 92.19           N  
ATOM   4594  CA  THR A 302       9.137   8.626  -3.699  1.00 58.59           C  
ATOM   4595  C   THR A 302       9.366   7.217  -4.246  1.00 34.04           C  
ATOM   4596  O   THR A 302       9.473   7.004  -5.455  1.00 35.99           O  
ATOM   4597  CB  THR A 302       7.678   9.014  -3.998  1.00 87.89           C  
ATOM   4598  OG1 THR A 302       7.363  10.248  -3.340  1.00 87.89           O  
ATOM   4599  CG2 THR A 302       6.743   7.924  -3.496  1.00 87.89           C  
ATOM   4600  H   THR A 302       9.862  10.064  -5.093  1.00110.63           H  
ATOM   4601  HA  THR A 302       9.247   8.577  -2.616  1.00 70.31           H  
ATOM   4602  HB  THR A 302       7.543   9.141  -5.072  1.00105.46           H  
ATOM   4603  HG1 THR A 302       7.911  10.951  -3.700  1.00105.46           H  
ATOM   4604 1HG2 THR A 302       5.717   8.203  -3.701  1.00105.46           H  
ATOM   4605 2HG2 THR A 302       6.966   6.986  -3.999  1.00105.46           H  
ATOM   4606 3HG2 THR A 302       6.873   7.799  -2.421  1.00105.46           H  
ATOM   4607  N   ASN A 303       9.405   6.258  -3.321  1.00 32.17           N  
ATOM   4608  CA  ASN A 303       9.484   4.836  -3.639  1.00 10.84           C  
ATOM   4609  C   ASN A 303       8.067   4.288  -3.596  1.00  8.32           C  
ATOM   4610  O   ASN A 303       7.343   4.570  -2.642  1.00  9.74           O  
ATOM   4611  CB  ASN A 303      10.343   4.087  -2.629  1.00 16.26           C  
ATOM   4612  CG  ASN A 303      11.790   4.465  -2.640  1.00 16.26           C  
ATOM   4613  OD1 ASN A 303      12.190   5.468  -2.037  1.00 16.26           O  
ATOM   4614  ND2 ASN A 303      12.590   3.667  -3.296  1.00 16.26           N  
ATOM   4615  H   ASN A 303       9.349   6.528  -2.349  1.00 38.60           H  
ATOM   4616  HA  ASN A 303       9.881   4.703  -4.645  1.00 13.01           H  
ATOM   4617 1HB  ASN A 303       9.951   4.264  -1.628  1.00 19.51           H  
ATOM   4618 2HB  ASN A 303      10.267   3.017  -2.821  1.00 19.51           H  
ATOM   4619 1HD2 ASN A 303      13.570   3.865  -3.335  1.00 19.51           H  
ATOM   4620 2HD2 ASN A 303      12.222   2.864  -3.767  1.00 19.51           H  
ATOM   4621  N   TYR A 304       7.654   3.512  -4.590  1.00  6.76           N  
ATOM   4622  CA  TYR A 304       6.290   3.003  -4.522  1.00  9.18           C  
ATOM   4623  C   TYR A 304       6.013   1.699  -5.243  1.00  4.25           C  
ATOM   4624  O   TYR A 304       6.667   1.343  -6.219  1.00  8.86           O  
ATOM   4625  CB  TYR A 304       5.334   4.032  -5.076  1.00 13.77           C  
ATOM   4626  CG  TYR A 304       5.606   4.359  -6.524  1.00 13.77           C  
ATOM   4627  CD1 TYR A 304       5.132   3.520  -7.525  1.00 13.77           C  
ATOM   4628  CD2 TYR A 304       6.284   5.520  -6.855  1.00 13.77           C  
ATOM   4629  CE1 TYR A 304       5.338   3.838  -8.849  1.00 13.77           C  
ATOM   4630  CE2 TYR A 304       6.485   5.839  -8.181  1.00 13.77           C  
ATOM   4631  CZ  TYR A 304       6.013   5.005  -9.176  1.00 13.77           C  
ATOM   4632  OH  TYR A 304       6.206   5.323 -10.499  1.00 13.77           O  
ATOM   4633  H   TYR A 304       8.260   3.309  -5.375  1.00  8.11           H  
ATOM   4634  HA  TYR A 304       6.055   2.841  -3.472  1.00 11.02           H  
ATOM   4635 1HB  TYR A 304       4.312   3.664  -4.991  1.00 16.52           H  
ATOM   4636 2HB  TYR A 304       5.406   4.952  -4.497  1.00 16.52           H  
ATOM   4637  HD1 TYR A 304       4.590   2.612  -7.260  1.00 16.52           H  
ATOM   4638  HD2 TYR A 304       6.649   6.185  -6.073  1.00 16.52           H  
ATOM   4639  HE1 TYR A 304       4.965   3.183  -9.633  1.00 16.52           H  
ATOM   4640  HE2 TYR A 304       7.010   6.754  -8.441  1.00 16.52           H  
ATOM   4641  HH  TYR A 304       6.590   6.199 -10.564  1.00 16.52           H  
ATOM   4642  N   TRP A 305       4.967   1.027  -4.781  1.00  1.96           N  
ATOM   4643  CA  TRP A 305       4.502  -0.233  -5.323  1.00  2.67           C  
ATOM   4644  C   TRP A 305       3.394   0.014  -6.337  1.00  1.18           C  
ATOM   4645  O   TRP A 305       2.551   0.885  -6.128  1.00  1.85           O  
ATOM   4646  CB  TRP A 305       3.908  -1.099  -4.206  1.00  4.00           C  
ATOM   4647  CG  TRP A 305       4.843  -1.517  -3.108  1.00  4.00           C  
ATOM   4648  CD1 TRP A 305       4.923  -0.984  -1.849  1.00  4.00           C  
ATOM   4649  CD2 TRP A 305       5.828  -2.566  -3.164  1.00  4.00           C  
ATOM   4650  NE1 TRP A 305       5.881  -1.651  -1.119  1.00  4.00           N  
ATOM   4651  CE2 TRP A 305       6.438  -2.621  -1.902  1.00  4.00           C  
ATOM   4652  CE3 TRP A 305       6.238  -3.455  -4.160  1.00  4.00           C  
ATOM   4653  CZ2 TRP A 305       7.423  -3.534  -1.614  1.00  4.00           C  
ATOM   4654  CZ3 TRP A 305       7.234  -4.370  -3.867  1.00  4.00           C  
ATOM   4655  CH2 TRP A 305       7.806  -4.403  -2.622  1.00  4.00           C  
ATOM   4656  H   TRP A 305       4.475   1.406  -3.990  1.00  2.35           H  
ATOM   4657  HA  TRP A 305       5.331  -0.748  -5.807  1.00  3.20           H  
ATOM   4658 1HB  TRP A 305       3.086  -0.558  -3.751  1.00  4.81           H  
ATOM   4659 2HB  TRP A 305       3.489  -2.003  -4.645  1.00  4.81           H  
ATOM   4660  HD1 TRP A 305       4.314  -0.164  -1.478  1.00  4.81           H  
ATOM   4661  HE1 TRP A 305       6.160  -1.474  -0.154  1.00  4.81           H  
ATOM   4662  HE3 TRP A 305       5.777  -3.427  -5.148  1.00  4.81           H  
ATOM   4663  HZ2 TRP A 305       7.894  -3.580  -0.634  1.00  4.81           H  
ATOM   4664  HZ3 TRP A 305       7.547  -5.061  -4.647  1.00  4.81           H  
ATOM   4665  HH2 TRP A 305       8.581  -5.129  -2.412  1.00  4.81           H  
ATOM   4666  N   ILE A 306       3.344  -0.779  -7.404  1.00  0.75           N  
ATOM   4667  CA  ILE A 306       2.219  -0.675  -8.333  1.00  0.65           C  
ATOM   4668  C   ILE A 306       1.373  -1.924  -8.148  1.00  0.52           C  
ATOM   4669  O   ILE A 306       1.821  -3.033  -8.447  1.00  0.76           O  
ATOM   4670  CB  ILE A 306       2.659  -0.542  -9.797  1.00  0.98           C  
ATOM   4671  CG1 ILE A 306       3.551   0.688  -9.976  1.00  0.98           C  
ATOM   4672  CG2 ILE A 306       1.429  -0.430 -10.685  1.00  0.98           C  
ATOM   4673  CD1 ILE A 306       4.200   0.769 -11.341  1.00  0.98           C  
ATOM   4674  H   ILE A 306       4.071  -1.464  -7.569  1.00  0.90           H  
ATOM   4675  HA  ILE A 306       1.614   0.194  -8.076  1.00  0.78           H  
ATOM   4676  HB  ILE A 306       3.228  -1.412 -10.089  1.00  1.17           H  
ATOM   4677 1HG1 ILE A 306       2.952   1.585  -9.824  1.00  1.17           H  
ATOM   4678 2HG1 ILE A 306       4.339   0.670  -9.223  1.00  1.17           H  
ATOM   4679 1HG2 ILE A 306       1.738  -0.345 -11.727  1.00  1.17           H  
ATOM   4680 2HG2 ILE A 306       0.809  -1.314 -10.561  1.00  1.17           H  
ATOM   4681 3HG2 ILE A 306       0.858   0.455 -10.402  1.00  1.17           H  
ATOM   4682 1HD1 ILE A 306       4.818   1.665 -11.399  1.00  1.17           H  
ATOM   4683 2HD1 ILE A 306       4.823  -0.110 -11.503  1.00  1.17           H  
ATOM   4684 3HD1 ILE A 306       3.429   0.812 -12.109  1.00  1.17           H  
ATOM   4685  N   VAL A 307       0.160  -1.738  -7.633  1.00  0.37           N  
ATOM   4686  CA  VAL A 307      -0.707  -2.851  -7.279  1.00  0.46           C  
ATOM   4687  C   VAL A 307      -2.038  -2.906  -8.030  1.00  0.70           C  
ATOM   4688  O   VAL A 307      -2.746  -1.911  -8.161  1.00  1.89           O  
ATOM   4689  CB  VAL A 307      -0.980  -2.791  -5.771  1.00  0.69           C  
ATOM   4690  CG1 VAL A 307      -1.936  -3.885  -5.370  1.00  0.69           C  
ATOM   4691  CG2 VAL A 307       0.325  -2.919  -5.006  1.00  0.69           C  
ATOM   4692  H   VAL A 307      -0.160  -0.800  -7.425  1.00  0.44           H  
ATOM   4693  HA  VAL A 307      -0.165  -3.773  -7.486  1.00  0.55           H  
ATOM   4694  HB  VAL A 307      -1.441  -1.842  -5.533  1.00  0.83           H  
ATOM   4695 1HG1 VAL A 307      -2.128  -3.816  -4.300  1.00  0.83           H  
ATOM   4696 2HG1 VAL A 307      -2.873  -3.771  -5.913  1.00  0.83           H  
ATOM   4697 3HG1 VAL A 307      -1.496  -4.856  -5.600  1.00  0.83           H  
ATOM   4698 1HG2 VAL A 307       0.127  -2.867  -3.936  1.00  0.83           H  
ATOM   4699 2HG2 VAL A 307       0.777  -3.875  -5.248  1.00  0.83           H  
ATOM   4700 3HG2 VAL A 307       1.000  -2.111  -5.288  1.00  0.83           H  
ATOM   4701  N   ARG A 308      -2.371  -4.097  -8.516  1.00  0.41           N  
ATOM   4702  CA  ARG A 308      -3.617  -4.364  -9.221  1.00  0.54           C  
ATOM   4703  C   ARG A 308      -4.707  -4.883  -8.291  1.00  0.49           C  
ATOM   4704  O   ARG A 308      -4.500  -5.839  -7.539  1.00  0.48           O  
ATOM   4705  CB  ARG A 308      -3.411  -5.390 -10.314  1.00  0.81           C  
ATOM   4706  CG  ARG A 308      -4.673  -5.714 -11.092  1.00  0.81           C  
ATOM   4707  CD  ARG A 308      -4.417  -6.653 -12.204  1.00  0.81           C  
ATOM   4708  NE  ARG A 308      -5.653  -7.086 -12.834  1.00  0.81           N  
ATOM   4709  CZ  ARG A 308      -5.718  -7.958 -13.858  1.00  0.81           C  
ATOM   4710  NH1 ARG A 308      -4.633  -8.479 -14.367  1.00  0.81           N  
ATOM   4711  NH2 ARG A 308      -6.867  -8.321 -14.385  1.00  0.81           N  
ATOM   4712  H   ARG A 308      -1.739  -4.867  -8.377  1.00  0.49           H  
ATOM   4713  HA  ARG A 308      -3.965  -3.434  -9.670  1.00  0.65           H  
ATOM   4714 1HB  ARG A 308      -2.651  -5.047 -11.009  1.00  0.97           H  
ATOM   4715 2HB  ARG A 308      -3.051  -6.320  -9.874  1.00  0.97           H  
ATOM   4716 1HG  ARG A 308      -5.403  -6.170 -10.423  1.00  0.97           H  
ATOM   4717 2HG  ARG A 308      -5.087  -4.795 -11.507  1.00  0.97           H  
ATOM   4718 1HD  ARG A 308      -3.804  -6.163 -12.960  1.00  0.97           H  
ATOM   4719 2HD  ARG A 308      -3.896  -7.531 -11.829  1.00  0.97           H  
ATOM   4720  HE  ARG A 308      -6.521  -6.713 -12.474  1.00  0.97           H  
ATOM   4721 1HH1 ARG A 308      -3.726  -8.238 -13.999  1.00  0.97           H  
ATOM   4722 2HH1 ARG A 308      -4.736  -9.122 -15.141  1.00  0.97           H  
ATOM   4723 1HH2 ARG A 308      -7.738  -7.951 -14.038  1.00  0.97           H  
ATOM   4724 2HH2 ARG A 308      -6.848  -8.968 -15.164  1.00  0.97           H  
ATOM   4725  N   ASN A 309      -5.882  -4.258  -8.347  1.00  0.68           N  
ATOM   4726  CA  ASN A 309      -6.996  -4.701  -7.517  1.00  0.98           C  
ATOM   4727  C   ASN A 309      -8.021  -5.463  -8.381  1.00  0.38           C  
ATOM   4728  O   ASN A 309      -7.830  -5.614  -9.587  1.00  0.34           O  
ATOM   4729  CB  ASN A 309      -7.615  -3.496  -6.811  1.00  1.47           C  
ATOM   4730  CG  ASN A 309      -8.248  -3.826  -5.484  1.00  1.47           C  
ATOM   4731  OD1 ASN A 309      -8.949  -4.834  -5.348  1.00  1.47           O  
ATOM   4732  ND2 ASN A 309      -8.006  -3.004  -4.500  1.00  1.47           N  
ATOM   4733  H   ASN A 309      -6.006  -3.471  -8.972  1.00  0.82           H  
ATOM   4734  HA  ASN A 309      -6.622  -5.396  -6.764  1.00  1.18           H  
ATOM   4735 1HB  ASN A 309      -6.839  -2.750  -6.645  1.00  1.76           H  
ATOM   4736 2HB  ASN A 309      -8.367  -3.043  -7.457  1.00  1.76           H  
ATOM   4737 1HD2 ASN A 309      -8.398  -3.178  -3.596  1.00  1.76           H  
ATOM   4738 2HD2 ASN A 309      -7.429  -2.202  -4.649  1.00  1.76           H  
ATOM   4739  N   SER A 310      -9.100  -5.942  -7.754  1.00  0.64           N  
ATOM   4740  CA  SER A 310     -10.172  -6.659  -8.441  1.00  0.84           C  
ATOM   4741  C   SER A 310     -11.498  -5.918  -8.317  1.00  0.27           C  
ATOM   4742  O   SER A 310     -12.551  -6.537  -8.160  1.00  0.73           O  
ATOM   4743  CB  SER A 310     -10.328  -8.051  -7.868  1.00  1.26           C  
ATOM   4744  OG  SER A 310     -10.604  -7.995  -6.496  1.00  1.26           O  
ATOM   4745  H   SER A 310      -9.182  -5.790  -6.763  1.00  0.77           H  
ATOM   4746  HA  SER A 310      -9.918  -6.735  -9.499  1.00  1.01           H  
ATOM   4747 1HB  SER A 310     -11.131  -8.574  -8.386  1.00  1.51           H  
ATOM   4748 2HB  SER A 310      -9.410  -8.612  -8.034  1.00  1.51           H  
ATOM   4749  HG  SER A 310      -9.873  -7.516  -6.096  1.00  1.51           H  
ATOM   4750  N   TRP A 311     -11.454  -4.592  -8.365  1.00  0.47           N  
ATOM   4751  CA  TRP A 311     -12.675  -3.801  -8.261  1.00  0.36           C  
ATOM   4752  C   TRP A 311     -12.996  -3.045  -9.546  1.00  0.41           C  
ATOM   4753  O   TRP A 311     -13.690  -2.029  -9.506  1.00  0.43           O  
ATOM   4754  CB  TRP A 311     -12.565  -2.796  -7.115  1.00  0.54           C  
ATOM   4755  CG  TRP A 311     -12.537  -3.390  -5.735  1.00  0.54           C  
ATOM   4756  CD1 TRP A 311     -13.009  -4.600  -5.310  1.00  0.54           C  
ATOM   4757  CD2 TRP A 311     -11.997  -2.750  -4.559  1.00  0.54           C  
ATOM   4758  NE1 TRP A 311     -12.795  -4.743  -3.955  1.00  0.54           N  
ATOM   4759  CE2 TRP A 311     -12.175  -3.619  -3.495  1.00  0.54           C  
ATOM   4760  CE3 TRP A 311     -11.392  -1.518  -4.342  1.00  0.54           C  
ATOM   4761  CZ2 TRP A 311     -11.761  -3.309  -2.213  1.00  0.54           C  
ATOM   4762  CZ3 TRP A 311     -10.981  -1.198  -3.063  1.00  0.54           C  
ATOM   4763  CH2 TRP A 311     -11.156  -2.077  -2.031  1.00  0.54           C  
ATOM   4764  H   TRP A 311     -10.567  -4.123  -8.485  1.00  0.56           H  
ATOM   4765  HA  TRP A 311     -13.503  -4.475  -8.050  1.00  0.43           H  
ATOM   4766 1HB  TRP A 311     -11.658  -2.206  -7.244  1.00  0.65           H  
ATOM   4767 2HB  TRP A 311     -13.406  -2.105  -7.165  1.00  0.65           H  
ATOM   4768  HD1 TRP A 311     -13.492  -5.342  -5.947  1.00  0.65           H  
ATOM   4769  HE1 TRP A 311     -13.039  -5.517  -3.356  1.00  0.65           H  
ATOM   4770  HE3 TRP A 311     -11.253  -0.828  -5.164  1.00  0.65           H  
ATOM   4771  HZ2 TRP A 311     -11.894  -3.988  -1.374  1.00  0.65           H  
ATOM   4772  HZ3 TRP A 311     -10.509  -0.229  -2.901  1.00  0.65           H  
ATOM   4773  HH2 TRP A 311     -10.817  -1.802  -1.035  1.00  0.65           H  
ATOM   4774  N   GLY A 312     -12.489  -3.529 -10.676  1.00  0.57           N  
ATOM   4775  CA  GLY A 312     -12.717  -2.890 -11.967  1.00  0.80           C  
ATOM   4776  C   GLY A 312     -11.918  -1.588 -12.160  1.00  0.65           C  
ATOM   4777  O   GLY A 312     -11.312  -1.055 -11.228  1.00  1.83           O  
ATOM   4778  H   GLY A 312     -11.958  -4.387 -10.662  1.00  0.68           H  
ATOM   4779 1HA  GLY A 312     -12.457  -3.598 -12.754  1.00  0.96           H  
ATOM   4780 2HA  GLY A 312     -13.780  -2.682 -12.071  1.00  0.96           H  
ATOM   4781  N   PRO A 313     -11.978  -1.040 -13.377  1.00  1.06           N  
ATOM   4782  CA  PRO A 313     -11.354   0.181 -13.882  1.00  0.99           C  
ATOM   4783  C   PRO A 313     -12.014   1.438 -13.318  1.00  0.97           C  
ATOM   4784  O   PRO A 313     -11.511   2.548 -13.486  1.00  1.85           O  
ATOM   4785  CB  PRO A 313     -11.550   0.079 -15.395  1.00  1.48           C  
ATOM   4786  CG  PRO A 313     -12.778  -0.748 -15.559  1.00  1.48           C  
ATOM   4787  CD  PRO A 313     -12.711  -1.751 -14.441  1.00  1.48           C  
ATOM   4788  HA  PRO A 313     -10.291   0.159 -13.630  1.00  1.19           H  
ATOM   4789 1HB  PRO A 313     -11.651   1.085 -15.830  1.00  1.78           H  
ATOM   4790 2HB  PRO A 313     -10.663  -0.381 -15.856  1.00  1.78           H  
ATOM   4791 1HG  PRO A 313     -13.673  -0.111 -15.505  1.00  1.78           H  
ATOM   4792 2HG  PRO A 313     -12.785  -1.221 -16.552  1.00  1.78           H  
ATOM   4793 1HD  PRO A 313     -13.726  -2.006 -14.104  1.00  1.78           H  
ATOM   4794 2HD  PRO A 313     -12.149  -2.642 -14.755  1.00  1.78           H  
ATOM   4795  N   GLU A 314     -13.148   1.252 -12.645  1.00  1.08           N  
ATOM   4796  CA  GLU A 314     -13.906   2.329 -12.042  1.00  1.34           C  
ATOM   4797  C   GLU A 314     -13.377   2.728 -10.652  1.00  1.56           C  
ATOM   4798  O   GLU A 314     -13.917   3.645 -10.032  1.00  4.92           O  
ATOM   4799  CB  GLU A 314     -15.372   1.925 -11.969  1.00  2.01           C  
ATOM   4800  CG  GLU A 314     -16.024   1.726 -13.328  1.00  2.01           C  
ATOM   4801  CD  GLU A 314     -17.453   1.271 -13.239  1.00  2.01           C  
ATOM   4802  OE1 GLU A 314     -18.209   1.866 -12.508  1.00  2.01           O  
ATOM   4803  OE2 GLU A 314     -17.788   0.318 -13.903  1.00  2.01           O  
ATOM   4804  H   GLU A 314     -13.516   0.320 -12.551  1.00  1.30           H  
ATOM   4805  HA  GLU A 314     -13.827   3.202 -12.691  1.00  1.61           H  
ATOM   4806 1HB  GLU A 314     -15.470   0.992 -11.418  1.00  2.41           H  
ATOM   4807 2HB  GLU A 314     -15.933   2.690 -11.438  1.00  2.41           H  
ATOM   4808 1HG  GLU A 314     -15.989   2.668 -13.876  1.00  2.41           H  
ATOM   4809 2HG  GLU A 314     -15.449   0.991 -13.890  1.00  2.41           H  
ATOM   4810  N   TRP A 315     -12.331   2.041 -10.166  1.00  1.93           N  
ATOM   4811  CA  TRP A 315     -11.680   2.394  -8.900  1.00  1.48           C  
ATOM   4812  C   TRP A 315     -10.186   2.621  -9.095  1.00  0.89           C  
ATOM   4813  O   TRP A 315      -9.536   1.853  -9.801  1.00  0.84           O  
ATOM   4814  CB  TRP A 315     -11.857   1.297  -7.856  1.00  2.22           C  
ATOM   4815  CG  TRP A 315     -11.071   1.557  -6.593  1.00  2.22           C  
ATOM   4816  CD1 TRP A 315     -11.482   2.263  -5.507  1.00  2.22           C  
ATOM   4817  CD2 TRP A 315      -9.730   1.101  -6.286  1.00  2.22           C  
ATOM   4818  NE1 TRP A 315     -10.505   2.273  -4.548  1.00  2.22           N  
ATOM   4819  CE2 TRP A 315      -9.429   1.566  -4.998  1.00  2.22           C  
ATOM   4820  CE3 TRP A 315      -8.778   0.343  -6.977  1.00  2.22           C  
ATOM   4821  CZ2 TRP A 315      -8.225   1.290  -4.385  1.00  2.22           C  
ATOM   4822  CZ3 TRP A 315      -7.567   0.073  -6.358  1.00  2.22           C  
ATOM   4823  CH2 TRP A 315      -7.307   0.530  -5.091  1.00  2.22           C  
ATOM   4824  H   TRP A 315     -11.955   1.250 -10.681  1.00  2.32           H  
ATOM   4825  HA  TRP A 315     -12.122   3.316  -8.525  1.00  1.78           H  
ATOM   4826 1HB  TRP A 315     -12.912   1.209  -7.595  1.00  2.66           H  
ATOM   4827 2HB  TRP A 315     -11.539   0.342  -8.272  1.00  2.66           H  
ATOM   4828  HD1 TRP A 315     -12.450   2.738  -5.413  1.00  2.66           H  
ATOM   4829  HE1 TRP A 315     -10.565   2.725  -3.641  1.00  2.66           H  
ATOM   4830  HE3 TRP A 315      -8.989  -0.029  -7.981  1.00  2.66           H  
ATOM   4831  HZ2 TRP A 315      -7.993   1.646  -3.379  1.00  2.66           H  
ATOM   4832  HZ3 TRP A 315      -6.829  -0.518  -6.899  1.00  2.66           H  
ATOM   4833  HH2 TRP A 315      -6.352   0.292  -4.627  1.00  2.66           H  
ATOM   4834  N   GLY A 316      -9.640   3.667  -8.465  1.00  0.79           N  
ATOM   4835  CA  GLY A 316      -8.215   3.947  -8.547  1.00  0.58           C  
ATOM   4836  C   GLY A 316      -7.786   4.359  -9.936  1.00  0.39           C  
ATOM   4837  O   GLY A 316      -8.578   4.877 -10.728  1.00  0.43           O  
ATOM   4838  H   GLY A 316     -10.198   4.282  -7.884  1.00  0.95           H  
ATOM   4839 1HA  GLY A 316      -7.970   4.745  -7.851  1.00  0.70           H  
ATOM   4840 2HA  GLY A 316      -7.654   3.067  -8.235  1.00  0.70           H  
ATOM   4841  N   GLU A 317      -6.512   4.132 -10.241  1.00  0.49           N  
ATOM   4842  CA  GLU A 317      -5.967   4.497 -11.537  1.00  0.80           C  
ATOM   4843  C   GLU A 317      -6.257   3.369 -12.499  1.00  0.71           C  
ATOM   4844  O   GLU A 317      -5.372   2.590 -12.844  1.00  0.77           O  
ATOM   4845  CB  GLU A 317      -4.461   4.784 -11.436  1.00  1.20           C  
ATOM   4846  CG  GLU A 317      -4.118   5.974 -10.539  1.00  1.20           C  
ATOM   4847  CD  GLU A 317      -2.647   6.316 -10.490  1.00  1.20           C  
ATOM   4848  OE1 GLU A 317      -1.895   5.781 -11.273  1.00  1.20           O  
ATOM   4849  OE2 GLU A 317      -2.265   7.117  -9.663  1.00  1.20           O  
ATOM   4850  H   GLU A 317      -5.912   3.676  -9.571  1.00  0.59           H  
ATOM   4851  HA  GLU A 317      -6.471   5.396 -11.895  1.00  0.96           H  
ATOM   4852 1HB  GLU A 317      -3.947   3.908 -11.041  1.00  1.44           H  
ATOM   4853 2HB  GLU A 317      -4.058   4.983 -12.429  1.00  1.44           H  
ATOM   4854 1HG  GLU A 317      -4.666   6.846 -10.894  1.00  1.44           H  
ATOM   4855 2HG  GLU A 317      -4.463   5.754  -9.530  1.00  1.44           H  
ATOM   4856  N   GLN A 318      -7.516   3.302 -12.924  1.00  0.72           N  
ATOM   4857  CA  GLN A 318      -8.047   2.242 -13.771  1.00  0.82           C  
ATOM   4858  C   GLN A 318      -7.788   0.859 -13.182  1.00  0.66           C  
ATOM   4859  O   GLN A 318      -7.319  -0.043 -13.874  1.00  0.96           O  
ATOM   4860  CB  GLN A 318      -7.449   2.327 -15.177  1.00  1.23           C  
ATOM   4861  CG  GLN A 318      -7.840   3.585 -15.930  1.00  1.23           C  
ATOM   4862  CD  GLN A 318      -9.304   3.578 -16.327  1.00  1.23           C  
ATOM   4863  OE1 GLN A 318      -9.740   2.740 -17.121  1.00  1.23           O  
ATOM   4864  NE2 GLN A 318     -10.071   4.512 -15.777  1.00  1.23           N  
ATOM   4865  H   GLN A 318      -8.151   4.018 -12.586  1.00  0.86           H  
ATOM   4866  HA  GLN A 318      -9.121   2.374 -13.851  1.00  0.98           H  
ATOM   4867 1HB  GLN A 318      -6.361   2.291 -15.121  1.00  1.48           H  
ATOM   4868 2HB  GLN A 318      -7.776   1.470 -15.764  1.00  1.48           H  
ATOM   4869 1HG  GLN A 318      -7.662   4.449 -15.291  1.00  1.48           H  
ATOM   4870 2HG  GLN A 318      -7.237   3.659 -16.836  1.00  1.48           H  
ATOM   4871 1HE2 GLN A 318     -11.045   4.554 -16.000  1.00  1.48           H  
ATOM   4872 2HE2 GLN A 318      -9.676   5.172 -15.138  1.00  1.48           H  
ATOM   4873  N   GLY A 319      -8.148   0.690 -11.905  1.00  0.38           N  
ATOM   4874  CA  GLY A 319      -8.012  -0.584 -11.211  1.00  0.48           C  
ATOM   4875  C   GLY A 319      -6.655  -0.780 -10.542  1.00  0.39           C  
ATOM   4876  O   GLY A 319      -6.326  -1.891 -10.121  1.00  1.02           O  
ATOM   4877  H   GLY A 319      -8.541   1.460 -11.384  1.00  0.46           H  
ATOM   4878 1HA  GLY A 319      -8.799  -0.664 -10.461  1.00  0.58           H  
ATOM   4879 2HA  GLY A 319      -8.182  -1.382 -11.923  1.00  0.58           H  
ATOM   4880  N   TYR A 320      -5.867   0.290 -10.448  1.00  0.48           N  
ATOM   4881  CA  TYR A 320      -4.542   0.187  -9.853  1.00  1.55           C  
ATOM   4882  C   TYR A 320      -4.306   1.207  -8.743  1.00  0.66           C  
ATOM   4883  O   TYR A 320      -4.876   2.297  -8.732  1.00  0.79           O  
ATOM   4884  CB  TYR A 320      -3.462   0.335 -10.933  1.00  2.33           C  
ATOM   4885  CG  TYR A 320      -3.512  -0.744 -11.998  1.00  2.33           C  
ATOM   4886  CD1 TYR A 320      -4.259  -0.544 -13.147  1.00  2.33           C  
ATOM   4887  CD2 TYR A 320      -2.822  -1.933 -11.827  1.00  2.33           C  
ATOM   4888  CE1 TYR A 320      -4.325  -1.519 -14.116  1.00  2.33           C  
ATOM   4889  CE2 TYR A 320      -2.891  -2.911 -12.801  1.00  2.33           C  
ATOM   4890  CZ  TYR A 320      -3.640  -2.708 -13.938  1.00  2.33           C  
ATOM   4891  OH  TYR A 320      -3.708  -3.682 -14.905  1.00  2.33           O  
ATOM   4892  H   TYR A 320      -6.181   1.181 -10.801  1.00  0.58           H  
ATOM   4893  HA  TYR A 320      -4.449  -0.802  -9.409  1.00  1.86           H  
ATOM   4894 1HB  TYR A 320      -3.569   1.303 -11.424  1.00  2.79           H  
ATOM   4895 2HB  TYR A 320      -2.476   0.309 -10.469  1.00  2.79           H  
ATOM   4896  HD1 TYR A 320      -4.802   0.385 -13.288  1.00  2.79           H  
ATOM   4897  HD2 TYR A 320      -2.231  -2.097 -10.927  1.00  2.79           H  
ATOM   4898  HE1 TYR A 320      -4.918  -1.353 -15.015  1.00  2.79           H  
ATOM   4899  HE2 TYR A 320      -2.352  -3.847 -12.673  1.00  2.79           H  
ATOM   4900  HH  TYR A 320      -4.306  -3.400 -15.602  1.00  2.79           H  
ATOM   4901  N   ILE A 321      -3.434   0.846  -7.811  1.00  0.79           N  
ATOM   4902  CA  ILE A 321      -3.094   1.731  -6.711  1.00  0.88           C  
ATOM   4903  C   ILE A 321      -1.617   1.802  -6.453  1.00  0.59           C  
ATOM   4904  O   ILE A 321      -0.907   0.795  -6.438  1.00  1.46           O  
ATOM   4905  CB  ILE A 321      -3.817   1.309  -5.418  1.00  1.32           C  
ATOM   4906  CG1 ILE A 321      -3.490   2.266  -4.266  1.00  1.32           C  
ATOM   4907  CG2 ILE A 321      -3.459  -0.107  -5.030  1.00  1.32           C  
ATOM   4908  CD1 ILE A 321      -4.419   2.128  -3.090  1.00  1.32           C  
ATOM   4909  H   ILE A 321      -3.007  -0.068  -7.865  1.00  0.95           H  
ATOM   4910  HA  ILE A 321      -3.424   2.730  -6.971  1.00  1.06           H  
ATOM   4911  HB  ILE A 321      -4.881   1.382  -5.596  1.00  1.58           H  
ATOM   4912 1HG1 ILE A 321      -2.477   2.068  -3.922  1.00  1.58           H  
ATOM   4913 2HG1 ILE A 321      -3.527   3.284  -4.618  1.00  1.58           H  
ATOM   4914 1HG2 ILE A 321      -4.004  -0.388  -4.129  1.00  1.58           H  
ATOM   4915 2HG2 ILE A 321      -3.723  -0.786  -5.841  1.00  1.58           H  
ATOM   4916 3HG2 ILE A 321      -2.389  -0.162  -4.839  1.00  1.58           H  
ATOM   4917 1HD1 ILE A 321      -4.127   2.826  -2.309  1.00  1.58           H  
ATOM   4918 2HD1 ILE A 321      -5.441   2.342  -3.404  1.00  1.58           H  
ATOM   4919 3HD1 ILE A 321      -4.358   1.112  -2.710  1.00  1.58           H  
ATOM   4920  N   ARG A 322      -1.154   3.026  -6.255  1.00  0.43           N  
ATOM   4921  CA  ARG A 322       0.233   3.265  -5.941  1.00  0.66           C  
ATOM   4922  C   ARG A 322       0.388   3.288  -4.442  1.00  0.89           C  
ATOM   4923  O   ARG A 322      -0.322   4.020  -3.761  1.00  3.45           O  
ATOM   4924  CB  ARG A 322       0.686   4.552  -6.576  1.00  0.99           C  
ATOM   4925  CG  ARG A 322       2.132   4.920  -6.396  1.00  0.99           C  
ATOM   4926  CD  ARG A 322       2.438   6.096  -7.239  1.00  0.99           C  
ATOM   4927  NE  ARG A 322       2.224   5.763  -8.633  1.00  0.99           N  
ATOM   4928  CZ  ARG A 322       1.150   6.173  -9.327  1.00  0.99           C  
ATOM   4929  NH1 ARG A 322       0.262   6.924  -8.725  1.00  0.99           N  
ATOM   4930  NH2 ARG A 322       0.966   5.810 -10.583  1.00  0.99           N
[truncated: 49,427 more chars]
