# Supplementary material for: Sequence comparison, molecular modeling, and network analysis predict structural diversity in cysteine proteases from the Cape sundew, Drosera capensis
Source: Comput Struct Biotechnol J. 2016 Jun 14;14:271–82. doi: 10.1016/j.csbj.2016.05.003 (PMC4949590; doi:10.1016/j.csbj.2016.05.003)
Supplement: Supplementary file 3 [file mmc3.zip › Rosetta_full/DCAP_0107_full_m1.pdb]

PFRMAT TS
TARGET DCAP_0107
AUTHOR BAKER-ROSETTASERVER
METHOD    ROSETTA provides both ab initio and
METHOD    comparative models of protein domains.
METHOD    Comparative models are built from structures
METHOD    detected and aligned by HHSEARCH, SPARKS, and
METHOD    Raptor. Loop regions are assembled from fragments and 
METHOD    optimized to fit the aligned template structures.
METHOD    De novo models are built using the Rosetta de
METHOD    novo protocol.  The procedure is fully automated.
MODEL     1
PARENT 4qrvB_301
REMARK PARENT    4qrvB_301
REMARK PARSRC    alignment
REMARK SCORE     0.82  
ATOM      1  N   MET A   1     -23.602  -5.957 -37.482  1.00400.00           N  
ATOM      2  CA  MET A   1     -22.763  -5.038 -36.717  1.00400.00           C  
ATOM      3  C   MET A   1     -23.579  -4.154 -35.789  1.00400.00           C  
ATOM      4  O   MET A   1     -24.401  -3.358 -36.244  1.00400.00           O  
ATOM      5  CB  MET A   1     -21.940  -4.161 -37.655  1.00600.00           C  
ATOM      6  CG  MET A   1     -21.036  -3.168 -36.937  1.00600.00           C  
ATOM      7  SD  MET A   1     -19.731  -3.974 -35.987  1.00600.00           S  
ATOM      8  CE  MET A   1     -18.658  -4.546 -37.302  1.00600.00           C  
ATOM      9 1H   MET A   1     -23.095  -6.276 -38.295  1.00480.00           H  
ATOM     10 2H   MET A   1     -23.847  -6.751 -36.907  1.00480.00           H  
ATOM     11 3H   MET A   1     -24.443  -5.481 -37.776  1.00480.00           H  
ATOM     12  HA  MET A   1     -22.085  -5.627 -36.101  1.00480.00           H  
ATOM     13 1HB  MET A   1     -21.313  -4.789 -38.286  1.00720.00           H  
ATOM     14 2HB  MET A   1     -22.606  -3.597 -38.310  1.00720.00           H  
ATOM     15 1HG  MET A   1     -20.572  -2.504 -37.666  1.00720.00           H  
ATOM     16 2HG  MET A   1     -21.632  -2.562 -36.255  1.00720.00           H  
ATOM     17 1HE  MET A   1     -17.801  -5.065 -36.872  1.00720.00           H  
ATOM     18 2HE  MET A   1     -19.209  -5.228 -37.951  1.00720.00           H  
ATOM     19 3HE  MET A   1     -18.310  -3.692 -37.884  1.00720.00           H  
ATOM     20  N   ASP A   2     -23.351  -4.296 -34.482  1.00400.00           N  
ATOM     21  CA  ASP A   2     -24.050  -3.493 -33.479  1.00400.00           C  
ATOM     22  C   ASP A   2     -23.601  -2.036 -33.480  1.00400.00           C  
ATOM     23  O   ASP A   2     -22.874  -1.604 -32.583  1.00400.00           O  
ATOM     24  CB  ASP A   2     -23.848  -4.081 -32.083  1.00600.00           C  
ATOM     25  CG  ASP A   2     -24.657  -3.349 -31.025  1.00600.00           C  
ATOM     26  OD1 ASP A   2     -25.340  -2.415 -31.377  1.00600.00           O  
ATOM     27  OD2 ASP A   2     -24.578  -3.715 -29.877  1.00600.00           O  
ATOM     28  H   ASP A   2     -22.667  -4.972 -34.172  1.00480.00           H  
ATOM     29  HA  ASP A   2     -25.116  -3.516 -33.707  1.00480.00           H  
ATOM     30 1HB  ASP A   2     -24.140  -5.131 -32.082  1.00720.00           H  
ATOM     31 2HB  ASP A   2     -22.792  -4.034 -31.814  1.00720.00           H  
ATOM     32  N   LEU A   3     -24.072  -1.287 -34.471  1.00400.00           N  
ATOM     33  CA  LEU A   3     -23.725   0.112 -34.634  1.00400.00           C  
ATOM     34  C   LEU A   3     -24.259   0.972 -33.502  1.00400.00           C  
ATOM     35  O   LEU A   3     -23.633   1.967 -33.145  1.00400.00           O  
ATOM     36  CB  LEU A   3     -24.251   0.619 -35.977  1.00600.00           C  
ATOM     37  CG  LEU A   3     -23.560   0.015 -37.206  1.00600.00           C  
ATOM     38  CD1 LEU A   3     -24.262   0.490 -38.469  1.00600.00           C  
ATOM     39  CD2 LEU A   3     -22.095   0.422 -37.206  1.00600.00           C  
ATOM     40  H   LEU A   3     -24.667  -1.732 -35.157  1.00480.00           H  
ATOM     41  HA  LEU A   3     -22.640   0.193 -34.640  1.00480.00           H  
ATOM     42 1HB  LEU A   3     -25.313   0.393 -36.047  1.00720.00           H  
ATOM     43 2HB  LEU A   3     -24.124   1.701 -36.019  1.00720.00           H  
ATOM     44  HG  LEU A   3     -23.635  -1.071 -37.169  1.00720.00           H  
ATOM     45 1HD1 LEU A   3     -23.776   0.052 -39.341  1.00720.00           H  
ATOM     46 2HD1 LEU A   3     -25.307   0.180 -38.443  1.00720.00           H  
ATOM     47 3HD1 LEU A   3     -24.206   1.576 -38.529  1.00720.00           H  
ATOM     48 1HD2 LEU A   3     -21.598  -0.010 -38.075  1.00720.00           H  
ATOM     49 2HD2 LEU A   3     -22.019   1.509 -37.249  1.00720.00           H  
ATOM     50 3HD2 LEU A   3     -21.616   0.060 -36.297  1.00720.00           H  
ATOM     51  N   GLY A   4     -25.405   0.592 -32.933  1.00400.00           N  
ATOM     52  CA  GLY A   4     -25.966   1.328 -31.807  1.00400.00           C  
ATOM     53  C   GLY A   4     -25.000   1.274 -30.631  1.00400.00           C  
ATOM     54  O   GLY A   4     -24.717   2.298 -30.006  1.00400.00           O  
ATOM     55  H   GLY A   4     -25.887  -0.228 -33.274  1.00480.00           H  
ATOM     56 1HA  GLY A   4     -26.146   2.363 -32.096  1.00480.00           H  
ATOM     57 2HA  GLY A   4     -26.924   0.893 -31.524  1.00480.00           H  
ATOM     58  N   GLY A   5     -24.480   0.073 -30.365  1.00400.00           N  
ATOM     59  CA  GLY A   5     -23.503  -0.149 -29.312  1.00400.00           C  
ATOM     60  C   GLY A   5     -22.218   0.614 -29.593  1.00400.00           C  
ATOM     61  O   GLY A   5     -21.630   1.186 -28.675  1.00400.00           O  
ATOM     62  H   GLY A   5     -24.782  -0.726 -30.910  1.00480.00           H  
ATOM     63 1HA  GLY A   5     -23.920   0.167 -28.355  1.00480.00           H  
ATOM     64 2HA  GLY A   5     -23.289  -1.215 -29.234  1.00480.00           H  
ATOM     65  N   CYS A   6     -21.796   0.637 -30.864  1.00400.00           N  
ATOM     66  CA  CYS A   6     -20.602   1.377 -31.270  1.00400.00           C  
ATOM     67  C   CYS A   6     -20.739   2.862 -30.941  1.00400.00           C  
ATOM     68  O   CYS A   6     -19.794   3.475 -30.438  1.00400.00           O  
ATOM     69  CB  CYS A   6     -20.342   1.213 -32.770  1.00600.00           C  
ATOM     70  SG  CYS A   6     -19.815  -0.447 -33.257  1.00600.00           S  
ATOM     71  H   CYS A   6     -22.307   0.108 -31.564  1.00480.00           H  
ATOM     72  HA  CYS A   6     -19.747   0.978 -30.726  1.00480.00           H  
ATOM     73 1HB  CYS A   6     -21.241   1.459 -33.329  1.00720.00           H  
ATOM     74 2HB  CYS A   6     -19.567   1.914 -33.078  1.00720.00           H  
ATOM     75  HG  CYS A   6     -18.722  -0.474 -32.502  1.00720.00           H  
ATOM     76  N   VAL A   7     -21.921   3.426 -31.219  1.00400.00           N  
ATOM     77  CA  VAL A   7     -22.211   4.820 -30.902  1.00400.00           C  
ATOM     78  C   VAL A   7     -22.180   5.070 -29.406  1.00400.00           C  
ATOM     79  O   VAL A   7     -21.605   6.064 -28.961  1.00400.00           O  
ATOM     80  CB  VAL A   7     -23.583   5.245 -31.459  1.00600.00           C  
ATOM     81  CG1 VAL A   7     -23.955   6.619 -30.926  1.00600.00           C  
ATOM     82  CG2 VAL A   7     -23.525   5.284 -32.978  1.00600.00           C  
ATOM     83  H   VAL A   7     -22.638   2.872 -31.670  1.00480.00           H  
ATOM     84  HA  VAL A   7     -21.448   5.442 -31.372  1.00480.00           H  
ATOM     85  HB  VAL A   7     -24.343   4.536 -31.133  1.00720.00           H  
ATOM     86 1HG1 VAL A   7     -24.928   6.911 -31.320  1.00720.00           H  
ATOM     87 2HG1 VAL A   7     -24.000   6.588 -29.837  1.00720.00           H  
ATOM     88 3HG1 VAL A   7     -23.205   7.346 -31.238  1.00720.00           H  
ATOM     89 1HG2 VAL A   7     -24.496   5.583 -33.369  1.00720.00           H  
ATOM     90 2HG2 VAL A   7     -22.770   6.004 -33.292  1.00720.00           H  
ATOM     91 3HG2 VAL A   7     -23.266   4.301 -33.363  1.00720.00           H  
ATOM     92  N   GLU A   8     -22.795   4.172 -28.635  1.00400.00           N  
ATOM     93  CA  GLU A   8     -22.814   4.296 -27.183  1.00400.00           C  
ATOM     94  C   GLU A   8     -21.403   4.270 -26.612  1.00400.00           C  
ATOM     95  O   GLU A   8     -21.074   5.070 -25.737  1.00400.00           O  
ATOM     96  CB  GLU A   8     -23.645   3.171 -26.570  1.00600.00           C  
ATOM     97  CG  GLU A   8     -25.141   3.287 -26.818  1.00600.00           C  
ATOM     98  CD  GLU A   8     -25.910   2.093 -26.326  1.00600.00           C  
ATOM     99  OE1 GLU A   8     -25.295   1.104 -26.004  1.00600.00           O  
ATOM    100  OE2 GLU A   8     -27.115   2.171 -26.265  1.00600.00           O  
ATOM    101  H   GLU A   8     -23.275   3.389 -29.065  1.00480.00           H  
ATOM    102  HA  GLU A   8     -23.270   5.252 -26.924  1.00480.00           H  
ATOM    103 1HB  GLU A   8     -23.314   2.213 -26.971  1.00720.00           H  
ATOM    104 2HB  GLU A   8     -23.486   3.147 -25.492  1.00720.00           H  
ATOM    105 1HG  GLU A   8     -25.512   4.175 -26.308  1.00720.00           H  
ATOM    106 2HG  GLU A   8     -25.318   3.417 -27.884  1.00720.00           H  
ATOM    107  N   TYR A   9     -20.574   3.367 -27.129  1.00400.00           N  
ATOM    108  CA  TYR A   9     -19.184   3.255 -26.723  1.00400.00           C  
ATOM    109  C   TYR A   9     -18.432   4.534 -27.046  1.00400.00           C  
ATOM    110  O   TYR A   9     -17.690   5.046 -26.207  1.00400.00           O  
ATOM    111  CB  TYR A   9     -18.536   2.044 -27.384  1.00600.00           C  
ATOM    112  CG  TYR A   9     -17.082   1.851 -27.025  1.00600.00           C  
ATOM    113  CD1 TYR A   9     -16.733   1.501 -25.729  1.00600.00           C  
ATOM    114  CD2 TYR A   9     -16.100   1.992 -27.993  1.00600.00           C  
ATOM    115  CE1 TYR A   9     -15.407   1.304 -25.398  1.00600.00           C  
ATOM    116  CE2 TYR A   9     -14.775   1.786 -27.663  1.00600.00           C  
ATOM    117  CZ  TYR A   9     -14.426   1.446 -26.372  1.00600.00           C  
ATOM    118  OH  TYR A   9     -13.105   1.243 -26.045  1.00600.00           O  
ATOM    119  H   TYR A   9     -20.921   2.723 -27.826  1.00480.00           H  
ATOM    120  HA  TYR A   9     -19.150   3.116 -25.642  1.00480.00           H  
ATOM    121 1HB  TYR A   9     -19.080   1.143 -27.098  1.00720.00           H  
ATOM    122 2HB  TYR A   9     -18.610   2.138 -28.467  1.00720.00           H  
ATOM    123  HD1 TYR A   9     -17.507   1.384 -24.970  1.00720.00           H  
ATOM    124  HD2 TYR A   9     -16.374   2.258 -29.014  1.00720.00           H  
ATOM    125  HE1 TYR A   9     -15.134   1.031 -24.379  1.00720.00           H  
ATOM    126  HE2 TYR A   9     -14.002   1.892 -28.425  1.00720.00           H  
ATOM    127  HH  TYR A   9     -12.561   1.358 -26.828  1.00720.00           H  
ATOM    128  N   SER A  10     -18.623   5.043 -28.265  1.00400.00           N  
ATOM    129  CA  SER A  10     -18.005   6.288 -28.693  1.00400.00           C  
ATOM    130  C   SER A  10     -18.395   7.437 -27.763  1.00400.00           C  
ATOM    131  O   SER A  10     -17.552   8.267 -27.420  1.00400.00           O  
ATOM    132  CB  SER A  10     -18.417   6.612 -30.116  1.00600.00           C  
ATOM    133  OG  SER A  10     -17.929   5.653 -31.014  1.00600.00           O  
ATOM    134  H   SER A  10     -19.218   4.555 -28.923  1.00480.00           H  
ATOM    135  HA  SER A  10     -16.921   6.168 -28.656  1.00480.00           H  
ATOM    136 1HB  SER A  10     -19.503   6.660 -30.185  1.00720.00           H  
ATOM    137 2HB  SER A  10     -18.030   7.593 -30.387  1.00720.00           H  
ATOM    138  HG  SER A  10     -18.394   4.836 -30.802  1.00720.00           H  
ATOM    139  N   ALA A  11     -19.669   7.472 -27.352  1.00400.00           N  
ATOM    140  CA  ALA A  11     -20.162   8.485 -26.424  1.00400.00           C  
ATOM    141  C   ALA A  11     -19.441   8.380 -25.086  1.00400.00           C  
ATOM    142  O   ALA A  11     -19.077   9.401 -24.500  1.00400.00           O  
ATOM    143  CB  ALA A  11     -21.664   8.347 -26.233  1.00600.00           C  
ATOM    144  H   ALA A  11     -20.321   6.783 -27.702  1.00480.00           H  
ATOM    145  HA  ALA A  11     -19.947   9.467 -26.848  1.00480.00           H  
ATOM    146 1HB  ALA A  11     -22.017   9.126 -25.558  1.00720.00           H  
ATOM    147 2HB  ALA A  11     -22.163   8.448 -27.196  1.00720.00           H  
ATOM    148 3HB  ALA A  11     -21.893   7.372 -25.809  1.00720.00           H  
ATOM    149  N   VAL A  12     -19.211   7.145 -24.620  1.00400.00           N  
ATOM    150  CA  VAL A  12     -18.457   6.933 -23.392  1.00400.00           C  
ATOM    151  C   VAL A  12     -17.055   7.488 -23.524  1.00400.00           C  
ATOM    152  O   VAL A  12     -16.573   8.143 -22.607  1.00400.00           O  
ATOM    153  CB  VAL A  12     -18.374   5.439 -23.010  1.00600.00           C  
ATOM    154  CG1 VAL A  12     -17.390   5.255 -21.860  1.00600.00           C  
ATOM    155  CG2 VAL A  12     -19.748   4.932 -22.605  1.00600.00           C  
ATOM    156  H   VAL A  12     -19.577   6.344 -25.122  1.00480.00           H  
ATOM    157  HA  VAL A  12     -18.962   7.463 -22.586  1.00480.00           H  
ATOM    158  HB  VAL A  12     -18.005   4.866 -23.856  1.00720.00           H  
ATOM    159 1HG1 VAL A  12     -17.329   4.197 -21.601  1.00720.00           H  
ATOM    160 2HG1 VAL A  12     -16.406   5.611 -22.163  1.00720.00           H  
ATOM    161 3HG1 VAL A  12     -17.730   5.819 -20.993  1.00720.00           H  
ATOM    162 1HG2 VAL A  12     -19.681   3.878 -22.339  1.00720.00           H  
ATOM    163 2HG2 VAL A  12     -20.107   5.499 -21.748  1.00720.00           H  
ATOM    164 3HG2 VAL A  12     -20.443   5.052 -23.433  1.00720.00           H  
ATOM    165  N   LEU A  13     -16.408   7.224 -24.665  1.00400.00           N  
ATOM    166  CA  LEU A  13     -15.056   7.713 -24.916  1.00400.00           C  
ATOM    167  C   LEU A  13     -15.001   9.238 -24.961  1.00400.00           C  
ATOM    168  O   LEU A  13     -14.035   9.838 -24.489  1.00400.00           O  
ATOM    169  CB  LEU A  13     -14.530   7.165 -26.239  1.00600.00           C  
ATOM    170  CG  LEU A  13     -14.262   5.663 -26.291  1.00600.00           C  
ATOM    171  CD1 LEU A  13     -13.872   5.299 -27.714  1.00600.00           C  
ATOM    172  CD2 LEU A  13     -13.170   5.304 -25.297  1.00600.00           C  
ATOM    173  H   LEU A  13     -16.862   6.654 -25.367  1.00480.00           H  
ATOM    174  HA  LEU A  13     -14.410   7.367 -24.112  1.00480.00           H  
ATOM    175 1HB  LEU A  13     -15.249   7.396 -27.022  1.00720.00           H  
ATOM    176 2HB  LEU A  13     -13.596   7.674 -26.475  1.00720.00           H  
ATOM    177  HG  LEU A  13     -15.169   5.115 -26.038  1.00720.00           H  
ATOM    178 1HD1 LEU A  13     -13.677   4.232 -27.780  1.00720.00           H  
ATOM    179 2HD1 LEU A  13     -14.681   5.564 -28.394  1.00720.00           H  
ATOM    180 3HD1 LEU A  13     -12.971   5.845 -27.992  1.00720.00           H  
ATOM    181 1HD2 LEU A  13     -12.979   4.230 -25.339  1.00720.00           H  
ATOM    182 2HD2 LEU A  13     -12.257   5.845 -25.548  1.00720.00           H  
ATOM    183 3HD2 LEU A  13     -13.490   5.576 -24.292  1.00720.00           H  
ATOM    184  N   PHE A  14     -16.043   9.858 -25.514  1.00400.00           N  
ATOM    185  CA  PHE A  14     -16.152  11.310 -25.547  1.00400.00           C  
ATOM    186  C   PHE A  14     -16.145  11.868 -24.135  1.00400.00           C  
ATOM    187  O   PHE A  14     -15.354  12.761 -23.814  1.00400.00           O  
ATOM    188  CB  PHE A  14     -17.423  11.721 -26.294  1.00600.00           C  
ATOM    189  CG  PHE A  14     -17.720  13.189 -26.269  1.00600.00           C  
ATOM    190  CD1 PHE A  14     -16.962  14.088 -27.005  1.00600.00           C  
ATOM    191  CD2 PHE A  14     -18.782  13.673 -25.521  1.00600.00           C  
ATOM    192  CE1 PHE A  14     -17.256  15.438 -26.988  1.00600.00           C  
ATOM    193  CE2 PHE A  14     -19.082  15.019 -25.506  1.00600.00           C  
ATOM    194  CZ  PHE A  14     -18.317  15.903 -26.240  1.00600.00           C  
ATOM    195  H   PHE A  14     -16.782   9.309 -25.932  1.00480.00           H  
ATOM    196  HA  PHE A  14     -15.290  11.712 -26.082  1.00480.00           H  
ATOM    197 1HB  PHE A  14     -17.340  11.412 -27.336  1.00720.00           H  
ATOM    198 2HB  PHE A  14     -18.276  11.200 -25.874  1.00720.00           H  
ATOM    199  HD1 PHE A  14     -16.128  13.717 -27.601  1.00720.00           H  
ATOM    200  HD2 PHE A  14     -19.388  12.973 -24.943  1.00720.00           H  
ATOM    201  HE1 PHE A  14     -16.653  16.134 -27.569  1.00720.00           H  
ATOM    202  HE2 PHE A  14     -19.922  15.385 -24.916  1.00720.00           H  
ATOM    203  HZ  PHE A  14     -18.551  16.967 -26.229  1.00720.00           H  
ATOM    204  N   VAL A  15     -17.015  11.314 -23.295  1.00400.00           N  
ATOM    205  CA  VAL A  15     -17.106  11.709 -21.904  1.00400.00           C  
ATOM    206  C   VAL A  15     -15.814  11.411 -21.163  1.00400.00           C  
ATOM    207  O   VAL A  15     -15.371  12.221 -20.356  1.00400.00           O  
ATOM    208  CB  VAL A  15     -18.274  11.002 -21.214  1.00600.00           C  
ATOM    209  CG1 VAL A  15     -18.227  11.273 -19.724  1.00600.00           C  
ATOM    210  CG2 VAL A  15     -19.582  11.495 -21.811  1.00600.00           C  
ATOM    211  H   VAL A  15     -17.645  10.595 -23.637  1.00480.00           H  
ATOM    212  HA  VAL A  15     -17.284  12.784 -21.864  1.00480.00           H  
ATOM    213  HB  VAL A  15     -18.184   9.926 -21.362  1.00720.00           H  
ATOM    214 1HG1 VAL A  15     -19.058  10.766 -19.237  1.00720.00           H  
ATOM    215 2HG1 VAL A  15     -17.286  10.906 -19.315  1.00720.00           H  
ATOM    216 3HG1 VAL A  15     -18.306  12.345 -19.553  1.00720.00           H  
ATOM    217 1HG2 VAL A  15     -20.415  10.988 -21.327  1.00720.00           H  
ATOM    218 2HG2 VAL A  15     -19.671  12.570 -21.656  1.00720.00           H  
ATOM    219 3HG2 VAL A  15     -19.600  11.281 -22.880  1.00720.00           H  
ATOM    220  N   LEU A  16     -15.226  10.245 -21.439  1.00400.00           N  
ATOM    221  CA  LEU A  16     -13.959   9.813 -20.860  1.00400.00           C  
ATOM    222  C   LEU A  16     -12.893  10.883 -21.054  1.00400.00           C  
ATOM    223  O   LEU A  16     -12.203  11.249 -20.103  1.00400.00           O  
ATOM    224  CB  LEU A  16     -13.515   8.490 -21.509  1.00600.00           C  
ATOM    225  CG  LEU A  16     -12.277   7.802 -20.928  1.00600.00           C  
ATOM    226  CD1 LEU A  16     -12.339   6.318 -21.272  1.00600.00           C  
ATOM    227  CD2 LEU A  16     -11.017   8.438 -21.498  1.00600.00           C  
ATOM    228  H   LEU A  16     -15.671   9.620 -22.089  1.00480.00           H  
ATOM    229  HA  LEU A  16     -14.100   9.652 -19.792  1.00480.00           H  
ATOM    230 1HB  LEU A  16     -14.340   7.784 -21.442  1.00720.00           H  
ATOM    231 2HB  LEU A  16     -13.308   8.671 -22.558  1.00720.00           H  
ATOM    232  HG  LEU A  16     -12.277   7.900 -19.842  1.00720.00           H  
ATOM    233 1HD1 LEU A  16     -11.469   5.811 -20.854  1.00720.00           H  
ATOM    234 2HD1 LEU A  16     -13.246   5.884 -20.855  1.00720.00           H  
ATOM    235 3HD1 LEU A  16     -12.343   6.196 -22.355  1.00720.00           H  
ATOM    236 1HD2 LEU A  16     -10.140   7.940 -21.084  1.00720.00           H  
ATOM    237 2HD2 LEU A  16     -11.015   8.333 -22.583  1.00720.00           H  
ATOM    238 3HD2 LEU A  16     -10.991   9.495 -21.236  1.00720.00           H  
ATOM    239  N   GLY A  17     -12.755  11.370 -22.291  1.00400.00           N  
ATOM    240  CA  GLY A  17     -11.798  12.423 -22.610  1.00400.00           C  
ATOM    241  C   GLY A  17     -12.083  13.702 -21.824  1.00400.00           C  
ATOM    242  O   GLY A  17     -11.158  14.322 -21.289  1.00400.00           O  
ATOM    243  H   GLY A  17     -13.331  10.995 -23.035  1.00480.00           H  
ATOM    244 1HA  GLY A  17     -10.790  12.072 -22.388  1.00480.00           H  
ATOM    245 2HA  GLY A  17     -11.834  12.634 -23.678  1.00480.00           H  
ATOM    246  N   LEU A  18     -13.365  14.083 -21.744  1.00400.00           N  
ATOM    247  CA  LEU A  18     -13.761  15.275 -20.997  1.00400.00           C  
ATOM    248  C   LEU A  18     -13.422  15.128 -19.521  1.00400.00           C  
ATOM    249  O   LEU A  18     -12.957  16.077 -18.884  1.00367.67           O  
ATOM    250  CB  LEU A  18     -15.270  15.508 -21.131  1.00600.00           C  
ATOM    251  CG  LEU A  18     -15.784  15.913 -22.513  1.00600.00           C  
ATOM    252  CD1 LEU A  18     -17.302  15.918 -22.477  1.00600.00           C  
ATOM    253  CD2 LEU A  18     -15.242  17.284 -22.879  1.00600.00           C  
ATOM    254  H   LEU A  18     -14.078  13.546 -22.229  1.00480.00           H  
ATOM    255  HA  LEU A  18     -13.224  16.134 -21.397  1.00480.00           H  
ATOM    256 1HB  LEU A  18     -15.789  14.596 -20.848  1.00720.00           H  
ATOM    257 2HB  LEU A  18     -15.558  16.292 -20.432  1.00720.00           H  
ATOM    258  HG  LEU A  18     -15.461  15.187 -23.257  1.00720.00           H  
ATOM    259 1HD1 LEU A  18     -17.683  16.205 -23.453  1.00720.00           H  
ATOM    260 2HD1 LEU A  18     -17.666  14.925 -22.220  1.00720.00           H  
ATOM    261 3HD1 LEU A  18     -17.645  16.635 -21.732  1.00720.00           H  
ATOM    262 1HD2 LEU A  18     -15.613  17.571 -23.864  1.00720.00           H  
ATOM    263 2HD2 LEU A  18     -15.571  18.014 -22.140  1.00720.00           H  
ATOM    264 3HD2 LEU A  18     -14.152  17.251 -22.898  1.00720.00           H  
ATOM    265  N   PHE A  19     -13.642  13.924 -19.002  1.00400.00           N  
ATOM    266  CA  PHE A  19     -13.362  13.584 -17.626  1.00341.13           C  
ATOM    267  C   PHE A  19     -11.890  13.704 -17.343  1.00237.96           C  
ATOM    268  O   PHE A  19     -11.508  14.334 -16.363  1.00179.85           O  
ATOM    269  CB  PHE A  19     -13.853  12.179 -17.313  1.00511.69           C  
ATOM    270  CG  PHE A  19     -13.598  11.741 -15.904  1.00511.69           C  
ATOM    271  CD1 PHE A  19     -14.212  12.381 -14.839  1.00511.69           C  
ATOM    272  CD2 PHE A  19     -12.767  10.666 -15.642  1.00511.69           C  
ATOM    273  CE1 PHE A  19     -13.991  11.957 -13.544  1.00511.69           C  
ATOM    274  CE2 PHE A  19     -12.550  10.237 -14.349  1.00511.69           C  
ATOM    275  CZ  PHE A  19     -13.165  10.886 -13.302  1.00511.69           C  
ATOM    276  H   PHE A  19     -14.043  13.209 -19.589  1.00480.00           H  
ATOM    277  HA  PHE A  19     -13.892  14.286 -16.983  1.00409.36           H  
ATOM    278 1HB  PHE A  19     -14.913  12.107 -17.514  1.00614.03           H  
ATOM    279 2HB  PHE A  19     -13.357  11.471 -17.971  1.00614.03           H  
ATOM    280  HD1 PHE A  19     -14.874  13.225 -15.032  1.00614.03           H  
ATOM    281  HD2 PHE A  19     -12.286  10.149 -16.474  1.00614.03           H  
ATOM    282  HE1 PHE A  19     -14.476  12.466 -12.713  1.00614.03           H  
ATOM    283  HE2 PHE A  19     -11.897   9.384 -14.159  1.00614.03           H  
ATOM    284  HZ  PHE A  19     -13.000  10.549 -12.283  1.00614.03           H  
ATOM    285  N   ALA A  20     -11.068  13.111 -18.208  1.00259.54           N  
ATOM    286  CA  ALA A  20      -9.621  13.160 -18.066  1.00208.69           C  
ATOM    287  C   ALA A  20      -9.128  14.600 -17.988  1.00162.20           C  
ATOM    288  O   ALA A  20      -8.252  14.908 -17.178  1.00139.02           O  
ATOM    289  CB  ALA A  20      -8.958  12.434 -19.224  1.00313.03           C  
ATOM    290  H   ALA A  20     -11.457  12.596 -18.986  1.00311.45           H  
ATOM    291  HA  ALA A  20      -9.354  12.663 -17.134  1.00250.43           H  
ATOM    292 1HB  ALA A  20      -7.875  12.451 -19.095  1.00375.64           H  
ATOM    293 2HB  ALA A  20      -9.303  11.400 -19.248  1.00375.64           H  
ATOM    294 3HB  ALA A  20      -9.219  12.924 -20.160  1.00375.64           H  
ATOM    295  N   SER A  21      -9.704  15.484 -18.814  1.00201.74           N  
ATOM    296  CA  SER A  21      -9.348  16.899 -18.768  1.00217.98           C  
ATOM    297  C   SER A  21      -9.704  17.498 -17.405  1.00203.67           C  
ATOM    298  O   SER A  21      -8.897  18.222 -16.809  1.00225.97           O  
ATOM    299  CB  SER A  21     -10.062  17.660 -19.873  1.00326.97           C  
ATOM    300  OG  SER A  21      -9.618  17.251 -21.138  1.00326.97           O  
ATOM    301  H   SER A  21     -10.390  15.168 -19.492  1.00242.09           H  
ATOM    302  HA  SER A  21      -8.272  16.992 -18.915  1.00261.58           H  
ATOM    303 1HB  SER A  21     -11.136  17.504 -19.794  1.00392.36           H  
ATOM    304 2HB  SER A  21      -9.879  18.727 -19.751  1.00392.36           H  
ATOM    305  HG  SER A  21      -9.882  16.330 -21.225  1.00392.36           H  
ATOM    306  N   ASN A  22     -10.887  17.146 -16.897  1.00202.90           N  
ATOM    307  CA  ASN A  22     -11.349  17.614 -15.598  1.00225.02           C  
ATOM    308  C   ASN A  22     -10.495  17.061 -14.458  1.00157.79           C  
ATOM    309  O   ASN A  22     -10.305  17.726 -13.443  1.00175.22           O  
ATOM    310  CB  ASN A  22     -12.813  17.267 -15.425  1.00337.53           C  
ATOM    311  CG  ASN A  22     -13.684  18.154 -16.271  1.00337.53           C  
ATOM    312  OD1 ASN A  22     -13.281  19.272 -16.615  1.00337.53           O  
ATOM    313  ND2 ASN A  22     -14.858  17.695 -16.618  1.00337.53           N  
ATOM    314  H   ASN A  22     -11.509  16.561 -17.446  1.00243.48           H  
ATOM    315  HA  ASN A  22     -11.252  18.700 -15.572  1.00270.02           H  
ATOM    316 1HB  ASN A  22     -12.985  16.229 -15.707  1.00405.04           H  
ATOM    317 2HB  ASN A  22     -13.097  17.377 -14.381  1.00405.04           H  
ATOM    318 1HD2 ASN A  22     -15.462  18.258 -17.182  1.00405.04           H  
ATOM    319 2HD2 ASN A  22     -15.158  16.782 -16.334  1.00405.04           H  
ATOM    320  N   VAL A  23      -9.955  15.858 -14.638  1.00101.40           N  
ATOM    321  CA  VAL A  23      -9.044  15.281 -13.666  1.00 85.19           C  
ATOM    322  C   VAL A  23      -7.723  16.037 -13.640  1.00 73.51           C  
ATOM    323  O   VAL A  23      -7.192  16.330 -12.568  1.00120.76           O  
ATOM    324  CB  VAL A  23      -8.778  13.790 -13.968  1.00127.78           C  
ATOM    325  CG1 VAL A  23      -7.675  13.264 -13.064  1.00127.78           C  
ATOM    326  CG2 VAL A  23     -10.047  12.990 -13.741  1.00127.78           C  
ATOM    327  H   VAL A  23     -10.183  15.330 -15.467  1.00121.68           H  
ATOM    328  HA  VAL A  23      -9.500  15.356 -12.682  1.00102.23           H  
ATOM    329  HB  VAL A  23      -8.449  13.682 -15.000  1.00153.34           H  
ATOM    330 1HG1 VAL A  23      -7.490  12.214 -13.290  1.00153.34           H  
ATOM    331 2HG1 VAL A  23      -6.763  13.836 -13.233  1.00153.34           H  
ATOM    332 3HG1 VAL A  23      -7.976  13.363 -12.022  1.00153.34           H  
ATOM    333 1HG2 VAL A  23      -9.857  11.940 -13.957  1.00153.34           H  
ATOM    334 2HG2 VAL A  23     -10.352  13.100 -12.705  1.00153.34           H  
ATOM    335 3HG2 VAL A  23     -10.838  13.353 -14.388  1.00153.34           H  
ATOM    336  N   SER A  24      -7.185  16.344 -14.824  1.00 58.03           N  
ATOM    337  CA  SER A  24      -5.902  17.033 -14.916  1.00 86.80           C  
ATOM    338  C   SER A  24      -5.913  18.461 -14.370  1.00 68.31           C  
ATOM    339  O   SER A  24      -4.876  18.945 -13.914  1.00 88.78           O  
ATOM    340  CB  SER A  24      -5.439  17.087 -16.358  1.00130.20           C  
ATOM    341  OG  SER A  24      -6.232  17.962 -17.111  1.00130.20           O  
ATOM    342  H   SER A  24      -7.658  16.069 -15.676  1.00 69.64           H  
ATOM    343  HA  SER A  24      -5.174  16.461 -14.341  1.00104.16           H  
ATOM    344 1HB  SER A  24      -4.399  17.410 -16.395  1.00156.24           H  
ATOM    345 2HB  SER A  24      -5.487  16.088 -16.788  1.00156.24           H  
ATOM    346  HG  SER A  24      -7.145  17.740 -16.906  1.00156.24           H  
ATOM    347  N   SER A  25      -7.067  19.137 -14.382  1.00 50.38           N  
ATOM    348  CA  SER A  25      -7.084  20.503 -13.858  1.00 54.20           C  
ATOM    349  C   SER A  25      -7.642  20.619 -12.449  1.00 42.77           C  
ATOM    350  O   SER A  25      -8.776  20.229 -12.167  1.00 40.12           O  
ATOM    351  CB  SER A  25      -7.880  21.426 -14.751  1.00 81.30           C  
ATOM    352  OG  SER A  25      -7.951  22.704 -14.170  1.00 81.30           O  
ATOM    353  H   SER A  25      -7.901  18.729 -14.791  1.00 60.46           H  
ATOM    354  HA  SER A  25      -6.055  20.863 -13.834  1.00 65.04           H  
ATOM    355 1HB  SER A  25      -7.401  21.488 -15.727  1.00 97.56           H  
ATOM    356 2HB  SER A  25      -8.882  21.026 -14.900  1.00 97.56           H  
ATOM    357  HG  SER A  25      -7.039  22.967 -14.014  1.00 97.56           H  
ATOM    358  N   SER A  26      -6.849  21.236 -11.574  1.00 44.23           N  
ATOM    359  CA  SER A  26      -7.222  21.445 -10.180  1.00 39.06           C  
ATOM    360  C   SER A  26      -8.324  22.489 -10.007  1.00 29.95           C  
ATOM    361  O   SER A  26      -8.878  22.628  -8.917  1.00 27.96           O  
ATOM    362  CB  SER A  26      -6.008  21.864  -9.371  1.00 58.59           C  
ATOM    363  OG  SER A  26      -5.555  23.133  -9.759  1.00 58.59           O  
ATOM    364  H   SER A  26      -5.938  21.547 -11.883  1.00 53.08           H  
ATOM    365  HA  SER A  26      -7.592  20.498  -9.784  1.00 46.87           H  
ATOM    366 1HB  SER A  26      -6.267  21.876  -8.312  1.00 70.31           H  
ATOM    367 2HB  SER A  26      -5.211  21.133  -9.502  1.00 70.31           H  
ATOM    368  HG  SER A  26      -4.817  23.339  -9.180  1.00 70.31           H  
ATOM    369  N   ARG A  27      -8.678  23.199 -11.088  1.00 30.65           N  
ATOM    370  CA  ARG A  27      -9.718  24.217 -11.040  1.00 30.97           C  
ATOM    371  C   ARG A  27     -11.079  23.602 -10.756  1.00 25.07           C  
ATOM    372  O   ARG A  27     -11.980  24.273 -10.249  1.00 30.20           O  
ATOM    373  CB  ARG A  27      -9.797  24.946 -12.368  1.00 46.45           C  
ATOM    374  CG  ARG A  27      -8.592  25.790 -12.728  1.00 46.45           C  
ATOM    375  CD  ARG A  27      -8.748  26.375 -14.084  1.00 46.45           C  
ATOM    376  NE  ARG A  27      -8.756  25.345 -15.115  1.00 46.45           N  
ATOM    377  CZ  ARG A  27      -9.035  25.562 -16.415  1.00 46.45           C  
ATOM    378  NH1 ARG A  27      -9.322  26.775 -16.835  1.00 46.45           N  
ATOM    379  NH2 ARG A  27      -9.021  24.554 -17.269  1.00 46.45           N  
ATOM    380  H   ARG A  27      -8.214  23.048 -11.974  1.00 36.78           H  
ATOM    381  HA  ARG A  27      -9.478  24.928 -10.249  1.00 37.16           H  
ATOM    382 1HB  ARG A  27      -9.934  24.218 -13.167  1.00 55.75           H  
ATOM    383 2HB  ARG A  27     -10.668  25.600 -12.371  1.00 55.75           H  
ATOM    384 1HG  ARG A  27      -8.484  26.603 -12.009  1.00 55.75           H  
ATOM    385 2HG  ARG A  27      -7.695  25.171 -12.719  1.00 55.75           H  
ATOM    386 1HD  ARG A  27      -9.689  26.922 -14.139  1.00 55.75           H  
ATOM    387 2HD  ARG A  27      -7.920  27.054 -14.285  1.00 55.75           H  
ATOM    388  HE  ARG A  27      -8.544  24.393 -14.832  1.00 55.75           H  
ATOM    389 1HH1 ARG A  27      -9.334  27.546 -16.183  1.00 55.75           H  
ATOM    390 2HH1 ARG A  27      -9.532  26.935 -17.810  1.00 55.75           H  
ATOM    391 1HH2 ARG A  27      -8.801  23.622 -16.943  1.00 55.75           H  
ATOM    392 2HH2 ARG A  27      -9.229  24.713 -18.243  1.00 55.75           H  
ATOM    393  N   LEU A  28     -11.214  22.307 -11.041  1.00 22.36           N  
ATOM    394  CA  LEU A  28     -12.452  21.586 -10.824  1.00 25.51           C  
ATOM    395  C   LEU A  28     -12.791  21.481  -9.338  1.00 16.84           C  
ATOM    396  O   LEU A  28     -13.958  21.356  -8.962  1.00 21.61           O  
ATOM    397  CB  LEU A  28     -12.319  20.198 -11.433  1.00 38.27           C  
ATOM    398  CG  LEU A  28     -12.646  20.095 -12.928  1.00 38.27           C  
ATOM    399  CD1 LEU A  28     -14.120  20.368 -13.155  1.00 38.27           C  
ATOM    400  CD2 LEU A  28     -11.792  21.090 -13.701  1.00 38.27           C  
ATOM    401  H   LEU A  28     -10.436  21.789 -11.441  1.00 26.83           H  
ATOM    402  HA  LEU A  28     -13.256  22.121 -11.327  1.00 30.61           H  
ATOM    403 1HB  LEU A  28     -11.294  19.853 -11.293  1.00 45.92           H  
ATOM    404 2HB  LEU A  28     -12.986  19.530 -10.894  1.00 45.92           H  
ATOM    405  HG  LEU A  28     -12.430  19.089 -13.274  1.00 45.92           H  
ATOM    406 1HD1 LEU A  28     -14.346  20.285 -14.219  1.00 45.92           H  
ATOM    407 2HD1 LEU A  28     -14.715  19.641 -12.601  1.00 45.92           H  
ATOM    408 3HD1 LEU A  28     -14.362  21.374 -12.812  1.00 45.92           H  
ATOM    409 1HD2 LEU A  28     -12.019  21.013 -14.765  1.00 45.92           H  
ATOM    410 2HD2 LEU A  28     -12.007  22.103 -13.358  1.00 45.92           H  
ATOM    411 3HD2 LEU A  28     -10.738  20.869 -13.539  1.00 45.92           H  
ATOM    412  N   LEU A  29     -11.764  21.561  -8.488  1.00 15.36           N  
ATOM    413  CA  LEU A  29     -11.926  21.440  -7.052  1.00 18.99           C  
ATOM    414  C   LEU A  29     -12.493  22.714  -6.425  1.00 15.70           C  
ATOM    415  O   LEU A  29     -12.811  22.730  -5.235  1.00 20.81           O  
ATOM    416  CB  LEU A  29     -10.566  21.117  -6.416  1.00 28.48           C  
ATOM    417  CG  LEU A  29      -9.939  19.774  -6.824  1.00 28.48           C  
ATOM    418  CD1 LEU A  29      -8.539  19.671  -6.235  1.00 28.48           C  
ATOM    419  CD2 LEU A  29     -10.819  18.635  -6.333  1.00 28.48           C  
ATOM    420  H   LEU A  29     -10.823  21.709  -8.833  1.00 18.43           H  
ATOM    421  HA  LEU A  29     -12.615  20.620  -6.851  1.00 22.79           H  
ATOM    422 1HB  LEU A  29      -9.863  21.906  -6.678  1.00 34.18           H  
ATOM    423 2HB  LEU A  29     -10.685  21.110  -5.333  1.00 34.18           H  
ATOM    424  HG  LEU A  29      -9.854  19.728  -7.910  1.00 34.18           H  
ATOM    425 1HD1 LEU A  29      -8.087  18.724  -6.531  1.00 34.18           H  
ATOM    426 2HD1 LEU A  29      -7.928  20.495  -6.604  1.00 34.18           H  
ATOM    427 3HD1 LEU A  29      -8.597  19.721  -5.148  1.00 34.18           H  
ATOM    428 1HD2 LEU A  29     -10.378  17.682  -6.625  1.00 34.18           H  
ATOM    429 2HD2 LEU A  29     -10.900  18.680  -5.247  1.00 34.18           H  
ATOM    430 3HD2 LEU A  29     -11.810  18.730  -6.775  1.00 34.18           H  
ATOM    431  N   SER A  30     -12.623  23.786  -7.220  1.00 17.29           N  
ATOM    432  CA  SER A  30     -13.168  25.039  -6.730  1.00 20.94           C  
ATOM    433  C   SER A  30     -14.698  25.047  -6.656  1.00 15.11           C  
ATOM    434  O   SER A  30     -15.277  26.006  -6.144  1.00 29.59           O  
ATOM    435  CB  SER A  30     -12.709  26.189  -7.607  1.00 31.41           C  
ATOM    436  OG  SER A  30     -13.275  26.109  -8.887  1.00 31.41           O  
ATOM    437  H   SER A  30     -12.348  23.754  -8.194  1.00 20.75           H  
ATOM    438  HA  SER A  30     -12.782  25.201  -5.723  1.00 25.13           H  
ATOM    439 1HB  SER A  30     -12.992  27.132  -7.142  1.00 37.69           H  
ATOM    440 2HB  SER A  30     -11.623  26.177  -7.687  1.00 37.69           H  
ATOM    441  HG  SER A  30     -12.898  25.323  -9.296  1.00 37.69           H  
ATOM    442  N   SER A  31     -15.365  23.999  -7.160  1.00  9.12           N  
ATOM    443  CA  SER A  31     -16.827  24.002  -7.121  1.00 11.79           C  
ATOM    444  C   SER A  31     -17.433  22.624  -6.883  1.00  8.49           C  
ATOM    445  O   SER A  31     -17.016  21.628  -7.475  1.00  6.27           O  
ATOM    446  CB  SER A  31     -17.370  24.580  -8.410  1.00 17.68           C  
ATOM    447  OG  SER A  31     -18.770  24.550  -8.431  1.00 17.68           O  
ATOM    448  H   SER A  31     -14.879  23.213  -7.584  1.00 10.94           H  
ATOM    449  HA  SER A  31     -17.139  24.646  -6.301  1.00 14.15           H  
ATOM    450 1HB  SER A  31     -17.024  25.606  -8.519  1.00 21.22           H  
ATOM    451 2HB  SER A  31     -16.975  24.024  -9.253  1.00 21.22           H  
ATOM    452  HG  SER A  31     -19.029  24.985  -9.247  1.00 21.22           H  
ATOM    453  N   GLU A  32     -18.434  22.593  -6.007  1.00 12.80           N  
ATOM    454  CA  GLU A  32     -19.109  21.362  -5.629  1.00 12.31           C  
ATOM    455  C   GLU A  32     -19.900  20.755  -6.809  1.00  9.07           C  
ATOM    456  O   GLU A  32     -19.849  19.539  -6.994  1.00  7.27           O  
ATOM    457  CB  GLU A  32     -19.988  21.620  -4.391  1.00 18.46           C  
ATOM    458  CG  GLU A  32     -20.741  20.417  -3.854  1.00 18.46           C  
ATOM    459  CD  GLU A  32     -19.830  19.394  -3.246  1.00 18.46           C  
ATOM    460  OE1 GLU A  32     -18.686  19.702  -3.013  1.00 18.46           O  
ATOM    461  OE2 GLU A  32     -20.282  18.309  -2.968  1.00 18.46           O  
ATOM    462  H   GLU A  32     -18.728  23.461  -5.579  1.00 15.36           H  
ATOM    463  HA  GLU A  32     -18.347  20.635  -5.339  1.00 14.77           H  
ATOM    464 1HB  GLU A  32     -19.335  21.946  -3.581  1.00 22.16           H  
ATOM    465 2HB  GLU A  32     -20.688  22.431  -4.546  1.00 22.16           H  
ATOM    466 1HG  GLU A  32     -21.456  20.750  -3.101  1.00 22.16           H  
ATOM    467 2HG  GLU A  32     -21.301  19.962  -4.670  1.00 22.16           H  
ATOM    468  N   PRO A  33     -20.619  21.565  -7.620  1.00 10.43           N  
ATOM    469  CA  PRO A  33     -21.289  21.141  -8.845  1.00  9.96           C  
ATOM    470  C   PRO A  33     -20.309  20.570  -9.854  1.00  6.55           C  
ATOM    471  O   PRO A  33     -20.653  19.649 -10.594  1.00  6.86           O  
ATOM    472  CB  PRO A  33     -21.959  22.417  -9.340  1.00 14.94           C  
ATOM    473  CG  PRO A  33     -22.325  23.136  -8.091  1.00 14.94           C  
ATOM    474  CD  PRO A  33     -21.273  22.779  -7.086  1.00 14.94           C  
ATOM    475  HA  PRO A  33     -22.050  20.390  -8.587  1.00 11.95           H  
ATOM    476 1HB  PRO A  33     -21.263  22.986  -9.974  1.00 17.93           H  
ATOM    477 2HB  PRO A  33     -22.833  22.168  -9.959  1.00 17.93           H  
ATOM    478 1HG  PRO A  33     -22.368  24.218  -8.280  1.00 17.93           H  
ATOM    479 2HG  PRO A  33     -23.333  22.838  -7.764  1.00 17.93           H  
ATOM    480 1HD  PRO A  33     -20.556  23.602  -6.975  1.00 17.93           H  
ATOM    481 2HD  PRO A  33     -21.792  22.549  -6.149  1.00 17.93           H  
ATOM    482  N   SER A  34     -19.085  21.107  -9.878  1.00  5.84           N  
ATOM    483  CA  SER A  34     -18.060  20.603 -10.778  1.00  6.27           C  
ATOM    484  C   SER A  34     -17.649  19.208 -10.356  1.00  3.93           C  
ATOM    485  O   SER A  34     -17.465  18.334 -11.204  1.00  4.14           O  
ATOM    486  CB  SER A  34     -16.861  21.524 -10.811  1.00  9.40           C  
ATOM    487  OG  SER A  34     -17.190  22.753 -11.402  1.00  9.40           O  
ATOM    488  H   SER A  34     -18.859  21.874  -9.259  1.00  7.01           H  
ATOM    489  HA  SER A  34     -18.477  20.546 -11.783  1.00  7.52           H  
ATOM    490 1HB  SER A  34     -16.493  21.690  -9.801  1.00 11.29           H  
ATOM    491 2HB  SER A  34     -16.063  21.049 -11.370  1.00 11.29           H  
ATOM    492  HG  SER A  34     -17.460  22.549 -12.301  1.00 11.29           H  
ATOM    493  N   MET A  35     -17.549  18.989  -9.044  1.00  3.34           N  
ATOM    494  CA  MET A  35     -17.230  17.665  -8.538  1.00  3.33           C  
ATOM    495  C   MET A  35     -18.347  16.679  -8.850  1.00  2.91           C  
ATOM    496  O   MET A  35     -18.078  15.524  -9.189  1.00  2.92           O  
ATOM    497  CB  MET A  35     -16.982  17.721  -7.038  1.00  5.00           C  
ATOM    498  CG  MET A  35     -15.707  18.444  -6.659  1.00  5.00           C  
ATOM    499  SD  MET A  35     -14.278  17.686  -7.436  1.00  5.00           S  
ATOM    500  CE  MET A  35     -14.325  16.080  -6.653  1.00  5.00           C  
ATOM    501  H   MET A  35     -17.670  19.761  -8.393  1.00  4.01           H  
ATOM    502  HA  MET A  35     -16.326  17.312  -9.033  1.00  4.00           H  
ATOM    503 1HB  MET A  35     -17.810  18.224  -6.546  1.00  5.99           H  
ATOM    504 2HB  MET A  35     -16.927  16.708  -6.637  1.00  5.99           H  
ATOM    505 1HG  MET A  35     -15.764  19.485  -6.974  1.00  5.99           H  
ATOM    506 2HG  MET A  35     -15.572  18.418  -5.578  1.00  5.99           H  
ATOM    507 1HE  MET A  35     -13.508  15.472  -7.032  1.00  5.99           H  
ATOM    508 2HE  MET A  35     -14.223  16.197  -5.574  1.00  5.99           H  
ATOM    509 3HE  MET A  35     -15.274  15.592  -6.878  1.00  5.99           H  
ATOM    510  N   LYS A  36     -19.595  17.149  -8.778  1.00  3.39           N  
ATOM    511  CA  LYS A  36     -20.744  16.320  -9.106  1.00  4.24           C  
ATOM    512  C   LYS A  36     -20.730  15.937 -10.580  1.00  3.71           C  
ATOM    513  O   LYS A  36     -21.057  14.800 -10.928  1.00  3.91           O  
ATOM    514  CB  LYS A  36     -22.038  17.046  -8.752  1.00  6.36           C  
ATOM    515  CG  LYS A  36     -22.284  17.185  -7.258  1.00  6.36           C  
ATOM    516  CD  LYS A  36     -23.567  17.944  -6.973  1.00  6.36           C  
ATOM    517  CE  LYS A  36     -23.818  18.063  -5.477  1.00  6.36           C  
ATOM    518  NZ  LYS A  36     -25.074  18.811  -5.183  1.00  6.36           N  
ATOM    519  H   LYS A  36     -19.752  18.098  -8.459  1.00  4.07           H  
ATOM    520  HA  LYS A  36     -20.689  15.402  -8.522  1.00  5.09           H  
ATOM    521 1HB  LYS A  36     -22.029  18.045  -9.186  1.00  7.63           H  
ATOM    522 2HB  LYS A  36     -22.885  16.510  -9.182  1.00  7.63           H  
ATOM    523 1HG  LYS A  36     -22.360  16.192  -6.814  1.00  7.63           H  
ATOM    524 2HG  LYS A  36     -21.449  17.706  -6.793  1.00  7.63           H  
ATOM    525 1HD  LYS A  36     -23.503  18.943  -7.405  1.00  7.63           H  
ATOM    526 2HD  LYS A  36     -24.408  17.421  -7.430  1.00  7.63           H  
ATOM    527 1HE  LYS A  36     -23.893  17.066  -5.046  1.00  7.63           H  
ATOM    528 2HE  LYS A  36     -22.981  18.583  -5.012  1.00  7.63           H  
ATOM    529 1HZ  LYS A  36     -25.204  18.867  -4.183  1.00  7.63           H  
ATOM    530 2HZ  LYS A  36     -25.010  19.743  -5.567  1.00  7.63           H  
ATOM    531 3HZ  LYS A  36     -25.859  18.330  -5.598  1.00  7.63           H  
ATOM    532  N   GLU A  37     -20.309  16.875 -11.434  1.00  3.78           N  
ATOM    533  CA  GLU A  37     -20.196  16.622 -12.862  1.00  4.60           C  
ATOM    534  C   GLU A  37     -19.118  15.597 -13.138  1.00  4.82           C  
ATOM    535  O   GLU A  37     -19.320  14.699 -13.953  1.00  6.27           O  
ATOM    536  CB  GLU A  37     -19.888  17.913 -13.618  1.00  6.90           C  
ATOM    537  CG  GLU A  37     -19.743  17.742 -15.124  1.00  6.90           C  
ATOM    538  CD  GLU A  37     -21.010  17.306 -15.806  1.00  6.90           C  
ATOM    539  OE1 GLU A  37     -22.065  17.508 -15.253  1.00  6.90           O  
ATOM    540  OE2 GLU A  37     -20.922  16.771 -16.887  1.00  6.90           O  
ATOM    541  H   GLU A  37     -20.088  17.800 -11.090  1.00  4.54           H  
ATOM    542  HA  GLU A  37     -21.146  16.224 -13.220  1.00  5.52           H  
ATOM    543 1HB  GLU A  37     -20.683  18.636 -13.438  1.00  8.28           H  
ATOM    544 2HB  GLU A  37     -18.963  18.345 -13.240  1.00  8.28           H  
ATOM    545 1HG  GLU A  37     -19.426  18.692 -15.553  1.00  8.28           H  
ATOM    546 2HG  GLU A  37     -18.962  17.009 -15.319  1.00  8.28           H  
ATOM    547  N   ARG A  38     -17.988  15.709 -12.435  1.00  4.35           N  
ATOM    548  CA  ARG A  38     -16.911  14.745 -12.584  1.00  6.15           C  
ATOM    549  C   ARG A  38     -17.370  13.364 -12.183  1.00  4.64           C  
ATOM    550  O   ARG A  38     -17.008  12.389 -12.833  1.00  6.07           O  
ATOM    551  CB  ARG A  38     -15.704  15.141 -11.755  1.00  9.23           C  
ATOM    552  CG  ARG A  38     -14.955  16.340 -12.290  1.00  9.23           C  
ATOM    553  CD  ARG A  38     -13.854  16.762 -11.393  1.00  9.23           C  
ATOM    554  NE  ARG A  38     -12.785  15.779 -11.308  1.00  9.23           N  
ATOM    555  CZ  ARG A  38     -11.739  15.871 -10.461  1.00  9.23           C  
ATOM    556  NH1 ARG A  38     -11.643  16.894  -9.645  1.00  9.23           N  
ATOM    557  NH2 ARG A  38     -10.808  14.937 -10.449  1.00  9.23           N  
ATOM    558  H   ARG A  38     -17.867  16.486 -11.798  1.00  5.22           H  
ATOM    559  HA  ARG A  38     -16.615  14.721 -13.633  1.00  7.38           H  
ATOM    560 1HB  ARG A  38     -16.019  15.374 -10.739  1.00 11.07           H  
ATOM    561 2HB  ARG A  38     -15.006  14.310 -11.700  1.00 11.07           H  
ATOM    562 1HG  ARG A  38     -14.525  16.084 -13.258  1.00 11.07           H  
ATOM    563 2HG  ARG A  38     -15.642  17.177 -12.411  1.00 11.07           H  
ATOM    564 1HD  ARG A  38     -13.430  17.680 -11.780  1.00 11.07           H  
ATOM    565 2HD  ARG A  38     -14.243  16.933 -10.390  1.00 11.07           H  
ATOM    566  HE  ARG A  38     -12.826  14.979 -11.925  1.00 11.07           H  
ATOM    567 1HH1 ARG A  38     -12.353  17.613  -9.649  1.00 11.07           H  
ATOM    568 2HH1 ARG A  38     -10.858  16.964  -9.014  1.00 11.07           H  
ATOM    569 1HH2 ARG A  38     -10.879  14.147 -11.074  1.00 11.07           H  
ATOM    570 2HH2 ARG A  38     -10.026  15.012  -9.816  1.00 11.07           H  
ATOM    571  N   HIS A  39     -18.186  13.278 -11.135  1.00  2.80           N  
ATOM    572  CA  HIS A  39     -18.727  12.000 -10.715  1.00  2.34           C  
ATOM    573  C   HIS A  39     -19.599  11.400 -11.803  1.00  3.18           C  
ATOM    574  O   HIS A  39     -19.476  10.216 -12.108  1.00  2.96           O  
ATOM    575  CB  HIS A  39     -19.523  12.124  -9.434  1.00  3.51           C  
ATOM    576  CG  HIS A  39     -19.979  10.796  -8.931  1.00  3.51           C  
ATOM    577  ND1 HIS A  39     -19.094   9.857  -8.462  1.00  3.51           N  
ATOM    578  CD2 HIS A  39     -21.210  10.244  -8.817  1.00  3.51           C  
ATOM    579  CE1 HIS A  39     -19.751   8.788  -8.073  1.00  3.51           C  
ATOM    580  NE2 HIS A  39     -21.041   8.989  -8.285  1.00  3.51           N  
ATOM    581  H   HIS A  39     -18.421  14.110 -10.608  1.00  3.36           H  
ATOM    582  HA  HIS A  39     -17.907  11.305 -10.532  1.00  2.81           H  
ATOM    583 1HB  HIS A  39     -18.908  12.598  -8.672  1.00  4.21           H  
ATOM    584 2HB  HIS A  39     -20.398  12.751  -9.597  1.00  4.21           H  
ATOM    585  HD1 HIS A  39     -18.121   9.835  -8.689  1.00  4.21           H  
ATOM    586  HD2 HIS A  39     -22.210  10.606  -9.059  1.00  4.21           H  
ATOM    587  HE1 HIS A  39     -19.219   7.926  -7.669  1.00  4.21           H  
ATOM    588  N   GLU A  40     -20.486  12.214 -12.382  1.00  4.62           N  
ATOM    589  CA  GLU A  40     -21.349  11.767 -13.472  1.00  6.41           C  
ATOM    590  C   GLU A  40     -20.510  11.210 -14.630  1.00  6.95           C  
ATOM    591  O   GLU A  40     -20.837  10.175 -15.217  1.00  8.01           O  
ATOM    592  CB  GLU A  40     -22.211  12.927 -13.977  1.00  9.62           C  
ATOM    593  CG  GLU A  40     -23.282  12.532 -14.982  1.00  9.62           C  
ATOM    594  CD  GLU A  40     -24.419  11.783 -14.342  1.00  9.62           C  
ATOM    595  OE1 GLU A  40     -24.674  12.020 -13.184  1.00  9.62           O  
ATOM    596  OE2 GLU A  40     -25.033  10.977 -15.000  1.00  9.62           O  
ATOM    597  H   GLU A  40     -20.566  13.171 -12.058  1.00  5.54           H  
ATOM    598  HA  GLU A  40     -21.998  10.974 -13.102  1.00  7.69           H  
ATOM    599 1HB  GLU A  40     -22.707  13.405 -13.132  1.00 11.54           H  
ATOM    600 2HB  GLU A  40     -21.576  13.677 -14.447  1.00 11.54           H  
ATOM    601 1HG  GLU A  40     -23.673  13.434 -15.453  1.00 11.54           H  
ATOM    602 2HG  GLU A  40     -22.832  11.915 -15.759  1.00 11.54           H  
ATOM    603  N   GLN A  41     -19.428  11.918 -14.948  1.00  6.89           N  
ATOM    604  CA  GLN A  41     -18.511  11.530 -16.006  1.00  8.12           C  
ATOM    605  C   GLN A  41     -17.762  10.239 -15.660  1.00  6.55           C  
ATOM    606  O   GLN A  41     -17.581   9.379 -16.523  1.00  7.23           O  
ATOM    607  CB  GLN A  41     -17.539  12.672 -16.258  1.00 12.18           C  
ATOM    608  CG  GLN A  41     -18.181  13.898 -16.878  1.00 12.18           C  
ATOM    609  CD  GLN A  41     -17.237  15.077 -16.971  1.00 12.18           C  
ATOM    610  OE1 GLN A  41     -16.201  15.141 -16.300  1.00 12.18           O  
ATOM    611  NE2 GLN A  41     -17.602  16.038 -17.812  1.00 12.18           N  
ATOM    612  H   GLN A  41     -19.238  12.775 -14.443  1.00  8.27           H  
ATOM    613  HA  GLN A  41     -19.089  11.353 -16.912  1.00  9.74           H  
ATOM    614 1HB  GLN A  41     -17.067  12.970 -15.324  1.00 14.62           H  
ATOM    615 2HB  GLN A  41     -16.764  12.330 -16.933  1.00 14.62           H  
ATOM    616 1HG  GLN A  41     -18.510  13.652 -17.886  1.00 14.62           H  
ATOM    617 2HG  GLN A  41     -19.039  14.193 -16.278  1.00 14.62           H  
ATOM    618 1HE2 GLN A  41     -17.032  16.852 -17.926  1.00 14.62           H  
ATOM    619 2HE2 GLN A  41     -18.456  15.952 -18.329  1.00 14.62           H  
ATOM    620  N   TRP A  42     -17.362  10.115 -14.390  1.00  4.92           N  
ATOM    621  CA  TRP A  42     -16.701   8.932 -13.845  1.00  4.36           C  
ATOM    622  C   TRP A  42     -17.596   7.709 -14.019  1.00  4.18           C  
ATOM    623  O   TRP A  42     -17.136   6.652 -14.453  1.00  4.77           O  
ATOM    624  CB  TRP A  42     -16.386   9.159 -12.355  1.00  6.54           C  
ATOM    625  CG  TRP A  42     -15.711   8.025 -11.648  1.00  6.54           C  
ATOM    626  CD1 TRP A  42     -14.373   7.808 -11.522  1.00  6.54           C  
ATOM    627  CD2 TRP A  42     -16.359   6.936 -10.953  1.00  6.54           C  
ATOM    628  NE1 TRP A  42     -14.145   6.669 -10.792  1.00  6.54           N  
ATOM    629  CE2 TRP A  42     -15.348   6.120 -10.440  1.00  6.54           C  
ATOM    630  CE3 TRP A  42     -17.694   6.595 -10.725  1.00  6.54           C  
ATOM    631  CZ2 TRP A  42     -15.630   4.974  -9.719  1.00  6.54           C  
ATOM    632  CZ3 TRP A  42     -17.972   5.443 -10.011  1.00  6.54           C  
ATOM    633  CH2 TRP A  42     -16.965   4.654  -9.524  1.00  6.54           C  
ATOM    634  H   TRP A  42     -17.517  10.887 -13.761  1.00  5.90           H  
ATOM    635  HA  TRP A  42     -15.771   8.767 -14.389  1.00  5.23           H  
ATOM    636 1HB  TRP A  42     -15.756  10.039 -12.255  1.00  7.85           H  
ATOM    637 2HB  TRP A  42     -17.304   9.369 -11.819  1.00  7.85           H  
ATOM    638  HD1 TRP A  42     -13.597   8.447 -11.933  1.00  7.85           H  
ATOM    639  HE1 TRP A  42     -13.236   6.289 -10.555  1.00  7.85           H  
ATOM    640  HE3 TRP A  42     -18.500   7.216 -11.108  1.00  7.85           H  
ATOM    641  HZ2 TRP A  42     -14.853   4.331  -9.313  1.00  7.85           H  
ATOM    642  HZ3 TRP A  42     -19.013   5.180  -9.843  1.00  7.85           H  
ATOM    643  HH2 TRP A  42     -17.224   3.753  -8.969  1.00  7.85           H  
ATOM    644  N   MET A  43     -18.882   7.880 -13.700  1.00  4.18           N  
ATOM    645  CA  MET A  43     -19.886   6.833 -13.852  1.00  5.39           C  
ATOM    646  C   MET A  43     -19.920   6.339 -15.272  1.00  6.83           C  
ATOM    647  O   MET A  43     -19.901   5.132 -15.512  1.00  8.13           O  
ATOM    648  CB  MET A  43     -21.267   7.360 -13.504  1.00  8.08           C  
ATOM    649  CG  MET A  43     -21.549   7.668 -12.056  1.00  8.08           C  
ATOM    650  SD  MET A  43     -23.068   8.626 -11.920  1.00  8.08           S  
ATOM    651  CE  MET A  43     -24.268   7.455 -12.550  1.00  8.08           C  
ATOM    652  H   MET A  43     -19.177   8.773 -13.325  1.00  5.02           H  
ATOM    653  HA  MET A  43     -19.625   5.998 -13.203  1.00  6.47           H  
ATOM    654 1HB  MET A  43     -21.464   8.265 -14.067  1.00  9.70           H  
ATOM    655 2HB  MET A  43     -22.011   6.626 -13.822  1.00  9.70           H  
ATOM    656 1HG  MET A  43     -21.674   6.742 -11.497  1.00  9.70           H  
ATOM    657 2HG  MET A  43     -20.731   8.233 -11.616  1.00  9.70           H  
ATOM    658 1HE  MET A  43     -25.261   7.902 -12.523  1.00  9.70           H  
ATOM    659 2HE  MET A  43     -24.014   7.195 -13.579  1.00  9.70           H  
ATOM    660 3HE  MET A  43     -24.254   6.552 -11.942  1.00  9.70           H  
ATOM    661  N   THR A  44     -19.990   7.280 -16.217  1.00  7.10           N  
ATOM    662  CA  THR A  44     -20.028   6.933 -17.628  1.00  9.08           C  
ATOM    663  C   THR A  44     -18.815   6.105 -18.006  1.00  9.26           C  
ATOM    664  O   THR A  44     -18.958   5.013 -18.555  1.00 11.89           O  
ATOM    665  CB  THR A  44     -20.098   8.193 -18.510  1.00 13.62           C  
ATOM    666  OG1 THR A  44     -21.306   8.911 -18.226  1.00 13.62           O  
ATOM    667  CG2 THR A  44     -20.064   7.822 -19.982  1.00 13.62           C  
ATOM    668  H   THR A  44     -20.034   8.260 -15.949  1.00  8.52           H  
ATOM    669  HA  THR A  44     -20.919   6.333 -17.813  1.00 10.90           H  
ATOM    670  HB  THR A  44     -19.249   8.834 -18.284  1.00 16.34           H  
ATOM    671  HG1 THR A  44     -21.306   9.187 -17.304  1.00 16.34           H  
ATOM    672 1HG2 THR A  44     -20.112   8.726 -20.587  1.00 16.34           H  
ATOM    673 2HG2 THR A  44     -19.141   7.289 -20.199  1.00 16.34           H  
ATOM    674 3HG2 THR A  44     -20.916   7.185 -20.216  1.00 16.34           H  
ATOM    675  N   GLU A  45     -17.623   6.600 -17.664  1.00  7.77           N  
ATOM    676  CA  GLU A  45     -16.379   5.895 -17.963  1.00  8.43           C  
ATOM    677  C   GLU A  45     -16.373   4.447 -17.487  1.00  7.29           C  
ATOM    678  O   GLU A  45     -15.901   3.562 -18.204  1.00  8.37           O  
ATOM    679  CB  GLU A  45     -15.178   6.608 -17.346  1.00 12.64           C  
ATOM    680  CG  GLU A  45     -13.857   5.920 -17.674  1.00 12.64           C  
ATOM    681  CD  GLU A  45     -12.650   6.621 -17.126  1.00 12.64           C  
ATOM    682  OE1 GLU A  45     -12.812   7.569 -16.400  1.00 12.64           O  
ATOM    683  OE2 GLU A  45     -11.558   6.211 -17.443  1.00 12.64           O  
ATOM    684  H   GLU A  45     -17.576   7.500 -17.202  1.00  9.32           H  
ATOM    685  HA  GLU A  45     -16.251   5.887 -19.045  1.00 10.12           H  
ATOM    686 1HB  GLU A  45     -15.131   7.633 -17.712  1.00 15.17           H  
ATOM    687 2HB  GLU A  45     -15.284   6.646 -16.262  1.00 15.17           H  
ATOM    688 1HG  GLU A  45     -13.885   4.909 -17.269  1.00 15.17           H  
ATOM    689 2HG  GLU A  45     -13.765   5.842 -18.753  1.00 15.17           H  
ATOM    690  N   TYR A  46     -16.882   4.199 -16.282  1.00  5.76           N  
ATOM    691  CA  TYR A  46     -16.855   2.844 -15.752  1.00  5.25           C  
ATOM    692  C   TYR A  46     -18.198   2.103 -15.801  1.00  5.82           C  
ATOM    693  O   TYR A  46     -18.289   0.977 -15.311  1.00  6.57           O  
ATOM    694  CB  TYR A  46     -16.326   2.882 -14.319  1.00  7.88           C  
ATOM    695  CG  TYR A  46     -14.910   3.406 -14.267  1.00  7.88           C  
ATOM    696  CD1 TYR A  46     -14.663   4.662 -13.749  1.00  7.88           C  
ATOM    697  CD2 TYR A  46     -13.862   2.647 -14.769  1.00  7.88           C  
ATOM    698  CE1 TYR A  46     -13.380   5.159 -13.729  1.00  7.88           C  
ATOM    699  CE2 TYR A  46     -12.574   3.149 -14.746  1.00  7.88           C  
ATOM    700  CZ  TYR A  46     -12.336   4.402 -14.226  1.00  7.88           C  
ATOM    701  OH  TYR A  46     -11.060   4.915 -14.197  1.00  7.88           O  
ATOM    702  H   TYR A  46     -17.247   4.958 -15.716  1.00  6.91           H  
ATOM    703  HA  TYR A  46     -16.151   2.267 -16.351  1.00  6.30           H  
ATOM    704 1HB  TYR A  46     -16.957   3.528 -13.705  1.00  9.45           H  
ATOM    705 2HB  TYR A  46     -16.344   1.883 -13.885  1.00  9.45           H  
ATOM    706  HD1 TYR A  46     -15.484   5.263 -13.362  1.00  9.45           H  
ATOM    707  HD2 TYR A  46     -14.054   1.659 -15.187  1.00  9.45           H  
ATOM    708  HE1 TYR A  46     -13.182   6.150 -13.328  1.00  9.45           H  
ATOM    709  HE2 TYR A  46     -11.748   2.559 -15.142  1.00  9.45           H  
ATOM    710  HH  TYR A  46     -11.004   5.586 -13.505  1.00  9.45           H  
ATOM    711  N   GLY A  47     -19.237   2.708 -16.389  1.00  6.56           N  
ATOM    712  CA  GLY A  47     -20.525   2.023 -16.498  1.00  7.65           C  
ATOM    713  C   GLY A  47     -21.256   1.894 -15.156  1.00  7.90           C  
ATOM    714  O   GLY A  47     -22.006   0.938 -14.950  1.00  9.86           O  
ATOM    715  H   GLY A  47     -19.149   3.635 -16.789  1.00  7.87           H  
ATOM    716 1HA  GLY A  47     -21.158   2.564 -17.202  1.00  9.18           H  
ATOM    717 2HA  GLY A  47     -20.366   1.032 -16.919  1.00  9.18           H  
ATOM    718  N   ARG A  48     -21.013   2.822 -14.233  1.00  8.49           N  
ATOM    719  CA  ARG A  48     -21.612   2.725 -12.906  1.00  9.79           C  
ATOM    720  C   ARG A  48     -23.066   3.168 -12.894  1.00  7.37           C  
ATOM    721  O   ARG A  48     -23.379   4.330 -13.151  1.00  7.74           O  
ATOM    722  CB  ARG A  48     -20.847   3.556 -11.894  1.00 14.68           C  
ATOM    723  CG  ARG A  48     -21.360   3.427 -10.467  1.00 14.68           C  
ATOM    724  CD  ARG A  48     -21.052   2.084  -9.900  1.00 14.68           C  
ATOM    725  NE  ARG A  48     -21.268   2.035  -8.462  1.00 14.68           N  
ATOM    726  CZ  ARG A  48     -22.386   1.587  -7.851  1.00 14.68           C  
ATOM    727  NH1 ARG A  48     -23.393   1.117  -8.553  1.00 14.68           N  
ATOM    728  NH2 ARG A  48     -22.474   1.630  -6.531  1.00 14.68           N  
ATOM    729  H   ARG A  48     -20.417   3.605 -14.460  1.00 10.19           H  
ATOM    730  HA  ARG A  48     -21.570   1.682 -12.591  1.00 11.75           H  
ATOM    731 1HB  ARG A  48     -19.795   3.271 -11.900  1.00 17.62           H  
ATOM    732 2HB  ARG A  48     -20.906   4.607 -12.167  1.00 17.62           H  
ATOM    733 1HG  ARG A  48     -20.893   4.180  -9.832  1.00 17.62           H  
ATOM    734 2HG  ARG A  48     -22.443   3.563 -10.453  1.00 17.62           H  
ATOM    735 1HD  ARG A  48     -21.693   1.337 -10.366  1.00 17.62           H  
ATOM    736 2HD  ARG A  48     -20.009   1.838 -10.096  1.00 17.62           H  
ATOM    737  HE  ARG A  48     -20.529   2.415  -7.875  1.00 17.62           H  
ATOM    738 1HH1 ARG A  48     -23.343   1.087  -9.562  1.00 17.62           H  
ATOM    739 2HH1 ARG A  48     -24.227   0.790  -8.083  1.00 17.62           H  
ATOM    740 1HH2 ARG A  48     -21.701   1.996  -5.991  1.00 17.62           H  
ATOM    741 2HH2 ARG A  48     -23.323   1.321  -6.069  1.00 17.62           H  
ATOM    742  N   VAL A  49     -23.947   2.225 -12.578  1.00  7.87           N  
ATOM    743  CA  VAL A  49     -25.379   2.477 -12.483  1.00  8.34           C  
ATOM    744  C   VAL A  49     -25.843   2.245 -11.055  1.00 10.54           C  
ATOM    745  O   VAL A  49     -25.524   1.219 -10.455  1.00 13.21           O  
ATOM    746  CB  VAL A  49     -26.160   1.562 -13.448  1.00 12.51           C  
ATOM    747  CG1 VAL A  49     -27.658   1.794 -13.296  1.00 12.51           C  
ATOM    748  CG2 VAL A  49     -25.717   1.838 -14.878  1.00 12.51           C  
ATOM    749  H   VAL A  49     -23.608   1.290 -12.395  1.00  9.44           H  
ATOM    750  HA  VAL A  49     -25.572   3.516 -12.753  1.00 10.01           H  
ATOM    751  HB  VAL A  49     -25.960   0.520 -13.197  1.00 15.01           H  
ATOM    752 1HG1 VAL A  49     -28.198   1.133 -13.975  1.00 15.01           H  
ATOM    753 2HG1 VAL A  49     -27.959   1.582 -12.271  1.00 15.01           H  
ATOM    754 3HG1 VAL A  49     -27.893   2.830 -13.537  1.00 15.01           H  
ATOM    755 1HG2 VAL A  49     -26.261   1.185 -15.559  1.00 15.01           H  
ATOM    756 2HG2 VAL A  49     -25.924   2.878 -15.128  1.00 15.01           H  
ATOM    757 3HG2 VAL A  49     -24.648   1.648 -14.971  1.00 15.01           H  
ATOM    758  N   TYR A  50     -26.583   3.202 -10.508  1.00 10.85           N  
ATOM    759  CA  TYR A  50     -27.045   3.102  -9.129  1.00 14.26           C  
ATOM    760  C   TYR A  50     -28.475   2.595  -9.056  1.00 17.85           C  
ATOM    761  O   TYR A  50     -29.260   2.793  -9.985  1.00 19.24           O  
ATOM    762  CB  TYR A  50     -26.947   4.458  -8.444  1.00 21.39           C  
ATOM    763  CG  TYR A  50     -25.533   4.966  -8.380  1.00 21.39           C  
ATOM    764  CD1 TYR A  50     -25.142   6.012  -9.192  1.00 21.39           C  
ATOM    765  CD2 TYR A  50     -24.615   4.371  -7.543  1.00 21.39           C  
ATOM    766  CE1 TYR A  50     -23.844   6.468  -9.140  1.00 21.39           C  
ATOM    767  CE2 TYR A  50     -23.319   4.828  -7.508  1.00 21.39           C  
ATOM    768  CZ  TYR A  50     -22.935   5.871  -8.297  1.00 21.39           C  
ATOM    769  OH  TYR A  50     -21.644   6.317  -8.253  1.00 21.39           O  
ATOM    770  H   TYR A  50     -26.822   4.019 -11.054  1.00 13.02           H  
ATOM    771  HA  TYR A  50     -26.411   2.392  -8.598  1.00 17.11           H  
ATOM    772 1HB  TYR A  50     -27.550   5.191  -8.981  1.00 25.67           H  
ATOM    773 2HB  TYR A  50     -27.333   4.388  -7.427  1.00 25.67           H  
ATOM    774  HD1 TYR A  50     -25.860   6.481  -9.865  1.00 25.67           H  
ATOM    775  HD2 TYR A  50     -24.911   3.536  -6.917  1.00 25.67           H  
ATOM    776  HE1 TYR A  50     -23.532   7.296  -9.765  1.00 25.67           H  
ATOM    777  HE2 TYR A  50     -22.589   4.358  -6.854  1.00 25.67           H  
ATOM    778  HH  TYR A  50     -21.629   7.265  -8.406  1.00 25.67           H  
ATOM    779  N   LYS A  51     -28.811   1.938  -7.948  1.00 21.07           N  
ATOM    780  CA  LYS A  51     -30.160   1.427  -7.747  1.00 26.80           C  
ATOM    781  C   LYS A  51     -31.111   2.537  -7.310  1.00 22.89           C  
ATOM    782  O   LYS A  51     -32.322   2.445  -7.524  1.00 29.66           O  
ATOM    783  CB  LYS A  51     -30.158   0.305  -6.711  1.00 40.20           C  
ATOM    784  CG  LYS A  51     -29.466  -0.969  -7.171  1.00 40.20           C  
ATOM    785  CD  LYS A  51     -29.494  -2.031  -6.083  1.00 40.20           C  
ATOM    786  CE  LYS A  51     -28.793  -3.304  -6.533  1.00 40.20           C  
ATOM    787  NZ  LYS A  51     -28.768  -4.330  -5.456  1.00 40.20           N  
ATOM    788  H   LYS A  51     -28.123   1.799  -7.215  1.00 25.28           H  
ATOM    789  HA  LYS A  51     -30.524   1.027  -8.694  1.00 32.16           H  
ATOM    790 1HB  LYS A  51     -29.658   0.647  -5.805  1.00 48.24           H  
ATOM    791 2HB  LYS A  51     -31.183   0.052  -6.444  1.00 48.24           H  
ATOM    792 1HG  LYS A  51     -29.967  -1.356  -8.059  1.00 48.24           H  
ATOM    793 2HG  LYS A  51     -28.429  -0.749  -7.425  1.00 48.24           H  
ATOM    794 1HD  LYS A  51     -28.999  -1.648  -5.190  1.00 48.24           H  
ATOM    795 2HD  LYS A  51     -30.528  -2.265  -5.832  1.00 48.24           H  
ATOM    796 1HE  LYS A  51     -29.312  -3.712  -7.398  1.00 48.24           H  
ATOM    797 2HE  LYS A  51     -27.768  -3.066  -6.817  1.00 48.24           H  
ATOM    798 1HZ  LYS A  51     -28.295  -5.157  -5.790  1.00 48.24           H  
ATOM    799 2HZ  LYS A  51     -28.277  -3.962  -4.653  1.00 48.24           H  
ATOM    800 3HZ  LYS A  51     -29.714  -4.566  -5.193  1.00 48.24           H  
ATOM    801  N   SER A  52     -30.561   3.588  -6.702  1.00 15.20           N  
ATOM    802  CA  SER A  52     -31.367   4.716  -6.258  1.00 13.49           C  
ATOM    803  C   SER A  52     -30.577   6.010  -6.264  1.00 10.60           C  
ATOM    804  O   SER A  52     -29.346   5.999  -6.308  1.00  9.18           O  
ATOM    805  CB  SER A  52     -31.892   4.477  -4.854  1.00 20.23           C  
ATOM    806  OG  SER A  52     -30.847   4.476  -3.917  1.00 20.23           O  
ATOM    807  H   SER A  52     -29.564   3.605  -6.544  1.00 18.24           H  
ATOM    808  HA  SER A  52     -32.212   4.826  -6.940  1.00 16.19           H  
ATOM    809 1HB  SER A  52     -32.613   5.253  -4.599  1.00 24.28           H  
ATOM    810 2HB  SER A  52     -32.414   3.522  -4.819  1.00 24.28           H  
ATOM    811  HG  SER A  52     -30.352   3.668  -4.078  1.00 24.28           H  
ATOM    812  N   ASP A  53     -31.302   7.123  -6.195  1.00 10.76           N  
ATOM    813  CA  ASP A  53     -30.692   8.443  -6.150  1.00  9.27           C  
ATOM    814  C   ASP A  53     -29.958   8.635  -4.835  1.00  7.06           C  
ATOM    815  O   ASP A  53     -28.916   9.285  -4.795  1.00  5.99           O  
ATOM    816  CB  ASP A  53     -31.748   9.531  -6.324  1.00 13.90           C  
ATOM    817  CG  ASP A  53     -32.307   9.585  -7.738  1.00 13.90           C  
ATOM    818  OD1 ASP A  53     -31.713   9.001  -8.613  1.00 13.90           O  
ATOM    819  OD2 ASP A  53     -33.323  10.208  -7.930  1.00 13.90           O  
ATOM    820  H   ASP A  53     -32.309   7.049  -6.171  1.00 12.91           H  
ATOM    821  HA  ASP A  53     -29.971   8.522  -6.963  1.00 11.12           H  
ATOM    822 1HB  ASP A  53     -32.571   9.359  -5.629  1.00 16.69           H  
ATOM    823 2HB  ASP A  53     -31.315  10.503  -6.082  1.00 16.69           H  
ATOM    824  N   ALA A  54     -30.505   8.053  -3.766  1.00  7.14           N  
ATOM    825  CA  ALA A  54     -29.886   8.104  -2.453  1.00  5.75           C  
ATOM    826  C   ALA A  54     -28.537   7.411  -2.497  1.00  4.34           C  
ATOM    827  O   ALA A  54     -27.560   7.918  -1.937  1.00  3.37           O  
ATOM    828  CB  ALA A  54     -30.786   7.461  -1.414  1.00  8.62           C  
ATOM    829  H   ALA A  54     -31.375   7.549  -3.869  1.00  8.57           H  
ATOM    830  HA  ALA A  54     -29.723   9.151  -2.190  1.00  6.90           H  
ATOM    831 1HB  ALA A  54     -30.313   7.522  -0.434  1.00 10.35           H  
ATOM    832 2HB  ALA A  54     -31.743   7.983  -1.388  1.00 10.35           H  
ATOM    833 3HB  ALA A  54     -30.952   6.415  -1.672  1.00 10.35           H  
ATOM    834  N   GLU A  55     -28.489   6.254  -3.176  1.00  5.09           N  
ATOM    835  CA  GLU A  55     -27.240   5.530  -3.357  1.00  4.56           C  
ATOM    836  C   GLU A  55     -26.248   6.407  -4.085  1.00  3.65           C  
ATOM    837  O   GLU A  55     -25.116   6.556  -3.640  1.00  3.09           O  
ATOM    838  CB  GLU A  55     -27.435   4.228  -4.143  1.00  6.84           C  
ATOM    839  CG  GLU A  55     -26.153   3.416  -4.315  1.00  6.84           C  
ATOM    840  CD  GLU A  55     -26.344   2.154  -5.114  1.00  6.84           C  
ATOM    841  OE1 GLU A  55     -27.458   1.883  -5.493  1.00  6.84           O  
ATOM    842  OE2 GLU A  55     -25.373   1.472  -5.371  1.00  6.84           O  
ATOM    843  H   GLU A  55     -29.336   5.872  -3.582  1.00  6.11           H  
ATOM    844  HA  GLU A  55     -26.828   5.290  -2.376  1.00  5.47           H  
ATOM    845 1HB  GLU A  55     -28.167   3.601  -3.634  1.00  8.21           H  
ATOM    846 2HB  GLU A  55     -27.824   4.450  -5.136  1.00  8.21           H  
ATOM    847 1HG  GLU A  55     -25.408   4.038  -4.806  1.00  8.21           H  
ATOM    848 2HG  GLU A  55     -25.771   3.156  -3.329  1.00  8.21           H  
ATOM    849  N   LYS A  56     -26.687   6.990  -5.202  1.00  4.42           N  
ATOM    850  CA  LYS A  56     -25.849   7.866  -6.006  1.00  3.87           C  
ATOM    851  C   LYS A  56     -25.227   8.994  -5.198  1.00  3.02           C  
ATOM    852  O   LYS A  56     -24.030   9.252  -5.321  1.00  2.69           O  
ATOM    853  CB  LYS A  56     -26.660   8.445  -7.162  1.00  5.80           C  
ATOM    854  CG  LYS A  56     -25.868   9.344  -8.097  1.00  5.80           C  
ATOM    855  CD  LYS A  56     -26.701   9.759  -9.296  1.00  5.80           C  
ATOM    856  CE  LYS A  56     -25.878  10.586 -10.270  1.00  5.80           C  
ATOM    857  NZ  LYS A  56     -26.648  10.951 -11.489  1.00  5.80           N  
ATOM    858  H   LYS A  56     -27.634   6.808  -5.514  1.00  5.30           H  
ATOM    859  HA  LYS A  56     -25.034   7.272  -6.419  1.00  4.64           H  
ATOM    860 1HB  LYS A  56     -27.092   7.635  -7.750  1.00  6.97           H  
ATOM    861 2HB  LYS A  56     -27.486   9.034  -6.769  1.00  6.97           H  
ATOM    862 1HG  LYS A  56     -25.566  10.243  -7.556  1.00  6.97           H  
ATOM    863 2HG  LYS A  56     -24.971   8.839  -8.439  1.00  6.97           H  
ATOM    864 1HD  LYS A  56     -27.075   8.872  -9.809  1.00  6.97           H  
ATOM    865 2HD  LYS A  56     -27.553  10.352  -8.961  1.00  6.97           H  
ATOM    866 1HE  LYS A  56     -25.538  11.497  -9.780  1.00  6.97           H  
ATOM    867 2HE  LYS A  56     -25.008  10.005 -10.568  1.00  6.97           H  
ATOM    868 1HZ  LYS A  56     -26.043  11.475 -12.109  1.00  6.97           H  
ATOM    869 2HZ  LYS A  56     -26.955  10.112 -11.960  1.00  6.97           H  
ATOM    870 3HZ  LYS A  56     -27.451  11.509 -11.239  1.00  6.97           H  
ATOM    871  N   GLU A  57     -26.037   9.665  -4.378  1.00  3.15           N  
ATOM    872  CA  GLU A  57     -25.555  10.768  -3.555  1.00  2.81           C  
ATOM    873  C   GLU A  57     -24.543  10.309  -2.509  1.00  2.30           C  
ATOM    874  O   GLU A  57     -23.533  10.983  -2.286  1.00  1.95           O  
ATOM    875  CB  GLU A  57     -26.732  11.462  -2.871  1.00  4.21           C  
ATOM    876  CG  GLU A  57     -27.630  12.248  -3.818  1.00  4.21           C  
ATOM    877  CD  GLU A  57     -28.819  12.861  -3.131  1.00  4.21           C  
ATOM    878  OE1 GLU A  57     -29.033  12.571  -1.979  1.00  4.21           O  
ATOM    879  OE2 GLU A  57     -29.512  13.627  -3.759  1.00  4.21           O  
ATOM    880  H   GLU A  57     -27.018   9.416  -4.337  1.00  3.78           H  
ATOM    881  HA  GLU A  57     -25.061  11.488  -4.207  1.00  3.37           H  
ATOM    882 1HB  GLU A  57     -27.349  10.720  -2.364  1.00  5.06           H  
ATOM    883 2HB  GLU A  57     -26.360  12.152  -2.113  1.00  5.06           H  
ATOM    884 1HG  GLU A  57     -27.044  13.043  -4.277  1.00  5.06           H  
ATOM    885 2HG  GLU A  57     -27.974  11.587  -4.612  1.00  5.06           H  
ATOM    886  N   THR A  58     -24.806   9.155  -1.887  1.00  2.78           N  
ATOM    887  CA  THR A  58     -23.901   8.592  -0.893  1.00  2.98           C  
ATOM    888  C   THR A  58     -22.571   8.232  -1.527  1.00  2.70           C  
ATOM    889  O   THR A  58     -21.507   8.546  -0.988  1.00  2.97           O  
ATOM    890  CB  THR A  58     -24.505   7.333  -0.242  1.00  4.47           C  
ATOM    891  OG1 THR A  58     -25.722   7.674   0.435  1.00  4.47           O  
ATOM    892  CG2 THR A  58     -23.522   6.726   0.747  1.00  4.47           C  
ATOM    893  H   THR A  58     -25.665   8.658  -2.094  1.00  3.34           H  
ATOM    894  HA  THR A  58     -23.721   9.338  -0.119  1.00  3.58           H  
ATOM    895  HB  THR A  58     -24.729   6.598  -1.015  1.00  5.36           H  
ATOM    896  HG1 THR A  58     -26.382   7.937  -0.215  1.00  5.36           H  
ATOM    897 1HG2 THR A  58     -23.960   5.835   1.196  1.00  5.36           H  
ATOM    898 2HG2 THR A  58     -22.602   6.456   0.227  1.00  5.36           H  
ATOM    899 3HG2 THR A  58     -23.297   7.452   1.528  1.00  5.36           H  
ATOM    900  N   ARG A  59     -22.651   7.581  -2.683  1.00  2.57           N  
ATOM    901  CA  ARG A  59     -21.493   7.150  -3.434  1.00  2.64           C  
ATOM    902  C   ARG A  59     -20.704   8.341  -3.947  1.00  2.19           C  
ATOM    903  O   ARG A  59     -19.476   8.285  -3.987  1.00  2.54           O  
ATOM    904  CB  ARG A  59     -21.950   6.243  -4.556  1.00  3.96           C  
ATOM    905  CG  ARG A  59     -22.526   4.925  -4.047  1.00  3.96           C  
ATOM    906  CD  ARG A  59     -21.470   4.046  -3.512  1.00  3.96           C  
ATOM    907  NE  ARG A  59     -21.993   2.775  -3.034  1.00  3.96           N  
ATOM    908  CZ  ARG A  59     -21.268   1.888  -2.323  1.00  3.96           C  
ATOM    909  NH1 ARG A  59     -20.014   2.153  -2.042  1.00  3.96           N  
ATOM    910  NH2 ARG A  59     -21.805   0.755  -1.905  1.00  3.96           N  
ATOM    911  H   ARG A  59     -23.562   7.358  -3.054  1.00  3.08           H  
ATOM    912  HA  ARG A  59     -20.850   6.570  -2.772  1.00  3.17           H  
ATOM    913 1HB  ARG A  59     -22.721   6.743  -5.139  1.00  4.75           H  
ATOM    914 2HB  ARG A  59     -21.124   6.021  -5.227  1.00  4.75           H  
ATOM    915 1HG  ARG A  59     -23.216   5.131  -3.231  1.00  4.75           H  
ATOM    916 2HG  ARG A  59     -23.055   4.398  -4.834  1.00  4.75           H  
ATOM    917 1HD  ARG A  59     -20.745   3.839  -4.299  1.00  4.75           H  
ATOM    918 2HD  ARG A  59     -20.972   4.543  -2.680  1.00  4.75           H  
ATOM    919  HE  ARG A  59     -22.960   2.549  -3.234  1.00  4.75           H  
ATOM    920 1HH1 ARG A  59     -19.580   3.009  -2.375  1.00  4.75           H  
ATOM    921 2HH1 ARG A  59     -19.470   1.495  -1.495  1.00  4.75           H  
ATOM    922 1HH2 ARG A  59     -22.769   0.540  -2.115  1.00  4.75           H  
ATOM    923 2HH2 ARG A  59     -21.237   0.097  -1.381  1.00  4.75           H  
ATOM    924  N   PHE A  60     -21.401   9.431  -4.285  1.00  1.72           N  
ATOM    925  CA  PHE A  60     -20.743  10.678  -4.637  1.00  1.51           C  
ATOM    926  C   PHE A  60     -19.910  11.219  -3.501  1.00  1.26           C  
ATOM    927  O   PHE A  60     -18.770  11.622  -3.716  1.00  1.34           O  
ATOM    928  CB  PHE A  60     -21.697  11.755  -5.117  1.00  2.27           C  
ATOM    929  CG  PHE A  60     -20.973  13.065  -5.217  1.00  2.27           C  
ATOM    930  CD1 PHE A  60     -19.881  13.207  -6.054  1.00  2.27           C  
ATOM    931  CD2 PHE A  60     -21.374  14.156  -4.466  1.00  2.27           C  
ATOM    932  CE1 PHE A  60     -19.198  14.404  -6.140  1.00  2.27           C  
ATOM    933  CE2 PHE A  60     -20.697  15.356  -4.550  1.00  2.27           C  
ATOM    934  CZ  PHE A  60     -19.608  15.481  -5.387  1.00  2.27           C  
ATOM    935  H   PHE A  60     -22.411   9.401  -4.296  1.00  2.06           H  
ATOM    936  HA  PHE A  60     -20.069  10.472  -5.465  1.00  1.81           H  
ATOM    937 1HB  PHE A  60     -22.097  11.498  -6.097  1.00  2.72           H  
ATOM    938 2HB  PHE A  60     -22.531  11.864  -4.427  1.00  2.72           H  
ATOM    939  HD1 PHE A  60     -19.556  12.350  -6.639  1.00  2.72           H  
ATOM    940  HD2 PHE A  60     -22.231  14.058  -3.799  1.00  2.72           H  
ATOM    941  HE1 PHE A  60     -18.337  14.494  -6.800  1.00  2.72           H  
ATOM    942  HE2 PHE A  60     -21.025  16.204  -3.951  1.00  2.72           H  
ATOM    943  HZ  PHE A  60     -19.076  16.429  -5.449  1.00  2.72           H  
ATOM    944  N   GLN A  61     -20.480  11.273  -2.298  1.00  1.30           N  
ATOM    945  CA  GLN A  61     -19.710  11.750  -1.158  1.00  1.33           C  
ATOM    946  C   GLN A  61     -18.454  10.915  -0.956  1.00  1.28           C  
ATOM    947  O   GLN A  61     -17.382  11.469  -0.709  1.00  1.28           O  
ATOM    948  CB  GLN A  61     -20.542  11.720   0.119  1.00  2.00           C  
ATOM    949  CG  GLN A  61     -19.811  12.258   1.345  1.00  2.00           C  
ATOM    950  CD  GLN A  61     -19.491  13.742   1.257  1.00  2.00           C  
ATOM    951  OE1 GLN A  61     -20.371  14.558   0.970  1.00  2.00           O  
ATOM    952  NE2 GLN A  61     -18.237  14.109   1.510  1.00  2.00           N  
ATOM    953  H   GLN A  61     -21.442  10.977  -2.175  1.00  1.56           H  
ATOM    954  HA  GLN A  61     -19.403  12.777  -1.354  1.00  1.60           H  
ATOM    955 1HB  GLN A  61     -21.448  12.308  -0.023  1.00  2.39           H  
ATOM    956 2HB  GLN A  61     -20.846  10.696   0.331  1.00  2.39           H  
ATOM    957 1HG  GLN A  61     -20.436  12.097   2.222  1.00  2.39           H  
ATOM    958 2HG  GLN A  61     -18.871  11.714   1.456  1.00  2.39           H  
ATOM    959 1HE2 GLN A  61     -17.981  15.074   1.474  1.00  2.39           H  
ATOM    960 2HE2 GLN A  61     -17.533  13.429   1.736  1.00  2.39           H  
ATOM    961  N   VAL A  62     -18.581   9.589  -1.101  1.00  1.47           N  
ATOM    962  CA  VAL A  62     -17.434   8.695  -0.970  1.00  1.57           C  
ATOM    963  C   VAL A  62     -16.404   8.981  -2.055  1.00  1.25           C  
ATOM    964  O   VAL A  62     -15.204   9.035  -1.775  1.00  1.22           O  
ATOM    965  CB  VAL A  62     -17.864   7.223  -1.050  1.00  2.35           C  
ATOM    966  CG1 VAL A  62     -16.631   6.344  -1.100  1.00  2.35           C  
ATOM    967  CG2 VAL A  62     -18.723   6.866   0.149  1.00  2.35           C  
ATOM    968  H   VAL A  62     -19.497   9.193  -1.282  1.00  1.76           H  
ATOM    969  HA  VAL A  62     -16.973   8.869   0.003  1.00  1.88           H  
ATOM    970  HB  VAL A  62     -18.428   7.060  -1.968  1.00  2.83           H  
ATOM    971 1HG1 VAL A  62     -16.941   5.304  -1.167  1.00  2.83           H  
ATOM    972 2HG1 VAL A  62     -16.031   6.604  -1.973  1.00  2.83           H  
ATOM    973 3HG1 VAL A  62     -16.041   6.491  -0.196  1.00  2.83           H  
ATOM    974 1HG2 VAL A  62     -19.025   5.822   0.082  1.00  2.83           H  
ATOM    975 2HG2 VAL A  62     -18.151   7.022   1.063  1.00  2.83           H  
ATOM    976 3HG2 VAL A  62     -19.609   7.499   0.165  1.00  2.83           H  
ATOM    977  N   PHE A  63     -16.888   9.167  -3.285  1.00  1.13           N  
ATOM    978  CA  PHE A  63     -16.055   9.513  -4.424  1.00  1.02           C  
ATOM    979  C   PHE A  63     -15.235  10.749  -4.152  1.00  1.02           C  
ATOM    980  O   PHE A  63     -14.011  10.714  -4.272  1.00  1.03           O  
ATOM    981  CB  PHE A  63     -16.941   9.746  -5.659  1.00  1.53           C  
ATOM    982  CG  PHE A  63     -16.271  10.367  -6.859  1.00  1.53           C  
ATOM    983  CD1 PHE A  63     -15.533   9.622  -7.762  1.00  1.53           C  
ATOM    984  CD2 PHE A  63     -16.405  11.733  -7.090  1.00  1.53           C  
ATOM    985  CE1 PHE A  63     -14.939  10.228  -8.854  1.00  1.53           C  
ATOM    986  CE2 PHE A  63     -15.818  12.338  -8.184  1.00  1.53           C  
ATOM    987  CZ  PHE A  63     -15.081  11.582  -9.069  1.00  1.53           C  
ATOM    988  H   PHE A  63     -17.879   9.068  -3.442  1.00  1.36           H  
ATOM    989  HA  PHE A  63     -15.382   8.683  -4.614  1.00  1.22           H  
ATOM    990 1HB  PHE A  63     -17.356   8.790  -5.971  1.00  1.84           H  
ATOM    991 2HB  PHE A  63     -17.781  10.372  -5.393  1.00  1.84           H  
ATOM    992  HD1 PHE A  63     -15.425   8.550  -7.604  1.00  1.84           H  
ATOM    993  HD2 PHE A  63     -16.988  12.331  -6.390  1.00  1.84           H  
ATOM    994  HE1 PHE A  63     -14.356   9.633  -9.549  1.00  1.84           H  
ATOM    995  HE2 PHE A  63     -15.936  13.410  -8.347  1.00  1.84           H  
ATOM    996  HZ  PHE A  63     -14.614  12.051  -9.933  1.00  1.84           H  
ATOM    997  N   LYS A  64     -15.915  11.828  -3.778  1.00  1.19           N  
ATOM    998  CA  LYS A  64     -15.287  13.103  -3.483  1.00  1.58           C  
ATOM    999  C   LYS A  64     -14.237  12.979  -2.383  1.00  1.48           C  
ATOM   1000  O   LYS A  64     -13.144  13.538  -2.508  1.00  1.62           O  
ATOM   1001  CB  LYS A  64     -16.352  14.127  -3.110  1.00  2.37           C  
ATOM   1002  CG  LYS A  64     -15.810  15.513  -2.807  1.00  2.37           C  
ATOM   1003  CD  LYS A  64     -16.937  16.506  -2.579  1.00  2.37           C  
ATOM   1004  CE  LYS A  64     -17.710  16.168  -1.315  1.00  2.37           C  
ATOM   1005  NZ  LYS A  64     -18.656  17.248  -0.937  1.00  2.37           N  
ATOM   1006  H   LYS A  64     -16.920  11.764  -3.702  1.00  1.43           H  
ATOM   1007  HA  LYS A  64     -14.781  13.450  -4.384  1.00  1.90           H  
ATOM   1008 1HB  LYS A  64     -17.069  14.218  -3.925  1.00  2.84           H  
ATOM   1009 2HB  LYS A  64     -16.901  13.779  -2.232  1.00  2.84           H  
ATOM   1010 1HG  LYS A  64     -15.186  15.473  -1.913  1.00  2.84           H  
ATOM   1011 2HG  LYS A  64     -15.199  15.857  -3.639  1.00  2.84           H  
ATOM   1012 1HD  LYS A  64     -16.527  17.513  -2.487  1.00  2.84           H  
ATOM   1013 2HD  LYS A  64     -17.620  16.489  -3.427  1.00  2.84           H  
ATOM   1014 1HE  LYS A  64     -18.272  15.251  -1.482  1.00  2.84           H  
ATOM   1015 2HE  LYS A  64     -17.010  16.007  -0.495  1.00  2.84           H  
ATOM   1016 1HZ  LYS A  64     -19.159  16.988  -0.100  1.00  2.84           H  
ATOM   1017 2HZ  LYS A  64     -18.143  18.103  -0.771  1.00  2.84           H  
ATOM   1018 3HZ  LYS A  64     -19.314  17.403  -1.690  1.00  2.84           H  
ATOM   1019  N   ASP A  65     -14.566  12.240  -1.315  1.00  1.50           N  
ATOM   1020  CA  ASP A  65     -13.629  12.015  -0.220  1.00  1.72           C  
ATOM   1021  C   ASP A  65     -12.345  11.384  -0.751  1.00  1.42           C  
ATOM   1022  O   ASP A  65     -11.244  11.827  -0.415  1.00  1.62           O  
ATOM   1023  CB  ASP A  65     -14.236  11.095   0.852  1.00  2.58           C  
ATOM   1024  CG  ASP A  65     -15.363  11.728   1.671  1.00  2.58           C  
ATOM   1025  OD1 ASP A  65     -15.541  12.922   1.611  1.00  2.58           O  
ATOM   1026  OD2 ASP A  65     -16.039  11.000   2.358  1.00  2.58           O  
ATOM   1027  H   ASP A  65     -15.488  11.827  -1.252  1.00  1.80           H  
ATOM   1028  HA  ASP A  65     -13.380  12.975   0.233  1.00  2.06           H  
ATOM   1029 1HB  ASP A  65     -14.625  10.196   0.376  1.00  3.10           H  
ATOM   1030 2HB  ASP A  65     -13.450  10.780   1.539  1.00  3.10           H  
ATOM   1031  N   ASN A  66     -12.499  10.366  -1.601  1.00  1.17           N  
ATOM   1032  CA  ASN A  66     -11.358   9.694  -2.189  1.00  1.10           C  
ATOM   1033  C   ASN A  66     -10.603  10.574  -3.169  1.00  1.14           C  
ATOM   1034  O   ASN A  66      -9.385  10.466  -3.243  1.00  1.26           O  
ATOM   1035  CB  ASN A  66     -11.781   8.385  -2.816  1.00  1.65           C  
ATOM   1036  CG  ASN A  66     -12.011   7.332  -1.765  1.00  1.65           C  
ATOM   1037  OD1 ASN A  66     -11.404   7.402  -0.688  1.00  1.65           O  
ATOM   1038  ND2 ASN A  66     -12.854   6.373  -2.043  1.00  1.65           N  
ATOM   1039  H   ASN A  66     -13.432  10.038  -1.829  1.00  1.40           H  
ATOM   1040  HA  ASN A  66     -10.663   9.457  -1.388  1.00  1.32           H  
ATOM   1041 1HB  ASN A  66     -12.703   8.531  -3.380  1.00  1.98           H  
ATOM   1042 2HB  ASN A  66     -11.015   8.040  -3.510  1.00  1.98           H  
ATOM   1043 1HD2 ASN A  66     -13.036   5.653  -1.373  1.00  1.98           H  
ATOM   1044 2HD2 ASN A  66     -13.328   6.359  -2.924  1.00  1.98           H  
ATOM   1045  N   VAL A  67     -11.289  11.479  -3.876  1.00  1.14           N  
ATOM   1046  CA  VAL A  67     -10.587  12.410  -4.761  1.00  1.22           C  
ATOM   1047  C   VAL A  67      -9.568  13.210  -3.965  1.00  1.28           C  
ATOM   1048  O   VAL A  67      -8.416  13.355  -4.383  1.00  1.35           O  
ATOM   1049  CB  VAL A  67     -11.555  13.400  -5.453  1.00  1.83           C  
ATOM   1050  CG1 VAL A  67     -10.749  14.477  -6.167  1.00  1.83           C  
ATOM   1051  CG2 VAL A  67     -12.444  12.676  -6.449  1.00  1.83           C  
ATOM   1052  H   VAL A  67     -12.298  11.513  -3.814  1.00  1.37           H  
ATOM   1053  HA  VAL A  67     -10.064  11.836  -5.527  1.00  1.46           H  
ATOM   1054  HB  VAL A  67     -12.169  13.885  -4.698  1.00  2.20           H  
ATOM   1055 1HG1 VAL A  67     -11.424  15.186  -6.642  1.00  2.20           H  
ATOM   1056 2HG1 VAL A  67     -10.124  15.002  -5.445  1.00  2.20           H  
ATOM   1057 3HG1 VAL A  67     -10.118  14.015  -6.925  1.00  2.20           H  
ATOM   1058 1HG2 VAL A  67     -13.119  13.386  -6.919  1.00  2.20           H  
ATOM   1059 2HG2 VAL A  67     -11.826  12.218  -7.211  1.00  2.20           H  
ATOM   1060 3HG2 VAL A  67     -13.024  11.912  -5.947  1.00  2.20           H  
ATOM   1061  N   GLU A  68     -10.001  13.725  -2.811  1.00  1.41           N  
ATOM   1062  CA  GLU A  68      -9.118  14.503  -1.955  1.00  1.67           C  
ATOM   1063  C   GLU A  68      -7.973  13.659  -1.401  1.00  1.60           C  
ATOM   1064  O   GLU A  68      -6.832  14.122  -1.362  1.00  1.70           O  
ATOM   1065  CB  GLU A  68      -9.905  15.126  -0.802  1.00  2.50           C  
ATOM   1066  CG  GLU A  68     -10.870  16.224  -1.225  1.00  2.50           C  
ATOM   1067  CD  GLU A  68     -11.609  16.833  -0.064  1.00  2.50           C  
ATOM   1068  OE1 GLU A  68     -11.456  16.352   1.034  1.00  2.50           O  
ATOM   1069  OE2 GLU A  68     -12.319  17.789  -0.273  1.00  2.50           O  
ATOM   1070  H   GLU A  68     -10.969  13.584  -2.537  1.00  1.69           H  
ATOM   1071  HA  GLU A  68      -8.685  15.307  -2.550  1.00  2.00           H  
ATOM   1072 1HB  GLU A  68     -10.483  14.352  -0.296  1.00  3.01           H  
ATOM   1073 2HB  GLU A  68      -9.214  15.549  -0.074  1.00  3.01           H  
ATOM   1074 1HG  GLU A  68     -10.312  17.008  -1.738  1.00  3.01           H  
ATOM   1075 2HG  GLU A  68     -11.590  15.808  -1.929  1.00  3.01           H  
ATOM   1076  N   ARG A  69      -8.277  12.419  -1.004  1.00  1.60           N  
ATOM   1077  CA  ARG A  69      -7.269  11.494  -0.485  1.00  1.69           C  
ATOM   1078  C   ARG A  69      -6.198  11.190  -1.525  1.00  1.56           C  
ATOM   1079  O   ARG A  69      -5.007  11.174  -1.212  1.00  1.65           O  
ATOM   1080  CB  ARG A  69      -7.939  10.208  -0.040  1.00  2.54           C  
ATOM   1081  CG  ARG A  69      -8.770  10.336   1.225  1.00  2.54           C  
ATOM   1082  CD  ARG A  69      -9.565   9.112   1.482  1.00  2.54           C  
ATOM   1083  NE  ARG A  69     -10.307   9.192   2.727  1.00  2.54           N  
ATOM   1084  CZ  ARG A  69     -11.402   8.462   3.020  1.00  2.54           C  
ATOM   1085  NH1 ARG A  69     -11.906   7.615   2.145  1.00  2.54           N  
ATOM   1086  NH2 ARG A  69     -11.980   8.601   4.201  1.00  2.54           N  
ATOM   1087  H   ARG A  69      -9.244  12.110  -1.037  1.00  1.92           H  
ATOM   1088  HA  ARG A  69      -6.792  11.955   0.381  1.00  2.03           H  
ATOM   1089 1HB  ARG A  69      -8.591   9.841  -0.831  1.00  3.04           H  
ATOM   1090 2HB  ARG A  69      -7.181   9.445   0.139  1.00  3.04           H  
ATOM   1091 1HG  ARG A  69      -8.107  10.495   2.075  1.00  3.04           H  
ATOM   1092 2HG  ARG A  69      -9.452  11.181   1.135  1.00  3.04           H  
ATOM   1093 1HD  ARG A  69     -10.279   8.981   0.675  1.00  3.04           H  
ATOM   1094 2HD  ARG A  69      -8.905   8.247   1.530  1.00  3.04           H  
ATOM   1095  HE  ARG A  69      -9.965   9.828   3.435  1.00  3.04           H  
ATOM   1096 1HH1 ARG A  69     -11.492   7.507   1.224  1.00  3.04           H  
ATOM   1097 2HH1 ARG A  69     -12.729   7.081   2.381  1.00  3.04           H  
ATOM   1098 1HH2 ARG A  69     -11.601   9.251   4.876  1.00  3.04           H  
ATOM   1099 2HH2 ARG A  69     -12.803   8.062   4.428  1.00  3.04           H  
ATOM   1100  N   ILE A  70      -6.636  10.991  -2.764  1.00  1.59           N  
ATOM   1101  CA  ILE A  70      -5.756  10.758  -3.896  1.00  1.48           C  
ATOM   1102  C   ILE A  70      -4.822  11.910  -4.140  1.00  1.54           C  
ATOM   1103  O   ILE A  70      -3.622  11.697  -4.324  1.00  1.73           O  
ATOM   1104  CB  ILE A  70      -6.591  10.486  -5.149  1.00  2.22           C  
ATOM   1105  CG1 ILE A  70      -7.251   9.119  -5.031  1.00  2.22           C  
ATOM   1106  CG2 ILE A  70      -5.779  10.632  -6.418  1.00  2.22           C  
ATOM   1107  CD1 ILE A  70      -8.318   8.901  -6.057  1.00  2.22           C  
ATOM   1108  H   ILE A  70      -7.630  10.989  -2.934  1.00  1.91           H  
ATOM   1109  HA  ILE A  70      -5.156   9.876  -3.687  1.00  1.78           H  
ATOM   1110  HB  ILE A  70      -7.401  11.211  -5.186  1.00  2.66           H  
ATOM   1111 1HG1 ILE A  70      -6.493   8.349  -5.157  1.00  2.66           H  
ATOM   1112 2HG1 ILE A  70      -7.685   9.007  -4.039  1.00  2.66           H  
ATOM   1113 1HG2 ILE A  70      -6.421  10.455  -7.281  1.00  2.66           H  
ATOM   1114 2HG2 ILE A  70      -5.370  11.640  -6.474  1.00  2.66           H  
ATOM   1115 3HG2 ILE A  70      -4.967   9.916  -6.420  1.00  2.66           H  
ATOM   1116 1HD1 ILE A  70      -8.746   7.910  -5.934  1.00  2.66           H  
ATOM   1117 2HD1 ILE A  70      -9.097   9.652  -5.931  1.00  2.66           H  
ATOM   1118 3HD1 ILE A  70      -7.885   8.989  -7.049  1.00  2.66           H  
ATOM   1119  N   GLU A  71      -5.352  13.128  -4.119  1.00  1.66           N  
ATOM   1120  CA  GLU A  71      -4.518  14.290  -4.344  1.00  2.40           C  
ATOM   1121  C   GLU A  71      -3.521  14.470  -3.210  1.00  2.29           C  
ATOM   1122  O   GLU A  71      -2.364  14.805  -3.458  1.00  2.76           O  
ATOM   1123  CB  GLU A  71      -5.384  15.538  -4.492  1.00  3.60           C  
ATOM   1124  CG  GLU A  71      -6.214  15.569  -5.768  1.00  3.60           C  
ATOM   1125  CD  GLU A  71      -5.368  15.602  -7.010  1.00  3.60           C  
ATOM   1126  OE1 GLU A  71      -4.466  16.403  -7.069  1.00  3.60           O  
ATOM   1127  OE2 GLU A  71      -5.623  14.826  -7.901  1.00  3.60           O  
ATOM   1128  H   GLU A  71      -6.350  13.248  -3.977  1.00  1.99           H  
ATOM   1129  HA  GLU A  71      -3.958  14.141  -5.268  1.00  2.88           H  
ATOM   1130 1HB  GLU A  71      -6.068  15.608  -3.646  1.00  4.32           H  
ATOM   1131 2HB  GLU A  71      -4.753  16.426  -4.479  1.00  4.32           H  
ATOM   1132 1HG  GLU A  71      -6.847  14.684  -5.800  1.00  4.32           H  
ATOM   1133 2HG  GLU A  71      -6.860  16.446  -5.749  1.00  4.32           H  
ATOM   1134  N   ALA A  72      -3.951  14.196  -1.977  1.00  2.28           N  
ATOM   1135  CA  ALA A  72      -3.072  14.302  -0.821  1.00  2.80           C  
ATOM   1136  C   ALA A  72      -1.882  13.364  -0.952  1.00  2.69           C  
ATOM   1137  O   ALA A  72      -0.749  13.750  -0.662  1.00  3.73           O  
ATOM   1138  CB  ALA A  72      -3.839  13.996   0.455  1.00  4.20           C  
ATOM   1139  H   ALA A  72      -4.918  13.937  -1.825  1.00  2.74           H  
ATOM   1140  HA  ALA A  72      -2.693  15.323  -0.775  1.00  3.36           H  
ATOM   1141 1HB  ALA A  72      -3.177  14.105   1.313  1.00  5.04           H  
ATOM   1142 2HB  ALA A  72      -4.674  14.690   0.550  1.00  5.04           H  
ATOM   1143 3HB  ALA A  72      -4.219  12.977   0.417  1.00  5.04           H  
ATOM   1144  N   MET A  73      -2.135  12.137  -1.408  1.00  2.08           N  
ATOM   1145  CA  MET A  73      -1.060  11.174  -1.587  1.00  2.52           C  
ATOM   1146  C   MET A  73      -0.191  11.520  -2.789  1.00  2.62           C  
ATOM   1147  O   MET A  73       1.026  11.360  -2.738  1.00  3.88           O  
ATOM   1148  CB  MET A  73      -1.629   9.772  -1.739  1.00  3.78           C  
ATOM   1149  CG  MET A  73      -2.331   9.231  -0.500  1.00  3.78           C  
ATOM   1150  SD  MET A  73      -1.250   9.126   0.940  1.00  3.78           S  
ATOM   1151  CE  MET A  73      -1.691  10.631   1.806  1.00  3.78           C  
ATOM   1152  H   MET A  73      -3.089  11.858  -1.608  1.00  2.50           H  
ATOM   1153  HA  MET A  73      -0.425  11.200  -0.702  1.00  3.02           H  
ATOM   1154 1HB  MET A  73      -2.345   9.763  -2.558  1.00  4.54           H  
ATOM   1155 2HB  MET A  73      -0.827   9.080  -1.997  1.00  4.54           H  
ATOM   1156 1HG  MET A  73      -3.171   9.875  -0.247  1.00  4.54           H  
ATOM   1157 2HG  MET A  73      -2.719   8.234  -0.709  1.00  4.54           H  
ATOM   1158 1HE  MET A  73      -1.108  10.706   2.725  1.00  4.54           H  
ATOM   1159 2HE  MET A  73      -1.478  11.490   1.172  1.00  4.54           H  
ATOM   1160 3HE  MET A  73      -2.753  10.613   2.051  1.00  4.54           H  
ATOM   1161  N   ASN A  74      -0.798  12.044  -3.854  1.00  2.18           N  
ATOM   1162  CA  ASN A  74      -0.041  12.421  -5.042  1.00  3.09           C  
ATOM   1163  C   ASN A  74       0.912  13.582  -4.772  1.00  3.29           C  
ATOM   1164  O   ASN A  74       1.973  13.670  -5.390  1.00  5.23           O  
ATOM   1165  CB  ASN A  74      -0.977  12.728  -6.192  1.00  4.63           C  
ATOM   1166  CG  ASN A  74      -1.554  11.473  -6.793  1.00  4.63           C  
ATOM   1167  OD1 ASN A  74      -0.985  10.384  -6.634  1.00  4.63           O  
ATOM   1168  ND2 ASN A  74      -2.648  11.593  -7.496  1.00  4.63           N  
ATOM   1169  H   ASN A  74      -1.803  12.156  -3.864  1.00  2.62           H  
ATOM   1170  HA  ASN A  74       0.576  11.569  -5.334  1.00  3.71           H  
ATOM   1171 1HB  ASN A  74      -1.794  13.362  -5.840  1.00  5.56           H  
ATOM   1172 2HB  ASN A  74      -0.440  13.280  -6.964  1.00  5.56           H  
ATOM   1173 1HD2 ASN A  74      -3.056  10.781  -7.923  1.00  5.56           H  
ATOM   1174 2HD2 ASN A  74      -3.076  12.490  -7.610  1.00  5.56           H  
ATOM   1175  N   LYS A  75       0.559  14.446  -3.820  1.00  4.24           N  
ATOM   1176  CA  LYS A  75       1.433  15.539  -3.407  1.00  4.88           C  
ATOM   1177  C   LYS A  75       2.676  15.070  -2.631  1.00  5.55           C  
ATOM   1178  O   LYS A  75       3.600  15.858  -2.418  1.00  9.03           O  
ATOM   1179  CB  LYS A  75       0.652  16.544  -2.558  1.00  7.32           C  
ATOM   1180  CG  LYS A  75      -0.378  17.357  -3.332  1.00  7.32           C  
ATOM   1181  CD  LYS A  75      -1.147  18.295  -2.414  1.00  7.32           C  
ATOM   1182  CE  LYS A  75      -2.179  19.105  -3.187  1.00  7.32           C  
ATOM   1183  NZ  LYS A  75      -2.946  20.021  -2.298  1.00  7.32           N  
ATOM   1184  H   LYS A  75      -0.348  14.359  -3.377  1.00  5.09           H  
ATOM   1185  HA  LYS A  75       1.781  16.049  -4.305  1.00  5.86           H  
ATOM   1186 1HB  LYS A  75       0.129  16.015  -1.760  1.00  8.78           H  
ATOM   1187 2HB  LYS A  75       1.346  17.242  -2.091  1.00  8.78           H  
ATOM   1188 1HG  LYS A  75       0.137  17.957  -4.084  1.00  8.78           H  
ATOM   1189 2HG  LYS A  75      -1.072  16.700  -3.844  1.00  8.78           H  
ATOM   1190 1HD  LYS A  75      -1.656  17.713  -1.643  1.00  8.78           H  
ATOM   1191 2HD  LYS A  75      -0.452  18.980  -1.930  1.00  8.78           H  
ATOM   1192 1HE  LYS A  75      -1.673  19.695  -3.950  1.00  8.78           H  
ATOM   1193 2HE  LYS A  75      -2.876  18.423  -3.677  1.00  8.78           H  
ATOM   1194 1HZ  LYS A  75      -3.619  20.539  -2.845  1.00  8.78           H  
ATOM   1195 2HZ  LYS A  75      -3.430  19.480  -1.594  1.00  8.78           H  
ATOM   1196 3HZ  LYS A  75      -2.311  20.665  -1.849  1.00  8.78           H  
ATOM   1197  N   LEU A  76       2.702  13.808  -2.194  1.00  5.62           N  
ATOM   1198  CA  LEU A  76       3.837  13.288  -1.449  1.00  6.47           C  
ATOM   1199  C   LEU A  76       4.906  12.749  -2.383  1.00  9.21           C  
ATOM   1200  O   LEU A  76       4.602  12.236  -3.461  1.00 61.06           O  
ATOM   1201  CB  LEU A  76       3.383  12.170  -0.508  1.00  9.71           C  
ATOM   1202  CG  LEU A  76       2.339  12.572   0.534  1.00  9.71           C  
ATOM   1203  CD1 LEU A  76       1.932  11.346   1.332  1.00  9.71           C  
ATOM   1204  CD2 LEU A  76       2.914  13.654   1.434  1.00  9.71           C  
ATOM   1205  H   LEU A  76       1.941  13.174  -2.385  1.00  6.74           H  
ATOM   1206  HA  LEU A  76       4.266  14.097  -0.859  1.00  7.76           H  
ATOM   1207 1HB  LEU A  76       2.966  11.359  -1.101  1.00 11.65           H  
ATOM   1208 2HB  LEU A  76       4.255  11.793   0.025  1.00 11.65           H  
ATOM   1209  HG  LEU A  76       1.453  12.955   0.032  1.00 11.65           H  
ATOM   1210 1HD1 LEU A  76       1.180  11.626   2.069  1.00 11.65           H  
ATOM   1211 2HD1 LEU A  76       1.517  10.595   0.658  1.00 11.65           H  
ATOM   1212 3HD1 LEU A  76       2.804  10.937   1.840  1.00 11.65           H  
ATOM   1213 1HD2 LEU A  76       2.169  13.945   2.175  1.00 11.65           H  
ATOM   1214 2HD2 LEU A  76       3.800  13.273   1.941  1.00 11.65           H  
ATOM   1215 3HD2 LEU A  76       3.185  14.521   0.831  1.00 11.65           H  
ATOM   1216  N   ASN A  77       6.164  12.852  -1.961  1.00 19.09           N  
ATOM   1217  CA  ASN A  77       7.283  12.368  -2.764  1.00 21.53           C  
ATOM   1218  C   ASN A  77       7.360  10.843  -2.747  1.00 16.77           C  
ATOM   1219  O   ASN A  77       8.174  10.258  -2.032  1.00 33.71           O  
ATOM   1220  CB  ASN A  77       8.586  12.975  -2.274  1.00 32.30           C  
ATOM   1221  CG  ASN A  77       9.750  12.668  -3.176  1.00 32.30           C  
ATOM   1222  OD1 ASN A  77       9.595  12.013  -4.213  1.00 32.30           O  
ATOM   1223  ND2 ASN A  77      10.916  13.128  -2.800  1.00 32.30           N  
ATOM   1224  H   ASN A  77       6.350  13.281  -1.066  1.00 22.91           H  
ATOM   1225  HA  ASN A  77       7.124  12.673  -3.799  1.00 25.84           H  
ATOM   1226 1HB  ASN A  77       8.476  14.058  -2.201  1.00 38.75           H  
ATOM   1227 2HB  ASN A  77       8.808  12.602  -1.274  1.00 38.75           H  
ATOM   1228 1HD2 ASN A  77      11.727  12.956  -3.361  1.00 38.75           H  
ATOM   1229 2HD2 ASN A  77      10.998  13.653  -1.954  1.00 38.75           H  
ATOM   1230  N   ARG A  78       6.509  10.213  -3.550  1.00  6.85           N  
ATOM   1231  CA  ARG A  78       6.449   8.762  -3.647  1.00  4.06           C  
ATOM   1232  C   ARG A  78       6.726   8.271  -5.059  1.00  3.39           C  
ATOM   1233  O   ARG A  78       6.609   9.023  -6.027  1.00  4.39           O  
ATOM   1234  CB  ARG A  78       5.091   8.255  -3.184  1.00  6.09           C  
ATOM   1235  CG  ARG A  78       4.808   8.483  -1.707  1.00  6.09           C  
ATOM   1236  CD  ARG A  78       3.503   7.908  -1.307  1.00  6.09           C  
ATOM   1237  NE  ARG A  78       3.267   8.021   0.124  1.00  6.09           N  
ATOM   1238  CZ  ARG A  78       2.263   7.397   0.768  1.00  6.09           C  
ATOM   1239  NH1 ARG A  78       1.435   6.646   0.083  1.00  6.09           N  
ATOM   1240  NH2 ARG A  78       2.117   7.531   2.075  1.00  6.09           N  
ATOM   1241  H   ARG A  78       5.865  10.776  -4.091  1.00  8.22           H  
ATOM   1242  HA  ARG A  78       7.208   8.345  -2.985  1.00  4.87           H  
ATOM   1243 1HB  ARG A  78       4.304   8.750  -3.752  1.00  7.31           H  
ATOM   1244 2HB  ARG A  78       5.011   7.185  -3.374  1.00  7.31           H  
ATOM   1245 1HG  ARG A  78       5.590   8.013  -1.110  1.00  7.31           H  
ATOM   1246 2HG  ARG A  78       4.787   9.553  -1.503  1.00  7.31           H  
ATOM   1247 1HD  ARG A  78       2.701   8.432  -1.827  1.00  7.31           H  
ATOM   1248 2HD  ARG A  78       3.477   6.854  -1.572  1.00  7.31           H  
ATOM   1249  HE  ARG A  78       3.898   8.594   0.669  1.00  7.31           H  
ATOM   1250 1HH1 ARG A  78       1.552   6.549  -0.914  1.00  7.31           H  
ATOM   1251 2HH1 ARG A  78       0.681   6.148   0.543  1.00  7.31           H  
ATOM   1252 1HH2 ARG A  78       2.759   8.109   2.599  1.00  7.31           H  
ATOM   1253 2HH2 ARG A  78       1.361   7.056   2.546  1.00  7.31           H  
ATOM   1254  N   GLY A  79       7.093   6.994  -5.167  1.00  2.75           N  
ATOM   1255  CA  GLY A  79       7.407   6.370  -6.452  1.00  2.56           C  
ATOM   1256  C   GLY A  79       6.182   5.829  -7.198  1.00  2.05           C  
ATOM   1257  O   GLY A  79       6.333   5.209  -8.255  1.00  2.39           O  
ATOM   1258  H   GLY A  79       7.166   6.435  -4.329  1.00  3.30           H  
ATOM   1259 1HA  GLY A  79       7.919   7.098  -7.082  1.00  3.07           H  
ATOM   1260 2HA  GLY A  79       8.112   5.556  -6.286  1.00  3.07           H  
ATOM   1261  N   PHE A  80       4.982   6.094  -6.671  1.00  1.78           N  
ATOM   1262  CA  PHE A  80       3.742   5.642  -7.284  1.00  1.52           C  
ATOM   1263  C   PHE A  80       2.653   6.686  -7.126  1.00  1.48           C  
ATOM   1264  O   PHE A  80       2.797   7.637  -6.356  1.00  1.95           O  
ATOM   1265  CB  PHE A  80       3.284   4.304  -6.695  1.00  2.28           C  
ATOM   1266  CG  PHE A  80       2.885   4.346  -5.249  1.00  2.28           C  
ATOM   1267  CD1 PHE A  80       1.555   4.508  -4.891  1.00  2.28           C  
ATOM   1268  CD2 PHE A  80       3.833   4.224  -4.244  1.00  2.28           C  
ATOM   1269  CE1 PHE A  80       1.180   4.536  -3.563  1.00  2.28           C  
ATOM   1270  CE2 PHE A  80       3.461   4.250  -2.915  1.00  2.28           C  
ATOM   1271  CZ  PHE A  80       2.132   4.403  -2.575  1.00  2.28           C  
ATOM   1272  H   PHE A  80       4.921   6.610  -5.810  1.00  2.14           H  
ATOM   1273  HA  PHE A  80       3.919   5.509  -8.345  1.00  1.82           H  
ATOM   1274 1HB  PHE A  80       2.436   3.932  -7.267  1.00  2.74           H  
ATOM   1275 2HB  PHE A  80       4.083   3.580  -6.801  1.00  2.74           H  
ATOM   1276  HD1 PHE A  80       0.802   4.607  -5.674  1.00  2.74           H  
ATOM   1277  HD2 PHE A  80       4.882   4.100  -4.514  1.00  2.74           H  
ATOM   1278  HE1 PHE A  80       0.130   4.661  -3.297  1.00  2.74           H  
ATOM   1279  HE2 PHE A  80       4.215   4.149  -2.134  1.00  2.74           H  
ATOM   1280  HZ  PHE A  80       1.835   4.420  -1.528  1.00  2.74           H  
ATOM   1281  N   THR A  81       1.568   6.509  -7.875  1.00  1.64           N  
ATOM   1282  CA  THR A  81       0.483   7.477  -7.901  1.00  2.53           C  
ATOM   1283  C   THR A  81      -0.904   6.847  -7.911  1.00  1.50           C  
ATOM   1284  O   THR A  81      -1.101   5.713  -8.364  1.00  1.80           O  
ATOM   1285  CB  THR A  81       0.616   8.383  -9.134  1.00  3.79           C  
ATOM   1286  OG1 THR A  81      -0.394   9.393  -9.084  1.00  3.79           O  
ATOM   1287  CG2 THR A  81       0.463   7.578 -10.415  1.00  3.79           C  
ATOM   1288  H   THR A  81       1.513   5.698  -8.469  1.00  1.97           H  
ATOM   1289  HA  THR A  81       0.558   8.098  -7.008  1.00  3.04           H  
ATOM   1290  HB  THR A  81       1.596   8.862  -9.121  1.00  4.55           H  
ATOM   1291  HG1 THR A  81      -0.473   9.715  -8.182  1.00  4.55           H  
ATOM   1292 1HG2 THR A  81       0.559   8.243 -11.274  1.00  4.55           H  
ATOM   1293 2HG2 THR A  81       1.237   6.813 -10.460  1.00  4.55           H  
ATOM   1294 3HG2 THR A  81      -0.516   7.106 -10.432  1.00  4.55           H  
ATOM   1295  N   LEU A  82      -1.864   7.619  -7.398  1.00  1.03           N  
ATOM   1296  CA  LEU A  82      -3.246   7.178  -7.292  1.00  0.93           C  
ATOM   1297  C   LEU A  82      -4.133   7.942  -8.274  1.00  0.94           C  
ATOM   1298  O   LEU A  82      -3.791   9.043  -8.713  1.00  1.13           O  
ATOM   1299  CB  LEU A  82      -3.756   7.381  -5.860  1.00  1.40           C  
ATOM   1300  CG  LEU A  82      -2.911   6.750  -4.750  1.00  1.40           C  
ATOM   1301  CD1 LEU A  82      -3.561   7.045  -3.407  1.00  1.40           C  
ATOM   1302  CD2 LEU A  82      -2.759   5.265  -4.990  1.00  1.40           C  
ATOM   1303  H   LEU A  82      -1.619   8.546  -7.065  1.00  1.24           H  
ATOM   1304  HA  LEU A  82      -3.292   6.116  -7.538  1.00  1.12           H  
ATOM   1305 1HB  LEU A  82      -3.797   8.447  -5.657  1.00  1.67           H  
ATOM   1306 2HB  LEU A  82      -4.764   6.975  -5.785  1.00  1.67           H  
ATOM   1307  HG  LEU A  82      -1.924   7.211  -4.750  1.00  1.67           H  
ATOM   1308 1HD1 LEU A  82      -2.954   6.620  -2.609  1.00  1.67           H  
ATOM   1309 2HD1 LEU A  82      -3.640   8.122  -3.270  1.00  1.67           H  
ATOM   1310 3HD1 LEU A  82      -4.557   6.603  -3.380  1.00  1.67           H  
ATOM   1311 1HD2 LEU A  82      -2.140   4.837  -4.203  1.00  1.67           H  
ATOM   1312 2HD2 LEU A  82      -3.738   4.792  -4.980  1.00  1.67           H  
ATOM   1313 3HD2 LEU A  82      -2.282   5.101  -5.954  1.00  1.67           H  
ATOM   1314  N   GLY A  83      -5.290   7.372  -8.599  1.00  0.87           N  
ATOM   1315  CA  GLY A  83      -6.194   8.020  -9.540  1.00  1.07           C  
ATOM   1316  C   GLY A  83      -7.625   7.506  -9.441  1.00  1.20           C  
ATOM   1317  O   GLY A  83      -7.937   6.604  -8.665  1.00  1.22           O  
ATOM   1318  H   GLY A  83      -5.530   6.478  -8.195  1.00  1.04           H  
ATOM   1319 1HA  GLY A  83      -6.185   9.094  -9.361  1.00  1.28           H  
ATOM   1320 2HA  GLY A  83      -5.826   7.865 -10.553  1.00  1.28           H  
ATOM   1321  N   LEU A  84      -8.501   8.087 -10.252  1.00  1.68           N  
ATOM   1322  CA  LEU A  84      -9.922   7.774 -10.192  1.00  2.51           C  
ATOM   1323  C   LEU A  84     -10.300   6.537 -10.993  1.00  2.84           C  
ATOM   1324  O   LEU A  84     -10.845   6.633 -12.097  1.00  4.39           O  
ATOM   1325  CB  LEU A  84     -10.715   8.992 -10.662  1.00  3.76           C  
ATOM   1326  CG  LEU A  84     -10.429  10.236  -9.819  1.00  3.76           C  
ATOM   1327  CD1 LEU A  84     -11.221  11.421 -10.323  1.00  3.76           C  
ATOM   1328  CD2 LEU A  84     -10.774   9.927  -8.391  1.00  3.76           C  
ATOM   1329  H   LEU A  84      -8.181   8.795 -10.897  1.00  2.02           H  
ATOM   1330  HA  LEU A  84     -10.179   7.589  -9.150  1.00  3.01           H  
ATOM   1331 1HB  LEU A  84     -10.463   9.207 -11.699  1.00  4.52           H  
ATOM   1332 2HB  LEU A  84     -11.778   8.774 -10.592  1.00  4.52           H  
ATOM   1333  HG  LEU A  84      -9.370  10.480  -9.889  1.00  4.52           H  
ATOM   1334 1HD1 LEU A  84     -10.998  12.292  -9.708  1.00  4.52           H  
ATOM   1335 2HD1 LEU A  84     -10.948  11.620 -11.355  1.00  4.52           H  
ATOM   1336 3HD1 LEU A  84     -12.286  11.199 -10.264  1.00  4.52           H  
ATOM   1337 1HD2 LEU A  84     -10.545  10.787  -7.768  1.00  4.52           H  
ATOM   1338 2HD2 LEU A  84     -11.835   9.695  -8.328  1.00  4.52           H  
ATOM   1339 3HD2 LEU A  84     -10.194   9.071  -8.055  1.00  4.52           H  
ATOM   1340  N   ASN A  85      -9.991   5.378 -10.416  1.00  2.07           N  
ATOM   1341  CA  ASN A  85     -10.333   4.090 -11.005  1.00  2.15           C  
ATOM   1342  C   ASN A  85     -11.752   3.666 -10.610  1.00  2.43           C  
ATOM   1343  O   ASN A  85     -12.471   4.413  -9.946  1.00  2.96           O  
ATOM   1344  CB  ASN A  85      -9.298   3.042 -10.630  1.00  3.22           C  
ATOM   1345  CG  ASN A  85      -9.274   2.699  -9.174  1.00  3.22           C  
ATOM   1346  OD1 ASN A  85     -10.302   2.618  -8.495  1.00  3.22           O  
ATOM   1347  ND2 ASN A  85      -8.095   2.478  -8.667  1.00  3.22           N  
ATOM   1348  H   ASN A  85      -9.508   5.417  -9.526  1.00  2.48           H  
ATOM   1349  HA  ASN A  85     -10.318   4.194 -12.086  1.00  2.58           H  
ATOM   1350 1HB  ASN A  85      -9.476   2.130 -11.199  1.00  3.87           H  
ATOM   1351 2HB  ASN A  85      -8.310   3.406 -10.911  1.00  3.87           H  
ATOM   1352 1HD2 ASN A  85      -8.020   2.226  -7.700  1.00  3.87           H  
ATOM   1353 2HD2 ASN A  85      -7.275   2.546  -9.236  1.00  3.87           H  
ATOM   1354  N   ALA A  86     -12.136   2.458 -11.014  1.00  2.42           N  
ATOM   1355  CA  ALA A  86     -13.472   1.902 -10.790  1.00  3.02           C  
ATOM   1356  C   ALA A  86     -13.898   1.741  -9.319  1.00  3.07           C  
ATOM   1357  O   ALA A  86     -15.076   1.493  -9.057  1.00  4.60           O  
ATOM   1358  CB  ALA A  86     -13.558   0.547 -11.466  1.00  4.53           C  
ATOM   1359  H   ALA A  86     -11.476   1.897 -11.535  1.00  2.90           H  
ATOM   1360  HA  ALA A  86     -14.186   2.576 -11.264  1.00  3.62           H  
ATOM   1361 1HB  ALA A  86     -14.568   0.151 -11.361  1.00  5.44           H  
ATOM   1362 2HB  ALA A  86     -13.318   0.653 -12.523  1.00  5.44           H  
ATOM   1363 3HB  ALA A  86     -12.850  -0.137 -11.001  1.00  5.44           H  
ATOM   1364  N   PHE A  87     -12.975   1.856  -8.362  1.00  2.65           N  
ATOM   1365  CA  PHE A  87     -13.339   1.658  -6.963  1.00  3.13           C  
ATOM   1366  C   PHE A  87     -13.400   2.964  -6.176  1.00  2.34           C  
ATOM   1367  O   PHE A  87     -13.484   2.945  -4.947  1.00  2.90           O  
ATOM   1368  CB  PHE A  87     -12.310   0.756  -6.290  1.00  4.70           C  
ATOM   1369  CG  PHE A  87     -12.151  -0.558  -6.978  1.00  4.70           C  
ATOM   1370  CD1 PHE A  87     -10.919  -0.925  -7.492  1.00  4.70           C  
ATOM   1371  CD2 PHE A  87     -13.226  -1.414  -7.149  1.00  4.70           C  
ATOM   1372  CE1 PHE A  87     -10.757  -2.127  -8.150  1.00  4.70           C  
ATOM   1373  CE2 PHE A  87     -13.068  -2.613  -7.814  1.00  4.70           C  
ATOM   1374  CZ  PHE A  87     -11.831  -2.972  -8.311  1.00  4.70           C  
ATOM   1375  H   PHE A  87     -12.014   2.072  -8.590  1.00  3.18           H  
ATOM   1376  HA  PHE A  87     -14.321   1.181  -6.921  1.00  3.76           H  
ATOM   1377 1HB  PHE A  87     -11.340   1.253  -6.278  1.00  5.63           H  
ATOM   1378 2HB  PHE A  87     -12.599   0.569  -5.257  1.00  5.63           H  
ATOM   1379  HD1 PHE A  87     -10.072  -0.249  -7.367  1.00  5.63           H  
ATOM   1380  HD2 PHE A  87     -14.203  -1.129  -6.760  1.00  5.63           H  
ATOM   1381  HE1 PHE A  87      -9.781  -2.404  -8.544  1.00  5.63           H  
ATOM   1382  HE2 PHE A  87     -13.920  -3.277  -7.947  1.00  5.63           H  
ATOM   1383  HZ  PHE A  87     -11.707  -3.920  -8.834  1.00  5.63           H  
ATOM   1384  N   THR A  88     -13.357   4.101  -6.860  1.00  1.84           N  
ATOM   1385  CA  THR A  88     -13.364   5.374  -6.150  1.00  1.73           C  
ATOM   1386  C   THR A  88     -14.644   5.619  -5.341  1.00  1.50           C  
ATOM   1387  O   THR A  88     -14.591   6.207  -4.261  1.00  1.76           O  
ATOM   1388  CB  THR A  88     -13.098   6.540  -7.097  1.00  2.59           C  
ATOM   1389  OG1 THR A  88     -11.823   6.351  -7.720  1.00  2.59           O  
ATOM   1390  CG2 THR A  88     -13.050   7.816  -6.288  1.00  2.59           C  
ATOM   1391  H   THR A  88     -13.279   4.097  -7.872  1.00  2.21           H  
ATOM   1392  HA  THR A  88     -12.544   5.366  -5.444  1.00  2.08           H  
ATOM   1393  HB  THR A  88     -13.877   6.604  -7.856  1.00  3.11           H  
ATOM   1394  HG1 THR A  88     -11.168   6.121  -7.048  1.00  3.11           H  
ATOM   1395 1HG2 THR A  88     -12.853   8.660  -6.938  1.00  3.11           H  
ATOM   1396 2HG2 THR A  88     -14.004   7.955  -5.799  1.00  3.11           H  
ATOM   1397 3HG2 THR A  88     -12.263   7.741  -5.541  1.00  3.11           H  
ATOM   1398  N   ASP A  89     -15.799   5.171  -5.836  1.00  1.68           N  
ATOM   1399  CA  ASP A  89     -17.039   5.398  -5.089  1.00  2.20           C  
ATOM   1400  C   ASP A  89     -17.324   4.388  -3.958  1.00  1.91           C  
ATOM   1401  O   ASP A  89     -18.439   4.384  -3.428  1.00  2.36           O  
ATOM   1402  CB  ASP A  89     -18.257   5.375  -6.001  1.00  3.30           C  
ATOM   1403  CG  ASP A  89     -18.552   3.992  -6.570  1.00  3.30           C  
ATOM   1404  OD1 ASP A  89     -17.756   3.102  -6.383  1.00  3.30           O  
ATOM   1405  OD2 ASP A  89     -19.592   3.835  -7.163  1.00  3.30           O  
ATOM   1406  H   ASP A  89     -15.825   4.688  -6.724  1.00  2.02           H  
ATOM   1407  HA  ASP A  89     -16.974   6.388  -4.637  1.00  2.64           H  
ATOM   1408 1HB  ASP A  89     -19.122   5.718  -5.442  1.00  3.96           H  
ATOM   1409 2HB  ASP A  89     -18.104   6.067  -6.828  1.00  3.96           H  
ATOM   1410  N   MET A  90     -16.355   3.548  -3.566  1.00  1.95           N  
ATOM   1411  CA  MET A  90     -16.623   2.610  -2.476  1.00  2.36           C  
ATOM   1412  C   MET A  90     -15.621   2.806  -1.350  1.00  1.71           C  
ATOM   1413  O   MET A  90     -14.551   3.382  -1.559  1.00  2.37           O  
ATOM   1414  CB  MET A  90     -16.643   1.174  -3.011  1.00  3.54           C  
ATOM   1415  CG  MET A  90     -15.331   0.644  -3.554  1.00  3.54           C  
ATOM   1416  SD  MET A  90     -15.491  -1.023  -4.216  1.00  3.54           S  
ATOM   1417  CE  MET A  90     -15.886  -1.913  -2.726  1.00  3.54           C  
ATOM   1418  H   MET A  90     -15.446   3.538  -4.015  1.00  2.34           H  
ATOM   1419  HA  MET A  90     -17.598   2.831  -2.061  1.00  2.83           H  
ATOM   1420 1HB  MET A  90     -16.953   0.502  -2.215  1.00  4.25           H  
ATOM   1421 2HB  MET A  90     -17.385   1.098  -3.807  1.00  4.25           H  
ATOM   1422 1HG  MET A  90     -15.001   1.292  -4.356  1.00  4.25           H  
ATOM   1423 2HG  MET A  90     -14.574   0.641  -2.769  1.00  4.25           H  
ATOM   1424 1HE  MET A  90     -16.016  -2.971  -2.954  1.00  4.25           H  
ATOM   1425 2HE  MET A  90     -15.080  -1.787  -2.008  1.00  4.25           H  
ATOM   1426 3HE  MET A  90     -16.809  -1.516  -2.304  1.00  4.25           H  
ATOM   1427  N   THR A  91     -15.983   2.374  -0.139  1.00  1.84           N  
ATOM   1428  CA  THR A  91     -15.119   2.681   1.000  1.00  2.04           C  
ATOM   1429  C   THR A  91     -14.017   1.665   1.151  1.00  2.07           C  
ATOM   1430  O   THR A  91     -14.069   0.587   0.561  1.00  2.01           O  
ATOM   1431  CB  THR A  91     -15.903   2.761   2.327  1.00  3.06           C  
ATOM   1432  OG1 THR A  91     -16.428   1.476   2.679  1.00  3.06           O  
ATOM   1433  CG2 THR A  91     -17.056   3.742   2.183  1.00  3.06           C  
ATOM   1434  H   THR A  91     -16.852   1.857  -0.015  1.00  2.21           H  
ATOM   1435  HA  THR A  91     -14.654   3.652   0.826  1.00  2.45           H  
ATOM   1436  HB  THR A  91     -15.241   3.104   3.122  1.00  3.67           H  
ATOM   1437  HG1 THR A  91     -17.056   1.578   3.400  1.00  3.67           H  
ATOM   1438 1HG2 THR A  91     -17.603   3.800   3.124  1.00  3.67           H  
ATOM   1439 2HG2 THR A  91     -16.668   4.727   1.928  1.00  3.67           H  
ATOM   1440 3HG2 THR A  91     -17.727   3.401   1.395  1.00  3.67           H  
ATOM   1441  N   SER A  92     -13.021   2.020   1.957  1.00  4.14           N  
ATOM   1442  CA  SER A  92     -11.873   1.161   2.165  1.00  6.32           C  
ATOM   1443  C   SER A  92     -12.216  -0.084   2.941  1.00  4.45           C  
ATOM   1444  O   SER A  92     -11.674  -1.148   2.661  1.00  5.23           O  
ATOM   1445  CB  SER A  92     -10.802   1.926   2.914  1.00  9.48           C  
ATOM   1446  OG  SER A  92     -11.227   2.240   4.213  1.00  9.48           O  
ATOM   1447  H   SER A  92     -13.055   2.919   2.418  1.00  4.97           H  
ATOM   1448  HA  SER A  92     -11.486   0.862   1.192  1.00  7.58           H  
ATOM   1449 1HB  SER A  92      -9.885   1.339   2.954  1.00 11.38           H  
ATOM   1450 2HB  SER A  92     -10.581   2.844   2.377  1.00 11.38           H  
ATOM   1451  HG  SER A  92     -11.211   1.414   4.703  1.00 11.38           H  
ATOM   1452  N   GLU A  93     -13.146   0.029   3.883  1.00  4.37           N  
ATOM   1453  CA  GLU A  93     -13.533  -1.135   4.656  1.00  5.32           C  
ATOM   1454  C   GLU A  93     -14.404  -2.031   3.805  1.00  4.18           C  
ATOM   1455  O   GLU A  93     -14.281  -3.253   3.868  1.00  5.38           O  
ATOM   1456  CB  GLU A  93     -14.247  -0.744   5.942  1.00  7.98           C  
ATOM   1457  CG  GLU A  93     -14.511  -1.928   6.860  1.00  7.98           C  
ATOM   1458  CD  GLU A  93     -13.234  -2.566   7.357  1.00  7.98           C  
ATOM   1459  OE1 GLU A  93     -12.212  -1.917   7.325  1.00  7.98           O  
ATOM   1460  OE2 GLU A  93     -13.282  -3.703   7.766  1.00  7.98           O  
ATOM   1461  H   GLU A  93     -13.570   0.925   4.075  1.00  5.24           H  
ATOM   1462  HA  GLU A  93     -12.636  -1.691   4.922  1.00  6.38           H  
ATOM   1463 1HB  GLU A  93     -13.648  -0.016   6.489  1.00  9.58           H  
ATOM   1464 2HB  GLU A  93     -15.203  -0.276   5.708  1.00  9.58           H  
ATOM   1465 1HG  GLU A  93     -15.096  -1.593   7.716  1.00  9.58           H  
ATOM   1466 2HG  GLU A  93     -15.098  -2.671   6.322  1.00  9.58           H  
ATOM   1467  N   GLU A  94     -15.279  -1.414   3.006  1.00  3.28           N  
ATOM   1468  CA  GLU A  94     -16.132  -2.143   2.084  1.00  4.05           C  
ATOM   1469  C   GLU A  94     -15.275  -2.966   1.133  1.00  5.27           C  
ATOM   1470  O   GLU A  94     -15.543  -4.145   0.917  1.00  6.26           O  
ATOM   1471  CB  GLU A  94     -17.018  -1.163   1.319  1.00  6.07           C  
ATOM   1472  CG  GLU A  94     -18.035  -1.780   0.390  1.00  6.07           C  
ATOM   1473  CD  GLU A  94     -18.895  -0.738  -0.275  1.00  6.07           C  
ATOM   1474  OE1 GLU A  94     -18.532   0.419  -0.282  1.00  6.07           O  
ATOM   1475  OE2 GLU A  94     -19.942  -1.095  -0.767  1.00  6.07           O  
ATOM   1476  H   GLU A  94     -15.365  -0.402   3.016  1.00  3.94           H  
ATOM   1477  HA  GLU A  94     -16.765  -2.823   2.654  1.00  4.86           H  
ATOM   1478 1HB  GLU A  94     -17.573  -0.561   2.035  1.00  7.29           H  
ATOM   1479 2HB  GLU A  94     -16.395  -0.485   0.735  1.00  7.29           H  
ATOM   1480 1HG  GLU A  94     -17.521  -2.363  -0.371  1.00  7.29           H  
ATOM   1481 2HG  GLU A  94     -18.668  -2.458   0.962  1.00  7.29           H  
ATOM   1482  N   PHE A  95     -14.240  -2.326   0.585  1.00  6.60           N  
ATOM   1483  CA  PHE A  95     -13.287  -2.941  -0.328  1.00  9.41           C  
ATOM   1484  C   PHE A  95     -12.545  -4.085   0.361  1.00 10.43           C  
ATOM   1485  O   PHE A  95     -12.374  -5.162  -0.210  1.00 14.16           O  
ATOM   1486  CB  PHE A  95     -12.323  -1.863  -0.820  1.00 14.12           C  
ATOM   1487  CG  PHE A  95     -11.395  -2.272  -1.920  1.00 14.12           C  
ATOM   1488  CD1 PHE A  95     -11.866  -2.359  -3.220  1.00 14.12           C  
ATOM   1489  CD2 PHE A  95     -10.058  -2.542  -1.677  1.00 14.12           C  
ATOM   1490  CE1 PHE A  95     -11.026  -2.710  -4.253  1.00 14.12           C  
ATOM   1491  CE2 PHE A  95      -9.215  -2.888  -2.713  1.00 14.12           C  
ATOM   1492  CZ  PHE A  95      -9.703  -2.969  -4.002  1.00 14.12           C  
ATOM   1493  H   PHE A  95     -14.108  -1.346   0.797  1.00  7.92           H  
ATOM   1494  HA  PHE A  95     -13.830  -3.351  -1.180  1.00 11.29           H  
ATOM   1495 1HB  PHE A  95     -12.899  -1.008  -1.169  1.00 16.94           H  
ATOM   1496 2HB  PHE A  95     -11.718  -1.519   0.016  1.00 16.94           H  
ATOM   1497  HD1 PHE A  95     -12.916  -2.145  -3.419  1.00 16.94           H  
ATOM   1498  HD2 PHE A  95      -9.674  -2.470  -0.658  1.00 16.94           H  
ATOM   1499  HE1 PHE A  95     -11.409  -2.778  -5.268  1.00 16.94           H  
ATOM   1500  HE2 PHE A  95      -8.164  -3.095  -2.513  1.00 16.94           H  
ATOM   1501  HZ  PHE A  95      -9.045  -3.240  -4.822  1.00 16.94           H  
ATOM   1502  N   ARG A  96     -12.139  -3.869   1.612  1.00  8.86           N  
ATOM   1503  CA  ARG A  96     -11.512  -4.932   2.380  1.00 10.93           C  
ATOM   1504  C   ARG A  96     -12.451  -6.129   2.542  1.00 10.67           C  
ATOM   1505  O   ARG A  96     -12.009  -7.273   2.500  1.00 16.87           O  
ATOM   1506  CB  ARG A  96     -11.104  -4.439   3.759  1.00 16.39           C  
ATOM   1507  CG  ARG A  96      -9.907  -3.505   3.820  1.00 16.39           C  
ATOM   1508  CD  ARG A  96      -9.764  -2.957   5.192  1.00 16.39           C  
ATOM   1509  NE  ARG A  96      -8.615  -2.083   5.343  1.00 16.39           N  
ATOM   1510  CZ  ARG A  96      -8.369  -1.350   6.446  1.00 16.39           C  
ATOM   1511  NH1 ARG A  96      -9.210  -1.377   7.462  1.00 16.39           N  
ATOM   1512  NH2 ARG A  96      -7.282  -0.600   6.509  1.00 16.39           N  
ATOM   1513  H   ARG A  96     -12.254  -2.960   2.041  1.00 10.63           H  
ATOM   1514  HA  ARG A  96     -10.621  -5.252   1.849  1.00 13.12           H  
ATOM   1515 1HB  ARG A  96     -11.940  -3.920   4.223  1.00 19.67           H  
ATOM   1516 2HB  ARG A  96     -10.871  -5.298   4.390  1.00 19.67           H  
ATOM   1517 1HG  ARG A  96      -9.000  -4.063   3.582  1.00 19.67           H  
ATOM   1518 2HG  ARG A  96     -10.019  -2.688   3.115  1.00 19.67           H  
ATOM   1519 1HD  ARG A  96     -10.654  -2.383   5.438  1.00 19.67           H  
ATOM   1520 2HD  ARG A  96      -9.660  -3.778   5.901  1.00 19.67           H  
ATOM   1521  HE  ARG A  96      -7.951  -2.019   4.578  1.00 19.67           H  
ATOM   1522 1HH1 ARG A  96     -10.061  -1.930   7.414  1.00 19.67           H  
ATOM   1523 2HH1 ARG A  96      -9.021  -0.827   8.288  1.00 19.67           H  
ATOM   1524 1HH2 ARG A  96      -6.638  -0.582   5.729  1.00 19.67           H  
ATOM   1525 2HH2 ARG A  96      -7.092  -0.051   7.334  1.00 19.67           H  
ATOM   1526  N   ALA A  97     -13.742  -5.865   2.731  1.00  6.78           N  
ATOM   1527  CA  ALA A  97     -14.733  -6.925   2.877  1.00  6.29           C  
ATOM   1528  C   ALA A  97     -15.087  -7.633   1.556  1.00  5.67           C  
ATOM   1529  O   ALA A  97     -15.340  -8.840   1.556  1.00  6.12           O  
ATOM   1530  CB  ALA A  97     -16.001  -6.351   3.493  1.00  9.44           C  
ATOM   1531  H   ALA A  97     -14.047  -4.903   2.799  1.00  8.14           H  
ATOM   1532  HA  ALA A  97     -14.321  -7.674   3.553  1.00  7.55           H  
ATOM   1533 1HB  ALA A  97     -16.726  -7.151   3.645  1.00 11.32           H  
ATOM   1534 2HB  ALA A  97     -15.761  -5.890   4.451  1.00 11.32           H  
ATOM   1535 3HB  ALA A  97     -16.426  -5.601   2.828  1.00 11.32           H  
ATOM   1536  N   THR A  98     -15.127  -6.895   0.441  1.00  5.48           N  
ATOM   1537  CA  THR A  98     -15.561  -7.477  -0.838  1.00  5.27           C  
ATOM   1538  C   THR A  98     -14.458  -7.873  -1.823  1.00  5.34           C  
ATOM   1539  O   THR A  98     -14.675  -8.727  -2.683  1.00  5.62           O  
ATOM   1540  CB  THR A  98     -16.503  -6.499  -1.558  1.00  7.90           C  
ATOM   1541  OG1 THR A  98     -15.816  -5.266  -1.811  1.00  7.90           O  
ATOM   1542  CG2 THR A  98     -17.738  -6.224  -0.720  1.00  7.90           C  
ATOM   1543  H   THR A  98     -14.909  -5.908   0.487  1.00  6.58           H  
ATOM   1544  HA  THR A  98     -16.130  -8.378  -0.608  1.00  6.32           H  
ATOM   1545  HB  THR A  98     -16.807  -6.933  -2.507  1.00  9.49           H  
ATOM   1546  HG1 THR A  98     -15.084  -5.408  -2.421  1.00  9.49           H  
ATOM   1547 1HG2 THR A  98     -18.394  -5.534  -1.251  1.00  9.49           H  
ATOM   1548 2HG2 THR A  98     -18.268  -7.158  -0.535  1.00  9.49           H  
ATOM   1549 3HG2 THR A  98     -17.440  -5.782   0.230  1.00  9.49           H  
ATOM   1550  N   HIS A  99     -13.282  -7.280  -1.704  1.00  5.87           N  
ATOM   1551  CA  HIS A  99     -12.189  -7.604  -2.615  1.00  7.24           C  
ATOM   1552  C   HIS A  99     -11.022  -8.295  -1.925  1.00  9.67           C  
ATOM   1553  O   HIS A  99     -10.406  -9.198  -2.496  1.00 20.37           O  
ATOM   1554  CB  HIS A  99     -11.721  -6.334  -3.319  1.00 10.86           C  
ATOM   1555  CG  HIS A  99     -12.750  -5.811  -4.267  1.00 10.86           C  
ATOM   1556  ND1 HIS A  99     -13.880  -5.136  -3.850  1.00 10.86           N  
ATOM   1557  CD2 HIS A  99     -12.821  -5.864  -5.615  1.00 10.86           C  
ATOM   1558  CE1 HIS A  99     -14.599  -4.800  -4.908  1.00 10.86           C  
ATOM   1559  NE2 HIS A  99     -13.982  -5.237  -5.986  1.00 10.86           N  
ATOM   1560  H   HIS A  99     -13.137  -6.578  -1.001  1.00  7.04           H  
ATOM   1561  HA  HIS A  99     -12.559  -8.283  -3.379  1.00  8.69           H  
ATOM   1562 1HB  HIS A  99     -11.505  -5.561  -2.583  1.00 13.03           H  
ATOM   1563 2HB  HIS A  99     -10.804  -6.530  -3.870  1.00 13.03           H  
ATOM   1564  HD2 HIS A  99     -12.098  -6.325  -6.285  1.00 13.03           H  
ATOM   1565  HE1 HIS A  99     -15.545  -4.260  -4.891  1.00 13.03           H  
ATOM   1566  HE2 HIS A  99     -14.305  -5.129  -6.937  1.00 13.03           H  
ATOM   1567  N   ASN A 100     -10.745  -7.904  -0.689  1.00  8.04           N  
ATOM   1568  CA  ASN A 100      -9.672  -8.539   0.070  1.00  8.79           C  
ATOM   1569  C   ASN A 100     -10.198  -9.710   0.915  1.00 13.32           C  
ATOM   1570  O   ASN A 100     -11.402  -9.832   1.140  1.00 22.68           O  
ATOM   1571  CB  ASN A 100      -8.959  -7.527   0.935  1.00 13.18           C  
ATOM   1572  CG  ASN A 100      -8.174  -6.507   0.150  1.00 13.18           C  
ATOM   1573  OD1 ASN A 100      -7.657  -6.797  -0.935  1.00 13.18           O  
ATOM   1574  ND2 ASN A 100      -8.053  -5.324   0.699  1.00 13.18           N  
ATOM   1575  H   ASN A 100     -11.275  -7.140  -0.280  1.00  9.65           H  
ATOM   1576  HA  ASN A 100      -8.950  -8.952  -0.635  1.00 10.55           H  
ATOM   1577 1HB  ASN A 100      -9.682  -7.015   1.561  1.00 15.82           H  
ATOM   1578 2HB  ASN A 100      -8.279  -8.046   1.601  1.00 15.82           H  
ATOM   1579 1HD2 ASN A 100      -7.504  -4.614   0.253  1.00 15.82           H  
ATOM   1580 2HD2 ASN A 100      -8.477  -5.141   1.585  1.00 15.82           H  
ATOM   1581  N   GLY A 101      -9.298 -10.594   1.353  1.00 21.66           N  
ATOM   1582  CA  GLY A 101      -9.705 -11.723   2.191  1.00 33.94           C  
ATOM   1583  C   GLY A 101      -9.014 -13.050   1.857  1.00 20.89           C  
ATOM   1584  O   GLY A 101      -9.542 -14.114   2.183  1.00 33.52           O  
ATOM   1585  H   GLY A 101      -8.325 -10.464   1.124  1.00 25.99           H  
ATOM   1586 1HA  GLY A 101      -9.505 -11.470   3.233  1.00 40.73           H  
ATOM   1587 2HA  GLY A 101     -10.781 -11.853   2.113  1.00 40.73           H  
ATOM   1588  N   TYR A 102      -7.856 -12.995   1.201  1.00 11.11           N  
ATOM   1589  CA  TYR A 102      -7.130 -14.204   0.815  1.00 18.42           C  
ATOM   1590  C   TYR A 102      -6.633 -15.046   1.985  1.00 14.68           C  
ATOM   1591  O   TYR A 102      -6.934 -16.238   2.072  1.00 66.79           O  
ATOM   1592  CB  TYR A 102      -5.940 -13.856  -0.075  1.00 27.63           C  
ATOM   1593  CG  TYR A 102      -5.106 -15.069  -0.370  1.00 27.63           C  
ATOM   1594  CD1 TYR A 102      -5.750 -16.183  -0.838  1.00 27.63           C  
ATOM   1595  CD2 TYR A 102      -3.729 -15.083  -0.200  1.00 27.63           C  
ATOM   1596  CE1 TYR A 102      -5.044 -17.324  -1.125  1.00 27.63           C  
ATOM   1597  CE2 TYR A 102      -3.019 -16.240  -0.490  1.00 27.63           C  
ATOM   1598  CZ  TYR A 102      -3.678 -17.359  -0.946  1.00 27.63           C  
ATOM   1599  OH  TYR A 102      -2.992 -18.520  -1.221  1.00 27.63           O  
ATOM   1600  H   TYR A 102      -7.470 -12.100   0.958  1.00 13.33           H  
ATOM   1601  HA  TYR A 102      -7.809 -14.830   0.237  1.00 22.10           H  
ATOM   1602 1HB  TYR A 102      -6.285 -13.432  -1.017  1.00 33.16           H  
ATOM   1603 2HB  TYR A 102      -5.309 -13.120   0.416  1.00 33.16           H  
ATOM   1604  HD1 TYR A 102      -6.831 -16.159  -0.967  1.00 33.16           H  
ATOM   1605  HD2 TYR A 102      -3.211 -14.196   0.163  1.00 33.16           H  
ATOM   1606  HE1 TYR A 102      -5.568 -18.201  -1.488  1.00 33.16           H  
ATOM   1607  HE2 TYR A 102      -1.940 -16.280  -0.357  1.00 33.16           H  
ATOM   1608  HH  TYR A 102      -3.279 -19.206  -0.615  1.00 33.16           H  
ATOM   1609  N   LYS A 103      -5.855 -14.439   2.865  1.00 30.30           N  
ATOM   1610  CA  LYS A 103      -5.317 -15.168   3.999  1.00 50.47           C  
ATOM   1611  C   LYS A 103      -6.304 -15.214   5.164  1.00 39.09           C  
ATOM   1612  O   LYS A 103      -6.328 -14.196   5.854  1.00115.32           O  
ATOM   1613  CB  LYS A 103      -3.988 -14.536   4.424  1.00 75.70           C  
ATOM   1614  CG  LYS A 103      -2.895 -14.669   3.382  1.00 75.70           C  
ATOM   1615  CD  LYS A 103      -2.361 -16.090   3.323  1.00 75.70           C  
ATOM   1616  CE  LYS A 103      -1.569 -16.401   4.588  1.00 75.70           C  
ATOM   1617  NZ  LYS A 103      -0.843 -17.691   4.502  1.00 75.70           N  
ATOM   1618  H   LYS A 103      -5.634 -13.461   2.752  1.00 36.36           H  
ATOM   1619  HA  LYS A 103      -5.130 -16.185   3.665  1.00 60.56           H  
ATOM   1620 1HB  LYS A 103      -4.137 -13.473   4.615  1.00 90.85           H  
ATOM   1621 2HB  LYS A 103      -3.627 -14.983   5.348  1.00 90.85           H  
ATOM   1622 1HG  LYS A 103      -3.276 -14.373   2.410  1.00 90.85           H  
ATOM   1623 2HG  LYS A 103      -2.067 -14.028   3.641  1.00 90.85           H  
ATOM   1624 1HD  LYS A 103      -3.191 -16.792   3.234  1.00 90.85           H  
ATOM   1625 2HD  LYS A 103      -1.710 -16.208   2.457  1.00 90.85           H  
ATOM   1626 1HE  LYS A 103      -0.848 -15.604   4.759  1.00 90.85           H  
ATOM   1627 2HE  LYS A 103      -2.252 -16.441   5.434  1.00 90.85           H  
ATOM   1628 1HZ  LYS A 103      -0.329 -17.853   5.355  1.00 90.85           H  
ATOM   1629 2HZ  LYS A 103      -1.485 -18.460   4.347  1.00 90.85           H  
ATOM   1630 3HZ  LYS A 103      -0.199 -17.650   3.725  1.00 90.85           H  
ATOM   1631  N   LYS A 104      -6.349 -16.404   5.786  1.00 52.12           N  
ATOM   1632  CA  LYS A 104      -5.148 -17.231   5.981  1.00129.67           C  
ATOM   1633  C   LYS A 104      -5.430 -18.705   5.742  1.00120.06           C  
ATOM   1634  O   LYS A 104      -6.558 -19.098   5.442  1.00163.64           O  
ATOM   1635  CB  LYS A 104      -4.583 -17.026   7.388  1.00194.50           C  
ATOM   1636  CG  LYS A 104      -5.494 -17.473   8.519  1.00194.50           C  
ATOM   1637  CD  LYS A 104      -4.848 -17.201   9.870  1.00194.50           C  
ATOM   1638  CE  LYS A 104      -5.713 -17.697  11.019  1.00194.50           C  
ATOM   1639  NZ  LYS A 104      -5.085 -17.418  12.340  1.00194.50           N  
ATOM   1640  H   LYS A 104      -7.115 -16.972   5.455  1.00 62.54           H  
ATOM   1641  HA  LYS A 104      -4.383 -16.953   5.275  1.00155.60           H  
ATOM   1642 1HB  LYS A 104      -3.636 -17.558   7.487  1.00233.41           H  
ATOM   1643 2HB  LYS A 104      -4.376 -15.966   7.538  1.00233.41           H  
ATOM   1644 1HG  LYS A 104      -6.443 -16.935   8.461  1.00233.41           H  
ATOM   1645 2HG  LYS A 104      -5.693 -18.539   8.428  1.00233.41           H  
ATOM   1646 1HD  LYS A 104      -3.878 -17.699   9.916  1.00233.41           H  
ATOM   1647 2HD  LYS A 104      -4.691 -16.129   9.986  1.00233.41           H  
ATOM   1648 1HE  LYS A 104      -6.682 -17.203  10.979  1.00233.41           H  
ATOM   1649 2HE  LYS A 104      -5.862 -18.772  10.918  1.00233.41           H  
ATOM   1650 1HZ  LYS A 104      -5.684 -17.759  13.079  1.00233.41           H  
ATOM   1651 2HZ  LYS A 104      -4.189 -17.883  12.393  1.00233.41           H  
ATOM   1652 3HZ  LYS A 104      -4.953 -16.423  12.449  1.00233.41           H  
ATOM   1653  N   HIS A 105      -4.390 -19.516   5.891  1.00152.39           N  
ATOM   1654  CA  HIS A 105      -4.496 -20.957   5.736  1.00196.92           C  
ATOM   1655  C   HIS A 105      -5.046 -21.576   7.005  1.00141.58           C  
ATOM   1656  O   HIS A 105      -4.822 -21.058   8.100  1.00179.86           O  
ATOM   1657  CB  HIS A 105      -3.120 -21.585   5.466  1.00295.38           C  
ATOM   1658  CG  HIS A 105      -2.506 -21.344   4.121  1.00295.38           C  
ATOM   1659  ND1 HIS A 105      -2.113 -20.095   3.673  1.00295.38           N  
ATOM   1660  CD2 HIS A 105      -2.157 -22.223   3.151  1.00295.38           C  
ATOM   1661  CE1 HIS A 105      -1.570 -20.225   2.466  1.00295.38           C  
ATOM   1662  NE2 HIS A 105      -1.578 -21.504   2.138  1.00295.38           N  
ATOM   1663  H   HIS A 105      -3.492 -19.122   6.128  1.00182.87           H  
ATOM   1664  HA  HIS A 105      -5.170 -21.200   4.915  1.00236.30           H  
ATOM   1665 1HB  HIS A 105      -2.415 -21.227   6.217  1.00354.46           H  
ATOM   1666 2HB  HIS A 105      -3.202 -22.662   5.597  1.00354.46           H  
ATOM   1667  HD2 HIS A 105      -2.297 -23.304   3.177  1.00354.46           H  
ATOM   1668  HE1 HIS A 105      -1.166 -19.419   1.853  1.00354.46           H  
ATOM   1669  HE2 HIS A 105      -1.206 -21.900   1.280  1.00354.46           H  
ATOM   1670  N   MET A 106      -5.753 -22.698   6.864  1.00146.40           N  
ATOM   1671  CA  MET A 106      -6.274 -23.401   8.031  1.00180.51           C  
ATOM   1672  C   MET A 106      -5.107 -23.990   8.816  1.00157.95           C  
ATOM   1673  O   MET A 106      -5.111 -24.000  10.048  1.00244.36           O  
ATOM   1674  CB  MET A 106      -7.252 -24.494   7.603  1.00270.76           C  
ATOM   1675  CG  MET A 106      -8.556 -23.977   7.008  1.00270.76           C  
ATOM   1676  SD  MET A 106      -9.464 -22.909   8.142  1.00270.76           S  
ATOM   1677  CE  MET A 106      -9.931 -24.081   9.412  1.00270.76           C  
ATOM   1678  H   MET A 106      -5.922 -23.071   5.940  1.00175.68           H  
ATOM   1679  HA  MET A 106      -6.789 -22.688   8.674  1.00216.61           H  
ATOM   1680 1HB  MET A 106      -6.779 -25.137   6.861  1.00324.92           H  
ATOM   1681 2HB  MET A 106      -7.501 -25.115   8.464  1.00324.92           H  
ATOM   1682 1HG  MET A 106      -8.345 -23.413   6.100  1.00324.92           H  
ATOM   1683 2HG  MET A 106      -9.195 -24.820   6.744  1.00324.92           H  
ATOM   1684 1HE  MET A 106     -10.499 -23.567  10.188  1.00324.92           H  
ATOM   1685 2HE  MET A 106     -10.545 -24.869   8.974  1.00324.92           H  
ATOM   1686 3HE  MET A 106      -9.034 -24.520   9.850  1.00324.92           H  
ATOM   1687  N   LYS A 107      -4.094 -24.449   8.083  1.00127.87           N  
ATOM   1688  CA  LYS A 107      -2.857 -24.943   8.661  1.00140.38           C  
ATOM   1689  C   LYS A 107      -1.676 -24.457   7.819  1.00116.95           C  
ATOM   1690  O   LYS A 107      -1.776 -24.418   6.593  1.00144.85           O  
ATOM   1691  CB  LYS A 107      -2.839 -26.470   8.741  1.00210.57           C  
ATOM   1692  CG  LYS A 107      -3.856 -27.083   9.688  1.00210.57           C  
ATOM   1693  CD  LYS A 107      -3.689 -28.591   9.764  1.00210.57           C  
ATOM   1694  CE  LYS A 107      -4.712 -29.210  10.705  1.00210.57           C  
ATOM   1695  NZ  LYS A 107      -4.570 -30.690  10.786  1.00210.57           N  
ATOM   1696  H   LYS A 107      -4.177 -24.436   7.078  1.00153.44           H  
ATOM   1697  HA  LYS A 107      -2.776 -24.538   9.667  1.00168.46           H  
ATOM   1698 1HB  LYS A 107      -3.032 -26.876   7.749  1.00252.68           H  
ATOM   1699 2HB  LYS A 107      -1.851 -26.810   9.045  1.00252.68           H  
ATOM   1700 1HG  LYS A 107      -3.732 -26.658  10.685  1.00252.68           H  
ATOM   1701 2HG  LYS A 107      -4.863 -26.862   9.339  1.00252.68           H  
ATOM   1702 1HD  LYS A 107      -3.814 -29.024   8.771  1.00252.68           H  
ATOM   1703 2HD  LYS A 107      -2.687 -28.829  10.121  1.00252.68           H  
ATOM   1704 1HE  LYS A 107      -4.583 -28.789  11.701  1.00252.68           H  
ATOM   1705 2HE  LYS A 107      -5.714 -28.972  10.350  1.00252.68           H  
ATOM   1706 1HZ  LYS A 107      -5.265 -31.061  11.417  1.00252.68           H  
ATOM   1707 2HZ  LYS A 107      -4.700 -31.091   9.868  1.00252.68           H  
ATOM   1708 3HZ  LYS A 107      -3.648 -30.923  11.127  1.00252.68           H  
ATOM   1709  N   PRO A 108      -0.561 -24.090   8.454  1.00153.93           N  
ATOM   1710  CA  PRO A 108       0.695 -23.637   7.878  1.00208.63           C  
ATOM   1711  C   PRO A 108       1.430 -24.805   7.259  1.00212.53           C  
ATOM   1712  O   PRO A 108       1.125 -25.956   7.559  1.00272.89           O  
ATOM   1713  CB  PRO A 108       1.454 -23.063   9.074  1.00312.94           C  
ATOM   1714  CG  PRO A 108       0.939 -23.832  10.237  1.00312.94           C  
ATOM   1715  CD  PRO A 108      -0.521 -24.050   9.927  1.00312.94           C  
ATOM   1716  HA  PRO A 108       0.491 -22.861   7.126  1.00250.36           H  
ATOM   1717 1HB  PRO A 108       2.538 -23.183   8.929  1.00375.53           H  
ATOM   1718 2HB  PRO A 108       1.260 -21.983   9.158  1.00375.53           H  
ATOM   1719 1HG  PRO A 108       1.496 -24.774  10.343  1.00375.53           H  
ATOM   1720 2HG  PRO A 108       1.096 -23.263  11.166  1.00375.53           H  
ATOM   1721 1HD  PRO A 108      -0.857 -25.006  10.347  1.00375.53           H  
ATOM   1722 2HD  PRO A 108      -1.124 -23.206  10.296  1.00375.53           H  
ATOM   1723  N   ALA A 109       2.421 -24.509   6.422  1.00242.61           N  
ATOM   1724  CA  ALA A 109       3.217 -25.536   5.751  1.00327.98           C  
ATOM   1725  C   ALA A 109       3.792 -26.547   6.745  1.00311.00           C  
ATOM   1726  O   ALA A 109       3.857 -27.743   6.456  1.00307.47           O  
ATOM   1727  CB  ALA A 109       4.346 -24.886   4.966  1.00491.97           C  
ATOM   1728  H   ALA A 109       2.621 -23.537   6.229  1.00291.13           H  
ATOM   1729  HA  ALA A 109       2.566 -26.074   5.063  1.00393.58           H  
ATOM   1730 1HB  ALA A 109       4.922 -25.651   4.447  1.00590.36           H  
ATOM   1731 2HB  ALA A 109       3.930 -24.190   4.238  1.00590.36           H  
ATOM   1732 3HB  ALA A 109       5.000 -24.345   5.649  1.00590.36           H  
ATOM   1733  N   SER A 110       4.193 -26.070   7.928  1.00378.94           N  
ATOM   1734  CA  SER A 110       4.755 -26.927   8.969  1.00400.00           C  
ATOM   1735  C   SER A 110       3.756 -27.947   9.531  1.00400.00           C  
ATOM   1736  O   SER A 110       4.162 -28.987  10.051  1.00400.00           O  
ATOM   1737  CB  SER A 110       5.276 -26.070  10.105  1.00600.00           C  
ATOM   1738  OG  SER A 110       4.225 -25.434  10.780  1.00600.00           O  
ATOM   1739  H   SER A 110       4.116 -25.080   8.112  1.00454.73           H  
ATOM   1740  HA  SER A 110       5.591 -27.477   8.536  1.00480.00           H  
ATOM   1741 1HB  SER A 110       5.840 -26.689  10.802  1.00720.00           H  
ATOM   1742 2HB  SER A 110       5.959 -25.321   9.706  1.00720.00           H  
ATOM   1743  HG  SER A 110       3.705 -26.138  11.177  1.00720.00           H  
ATOM   1744  N   ASN A 111       2.458 -27.657   9.425  1.00400.00           N  
ATOM   1745  CA  ASN A 111       1.422 -28.573   9.885  1.00400.00           C  
ATOM   1746  C   ASN A 111       0.757 -29.294   8.715  1.00400.00           C  
ATOM   1747  O   ASN A 111      -0.236 -29.999   8.896  1.00400.00           O  
ATOM   1748  CB  ASN A 111       0.392 -27.848  10.729  1.00600.00           C  
ATOM   1749  CG  ASN A 111       0.950 -27.406  12.057  1.00600.00           C  
ATOM   1750  OD1 ASN A 111       1.872 -28.036  12.588  1.00600.00           O  
ATOM   1751  ND2 ASN A 111       0.404 -26.357  12.617  1.00600.00           N  
ATOM   1752  H   ASN A 111       2.164 -26.798   8.985  1.00480.00           H  
ATOM   1753  HA  ASN A 111       1.890 -29.339  10.506  1.00480.00           H  
ATOM   1754 1HB  ASN A 111       0.038 -26.973  10.187  1.00720.00           H  
ATOM   1755 2HB  ASN A 111      -0.464 -28.499  10.901  1.00720.00           H  
ATOM   1756 1HD2 ASN A 111       0.735 -26.032  13.503  1.00720.00           H  
ATOM   1757 2HD2 ASN A 111      -0.347 -25.880  12.162  1.00720.00           H  
ATOM   1758  N   MET A 112       1.311 -29.111   7.519  1.00279.22           N  
ATOM   1759  CA  MET A 112       0.812 -29.737   6.310  1.00243.89           C  
ATOM   1760  C   MET A 112       1.910 -30.548   5.636  1.00195.33           C  
ATOM   1761  O   MET A 112       1.659 -31.229   4.642  1.00211.00           O  
ATOM   1762  CB  MET A 112       0.276 -28.675   5.351  1.00365.83           C  
ATOM   1763  CG  MET A 112      -0.956 -27.934   5.850  1.00365.83           C  
ATOM   1764  SD  MET A 112      -2.370 -29.029   6.085  1.00365.83           S  
ATOM   1765  CE  MET A 112      -2.773 -29.424   4.388  1.00365.83           C  
ATOM   1766  H   MET A 112       2.124 -28.522   7.417  1.00335.06           H  
ATOM   1767  HA  MET A 112       0.005 -30.420   6.575  1.00292.67           H  
ATOM   1768 1HB  MET A 112       1.051 -27.935   5.157  1.00439.00           H  
ATOM   1769 2HB  MET A 112       0.022 -29.140   4.399  1.00439.00           H  
ATOM   1770 1HG  MET A 112      -0.734 -27.451   6.800  1.00439.00           H  
ATOM   1771 2HG  MET A 112      -1.232 -27.161   5.133  1.00439.00           H  
ATOM   1772 1HE  MET A 112      -3.631 -30.097   4.363  1.00439.00           H  
ATOM   1773 2HE  MET A 112      -3.015 -28.506   3.849  1.00439.00           H  
ATOM   1774 3HE  MET A 112      -1.919 -29.908   3.915  1.00439.00           H  
ATOM   1775  N   LYS A 113       3.134 -30.457   6.178  1.00213.36           N  
ATOM   1776  CA  LYS A 113       4.315 -31.115   5.624  1.00198.21           C  
ATOM   1777  C   LYS A 113       4.497 -30.779   4.147  1.00157.38           C  
ATOM   1778  O   LYS A 113       4.835 -31.646   3.338  1.00245.79           O  
ATOM   1779  CB  LYS A 113       4.219 -32.627   5.820  1.00297.31           C  
ATOM   1780  CG  LYS A 113       4.129 -33.053   7.279  1.00297.31           C  
ATOM   1781  CD  LYS A 113       4.102 -34.567   7.417  1.00297.31           C  
ATOM   1782  CE  LYS A 113       3.980 -34.986   8.876  1.00297.31           C  
ATOM   1783  NZ  LYS A 113       3.922 -36.466   9.025  1.00297.31           N  
ATOM   1784  H   LYS A 113       3.265 -29.896   7.006  1.00256.03           H  
ATOM   1785  HA  LYS A 113       5.193 -30.751   6.157  1.00237.85           H  
ATOM   1786 1HB  LYS A 113       3.344 -33.014   5.298  1.00356.78           H  
ATOM   1787 2HB  LYS A 113       5.097 -33.107   5.387  1.00356.78           H  
ATOM   1788 1HG  LYS A 113       4.991 -32.663   7.822  1.00356.78           H  
ATOM   1789 2HG  LYS A 113       3.225 -32.639   7.724  1.00356.78           H  
ATOM   1790 1HD  LYS A 113       3.252 -34.967   6.862  1.00356.78           H  
ATOM   1791 2HD  LYS A 113       5.017 -34.990   7.001  1.00356.78           H  
ATOM   1792 1HE  LYS A 113       4.838 -34.608   9.430  1.00356.78           H  
ATOM   1793 2HE  LYS A 113       3.072 -34.554   9.297  1.00356.78           H  
ATOM   1794 1HZ  LYS A 113       3.840 -36.703  10.004  1.00356.78           H  
ATOM   1795 2HZ  LYS A 113       3.121 -36.825   8.525  1.00356.78           H  
ATOM   1796 3HZ  LYS A 113       4.765 -36.876   8.650  1.00356.78           H  
ATOM   1797  N   SER A 114       4.258 -29.513   3.805  1.00109.75           N  
ATOM   1798  CA  SER A 114       4.363 -29.053   2.428  1.00127.28           C  
ATOM   1799  C   SER A 114       5.815 -28.964   1.969  1.00 73.44           C  
ATOM   1800  O   SER A 114       6.695 -28.562   2.732  1.00 86.91           O  
ATOM   1801  CB  SER A 114       3.686 -27.709   2.277  1.00190.92           C  
ATOM   1802  OG  SER A 114       3.832 -27.217   0.973  1.00190.92           O  
ATOM   1803  H   SER A 114       4.002 -28.853   4.533  1.00131.70           H  
ATOM   1804  HA  SER A 114       3.851 -29.772   1.788  1.00152.74           H  
ATOM   1805 1HB  SER A 114       2.628 -27.806   2.517  1.00229.10           H  
ATOM   1806 2HB  SER A 114       4.120 -27.005   2.983  1.00229.10           H  
ATOM   1807  HG  SER A 114       4.778 -27.153   0.815  1.00229.10           H  
ATOM   1808  N   THR A 115       6.054 -29.342   0.715  1.00 87.97           N  
ATOM   1809  CA  THR A 115       7.394 -29.304   0.135  1.00 71.00           C  
ATOM   1810  C   THR A 115       7.691 -27.920  -0.433  1.00 52.47           C  
ATOM   1811  O   THR A 115       6.792 -27.082  -0.537  1.00108.53           O  
ATOM   1812  CB  THR A 115       7.555 -30.379  -0.958  1.00106.50           C  
ATOM   1813  OG1 THR A 115       6.652 -30.107  -2.035  1.00106.50           O  
ATOM   1814  CG2 THR A 115       7.257 -31.757  -0.389  1.00106.50           C  
ATOM   1815  H   THR A 115       5.284 -29.665   0.146  1.00105.56           H  
ATOM   1816  HA  THR A 115       8.120 -29.508   0.923  1.00 85.20           H  
ATOM   1817  HB  THR A 115       8.576 -30.362  -1.338  1.00127.80           H  
ATOM   1818  HG1 THR A 115       6.714 -30.808  -2.689  1.00127.80           H  
ATOM   1819 1HG2 THR A 115       7.375 -32.507  -1.171  1.00127.80           H  
ATOM   1820 2HG2 THR A 115       7.948 -31.971   0.426  1.00127.80           H  
ATOM   1821 3HG2 THR A 115       6.234 -31.784  -0.014  1.00127.80           H  
ATOM   1822  N   SER A 116       8.953 -27.681  -0.791  1.00 62.27           N  
ATOM   1823  CA  SER A 116       9.349 -26.358  -1.250  1.00108.07           C  
ATOM   1824  C   SER A 116      10.393 -26.351  -2.352  1.00 67.47           C  
ATOM   1825  O   SER A 116      11.126 -27.320  -2.566  1.00 87.10           O  
ATOM   1826  CB  SER A 116       9.891 -25.567  -0.073  1.00162.10           C  
ATOM   1827  OG  SER A 116      11.080 -26.133   0.405  1.00162.10           O  
ATOM   1828  H   SER A 116       9.644 -28.413  -0.715  1.00 74.72           H  
ATOM   1829  HA  SER A 116       8.469 -25.857  -1.630  1.00129.68           H  
ATOM   1830 1HB  SER A 116      10.075 -24.537  -0.371  1.00194.53           H  
ATOM   1831 2HB  SER A 116       9.149 -25.550   0.723  1.00194.53           H  
ATOM   1832  HG  SER A 116      11.717 -26.044  -0.307  1.00194.53           H  
ATOM   1833  N   PHE A 117      10.474 -25.215  -3.034  1.00 56.37           N  
ATOM   1834  CA  PHE A 117      11.419 -25.037  -4.125  1.00 39.17           C  
ATOM   1835  C   PHE A 117      12.791 -24.680  -3.610  1.00 45.92           C  
ATOM   1836  O   PHE A 117      13.148 -23.504  -3.574  1.00 84.65           O  
ATOM   1837  CB  PHE A 117      11.039 -23.886  -5.045  1.00 58.76           C  
ATOM   1838  CG  PHE A 117       9.836 -24.008  -5.928  1.00 58.76           C  
ATOM   1839  CD1 PHE A 117       8.644 -23.394  -5.595  1.00 58.76           C  
ATOM   1840  CD2 PHE A 117       9.913 -24.697  -7.126  1.00 58.76           C  
ATOM   1841  CE1 PHE A 117       7.553 -23.461  -6.440  1.00 58.76           C  
ATOM   1842  CE2 PHE A 117       8.824 -24.771  -7.970  1.00 58.76           C  
ATOM   1843  CZ  PHE A 117       7.641 -24.151  -7.627  1.00 58.76           C  
ATOM   1844  H   PHE A 117       9.853 -24.458  -2.784  1.00 67.64           H  
ATOM   1845  HA  PHE A 117      11.486 -25.965  -4.694  1.00 47.00           H  
ATOM   1846 1HB  PHE A 117      10.909 -22.992  -4.446  1.00 70.51           H  
ATOM   1847 2HB  PHE A 117      11.893 -23.705  -5.689  1.00 70.51           H  
ATOM   1848  HD1 PHE A 117       8.578 -22.840  -4.661  1.00 70.51           H  
ATOM   1849  HD2 PHE A 117      10.851 -25.178  -7.404  1.00 70.51           H  
ATOM   1850  HE1 PHE A 117       6.622 -22.966  -6.167  1.00 70.51           H  
ATOM   1851  HE2 PHE A 117       8.900 -25.315  -8.911  1.00 70.51           H  
ATOM   1852  HZ  PHE A 117       6.783 -24.207  -8.295  1.00 70.51           H  
ATOM   1853  N   LYS A 118      13.567 -25.686  -3.230  1.00 63.75           N  
ATOM   1854  CA  LYS A 118      14.926 -25.470  -2.725  1.00 83.28           C  
ATOM   1855  C   LYS A 118      15.883 -24.927  -3.800  1.00 57.16           C  
ATOM   1856  O   LYS A 118      16.729 -25.659  -4.316  1.00 86.42           O  
ATOM   1857  CB  LYS A 118      15.479 -26.776  -2.155  1.00124.92           C  
ATOM   1858  CG  LYS A 118      14.748 -27.267  -0.911  1.00124.92           C  
ATOM   1859  CD  LYS A 118      15.354 -28.556  -0.384  1.00124.92           C  
ATOM   1860  CE  LYS A 118      14.622 -29.044   0.857  1.00124.92           C  
ATOM   1861  NZ  LYS A 118      15.190 -30.321   1.371  1.00124.92           N  
ATOM   1862  H   LYS A 118      13.178 -26.622  -3.273  1.00 76.50           H  
ATOM   1863  HA  LYS A 118      14.879 -24.736  -1.922  1.00 99.94           H  
ATOM   1864 1HB  LYS A 118      15.420 -27.561  -2.909  1.00149.90           H  
ATOM   1865 2HB  LYS A 118      16.530 -26.644  -1.896  1.00149.90           H  
ATOM   1866 1HG  LYS A 118      14.805 -26.504  -0.134  1.00149.90           H  
ATOM   1867 2HG  LYS A 118      13.698 -27.439  -1.150  1.00149.90           H  
ATOM   1868 1HD  LYS A 118      15.300 -29.326  -1.155  1.00149.90           H  
ATOM   1869 2HD  LYS A 118      16.402 -28.391  -0.134  1.00149.90           H  
ATOM   1870 1HE  LYS A 118      14.694 -28.288   1.637  1.00149.90           H  
ATOM   1871 2HE  LYS A 118      13.571 -29.199   0.614  1.00149.90           H  
ATOM   1872 1HZ  LYS A 118      14.677 -30.610   2.191  1.00149.90           H  
ATOM   1873 2HZ  LYS A 118      15.117 -31.034   0.658  1.00149.90           H  
ATOM   1874 3HZ  LYS A 118      16.162 -30.186   1.612  1.00149.90           H  
ATOM   1875  N   TYR A 119      15.736 -23.638  -4.130  1.00 52.40           N  
ATOM   1876  CA  TYR A 119      16.545 -22.964  -5.148  1.00 64.89           C  
ATOM   1877  C   TYR A 119      18.010 -22.793  -4.738  1.00 60.03           C  
ATOM   1878  O   TYR A 119      18.441 -21.683  -4.421  1.00112.37           O  
ATOM   1879  CB  TYR A 119      15.969 -21.576  -5.472  1.00 97.34           C  
ATOM   1880  CG  TYR A 119      14.590 -21.570  -6.099  1.00 97.34           C  
ATOM   1881  CD1 TYR A 119      14.338 -22.318  -7.236  1.00 97.34           C  
ATOM   1882  CD2 TYR A 119      13.586 -20.784  -5.556  1.00 97.34           C  
ATOM   1883  CE1 TYR A 119      13.094 -22.290  -7.830  1.00 97.34           C  
ATOM   1884  CE2 TYR A 119      12.340 -20.756  -6.147  1.00 97.34           C  
ATOM   1885  CZ  TYR A 119      12.092 -21.504  -7.282  1.00 97.34           C  
ATOM   1886  OH  TYR A 119      10.851 -21.484  -7.873  1.00 97.34           O  
ATOM   1887  H   TYR A 119      15.011 -23.115  -3.664  1.00 62.88           H  
ATOM   1888  HA  TYR A 119      16.522 -23.573  -6.049  1.00 77.87           H  
ATOM   1889 1HB  TYR A 119      15.923 -20.985  -4.556  1.00116.80           H  
ATOM   1890 2HB  TYR A 119      16.646 -21.060  -6.152  1.00116.80           H  
ATOM   1891  HD1 TYR A 119      15.124 -22.931  -7.665  1.00116.80           H  
ATOM   1892  HD2 TYR A 119      13.781 -20.187  -4.665  1.00116.80           H  
ATOM   1893  HE1 TYR A 119      12.903 -22.883  -8.724  1.00116.80           H  
ATOM   1894  HE2 TYR A 119      11.553 -20.140  -5.720  1.00116.80           H  
ATOM   1895  HH  TYR A 119      10.780 -22.215  -8.491  1.00116.80           H  
ATOM   1896  N   GLU A 120      18.772 -23.880  -4.756  1.00 75.92           N  
ATOM   1897  CA  GLU A 120      20.177 -23.832  -4.366  1.00115.51           C  
ATOM   1898  C   GLU A 120      21.138 -24.076  -5.528  1.00107.14           C  
ATOM   1899  O   GLU A 120      22.296 -23.661  -5.474  1.00168.03           O  
ATOM   1900  CB  GLU A 120      20.449 -24.854  -3.259  1.00173.27           C  
ATOM   1901  CG  GLU A 120      19.707 -24.585  -1.957  1.00173.27           C  
ATOM   1902  CD  GLU A 120      20.019 -25.590  -0.880  1.00173.27           C  
ATOM   1903  OE1 GLU A 120      20.710 -26.541  -1.158  1.00173.27           O  
ATOM   1904  OE2 GLU A 120      19.572 -25.399   0.227  1.00173.27           O  
ATOM   1905  H   GLU A 120      18.345 -24.759  -5.012  1.00 91.10           H  
ATOM   1906  HA  GLU A 120      20.384 -22.837  -3.968  1.00138.61           H  
ATOM   1907 1HB  GLU A 120      20.167 -25.849  -3.604  1.00207.92           H  
ATOM   1908 2HB  GLU A 120      21.516 -24.875  -3.038  1.00207.92           H  
ATOM   1909 1HG  GLU A 120      19.972 -23.590  -1.598  1.00207.92           H  
ATOM   1910 2HG  GLU A 120      18.636 -24.595  -2.156  1.00207.92           H  
ATOM   1911  N   ASN A 121      20.665 -24.754  -6.569  1.00101.35           N  
ATOM   1912  CA  ASN A 121      21.508 -25.075  -7.718  1.00165.66           C  
ATOM   1913  C   ASN A 121      21.138 -24.282  -8.972  1.00192.81           C  
ATOM   1914  O   ASN A 121      21.299 -24.774 -10.089  1.00230.69           O  
ATOM   1915  CB  ASN A 121      21.449 -26.564  -7.993  1.00248.49           C  
ATOM   1916  CG  ASN A 121      22.095 -27.368  -6.898  1.00248.49           C  
ATOM   1917  OD1 ASN A 121      23.301 -27.251  -6.652  1.00248.49           O  
ATOM   1918  ND2 ASN A 121      21.313 -28.179  -6.231  1.00248.49           N  
ATOM   1919  H   ASN A 121      19.707 -25.069  -6.567  1.00121.62           H  
ATOM   1920  HA  ASN A 121      22.538 -24.814  -7.469  1.00198.79           H  
ATOM   1921 1HB  ASN A 121      20.409 -26.875  -8.092  1.00298.19           H  
ATOM   1922 2HB  ASN A 121      21.950 -26.783  -8.936  1.00298.19           H  
ATOM   1923 1HD2 ASN A 121      21.688 -28.737  -5.489  1.00298.19           H  
ATOM   1924 2HD2 ASN A 121      20.342 -28.241  -6.461  1.00298.19           H  
ATOM   1925  N   LEU A 122      20.629 -23.065  -8.787  1.00217.26           N  
ATOM   1926  CA  LEU A 122      20.218 -22.229  -9.911  1.00269.78           C  
ATOM   1927  C   LEU A 122      21.202 -21.110 -10.203  1.00170.64           C  
ATOM   1928  O   LEU A 122      21.919 -20.644  -9.318  1.00185.61           O  
ATOM   1929  CB  LEU A 122      18.845 -21.600  -9.651  1.00404.67           C  
ATOM   1930  CG  LEU A 122      17.625 -22.487  -9.906  1.00404.67           C  
ATOM   1931  CD1 LEU A 122      17.533 -23.556  -8.829  1.00404.67           C  
ATOM   1932  CD2 LEU A 122      16.388 -21.606  -9.932  1.00404.67           C  
ATOM   1933  H   LEU A 122      20.525 -22.705  -7.850  1.00260.71           H  
ATOM   1934  HA  LEU A 122      20.148 -22.858 -10.797  1.00323.74           H  
ATOM   1935 1HB  LEU A 122      18.805 -21.280  -8.611  1.00485.60           H  
ATOM   1936 2HB  LEU A 122      18.745 -20.716 -10.281  1.00485.60           H  
ATOM   1937  HG  LEU A 122      17.728 -22.990 -10.869  1.00485.60           H  
ATOM   1938 1HD1 LEU A 122      16.661 -24.184  -9.013  1.00485.60           H  
ATOM   1939 2HD1 LEU A 122      18.427 -24.172  -8.842  1.00485.60           H  
ATOM   1940 3HD1 LEU A 122      17.437 -23.074  -7.860  1.00485.60           H  
ATOM   1941 1HD2 LEU A 122      15.508 -22.221 -10.120  1.00485.60           H  
ATOM   1942 2HD2 LEU A 122      16.282 -21.101  -8.972  1.00485.60           H  
ATOM   1943 3HD2 LEU A 122      16.488 -20.862 -10.722  1.00485.60           H  
ATOM   1944  N   THR A 123      21.217 -20.682 -11.463  1.00151.74           N  
ATOM   1945  CA  THR A 123      22.072 -19.594 -11.910  1.00107.91           C  
ATOM   1946  C   THR A 123      21.381 -18.263 -11.654  1.00 65.97           C  
ATOM   1947  O   THR A 123      20.203 -18.228 -11.296  1.00124.13           O  
ATOM   1948  CB  THR A 123      22.409 -19.720 -13.408  1.00161.87           C  
ATOM   1949  OG1 THR A 123      21.209 -19.582 -14.180  1.00161.87           O  
ATOM   1950  CG2 THR A 123      23.037 -21.075 -13.695  1.00161.87           C  
ATOM   1951  H   THR A 123      20.605 -21.125 -12.134  1.00182.09           H  
ATOM   1952  HA  THR A 123      23.000 -19.615 -11.338  1.00129.49           H  
ATOM   1953  HB  THR A 123      23.107 -18.934 -13.693  1.00194.24           H  
ATOM   1954  HG1 THR A 123      20.845 -18.702 -14.047  1.00194.24           H  
ATOM   1955 1HG2 THR A 123      23.269 -21.151 -14.757  1.00194.24           H  
ATOM   1956 2HG2 THR A 123      23.954 -21.181 -13.115  1.00194.24           H  
ATOM   1957 3HG2 THR A 123      22.340 -21.865 -13.419  1.00194.24           H  
ATOM   1958  N   ASP A 124      22.117 -17.173 -11.828  1.00 31.20           N  
ATOM   1959  CA  ASP A 124      21.573 -15.842 -11.592  1.00 39.51           C  
ATOM   1960  C   ASP A 124      20.429 -15.498 -12.540  1.00 26.96           C  
ATOM   1961  O   ASP A 124      20.489 -15.776 -13.740  1.00 40.10           O  
ATOM   1962  CB  ASP A 124      22.673 -14.791 -11.724  1.00 59.27           C  
ATOM   1963  CG  ASP A 124      23.678 -14.841 -10.582  1.00 59.27           C  
ATOM   1964  OD1 ASP A 124      23.403 -15.493  -9.602  1.00 59.27           O  
ATOM   1965  OD2 ASP A 124      24.712 -14.230 -10.702  1.00 59.27           O  
ATOM   1966  H   ASP A 124      23.077 -17.267 -12.126  1.00 37.44           H  
ATOM   1967  HA  ASP A 124      21.186 -15.810 -10.573  1.00 47.41           H  
ATOM   1968 1HB  ASP A 124      23.205 -14.934 -12.665  1.00 71.12           H  
ATOM   1969 2HB  ASP A 124      22.224 -13.797 -11.750  1.00 71.12           H  
ATOM   1970  N   ALA A 125      19.395 -14.877 -11.983  1.00 16.08           N  
ATOM   1971  CA  ALA A 125      18.231 -14.431 -12.736  1.00  9.11           C  
ATOM   1972  C   ALA A 125      18.608 -13.243 -13.635  1.00  9.49           C  
ATOM   1973  O   ALA A 125      19.514 -12.481 -13.293  1.00 16.01           O  
ATOM   1974  CB  ALA A 125      17.114 -14.055 -11.778  1.00 13.66           C  
ATOM   1975  H   ALA A 125      19.419 -14.700 -10.988  1.00 19.30           H  
ATOM   1976  HA  ALA A 125      17.903 -15.256 -13.367  1.00 10.93           H  
ATOM   1977 1HB  ALA A 125      16.233 -13.739 -12.333  1.00 16.40           H  
ATOM   1978 2HB  ALA A 125      16.862 -14.918 -11.161  1.00 16.40           H  
ATOM   1979 3HB  ALA A 125      17.448 -13.240 -11.139  1.00 16.40           H  
ATOM   1980  N   PRO A 126      17.927 -13.074 -14.777  1.00  6.65           N  
ATOM   1981  CA  PRO A 126      18.109 -12.040 -15.790  1.00  7.86           C  
ATOM   1982  C   PRO A 126      17.665 -10.667 -15.297  1.00  7.53           C  
ATOM   1983  O   PRO A 126      16.876 -10.551 -14.360  1.00  7.39           O  
ATOM   1984  CB  PRO A 126      17.235 -12.522 -16.954  1.00 11.79           C  
ATOM   1985  CG  PRO A 126      16.187 -13.362 -16.317  1.00 11.79           C  
ATOM   1986  CD  PRO A 126      16.893 -14.046 -15.182  1.00 11.79           C  
ATOM   1987  HA  PRO A 126      19.168 -12.015 -16.085  1.00  9.43           H  
ATOM   1988 1HB  PRO A 126      16.815 -11.661 -17.494  1.00 14.15           H  
ATOM   1989 2HB  PRO A 126      17.848 -13.084 -17.675  1.00 14.15           H  
ATOM   1990 1HG  PRO A 126      15.358 -12.729 -15.977  1.00 14.15           H  
ATOM   1991 2HG  PRO A 126      15.768 -14.070 -17.048  1.00 14.15           H  
ATOM   1992 1HD  PRO A 126      16.184 -14.221 -14.367  1.00 14.15           H  
ATOM   1993 2HD  PRO A 126      17.364 -14.981 -15.523  1.00 14.15           H  
ATOM   1994  N   ALA A 127      18.181  -9.628 -15.956  1.00  9.61           N  
ATOM   1995  CA  ALA A 127      17.885  -8.234 -15.626  1.00 10.69           C  
ATOM   1996  C   ALA A 127      16.396  -7.912 -15.717  1.00  7.25           C  
ATOM   1997  O   ALA A 127      15.898  -7.060 -14.982  1.00  8.54           O  
ATOM   1998  CB  ALA A 127      18.663  -7.308 -16.547  1.00 16.04           C  
ATOM   1999  H   ALA A 127      18.819  -9.813 -16.717  1.00 11.53           H  
ATOM   2000  HA  ALA A 127      18.202  -8.059 -14.598  1.00 12.83           H  
ATOM   2001 1HB  ALA A 127      18.466  -6.272 -16.273  1.00 19.24           H  
ATOM   2002 2HB  ALA A 127      19.729  -7.512 -16.451  1.00 19.24           H  
ATOM   2003 3HB  ALA A 127      18.353  -7.475 -17.578  1.00 19.24           H  
ATOM   2004  N   SER A 128      15.685  -8.583 -16.619  1.00  5.72           N  
ATOM   2005  CA  SER A 128      14.260  -8.346 -16.758  1.00  6.48           C  
ATOM   2006  C   SER A 128      13.522  -9.597 -17.198  1.00  4.93           C  
ATOM   2007  O   SER A 128      14.033 -10.407 -17.974  1.00  6.21           O  
ATOM   2008  CB  SER A 128      13.999  -7.223 -17.734  1.00  9.72           C  
ATOM   2009  OG  SER A 128      12.621  -7.014 -17.886  1.00  9.72           O  
ATOM   2010  H   SER A 128      16.132  -9.268 -17.210  1.00  6.86           H  
ATOM   2011  HA  SER A 128      13.873  -8.052 -15.785  1.00  7.78           H  
ATOM   2012 1HB  SER A 128      14.471  -6.312 -17.368  1.00 11.66           H  
ATOM   2013 2HB  SER A 128      14.447  -7.460 -18.699  1.00 11.66           H  
ATOM   2014  HG  SER A 128      12.257  -6.986 -16.994  1.00 11.66           H  
ATOM   2015  N   ILE A 129      12.319  -9.750 -16.658  1.00  3.49           N  
ATOM   2016  CA  ILE A 129      11.464 -10.906 -16.878  1.00  2.86           C  
ATOM   2017  C   ILE A 129      10.074 -10.454 -17.312  1.00  2.40           C  
ATOM   2018  O   ILE A 129       9.509  -9.540 -16.716  1.00  2.67           O  
ATOM   2019  CB  ILE A 129      11.354 -11.727 -15.578  1.00  4.29           C  
ATOM   2020  CG1 ILE A 129      12.746 -12.179 -15.119  1.00  4.29           C  
ATOM   2021  CG2 ILE A 129      10.444 -12.930 -15.786  1.00  4.29           C  
ATOM   2022  CD1 ILE A 129      12.764 -12.738 -13.727  1.00  4.29           C  
ATOM   2023  H   ILE A 129      11.984  -9.016 -16.054  1.00  4.19           H  
ATOM   2024  HA  ILE A 129      11.894 -11.525 -17.665  1.00  3.43           H  
ATOM   2025  HB  ILE A 129      10.940 -11.101 -14.790  1.00  5.15           H  
ATOM   2026 1HG1 ILE A 129      13.114 -12.943 -15.802  1.00  5.15           H  
ATOM   2027 2HG1 ILE A 129      13.433 -11.336 -15.142  1.00  5.15           H  
ATOM   2028 1HG2 ILE A 129      10.368 -13.491 -14.856  1.00  5.15           H  
ATOM   2029 2HG2 ILE A 129       9.453 -12.593 -16.086  1.00  5.15           H  
ATOM   2030 3HG2 ILE A 129      10.859 -13.571 -16.564  1.00  5.15           H  
ATOM   2031 1HD1 ILE A 129      13.776 -13.042 -13.464  1.00  5.15           H  
ATOM   2032 2HD1 ILE A 129      12.419 -11.977 -13.028  1.00  5.15           H  
ATOM   2033 3HD1 ILE A 129      12.101 -13.594 -13.683  1.00  5.15           H  
ATOM   2034  N   ASP A 130       9.503 -11.060 -18.345  1.00  2.28           N  
ATOM   2035  CA  ASP A 130       8.148 -10.645 -18.685  1.00  2.34           C  
ATOM   2036  C   ASP A 130       7.378 -11.743 -19.411  1.00  2.43           C  
ATOM   2037  O   ASP A 130       7.470 -11.890 -20.636  1.00  2.61           O  
ATOM   2038  CB  ASP A 130       8.176  -9.356 -19.503  1.00  3.51           C  
ATOM   2039  CG  ASP A 130       6.796  -8.751 -19.695  1.00  3.51           C  
ATOM   2040  OD1 ASP A 130       5.816  -9.428 -19.484  1.00  3.51           O  
ATOM   2041  OD2 ASP A 130       6.730  -7.583 -20.005  1.00  3.51           O  
ATOM   2042  H   ASP A 130       9.975 -11.794 -18.855  1.00  2.74           H  
ATOM   2043  HA  ASP A 130       7.617 -10.433 -17.756  1.00  2.81           H  
ATOM   2044 1HB  ASP A 130       8.811  -8.621 -19.007  1.00  4.21           H  
ATOM   2045 2HB  ASP A 130       8.612  -9.557 -20.482  1.00  4.21           H  
ATOM   2046  N   TRP A 131       6.583 -12.480 -18.636  1.00  2.35           N  
ATOM   2047  CA  TRP A 131       5.790 -13.610 -19.102  1.00  2.41           C  
ATOM   2048  C   TRP A 131       4.633 -13.224 -20.030  1.00  2.50           C  
ATOM   2049  O   TRP A 131       3.982 -14.091 -20.625  1.00  3.06           O  
ATOM   2050  CB  TRP A 131       5.287 -14.398 -17.889  1.00  3.62           C  
ATOM   2051  CG  TRP A 131       6.402 -15.142 -17.227  1.00  3.62           C  
ATOM   2052  CD1 TRP A 131       7.015 -14.851 -16.046  1.00  3.62           C  
ATOM   2053  CD2 TRP A 131       7.073 -16.310 -17.747  1.00  3.62           C  
ATOM   2054  NE1 TRP A 131       8.026 -15.743 -15.809  1.00  3.62           N  
ATOM   2055  CE2 TRP A 131       8.079 -16.637 -16.842  1.00  3.62           C  
ATOM   2056  CE3 TRP A 131       6.914 -17.087 -18.900  1.00  3.62           C  
ATOM   2057  CZ2 TRP A 131       8.933 -17.692 -17.057  1.00  3.62           C  
ATOM   2058  CZ3 TRP A 131       7.764 -18.162 -19.109  1.00  3.62           C  
ATOM   2059  CH2 TRP A 131       8.753 -18.454 -18.208  1.00  3.62           C  
ATOM   2060  H   TRP A 131       6.535 -12.254 -17.651  1.00  2.82           H  
ATOM   2061  HA  TRP A 131       6.456 -14.264 -19.653  1.00  2.89           H  
ATOM   2062 1HB  TRP A 131       4.845 -13.716 -17.162  1.00  4.34           H  
ATOM   2063 2HB  TRP A 131       4.522 -15.104 -18.192  1.00  4.34           H  
ATOM   2064  HD1 TRP A 131       6.755 -14.024 -15.393  1.00  4.34           H  
ATOM   2065  HE1 TRP A 131       8.650 -15.747 -15.012  1.00  4.34           H  
ATOM   2066  HE3 TRP A 131       6.138 -16.848 -19.623  1.00  4.34           H  
ATOM   2067  HZ2 TRP A 131       9.727 -17.929 -16.357  1.00  4.34           H  
ATOM   2068  HZ3 TRP A 131       7.633 -18.762 -20.010  1.00  4.34           H  
ATOM   2069  HH2 TRP A 131       9.414 -19.299 -18.400  1.00  4.34           H  
ATOM   2070  N   ARG A 132       4.383 -11.922 -20.181  1.00  2.35           N  
ATOM   2071  CA  ARG A 132       3.349 -11.453 -21.080  1.00  2.81           C  
ATOM   2072  C   ARG A 132       3.889 -11.431 -22.504  1.00  3.62           C  
ATOM   2073  O   ARG A 132       3.122 -11.443 -23.468  1.00  4.82           O  
ATOM   2074  CB  ARG A 132       2.916 -10.062 -20.702  1.00  4.21           C  
ATOM   2075  CG  ARG A 132       2.317  -9.940 -19.319  1.00  4.21           C  
ATOM   2076  CD  ARG A 132       2.101  -8.525 -18.972  1.00  4.21           C  
ATOM   2077  NE  ARG A 132       3.348  -7.790 -18.993  1.00  4.21           N  
ATOM   2078  CZ  ARG A 132       3.474  -6.478 -18.721  1.00  4.21           C  
ATOM   2079  NH1 ARG A 132       2.424  -5.767 -18.365  1.00  4.21           N  
ATOM   2080  NH2 ARG A 132       4.661  -5.909 -18.821  1.00  4.21           N  
ATOM   2081  H   ARG A 132       4.921 -11.220 -19.679  1.00  2.82           H  
ATOM   2082  HA  ARG A 132       2.497 -12.133 -21.031  1.00  3.37           H  
ATOM   2083 1HB  ARG A 132       3.763  -9.384 -20.765  1.00  5.06           H  
ATOM   2084 2HB  ARG A 132       2.167  -9.711 -21.413  1.00  5.06           H  
ATOM   2085 1HG  ARG A 132       1.354 -10.445 -19.297  1.00  5.06           H  
ATOM   2086 2HG  ARG A 132       2.988 -10.385 -18.583  1.00  5.06           H  
ATOM   2087 1HD  ARG A 132       1.413  -8.062 -19.678  1.00  5.06           H  
ATOM   2088 2HD  ARG A 132       1.700  -8.465 -17.967  1.00  5.06           H  
ATOM   2089  HE  ARG A 132       4.186  -8.300 -19.261  1.00  5.06           H  
ATOM   2090 1HH1 ARG A 132       1.518  -6.208 -18.291  1.00  5.06           H  
ATOM   2091 2HH1 ARG A 132       2.524  -4.783 -18.165  1.00  5.06           H  
ATOM   2092 1HH2 ARG A 132       5.458  -6.466 -19.118  1.00  5.06           H  
ATOM   2093 2HH2 ARG A 132       4.773  -4.926 -18.625  1.00  5.06           H  
ATOM   2094  N   THR A 133       5.224 -11.410 -22.633  1.00  3.54           N  
ATOM   2095  CA  THR A 133       5.875 -11.417 -23.932  1.00  4.46           C  
ATOM   2096  C   THR A 133       6.308 -12.833 -24.241  1.00  4.49           C  
ATOM   2097  O   THR A 133       6.425 -13.224 -25.403  1.00  6.42           O  
ATOM   2098  CB  THR A 133       7.100 -10.488 -23.957  1.00  6.69           C  
ATOM   2099  OG1 THR A 133       8.082 -10.970 -23.029  1.00  6.69           O  
ATOM   2100  CG2 THR A 133       6.692  -9.079 -23.564  1.00  6.69           C  
ATOM   2101  H   THR A 133       5.820 -11.402 -21.814  1.00  4.25           H  
ATOM   2102  HA  THR A 133       5.164 -11.096 -24.695  1.00  5.35           H  
ATOM   2103  HB  THR A 133       7.531 -10.476 -24.959  1.00  8.03           H  
ATOM   2104  HG1 THR A 133       7.683 -11.068 -22.158  1.00  8.03           H  
ATOM   2105 1HG2 THR A 133       7.567  -8.430 -23.579  1.00  8.03           H  
ATOM   2106 2HG2 THR A 133       5.949  -8.706 -24.268  1.00  8.03           H  
ATOM   2107 3HG2 THR A 133       6.267  -9.091 -22.562  1.00  8.03           H  
ATOM   2108  N   LEU A 134       6.478 -13.624 -23.180  1.00  3.97           N  
ATOM   2109  CA  LEU A 134       6.803 -15.033 -23.318  1.00  4.85           C  
ATOM   2110  C   LEU A 134       5.529 -15.860 -23.542  1.00  4.88           C  
ATOM   2111  O   LEU A 134       5.601 -17.041 -23.884  1.00  8.28           O  
ATOM   2112  CB  LEU A 134       7.552 -15.507 -22.077  1.00  7.27           C  
ATOM   2113  CG  LEU A 134       8.902 -14.808 -21.846  1.00  7.27           C  
ATOM   2114  CD1 LEU A 134       9.492 -15.233 -20.511  1.00  7.27           C  
ATOM   2115  CD2 LEU A 134       9.839 -15.163 -22.989  1.00  7.27           C  
ATOM   2116  H   LEU A 134       6.425 -13.225 -22.249  1.00  4.76           H  
ATOM   2117  HA  LEU A 134       7.451 -15.156 -24.187  1.00  5.82           H  
ATOM   2118 1HB  LEU A 134       6.924 -15.348 -21.211  1.00  8.73           H  
ATOM   2119 2HB  LEU A 134       7.744 -16.575 -22.173  1.00  8.73           H  
ATOM   2120  HG  LEU A 134       8.755 -13.728 -21.824  1.00  8.73           H  
ATOM   2121 1HD1 LEU A 134      10.445 -14.727 -20.359  1.00  8.73           H  
ATOM   2122 2HD1 LEU A 134       8.807 -14.961 -19.710  1.00  8.73           H  
ATOM   2123 3HD1 LEU A 134       9.648 -16.310 -20.509  1.00  8.73           H  
ATOM   2124 1HD2 LEU A 134      10.798 -14.665 -22.840  1.00  8.73           H  
ATOM   2125 2HD2 LEU A 134       9.992 -16.243 -23.013  1.00  8.73           H  
ATOM   2126 3HD2 LEU A 134       9.403 -14.838 -23.933  1.00  8.73           H  
ATOM   2127  N   GLY A 135       4.364 -15.216 -23.389  1.00  3.68           N  
ATOM   2128  CA  GLY A 135       3.078 -15.834 -23.681  1.00  3.95           C  
ATOM   2129  C   GLY A 135       2.467 -16.685 -22.572  1.00  2.97           C  
ATOM   2130  O   GLY A 135       1.513 -17.410 -22.830  1.00  4.68           O  
ATOM   2131  H   GLY A 135       4.363 -14.258 -23.077  1.00  4.42           H  
ATOM   2132 1HA  GLY A 135       2.370 -15.048 -23.948  1.00  4.74           H  
ATOM   2133 2HA  GLY A 135       3.188 -16.449 -24.573  1.00  4.74           H  
ATOM   2134  N   ALA A 136       3.002 -16.637 -21.356  1.00  1.54           N  
ATOM   2135  CA  ALA A 136       2.420 -17.446 -20.286  1.00  1.23           C  
ATOM   2136  C   ALA A 136       1.267 -16.719 -19.590  1.00  1.46           C  
ATOM   2137  O   ALA A 136       0.463 -17.344 -18.900  1.00  2.05           O  
ATOM   2138  CB  ALA A 136       3.483 -17.825 -19.270  1.00  1.84           C  
ATOM   2139  H   ALA A 136       3.778 -16.022 -21.156  1.00  1.85           H  
ATOM   2140  HA  ALA A 136       2.020 -18.357 -20.730  1.00  1.48           H  
ATOM   2141 1HB  ALA A 136       3.044 -18.453 -18.498  1.00  2.21           H  
ATOM   2142 2HB  ALA A 136       4.281 -18.372 -19.773  1.00  2.21           H  
ATOM   2143 3HB  ALA A 136       3.889 -16.927 -18.818  1.00  2.21           H  
ATOM   2144  N   VAL A 137       1.179 -15.403 -19.770  1.00  1.64           N  
ATOM   2145  CA  VAL A 137       0.135 -14.624 -19.106  1.00  2.53           C  
ATOM   2146  C   VAL A 137      -1.130 -14.387 -19.927  1.00  2.25           C  
ATOM   2147  O   VAL A 137      -1.080 -13.863 -21.041  1.00  2.64           O  
ATOM   2148  CB  VAL A 137       0.711 -13.269 -18.686  1.00  3.79           C  
ATOM   2149  CG1 VAL A 137      -0.349 -12.395 -18.037  1.00  3.79           C  
ATOM   2150  CG2 VAL A 137       1.845 -13.515 -17.734  1.00  3.79           C  
ATOM   2151  H   VAL A 137       1.875 -14.924 -20.331  1.00  1.97           H  
ATOM   2152  HA  VAL A 137      -0.149 -15.162 -18.200  1.00  3.04           H  
ATOM   2153  HB  VAL A 137       1.076 -12.748 -19.570  1.00  4.55           H  
ATOM   2154 1HG1 VAL A 137       0.090 -11.439 -17.751  1.00  4.55           H  
ATOM   2155 2HG1 VAL A 137      -1.158 -12.222 -18.745  1.00  4.55           H  
ATOM   2156 3HG1 VAL A 137      -0.739 -12.894 -17.152  1.00  4.55           H  
ATOM   2157 1HG2 VAL A 137       2.281 -12.561 -17.452  1.00  4.55           H  
ATOM   2158 2HG2 VAL A 137       1.476 -14.031 -16.848  1.00  4.55           H  
ATOM   2159 3HG2 VAL A 137       2.591 -14.130 -18.228  1.00  4.55           H  
ATOM   2160  N   THR A 138      -2.270 -14.748 -19.333  1.00  1.93           N  
ATOM   2161  CA  THR A 138      -3.588 -14.506 -19.919  1.00  2.06           C  
ATOM   2162  C   THR A 138      -4.088 -13.117 -19.493  1.00  2.21           C  
ATOM   2163  O   THR A 138      -3.578 -12.562 -18.517  1.00  2.18           O  
ATOM   2164  CB  THR A 138      -4.603 -15.584 -19.459  1.00  3.09           C  
ATOM   2165  OG1 THR A 138      -4.742 -15.527 -18.031  1.00  3.09           O  
ATOM   2166  CG2 THR A 138      -4.150 -16.966 -19.877  1.00  3.09           C  
ATOM   2167  H   THR A 138      -2.219 -15.198 -18.431  1.00  2.32           H  
ATOM   2168  HA  THR A 138      -3.493 -14.542 -21.002  1.00  2.47           H  
ATOM   2169  HB  THR A 138      -5.574 -15.394 -19.909  1.00  3.71           H  
ATOM   2170  HG1 THR A 138      -5.010 -16.393 -17.697  1.00  3.71           H  
ATOM   2171 1HG2 THR A 138      -4.883 -17.703 -19.549  1.00  3.71           H  
ATOM   2172 2HG2 THR A 138      -4.056 -17.008 -20.961  1.00  3.71           H  
ATOM   2173 3HG2 THR A 138      -3.189 -17.180 -19.416  1.00  3.71           H  
ATOM   2174  N   PRO A 139      -5.109 -12.568 -20.169  1.00  2.56           N  
ATOM   2175  CA  PRO A 139      -5.776 -11.292 -19.896  1.00  2.89           C  
ATOM   2176  C   PRO A 139      -6.361 -11.234 -18.485  1.00  2.58           C  
ATOM   2177  O   PRO A 139      -6.792 -12.247 -17.928  1.00  3.12           O  
ATOM   2178  CB  PRO A 139      -6.863 -11.225 -20.972  1.00  4.33           C  
ATOM   2179  CG  PRO A 139      -6.308 -12.012 -22.111  1.00  4.33           C  
ATOM   2180  CD  PRO A 139      -5.509 -13.115 -21.482  1.00  4.33           C  
ATOM   2181  HA  PRO A 139      -5.049 -10.479 -20.034  1.00  3.47           H  
ATOM   2182 1HB  PRO A 139      -7.801 -11.646 -20.583  1.00  5.20           H  
ATOM   2183 2HB  PRO A 139      -7.067 -10.177 -21.237  1.00  5.20           H  
ATOM   2184 1HG  PRO A 139      -7.126 -12.391 -22.739  1.00  5.20           H  
ATOM   2185 2HG  PRO A 139      -5.695 -11.359 -22.751  1.00  5.20           H  
ATOM   2186 1HD  PRO A 139      -6.136 -14.007 -21.351  1.00  5.20           H  
ATOM   2187 2HD  PRO A 139      -4.624 -13.319 -22.101  1.00  5.20           H  
ATOM   2188  N   ILE A 140      -6.375 -10.033 -17.918  1.00  2.87           N  
ATOM   2189  CA  ILE A 140      -6.872  -9.821 -16.566  1.00  2.83           C  
ATOM   2190  C   ILE A 140      -8.375  -9.769 -16.439  1.00  2.27           C  
ATOM   2191  O   ILE A 140      -9.064  -9.034 -17.149  1.00  3.04           O  
ATOM   2192  CB  ILE A 140      -6.258  -8.564 -15.958  1.00  4.25           C  
ATOM   2193  CG1 ILE A 140      -4.771  -8.812 -15.819  1.00  4.25           C  
ATOM   2194  CG2 ILE A 140      -6.903  -8.208 -14.625  1.00  4.25           C  
ATOM   2195  CD1 ILE A 140      -3.992  -7.621 -15.406  1.00  4.25           C  
ATOM   2196  H   ILE A 140      -6.018  -9.243 -18.436  1.00  3.44           H  
ATOM   2197  HA  ILE A 140      -6.529 -10.658 -15.962  1.00  3.40           H  
ATOM   2198  HB  ILE A 140      -6.384  -7.732 -16.647  1.00  5.09           H  
ATOM   2199 1HG1 ILE A 140      -4.628  -9.584 -15.072  1.00  5.09           H  
ATOM   2200 2HG1 ILE A 140      -4.374  -9.169 -16.770  1.00  5.09           H  
ATOM   2201 1HG2 ILE A 140      -6.436  -7.311 -14.221  1.00  5.09           H  
ATOM   2202 2HG2 ILE A 140      -7.966  -8.026 -14.773  1.00  5.09           H  
ATOM   2203 3HG2 ILE A 140      -6.770  -9.034 -13.928  1.00  5.09           H  
ATOM   2204 1HD1 ILE A 140      -2.944  -7.888 -15.312  1.00  5.09           H  
ATOM   2205 2HD1 ILE A 140      -4.107  -6.832 -16.146  1.00  5.09           H  
ATOM   2206 3HD1 ILE A 140      -4.367  -7.285 -14.444  1.00  5.09           H  
ATOM   2207  N   LYS A 141      -8.860 -10.570 -15.502  1.00  2.07           N  
ATOM   2208  CA  LYS A 141     -10.266 -10.697 -15.190  1.00  2.06           C  
ATOM   2209  C   LYS A 141     -10.599  -9.882 -13.945  1.00  2.19           C  
ATOM   2210  O   LYS A 141      -9.698  -9.413 -13.245  1.00  2.90           O  
ATOM   2211  CB  LYS A 141     -10.602 -12.165 -14.998  1.00  3.09           C  
ATOM   2212  CG  LYS A 141     -10.355 -12.995 -16.249  1.00  3.09           C  
ATOM   2213  CD  LYS A 141     -10.688 -14.457 -16.032  1.00  3.09           C  
ATOM   2214  CE  LYS A 141     -10.301 -15.291 -17.242  1.00  3.09           C  
ATOM   2215  NZ  LYS A 141     -10.617 -16.722 -17.037  1.00  3.09           N  
ATOM   2216  H   LYS A 141      -8.206 -11.132 -14.977  1.00  2.48           H  
ATOM   2217  HA  LYS A 141     -10.849 -10.303 -16.023  1.00  2.47           H  
ATOM   2218 1HB  LYS A 141      -9.989 -12.576 -14.197  1.00  3.71           H  
ATOM   2219 2HB  LYS A 141     -11.647 -12.277 -14.709  1.00  3.71           H  
ATOM   2220 1HG  LYS A 141     -10.970 -12.610 -17.064  1.00  3.71           H  
ATOM   2221 2HG  LYS A 141      -9.307 -12.910 -16.538  1.00  3.71           H  
ATOM   2222 1HD  LYS A 141     -10.146 -14.831 -15.162  1.00  3.71           H  
ATOM   2223 2HD  LYS A 141     -11.756 -14.570 -15.851  1.00  3.71           H  
ATOM   2224 1HE  LYS A 141     -10.828 -14.933 -18.125  1.00  3.71           H  
ATOM   2225 2HE  LYS A 141      -9.228 -15.191 -17.407  1.00  3.71           H  
ATOM   2226 1HZ  LYS A 141     -10.334 -17.259 -17.847  1.00  3.71           H  
ATOM   2227 2HZ  LYS A 141     -10.131 -17.059 -16.214  1.00  3.71           H  
ATOM   2228 3HZ  LYS A 141     -11.611 -16.829 -16.898  1.00  3.71           H  
ATOM   2229  N   ASN A 142     -11.889  -9.700 -13.694  1.00  2.47           N  
ATOM   2230  CA  ASN A 142     -12.362  -8.947 -12.541  1.00  2.62           C  
ATOM   2231  C   ASN A 142     -13.165  -9.842 -11.597  1.00  2.77           C  
ATOM   2232  O   ASN A 142     -14.256 -10.298 -11.940  1.00  3.34           O  
ATOM   2233  CB  ASN A 142     -13.183  -7.755 -12.996  1.00  3.93           C  
ATOM   2234  CG  ASN A 142     -13.584  -6.829 -11.880  1.00  3.93           C  
ATOM   2235  OD1 ASN A 142     -13.503  -7.155 -10.689  1.00  3.93           O  
ATOM   2236  ND2 ASN A 142     -14.028  -5.656 -12.257  1.00  3.93           N  
ATOM   2237  H   ASN A 142     -12.571 -10.105 -14.321  1.00  2.96           H  
ATOM   2238  HA  ASN A 142     -11.498  -8.583 -11.983  1.00  3.14           H  
ATOM   2239 1HB  ASN A 142     -12.613  -7.187 -13.730  1.00  4.72           H  
ATOM   2240 2HB  ASN A 142     -14.086  -8.109 -13.494  1.00  4.72           H  
ATOM   2241 1HD2 ASN A 142     -14.314  -4.985 -11.573  1.00  4.72           H  
ATOM   2242 2HD2 ASN A 142     -14.080  -5.428 -13.229  1.00  4.72           H  
ATOM   2243  N   GLN A 143     -12.616 -10.088 -10.407  1.00  2.95           N  
ATOM   2244  CA  GLN A 143     -13.252 -10.917  -9.373  1.00  3.32           C  
ATOM   2245  C   GLN A 143     -14.548 -10.320  -8.790  1.00  3.56           C  
ATOM   2246  O   GLN A 143     -15.304 -11.022  -8.109  1.00  8.96           O  
ATOM   2247  CB  GLN A 143     -12.269 -11.142  -8.227  1.00  4.98           C  
ATOM   2248  CG  GLN A 143     -12.017  -9.875  -7.449  1.00  4.98           C  
ATOM   2249  CD  GLN A 143     -10.978 -10.002  -6.363  1.00  4.98           C  
ATOM   2250  OE1 GLN A 143      -9.775 -10.145  -6.623  1.00  4.98           O  
ATOM   2251  NE2 GLN A 143     -11.453  -9.929  -5.124  1.00  4.98           N  
ATOM   2252  H   GLN A 143     -11.710  -9.685 -10.203  1.00  3.54           H  
ATOM   2253  HA  GLN A 143     -13.506 -11.878  -9.817  1.00  3.98           H  
ATOM   2254 1HB  GLN A 143     -12.661 -11.894  -7.545  1.00  5.98           H  
ATOM   2255 2HB  GLN A 143     -11.315 -11.499  -8.615  1.00  5.98           H  
ATOM   2256 1HG  GLN A 143     -11.692  -9.106  -8.146  1.00  5.98           H  
ATOM   2257 2HG  GLN A 143     -12.954  -9.571  -6.980  1.00  5.98           H  
ATOM   2258 1HE2 GLN A 143     -10.849  -9.968  -4.325  1.00  5.98           H  
ATOM   2259 2HE2 GLN A 143     -12.437  -9.813  -4.978  1.00  5.98           H  
ATOM   2260  N   GLY A 144     -14.790  -9.032  -9.041  1.00  2.79           N  
ATOM   2261  CA  GLY A 144     -15.986  -8.364  -8.561  1.00  3.70           C  
ATOM   2262  C   GLY A 144     -15.981  -8.265  -7.050  1.00  3.54           C  
ATOM   2263  O   GLY A 144     -14.949  -8.004  -6.434  1.00 11.85           O  
ATOM   2264  H   GLY A 144     -14.139  -8.494  -9.595  1.00  3.35           H  
ATOM   2265 1HA  GLY A 144     -16.045  -7.367  -8.996  1.00  4.44           H  
ATOM   2266 2HA  GLY A 144     -16.865  -8.914  -8.894  1.00  4.44           H  
ATOM   2267  N   GLN A 145     -17.146  -8.490  -6.454  1.00  4.22           N  
ATOM   2268  CA  GLN A 145     -17.281  -8.445  -5.008  1.00  3.75           C  
ATOM   2269  C   GLN A 145     -17.222  -9.832  -4.377  1.00  4.43           C  
ATOM   2270  O   GLN A 145     -17.756 -10.037  -3.285  1.00 14.23           O  
ATOM   2271  CB  GLN A 145     -18.589  -7.760  -4.615  1.00  5.62           C  
ATOM   2272  CG  GLN A 145     -18.666  -6.299  -5.015  1.00  5.62           C  
ATOM   2273  CD  GLN A 145     -19.979  -5.663  -4.603  1.00  5.62           C  
ATOM   2274  OE1 GLN A 145     -20.648  -6.131  -3.678  1.00  5.62           O  
ATOM   2275  NE2 GLN A 145     -20.358  -4.591  -5.290  1.00  5.62           N  
ATOM   2276  H   GLN A 145     -17.960  -8.694  -7.019  1.00  5.06           H  
ATOM   2277  HA  GLN A 145     -16.453  -7.863  -4.605  1.00  4.50           H  
ATOM   2278 1HB  GLN A 145     -19.426  -8.280  -5.081  1.00  6.75           H  
ATOM   2279 2HB  GLN A 145     -18.725  -7.820  -3.535  1.00  6.75           H  
ATOM   2280 1HG  GLN A 145     -17.854  -5.755  -4.533  1.00  6.75           H  
ATOM   2281 2HG  GLN A 145     -18.576  -6.223  -6.100  1.00  6.75           H  
ATOM   2282 1HE2 GLN A 145     -21.217  -4.129  -5.063  1.00  6.75           H  
ATOM   2283 2HE2 GLN A 145     -19.787  -4.246  -6.035  1.00  6.75           H  
ATOM   2284  N   CYS A 146     -16.573 -10.787  -5.049  1.00  4.19           N  
ATOM   2285  CA  CYS A 146     -16.464 -12.124  -4.491  1.00  4.58           C  
ATOM   2286  C   CYS A 146     -15.027 -12.466  -4.145  1.00  4.72           C  
ATOM   2287  O   CYS A 146     -14.090 -12.087  -4.850  1.00  6.63           O  
ATOM   2288  CB  CYS A 146     -17.001 -13.152  -5.480  1.00  6.87           C  
ATOM   2289  SG  CYS A 146     -18.754 -12.945  -5.851  1.00  6.87           S  
ATOM   2290  H   CYS A 146     -16.157 -10.610  -5.957  1.00  5.03           H  
ATOM   2291  HA  CYS A 146     -17.061 -12.172  -3.580  1.00  5.50           H  
ATOM   2292 1HB  CYS A 146     -16.445 -13.082  -6.416  1.00  8.24           H  
ATOM   2293 2HB  CYS A 146     -16.854 -14.156  -5.084  1.00  8.24           H  
ATOM   2294  HG  CYS A 146     -18.640 -11.740  -6.400  1.00  8.24           H  
ATOM   2295  N   GLY A 147     -14.858 -13.214  -3.058  1.00  4.62           N  
ATOM   2296  CA  GLY A 147     -13.547 -13.622  -2.555  1.00  6.34           C  
ATOM   2297  C   GLY A 147     -13.010 -14.828  -3.307  1.00  4.80           C  
ATOM   2298  O   GLY A 147     -12.859 -15.912  -2.740  1.00  6.68           O  
ATOM   2299  H   GLY A 147     -15.668 -13.525  -2.541  1.00  5.54           H  
ATOM   2300 1HA  GLY A 147     -12.848 -12.791  -2.646  1.00  7.61           H  
ATOM   2301 2HA  GLY A 147     -13.626 -13.858  -1.494  1.00  7.61           H  
ATOM   2302  N   CYS A 148     -12.762 -14.638  -4.600  1.00  2.89           N  
ATOM   2303  CA  CYS A 148     -12.279 -15.701  -5.464  1.00  2.21           C  
ATOM   2304  C   CYS A 148     -10.890 -15.415  -6.013  1.00  1.70           C  
ATOM   2305  O   CYS A 148     -10.432 -16.128  -6.905  1.00  1.50           O  
ATOM   2306  CB  CYS A 148     -13.237 -15.898  -6.635  1.00  3.31           C  
ATOM   2307  SG  CYS A 148     -14.903 -16.401  -6.148  1.00  3.31           S  
ATOM   2308  H   CYS A 148     -12.920 -13.714  -4.984  1.00  3.47           H  
ATOM   2309  HA  CYS A 148     -12.243 -16.624  -4.888  1.00  2.65           H  
ATOM   2310 1HB  CYS A 148     -13.316 -14.971  -7.203  1.00  3.98           H  
ATOM   2311 2HB  CYS A 148     -12.837 -16.661  -7.303  1.00  3.98           H  
ATOM   2312  HG  CYS A 148     -14.522 -17.425  -5.390  1.00  3.98           H  
ATOM   2313  N   CYS A 149     -10.212 -14.395  -5.473  1.00  2.49           N  
ATOM   2314  CA  CYS A 149      -8.881 -13.999  -5.948  1.00  2.73           C  
ATOM   2315  C   CYS A 149      -7.844 -15.107  -5.876  1.00  1.73           C  
ATOM   2316  O   CYS A 149      -6.893 -15.124  -6.657  1.00  2.48           O  
ATOM   2317  CB  CYS A 149      -8.361 -12.841  -5.114  1.00  4.09           C  
ATOM   2318  SG  CYS A 149      -8.070 -13.262  -3.376  1.00  4.09           S  
ATOM   2319  H   CYS A 149     -10.632 -13.860  -4.727  1.00  2.99           H  
ATOM   2320  HA  CYS A 149      -8.972 -13.673  -6.983  1.00  3.28           H  
ATOM   2321 1HB  CYS A 149      -7.423 -12.486  -5.536  1.00  4.91           H  
ATOM   2322 2HB  CYS A 149      -9.072 -12.019  -5.146  1.00  4.91           H  
ATOM   2323  HG  CYS A 149      -9.341 -13.514  -3.079  1.00  4.91           H  
ATOM   2324  N   TRP A 150      -8.051 -16.040  -4.960  1.00  1.16           N  
ATOM   2325  CA  TRP A 150      -7.179 -17.178  -4.778  1.00  1.22           C  
ATOM   2326  C   TRP A 150      -7.322 -18.184  -5.893  1.00  0.76           C  
ATOM   2327  O   TRP A 150      -6.389 -18.931  -6.183  1.00  0.56           O  
ATOM   2328  CB  TRP A 150      -7.517 -17.803  -3.449  1.00  1.83           C  
ATOM   2329  CG  TRP A 150      -8.928 -18.257  -3.366  1.00  1.83           C  
ATOM   2330  CD1 TRP A 150      -9.986 -17.502  -2.966  1.00  1.83           C  
ATOM   2331  CD2 TRP A 150      -9.449 -19.569  -3.647  1.00  1.83           C  
ATOM   2332  NE1 TRP A 150     -11.133 -18.245  -3.007  1.00  1.83           N  
ATOM   2333  CE2 TRP A 150     -10.827 -19.512  -3.418  1.00  1.83           C  
ATOM   2334  CE3 TRP A 150      -8.872 -20.769  -4.065  1.00  1.83           C  
ATOM   2335  CZ2 TRP A 150     -11.640 -20.608  -3.604  1.00  1.83           C  
ATOM   2336  CZ3 TRP A 150      -9.692 -21.869  -4.241  1.00  1.83           C  
ATOM   2337  CH2 TRP A 150     -11.038 -21.787  -4.021  1.00  1.83           C  
ATOM   2338  H   TRP A 150      -8.848 -15.954  -4.347  1.00  1.39           H  
ATOM   2339  HA  TRP A 150      -6.148 -16.826  -4.757  1.00  1.46           H  
ATOM   2340 1HB  TRP A 150      -6.856 -18.644  -3.245  1.00  2.20           H  
ATOM   2341 2HB  TRP A 150      -7.380 -17.068  -2.677  1.00  2.20           H  
ATOM   2342  HD1 TRP A 150      -9.931 -16.457  -2.667  1.00  2.20           H  
ATOM   2343  HE1 TRP A 150     -12.061 -17.913  -2.765  1.00  2.20           H  
ATOM   2344  HE3 TRP A 150      -7.800 -20.837  -4.247  1.00  2.20           H  
ATOM   2345  HZ2 TRP A 150     -12.713 -20.569  -3.431  1.00  2.20           H  
ATOM   2346  HZ3 TRP A 150      -9.242 -22.805  -4.564  1.00  2.20           H  
ATOM   2347  HH2 TRP A 150     -11.650 -22.671  -4.177  1.00  2.20           H  
ATOM   2348  N   ALA A 151      -8.483 -18.178  -6.542  1.00  1.10           N  
ATOM   2349  CA  ALA A 151      -8.732 -19.051  -7.660  1.00  1.28           C  
ATOM   2350  C   ALA A 151      -8.197 -18.369  -8.891  1.00  1.14           C  
ATOM   2351  O   ALA A 151      -7.649 -19.017  -9.770  1.00  1.42           O  
ATOM   2352  CB  ALA A 151     -10.214 -19.371  -7.793  1.00  1.92           C  
ATOM   2353  H   ALA A 151      -9.215 -17.539  -6.274  1.00  1.32           H  
ATOM   2354  HA  ALA A 151      -8.177 -19.977  -7.513  1.00  1.54           H  
ATOM   2355 1HB  ALA A 151     -10.369 -20.029  -8.646  1.00  2.30           H  
ATOM   2356 2HB  ALA A 151     -10.562 -19.865  -6.885  1.00  2.30           H  
ATOM   2357 3HB  ALA A 151     -10.773 -18.449  -7.940  1.00  2.30           H  
ATOM   2358  N   PHE A 152      -8.298 -17.042  -8.936  1.00  1.09           N  
ATOM   2359  CA  PHE A 152      -7.748 -16.326 -10.076  1.00  1.20           C  
ATOM   2360  C   PHE A 152      -6.232 -16.427 -10.125  1.00  1.21           C  
ATOM   2361  O   PHE A 152      -5.667 -16.618 -11.200  1.00  1.82           O  
ATOM   2362  CB  PHE A 152      -8.163 -14.854 -10.045  1.00  1.80           C  
ATOM   2363  CG  PHE A 152      -9.575 -14.611 -10.492  1.00  1.80           C  
ATOM   2364  CD1 PHE A 152     -10.581 -14.373  -9.575  1.00  1.80           C  
ATOM   2365  CD2 PHE A 152      -9.900 -14.619 -11.839  1.00  1.80           C  
ATOM   2366  CE1 PHE A 152     -11.878 -14.157  -9.986  1.00  1.80           C  
ATOM   2367  CE2 PHE A 152     -11.198 -14.398 -12.252  1.00  1.80           C  
ATOM   2368  CZ  PHE A 152     -12.185 -14.165 -11.326  1.00  1.80           C  
ATOM   2369  H   PHE A 152      -8.778 -16.542  -8.196  1.00  1.31           H  
ATOM   2370  HA  PHE A 152      -8.143 -16.775 -10.986  1.00  1.44           H  
ATOM   2371 1HB  PHE A 152      -8.054 -14.468  -9.032  1.00  2.16           H  
ATOM   2372 2HB  PHE A 152      -7.499 -14.277 -10.686  1.00  2.16           H  
ATOM   2373  HD1 PHE A 152     -10.337 -14.360  -8.518  1.00  2.16           H  
ATOM   2374  HD2 PHE A 152      -9.116 -14.804 -12.575  1.00  2.16           H  
ATOM   2375  HE1 PHE A 152     -12.660 -13.975  -9.249  1.00  2.16           H  
ATOM   2376  HE2 PHE A 152     -11.447 -14.409 -13.311  1.00  2.16           H  
ATOM   2377  HZ  PHE A 152     -13.204 -13.990 -11.659  1.00  2.16           H  
ATOM   2378  N   SER A 153      -5.570 -16.348  -8.969  1.00  0.77           N  
ATOM   2379  CA  SER A 153      -4.118 -16.481  -8.944  1.00  0.70           C  
ATOM   2380  C   SER A 153      -3.698 -17.919  -9.209  1.00  0.52           C  
ATOM   2381  O   SER A 153      -2.790 -18.161 -10.008  1.00  0.57           O  
ATOM   2382  CB  SER A 153      -3.534 -16.010  -7.626  1.00  1.05           C  
ATOM   2383  OG  SER A 153      -2.132 -16.133  -7.637  1.00  1.05           O  
ATOM   2384  H   SER A 153      -6.069 -16.165  -8.107  1.00  0.92           H  
ATOM   2385  HA  SER A 153      -3.705 -15.858  -9.738  1.00  0.84           H  
ATOM   2386 1HB  SER A 153      -3.810 -14.969  -7.460  1.00  1.26           H  
ATOM   2387 2HB  SER A 153      -3.950 -16.595  -6.807  1.00  1.26           H  
ATOM   2388  HG  SER A 153      -1.826 -15.694  -8.444  1.00  1.26           H  
ATOM   2389  N   ALA A 154      -4.344 -18.869  -8.523  1.00  0.42           N  
ATOM   2390  CA  ALA A 154      -4.010 -20.277  -8.678  1.00  0.41           C  
ATOM   2391  C   ALA A 154      -4.243 -20.781 -10.089  1.00  0.41           C  
ATOM   2392  O   ALA A 154      -3.416 -21.507 -10.645  1.00  0.44           O  
ATOM   2393  CB  ALA A 154      -4.822 -21.111  -7.724  1.00  0.61           C  
ATOM   2394  H   ALA A 154      -5.075 -18.630  -7.863  1.00  0.50           H  
ATOM   2395  HA  ALA A 154      -2.954 -20.385  -8.449  1.00  0.49           H  
ATOM   2396 1HB  ALA A 154      -4.539 -22.158  -7.826  1.00  0.74           H  
ATOM   2397 2HB  ALA A 154      -4.633 -20.783  -6.706  1.00  0.74           H  
ATOM   2398 3HB  ALA A 154      -5.880 -20.998  -7.951  1.00  0.74           H  
ATOM   2399  N   VAL A 155      -5.375 -20.414 -10.665  1.00  0.54           N  
ATOM   2400  CA  VAL A 155      -5.672 -20.812 -12.016  1.00  0.81           C  
ATOM   2401  C   VAL A 155      -4.741 -20.143 -12.997  1.00  0.82           C  
ATOM   2402  O   VAL A 155      -4.261 -20.806 -13.909  1.00  0.86           O  
ATOM   2403  CB  VAL A 155      -7.129 -20.540 -12.350  1.00  1.22           C  
ATOM   2404  CG1 VAL A 155      -7.370 -20.748 -13.814  1.00  1.22           C  
ATOM   2405  CG2 VAL A 155      -7.986 -21.514 -11.558  1.00  1.22           C  
ATOM   2406  H   VAL A 155      -6.046 -19.846 -10.171  1.00  0.65           H  
ATOM   2407  HA  VAL A 155      -5.520 -21.889 -12.089  1.00  0.97           H  
ATOM   2408  HB  VAL A 155      -7.383 -19.509 -12.108  1.00  1.46           H  
ATOM   2409 1HG1 VAL A 155      -8.419 -20.563 -14.042  1.00  1.46           H  
ATOM   2410 2HG1 VAL A 155      -6.747 -20.063 -14.388  1.00  1.46           H  
ATOM   2411 3HG1 VAL A 155      -7.113 -21.776 -14.062  1.00  1.46           H  
ATOM   2412 1HG2 VAL A 155      -9.025 -21.345 -11.799  1.00  1.46           H  
ATOM   2413 2HG2 VAL A 155      -7.714 -22.535 -11.828  1.00  1.46           H  
ATOM   2414 3HG2 VAL A 155      -7.825 -21.368 -10.492  1.00  1.46           H  
ATOM   2415  N   ALA A 156      -4.453 -18.851 -12.805  1.00  0.93           N  
ATOM   2416  CA  ALA A 156      -3.498 -18.164 -13.668  1.00  1.13           C  
ATOM   2417  C   ALA A 156      -2.143 -18.854 -13.613  1.00  0.94           C  
ATOM   2418  O   ALA A 156      -1.460 -18.957 -14.633  1.00  1.19           O  
ATOM   2419  CB  ALA A 156      -3.354 -16.708 -13.265  1.00  1.69           C  
ATOM   2420  H   ALA A 156      -4.894 -18.321 -12.063  1.00  1.12           H  
ATOM   2421  HA  ALA A 156      -3.863 -18.217 -14.692  1.00  1.36           H  
ATOM   2422 1HB  ALA A 156      -2.650 -16.213 -13.934  1.00  2.03           H  
ATOM   2423 2HB  ALA A 156      -4.325 -16.217 -13.331  1.00  2.03           H  
ATOM   2424 3HB  ALA A 156      -2.988 -16.650 -12.242  1.00  2.03           H  
ATOM   2425  N   SER A 157      -1.762 -19.335 -12.426  1.00  0.65           N  
ATOM   2426  CA  SER A 157      -0.520 -20.067 -12.248  1.00  0.69           C  
ATOM   2427  C   SER A 157      -0.522 -21.345 -13.086  1.00  0.60           C  
ATOM   2428  O   SER A 157       0.469 -21.654 -13.753  1.00  0.82           O  
ATOM   2429  CB  SER A 157      -0.331 -20.403 -10.778  1.00  1.03           C  
ATOM   2430  OG  SER A 157      -0.163 -19.239 -10.016  1.00  1.03           O  
ATOM   2431  H   SER A 157      -2.344 -19.178 -11.613  1.00  0.78           H  
ATOM   2432  HA  SER A 157       0.302 -19.435 -12.580  1.00  0.83           H  
ATOM   2433 1HB  SER A 157      -1.190 -20.954 -10.412  1.00  1.24           H  
ATOM   2434 2HB  SER A 157       0.533 -21.049 -10.659  1.00  1.24           H  
ATOM   2435  HG  SER A 157      -1.009 -18.776 -10.053  1.00  1.24           H  
ATOM   2436  N   THR A 158      -1.661 -22.051 -13.076  1.00  0.61           N  
ATOM   2437  CA  THR A 158      -1.854 -23.266 -13.862  1.00  0.70           C  
ATOM   2438  C   THR A 158      -1.804 -22.961 -15.359  1.00  0.87           C  
ATOM   2439  O   THR A 158      -1.190 -23.703 -16.128  1.00  0.99           O  
ATOM   2440  CB  THR A 158      -3.197 -23.939 -13.512  1.00  1.05           C  
ATOM   2441  OG1 THR A 158      -3.201 -24.289 -12.124  1.00  1.05           O  
ATOM   2442  CG2 THR A 158      -3.405 -25.195 -14.348  1.00  1.05           C  
ATOM   2443  H   THR A 158      -2.418 -21.744 -12.474  1.00  0.73           H  
ATOM   2444  HA  THR A 158      -1.049 -23.963 -13.627  1.00  0.84           H  
ATOM   2445  HB  THR A 158      -4.013 -23.245 -13.705  1.00  1.26           H  
ATOM   2446  HG1 THR A 158      -3.167 -23.487 -11.593  1.00  1.26           H  
ATOM   2447 1HG2 THR A 158      -4.358 -25.654 -14.086  1.00  1.26           H  
ATOM   2448 2HG2 THR A 158      -3.407 -24.930 -15.404  1.00  1.26           H  
ATOM   2449 3HG2 THR A 158      -2.601 -25.902 -14.157  1.00  1.26           H  
ATOM   2450  N   GLU A 159      -2.447 -21.862 -15.759  1.00  0.96           N  
ATOM   2451  CA  GLU A 159      -2.477 -21.423 -17.148  1.00  1.26           C  
ATOM   2452  C   GLU A 159      -1.065 -21.129 -17.646  1.00  1.42           C  
ATOM   2453  O   GLU A 159      -0.698 -21.513 -18.760  1.00  1.77           O  
ATOM   2454  CB  GLU A 159      -3.344 -20.160 -17.284  1.00  1.89           C  
ATOM   2455  CG  GLU A 159      -4.843 -20.356 -17.075  1.00  1.89           C  
ATOM   2456  CD  GLU A 159      -5.596 -19.052 -17.056  1.00  1.89           C  
ATOM   2457  OE1 GLU A 159      -4.948 -18.036 -16.943  1.00  1.89           O  
ATOM   2458  OE2 GLU A 159      -6.802 -19.056 -17.162  1.00  1.89           O  
ATOM   2459  H   GLU A 159      -2.946 -21.313 -15.076  1.00  1.15           H  
ATOM   2460  HA  GLU A 159      -2.902 -22.219 -17.761  1.00  1.51           H  
ATOM   2461 1HB  GLU A 159      -3.008 -19.413 -16.565  1.00  2.27           H  
ATOM   2462 2HB  GLU A 159      -3.206 -19.736 -18.279  1.00  2.27           H  
ATOM   2463 1HG  GLU A 159      -5.230 -20.977 -17.878  1.00  2.27           H  
ATOM   2464 2HG  GLU A 159      -5.010 -20.886 -16.142  1.00  2.27           H  
ATOM   2465  N   GLY A 160      -0.276 -20.465 -16.797  1.00  1.38           N  
ATOM   2466  CA  GLY A 160       1.095 -20.114 -17.117  1.00  1.64           C  
ATOM   2467  C   GLY A 160       1.976 -21.333 -17.301  1.00  1.45           C  
ATOM   2468  O   GLY A 160       2.643 -21.450 -18.329  1.00  1.63           O  
ATOM   2469  H   GLY A 160      -0.652 -20.161 -15.909  1.00  1.66           H  
ATOM   2470 1HA  GLY A 160       1.107 -19.521 -18.029  1.00  1.97           H  
ATOM   2471 2HA  GLY A 160       1.501 -19.486 -16.324  1.00  1.97           H  
ATOM   2472  N   ILE A 161       1.972 -22.250 -16.324  1.00  1.59           N  
ATOM   2473  CA  ILE A 161       2.803 -23.443 -16.444  1.00  2.57           C  
ATOM   2474  C   ILE A 161       2.348 -24.347 -17.581  1.00  2.36           C  
ATOM   2475  O   ILE A 161       3.167 -25.061 -18.153  1.00  2.90           O  
ATOM   2476  CB  ILE A 161       2.877 -24.241 -15.122  1.00  3.85           C  
ATOM   2477  CG1 ILE A 161       4.060 -25.212 -15.193  1.00  3.85           C  
ATOM   2478  CG2 ILE A 161       1.587 -24.989 -14.837  1.00  3.85           C  
ATOM   2479  CD1 ILE A 161       4.438 -25.822 -13.865  1.00  3.85           C  
ATOM   2480  H   ILE A 161       1.405 -22.113 -15.496  1.00  1.91           H  
ATOM   2481  HA  ILE A 161       3.816 -23.118 -16.668  1.00  3.08           H  
ATOM   2482  HB  ILE A 161       3.070 -23.555 -14.305  1.00  4.63           H  
ATOM   2483 1HG1 ILE A 161       3.806 -26.020 -15.878  1.00  4.63           H  
ATOM   2484 2HG1 ILE A 161       4.929 -24.687 -15.590  1.00  4.63           H  
ATOM   2485 1HG2 ILE A 161       1.681 -25.527 -13.894  1.00  4.63           H  
ATOM   2486 2HG2 ILE A 161       0.771 -24.276 -14.767  1.00  4.63           H  
ATOM   2487 3HG2 ILE A 161       1.387 -25.698 -15.640  1.00  4.63           H  
ATOM   2488 1HD1 ILE A 161       5.278 -26.503 -14.004  1.00  4.63           H  
ATOM   2489 2HD1 ILE A 161       4.724 -25.038 -13.167  1.00  4.63           H  
ATOM   2490 3HD1 ILE A 161       3.592 -26.370 -13.460  1.00  4.63           H  
ATOM   2491  N   THR A 162       1.061 -24.296 -17.940  1.00  2.79           N  
ATOM   2492  CA  THR A 162       0.574 -25.068 -19.072  1.00  3.80           C  
ATOM   2493  C   THR A 162       1.218 -24.552 -20.354  1.00  3.51           C  
ATOM   2494  O   THR A 162       1.718 -25.334 -21.166  1.00  4.80           O  
ATOM   2495  CB  THR A 162      -0.961 -24.993 -19.186  1.00  5.70           C  
ATOM   2496  OG1 THR A 162      -1.553 -25.540 -18.001  1.00  5.70           O  
ATOM   2497  CG2 THR A 162      -1.444 -25.776 -20.398  1.00  5.70           C  
ATOM   2498  H   THR A 162       0.400 -23.734 -17.418  1.00  3.35           H  
ATOM   2499  HA  THR A 162       0.863 -26.110 -18.938  1.00  4.56           H  
ATOM   2500  HB  THR A 162      -1.268 -23.952 -19.287  1.00  6.84           H  
ATOM   2501  HG1 THR A 162      -1.313 -24.992 -17.246  1.00  6.84           H  
ATOM   2502 1HG2 THR A 162      -2.529 -25.713 -20.463  1.00  6.84           H  
ATOM   2503 2HG2 THR A 162      -1.000 -25.358 -21.300  1.00  6.84           H  
ATOM   2504 3HG2 THR A 162      -1.147 -26.819 -20.298  1.00  6.84           H  
ATOM   2505  N   GLN A 163       1.237 -23.233 -20.523  1.00  2.48           N  
ATOM   2506  CA  GLN A 163       1.894 -22.661 -21.685  1.00  2.63           C  
ATOM   2507  C   GLN A 163       3.397 -22.948 -21.673  1.00  2.22           C  
ATOM   2508  O   GLN A 163       3.993 -23.203 -22.714  1.00  3.09           O  
ATOM   2509  CB  GLN A 163       1.658 -21.166 -21.771  1.00  3.94           C  
ATOM   2510  CG  GLN A 163       2.147 -20.584 -23.080  1.00  3.94           C  
ATOM   2511  CD  GLN A 163       3.626 -20.257 -23.052  1.00  3.94           C  
ATOM   2512  OE1 GLN A 163       4.185 -19.913 -22.008  1.00  3.94           O  
ATOM   2513  NE2 GLN A 163       4.273 -20.366 -24.207  1.00  3.94           N  
ATOM   2514  H   GLN A 163       0.786 -22.623 -19.848  1.00  2.98           H  
ATOM   2515  HA  GLN A 163       1.473 -23.122 -22.577  1.00  3.16           H  
ATOM   2516 1HB  GLN A 163       0.594 -20.956 -21.675  1.00  4.73           H  
ATOM   2517 2HB  GLN A 163       2.172 -20.661 -20.954  1.00  4.73           H  
ATOM   2518 1HG  GLN A 163       1.979 -21.317 -23.868  1.00  4.73           H  
ATOM   2519 2HG  GLN A 163       1.596 -19.679 -23.301  1.00  4.73           H  
ATOM   2520 1HE2 GLN A 163       5.251 -20.162 -24.253  1.00  4.73           H  
ATOM   2521 2HE2 GLN A 163       3.782 -20.648 -25.032  1.00  4.73           H  
ATOM   2522  N   ILE A 164       4.012 -22.909 -20.497  1.00  1.60           N  
ATOM   2523  CA  ILE A 164       5.434 -23.206 -20.370  1.00  1.73           C  
ATOM   2524  C   ILE A 164       5.783 -24.651 -20.733  1.00  2.38           C  
ATOM   2525  O   ILE A 164       6.771 -24.900 -21.426  1.00  2.77           O  
ATOM   2526  CB  ILE A 164       5.920 -22.909 -18.939  1.00  2.59           C  
ATOM   2527  CG1 ILE A 164       5.881 -21.399 -18.682  1.00  2.59           C  
ATOM   2528  CG2 ILE A 164       7.318 -23.462 -18.726  1.00  2.59           C  
ATOM   2529  CD1 ILE A 164       6.064 -21.018 -17.231  1.00  2.59           C  
ATOM   2530  H   ILE A 164       3.491 -22.654 -19.668  1.00  1.92           H  
ATOM   2531  HA  ILE A 164       5.976 -22.551 -21.051  1.00  2.08           H  
ATOM   2532  HB  ILE A 164       5.244 -23.377 -18.228  1.00  3.11           H  
ATOM   2533 1HG1 ILE A 164       6.674 -20.928 -19.261  1.00  3.11           H  
ATOM   2534 2HG1 ILE A 164       4.928 -21.004 -19.028  1.00  3.11           H  
ATOM   2535 1HG2 ILE A 164       7.641 -23.254 -17.707  1.00  3.11           H  
ATOM   2536 2HG2 ILE A 164       7.313 -24.539 -18.891  1.00  3.11           H  
ATOM   2537 3HG2 ILE A 164       8.006 -22.990 -19.428  1.00  3.11           H  
ATOM   2538 1HD1 ILE A 164       6.030 -19.933 -17.142  1.00  3.11           H  
ATOM   2539 2HD1 ILE A 164       5.267 -21.458 -16.633  1.00  3.11           H  
ATOM   2540 3HD1 ILE A 164       7.028 -21.381 -16.876  1.00  3.11           H  
ATOM   2541  N   LYS A 165       4.989 -25.602 -20.247  1.00  3.04           N  
ATOM   2542  CA  LYS A 165       5.271 -27.018 -20.452  1.00  4.83           C  
ATOM   2543  C   LYS A 165       4.714 -27.626 -21.742  1.00  4.68           C  
ATOM   2544  O   LYS A 165       5.348 -28.510 -22.322  1.00  5.59           O  
ATOM   2545  CB  LYS A 165       4.736 -27.800 -19.258  1.00  7.25           C  
ATOM   2546  CG  LYS A 165       5.417 -27.456 -17.941  1.00  7.25           C  
ATOM   2547  CD  LYS A 165       6.878 -27.865 -17.948  1.00  7.25           C  
ATOM   2548  CE  LYS A 165       7.543 -27.560 -16.613  1.00  7.25           C  
ATOM   2549  NZ  LYS A 165       8.967 -27.998 -16.591  1.00  7.25           N  
ATOM   2550  H   LYS A 165       4.192 -25.343 -19.685  1.00  3.65           H  
ATOM   2551  HA  LYS A 165       6.354 -27.138 -20.481  1.00  5.80           H  
ATOM   2552 1HB  LYS A 165       3.668 -27.611 -19.143  1.00  8.69           H  
ATOM   2553 2HB  LYS A 165       4.864 -28.869 -19.433  1.00  8.69           H  
ATOM   2554 1HG  LYS A 165       5.349 -26.383 -17.762  1.00  8.69           H  
ATOM   2555 2HG  LYS A 165       4.916 -27.974 -17.130  1.00  8.69           H  
ATOM   2556 1HD  LYS A 165       6.955 -28.935 -18.145  1.00  8.69           H  
ATOM   2557 2HD  LYS A 165       7.404 -27.328 -18.737  1.00  8.69           H  
ATOM   2558 1HE  LYS A 165       7.502 -26.487 -16.432  1.00  8.69           H  
ATOM   2559 2HE  LYS A 165       7.003 -28.070 -15.817  1.00  8.69           H  
ATOM   2560 1HZ  LYS A 165       9.374 -27.779 -15.693  1.00  8.69           H  
ATOM   2561 2HZ  LYS A 165       9.011 -28.996 -16.745  1.00  8.69           H  
ATOM   2562 3HZ  LYS A 165       9.480 -27.521 -17.318  1.00  8.69           H  
ATOM   2563  N   THR A 166       3.548 -27.171 -22.202  1.00  4.79           N  
ATOM   2564  CA  THR A 166       2.970 -27.731 -23.424  1.00  6.04           C  
ATOM   2565  C   THR A 166       3.040 -26.749 -24.575  1.00  5.00           C  
ATOM   2566  O   THR A 166       3.139 -27.146 -25.737  1.00  6.44           O  
ATOM   2567  CB  THR A 166       1.490 -28.090 -23.234  1.00  9.06           C  
ATOM   2568  OG1 THR A 166       0.750 -26.888 -22.978  1.00  9.06           O  
ATOM   2569  CG2 THR A 166       1.319 -29.036 -22.057  1.00  9.06           C  
ATOM   2570  H   THR A 166       3.045 -26.456 -21.704  1.00  5.75           H  
ATOM   2571  HA  THR A 166       3.526 -28.627 -23.700  1.00  7.25           H  
ATOM   2572  HB  THR A 166       1.107 -28.560 -24.139  1.00 10.87           H  
ATOM   2573  HG1 THR A 166       1.062 -26.494 -22.158  1.00 10.87           H  
ATOM   2574 1HG2 THR A 166       0.263 -29.275 -21.932  1.00 10.87           H  
ATOM   2575 2HG2 THR A 166       1.878 -29.953 -22.244  1.00 10.87           H  
ATOM   2576 3HG2 THR A 166       1.693 -28.561 -21.151  1.00 10.87           H  
ATOM   2577  N   GLY A 167       3.012 -25.461 -24.249  1.00  4.36           N  
ATOM   2578  CA  GLY A 167       3.062 -24.420 -25.268  1.00  5.02           C  
ATOM   2579  C   GLY A 167       1.685 -23.820 -25.545  1.00  6.94           C  
ATOM   2580  O   GLY A 167       1.578 -22.815 -26.250  1.00 13.81           O  
ATOM   2581  H   GLY A 167       2.910 -25.202 -23.273  1.00  5.23           H  
ATOM   2582 1HA  GLY A 167       3.753 -23.636 -24.970  1.00  6.02           H  
ATOM   2583 2HA  GLY A 167       3.459 -24.842 -26.190  1.00  6.02           H  
ATOM   2584  N   THR A 168       0.631 -24.423 -24.988  1.00  6.75           N  
ATOM   2585  CA  THR A 168      -0.719 -23.917 -25.210  1.00  8.91           C  
ATOM   2586  C   THR A 168      -1.193 -23.004 -24.095  1.00  4.19           C  
ATOM   2587  O   THR A 168      -1.294 -23.419 -22.942  1.00  5.16           O  
ATOM   2588  CB  THR A 168      -1.737 -25.066 -25.358  1.00 13.37           C  
ATOM   2589  OG1 THR A 168      -1.404 -25.870 -26.498  1.00 13.37           O  
ATOM   2590  CG2 THR A 168      -3.143 -24.503 -25.522  1.00 13.37           C  
ATOM   2591  H   THR A 168       0.753 -25.246 -24.407  1.00  8.10           H  
ATOM   2592  HA  THR A 168      -0.720 -23.341 -26.136  1.00 10.69           H  
ATOM   2593  HB  THR A 168      -1.704 -25.692 -24.466  1.00 16.04           H  
ATOM   2594  HG1 THR A 168      -0.530 -26.249 -26.378  1.00 16.04           H  
ATOM   2595 1HG2 THR A 168      -3.855 -25.322 -25.620  1.00 16.04           H  
ATOM   2596 2HG2 THR A 168      -3.399 -23.902 -24.649  1.00 16.04           H  
ATOM   2597 3HG2 THR A 168      -3.182 -23.880 -26.415  1.00 16.04           H  
ATOM   2598  N   LEU A 169      -1.510 -21.763 -24.447  1.00  2.30           N  
ATOM   2599  CA  LEU A 169      -2.054 -20.840 -23.467  1.00  1.72           C  
ATOM   2600  C   LEU A 169      -3.570 -20.873 -23.597  1.00  1.87           C  
ATOM   2601  O   LEU A 169      -4.102 -20.665 -24.687  1.00  5.70           O  
ATOM   2602  CB  LEU A 169      -1.568 -19.406 -23.695  1.00  2.58           C  
ATOM   2603  CG  LEU A 169      -2.049 -18.409 -22.635  1.00  2.58           C  
ATOM   2604  CD1 LEU A 169      -1.367 -18.771 -21.319  1.00  2.58           C  
ATOM   2605  CD2 LEU A 169      -1.754 -16.979 -23.067  1.00  2.58           C  
ATOM   2606  H   LEU A 169      -1.388 -21.466 -25.406  1.00  2.76           H  
ATOM   2607  HA  LEU A 169      -1.775 -21.166 -22.466  1.00  2.06           H  
ATOM   2608 1HB  LEU A 169      -0.481 -19.395 -23.699  1.00  3.10           H  
ATOM   2609 2HB  LEU A 169      -1.921 -19.062 -24.666  1.00  3.10           H  
ATOM   2610  HG  LEU A 169      -3.124 -18.517 -22.493  1.00  3.10           H  
ATOM   2611 1HD1 LEU A 169      -1.691 -18.097 -20.531  1.00  3.10           H  
ATOM   2612 2HD1 LEU A 169      -1.622 -19.795 -21.046  1.00  3.10           H  
ATOM   2613 3HD1 LEU A 169      -0.288 -18.687 -21.437  1.00  3.10           H  
ATOM   2614 1HD2 LEU A 169      -2.104 -16.288 -22.300  1.00  3.10           H  
ATOM   2615 2HD2 LEU A 169      -0.687 -16.846 -23.210  1.00  3.10           H  
ATOM   2616 3HD2 LEU A 169      -2.270 -16.772 -24.004  1.00  3.10           H  
ATOM   2617  N   THR A 170      -4.266 -21.130 -22.500  1.00  2.79           N  
ATOM   2618  CA  THR A 170      -5.723 -21.188 -22.546  1.00  3.01           C  
ATOM   2619  C   THR A 170      -6.342 -20.732 -21.241  1.00  2.43           C  
ATOM   2620  O   THR A 170      -5.730 -20.857 -20.184  1.00  6.41           O  
ATOM   2621  CB  THR A 170      -6.205 -22.616 -22.865  1.00  4.51           C  
ATOM   2622  OG1 THR A 170      -7.630 -22.615 -23.032  1.00  4.51           O  
ATOM   2623  CG2 THR A 170      -5.828 -23.571 -21.740  1.00  4.51           C  
ATOM   2624  H   THR A 170      -3.784 -21.293 -21.627  1.00  3.35           H  
ATOM   2625  HA  THR A 170      -6.071 -20.521 -23.335  1.00  3.61           H  
ATOM   2626  HB  THR A 170      -5.742 -22.951 -23.793  1.00  5.42           H  
ATOM   2627  HG1 THR A 170      -8.052 -22.495 -22.177  1.00  5.42           H  
ATOM   2628 1HG2 THR A 170      -6.174 -24.575 -21.984  1.00  5.42           H  
ATOM   2629 2HG2 THR A 170      -4.745 -23.580 -21.618  1.00  5.42           H  
ATOM   2630 3HG2 THR A 170      -6.295 -23.241 -20.814  1.00  5.42           H  
ATOM   2631  N   SER A 171      -7.562 -20.208 -21.322  1.00  2.60           N  
ATOM   2632  CA  SER A 171      -8.268 -19.756 -20.131  1.00  3.11           C  
ATOM   2633  C   SER A 171      -8.925 -20.920 -19.417  1.00  2.14           C  
ATOM   2634  O   SER A 171      -9.682 -21.678 -20.024  1.00  2.56           O  
ATOM   2635  CB  SER A 171      -9.324 -18.731 -20.481  1.00  4.67           C  
ATOM   2636  OG  SER A 171     -10.097 -18.427 -19.352  1.00  4.67           O  
ATOM   2637  H   SER A 171      -8.006 -20.126 -22.226  1.00  3.12           H  
ATOM   2638  HA  SER A 171      -7.548 -19.299 -19.456  1.00  3.73           H  
ATOM   2639 1HB  SER A 171      -8.854 -17.826 -20.863  1.00  5.60           H  
ATOM   2640 2HB  SER A 171      -9.965 -19.125 -21.268  1.00  5.60           H  
ATOM   2641  HG  SER A 171     -10.890 -17.980 -19.668  1.00  5.60           H  
ATOM   2642  N   LEU A 172      -8.638 -21.048 -18.127  1.00  1.54           N  
ATOM   2643  CA  LEU A 172      -9.156 -22.142 -17.315  1.00  1.12           C  
ATOM   2644  C   LEU A 172     -10.227 -21.678 -16.317  1.00  0.89           C  
ATOM   2645  O   LEU A 172     -10.280 -20.510 -15.925  1.00  1.06           O  
ATOM   2646  CB  LEU A 172      -7.977 -22.825 -16.639  1.00  1.68           C  
ATOM   2647  CG  LEU A 172      -6.951 -23.398 -17.619  1.00  1.68           C  
ATOM   2648  CD1 LEU A 172      -5.744 -23.924 -16.864  1.00  1.68           C  
ATOM   2649  CD2 LEU A 172      -7.618 -24.498 -18.417  1.00  1.68           C  
ATOM   2650  H   LEU A 172      -8.012 -20.371 -17.698  1.00  1.85           H  
ATOM   2651  HA  LEU A 172      -9.612 -22.866 -17.978  1.00  1.34           H  
ATOM   2652 1HB  LEU A 172      -7.452 -22.090 -16.051  1.00  2.02           H  
ATOM   2653 2HB  LEU A 172      -8.333 -23.624 -15.991  1.00  2.02           H  
ATOM   2654  HG  LEU A 172      -6.610 -22.614 -18.294  1.00  2.02           H  
ATOM   2655 1HD1 LEU A 172      -5.021 -24.327 -17.573  1.00  2.02           H  
ATOM   2656 2HD1 LEU A 172      -5.283 -23.115 -16.300  1.00  2.02           H  
ATOM   2657 3HD1 LEU A 172      -6.053 -24.705 -16.182  1.00  2.02           H  
ATOM   2658 1HD2 LEU A 172      -6.903 -24.914 -19.128  1.00  2.02           H  
ATOM   2659 2HD2 LEU A 172      -7.960 -25.284 -17.745  1.00  2.02           H  
ATOM   2660 3HD2 LEU A 172      -8.470 -24.087 -18.957  1.00  2.02           H  
ATOM   2661  N   SER A 173     -11.104 -22.598 -15.931  1.00  0.90           N  
ATOM   2662  CA  SER A 173     -12.252 -22.238 -15.103  1.00  1.40           C  
ATOM   2663  C   SER A 173     -11.995 -22.040 -13.611  1.00  0.80           C  
ATOM   2664  O   SER A 173     -12.048 -22.989 -12.821  1.00  1.84           O  
ATOM   2665  CB  SER A 173     -13.317 -23.302 -15.234  1.00  2.10           C  
ATOM   2666  OG  SER A 173     -14.423 -22.992 -14.431  1.00  2.10           O  
ATOM   2667  H   SER A 173     -11.004 -23.549 -16.262  1.00  1.08           H  
ATOM   2668  HA  SER A 173     -12.654 -21.300 -15.492  1.00  1.68           H  
ATOM   2669 1HB  SER A 173     -13.628 -23.399 -16.274  1.00  2.52           H  
ATOM   2670 2HB  SER A 173     -12.900 -24.261 -14.929  1.00  2.52           H  
ATOM   2671  HG  SER A 173     -15.044 -22.534 -15.007  1.00  2.52           H  
ATOM   2672  N   GLU A 174     -11.827 -20.774 -13.225  1.00  1.97           N  
ATOM   2673  CA  GLU A 174     -11.712 -20.401 -11.811  1.00  1.81           C  
ATOM   2674  C   GLU A 174     -12.963 -20.800 -11.038  1.00  1.72           C  
ATOM   2675  O   GLU A 174     -12.886 -21.116  -9.852  1.00  2.00           O  
ATOM   2676  CB  GLU A 174     -11.517 -18.888 -11.642  1.00  2.71           C  
ATOM   2677  CG  GLU A 174     -10.295 -18.314 -12.324  1.00  2.71           C  
ATOM   2678  CD  GLU A 174     -10.568 -17.950 -13.753  1.00  2.71           C  
ATOM   2679  OE1 GLU A 174     -11.686 -18.113 -14.178  1.00  2.71           O  
ATOM   2680  OE2 GLU A 174      -9.672 -17.499 -14.429  1.00  2.71           O  
ATOM   2681  H   GLU A 174     -11.745 -20.073 -13.955  1.00  2.36           H  
ATOM   2682  HA  GLU A 174     -10.872 -20.927 -11.371  1.00  2.17           H  
ATOM   2683 1HB  GLU A 174     -12.387 -18.363 -12.033  1.00  3.26           H  
ATOM   2684 2HB  GLU A 174     -11.443 -18.651 -10.582  1.00  3.26           H  
ATOM   2685 1HG  GLU A 174      -9.980 -17.427 -11.781  1.00  3.26           H  
ATOM   2686 2HG  GLU A 174      -9.489 -19.042 -12.282  1.00  3.26           H  
ATOM   2687  N   GLN A 175     -14.100 -20.794 -11.738  1.00  2.13           N  
ATOM   2688  CA  GLN A 175     -15.400 -21.127 -11.184  1.00  2.58           C  
ATOM   2689  C   GLN A 175     -15.436 -22.588 -10.764  1.00  2.28           C  
ATOM   2690  O   GLN A 175     -15.957 -22.910  -9.697  1.00  2.66           O  
ATOM   2691  CB  GLN A 175     -16.468 -20.834 -12.233  1.00  3.87           C  
ATOM   2692  CG  GLN A 175     -17.914 -20.893 -11.773  1.00  3.87           C  
ATOM   2693  CD  GLN A 175     -18.284 -19.818 -10.760  1.00  3.87           C  
ATOM   2694  OE1 GLN A 175     -18.044 -18.620 -10.966  1.00  3.87           O  
ATOM   2695  NE2 GLN A 175     -18.900 -20.256  -9.670  1.00  3.87           N  
ATOM   2696  H   GLN A 175     -14.064 -20.527 -12.711  1.00  2.56           H  
ATOM   2697  HA  GLN A 175     -15.576 -20.509 -10.305  1.00  3.10           H  
ATOM   2698 1HB  GLN A 175     -16.274 -19.849 -12.631  1.00  4.64           H  
ATOM   2699 2HB  GLN A 175     -16.360 -21.538 -13.059  1.00  4.64           H  
ATOM   2700 1HG  GLN A 175     -18.562 -20.779 -12.643  1.00  4.64           H  
ATOM   2701 2HG  GLN A 175     -18.088 -21.861 -11.304  1.00  4.64           H  
ATOM   2702 1HE2 GLN A 175     -19.198 -19.626  -8.949  1.00  4.64           H  
ATOM   2703 2HE2 GLN A 175     -19.085 -21.236  -9.562  1.00  4.64           H  
ATOM   2704  N   GLU A 176     -14.845 -23.460 -11.590  1.00  1.87           N  
ATOM   2705  CA  GLU A 176     -14.742 -24.884 -11.288  1.00  1.93           C  
ATOM   2706  C   GLU A 176     -14.078 -25.100  -9.952  1.00  2.08           C  
ATOM   2707  O   GLU A 176     -14.542 -25.912  -9.151  1.00  2.63           O  
ATOM   2708  CB  GLU A 176     -13.961 -25.623 -12.371  1.00  2.90           C  
ATOM   2709  CG  GLU A 176     -13.889 -27.128 -12.173  1.00  2.90           C  
ATOM   2710  CD  GLU A 176     -13.183 -27.827 -13.303  1.00  2.90           C  
ATOM   2711  OE1 GLU A 176     -12.711 -27.161 -14.196  1.00  2.90           O  
ATOM   2712  OE2 GLU A 176     -13.143 -29.035 -13.287  1.00  2.90           O  
ATOM   2713  H   GLU A 176     -14.472 -23.141 -12.475  1.00  2.24           H  
ATOM   2714  HA  GLU A 176     -15.744 -25.304 -11.239  1.00  2.32           H  
ATOM   2715 1HB  GLU A 176     -14.404 -25.429 -13.346  1.00  3.47           H  
ATOM   2716 2HB  GLU A 176     -12.940 -25.251 -12.399  1.00  3.47           H  
ATOM   2717 1HG  GLU A 176     -13.363 -27.335 -11.242  1.00  3.47           H  
ATOM   2718 2HG  GLU A 176     -14.900 -27.524 -12.078  1.00  3.47           H  
ATOM   2719  N   ILE A 177     -12.998 -24.356  -9.707  1.00  2.05           N  
ATOM   2720  CA  ILE A 177     -12.287 -24.474  -8.443  1.00  2.53           C  
ATOM   2721  C   ILE A 177     -13.155 -23.975  -7.290  1.00  2.26           C  
ATOM   2722  O   ILE A 177     -13.346 -24.680  -6.299  1.00  3.68           O  
ATOM   2723  CB  ILE A 177     -10.968 -23.689  -8.481  1.00  3.79           C  
ATOM   2724  CG1 ILE A 177     -10.049 -24.278  -9.548  1.00  3.79           C  
ATOM   2725  CG2 ILE A 177     -10.304 -23.743  -7.124  1.00  3.79           C  
ATOM   2726  CD1 ILE A 177      -9.695 -25.725  -9.295  1.00  3.79           C  
ATOM   2727  H   ILE A 177     -12.660 -23.722 -10.431  1.00  2.46           H  
ATOM   2728  HA  ILE A 177     -12.057 -25.522  -8.273  1.00  3.04           H  
ATOM   2729  HB  ILE A 177     -11.166 -22.653  -8.748  1.00  4.55           H  
ATOM   2730 1HG1 ILE A 177     -10.539 -24.205 -10.519  1.00  4.55           H  
ATOM   2731 2HG1 ILE A 177      -9.127 -23.698  -9.585  1.00  4.55           H  
ATOM   2732 1HG2 ILE A 177      -9.374 -23.179  -7.153  1.00  4.55           H  
ATOM   2733 2HG2 ILE A 177     -10.972 -23.310  -6.385  1.00  4.55           H  
ATOM   2734 3HG2 ILE A 177     -10.096 -24.780  -6.865  1.00  4.55           H  
ATOM   2735 1HD1 ILE A 177      -9.046 -26.081 -10.092  1.00  4.55           H  
ATOM   2736 2HD1 ILE A 177      -9.182 -25.815  -8.337  1.00  4.55           H  
ATOM   2737 3HD1 ILE A 177     -10.605 -26.323  -9.276  1.00  4.55           H  
ATOM   2738  N   VAL A 178     -13.727 -22.784  -7.458  1.00  1.71           N  
ATOM   2739  CA  VAL A 178     -14.640 -22.192  -6.479  1.00  1.79           C  
ATOM   2740  C   VAL A 178     -15.780 -23.128  -6.051  1.00  2.09           C  
ATOM   2741  O   VAL A 178     -16.198 -23.117  -4.888  1.00  2.02           O  
ATOM   2742  CB  VAL A 178     -15.232 -20.883  -7.055  1.00  2.69           C  
ATOM   2743  CG1 VAL A 178     -16.375 -20.373  -6.190  1.00  2.69           C  
ATOM   2744  CG2 VAL A 178     -14.135 -19.832  -7.113  1.00  2.69           C  
ATOM   2745  H   VAL A 178     -13.520 -22.257  -8.299  1.00  2.05           H  
ATOM   2746  HA  VAL A 178     -14.060 -21.938  -5.593  1.00  2.15           H  
ATOM   2747  HB  VAL A 178     -15.624 -21.070  -8.053  1.00  3.22           H  
ATOM   2748 1HG1 VAL A 178     -16.774 -19.454  -6.619  1.00  3.22           H  
ATOM   2749 2HG1 VAL A 178     -17.163 -21.125  -6.148  1.00  3.22           H  
ATOM   2750 3HG1 VAL A 178     -16.008 -20.174  -5.188  1.00  3.22           H  
ATOM   2751 1HG2 VAL A 178     -14.540 -18.910  -7.528  1.00  3.22           H  
ATOM   2752 2HG2 VAL A 178     -13.760 -19.646  -6.107  1.00  3.22           H  
ATOM   2753 3HG2 VAL A 178     -13.319 -20.183  -7.740  1.00  3.22           H  
ATOM   2754  N   ASP A 179     -16.287 -23.921  -6.994  1.00  2.62           N  
ATOM   2755  CA  ASP A 179     -17.393 -24.829  -6.732  1.00  3.19           C  
ATOM   2756  C   ASP A 179     -17.002 -26.266  -6.342  1.00  4.37           C  
ATOM   2757  O   ASP A 179     -17.883 -27.097  -6.112  1.00  6.52           O  
ATOM   2758  CB  ASP A 179     -18.288 -24.841  -7.965  1.00  4.79           C  
ATOM   2759  CG  ASP A 179     -18.916 -23.475  -8.169  1.00  4.79           C  
ATOM   2760  OD1 ASP A 179     -19.019 -22.764  -7.196  1.00  4.79           O  
ATOM   2761  OD2 ASP A 179     -19.301 -23.143  -9.266  1.00  4.79           O  
ATOM   2762  H   ASP A 179     -15.918 -23.867  -7.935  1.00  3.14           H  
ATOM   2763  HA  ASP A 179     -17.967 -24.415  -5.907  1.00  3.83           H  
ATOM   2764 1HB  ASP A 179     -17.704 -25.103  -8.847  1.00  5.74           H  
ATOM   2765 2HB  ASP A 179     -19.074 -25.582  -7.847  1.00  5.74           H  
ATOM   2766  N   CYS A 180     -15.705 -26.571  -6.266  1.00  5.07           N  
ATOM   2767  CA  CYS A 180     -15.271 -27.918  -5.884  1.00  8.63           C  
ATOM   2768  C   CYS A 180     -14.388 -27.902  -4.634  1.00  5.31           C  
ATOM   2769  O   CYS A 180     -14.081 -28.957  -4.063  1.00 10.47           O  
ATOM   2770  CB  CYS A 180     -14.496 -28.588  -7.016  1.00 12.95           C  
ATOM   2771  SG  CYS A 180     -12.849 -27.903  -7.310  1.00 12.95           S  
ATOM   2772  H   CYS A 180     -15.000 -25.870  -6.454  1.00  6.08           H  
ATOM   2773  HA  CYS A 180     -16.156 -28.517  -5.673  1.00 10.36           H  
ATOM   2774 1HB  CYS A 180     -14.385 -29.649  -6.799  1.00 15.53           H  
ATOM   2775 2HB  CYS A 180     -15.066 -28.501  -7.941  1.00 15.53           H  
ATOM   2776  HG  CYS A 180     -12.537 -28.715  -8.315  1.00 15.53           H  
ATOM   2777  N   ASP A 181     -13.997 -26.704  -4.201  1.00  7.23           N  
ATOM   2778  CA  ASP A 181     -13.029 -26.532  -3.127  1.00  7.87           C  
ATOM   2779  C   ASP A 181     -13.445 -26.904  -1.691  1.00  9.17           C  
ATOM   2780  O   ASP A 181     -12.673 -26.682  -0.750  1.00 21.15           O  
ATOM   2781  CB  ASP A 181     -12.617 -25.080  -3.097  1.00 11.80           C  
ATOM   2782  CG  ASP A 181     -13.739 -24.175  -2.635  1.00 11.80           C  
ATOM   2783  OD1 ASP A 181     -14.832 -24.649  -2.437  1.00 11.80           O  
ATOM   2784  OD2 ASP A 181     -13.471 -23.018  -2.429  1.00 11.80           O  
ATOM   2785  H   ASP A 181     -14.293 -25.875  -4.700  1.00  8.68           H  
ATOM   2786  HA  ASP A 181     -12.167 -27.142  -3.383  1.00  9.44           H  
ATOM   2787 1HB  ASP A 181     -11.763 -24.951  -2.450  1.00 14.17           H  
ATOM   2788 2HB  ASP A 181     -12.314 -24.774  -4.097  1.00 14.17           H  
ATOM   2789  N   THR A 182     -14.602 -27.546  -1.520  1.00 18.67           N  
ATOM   2790  CA  THR A 182     -15.023 -27.999  -0.206  1.00 30.09           C  
ATOM   2791  C   THR A 182     -14.184 -29.199   0.216  1.00 27.54           C  
ATOM   2792  O   THR A 182     -14.147 -29.557   1.393  1.00 62.60           O  
ATOM   2793  CB  THR A 182     -16.518 -28.369  -0.197  1.00 45.13           C  
ATOM   2794  OG1 THR A 182     -16.757 -29.438  -1.122  1.00 45.13           O  
ATOM   2795  CG2 THR A 182     -17.352 -27.164  -0.598  1.00 45.13           C  
ATOM   2796  H   THR A 182     -15.215 -27.706  -2.303  1.00 22.40           H  
ATOM   2797  HA  THR A 182     -14.859 -27.195   0.513  1.00 36.11           H  
ATOM   2798  HB  THR A 182     -16.809 -28.695   0.802  1.00 54.16           H  
ATOM   2799  HG1 THR A 182     -16.231 -30.203  -0.871  1.00 54.16           H  
ATOM   2800 1HG2 THR A 182     -18.408 -27.433  -0.592  1.00 54.16           H  
ATOM   2801 2HG2 THR A 182     -17.179 -26.353   0.109  1.00 54.16           H  
ATOM   2802 3HG2 THR A 182     -17.064 -26.842  -1.598  1.00 54.16           H  
ATOM   2803  N   ASN A 183     -13.475 -29.798  -0.749  1.00 32.87           N  
ATOM   2804  CA  ASN A 183     -12.588 -30.919  -0.485  1.00 56.19           C  
ATOM   2805  C   ASN A 183     -11.301 -30.537   0.270  1.00 56.92           C  
ATOM   2806  O   ASN A 183     -10.557 -31.424   0.690  1.00 88.89           O  
ATOM   2807  CB  ASN A 183     -12.232 -31.598  -1.792  1.00 84.28           C  
ATOM   2808  CG  ASN A 183     -13.394 -32.350  -2.378  1.00 84.28           C  
ATOM   2809  OD1 ASN A 183     -14.295 -32.786  -1.652  1.00 84.28           O  
ATOM   2810  ND2 ASN A 183     -13.392 -32.512  -3.676  1.00 84.28           N  
ATOM   2811  H   ASN A 183     -13.562 -29.479  -1.710  1.00 39.44           H  
ATOM   2812  HA  ASN A 183     -13.124 -31.633   0.140  1.00 67.43           H  
ATOM   2813 1HB  ASN A 183     -11.894 -30.852  -2.513  1.00101.14           H  
ATOM   2814 2HB  ASN A 183     -11.410 -32.294  -1.628  1.00101.14           H  
ATOM   2815 1HD2 ASN A 183     -14.141 -33.005  -4.120  1.00101.14           H  
ATOM   2816 2HD2 ASN A 183     -12.642 -32.144  -4.225  1.00101.14           H  
ATOM   2817  N   GLY A 184     -11.033 -29.237   0.462  1.00 59.92           N  
ATOM   2818  CA  GLY A 184      -9.826 -28.838   1.184  1.00105.49           C  
ATOM   2819  C   GLY A 184     -10.072 -27.671   2.134  1.00 63.23           C  
ATOM   2820  O   GLY A 184      -9.185 -26.844   2.351  1.00130.73           O  
ATOM   2821  H   GLY A 184     -11.647 -28.514   0.099  1.00 71.90           H  
ATOM   2822 1HA  GLY A 184      -9.450 -29.689   1.751  1.00126.59           H  
ATOM   2823 2HA  GLY A 184      -9.046 -28.571   0.475  1.00126.59           H  
ATOM   2824  N   ASN A 185     -11.275 -27.625   2.705  1.00 18.21           N  
ATOM   2825  CA  ASN A 185     -11.677 -26.608   3.680  1.00 21.09           C  
ATOM   2826  C   ASN A 185     -11.662 -25.174   3.143  1.00 12.35           C  
ATOM   2827  O   ASN A 185     -11.397 -24.239   3.900  1.00 16.44           O  
ATOM   2828  CB  ASN A 185     -10.802 -26.694   4.926  1.00 31.63           C  
ATOM   2829  CG  ASN A 185     -10.941 -28.006   5.645  1.00 31.63           C  
ATOM   2830  OD1 ASN A 185     -12.054 -28.512   5.833  1.00 31.63           O  
ATOM   2831  ND2 ASN A 185      -9.832 -28.571   6.051  1.00 31.63           N  
ATOM   2832  H   ASN A 185     -11.947 -28.340   2.468  1.00 21.85           H  
ATOM   2833  HA  ASN A 185     -12.706 -26.819   3.976  1.00 25.31           H  
ATOM   2834 1HB  ASN A 185      -9.755 -26.545   4.664  1.00 37.96           H  
ATOM   2835 2HB  ASN A 185     -11.076 -25.894   5.614  1.00 37.96           H  
ATOM   2836 1HD2 ASN A 185      -9.864 -29.446   6.536  1.00 37.96           H  
ATOM   2837 2HD2 ASN A 185      -8.952 -28.128   5.878  1.00 37.96           H  
ATOM   2838  N   ASP A 186     -11.971 -24.990   1.862  1.00  8.65           N  
ATOM   2839  CA  ASP A 186     -12.047 -23.649   1.296  1.00  6.26           C  
ATOM   2840  C   ASP A 186     -13.522 -23.275   1.160  1.00  5.82           C  
ATOM   2841  O   ASP A 186     -14.387 -24.152   1.194  1.00  7.68           O  
ATOM   2842  CB  ASP A 186     -11.312 -23.582  -0.030  1.00  9.39           C  
ATOM   2843  CG  ASP A 186      -9.792 -23.698   0.076  1.00  9.39           C  
ATOM   2844  OD1 ASP A 186      -9.206 -23.036   0.899  1.00  9.39           O  
ATOM   2845  OD2 ASP A 186      -9.223 -24.445  -0.678  1.00  9.39           O  
ATOM   2846  H   ASP A 186     -12.179 -25.773   1.251  1.00 10.38           H  
ATOM   2847  HA  ASP A 186     -11.577 -22.945   1.984  1.00  7.51           H  
ATOM   2848 1HB  ASP A 186     -11.656 -24.414  -0.619  1.00 11.27           H  
ATOM   2849 2HB  ASP A 186     -11.570 -22.663  -0.559  1.00 11.27           H  
ATOM   2850  N   GLN A 187     -13.816 -21.980   1.066  1.00  4.80           N  
ATOM   2851  CA  GLN A 187     -15.204 -21.523   1.071  1.00  6.28           C  
ATOM   2852  C   GLN A 187     -15.669 -20.815  -0.207  1.00  4.91           C  
ATOM   2853  O   GLN A 187     -16.590 -19.994  -0.148  1.00  4.93           O  
ATOM   2854  CB  GLN A 187     -15.414 -20.591   2.263  1.00  9.42           C  
ATOM   2855  CG  GLN A 187     -15.133 -21.227   3.613  1.00  9.42           C  
ATOM   2856  CD  GLN A 187     -16.075 -22.372   3.930  1.00  9.42           C  
ATOM   2857  OE1 GLN A 187     -17.291 -22.266   3.746  1.00  9.42           O  
ATOM   2858  NE2 GLN A 187     -15.517 -23.477   4.411  1.00  9.42           N  
ATOM   2859  H   GLN A 187     -13.079 -21.290   1.009  1.00  5.76           H  
ATOM   2860  HA  GLN A 187     -15.841 -22.396   1.206  1.00  7.54           H  
ATOM   2861 1HB  GLN A 187     -14.773 -19.715   2.161  1.00 11.30           H  
ATOM   2862 2HB  GLN A 187     -16.447 -20.247   2.271  1.00 11.30           H  
ATOM   2863 1HG  GLN A 187     -14.115 -21.614   3.616  1.00 11.30           H  
ATOM   2864 2HG  GLN A 187     -15.245 -20.470   4.388  1.00 11.30           H  
ATOM   2865 1HE2 GLN A 187     -16.086 -24.267   4.640  1.00 11.30           H  
ATOM   2866 2HE2 GLN A 187     -14.526 -23.519   4.544  1.00 11.30           H  
ATOM   2867  N   GLY A 188     -15.036 -21.102  -1.344  1.00  4.42           N  
ATOM   2868  CA  GLY A 188     -15.422 -20.491  -2.608  1.00  3.55           C  
ATOM   2869  C   GLY A 188     -15.296 -18.984  -2.551  1.00  3.62           C  
ATOM   2870  O   GLY A 188     -14.236 -18.454  -2.218  1.00  4.29           O  
ATOM   2871  H   GLY A 188     -14.298 -21.789  -1.368  1.00  5.30           H  
ATOM   2872 1HA  GLY A 188     -14.797 -20.888  -3.407  1.00  4.26           H  
ATOM   2873 2HA  GLY A 188     -16.445 -20.764  -2.845  1.00  4.26           H  
ATOM   2874  N   CYS A 189     -16.401 -18.302  -2.879  1.00  3.68           N  
ATOM   2875  CA  CYS A 189     -16.511 -16.839  -2.862  1.00  3.83           C  
ATOM   2876  C   CYS A 189     -16.272 -16.191  -1.486  1.00  4.25           C  
ATOM   2877  O   CYS A 189     -16.147 -14.969  -1.382  1.00  4.56           O  
ATOM   2878  CB  CYS A 189     -17.896 -16.424  -3.364  1.00  5.75           C  
ATOM   2879  SG  CYS A 189     -19.256 -16.916  -2.276  1.00  5.75           S  
ATOM   2880  H   CYS A 189     -17.218 -18.833  -3.149  1.00  4.42           H  
ATOM   2881  HA  CYS A 189     -15.770 -16.441  -3.550  1.00  4.60           H  
ATOM   2882 1HB  CYS A 189     -17.932 -15.342  -3.480  1.00  6.89           H  
ATOM   2883 2HB  CYS A 189     -18.072 -16.864  -4.345  1.00  6.89           H  
ATOM   2884  HG  CYS A 189     -18.849 -16.221  -1.217  1.00  6.89           H  
ATOM   2885  N   ASN A 190     -16.181 -16.994  -0.431  1.00  4.56           N  
ATOM   2886  CA  ASN A 190     -15.884 -16.473   0.887  1.00  5.24           C  
ATOM   2887  C   ASN A 190     -14.403 -16.650   1.253  1.00  4.63           C  
ATOM   2888  O   ASN A 190     -14.046 -16.565   2.429  1.00  6.66           O  
ATOM   2889  CB  ASN A 190     -16.782 -17.123   1.917  1.00  7.86           C  
ATOM   2890  CG  ASN A 190     -18.220 -16.713   1.758  1.00  7.86           C  
ATOM   2891  OD1 ASN A 190     -18.521 -15.539   1.512  1.00  7.86           O  
ATOM   2892  ND2 ASN A 190     -19.116 -17.659   1.897  1.00  7.86           N  
ATOM   2893  H   ASN A 190     -16.323 -17.991  -0.519  1.00  5.47           H  
ATOM   2894  HA  ASN A 190     -16.088 -15.402   0.888  1.00  6.29           H  
ATOM   2895 1HB  ASN A 190     -16.722 -18.202   1.819  1.00  9.43           H  
ATOM   2896 2HB  ASN A 190     -16.444 -16.861   2.918  1.00  9.43           H  
ATOM   2897 1HD2 ASN A 190     -20.089 -17.445   1.803  1.00  9.43           H  
ATOM   2898 2HD2 ASN A 190     -18.829 -18.596   2.096  1.00  9.43           H  
ATOM   2899  N   GLY A 191     -13.539 -16.905   0.258  1.00  3.06           N  
ATOM   2900  CA  GLY A 191     -12.115 -17.078   0.522  1.00  2.94           C  
ATOM   2901  C   GLY A 191     -11.687 -18.545   0.513  1.00  2.89           C  
ATOM   2902  O   GLY A 191     -12.503 -19.447   0.700  1.00  3.92           O  
ATOM   2903  H   GLY A 191     -13.838 -16.969  -0.710  1.00  3.67           H  
ATOM   2904 1HA  GLY A 191     -11.544 -16.530  -0.228  1.00  3.53           H  
ATOM   2905 2HA  GLY A 191     -11.871 -16.634   1.487  1.00  3.53           H  
ATOM   2906  N   GLY A 192     -10.390 -18.751   0.311  1.00  2.92           N  
ATOM   2907  CA  GLY A 192      -9.766 -20.066   0.262  1.00  2.94           C  
ATOM   2908  C   GLY A 192      -8.293 -19.889  -0.077  1.00  2.55           C  
ATOM   2909  O   GLY A 192      -7.836 -18.758  -0.240  1.00  3.25           O  
ATOM   2910  H   GLY A 192      -9.798 -17.944   0.174  1.00  3.50           H  
ATOM   2911 1HA  GLY A 192      -9.874 -20.566   1.225  1.00  3.53           H  
ATOM   2912 2HA  GLY A 192     -10.254 -20.682  -0.492  1.00  3.53           H  
ATOM   2913  N   THR A 193      -7.548 -20.989  -0.202  1.00  2.84           N  
ATOM   2914  CA  THR A 193      -6.127 -20.856  -0.518  1.00  2.28           C  
ATOM   2915  C   THR A 193      -5.785 -21.302  -1.935  1.00  1.20           C  
ATOM   2916  O   THR A 193      -6.411 -22.216  -2.479  1.00  1.56           O  
ATOM   2917  CB  THR A 193      -5.270 -21.688   0.446  1.00  3.42           C  
ATOM   2918  OG1 THR A 193      -5.563 -23.077   0.253  1.00  3.42           O  
ATOM   2919  CG2 THR A 193      -5.581 -21.304   1.885  1.00  3.42           C  
ATOM   2920  H   THR A 193      -7.966 -21.896  -0.031  1.00  3.41           H  
ATOM   2921  HA  THR A 193      -5.848 -19.819  -0.404  1.00  2.74           H  
ATOM   2922  HB  THR A 193      -4.214 -21.512   0.246  1.00  4.10           H  
ATOM   2923  HG1 THR A 193      -6.481 -23.246   0.492  1.00  4.10           H  
ATOM   2924 1HG2 THR A 193      -4.977 -21.906   2.561  1.00  4.10           H  
ATOM   2925 2HG2 THR A 193      -5.357 -20.249   2.040  1.00  4.10           H  
ATOM   2926 3HG2 THR A 193      -6.636 -21.484   2.087  1.00  4.10           H  
ATOM   2927  N   ALA A 194      -4.739 -20.687  -2.501  1.00  0.99           N  
ATOM   2928  CA  ALA A 194      -4.254 -21.041  -3.828  1.00  0.70           C  
ATOM   2929  C   ALA A 194      -3.618 -22.419  -3.787  1.00  0.63           C  
ATOM   2930  O   ALA A 194      -3.694 -23.173  -4.754  1.00  0.73           O  
ATOM   2931  CB  ALA A 194      -3.258 -20.006  -4.328  1.00  1.05           C  
ATOM   2932  H   ALA A 194      -4.259 -19.943  -2.007  1.00  1.19           H  
ATOM   2933  HA  ALA A 194      -5.106 -21.078  -4.509  1.00  0.84           H  
ATOM   2934 1HB  ALA A 194      -2.914 -20.279  -5.325  1.00  1.26           H  
ATOM   2935 2HB  ALA A 194      -3.739 -19.028  -4.364  1.00  1.26           H  
ATOM   2936 3HB  ALA A 194      -2.407 -19.965  -3.650  1.00  1.26           H  
ATOM   2937  N   ASP A 195      -3.003 -22.738  -2.650  1.00  0.63           N  
ATOM   2938  CA  ASP A 195      -2.377 -24.024  -2.421  1.00  0.73           C  
ATOM   2939  C   ASP A 195      -3.407 -25.133  -2.498  1.00  1.02           C  
ATOM   2940  O   ASP A 195      -3.162 -26.168  -3.125  1.00  1.38           O  
ATOM   2941  CB  ASP A 195      -1.675 -24.005  -1.075  1.00  1.09           C  
ATOM   2942  CG  ASP A 195      -0.439 -23.119  -1.117  1.00  1.09           C  
ATOM   2943  OD1 ASP A 195       0.081 -22.916  -2.192  1.00  1.09           O  
ATOM   2944  OD2 ASP A 195      -0.066 -22.603  -0.091  1.00  1.09           O  
ATOM   2945  H   ASP A 195      -2.970 -22.056  -1.908  1.00  0.76           H  
ATOM   2946  HA  ASP A 195      -1.633 -24.194  -3.193  1.00  0.88           H  
ATOM   2947 1HB  ASP A 195      -2.354 -23.638  -0.305  1.00  1.31           H  
ATOM   2948 2HB  ASP A 195      -1.377 -25.017  -0.800  1.00  1.31           H  
ATOM   2949  N   GLY A 196      -4.579 -24.899  -1.889  1.00  1.21           N  
ATOM   2950  CA  GLY A 196      -5.670 -25.844  -1.978  1.00  1.64           C  
ATOM   2951  C   GLY A 196      -6.068 -26.022  -3.431  1.00  1.58           C  
ATOM   2952  O   GLY A 196      -6.195 -27.157  -3.891  1.00  2.01           O  
ATOM   2953  H   GLY A 196      -4.732 -24.060  -1.339  1.00  1.45           H  
ATOM   2954 1HA  GLY A 196      -5.367 -26.799  -1.550  1.00  1.97           H  
ATOM   2955 2HA  GLY A 196      -6.520 -25.480  -1.400  1.00  1.97           H  
ATOM   2956  N   ALA A 197      -6.208 -24.908  -4.162  1.00  1.24           N  
ATOM   2957  CA  ALA A 197      -6.567 -24.946  -5.581  1.00  1.23           C  
ATOM   2958  C   ALA A 197      -5.587 -25.774  -6.396  1.00  1.25           C  
ATOM   2959  O   ALA A 197      -6.001 -26.504  -7.299  1.00  1.77           O  
ATOM   2960  CB  ALA A 197      -6.649 -23.547  -6.133  1.00  1.84           C  
ATOM   2961  H   ALA A 197      -6.098 -24.005  -3.710  1.00  1.49           H  
ATOM   2962  HA  ALA A 197      -7.538 -25.406  -5.676  1.00  1.48           H  
ATOM   2963 1HB  ALA A 197      -6.948 -23.584  -7.180  1.00  2.21           H  
ATOM   2964 2HB  ALA A 197      -7.380 -22.974  -5.568  1.00  2.21           H  
ATOM   2965 3HB  ALA A 197      -5.677 -23.079  -6.046  1.00  2.21           H  
ATOM   2966  N   PHE A 198      -4.297 -25.688  -6.066  1.00  1.06           N  
ATOM   2967  CA  PHE A 198      -3.300 -26.465  -6.780  1.00  1.15           C  
ATOM   2968  C   PHE A 198      -3.540 -27.954  -6.551  1.00  1.52           C  
ATOM   2969  O   PHE A 198      -3.443 -28.752  -7.488  1.00  1.79           O  
ATOM   2970  CB  PHE A 198      -1.901 -26.118  -6.275  1.00  1.72           C  
ATOM   2971  CG  PHE A 198      -1.494 -24.706  -6.543  1.00  1.72           C  
ATOM   2972  CD1 PHE A 198      -1.987 -24.028  -7.640  1.00  1.72           C  
ATOM   2973  CD2 PHE A 198      -0.631 -24.042  -5.683  1.00  1.72           C  
ATOM   2974  CE1 PHE A 198      -1.633 -22.717  -7.863  1.00  1.72           C  
ATOM   2975  CE2 PHE A 198      -0.280 -22.726  -5.903  1.00  1.72           C  
ATOM   2976  CZ  PHE A 198      -0.786 -22.056  -6.996  1.00  1.72           C  
ATOM   2977  H   PHE A 198      -4.006 -25.053  -5.333  1.00  1.27           H  
ATOM   2978  HA  PHE A 198      -3.376 -26.249  -7.846  1.00  1.38           H  
ATOM   2979 1HB  PHE A 198      -1.839 -26.293  -5.204  1.00  2.07           H  
ATOM   2980 2HB  PHE A 198      -1.179 -26.775  -6.755  1.00  2.07           H  
ATOM   2981  HD1 PHE A 198      -2.666 -24.539  -8.324  1.00  2.07           H  
ATOM   2982  HD2 PHE A 198      -0.237 -24.571  -4.816  1.00  2.07           H  
ATOM   2983  HE1 PHE A 198      -2.029 -22.203  -8.732  1.00  2.07           H  
ATOM   2984  HE2 PHE A 198       0.393 -22.218  -5.214  1.00  2.07           H  
ATOM   2985  HZ  PHE A 198      -0.514 -21.018  -7.178  1.00  2.07           H  
ATOM   2986  N   SER A 199      -3.901 -28.317  -5.310  1.00  1.79           N  
ATOM   2987  CA  SER A 199      -4.177 -29.713  -4.987  1.00  2.58           C  
ATOM   2988  C   SER A 199      -5.528 -30.165  -5.525  1.00  2.49           C  
ATOM   2989  O   SER A 199      -5.740 -31.359  -5.739  1.00  2.92           O  
ATOM   2990  CB  SER A 199      -4.164 -29.947  -3.486  1.00  3.87           C  
ATOM   2991  OG  SER A 199      -5.292 -29.391  -2.873  1.00  3.87           O  
ATOM   2992  H   SER A 199      -3.945 -27.619  -4.574  1.00  2.15           H  
ATOM   2993  HA  SER A 199      -3.400 -30.325  -5.443  1.00  3.10           H  
ATOM   2994 1HB  SER A 199      -4.123 -31.017  -3.281  1.00  4.64           H  
ATOM   2995 2HB  SER A 199      -3.273 -29.497  -3.059  1.00  4.64           H  
ATOM   2996  HG  SER A 199      -5.360 -28.494  -3.209  1.00  4.64           H  
ATOM   2997  N   PHE A 200      -6.442 -29.222  -5.766  1.00  2.78           N  
ATOM   2998  CA  PHE A 200      -7.742 -29.591  -6.299  1.00  3.34           C  
ATOM   2999  C   PHE A 200      -7.599 -29.973  -7.745  1.00  2.93           C  
ATOM   3000  O   PHE A 200      -8.186 -30.957  -8.179  1.00  3.46           O  
ATOM   3001  CB  PHE A 200      -8.735 -28.437  -6.195  1.00  5.01           C  
ATOM   3002  CG  PHE A 200      -9.055 -28.107  -4.780  1.00  5.01           C  
ATOM   3003  CD1 PHE A 200      -9.353 -26.811  -4.417  1.00  5.01           C  
ATOM   3004  CD2 PHE A 200      -9.012 -29.084  -3.800  1.00  5.01           C  
ATOM   3005  CE1 PHE A 200      -9.578 -26.489  -3.103  1.00  5.01           C  
ATOM   3006  CE2 PHE A 200      -9.252 -28.766  -2.483  1.00  5.01           C  
ATOM   3007  CZ  PHE A 200      -9.533 -27.462  -2.134  1.00  5.01           C  
ATOM   3008  H   PHE A 200      -6.248 -28.255  -5.548  1.00  3.34           H  
ATOM   3009  HA  PHE A 200      -8.125 -30.448  -5.745  1.00  4.01           H  
ATOM   3010 1HB  PHE A 200      -8.324 -27.550  -6.673  1.00  6.01           H  
ATOM   3011 2HB  PHE A 200      -9.660 -28.694  -6.710  1.00  6.01           H  
ATOM   3012  HD1 PHE A 200      -9.389 -26.038  -5.181  1.00  6.01           H  
ATOM   3013  HD2 PHE A 200      -8.773 -30.111  -4.079  1.00  6.01           H  
ATOM   3014  HE1 PHE A 200      -9.792 -25.459  -2.830  1.00  6.01           H  
ATOM   3015  HE2 PHE A 200      -9.212 -29.540  -1.718  1.00  6.01           H  
ATOM   3016  HZ  PHE A 200      -9.715 -27.195  -1.095  1.00  6.01           H  
ATOM   3017  N   ILE A 201      -6.781 -29.227  -8.483  1.00  2.29           N  
ATOM   3018  CA  ILE A 201      -6.556 -29.545  -9.883  1.00  2.07           C  
ATOM   3019  C   ILE A 201      -5.828 -30.876  -9.963  1.00  1.91           C  
ATOM   3020  O   ILE A 201      -6.229 -31.780 -10.697  1.00  1.92           O  
ATOM   3021  CB  ILE A 201      -5.746 -28.439 -10.576  1.00  3.10           C  
ATOM   3022  CG1 ILE A 201      -6.575 -27.159 -10.617  1.00  3.10           C  
ATOM   3023  CG2 ILE A 201      -5.365 -28.863 -11.985  1.00  3.10           C  
ATOM   3024  CD1 ILE A 201      -5.801 -25.931 -11.031  1.00  3.10           C  
ATOM   3025  H   ILE A 201      -6.334 -28.412  -8.077  1.00  2.75           H  
ATOM   3026  HA  ILE A 201      -7.519 -29.643 -10.385  1.00  2.48           H  
ATOM   3027  HB  ILE A 201      -4.849 -28.231  -9.999  1.00  3.73           H  
ATOM   3028 1HG1 ILE A 201      -7.406 -27.298 -11.300  1.00  3.73           H  
ATOM   3029 2HG1 ILE A 201      -6.981 -26.979  -9.623  1.00  3.73           H  
ATOM   3030 1HG2 ILE A 201      -4.797 -28.067 -12.463  1.00  3.73           H  
ATOM   3031 2HG2 ILE A 201      -4.762 -29.768 -11.943  1.00  3.73           H  
ATOM   3032 3HG2 ILE A 201      -6.270 -29.053 -12.557  1.00  3.73           H  
ATOM   3033 1HD1 ILE A 201      -6.463 -25.064 -11.025  1.00  3.73           H  
ATOM   3034 2HD1 ILE A 201      -4.981 -25.764 -10.333  1.00  3.73           H  
ATOM   3035 3HD1 ILE A 201      -5.402 -26.075 -12.032  1.00  3.73           H  
ATOM   3036  N   MET A 202      -4.756 -30.994  -9.178  1.00  1.95           N  
ATOM   3037  CA  MET A 202      -3.980 -32.220  -9.066  1.00  2.21           C  
ATOM   3038  C   MET A 202      -4.854 -33.454  -8.817  1.00  2.62           C  
ATOM   3039  O   MET A 202      -4.913 -34.369  -9.642  1.00  3.69           O  
ATOM   3040  CB  MET A 202      -2.966 -32.064  -7.939  1.00  3.31           C  
ATOM   3041  CG  MET A 202      -2.095 -33.278  -7.679  1.00  3.31           C  
ATOM   3042  SD  MET A 202      -1.061 -33.065  -6.217  1.00  3.31           S  
ATOM   3043  CE  MET A 202      -2.288 -33.208  -4.921  1.00  3.31           C  
ATOM   3044  H   MET A 202      -4.461 -30.205  -8.614  1.00  2.34           H  
ATOM   3045  HA  MET A 202      -3.450 -32.376 -10.004  1.00  2.65           H  
ATOM   3046 1HB  MET A 202      -2.309 -31.225  -8.162  1.00  3.98           H  
ATOM   3047 2HB  MET A 202      -3.488 -31.830  -7.014  1.00  3.98           H  
ATOM   3048 1HG  MET A 202      -2.722 -34.157  -7.535  1.00  3.98           H  
ATOM   3049 2HG  MET A 202      -1.448 -33.456  -8.537  1.00  3.98           H  
ATOM   3050 1HE  MET A 202      -1.805 -33.094  -3.949  1.00  3.98           H  
ATOM   3051 2HE  MET A 202      -3.043 -32.432  -5.045  1.00  3.98           H  
ATOM   3052 3HE  MET A 202      -2.764 -34.187  -4.978  1.00  3.98           H  
ATOM   3053  N   SER A 203      -5.515 -33.480  -7.655  1.00  2.38           N  
ATOM   3054  CA  SER A 203      -6.334 -34.614  -7.232  1.00  2.90           C  
ATOM   3055  C   SER A 203      -7.574 -34.857  -8.090  1.00  2.82           C  
ATOM   3056  O   SER A 203      -8.061 -35.986  -8.161  1.00  3.50           O  
ATOM   3057  CB  SER A 203      -6.755 -34.427  -5.788  1.00  4.35           C  
ATOM   3058  OG  SER A 203      -7.615 -33.330  -5.651  1.00  4.35           O  
ATOM   3059  H   SER A 203      -5.444 -32.692  -7.028  1.00  2.86           H  
ATOM   3060  HA  SER A 203      -5.714 -35.509  -7.291  1.00  3.48           H  
ATOM   3061 1HB  SER A 203      -7.256 -35.329  -5.438  1.00  5.22           H  
ATOM   3062 2HB  SER A 203      -5.872 -34.281  -5.167  1.00  5.22           H  
ATOM   3063  HG  SER A 203      -7.076 -32.553  -5.835  1.00  5.22           H  
ATOM   3064  N   ASN A 204      -8.066 -33.824  -8.775  1.00  2.53           N  
ATOM   3065  CA  ASN A 204      -9.212 -33.990  -9.660  1.00  3.04           C  
ATOM   3066  C   ASN A 204      -8.835 -34.496 -11.044  1.00  2.48           C  
ATOM   3067  O   ASN A 204      -9.713 -34.709 -11.882  1.00  7.52           O  
ATOM   3068  CB  ASN A 204      -9.955 -32.684  -9.811  1.00  4.56           C  
ATOM   3069  CG  ASN A 204     -11.286 -32.837 -10.469  1.00  4.56           C  
ATOM   3070  OD1 ASN A 204     -12.182 -33.529  -9.970  1.00  4.56           O  
ATOM   3071  ND2 ASN A 204     -11.427 -32.204 -11.605  1.00  4.56           N  
ATOM   3072  H   ASN A 204      -7.673 -32.897  -8.672  1.00  3.04           H  
ATOM   3073  HA  ASN A 204      -9.882 -34.728  -9.217  1.00  3.65           H  
ATOM   3074 1HB  ASN A 204     -10.114 -32.246  -8.826  1.00  5.47           H  
ATOM   3075 2HB  ASN A 204      -9.352 -31.982 -10.388  1.00  5.47           H  
ATOM   3076 1HD2 ASN A 204     -12.290 -32.261 -12.105  1.00  5.47           H  
ATOM   3077 2HD2 ASN A 204     -10.667 -31.665 -11.977  1.00  5.47           H  
ATOM   3078  N   GLY A 205      -7.541 -34.683 -11.304  1.00  2.81           N  
ATOM   3079  CA  GLY A 205      -7.113 -35.128 -12.615  1.00  2.28           C  
ATOM   3080  C   GLY A 205      -7.024 -33.967 -13.604  1.00  2.47           C  
ATOM   3081  O   GLY A 205      -6.802 -34.191 -14.798  1.00  5.03           O  
ATOM   3082  H   GLY A 205      -6.826 -34.519 -10.605  1.00  3.37           H  
ATOM   3083 1HA  GLY A 205      -6.141 -35.614 -12.532  1.00  2.74           H  
ATOM   3084 2HA  GLY A 205      -7.812 -35.875 -12.989  1.00  2.74           H  
ATOM   3085  N   GLY A 206      -7.183 -32.730 -13.115  1.00  1.93           N  
ATOM   3086  CA  GLY A 206      -7.101 -31.564 -13.971  1.00  2.55           C  
ATOM   3087  C   GLY A 206      -8.252 -30.568 -13.823  1.00  1.94           C  
ATOM   3088  O   GLY A 206      -9.142 -30.712 -12.978  1.00  2.05           O  
ATOM   3089  H   GLY A 206      -7.333 -32.576 -12.129  1.00  2.32           H  
ATOM   3090 1HA  GLY A 206      -6.167 -31.049 -13.762  1.00  3.06           H  
ATOM   3091 2HA  GLY A 206      -7.039 -31.890 -15.002  1.00  3.06           H  
ATOM   3092  N   ILE A 207      -8.205 -29.555 -14.688  1.00  1.68           N  
ATOM   3093  CA  ILE A 207      -9.151 -28.449 -14.745  1.00  1.54           C  
ATOM   3094  C   ILE A 207      -9.611 -28.195 -16.183  1.00  1.62           C  
ATOM   3095  O   ILE A 207      -8.824 -28.294 -17.131  1.00  1.63           O  
ATOM   3096  CB  ILE A 207      -8.498 -27.175 -14.163  1.00  2.31           C  
ATOM   3097  CG1 ILE A 207      -9.493 -26.015 -14.095  1.00  2.31           C  
ATOM   3098  CG2 ILE A 207      -7.286 -26.789 -14.982  1.00  2.31           C  
ATOM   3099  CD1 ILE A 207      -9.006 -24.854 -13.261  1.00  2.31           C  
ATOM   3100  H   ILE A 207      -7.430 -29.544 -15.334  1.00  2.02           H  
ATOM   3101  HA  ILE A 207     -10.024 -28.702 -14.145  1.00  1.85           H  
ATOM   3102  HB  ILE A 207      -8.184 -27.381 -13.147  1.00  2.77           H  
ATOM   3103 1HG1 ILE A 207      -9.686 -25.655 -15.101  1.00  2.77           H  
ATOM   3104 2HG1 ILE A 207     -10.430 -26.372 -13.670  1.00  2.77           H  
ATOM   3105 1HG2 ILE A 207      -6.822 -25.908 -14.542  1.00  2.77           H  
ATOM   3106 2HG2 ILE A 207      -6.573 -27.610 -14.983  1.00  2.77           H  
ATOM   3107 3HG2 ILE A 207      -7.592 -26.570 -16.003  1.00  2.77           H  
ATOM   3108 1HD1 ILE A 207      -9.760 -24.068 -13.258  1.00  2.77           H  
ATOM   3109 2HD1 ILE A 207      -8.827 -25.189 -12.239  1.00  2.77           H  
ATOM   3110 3HD1 ILE A 207      -8.081 -24.466 -13.683  1.00  2.77           H  
ATOM   3111  N   THR A 208     -10.901 -27.882 -16.331  1.00  1.84           N  
ATOM   3112  CA  THR A 208     -11.513 -27.612 -17.628  1.00  2.05           C  
ATOM   3113  C   THR A 208     -11.365 -26.131 -17.966  1.00  1.89           C  
ATOM   3114  O   THR A 208     -10.926 -25.348 -17.122  1.00  2.04           O  
ATOM   3115  CB  THR A 208     -13.005 -27.998 -17.624  1.00  3.07           C  
ATOM   3116  OG1 THR A 208     -13.714 -27.129 -16.734  1.00  3.07           O  
ATOM   3117  CG2 THR A 208     -13.172 -29.433 -17.138  1.00  3.07           C  
ATOM   3118  H   THR A 208     -11.492 -27.809 -15.507  1.00  2.21           H  
ATOM   3119  HA  THR A 208     -11.000 -28.193 -18.393  1.00  2.46           H  
ATOM   3120  HB  THR A 208     -13.415 -27.905 -18.628  1.00  3.69           H  
ATOM   3121  HG1 THR A 208     -13.328 -27.193 -15.853  1.00  3.69           H  
ATOM   3122 1HG2 THR A 208     -14.230 -29.694 -17.130  1.00  3.69           H  
ATOM   3123 2HG2 THR A 208     -12.637 -30.111 -17.799  1.00  3.69           H  
ATOM   3124 3HG2 THR A 208     -12.771 -29.520 -16.128  1.00  3.69           H  
ATOM   3125  N   THR A 209     -11.727 -25.752 -19.192  1.00  2.07           N  
ATOM   3126  CA  THR A 209     -11.598 -24.359 -19.615  1.00  2.03           C  
ATOM   3127  C   THR A 209     -12.772 -23.497 -19.210  1.00  2.03           C  
ATOM   3128  O   THR A 209     -13.867 -23.996 -18.950  1.00  2.30           O  
ATOM   3129  CB  THR A 209     -11.499 -24.214 -21.140  1.00  3.04           C  
ATOM   3130  OG1 THR A 209     -12.727 -24.670 -21.724  1.00  3.04           O  
ATOM   3131  CG2 THR A 209     -10.341 -24.996 -21.707  1.00  3.04           C  
ATOM   3132  H   THR A 209     -12.085 -26.439 -19.839  1.00  2.48           H  
ATOM   3133  HA  THR A 209     -10.700 -23.950 -19.169  1.00  2.44           H  
ATOM   3134  HB  THR A 209     -11.367 -23.160 -21.385  1.00  3.65           H  
ATOM   3135  HG1 THR A 209     -12.953 -24.137 -22.494  1.00  3.65           H  
ATOM   3136 1HG2 THR A 209     -10.306 -24.863 -22.789  1.00  3.65           H  
ATOM   3137 2HG2 THR A 209      -9.410 -24.639 -21.267  1.00  3.65           H  
ATOM   3138 3HG2 THR A 209     -10.476 -26.050 -21.475  1.00  3.65           H  
ATOM   3139  N   GLU A 210     -12.542 -22.188 -19.252  1.00  2.08           N  
ATOM   3140  CA  GLU A 210     -13.573 -21.183 -19.011  1.00  2.18           C  
ATOM   3141  C   GLU A 210     -14.756 -21.365 -19.955  1.00  2.64           C  
ATOM   3142  O   GLU A 210     -15.901 -21.134 -19.579  1.00  3.15           O  
ATOM   3143  CB  GLU A 210     -13.017 -19.773 -19.176  1.00  3.27           C  
ATOM   3144  CG  GLU A 210     -14.035 -18.680 -18.868  1.00  3.27           C  
ATOM   3145  CD  GLU A 210     -13.504 -17.278 -19.006  1.00  3.27           C  
ATOM   3146  OE1 GLU A 210     -12.373 -17.105 -19.399  1.00  3.27           O  
ATOM   3147  OE2 GLU A 210     -14.236 -16.368 -18.699  1.00  3.27           O  
ATOM   3148  H   GLU A 210     -11.600 -21.887 -19.467  1.00  2.50           H  
ATOM   3149  HA  GLU A 210     -13.933 -21.297 -17.989  1.00  2.62           H  
ATOM   3150 1HB  GLU A 210     -12.167 -19.640 -18.508  1.00  3.92           H  
ATOM   3151 2HB  GLU A 210     -12.664 -19.632 -20.197  1.00  3.92           H  
ATOM   3152 1HG  GLU A 210     -14.885 -18.797 -19.540  1.00  3.92           H  
ATOM   3153 2HG  GLU A 210     -14.393 -18.821 -17.849  1.00  3.92           H  
ATOM   3154  N   SER A 211     -14.473 -21.767 -21.198  1.00  2.87           N  
ATOM   3155  CA  SER A 211     -15.499 -21.987 -22.212  1.00  3.66           C  
ATOM   3156  C   SER A 211     -16.436 -23.158 -21.874  1.00  4.05           C  
ATOM   3157  O   SER A 211     -17.527 -23.258 -22.437  1.00  5.28           O  
ATOM   3158  CB  SER A 211     -14.845 -22.229 -23.563  1.00  5.49           C  
ATOM   3159  OG  SER A 211     -14.170 -23.459 -23.600  1.00  5.49           O  
ATOM   3160  H   SER A 211     -13.509 -21.929 -21.451  1.00  3.44           H  
ATOM   3161  HA  SER A 211     -16.105 -21.082 -22.281  1.00  4.39           H  
ATOM   3162 1HB  SER A 211     -15.604 -22.203 -24.344  1.00  6.59           H  
ATOM   3163 2HB  SER A 211     -14.142 -21.423 -23.767  1.00  6.59           H  
ATOM   3164  HG  SER A 211     -14.855 -24.133 -23.561  1.00  6.59           H  
ATOM   3165  N   ASN A 212     -16.017 -24.035 -20.958  1.00  3.56           N  
ATOM   3166  CA  ASN A 212     -16.844 -25.144 -20.517  1.00  4.56           C  
ATOM   3167  C   ASN A 212     -17.536 -24.785 -19.209  1.00  4.15           C  
ATOM   3168  O   ASN A 212     -18.639 -25.260 -18.933  1.00  6.26           O  
ATOM   3169  CB  ASN A 212     -16.012 -26.406 -20.370  1.00  6.84           C  
ATOM   3170  CG  ASN A 212     -15.574 -26.962 -21.697  1.00  6.84           C  
ATOM   3171  OD1 ASN A 212     -16.388 -27.570 -22.403  1.00  6.84           O  
ATOM   3172  ND2 ASN A 212     -14.334 -26.767 -22.063  1.00  6.84           N  
ATOM   3173  H   ASN A 212     -15.114 -23.932 -20.522  1.00  4.27           H  
ATOM   3174  HA  ASN A 212     -17.623 -25.320 -21.261  1.00  5.47           H  
ATOM   3175 1HB  ASN A 212     -15.126 -26.192 -19.772  1.00  8.21           H  
ATOM   3176 2HB  ASN A 212     -16.590 -27.165 -19.842  1.00  8.21           H  
ATOM   3177 1HD2 ASN A 212     -14.012 -27.120 -22.941  1.00  8.21           H  
ATOM   3178 2HD2 ASN A 212     -13.706 -26.244 -21.488  1.00  8.21           H  
ATOM   3179  N   TYR A 213     -16.912 -23.906 -18.424  1.00  2.70           N  
ATOM   3180  CA  TYR A 213     -17.533 -23.464 -17.182  1.00  2.83           C  
ATOM   3181  C   TYR A 213     -17.105 -22.024 -16.832  1.00  2.88           C  
ATOM   3182  O   TYR A 213     -16.186 -21.814 -16.036  1.00  2.49           O  
ATOM   3183  CB  TYR A 213     -17.182 -24.450 -16.073  1.00  4.25           C  
ATOM   3184  CG  TYR A 213     -18.034 -24.327 -14.841  1.00  4.25           C  
ATOM   3185  CD1 TYR A 213     -19.391 -24.086 -14.968  1.00  4.25           C  
ATOM   3186  CD2 TYR A 213     -17.472 -24.497 -13.590  1.00  4.25           C  
ATOM   3187  CE1 TYR A 213     -20.179 -24.007 -13.841  1.00  4.25           C  
ATOM   3188  CE2 TYR A 213     -18.259 -24.423 -12.460  1.00  4.25           C  
ATOM   3189  CZ  TYR A 213     -19.607 -24.177 -12.586  1.00  4.25           C  
ATOM   3190  OH  TYR A 213     -20.406 -24.126 -11.473  1.00  4.25           O  
ATOM   3191  H   TYR A 213     -15.987 -23.572 -18.671  1.00  3.24           H  
ATOM   3192  HA  TYR A 213     -18.613 -23.476 -17.310  1.00  3.40           H  
ATOM   3193 1HB  TYR A 213     -17.282 -25.467 -16.452  1.00  5.09           H  
ATOM   3194 2HB  TYR A 213     -16.140 -24.318 -15.781  1.00  5.09           H  
ATOM   3195  HD1 TYR A 213     -19.836 -23.964 -15.956  1.00  5.09           H  
ATOM   3196  HD2 TYR A 213     -16.410 -24.699 -13.504  1.00  5.09           H  
ATOM   3197  HE1 TYR A 213     -21.248 -23.820 -13.936  1.00  5.09           H  
ATOM   3198  HE2 TYR A 213     -17.821 -24.564 -11.473  1.00  5.09           H  
ATOM   3199  HH  TYR A 213     -19.880 -23.874 -10.701  1.00  5.09           H  
ATOM   3200  N   PRO A 214     -17.760 -21.021 -17.440  1.00  3.60           N  
ATOM   3201  CA  PRO A 214     -17.535 -19.579 -17.314  1.00  3.94           C  
ATOM   3202  C   PRO A 214     -17.657 -19.086 -15.880  1.00  3.48           C  
ATOM   3203  O   PRO A 214     -18.488 -19.569 -15.111  1.00  3.71           O  
ATOM   3204  CB  PRO A 214     -18.647 -18.971 -18.180  1.00  5.91           C  
ATOM   3205  CG  PRO A 214     -18.976 -20.031 -19.171  1.00  5.91           C  
ATOM   3206  CD  PRO A 214     -18.844 -21.313 -18.399  1.00  5.91           C  
ATOM   3207  HA  PRO A 214     -16.549 -19.334 -17.722  1.00  4.73           H  
ATOM   3208 1HB  PRO A 214     -19.503 -18.692 -17.549  1.00  7.09           H  
ATOM   3209 2HB  PRO A 214     -18.286 -18.047 -18.657  1.00  7.09           H  
ATOM   3210 1HG  PRO A 214     -19.990 -19.878 -19.570  1.00  7.09           H  
ATOM   3211 2HG  PRO A 214     -18.285 -19.979 -20.026  1.00  7.09           H  
ATOM   3212 1HD  PRO A 214     -19.773 -21.545 -17.861  1.00  7.09           H  
ATOM   3213 2HD  PRO A 214     -18.559 -22.116 -19.088  1.00  7.09           H  
ATOM   3214  N   PHE A 215     -16.834 -18.100 -15.532  1.00  3.19           N  
ATOM   3215  CA  PHE A 215     -16.885 -17.521 -14.198  1.00  2.89           C  
ATOM   3216  C   PHE A 215     -18.092 -16.620 -14.059  1.00  3.60           C  
ATOM   3217  O   PHE A 215     -18.295 -15.712 -14.866  1.00  4.62           O  
ATOM   3218  CB  PHE A 215     -15.604 -16.743 -13.881  1.00  4.33           C  
ATOM   3219  CG  PHE A 215     -15.540 -16.228 -12.466  1.00  4.33           C  
ATOM   3220  CD1 PHE A 215     -15.147 -17.066 -11.432  1.00  4.33           C  
ATOM   3221  CD2 PHE A 215     -15.877 -14.915 -12.163  1.00  4.33           C  
ATOM   3222  CE1 PHE A 215     -15.086 -16.608 -10.131  1.00  4.33           C  
ATOM   3223  CE2 PHE A 215     -15.818 -14.452 -10.861  1.00  4.33           C  
ATOM   3224  CZ  PHE A 215     -15.419 -15.300  -9.845  1.00  4.33           C  
ATOM   3225  H   PHE A 215     -16.168 -17.744 -16.205  1.00  3.83           H  
ATOM   3226  HA  PHE A 215     -16.996 -18.318 -13.477  1.00  3.47           H  
ATOM   3227 1HB  PHE A 215     -14.739 -17.383 -14.050  1.00  5.20           H  
ATOM   3228 2HB  PHE A 215     -15.520 -15.893 -14.557  1.00  5.20           H  
ATOM   3229  HD1 PHE A 215     -14.883 -18.099 -11.658  1.00  5.20           H  
ATOM   3230  HD2 PHE A 215     -16.192 -14.247 -12.965  1.00  5.20           H  
ATOM   3231  HE1 PHE A 215     -14.773 -17.278  -9.331  1.00  5.20           H  
ATOM   3232  HE2 PHE A 215     -16.084 -13.419 -10.636  1.00  5.20           H  
ATOM   3233  HZ  PHE A 215     -15.370 -14.936  -8.819  1.00  5.20           H  
ATOM   3234  N   VAL A 216     -18.893 -16.871 -13.029  1.00  4.04           N  
ATOM   3235  CA  VAL A 216     -20.072 -16.051 -12.790  1.00  6.01           C  
ATOM   3236  C   VAL A 216     -20.004 -15.361 -11.434  1.00  4.95           C  
ATOM   3237  O   VAL A 216     -20.683 -14.356 -11.216  1.00  5.95           O  
ATOM   3238  CB  VAL A 216     -21.362 -16.895 -12.881  1.00  9.02           C  
ATOM   3239  CG1 VAL A 216     -21.509 -17.474 -14.283  1.00  9.02           C  
ATOM   3240  CG2 VAL A 216     -21.332 -18.005 -11.847  1.00  9.02           C  
ATOM   3241  H   VAL A 216     -18.669 -17.633 -12.402  1.00  4.85           H  
ATOM   3242  HA  VAL A 216     -20.118 -15.283 -13.561  1.00  7.21           H  
ATOM   3243  HB  VAL A 216     -22.221 -16.250 -12.700  1.00 10.82           H  
ATOM   3244 1HG1 VAL A 216     -22.432 -18.051 -14.342  1.00 10.82           H  
ATOM   3245 2HG1 VAL A 216     -21.542 -16.662 -15.008  1.00 10.82           H  
ATOM   3246 3HG1 VAL A 216     -20.662 -18.124 -14.501  1.00 10.82           H  
ATOM   3247 1HG2 VAL A 216     -22.251 -18.587 -11.911  1.00 10.82           H  
ATOM   3248 2HG2 VAL A 216     -20.479 -18.653 -12.040  1.00 10.82           H  
ATOM   3249 3HG2 VAL A 216     -21.247 -17.576 -10.849  1.00 10.82           H  
ATOM   3250  N   GLY A 217     -19.151 -15.857 -10.538  1.00  6.51           N  
ATOM   3251  CA  GLY A 217     -18.987 -15.203  -9.248  1.00  6.45           C  
ATOM   3252  C   GLY A 217     -20.065 -15.587  -8.249  1.00  6.10           C  
ATOM   3253  O   GLY A 217     -20.618 -14.729  -7.563  1.00  6.67           O  
ATOM   3254  H   GLY A 217     -18.628 -16.704 -10.734  1.00  7.81           H  
ATOM   3255 1HA  GLY A 217     -18.013 -15.460  -8.838  1.00  7.74           H  
ATOM   3256 2HA  GLY A 217     -18.993 -14.123  -9.391  1.00  7.74           H  
ATOM   3257  N   SER A 218     -20.370 -16.875  -8.164  1.00  5.87           N  
ATOM   3258  CA  SER A 218     -21.364 -17.338  -7.206  1.00  6.00           C  
ATOM   3259  C   SER A 218     -20.986 -18.711  -6.688  1.00  6.26           C  
ATOM   3260  O   SER A 218     -20.180 -19.416  -7.297  1.00  7.89           O  
ATOM   3261  CB  SER A 218     -22.739 -17.397  -7.841  1.00  9.00           C  
ATOM   3262  OG  SER A 218     -22.796 -18.400  -8.818  1.00  9.00           O  
ATOM   3263  H   SER A 218     -19.898 -17.541  -8.757  1.00  7.04           H  
ATOM   3264  HA  SER A 218     -21.389 -16.646  -6.363  1.00  7.20           H  
ATOM   3265 1HB  SER A 218     -23.489 -17.586  -7.074  1.00 10.80           H  
ATOM   3266 2HB  SER A 218     -22.970 -16.433  -8.293  1.00 10.80           H  
ATOM   3267  HG  SER A 218     -22.601 -19.223  -8.363  1.00 10.80           H  
ATOM   3268  N   GLN A 219     -21.565 -19.098  -5.559  1.00  8.01           N  
ATOM   3269  CA  GLN A 219     -21.269 -20.410  -5.007  1.00  9.36           C  
ATOM   3270  C   GLN A 219     -22.210 -21.460  -5.569  1.00  6.77           C  
ATOM   3271  O   GLN A 219     -23.416 -21.422  -5.319  1.00  7.16           O  
ATOM   3272  CB  GLN A 219     -21.364 -20.419  -3.486  1.00 14.04           C  
ATOM   3273  CG  GLN A 219     -20.999 -21.774  -2.911  1.00 14.04           C  
ATOM   3274  CD  GLN A 219     -19.524 -22.053  -3.119  1.00 14.04           C  
ATOM   3275  OE1 GLN A 219     -18.693 -21.361  -2.526  1.00 14.04           O  
ATOM   3276  NE2 GLN A 219     -19.191 -23.024  -3.966  1.00 14.04           N  
ATOM   3277  H   GLN A 219     -22.214 -18.486  -5.085  1.00  9.61           H  
ATOM   3278  HA  GLN A 219     -20.253 -20.684  -5.291  1.00 11.23           H  
ATOM   3279 1HB  GLN A 219     -20.692 -19.671  -3.066  1.00 16.85           H  
ATOM   3280 2HB  GLN A 219     -22.379 -20.170  -3.174  1.00 16.85           H  
ATOM   3281 1HG  GLN A 219     -21.209 -21.782  -1.842  1.00 16.85           H  
ATOM   3282 2HG  GLN A 219     -21.574 -22.549  -3.417  1.00 16.85           H  
ATOM   3283 1HE2 GLN A 219     -18.221 -23.217  -4.154  1.00 16.85           H  
ATOM   3284 2HE2 GLN A 219     -19.901 -23.553  -4.440  1.00 16.85           H  
ATOM   3285  N   GLY A 220     -21.654 -22.405  -6.312  1.00 10.99           N  
ATOM   3286  CA  GLY A 220     -22.434 -23.487  -6.888  1.00 11.34           C  
ATOM   3287  C   GLY A 220     -21.854 -24.845  -6.507  1.00  8.82           C  
ATOM   3288  O   GLY A 220     -21.070 -24.961  -5.560  1.00  9.80           O  
ATOM   3289  H   GLY A 220     -20.658 -22.375  -6.496  1.00 13.19           H  
ATOM   3290 1HA  GLY A 220     -23.467 -23.419  -6.546  1.00 13.61           H  
ATOM   3291 2HA  GLY A 220     -22.447 -23.385  -7.973  1.00 13.61           H  
ATOM   3292  N   THR A 221     -22.248 -25.867  -7.263  1.00  9.50           N  
ATOM   3293  CA  THR A 221     -21.788 -27.238  -7.066  1.00  8.25           C  
ATOM   3294  C   THR A 221     -20.873 -27.661  -8.208  1.00  7.11           C  
ATOM   3295  O   THR A 221     -21.164 -27.379  -9.368  1.00  8.91           O  
ATOM   3296  CB  THR A 221     -22.977 -28.217  -6.970  1.00 12.38           C  
ATOM   3297  OG1 THR A 221     -23.795 -27.870  -5.846  1.00 12.38           O  
ATOM   3298  CG2 THR A 221     -22.484 -29.648  -6.815  1.00 12.38           C  
ATOM   3299  H   THR A 221     -22.896 -25.683  -8.016  1.00 11.40           H  
ATOM   3300  HA  THR A 221     -21.218 -27.284  -6.136  1.00  9.90           H  
ATOM   3301  HB  THR A 221     -23.578 -28.144  -7.877  1.00 14.85           H  
ATOM   3302  HG1 THR A 221     -23.275 -27.934  -5.041  1.00 14.85           H  
ATOM   3303 1HG2 THR A 221     -23.337 -30.324  -6.749  1.00 14.85           H  
ATOM   3304 2HG2 THR A 221     -21.876 -29.919  -7.677  1.00 14.85           H  
ATOM   3305 3HG2 THR A 221     -21.887 -29.727  -5.908  1.00 14.85           H  
ATOM   3306  N   CYS A 222     -19.762 -28.314  -7.864  1.00  6.90           N  
ATOM   3307  CA  CYS A 222     -18.757 -28.791  -8.817  1.00  7.94           C  
ATOM   3308  C   CYS A 222     -19.325 -29.318 -10.133  1.00  8.20           C  
ATOM   3309  O   CYS A 222     -19.885 -30.416 -10.184  1.00 12.13           O  
ATOM   3310  CB  CYS A 222     -17.937 -29.906  -8.184  1.00 11.91           C  
ATOM   3311  SG  CYS A 222     -16.662 -30.580  -9.271  1.00 11.91           S  
ATOM   3312  H   CYS A 222     -19.600 -28.494  -6.883  1.00  8.28           H  
ATOM   3313  HA  CYS A 222     -18.090 -27.959  -9.041  1.00  9.53           H  
ATOM   3314 1HB  CYS A 222     -17.453 -29.537  -7.282  1.00 14.29           H  
ATOM   3315 2HB  CYS A 222     -18.598 -30.724  -7.891  1.00 14.29           H  
ATOM   3316  HG  CYS A 222     -16.235 -31.509  -8.421  1.00 14.29           H  
ATOM   3317  N   ASN A 223     -19.138 -28.546 -11.203  1.00  9.69           N  
ATOM   3318  CA  ASN A 223     -19.598 -28.918 -12.537  1.00 12.82           C  
ATOM   3319  C   ASN A 223     -18.474 -29.336 -13.491  1.00 14.04           C  
ATOM   3320  O   ASN A 223     -18.540 -29.028 -14.680  1.00 27.67           O  
ATOM   3321  CB  ASN A 223     -20.434 -27.805 -13.146  1.00 19.23           C  
ATOM   3322  CG  ASN A 223     -21.802 -27.708 -12.514  1.00 19.23           C  
ATOM   3323  OD1 ASN A 223     -22.573 -28.671 -12.609  1.00 19.23           O  
ATOM   3324  ND2 ASN A 223     -22.130 -26.606 -11.886  1.00 19.23           N  
ATOM   3325  H   ASN A 223     -18.670 -27.658 -11.082  1.00 11.63           H  
ATOM   3326  HA  ASN A 223     -20.250 -29.787 -12.430  1.00 15.38           H  
ATOM   3327 1HB  ASN A 223     -19.917 -26.859 -13.020  1.00 23.08           H  
ATOM   3328 2HB  ASN A 223     -20.548 -27.974 -14.215  1.00 23.08           H  
ATOM   3329 1HD2 ASN A 223     -23.032 -26.528 -11.460  1.00 23.08           H  
ATOM   3330 2HD2 ASN A 223     -21.489 -25.841 -11.812  1.00 23.08           H  
ATOM   3331  N   THR A 224     -17.455 -30.041 -12.976  1.00 13.56           N  
ATOM   3332  CA  THR A 224     -16.345 -30.549 -13.799  1.00 20.48           C  
ATOM   3333  C   THR A 224     -16.811 -31.277 -15.052  1.00 11.99           C  
ATOM   3334  O   THR A 224     -16.249 -31.091 -16.133  1.00 27.29           O  
ATOM   3335  CB  THR A 224     -15.437 -31.508 -13.005  1.00 30.72           C  
ATOM   3336  OG1 THR A 224     -14.800 -30.800 -11.932  1.00 30.72           O  
ATOM   3337  CG2 THR A 224     -14.387 -32.125 -13.922  1.00 30.72           C  
ATOM   3338  H   THR A 224     -17.451 -30.245 -11.986  1.00 16.27           H  
ATOM   3339  HA  THR A 224     -15.742 -29.696 -14.113  1.00 24.58           H  
ATOM   3340  HB  THR A 224     -16.046 -32.305 -12.582  1.00 36.86           H  
ATOM   3341  HG1 THR A 224     -14.206 -30.134 -12.304  1.00 36.86           H  
ATOM   3342 1HG2 THR A 224     -13.765 -32.814 -13.349  1.00 36.86           H  
ATOM   3343 2HG2 THR A 224     -14.880 -32.670 -14.728  1.00 36.86           H  
ATOM   3344 3HG2 THR A 224     -13.766 -31.337 -14.344  1.00 36.86           H  
ATOM   3345  N   ASN A 225     -17.851 -32.098 -14.906  1.00  9.46           N  
ATOM   3346  CA  ASN A 225     -18.373 -32.911 -15.999  1.00 17.75           C  
ATOM   3347  C   ASN A 225     -19.070 -32.124 -17.127  1.00 31.24           C  
ATOM   3348  O   ASN A 225     -19.545 -32.728 -18.090  1.00 60.86           O  
ATOM   3349  CB  ASN A 225     -19.307 -33.964 -15.438  1.00 26.62           C  
ATOM   3350  CG  ASN A 225     -18.557 -35.025 -14.675  1.00 26.62           C  
ATOM   3351  OD1 ASN A 225     -17.361 -35.240 -14.904  1.00 26.62           O  
ATOM   3352  ND2 ASN A 225     -19.234 -35.695 -13.777  1.00 26.62           N  
ATOM   3353  H   ASN A 225     -18.280 -32.185 -13.996  1.00 11.35           H  
ATOM   3354  HA  ASN A 225     -17.529 -33.426 -16.457  1.00 21.30           H  
ATOM   3355 1HB  ASN A 225     -20.034 -33.497 -14.771  1.00 31.95           H  
ATOM   3356 2HB  ASN A 225     -19.863 -34.437 -16.249  1.00 31.95           H  
ATOM   3357 1HD2 ASN A 225     -18.785 -36.413 -13.243  1.00 31.95           H  
ATOM   3358 2HD2 ASN A 225     -20.201 -35.492 -13.624  1.00 31.95           H  
ATOM   3359  N   ALA A 226     -19.100 -30.785 -17.038  1.00 52.76           N  
ATOM   3360  CA  ALA A 226     -19.648 -29.943 -18.093  1.00110.99           C  
ATOM   3361  C   ALA A 226     -18.760 -29.957 -19.352  1.00 96.19           C  
ATOM   3362  O   ALA A 226     -19.210 -29.550 -20.424  1.00147.35           O  
ATOM   3363  CB  ALA A 226     -19.813 -28.511 -17.588  1.00166.48           C  
ATOM   3364  H   ALA A 226     -18.739 -30.315 -16.222  1.00 63.31           H  
ATOM   3365  HA  ALA A 226     -20.628 -30.340 -18.365  1.00133.19           H  
ATOM   3366 1HB  ALA A 226     -20.254 -27.895 -18.371  1.00199.78           H  
ATOM   3367 2HB  ALA A 226     -20.467 -28.510 -16.715  1.00199.78           H  
ATOM   3368 3HB  ALA A 226     -18.839 -28.107 -17.312  1.00199.78           H  
ATOM   3369  N   GLY A 227     -17.513 -30.442 -19.241  1.00 53.84           N  
ATOM   3370  CA  GLY A 227     -16.647 -30.505 -20.417  1.00 50.46           C  
ATOM   3371  C   GLY A 227     -15.317 -31.210 -20.145  1.00 28.19           C  
ATOM   3372  O   GLY A 227     -15.099 -31.741 -19.057  1.00 54.56           O  
ATOM   3373  H   GLY A 227     -17.159 -30.754 -18.340  1.00 64.61           H  
ATOM   3374 1HA  GLY A 227     -17.176 -31.019 -21.221  1.00 60.55           H  
ATOM   3375 2HA  GLY A 227     -16.457 -29.492 -20.761  1.00 60.55           H  
ATOM   3376  N   PRO A 228     -14.439 -31.256 -21.150  1.00  8.83           N  
ATOM   3377  CA  PRO A 228     -13.117 -31.874 -21.177  1.00  8.36           C  
ATOM   3378  C   PRO A 228     -12.066 -31.092 -20.404  1.00  5.96           C  
ATOM   3379  O   PRO A 228     -12.111 -29.860 -20.339  1.00  8.63           O  
ATOM   3380  CB  PRO A 228     -12.787 -31.934 -22.674  1.00 12.54           C  
ATOM   3381  CG  PRO A 228     -13.566 -30.818 -23.277  1.00 12.54           C  
ATOM   3382  CD  PRO A 228     -14.850 -30.797 -22.491  1.00 12.54           C  
ATOM   3383  HA  PRO A 228     -13.201 -32.895 -20.766  1.00 10.03           H  
ATOM   3384 1HB  PRO A 228     -11.702 -31.819 -22.823  1.00 15.05           H  
ATOM   3385 2HB  PRO A 228     -13.064 -32.916 -23.083  1.00 15.05           H  
ATOM   3386 1HG  PRO A 228     -13.005 -29.876 -23.199  1.00 15.05           H  
ATOM   3387 2HG  PRO A 228     -13.727 -31.003 -24.350  1.00 15.05           H  
ATOM   3388 1HD  PRO A 228     -15.244 -29.775 -22.447  1.00 15.05           H  
ATOM   3389 2HD  PRO A 228     -15.582 -31.497 -22.920  1.00 15.05           H  
ATOM   3390  N   VAL A 229     -11.106 -31.820 -19.847  1.00  3.88           N  
ATOM   3391  CA  VAL A 229      -9.992 -31.252 -19.097  1.00  2.96           C  
ATOM   3392  C   VAL A 229      -8.911 -30.686 -20.000  1.00  3.06           C  
ATOM   3393  O   VAL A 229      -8.451 -31.356 -20.926  1.00  3.76           O  
ATOM   3394  CB  VAL A 229      -9.375 -32.317 -18.180  1.00  4.44           C  
ATOM   3395  CG1 VAL A 229      -8.130 -31.769 -17.519  1.00  4.44           C  
ATOM   3396  CG2 VAL A 229     -10.391 -32.718 -17.121  1.00  4.44           C  
ATOM   3397  H   VAL A 229     -11.150 -32.825 -19.948  1.00  4.66           H  
ATOM   3398  HA  VAL A 229     -10.380 -30.445 -18.474  1.00  3.55           H  
ATOM   3399  HB  VAL A 229      -9.089 -33.187 -18.772  1.00  5.33           H  
ATOM   3400 1HG1 VAL A 229      -7.699 -32.537 -16.877  1.00  5.33           H  
ATOM   3401 2HG1 VAL A 229      -7.404 -31.487 -18.280  1.00  5.33           H  
ATOM   3402 3HG1 VAL A 229      -8.391 -30.898 -16.924  1.00  5.33           H  
ATOM   3403 1HG2 VAL A 229      -9.957 -33.476 -16.469  1.00  5.33           H  
ATOM   3404 2HG2 VAL A 229     -10.665 -31.844 -16.529  1.00  5.33           H  
ATOM   3405 3HG2 VAL A 229     -11.281 -33.123 -17.604  1.00  5.33           H  
ATOM   3406  N   ALA A 230      -8.518 -29.445 -19.738  1.00  2.96           N  
ATOM   3407  CA  ALA A 230      -7.490 -28.783 -20.527  1.00  3.66           C  
ATOM   3408  C   ALA A 230      -6.099 -28.878 -19.903  1.00  3.26           C  
ATOM   3409  O   ALA A 230      -5.105 -28.962 -20.626  1.00  4.24           O  
ATOM   3410  CB  ALA A 230      -7.855 -27.340 -20.724  1.00  5.49           C  
ATOM   3411  H   ALA A 230      -8.925 -28.948 -18.956  1.00  3.55           H  
ATOM   3412  HA  ALA A 230      -7.449 -29.273 -21.500  1.00  4.39           H  
ATOM   3413 1HB  ALA A 230      -7.105 -26.853 -21.347  1.00  6.59           H  
ATOM   3414 2HB  ALA A 230      -8.824 -27.293 -21.211  1.00  6.59           H  
ATOM   3415 3HB  ALA A 230      -7.903 -26.852 -19.757  1.00  6.59           H  
ATOM   3416  N   ALA A 231      -6.012 -28.857 -18.571  1.00  2.31           N  
ATOM   3417  CA  ALA A 231      -4.692 -28.896 -17.940  1.00  2.18           C  
ATOM   3418  C   ALA A 231      -4.692 -29.668 -16.629  1.00  1.99           C  
ATOM   3419  O   ALA A 231      -5.678 -29.679 -15.900  1.00  1.96           O  
ATOM   3420  CB  ALA A 231      -4.201 -27.478 -17.699  1.00  3.27           C  
ATOM   3421  H   ALA A 231      -6.850 -28.785 -18.002  1.00  2.77           H  
ATOM   3422  HA  ALA A 231      -4.007 -29.399 -18.622  1.00  2.62           H  
ATOM   3423 1HB  ALA A 231      -3.203 -27.507 -17.263  1.00  3.92           H  
ATOM   3424 2HB  ALA A 231      -4.168 -26.940 -18.647  1.00  3.92           H  
ATOM   3425 3HB  ALA A 231      -4.880 -26.969 -17.017  1.00  3.92           H  
ATOM   3426  N   THR A 232      -3.567 -30.321 -16.330  1.00  2.14           N  
ATOM   3427  CA  THR A 232      -3.440 -31.103 -15.101  1.00  2.28           C  
ATOM   3428  C   THR A 232      -2.110 -30.867 -14.391  1.00  2.66           C  
ATOM   3429  O   THR A 232      -1.055 -30.809 -15.024  1.00  4.39           O  
ATOM   3430  CB  THR A 232      -3.617 -32.609 -15.388  1.00  3.42           C  
ATOM   3431  OG1 THR A 232      -4.907 -32.821 -15.980  1.00  3.42           O  
ATOM   3432  CG2 THR A 232      -3.506 -33.413 -14.098  1.00  3.42           C  
ATOM   3433  H   THR A 232      -2.785 -30.275 -16.969  1.00  2.57           H  
ATOM   3434  HA  THR A 232      -4.229 -30.795 -14.419  1.00  2.74           H  
ATOM   3435  HB  THR A 232      -2.849 -32.949 -16.083  1.00  4.10           H  
ATOM   3436  HG1 THR A 232      -5.338 -33.591 -15.592  1.00  4.10           H  
ATOM   3437 1HG2 THR A 232      -3.644 -34.471 -14.317  1.00  4.10           H  
ATOM   3438 2HG2 THR A 232      -2.523 -33.264 -13.655  1.00  4.10           H  
ATOM   3439 3HG2 THR A 232      -4.272 -33.085 -13.397  1.00  4.10           H  
ATOM   3440  N   LEU A 233      -2.175 -30.730 -13.068  1.00  2.48           N  
ATOM   3441  CA  LEU A 233      -0.995 -30.517 -12.240  1.00  2.62           C  
ATOM   3442  C   LEU A 233      -0.540 -31.817 -11.592  1.00  2.80           C  
ATOM   3443  O   LEU A 233      -1.360 -32.696 -11.328  1.00  3.05           O  
ATOM   3444  CB  LEU A 233      -1.301 -29.500 -11.139  1.00  3.93           C  
ATOM   3445  CG  LEU A 233      -1.772 -28.123 -11.609  1.00  3.93           C  
ATOM   3446  CD1 LEU A 233      -2.063 -27.263 -10.389  1.00  3.93           C  
ATOM   3447  CD2 LEU A 233      -0.716 -27.514 -12.504  1.00  3.93           C  
ATOM   3448  H   LEU A 233      -3.078 -30.785 -12.619  1.00  2.98           H  
ATOM   3449  HA  LEU A 233      -0.190 -30.140 -12.866  1.00  3.14           H  
ATOM   3450 1HB  LEU A 233      -2.078 -29.911 -10.497  1.00  4.72           H  
ATOM   3451 2HB  LEU A 233      -0.403 -29.356 -10.539  1.00  4.72           H  
ATOM   3452  HG  LEU A 233      -2.693 -28.218 -12.175  1.00  4.72           H  
ATOM   3453 1HD1 LEU A 233      -2.408 -26.280 -10.707  1.00  4.72           H  
ATOM   3454 2HD1 LEU A 233      -2.832 -27.737  -9.783  1.00  4.72           H  
ATOM   3455 3HD1 LEU A 233      -1.160 -27.161  -9.798  1.00  4.72           H  
ATOM   3456 1HD2 LEU A 233      -1.039 -26.530 -12.839  1.00  4.72           H  
ATOM   3457 2HD2 LEU A 233       0.216 -27.426 -11.957  1.00  4.72           H  
ATOM   3458 3HD2 LEU A 233      -0.568 -28.161 -13.366  1.00  4.72           H  
ATOM   3459  N   SER A 234       0.760 -31.942 -11.319  1.00  3.14           N  
ATOM   3460  CA  SER A 234       1.248 -33.140 -10.646  1.00  3.97           C  
ATOM   3461  C   SER A 234       1.492 -32.855  -9.169  1.00  3.74           C  
ATOM   3462  O   SER A 234       1.289 -33.725  -8.322  1.00 16.24           O  
ATOM   3463  CB  SER A 234       2.533 -33.626 -11.283  1.00  5.96           C  
ATOM   3464  OG  SER A 234       3.562 -32.694 -11.101  1.00  5.96           O  
ATOM   3465  H   SER A 234       1.415 -31.211 -11.562  1.00  3.77           H  
ATOM   3466  HA  SER A 234       0.493 -33.923 -10.728  1.00  4.76           H  
ATOM   3467 1HB  SER A 234       2.819 -34.583 -10.847  1.00  7.15           H  
ATOM   3468 2HB  SER A 234       2.370 -33.786 -12.347  1.00  7.15           H  
ATOM   3469  HG  SER A 234       3.243 -31.868 -11.477  1.00  7.15           H  
ATOM   3470  N   SER A 235       1.897 -31.621  -8.863  1.00  3.52           N  
ATOM   3471  CA  SER A 235       2.092 -31.193  -7.479  1.00  2.43           C  
ATOM   3472  C   SER A 235       2.162 -29.669  -7.381  1.00  2.34           C  
ATOM   3473  O   SER A 235       1.690 -28.965  -8.272  1.00  2.78           O  
ATOM   3474  CB  SER A 235       3.356 -31.818  -6.910  1.00  3.65           C  
ATOM   3475  OG  SER A 235       3.438 -31.593  -5.531  1.00  3.65           O  
ATOM   3476  H   SER A 235       2.090 -30.966  -9.612  1.00  4.22           H  
ATOM   3477  HA  SER A 235       1.240 -31.532  -6.890  1.00  2.92           H  
ATOM   3478 1HB  SER A 235       3.357 -32.890  -7.107  1.00  4.37           H  
ATOM   3479 2HB  SER A 235       4.230 -31.397  -7.403  1.00  4.37           H  
ATOM   3480  HG  SER A 235       2.718 -32.094  -5.139  1.00  4.37           H  
ATOM   3481  N   TYR A 236       2.758 -29.170  -6.295  1.00  2.54           N  
ATOM   3482  CA  TYR A 236       2.981 -27.736  -6.090  1.00  2.83           C  
ATOM   3483  C   TYR A 236       3.997 -27.536  -4.972  1.00  3.50           C  
ATOM   3484  O   TYR A 236       4.097 -28.368  -4.070  1.00  5.73           O  
ATOM   3485  CB  TYR A 236       1.664 -27.011  -5.787  1.00  4.25           C  
ATOM   3486  CG  TYR A 236       0.959 -27.473  -4.537  1.00  4.25           C  
ATOM   3487  CD1 TYR A 236       1.164 -26.805  -3.339  1.00  4.25           C  
ATOM   3488  CD2 TYR A 236       0.111 -28.569  -4.587  1.00  4.25           C  
ATOM   3489  CE1 TYR A 236       0.520 -27.231  -2.194  1.00  4.25           C  
ATOM   3490  CE2 TYR A 236      -0.527 -28.996  -3.443  1.00  4.25           C  
ATOM   3491  CZ  TYR A 236      -0.327 -28.332  -2.250  1.00  4.25           C  
ATOM   3492  OH  TYR A 236      -0.960 -28.764  -1.108  1.00  4.25           O  
ATOM   3493  H   TYR A 236       3.092 -29.820  -5.599  1.00  3.05           H  
ATOM   3494  HA  TYR A 236       3.409 -27.315  -6.995  1.00  3.40           H  
ATOM   3495 1HB  TYR A 236       1.856 -25.942  -5.691  1.00  5.09           H  
ATOM   3496 2HB  TYR A 236       0.983 -27.141  -6.625  1.00  5.09           H  
ATOM   3497  HD1 TYR A 236       1.833 -25.944  -3.301  1.00  5.09           H  
ATOM   3498  HD2 TYR A 236      -0.048 -29.096  -5.526  1.00  5.09           H  
ATOM   3499  HE1 TYR A 236       0.680 -26.708  -1.252  1.00  5.09           H  
ATOM   3500  HE2 TYR A 236      -1.187 -29.861  -3.481  1.00  5.09           H  
ATOM   3501  HH  TYR A 236      -0.647 -28.255  -0.357  1.00  5.09           H  
ATOM   3502  N   GLN A 237       4.752 -26.438  -5.025  1.00  4.41           N  
ATOM   3503  CA  GLN A 237       5.780 -26.186  -4.013  1.00  7.20           C  
ATOM   3504  C   GLN A 237       5.813 -24.746  -3.488  1.00  3.84           C  
ATOM   3505  O   GLN A 237       5.393 -23.798  -4.151  1.00  3.93           O  
ATOM   3506  CB  GLN A 237       7.167 -26.559  -4.560  1.00 10.80           C  
ATOM   3507  CG  GLN A 237       7.366 -28.038  -4.837  1.00 10.80           C  
ATOM   3508  CD  GLN A 237       8.755 -28.366  -5.351  1.00 10.80           C  
ATOM   3509  OE1 GLN A 237       9.560 -27.480  -5.647  1.00 10.80           O  
ATOM   3510  NE2 GLN A 237       9.046 -29.659  -5.463  1.00 10.80           N  
ATOM   3511  H   GLN A 237       4.626 -25.783  -5.784  1.00  5.29           H  
ATOM   3512  HA  GLN A 237       5.575 -26.835  -3.160  1.00  8.64           H  
ATOM   3513 1HB  GLN A 237       7.333 -26.041  -5.499  1.00 12.96           H  
ATOM   3514 2HB  GLN A 237       7.937 -26.232  -3.866  1.00 12.96           H  
ATOM   3515 1HG  GLN A 237       7.208 -28.587  -3.910  1.00 12.96           H  
ATOM   3516 2HG  GLN A 237       6.645 -28.360  -5.588  1.00 12.96           H  
ATOM   3517 1HE2 GLN A 237       9.945 -29.944  -5.798  1.00 12.96           H  
ATOM   3518 2HE2 GLN A 237       8.365 -30.348  -5.214  1.00 12.96           H  
ATOM   3519  N   ASP A 238       6.321 -24.610  -2.269  1.00  4.14           N  
ATOM   3520  CA  ASP A 238       6.477 -23.341  -1.559  1.00  3.25           C  
ATOM   3521  C   ASP A 238       7.738 -22.567  -1.990  1.00  2.86           C  
ATOM   3522  O   ASP A 238       8.850 -23.085  -1.914  1.00  6.80           O  
ATOM   3523  CB  ASP A 238       6.504 -23.624  -0.046  1.00  4.88           C  
ATOM   3524  CG  ASP A 238       6.566 -22.395   0.855  1.00  4.88           C  
ATOM   3525  OD1 ASP A 238       6.859 -21.330   0.374  1.00  4.88           O  
ATOM   3526  OD2 ASP A 238       6.319 -22.542   2.029  1.00  4.88           O  
ATOM   3527  H   ASP A 238       6.612 -25.450  -1.781  1.00  4.97           H  
ATOM   3528  HA  ASP A 238       5.608 -22.720  -1.778  1.00  3.90           H  
ATOM   3529 1HB  ASP A 238       5.612 -24.191   0.222  1.00  5.85           H  
ATOM   3530 2HB  ASP A 238       7.360 -24.255   0.181  1.00  5.85           H  
ATOM   3531  N   VAL A 239       7.562 -21.342  -2.487  1.00  3.28           N  
ATOM   3532  CA  VAL A 239       8.710 -20.518  -2.877  1.00  4.37           C  
ATOM   3533  C   VAL A 239       9.379 -19.941  -1.618  1.00  5.40           C  
ATOM   3534  O   VAL A 239       8.773 -19.106  -0.947  1.00  7.38           O  
ATOM   3535  CB  VAL A 239       8.273 -19.361  -3.814  1.00  6.55           C  
ATOM   3536  CG1 VAL A 239       9.447 -18.445  -4.137  1.00  6.55           C  
ATOM   3537  CG2 VAL A 239       7.720 -19.932  -5.110  1.00  6.55           C  
ATOM   3538  H   VAL A 239       6.631 -20.951  -2.530  1.00  3.94           H  
ATOM   3539  HA  VAL A 239       9.404 -21.145  -3.426  1.00  5.24           H  
ATOM   3540  HB  VAL A 239       7.512 -18.769  -3.312  1.00  7.87           H  
ATOM   3541 1HG1 VAL A 239       9.109 -17.639  -4.788  1.00  7.87           H  
ATOM   3542 2HG1 VAL A 239       9.844 -18.023  -3.214  1.00  7.87           H  
ATOM   3543 3HG1 VAL A 239      10.225 -19.013  -4.639  1.00  7.87           H  
ATOM   3544 1HG2 VAL A 239       7.404 -19.119  -5.760  1.00  7.87           H  
ATOM   3545 2HG2 VAL A 239       8.495 -20.512  -5.611  1.00  7.87           H  
ATOM   3546 3HG2 VAL A 239       6.871 -20.576  -4.896  1.00  7.87           H  
ATOM   3547  N   PRO A 240      10.615 -20.384  -1.294  1.00  5.93           N  
ATOM   3548  CA  PRO A 240      11.416 -19.992  -0.119  1.00  7.33           C  
ATOM   3549  C   PRO A 240      11.148 -18.570   0.351  1.00  6.59           C  
ATOM   3550  O   PRO A 240      11.578 -17.601  -0.281  1.00  9.26           O  
ATOM   3551  CB  PRO A 240      12.861 -20.101  -0.599  1.00 11.00           C  
ATOM   3552  CG  PRO A 240      12.816 -21.080  -1.701  1.00 11.00           C  
ATOM   3553  CD  PRO A 240      11.523 -20.781  -2.394  1.00 11.00           C  
ATOM   3554  HA  PRO A 240      11.225 -20.708   0.697  1.00  8.80           H  
ATOM   3555 1HB  PRO A 240      13.222 -19.113  -0.905  1.00 13.19           H  
ATOM   3556 2HB  PRO A 240      13.505 -20.429   0.230  1.00 13.19           H  
ATOM   3557 1HG  PRO A 240      13.690 -20.956  -2.358  1.00 13.19           H  
ATOM   3558 2HG  PRO A 240      12.857 -22.105  -1.304  1.00 13.19           H  
ATOM   3559 1HD  PRO A 240      11.642 -19.959  -3.113  1.00 13.19           H  
ATOM   3560 2HD  PRO A 240      11.173 -21.703  -2.868  1.00 13.19           H  
ATOM   3561  N   SER A 241      10.444 -18.462   1.474  1.00  5.64           N  
ATOM   3562  CA  SER A 241      10.097 -17.179   2.066  1.00  5.44           C  
ATOM   3563  C   SER A 241      11.316 -16.467   2.643  1.00  4.57           C  
ATOM   3564  O   SER A 241      12.348 -17.089   2.902  1.00  7.38           O  
ATOM   3565  CB  SER A 241       9.061 -17.382   3.156  1.00  8.16           C  
ATOM   3566  OG  SER A 241       9.610 -18.062   4.251  1.00  8.16           O  
ATOM   3567  H   SER A 241      10.130 -19.308   1.931  1.00  6.77           H  
ATOM   3568  HA  SER A 241       9.670 -16.547   1.286  1.00  6.53           H  
ATOM   3569 1HB  SER A 241       8.672 -16.419   3.483  1.00  9.79           H  
ATOM   3570 2HB  SER A 241       8.225 -17.953   2.753  1.00  9.79           H  
ATOM   3571  HG  SER A 241      10.256 -17.462   4.633  1.00  9.79           H  
ATOM   3572  N   SER A 242      11.173 -15.156   2.832  1.00  3.34           N  
ATOM   3573  CA  SER A 242      12.193 -14.268   3.380  1.00  3.85           C  
ATOM   3574  C   SER A 242      13.366 -14.098   2.420  1.00  4.54           C  
ATOM   3575  O   SER A 242      14.512 -13.955   2.851  1.00 19.42           O  
ATOM   3576  CB  SER A 242      12.675 -14.758   4.736  1.00  5.78           C  
ATOM   3577  OG  SER A 242      11.611 -14.820   5.651  1.00  5.78           O  
ATOM   3578  H   SER A 242      10.286 -14.742   2.593  1.00  4.01           H  
ATOM   3579  HA  SER A 242      11.741 -13.287   3.530  1.00  4.62           H  
ATOM   3580 1HB  SER A 242      13.146 -15.735   4.649  1.00  6.93           H  
ATOM   3581 2HB  SER A 242      13.432 -14.071   5.112  1.00  6.93           H  
ATOM   3582  HG  SER A 242      11.168 -13.963   5.610  1.00  6.93           H  
ATOM   3583  N   SER A 243      13.078 -14.099   1.117  1.00  7.42           N  
ATOM   3584  CA  SER A 243      14.119 -13.913   0.114  1.00  7.93           C  
ATOM   3585  C   SER A 243      13.578 -13.463  -1.225  1.00  6.71           C  
ATOM   3586  O   SER A 243      12.812 -14.175  -1.881  1.00  7.46           O  
ATOM   3587  CB  SER A 243      14.901 -15.187  -0.102  1.00 11.89           C  
ATOM   3588  OG  SER A 243      15.852 -15.014  -1.124  1.00 11.89           O  
ATOM   3589  H   SER A 243      12.123 -14.229   0.816  1.00  8.90           H  
ATOM   3590  HA  SER A 243      14.803 -13.145   0.478  1.00  9.52           H  
ATOM   3591 1HB  SER A 243      15.404 -15.463   0.824  1.00 14.27           H  
ATOM   3592 2HB  SER A 243      14.221 -15.998  -0.358  1.00 14.27           H  
ATOM   3593  HG  SER A 243      16.420 -15.790  -1.079  1.00 14.27           H  
ATOM   3594  N   GLU A 244      14.043 -12.293  -1.643  1.00  6.31           N  
ATOM   3595  CA  GLU A 244      13.669 -11.708  -2.914  1.00  5.86           C  
ATOM   3596  C   GLU A 244      14.467 -12.348  -4.024  1.00  5.08           C  
ATOM   3597  O   GLU A 244      14.066 -12.306  -5.185  1.00  5.05           O  
ATOM   3598  CB  GLU A 244      13.910 -10.204  -2.878  1.00  8.79           C  
ATOM   3599  CG  GLU A 244      13.021  -9.520  -1.874  1.00  8.79           C  
ATOM   3600  CD  GLU A 244      13.277  -8.065  -1.676  1.00  8.79           C  
ATOM   3601  OE1 GLU A 244      13.955  -7.460  -2.469  1.00  8.79           O  
ATOM   3602  OE2 GLU A 244      12.803  -7.567  -0.683  1.00  8.79           O  
ATOM   3603  H   GLU A 244      14.673 -11.780  -1.041  1.00  7.57           H  
ATOM   3604  HA  GLU A 244      12.610 -11.897  -3.093  1.00  7.03           H  
ATOM   3605 1HB  GLU A 244      14.949  -9.993  -2.623  1.00 10.55           H  
ATOM   3606 2HB  GLU A 244      13.706  -9.771  -3.853  1.00 10.55           H  
ATOM   3607 1HG  GLU A 244      11.985  -9.652  -2.183  1.00 10.55           H  
ATOM   3608 2HG  GLU A 244      13.153 -10.030  -0.921  1.00 10.55           H  
ATOM   3609  N   SER A 245      15.604 -12.951  -3.662  1.00  4.96           N  
ATOM   3610  CA  SER A 245      16.422 -13.629  -4.641  1.00  4.99           C  
ATOM   3611  C   SER A 245      15.782 -14.952  -4.993  1.00  4.66           C  
ATOM   3612  O   SER A 245      15.815 -15.362  -6.150  1.00  5.19           O  
ATOM   3613  CB  SER A 245      17.814 -13.868  -4.093  1.00  7.49           C  
ATOM   3614  OG  SER A 245      17.797 -14.807  -3.048  1.00  7.49           O  
ATOM   3615  H   SER A 245      15.901 -12.947  -2.697  1.00  5.95           H  
ATOM   3616  HA  SER A 245      16.484 -13.016  -5.541  1.00  5.99           H  
ATOM   3617 1HB  SER A 245      18.466 -14.219  -4.891  1.00  8.98           H  
ATOM   3618 2HB  SER A 245      18.222 -12.926  -3.727  1.00  8.98           H  
ATOM   3619  HG  SER A 245      17.065 -14.578  -2.466  1.00  8.98           H  
ATOM   3620  N   ALA A 246      15.146 -15.591  -4.005  1.00  4.78           N  
ATOM   3621  CA  ALA A 246      14.428 -16.833  -4.253  1.00  5.34           C  
ATOM   3622  C   ALA A 246      13.223 -16.566  -5.128  1.00  4.25           C  
ATOM   3623  O   ALA A 246      12.995 -17.281  -6.103  1.00  4.05           O  
ATOM   3624  CB  ALA A 246      13.998 -17.475  -2.952  1.00  8.01           C  
ATOM   3625  H   ALA A 246      15.184 -15.227  -3.060  1.00  5.74           H  
ATOM   3626  HA  ALA A 246      15.092 -17.514  -4.786  1.00  6.41           H  
ATOM   3627 1HB  ALA A 246      13.478 -18.409  -3.161  1.00  9.61           H  
ATOM   3628 2HB  ALA A 246      14.877 -17.678  -2.340  1.00  9.61           H  
ATOM   3629 3HB  ALA A 246      13.332 -16.802  -2.415  1.00  9.61           H  
ATOM   3630  N   LEU A 247      12.468 -15.518  -4.787  1.00  3.93           N  
ATOM   3631  CA  LEU A 247      11.303 -15.128  -5.565  1.00  3.48           C  
ATOM   3632  C   LEU A 247      11.688 -14.773  -6.993  1.00  3.15           C  
ATOM   3633  O   LEU A 247      10.980 -15.137  -7.931  1.00  3.20           O  
ATOM   3634  CB  LEU A 247      10.576 -13.953  -4.902  1.00  5.22           C  
ATOM   3635  CG  LEU A 247       9.306 -13.477  -5.628  1.00  5.22           C  
ATOM   3636  CD1 LEU A 247       8.327 -14.630  -5.726  1.00  5.22           C  
ATOM   3637  CD2 LEU A 247       8.677 -12.328  -4.857  1.00  5.22           C  
ATOM   3638  H   LEU A 247      12.696 -14.983  -3.953  1.00  4.72           H  
ATOM   3639  HA  LEU A 247      10.618 -15.974  -5.601  1.00  4.18           H  
ATOM   3640 1HB  LEU A 247      10.295 -14.243  -3.891  1.00  6.26           H  
ATOM   3641 2HB  LEU A 247      11.260 -13.108  -4.838  1.00  6.26           H  
ATOM   3642  HG  LEU A 247       9.557 -13.154  -6.638  1.00  6.26           H  
ATOM   3643 1HD1 LEU A 247       7.427 -14.299  -6.244  1.00  6.26           H  
ATOM   3644 2HD1 LEU A 247       8.784 -15.449  -6.281  1.00  6.26           H  
ATOM   3645 3HD1 LEU A 247       8.065 -14.971  -4.725  1.00  6.26           H  
ATOM   3646 1HD2 LEU A 247       7.774 -11.995  -5.371  1.00  6.26           H  
ATOM   3647 2HD2 LEU A 247       8.418 -12.664  -3.852  1.00  6.26           H  
ATOM   3648 3HD2 LEU A 247       9.380 -11.500  -4.789  1.00  6.26           H  
ATOM   3649  N   LEU A 248      12.795 -14.050  -7.159  1.00  3.34           N  
ATOM   3650  CA  LEU A 248      13.245 -13.666  -8.483  1.00  3.37           C  
ATOM   3651  C   LEU A 248      13.703 -14.880  -9.286  1.00  3.63           C  
ATOM   3652  O   LEU A 248      13.394 -14.982 -10.473  1.00  3.74           O  
ATOM   3653  CB  LEU A 248      14.366 -12.639  -8.395  1.00  5.05           C  
ATOM   3654  CG  LEU A 248      14.805 -12.106  -9.748  1.00  5.05           C  
ATOM   3655  CD1 LEU A 248      13.602 -11.484 -10.424  1.00  5.05           C  
ATOM   3656  CD2 LEU A 248      15.910 -11.081  -9.570  1.00  5.05           C  
ATOM   3657  H   LEU A 248      13.331 -13.741  -6.359  1.00  4.01           H  
ATOM   3658  HA  LEU A 248      12.407 -13.212  -9.010  1.00  4.04           H  
ATOM   3659 1HB  LEU A 248      14.039 -11.798  -7.790  1.00  6.07           H  
ATOM   3660 2HB  LEU A 248      15.230 -13.098  -7.914  1.00  6.07           H  
ATOM   3661  HG  LEU A 248      15.153 -12.926 -10.366  1.00  6.07           H  
ATOM   3662 1HD1 LEU A 248      13.894 -11.109 -11.403  1.00  6.07           H  
ATOM   3663 2HD1 LEU A 248      12.823 -12.236 -10.541  1.00  6.07           H  
ATOM   3664 3HD1 LEU A 248      13.228 -10.663  -9.814  1.00  6.07           H  
ATOM   3665 1HD2 LEU A 248      16.213 -10.699 -10.546  1.00  6.07           H  
ATOM   3666 2HD2 LEU A 248      15.544 -10.258  -8.958  1.00  6.07           H  
ATOM   3667 3HD2 LEU A 248      16.765 -11.548  -9.082  1.00  6.07           H  
ATOM   3668  N   ASN A 249      14.426 -15.802  -8.640  1.00  4.07           N  
ATOM   3669  CA  ASN A 249      14.856 -17.030  -9.300  1.00  4.86           C  
ATOM   3670  C   ASN A 249      13.647 -17.844  -9.726  1.00  5.13           C  
ATOM   3671  O   ASN A 249      13.664 -18.481 -10.783  1.00  6.20           O  
ATOM   3672  CB  ASN A 249      15.765 -17.844  -8.401  1.00  7.29           C  
ATOM   3673  CG  ASN A 249      17.145 -17.252  -8.291  1.00  7.29           C  
ATOM   3674  OD1 ASN A 249      17.581 -16.484  -9.157  1.00  7.29           O  
ATOM   3675  ND2 ASN A 249      17.841 -17.593  -7.237  1.00  7.29           N  
ATOM   3676  H   ASN A 249      14.688 -15.657  -7.675  1.00  4.88           H  
ATOM   3677  HA  ASN A 249      15.406 -16.766 -10.204  1.00  5.83           H  
ATOM   3678 1HB  ASN A 249      15.327 -17.907  -7.403  1.00  8.75           H  
ATOM   3679 2HB  ASN A 249      15.847 -18.859  -8.787  1.00  8.75           H  
ATOM   3680 1HD2 ASN A 249      18.764 -17.230  -7.107  1.00  8.75           H  
ATOM   3681 2HD2 ASN A 249      17.450 -18.213  -6.559  1.00  8.75           H  
ATOM   3682  N   ALA A 250      12.587 -17.805  -8.915  1.00  4.76           N  
ATOM   3683  CA  ALA A 250      11.351 -18.459  -9.280  1.00  5.42           C  
ATOM   3684  C   ALA A 250      10.795 -17.824 -10.541  1.00  4.19           C  
ATOM   3685  O   ALA A 250      10.540 -18.529 -11.514  1.00  4.00           O  
ATOM   3686  CB  ALA A 250      10.333 -18.369  -8.152  1.00  8.13           C  
ATOM   3687  H   ALA A 250      12.640 -17.318  -8.030  1.00  5.71           H  
ATOM   3688  HA  ALA A 250      11.566 -19.506  -9.489  1.00  6.50           H  
ATOM   3689 1HB  ALA A 250       9.421 -18.884  -8.448  1.00  9.76           H  
ATOM   3690 2HB  ALA A 250      10.733 -18.831  -7.256  1.00  9.76           H  
ATOM   3691 3HB  ALA A 250      10.106 -17.328  -7.945  1.00  9.76           H  
ATOM   3692  N   ALA A 251      10.673 -16.485 -10.526  1.00  3.87           N  
ATOM   3693  CA  ALA A 251      10.137 -15.684 -11.632  1.00  3.43           C  
ATOM   3694  C   ALA A 251      10.887 -15.925 -12.936  1.00  2.68           C  
ATOM   3695  O   ALA A 251      10.293 -15.953 -14.015  1.00  2.40           O  
ATOM   3696  CB  ALA A 251      10.187 -14.205 -11.271  1.00  5.15           C  
ATOM   3697  H   ALA A 251      10.930 -15.993  -9.681  1.00  4.64           H  
ATOM   3698  HA  ALA A 251       9.099 -15.961 -11.780  1.00  4.12           H  
ATOM   3699 1HB  ALA A 251       9.752 -13.618 -12.080  1.00  6.17           H  
ATOM   3700 2HB  ALA A 251       9.620 -14.035 -10.355  1.00  6.17           H  
ATOM   3701 3HB  ALA A 251      11.221 -13.903 -11.119  1.00  6.17           H  
ATOM   3702  N   ALA A 252      12.202 -16.109 -12.839  1.00  2.90           N  
ATOM   3703  CA  ALA A 252      13.050 -16.350 -14.001  1.00  2.74           C  
ATOM   3704  C   ALA A 252      12.711 -17.647 -14.741  1.00  2.69           C  
ATOM   3705  O   ALA A 252      13.073 -17.803 -15.909  1.00  5.06           O  
ATOM   3706  CB  ALA A 252      14.504 -16.382 -13.565  1.00  4.11           C  
ATOM   3707  H   ALA A 252      12.641 -16.051 -11.930  1.00  3.48           H  
ATOM   3708  HA  ALA A 252      12.906 -15.525 -14.697  1.00  3.29           H  
ATOM   3709 1HB  ALA A 252      15.143 -16.520 -14.436  1.00  4.93           H  
ATOM   3710 2HB  ALA A 252      14.754 -15.442 -13.074  1.00  4.93           H  
ATOM   3711 3HB  ALA A 252      14.655 -17.205 -12.869  1.00  4.93           H  
ATOM   3712  N   ASN A 253      12.041 -18.578 -14.067  1.00  2.73           N  
ATOM   3713  CA  ASN A 253      11.701 -19.861 -14.653  1.00  3.06           C  
ATOM   3714  C   ASN A 253      10.192 -20.041 -14.847  1.00  2.87           C  
ATOM   3715  O   ASN A 253       9.761 -20.715 -15.784  1.00  3.18           O  
ATOM   3716  CB  ASN A 253      12.295 -20.955 -13.795  1.00  4.59           C  
ATOM   3717  CG  ASN A 253      13.800 -20.957 -13.860  1.00  4.59           C  
ATOM   3718  OD1 ASN A 253      14.372 -21.509 -14.809  1.00  4.59           O  
ATOM   3719  ND2 ASN A 253      14.456 -20.346 -12.903  1.00  4.59           N  
ATOM   3720  H   ASN A 253      11.747 -18.409 -13.116  1.00  3.28           H  
ATOM   3721  HA  ASN A 253      12.157 -19.917 -15.643  1.00  3.67           H  
ATOM   3722 1HB  ASN A 253      11.991 -20.811 -12.759  1.00  5.51           H  
ATOM   3723 2HB  ASN A 253      11.919 -21.926 -14.119  1.00  5.51           H  
ATOM   3724 1HD2 ASN A 253      15.456 -20.324 -12.924  1.00  5.51           H  
ATOM   3725 2HD2 ASN A 253      13.971 -19.887 -12.157  1.00  5.51           H  
ATOM   3726  N   GLN A 254       9.394 -19.427 -13.971  1.00  3.21           N  
ATOM   3727  CA  GLN A 254       7.936 -19.496 -14.066  1.00  3.93           C  
ATOM   3728  C   GLN A 254       7.276 -18.375 -13.243  1.00  2.75           C  
ATOM   3729  O   GLN A 254       7.917 -17.810 -12.368  1.00  3.89           O  
ATOM   3730  CB  GLN A 254       7.437 -20.867 -13.592  1.00  5.90           C  
ATOM   3731  CG  GLN A 254       7.787 -21.230 -12.153  1.00  5.90           C  
ATOM   3732  CD  GLN A 254       9.182 -21.780 -11.980  1.00  5.90           C  
ATOM   3733  OE1 GLN A 254       9.623 -22.634 -12.755  1.00  5.90           O  
ATOM   3734  NE2 GLN A 254       9.883 -21.314 -10.957  1.00  5.90           N  
ATOM   3735  H   GLN A 254       9.801 -18.903 -13.211  1.00  3.85           H  
ATOM   3736  HA  GLN A 254       7.664 -19.374 -15.109  1.00  4.72           H  
ATOM   3737 1HB  GLN A 254       6.356 -20.920 -13.694  1.00  7.07           H  
ATOM   3738 2HB  GLN A 254       7.855 -21.642 -14.235  1.00  7.07           H  
ATOM   3739 1HG  GLN A 254       7.676 -20.348 -11.522  1.00  7.07           H  
ATOM   3740 2HG  GLN A 254       7.113 -22.008 -11.827  1.00  7.07           H  
ATOM   3741 1HE2 GLN A 254      10.814 -21.642 -10.796  1.00  7.07           H  
ATOM   3742 2HE2 GLN A 254       9.482 -20.627 -10.350  1.00  7.07           H  
ATOM   3743  N   PRO A 255       6.013 -18.022 -13.517  1.00  2.29           N  
ATOM   3744  CA  PRO A 255       5.176 -17.064 -12.785  1.00  1.60           C  
ATOM   3745  C   PRO A 255       5.068 -17.502 -11.319  1.00  1.08           C  
ATOM   3746  O   PRO A 255       5.384 -18.644 -11.005  1.00  1.63           O  
ATOM   3747  CB  PRO A 255       3.837 -17.115 -13.532  1.00  2.40           C  
ATOM   3748  CG  PRO A 255       4.199 -17.534 -14.922  1.00  2.40           C  
ATOM   3749  CD  PRO A 255       5.362 -18.472 -14.762  1.00  2.40           C  
ATOM   3750  HA  PRO A 255       5.629 -16.065 -12.854  1.00  1.92           H  
ATOM   3751 1HB  PRO A 255       3.155 -17.822 -13.037  1.00  2.88           H  
ATOM   3752 2HB  PRO A 255       3.352 -16.129 -13.502  1.00  2.88           H  
ATOM   3753 1HG  PRO A 255       3.338 -18.012 -15.411  1.00  2.88           H  
ATOM   3754 2HG  PRO A 255       4.454 -16.652 -15.526  1.00  2.88           H  
ATOM   3755 1HD  PRO A 255       5.014 -19.509 -14.660  1.00  2.88           H  
ATOM   3756 2HD  PRO A 255       6.040 -18.348 -15.615  1.00  2.88           H  
ATOM   3757  N   VAL A 256       4.699 -16.598 -10.404  1.00  0.69           N  
ATOM   3758  CA  VAL A 256       4.599 -17.010  -8.983  1.00  0.71           C  
ATOM   3759  C   VAL A 256       3.325 -16.524  -8.268  1.00  0.46           C  
ATOM   3760  O   VAL A 256       2.975 -15.351  -8.347  1.00  0.41           O  
ATOM   3761  CB  VAL A 256       5.810 -16.503  -8.167  1.00  1.06           C  
ATOM   3762  CG1 VAL A 256       5.666 -16.972  -6.726  1.00  1.06           C  
ATOM   3763  CG2 VAL A 256       7.114 -17.001  -8.766  1.00  1.06           C  
ATOM   3764  H   VAL A 256       4.475 -15.657 -10.708  1.00  0.83           H  
ATOM   3765  HA  VAL A 256       4.605 -18.099  -8.948  1.00  0.85           H  
ATOM   3766  HB  VAL A 256       5.811 -15.413  -8.159  1.00  1.28           H  
ATOM   3767 1HG1 VAL A 256       6.504 -16.614  -6.134  1.00  1.28           H  
ATOM   3768 2HG1 VAL A 256       4.742 -16.586  -6.304  1.00  1.28           H  
ATOM   3769 3HG1 VAL A 256       5.650 -18.061  -6.701  1.00  1.28           H  
ATOM   3770 1HG2 VAL A 256       7.946 -16.628  -8.171  1.00  1.28           H  
ATOM   3771 2HG2 VAL A 256       7.124 -18.091  -8.763  1.00  1.28           H  
ATOM   3772 3HG2 VAL A 256       7.215 -16.639  -9.788  1.00  1.28           H  
ATOM   3773  N   SER A 257       2.628 -17.405  -7.540  1.00  0.63           N  
ATOM   3774  CA  SER A 257       1.447 -16.938  -6.803  1.00  0.60           C  
ATOM   3775  C   SER A 257       1.912 -16.335  -5.474  1.00  0.56           C  
ATOM   3776  O   SER A 257       2.632 -16.975  -4.709  1.00  0.63           O  
ATOM   3777  CB  SER A 257       0.462 -18.067  -6.562  1.00  0.90           C  
ATOM   3778  OG  SER A 257      -0.633 -17.623  -5.804  1.00  0.90           O  
ATOM   3779  H   SER A 257       2.915 -18.373  -7.458  1.00  0.76           H  
ATOM   3780  HA  SER A 257       0.951 -16.157  -7.381  1.00  0.72           H  
ATOM   3781 1HB  SER A 257       0.113 -18.459  -7.517  1.00  1.08           H  
ATOM   3782 2HB  SER A 257       0.963 -18.879  -6.038  1.00  1.08           H  
ATOM   3783  HG  SER A 257      -1.157 -17.070  -6.397  1.00  1.08           H  
ATOM   3784  N   VAL A 258       1.520 -15.090  -5.207  1.00  0.54           N  
ATOM   3785  CA  VAL A 258       1.987 -14.372  -4.018  1.00  0.56           C  
ATOM   3786  C   VAL A 258       0.884 -13.687  -3.204  1.00  0.54           C  
ATOM   3787  O   VAL A 258      -0.010 -13.046  -3.752  1.00  0.65           O  
ATOM   3788  CB  VAL A 258       3.017 -13.292  -4.426  1.00  0.84           C  
ATOM   3789  CG1 VAL A 258       3.466 -12.517  -3.206  1.00  0.84           C  
ATOM   3790  CG2 VAL A 258       4.223 -13.927  -5.093  1.00  0.84           C  
ATOM   3791  H   VAL A 258       0.907 -14.619  -5.853  1.00  0.65           H  
ATOM   3792  HA  VAL A 258       2.488 -15.091  -3.369  1.00  0.67           H  
ATOM   3793  HB  VAL A 258       2.548 -12.588  -5.113  1.00  1.01           H  
ATOM   3794 1HG1 VAL A 258       4.175 -11.762  -3.519  1.00  1.01           H  
ATOM   3795 2HG1 VAL A 258       2.610 -12.033  -2.740  1.00  1.01           H  
ATOM   3796 3HG1 VAL A 258       3.939 -13.190  -2.493  1.00  1.01           H  
ATOM   3797 1HG2 VAL A 258       4.934 -13.150  -5.369  1.00  1.01           H  
ATOM   3798 2HG2 VAL A 258       4.696 -14.617  -4.402  1.00  1.01           H  
ATOM   3799 3HG2 VAL A 258       3.911 -14.463  -5.987  1.00  1.01           H  
ATOM   3800  N   ALA A 259       0.952 -13.814  -1.882  1.00  0.71           N  
ATOM   3801  CA  ALA A 259       0.012 -13.099  -1.027  1.00  0.84           C  
ATOM   3802  C   ALA A 259       0.567 -11.718  -0.707  1.00  1.00           C  
ATOM   3803  O   ALA A 259       1.734 -11.597  -0.337  1.00  2.48           O  
ATOM   3804  CB  ALA A 259      -0.233 -13.856   0.259  1.00  1.26           C  
ATOM   3805  H   ALA A 259       1.679 -14.382  -1.465  1.00  0.85           H  
ATOM   3806  HA  ALA A 259      -0.927 -12.983  -1.566  1.00  1.01           H  
ATOM   3807 1HB  ALA A 259      -0.945 -13.309   0.878  1.00  1.51           H  
ATOM   3808 2HB  ALA A 259      -0.626 -14.839   0.033  1.00  1.51           H  
ATOM   3809 3HB  ALA A 259       0.708 -13.958   0.793  1.00  1.51           H  
ATOM   3810  N   ILE A 260      -0.257 -10.678  -0.831  1.00  1.19           N  
ATOM   3811  CA  ILE A 260       0.195  -9.334  -0.481  1.00  1.73           C  
ATOM   3812  C   ILE A 260      -0.816  -8.585   0.380  1.00  1.62           C  
ATOM   3813  O   ILE A 260      -1.994  -8.938   0.432  1.00  2.14           O  
ATOM   3814  CB  ILE A 260       0.481  -8.466  -1.728  1.00  2.59           C  
ATOM   3815  CG1 ILE A 260      -0.806  -8.272  -2.537  1.00  2.59           C  
ATOM   3816  CG2 ILE A 260       1.581  -9.077  -2.590  1.00  2.59           C  
ATOM   3817  CD1 ILE A 260      -0.666  -7.251  -3.643  1.00  2.59           C  
ATOM   3818  H   ILE A 260      -1.199 -10.820  -1.166  1.00  1.43           H  
ATOM   3819  HA  ILE A 260       1.119  -9.424   0.088  1.00  2.08           H  
ATOM   3820  HB  ILE A 260       0.804  -7.478  -1.403  1.00  3.11           H  
ATOM   3821 1HG1 ILE A 260      -1.098  -9.224  -2.978  1.00  3.11           H  
ATOM   3822 2HG1 ILE A 260      -1.602  -7.945  -1.867  1.00  3.11           H  
ATOM   3823 1HG2 ILE A 260       1.772  -8.431  -3.446  1.00  3.11           H  
ATOM   3824 2HG2 ILE A 260       2.491  -9.175  -2.000  1.00  3.11           H  
ATOM   3825 3HG2 ILE A 260       1.269 -10.060  -2.942  1.00  3.11           H  
ATOM   3826 1HD1 ILE A 260      -1.613  -7.161  -4.176  1.00  3.11           H  
ATOM   3827 2HD1 ILE A 260      -0.396  -6.285  -3.215  1.00  3.11           H  
ATOM   3828 3HD1 ILE A 260       0.110  -7.571  -4.337  1.00  3.11           H  
ATOM   3829  N   ASP A 261      -0.332  -7.522   1.021  1.00  1.43           N  
ATOM   3830  CA  ASP A 261      -1.135  -6.585   1.799  1.00  1.55           C  
ATOM   3831  C   ASP A 261      -1.658  -5.456   0.925  1.00  1.79           C  
ATOM   3832  O   ASP A 261      -0.940  -4.493   0.656  1.00  3.14           O  
ATOM   3833  CB  ASP A 261      -0.324  -5.971   2.946  1.00  2.33           C  
ATOM   3834  CG  ASP A 261      -1.146  -4.992   3.790  1.00  2.33           C  
ATOM   3835  OD1 ASP A 261      -2.243  -4.653   3.393  1.00  2.33           O  
ATOM   3836  OD2 ASP A 261      -0.651  -4.551   4.802  1.00  2.33           O  
ATOM   3837  H   ASP A 261       0.660  -7.357   0.962  1.00  1.72           H  
ATOM   3838  HA  ASP A 261      -1.987  -7.120   2.218  1.00  1.86           H  
ATOM   3839 1HB  ASP A 261       0.047  -6.766   3.593  1.00  2.79           H  
ATOM   3840 2HB  ASP A 261       0.542  -5.449   2.542  1.00  2.79           H  
ATOM   3841  N   ALA A 262      -2.906  -5.569   0.493  1.00  2.82           N  
ATOM   3842  CA  ALA A 262      -3.532  -4.541  -0.317  1.00  4.62           C  
ATOM   3843  C   ALA A 262      -4.724  -3.949   0.436  1.00  5.15           C  
ATOM   3844  O   ALA A 262      -5.748  -3.613  -0.167  1.00 10.98           O  
ATOM   3845  CB  ALA A 262      -3.957  -5.112  -1.660  1.00  6.93           C  
ATOM   3846  H   ALA A 262      -3.449  -6.385   0.747  1.00  3.38           H  
ATOM   3847  HA  ALA A 262      -2.808  -3.747  -0.481  1.00  5.54           H  
ATOM   3848 1HB  ALA A 262      -4.406  -4.324  -2.262  1.00  8.32           H  
ATOM   3849 2HB  ALA A 262      -3.085  -5.511  -2.177  1.00  8.32           H  
ATOM   3850 3HB  ALA A 262      -4.683  -5.910  -1.503  1.00  8.32           H  
ATOM   3851  N   SER A 263      -4.580  -3.837   1.765  1.00  3.93           N  
ATOM   3852  CA  SER A 263      -5.632  -3.320   2.645  1.00  5.33           C  
ATOM   3853  C   SER A 263      -5.780  -1.795   2.668  1.00  6.85           C  
ATOM   3854  O   SER A 263      -6.726  -1.282   3.270  1.00 24.39           O  
ATOM   3855  CB  SER A 263      -5.378  -3.780   4.071  1.00  8.00           C  
ATOM   3856  OG  SER A 263      -4.233  -3.167   4.600  1.00  8.00           O  
ATOM   3857  H   SER A 263      -3.710  -4.139   2.198  1.00  4.72           H  
ATOM   3858  HA  SER A 263      -6.578  -3.743   2.309  1.00  6.40           H  
ATOM   3859 1HB  SER A 263      -6.242  -3.539   4.687  1.00  9.59           H  
ATOM   3860 2HB  SER A 263      -5.252  -4.861   4.095  1.00  9.59           H  
ATOM   3861  HG  SER A 263      -3.483  -3.616   4.190  1.00  9.59           H  
ATOM   3862  N   GLY A 264      -4.841  -1.061   2.069  1.00  3.06           N  
ATOM   3863  CA  GLY A 264      -4.909   0.400   2.112  1.00  2.28           C  
ATOM   3864  C   GLY A 264      -5.466   1.044   0.845  1.00  1.41           C  
ATOM   3865  O   GLY A 264      -5.585   0.400  -0.200  1.00  1.85           O  
ATOM   3866  H   GLY A 264      -4.075  -1.508   1.587  1.00  3.67           H  
ATOM   3867 1HA  GLY A 264      -5.519   0.701   2.965  1.00  2.74           H  
ATOM   3868 2HA  GLY A 264      -3.910   0.791   2.300  1.00  2.74           H  
ATOM   3869  N   ASN A 265      -5.734   2.353   0.947  1.00  1.45           N  
ATOM   3870  CA  ASN A 265      -6.258   3.170  -0.149  1.00  1.88           C  
ATOM   3871  C   ASN A 265      -5.212   3.384  -1.221  1.00  1.02           C  
ATOM   3872  O   ASN A 265      -5.534   3.661  -2.376  1.00  1.13           O  
ATOM   3873  CB  ASN A 265      -6.753   4.503   0.370  1.00  2.82           C  
ATOM   3874  CG  ASN A 265      -8.031   4.366   1.132  1.00  2.82           C  
ATOM   3875  OD1 ASN A 265      -8.781   3.412   0.906  1.00  2.82           O  
ATOM   3876  ND2 ASN A 265      -8.294   5.286   2.026  1.00  2.82           N  
ATOM   3877  H   ASN A 265      -5.587   2.800   1.842  1.00  1.74           H  
ATOM   3878  HA  ASN A 265      -7.093   2.640  -0.607  1.00  2.26           H  
ATOM   3879 1HB  ASN A 265      -5.997   4.945   1.021  1.00  3.38           H  
ATOM   3880 2HB  ASN A 265      -6.908   5.187  -0.465  1.00  3.38           H  
ATOM   3881 1HD2 ASN A 265      -9.136   5.235   2.564  1.00  3.38           H  
ATOM   3882 2HD2 ASN A 265      -7.652   6.038   2.174  1.00  3.38           H  
ATOM   3883  N   ASP A 266      -3.948   3.198  -0.851  1.00  1.57           N  
ATOM   3884  CA  ASP A 266      -2.866   3.289  -1.802  1.00  2.04           C  
ATOM   3885  C   ASP A 266      -2.978   2.180  -2.852  1.00  1.55           C  
ATOM   3886  O   ASP A 266      -2.454   2.317  -3.955  1.00  2.03           O  
ATOM   3887  CB  ASP A 266      -1.514   3.224  -1.085  1.00  3.06           C  
ATOM   3888  CG  ASP A 266      -1.200   4.496  -0.306  1.00  3.06           C  
ATOM   3889  OD1 ASP A 266      -1.888   5.468  -0.506  1.00  3.06           O  
ATOM   3890  OD2 ASP A 266      -0.262   4.503   0.461  1.00  3.06           O  
ATOM   3891  H   ASP A 266      -3.729   2.989   0.111  1.00  1.88           H  
ATOM   3892  HA  ASP A 266      -2.936   4.249  -2.308  1.00  2.45           H  
ATOM   3893 1HB  ASP A 266      -1.499   2.375  -0.400  1.00  3.67           H  
ATOM   3894 2HB  ASP A 266      -0.726   3.072  -1.815  1.00  3.67           H  
ATOM   3895  N   PHE A 267      -3.674   1.089  -2.518  1.00  1.94           N  
ATOM   3896  CA  PHE A 267      -3.872  -0.003  -3.444  1.00  2.81           C  
ATOM   3897  C   PHE A 267      -5.234   0.126  -4.097  1.00  2.17           C  
ATOM   3898  O   PHE A 267      -5.356  -0.012  -5.311  1.00  2.87           O  
ATOM   3899  CB  PHE A 267      -3.777  -1.312  -2.687  1.00  4.21           C  
ATOM   3900  CG  PHE A 267      -2.405  -1.515  -2.145  1.00  4.21           C  
ATOM   3901  CD1 PHE A 267      -2.089  -1.026  -0.890  1.00  4.21           C  
ATOM   3902  CD2 PHE A 267      -1.432  -2.180  -2.873  1.00  4.21           C  
ATOM   3903  CE1 PHE A 267      -0.824  -1.185  -0.376  1.00  4.21           C  
ATOM   3904  CE2 PHE A 267      -0.163  -2.344  -2.356  1.00  4.21           C  
ATOM   3905  CZ  PHE A 267       0.139  -1.839  -1.107  1.00  4.21           C  
ATOM   3906  H   PHE A 267      -4.099   1.001  -1.606  1.00  2.33           H  
ATOM   3907  HA  PHE A 267      -3.101   0.034  -4.214  1.00  3.37           H  
ATOM   3908 1HB  PHE A 267      -4.483  -1.321  -1.858  1.00  5.06           H  
ATOM   3909 2HB  PHE A 267      -4.019  -2.145  -3.345  1.00  5.06           H  
ATOM   3910  HD1 PHE A 267      -2.853  -0.502  -0.314  1.00  5.06           H  
ATOM   3911  HD2 PHE A 267      -1.675  -2.571  -3.862  1.00  5.06           H  
ATOM   3912  HE1 PHE A 267      -0.581  -0.792   0.609  1.00  5.06           H  
ATOM   3913  HE2 PHE A 267       0.600  -2.864  -2.934  1.00  5.06           H  
ATOM   3914  HZ  PHE A 267       1.137  -1.955  -0.696  1.00  5.06           H  
ATOM   3915  N   GLN A 268      -6.257   0.445  -3.299  1.00  1.51           N  
ATOM   3916  CA  GLN A 268      -7.609   0.604  -3.834  1.00  1.59           C  
ATOM   3917  C   GLN A 268      -7.664   1.637  -4.960  1.00  1.25           C  
ATOM   3918  O   GLN A 268      -8.278   1.393  -5.999  1.00  1.65           O  
ATOM   3919  CB  GLN A 268      -8.599   1.005  -2.741  1.00  2.39           C  
ATOM   3920  CG  GLN A 268     -10.030   1.107  -3.252  1.00  2.39           C  
ATOM   3921  CD  GLN A 268     -11.019   1.562  -2.197  1.00  2.39           C  
ATOM   3922  OE1 GLN A 268     -10.755   1.485  -0.996  1.00  2.39           O  
ATOM   3923  NE2 GLN A 268     -12.166   2.054  -2.652  1.00  2.39           N  
ATOM   3924  H   GLN A 268      -6.101   0.553  -2.301  1.00  1.81           H  
ATOM   3925  HA  GLN A 268      -7.926  -0.354  -4.246  1.00  1.91           H  
ATOM   3926 1HB  GLN A 268      -8.576   0.272  -1.935  1.00  2.86           H  
ATOM   3927 2HB  GLN A 268      -8.314   1.969  -2.322  1.00  2.86           H  
ATOM   3928 1HG  GLN A 268     -10.060   1.817  -4.077  1.00  2.86           H  
ATOM   3929 2HG  GLN A 268     -10.342   0.125  -3.603  1.00  2.86           H  
ATOM   3930 1HE2 GLN A 268     -12.873   2.391  -2.024  1.00  2.86           H  
ATOM   3931 2HE2 GLN A 268     -12.337   2.103  -3.637  1.00  2.86           H  
ATOM   3932  N   GLN A 269      -7.023   2.792  -4.745  1.00  1.00           N  
ATOM   3933  CA  GLN A 269      -7.019   3.875  -5.723  1.00  0.88           C  
ATOM   3934  C   GLN A 269      -5.790   3.855  -6.638  1.00  0.75           C  
ATOM   3935  O   GLN A 269      -5.485   4.852  -7.286  1.00  0.92           O  
ATOM   3936  CB  GLN A 269      -7.064   5.231  -5.016  1.00  1.32           C  
ATOM   3937  CG  GLN A 269      -8.255   5.421  -4.100  1.00  1.32           C  
ATOM   3938  CD  GLN A 269      -9.581   5.242  -4.807  1.00  1.32           C  
ATOM   3939  OE1 GLN A 269      -9.826   5.769  -5.898  1.00  1.32           O  
ATOM   3940  NE2 GLN A 269     -10.448   4.476  -4.163  1.00  1.32           N  
ATOM   3941  H   GLN A 269      -6.536   2.942  -3.872  1.00  1.20           H  
ATOM   3942  HA  GLN A 269      -7.908   3.780  -6.343  1.00  1.06           H  
ATOM   3943 1HB  GLN A 269      -6.160   5.358  -4.420  1.00  1.58           H  
ATOM   3944 2HB  GLN A 269      -7.082   6.028  -5.759  1.00  1.58           H  
ATOM   3945 1HG  GLN A 269      -8.196   4.690  -3.293  1.00  1.58           H  
ATOM   3946 2HG  GLN A 269      -8.223   6.430  -3.689  1.00  1.58           H  
ATOM   3947 1HE2 GLN A 269     -11.349   4.287  -4.550  1.00  1.58           H  
ATOM   3948 2HE2 GLN A 269     -10.199   4.076  -3.281  1.00  1.58           H  
ATOM   3949  N   TYR A 270      -5.073   2.740  -6.697  1.00  1.05           N  
ATOM   3950  CA  TYR A 270      -3.854   2.685  -7.493  1.00  1.09           C  
ATOM   3951  C   TYR A 270      -4.067   2.920  -8.979  1.00  1.14           C  
ATOM   3952  O   TYR A 270      -4.916   2.287  -9.618  1.00  1.99           O  
ATOM   3953  CB  TYR A 270      -3.172   1.347  -7.269  1.00  1.64           C  
ATOM   3954  CG  TYR A 270      -1.901   1.096  -8.053  1.00  1.64           C  
ATOM   3955  CD1 TYR A 270      -0.731   1.795  -7.785  1.00  1.64           C  
ATOM   3956  CD2 TYR A 270      -1.904   0.115  -9.022  1.00  1.64           C  
ATOM   3957  CE1 TYR A 270       0.429   1.483  -8.479  1.00  1.64           C  
ATOM   3958  CE2 TYR A 270      -0.758  -0.189  -9.712  1.00  1.64           C  
ATOM   3959  CZ  TYR A 270       0.414   0.477  -9.442  1.00  1.64           C  
ATOM   3960  OH  TYR A 270       1.565   0.139 -10.125  1.00  1.64           O  
ATOM   3961  H   TYR A 270      -5.341   1.912  -6.181  1.00  1.26           H  
ATOM   3962  HA  TYR A 270      -3.187   3.467  -7.138  1.00  1.31           H  
ATOM   3963 1HB  TYR A 270      -2.939   1.238  -6.210  1.00  1.96           H  
ATOM   3964 2HB  TYR A 270      -3.875   0.558  -7.518  1.00  1.96           H  
ATOM   3965  HD1 TYR A 270      -0.717   2.571  -7.019  1.00  1.96           H  
ATOM   3966  HD2 TYR A 270      -2.820  -0.431  -9.233  1.00  1.96           H  
ATOM   3967  HE1 TYR A 270       1.354   2.017  -8.261  1.00  1.96           H  
ATOM   3968  HE2 TYR A 270      -0.780  -0.971 -10.464  1.00  1.96           H  
ATOM   3969  HH  TYR A 270       2.267   0.758  -9.906  1.00  1.96           H  
ATOM   3970  N   SER A 271      -3.252   3.836  -9.509  1.00  1.17           N  
ATOM   3971  CA  SER A 271      -3.217   4.192 -10.917  1.00  1.25           C  
ATOM   3972  C   SER A 271      -1.966   3.607 -11.555  1.00  1.51           C  
ATOM   3973  O   SER A 271      -2.047   2.902 -12.558  1.00  3.39           O  
ATOM   3974  CB  SER A 271      -3.241   5.693 -11.102  1.00  1.88           C  
ATOM   3975  OG  SER A 271      -3.158   6.026 -12.461  1.00  1.88           O  
ATOM   3976  H   SER A 271      -2.607   4.327  -8.899  1.00  1.40           H  
ATOM   3977  HA  SER A 271      -4.090   3.763 -11.412  1.00  1.50           H  
ATOM   3978 1HB  SER A 271      -4.164   6.092 -10.687  1.00  2.25           H  
ATOM   3979 2HB  SER A 271      -2.415   6.145 -10.559  1.00  2.25           H  
ATOM   3980  HG  SER A 271      -2.356   5.608 -12.785  1.00  2.25           H  
ATOM   3981  N   GLY A 272      -0.802   3.916 -10.994  1.00  1.80           N  
ATOM   3982  CA  GLY A 272       0.425   3.361 -11.551  1.00  1.82           C  
ATOM   3983  C   GLY A 272       1.660   3.707 -10.739  1.00  1.69           C  
ATOM   3984  O   GLY A 272       1.576   4.381  -9.717  1.00  1.88           O  
ATOM   3985  H   GLY A 272      -0.771   4.513 -10.174  1.00  2.16           H  
ATOM   3986 1HA  GLY A 272       0.328   2.280 -11.613  1.00  2.18           H  
ATOM   3987 2HA  GLY A 272       0.550   3.721 -12.571  1.00  2.18           H  
ATOM   3988  N   GLY A 273       2.810   3.231 -11.197  1.00  2.26           N  
ATOM   3989  CA  GLY A 273       4.076   3.487 -10.510  1.00  2.29           C  
ATOM   3990  C   GLY A 273       4.492   2.340  -9.580  1.00  2.38           C  
ATOM   3991  O   GLY A 273       3.782   1.346  -9.441  1.00  2.51           O  
ATOM   3992  H   GLY A 273       2.799   2.676 -12.049  1.00  2.71           H  
ATOM   3993 1HA  GLY A 273       4.856   3.644 -11.255  1.00  2.75           H  
ATOM   3994 2HA  GLY A 273       3.996   4.408  -9.949  1.00  2.75           H  
ATOM   3995  N   VAL A 274       5.663   2.488  -8.953  1.00  3.07           N  
ATOM   3996  CA  VAL A 274       6.264   1.441  -8.113  1.00  3.60           C  
ATOM   3997  C   VAL A 274       6.000   1.638  -6.616  1.00  2.17           C  
ATOM   3998  O   VAL A 274       6.339   2.676  -6.051  1.00  2.51           O  
ATOM   3999  CB  VAL A 274       7.792   1.402  -8.360  1.00  5.40           C  
ATOM   4000  CG1 VAL A 274       8.441   0.363  -7.471  1.00  5.40           C  
ATOM   4001  CG2 VAL A 274       8.077   1.091  -9.825  1.00  5.40           C  
ATOM   4002  H   VAL A 274       6.154   3.365  -9.057  1.00  3.68           H  
ATOM   4003  HA  VAL A 274       5.843   0.484  -8.412  1.00  4.32           H  
ATOM   4004  HB  VAL A 274       8.217   2.372  -8.102  1.00  6.48           H  
ATOM   4005 1HG1 VAL A 274       9.518   0.358  -7.643  1.00  6.48           H  
ATOM   4006 2HG1 VAL A 274       8.242   0.600  -6.426  1.00  6.48           H  
ATOM   4007 3HG1 VAL A 274       8.030  -0.615  -7.710  1.00  6.48           H  
ATOM   4008 1HG2 VAL A 274       9.154   1.080  -9.990  1.00  6.48           H  
ATOM   4009 2HG2 VAL A 274       7.664   0.119 -10.078  1.00  6.48           H  
ATOM   4010 3HG2 VAL A 274       7.622   1.855 -10.455  1.00  6.48           H  
ATOM   4011  N   PHE A 275       5.413   0.628  -5.971  1.00  1.89           N  
ATOM   4012  CA  PHE A 275       5.086   0.727  -4.549  1.00  2.12           C  
ATOM   4013  C   PHE A 275       6.211   0.730  -3.550  1.00  1.94           C  
ATOM   4014  O   PHE A 275       7.177  -0.026  -3.644  1.00  2.49           O  
ATOM   4015  CB  PHE A 275       4.122  -0.357  -4.104  1.00  3.18           C  
ATOM   4016  CG  PHE A 275       2.694  -0.052  -4.361  1.00  3.18           C  
ATOM   4017  CD1 PHE A 275       2.026  -0.542  -5.457  1.00  3.18           C  
ATOM   4018  CD2 PHE A 275       2.006   0.736  -3.458  1.00  3.18           C  
ATOM   4019  CE1 PHE A 275       0.693  -0.248  -5.630  1.00  3.18           C  
ATOM   4020  CE2 PHE A 275       0.676   1.026  -3.634  1.00  3.18           C  
ATOM   4021  CZ  PHE A 275       0.019   0.527  -4.727  1.00  3.18           C  
ATOM   4022  H   PHE A 275       5.162  -0.210  -6.479  1.00  2.27           H  
ATOM   4023  HA  PHE A 275       4.558   1.667  -4.423  1.00  2.54           H  
ATOM   4024 1HB  PHE A 275       4.367  -1.284  -4.620  1.00  3.82           H  
ATOM   4025 2HB  PHE A 275       4.244  -0.538  -3.037  1.00  3.82           H  
ATOM   4026  HD1 PHE A 275       2.555  -1.166  -6.175  1.00  3.82           H  
ATOM   4027  HD2 PHE A 275       2.534   1.126  -2.591  1.00  3.82           H  
ATOM   4028  HE1 PHE A 275       0.161  -0.635  -6.492  1.00  3.82           H  
ATOM   4029  HE2 PHE A 275       0.150   1.641  -2.913  1.00  3.82           H  
ATOM   4030  HZ  PHE A 275      -1.032   0.740  -4.888  1.00  3.82           H  
ATOM   4031  N   SER A 276       6.011   1.565  -2.536  1.00  2.10           N  
ATOM   4032  CA  SER A 276       6.871   1.667  -1.370  1.00  2.82           C  
ATOM   4033  C   SER A 276       6.010   1.898  -0.118  1.00  3.31           C  
ATOM   4034  O   SER A 276       6.524   2.279   0.935  1.00  7.87           O  
ATOM   4035  CB  SER A 276       7.866   2.797  -1.540  1.00  4.23           C  
ATOM   4036  OG  SER A 276       7.210   4.031  -1.644  1.00  4.23           O  
ATOM   4037  H   SER A 276       5.200   2.164  -2.579  1.00  2.52           H  
ATOM   4038  HA  SER A 276       7.415   0.728  -1.249  1.00  3.38           H  
ATOM   4039 1HB  SER A 276       8.549   2.814  -0.691  1.00  5.08           H  
ATOM   4040 2HB  SER A 276       8.460   2.622  -2.435  1.00  5.08           H  
ATOM   4041  HG  SER A 276       6.758   4.162  -0.807  1.00  5.08           H  
ATOM   4042  N   GLY A 277       4.694   1.687  -0.248  1.00  3.68           N  
ATOM   4043  CA  GLY A 277       3.747   1.907   0.847  1.00 10.84           C  
ATOM   4044  C   GLY A 277       2.304   1.804   0.337  1.00 16.96           C  
ATOM   4045  O   GLY A 277       2.061   0.759  -0.264  1.00 58.27           O  
ATOM   4046  H   GLY A 277       4.330   1.360  -1.129  1.00  4.42           H  
ATOM   4047 1HA  GLY A 277       3.924   1.165   1.625  1.00 13.01           H  
ATOM   4048 2HA  GLY A 277       3.917   2.891   1.283  1.00 13.01           H  
ATOM   4049  N   SER A 278       1.384   2.257   1.202  1.00 19.90           N  
ATOM   4050  CA  SER A 278       1.555   2.047   2.642  1.00  7.77           C  
ATOM   4051  C   SER A 278       1.044   0.660   2.988  1.00  8.75           C  
ATOM   4052  O   SER A 278      -0.089   0.313   2.656  1.00 21.85           O  
ATOM   4053  CB  SER A 278       0.807   3.101   3.432  1.00 11.65           C  
ATOM   4054  OG  SER A 278       0.871   2.834   4.807  1.00 11.65           O  
ATOM   4055  H   SER A 278       1.059   3.197   1.006  1.00 23.88           H  
ATOM   4056  HA  SER A 278       2.610   2.104   2.903  1.00  9.32           H  
ATOM   4057 1HB  SER A 278       1.238   4.080   3.229  1.00 13.99           H  
ATOM   4058 2HB  SER A 278      -0.233   3.129   3.109  1.00 13.99           H  
ATOM   4059  HG  SER A 278       0.453   1.979   4.931  1.00 13.99           H  
ATOM   4060  N   CYS A 279       1.875  -0.137   3.647  1.00  5.61           N  
ATOM   4061  CA  CYS A 279       1.501  -1.516   3.934  1.00  6.29           C  
ATOM   4062  C   CYS A 279       2.221  -2.108   5.139  1.00  5.91           C  
ATOM   4063  O   CYS A 279       3.143  -1.502   5.688  1.00  8.20           O  
ATOM   4064  CB  CYS A 279       1.815  -2.372   2.719  1.00  9.44           C  
ATOM   4065  SG  CYS A 279       3.584  -2.419   2.363  1.00  9.44           S  
ATOM   4066  H   CYS A 279       2.784   0.205   3.925  1.00  6.73           H  
ATOM   4067  HA  CYS A 279       0.427  -1.548   4.121  1.00  7.55           H  
ATOM   4068 1HB  CYS A 279       1.468  -3.392   2.878  1.00 11.32           H  
ATOM   4069 2HB  CYS A 279       1.299  -1.976   1.844  1.00 11.32           H  
ATOM   4070  HG  CYS A 279       3.712  -1.118   2.121  1.00 11.32           H  
ATOM   4071  N   GLY A 280       1.811  -3.317   5.518  1.00  6.54           N  
ATOM   4072  CA  GLY A 280       2.413  -4.046   6.624  1.00  7.62           C  
ATOM   4073  C   GLY A 280       2.457  -5.537   6.300  1.00  7.08           C  
ATOM   4074  O   GLY A 280       2.583  -5.924   5.138  1.00  9.18           O  
ATOM   4075  H   GLY A 280       1.032  -3.753   5.038  1.00  7.85           H  
ATOM   4076 1HA  GLY A 280       3.421  -3.675   6.805  1.00  9.14           H  
ATOM   4077 2HA  GLY A 280       1.835  -3.880   7.532  1.00  9.14           H  
ATOM   4078  N   THR A 281       2.358  -6.369   7.336  1.00  6.55           N  
ATOM   4079  CA  THR A 281       2.389  -7.821   7.173  1.00  7.25           C  
ATOM   4080  C   THR A 281       0.987  -8.419   7.061  1.00  4.52           C  
ATOM   4081  O   THR A 281       0.832  -9.635   6.922  1.00  5.37           O  
ATOM   4082  CB  THR A 281       3.122  -8.488   8.350  1.00 10.88           C  
ATOM   4083  OG1 THR A 281       2.423  -8.205   9.571  1.00 10.88           O  
ATOM   4084  CG2 THR A 281       4.540  -7.958   8.453  1.00 10.88           C  
ATOM   4085  H   THR A 281       2.261  -5.984   8.265  1.00  7.86           H  
ATOM   4086  HA  THR A 281       2.928  -8.053   6.254  1.00  8.70           H  
ATOM   4087  HB  THR A 281       3.149  -9.567   8.199  1.00 13.05           H  
ATOM   4088  HG1 THR A 281       2.855  -8.660  10.298  1.00 13.05           H  
ATOM   4089 1HG2 THR A 281       5.048  -8.437   9.290  1.00 13.05           H  
ATOM   4090 2HG2 THR A 281       5.075  -8.176   7.529  1.00 13.05           H  
ATOM   4091 3HG2 THR A 281       4.516  -6.881   8.612  1.00 13.05           H  
ATOM   4092  N   ASN A 282      -0.037  -7.569   7.140  1.00  4.49           N  
ATOM   4093  CA  ASN A 282      -1.420  -8.017   7.068  1.00  5.78           C  
ATOM   4094  C   ASN A 282      -1.783  -8.462   5.658  1.00  7.20           C  
ATOM   4095  O   ASN A 282      -2.383  -7.709   4.894  1.00 29.12           O  
ATOM   4096  CB  ASN A 282      -2.350  -6.914   7.540  1.00  8.67           C  
ATOM   4097  CG  ASN A 282      -3.779  -7.368   7.670  1.00  8.67           C  
ATOM   4098  OD1 ASN A 282      -4.098  -8.537   7.432  1.00  8.67           O  
ATOM   4099  ND2 ASN A 282      -4.644  -6.463   8.050  1.00  8.67           N  
ATOM   4100  H   ASN A 282       0.140  -6.582   7.252  1.00  5.39           H  
ATOM   4101  HA  ASN A 282      -1.539  -8.881   7.723  1.00  6.94           H  
ATOM   4102 1HB  ASN A 282      -2.012  -6.543   8.508  1.00 10.40           H  
ATOM   4103 2HB  ASN A 282      -2.309  -6.080   6.839  1.00 10.40           H  
ATOM   4104 1HD2 ASN A 282      -5.608  -6.707   8.157  1.00 10.40           H  
ATOM   4105 2HD2 ASN A 282      -4.341  -5.528   8.233  1.00 10.40           H  
ATOM   4106  N   LEU A 283      -1.443  -9.703   5.337  1.00  2.36           N  
ATOM   4107  CA  LEU A 283      -1.711 -10.252   4.019  1.00  2.48           C  
ATOM   4108  C   LEU A 283      -3.203 -10.390   3.782  1.00  3.51           C  
ATOM   4109  O   LEU A 283      -3.935 -10.847   4.661  1.00  8.73           O  
ATOM   4110  CB  LEU A 283      -1.080 -11.632   3.897  1.00  3.72           C  
ATOM   4111  CG  LEU A 283       0.437 -11.721   3.985  1.00  3.72           C  
ATOM   4112  CD1 LEU A 283       0.850 -13.184   3.932  1.00  3.72           C  
ATOM   4113  CD2 LEU A 283       1.040 -10.946   2.850  1.00  3.72           C  
ATOM   4114  H   LEU A 283      -0.943 -10.253   6.023  1.00  2.83           H  
ATOM   4115  HA  LEU A 283      -1.293  -9.584   3.267  1.00  2.98           H  
ATOM   4116 1HB  LEU A 283      -1.487 -12.257   4.688  1.00  4.46           H  
ATOM   4117 2HB  LEU A 283      -1.375 -12.055   2.938  1.00  4.46           H  
ATOM   4118  HG  LEU A 283       0.783 -11.308   4.933  1.00  4.46           H  
ATOM   4119 1HD1 LEU A 283       1.934 -13.258   3.993  1.00  4.46           H  
ATOM   4120 2HD1 LEU A 283       0.401 -13.717   4.768  1.00  4.46           H  
ATOM   4121 3HD1 LEU A 283       0.512 -13.624   2.997  1.00  4.46           H  
ATOM   4122 1HD2 LEU A 283       2.123 -11.026   2.898  1.00  4.46           H  
ATOM   4123 2HD2 LEU A 283       0.687 -11.369   1.918  1.00  4.46           H  
ATOM   4124 3HD2 LEU A 283       0.741  -9.901   2.915  1.00  4.46           H  
ATOM   4125  N   ASP A 284      -3.656 -10.032   2.586  1.00  1.69           N  
ATOM   4126  CA  ASP A 284      -5.074 -10.137   2.295  1.00  2.50           C  
ATOM   4127  C   ASP A 284      -5.427 -10.361   0.818  1.00  4.27           C  
ATOM   4128  O   ASP A 284      -6.603 -10.492   0.484  1.00 12.13           O  
ATOM   4129  CB  ASP A 284      -5.800  -8.909   2.831  1.00  3.75           C  
ATOM   4130  CG  ASP A 284      -5.344  -7.626   2.175  1.00  3.75           C  
ATOM   4131  OD1 ASP A 284      -4.493  -7.697   1.323  1.00  3.75           O  
ATOM   4132  OD2 ASP A 284      -5.860  -6.591   2.516  1.00  3.75           O  
ATOM   4133  H   ASP A 284      -3.023  -9.657   1.894  1.00  2.03           H  
ATOM   4134  HA  ASP A 284      -5.453 -10.997   2.847  1.00  3.00           H  
ATOM   4135 1HB  ASP A 284      -6.872  -9.028   2.691  1.00  4.50           H  
ATOM   4136 2HB  ASP A 284      -5.621  -8.829   3.904  1.00  4.50           H  
ATOM   4137  N   HIS A 285      -4.455 -10.443  -0.090  1.00  2.63           N  
ATOM   4138  CA  HIS A 285      -4.885 -10.670  -1.467  1.00  6.58           C  
ATOM   4139  C   HIS A 285      -3.884 -11.461  -2.311  1.00  3.45           C  
ATOM   4140  O   HIS A 285      -2.671 -11.292  -2.211  1.00  3.77           O  
ATOM   4141  CB  HIS A 285      -5.195  -9.326  -2.135  1.00  9.87           C  
ATOM   4142  CG  HIS A 285      -5.898  -9.478  -3.441  1.00  9.87           C  
ATOM   4143  ND1 HIS A 285      -5.235  -9.660  -4.631  1.00  9.87           N  
ATOM   4144  CD2 HIS A 285      -7.216  -9.513  -3.733  1.00  9.87           C  
ATOM   4145  CE1 HIS A 285      -6.119  -9.796  -5.604  1.00  9.87           C  
ATOM   4146  NE2 HIS A 285      -7.329  -9.712  -5.085  1.00  9.87           N  
ATOM   4147  H   HIS A 285      -3.480 -10.310   0.142  1.00  3.16           H  
ATOM   4148  HA  HIS A 285      -5.809 -11.246  -1.459  1.00  7.90           H  
ATOM   4149 1HB  HIS A 285      -5.821  -8.724  -1.474  1.00 11.84           H  
ATOM   4150 2HB  HIS A 285      -4.270  -8.777  -2.302  1.00 11.84           H  
ATOM   4151  HD2 HIS A 285      -8.034  -9.413  -3.023  1.00 11.84           H  
ATOM   4152  HE1 HIS A 285      -5.889  -9.960  -6.654  1.00 11.84           H  
ATOM   4153  HE2 HIS A 285      -8.201  -9.792  -5.598  1.00 11.84           H  
ATOM   4154  N   ALA A 286      -4.426 -12.363  -3.133  1.00  2.86           N  
ATOM   4155  CA  ALA A 286      -3.628 -13.242  -3.984  1.00  1.38           C  
ATOM   4156  C   ALA A 286      -3.405 -12.649  -5.368  1.00  1.21           C  
ATOM   4157  O   ALA A 286      -4.352 -12.414  -6.117  1.00  2.12           O  
ATOM   4158  CB  ALA A 286      -4.304 -14.595  -4.117  1.00  2.07           C  
ATOM   4159  H   ALA A 286      -5.432 -12.442  -3.167  1.00  3.43           H  
ATOM   4160  HA  ALA A 286      -2.653 -13.375  -3.516  1.00  1.66           H  
ATOM   4161 1HB  ALA A 286      -3.685 -15.250  -4.729  1.00  2.48           H  
ATOM   4162 2HB  ALA A 286      -4.431 -15.037  -3.132  1.00  2.48           H  
ATOM   4163 3HB  ALA A 286      -5.277 -14.469  -4.587  1.00  2.48           H  
ATOM   4164  N   VAL A 287      -2.136 -12.444  -5.706  1.00  0.97           N  
ATOM   4165  CA  VAL A 287      -1.726 -11.897  -6.996  1.00  1.29           C  
ATOM   4166  C   VAL A 287      -0.702 -12.819  -7.663  1.00  1.23           C  
ATOM   4167  O   VAL A 287      -0.152 -13.706  -7.015  1.00  1.16           O  
ATOM   4168  CB  VAL A 287      -1.136 -10.487  -6.814  1.00  1.94           C  
ATOM   4169  CG1 VAL A 287      -2.173  -9.538  -6.238  1.00  1.94           C  
ATOM   4170  CG2 VAL A 287       0.062 -10.566  -5.878  1.00  1.94           C  
ATOM   4171  H   VAL A 287      -1.413 -12.667  -5.035  1.00  1.16           H  
ATOM   4172  HA  VAL A 287      -2.604 -11.825  -7.639  1.00  1.55           H  
ATOM   4173  HB  VAL A 287      -0.840 -10.102  -7.786  1.00  2.32           H  
ATOM   4174 1HG1 VAL A 287      -1.737  -8.545  -6.131  1.00  2.32           H  
ATOM   4175 2HG1 VAL A 287      -3.031  -9.485  -6.908  1.00  2.32           H  
ATOM   4176 3HG1 VAL A 287      -2.497  -9.896  -5.262  1.00  2.32           H  
ATOM   4177 1HG2 VAL A 287       0.491  -9.572  -5.753  1.00  2.32           H  
ATOM   4178 2HG2 VAL A 287      -0.263 -10.943  -4.909  1.00  2.32           H  
ATOM   4179 3HG2 VAL A 287       0.812 -11.236  -6.298  1.00  2.32           H  
ATOM   4180  N   THR A 288      -0.457 -12.638  -8.961  1.00  1.29           N  
ATOM   4181  CA  THR A 288       0.498 -13.509  -9.650  1.00  1.13           C  
ATOM   4182  C   THR A 288       1.663 -12.723 -10.251  1.00  0.96           C  
ATOM   4183  O   THR A 288       1.461 -11.808 -11.041  1.00  1.35           O  
ATOM   4184  CB  THR A 288      -0.193 -14.318 -10.770  1.00  1.69           C  
ATOM   4185  OG1 THR A 288      -1.237 -15.143 -10.221  1.00  1.69           O  
ATOM   4186  CG2 THR A 288       0.822 -15.206 -11.484  1.00  1.69           C  
ATOM   4187  H   THR A 288      -0.925 -11.897  -9.468  1.00  1.55           H  
ATOM   4188  HA  THR A 288       0.906 -14.212  -8.927  1.00  1.36           H  
ATOM   4189  HB  THR A 288      -0.634 -13.630 -11.492  1.00  2.03           H  
ATOM   4190  HG1 THR A 288      -1.615 -15.682 -10.920  1.00  2.03           H  
ATOM   4191 1HG2 THR A 288       0.323 -15.765 -12.275  1.00  2.03           H  
ATOM   4192 2HG2 THR A 288       1.608 -14.587 -11.917  1.00  2.03           H  
ATOM   4193 3HG2 THR A 288       1.261 -15.902 -10.771  1.00  2.03           H  
ATOM   4194  N   VAL A 289       2.888 -13.093  -9.892  1.00  0.75           N  
ATOM   4195  CA  VAL A 289       4.065 -12.418 -10.414  1.00  0.91           C  
ATOM   4196  C   VAL A 289       4.240 -12.797 -11.860  1.00  0.68           C  
ATOM   4197  O   VAL A 289       4.327 -13.983 -12.181  1.00  0.66           O  
ATOM   4198  CB  VAL A 289       5.336 -12.812  -9.630  1.00  1.36           C  
ATOM   4199  CG1 VAL A 289       6.562 -12.159 -10.259  1.00  1.36           C  
ATOM   4200  CG2 VAL A 289       5.197 -12.404  -8.175  1.00  1.36           C  
ATOM   4201  H   VAL A 289       3.008 -13.856  -9.251  1.00  0.90           H  
ATOM   4202  HA  VAL A 289       3.918 -11.341 -10.346  1.00  1.09           H  
ATOM   4203  HB  VAL A 289       5.469 -13.891  -9.694  1.00  1.64           H  
ATOM   4204 1HG1 VAL A 289       7.455 -12.458  -9.710  1.00  1.64           H  
ATOM   4205 2HG1 VAL A 289       6.652 -12.476 -11.297  1.00  1.64           H  
ATOM   4206 3HG1 VAL A 289       6.458 -11.075 -10.218  1.00  1.64           H  
ATOM   4207 1HG2 VAL A 289       6.090 -12.702  -7.628  1.00  1.64           H  
ATOM   4208 2HG2 VAL A 289       5.073 -11.326  -8.103  1.00  1.64           H  
ATOM   4209 3HG2 VAL A 289       4.325 -12.898  -7.749  1.00  1.64           H  
ATOM   4210  N   VAL A 290       4.281 -11.794 -12.731  1.00  1.05           N  
ATOM   4211  CA  VAL A 290       4.425 -12.037 -14.159  1.00  1.87           C  
ATOM   4212  C   VAL A 290       5.720 -11.467 -14.735  1.00  2.33           C  
ATOM   4213  O   VAL A 290       6.050 -11.727 -15.892  1.00  5.64           O  
ATOM   4214  CB  VAL A 290       3.220 -11.465 -14.931  1.00  2.81           C  
ATOM   4215  CG1 VAL A 290       1.940 -12.156 -14.489  1.00  2.81           C  
ATOM   4216  CG2 VAL A 290       3.109  -9.974 -14.702  1.00  2.81           C  
ATOM   4217  H   VAL A 290       4.219 -10.841 -12.398  1.00  1.26           H  
ATOM   4218  HA  VAL A 290       4.434 -13.116 -14.316  1.00  2.24           H  
ATOM   4219  HB  VAL A 290       3.362 -11.658 -15.991  1.00  3.37           H  
ATOM   4220 1HG1 VAL A 290       1.100 -11.759 -15.058  1.00  3.37           H  
ATOM   4221 2HG1 VAL A 290       2.024 -13.228 -14.669  1.00  3.37           H  
ATOM   4222 3HG1 VAL A 290       1.777 -11.977 -13.430  1.00  3.37           H  
ATOM   4223 1HG2 VAL A 290       2.264  -9.581 -15.264  1.00  3.37           H  
ATOM   4224 2HG2 VAL A 290       2.961  -9.780 -13.640  1.00  3.37           H  
ATOM   4225 3HG2 VAL A 290       4.026  -9.492 -15.038  1.00  3.37           H  
ATOM   4226  N   GLY A 291       6.478 -10.717 -13.942  1.00  1.88           N  
ATOM   4227  CA  GLY A 291       7.726 -10.204 -14.473  1.00  3.08           C  
ATOM   4228  C   GLY A 291       8.605  -9.469 -13.471  1.00  2.86           C  
ATOM   4229  O   GLY A 291       8.375  -9.498 -12.261  1.00  2.58           O  
ATOM   4230  H   GLY A 291       6.184 -10.471 -13.009  1.00  2.26           H  
ATOM   4231 1HA  GLY A 291       8.290 -11.034 -14.897  1.00  3.70           H  
ATOM   4232 2HA  GLY A 291       7.498  -9.534 -15.300  1.00  3.70           H  
ATOM   4233  N   TYR A 292       9.621  -8.810 -14.013  1.00  3.43           N  
ATOM   4234  CA  TYR A 292      10.620  -8.089 -13.247  1.00  3.79           C  
ATOM   4235  C   TYR A 292      11.362  -7.072 -14.107  1.00  4.00           C  
ATOM   4236  O   TYR A 292      11.680  -7.340 -15.265  1.00  3.97           O  
ATOM   4237  CB  TYR A 292      11.603  -9.079 -12.641  1.00  5.69           C  
ATOM   4238  CG  TYR A 292      12.697  -8.421 -11.859  1.00  5.69           C  
ATOM   4239  CD1 TYR A 292      12.405  -7.870 -10.630  1.00  5.69           C  
ATOM   4240  CD2 TYR A 292      13.990  -8.374 -12.365  1.00  5.69           C  
ATOM   4241  CE1 TYR A 292      13.395  -7.262  -9.904  1.00  5.69           C  
ATOM   4242  CE2 TYR A 292      14.990  -7.774 -11.626  1.00  5.69           C  
ATOM   4243  CZ  TYR A 292      14.696  -7.221 -10.396  1.00  5.69           C  
ATOM   4244  OH  TYR A 292      15.692  -6.631  -9.646  1.00  5.69           O  
ATOM   4245  H   TYR A 292       9.712  -8.845 -15.017  1.00  4.12           H  
ATOM   4246  HA  TYR A 292      10.121  -7.546 -12.445  1.00  4.55           H  
ATOM   4247 1HB  TYR A 292      11.071  -9.764 -11.979  1.00  6.82           H  
ATOM   4248 2HB  TYR A 292      12.060  -9.673 -13.431  1.00  6.82           H  
ATOM   4249  HD1 TYR A 292      11.386  -7.908 -10.242  1.00  6.82           H  
ATOM   4250  HD2 TYR A 292      14.216  -8.812 -13.337  1.00  6.82           H  
ATOM   4251  HE1 TYR A 292      13.151  -6.820  -8.944  1.00  6.82           H  
ATOM   4252  HE2 TYR A 292      16.009  -7.738 -12.014  1.00  6.82           H  
ATOM   4253  HH  TYR A 292      16.413  -6.367 -10.226  1.00  6.82           H  
ATOM   4254  N   GLY A 293      11.649  -5.898 -13.555  1.00  4.81           N  
ATOM   4255  CA  GLY A 293      12.378  -4.919 -14.347  1.00  5.93           C  
ATOM   4256  C   GLY A 293      13.277  -3.998 -13.531  1.00  5.55           C  
ATOM   4257  O   GLY A 293      13.241  -3.978 -12.300  1.00  6.36           O  
ATOM   4258  H   GLY A 293      11.372  -5.692 -12.604  1.00  5.77           H  
ATOM   4259 1HA  GLY A 293      12.985  -5.440 -15.086  1.00  7.12           H  
ATOM   4260 2HA  GLY A 293      11.665  -4.317 -14.907  1.00  7.12           H  
ATOM   4261  N   THR A 294      14.087  -3.229 -14.255  1.00  8.81           N  
ATOM   4262  CA  THR A 294      14.996  -2.247 -13.676  1.00 15.31           C  
ATOM   4263  C   THR A 294      14.916  -0.946 -14.477  1.00 24.44           C  
ATOM   4264  O   THR A 294      14.955  -0.974 -15.708  1.00 34.15           O  
ATOM   4265  CB  THR A 294      16.452  -2.763 -13.655  1.00 22.96           C  
ATOM   4266  OG1 THR A 294      16.528  -3.975 -12.893  1.00 22.96           O  
ATOM   4267  CG2 THR A 294      17.377  -1.729 -13.031  1.00 22.96           C  
ATOM   4268  H   THR A 294      14.062  -3.322 -15.261  1.00 10.57           H  
ATOM   4269  HA  THR A 294      14.689  -2.048 -12.655  1.00 18.37           H  
ATOM   4270  HB  THR A 294      16.776  -2.969 -14.676  1.00 27.56           H  
ATOM   4271  HG1 THR A 294      16.502  -3.768 -11.950  1.00 27.56           H  
ATOM   4272 1HG2 THR A 294      18.397  -2.111 -13.024  1.00 27.56           H  
ATOM   4273 2HG2 THR A 294      17.338  -0.811 -13.612  1.00 27.56           H  
ATOM   4274 3HG2 THR A 294      17.059  -1.528 -12.008  1.00 27.56           H  
ATOM   4275  N   THR A 295      14.812   0.192 -13.788  1.00 27.98           N  
ATOM   4276  CA  THR A 295      14.725   1.479 -14.483  1.00 44.63           C  
ATOM   4277  C   THR A 295      16.105   2.017 -14.806  1.00 61.99           C  
ATOM   4278  O   THR A 295      17.117   1.487 -14.351  1.00 66.93           O  
ATOM   4279  CB  THR A 295      14.013   2.563 -13.658  1.00 66.95           C  
ATOM   4280  OG1 THR A 295      14.830   2.929 -12.536  1.00 66.95           O  
ATOM   4281  CG2 THR A 295      12.668   2.056 -13.166  1.00 66.95           C  
ATOM   4282  H   THR A 295      14.767   0.152 -12.778  1.00 33.58           H  
ATOM   4283  HA  THR A 295      14.185   1.335 -15.421  1.00 53.56           H  
ATOM   4284  HB  THR A 295      13.852   3.444 -14.279  1.00 80.33           H  
ATOM   4285  HG1 THR A 295      14.382   3.610 -12.025  1.00 80.33           H  
ATOM   4286 1HG2 THR A 295      12.175   2.837 -12.586  1.00 80.33           H  
ATOM   4287 2HG2 THR A 295      12.046   1.789 -14.020  1.00 80.33           H  
ATOM   4288 3HG2 THR A 295      12.816   1.178 -12.537  1.00 80.33           H  
ATOM   4289  N   SER A 296      16.140   3.114 -15.559  1.00 87.76           N  
ATOM   4290  CA  SER A 296      17.394   3.776 -15.918  1.00118.03           C  
ATOM   4291  C   SER A 296      18.121   4.366 -14.702  1.00117.28           C  
ATOM   4292  O   SER A 296      19.312   4.670 -14.779  1.00150.61           O  
ATOM   4293  CB  SER A 296      17.130   4.877 -16.925  1.00177.05           C  
ATOM   4294  OG  SER A 296      16.393   5.921 -16.350  1.00177.05           O  
ATOM   4295  H   SER A 296      15.272   3.500 -15.901  1.00105.31           H  
ATOM   4296  HA  SER A 296      18.050   3.035 -16.376  1.00141.64           H  
ATOM   4297 1HB  SER A 296      18.079   5.261 -17.299  1.00212.45           H  
ATOM   4298 2HB  SER A 296      16.585   4.468 -17.775  1.00212.45           H  
ATOM   4299  HG  SER A 296      16.920   6.245 -15.612  1.00212.45           H  
ATOM   4300  N   ASP A 297      17.408   4.520 -13.581  1.00 94.12           N  
ATOM   4301  CA  ASP A 297      18.001   5.026 -12.356  1.00 98.21           C  
ATOM   4302  C   ASP A 297      18.412   3.888 -11.419  1.00 77.85           C  
ATOM   4303  O   ASP A 297      18.824   4.137 -10.285  1.00 81.20           O  
ATOM   4304  CB  ASP A 297      17.028   5.962 -11.642  1.00147.31           C  
ATOM   4305  CG  ASP A 297      16.759   7.237 -12.430  1.00147.31           C  
ATOM   4306  OD1 ASP A 297      17.597   7.616 -13.214  1.00147.31           O  
ATOM   4307  OD2 ASP A 297      15.721   7.824 -12.236  1.00147.31           O  
ATOM   4308  H   ASP A 297      16.430   4.264 -13.557  1.00112.94           H  
ATOM   4309  HA  ASP A 297      18.896   5.591 -12.615  1.00117.85           H  
ATOM   4310 1HB  ASP A 297      16.082   5.447 -11.476  1.00176.78           H  
ATOM   4311 2HB  ASP A 297      17.430   6.231 -10.665  1.00176.78           H  
ATOM   4312  N   GLY A 298      18.309   2.639 -11.890  1.00 66.11           N  
ATOM   4313  CA  GLY A 298      18.676   1.490 -11.081  1.00 62.65           C  
ATOM   4314  C   GLY A 298      17.554   1.019 -10.154  1.00 41.26           C  
ATOM   4315  O   GLY A 298      17.815   0.280  -9.203  1.00 54.38           O  
ATOM   4316  H   GLY A 298      17.969   2.460 -12.823  1.00 79.33           H  
ATOM   4317 1HA  GLY A 298      18.968   0.670 -11.738  1.00 75.18           H  
ATOM   4318 2HA  GLY A 298      19.554   1.740 -10.487  1.00 75.18           H  
ATOM   4319  N   THR A 299      16.313   1.450 -10.401  1.00 25.44           N  
ATOM   4320  CA  THR A 299      15.222   1.032  -9.530  1.00 19.42           C  
ATOM   4321  C   THR A 299      14.718  -0.343  -9.916  1.00 11.03           C  
ATOM   4322  O   THR A 299      14.199  -0.539 -11.011  1.00 10.46           O  
ATOM   4323  CB  THR A 299      14.044   2.026  -9.576  1.00 29.13           C  
ATOM   4324  OG1 THR A 299      14.482   3.319  -9.138  1.00 29.13           O  
ATOM   4325  CG2 THR A 299      12.896   1.547  -8.705  1.00 29.13           C  
ATOM   4326  H   THR A 299      16.107   2.048 -11.190  1.00 30.53           H  
ATOM   4327  HA  THR A 299      15.594   0.981  -8.506  1.00 23.30           H  
ATOM   4328  HB  THR A 299      13.688   2.106 -10.596  1.00 34.96           H  
ATOM   4329  HG1 THR A 299      14.807   3.255  -8.236  1.00 34.96           H  
ATOM   4330 1HG2 THR A 299      12.072   2.258  -8.762  1.00 34.96           H  
ATOM   4331 2HG2 THR A 299      12.556   0.571  -9.051  1.00 34.96           H  
ATOM   4332 3HG2 THR A 299      13.233   1.468  -7.672  1.00 34.96           H  
ATOM   4333  N   ASP A 300      14.879  -1.293  -9.007  1.00 10.79           N  
ATOM   4334  CA  ASP A 300      14.428  -2.658  -9.232  1.00  8.15           C  
ATOM   4335  C   ASP A 300      12.984  -2.819  -8.797  1.00  7.11           C  
ATOM   4336  O   ASP A 300      12.603  -2.336  -7.732  1.00  8.85           O  
ATOM   4337  CB  ASP A 300      15.314  -3.636  -8.469  1.00 12.23           C  
ATOM   4338  CG  ASP A 300      16.721  -3.743  -9.041  1.00 12.23           C  
ATOM   4339  OD1 ASP A 300      16.884  -3.550 -10.223  1.00 12.23           O  
ATOM   4340  OD2 ASP A 300      17.623  -4.026  -8.289  1.00 12.23           O  
ATOM   4341  H   ASP A 300      15.325  -1.063  -8.130  1.00 12.95           H  
ATOM   4342  HA  ASP A 300      14.495  -2.880 -10.297  1.00  9.78           H  
ATOM   4343 1HB  ASP A 300      15.386  -3.326  -7.426  1.00 14.67           H  
ATOM   4344 2HB  ASP A 300      14.854  -4.623  -8.482  1.00 14.67           H  
ATOM   4345  N   TYR A 301      12.179  -3.490  -9.609  1.00  6.52           N  
ATOM   4346  CA  TYR A 301      10.787  -3.673  -9.244  1.00  9.34           C  
ATOM   4347  C   TYR A 301      10.152  -4.930  -9.827  1.00  4.96           C  
ATOM   4348  O   TYR A 301      10.603  -5.478 -10.830  1.00  5.62           O  
ATOM   4349  CB  TYR A 301       9.981  -2.465  -9.681  1.00 14.01           C  
ATOM   4350  CG  TYR A 301      10.014  -2.292 -11.170  1.00 14.01           C  
ATOM   4351  CD1 TYR A 301       9.098  -2.971 -11.949  1.00 14.01           C  
ATOM   4352  CD2 TYR A 301      10.952  -1.454 -11.755  1.00 14.01           C  
ATOM   4353  CE1 TYR A 301       9.120  -2.821 -13.313  1.00 14.01           C  
ATOM   4354  CE2 TYR A 301      10.969  -1.295 -13.126  1.00 14.01           C  
ATOM   4355  CZ  TYR A 301      10.054  -1.976 -13.903  1.00 14.01           C  
ATOM   4356  OH  TYR A 301      10.031  -1.807 -15.271  1.00 14.01           O  
ATOM   4357  H   TYR A 301      12.529  -3.853 -10.486  1.00  7.82           H  
ATOM   4358  HA  TYR A 301      10.739  -3.757  -8.160  1.00 11.21           H  
ATOM   4359 1HB  TYR A 301       8.942  -2.571  -9.367  1.00 16.81           H  
ATOM   4360 2HB  TYR A 301      10.381  -1.563  -9.220  1.00 16.81           H  
ATOM   4361  HD1 TYR A 301       8.362  -3.626 -11.482  1.00 16.81           H  
ATOM   4362  HD2 TYR A 301      11.669  -0.918 -11.133  1.00 16.81           H  
ATOM   4363  HE1 TYR A 301       8.399  -3.351 -13.931  1.00 16.81           H  
ATOM   4364  HE2 TYR A 301      11.696  -0.633 -13.593  1.00 16.81           H  
ATOM   4365  HH  TYR A 301      10.839  -1.366 -15.552  1.00 16.81           H  
ATOM   4366  N   TRP A 302       9.063  -5.352  -9.204  1.00  3.42           N  
ATOM   4367  CA  TRP A 302       8.334  -6.537  -9.604  1.00  2.68           C  
ATOM   4368  C   TRP A 302       7.181  -6.167 -10.516  1.00  2.32           C  
ATOM   4369  O   TRP A 302       6.551  -5.130 -10.318  1.00  3.27           O  
ATOM   4370  CB  TRP A 302       7.752  -7.223  -8.376  1.00  4.02           C  
ATOM   4371  CG  TRP A 302       8.769  -7.670  -7.381  1.00  4.02           C  
ATOM   4372  CD1 TRP A 302       9.092  -7.022  -6.227  1.00  4.02           C  
ATOM   4373  CD2 TRP A 302       9.609  -8.844  -7.430  1.00  4.02           C  
ATOM   4374  NE1 TRP A 302      10.058  -7.715  -5.549  1.00  4.02           N  
ATOM   4375  CE2 TRP A 302      10.386  -8.832  -6.269  1.00  4.02           C  
ATOM   4376  CE3 TRP A 302       9.758  -9.890  -8.349  1.00  4.02           C  
ATOM   4377  CZ2 TRP A 302      11.302  -9.824  -5.994  1.00  4.02           C  
ATOM   4378  CZ3 TRP A 302      10.686 -10.883  -8.074  1.00  4.02           C  
ATOM   4379  CH2 TRP A 302      11.434 -10.844  -6.925  1.00  4.02           C  
ATOM   4380  H   TRP A 302       8.743  -4.838  -8.402  1.00  4.10           H  
ATOM   4381  HA  TRP A 302       9.007  -7.212 -10.132  1.00  3.22           H  
ATOM   4382 1HB  TRP A 302       7.063  -6.545  -7.877  1.00  4.82           H  
ATOM   4383 2HB  TRP A 302       7.177  -8.094  -8.688  1.00  4.82           H  
ATOM   4384  HD1 TRP A 302       8.641  -6.091  -5.888  1.00  4.82           H  
ATOM   4385  HE1 TRP A 302      10.463  -7.446  -4.664  1.00  4.82           H  
ATOM   4386  HE3 TRP A 302       9.161  -9.921  -9.260  1.00  4.82           H  
ATOM   4387  HZ2 TRP A 302      11.908  -9.819  -5.090  1.00  4.82           H  
ATOM   4388  HZ3 TRP A 302      10.801 -11.694  -8.792  1.00  4.82           H  
ATOM   4389  HH2 TRP A 302      12.151 -11.632  -6.729  1.00  4.82           H  
ATOM   4390  N   ILE A 303       6.871  -7.030 -11.480  1.00  1.98           N  
ATOM   4391  CA  ILE A 303       5.708  -6.812 -12.342  1.00  2.11           C  
ATOM   4392  C   ILE A 303       4.692  -7.885 -11.976  1.00  2.00           C  
ATOM   4393  O   ILE A 303       4.950  -9.079 -12.149  1.00  2.22           O  
ATOM   4394  CB  ILE A 303       6.056  -6.899 -13.835  1.00  3.17           C  
ATOM   4395  CG1 ILE A 303       7.144  -5.883 -14.186  1.00  3.17           C  
ATOM   4396  CG2 ILE A 303       4.810  -6.624 -14.665  1.00  3.17           C  
ATOM   4397  CD1 ILE A 303       7.711  -6.062 -15.576  1.00  3.17           C  
ATOM   4398  H   ILE A 303       7.434  -7.860 -11.613  1.00  2.38           H  
ATOM   4399  HA  ILE A 303       5.276  -5.834 -12.135  1.00  2.53           H  
ATOM   4400  HB  ILE A 303       6.428  -7.888 -14.070  1.00  3.80           H  
ATOM   4401 1HG1 ILE A 303       6.731  -4.878 -14.106  1.00  3.80           H  
ATOM   4402 2HG1 ILE A 303       7.961  -5.978 -13.470  1.00  3.80           H  
ATOM   4403 1HG2 ILE A 303       5.055  -6.693 -15.724  1.00  3.80           H  
ATOM   4404 2HG2 ILE A 303       4.042  -7.353 -14.421  1.00  3.80           H  
ATOM   4405 3HG2 ILE A 303       4.440  -5.623 -14.442  1.00  3.80           H  
ATOM   4406 1HD1 ILE A 303       8.480  -5.310 -15.755  1.00  3.80           H  
ATOM   4407 2HD1 ILE A 303       8.150  -7.056 -15.669  1.00  3.80           H  
ATOM   4408 3HD1 ILE A 303       6.916  -5.949 -16.311  1.00  3.80           H  
ATOM   4409  N   VAL A 304       3.557  -7.467 -11.424  1.00  1.87           N  
ATOM   4410  CA  VAL A 304       2.581  -8.414 -10.907  1.00  2.22           C  
ATOM   4411  C   VAL A 304       1.147  -8.213 -11.441  1.00  1.64           C  
ATOM   4412  O   VAL A 304       0.661  -7.094 -11.592  1.00  2.02           O  
ATOM   4413  CB  VAL A 304       2.602  -8.329  -9.367  1.00  3.33           C  
ATOM   4414  CG1 VAL A 304       1.576  -9.250  -8.769  1.00  3.33           C  
ATOM   4415  CG2 VAL A 304       3.988  -8.663  -8.832  1.00  3.33           C  
ATOM   4416  H   VAL A 304       3.378  -6.477 -11.308  1.00  2.24           H  
ATOM   4417  HA  VAL A 304       2.905  -9.415 -11.190  1.00  2.66           H  
ATOM   4418  HB  VAL A 304       2.355  -7.326  -9.071  1.00  4.00           H  
ATOM   4419 1HG1 VAL A 304       1.604  -9.146  -7.687  1.00  4.00           H  
ATOM   4420 2HG1 VAL A 304       0.585  -8.983  -9.132  1.00  4.00           H  
ATOM   4421 3HG1 VAL A 304       1.803 -10.275  -9.041  1.00  4.00           H  
ATOM   4422 1HG2 VAL A 304       3.983  -8.581  -7.746  1.00  4.00           H  
ATOM   4423 2HG2 VAL A 304       4.253  -9.675  -9.119  1.00  4.00           H  
ATOM   4424 3HG2 VAL A 304       4.720  -7.966  -9.236  1.00  4.00           H  
ATOM   4425  N   LYS A 305       0.489  -9.326 -11.755  1.00  1.23           N  
ATOM   4426  CA  LYS A 305      -0.889  -9.372 -12.245  1.00  1.10           C  
ATOM   4427  C   LYS A 305      -1.932  -9.429 -11.120  1.00  1.41           C  
ATOM   4428  O   LYS A 305      -1.901 -10.327 -10.275  1.00  1.67           O  
ATOM   4429  CB  LYS A 305      -1.053 -10.597 -13.153  1.00  1.65           C  
ATOM   4430  CG  LYS A 305      -2.447 -10.820 -13.713  1.00  1.65           C  
ATOM   4431  CD  LYS A 305      -2.496 -12.034 -14.649  1.00  1.65           C  
ATOM   4432  CE  LYS A 305      -3.936 -12.424 -14.991  1.00  1.65           C  
ATOM   4433  NZ  LYS A 305      -4.011 -13.567 -15.943  1.00  1.65           N  
ATOM   4434  H   LYS A 305       0.957 -10.206 -11.617  1.00  1.48           H  
ATOM   4435  HA  LYS A 305      -1.079  -8.470 -12.826  1.00  1.32           H  
ATOM   4436 1HB  LYS A 305      -0.377 -10.504 -14.001  1.00  1.98           H  
ATOM   4437 2HB  LYS A 305      -0.767 -11.492 -12.602  1.00  1.98           H  
ATOM   4438 1HG  LYS A 305      -3.151 -10.963 -12.892  1.00  1.98           H  
ATOM   4439 2HG  LYS A 305      -2.736  -9.935 -14.269  1.00  1.98           H  
ATOM   4440 1HD  LYS A 305      -1.960 -11.809 -15.574  1.00  1.98           H  
ATOM   4441 2HD  LYS A 305      -2.013 -12.884 -14.165  1.00  1.98           H  
ATOM   4442 1HE  LYS A 305      -4.438 -12.707 -14.066  1.00  1.98           H  
ATOM   4443 2HE  LYS A 305      -4.460 -11.581 -15.429  1.00  1.98           H  
ATOM   4444 1HZ  LYS A 305      -4.980 -13.798 -16.120  1.00  1.98           H  
ATOM   4445 2HZ  LYS A 305      -3.582 -13.300 -16.822  1.00  1.98           H  
ATOM   4446 3HZ  LYS A 305      -3.542 -14.375 -15.559  1.00  1.98           H  
ATOM   4447  N   ASN A 306      -2.879  -8.484 -11.117  1.00  2.03           N  
ATOM   4448  CA  ASN A 306      -3.952  -8.504 -10.118  1.00  2.91           C  
ATOM   4449  C   ASN A 306      -5.245  -9.059 -10.763  1.00  2.56           C  
ATOM   4450  O   ASN A 306      -5.270  -9.332 -11.962  1.00 12.11           O  
ATOM   4451  CB  ASN A 306      -4.142  -7.106  -9.532  1.00  4.37           C  
ATOM   4452  CG  ASN A 306      -4.721  -7.085  -8.136  1.00  4.37           C  
ATOM   4453  OD1 ASN A 306      -5.721  -7.747  -7.846  1.00  4.37           O  
ATOM   4454  ND2 ASN A 306      -4.096  -6.348  -7.257  1.00  4.37           N  
ATOM   4455  H   ASN A 306      -2.871  -7.735 -11.803  1.00  2.44           H  
ATOM   4456  HA  ASN A 306      -3.673  -9.184  -9.312  1.00  3.49           H  
ATOM   4457 1HB  ASN A 306      -3.177  -6.598  -9.511  1.00  5.24           H  
ATOM   4458 2HB  ASN A 306      -4.793  -6.529 -10.188  1.00  5.24           H  
ATOM   4459 1HD2 ASN A 306      -4.431  -6.304  -6.316  1.00  5.24           H  
ATOM   4460 2HD2 ASN A 306      -3.284  -5.831  -7.526  1.00  5.24           H  
ATOM   4461  N   SER A 307      -6.299  -9.244  -9.957  1.00  2.87           N  
ATOM   4462  CA  SER A 307      -7.594  -9.754 -10.424  1.00  4.05           C  
ATOM   4463  C   SER A 307      -8.728  -8.759 -10.193  1.00  2.86           C  
ATOM   4464  O   SER A 307      -9.844  -9.153  -9.855  1.00  3.57           O  
ATOM   4465  CB  SER A 307      -7.918 -11.070  -9.734  1.00  6.07           C  
ATOM   4466  OG  SER A 307      -7.897 -10.942  -8.336  1.00  6.07           O  
ATOM   4467  H   SER A 307      -6.207  -8.992  -8.987  1.00  3.44           H  
ATOM   4468  HA  SER A 307      -7.522  -9.937 -11.497  1.00  4.86           H  
ATOM   4469 1HB  SER A 307      -8.897 -11.422 -10.055  1.00  7.29           H  
ATOM   4470 2HB  SER A 307      -7.187 -11.817 -10.039  1.00  7.29           H  
ATOM   4471  HG  SER A 307      -8.720 -10.520  -8.062  1.00  7.29           H  
ATOM   4472  N   TRP A 308      -8.443  -7.474 -10.382  1.00  3.17           N  
ATOM   4473  CA  TRP A 308      -9.441  -6.427 -10.170  1.00  4.56           C  
ATOM   4474  C   TRP A 308      -9.863  -5.727 -11.454  1.00  3.96           C  
ATOM   4475  O   TRP A 308     -10.337  -4.590 -11.411  1.00  5.09           O  
ATOM   4476  CB  TRP A 308      -8.903  -5.387  -9.179  1.00  6.84           C  
ATOM   4477  CG  TRP A 308      -8.834  -5.891  -7.769  1.00  6.84           C  
ATOM   4478  CD1 TRP A 308      -9.562  -6.911  -7.253  1.00  6.84           C  
ATOM   4479  CD2 TRP A 308      -8.004  -5.413  -6.686  1.00  6.84           C  
ATOM   4480  NE1 TRP A 308      -9.248  -7.101  -5.934  1.00  6.84           N  
ATOM   4481  CE2 TRP A 308      -8.296  -6.195  -5.571  1.00  6.84           C  
ATOM   4482  CE3 TRP A 308      -7.055  -4.406  -6.578  1.00  6.84           C  
ATOM   4483  CZ2 TRP A 308      -7.668  -5.999  -4.355  1.00  6.84           C  
ATOM   4484  CZ3 TRP A 308      -6.417  -4.202  -5.361  1.00  6.84           C  
ATOM   4485  CH2 TRP A 308      -6.717  -4.984  -4.277  1.00  6.84           C  
ATOM   4486  H   TRP A 308      -7.511  -7.211 -10.668  1.00  3.80           H  
ATOM   4487  HA  TRP A 308     -10.326  -6.886  -9.733  1.00  5.47           H  
ATOM   4488 1HB  TRP A 308      -7.904  -5.078  -9.483  1.00  8.21           H  
ATOM   4489 2HB  TRP A 308      -9.536  -4.505  -9.205  1.00  8.21           H  
ATOM   4490  HD1 TRP A 308     -10.290  -7.492  -7.812  1.00  8.21           H  
ATOM   4491  HE1 TRP A 308      -9.651  -7.800  -5.327  1.00  8.21           H  
ATOM   4492  HE3 TRP A 308      -6.829  -3.797  -7.440  1.00  8.21           H  
ATOM   4493  HZ2 TRP A 308      -7.896  -6.608  -3.483  1.00  8.21           H  
ATOM   4494  HZ3 TRP A 308      -5.674  -3.408  -5.290  1.00  8.21           H  
ATOM   4495  HH2 TRP A 308      -6.208  -4.804  -3.334  1.00  8.21           H  
ATOM   4496  N   GLY A 309      -9.683  -6.395 -12.593  1.00  3.00           N  
ATOM   4497  CA  GLY A 309     -10.044  -5.818 -13.880  1.00  3.15           C  
ATOM   4498  C   GLY A 309      -8.959  -4.895 -14.434  1.00  2.93           C  
ATOM   4499  O   GLY A 309      -8.094  -4.406 -13.704  1.00  5.47           O  
ATOM   4500  H   GLY A 309      -9.329  -7.343 -12.581  1.00  3.60           H  
ATOM   4501 1HA  GLY A 309     -10.235  -6.623 -14.591  1.00  3.78           H  
ATOM   4502 2HA  GLY A 309     -10.975  -5.264 -13.775  1.00  3.78           H  
ATOM   4503  N   THR A 310      -9.053  -4.605 -15.730  1.00  2.77           N  
ATOM   4504  CA  THR A 310      -8.098  -3.724 -16.396  1.00  3.36           C  
ATOM   4505  C   THR A 310      -8.372  -2.247 -16.096  1.00  4.67           C  
ATOM   4506  O   THR A 310      -7.560  -1.378 -16.408  1.00  9.41           O  
ATOM   4507  CB  THR A 310      -8.105  -3.962 -17.914  1.00  5.04           C  
ATOM   4508  OG1 THR A 310      -9.418  -3.704 -18.434  1.00  5.04           O  
ATOM   4509  CG2 THR A 310      -7.705  -5.399 -18.220  1.00  5.04           C  
ATOM   4510  H   THR A 310      -9.794  -5.024 -16.274  1.00  3.32           H  
ATOM   4511  HA  THR A 310      -7.105  -3.962 -16.024  1.00  4.03           H  
ATOM   4512  HB  THR A 310      -7.397  -3.284 -18.393  1.00  6.05           H  
ATOM   4513  HG1 THR A 310      -9.416  -3.833 -19.386  1.00  6.05           H  
ATOM   4514 1HG2 THR A 310      -7.713  -5.556 -19.298  1.00  6.05           H  
ATOM   4515 2HG2 THR A 310      -6.705  -5.587 -17.832  1.00  6.05           H  
ATOM   4516 3HG2 THR A 310      -8.412  -6.082 -17.750  1.00  6.05           H  
ATOM   4517  N   SER A 311      -9.518  -1.969 -15.471  1.00  4.31           N  
ATOM   4518  CA  SER A 311      -9.886  -0.622 -15.058  1.00  7.71           C  
ATOM   4519  C   SER A 311      -9.123  -0.155 -13.806  1.00  9.54           C  
ATOM   4520  O   SER A 311      -9.187   1.020 -13.446  1.00 17.58           O  
ATOM   4521  CB  SER A 311     -11.375  -0.564 -14.790  1.00 11.56           C  
ATOM   4522  OG  SER A 311     -11.712  -1.351 -13.682  1.00 11.56           O  
ATOM   4523  H   SER A 311     -10.161  -2.716 -15.264  1.00  5.17           H  
ATOM   4524  HA  SER A 311      -9.649   0.061 -15.875  1.00  9.25           H  
ATOM   4525 1HB  SER A 311     -11.665   0.465 -14.604  1.00 13.88           H  
ATOM   4526 2HB  SER A 311     -11.922  -0.908 -15.667  1.00 13.88           H  
ATOM   4527  HG  SER A 311     -11.139  -1.061 -12.969  1.00 13.88           H  
ATOM   4528  N   TRP A 312      -8.407  -1.073 -13.148  1.00  7.23           N  
ATOM   4529  CA  TRP A 312      -7.618  -0.751 -11.962  1.00  8.16           C  
ATOM   4530  C   TRP A 312      -6.122  -0.829 -12.245  1.00  5.68           C  
ATOM   4531  O   TRP A 312      -5.680  -1.757 -12.918  1.00 10.36           O  
ATOM   4532  CB  TRP A 312      -7.956  -1.724 -10.839  1.00 12.24           C  
ATOM   4533  CG  TRP A 312      -7.074  -1.569  -9.640  1.00 12.24           C  
ATOM   4534  CD1 TRP A 312      -7.282  -0.783  -8.550  1.00 12.24           C  
ATOM   4535  CD2 TRP A 312      -5.808  -2.231  -9.423  1.00 12.24           C  
ATOM   4536  NE1 TRP A 312      -6.243  -0.916  -7.669  1.00 12.24           N  
ATOM   4537  CE2 TRP A 312      -5.332  -1.798  -8.183  1.00 12.24           C  
ATOM   4538  CE3 TRP A 312      -5.054  -3.144 -10.167  1.00 12.24           C  
ATOM   4539  CZ2 TRP A 312      -4.138  -2.255  -7.660  1.00 12.24           C  
ATOM   4540  CZ3 TRP A 312      -3.851  -3.593  -9.647  1.00 12.24           C  
ATOM   4541  CH2 TRP A 312      -3.414  -3.163  -8.424  1.00 12.24           C  
ATOM   4542  H   TRP A 312      -8.388  -2.038 -13.464  1.00  8.68           H  
ATOM   4543  HA  TRP A 312      -7.861   0.263 -11.645  1.00  9.79           H  
ATOM   4544 1HB  TRP A 312      -8.991  -1.579 -10.530  1.00 14.69           H  
ATOM   4545 2HB  TRP A 312      -7.864  -2.746 -11.204  1.00 14.69           H  
ATOM   4546  HD1 TRP A 312      -8.149  -0.148  -8.400  1.00 14.69           H  
ATOM   4547  HE1 TRP A 312      -6.156  -0.443  -6.777  1.00 14.69           H  
ATOM   4548  HE3 TRP A 312      -5.408  -3.494 -11.136  1.00 14.69           H  
ATOM   4549  HZ2 TRP A 312      -3.767  -1.926  -6.688  1.00 14.69           H  
ATOM   4550  HZ3 TRP A 312      -3.268  -4.305 -10.232  1.00 14.69           H  
ATOM   4551  HH2 TRP A 312      -2.475  -3.543  -8.040  1.00 14.69           H  
ATOM   4552  N   GLY A 313      -5.344   0.124 -11.721  1.00  2.46           N  
ATOM   4553  CA  GLY A 313      -3.895   0.087 -11.878  1.00  1.77           C  
ATOM   4554  C   GLY A 313      -3.449   0.260 -13.314  1.00  2.05           C  
ATOM   4555  O   GLY A 313      -4.122   0.898 -14.129  1.00  3.05           O  
ATOM   4556  H   GLY A 313      -5.731   0.883 -11.173  1.00  2.95           H  
ATOM   4557 1HA  GLY A 313      -3.453   0.876 -11.270  1.00  2.12           H  
ATOM   4558 2HA  GLY A 313      -3.516  -0.858 -11.492  1.00  2.12           H  
ATOM   4559  N   GLU A 314      -2.303  -0.325 -13.643  1.00  1.65           N  
ATOM   4560  CA  GLU A 314      -1.762  -0.189 -14.982  1.00  1.94           C  
ATOM   4561  C   GLU A 314      -2.336  -1.295 -15.817  1.00  2.23           C  
ATOM   4562  O   GLU A 314      -1.703  -2.326 -16.022  1.00  3.18           O  
ATOM   4563  CB  GLU A 314      -0.236  -0.246 -14.959  1.00  2.91           C  
ATOM   4564  CG  GLU A 314       0.406   0.886 -14.168  1.00  2.91           C  
ATOM   4565  CD  GLU A 314       1.905   0.864 -14.216  1.00  2.91           C  
ATOM   4566  OE1 GLU A 314       2.441   0.054 -14.935  1.00  2.91           O  
ATOM   4567  OE2 GLU A 314       2.535   1.641 -13.534  1.00  2.91           O  
ATOM   4568  H   GLU A 314      -1.797  -0.883 -12.967  1.00  1.98           H  
ATOM   4569  HA  GLU A 314      -2.077   0.767 -15.404  1.00  2.33           H  
ATOM   4570 1HB  GLU A 314       0.090  -1.187 -14.517  1.00  3.49           H  
ATOM   4571 2HB  GLU A 314       0.150  -0.208 -15.978  1.00  3.49           H  
ATOM   4572 1HG  GLU A 314       0.051   1.838 -14.563  1.00  3.49           H  
ATOM   4573 2HG  GLU A 314       0.078   0.807 -13.134  1.00  3.49           H  
ATOM   4574  N   GLN A 315      -3.569  -1.084 -16.257  1.00  2.18           N  
ATOM   4575  CA  GLN A 315      -4.339  -2.078 -16.992  1.00  2.85           C  
ATOM   4576  C   GLN A 315      -4.368  -3.402 -16.232  1.00  2.71           C  
ATOM   4577  O   GLN A 315      -4.181  -4.469 -16.819  1.00  3.56           O  
ATOM   4578  CB  GLN A 315      -3.760  -2.287 -18.392  1.00  4.28           C  
ATOM   4579  CG  GLN A 315      -3.814  -1.051 -19.271  1.00  4.28           C  
ATOM   4580  CD  GLN A 315      -5.232  -0.688 -19.667  1.00  4.28           C  
ATOM   4581  OE1 GLN A 315      -5.904  -1.440 -20.378  1.00  4.28           O  
ATOM   4582  NE2 GLN A 315      -5.696   0.468 -19.206  1.00  4.28           N  
ATOM   4583  H   GLN A 315      -3.998  -0.193 -16.028  1.00  2.62           H  
ATOM   4584  HA  GLN A 315      -5.359  -1.719 -17.093  1.00  3.42           H  
ATOM   4585 1HB  GLN A 315      -2.721  -2.603 -18.317  1.00  5.13           H  
ATOM   4586 2HB  GLN A 315      -4.307  -3.082 -18.898  1.00  5.13           H  
ATOM   4587 1HG  GLN A 315      -3.384  -0.209 -18.728  1.00  5.13           H  
ATOM   4588 2HG  GLN A 315      -3.244  -1.240 -20.181  1.00  5.13           H  
ATOM   4589 1HE2 GLN A 315      -6.626   0.760 -19.432  1.00  5.13           H  
ATOM   4590 2HE2 GLN A 315      -5.117   1.047 -18.631  1.00  5.13           H  
ATOM   4591  N   GLY A 316      -4.631  -3.319 -14.921  1.00  2.88           N  
ATOM   4592  CA  GLY A 316      -4.726  -4.477 -14.043  1.00  3.78           C  
ATOM   4593  C   GLY A 316      -3.389  -4.909 -13.413  1.00  3.54           C  
ATOM   4594  O   GLY A 316      -3.372  -5.803 -12.561  1.00  8.07           O  
ATOM   4595  H   GLY A 316      -4.786  -2.416 -14.498  1.00  3.46           H  
ATOM   4596 1HA  GLY A 316      -5.436  -4.254 -13.248  1.00  4.54           H  
ATOM   4597 2HA  GLY A 316      -5.155  -5.299 -14.603  1.00  4.54           H  
ATOM   4598  N   TYR A 317      -2.279  -4.291 -13.820  1.00  1.90           N  
ATOM   4599  CA  TYR A 317      -0.975  -4.664 -13.293  1.00  1.97           C  
ATOM   4600  C   TYR A 317      -0.470  -3.698 -12.227  1.00  1.86           C  
ATOM   4601  O   TYR A 317      -0.841  -2.521 -12.185  1.00  2.11           O  
ATOM   4602  CB  TYR A 317       0.041  -4.772 -14.430  1.00  2.96           C  
ATOM   4603  CG  TYR A 317      -0.276  -5.888 -15.403  1.00  2.96           C  
ATOM   4604  CD1 TYR A 317      -0.965  -5.604 -16.573  1.00  2.96           C  
ATOM   4605  CD2 TYR A 317       0.103  -7.193 -15.122  1.00  2.96           C  
ATOM   4606  CE1 TYR A 317      -1.273  -6.614 -17.460  1.00  2.96           C  
ATOM   4607  CE2 TYR A 317      -0.209  -8.207 -16.009  1.00  2.96           C  
ATOM   4608  CZ  TYR A 317      -0.895  -7.919 -17.173  1.00  2.96           C  
ATOM   4609  OH  TYR A 317      -1.210  -8.924 -18.057  1.00  2.96           O  
ATOM   4610  H   TYR A 317      -2.309  -3.571 -14.527  1.00  2.28           H  
ATOM   4611  HA  TYR A 317      -1.066  -5.645 -12.824  1.00  2.36           H  
ATOM   4612 1HB  TYR A 317       0.077  -3.833 -14.983  1.00  3.55           H  
ATOM   4613 2HB  TYR A 317       1.034  -4.951 -14.018  1.00  3.55           H  
ATOM   4614  HD1 TYR A 317      -1.266  -4.581 -16.794  1.00  3.55           H  
ATOM   4615  HD2 TYR A 317       0.641  -7.418 -14.202  1.00  3.55           H  
ATOM   4616  HE1 TYR A 317      -1.814  -6.385 -18.378  1.00  3.55           H  
ATOM   4617  HE2 TYR A 317       0.083  -9.233 -15.789  1.00  3.55           H  
ATOM   4618  HH  TYR A 317      -1.685  -8.553 -18.805  1.00  3.55           H  
ATOM   4619  N   ILE A 318       0.399  -4.218 -11.367  1.00  2.05           N  
ATOM   4620  CA  ILE A 318       0.974  -3.471 -10.260  1.00  2.37           C  
ATOM   4621  C   ILE A 318       2.485  -3.620 -10.196  1.00  2.40           C  
ATOM   4622  O   ILE A 318       3.031  -4.708 -10.392  1.00  3.95           O  
ATOM   4623  CB  ILE A 318       0.333  -3.948  -8.936  1.00  3.56           C  
ATOM   4624  CG1 ILE A 318       0.832  -3.165  -7.733  1.00  3.56           C  
ATOM   4625  CG2 ILE A 318       0.577  -5.408  -8.697  1.00  3.56           C  
ATOM   4626  CD1 ILE A 318       0.017  -3.455  -6.487  1.00  3.56           C  
ATOM   4627  H   ILE A 318       0.654  -5.191 -11.471  1.00  2.46           H  
ATOM   4628  HA  ILE A 318       0.750  -2.420 -10.400  1.00  2.84           H  
ATOM   4629  HB  ILE A 318      -0.734  -3.784  -9.007  1.00  4.27           H  
ATOM   4630 1HG1 ILE A 318       1.868  -3.441  -7.538  1.00  4.27           H  
ATOM   4631 2HG1 ILE A 318       0.795  -2.099  -7.946  1.00  4.27           H  
ATOM   4632 1HG2 ILE A 318       0.083  -5.714  -7.775  1.00  4.27           H  
ATOM   4633 2HG2 ILE A 318       0.183  -5.988  -9.527  1.00  4.27           H  
ATOM   4634 3HG2 ILE A 318       1.649  -5.561  -8.607  1.00  4.27           H  
ATOM   4635 1HD1 ILE A 318       0.415  -2.902  -5.641  1.00  4.27           H  
ATOM   4636 2HD1 ILE A 318      -1.019  -3.168  -6.649  1.00  4.27           H  
ATOM   4637 3HD1 ILE A 318       0.068  -4.520  -6.267  1.00  4.27           H  
ATOM   4638  N   ARG A 319       3.164  -2.511  -9.917  1.00  2.03           N  
ATOM   4639  CA  ARG A 319       4.623  -2.538  -9.809  1.00  2.58           C  
ATOM   4640  C   ARG A 319       5.031  -2.393  -8.344  1.00  2.33           C  
ATOM   4641  O   ARG A 319       4.473  -1.564  -7.627  1.00  2.92           O  
ATOM   4642  CB  ARG A 319       5.239  -1.419 -10.636  1.00  3.87           C  
ATOM   4643  CG  ARG A 319       5.013  -1.495 -12.142  1.00  3.87           C  
ATOM   4644  CD  ARG A 319       5.419  -0.225 -12.819  1.00  3.87           C  
ATOM   4645  NE  ARG A 319       5.154  -0.251 -14.255  1.00  3.87           N  
ATOM   4646  CZ  ARG A 319       6.059  -0.534 -15.205  1.00  3.87           C  
ATOM   4647  NH1 ARG A 319       7.295  -0.764 -14.844  1.00  3.87           N  
ATOM   4648  NH2 ARG A 319       5.696  -0.568 -16.475  1.00  3.87           N  
ATOM   4649  H   ARG A 319       2.658  -1.635  -9.798  1.00  2.44           H  
ATOM   4650  HA  ARG A 319       4.981  -3.488 -10.187  1.00  3.10           H  
ATOM   4651 1HB  ARG A 319       4.863  -0.465 -10.298  1.00  4.64           H  
ATOM   4652 2HB  ARG A 319       6.317  -1.418 -10.480  1.00  4.64           H  
ATOM   4653 1HG  ARG A 319       5.602  -2.310 -12.561  1.00  4.64           H  
ATOM   4654 2HG  ARG A 319       3.954  -1.665 -12.347  1.00  4.64           H  
ATOM   4655 1HD  ARG A 319       4.864   0.608 -12.388  1.00  4.64           H  
ATOM   4656 2HD  ARG A 319       6.486  -0.063 -12.676  1.00  4.64           H  
ATOM   4657  HE  ARG A 319       4.202  -0.081 -14.560  1.00  4.64           H  
ATOM   4658 1HH1 ARG A 319       7.534  -0.721 -13.865  1.00  4.64           H  
ATOM   4659 2HH1 ARG A 319       8.024  -0.993 -15.511  1.00  4.64           H  
ATOM   4660 1HH2 ARG A 319       4.733  -0.380 -16.724  1.00  4.64           H  
ATOM   4661 2HH2 ARG A 319       6.375  -0.775 -17.191  1.00  4.64           H  
ATOM   4662  N   MET A 320       5.989  -3.211  -7.904  1.00  2.12           N  
ATOM   4663  CA  MET A 320       6.411  -3.199  -6.494  1.00  2.10           C  
ATOM   4664  C   MET A 320       7.920  -3.072  -6.326  1.00  1.76           C  
ATOM   4665  O   MET A 320       8.685  -3.714  -7.032  1.00  2.84           O  
ATOM   4666  CB  MET A 320       5.926  -4.473  -5.805  1.00  3.15           C  
ATOM   4667  CG  MET A 320       4.413  -4.624  -5.717  1.00  3.15           C  
ATOM   4668  SD  MET A 320       3.928  -6.170  -4.929  1.00  3.15           S  
ATOM   4669  CE  MET A 320       4.531  -5.889  -3.269  1.00  3.15           C  
ATOM   4670  H   MET A 320       6.403  -3.865  -8.561  1.00  2.54           H  
ATOM   4671  HA  MET A 320       5.955  -2.338  -6.005  1.00  2.52           H  
ATOM   4672 1HB  MET A 320       6.314  -5.341  -6.329  1.00  3.78           H  
ATOM   4673 2HB  MET A 320       6.320  -4.506  -4.788  1.00  3.78           H  
ATOM   4674 1HG  MET A 320       3.997  -3.797  -5.143  1.00  3.78           H  
ATOM   4675 2HG  MET A 320       3.981  -4.599  -6.717  1.00  3.78           H  
ATOM   4676 1HE  MET A 320       4.306  -6.756  -2.647  1.00  3.78           H  
ATOM   4677 2HE  MET A 320       5.610  -5.731  -3.296  1.00  3.78           H  
ATOM   4678 3HE  MET A 320       4.047  -5.007  -2.853  1.00  3.78           H  
ATOM   4679  N   GLN A 321       8.364  -2.272  -5.363  1.00  1.42           N  
ATOM   4680  CA  GLN A 321       9.801  -2.071  -5.170  1.00  1.35           C  
ATOM   4681  C   GLN A 321      10.545  -3.303  -4.645  1.00  1.83           C  
ATOM   4682  O   GLN A 321      10.192  -3.861  -3.605  1.00  2.86           O  
ATOM   4683  CB  GLN A 321      10.042  -0.919  -4.189  1.00  2.03           C  
ATOM   4684  CG  GLN A 321      11.505  -0.604  -3.933  1.00  2.03           C  
ATOM   4685  CD  GLN A 321      12.165   0.056  -5.124  1.00  2.03           C  
ATOM   4686  OE1 GLN A 321      11.724   1.121  -5.566  1.00  2.03           O  
ATOM   4687  NE2 GLN A 321      13.211  -0.563  -5.655  1.00  2.03           N  
ATOM   4688  H   GLN A 321       7.721  -1.748  -4.780  1.00  1.70           H  
ATOM   4689  HA  GLN A 321      10.238  -1.806  -6.134  1.00  1.62           H  
ATOM   4690 1HB  GLN A 321       9.572  -0.014  -4.573  1.00  2.43           H  
ATOM   4691 2HB  GLN A 321       9.575  -1.147  -3.232  1.00  2.43           H  
ATOM   4692 1HG  GLN A 321      11.575   0.077  -3.084  1.00  2.43           H  
ATOM   4693 2HG  GLN A 321      12.038  -1.527  -3.713  1.00  2.43           H  
ATOM   4694 1HE2 GLN A 321      13.677  -0.170  -6.448  1.00  2.43           H  
ATOM   4695 2HE2 GLN A 321      13.528  -1.436  -5.278  1.00  2.43           H  
ATOM   4696  N   ARG A 322      11.601  -3.695  -5.363  1.00  2.77           N  
ATOM   4697  CA  ARG A 322      12.496  -4.775  -4.943  1.00  5.12           C  
ATOM   4698  C   ARG A 322      13.751  -4.168  -4.310  1.00  5.56           C  
ATOM   4699  O   ARG A 322      14.205  -3.096  -4.714  1.00  6.85           O  
ATOM   4700  CB  ARG A 322      12.907  -5.696  -6.099  1.00  7.68           C  
ATOM   4701  CG  ARG A 322      13.835  -6.831  -5.654  1.00  7.68           C  
ATOM   4702  CD  ARG A 322      14.125  -7.835  -6.708  1.00  7.68           C  
ATOM   4703  NE  ARG A 322      14.967  -8.904  -6.208  1.00  7.68           N  
ATOM   4704  CZ  ARG A 322      16.287  -9.013  -6.441  1.00  7.68           C  
ATOM   4705  NH1 ARG A 322      16.896  -8.167  -7.248  1.00  7.68           N  
ATOM   4706  NH2 ARG A 322      16.974  -9.984  -5.865  1.00  7.68           N  
ATOM   4707  H   ARG A 322      11.812  -3.205  -6.221  1.00  3.32           H  
ATOM   4708  HA  ARG A 322      11.988  -5.379  -4.191  1.00  6.14           H  
ATOM   4709 1HB  ARG A 322      12.025  -6.138  -6.558  1.00  9.22           H  
ATOM   4710 2HB  ARG A 322      13.423  -5.120  -6.864  1.00  9.22           H  
ATOM   4711 1HG  ARG A 322      14.789  -6.414  -5.331  1.00  9.22           H  
ATOM   4712 2HG  ARG A 322      13.369  -7.358  -4.823  1.00  9.22           H  
ATOM   4713 1HD  ARG A 322      13.208  -8.261  -7.107  1.00  9.22           H  
ATOM   4714 2HD  ARG A 322      14.674  -7.338  -7.500  1.00  9.22           H  
ATOM   4715  HE  ARG A 322      14.545  -9.583  -5.591  1.00  9.22           H  
ATOM   4716 1HH1 ARG A 322      16.375  -7.448  -7.740  1.00  9.22           H  
ATOM   4717 2HH1 ARG A 322      17.887  -8.262  -7.416  1.00  9.22           H  
ATOM   4718 1HH2 ARG A 322      16.508 -10.634  -5.248  1.00  9.22           H  
ATOM   4719 2HH2 ARG A 322      17.964 -10.072  -6.040  1.00  9.22           H  
ATOM   4720  N   GLY A 323      14.287  -4.816  -3.281  1.00  9.69           N  
ATOM   4721  CA  GLY A 323      15.475  -4.297  -2.617  1.00 18.16           C  
ATOM   4722  C   GLY A 323      15.226  -3.947  -1.156  1.00 20.10           C  
ATOM   4723  O   GLY A 323      16.123  -3.448  -0.475  1.00 57.64           O  
ATOM   4724  H   GLY A 323      13.898  -5.698  -2.967  1.00 11.63           H  
ATOM   4725 1HA  GLY A 323      16.269  -5.041  -2.679  1.00 21.79           H  
ATOM   4726 2HA  GLY A 323      15.830  -3.413  -3.145  1.00 21.79           H  
ATOM   4727  N   LEU A 324      14.010  -4.202  -0.676  1.00 19.94           N  
ATOM   4728  CA  LEU A 324      13.682  -3.944   0.718  1.00 56.53           C  
ATOM   4729  C   LEU A 324      14.472  -4.893   1.612  1.00 43.46           C  
ATOM   4730  O   LEU A 324      15.003  -4.486   2.646  1.00 72.35           O  
ATOM   4731  CB  LEU A 324      12.184  -4.107   0.970  1.00 84.80           C  
ATOM   4732  CG  LEU A 324      11.734  -3.786   2.399  1.00 84.80           C  
ATOM   4733  CD1 LEU A 324      12.085  -2.339   2.721  1.00 84.80           C  
ATOM   4734  CD2 LEU A 324      10.243  -4.024   2.524  1.00 84.80           C  
ATOM   4735  H   LEU A 324      13.303  -4.593  -1.279  1.00 23.93           H  
ATOM   4736  HA  LEU A 324      13.970  -2.922   0.963  1.00 67.84           H  
ATOM   4737 1HB  LEU A 324      11.645  -3.444   0.295  1.00101.75           H  
ATOM   4738 2HB  LEU A 324      11.899  -5.136   0.745  1.00101.75           H  
ATOM   4739  HG  LEU A 324      12.267  -4.425   3.102  1.00101.75           H  
ATOM   4740 1HD1 LEU A 324      11.777  -2.104   3.740  1.00101.75           H  
ATOM   4741 2HD1 LEU A 324      13.162  -2.195   2.627  1.00101.75           H  
ATOM   4742 3HD1 LEU A 324      11.569  -1.677   2.025  1.00101.75           H  
ATOM   4743 1HD2 LEU A 324       9.920  -3.802   3.542  1.00101.75           H  
ATOM   4744 2HD2 LEU A 324       9.705  -3.384   1.824  1.00101.75           H  
ATOM   4745 3HD2 LEU A 324      10.040  -5.067   2.297  1.00101.75           H  
ATOM   4746  N   ASN A 325      14.539  -6.161   1.193  1.00 70.85           N  
ATOM   4747  CA  ASN A 325      15.286  -7.204   1.891  1.00 76.79           C  
ATOM   4748  C   ASN A 325      14.721  -7.474   3.283  1.00 60.70           C  
ATOM   4749  O   ASN A 325      15.457  -7.756   4.230  1.00 89.94           O  
ATOM   4750  CB  ASN A 325      16.768  -6.842   1.961  1.00115.19           C  
ATOM   4751  CG  ASN A 325      17.403  -6.739   0.601  1.00115.19           C  
ATOM   4752  OD1 ASN A 325      17.233  -7.612  -0.262  1.00115.19           O  
ATOM   4753  ND2 ASN A 325      18.140  -5.675   0.395  1.00115.19           N  
ATOM   4754  H   ASN A 325      14.041  -6.427   0.351  1.00 85.02           H  
ATOM   4755  HA  ASN A 325      15.195  -8.131   1.316  1.00 92.15           H  
ATOM   4756 1HB  ASN A 325      16.919  -5.902   2.491  1.00138.22           H  
ATOM   4757 2HB  ASN A 325      17.300  -7.610   2.525  1.00138.22           H  
ATOM   4758 1HD2 ASN A 325      18.597  -5.541  -0.486  1.00138.22           H  
ATOM   4759 2HD2 ASN A 325      18.239  -4.989   1.119  1.00138.22           H  
ATOM   4760  N   SER A 326      13.401  -7.401   3.386  1.00 37.91           N  
ATOM   4761  CA  SER A 326      12.706  -7.675   4.627  1.00 25.90           C  
ATOM   4762  C   SER A 326      12.280  -9.135   4.726  1.00 22.30           C  
ATOM   4763  O   SER A 326      11.792  -9.714   3.752  1.00 31.44           O  
ATOM   4764  CB  SER A 326      11.488  -6.787   4.762  1.00 38.85           C  
ATOM   4765  OG  SER A 326      10.642  -7.248   5.788  1.00 38.85           O  
ATOM   4766  H   SER A 326      12.856  -7.153   2.572  1.00 45.49           H  
ATOM   4767  HA  SER A 326      13.384  -7.421   5.436  1.00 31.08           H  
ATOM   4768 1HB  SER A 326      11.807  -5.771   4.989  1.00 46.62           H  
ATOM   4769 2HB  SER A 326      10.946  -6.750   3.822  1.00 46.62           H  
ATOM   4770  HG  SER A 326      10.078  -6.503   6.015  1.00 46.62           H  
ATOM   4771  N   PRO A 327      12.428  -9.748   5.909  1.00 21.11           N  
ATOM   4772  CA  PRO A 327      12.014 -11.097   6.285  1.00 30.46           C  
ATOM   4773  C   PRO A 327      10.550 -11.358   5.933  1.00 25.52           C  
ATOM   4774  O   PRO A 327      10.168 -12.504   5.672  1.00 48.71           O  
ATOM   4775  CB  PRO A 327      12.235 -11.119   7.800  1.00 45.69           C  
ATOM   4776  CG  PRO A 327      13.366 -10.178   8.016  1.00 45.69           C  
ATOM   4777  CD  PRO A 327      13.149  -9.080   7.015  1.00 45.69           C  
ATOM   4778  HA  PRO A 327      12.667 -11.823   5.782  1.00 36.55           H  
ATOM   4779 1HB  PRO A 327      11.315 -10.811   8.317  1.00 54.83           H  
ATOM   4780 2HB  PRO A 327      12.462 -12.144   8.130  1.00 54.83           H  
ATOM   4781 1HG  PRO A 327      13.361  -9.809   9.052  1.00 54.83           H  
ATOM   4782 2HG  PRO A 327      14.326 -10.693   7.867  1.00 54.83           H  
ATOM   4783 1HD  PRO A 327      12.536  -8.271   7.439  1.00 54.83           H  
ATOM   4784 2HD  PRO A 327      14.131  -8.721   6.674  1.00 54.83           H  
ATOM   4785  N   GLN A 328       9.736 -10.294   5.938  1.00 10.69           N  
ATOM   4786  CA  GLN A 328       8.325 -10.386   5.606  1.00  8.64           C  
ATOM   4787  C   GLN A 328       8.125  -9.839   4.200  1.00  6.35           C  
ATOM   4788  O   GLN A 328       7.346 -10.376   3.416  1.00  4.97           O  
ATOM   4789  CB  GLN A 328       7.494  -9.603   6.614  1.00 12.96           C  
ATOM   4790  CG  GLN A 328       7.644 -10.095   8.045  1.00 12.96           C  
ATOM   4791  CD  GLN A 328       7.180 -11.523   8.234  1.00 12.96           C  
ATOM   4792  OE1 GLN A 328       6.054 -11.877   7.883  1.00 12.96           O  
ATOM   4793  NE2 GLN A 328       8.050 -12.355   8.795  1.00 12.96           N  
ATOM   4794  H   GLN A 328      10.113  -9.375   6.150  1.00 12.83           H  
ATOM   4795  HA  GLN A 328       8.021 -11.432   5.619  1.00 10.37           H  
ATOM   4796 1HB  GLN A 328       7.784  -8.553   6.589  1.00 15.55           H  
ATOM   4797 2HB  GLN A 328       6.441  -9.662   6.342  1.00 15.55           H  
ATOM   4798 1HG  GLN A 328       8.695 -10.040   8.325  1.00 15.55           H  
ATOM   4799 2HG  GLN A 328       7.054  -9.457   8.702  1.00 15.55           H  
ATOM   4800 1HE2 GLN A 328       7.800 -13.312   8.946  1.00 15.55           H  
ATOM   4801 2HE2 GLN A 328       8.954 -12.026   9.067  1.00 15.55           H  
ATOM   4802  N   GLY A 329       8.875  -8.791   3.881  1.00  6.76           N  
ATOM   4803  CA  GLY A 329       8.887  -8.194   2.549  1.00  5.84           C  
ATOM   4804  C   GLY A 329       7.918  -7.044   2.387  1.00  4.43           C  
ATOM   4805  O   GLY A 329       7.075  -6.793   3.248  1.00  4.18           O  
ATOM   4806  H   GLY A 329       9.466  -8.387   4.596  1.00  8.11           H  
ATOM   4807 1HA  GLY A 329       9.895  -7.844   2.328  1.00  7.01           H  
ATOM   4808 2HA  GLY A 329       8.660  -8.959   1.812  1.00  7.01           H  
ATOM   4809  N   LEU A 330       8.037  -6.350   1.257  1.00  4.33           N  
ATOM   4810  CA  LEU A 330       7.154  -5.241   0.939  1.00  4.02           C  
ATOM   4811  C   LEU A 330       5.769  -5.782   0.740  1.00  3.09           C  
ATOM   4812  O   LEU A 330       5.561  -6.633  -0.119  1.00  2.55           O  
ATOM   4813  CB  LEU A 330       7.604  -4.529  -0.335  1.00  6.03           C  
ATOM   4814  CG  LEU A 330       6.755  -3.319  -0.736  1.00  6.03           C  
ATOM   4815  CD1 LEU A 330       6.914  -2.219   0.306  1.00  6.03           C  
ATOM   4816  CD2 LEU A 330       7.170  -2.852  -2.113  1.00  6.03           C  
ATOM   4817  H   LEU A 330       8.758  -6.607   0.596  1.00  5.20           H  
ATOM   4818  HA  LEU A 330       7.146  -4.537   1.771  1.00  4.82           H  
ATOM   4819 1HB  LEU A 330       8.629  -4.187  -0.199  1.00  7.24           H  
ATOM   4820 2HB  LEU A 330       7.584  -5.237  -1.162  1.00  7.24           H  
ATOM   4821  HG  LEU A 330       5.706  -3.607  -0.759  1.00  7.24           H  
ATOM   4822 1HD1 LEU A 330       6.300  -1.363   0.031  1.00  7.24           H  
ATOM   4823 2HD1 LEU A 330       6.597  -2.594   1.280  1.00  7.24           H  
ATOM   4824 3HD1 LEU A 330       7.959  -1.916   0.356  1.00  7.24           H  
ATOM   4825 1HD2 LEU A 330       6.553  -2.004  -2.399  1.00  7.24           H  
ATOM   4826 2HD2 LEU A 330       8.219  -2.558  -2.100  1.00  7.24           H  
ATOM   4827 3HD2 LEU A 330       7.030  -3.662  -2.829  1.00  7.24           H  
ATOM   4828  N   CYS A 331       4.828  -5.335   1.566  1.00  3.53           N  
ATOM   4829  CA  CYS A 331       3.443  -5.807   1.512  1.00  3.64           C  
ATOM   4830  C   CYS A 331       3.339  -7.281   1.899  1.00  3.12           C  
ATOM   4831  O   CYS A 331       2.322  -7.918   1.642  1.00  3.71           O  
ATOM   4832  CB  CYS A 331       2.839  -5.636   0.112  1.00  5.46           C  
ATOM   4833  SG  CYS A 331       2.887  -3.953  -0.527  1.00  5.46           S  
ATOM   4834  H   CYS A 331       5.077  -4.636   2.252  1.00  4.24           H  
ATOM   4835  HA  CYS A 331       2.854  -5.223   2.218  1.00  4.37           H  
ATOM   4836 1HB  CYS A 331       3.331  -6.291  -0.604  1.00  6.55           H  
ATOM   4837 2HB  CYS A 331       1.793  -5.937   0.146  1.00  6.55           H  
ATOM   4838  HG  CYS A 331       2.219  -4.216  -1.646  1.00  6.55           H  
ATOM   4839  N   GLY A 332       4.396  -7.843   2.485  1.00  2.68           N  
ATOM   4840  CA  GLY A 332       4.404  -9.254   2.796  1.00  2.67           C  
ATOM   4841  C   GLY A 332       4.787 -10.108   1.573  1.00  2.13           C  
ATOM   4842  O   GLY A 332       4.552 -11.314   1.563  1.00  2.09           O  
ATOM   4843  H   GLY A 332       5.215  -7.299   2.721  1.00  3.22           H  
ATOM   4844 1HA  GLY A 332       5.107  -9.437   3.608  1.00  3.20           H  
ATOM   4845 2HA  GLY A 332       3.426  -9.539   3.163  1.00  3.20           H  
ATOM   4846  N   ILE A 333       5.386  -9.492   0.543  1.00  2.40           N  
ATOM   4847  CA  ILE A 333       5.794 -10.214  -0.669  1.00  2.84           C  
ATOM   4848  C   ILE A 333       6.792 -11.360  -0.405  1.00  3.33           C  
ATOM   4849  O   ILE A 333       6.882 -12.290  -1.208  1.00  3.55           O  
ATOM   4850  CB  ILE A 333       6.410  -9.245  -1.714  1.00  4.26           C  
ATOM   4851  CG1 ILE A 333       6.447  -9.914  -3.087  1.00  4.26           C  
ATOM   4852  CG2 ILE A 333       7.816  -8.838  -1.314  1.00  4.26           C  
ATOM   4853  CD1 ILE A 333       6.773  -8.979  -4.227  1.00  4.26           C  
ATOM   4854  H   ILE A 333       5.546  -8.497   0.570  1.00  2.88           H  
ATOM   4855  HA  ILE A 333       4.901 -10.649  -1.111  1.00  3.41           H  
ATOM   4856  HB  ILE A 333       5.784  -8.360  -1.797  1.00  5.11           H  
ATOM   4857 1HG1 ILE A 333       7.184 -10.714  -3.069  1.00  5.11           H  
ATOM   4858 2HG1 ILE A 333       5.475 -10.345  -3.286  1.00  5.11           H  
ATOM   4859 1HG2 ILE A 333       8.222  -8.154  -2.059  1.00  5.11           H  
ATOM   4860 2HG2 ILE A 333       7.788  -8.347  -0.347  1.00  5.11           H  
ATOM   4861 3HG2 ILE A 333       8.447  -9.723  -1.256  1.00  5.11           H  
ATOM   4862 1HD1 ILE A 333       6.773  -9.532  -5.166  1.00  5.11           H  
ATOM   4863 2HD1 ILE A 333       6.026  -8.187  -4.275  1.00  5.11           H  
ATOM   4864 3HD1 ILE A 333       7.756  -8.541  -4.064  1.00  5.11           H  
ATOM   4865  N   ASN A 334       7.552 -11.296   0.699  1.00  4.40           N  
ATOM   4866  CA  ASN A 334       8.504 -12.351   1.031  1.00  6.30           C  
ATOM   4867  C   ASN A 334       7.918 -13.256   2.126  1.00  6.38           C  
ATOM   4868  O   ASN A 334       8.621 -14.075   2.710  1.00  9.62           O  
ATOM   4869  CB  ASN A 334       9.832 -11.767   1.514  1.00  9.45           C  
ATOM   4870  CG  ASN A 334      10.548 -10.930   0.490  1.00  9.45           C  
ATOM   4871  OD1 ASN A 334      10.509 -11.220  -0.711  1.00  9.45           O  
ATOM   4872  ND2 ASN A 334      11.200  -9.885   0.959  1.00  9.45           N  
ATOM   4873  H   ASN A 334       7.457 -10.526   1.348  1.00  5.28           H  
ATOM   4874  HA  ASN A 334       8.679 -12.966   0.147  1.00  7.56           H  
ATOM   4875 1HB  ASN A 334       9.669 -11.163   2.401  1.00 11.34           H  
ATOM   4876 2HB  ASN A 334      10.488 -12.584   1.802  1.00 11.34           H  
ATOM   4877 1HD2 ASN A 334      11.693  -9.259   0.345  1.00 11.34           H  
ATOM   4878 2HD2 ASN A 334      11.217  -9.703   1.944  1.00 11.34           H  
ATOM   4879  N   MET A 335       6.631 -13.099   2.423  1.00  5.07           N  
ATOM   4880  CA  MET A 335       5.991 -13.829   3.508  1.00  6.03           C  
ATOM   4881  C   MET A 335       5.292 -15.104   3.039  1.00  6.05           C  
ATOM   4882  O   MET A 335       5.326 -16.118   3.736  1.00 11.16           O  
ATOM   4883  CB  MET A 335       5.010 -12.894   4.218  1.00  9.04           C  
ATOM   4884  CG  MET A 335       4.358 -13.428   5.477  1.00  9.04           C  
ATOM   4885  SD  MET A 335       3.335 -12.167   6.269  1.00  9.04           S  
ATOM   4886  CE  MET A 335       2.637 -13.078   7.637  1.00  9.04           C  
ATOM   4887  H   MET A 335       6.063 -12.439   1.916  1.00  6.08           H  
ATOM   4888  HA  MET A 335       6.763 -14.124   4.218  1.00  7.24           H  
ATOM   4889 1HB  MET A 335       5.519 -11.968   4.479  1.00 10.85           H  
ATOM   4890 2HB  MET A 335       4.201 -12.639   3.535  1.00 10.85           H  
ATOM   4891 1HG  MET A 335       3.729 -14.285   5.236  1.00 10.85           H  
ATOM   4892 2HG  MET A 335       5.123 -13.749   6.184  1.00 10.85           H  
ATOM   4893 1HE  MET A 335       1.984 -12.423   8.215  1.00 10.85           H  
ATOM   4894 2HE  MET A 335       2.062 -13.923   7.256  1.00 10.85           H  
ATOM   4895 3HE  MET A 335       3.441 -13.445   8.275  1.00 10.85           H  
ATOM   4896  N   ASP A 336       4.648 -15.056   1.873  1.00  4.23           N  
ATOM   4897  CA  ASP A 336       3.915 -16.222   1.383  1.00  5.05           C  
ATOM   4898  C   ASP A 336       3.814 -16.281  -0.145  1.00  5.32           C  
ATOM   4899  O   ASP A 336       3.083 -15.509  -0.766  1.00 18.06           O  
ATOM   4900  CB  ASP A 336       2.513 -16.262   2.001  1.00  7.57           C  
ATOM   4901  CG  ASP A 336       1.739 -17.514   1.609  1.00  7.57           C  
ATOM   4902  OD1 ASP A 336       2.185 -18.204   0.726  1.00  7.57           O  
ATOM   4903  OD2 ASP A 336       0.723 -17.786   2.202  1.00  7.57           O  
ATOM   4904  H   ASP A 336       4.653 -14.205   1.328  1.00  5.08           H  
ATOM   4905  HA  ASP A 336       4.448 -17.115   1.712  1.00  6.06           H  
ATOM   4906 1HB  ASP A 336       2.595 -16.228   3.087  1.00  9.09           H  
ATOM   4907 2HB  ASP A 336       1.950 -15.385   1.690  1.00  9.09           H  
ATOM   4908  N   ALA A 337       4.558 -17.216  -0.742  1.00  2.08           N  
ATOM   4909  CA  ALA A 337       4.557 -17.401  -2.191  1.00  2.02           C  
ATOM   4910  C   ALA A 337       4.700 -18.885  -2.557  1.00  1.80           C  
ATOM   4911  O   ALA A 337       5.371 -19.635  -1.852  1.00  2.54           O  
ATOM   4912  CB  ALA A 337       5.686 -16.595  -2.813  1.00  3.03           C  
ATOM   4913  H   ALA A 337       5.134 -17.820  -0.172  1.00  2.50           H  
ATOM   4914  HA  ALA A 337       3.605 -17.048  -2.574  1.00  2.42           H  
ATOM   4915 1HB  ALA A 337       5.667 -16.714  -3.894  1.00  3.64           H  
ATOM   4916 2HB  ALA A 337       5.559 -15.543  -2.560  1.00  3.64           H  
ATOM   4917 3HB  ALA A 337       6.640 -16.949  -2.424  1.00  3.64           H  
ATOM   4918  N   SER A 338       4.061 -19.302  -3.657  1.00  1.28           N  
ATOM   4919  CA  SER A 338       4.102 -20.706  -4.088  1.00  1.51           C  
ATOM   4920  C   SER A 338       3.749 -20.872  -5.572  1.00  2.59           C  
ATOM   4921  O   SER A 338       3.296 -19.929  -6.221  1.00  4.57           O  
ATOM   4922  CB  SER A 338       3.158 -21.535  -3.231  1.00  2.27           C  
ATOM   4923  OG  SER A 338       1.822 -21.193  -3.472  1.00  2.27           O  
ATOM   4924  H   SER A 338       3.529 -18.627  -4.192  1.00  1.54           H  
ATOM   4925  HA  SER A 338       5.113 -21.080  -3.937  1.00  1.81           H  
ATOM   4926 1HB  SER A 338       3.304 -22.594  -3.440  1.00  2.72           H  
ATOM   4927 2HB  SER A 338       3.389 -21.376  -2.179  1.00  2.72           H  
ATOM   4928  HG  SER A 338       1.291 -21.768  -2.906  1.00  2.72           H  
ATOM   4929  N   TYR A 339       3.961 -22.075  -6.111  1.00  3.48           N  
ATOM   4930  CA  TYR A 339       3.652 -22.315  -7.521  1.00  8.87           C
[truncated: 5,606 more chars]
