# Supplementary material for: Sequence comparison, molecular modeling, and network analysis predict structural diversity in cysteine proteases from the Cape sundew, Drosera capensis
Source: Comput Struct Biotechnol J. 2016 Jun 14;14:271–82. doi: 10.1016/j.csbj.2016.05.003 (PMC4949590; doi:10.1016/j.csbj.2016.05.003)
Supplement: Supplementary file 3 [file mmc3.zip › Rosetta_full/DCAP_0302_full_m1.pdb]

PFRMAT TS
TARGET DCAP_0302_full
AUTHOR BAKER-ROSETTASERVER
METHOD    ROSETTA provides both ab initio and
METHOD    comparative models of protein domains.
METHOD    Comparative models are built from structures
METHOD    detected and aligned by HHSEARCH, SPARKS, and
METHOD    Raptor. Loop regions are assembled from fragments and 
METHOD    optimized to fit the aligned template structures.
METHOD    De novo models are built using the Rosetta de
METHOD    novo protocol.  The procedure is fully automated.
MODEL     1
PARENT 2o6xA_109, 2jyeA_201
REMARK PARENT    2o6xA_109
REMARK PARSRC    alignment
REMARK SCORE     0.86
ATOM      1  N   MET A   1      -4.226  29.140  -5.376  1.00999.99           N  
ATOM      2  CA  MET A   1      -5.272  30.065  -4.956  1.00999.99           C  
ATOM      3  C   MET A   1      -6.662  29.656  -5.432  1.00999.99           C  
ATOM      4  O   MET A   1      -7.509  29.291  -4.622  1.00999.99           O  
ATOM      5  CB  MET A   1      -4.978  31.477  -5.445  1.00999.99           C  
ATOM      6  CG  MET A   1      -6.035  32.500  -5.040  1.00999.99           C  
ATOM      7  SD  MET A   1      -5.736  34.126  -5.755  1.00999.99           S  
ATOM      8  CE  MET A   1      -6.196  33.831  -7.463  1.00999.99           C  
ATOM      9 1H   MET A   1      -3.799  29.471  -6.230  1.00999.99           H  
ATOM     10 2H   MET A   1      -3.522  29.079  -4.654  1.00999.99           H  
ATOM     11 3H   MET A   1      -4.624  28.225  -5.531  1.00999.99           H  
ATOM     12  HA  MET A   1      -5.291  30.073  -3.864  1.00999.99           H  
ATOM     13 1HB  MET A   1      -4.029  31.811  -5.032  1.00999.99           H  
ATOM     14 2HB  MET A   1      -4.890  31.484  -6.531  1.00999.99           H  
ATOM     15 1HG  MET A   1      -7.019  32.158  -5.361  1.00999.99           H  
ATOM     16 2HG  MET A   1      -6.049  32.599  -3.954  1.00999.99           H  
ATOM     17 1HE  MET A   1      -6.053  34.746  -8.039  1.00999.99           H  
ATOM     18 2HE  MET A   1      -5.570  33.040  -7.878  1.00999.99           H  
ATOM     19 3HE  MET A   1      -7.242  33.531  -7.514  1.00999.99           H  
ATOM     20  N   ALA A   2      -6.887  29.737  -6.744  1.00999.99           N  
ATOM     21  CA  ALA A   2      -8.193  29.471  -7.338  1.00999.99           C  
ATOM     22  C   ALA A   2      -8.754  28.073  -6.997  1.00999.99           C  
ATOM     23  O   ALA A   2      -9.970  27.946  -6.873  1.00999.99           O  
ATOM     24  CB  ALA A   2      -8.119  29.678  -8.850  1.00999.99           C  
ATOM     25  H   ALA A   2      -6.131  30.016  -7.352  1.00999.99           H  
ATOM     26  HA  ALA A   2      -8.892  30.201  -6.934  1.00999.99           H  
ATOM     27 1HB  ALA A   2      -9.107  29.534  -9.286  1.00999.99           H  
ATOM     28 2HB  ALA A   2      -7.782  30.695  -9.050  1.00999.99           H  
ATOM     29 3HB  ALA A   2      -7.425  28.985  -9.312  1.00999.99           H  
ATOM     30  N   PRO A   3      -7.929  27.020  -6.849  1.00999.99           N  
ATOM     31  CA  PRO A   3      -8.378  25.703  -6.399  1.00999.99           C  
ATOM     32  C   PRO A   3      -8.999  25.765  -5.003  1.00999.99           C  
ATOM     33  O   PRO A   3      -9.934  25.019  -4.709  1.00999.99           O  
ATOM     34  CB  PRO A   3      -7.106  24.867  -6.463  1.00999.99           C  
ATOM     35  CG  PRO A   3      -6.366  25.432  -7.629  1.00999.99           C  
ATOM     36  CD  PRO A   3      -6.705  26.893  -7.668  1.00999.99           C  
ATOM     37  HA  PRO A   3      -9.114  25.321  -7.119  1.00999.99           H  
ATOM     38 1HB  PRO A   3      -6.549  24.947  -5.519  1.00999.99           H  
ATOM     39 2HB  PRO A   3      -7.364  23.805  -6.595  1.00999.99           H  
ATOM     40 1HG  PRO A   3      -5.284  25.258  -7.510  1.00999.99           H  
ATOM     41 2HG  PRO A   3      -6.667  24.916  -8.552  1.00999.99           H  
ATOM     42 1HD  PRO A   3      -5.879  27.476  -7.242  1.00999.99           H  
ATOM     43 2HD  PRO A   3      -6.910  27.178  -8.707  1.00999.99           H  
ATOM     44  N   LEU A   4      -8.481  26.656  -4.152  1.00999.99           N  
ATOM     45  CA  LEU A   4      -9.004  26.852  -2.808  1.00999.99           C  
ATOM     46  C   LEU A   4     -10.322  27.572  -2.899  1.00999.99           C  
ATOM     47  O   LEU A   4     -11.266  27.245  -2.187  1.00999.99           O  
ATOM     48  CB  LEU A   4      -8.034  27.634  -1.924  1.00999.99           C  
ATOM     49  CG  LEU A   4      -8.500  27.846  -0.485  1.00999.99           C  
ATOM     50  CD1 LEU A   4      -8.753  26.499   0.172  1.00999.99           C  
ATOM     51  CD2 LEU A   4      -7.441  28.624   0.276  1.00999.99           C  
ATOM     52  H   LEU A   4      -7.722  27.253  -4.453  1.00999.99           H  
ATOM     53  HA  LEU A   4      -9.177  25.880  -2.353  1.00999.99           H  
ATOM     54 1HB  LEU A   4      -7.078  27.114  -1.896  1.00999.99           H  
ATOM     55 2HB  LEU A   4      -7.876  28.618  -2.358  1.00999.99           H  
ATOM     56  HG  LEU A   4      -9.433  28.403  -0.486  1.00999.99           H  
ATOM     57 1HD1 LEU A   4      -9.094  26.652   1.196  1.00999.99           H  
ATOM     58 2HD1 LEU A   4      -9.519  25.961  -0.385  1.00999.99           H  
ATOM     59 3HD1 LEU A   4      -7.831  25.919   0.179  1.00999.99           H  
ATOM     60 1HD2 LEU A   4      -7.771  28.782   1.304  1.00999.99           H  
ATOM     61 2HD2 LEU A   4      -6.508  28.059   0.277  1.00999.99           H  
ATOM     62 3HD2 LEU A   4      -7.282  29.588  -0.206  1.00999.99           H  
ATOM     63  N   LEU A   5     -10.377  28.557  -3.789  1.00999.99           N  
ATOM     64  CA  LEU A   5     -11.597  29.306  -4.017  1.00999.99           C  
ATOM     65  C   LEU A   5     -12.683  28.377  -4.561  1.00999.99           C  
ATOM     66  O   LEU A   5     -13.854  28.534  -4.222  1.00999.99           O  
ATOM     67  CB  LEU A   5     -11.326  30.455  -4.988  1.00999.99           C  
ATOM     68  CG  LEU A   5     -10.411  31.555  -4.436  1.00999.99           C  
ATOM     69  CD1 LEU A   5     -10.115  32.570  -5.533  1.00999.99           C  
ATOM     70  CD2 LEU A   5     -11.082  32.204  -3.235  1.00999.99           C  
ATOM     71  H   LEU A   5      -9.541  28.791  -4.312  1.00999.99           H  
ATOM     72  HA  LEU A   5     -11.936  29.720  -3.069  1.00999.99           H  
ATOM     73 1HB  LEU A   5     -10.863  30.055  -5.885  1.00999.99           H  
ATOM     74 2HB  LEU A   5     -12.274  30.914  -5.265  1.00999.99           H  
ATOM     75  HG  LEU A   5      -9.464  31.115  -4.124  1.00999.99           H  
ATOM     76 1HD1 LEU A   5      -9.456  33.345  -5.143  1.00999.99           H  
ATOM     77 2HD1 LEU A   5      -9.632  32.075  -6.373  1.00999.99           H  
ATOM     78 3HD1 LEU A   5     -11.047  33.023  -5.869  1.00999.99           H  
ATOM     79 1HD2 LEU A   5     -10.432  32.980  -2.831  1.00999.99           H  
ATOM     80 2HD2 LEU A   5     -12.030  32.648  -3.542  1.00999.99           H  
ATOM     81 3HD2 LEU A   5     -11.265  31.450  -2.470  1.00999.99           H  
ATOM     82  N   PHE A   6     -12.282  27.391  -5.371  1.00999.99           N  
ATOM     83  CA  PHE A   6     -13.193  26.375  -5.880  1.00999.99           C  
ATOM     84  C   PHE A   6     -13.664  25.484  -4.737  1.00999.99           C  
ATOM     85  O   PHE A   6     -14.849  25.165  -4.658  1.00999.99           O  
ATOM     86  CB  PHE A   6     -12.551  25.583  -7.019  1.00999.99           C  
ATOM     87  CG  PHE A   6     -13.457  24.566  -7.663  1.00999.99           C  
ATOM     88  CD1 PHE A   6     -14.691  24.939  -8.178  1.00999.99           C  
ATOM     89  CD2 PHE A   6     -13.056  23.247  -7.803  1.00999.99           C  
ATOM     90  CE1 PHE A   6     -15.510  24.012  -8.798  1.00999.99           C  
ATOM     91  CE2 PHE A   6     -13.868  22.320  -8.428  1.00999.99           C  
ATOM     92  CZ  PHE A   6     -15.097  22.702  -8.925  1.00999.99           C  
ATOM     93  H   PHE A   6     -11.314  27.346  -5.655  1.00999.99           H  
ATOM     94  HA  PHE A   6     -14.069  26.877  -6.291  1.00999.99           H  
ATOM     95 1HB  PHE A   6     -12.216  26.273  -7.792  1.00999.99           H  
ATOM     96 2HB  PHE A   6     -11.671  25.063  -6.647  1.00999.99           H  
ATOM     97  HD1 PHE A   6     -15.013  25.976  -8.088  1.00999.99           H  
ATOM     98  HD2 PHE A   6     -12.082  22.947  -7.419  1.00999.99           H  
ATOM     99  HE1 PHE A   6     -16.478  24.318  -9.194  1.00999.99           H  
ATOM    100  HE2 PHE A   6     -13.538  21.286  -8.534  1.00999.99           H  
ATOM    101  HZ  PHE A   6     -15.737  21.971  -9.418  1.00999.99           H  
ATOM    102  N   LEU A   7     -12.750  25.117  -3.830  1.00999.99           N  
ATOM    103  CA  LEU A   7     -13.138  24.357  -2.644  1.00999.99           C  
ATOM    104  C   LEU A   7     -14.162  25.144  -1.831  1.00999.99           C  
ATOM    105  O   LEU A   7     -15.153  24.579  -1.371  1.00999.99           O  
ATOM    106  CB  LEU A   7     -11.913  24.066  -1.742  1.00999.99           C  
ATOM    107  CG  LEU A   7     -10.883  23.049  -2.248  1.00999.99           C  
ATOM    108  CD1 LEU A   7      -9.647  23.079  -1.364  1.00999.99           C  
ATOM    109  CD2 LEU A   7     -11.498  21.679  -2.195  1.00999.99           C  
ATOM    110  H   LEU A   7     -11.775  25.357  -3.964  1.00999.99           H  
ATOM    111  HA  LEU A   7     -13.588  23.417  -2.959  1.00999.99           H  
ATOM    112 1HB  LEU A   7     -11.386  24.993  -1.557  1.00999.99           H  
ATOM    113 2HB  LEU A   7     -12.279  23.699  -0.785  1.00999.99           H  
ATOM    114  HG  LEU A   7     -10.592  23.286  -3.267  1.00999.99           H  
ATOM    115 1HD1 LEU A   7      -8.927  22.346  -1.723  1.00999.99           H  
ATOM    116 2HD1 LEU A   7      -9.198  24.066  -1.397  1.00999.99           H  
ATOM    117 3HD1 LEU A   7      -9.926  22.841  -0.338  1.00999.99           H  
ATOM    118 1HD2 LEU A   7     -10.779  20.939  -2.548  1.00999.99           H  
ATOM    119 2HD2 LEU A   7     -11.778  21.452  -1.168  1.00999.99           H  
ATOM    120 3HD2 LEU A   7     -12.386  21.655  -2.827  1.00999.99           H  
ATOM    121  N   PHE A   8     -13.938  26.455  -1.695  1.00999.99           N  
ATOM    122  CA  PHE A   8     -14.843  27.318  -0.948  1.00999.99           C  
ATOM    123  C   PHE A   8     -16.193  27.428  -1.631  1.00999.99           C  
ATOM    124  O   PHE A   8     -17.224  27.403  -0.960  1.00999.99           O  
ATOM    125  CB  PHE A   8     -14.242  28.717  -0.804  1.00999.99           C  
ATOM    126  CG  PHE A   8     -13.087  28.794   0.148  1.00999.99           C  
ATOM    127  CD1 PHE A   8     -12.875  27.798   1.090  1.00999.99           C  
ATOM    128  CD2 PHE A   8     -12.218  29.874   0.114  1.00999.99           C  
ATOM    129  CE1 PHE A   8     -11.820  27.883   1.978  1.00999.99           C  
ATOM    130  CE2 PHE A   8     -11.166  29.963   1.002  1.00999.99           C  
ATOM    131  CZ  PHE A   8     -10.967  28.966   1.936  1.00999.99           C  
ATOM    132  H   PHE A   8     -13.101  26.857  -2.090  1.00999.99           H  
ATOM    133  HA  PHE A   8     -14.991  26.891   0.044  1.00999.99           H  
ATOM    134 1HB  PHE A   8     -13.905  29.073  -1.774  1.00999.99           H  
ATOM    135 2HB  PHE A   8     -15.012  29.404  -0.455  1.00999.99           H  
ATOM    136  HD1 PHE A   8     -13.553  26.945   1.128  1.00999.99           H  
ATOM    137  HD2 PHE A   8     -12.380  30.664  -0.621  1.00999.99           H  
ATOM    138  HE1 PHE A   8     -11.665  27.095   2.715  1.00999.99           H  
ATOM    139  HE2 PHE A   8     -10.492  30.819   0.968  1.00999.99           H  
ATOM    140  HZ  PHE A   8     -10.138  29.035   2.639  1.00999.99           H  
ATOM    141  N   LEU A   9     -16.185  27.513  -2.961  1.00999.99           N  
ATOM    142  CA  LEU A   9     -17.401  27.558  -3.757  1.00999.99           C  
ATOM    143  C   LEU A   9     -18.246  26.337  -3.511  1.00999.99           C  
ATOM    144  O   LEU A   9     -19.440  26.439  -3.229  1.00999.99           O  
ATOM    145  CB  LEU A   9     -17.076  27.634  -5.246  1.00999.99           C  
ATOM    146  CG  LEU A   9     -18.286  27.583  -6.183  1.00999.99           C  
ATOM    147  CD1 LEU A   9     -19.179  28.789  -5.925  1.00999.99           C  
ATOM    148  CD2 LEU A   9     -17.801  27.537  -7.624  1.00999.99           C  
ATOM    149  H   LEU A   9     -15.299  27.564  -3.448  1.00999.99           H  
ATOM    150  HA  LEU A   9     -17.973  28.442  -3.469  1.00999.99           H  
ATOM    151 1HB  LEU A   9     -16.545  28.565  -5.441  1.00999.99           H  
ATOM    152 2HB  LEU A   9     -16.420  26.808  -5.509  1.00999.99           H  
ATOM    153  HG  LEU A   9     -18.869  26.686  -5.974  1.00999.99           H  
ATOM    154 1HD1 LEU A   9     -20.047  28.745  -6.584  1.00999.99           H  
ATOM    155 2HD1 LEU A   9     -19.512  28.779  -4.887  1.00999.99           H  
ATOM    156 3HD1 LEU A   9     -18.623  29.705  -6.120  1.00999.99           H  
ATOM    157 1HD2 LEU A   9     -18.658  27.489  -8.298  1.00999.99           H  
ATOM    158 2HD2 LEU A   9     -17.218  28.431  -7.842  1.00999.99           H  
ATOM    159 3HD2 LEU A   9     -17.179  26.653  -7.766  1.00999.99           H  
ATOM    160  N   LEU A  10     -17.611  25.179  -3.631  1.00999.99           N  
ATOM    161  CA  LEU A  10     -18.275  23.912  -3.457  1.00999.99           C  
ATOM    162  C   LEU A  10     -18.839  23.769  -2.059  1.00999.99           C  
ATOM    163  O   LEU A  10     -19.948  23.271  -1.897  1.00999.99           O  
ATOM    164  CB  LEU A  10     -17.287  22.797  -3.752  1.00999.99           C  
ATOM    165  CG  LEU A  10     -16.869  22.668  -5.220  1.00999.99           C  
ATOM    166  CD1 LEU A  10     -15.749  21.659  -5.329  1.00999.99           C  
ATOM    167  CD2 LEU A  10     -18.066  22.235  -6.043  1.00999.99           C  
ATOM    168  H   LEU A  10     -16.627  25.178  -3.866  1.00999.99           H  
ATOM    169  HA  LEU A  10     -19.099  23.850  -4.169  1.00999.99           H  
ATOM    170 1HB  LEU A  10     -16.387  22.962  -3.164  1.00999.99           H  
ATOM    171 2HB  LEU A  10     -17.735  21.861  -3.443  1.00999.99           H  
ATOM    172  HG  LEU A  10     -16.505  23.625  -5.592  1.00999.99           H  
ATOM    173 1HD1 LEU A  10     -15.448  21.557  -6.366  1.00999.99           H  
ATOM    174 2HD1 LEU A  10     -14.899  21.992  -4.732  1.00999.99           H  
ATOM    175 3HD1 LEU A  10     -16.101  20.703  -4.963  1.00999.99           H  
ATOM    176 1HD2 LEU A  10     -17.775  22.136  -7.089  1.00999.99           H  
ATOM    177 2HD2 LEU A  10     -18.428  21.276  -5.673  1.00999.99           H  
ATOM    178 3HD2 LEU A  10     -18.857  22.980  -5.953  1.00999.99           H  
ATOM    179  N   GLN A  11     -18.097  24.250  -1.060  1.00999.99           N  
ATOM    180  CA  GLN A  11     -18.569  24.224   0.315  1.00999.99           C  
ATOM    181  C   GLN A  11     -19.766  25.149   0.505  1.00999.99           C  
ATOM    182  O   GLN A  11     -20.704  24.804   1.217  1.00999.99           O  
ATOM    183  CB  GLN A  11     -17.444  24.612   1.274  1.00999.99           C  
ATOM    184  CG  GLN A  11     -16.347  23.563   1.408  1.00999.99           C  
ATOM    185  CD  GLN A  11     -15.186  24.044   2.260  1.00999.99           C  
ATOM    186  OE1 GLN A  11     -15.120  25.223   2.623  1.00999.99           O  
ATOM    187  NE2 GLN A  11     -14.265  23.143   2.587  1.00999.99           N  
ATOM    188  H   GLN A  11     -17.176  24.616  -1.251  1.00999.99           H  
ATOM    189  HA  GLN A  11     -18.886  23.212   0.549  1.00999.99           H  
ATOM    190 1HB  GLN A  11     -16.990  25.544   0.941  1.00999.99           H  
ATOM    191 2HB  GLN A  11     -17.862  24.786   2.264  1.00999.99           H  
ATOM    192 1HG  GLN A  11     -16.773  22.681   1.887  1.00999.99           H  
ATOM    193 2HG  GLN A  11     -15.971  23.293   0.422  1.00999.99           H  
ATOM    194 1HE2 GLN A  11     -13.481  23.411   3.146  1.00999.99           H  
ATOM    195 2HE2 GLN A  11     -14.342  22.193   2.269  1.00999.99           H  
ATOM    196  N   CYS A  12     -19.763  26.303  -0.151  1.00999.99           N  
ATOM    197  CA  CYS A  12     -20.907  27.199  -0.059  1.00999.99           C  
ATOM    198  C   CYS A  12     -22.146  26.580  -0.719  1.00999.99           C  
ATOM    199  O   CYS A  12     -23.273  26.822  -0.281  1.00999.99           O  
ATOM    200  CB  CYS A  12     -20.582  28.551  -0.707  1.00999.99           C  
ATOM    201  SG  CYS A  12     -19.364  29.527   0.205  1.00999.99           S  
ATOM    202  H   CYS A  12     -18.961  26.577  -0.702  1.00999.99           H  
ATOM    203  HA  CYS A  12     -21.129  27.366   0.995  1.00999.99           H  
ATOM    204 1HB  CYS A  12     -20.195  28.396  -1.716  1.00999.99           H  
ATOM    205 2HB  CYS A  12     -21.494  29.144  -0.794  1.00999.99           H  
ATOM    206  HG  CYS A  12     -19.320  30.545  -0.644  1.00999.99           H  
ATOM    207  N   LEU A  13     -21.933  25.770  -1.759  1.00999.99           N  
ATOM    208  CA  LEU A  13     -23.014  25.116  -2.486  1.00999.99           C  
ATOM    209  C   LEU A  13     -23.402  23.726  -1.944  1.00999.99           C  
ATOM    210  O   LEU A  13     -24.515  23.252  -2.198  1.00999.99           O  
ATOM    211  CB  LEU A  13     -22.605  24.988  -3.953  1.00999.99           C  
ATOM    212  CG  LEU A  13     -22.347  26.314  -4.679  1.00999.99           C  
ATOM    213  CD1 LEU A  13     -21.841  26.025  -6.085  1.00999.99           C  
ATOM    214  CD2 LEU A  13     -23.626  27.134  -4.710  1.00999.99           C  
ATOM    215  H   LEU A  13     -20.984  25.639  -2.089  1.00999.99           H  
ATOM    216  HA  LEU A  13     -23.893  25.758  -2.425  1.00999.99           H  
ATOM    217 1HB  LEU A  13     -21.693  24.393  -4.012  1.00999.99           H  
ATOM    218 2HB  LEU A  13     -23.394  24.465  -4.490  1.00999.99           H  
ATOM    219  HG  LEU A  13     -21.580  26.877  -4.152  1.00999.99           H  
ATOM    220 1HD1 LEU A  13     -21.643  26.966  -6.599  1.00999.99           H  
ATOM    221 2HD1 LEU A  13     -20.921  25.444  -6.025  1.00999.99           H  
ATOM    222 3HD1 LEU A  13     -22.593  25.462  -6.636  1.00999.99           H  
ATOM    223 1HD2 LEU A  13     -23.439  28.080  -5.221  1.00999.99           H  
ATOM    224 2HD2 LEU A  13     -24.401  26.583  -5.242  1.00999.99           H  
ATOM    225 3HD2 LEU A  13     -23.955  27.333  -3.690  1.00999.99           H  
ATOM    226  N   HIS A  14     -22.519  23.096  -1.149  1.00999.99           N  
ATOM    227  CA  HIS A  14     -22.739  21.730  -0.637  1.00999.99           C  
ATOM    228  C   HIS A  14     -23.945  21.499   0.310  1.00999.99           C  
ATOM    229  O   HIS A  14     -24.195  20.347   0.648  1.00999.99           O  
ATOM    230  CB  HIS A  14     -21.546  21.124   0.128  1.00999.99           C  
ATOM    231  CG  HIS A  14     -21.589  21.337   1.613  1.00999.99           C  
ATOM    232  ND1 HIS A  14     -20.928  22.348   2.269  1.00999.99           N  
ATOM    233  CD2 HIS A  14     -22.280  20.662   2.555  1.00999.99           C  
ATOM    234  CE1 HIS A  14     -21.194  22.266   3.564  1.00999.99           C  
ATOM    235  NE2 HIS A  14     -22.017  21.256   3.761  1.00999.99           N  
ATOM    236  H   HIS A  14     -21.629  23.531  -0.944  1.00999.99           H  
ATOM    237  HA  HIS A  14     -22.911  21.080  -1.497  1.00999.99           H  
ATOM    238 1HB  HIS A  14     -21.490  20.055  -0.062  1.00999.99           H  
ATOM    239 2HB  HIS A  14     -20.619  21.565  -0.239  1.00999.99           H  
ATOM    240  HD1 HIS A  14     -20.737  23.231   1.855  1.00999.99           H  
ATOM    241  HD2 HIS A  14     -22.952  19.804   2.503  1.00999.99           H  
ATOM    242  HE1 HIS A  14     -20.764  22.976   4.268  1.00999.99           H  
ATOM    243  N   PRO A  15     -24.649  22.523   0.828  1.00999.99           N  
ATOM    244  CA  PRO A  15     -25.753  22.293   1.744  1.00999.99           C  
ATOM    245  C   PRO A  15     -27.093  22.688   1.154  1.00999.99           C  
ATOM    246  O   PRO A  15     -28.115  22.593   1.835  1.00999.99           O  
ATOM    247  CB  PRO A  15     -25.369  23.157   2.943  1.00999.99           C  
ATOM    248  CG  PRO A  15     -24.716  24.342   2.340  1.00999.99           C  
ATOM    249  CD  PRO A  15     -23.972  23.808   1.151  1.00999.99           C  
ATOM    250  HA  PRO A  15     -25.763  21.230   2.024  1.00999.99           H  
ATOM    251 1HB  PRO A  15     -26.262  23.413   3.530  1.00999.99           H  
ATOM    252 2HB  PRO A  15     -24.698  22.596   3.610  1.00999.99           H  
ATOM    253 1HG  PRO A  15     -25.473  25.090   2.064  1.00999.99           H  
ATOM    254 2HG  PRO A  15     -24.051  24.822   3.073  1.00999.99           H  
ATOM    255 1HD  PRO A  15     -24.121  24.529   0.343  1.00999.99           H  
ATOM    256 2HD  PRO A  15     -22.916  23.670   1.385  1.00999.99           H  
ATOM    257  N   THR A  16     -27.071  23.124  -0.107  1.00999.99           N  
ATOM    258  CA  THR A  16     -28.234  23.630  -0.817  1.00999.99           C  
ATOM    259  C   THR A  16     -28.888  22.491  -1.623  1.00999.99           C  
ATOM    260  O   THR A  16     -28.446  21.345  -1.517  1.00999.99           O  
ATOM    261  CB  THR A  16     -27.772  24.788  -1.740  1.00999.99           C  
ATOM    262  OG1 THR A  16     -26.966  24.269  -2.804  1.00999.99           O  
ATOM    263  CG2 THR A  16     -26.928  25.755  -0.928  1.00999.99           C  
ATOM    264  H   THR A  16     -26.196  23.139  -0.621  1.00999.99           H  
ATOM    265  HA  THR A  16     -28.952  24.010  -0.091  1.00999.99           H  
ATOM    266  HB  THR A  16     -28.608  25.335  -2.155  1.00999.99           H  
ATOM    267  HG1 THR A  16     -26.211  23.798  -2.439  1.00999.99           H  
ATOM    268 1HG2 THR A  16     -26.586  26.564  -1.570  1.00999.99           H  
ATOM    269 2HG2 THR A  16     -27.524  26.164  -0.114  1.00999.99           H  
ATOM    270 3HG2 THR A  16     -26.070  25.227  -0.518  1.00999.99           H  
ATOM    271  N   PRO A  17     -29.965  22.779  -2.382  1.00999.99           N  
ATOM    272  CA  PRO A  17     -30.648  21.866  -3.301  1.00999.99           C  
ATOM    273  C   PRO A  17     -29.759  21.385  -4.450  1.00999.99           C  
ATOM    274  O   PRO A  17     -28.636  21.870  -4.625  1.00999.99           O  
ATOM    275  CB  PRO A  17     -31.854  22.671  -3.785  1.00999.99           C  
ATOM    276  CG  PRO A  17     -32.157  23.609  -2.660  1.00999.99           C  
ATOM    277  CD  PRO A  17     -30.835  23.919  -2.019  1.00999.99           C  
ATOM    278  HA  PRO A  17     -30.986  20.990  -2.724  1.00999.99           H  
ATOM    279 1HB  PRO A  17     -31.605  23.192  -4.722  1.00999.99           H  
ATOM    280 2HB  PRO A  17     -32.691  21.992  -4.001  1.00999.99           H  
ATOM    281 1HG  PRO A  17     -32.661  24.507  -3.054  1.00999.99           H  
ATOM    282 2HG  PRO A  17     -32.870  23.145  -1.960  1.00999.99           H  
ATOM    283 1HD  PRO A  17     -30.448  24.839  -2.464  1.00999.99           H  
ATOM    284 2HD  PRO A  17     -30.948  23.998  -0.926  1.00999.99           H  
ATOM    285  N   ALA A  18     -30.285  20.437  -5.225  1.00999.99           N  
ATOM    286  CA  ALA A  18     -29.591  19.725  -6.302  1.00999.99           C  
ATOM    287  C   ALA A  18     -28.516  20.544  -7.002  1.00999.99           C  
ATOM    288  O   ALA A  18     -27.378  20.066  -7.059  1.00999.99           O  
ATOM    289  CB  ALA A  18     -30.611  19.279  -7.341  1.00999.99           C  
ATOM    290  H   ALA A  18     -31.228  20.133  -5.023  1.00999.99           H  
ATOM    291  HA  ALA A  18     -29.123  18.853  -5.864  1.00999.99           H  
ATOM    292 1HB  ALA A  18     -30.109  18.713  -8.127  1.00999.99           H  
ATOM    293 2HB  ALA A  18     -31.364  18.651  -6.864  1.00999.99           H  
ATOM    294 3HB  ALA A  18     -31.088  20.153  -7.776  1.00999.99           H  
ATOM    295  N   SER A  19     -28.857  21.716  -7.571  1.00 50.02           N  
ATOM    296  CA  SER A  19     -27.892  22.630  -8.219  1.00 24.55           C  
ATOM    297  C   SER A  19     -26.560  21.938  -8.475  1.00 19.97           C  
ATOM    298  O   SER A  19     -25.701  21.985  -7.604  1.00 20.65           O  
ATOM    299  CB  SER A  19     -27.678  23.861  -7.355  1.00 36.83           C  
ATOM    300  OG  SER A  19     -26.769  24.753  -7.943  1.00 36.83           O  
ATOM    301  H   SER A  19     -29.826  22.016  -7.513  1.00 44.19           H  
ATOM    302  HA  SER A  19     -28.312  22.935  -9.174  1.00 29.46           H  
ATOM    303 1HB  SER A  19     -28.631  24.362  -7.195  1.00 44.19           H  
ATOM    304 2HB  SER A  19     -27.305  23.551  -6.379  1.00 44.19           H  
ATOM    305  HG  SER A  19     -26.676  25.479  -7.318  1.00 44.19           H  
ATOM    306  N   PRO A  20     -26.276  21.570  -9.725  1.00 17.79           N  
ATOM    307  CA  PRO A  20     -25.317  20.503 -10.172  1.00 16.38           C  
ATOM    308  C   PRO A  20     -24.207  19.910  -9.240  1.00 13.74           C  
ATOM    309  O   PRO A  20     -23.821  18.762  -9.463  1.00 12.53           O  
ATOM    310  CB  PRO A  20     -24.589  21.170 -11.350  1.00 24.57           C  
ATOM    311  CG  PRO A  20     -25.528  22.179 -11.869  1.00 24.57           C  
ATOM    312  CD  PRO A  20     -26.188  22.720 -10.648  1.00 24.57           C  
ATOM    313  HA  PRO A  20     -25.924  19.676 -10.567  1.00 19.66           H  
ATOM    314 1HB  PRO A  20     -23.640  21.607 -11.007  1.00 29.48           H  
ATOM    315 2HB  PRO A  20     -24.329  20.412 -12.104  1.00 29.48           H  
ATOM    316 1HG  PRO A  20     -24.987  22.949 -12.440  1.00 29.48           H  
ATOM    317 2HG  PRO A  20     -26.243  21.713 -12.560  1.00 29.48           H  
ATOM    318 1HD  PRO A  20     -25.580  23.518 -10.196  1.00 29.48           H  
ATOM    319 2HD  PRO A  20     -27.197  23.076 -10.903  1.00 29.48           H  
ATOM    320  N   SER A  21     -23.704  20.612  -8.225  1.00 13.63           N  
ATOM    321  CA  SER A  21     -22.682  20.006  -7.370  1.00 12.46           C  
ATOM    322  C   SER A  21     -23.295  19.008  -6.342  1.00 10.32           C  
ATOM    323  O   SER A  21     -22.773  17.899  -6.193  1.00  9.11           O  
ATOM    324  CB  SER A  21     -21.836  21.098  -6.724  1.00 18.69           C  
ATOM    325  OG  SER A  21     -21.080  21.770  -7.695  1.00 18.69           O  
ATOM    326  H   SER A  21     -24.026  21.543  -8.038  1.00 16.36           H  
ATOM    327  HA  SER A  21     -22.011  19.433  -8.012  1.00 14.95           H  
ATOM    328 1HB  SER A  21     -22.467  21.824  -6.222  1.00 22.43           H  
ATOM    329 2HB  SER A  21     -21.175  20.664  -5.978  1.00 22.43           H  
ATOM    330  HG  SER A  21     -20.535  21.101  -8.115  1.00 22.43           H  
ATOM    331  N   PRO A  22     -24.389  19.363  -5.637  1.00 11.89           N  
ATOM    332  CA  PRO A  22     -25.104  18.405  -4.796  1.00 11.15           C  
ATOM    333  C   PRO A  22     -25.729  17.297  -5.629  1.00  9.76           C  
ATOM    334  O   PRO A  22     -25.781  16.153  -5.184  1.00  8.74           O  
ATOM    335  CB  PRO A  22     -26.115  19.269  -4.056  1.00 16.73           C  
ATOM    336  CG  PRO A  22     -25.372  20.537  -3.817  1.00 16.73           C  
ATOM    337  CD  PRO A  22     -24.393  20.672  -4.954  1.00 16.73           C  
ATOM    338  HA  PRO A  22     -24.390  17.972  -4.082  1.00 13.38           H  
ATOM    339 1HB  PRO A  22     -27.019  19.403  -4.663  1.00 20.07           H  
ATOM    340 2HB  PRO A  22     -26.428  18.774  -3.126  1.00 20.07           H  
ATOM    341 1HG  PRO A  22     -26.077  21.380  -3.766  1.00 20.07           H  
ATOM    342 2HG  PRO A  22     -24.870  20.488  -2.841  1.00 20.07           H  
ATOM    343 1HD  PRO A  22     -24.702  21.469  -5.635  1.00 20.07           H  
ATOM    344 2HD  PRO A  22     -23.399  20.867  -4.528  1.00 20.07           H  
ATOM    345  N   ALA A  23     -26.149  17.631  -6.853  1.00 11.16           N  
ATOM    346  CA  ALA A  23     -26.694  16.654  -7.782  1.00 11.78           C  
ATOM    347  C   ALA A  23     -25.655  15.597  -8.107  1.00  9.46           C  
ATOM    348  O   ALA A  23     -25.970  14.411  -8.117  1.00  8.85           O  
ATOM    349  CB  ALA A  23     -27.174  17.329  -9.052  1.00 17.67           C  
ATOM    350  H   ALA A  23     -26.126  18.600  -7.134  1.00 13.39           H  
ATOM    351  HA  ALA A  23     -27.540  16.158  -7.298  1.00 14.14           H  
ATOM    352 1HB  ALA A  23     -27.596  16.583  -9.726  1.00 21.20           H  
ATOM    353 2HB  ALA A  23     -27.935  18.070  -8.806  1.00 21.20           H  
ATOM    354 3HB  ALA A  23     -26.334  17.820  -9.538  1.00 21.20           H  
ATOM    355  N   LEU A  24     -24.417  16.022  -8.379  1.00  8.96           N  
ATOM    356  CA  LEU A  24     -23.316  15.088  -8.590  1.00  7.68           C  
ATOM    357  C   LEU A  24     -23.249  14.072  -7.467  1.00  5.26           C  
ATOM    358  O   LEU A  24     -23.206  12.868  -7.726  1.00  5.46           O  
ATOM    359  CB  LEU A  24     -21.986  15.832  -8.689  1.00 11.52           C  
ATOM    360  CG  LEU A  24     -20.750  14.949  -8.869  1.00 11.52           C  
ATOM    361  CD1 LEU A  24     -20.852  14.191 -10.181  1.00 11.52           C  
ATOM    362  CD2 LEU A  24     -19.511  15.822  -8.837  1.00 11.52           C  
ATOM    363  H   LEU A  24     -24.224  17.016  -8.434  1.00 10.75           H  
ATOM    364  HA  LEU A  24     -23.491  14.555  -9.526  1.00  9.22           H  
ATOM    365 1HB  LEU A  24     -22.030  16.520  -9.532  1.00 13.82           H  
ATOM    366 2HB  LEU A  24     -21.840  16.412  -7.781  1.00 13.82           H  
ATOM    367  HG  LEU A  24     -20.703  14.219  -8.064  1.00 13.82           H  
ATOM    368 1HD1 LEU A  24     -19.973  13.558 -10.304  1.00 13.82           H  
ATOM    369 2HD1 LEU A  24     -21.748  13.571 -10.175  1.00 13.82           H  
ATOM    370 3HD1 LEU A  24     -20.906  14.900 -11.006  1.00 13.82           H  
ATOM    371 1HD2 LEU A  24     -18.625  15.203  -8.960  1.00 13.82           H  
ATOM    372 2HD2 LEU A  24     -19.559  16.551  -9.647  1.00 13.82           H  
ATOM    373 3HD2 LEU A  24     -19.461  16.344  -7.882  1.00 13.82           H  
ATOM    374  N   PHE A  25     -23.237  14.565  -6.227  1.00  4.71           N  
ATOM    375  CA  PHE A  25     -23.218  13.707  -5.046  1.00  4.07           C  
ATOM    376  C   PHE A  25     -24.402  12.760  -5.018  1.00  3.80           C  
ATOM    377  O   PHE A  25     -24.226  11.573  -4.768  1.00  3.96           O  
ATOM    378  CB  PHE A  25     -23.208  14.534  -3.781  1.00  6.11           C  
ATOM    379  CG  PHE A  25     -23.226  13.756  -2.484  1.00  6.11           C  
ATOM    380  CD1 PHE A  25     -22.072  13.185  -1.987  1.00  6.11           C  
ATOM    381  CD2 PHE A  25     -24.390  13.635  -1.737  1.00  6.11           C  
ATOM    382  CE1 PHE A  25     -22.056  12.526  -0.779  1.00  6.11           C  
ATOM    383  CE2 PHE A  25     -24.384  12.979  -0.521  1.00  6.11           C  
ATOM    384  CZ  PHE A  25     -23.211  12.431  -0.042  1.00  6.11           C  
ATOM    385  H   PHE A  25     -23.245  15.576  -6.105  1.00  5.65           H  
ATOM    386  HA  PHE A  25     -22.308  13.109  -5.074  1.00  4.88           H  
ATOM    387 1HB  PHE A  25     -22.324  15.169  -3.780  1.00  7.33           H  
ATOM    388 2HB  PHE A  25     -24.071  15.193  -3.784  1.00  7.33           H  
ATOM    389  HD1 PHE A  25     -21.165  13.269  -2.561  1.00  7.33           H  
ATOM    390  HD2 PHE A  25     -25.312  14.083  -2.110  1.00  7.33           H  
ATOM    391  HE1 PHE A  25     -21.130  12.089  -0.406  1.00  7.33           H  
ATOM    392  HE2 PHE A  25     -25.301  12.900   0.061  1.00  7.33           H  
ATOM    393  HZ  PHE A  25     -23.199  11.915   0.914  1.00  7.33           H  
ATOM    394  N   ASP A  26     -25.607  13.279  -5.252  1.00  4.64           N  
ATOM    395  CA  ASP A  26     -26.809  12.453  -5.250  1.00  5.07           C  
ATOM    396  C   ASP A  26     -26.719  11.300  -6.247  1.00  5.33           C  
ATOM    397  O   ASP A  26     -27.092  10.169  -5.923  1.00  5.53           O  
ATOM    398  CB  ASP A  26     -28.041  13.297  -5.572  1.00  7.61           C  
ATOM    399  CG  ASP A  26     -28.471  14.221  -4.437  1.00  7.61           C  
ATOM    400  OD1 ASP A  26     -28.038  14.034  -3.323  1.00  7.61           O  
ATOM    401  OD2 ASP A  26     -29.251  15.108  -4.692  1.00  7.61           O  
ATOM    402  H   ASP A  26     -25.694  14.272  -5.431  1.00  5.57           H  
ATOM    403  HA  ASP A  26     -26.931  12.029  -4.252  1.00  6.08           H  
ATOM    404 1HB  ASP A  26     -27.843  13.906  -6.453  1.00  9.13           H  
ATOM    405 2HB  ASP A  26     -28.876  12.640  -5.813  1.00  9.13           H  
ATOM    406  N   HIS A  27     -26.197  11.575  -7.442  1.00  6.51           N  
ATOM    407  CA  HIS A  27     -26.069  10.539  -8.454  1.00  8.00           C  
ATOM    408  C   HIS A  27     -24.971   9.566  -8.065  1.00  5.93           C  
ATOM    409  O   HIS A  27     -25.100   8.361  -8.292  1.00  5.54           O  
ATOM    410  CB  HIS A  27     -25.739  11.153  -9.819  1.00 12.00           C  
ATOM    411  CG  HIS A  27     -26.865  11.934 -10.427  1.00 12.00           C  
ATOM    412  ND1 HIS A  27     -28.066  11.351 -10.779  1.00 12.00           N  
ATOM    413  CD2 HIS A  27     -26.967  13.241 -10.757  1.00 12.00           C  
ATOM    414  CE1 HIS A  27     -28.861  12.278 -11.290  1.00 12.00           C  
ATOM    415  NE2 HIS A  27     -28.218  13.430 -11.289  1.00 12.00           N  
ATOM    416  H   HIS A  27     -25.913  12.521  -7.660  1.00  7.81           H  
ATOM    417  HA  HIS A  27     -27.001   9.985  -8.541  1.00  9.60           H  
ATOM    418 1HB  HIS A  27     -24.882  11.822  -9.716  1.00 14.40           H  
ATOM    419 2HB  HIS A  27     -25.457  10.365 -10.515  1.00 14.40           H  
ATOM    420  HD1 HIS A  27     -28.238  10.371 -10.855  1.00 14.40           H  
ATOM    421  HD2 HIS A  27     -26.278  14.082 -10.674  1.00 14.40           H  
ATOM    422  HE1 HIS A  27     -29.865  12.020 -11.630  1.00 14.40           H  
ATOM    423  N   TRP A  28     -23.915  10.091  -7.446  1.00  5.31           N  
ATOM    424  CA  TRP A  28     -22.802   9.297  -6.958  1.00  4.53           C  
ATOM    425  C   TRP A  28     -23.264   8.317  -5.879  1.00  3.89           C  
ATOM    426  O   TRP A  28     -22.891   7.144  -5.906  1.00  4.25           O  
ATOM    427  CB  TRP A  28     -21.710  10.225  -6.425  1.00  6.79           C  
ATOM    428  CG  TRP A  28     -20.507   9.514  -5.924  1.00  6.79           C  
ATOM    429  CD1 TRP A  28     -19.429   9.119  -6.654  1.00  6.79           C  
ATOM    430  CD2 TRP A  28     -20.244   9.111  -4.562  1.00  6.79           C  
ATOM    431  NE1 TRP A  28     -18.515   8.495  -5.847  1.00  6.79           N  
ATOM    432  CE2 TRP A  28     -19.004   8.475  -4.558  1.00  6.79           C  
ATOM    433  CE3 TRP A  28     -20.955   9.238  -3.367  1.00  6.79           C  
ATOM    434  CZ2 TRP A  28     -18.460   7.950  -3.400  1.00  6.79           C  
ATOM    435  CZ3 TRP A  28     -20.406   8.716  -2.209  1.00  6.79           C  
ATOM    436  CH2 TRP A  28     -19.191   8.083  -2.229  1.00  6.79           C  
ATOM    437  H   TRP A  28     -23.863  11.093  -7.319  1.00  6.37           H  
ATOM    438  HA  TRP A  28     -22.395   8.724  -7.791  1.00  5.44           H  
ATOM    439 1HB  TRP A  28     -21.400  10.908  -7.215  1.00  8.15           H  
ATOM    440 2HB  TRP A  28     -22.105  10.828  -5.611  1.00  8.15           H  
ATOM    441  HD1 TRP A  28     -19.310   9.275  -7.725  1.00  8.15           H  
ATOM    442  HE1 TRP A  28     -17.636   8.116  -6.173  1.00  8.15           H  
ATOM    443  HE3 TRP A  28     -21.922   9.735  -3.350  1.00  8.15           H  
ATOM    444  HZ2 TRP A  28     -17.501   7.448  -3.379  1.00  8.15           H  
ATOM    445  HZ3 TRP A  28     -20.966   8.816  -1.278  1.00  8.15           H  
ATOM    446  HH2 TRP A  28     -18.787   7.678  -1.301  1.00  8.15           H  
ATOM    447  N   CYS A  29     -24.087   8.802  -4.942  1.00  3.49           N  
ATOM    448  CA  CYS A  29     -24.634   7.971  -3.878  1.00  3.47           C  
ATOM    449  C   CYS A  29     -25.569   6.920  -4.416  1.00  4.10           C  
ATOM    450  O   CYS A  29     -25.613   5.810  -3.895  1.00  5.53           O  
ATOM    451  CB  CYS A  29     -25.391   8.801  -2.846  1.00  5.21           C  
ATOM    452  SG  CYS A  29     -24.346   9.806  -1.780  1.00  5.21           S  
ATOM    453  H   CYS A  29     -24.335   9.778  -4.967  1.00  4.19           H  
ATOM    454  HA  CYS A  29     -23.806   7.472  -3.374  1.00  4.16           H  
ATOM    455 1HB  CYS A  29     -26.086   9.467  -3.358  1.00  6.25           H  
ATOM    456 2HB  CYS A  29     -25.981   8.141  -2.211  1.00  6.25           H  
ATOM    457  HG  CYS A  29     -23.801  10.535  -2.741  1.00  6.25           H  
ATOM    458  N   ASN A  30     -26.325   7.244  -5.459  1.00  4.81           N  
ATOM    459  CA  ASN A  30     -27.188   6.235  -6.041  1.00  6.16           C  
ATOM    460  C   ASN A  30     -26.333   5.139  -6.666  1.00  7.81           C  
ATOM    461  O   ASN A  30     -26.563   3.953  -6.433  1.00 10.00           O  
ATOM    462  CB  ASN A  30     -28.122   6.853  -7.058  1.00  9.24           C  
ATOM    463  CG  ASN A  30     -29.205   7.668  -6.408  1.00  9.24           C  
ATOM    464  OD1 ASN A  30     -29.495   7.503  -5.217  1.00  9.24           O  
ATOM    465  ND2 ASN A  30     -29.811   8.544  -7.167  1.00  9.24           N  
ATOM    466  H   ASN A  30     -26.316   8.184  -5.841  1.00  5.77           H  
ATOM    467  HA  ASN A  30     -27.781   5.777  -5.248  1.00  7.39           H  
ATOM    468 1HB  ASN A  30     -27.556   7.496  -7.733  1.00 11.09           H  
ATOM    469 2HB  ASN A  30     -28.582   6.068  -7.658  1.00 11.09           H  
ATOM    470 1HD2 ASN A  30     -30.540   9.115  -6.788  1.00 11.09           H  
ATOM    471 2HD2 ASN A  30     -29.545   8.643  -8.125  1.00 11.09           H  
ATOM    472  N   HIS A  31     -25.297   5.547  -7.398  1.00  7.45           N  
ATOM    473  CA  HIS A  31     -24.365   4.621  -8.028  1.00  9.55           C  
ATOM    474  C   HIS A  31     -23.681   3.713  -7.002  1.00  9.20           C  
ATOM    475  O   HIS A  31     -23.497   2.516  -7.247  1.00 15.80           O  
ATOM    476  CB  HIS A  31     -23.318   5.374  -8.852  1.00 14.33           C  
ATOM    477  CG  HIS A  31     -22.423   4.471  -9.637  1.00 14.33           C  
ATOM    478  ND1 HIS A  31     -22.858   3.755 -10.730  1.00 14.33           N  
ATOM    479  CD2 HIS A  31     -21.110   4.170  -9.498  1.00 14.33           C  
ATOM    480  CE1 HIS A  31     -21.860   3.051 -11.228  1.00 14.33           C  
ATOM    481  NE2 HIS A  31     -20.786   3.287 -10.496  1.00 14.33           N  
ATOM    482  H   HIS A  31     -25.159   6.538  -7.554  1.00  8.94           H  
ATOM    483  HA  HIS A  31     -24.915   3.976  -8.713  1.00 11.46           H  
ATOM    484 1HB  HIS A  31     -23.819   6.050  -9.547  1.00 17.19           H  
ATOM    485 2HB  HIS A  31     -22.701   5.982  -8.193  1.00 17.19           H  
ATOM    486  HD1 HIS A  31     -23.759   3.838 -11.167  1.00 17.19           H  
ATOM    487  HD2 HIS A  31     -20.352   4.491  -8.791  1.00 17.19           H  
ATOM    488  HE1 HIS A  31     -22.005   2.415 -12.099  1.00 17.19           H  
ATOM    489  N   HIS A  32     -23.291   4.292  -5.863  1.00  5.26           N  
ATOM    490  CA  HIS A  32     -22.634   3.531  -4.816  1.00  5.91           C  
ATOM    491  C   HIS A  32     -23.519   3.135  -3.634  1.00  4.56           C  
ATOM    492  O   HIS A  32     -22.993   2.757  -2.587  1.00  6.85           O  
ATOM    493  CB  HIS A  32     -21.418   4.295  -4.304  1.00  8.87           C  
ATOM    494  CG  HIS A  32     -20.323   4.437  -5.318  1.00  8.87           C  
ATOM    495  ND1 HIS A  32     -19.502   3.389  -5.686  1.00  8.87           N  
ATOM    496  CD2 HIS A  32     -19.919   5.500  -6.040  1.00  8.87           C  
ATOM    497  CE1 HIS A  32     -18.624   3.816  -6.578  1.00  8.87           C  
ATOM    498  NE2 HIS A  32     -18.855   5.094  -6.808  1.00  8.87           N  
ATOM    499  H   HIS A  32     -23.437   5.283  -5.728  1.00  6.31           H  
ATOM    500  HA  HIS A  32     -22.281   2.614  -5.239  1.00  7.09           H  
ATOM    501 1HB  HIS A  32     -21.720   5.294  -3.986  1.00 10.64           H  
ATOM    502 2HB  HIS A  32     -21.010   3.783  -3.435  1.00 10.64           H  
ATOM    503  HD2 HIS A  32     -20.356   6.495  -6.008  1.00 10.64           H  
ATOM    504  HE1 HIS A  32     -17.845   3.216  -7.048  1.00 10.64           H  
ATOM    505  HE2 HIS A  32     -18.342   5.685  -7.448  1.00 10.64           H  
ATOM    506  N   ASN A  33     -24.848   3.194  -3.798  1.00  4.66           N  
ATOM    507  CA  ASN A  33     -25.786   2.773  -2.751  1.00  5.02           C  
ATOM    508  C   ASN A  33     -25.506   3.373  -1.367  1.00  5.29           C  
ATOM    509  O   ASN A  33     -25.540   2.658  -0.363  1.00  6.17           O  
ATOM    510  CB  ASN A  33     -25.807   1.258  -2.655  1.00  7.53           C  
ATOM    511  CG  ASN A  33     -26.334   0.605  -3.902  1.00  7.53           C  
ATOM    512  OD1 ASN A  33     -27.316   1.068  -4.495  1.00  7.53           O  
ATOM    513  ND2 ASN A  33     -25.705  -0.466  -4.311  1.00  7.53           N  
ATOM    514  H   ASN A  33     -25.241   3.511  -4.677  1.00  5.59           H  
ATOM    515  HA  ASN A  33     -26.782   3.109  -3.042  1.00  6.02           H  
ATOM    516 1HB  ASN A  33     -24.797   0.891  -2.464  1.00  9.04           H  
ATOM    517 2HB  ASN A  33     -26.428   0.957  -1.812  1.00  9.04           H  
ATOM    518 1HD2 ASN A  33     -26.015  -0.943  -5.134  1.00  9.04           H  
ATOM    519 2HD2 ASN A  33     -24.916  -0.808  -3.801  1.00  9.04           H  
ATOM    520  N   LYS A  34     -25.234   4.672  -1.306  1.00  5.65           N  
ATOM    521  CA  LYS A  34     -24.938   5.309  -0.031  1.00  6.50           C  
ATOM    522  C   LYS A  34     -26.190   5.898   0.612  1.00  5.61           C  
ATOM    523  O   LYS A  34     -27.072   6.413  -0.077  1.00  5.83           O  
ATOM    524  CB  LYS A  34     -23.892   6.403  -0.216  1.00  9.75           C  
ATOM    525  CG  LYS A  34     -22.570   5.935  -0.805  1.00  9.75           C  
ATOM    526  CD  LYS A  34     -21.861   4.972   0.131  1.00  9.75           C  
ATOM    527  CE  LYS A  34     -20.474   4.614  -0.383  1.00  9.75           C  
ATOM    528  NZ  LYS A  34     -19.781   3.651   0.520  1.00  9.75           N  
ATOM    529  H   LYS A  34     -25.227   5.214  -2.158  1.00  6.78           H  
ATOM    530  HA  LYS A  34     -24.539   4.555   0.648  1.00  7.80           H  
ATOM    531 1HB  LYS A  34     -24.292   7.175  -0.866  1.00 11.70           H  
ATOM    532 2HB  LYS A  34     -23.679   6.866   0.747  1.00 11.70           H  
ATOM    533 1HG  LYS A  34     -22.747   5.440  -1.760  1.00 11.70           H  
ATOM    534 2HG  LYS A  34     -21.929   6.794  -0.972  1.00 11.70           H  
ATOM    535 1HD  LYS A  34     -21.766   5.429   1.118  1.00 11.70           H  
ATOM    536 2HD  LYS A  34     -22.448   4.059   0.228  1.00 11.70           H  
ATOM    537 1HE  LYS A  34     -20.562   4.168  -1.370  1.00 11.70           H  
ATOM    538 2HE  LYS A  34     -19.874   5.521  -0.458  1.00 11.70           H  
ATOM    539 1HZ  LYS A  34     -18.866   3.441   0.145  1.00 11.70           H  
ATOM    540 2HZ  LYS A  34     -19.682   4.064   1.437  1.00 11.70           H  
ATOM    541 3HZ  LYS A  34     -20.322   2.802   0.588  1.00 11.70           H  
ATOM    542  N   THR A  35     -26.246   5.826   1.945  1.00  5.86           N  
ATOM    543  CA  THR A  35     -27.368   6.358   2.722  1.00  5.48           C  
ATOM    544  C   THR A  35     -26.849   7.183   3.892  1.00  5.90           C  
ATOM    545  O   THR A  35     -25.657   7.144   4.201  1.00  9.90           O  
ATOM    546  CB  THR A  35     -28.269   5.230   3.277  1.00  8.22           C  
ATOM    547  OG1 THR A  35     -27.537   4.471   4.247  1.00  8.22           O  
ATOM    548  CG2 THR A  35     -28.738   4.301   2.165  1.00  8.22           C  
ATOM    549  H   THR A  35     -25.482   5.388   2.437  1.00  7.03           H  
ATOM    550  HA  THR A  35     -27.966   7.008   2.084  1.00  6.58           H  
ATOM    551  HB  THR A  35     -29.140   5.673   3.758  1.00  9.86           H  
ATOM    552  HG1 THR A  35     -27.296   5.042   4.982  1.00  9.86           H  
ATOM    553 1HG2 THR A  35     -29.372   3.524   2.589  1.00  9.86           H  
ATOM    554 2HG2 THR A  35     -29.304   4.872   1.430  1.00  9.86           H  
ATOM    555 3HG2 THR A  35     -27.877   3.840   1.684  1.00  9.86           H  
ATOM    556  N   HIS A  36     -27.747   7.921   4.549  1.00  6.66           N  
ATOM    557  CA  HIS A  36     -27.355   8.754   5.683  1.00 11.00           C  
ATOM    558  C   HIS A  36     -28.381   8.638   6.821  1.00 11.72           C  
ATOM    559  O   HIS A  36     -29.570   8.466   6.558  1.00 16.01           O  
ATOM    560  CB  HIS A  36     -27.242  10.222   5.242  1.00 16.50           C  
ATOM    561  CG  HIS A  36     -26.281  10.404   4.117  1.00 16.50           C  
ATOM    562  ND1 HIS A  36     -24.914  10.421   4.288  1.00 16.50           N  
ATOM    563  CD2 HIS A  36     -26.498  10.552   2.790  1.00 16.50           C  
ATOM    564  CE1 HIS A  36     -24.332  10.562   3.111  1.00 16.50           C  
ATOM    565  NE2 HIS A  36     -25.272  10.645   2.188  1.00 16.50           N  
ATOM    566  H   HIS A  36     -28.711   7.909   4.249  1.00  7.99           H  
ATOM    567  HA  HIS A  36     -26.381   8.428   6.040  1.00 13.20           H  
ATOM    568 1HB  HIS A  36     -28.219  10.588   4.926  1.00 19.80           H  
ATOM    569 2HB  HIS A  36     -26.915  10.837   6.080  1.00 19.80           H  
ATOM    570  HD2 HIS A  36     -27.465  10.579   2.289  1.00 19.80           H  
ATOM    571  HE1 HIS A  36     -23.261  10.602   2.924  1.00 19.80           H  
ATOM    572  HE2 HIS A  36     -25.117  10.755   1.195  1.00 19.80           H  
ATOM    573  N   PRO A  37     -27.935   8.722   8.082  1.00 11.82           N  
ATOM    574  CA  PRO A  37     -28.719   8.678   9.315  1.00 13.41           C  
ATOM    575  C   PRO A  37     -29.389  10.017   9.602  1.00 11.55           C  
ATOM    576  O   PRO A  37     -30.349  10.094  10.371  1.00 12.78           O  
ATOM    577  CB  PRO A  37     -27.670   8.342  10.378  1.00 20.12           C  
ATOM    578  CG  PRO A  37     -26.400   8.907   9.838  1.00 20.12           C  
ATOM    579  CD  PRO A  37     -26.487   8.672   8.357  1.00 20.12           C  
ATOM    580  HA  PRO A  37     -29.471   7.881   9.235  1.00 16.09           H  
ATOM    581 1HB  PRO A  37     -27.959   8.786  11.341  1.00 24.14           H  
ATOM    582 2HB  PRO A  37     -27.614   7.254  10.525  1.00 24.14           H  
ATOM    583 1HG  PRO A  37     -26.334   9.975  10.089  1.00 24.14           H  
ATOM    584 2HG  PRO A  37     -25.529   8.419  10.299  1.00 24.14           H  
ATOM    585 1HD  PRO A  37     -25.975   9.477   7.817  1.00 24.14           H  
ATOM    586 2HD  PRO A  37     -26.085   7.679   8.098  1.00 24.14           H  
ATOM    587  N   THR A  38     -28.865  11.065   8.980  1.00 10.01           N  
ATOM    588  CA  THR A  38     -29.356  12.422   9.135  1.00  9.87           C  
ATOM    589  C   THR A  38     -28.817  13.325   8.056  1.00  7.34           C  
ATOM    590  O   THR A  38     -27.746  13.075   7.502  1.00  5.53           O  
ATOM    591  CB  THR A  38     -28.997  13.004  10.513  1.00 14.80           C  
ATOM    592  OG1 THR A  38     -29.524  14.336  10.608  1.00 14.80           O  
ATOM    593  CG2 THR A  38     -27.499  13.033  10.731  1.00 14.80           C  
ATOM    594  H   THR A  38     -28.079  10.916   8.365  1.00 12.01           H  
ATOM    595  HA  THR A  38     -30.442  12.410   9.044  1.00 11.84           H  
ATOM    596  HB  THR A  38     -29.455  12.387  11.286  1.00 17.77           H  
ATOM    597  HG1 THR A  38     -29.393  14.665  11.502  1.00 17.77           H  
ATOM    598 1HG2 THR A  38     -27.286  13.444  11.717  1.00 17.77           H  
ATOM    599 2HG2 THR A  38     -27.100  12.022  10.666  1.00 17.77           H  
ATOM    600 3HG2 THR A  38     -27.039  13.655   9.977  1.00 17.77           H  
ATOM    601  N   SER A  39     -29.549  14.406   7.792  1.00  9.24           N  
ATOM    602  CA  SER A  39     -29.175  15.374   6.770  1.00  8.30           C  
ATOM    603  C   SER A  39     -27.872  16.078   7.116  1.00  6.36           C  
ATOM    604  O   SER A  39     -27.189  16.588   6.229  1.00  5.88           O  
ATOM    605  CB  SER A  39     -30.277  16.399   6.593  1.00 12.45           C  
ATOM    606  OG  SER A  39     -30.393  17.219   7.724  1.00 12.45           O  
ATOM    607  H   SER A  39     -30.405  14.547   8.311  1.00 11.09           H  
ATOM    608  HA  SER A  39     -29.039  14.842   5.828  1.00  9.96           H  
ATOM    609 1HB  SER A  39     -30.074  17.012   5.716  1.00 14.94           H  
ATOM    610 2HB  SER A  39     -31.220  15.882   6.422  1.00 14.94           H  
ATOM    611  HG  SER A  39     -29.594  17.750   7.747  1.00 14.94           H  
ATOM    612  N   GLN A  40     -27.505  16.075   8.399  1.00  7.09           N  
ATOM    613  CA  GLN A  40     -26.240  16.647   8.827  1.00  6.75           C  
ATOM    614  C   GLN A  40     -25.075  15.805   8.308  1.00  4.68           C  
ATOM    615  O   GLN A  40     -23.999  16.335   8.021  1.00  4.27           O  
ATOM    616  CB  GLN A  40     -26.183  16.748  10.351  1.00 10.12           C  
ATOM    617  CG  GLN A  40     -27.135  17.774  10.940  1.00 10.12           C  
ATOM    618  CD  GLN A  40     -27.091  17.807  12.457  1.00 10.12           C  
ATOM    619  OE1 GLN A  40     -26.729  16.822  13.107  1.00 10.12           O  
ATOM    620  NE2 GLN A  40     -27.459  18.946  13.031  1.00 10.12           N  
ATOM    621  H   GLN A  40     -28.118  15.660   9.095  1.00  8.51           H  
ATOM    622  HA  GLN A  40     -26.148  17.646   8.403  1.00  8.10           H  
ATOM    623 1HB  GLN A  40     -26.411  15.781  10.795  1.00 12.15           H  
ATOM    624 2HB  GLN A  40     -25.173  17.021  10.657  1.00 12.15           H  
ATOM    625 1HG  GLN A  40     -26.861  18.762  10.570  1.00 12.15           H  
ATOM    626 2HG  GLN A  40     -28.152  17.532  10.633  1.00 12.15           H  
ATOM    627 1HE2 GLN A  40     -27.451  19.031  14.028  1.00 12.15           H  
ATOM    628 2HE2 GLN A  40     -27.745  19.721  12.466  1.00 12.15           H  
ATOM    629  N   GLU A  41     -25.292  14.489   8.207  1.00  4.47           N  
ATOM    630  CA  GLU A  41     -24.289  13.574   7.707  1.00  3.57           C  
ATOM    631  C   GLU A  41     -24.222  13.743   6.223  1.00  3.02           C  
ATOM    632  O   GLU A  41     -23.138  13.789   5.652  1.00  2.89           O  
ATOM    633  CB  GLU A  41     -24.623  12.120   8.046  1.00  5.35           C  
ATOM    634  CG  GLU A  41     -23.559  11.118   7.606  1.00  5.35           C  
ATOM    635  CD  GLU A  41     -22.268  11.262   8.362  1.00  5.35           C  
ATOM    636  OE1 GLU A  41     -22.306  11.782   9.452  1.00  5.35           O  
ATOM    637  OE2 GLU A  41     -21.243  10.851   7.861  1.00  5.35           O  
ATOM    638  H   GLU A  41     -26.196  14.106   8.429  1.00  5.36           H  
ATOM    639  HA  GLU A  41     -23.319  13.832   8.134  1.00  4.28           H  
ATOM    640 1HB  GLU A  41     -24.758  12.019   9.123  1.00  6.43           H  
ATOM    641 2HB  GLU A  41     -25.561  11.839   7.570  1.00  6.43           H  
ATOM    642 1HG  GLU A  41     -23.936  10.110   7.756  1.00  6.43           H  
ATOM    643 2HG  GLU A  41     -23.372  11.251   6.541  1.00  6.43           H  
ATOM    644  N   ARG A  42     -25.397  13.861   5.605  1.00  4.10           N  
ATOM    645  CA  ARG A  42     -25.486  14.071   4.174  1.00  4.00           C  
ATOM    646  C   ARG A  42     -24.684  15.293   3.763  1.00  3.71           C  
ATOM    647  O   ARG A  42     -23.890  15.219   2.829  1.00  3.96           O  
ATOM    648  CB  ARG A  42     -26.925  14.243   3.741  1.00  6.00           C  
ATOM    649  CG  ARG A  42     -27.107  14.401   2.247  1.00  6.00           C  
ATOM    650  CD  ARG A  42     -28.531  14.580   1.884  1.00  6.00           C  
ATOM    651  NE  ARG A  42     -28.707  14.715   0.448  1.00  6.00           N  
ATOM    652  CZ  ARG A  42     -29.837  15.132  -0.151  1.00  6.00           C  
ATOM    653  NH1 ARG A  42     -30.883  15.472   0.571  1.00  6.00           N  
ATOM    654  NH2 ARG A  42     -29.891  15.199  -1.468  1.00  6.00           N  
ATOM    655  H   ARG A  42     -26.252  13.789   6.147  1.00  4.92           H  
ATOM    656  HA  ARG A  42     -25.072  13.201   3.668  1.00  4.80           H  
ATOM    657 1HB  ARG A  42     -27.508  13.380   4.060  1.00  7.20           H  
ATOM    658 2HB  ARG A  42     -27.351  15.123   4.218  1.00  7.20           H  
ATOM    659 1HG  ARG A  42     -26.554  15.274   1.909  1.00  7.20           H  
ATOM    660 2HG  ARG A  42     -26.732  13.513   1.738  1.00  7.20           H  
ATOM    661 1HD  ARG A  42     -29.104  13.715   2.218  1.00  7.20           H  
ATOM    662 2HD  ARG A  42     -28.918  15.480   2.360  1.00  7.20           H  
ATOM    663  HE  ARG A  42     -27.929  14.463  -0.150  1.00  7.20           H  
ATOM    664 1HH1 ARG A  42     -30.840  15.419   1.579  1.00  7.20           H  
ATOM    665 2HH1 ARG A  42     -31.729  15.784   0.117  1.00  7.20           H  
ATOM    666 1HH2 ARG A  42     -29.087  14.925  -2.026  1.00  7.20           H  
ATOM    667 2HH2 ARG A  42     -30.733  15.510  -1.930  1.00  7.20           H  
ATOM    668  N   GLN A  43     -24.883  16.406   4.481  1.00  3.78           N  
ATOM    669  CA  GLN A  43     -24.156  17.643   4.224  1.00  3.75           C  
ATOM    670  C   GLN A  43     -22.672  17.489   4.524  1.00  3.14           C  
ATOM    671  O   GLN A  43     -21.841  17.986   3.769  1.00  2.96           O  
ATOM    672  CB  GLN A  43     -24.760  18.805   5.022  1.00  5.62           C  
ATOM    673  CG  GLN A  43     -26.128  19.265   4.514  1.00  5.62           C  
ATOM    674  CD  GLN A  43     -26.749  20.340   5.396  1.00  5.62           C  
ATOM    675  OE1 GLN A  43     -26.521  20.341   6.610  1.00  5.62           O  
ATOM    676  NE2 GLN A  43     -27.528  21.256   4.817  1.00  5.62           N  
ATOM    677  H   GLN A  43     -25.570  16.399   5.221  1.00  4.54           H  
ATOM    678  HA  GLN A  43     -24.253  17.886   3.175  1.00  4.50           H  
ATOM    679 1HB  GLN A  43     -24.868  18.512   6.066  1.00  6.75           H  
ATOM    680 2HB  GLN A  43     -24.085  19.661   4.990  1.00  6.75           H  
ATOM    681 1HG  GLN A  43     -26.011  19.672   3.512  1.00  6.75           H  
ATOM    682 2HG  GLN A  43     -26.803  18.409   4.491  1.00  6.75           H  
ATOM    683 1HE2 GLN A  43     -27.947  21.973   5.376  1.00  6.75           H  
ATOM    684 2HE2 GLN A  43     -27.696  21.255   3.827  1.00  6.75           H  
ATOM    685  N   THR A  44     -22.324  16.769   5.587  1.00  2.84           N  
ATOM    686  CA  THR A  44     -20.917  16.534   5.883  1.00  2.53           C  
ATOM    687  C   THR A  44     -20.238  15.800   4.729  1.00  1.99           C  
ATOM    688  O   THR A  44     -19.123  16.151   4.332  1.00  2.07           O  
ATOM    689  CB  THR A  44     -20.748  15.715   7.177  1.00  3.79           C  
ATOM    690  OG1 THR A  44     -21.293  16.446   8.285  1.00  3.79           O  
ATOM    691  CG2 THR A  44     -19.276  15.428   7.429  1.00  3.79           C  
ATOM    692  H   THR A  44     -23.025  16.398   6.216  1.00  3.41           H  
ATOM    693  HA  THR A  44     -20.422  17.495   6.013  1.00  3.04           H  
ATOM    694  HB  THR A  44     -21.281  14.770   7.084  1.00  4.55           H  
ATOM    695  HG1 THR A  44     -22.251  16.504   8.188  1.00  4.55           H  
ATOM    696 1HG2 THR A  44     -19.171  14.847   8.345  1.00  4.55           H  
ATOM    697 2HG2 THR A  44     -18.867  14.864   6.592  1.00  4.55           H  
ATOM    698 3HG2 THR A  44     -18.736  16.369   7.532  1.00  4.55           H  
ATOM    699  N   ARG A  45     -20.919  14.788   4.192  1.00  1.95           N  
ATOM    700  CA  ARG A  45     -20.394  13.996   3.097  1.00  1.62           C  
ATOM    701  C   ARG A  45     -20.423  14.770   1.784  1.00  1.43           C  
ATOM    702  O   ARG A  45     -19.520  14.620   0.973  1.00  1.85           O  
ATOM    703  CB  ARG A  45     -21.172  12.701   3.004  1.00  2.43           C  
ATOM    704  CG  ARG A  45     -20.996  11.855   4.254  1.00  2.43           C  
ATOM    705  CD  ARG A  45     -19.584  11.479   4.449  1.00  2.43           C  
ATOM    706  NE  ARG A  45     -19.365  10.815   5.718  1.00  2.43           N  
ATOM    707  CZ  ARG A  45     -18.150  10.488   6.194  1.00  2.43           C  
ATOM    708  NH1 ARG A  45     -17.074  10.740   5.481  1.00  2.43           N  
ATOM    709  NH2 ARG A  45     -18.034   9.918   7.379  1.00  2.43           N  
ATOM    710  H   ARG A  45     -21.822  14.546   4.574  1.00  2.34           H  
ATOM    711  HA  ARG A  45     -19.357  13.748   3.323  1.00  1.94           H  
ATOM    712 1HB  ARG A  45     -22.233  12.913   2.886  1.00  2.92           H  
ATOM    713 2HB  ARG A  45     -20.847  12.122   2.142  1.00  2.92           H  
ATOM    714 1HG  ARG A  45     -21.311  12.412   5.133  1.00  2.92           H  
ATOM    715 2HG  ARG A  45     -21.580  10.939   4.174  1.00  2.92           H  
ATOM    716 1HD  ARG A  45     -19.284  10.795   3.655  1.00  2.92           H  
ATOM    717 2HD  ARG A  45     -18.957  12.369   4.417  1.00  2.92           H  
ATOM    718  HE  ARG A  45     -20.171  10.625   6.309  1.00  2.92           H  
ATOM    719 1HH1 ARG A  45     -17.148  11.161   4.562  1.00  2.92           H  
ATOM    720 2HH1 ARG A  45     -16.160  10.510   5.850  1.00  2.92           H  
ATOM    721 1HH2 ARG A  45     -18.860   9.729   7.932  1.00  2.92           H  
ATOM    722 2HH2 ARG A  45     -17.113   9.665   7.722  1.00  2.92           H  
ATOM    723  N   LEU A  46     -21.411  15.652   1.615  1.00  1.81           N  
ATOM    724  CA  LEU A  46     -21.461  16.579   0.484  1.00  1.91           C  
ATOM    725  C   LEU A  46     -20.238  17.484   0.461  1.00  1.44           C  
ATOM    726  O   LEU A  46     -19.616  17.662  -0.587  1.00  1.38           O  
ATOM    727  CB  LEU A  46     -22.764  17.402   0.558  1.00  2.86           C  
ATOM    728  CG  LEU A  46     -24.024  16.717   0.048  1.00  2.86           C  
ATOM    729  CD1 LEU A  46     -25.301  17.366   0.552  1.00  2.86           C  
ATOM    730  CD2 LEU A  46     -23.996  16.925  -1.449  1.00  2.86           C  
ATOM    731  H   LEU A  46     -22.159  15.693   2.290  1.00  2.17           H  
ATOM    732  HA  LEU A  46     -21.471  15.997  -0.437  1.00  2.29           H  
ATOM    733 1HB  LEU A  46     -22.936  17.682   1.588  1.00  3.44           H  
ATOM    734 2HB  LEU A  46     -22.640  18.302  -0.028  1.00  3.44           H  
ATOM    735  HG  LEU A  46     -24.019  15.662   0.312  1.00  3.44           H  
ATOM    736 1HD1 LEU A  46     -26.158  16.862   0.104  1.00  3.44           H  
ATOM    737 2HD1 LEU A  46     -25.362  17.274   1.631  1.00  3.44           H  
ATOM    738 3HD1 LEU A  46     -25.322  18.406   0.275  1.00  3.44           H  
ATOM    739 1HD2 LEU A  46     -24.870  16.458  -1.903  1.00  3.44           H  
ATOM    740 2HD2 LEU A  46     -24.004  17.993  -1.663  1.00  3.44           H  
ATOM    741 3HD2 LEU A  46     -23.088  16.485  -1.853  1.00  3.44           H  
ATOM    742  N   SER A  47     -19.883  18.025   1.625  1.00  1.66           N  
ATOM    743  CA  SER A  47     -18.716  18.882   1.767  1.00  1.44           C  
ATOM    744  C   SER A  47     -17.435  18.155   1.398  1.00  1.68           C  
ATOM    745  O   SER A  47     -16.680  18.621   0.544  1.00  2.69           O  
ATOM    746  CB  SER A  47     -18.604  19.389   3.192  1.00  2.16           C  
ATOM    747  OG  SER A  47     -17.475  20.206   3.346  1.00  2.16           O  
ATOM    748  H   SER A  47     -20.455  17.852   2.441  1.00  1.99           H  
ATOM    749  HA  SER A  47     -18.832  19.737   1.099  1.00  1.73           H  
ATOM    750 1HB  SER A  47     -19.501  19.947   3.453  1.00  2.59           H  
ATOM    751 2HB  SER A  47     -18.538  18.545   3.875  1.00  2.59           H  
ATOM    752  HG  SER A  47     -16.723  19.672   3.075  1.00  2.59           H  
ATOM    753  N   VAL A  48     -17.198  17.016   2.049  1.00  1.38           N  
ATOM    754  CA  VAL A  48     -15.985  16.236   1.834  1.00  1.59           C  
ATOM    755  C   VAL A  48     -15.873  15.716   0.412  1.00  1.39           C  
ATOM    756  O   VAL A  48     -14.800  15.782  -0.189  1.00  1.53           O  
ATOM    757  CB  VAL A  48     -15.933  15.056   2.804  1.00  2.39           C  
ATOM    758  CG1 VAL A  48     -14.778  14.159   2.431  1.00  2.39           C  
ATOM    759  CG2 VAL A  48     -15.775  15.564   4.227  1.00  2.39           C  
ATOM    760  H   VAL A  48     -17.870  16.686   2.734  1.00  1.66           H  
ATOM    761  HA  VAL A  48     -15.128  16.881   2.033  1.00  1.91           H  
ATOM    762  HB  VAL A  48     -16.851  14.474   2.720  1.00  2.86           H  
ATOM    763 1HG1 VAL A  48     -14.756  13.320   3.122  1.00  2.86           H  
ATOM    764 2HG1 VAL A  48     -14.909  13.793   1.412  1.00  2.86           H  
ATOM    765 3HG1 VAL A  48     -13.844  14.715   2.501  1.00  2.86           H  
ATOM    766 1HG2 VAL A  48     -15.739  14.718   4.913  1.00  2.86           H  
ATOM    767 2HG2 VAL A  48     -14.851  16.137   4.307  1.00  2.86           H  
ATOM    768 3HG2 VAL A  48     -16.619  16.202   4.482  1.00  2.86           H  
ATOM    769  N   PHE A  49     -16.979  15.205  -0.113  1.00  1.57           N  
ATOM    770  CA  PHE A  49     -17.061  14.698  -1.469  1.00  1.88           C  
ATOM    771  C   PHE A  49     -16.652  15.731  -2.482  1.00  2.00           C  
ATOM    772  O   PHE A  49     -15.830  15.454  -3.355  1.00  3.16           O  
ATOM    773  CB  PHE A  49     -18.479  14.260  -1.758  1.00  2.82           C  
ATOM    774  CG  PHE A  49     -18.737  13.861  -3.166  1.00  2.82           C  
ATOM    775  CD1 PHE A  49     -18.357  12.622  -3.635  1.00  2.82           C  
ATOM    776  CD2 PHE A  49     -19.400  14.730  -4.017  1.00  2.82           C  
ATOM    777  CE1 PHE A  49     -18.637  12.262  -4.931  1.00  2.82           C  
ATOM    778  CE2 PHE A  49     -19.685  14.368  -5.310  1.00  2.82           C  
ATOM    779  CZ  PHE A  49     -19.307  13.129  -5.764  1.00  2.82           C  
ATOM    780  H   PHE A  49     -17.817  15.159   0.446  1.00  1.88           H  
ATOM    781  HA  PHE A  49     -16.395  13.846  -1.562  1.00  2.26           H  
ATOM    782 1HB  PHE A  49     -18.729  13.414  -1.120  1.00  3.38           H  
ATOM    783 2HB  PHE A  49     -19.164  15.068  -1.507  1.00  3.38           H  
ATOM    784  HD1 PHE A  49     -17.840  11.933  -2.970  1.00  3.38           H  
ATOM    785  HD2 PHE A  49     -19.707  15.706  -3.645  1.00  3.38           H  
ATOM    786  HE1 PHE A  49     -18.331  11.284  -5.293  1.00  3.38           H  
ATOM    787  HE2 PHE A  49     -20.214  15.057  -5.967  1.00  3.38           H  
ATOM    788  HZ  PHE A  49     -19.537  12.833  -6.785  1.00  3.38           H  
ATOM    789  N   LEU A  50     -17.229  16.924  -2.369  1.00  1.83           N  
ATOM    790  CA  LEU A  50     -16.922  17.986  -3.301  1.00  2.81           C  
ATOM    791  C   LEU A  50     -15.503  18.520  -3.086  1.00  2.10           C  
ATOM    792  O   LEU A  50     -14.846  18.933  -4.039  1.00  2.68           O  
ATOM    793  CB  LEU A  50     -17.959  19.094  -3.175  1.00  4.21           C  
ATOM    794  CG  LEU A  50     -19.377  18.712  -3.624  1.00  4.21           C  
ATOM    795  CD1 LEU A  50     -20.330  19.863  -3.334  1.00  4.21           C  
ATOM    796  CD2 LEU A  50     -19.356  18.364  -5.106  1.00  4.21           C  
ATOM    797  H   LEU A  50     -17.912  17.099  -1.640  1.00  2.20           H  
ATOM    798  HA  LEU A  50     -16.983  17.582  -4.310  1.00  3.37           H  
ATOM    799 1HB  LEU A  50     -18.007  19.426  -2.140  1.00  5.06           H  
ATOM    800 2HB  LEU A  50     -17.639  19.920  -3.795  1.00  5.06           H  
ATOM    801  HG  LEU A  50     -19.716  17.846  -3.058  1.00  5.06           H  
ATOM    802 1HD1 LEU A  50     -21.338  19.586  -3.642  1.00  5.06           H  
ATOM    803 2HD1 LEU A  50     -20.321  20.076  -2.266  1.00  5.06           H  
ATOM    804 3HD1 LEU A  50     -20.009  20.746  -3.885  1.00  5.06           H  
ATOM    805 1HD2 LEU A  50     -20.360  18.083  -5.426  1.00  5.06           H  
ATOM    806 2HD2 LEU A  50     -19.021  19.226  -5.680  1.00  5.06           H  
ATOM    807 3HD2 LEU A  50     -18.674  17.529  -5.274  1.00  5.06           H  
ATOM    808  N   ASP A  51     -14.995  18.470  -1.858  1.00  1.52           N  
ATOM    809  CA  ASP A  51     -13.608  18.861  -1.669  1.00  1.64           C  
ATOM    810  C   ASP A  51     -12.700  17.877  -2.407  1.00  1.17           C  
ATOM    811  O   ASP A  51     -11.736  18.285  -3.060  1.00  1.49           O  
ATOM    812  CB  ASP A  51     -13.257  18.961  -0.184  1.00  2.46           C  
ATOM    813  CG  ASP A  51     -13.885  20.202   0.445  1.00  2.46           C  
ATOM    814  OD1 ASP A  51     -14.315  21.050  -0.300  1.00  2.46           O  
ATOM    815  OD2 ASP A  51     -13.919  20.310   1.648  1.00  2.46           O  
ATOM    816  H   ASP A  51     -15.550  18.177  -1.064  1.00  1.82           H  
ATOM    817  HA  ASP A  51     -13.471  19.845  -2.109  1.00  1.97           H  
ATOM    818 1HB  ASP A  51     -13.610  18.076   0.344  1.00  2.95           H  
ATOM    819 2HB  ASP A  51     -12.175  19.012  -0.063  1.00  2.95           H  
ATOM    820  N   ASN A  52     -13.054  16.590  -2.357  1.00  1.00           N  
ATOM    821  CA  ASN A  52     -12.319  15.585  -3.097  1.00  1.00           C  
ATOM    822  C   ASN A  52     -12.500  15.780  -4.596  1.00  1.03           C  
ATOM    823  O   ASN A  52     -11.550  15.573  -5.338  1.00  1.43           O  
ATOM    824  CB  ASN A  52     -12.707  14.191  -2.656  1.00  1.50           C  
ATOM    825  CG  ASN A  52     -12.109  13.827  -1.318  1.00  1.50           C  
ATOM    826  OD1 ASN A  52     -11.088  14.380  -0.894  1.00  1.50           O  
ATOM    827  ND2 ASN A  52     -12.737  12.896  -0.651  1.00  1.50           N  
ATOM    828  H   ASN A  52     -13.836  16.305  -1.784  1.00  1.20           H  
ATOM    829  HA  ASN A  52     -11.260  15.713  -2.889  1.00  1.20           H  
ATOM    830 1HB  ASN A  52     -13.792  14.119  -2.585  1.00  1.80           H  
ATOM    831 2HB  ASN A  52     -12.376  13.467  -3.400  1.00  1.80           H  
ATOM    832 1HD2 ASN A  52     -12.416  12.581   0.246  1.00  1.80           H  
ATOM    833 2HD2 ASN A  52     -13.564  12.489  -1.032  1.00  1.80           H  
ATOM    834  N   LEU A  53     -13.682  16.234  -5.033  1.00  1.27           N  
ATOM    835  CA  LEU A  53     -13.919  16.565  -6.442  1.00  1.49           C  
ATOM    836  C   LEU A  53     -12.898  17.561  -6.945  1.00  1.48           C  
ATOM    837  O   LEU A  53     -12.319  17.377  -8.016  1.00  1.32           O  
ATOM    838  CB  LEU A  53     -15.310  17.167  -6.652  1.00  2.23           C  
ATOM    839  CG  LEU A  53     -15.592  17.650  -8.074  1.00  2.23           C  
ATOM    840  CD1 LEU A  53     -15.563  16.467  -9.027  1.00  2.23           C  
ATOM    841  CD2 LEU A  53     -16.921  18.384  -8.098  1.00  2.23           C  
ATOM    842  H   LEU A  53     -14.443  16.342  -4.377  1.00  1.52           H  
ATOM    843  HA  LEU A  53     -13.833  15.655  -7.032  1.00  1.79           H  
ATOM    844 1HB  LEU A  53     -16.058  16.419  -6.392  1.00  2.68           H  
ATOM    845 2HB  LEU A  53     -15.438  18.023  -6.005  1.00  2.68           H  
ATOM    846  HG  LEU A  53     -14.804  18.338  -8.385  1.00  2.68           H  
ATOM    847 1HD1 LEU A  53     -15.746  16.818 -10.043  1.00  2.68           H  
ATOM    848 2HD1 LEU A  53     -14.589  15.983  -8.979  1.00  2.68           H  
ATOM    849 3HD1 LEU A  53     -16.337  15.763  -8.740  1.00  2.68           H  
ATOM    850 1HD2 LEU A  53     -17.120  18.743  -9.109  1.00  2.68           H  
ATOM    851 2HD2 LEU A  53     -17.715  17.709  -7.788  1.00  2.68           H  
ATOM    852 3HD2 LEU A  53     -16.881  19.232  -7.414  1.00  2.68           H  
ATOM    853  N   ALA A  54     -12.697  18.629  -6.187  1.00  1.49           N  
ATOM    854  CA  ALA A  54     -11.716  19.634  -6.546  1.00  1.76           C  
ATOM    855  C   ALA A  54     -10.318  19.025  -6.628  1.00  1.87           C  
ATOM    856  O   ALA A  54      -9.543  19.366  -7.522  1.00  2.73           O  
ATOM    857  CB  ALA A  54     -11.737  20.763  -5.548  1.00  2.64           C  
ATOM    858  H   ALA A  54     -13.238  18.740  -5.335  1.00  1.79           H  
ATOM    859  HA  ALA A  54     -11.973  20.023  -7.534  1.00  2.11           H  
ATOM    860 1HB  ALA A  54     -11.012  21.524  -5.835  1.00  3.17           H  
ATOM    861 2HB  ALA A  54     -12.733  21.202  -5.511  1.00  3.17           H  
ATOM    862 3HB  ALA A  54     -11.479  20.364  -4.571  1.00  3.17           H  
ATOM    863  N   PHE A  55     -10.007  18.101  -5.709  1.00  1.55           N  
ATOM    864  CA  PHE A  55      -8.705  17.440  -5.719  1.00  1.85           C  
ATOM    865  C   PHE A  55      -8.564  16.578  -6.977  1.00  1.98           C  
ATOM    866  O   PHE A  55      -7.501  16.554  -7.600  1.00  3.42           O  
ATOM    867  CB  PHE A  55      -8.556  16.561  -4.476  1.00  2.78           C  
ATOM    868  CG  PHE A  55      -8.548  17.353  -3.203  1.00  2.78           C  
ATOM    869  CD1 PHE A  55      -8.175  18.687  -3.205  1.00  2.78           C  
ATOM    870  CD2 PHE A  55      -8.929  16.773  -2.004  1.00  2.78           C  
ATOM    871  CE1 PHE A  55      -8.186  19.423  -2.038  1.00  2.78           C  
ATOM    872  CE2 PHE A  55      -8.944  17.506  -0.835  1.00  2.78           C  
ATOM    873  CZ  PHE A  55      -8.573  18.835  -0.853  1.00  2.78           C  
ATOM    874  H   PHE A  55     -10.669  17.880  -4.973  1.00  1.86           H  
ATOM    875  HA  PHE A  55      -7.922  18.198  -5.723  1.00  2.22           H  
ATOM    876 1HB  PHE A  55      -9.365  15.838  -4.424  1.00  3.33           H  
ATOM    877 2HB  PHE A  55      -7.622  16.005  -4.537  1.00  3.33           H  
ATOM    878  HD1 PHE A  55      -7.875  19.155  -4.144  1.00  3.33           H  
ATOM    879  HD2 PHE A  55      -9.226  15.725  -1.991  1.00  3.33           H  
ATOM    880  HE1 PHE A  55      -7.892  20.471  -2.056  1.00  3.33           H  
ATOM    881  HE2 PHE A  55      -9.251  17.038   0.100  1.00  3.33           H  
ATOM    882  HZ  PHE A  55      -8.583  19.417   0.067  1.00  3.33           H  
ATOM    883  N   VAL A  56      -9.658  15.915  -7.361  1.00  1.43           N  
ATOM    884  CA  VAL A  56      -9.722  15.105  -8.569  1.00  1.29           C  
ATOM    885  C   VAL A  56      -9.458  15.908  -9.825  1.00  1.74           C  
ATOM    886  O   VAL A  56      -8.634  15.520 -10.658  1.00  2.20           O  
ATOM    887  CB  VAL A  56     -11.118  14.447  -8.703  1.00  1.94           C  
ATOM    888  CG1 VAL A  56     -11.255  13.852 -10.077  1.00  1.94           C  
ATOM    889  CG2 VAL A  56     -11.301  13.347  -7.662  1.00  1.94           C  
ATOM    890  H   VAL A  56     -10.482  15.966  -6.783  1.00  1.72           H  
ATOM    891  HA  VAL A  56      -8.969  14.321  -8.493  1.00  1.55           H  
ATOM    892  HB  VAL A  56     -11.891  15.197  -8.584  1.00  2.32           H  
ATOM    893 1HG1 VAL A  56     -12.238  13.392 -10.180  1.00  2.32           H  
ATOM    894 2HG1 VAL A  56     -11.140  14.630 -10.831  1.00  2.32           H  
ATOM    895 3HG1 VAL A  56     -10.483  13.105 -10.206  1.00  2.32           H  
ATOM    896 1HG2 VAL A  56     -12.287  12.900  -7.781  1.00  2.32           H  
ATOM    897 2HG2 VAL A  56     -10.544  12.583  -7.798  1.00  2.32           H  
ATOM    898 3HG2 VAL A  56     -11.212  13.758  -6.663  1.00  2.32           H  
ATOM    899  N   GLU A  57     -10.168  17.023  -9.957  1.00  2.15           N  
ATOM    900  CA  GLU A  57     -10.059  17.858 -11.134  1.00  3.12           C  
ATOM    901  C   GLU A  57      -8.697  18.514 -11.243  1.00  4.22           C  
ATOM    902  O   GLU A  57      -8.113  18.549 -12.330  1.00  5.16           O  
ATOM    903  CB  GLU A  57     -11.150  18.930 -11.125  1.00  4.68           C  
ATOM    904  CG  GLU A  57     -12.564  18.395 -11.320  1.00  4.68           C  
ATOM    905  CD  GLU A  57     -13.603  19.482 -11.337  1.00  4.68           C  
ATOM    906  OE1 GLU A  57     -13.237  20.626 -11.213  1.00  4.68           O  
ATOM    907  OE2 GLU A  57     -14.761  19.170 -11.482  1.00  4.68           O  
ATOM    908  H   GLU A  57     -10.823  17.281  -9.230  1.00  2.58           H  
ATOM    909  HA  GLU A  57     -10.201  17.228 -12.013  1.00  3.74           H  
ATOM    910 1HB  GLU A  57     -11.126  19.466 -10.175  1.00  5.62           H  
ATOM    911 2HB  GLU A  57     -10.956  19.656 -11.914  1.00  5.62           H  
ATOM    912 1HG  GLU A  57     -12.608  17.852 -12.263  1.00  5.62           H  
ATOM    913 2HG  GLU A  57     -12.791  17.694 -10.518  1.00  5.62           H  
ATOM    914  N   SER A  58      -8.174  19.011 -10.118  1.00  4.63           N  
ATOM    915  CA  SER A  58      -6.885  19.673 -10.160  1.00  5.90           C  
ATOM    916  C   SER A  58      -5.773  18.689 -10.453  1.00  4.17           C  
ATOM    917  O   SER A  58      -4.839  19.029 -11.182  1.00  4.52           O  
ATOM    918  CB  SER A  58      -6.610  20.379  -8.850  1.00  8.85           C  
ATOM    919  OG  SER A  58      -6.456  19.459  -7.806  1.00  8.85           O  
ATOM    920  H   SER A  58      -8.678  18.964  -9.242  1.00  5.56           H  
ATOM    921  HA  SER A  58      -6.904  20.416 -10.958  1.00  7.08           H  
ATOM    922 1HB  SER A  58      -5.707  20.982  -8.945  1.00 10.62           H  
ATOM    923 2HB  SER A  58      -7.433  21.055  -8.622  1.00 10.62           H  
ATOM    924  HG  SER A  58      -7.296  18.998  -7.737  1.00 10.62           H  
ATOM    925  N   HIS A  59      -5.910  17.444  -9.990  1.00  3.31           N  
ATOM    926  CA  HIS A  59      -4.926  16.428 -10.317  1.00  2.65           C  
ATOM    927  C   HIS A  59      -4.899  16.115 -11.784  1.00  2.49           C  
ATOM    928  O   HIS A  59      -3.838  16.084 -12.402  1.00  4.16           O  
ATOM    929  CB  HIS A  59      -5.145  15.104  -9.616  1.00  3.97           C  
ATOM    930  CG  HIS A  59      -4.146  14.115 -10.124  1.00  3.97           C  
ATOM    931  ND1 HIS A  59      -4.335  13.386 -11.280  1.00  3.97           N  
ATOM    932  CD2 HIS A  59      -2.923  13.757  -9.659  1.00  3.97           C  
ATOM    933  CE1 HIS A  59      -3.286  12.620 -11.503  1.00  3.97           C  
ATOM    934  NE2 HIS A  59      -2.412  12.831 -10.531  1.00  3.97           N  
ATOM    935  H   HIS A  59      -6.679  17.199  -9.375  1.00  3.97           H  
ATOM    936  HA  HIS A  59      -3.934  16.790 -10.043  1.00  3.18           H  
ATOM    937 1HB  HIS A  59      -5.024  15.217  -8.539  1.00  4.77           H  
ATOM    938 2HB  HIS A  59      -6.151  14.730  -9.811  1.00  4.77           H  
ATOM    939  HD1 HIS A  59      -5.179  13.353 -11.836  1.00  4.77           H  
ATOM    940  HD2 HIS A  59      -2.343  14.070  -8.790  1.00  4.77           H  
ATOM    941  HE1 HIS A  59      -3.248  11.967 -12.371  1.00  4.77           H  
ATOM    942  N   ASN A  60      -6.066  15.853 -12.351  1.00  1.63           N  
ATOM    943  CA  ASN A  60      -6.129  15.456 -13.739  1.00  2.42           C  
ATOM    944  C   ASN A  60      -5.669  16.575 -14.676  1.00  3.33           C  
ATOM    945  O   ASN A  60      -5.164  16.299 -15.765  1.00  5.12           O  
ATOM    946  CB  ASN A  60      -7.522  14.975 -14.052  1.00  3.63           C  
ATOM    947  CG  ASN A  60      -7.808  13.651 -13.377  1.00  3.63           C  
ATOM    948  OD1 ASN A  60      -6.902  12.925 -12.939  1.00  3.63           O  
ATOM    949  ND2 ASN A  60      -9.069  13.329 -13.266  1.00  3.63           N  
ATOM    950  H   ASN A  60      -6.921  15.898 -11.807  1.00  1.96           H  
ATOM    951  HA  ASN A  60      -5.442  14.619 -13.886  1.00  2.90           H  
ATOM    952 1HB  ASN A  60      -8.252  15.712 -13.714  1.00  4.36           H  
ATOM    953 2HB  ASN A  60      -7.641  14.860 -15.130  1.00  4.36           H  
ATOM    954 1HD2 ASN A  60      -9.330  12.480 -12.803  1.00  4.36           H  
ATOM    955 2HD2 ASN A  60      -9.774  13.941 -13.622  1.00  4.36           H  
ATOM    956  N   SER A  61      -5.795  17.834 -14.237  1.00  3.40           N  
ATOM    957  CA  SER A  61      -5.315  18.963 -15.026  1.00  5.61           C  
ATOM    958  C   SER A  61      -3.779  19.058 -15.071  1.00  8.39           C  
ATOM    959  O   SER A  61      -3.239  19.802 -15.893  1.00  8.78           O  
ATOM    960  CB  SER A  61      -5.851  20.271 -14.472  1.00  8.42           C  
ATOM    961  OG  SER A  61      -5.222  20.626 -13.268  1.00  8.42           O  
ATOM    962  H   SER A  61      -6.256  18.023 -13.354  1.00  4.08           H  
ATOM    963  HA  SER A  61      -5.677  18.839 -16.048  1.00  6.73           H  
ATOM    964 1HB  SER A  61      -5.709  21.063 -15.206  1.00 10.10           H  
ATOM    965 2HB  SER A  61      -6.923  20.173 -14.305  1.00 10.10           H  
ATOM    966  HG  SER A  61      -5.218  19.846 -12.704  1.00 10.10           H  
ATOM    967  N   LYS A  62      -3.079  18.353 -14.167  1.00 38.78           N  
ATOM    968  CA  LYS A  62      -1.615  18.396 -14.068  1.00 61.82           C  
ATOM    969  C   LYS A  62      -0.878  17.805 -15.260  1.00 41.60           C  
ATOM    970  O   LYS A  62      -0.300  16.719 -15.147  1.00 79.17           O  
ATOM    971  CB  LYS A  62      -1.134  17.684 -12.801  1.00 92.73           C  
ATOM    972  CG  LYS A  62      -1.541  18.366 -11.505  1.00 92.73           C  
ATOM    973  CD  LYS A  62      -0.991  17.642 -10.290  1.00 92.73           C  
ATOM    974  CE  LYS A  62      -1.396  18.348  -9.003  1.00 92.73           C  
ATOM    975  NZ  LYS A  62      -0.818  17.687  -7.800  1.00 92.73           N  
ATOM    976  H   LYS A  62      -3.558  17.736 -13.525  1.00 46.54           H  
ATOM    977  HA  LYS A  62      -1.325  19.449 -14.002  1.00 74.18           H  
ATOM    978 1HB  LYS A  62      -1.514  16.666 -12.788  1.00111.28           H  
ATOM    979 2HB  LYS A  62      -0.045  17.622 -12.817  1.00111.28           H  
ATOM    980 1HG  LYS A  62      -1.180  19.394 -11.503  1.00111.28           H  
ATOM    981 2HG  LYS A  62      -2.624  18.382 -11.439  1.00111.28           H  
ATOM    982 1HD  LYS A  62      -1.373  16.620 -10.272  1.00111.28           H  
ATOM    983 2HD  LYS A  62       0.098  17.605 -10.348  1.00111.28           H  
ATOM    984 1HE  LYS A  62      -1.050  19.381  -9.036  1.00111.28           H  
ATOM    985 2HE  LYS A  62      -2.483  18.345  -8.917  1.00111.28           H  
ATOM    986 1HZ  LYS A  62      -1.107  18.183  -6.968  1.00111.28           H  
ATOM    987 2HZ  LYS A  62      -1.144  16.732  -7.753  1.00111.28           H  
ATOM    988 3HZ  LYS A  62       0.190  17.697  -7.863  1.00111.28           H  
ATOM    989  N   GLU A  63      -0.875  18.521 -16.384  1.00 59.67           N  
ATOM    990  CA  GLU A  63      -0.162  18.155 -17.617  1.00 98.17           C  
ATOM    991  C   GLU A  63      -0.689  16.941 -18.406  1.00 92.74           C  
ATOM    992  O   GLU A  63      -0.332  16.789 -19.575  1.00173.44           O  
ATOM    993  CB  GLU A  63       1.324  17.910 -17.306  1.00147.25           C  
ATOM    994  CG  GLU A  63       2.043  19.096 -16.678  1.00147.25           C  
ATOM    995  CD  GLU A  63       2.133  20.278 -17.601  1.00147.25           C  
ATOM    996  OE1 GLU A  63       2.250  20.074 -18.785  1.00147.25           O  
ATOM    997  OE2 GLU A  63       2.083  21.385 -17.121  1.00147.25           O  
ATOM    998  H   GLU A  63      -1.410  19.378 -16.380  1.00 71.60           H  
ATOM    999  HA  GLU A  63      -0.215  19.014 -18.283  1.00117.80           H  
ATOM   1000 1HB  GLU A  63       1.444  17.050 -16.651  1.00176.71           H  
ATOM   1001 2HB  GLU A  63       1.844  17.679 -18.237  1.00176.71           H  
ATOM   1002 1HG  GLU A  63       1.520  19.398 -15.772  1.00176.71           H  
ATOM   1003 2HG  GLU A  63       3.048  18.786 -16.397  1.00176.71           H  
ATOM   1004  N   GLY A  64      -1.519  16.084 -17.809  1.00 58.91           N  
ATOM   1005  CA  GLY A  64      -1.966  14.885 -18.508  1.00 44.62           C  
ATOM   1006  C   GLY A  64      -0.985  13.741 -18.265  1.00 25.98           C  
ATOM   1007  O   GLY A  64      -0.105  13.470 -19.084  1.00 49.96           O  
ATOM   1008  H   GLY A  64      -1.830  16.237 -16.863  1.00 70.69           H  
ATOM   1009 1HA  GLY A  64      -2.959  14.604 -18.158  1.00 53.54           H  
ATOM   1010 2HA  GLY A  64      -2.041  15.088 -19.576  1.00 53.54           H  
ATOM   1011  N   THR A  65      -1.138  13.088 -17.112  1.00 14.90           N  
ATOM   1012  CA  THR A  65      -0.260  12.002 -16.687  1.00 11.32           C  
ATOM   1013  C   THR A  65      -0.712  10.689 -17.300  1.00  7.60           C  
ATOM   1014  O   THR A  65      -1.576  10.659 -18.177  1.00 20.60           O  
ATOM   1015  CB  THR A  65      -0.269  11.826 -15.158  1.00 16.98           C  
ATOM   1016  OG1 THR A  65      -1.544  11.307 -14.757  1.00 16.98           O  
ATOM   1017  CG2 THR A  65      -0.040  13.167 -14.474  1.00 16.98           C  
ATOM   1018  H   THR A  65      -1.893  13.364 -16.498  1.00 17.88           H  
ATOM   1019  HA  THR A  65       0.756  12.213 -17.025  1.00 13.58           H  
ATOM   1020  HB  THR A  65       0.516  11.136 -14.851  1.00 20.38           H  
ATOM   1021  HG1 THR A  65      -1.578  11.247 -13.798  1.00 20.38           H  
ATOM   1022 1HG2 THR A  65      -0.060  13.032 -13.392  1.00 20.38           H  
ATOM   1023 2HG2 THR A  65       0.928  13.567 -14.773  1.00 20.38           H  
ATOM   1024 3HG2 THR A  65      -0.825  13.864 -14.765  1.00 20.38           H  
ATOM   1025  N   LEU A  66      -0.142   9.594 -16.815  1.00  5.36           N  
ATOM   1026  CA  LEU A  66      -0.477   8.279 -17.327  1.00  3.75           C  
ATOM   1027  C   LEU A  66      -1.720   7.685 -16.678  1.00  2.68           C  
ATOM   1028  O   LEU A  66      -2.126   6.579 -17.045  1.00  3.66           O  
ATOM   1029  CB  LEU A  66       0.685   7.311 -17.127  1.00  5.62           C  
ATOM   1030  CG  LEU A  66       1.975   7.652 -17.864  1.00  5.62           C  
ATOM   1031  CD1 LEU A  66       3.041   6.626 -17.501  1.00  5.62           C  
ATOM   1032  CD2 LEU A  66       1.699   7.675 -19.357  1.00  5.62           C  
ATOM   1033  H   LEU A  66       0.558   9.672 -16.093  1.00  6.43           H  
ATOM   1034  HA  LEU A  66      -0.666   8.370 -18.396  1.00  4.50           H  
ATOM   1035 1HB  LEU A  66       0.910   7.241 -16.064  1.00  6.75           H  
ATOM   1036 2HB  LEU A  66       0.366   6.335 -17.482  1.00  6.75           H  
ATOM   1037  HG  LEU A  66       2.331   8.633 -17.547  1.00  6.75           H  
ATOM   1038 1HD1 LEU A  66       3.969   6.870 -18.016  1.00  6.75           H  
ATOM   1039 2HD1 LEU A  66       3.211   6.641 -16.426  1.00  6.75           H  
ATOM   1040 3HD1 LEU A  66       2.708   5.634 -17.802  1.00  6.75           H  
ATOM   1041 1HD2 LEU A  66       2.615   7.924 -19.894  1.00  6.75           H  
ATOM   1042 2HD2 LEU A  66       1.346   6.694 -19.678  1.00  6.75           H  
ATOM   1043 3HD2 LEU A  66       0.938   8.424 -19.575  1.00  6.75           H  
ATOM   1044  N   PHE A  67      -2.327   8.394 -15.718  1.00  1.43           N  
ATOM   1045  CA  PHE A  67      -3.501   7.842 -15.068  1.00  1.05           C  
ATOM   1046  C   PHE A  67      -4.512   8.902 -14.686  1.00  0.84           C  
ATOM   1047  O   PHE A  67      -4.211  10.095 -14.638  1.00  1.07           O  
ATOM   1048  CB  PHE A  67      -3.094   7.061 -13.830  1.00  1.58           C  
ATOM   1049  CG  PHE A  67      -2.563   7.900 -12.719  1.00  1.58           C  
ATOM   1050  CD1 PHE A  67      -3.380   8.214 -11.648  1.00  1.58           C  
ATOM   1051  CD2 PHE A  67      -1.272   8.402 -12.750  1.00  1.58           C  
ATOM   1052  CE1 PHE A  67      -2.909   8.994 -10.619  1.00  1.58           C  
ATOM   1053  CE2 PHE A  67      -0.802   9.189 -11.722  1.00  1.58           C  
ATOM   1054  CZ  PHE A  67      -1.624   9.481 -10.656  1.00  1.58           C  
ATOM   1055  H   PHE A  67      -1.986   9.308 -15.434  1.00  1.72           H  
ATOM   1056  HA  PHE A  67      -3.985   7.161 -15.765  1.00  1.26           H  
ATOM   1057 1HB  PHE A  67      -3.944   6.500 -13.450  1.00  1.89           H  
ATOM   1058 2HB  PHE A  67      -2.332   6.350 -14.106  1.00  1.89           H  
ATOM   1059  HD1 PHE A  67      -4.401   7.830 -11.624  1.00  1.89           H  
ATOM   1060  HD2 PHE A  67      -0.628   8.170 -13.598  1.00  1.89           H  
ATOM   1061  HE1 PHE A  67      -3.554   9.228  -9.776  1.00  1.89           H  
ATOM   1062  HE2 PHE A  67       0.214   9.584 -11.751  1.00  1.89           H  
ATOM   1063  HZ  PHE A  67      -1.264  10.103  -9.843  1.00  1.89           H  
ATOM   1064  N   SER A  68      -5.721   8.438 -14.426  1.00  0.91           N  
ATOM   1065  CA  SER A  68      -6.841   9.274 -14.072  1.00  1.29           C  
ATOM   1066  C   SER A  68      -7.287   9.041 -12.640  1.00  0.70           C  
ATOM   1067  O   SER A  68      -7.426   7.901 -12.182  1.00  0.95           O  
ATOM   1068  CB  SER A  68      -7.998   9.011 -15.017  1.00  1.94           C  
ATOM   1069  OG  SER A  68      -9.133   9.743 -14.642  1.00  1.94           O  
ATOM   1070  H   SER A  68      -5.870   7.448 -14.480  1.00  1.09           H  
ATOM   1071  HA  SER A  68      -6.538  10.317 -14.170  1.00  1.55           H  
ATOM   1072 1HB  SER A  68      -7.706   9.283 -16.031  1.00  2.32           H  
ATOM   1073 2HB  SER A  68      -8.231   7.948 -15.019  1.00  2.32           H  
ATOM   1074  HG  SER A  68      -8.870  10.666 -14.657  1.00  2.32           H  
ATOM   1075  N   VAL A  69      -7.518  10.149 -11.956  1.00  0.92           N  
ATOM   1076  CA  VAL A  69      -8.026  10.192 -10.598  1.00  1.82           C  
ATOM   1077  C   VAL A  69      -9.509  10.509 -10.660  1.00  0.99           C  
ATOM   1078  O   VAL A  69      -9.933  11.298 -11.506  1.00  0.86           O  
ATOM   1079  CB  VAL A  69      -7.264  11.254  -9.789  1.00  2.73           C  
ATOM   1080  CG1 VAL A  69      -7.850  11.426  -8.415  1.00  2.73           C  
ATOM   1081  CG2 VAL A  69      -5.829  10.816  -9.661  1.00  2.73           C  
ATOM   1082  H   VAL A  69      -7.338  11.041 -12.409  1.00  1.10           H  
ATOM   1083  HA  VAL A  69      -7.886   9.215 -10.133  1.00  2.18           H  
ATOM   1084  HB  VAL A  69      -7.323  12.212 -10.306  1.00  3.28           H  
ATOM   1085 1HG1 VAL A  69      -7.287  12.182  -7.867  1.00  3.28           H  
ATOM   1086 2HG1 VAL A  69      -8.885  11.735  -8.503  1.00  3.28           H  
ATOM   1087 3HG1 VAL A  69      -7.792  10.478  -7.889  1.00  3.28           H  
ATOM   1088 1HG2 VAL A  69      -5.274  11.566  -9.103  1.00  3.28           H  
ATOM   1089 2HG2 VAL A  69      -5.783   9.862  -9.136  1.00  3.28           H  
ATOM   1090 3HG2 VAL A  69      -5.393  10.706 -10.654  1.00  3.28           H  
ATOM   1091  N   SER A  70     -10.330   9.863  -9.833  1.00  1.01           N  
ATOM   1092  CA  SER A  70     -11.755  10.177  -9.895  1.00  0.87           C  
ATOM   1093  C   SER A  70     -12.530   9.865  -8.620  1.00  0.98           C  
ATOM   1094  O   SER A  70     -11.980   9.502  -7.580  1.00  1.14           O  
ATOM   1095  CB  SER A  70     -12.411   9.465 -11.068  1.00  1.30           C  
ATOM   1096  OG  SER A  70     -13.702   9.964 -11.298  1.00  1.30           O  
ATOM   1097  H   SER A  70      -9.969   9.209  -9.150  1.00  1.21           H  
ATOM   1098  HA  SER A  70     -11.849  11.243 -10.074  1.00  1.04           H  
ATOM   1099 1HB  SER A  70     -11.803   9.586 -11.964  1.00  1.57           H  
ATOM   1100 2HB  SER A  70     -12.477   8.401 -10.855  1.00  1.57           H  
ATOM   1101  HG  SER A  70     -14.028   9.503 -12.076  1.00  1.57           H  
ATOM   1102  N   LEU A  71     -13.837  10.019  -8.723  1.00  1.47           N  
ATOM   1103  CA  LEU A  71     -14.757   9.858  -7.616  1.00  2.09           C  
ATOM   1104  C   LEU A  71     -15.114   8.395  -7.383  1.00  1.35           C  
ATOM   1105  O   LEU A  71     -16.222   7.957  -7.697  1.00  1.99           O  
ATOM   1106  CB  LEU A  71     -16.016  10.656  -7.933  1.00  3.13           C  
ATOM   1107  CG  LEU A  71     -15.792  12.153  -8.180  1.00  3.13           C  
ATOM   1108  CD1 LEU A  71     -17.092  12.761  -8.660  1.00  3.13           C  
ATOM   1109  CD2 LEU A  71     -15.313  12.824  -6.896  1.00  3.13           C  
ATOM   1110  H   LEU A  71     -14.204  10.282  -9.623  1.00  1.76           H  
ATOM   1111  HA  LEU A  71     -14.288  10.250  -6.716  1.00  2.51           H  
ATOM   1112 1HB  LEU A  71     -16.480  10.238  -8.824  1.00  3.76           H  
ATOM   1113 2HB  LEU A  71     -16.713  10.557  -7.101  1.00  3.76           H  
ATOM   1114  HG  LEU A  71     -15.043  12.290  -8.961  1.00  3.76           H  
ATOM   1115 1HD1 LEU A  71     -16.952  13.820  -8.850  1.00  3.76           H  
ATOM   1116 2HD1 LEU A  71     -17.404  12.266  -9.580  1.00  3.76           H  
ATOM   1117 3HD1 LEU A  71     -17.850  12.623  -7.904  1.00  3.76           H  
ATOM   1118 1HD2 LEU A  71     -15.160  13.887  -7.078  1.00  3.76           H  
ATOM   1119 2HD2 LEU A  71     -16.062  12.695  -6.116  1.00  3.76           H  
ATOM   1120 3HD2 LEU A  71     -14.375  12.371  -6.576  1.00  3.76           H  
ATOM   1121  N   ASN A  72     -14.178   7.650  -6.802  1.00  0.85           N  
ATOM   1122  CA  ASN A  72     -14.409   6.236  -6.527  1.00  0.62           C  
ATOM   1123  C   ASN A  72     -15.262   6.101  -5.269  1.00  0.62           C  
ATOM   1124  O   ASN A  72     -15.684   7.107  -4.706  1.00  0.94           O  
ATOM   1125  CB  ASN A  72     -13.077   5.475  -6.444  1.00  0.93           C  
ATOM   1126  CG  ASN A  72     -12.187   5.834  -5.278  1.00  0.93           C  
ATOM   1127  OD1 ASN A  72     -12.647   6.110  -4.160  1.00  0.93           O  
ATOM   1128  ND2 ASN A  72     -10.895   5.824  -5.525  1.00  0.93           N  
ATOM   1129  H   ASN A  72     -13.288   8.083  -6.581  1.00  1.02           H  
ATOM   1130  HA  ASN A  72     -14.985   5.812  -7.351  1.00  0.74           H  
ATOM   1131 1HB  ASN A  72     -13.275   4.407  -6.408  1.00  1.12           H  
ATOM   1132 2HB  ASN A  72     -12.516   5.658  -7.362  1.00  1.12           H  
ATOM   1133 1HD2 ASN A  72     -10.237   6.046  -4.801  1.00  1.12           H  
ATOM   1134 2HD2 ASN A  72     -10.540   5.592  -6.437  1.00  1.12           H  
ATOM   1135  N   GLY A  73     -15.510   4.870  -4.823  1.00  0.60           N  
ATOM   1136  CA  GLY A  73     -16.404   4.584  -3.697  1.00  0.84           C  
ATOM   1137  C   GLY A  73     -16.055   5.235  -2.355  1.00  0.70           C  
ATOM   1138  O   GLY A  73     -16.880   5.219  -1.439  1.00  1.27           O  
ATOM   1139  H   GLY A  73     -15.109   4.081  -5.304  1.00  0.72           H  
ATOM   1140 1HA  GLY A  73     -17.414   4.885  -3.977  1.00  1.01           H  
ATOM   1141 2HA  GLY A  73     -16.445   3.504  -3.559  1.00  1.01           H  
ATOM   1142  N   PHE A  74     -14.859   5.807  -2.223  1.00  0.57           N  
ATOM   1143  CA  PHE A  74     -14.484   6.459  -0.978  1.00  0.81           C  
ATOM   1144  C   PHE A  74     -14.378   7.977  -1.158  1.00  0.82           C  
ATOM   1145  O   PHE A  74     -13.768   8.669  -0.340  1.00  1.17           O  
ATOM   1146  CB  PHE A  74     -13.165   5.881  -0.495  1.00  1.22           C  
ATOM   1147  CG  PHE A  74     -13.239   4.397  -0.285  1.00  1.22           C  
ATOM   1148  CD1 PHE A  74     -12.709   3.550  -1.236  1.00  1.22           C  
ATOM   1149  CD2 PHE A  74     -13.840   3.838   0.829  1.00  1.22           C  
ATOM   1150  CE1 PHE A  74     -12.755   2.179  -1.083  1.00  1.22           C  
ATOM   1151  CE2 PHE A  74     -13.895   2.469   0.988  1.00  1.22           C  
ATOM   1152  CZ  PHE A  74     -13.348   1.635   0.033  1.00  1.22           C  
ATOM   1153  H   PHE A  74     -14.191   5.800  -2.986  1.00  0.68           H  
ATOM   1154  HA  PHE A  74     -15.251   6.254  -0.231  1.00  0.97           H  
ATOM   1155 1HB  PHE A  74     -12.383   6.086  -1.226  1.00  1.46           H  
ATOM   1156 2HB  PHE A  74     -12.876   6.348   0.443  1.00  1.46           H  
ATOM   1157  HD1 PHE A  74     -12.250   3.995  -2.114  1.00  1.46           H  
ATOM   1158  HD2 PHE A  74     -14.277   4.486   1.583  1.00  1.46           H  
ATOM   1159  HE1 PHE A  74     -12.328   1.529  -1.844  1.00  1.46           H  
ATOM   1160  HE2 PHE A  74     -14.374   2.046   1.870  1.00  1.46           H  
ATOM   1161  HZ  PHE A  74     -13.392   0.554   0.158  1.00  1.46           H  
ATOM   1162  N   ALA A  75     -14.977   8.504  -2.225  1.00  0.90           N  
ATOM   1163  CA  ALA A  75     -14.921   9.934  -2.504  1.00  1.02           C  
ATOM   1164  C   ALA A  75     -15.585  10.778  -1.414  1.00  1.16           C  
ATOM   1165  O   ALA A  75     -15.186  11.915  -1.192  1.00  1.45           O  
ATOM   1166  CB  ALA A  75     -15.565  10.239  -3.846  1.00  1.53           C  
ATOM   1167  H   ALA A  75     -15.459   7.905  -2.884  1.00  1.08           H  
ATOM   1168  HA  ALA A  75     -13.868  10.220  -2.550  1.00  1.22           H  
ATOM   1169 1HB  ALA A  75     -15.476  11.303  -4.060  1.00  1.84           H  
ATOM   1170 2HB  ALA A  75     -15.063   9.667  -4.625  1.00  1.84           H  
ATOM   1171 3HB  ALA A  75     -16.616   9.966  -3.816  1.00  1.84           H  
ATOM   1172  N   ASP A  76     -16.574  10.236  -0.706  1.00  1.58           N  
ATOM   1173  CA  ASP A  76     -17.222  11.030   0.337  1.00  2.74           C  
ATOM   1174  C   ASP A  76     -16.515  11.004   1.706  1.00  2.59           C  
ATOM   1175  O   ASP A  76     -17.076  11.515   2.678  1.00  4.22           O  
ATOM   1176  CB  ASP A  76     -18.673  10.595   0.534  1.00  4.11           C  
ATOM   1177  CG  ASP A  76     -18.816   9.180   1.076  1.00  4.11           C  
ATOM   1178  OD1 ASP A  76     -17.820   8.513   1.221  1.00  4.11           O  
ATOM   1179  OD2 ASP A  76     -19.925   8.781   1.345  1.00  4.11           O  
ATOM   1180  H   ASP A  76     -16.888   9.296  -0.894  1.00  1.90           H  
ATOM   1181  HA  ASP A  76     -17.236  12.066  -0.001  1.00  3.29           H  
ATOM   1182 1HB  ASP A  76     -19.159  11.281   1.223  1.00  4.93           H  
ATOM   1183 2HB  ASP A  76     -19.200  10.660  -0.417  1.00  4.93           H  
ATOM   1184  N   LEU A  77     -15.292  10.455   1.790  1.00  1.76           N  
ATOM   1185  CA  LEU A  77     -14.561  10.471   3.061  1.00  2.50           C  
ATOM   1186  C   LEU A  77     -13.180  11.115   2.923  1.00  1.35           C  
ATOM   1187  O   LEU A  77     -12.691  11.338   1.812  1.00  1.16           O  
ATOM   1188  CB  LEU A  77     -14.437   9.053   3.645  1.00  3.75           C  
ATOM   1189  CG  LEU A  77     -13.776   7.980   2.791  1.00  3.75           C  
ATOM   1190  CD1 LEU A  77     -12.300   8.243   2.695  1.00  3.75           C  
ATOM   1191  CD2 LEU A  77     -13.999   6.632   3.450  1.00  3.75           C  
ATOM   1192  H   LEU A  77     -14.859  10.016   0.985  1.00  2.11           H  
ATOM   1193  HA  LEU A  77     -15.126  11.070   3.769  1.00  3.00           H  
ATOM   1194 1HB  LEU A  77     -13.854   9.116   4.558  1.00  4.50           H  
ATOM   1195 2HB  LEU A  77     -15.435   8.699   3.903  1.00  4.50           H  
ATOM   1196  HG  LEU A  77     -14.207   7.978   1.796  1.00  4.50           H  
ATOM   1197 1HD1 LEU A  77     -11.832   7.467   2.093  1.00  4.50           H  
ATOM   1198 2HD1 LEU A  77     -12.130   9.213   2.230  1.00  4.50           H  
ATOM   1199 3HD1 LEU A  77     -11.873   8.238   3.695  1.00  4.50           H  
ATOM   1200 1HD2 LEU A  77     -13.517   5.859   2.859  1.00  4.50           H  
ATOM   1201 2HD2 LEU A  77     -13.564   6.643   4.450  1.00  4.50           H  
ATOM   1202 3HD2 LEU A  77     -15.068   6.431   3.521  1.00  4.50           H  
ATOM   1203  N   THR A  78     -12.575  11.464   4.067  1.00  1.72           N  
ATOM   1204  CA  THR A  78     -11.313  12.209   4.036  1.00  1.70           C  
ATOM   1205  C   THR A  78     -10.111  11.298   3.926  1.00  1.25           C  
ATOM   1206  O   THR A  78     -10.228  10.088   4.080  1.00  1.17           O  
ATOM   1207  CB  THR A  78     -11.136  13.097   5.286  1.00  2.55           C  
ATOM   1208  OG1 THR A  78     -10.985  12.283   6.455  1.00  2.55           O  
ATOM   1209  CG2 THR A  78     -12.354  13.987   5.460  1.00  2.55           C  
ATOM   1210  H   THR A  78     -13.015  11.229   4.956  1.00  2.06           H  
ATOM   1211  HA  THR A  78     -11.321  12.858   3.160  1.00  2.04           H  
ATOM   1212  HB  THR A  78     -10.251  13.722   5.171  1.00  3.06           H  
ATOM   1213  HG1 THR A  78     -11.027  12.841   7.237  1.00  3.06           H  
ATOM   1214 1HG2 THR A  78     -12.225  14.615   6.342  1.00  3.06           H  
ATOM   1215 2HG2 THR A  78     -12.472  14.619   4.579  1.00  3.06           H  
ATOM   1216 3HG2 THR A  78     -13.243  13.369   5.583  1.00  3.06           H  
ATOM   1217  N   VAL A  79      -8.950  11.896   3.676  1.00  1.39           N  
ATOM   1218  CA  VAL A  79      -7.707  11.151   3.529  1.00  1.15           C  
ATOM   1219  C   VAL A  79      -7.365  10.395   4.799  1.00  0.81           C  
ATOM   1220  O   VAL A  79      -7.027   9.210   4.750  1.00  0.72           O  
ATOM   1221  CB  VAL A  79      -6.554  12.103   3.176  1.00  1.72           C  
ATOM   1222  CG1 VAL A  79      -5.225  11.362   3.222  1.00  1.72           C  
ATOM   1223  CG2 VAL A  79      -6.797  12.688   1.799  1.00  1.72           C  
ATOM   1224  H   VAL A  79      -8.932  12.901   3.568  1.00  1.67           H  
ATOM   1225  HA  VAL A  79      -7.830  10.434   2.717  1.00  1.38           H  
ATOM   1226  HB  VAL A  79      -6.510  12.905   3.912  1.00  2.07           H  
ATOM   1227 1HG1 VAL A  79      -4.416  12.050   2.980  1.00  2.07           H  
ATOM   1228 2HG1 VAL A  79      -5.069  10.957   4.222  1.00  2.07           H  
ATOM   1229 3HG1 VAL A  79      -5.238  10.548   2.497  1.00  2.07           H  
ATOM   1230 1HG2 VAL A  79      -5.988  13.372   1.547  1.00  2.07           H  
ATOM   1231 2HG2 VAL A  79      -6.835  11.881   1.066  1.00  2.07           H  
ATOM   1232 3HG2 VAL A  79      -7.744  13.227   1.794  1.00  2.07           H  
ATOM   1233  N   GLU A  80      -7.466  11.081   5.933  1.00  1.07           N  
ATOM   1234  CA  GLU A  80      -7.185  10.459   7.212  1.00  1.59           C  
ATOM   1235  C   GLU A  80      -8.254   9.456   7.574  1.00  1.23           C  
ATOM   1236  O   GLU A  80      -7.942   8.424   8.157  1.00  1.24           O  
ATOM   1237  CB  GLU A  80      -7.062  11.506   8.312  1.00  2.39           C  
ATOM   1238  CG  GLU A  80      -5.816  12.366   8.210  1.00  2.39           C  
ATOM   1239  CD  GLU A  80      -4.557  11.554   8.334  1.00  2.39           C  
ATOM   1240  OE1 GLU A  80      -4.479  10.738   9.220  1.00  2.39           O  
ATOM   1241  OE2 GLU A  80      -3.671  11.751   7.540  1.00  2.39           O  
ATOM   1242  H   GLU A  80      -7.742  12.052   5.906  1.00  1.28           H  
ATOM   1243  HA  GLU A  80      -6.237   9.927   7.135  1.00  1.91           H  
ATOM   1244 1HB  GLU A  80      -7.928  12.167   8.286  1.00  2.86           H  
ATOM   1245 2HB  GLU A  80      -7.052  11.015   9.285  1.00  2.86           H  
ATOM   1246 1HG  GLU A  80      -5.815  12.880   7.249  1.00  2.86           H  
ATOM   1247 2HG  GLU A  80      -5.838  13.119   8.997  1.00  2.86           H  
ATOM   1248  N   GLU A  81      -9.506   9.741   7.211  1.00  1.06           N  
ATOM   1249  CA  GLU A  81     -10.593   8.811   7.474  1.00  1.19           C  
ATOM   1250  C   GLU A  81     -10.367   7.517   6.707  1.00  1.08           C  
ATOM   1251  O   GLU A  81     -10.572   6.429   7.248  1.00  1.53           O  
ATOM   1252  CB  GLU A  81     -11.932   9.438   7.116  1.00  1.78           C  
ATOM   1253  CG  GLU A  81     -13.135   8.602   7.490  1.00  1.78           C  
ATOM   1254  CD  GLU A  81     -14.425   9.336   7.283  1.00  1.78           C  
ATOM   1255  OE1 GLU A  81     -14.434  10.328   6.589  1.00  1.78           O  
ATOM   1256  OE2 GLU A  81     -15.416   8.916   7.836  1.00  1.78           O  
ATOM   1257  H   GLU A  81      -9.729  10.618   6.753  1.00  1.27           H  
ATOM   1258  HA  GLU A  81     -10.598   8.577   8.540  1.00  1.43           H  
ATOM   1259 1HB  GLU A  81     -12.029  10.395   7.626  1.00  2.14           H  
ATOM   1260 2HB  GLU A  81     -11.971   9.628   6.044  1.00  2.14           H  
ATOM   1261 1HG  GLU A  81     -13.141   7.697   6.883  1.00  2.14           H  
ATOM   1262 2HG  GLU A  81     -13.050   8.307   8.536  1.00  2.14           H  
ATOM   1263  N   PHE A  82      -9.938   7.641   5.447  1.00  1.09           N  
ATOM   1264  CA  PHE A  82      -9.611   6.489   4.621  1.00  1.01           C  
ATOM   1265  C   PHE A  82      -8.545   5.687   5.315  1.00  0.73           C  
ATOM   1266  O   PHE A  82      -8.634   4.472   5.401  1.00  1.46           O  
ATOM   1267  CB  PHE A  82      -9.037   6.879   3.263  1.00  1.52           C  
ATOM   1268  CG  PHE A  82      -8.768   5.685   2.384  1.00  1.52           C  
ATOM   1269  CD1 PHE A  82      -9.733   5.232   1.495  1.00  1.52           C  
ATOM   1270  CD2 PHE A  82      -7.563   4.998   2.457  1.00  1.52           C  
ATOM   1271  CE1 PHE A  82      -9.491   4.138   0.687  1.00  1.52           C  
ATOM   1272  CE2 PHE A  82      -7.322   3.902   1.651  1.00  1.52           C  
ATOM   1273  CZ  PHE A  82      -8.288   3.477   0.762  1.00  1.52           C  
ATOM   1274  H   PHE A  82      -9.830   8.562   5.047  1.00  1.31           H  
ATOM   1275  HA  PHE A  82     -10.500   5.870   4.490  1.00  1.21           H  
ATOM   1276 1HB  PHE A  82      -9.710   7.548   2.739  1.00  1.82           H  
ATOM   1277 2HB  PHE A  82      -8.099   7.411   3.403  1.00  1.82           H  
ATOM   1278  HD1 PHE A  82     -10.688   5.753   1.432  1.00  1.82           H  
ATOM   1279  HD2 PHE A  82      -6.801   5.337   3.159  1.00  1.82           H  
ATOM   1280  HE1 PHE A  82     -10.250   3.796  -0.011  1.00  1.82           H  
ATOM   1281  HE2 PHE A  82      -6.370   3.375   1.714  1.00  1.82           H  
ATOM   1282  HZ  PHE A  82      -8.102   2.619   0.122  1.00  1.82           H  
ATOM   1283  N   ARG A  83      -7.510   6.366   5.795  1.00  0.71           N  
ATOM   1284  CA  ARG A  83      -6.432   5.682   6.474  1.00  1.18           C  
ATOM   1285  C   ARG A  83      -6.912   4.966   7.748  1.00  1.29           C  
ATOM   1286  O   ARG A  83      -6.610   3.794   7.972  1.00  1.61           O  
ATOM   1287  CB  ARG A  83      -5.337   6.684   6.820  1.00  1.77           C  
ATOM   1288  CG  ARG A  83      -4.557   7.215   5.625  1.00  1.77           C  
ATOM   1289  CD  ARG A  83      -3.640   8.331   5.998  1.00  1.77           C  
ATOM   1290  NE  ARG A  83      -2.894   8.828   4.849  1.00  1.77           N  
ATOM   1291  CZ  ARG A  83      -2.086   9.909   4.840  1.00  1.77           C  
ATOM   1292  NH1 ARG A  83      -1.916  10.651   5.910  1.00  1.77           N  
ATOM   1293  NH2 ARG A  83      -1.461  10.219   3.720  1.00  1.77           N  
ATOM   1294  H   ARG A  83      -7.459   7.373   5.673  1.00  0.85           H  
ATOM   1295  HA  ARG A  83      -6.027   4.946   5.786  1.00  1.42           H  
ATOM   1296 1HB  ARG A  83      -5.771   7.540   7.334  1.00  2.12           H  
ATOM   1297 2HB  ARG A  83      -4.622   6.222   7.501  1.00  2.12           H  
ATOM   1298 1HG  ARG A  83      -3.954   6.410   5.205  1.00  2.12           H  
ATOM   1299 2HG  ARG A  83      -5.252   7.576   4.871  1.00  2.12           H  
ATOM   1300 1HD  ARG A  83      -4.217   9.158   6.412  1.00  2.12           H  
ATOM   1301 2HD  ARG A  83      -2.926   7.981   6.743  1.00  2.12           H  
ATOM   1302  HE  ARG A  83      -2.969   8.323   3.973  1.00  2.12           H  
ATOM   1303 1HH1 ARG A  83      -2.415  10.450   6.769  1.00  2.12           H  
ATOM   1304 2HH1 ARG A  83      -1.312  11.458   5.873  1.00  2.12           H  
ATOM   1305 1HH2 ARG A  83      -1.612   9.640   2.903  1.00  2.12           H  
ATOM   1306 2HH2 ARG A  83      -0.852  11.021   3.682  1.00  2.12           H  
ATOM   1307  N   GLU A  84      -7.725   5.642   8.549  1.00  0.88           N  
ATOM   1308  CA  GLU A  84      -8.229   5.052   9.781  1.00  1.15           C  
ATOM   1309  C   GLU A  84      -9.132   3.848   9.540  1.00  1.59           C  
ATOM   1310  O   GLU A  84      -9.106   2.886  10.310  1.00  2.59           O  
ATOM   1311  CB  GLU A  84      -8.999   6.097  10.592  1.00  1.72           C  
ATOM   1312  CG  GLU A  84      -8.137   7.189  11.209  1.00  1.72           C  
ATOM   1313  CD  GLU A  84      -8.945   8.227  11.939  1.00  1.72           C  
ATOM   1314  OE1 GLU A  84     -10.148   8.189  11.849  1.00  1.72           O  
ATOM   1315  OE2 GLU A  84      -8.358   9.054  12.596  1.00  1.72           O  
ATOM   1316  H   GLU A  84      -7.968   6.596   8.327  1.00  1.06           H  
ATOM   1317  HA  GLU A  84      -7.376   4.717  10.371  1.00  1.38           H  
ATOM   1318 1HB  GLU A  84      -9.738   6.578   9.952  1.00  2.07           H  
ATOM   1319 2HB  GLU A  84      -9.538   5.603  11.400  1.00  2.07           H  
ATOM   1320 1HG  GLU A  84      -7.443   6.730  11.913  1.00  2.07           H  
ATOM   1321 2HG  GLU A  84      -7.550   7.671  10.430  1.00  2.07           H  
ATOM   1322  N   THR A  85      -9.931   3.901   8.479  1.00  1.77           N  
ATOM   1323  CA  THR A  85     -10.874   2.833   8.193  1.00  2.57           C  
ATOM   1324  C   THR A  85     -10.455   1.883   7.069  1.00  2.50           C  
ATOM   1325  O   THR A  85     -11.002   0.782   6.967  1.00  3.78           O  
ATOM   1326  CB  THR A  85     -12.243   3.440   7.836  1.00  3.85           C  
ATOM   1327  OG1 THR A  85     -12.115   4.243   6.656  1.00  3.85           O  
ATOM   1328  CG2 THR A  85     -12.747   4.311   8.976  1.00  3.85           C  
ATOM   1329  H   THR A  85      -9.922   4.717   7.883  1.00  2.12           H  
ATOM   1330  HA  THR A  85     -10.991   2.241   9.099  1.00  3.08           H  
ATOM   1331  HB  THR A  85     -12.959   2.641   7.649  1.00  4.63           H  
ATOM   1332  HG1 THR A  85     -11.496   4.963   6.827  1.00  4.63           H  
ATOM   1333 1HG2 THR A  85     -13.715   4.736   8.710  1.00  4.63           H  
ATOM   1334 2HG2 THR A  85     -12.851   3.708   9.878  1.00  4.63           H  
ATOM   1335 3HG2 THR A  85     -12.036   5.117   9.160  1.00  4.63           H  
ATOM   1336  N   ARG A  86      -9.519   2.282   6.216  1.00  2.13           N  
ATOM   1337  CA  ARG A  86      -9.152   1.458   5.062  1.00  2.16           C  
ATOM   1338  C   ARG A  86      -7.652   1.400   4.732  1.00  2.43           C  
ATOM   1339  O   ARG A  86      -7.283   0.914   3.661  1.00  3.71           O  
ATOM   1340  CB  ARG A  86      -9.877   1.956   3.806  1.00  3.24           C  
ATOM   1341  CG  ARG A  86     -11.398   1.845   3.807  1.00  3.24           C  
ATOM   1342  CD  ARG A  86     -11.867   0.433   3.799  1.00  3.24           C  
ATOM   1343  NE  ARG A  86     -13.323   0.343   3.766  1.00  3.24           N  
ATOM   1344  CZ  ARG A  86     -14.125   0.343   4.853  1.00  3.24           C  
ATOM   1345  NH1 ARG A  86     -13.616   0.441   6.061  1.00  3.24           N  
ATOM   1346  NH2 ARG A  86     -15.435   0.237   4.705  1.00  3.24           N  
ATOM   1347  H   ARG A  86      -9.076   3.188   6.336  1.00  2.56           H  
ATOM   1348  HA  ARG A  86      -9.483   0.435   5.275  1.00  2.59           H  
ATOM   1349 1HB  ARG A  86      -9.634   3.005   3.642  1.00  3.89           H  
ATOM   1350 2HB  ARG A  86      -9.516   1.403   2.941  1.00  3.89           H  
ATOM   1351 1HG  ARG A  86     -11.809   2.342   4.684  1.00  3.89           H  
ATOM   1352 2HG  ARG A  86     -11.783   2.330   2.911  1.00  3.89           H  
ATOM   1353 1HD  ARG A  86     -11.477  -0.075   2.918  1.00  3.89           H  
ATOM   1354 2HD  ARG A  86     -11.514  -0.077   4.695  1.00  3.89           H  
ATOM   1355  HE  ARG A  86     -13.764   0.254   2.861  1.00  3.89           H  
ATOM   1356 1HH1 ARG A  86     -12.616   0.518   6.196  1.00  3.89           H  
ATOM   1357 2HH1 ARG A  86     -14.214   0.411   6.878  1.00  3.89           H  
ATOM   1358 1HH2 ARG A  86     -15.834   0.156   3.779  1.00  3.89           H  
ATOM   1359 2HH2 ARG A  86     -16.034   0.235   5.517  1.00  3.89           H  
ATOM   1360  N   LEU A  87      -6.769   1.882   5.615  1.00  2.67           N  
ATOM   1361  CA  LEU A  87      -5.340   1.816   5.302  1.00  3.27           C  
ATOM   1362  C   LEU A  87      -4.819   0.399   5.191  1.00  2.67           C  
ATOM   1363  O   LEU A  87      -4.078   0.092   4.262  1.00  4.16           O  
ATOM   1364  CB  LEU A  87      -4.496   2.548   6.341  1.00  4.91           C  
ATOM   1365  CG  LEU A  87      -2.996   2.489   6.106  1.00  4.91           C  
ATOM   1366  CD1 LEU A  87      -2.708   3.054   4.733  1.00  4.91           C  
ATOM   1367  CD2 LEU A  87      -2.295   3.319   7.169  1.00  4.91           C  
ATOM   1368  H   LEU A  87      -7.051   2.309   6.488  1.00  3.20           H  
ATOM   1369  HA  LEU A  87      -5.186   2.303   4.339  1.00  3.92           H  
ATOM   1370 1HB  LEU A  87      -4.762   3.592   6.349  1.00  5.89           H  
ATOM   1371 2HB  LEU A  87      -4.703   2.130   7.326  1.00  5.89           H  
ATOM   1372  HG  LEU A  87      -2.648   1.458   6.142  1.00  5.89           H  
ATOM   1373 1HD1 LEU A  87      -1.638   3.025   4.550  1.00  5.89           H  
ATOM   1374 2HD1 LEU A  87      -3.221   2.459   3.977  1.00  5.89           H  
ATOM   1375 3HD1 LEU A  87      -3.059   4.084   4.684  1.00  5.89           H  
ATOM   1376 1HD2 LEU A  87      -1.219   3.295   6.998  1.00  5.89           H  
ATOM   1377 2HD2 LEU A  87      -2.647   4.350   7.115  1.00  5.89           H  
ATOM   1378 3HD2 LEU A  87      -2.516   2.915   8.156  1.00  5.89           H  
ATOM   1379  N   GLY A  88      -5.157  -0.449   6.163  1.00  2.40           N  
ATOM   1380  CA  GLY A  88      -4.688  -1.830   6.154  1.00  2.81           C  
ATOM   1381  C   GLY A  88      -3.204  -1.877   6.477  1.00  4.73           C  
ATOM   1382  O   GLY A  88      -2.450  -2.622   5.855  1.00 11.68           O  
ATOM   1383  H   GLY A  88      -5.761  -0.136   6.908  1.00  2.88           H  
ATOM   1384 1HA  GLY A  88      -5.242  -2.406   6.891  1.00  3.37           H  
ATOM   1385 2HA  GLY A  88      -4.874  -2.279   5.181  1.00  3.37           H  
ATOM   1386  N   LEU A  89      -2.794  -1.068   7.447  1.00  6.81           N  
ATOM   1387  CA  LEU A  89      -1.393  -0.932   7.809  1.00 17.71           C  
ATOM   1388  C   LEU A  89      -0.731  -2.234   8.223  1.00  7.34           C  
ATOM   1389  O   LEU A  89      -1.216  -2.955   9.096  1.00 19.25           O  
ATOM   1390  CB  LEU A  89      -1.238   0.085   8.934  1.00 26.57           C  
ATOM   1391  CG  LEU A  89       0.210   0.408   9.317  1.00 26.57           C  
ATOM   1392  CD1 LEU A  89       0.897   1.095   8.143  1.00 26.57           C  
ATOM   1393  CD2 LEU A  89       0.217   1.300  10.548  1.00 26.57           C  
ATOM   1394  H   LEU A  89      -3.475  -0.505   7.935  1.00  8.17           H  
ATOM   1395  HA  LEU A  89      -0.862  -0.550   6.941  1.00 21.25           H  
ATOM   1396 1HB  LEU A  89      -1.723   1.009   8.643  1.00 31.88           H  
ATOM   1397 2HB  LEU A  89      -1.739  -0.299   9.823  1.00 31.88           H  
ATOM   1398  HG  LEU A  89       0.747  -0.513   9.535  1.00 31.88           H  
ATOM   1399 1HD1 LEU A  89       1.930   1.321   8.406  1.00 31.88           H  
ATOM   1400 2HD1 LEU A  89       0.880   0.434   7.276  1.00 31.88           H  
ATOM   1401 3HD1 LEU A  89       0.374   2.019   7.906  1.00 31.88           H  
ATOM   1402 1HD2 LEU A  89       1.247   1.531  10.824  1.00 31.88           H  
ATOM   1403 2HD2 LEU A  89      -0.316   2.226  10.329  1.00 31.88           H  
ATOM   1404 3HD2 LEU A  89      -0.273   0.785  11.373  1.00 31.88           H  
ATOM   1405  N   ARG A  90       0.393  -2.506   7.570  1.00  5.40           N  
ATOM   1406  CA  ARG A  90       1.243  -3.662   7.819  1.00 12.89           C  
ATOM   1407  C   ARG A  90       1.826  -3.645   9.220  1.00 10.95           C  
ATOM   1408  O   ARG A  90       1.980  -2.580   9.820  1.00 12.64           O  
ATOM   1409  CB  ARG A  90       2.409  -3.644   6.853  1.00 19.34           C  
ATOM   1410  CG  ARG A  90       3.329  -2.457   7.128  1.00 19.34           C  
ATOM   1411  CD  ARG A  90       4.552  -2.424   6.294  1.00 19.34           C  
ATOM   1412  NE  ARG A  90       5.288  -1.186   6.519  1.00 19.34           N  
ATOM   1413  CZ  ARG A  90       6.184  -0.976   7.503  1.00 19.34           C  
ATOM   1414  NH1 ARG A  90       6.466  -1.932   8.353  1.00 19.34           N  
ATOM   1415  NH2 ARG A  90       6.776   0.198   7.620  1.00 19.34           N  
ATOM   1416  H   ARG A  90       0.687  -1.856   6.854  1.00  6.48           H  
ATOM   1417  HA  ARG A  90       0.655  -4.570   7.683  1.00 15.47           H  
ATOM   1418 1HB  ARG A  90       2.989  -4.562   6.942  1.00 23.20           H  
ATOM   1419 2HB  ARG A  90       2.045  -3.569   5.829  1.00 23.20           H  
ATOM   1420 1HG  ARG A  90       2.779  -1.533   6.946  1.00 23.20           H  
ATOM   1421 2HG  ARG A  90       3.643  -2.484   8.172  1.00 23.20           H  
ATOM   1422 1HD  ARG A  90       5.199  -3.262   6.553  1.00 23.20           H  
ATOM   1423 2HD  ARG A  90       4.284  -2.478   5.239  1.00 23.20           H  
ATOM   1424  HE  ARG A  90       5.086  -0.412   5.900  1.00 23.20           H  
ATOM   1425 1HH1 ARG A  90       6.013  -2.828   8.266  1.00 23.20           H  
ATOM   1426 2HH1 ARG A  90       7.137  -1.771   9.099  1.00 23.20           H  
ATOM   1427 1HH2 ARG A  90       6.558   0.940   6.970  1.00 23.20           H  
ATOM   1428 2HH2 ARG A  90       7.443   0.352   8.362  1.00 23.20           H  
ATOM   1429  N   ASP A  91       2.223  -4.807   9.722  1.00 12.37           N  
ATOM   1430  CA  ASP A  91       2.857  -4.817  11.029  1.00 15.18           C  
ATOM   1431  C   ASP A  91       4.132  -5.645  11.067  1.00 41.23           C  
ATOM   1432  O   ASP A  91       4.169  -6.691  11.711  1.00105.07           O  
ATOM   1433  CB  ASP A  91       1.887  -5.338  12.088  1.00 22.77           C  
ATOM   1434  CG  ASP A  91       2.437  -5.202  13.504  1.00 22.77           C  
ATOM   1435  OD1 ASP A  91       3.460  -4.579  13.665  1.00 22.77           O  
ATOM   1436  OD2 ASP A  91       1.827  -5.715  14.411  1.00 22.77           O  
ATOM   1437  H   ASP A  91       2.062  -5.672   9.217  1.00 14.84           H  
ATOM   1438  HA  ASP A  91       3.121  -3.792  11.288  1.00 18.22           H  
ATOM   1439 1HB  ASP A  91       0.948  -4.788  12.022  1.00 27.32           H  
ATOM   1440 2HB  ASP A  91       1.666  -6.389  11.897  1.00 27.32           H  
ATOM   1441  N   TRP A  92       5.173  -5.151  10.382  1.00 62.84           N  
ATOM   1442  CA  TRP A  92       6.524  -5.723  10.419  1.00119.18           C  
ATOM   1443  C   TRP A  92       6.894  -5.599  11.953  1.00 89.84           C  
ATOM   1444  O   TRP A  92       6.967  -6.696  12.506  1.00172.08           O  
ATOM   1445  CB  TRP A  92       7.327  -5.040   9.269  1.00178.77           C  
ATOM   1446  CG  TRP A  92       8.650  -5.630   8.795  1.00178.77           C  
ATOM   1447  CD1 TRP A  92       9.759  -4.916   8.431  1.00178.77           C  
ATOM   1448  CD2 TRP A  92       9.016  -7.024   8.645  1.00178.77           C  
ATOM   1449  NE1 TRP A  92      10.769  -5.766   8.055  1.00178.77           N  
ATOM   1450  CE2 TRP A  92      10.334  -7.058   8.180  1.00178.77           C  
ATOM   1451  CE3 TRP A  92       8.350  -8.221   8.865  1.00178.77           C  
ATOM   1452  CZ2 TRP A  92      10.993  -8.252   7.926  1.00178.77           C  
ATOM   1453  CZ3 TRP A  92       9.003  -9.422   8.613  1.00178.77           C  
ATOM   1454  CH2 TRP A  92      10.295  -9.436   8.153  1.00178.77           C  
ATOM   1455  H   TRP A  92       5.029  -4.308   9.846  1.00 75.41           H  
ATOM   1456  HA  TRP A  92       6.476  -6.784  10.182  1.00143.02           H  
ATOM   1457 1HB  TRP A  92       6.678  -4.998   8.395  1.00214.52           H  
ATOM   1458 2HB  TRP A  92       7.517  -4.010   9.551  1.00214.52           H  
ATOM   1459  HD1 TRP A  92       9.827  -3.830   8.434  1.00214.52           H  
ATOM   1460  HE1 TRP A  92      11.689  -5.488   7.741  1.00214.52           H  
ATOM   1461  HE3 TRP A  92       7.334  -8.201   9.227  1.00214.52           H  
ATOM   1462  HZ2 TRP A  92      12.021  -8.278   7.564  1.00214.52           H  
ATOM   1463  HZ3 TRP A  92       8.463 -10.353   8.790  1.00214.52           H  
ATOM   1464  HH2 TRP A  92      10.783 -10.393   7.964  1.00214.52           H  
ATOM   1465  N   ASP A  93       7.755  -4.663  12.426  1.00 32.51           N  
ATOM   1466  CA  ASP A  93       9.057  -4.267  11.910  1.00 32.61           C  
ATOM   1467  C   ASP A  93      10.048  -5.265  12.479  1.00 20.25           C  
ATOM   1468  O   ASP A  93      10.173  -5.395  13.698  1.00 29.57           O  
ATOM   1469  CB  ASP A  93       9.407  -2.838  12.332  1.00 48.91           C  
ATOM   1470  CG  ASP A  93       8.540  -1.785  11.645  1.00 48.91           C  
ATOM   1471  OD1 ASP A  93       8.273  -1.933  10.474  1.00 48.91           O  
ATOM   1472  OD2 ASP A  93       8.149  -0.849  12.298  1.00 48.91           O  
ATOM   1473  H   ASP A  93       7.246  -3.828  12.684  1.00 39.01           H  
ATOM   1474  HA  ASP A  93       9.090  -4.310  10.855  1.00 39.13           H  
ATOM   1475 1HB  ASP A  93       9.288  -2.737  13.412  1.00 58.70           H  
ATOM   1476 2HB  ASP A  93      10.452  -2.635  12.097  1.00 58.70           H  
ATOM   1477  N   ARG A  94      10.716  -6.002  11.607  1.00 18.92           N  
ATOM   1478  CA  ARG A  94      11.612  -7.055  12.034  1.00 19.89           C  
ATOM   1479  C   ARG A  94      12.881  -7.101  11.214  1.00 14.87           C  
ATOM   1480  O   ARG A  94      12.917  -6.671  10.061  1.00 24.07           O  
ATOM   1481  CB  ARG A  94      10.941  -8.420  11.916  1.00 29.84           C  
ATOM   1482  CG  ARG A  94       9.714  -8.637  12.777  1.00 29.84           C  
ATOM   1483  CD  ARG A  94      10.049  -8.719  14.218  1.00 29.84           C  
ATOM   1484  NE  ARG A  94       8.877  -9.031  15.018  1.00 29.84           N  
ATOM   1485  CZ  ARG A  94       8.010  -8.116  15.496  1.00 29.84           C  
ATOM   1486  NH1 ARG A  94       8.193  -6.835  15.257  1.00 29.84           N  
ATOM   1487  NH2 ARG A  94       6.966  -8.506  16.207  1.00 29.84           N  
ATOM   1488  H   ARG A  94      10.592  -5.840  10.624  1.00 22.70           H  
ATOM   1489  HA  ARG A  94      11.878  -6.880  13.077  1.00 23.87           H  
ATOM   1490 1HB  ARG A  94      10.642  -8.583  10.884  1.00 35.80           H  
ATOM   1491 2HB  ARG A  94      11.659  -9.200  12.169  1.00 35.80           H  
ATOM   1492 1HG  ARG A  94       9.014  -7.821  12.633  1.00 35.80           H  
ATOM   1493 2HG  ARG A  94       9.237  -9.574  12.489  1.00 35.80           H  
ATOM   1494 1HD  ARG A  94      10.789  -9.501  14.376  1.00 35.80           H  
ATOM   1495 2HD  ARG A  94      10.450  -7.765  14.558  1.00 35.80           H  
ATOM   1496  HE  ARG A  94       8.695 -10.004  15.224  1.00 35.80           H  
ATOM   1497 1HH1 ARG A  94       8.987  -6.522  14.709  1.00 35.80           H  
ATOM   1498 2HH1 ARG A  94       7.535  -6.157  15.611  1.00 35.80           H  
ATOM   1499 1HH2 ARG A  94       6.819  -9.489  16.392  1.00 35.80           H  
ATOM   1500 2HH2 ARG A  94       6.314  -7.822  16.561  1.00 35.80           H  
ATOM   1501  N   GLY A  95      13.924  -7.637  11.820  1.00 28.60           N  
ATOM   1502  CA  GLY A  95      15.178  -7.859  11.133  1.00 30.07           C  
ATOM   1503  C   GLY A  95      15.221  -9.321  10.715  1.00 39.88           C  
ATOM   1504  O   GLY A  95      14.173  -9.941  10.531  1.00 65.44           O  
ATOM   1505  H   GLY A  95      13.836  -7.932  12.782  1.00 34.32           H  
ATOM   1506 1HA  GLY A  95      15.251  -7.211  10.260  1.00 36.08           H  
ATOM   1507 2HA  GLY A  95      16.014  -7.630  11.794  1.00 36.08           H  
ATOM   1508  N   ASP A  96      16.435  -9.841  10.564  1.00 40.11           N  
ATOM   1509  CA  ASP A  96      16.755 -11.240  10.248  1.00 58.58           C  
ATOM   1510  C   ASP A  96      15.557 -12.186  10.217  1.00 44.86           C  
ATOM   1511  O   ASP A  96      15.215 -12.794  11.236  1.00 86.07           O  
ATOM   1512  CB  ASP A  96      17.762 -11.742  11.255  1.00 87.87           C  
ATOM   1513  CG  ASP A  96      19.053 -10.975  11.130  1.00 87.87           C  
ATOM   1514  OD1 ASP A  96      19.272 -10.367  10.105  1.00 87.87           O  
ATOM   1515  OD2 ASP A  96      19.793 -10.969  12.075  1.00 87.87           O  
ATOM   1516  H   ASP A  96      17.216  -9.220  10.720  1.00 48.13           H  
ATOM   1517  HA  ASP A  96      17.216 -11.258   9.257  1.00 70.30           H  
ATOM   1518 1HB  ASP A  96      17.371 -11.624  12.265  1.00105.44           H  
ATOM   1519 2HB  ASP A  96      17.957 -12.802  11.091  1.00105.44           H  
ATOM   1520  N   ALA A  97      14.926 -12.311   9.054  1.00 33.32           N  
ATOM   1521  CA  ALA A  97      13.755 -13.164   8.904  1.00 50.39           C  
ATOM   1522  C   ALA A  97      14.099 -14.633   9.117  1.00 33.69           C  
ATOM   1523  O   ALA A  97      15.206 -15.079   8.813  1.00 64.02           O  
ATOM   1524  CB  ALA A  97      13.138 -12.971   7.528  1.00 75.59           C  
ATOM   1525  H   ALA A  97      15.262 -11.793   8.255  1.00 39.98           H  
ATOM   1526  HA  ALA A  97      13.028 -12.875   9.664  1.00 60.47           H  
ATOM   1527 1HB  ALA A  97      12.246 -13.590   7.437  1.00 90.70           H  
ATOM   1528 2HB  ALA A  97      12.867 -11.923   7.396  1.00 90.70           H  
ATOM   1529 3HB  ALA A  97      13.858 -13.257   6.763  1.00 90.70           H  
ATOM   1530  N   VAL A  98      13.115 -15.386   9.619  1.00 68.86           N  
ATOM   1531  CA  VAL A  98      13.234 -16.823   9.888  1.00128.85           C  
ATOM   1532  C   VAL A  98      13.605 -17.646   8.653  1.00119.60           C  
ATOM   1533  O   VAL A  98      14.159 -18.740   8.771  1.00180.40           O  
ATOM   1534  CB  VAL A  98      11.909 -17.361  10.475  1.00193.27           C  
ATOM   1535  CG1 VAL A  98      10.813 -17.376   9.413  1.00193.27           C  
ATOM   1536  CG2 VAL A  98      12.132 -18.764  11.016  1.00193.27           C  
ATOM   1537  H   VAL A  98      12.238 -14.934   9.837  1.00 82.63           H  
ATOM   1538  HA  VAL A  98      14.017 -16.959  10.636  1.00154.62           H  
ATOM   1539  HB  VAL A  98      11.582 -16.702  11.280  1.00231.93           H  
ATOM   1540 1HG1 VAL A  98       9.887 -17.745   9.853  1.00231.93           H  
ATOM   1541 2HG1 VAL A  98      10.657 -16.365   9.036  1.00231.93           H  
ATOM   1542 3HG1 VAL A  98      11.105 -18.030   8.593  1.00231.93           H  
ATOM   1543 1HG2 VAL A  98      11.203 -19.142  11.443  1.00231.93           H  
ATOM   1544 2HG2 VAL A  98      12.452 -19.420  10.206  1.00231.93           H  
ATOM   1545 3HG2 VAL A  98      12.901 -18.739  11.788  1.00231.93           H  
ATOM   1546  N   PHE A  99      13.301 -17.119   7.471  1.00115.50           N  
ATOM   1547  CA  PHE A  99      13.562 -17.784   6.207  1.00152.67           C  
ATOM   1548  C   PHE A  99      15.050 -17.702   5.843  1.00125.12           C  
ATOM   1549  O   PHE A  99      15.436 -16.973   4.929  1.00114.19           O  
ATOM   1550  CB  PHE A  99      12.743 -17.084   5.131  1.00229.00           C  
ATOM   1551  CG  PHE A  99      12.598 -17.842   3.859  1.00229.00           C  
ATOM   1552  CD1 PHE A  99      11.622 -18.811   3.750  1.00229.00           C  
ATOM   1553  CD2 PHE A  99      13.421 -17.596   2.777  1.00229.00           C  
ATOM   1554  CE1 PHE A  99      11.459 -19.512   2.584  1.00229.00           C  
ATOM   1555  CE2 PHE A  99      13.260 -18.296   1.603  1.00229.00           C  
ATOM   1556  CZ  PHE A  99      12.274 -19.250   1.509  1.00229.00           C  
ATOM   1557  H   PHE A  99      12.850 -16.217   7.442  1.00138.60           H  
ATOM   1558  HA  PHE A  99      13.268 -18.830   6.286  1.00183.20           H  
ATOM   1559 1HB  PHE A  99      11.746 -16.878   5.516  1.00274.81           H  
ATOM   1560 2HB  PHE A  99      13.203 -16.124   4.899  1.00274.81           H  
ATOM   1561  HD1 PHE A  99      10.974 -19.013   4.603  1.00274.81           H  
ATOM   1562  HD2 PHE A  99      14.197 -16.833   2.858  1.00274.81           H  
ATOM   1563  HE1 PHE A  99      10.682 -20.272   2.511  1.00274.81           H  
ATOM   1564  HE2 PHE A  99      13.910 -18.092   0.755  1.00274.81           H  
ATOM   1565  HZ  PHE A  99      12.136 -19.805   0.588  1.00274.81           H  
ATOM   1566  N   GLU A 100      15.874 -18.451   6.571  1.00199.77           N  
ATOM   1567  CA  GLU A 100      17.324 -18.454   6.387  1.00242.51           C  
ATOM   1568  C   GLU A 100      17.766 -19.385   5.267  1.00211.84           C  
ATOM   1569  O   GLU A 100      17.041 -20.298   4.883  1.00219.50           O  
ATOM   1570  CB  GLU A 100      18.023 -18.850   7.689  1.00363.76           C  
ATOM   1571  CG  GLU A 100      17.840 -17.860   8.832  1.00363.76           C  
ATOM   1572  CD  GLU A 100      18.591 -18.262  10.074  1.00363.76           C  
ATOM   1573  OE1 GLU A 100      19.106 -19.353  10.104  1.00363.76           O  
ATOM   1574  OE2 GLU A 100      18.658 -17.475  10.990  1.00363.76           O  
ATOM   1575  H   GLU A 100      15.469 -19.022   7.301  1.00239.72           H  
ATOM   1576  HA  GLU A 100      17.634 -17.442   6.124  1.00291.01           H  
ATOM   1577 1HB  GLU A 100      17.645 -19.817   8.024  1.00436.52           H  
ATOM   1578 2HB  GLU A 100      19.092 -18.961   7.511  1.00436.52           H  
ATOM   1579 1HG  GLU A 100      18.190 -16.879   8.511  1.00436.52           H  
ATOM   1580 2HG  GLU A 100      16.779 -17.779   9.064  1.00436.52           H  
ATOM   1581  N   ASN A 101      18.961 -19.141   4.737  1.00265.29           N  
ATOM   1582  CA  ASN A 101      19.493 -19.946   3.642  1.00349.36           C  
ATOM   1583  C   ASN A 101      19.561 -21.426   4.010  1.00318.73           C  
ATOM   1584  O   ASN A 101      20.268 -21.818   4.939  1.00355.50           O  
ATOM   1585  CB  ASN A 101      20.860 -19.442   3.228  1.00524.04           C  
ATOM   1586  CG  ASN A 101      21.354 -20.134   1.996  1.00524.04           C  
ATOM   1587  OD1 ASN A 101      21.533 -21.357   1.975  1.00524.04           O  
ATOM   1588  ND2 ASN A 101      21.557 -19.371   0.957  1.00524.04           N  
ATOM   1589  H   ASN A 101      19.513 -18.376   5.097  1.00318.35           H  
ATOM   1590  HA  ASN A 101      18.818 -19.856   2.790  1.00419.23           H  
ATOM   1591 1HB  ASN A 101      20.813 -18.369   3.038  1.00628.85           H  
ATOM   1592 2HB  ASN A 101      21.572 -19.604   4.037  1.00628.85           H  
ATOM   1593 1HD2 ASN A 101      21.853 -19.776   0.089  1.00628.85           H  
ATOM   1594 2HD2 ASN A 101      21.388 -18.389   1.018  1.00628.85           H  
ATOM   1595  N   SER A 102      18.811 -22.237   3.268  1.00313.84           N  
ATOM   1596  CA  SER A 102      18.725 -23.673   3.499  1.00371.91           C  
ATOM   1597  C   SER A 102      18.077 -24.408   2.352  1.00290.59           C  
ATOM   1598  O   SER A 102      17.262 -23.849   1.626  1.00259.69           O  
ATOM   1599  CB  SER A 102      17.929 -23.978   4.749  1.00557.87           C  
ATOM   1600  OG  SER A 102      17.751 -25.366   4.890  1.00557.87           O  
ATOM   1601  H   SER A 102      18.268 -21.836   2.517  1.00376.61           H  
ATOM   1602  HA  SER A 102      19.737 -24.059   3.623  1.00446.29           H  
ATOM   1603 1HB  SER A 102      18.458 -23.587   5.617  1.00669.44           H  
ATOM   1604 2HB  SER A 102      16.962 -23.482   4.702  1.00669.44           H  
ATOM   1605  HG  SER A 102      17.420 -25.499   5.782  1.00669.44           H  
ATOM   1606  N   ILE A 103      18.407 -25.688   2.214  1.00338.35           N  
ATOM   1607  CA  ILE A 103      17.763 -26.538   1.216  1.00361.51           C  
ATOM   1608  C   ILE A 103      16.249 -26.627   1.440  1.00302.37           C  
ATOM   1609  O   ILE A 103      15.499 -26.871   0.500  1.00352.79           O  
ATOM   1610  CB  ILE A 103      18.366 -27.957   1.201  1.00542.26           C  
ATOM   1611  CG1 ILE A 103      17.859 -28.714  -0.035  1.00542.26           C  
ATOM   1612  CG2 ILE A 103      18.031 -28.712   2.477  1.00542.26           C  
ATOM   1613  CD1 ILE A 103      18.313 -28.131  -1.349  1.00542.26           C  
ATOM   1614  H   ILE A 103      19.101 -26.086   2.832  1.00406.02           H  
ATOM   1615  HA  ILE A 103      17.929 -26.096   0.235  1.00433.81           H  
ATOM   1616  HB  ILE A 103      19.448 -27.880   1.112  1.00650.72           H  
ATOM   1617 1HG1 ILE A 103      18.196 -29.747   0.020  1.00650.72           H  
ATOM   1618 2HG1 ILE A 103      16.769 -28.713  -0.025  1.00650.72           H  
ATOM   1619 1HG2 ILE A 103      18.485 -29.702   2.441  1.00650.72           H  
ATOM   1620 2HG2 ILE A 103      18.422 -28.167   3.335  1.00650.72           H  
ATOM   1621 3HG2 ILE A 103      16.951 -28.815   2.571  1.00650.72           H  
ATOM   1622 1HD1 ILE A 103      17.909 -28.724  -2.169  1.00650.72           H  
ATOM   1623 2HD1 ILE A 103      17.960 -27.103  -1.434  1.00650.72           H  
ATOM   1624 3HD1 ILE A 103      19.400 -28.148  -1.392  1.00650.72           H  
ATOM   1625  N   GLY A 104      15.798 -26.437   2.684  1.00289.55           N  
ATOM   1626  CA  GLY A 104      14.372 -26.483   2.983  1.00329.09           C  
ATOM   1627  C   GLY A 104      13.670 -25.126   2.792  1.00234.02           C  
ATOM   1628  O   GLY A 104      12.477 -25.003   3.070  1.00322.42           O  
ATOM   1629  H   GLY A 104      16.453 -26.239   3.435  1.00347.46           H  
ATOM   1630 1HA  GLY A 104      13.896 -27.229   2.346  1.00394.91           H  
ATOM   1631 2HA  GLY A 104      14.234 -26.817   4.011  1.00394.91           H  
ATOM   1632  N   MET A 105      14.405 -24.115   2.321  1.00140.33           N  
ATOM   1633  CA  MET A 105      13.853 -22.785   2.103  1.00 86.29           C  
ATOM   1634  C   MET A 105      14.005 -22.369   0.639  1.00 53.59           C  
ATOM   1635  O   MET A 105      15.099 -22.031   0.185  1.00 90.69           O  
ATOM   1636  CB  MET A 105      14.543 -21.775   3.024  1.00129.44           C  
ATOM   1637  CG  MET A 105      14.336 -22.011   4.517  1.00129.44           C  
ATOM   1638  SD  MET A 105      12.638 -21.742   5.047  1.00129.44           S  
ATOM   1639  CE  MET A 105      12.829 -21.759   6.827  1.00129.44           C  
ATOM   1640  H   MET A 105      15.380 -24.246   2.102  1.00168.40           H  
ATOM   1641  HA  MET A 105      12.789 -22.805   2.334  1.00103.55           H  
ATOM   1642 1HB  MET A 105      15.616 -21.793   2.836  1.00155.32           H  
ATOM   1643 2HB  MET A 105      14.194 -20.770   2.799  1.00155.32           H  
ATOM   1644 1HG  MET A 105      14.616 -23.034   4.765  1.00155.32           H  
ATOM   1645 2HG  MET A 105      14.972 -21.341   5.087  1.00155.32           H  
ATOM   1646 1HE  MET A 105      11.858 -21.603   7.298  1.00155.32           H  
ATOM   1647 2HE  MET A 105      13.235 -22.722   7.140  1.00155.32           H  
ATOM   1648 3HE  MET A 105      13.511 -20.963   7.129  1.00155.32           H  
ATOM   1649  N   GLU A 106      12.896 -22.376  -0.098  1.00 62.15           N  
ATOM   1650  CA  GLU A 106      12.907 -22.053  -1.527  1.00 64.78           C  
ATOM   1651  C   GLU A 106      13.070 -20.567  -1.819  1.00 44.37           C  
ATOM   1652  O   GLU A 106      12.121 -19.909  -2.231  1.00 85.44           O  
ATOM   1653  CB  GLU A 106      11.608 -22.544  -2.183  1.00 97.17           C  
ATOM   1654  CG  GLU A 106      11.478 -22.219  -3.669  1.00 97.17           C  
ATOM   1655  CD  GLU A 106      12.503 -22.896  -4.529  1.00 97.17           C  
ATOM   1656  OE1 GLU A 106      12.431 -24.086  -4.716  1.00 97.17           O  
ATOM   1657  OE2 GLU A 106      13.379 -22.216  -5.006  1.00 97.17           O  
ATOM   1658  H   GLU A 106      12.022 -22.636   0.337  1.00 74.58           H  
ATOM   1659  HA  GLU A 106      13.748 -22.578  -1.984  1.00 77.74           H  
ATOM   1660 1HB  GLU A 106      11.530 -23.624  -2.071  1.00116.60           H  
ATOM   1661 2HB  GLU A 106      10.756 -22.100  -1.670  1.00116.60           H  
ATOM   1662 1HG  GLU A 106      10.485 -22.518  -4.007  1.00116.60           H  
ATOM   1663 2HG  GLU A 106      11.564 -21.141  -3.800  1.00116.60           H  
ATOM   1664  N   GLY A 107      14.273 -20.043  -1.612  1.00 28.57           N  
ATOM   1665  CA  GLY A 107      14.545 -18.638  -1.896  1.00 25.92           C  
ATOM   1666  C   GLY A 107      14.617 -18.417  -3.398  1.00 21.65           C  
ATOM   1667  O   GLY A 107      14.974 -19.326  -4.149  1.00 28.41           O  
ATOM   1668  H   GLY A 107      15.002 -20.642  -1.248  1.00 34.28           H  
ATOM   1669 1HA  GLY A 107      13.759 -18.017  -1.468  1.00 31.10           H  
ATOM   1670 2HA  GLY A 107      15.486 -18.344  -1.432  1.00 31.10           H  
ATOM   1671  N   MET A 108      14.285 -17.209  -3.843  1.00 15.43           N  
ATOM   1672  CA  MET A 108      14.309 -16.926  -5.275  1.00 14.08           C  
ATOM   1673  C   MET A 108      15.727 -16.731  -5.790  1.00 14.64           C  
ATOM   1674  O   MET A 108      16.461 -15.872  -5.300  1.00 41.83           O  
ATOM   1675  CB  MET A 108      13.471 -15.700  -5.594  1.00 21.12           C  
ATOM   1676  CG  MET A 108      13.369 -15.381  -7.076  1.00 21.12           C  
ATOM   1677  SD  MET A 108      12.469 -16.633  -8.013  1.00 21.12           S  
ATOM   1678  CE  MET A 108      10.790 -16.298  -7.493  1.00 21.12           C  
ATOM   1679  H   MET A 108      14.011 -16.479  -3.192  1.00 18.52           H  
ATOM   1680  HA  MET A 108      13.884 -17.781  -5.799  1.00 16.90           H  
ATOM   1681 1HB  MET A 108      12.464 -15.843  -5.219  1.00 25.34           H  
ATOM   1682 2HB  MET A 108      13.891 -14.833  -5.091  1.00 25.34           H  
ATOM   1683 1HG  MET A 108      12.873 -14.421  -7.213  1.00 25.34           H  
ATOM   1684 2HG  MET A 108      14.372 -15.307  -7.490  1.00 25.34           H  
ATOM   1685 1HE  MET A 108      10.107 -16.988  -7.990  1.00 25.34           H  
ATOM   1686 2HE  MET A 108      10.712 -16.420  -6.419  1.00 25.34           H  
ATOM   1687 3HE  MET A 108      10.530 -15.276  -7.752  1.00 25.34           H  
ATOM   1688  N   GLY A 109      16.110 -17.536  -6.780  1.00 14.12           N  
ATOM   1689  CA  GLY A 109      17.432 -17.415  -7.380  1.00 16.79           C  
ATOM   1690  C   GLY A 109      17.517 -16.111  -8.164  1.00 18.62           C  
ATOM   1691  O   GLY A 109      16.531 -15.673  -8.753  1.00 48.39           O  
ATOM   1692  H   GLY A 109      15.467 -18.233  -7.129  1.00 16.94           H  
ATOM   1693 1HA  GLY A 109      18.194 -17.433  -6.601  1.00 20.15           H  
ATOM   1694 2HA  GLY A 109      17.617 -18.261  -8.041  1.00 20.15           H  
ATOM   1695  N   GLU A 110      18.702 -15.508  -8.176  1.00 12.49           N  
ATOM   1696  CA  GLU A 110      18.918 -14.225  -8.840  1.00 11.52           C  
ATOM   1697  C   GLU A 110      18.543 -14.239 -10.316  1.00  9.06           C  
ATOM   1698  O   GLU A 110      19.024 -15.071 -11.089  1.00 18.81           O  
ATOM   1699  CB  GLU A 110      20.378 -13.792  -8.701  1.00 17.28           C  
ATOM   1700  CG  GLU A 110      20.676 -12.417  -9.287  1.00 17.28           C  
ATOM   1701  CD  GLU A 110      22.110 -12.003  -9.114  1.00 17.28           C  
ATOM   1702  OE1 GLU A 110      22.865 -12.766  -8.561  1.00 17.28           O  
ATOM   1703  OE2 GLU A 110      22.452 -10.920  -9.529  1.00 17.28           O  
ATOM   1704  H   GLU A 110      19.473 -15.938  -7.685  1.00 14.99           H  
ATOM   1705  HA  GLU A 110      18.291 -13.481  -8.346  1.00 13.82           H  
ATOM   1706 1HB  GLU A 110      20.655 -13.776  -7.647  1.00 20.74           H  
ATOM   1707 2HB  GLU A 110      21.023 -14.516  -9.199  1.00 20.74           H  
ATOM   1708 1HG  GLU A 110      20.440 -12.429 -10.351  1.00 20.74           H  
ATOM   1709 2HG  GLU A 110      20.030 -11.683  -8.809  1.00 20.74           H  
ATOM   1710  N   ARG A 111      17.707 -13.282 -10.700  1.00  3.32           N  
ATOM   1711  CA  ARG A 111      17.269 -13.120 -12.076  1.00  3.57           C  
ATOM   1712  C   ARG A 111      17.900 -11.857 -12.653  1.00  3.99           C  
ATOM   1713  O   ARG A 111      18.387 -11.003 -11.911  1.00 14.19           O  
ATOM   1714  CB  ARG A 111      15.757 -13.019 -12.163  1.00  5.35           C  
ATOM   1715  CG  ARG A 111      14.996 -14.174 -11.530  1.00  5.35           C  
ATOM   1716  CD  ARG A 111      15.199 -15.452 -12.258  1.00  5.35           C  
ATOM   1717  NE  ARG A 111      14.428 -16.535 -11.665  1.00  5.35           N  
ATOM   1718  CZ  ARG A 111      14.431 -17.811 -12.098  1.00  5.35           C  
ATOM   1719  NH1 ARG A 111      15.163 -18.155 -13.135  1.00  5.35           N  
ATOM   1720  NH2 ARG A 111      13.699 -18.720 -11.476  1.00  5.35           N  
ATOM   1721  H   ARG A 111      17.345 -12.642 -10.002  1.00  3.98           H  
ATOM   1722  HA  ARG A 111      17.601 -13.980 -12.659  1.00  4.28           H  
ATOM   1723 1HB  ARG A 111      15.446 -12.105 -11.674  1.00  6.43           H  
ATOM   1724 2HB  ARG A 111      15.452 -12.953 -13.207  1.00  6.43           H  
ATOM   1725 1HG  ARG A 111      15.334 -14.307 -10.502  1.00  6.43           H  
ATOM   1726 2HG  ARG A 111      13.929 -13.947 -11.531  1.00  6.43           H  
ATOM   1727 1HD  ARG A 111      14.886 -15.337 -13.295  1.00  6.43           H  
ATOM   1728 2HD  ARG A 111      16.253 -15.726 -12.223  1.00  6.43           H  
ATOM   1729  HE  ARG A 111      13.855 -16.314 -10.860  1.00  6.43           H  
ATOM   1730 1HH1 ARG A 111      15.725 -17.461 -13.608  1.00  6.43           H  
ATOM   1731 2HH1 ARG A 111      15.167 -19.112 -13.456  1.00  6.43           H  
ATOM   1732 1HH2 ARG A 111      13.140 -18.455 -10.676  1.00  6.43           H  
ATOM   1733 2HH2 ARG A 111      13.701 -19.677 -11.796  1.00  6.43           H  
ATOM   1734  N   GLY A 112      17.904 -11.744 -13.974  1.00  6.54           N  
ATOM   1735  CA  GLY A 112      18.517 -10.600 -14.638  1.00  6.00           C  
ATOM   1736  C   GLY A 112      17.978 -10.435 -16.050  1.00  5.30           C  
ATOM   1737  O   GLY A 112      17.013  -9.705 -16.274  1.00  5.06           O  
ATOM   1738  H   GLY A 112      17.480 -12.471 -14.534  1.00  7.85           H  
ATOM   1739 1HA  GLY A 112      18.320  -9.696 -14.061  1.00  7.20           H  
ATOM   1740 2HA  GLY A 112      19.597 -10.733 -14.668  1.00  7.20           H  
ATOM   1741  N   GLU A 113      18.635 -11.102 -16.996  1.00  5.66           N  
ATOM   1742  CA  GLU A 113      18.262 -11.066 -18.406  1.00  5.72           C  
ATOM   1743  C   GLU A 113      16.791 -11.401 -18.612  1.00  4.78           C  
ATOM   1744  O   GLU A 113      16.286 -12.392 -18.081  1.00  5.73           O  
ATOM   1745  CB  GLU A 113      19.125 -12.038 -19.212  1.00  8.58           C  
ATOM   1746  CG  GLU A 113      18.868 -12.009 -20.713  1.00  8.58           C  
ATOM   1747  CD  GLU A 113      19.766 -12.942 -21.476  1.00  8.58           C  
ATOM   1748  OE1 GLU A 113      20.555 -13.613 -20.856  1.00  8.58           O  
ATOM   1749  OE2 GLU A 113      19.668 -12.980 -22.680  1.00  8.58           O  
ATOM   1750  H   GLU A 113      19.427 -11.668 -16.724  1.00  6.79           H  
ATOM   1751  HA  GLU A 113      18.436 -10.058 -18.782  1.00  6.86           H  
ATOM   1752 1HB  GLU A 113      20.179 -11.810 -19.049  1.00 10.30           H  
ATOM   1753 2HB  GLU A 113      18.952 -13.056 -18.862  1.00 10.30           H  
ATOM   1754 1HG  GLU A 113      17.831 -12.286 -20.900  1.00 10.30           H  
ATOM   1755 2HG  GLU A 113      19.015 -10.993 -21.076  1.00 10.30           H  
ATOM   1756  N   GLY A 114      16.116 -10.557 -19.388  1.00  3.53           N  
ATOM   1757  CA  GLY A 114      14.694 -10.706 -19.666  1.00  3.22           C  
ATOM   1758  C   GLY A 114      14.439 -11.532 -20.923  1.00  3.97           C  
ATOM   1759  O   GLY A 114      15.051 -12.580 -21.127  1.00  5.41           O  
ATOM   1760  H   GLY A 114      16.606  -9.772 -19.792  1.00  4.24           H  
ATOM   1761 1HA  GLY A 114      14.208 -11.180 -18.812  1.00  3.86           H  
ATOM   1762 2HA  GLY A 114      14.244  -9.720 -19.778  1.00  3.86           H  
ATOM   1763  N   GLY A 115      13.515 -11.067 -21.758  1.00  3.94           N  
ATOM   1764  CA  GLY A 115      13.130 -11.819 -22.948  1.00  5.29           C  
ATOM   1765  C   GLY A 115      12.095 -12.860 -22.547  1.00  4.34           C  
ATOM   1766  O   GLY A 115      12.112 -13.998 -23.020  1.00  6.15           O  
ATOM   1767  H   GLY A 115      13.061 -10.187 -21.556  1.00  4.73           H  
ATOM   1768 1HA  GLY A 115      12.715 -11.144 -23.697  1.00  6.35           H  
ATOM   1769 2HA  GLY A 115      14.004 -12.303 -23.381  1.00  6.35           H  
ATOM   1770  N   VAL A 116      11.206 -12.448 -21.649  1.00  2.68           N  
ATOM   1771  CA  VAL A 116      10.167 -13.289 -21.081  1.00  2.56           C  
ATOM   1772  C   VAL A 116       8.825 -12.609 -21.394  1.00  1.99           C  
ATOM   1773  O   VAL A 116       8.826 -11.414 -21.692  1.00  2.88           O  
ATOM   1774  CB  VAL A 116      10.432 -13.426 -19.550  1.00  3.84           C  
ATOM   1775  CG1 VAL A 116      11.802 -14.048 -19.325  1.00  3.84           C  
ATOM   1776  CG2 VAL A 116      10.328 -12.058 -18.890  1.00  3.84           C  
ATOM   1777  H   VAL A 116      11.259 -11.492 -21.330  1.00  3.22           H  
ATOM   1778  HA  VAL A 116      10.198 -14.274 -21.550  1.00  3.07           H  
ATOM   1779  HB  VAL A 116       9.724 -14.103 -19.095  1.00  4.61           H  
ATOM   1780 1HG1 VAL A 116      11.987 -14.152 -18.259  1.00  4.61           H  
ATOM   1781 2HG1 VAL A 116      11.838 -15.030 -19.797  1.00  4.61           H  
ATOM   1782 3HG1 VAL A 116      12.569 -13.410 -19.759  1.00  4.61           H  
ATOM   1783 1HG2 VAL A 116      10.514 -12.154 -17.821  1.00  4.61           H  
ATOM   1784 2HG2 VAL A 116      11.064 -11.384 -19.329  1.00  4.61           H  
ATOM   1785 3HG2 VAL A 116       9.327 -11.654 -19.048  1.00  4.61           H  
ATOM   1786  N   PRO A 117       7.700 -13.353 -21.374  1.00  1.91           N  
ATOM   1787  CA  PRO A 117       6.342 -12.879 -21.681  1.00  2.09           C  
ATOM   1788  C   PRO A 117       6.157 -11.414 -21.337  1.00  1.93           C  
ATOM   1789  O   PRO A 117       6.088 -11.042 -20.168  1.00  2.34           O  
ATOM   1790  CB  PRO A 117       5.436 -13.745 -20.800  1.00  3.13           C  
ATOM   1791  CG  PRO A 117       6.219 -14.978 -20.572  1.00  3.13           C  
ATOM   1792  CD  PRO A 117       7.615 -14.467 -20.410  1.00  3.13           C  
ATOM   1793  HA  PRO A 117       6.130 -13.055 -22.746  1.00  2.51           H  
ATOM   1794 1HB  PRO A 117       5.204 -13.214 -19.868  1.00  3.76           H  
ATOM   1795 2HB  PRO A 117       4.480 -13.934 -21.310  1.00  3.76           H  
ATOM   1796 1HG  PRO A 117       5.850 -15.509 -19.682  1.00  3.76           H  
ATOM   1797 2HG  PRO A 117       6.110 -15.665 -21.425  1.00  3.76           H  
ATOM   1798 1HD  PRO A 117       7.737 -14.086 -19.387  1.00  3.76           H  
ATOM   1799 2HD  PRO A 117       8.351 -15.246 -20.657  1.00  3.76           H  
ATOM   1800  N   GLY A 118       6.076 -10.578 -22.372  1.00  2.08           N  
ATOM   1801  CA  GLY A 118       5.935  -9.129 -22.219  1.00  2.30           C  
ATOM   1802  C   GLY A 118       4.628  -8.711 -21.534  1.00  1.54           C  
ATOM   1803  O   GLY A 118       4.525  -7.599 -21.016  1.00  1.52           O  
ATOM   1804  H   GLY A 118       6.129 -10.963 -23.306  1.00  2.50           H  
ATOM   1805 1HA  GLY A 118       6.779  -8.747 -21.644  1.00  2.76           H  
ATOM   1806 2HA  GLY A 118       5.989  -8.659 -23.200  1.00  2.76           H  
ATOM   1807  N   GLU A 119       3.644  -9.604 -21.514  1.00  1.89           N  
ATOM   1808  CA  GLU A 119       2.393  -9.327 -20.837  1.00  1.50           C  
ATOM   1809  C   GLU A 119       1.857 -10.598 -20.194  1.00  1.44           C  
ATOM   1810  O   GLU A 119       1.742 -11.639 -20.841  1.00  2.17           O  
ATOM   1811  CB  GLU A 119       1.369  -8.751 -21.817  1.00  2.25           C  
ATOM   1812  CG  GLU A 119       0.034  -8.366 -21.195  1.00  2.25           C  
ATOM   1813  CD  GLU A 119      -0.906  -7.736 -22.184  1.00  2.25           C  
ATOM   1814  OE1 GLU A 119      -0.523  -7.577 -23.319  1.00  2.25           O  
ATOM   1815  OE2 GLU A 119      -2.007  -7.410 -21.807  1.00  2.25           O  
ATOM   1816  H   GLU A 119       3.769 -10.494 -21.969  1.00  2.27           H  
ATOM   1817  HA  GLU A 119       2.578  -8.597 -20.050  1.00  1.80           H  
ATOM   1818 1HB  GLU A 119       1.783  -7.861 -22.291  1.00  2.70           H  
ATOM   1819 2HB  GLU A 119       1.172  -9.478 -22.605  1.00  2.70           H  
ATOM   1820 1HG  GLU A 119      -0.435  -9.258 -20.780  1.00  2.70           H  
ATOM   1821 2HG  GLU A 119       0.210  -7.669 -20.379  1.00  2.70           H  
ATOM   1822  N   VAL A 120       1.548 -10.495 -18.908  1.00  0.84           N  
ATOM   1823  CA  VAL A 120       1.030 -11.595 -18.103  1.00  0.76           C  
ATOM   1824  C   VAL A 120      -0.235 -11.189 -17.388  1.00  0.56           C  
ATOM   1825  O   VAL A 120      -0.345 -10.080 -16.882  1.00  0.60           O  
ATOM   1826  CB  VAL A 120       2.083 -12.087 -17.085  1.00  1.14           C  
ATOM   1827  CG1 VAL A 120       1.497 -13.144 -16.154  1.00  1.14           C  
ATOM   1828  CG2 VAL A 120       3.248 -12.697 -17.847  1.00  1.14           C  
ATOM   1829  H   VAL A 120       1.662  -9.591 -18.470  1.00  1.01           H  
ATOM   1830  HA  VAL A 120       0.795 -12.425 -18.771  1.00  0.91           H  
ATOM   1831  HB  VAL A 120       2.421 -11.248 -16.479  1.00  1.37           H  
ATOM   1832 1HG1 VAL A 120       2.265 -13.475 -15.453  1.00  1.37           H  
ATOM   1833 2HG1 VAL A 120       0.662 -12.722 -15.597  1.00  1.37           H  
ATOM   1834 3HG1 VAL A 120       1.152 -13.995 -16.740  1.00  1.37           H  
ATOM   1835 1HG2 VAL A 120       4.003 -13.042 -17.144  1.00  1.37           H  
ATOM   1836 2HG2 VAL A 120       2.892 -13.539 -18.440  1.00  1.37           H  
ATOM   1837 3HG2 VAL A 120       3.688 -11.951 -18.507  1.00  1.37           H  
ATOM   1838  N   ASP A 121      -1.213 -12.071 -17.363  1.00  0.63           N  
ATOM   1839  CA  ASP A 121      -2.433 -11.773 -16.645  1.00  0.53           C  
ATOM   1840  C   ASP A 121      -3.064 -13.066 -16.177  1.00  0.59           C  
ATOM   1841  O   ASP A 121      -3.741 -13.751 -16.938  1.00  1.01           O  
ATOM   1842  CB  ASP A 121      -3.389 -10.966 -17.520  1.00  0.80           C  
ATOM   1843  CG  ASP A 121      -4.631 -10.482 -16.788  1.00  0.80           C  
ATOM   1844  OD1 ASP A 121      -4.962 -11.001 -15.745  1.00  0.80           O  
ATOM   1845  OD2 ASP A 121      -5.232  -9.551 -17.273  1.00  0.80           O  
ATOM   1846  H   ASP A 121      -1.100 -12.966 -17.819  1.00  0.76           H  
ATOM   1847  HA  ASP A 121      -2.184 -11.179 -15.765  1.00  0.64           H  
ATOM   1848 1HB  ASP A 121      -2.865 -10.099 -17.923  1.00  0.95           H  
ATOM   1849 2HB  ASP A 121      -3.702 -11.576 -18.369  1.00  0.95           H  
ATOM   1850  N   TRP A 122      -2.837 -13.394 -14.910  1.00  0.44           N  
ATOM   1851  CA  TRP A 122      -3.317 -14.631 -14.308  1.00  0.39           C  
ATOM   1852  C   TRP A 122      -4.835 -14.779 -14.293  1.00  0.31           C  
ATOM   1853  O   TRP A 122      -5.339 -15.897 -14.159  1.00  0.35           O  
ATOM   1854  CB  TRP A 122      -2.727 -14.767 -12.902  1.00  0.58           C  
ATOM   1855  CG  TRP A 122      -1.280 -15.138 -12.993  1.00  0.58           C  
ATOM   1856  CD1 TRP A 122      -0.184 -14.392 -12.669  1.00  0.58           C  
ATOM   1857  CD2 TRP A 122      -0.775 -16.388 -13.506  1.00  0.58           C  
ATOM   1858  NE1 TRP A 122       0.963 -15.091 -12.955  1.00  0.58           N  
ATOM   1859  CE2 TRP A 122       0.615 -16.313 -13.472  1.00  0.58           C  
ATOM   1860  CE3 TRP A 122      -1.389 -17.544 -13.999  1.00  0.58           C  
ATOM   1861  CZ2 TRP A 122       1.411 -17.354 -13.913  1.00  0.58           C  
ATOM   1862  CZ3 TRP A 122      -0.588 -18.590 -14.438  1.00  0.58           C  
ATOM   1863  CH2 TRP A 122       0.777 -18.496 -14.397  1.00  0.58           C  
ATOM   1864  H   TRP A 122      -2.297 -12.763 -14.334  1.00  0.53           H  
ATOM   1865  HA  TRP A 122      -2.919 -15.455 -14.900  1.00  0.47           H  
ATOM   1866 1HB  TRP A 122      -2.818 -13.823 -12.363  1.00  0.70           H  
ATOM   1867 2HB  TRP A 122      -3.256 -15.531 -12.337  1.00  0.70           H  
ATOM   1868  HD1 TRP A 122      -0.207 -13.387 -12.257  1.00  0.70           H  
ATOM   1869  HE1 TRP A 122       1.909 -14.759 -12.817  1.00  0.70           H  
ATOM   1870  HE3 TRP A 122      -2.474 -17.620 -14.037  1.00  0.70           H  
ATOM   1871  HZ2 TRP A 122       2.495 -17.300 -13.892  1.00  0.70           H  
ATOM   1872  HZ3 TRP A 122      -1.075 -19.488 -14.820  1.00  0.70           H  
ATOM   1873  HH2 TRP A 122       1.378 -19.334 -14.751  1.00  0.70           H  
ATOM   1874  N   ARG A 123      -5.575 -13.686 -14.501  1.00  0.31           N  
ATOM   1875  CA  ARG A 123      -7.024 -13.775 -14.525  1.00  0.41           C  
ATOM   1876  C   ARG A 123      -7.473 -14.505 -15.786  1.00  0.65           C  
ATOM   1877  O   ARG A 123      -8.533 -15.128 -15.806  1.00  0.96           O  
ATOM   1878  CB  ARG A 123      -7.644 -12.391 -14.520  1.00  0.61           C  
ATOM   1879  CG  ARG A 123      -7.399 -11.571 -13.270  1.00  0.61           C  
ATOM   1880  CD  ARG A 123      -7.931 -10.206 -13.418  1.00  0.61           C  
ATOM   1881  NE  ARG A 123      -7.272  -9.506 -14.498  1.00  0.61           N  
ATOM   1882  CZ  ARG A 123      -7.566  -8.256 -14.902  1.00  0.61           C  
ATOM   1883  NH1 ARG A 123      -8.494  -7.555 -14.285  1.00  0.61           N  
ATOM   1884  NH2 ARG A 123      -6.916  -7.743 -15.930  1.00  0.61           N  
ATOM   1885  H   ARG A 123      -5.142 -12.776 -14.648  1.00  0.37           H  
ATOM   1886  HA  ARG A 123      -7.361 -14.330 -13.650  1.00  0.49           H  
ATOM   1887 1HB  ARG A 123      -7.267 -11.820 -15.367  1.00  0.74           H  
ATOM   1888 2HB  ARG A 123      -8.724 -12.478 -14.644  1.00  0.74           H  
ATOM   1889 1HG  ARG A 123      -7.917 -12.025 -12.432  1.00  0.74           H  
ATOM   1890 2HG  ARG A 123      -6.330 -11.515 -13.064  1.00  0.74           H  
ATOM   1891 1HD  ARG A 123      -8.999 -10.240 -13.629  1.00  0.74           H  
ATOM   1892 2HD  ARG A 123      -7.754  -9.655 -12.501  1.00  0.74           H  
ATOM   1893  HE  ARG A 123      -6.546 -10.007 -15.004  1.00  0.74           H  
ATOM   1894 1HH1 ARG A 123      -8.989  -7.953 -13.499  1.00  0.74           H  
ATOM   1895 2HH1 ARG A 123      -8.709  -6.618 -14.595  1.00  0.74           H  
ATOM   1896 1HH2 ARG A 123      -6.215  -8.305 -16.406  1.00  0.74           H  
ATOM   1897 2HH2 ARG A 123      -7.124  -6.811 -16.251  1.00  0.74           H  
ATOM   1898  N   GLU A 124      -6.622 -14.500 -16.818  1.00  0.78           N  
ATOM   1899  CA  GLU A 124      -6.919 -15.159 -18.080  1.00  1.32           C  
ATOM   1900  C   GLU A 124      -6.713 -16.662 -17.980  1.00  1.35           C  
ATOM   1901  O   GLU A 124      -7.166 -17.414 -18.845  1.00  1.37           O  
ATOM   1902  CB  GLU A 124      -6.048 -14.586 -19.199  1.00  1.98           C  
ATOM   1903  CG  GLU A 124      -6.340 -13.131 -19.543  1.00  1.98           C  
ATOM   1904  CD  GLU A 124      -5.475 -12.604 -20.655  1.00  1.98           C  
ATOM   1905  OE1 GLU A 124      -4.554 -13.283 -21.041  1.00  1.98           O  
ATOM   1906  OE2 GLU A 124      -5.744 -11.525 -21.130  1.00  1.98           O  
ATOM   1907  H   GLU A 124      -5.739 -14.013 -16.744  1.00  0.94           H  
ATOM   1908  HA  GLU A 124      -7.965 -14.977 -18.327  1.00  1.58           H  
ATOM   1909 1HB  GLU A 124      -4.998 -14.660 -18.917  1.00  2.38           H  
ATOM   1910 2HB  GLU A 124      -6.184 -15.177 -20.105  1.00  2.38           H  
ATOM   1911 1HG  GLU A 124      -7.385 -13.040 -19.838  1.00  2.38           H  
ATOM   1912 2HG  GLU A 124      -6.188 -12.520 -18.654  1.00  2.38           H  
ATOM   1913  N   GLU A 125      -6.037 -17.102 -16.918  1.00  1.26           N  
ATOM   1914  CA  GLU A 125      -5.813 -18.510 -16.687  1.00  1.81           C  
ATOM   1915  C   GLU A 125      -6.818 -19.044 -15.676  1.00  1.66           C  
ATOM   1916  O   GLU A 125      -6.812 -20.235 -15.362  1.00  2.10           O  
ATOM   1917  CB  GLU A 125      -4.389 -18.739 -16.172  1.00  2.71           C  
ATOM   1918  CG  GLU A 125      -3.284 -18.311 -17.131  1.00  2.71           C  
ATOM   1919  CD  GLU A 125      -3.252 -19.120 -18.397  1.00  2.71           C  
ATOM   1920  OE1 GLU A 125      -3.502 -20.299 -18.334  1.00  2.71           O  
ATOM   1921  OE2 GLU A 125      -2.965 -18.559 -19.428  1.00  2.71           O  
ATOM   1922  H   GLU A 125      -5.675 -16.461 -16.225  1.00  1.51           H  
ATOM   1923  HA  GLU A 125      -5.946 -19.044 -17.626  1.00  2.17           H  
ATOM   1924 1HB  GLU A 125      -4.250 -18.195 -15.237  1.00  3.26           H  
ATOM   1925 2HB  GLU A 125      -4.252 -19.800 -15.958  1.00  3.26           H  
ATOM   1926 1HG  GLU A 125      -3.432 -17.263 -17.387  1.00  3.26           H  
ATOM   1927 2HG  GLU A 125      -2.326 -18.401 -16.632  1.00  3.26           H  
ATOM   1928  N   GLY A 126      -7.664 -18.155 -15.135  1.00  1.59           N  
ATOM   1929  CA  GLY A 126      -8.624 -18.547 -14.123  1.00  1.82           C  
ATOM   1930  C   GLY A 126      -7.938 -18.748 -12.778  1.00  1.28           C  
ATOM   1931  O   GLY A 126      -8.427 -19.507 -11.947  1.00  1.81           O  
ATOM   1932  H   GLY A 126      -7.675 -17.187 -15.430  1.00  1.91           H  
ATOM   1933 1HA  GLY A 126      -9.396 -17.780 -14.037  1.00  2.18           H  
ATOM   1934 2HA  GLY A 126      -9.118 -19.469 -14.428  1.00  2.18           H  
ATOM   1935  N   ALA A 127      -6.780 -18.105 -12.585  1.00  0.66           N  
ATOM   1936  CA  ALA A 127      -5.995 -18.270 -11.368  1.00  0.52           C  
ATOM   1937  C   ALA A 127      -6.286 -17.168 -10.359  1.00  0.44           C  
ATOM   1938  O   ALA A 127      -5.697 -17.131  -9.282  1.00  0.60           O  
ATOM   1939  CB  ALA A 127      -4.509 -18.301 -11.704  1.00  0.78           C  
ATOM   1940  H   ALA A 127      -6.422 -17.473 -13.294  1.00  0.79           H  
ATOM   1941  HA  ALA A 127      -6.277 -19.213 -10.910  1.00  0.62           H  
ATOM   1942 1HB  ALA A 127      -3.931 -18.452 -10.793  1.00  0.94           H  
ATOM   1943 2HB  ALA A 127      -4.312 -19.116 -12.400  1.00  0.94           H  
ATOM   1944 3HB  ALA A 127      -4.228 -17.358 -12.162  1.00  0.94           H  
ATOM   1945  N   VAL A 128      -7.175 -16.253 -10.707  1.00  0.51           N  
ATOM   1946  CA  VAL A 128      -7.486 -15.149  -9.820  1.00  0.53           C  
ATOM   1947  C   VAL A 128      -8.963 -15.126  -9.457  1.00  0.50           C  
ATOM   1948  O   VAL A 128      -9.834 -15.183 -10.326  1.00  0.68           O  
ATOM   1949  CB  VAL A 128      -7.069 -13.822 -10.476  1.00  0.80           C  
ATOM   1950  CG1 VAL A 128      -7.431 -12.642  -9.588  1.00  0.80           C  
ATOM   1951  CG2 VAL A 128      -5.571 -13.833 -10.740  1.00  0.80           C  
ATOM   1952  H   VAL A 128      -7.647 -16.313 -11.595  1.00  0.61           H  
ATOM   1953  HA  VAL A 128      -6.909 -15.272  -8.903  1.00  0.64           H  
ATOM   1954  HB  VAL A 128      -7.606 -13.717 -11.414  1.00  0.95           H  
ATOM   1955 1HG1 VAL A 128      -7.139 -11.713 -10.079  1.00  0.95           H  
ATOM   1956 2HG1 VAL A 128      -8.504 -12.637  -9.416  1.00  0.95           H  
ATOM   1957 3HG1 VAL A 128      -6.908 -12.729  -8.636  1.00  0.95           H  
ATOM   1958 1HG2 VAL A 128      -5.282 -12.900 -11.221  1.00  0.95           H  
ATOM   1959 2HG2 VAL A 128      -5.036 -13.938  -9.796  1.00  0.95           H  
ATOM   1960 3HG2 VAL A 128      -5.321 -14.668 -11.393  1.00  0.95           H  
ATOM   1961  N   THR A 129      -9.227 -15.036  -8.156  1.00  0.61           N  
ATOM   1962  CA  THR A 129     -10.581 -14.998  -7.610  1.00  0.88           C  
ATOM   1963  C   THR A 129     -11.154 -13.592  -7.651  1.00  0.61           C  
ATOM   1964  O   THR A 129     -10.449 -12.633  -7.969  1.00  0.56           O  
ATOM   1965  CB  THR A 129     -10.612 -15.523  -6.156  1.00  1.32           C  
ATOM   1966  OG1 THR A 129      -9.774 -14.694  -5.333  1.00  1.32           O  
ATOM   1967  CG2 THR A 129     -10.155 -16.968  -6.083  1.00  1.32           C  
ATOM   1968  H   THR A 129      -8.450 -14.997  -7.511  1.00  0.73           H  
ATOM   1969  HA  THR A 129     -11.217 -15.639  -8.220  1.00  1.06           H  
ATOM   1970  HB  THR A 129     -11.632 -15.471  -5.777  1.00  1.58           H  
ATOM   1971  HG1 THR A 129      -9.353 -15.233  -4.649  1.00  1.58           H  
ATOM   1972 1HG2 THR A 129     -10.201 -17.308  -5.051  1.00  1.58           H  
ATOM   1973 2HG2 THR A 129     -10.809 -17.587  -6.693  1.00  1.58           H  
ATOM   1974 3HG2 THR A 129      -9.131 -17.046  -6.446  1.00  1.58           H  
ATOM   1975  N   ALA A 130     -12.438 -13.482  -7.330  1.00  0.85           N  
ATOM   1976  CA  ALA A 130     -13.157 -12.212  -7.339  1.00  0.86           C  
ATOM   1977  C   ALA A 130     -12.585 -11.215  -6.334  1.00  0.54           C  
ATOM   1978  O   ALA A 130     -12.003 -11.591  -5.311  1.00  0.76           O  
ATOM   1979  CB  ALA A 130     -14.632 -12.446  -7.044  1.00  1.29           C  
ATOM   1980  H   ALA A 130     -12.945 -14.318  -7.076  1.00  1.02           H  
ATOM   1981  HA  ALA A 130     -13.059 -11.778  -8.334  1.00  1.03           H  
ATOM   1982 1HB  ALA A 130     -15.168 -11.498  -7.086  1.00  1.55           H  
ATOM   1983 2HB  ALA A 130     -15.047 -13.130  -7.785  1.00  1.55           H  
ATOM   1984 3HB  ALA A 130     -14.740 -12.879  -6.051  1.00  1.55           H  
ATOM   1985  N   VAL A 131     -12.750  -9.935  -6.652  1.00  0.45           N  
ATOM   1986  CA  VAL A 131     -12.280  -8.855  -5.801  1.00  0.39           C  
ATOM   1987  C   VAL A 131     -13.135  -8.719  -4.565  1.00  0.49           C  
ATOM   1988  O   VAL A 131     -14.364  -8.683  -4.641  1.00  0.70           O  
ATOM   1989  CB  VAL A 131     -12.274  -7.521  -6.545  1.00  0.58           C  
ATOM   1990  CG1 VAL A 131     -11.895  -6.417  -5.576  1.00  0.58           C  
ATOM   1991  CG2 VAL A 131     -11.293  -7.577  -7.703  1.00  0.58           C  
ATOM   1992  H   VAL A 131     -13.228  -9.704  -7.511  1.00  0.54           H  
ATOM   1993  HA  VAL A 131     -11.265  -9.078  -5.487  1.00  0.47           H  
ATOM   1994  HB  VAL A 131     -13.274  -7.315  -6.917  1.00  0.70           H  
ATOM   1995 1HG1 VAL A 131     -11.911  -5.463  -6.090  1.00  0.70           H  
ATOM   1996 2HG1 VAL A 131     -12.612  -6.389  -4.757  1.00  0.70           H  
ATOM   1997 3HG1 VAL A 131     -10.897  -6.602  -5.181  1.00  0.70           H  
ATOM   1998 1HG2 VAL A 131     -11.296  -6.625  -8.228  1.00  0.70           H  
ATOM   1999 2HG2 VAL A 131     -10.291  -7.775  -7.324  1.00  0.70           H  
ATOM   2000 3HG2 VAL A 131     -11.586  -8.370  -8.391  1.00  0.70           H  
ATOM   2001  N   LYS A 132     -12.471  -8.652  -3.425  1.00  0.58           N  
ATOM   2002  CA  LYS A 132     -13.147  -8.550  -2.152  1.00  0.68           C  
ATOM   2003  C   LYS A 132     -12.864  -7.199  -1.519  1.00  0.77           C  
ATOM   2004  O   LYS A 132     -12.072  -6.415  -2.044  1.00  2.36           O  
ATOM   2005  CB  LYS A 132     -12.699  -9.683  -1.249  1.00  1.02           C  
ATOM   2006  CG  LYS A 132     -13.022 -11.054  -1.819  1.00  1.02           C  
ATOM   2007  CD  LYS A 132     -12.609 -12.167  -0.880  1.00  1.02           C  
ATOM   2008  CE  LYS A 132     -12.797 -13.522  -1.532  1.00  1.02           C  
ATOM   2009  NZ  LYS A 132     -12.448 -14.622  -0.607  1.00  1.02           N  
ATOM   2010  H   LYS A 132     -11.462  -8.680  -3.442  1.00  0.70           H  
ATOM   2011  HA  LYS A 132     -14.221  -8.630  -2.315  1.00  0.82           H  
ATOM   2012 1HB  LYS A 132     -11.622  -9.627  -1.097  1.00  1.22           H  
ATOM   2013 2HB  LYS A 132     -13.180  -9.597  -0.274  1.00  1.22           H  
ATOM   2014 1HG  LYS A 132     -14.094 -11.127  -2.004  1.00  1.22           H  
ATOM   2015 2HG  LYS A 132     -12.500 -11.184  -2.766  1.00  1.22           H  
ATOM   2016 1HD  LYS A 132     -11.559 -12.051  -0.608  1.00  1.22           H  
ATOM   2017 2HD  LYS A 132     -13.211 -12.126   0.028  1.00  1.22           H  
ATOM   2018 1HE  LYS A 132     -13.831 -13.641  -1.853  1.00  1.22           H  
ATOM   2019 2HE  LYS A 132     -12.148 -13.582  -2.406  1.00  1.22           H  
ATOM   2020 1HZ  LYS A 132     -12.566 -15.510  -1.072  1.00  1.22           H  
ATOM   2021 2HZ  LYS A 132     -11.489 -14.522  -0.297  1.00  1.22           H  
ATOM   2022 3HZ  LYS A 132     -13.062 -14.588   0.199  1.00  1.22           H  
ATOM   2023  N   ASP A 133     -13.523  -6.936  -0.400  1.00  1.00           N  
ATOM   2024  CA  ASP A 133     -13.367  -5.684   0.315  1.00  0.88           C  
ATOM   2025  C   ASP A 133     -13.100  -5.951   1.783  1.00  0.53           C  
ATOM   2026  O   ASP A 133     -13.985  -6.396   2.514  1.00  0.79           O  
ATOM   2027  CB  ASP A 133     -14.609  -4.806   0.150  1.00  1.32           C  
ATOM   2028  CG  ASP A 133     -14.485  -3.425   0.793  1.00  1.32           C  
ATOM   2029  OD1 ASP A 133     -13.594  -3.214   1.586  1.00  1.32           O  
ATOM   2030  OD2 ASP A 133     -15.297  -2.588   0.477  1.00  1.32           O  
ATOM   2031  H   ASP A 133     -14.158  -7.631  -0.032  1.00  1.20           H  
ATOM   2032  HA  ASP A 133     -12.515  -5.153  -0.098  1.00  1.06           H  
ATOM   2033 1HB  ASP A 133     -14.819  -4.676  -0.911  1.00  1.58           H  
ATOM   2034 2HB  ASP A 133     -15.468  -5.314   0.589  1.00  1.58           H  
ATOM   2035  N   GLN A 134     -11.863  -5.687   2.206  1.00  0.40           N  
ATOM   2036  CA  GLN A 134     -11.427  -5.873   3.588  1.00  0.50           C  
ATOM   2037  C   GLN A 134     -12.334  -5.204   4.627  1.00  0.82           C  
ATOM   2038  O   GLN A 134     -12.403  -5.669   5.769  1.00  2.33           O  
ATOM   2039  CB  GLN A 134      -9.987  -5.342   3.744  1.00  0.75           C  
ATOM   2040  CG  GLN A 134      -9.870  -3.832   3.572  1.00  0.75           C  
ATOM   2041  CD  GLN A 134      -8.438  -3.308   3.576  1.00  0.75           C  
ATOM   2042  OE1 GLN A 134      -8.006  -2.626   4.511  1.00  0.75           O  
ATOM   2043  NE2 GLN A 134      -7.698  -3.627   2.520  1.00  0.75           N  
ATOM   2044  H   GLN A 134     -11.200  -5.321   1.537  1.00  0.48           H  
ATOM   2045  HA  GLN A 134     -11.431  -6.938   3.800  1.00  0.60           H  
ATOM   2046 1HB  GLN A 134      -9.605  -5.602   4.731  1.00  0.90           H  
ATOM   2047 2HB  GLN A 134      -9.341  -5.815   3.003  1.00  0.90           H  
ATOM   2048 1HG  GLN A 134     -10.330  -3.550   2.627  1.00  0.90           H  
ATOM   2049 2HG  GLN A 134     -10.398  -3.353   4.394  1.00  0.90           H  
ATOM   2050 1HE2 GLN A 134      -6.750  -3.314   2.426  1.00  0.90           H  
ATOM   2051 2HE2 GLN A 134      -8.071  -4.202   1.795  1.00  0.90           H  
ATOM   2052  N   GLY A 135     -13.048  -4.146   4.233  1.00  0.68           N  
ATOM   2053  CA  GLY A 135     -13.937  -3.454   5.144  1.00  1.12           C  
ATOM   2054  C   GLY A 135     -13.140  -2.767   6.232  1.00  0.82           C  
ATOM   2055  O   GLY A 135     -11.975  -2.412   6.044  1.00  2.36           O  
ATOM   2056  H   GLY A 135     -12.984  -3.811   3.278  1.00  0.82           H  
ATOM   2057 1HA  GLY A 135     -14.526  -2.720   4.593  1.00  1.34           H  
ATOM   2058 2HA  GLY A 135     -14.634  -4.164   5.587  1.00  1.34           H  
ATOM   2059  N   SER A 136     -13.757  -2.591   7.393  1.00  1.32           N  
ATOM   2060  CA  SER A 136     -13.102  -1.937   8.522  1.00  1.46           C  
ATOM   2061  C   SER A 136     -12.274  -2.952   9.306  1.00  2.77           C  
ATOM   2062  O   SER A 136     -12.584  -3.279  10.454  1.00 12.09           O  
ATOM   2063  CB  SER A 136     -14.132  -1.266   9.413  1.00  2.19           C  
ATOM   2064  OG  SER A 136     -14.808  -0.241   8.728  1.00  2.19           O  
ATOM   2065  H   SER A 136     -14.710  -2.912   7.498  1.00  1.58           H  
ATOM   2066  HA  SER A 136     -12.425  -1.171   8.137  1.00  1.75           H  
ATOM   2067 1HB  SER A 136     -14.850  -2.010   9.760  1.00  2.63           H  
ATOM   2068 2HB  SER A 136     -13.639  -0.855  10.293  1.00  2.63           H  
ATOM   2069  HG  SER A 136     -15.439   0.122   9.356  1.00  2.63           H  
ATOM   2070  N   CYS A 137     -11.229  -3.456   8.656  1.00  1.26           N  
ATOM   2071  CA  CYS A 137     -10.366  -4.490   9.205  1.00  0.98           C  
ATOM   2072  C   CYS A 137      -9.040  -4.557   8.466  1.00  0.95           C  
ATOM   2073  O   CYS A 137      -9.000  -4.806   7.259  1.00  1.70           O  
ATOM   2074  CB  CYS A 137     -11.061  -5.850   9.098  1.00  1.47           C  
ATOM   2075  SG  CYS A 137     -10.127  -7.245   9.767  1.00  1.47           S  
ATOM   2076  H   CYS A 137     -11.050  -3.107   7.722  1.00  1.51           H  
ATOM   2077  HA  CYS A 137     -10.177  -4.263  10.254  1.00  1.18           H  
ATOM   2078 1HB  CYS A 137     -12.017  -5.805   9.618  1.00  1.76           H  
ATOM   2079 2HB  CYS A 137     -11.271  -6.062   8.051  1.00  1.76           H  
ATOM   2080  HG  CYS A 137     -10.966  -8.189   9.355  1.00  1.76           H  
ATOM   2081  N   GLY A 138      -7.943  -4.352   9.197  1.00  0.91           N  
ATOM   2082  CA  GLY A 138      -6.593  -4.378   8.634  1.00  1.01           C  
ATOM   2083  C   GLY A 138      -6.107  -5.800   8.377  1.00  0.90           C  
ATOM   2084  O   GLY A 138      -5.194  -6.280   9.055  1.00  1.74           O  
ATOM   2085  H   GLY A 138      -8.024  -4.168  10.189  1.00  1.09           H  
ATOM   2086 1HA  GLY A 138      -6.587  -3.819   7.699  1.00  1.21           H  
ATOM   2087 2HA  GLY A 138      -5.907  -3.874   9.314  1.00  1.21           H  
ATOM   2088  N   ALA A 139      -6.723  -6.455   7.396  1.00  0.43           N  
ATOM   2089  CA  ALA A 139      -6.419  -7.833   7.062  1.00  0.44           C  
ATOM   2090  C   ALA A 139      -5.973  -7.993   5.619  1.00  0.47           C  
ATOM   2091  O   ALA A 139      -6.080  -9.084   5.058  1.00  0.98           O  
ATOM   2092  CB  ALA A 139      -7.629  -8.696   7.317  1.00  0.66           C  
ATOM   2093  H   ALA A 139      -7.457  -5.971   6.892  1.00  0.52           H  
ATOM   2094  HA  ALA A 139      -5.616  -8.165   7.706  1.00  0.53           H  
ATOM   2095 1HB  ALA A 139      -7.387  -9.735   7.099  1.00  0.79           H  
ATOM   2096 2HB  ALA A 139      -7.927  -8.605   8.361  1.00  0.79           H  
ATOM   2097 3HB  ALA A 139      -8.449  -8.373   6.678  1.00  0.79           H  
ATOM   2098  N   CYS A 140      -5.427  -6.929   5.036  1.00  0.29           N  
ATOM   2099  CA  CYS A 140      -4.970  -6.939   3.647  1.00  0.36           C  
ATOM   2100  C   CYS A 140      -3.883  -7.970   3.364  1.00  0.56           C  
ATOM   2101  O   CYS A 140      -3.751  -8.444   2.236  1.00  1.03           O  
ATOM   2102  CB  CYS A 140      -4.426  -5.573   3.300  1.00  0.54           C  
ATOM   2103  SG  CYS A 140      -2.983  -5.132   4.286  1.00  0.54           S  
ATOM   2104  H   CYS A 140      -5.344  -6.070   5.561  1.00  0.35           H  
ATOM   2105  HA  CYS A 140      -5.826  -7.149   3.008  1.00  0.43           H  
ATOM   2106 1HB  CYS A 140      -4.144  -5.544   2.247  1.00  0.65           H  
ATOM   2107 2HB  CYS A 140      -5.194  -4.816   3.459  1.00  0.65           H  
ATOM   2108  HG  CYS A 140      -3.628  -5.031   5.443  1.00  0.65           H  
ATOM   2109  N   TRP A 141      -3.137  -8.335   4.399  1.00  0.75           N  
ATOM   2110  CA  TRP A 141      -2.078  -9.322   4.318  1.00  0.95           C  
ATOM   2111  C   TRP A 141      -2.630 -10.733   4.219  1.00  0.93           C  
ATOM   2112  O   TRP A 141      -1.951 -11.635   3.725  1.00  1.36           O  
ATOM   2113  CB  TRP A 141      -1.203  -9.173   5.558  1.00  1.42           C  
ATOM   2114  CG  TRP A 141      -2.047  -9.232   6.789  1.00  1.42           C  
ATOM   2115  CD1 TRP A 141      -2.606  -8.155   7.399  1.00  1.42           C  
ATOM   2116  CD2 TRP A 141      -2.470 -10.389   7.551  1.00  1.42           C  
ATOM   2117  NE1 TRP A 141      -3.355  -8.552   8.470  1.00  1.42           N  
ATOM   2118  CE2 TRP A 141      -3.288  -9.916   8.581  1.00  1.42           C  
ATOM   2119  CE3 TRP A 141      -2.238 -11.765   7.435  1.00  1.42           C  
ATOM   2120  CZ2 TRP A 141      -3.887 -10.769   9.493  1.00  1.42           C  
ATOM   2121  CZ3 TRP A 141      -2.838 -12.623   8.348  1.00  1.42           C  
ATOM   2122  CH2 TRP A 141      -3.642 -12.135   9.348  1.00  1.42           C  
ATOM   2123  H   TRP A 141      -3.302  -7.895   5.292  1.00  0.90           H  
ATOM   2124  HA  TRP A 141      -1.481  -9.119   3.430  1.00  1.14           H  
ATOM   2125 1HB  TRP A 141      -0.462  -9.971   5.596  1.00  1.71           H  
ATOM   2126 2HB  TRP A 141      -0.676  -8.219   5.534  1.00  1.71           H  
ATOM   2127  HD1 TRP A 141      -2.491  -7.125   7.068  1.00  1.71           H  
ATOM   2128  HE1 TRP A 141      -3.886  -7.925   9.061  1.00  1.71           H  
ATOM   2129  HE3 TRP A 141      -1.606 -12.153   6.637  1.00  1.71           H  
ATOM   2130  HZ2 TRP A 141      -4.527 -10.402  10.296  1.00  1.71           H  
ATOM   2131  HZ3 TRP A 141      -2.656 -13.693   8.251  1.00  1.71           H  
ATOM   2132  HH2 TRP A 141      -4.095 -12.834  10.049  1.00  1.71           H  
ATOM   2133  N   SER A 142      -3.880 -10.919   4.652  1.00  0.90           N  
ATOM   2134  CA  SER A 142      -4.505 -12.215   4.560  1.00  0.94           C  
ATOM   2135  C   SER A 142      -5.118 -12.329   3.192  1.00  0.87           C  
ATOM   2136  O   SER A 142      -5.138 -13.409   2.615  1.00  1.64           O  
ATOM   2137  CB  SER A 142      -5.566 -12.394   5.630  1.00  1.41           C  
ATOM   2138  OG  SER A 142      -6.643 -11.528   5.418  1.00  1.41           O  
ATOM   2139  H   SER A 142      -4.416 -10.155   5.035  1.00  1.08           H  
ATOM   2140  HA  SER A 142      -3.746 -12.990   4.672  1.00  1.13           H  
ATOM   2141 1HB  SER A 142      -5.919 -13.424   5.624  1.00  1.69           H  
ATOM   2142 2HB  SER A 142      -5.133 -12.202   6.610  1.00  1.69           H  
ATOM   2143  HG  SER A 142      -6.276 -10.641   5.430  1.00  1.69           H  
ATOM   2144  N   PHE A 143      -5.537 -11.193   2.629  1.00  0.71           N  
ATOM   2145  CA  PHE A 143      -6.075 -11.199   1.274  1.00  0.61           C  
ATOM   2146  C   PHE A 143      -4.971 -11.424   0.263  1.00  0.46           C  
ATOM   2147  O   PHE A 143      -5.160 -12.155  -0.709  1.00  0.45           O  
ATOM   2148  CB  PHE A 143      -6.769  -9.875   0.952  1.00  0.92           C  
ATOM   2149  CG  PHE A 143      -8.125  -9.722   1.564  1.00  0.92           C  
ATOM   2150  CD1 PHE A 143      -8.295  -8.999   2.727  1.00  0.92           C  
ATOM   2151  CD2 PHE A 143      -9.240 -10.294   0.970  1.00  0.92           C  
ATOM   2152  CE1 PHE A 143      -9.541  -8.855   3.291  1.00  0.92           C  
ATOM   2153  CE2 PHE A 143     -10.489 -10.146   1.534  1.00  0.92           C  
ATOM   2154  CZ  PHE A 143     -10.640  -9.426   2.690  1.00  0.92           C  
ATOM   2155  H   PHE A 143      -5.523 -10.332   3.168  1.00  0.85           H  
ATOM   2156  HA  PHE A 143      -6.796 -12.012   1.185  1.00  0.73           H  
ATOM   2157 1HB  PHE A 143      -6.147  -9.049   1.296  1.00  1.10           H  
ATOM   2158 2HB  PHE A 143      -6.872  -9.775  -0.128  1.00  1.10           H  
ATOM   2159  HD1 PHE A 143      -7.430  -8.543   3.196  1.00  1.10           H  
ATOM   2160  HD2 PHE A 143      -9.120 -10.866   0.049  1.00  1.10           H  
ATOM   2161  HE1 PHE A 143      -9.657  -8.284   4.211  1.00  1.10           H  
ATOM   2162  HE2 PHE A 143     -11.359 -10.599   1.067  1.00  1.10           H  
ATOM   2163  HZ  PHE A 143     -11.629  -9.312   3.129  1.00  1.10           H  
ATOM   2164  N   SER A 144      -3.811 -10.822   0.507  1.00  0.55           N  
ATOM   2165  CA  SER A 144      -2.667 -10.992  -0.371  1.00  0.54           C  
ATOM   2166  C   SER A 144      -2.144 -12.414  -0.349  1.00  0.38           C  
ATOM   2167  O   SER A 144      -2.035 -13.053  -1.398  1.00  0.30           O  
ATOM   2168  CB  SER A 144      -1.555 -10.061   0.017  1.00  0.81           C  
ATOM   2169  OG  SER A 144      -0.455 -10.257  -0.825  1.00  0.81           O  
ATOM   2170  H   SER A 144      -3.722 -10.206   1.306  1.00  0.66           H  
ATOM   2171  HA  SER A 144      -2.979 -10.759  -1.389  1.00  0.65           H  
ATOM   2172 1HB  SER A 144      -1.894  -9.027  -0.052  1.00  0.97           H  
ATOM   2173 2HB  SER A 144      -1.268 -10.246   1.050  1.00  0.97           H  
ATOM   2174  HG  SER A 144      -0.673  -9.812  -1.650  1.00  0.97           H  
ATOM   2175  N   ALA A 145      -1.802 -12.900   0.849  1.00  0.33           N  
ATOM   2176  CA  ALA A 145      -1.261 -14.243   0.992  1.00  0.35           C  
ATOM   2177  C   ALA A 145      -2.255 -15.285   0.506  1.00  0.46           C  
ATOM   2178  O   ALA A 145      -1.869 -16.225  -0.191  1.00  0.71           O  
ATOM   2179  CB  ALA A 145      -0.883 -14.511   2.440  1.00  0.52           C  
ATOM   2180  H   ALA A 145      -1.909 -12.336   1.685  1.00  0.40           H  
ATOM   2181  HA  ALA A 145      -0.369 -14.314   0.372  1.00  0.42           H  
ATOM   2182 1HB  ALA A 145      -0.456 -15.509   2.528  1.00  0.63           H  
ATOM   2183 2HB  ALA A 145      -0.150 -13.772   2.767  1.00  0.63           H  
ATOM   2184 3HB  ALA A 145      -1.771 -14.440   3.067  1.00  0.63           H  
ATOM   2185  N   THR A 146      -3.534 -15.106   0.850  1.00  0.46           N  
ATOM   2186  CA  THR A 146      -4.564 -16.036   0.428  1.00  0.56           C  
ATOM   2187  C   THR A 146      -4.707 -16.059  -1.072  1.00  0.53           C  
ATOM   2188  O   THR A 146      -4.729 -17.134  -1.663  1.00  0.71           O  
ATOM   2189  CB  THR A 146      -5.927 -15.683   1.039  1.00  0.84           C  
ATOM   2190  OG1 THR A 146      -5.856 -15.777   2.459  1.00  0.84           O  
ATOM   2191  CG2 THR A 146      -6.994 -16.610   0.540  1.00  0.84           C  
ATOM   2192  H   THR A 146      -3.814 -14.325   1.428  1.00  0.55           H  
ATOM   2193  HA  THR A 146      -4.282 -17.036   0.757  1.00  0.67           H  
ATOM   2194  HB  THR A 146      -6.195 -14.663   0.765  1.00  1.01           H  
ATOM   2195  HG1 THR A 146      -5.318 -15.053   2.795  1.00  1.01           H  
ATOM   2196 1HG2 THR A 146      -7.950 -16.336   0.987  1.00  1.01           H  
ATOM   2197 2HG2 THR A 146      -7.065 -16.536  -0.545  1.00  1.01           H  
ATOM   2198 3HG2 THR A 146      -6.733 -17.627   0.823  1.00  1.01           H  
ATOM   2199  N   GLY A 147      -4.782 -14.878  -1.685  1.00  0.58           N  
ATOM   2200  CA  GLY A 147      -4.935 -14.760  -3.125  1.00  0.56           C  
ATOM   2201  C   GLY A 147      -3.817 -15.462  -3.871  1.00  0.39           C  
ATOM   2202  O   GLY A 147      -4.072 -16.159  -4.855  1.00  0.82           O  
ATOM   2203  H   GLY A 147      -4.757 -14.024  -1.147  1.00  0.70           H  
ATOM   2204 1HA  GLY A 147      -5.892 -15.187  -3.420  1.00  0.67           H  
ATOM   2205 2HA  GLY A 147      -4.959 -13.708  -3.398  1.00  0.67           H  
ATOM   2206  N   ALA A 148      -2.583 -15.285  -3.407  1.00  0.34           N  
ATOM   2207  CA  ALA A 148      -1.447 -15.936  -4.039  1.00  0.31           C  
ATOM   2208  C   ALA A 148      -1.555 -17.461  -3.932  1.00  0.38           C  
ATOM   2209  O   ALA A 148      -1.282 -18.164  -4.908  1.00  0.66           O  
ATOM   2210  CB  ALA A 148      -0.159 -15.448  -3.416  1.00  0.46           C  
ATOM   2211  H   ALA A 148      -2.424 -14.680  -2.609  1.00  0.41           H  
ATOM   2212  HA  ALA A 148      -1.452 -15.674  -5.095  1.00  0.37           H  
ATOM   2213 1HB  ALA A 148       0.687 -15.918  -3.915  1.00  0.56           H  
ATOM   2214 2HB  ALA A 148      -0.088 -14.366  -3.522  1.00  0.56           H  
ATOM   2215 3HB  ALA A 148      -0.152 -15.711  -2.360  1.00  0.56           H  
ATOM   2216  N   VAL A 149      -1.979 -17.968  -2.763  1.00  0.33           N  
ATOM   2217  CA  VAL A 149      -2.151 -19.411  -2.581  1.00  0.39           C  
ATOM   2218  C   VAL A 149      -3.262 -19.939  -3.480  1.00  0.35           C  
ATOM   2219  O   VAL A 149      -3.125 -21.010  -4.072  1.00  0.61           O  
ATOM   2220  CB  VAL A 149      -2.460 -19.778  -1.117  1.00  0.58           C  
ATOM   2221  CG1 VAL A 149      -2.828 -21.252  -1.023  1.00  0.58           C  
ATOM   2222  CG2 VAL A 149      -1.242 -19.508  -0.256  1.00  0.58           C  
ATOM   2223  H   VAL A 149      -2.167 -17.349  -1.981  1.00  0.40           H  
ATOM   2224  HA  VAL A 149      -1.220 -19.899  -2.855  1.00  0.47           H  
ATOM   2225  HB  VAL A 149      -3.307 -19.190  -0.766  1.00  0.70           H  
ATOM   2226 1HG1 VAL A 149      -3.052 -21.505   0.014  1.00  0.70           H  
ATOM   2227 2HG1 VAL A 149      -3.702 -21.448  -1.642  1.00  0.70           H  
ATOM   2228 3HG1 VAL A 149      -1.993 -21.858  -1.372  1.00  0.70           H  
ATOM   2229 1HG2 VAL A 149      -1.462 -19.768   0.777  1.00  0.70           H  
ATOM   2230 2HG2 VAL A 149      -0.406 -20.110  -0.612  1.00  0.70           H  
ATOM   2231 3HG2 VAL A 149      -0.985 -18.456  -0.320  1.00  0.70           H  
ATOM   2232  N   GLU A 150      -4.353 -19.174  -3.588  1.00  0.46           N  
ATOM   2233  CA  GLU A 150      -5.471 -19.535  -4.447  1.00  0.74           C  
ATOM   2234  C   GLU A 150      -4.975 -19.660  -5.884  1.00  0.53           C  
ATOM   2235  O   GLU A 150      -5.329 -20.607  -6.594  1.00  0.81           O  
ATOM   2236  CB  GLU A 150      -6.574 -18.463  -4.383  1.00  1.11           C  
ATOM   2237  CG  GLU A 150      -7.345 -18.362  -3.073  1.00  1.11           C  
ATOM   2238  CD  GLU A 150      -8.307 -17.205  -3.064  1.00  1.11           C  
ATOM   2239  OE1 GLU A 150      -8.087 -16.270  -3.800  1.00  1.11           O  
ATOM   2240  OE2 GLU A 150      -9.278 -17.261  -2.347  1.00  1.11           O  
ATOM   2241  H   GLU A 150      -4.412 -18.319  -3.056  1.00  0.55           H  
ATOM   2242  HA  GLU A 150      -5.873 -20.498  -4.129  1.00  0.89           H  
ATOM   2243 1HB  GLU A 150      -6.136 -17.486  -4.577  1.00  1.33           H  
ATOM   2244 2HB  GLU A 150      -7.299 -18.649  -5.175  1.00  1.33           H  
ATOM   2245 1HG  GLU A 150      -7.895 -19.280  -2.914  1.00  1.33           H  
ATOM   2246 2HG  GLU A 150      -6.649 -18.258  -2.249  1.00  1.33           H  
ATOM   2247  N   GLY A 151      -4.125 -18.713  -6.285  1.00  0.60           N  
ATOM   2248  CA  GLY A 151      -3.540 -18.697  -7.607  1.00  0.72           C  
ATOM   2249  C   GLY A 151      -2.708 -19.923  -7.903  1.00  0.68           C  
ATOM   2250  O   GLY A 151      -2.887 -20.531  -8.958  1.00  0.93           O  
ATOM   2251  H   GLY A 151      -3.898 -17.955  -5.655  1.00  0.72           H  
ATOM   2252 1HA  GLY A 151      -4.335 -18.644  -8.338  1.00  0.86           H  
ATOM   2253 2HA  GLY A 151      -2.937 -17.801  -7.722  1.00  0.86           H  
ATOM   2254  N   ILE A 152      -1.821 -20.317  -6.984  1.00  0.64           N  
ATOM   2255  CA  ILE A 152      -1.008 -21.498  -7.265  1.00  0.63           C  
ATOM   2256  C   ILE A 152      -1.821 -22.775  -7.157  1.00  0.66           C  
ATOM   2257  O   ILE A 152      -1.457 -23.790  -7.751  1.00  0.82           O  
ATOM   2258  CB  ILE A 152       0.216 -21.613  -6.348  1.00  0.95           C  
ATOM   2259  CG1 ILE A 152      -0.191 -21.846  -4.895  1.00  0.95           C  
ATOM   2260  CG2 ILE A 152       1.036 -20.351  -6.464  1.00  0.95           C  
ATOM   2261  CD1 ILE A 152       0.966 -22.215  -3.998  1.00  0.95           C  
ATOM   2262  H   ILE A 152      -1.695 -19.787  -6.127  1.00  0.77           H  
ATOM   2263  HA  ILE A 152      -0.643 -21.420  -8.286  1.00  0.76           H  
ATOM   2264  HB  ILE A 152       0.823 -22.464  -6.656  1.00  1.13           H  
ATOM   2265 1HG1 ILE A 152      -0.644 -20.936  -4.517  1.00  1.13           H  
ATOM   2266 2HG1 ILE A 152      -0.925 -22.647  -4.841  1.00  1.13           H  
ATOM   2267 1HG2 ILE A 152       1.913 -20.442  -5.827  1.00  1.13           H  
ATOM   2268 2HG2 ILE A 152       1.347 -20.213  -7.498  1.00  1.13           H  
ATOM   2269 3HG2 ILE A 152       0.441 -19.496  -6.146  1.00  1.13           H  
ATOM   2270 1HD1 ILE A 152       0.605 -22.354  -2.979  1.00  1.13           H  
ATOM   2271 2HD1 ILE A 152       1.419 -23.141  -4.353  1.00  1.13           H  
ATOM   2272 3HD1 ILE A 152       1.709 -21.421  -4.016  1.00  1.13           H  
ATOM   2273  N   ASN A 153      -2.941 -22.739  -6.430  1.00  0.79           N  
ATOM   2274  CA  ASN A 153      -3.788 -23.911  -6.383  1.00  0.63           C  
ATOM   2275  C   ASN A 153      -4.314 -24.150  -7.795  1.00  0.52           C  
ATOM   2276  O   ASN A 153      -4.277 -25.271  -8.293  1.00  1.02           O  
ATOM   2277  CB  ASN A 153      -4.919 -23.759  -5.387  1.00  0.95           C  
ATOM   2278  CG  ASN A 153      -5.613 -25.068  -5.127  1.00  0.95           C  
ATOM   2279  OD1 ASN A 153      -5.115 -25.887  -4.346  1.00  0.95           O  
ATOM   2280  ND2 ASN A 153      -6.724 -25.301  -5.771  1.00  0.95           N  
ATOM   2281  H   ASN A 153      -3.201 -21.913  -5.902  1.00  0.95           H  
ATOM   2282  HA  ASN A 153      -3.187 -24.776  -6.103  1.00  0.76           H  
ATOM   2283 1HB  ASN A 153      -4.525 -23.374  -4.447  1.00  1.13           H  
ATOM   2284 2HB  ASN A 153      -5.648 -23.039  -5.760  1.00  1.13           H  
ATOM   2285 1HD2 ASN A 153      -7.208 -26.165  -5.633  1.00  1.13           H  
ATOM   2286 2HD2 ASN A 153      -7.091 -24.631  -6.419  1.00  1.13           H  
ATOM   2287  N   LYS A 154      -4.760 -23.082  -8.461  1.00  0.53           N  
ATOM   2288  CA  LYS A 154      -5.216 -23.199  -9.844  1.00  0.82           C  
ATOM   2289  C   LYS A 154      -4.101 -23.611 -10.787  1.00  0.95           C  
ATOM   2290  O   LYS A 154      -4.261 -24.526 -11.595  1.00  1.57           O  
ATOM   2291  CB  LYS A 154      -5.783 -21.883 -10.352  1.00  1.23           C  
ATOM   2292  CG  LYS A 154      -6.200 -21.929 -11.818  1.00  1.23           C  
ATOM   2293  CD  LYS A 154      -7.409 -22.812 -12.046  1.00  1.23           C  
ATOM   2294  CE  LYS A 154      -7.825 -22.815 -13.508  1.00  1.23           C  
ATOM   2295  NZ  LYS A 154      -9.017 -23.677 -13.757  1.00  1.23           N  
ATOM   2296  H   LYS A 154      -4.796 -22.180  -7.995  1.00  0.64           H  
ATOM   2297  HA  LYS A 154      -5.991 -23.963  -9.890  1.00  0.98           H  
ATOM   2298 1HB  LYS A 154      -6.647 -21.593  -9.754  1.00  1.48           H  
ATOM   2299 2HB  LYS A 154      -5.033 -21.099 -10.247  1.00  1.48           H  
ATOM   2300 1HG  LYS A 154      -6.420 -20.930 -12.173  1.00  1.48           H  
ATOM   2301 2HG  LYS A 154      -5.369 -22.316 -12.408  1.00  1.48           H  
ATOM   2302 1HD  LYS A 154      -7.172 -23.823 -11.733  1.00  1.48           H  
ATOM   2303 2HD  LYS A 154      -8.244 -22.451 -11.454  1.00  1.48           H  
ATOM   2304 1HE  LYS A 154      -8.056 -21.797 -13.815  1.00  1.48           H  
ATOM   2305 2HE  LYS A 154      -6.994 -23.185 -14.109  1.00  1.48           H  
ATOM   2306 1HZ  LYS A 154      -9.253 -23.653 -14.738  1.00  1.48           H  
ATOM   2307 2HZ  LYS A 154      -8.812 -24.630 -13.482  1.00  1.48           H  
ATOM   2308 3HZ  LYS A 154      -9.797 -23.335 -13.216  1.00  1.48           H  
ATOM   2309  N   ILE A 155      -2.956 -22.951 -10.669  1.00  0.74           N  
ATOM   2310  CA  ILE A 155      -1.825 -23.218 -11.542  1.00  1.26           C  
ATOM   2311  C   ILE A 155      -1.356 -24.665 -11.474  1.00  1.73           C  
ATOM   2312  O   ILE A 155      -1.078 -25.279 -12.506  1.00  3.97           O  
ATOM   2313  CB  ILE A 155      -0.648 -22.288 -11.191  1.00  1.89           C  
ATOM   2314  CG1 ILE A 155      -1.000 -20.840 -11.548  1.00  1.89           C  
ATOM   2315  CG2 ILE A 155       0.612 -22.730 -11.917  1.00  1.89           C  
ATOM   2316  CD1 ILE A 155      -0.040 -19.822 -10.976  1.00  1.89           C  
ATOM   2317  H   ILE A 155      -2.874 -22.215  -9.979  1.00  0.89           H  
ATOM   2318  HA  ILE A 155      -2.132 -23.011 -12.567  1.00  1.51           H  
ATOM   2319  HB  ILE A 155      -0.469 -22.328 -10.121  1.00  2.27           H  
ATOM   2320 1HG1 ILE A 155      -1.004 -20.739 -12.632  1.00  2.27           H  
ATOM   2321 2HG1 ILE A 155      -2.001 -20.615 -11.183  1.00  2.27           H  
ATOM   2322 1HG2 ILE A 155       1.436 -22.070 -11.647  1.00  2.27           H  
ATOM   2323 2HG2 ILE A 155       0.857 -23.752 -11.632  1.00  2.27           H  
ATOM   2324 3HG2 ILE A 155       0.447 -22.684 -12.994  1.00  2.27           H  
ATOM   2325 1HD1 ILE A 155      -0.355 -18.823 -11.277  1.00  2.27           H  
ATOM   2326 2HD1 ILE A 155      -0.039 -19.891  -9.887  1.00  2.27           H  
ATOM   2327 3HD1 ILE A 155       0.963 -20.016 -11.354  1.00  2.27           H  
ATOM   2328  N   SER A 156      -1.242 -25.203 -10.263  1.00  1.71           N  
ATOM   2329  CA  SER A 156      -0.754 -26.562 -10.092  1.00  2.62           C  
ATOM   2330  C   SER A 156      -1.807 -27.681 -10.122  1.00  2.42           C  
ATOM   2331  O   SER A 156      -1.464 -28.816 -10.456  1.00  4.49           O  
ATOM   2332  CB  SER A 156       0.001 -26.649  -8.789  1.00  3.93           C  
ATOM   2333  OG  SER A 156      -0.848 -26.443  -7.694  1.00  3.93           O  
ATOM   2334  H   SER A 156      -1.471 -24.660  -9.443  1.00  2.05           H  
ATOM   2335  HA  SER A 156      -0.049 -26.756 -10.902  1.00  3.14           H  
ATOM   2336 1HB  SER A 156       0.468 -27.630  -8.712  1.00  4.72           H  
ATOM   2337 2HB  SER A 156       0.797 -25.906  -8.781  1.00  4.72           H  
ATOM   2338  HG  SER A 156      -1.168 -25.537  -7.776  1.00  4.72           H  
ATOM   2339  N   THR A 157      -3.073 -27.397  -9.790  1.00  1.81           N  
ATOM   2340  CA  THR A 157      -4.066 -28.482  -9.791  1.00  1.95           C  
ATOM   2341  C   THR A 157      -5.047 -28.393 -10.943  1.00  2.06           C  
ATOM   2342  O   THR A 157      -5.648 -29.399 -11.325  1.00  3.07           O  
ATOM   2343  CB  THR A 157      -4.917 -28.498  -8.508  1.00  2.92           C  
ATOM   2344  OG1 THR A 157      -5.707 -27.305  -8.447  1.00  2.92           O  
ATOM   2345  CG2 THR A 157      -4.022 -28.566  -7.281  1.00  2.92           C  
ATOM   2346  H   THR A 157      -3.348 -26.469  -9.503  1.00  2.17           H  
ATOM   2347  HA  THR A 157      -3.539 -29.432  -9.870  1.00  2.34           H  
ATOM   2348  HB  THR A 157      -5.579 -29.362  -8.523  1.00  3.51           H  
ATOM   2349  HG1 THR A 157      -5.128 -26.554  -8.317  1.00  3.51           H  
ATOM   2350 1HG2 THR A 157      -4.637 -28.575  -6.381  1.00  3.51           H  
ATOM   2351 2HG2 THR A 157      -3.422 -29.475  -7.320  1.00  3.51           H  
ATOM   2352 3HG2 THR A 157      -3.365 -27.697  -7.263  1.00  3.51           H  
ATOM   2353  N   GLY A 158      -5.235 -27.197 -11.486  1.00  1.71           N  
ATOM   2354  CA  GLY A 158      -6.193 -27.006 -12.556  1.00  1.86           C  
ATOM   2355  C   GLY A 158      -7.540 -26.508 -12.022  1.00  1.83           C  
ATOM   2356  O   GLY A 158      -8.471 -26.289 -12.802  1.00  4.26           O  
ATOM   2357  H   GLY A 158      -4.725 -26.388 -11.169  1.00  2.05           H  
ATOM   2358 1HA  GLY A 158      -5.793 -26.290 -13.274  1.00  2.23           H  
ATOM   2359 2HA  GLY A 158      -6.337 -27.946 -13.089  1.00  2.23           H  
ATOM   2360  N   SER A 159      -7.635 -26.284 -10.703  1.00  1.55           N  
ATOM   2361  CA  SER A 159      -8.885 -25.813 -10.105  1.00  1.38           C  
ATOM   2362  C   SER A 159      -8.662 -24.688  -9.095  1.00  1.33           C  
ATOM   2363  O   SER A 159      -7.861 -24.815  -8.170  1.00  3.23           O  
ATOM   2364  CB  SER A 159      -9.601 -26.962  -9.420  1.00  2.07           C  
ATOM   2365  OG  SER A 159     -10.780 -26.520  -8.803  1.00  2.07           O  
ATOM   2366  H   SER A 159      -6.849 -26.477 -10.093  1.00  1.86           H  
ATOM   2367  HA  SER A 159      -9.524 -25.433 -10.901  1.00  1.66           H  
ATOM   2368 1HB  SER A 159      -9.836 -27.737 -10.150  1.00  2.48           H  
ATOM   2369 2HB  SER A 159      -8.940 -27.405  -8.674  1.00  2.48           H  
ATOM   2370  HG  SER A 159     -10.516 -25.816  -8.203  1.00  2.48           H  
ATOM   2371  N   LEU A 160      -9.381 -23.585  -9.296  1.00  0.54           N  
ATOM   2372  CA  LEU A 160      -9.296 -22.411  -8.431  1.00  0.50           C  
ATOM   2373  C   LEU A 160     -10.219 -22.559  -7.229  1.00  0.46           C  
ATOM   2374  O   LEU A 160     -11.430 -22.716  -7.386  1.00  0.89           O  
ATOM   2375  CB  LEU A 160      -9.683 -21.151  -9.216  1.00  0.75           C  
ATOM   2376  CG  LEU A 160      -9.621 -19.829  -8.448  1.00  0.75           C  
ATOM   2377  CD1 LEU A 160      -8.172 -19.542  -8.082  1.00  0.75           C  
ATOM   2378  CD2 LEU A 160     -10.217 -18.717  -9.304  1.00  0.75           C  
ATOM   2379  H   LEU A 160     -10.017 -23.559 -10.080  1.00  0.65           H  
ATOM   2380  HA  LEU A 160      -8.272 -22.316  -8.072  1.00  0.60           H  
ATOM   2381 1HB  LEU A 160      -9.018 -21.059 -10.071  1.00  0.90           H  
ATOM   2382 2HB  LEU A 160     -10.701 -21.271  -9.586  1.00  0.90           H  
ATOM   2383  HG  LEU A 160     -10.191 -19.914  -7.522  1.00  0.90           H  
ATOM   2384 1HD1 LEU A 160      -8.110 -18.608  -7.527  1.00  0.90           H  
ATOM   2385 2HD1 LEU A 160      -7.786 -20.355  -7.468  1.00  0.90           H  
ATOM   2386 3HD1 LEU A 160      -7.581 -19.462  -8.992  1.00  0.90           H  
ATOM   2387 1HD2 LEU A 160     -10.178 -17.774  -8.763  1.00  0.90           H  
ATOM   2388 2HD2 LEU A 160      -9.655 -18.617 -10.226  1.00  0.90           H  
ATOM   2389 3HD2 LEU A 160     -11.255 -18.956  -9.538  1.00  0.90           H  
ATOM   2390  N   VAL A 161      -9.646 -22.511  -6.033  1.00  0.42           N  
ATOM   2391  CA  VAL A 161     -10.417 -22.646  -4.803  1.00  0.62           C  
ATOM   2392  C   VAL A 161     -10.408 -21.367  -3.995  1.00  0.93           C  
ATOM   2393  O   VAL A 161      -9.345 -20.843  -3.691  1.00  5.70           O  
ATOM   2394  CB  VAL A 161      -9.854 -23.791  -3.940  1.00  0.93           C  
ATOM   2395  CG1 VAL A 161     -10.608 -23.880  -2.632  1.00  0.93           C  
ATOM   2396  CG2 VAL A 161      -9.982 -25.102  -4.696  1.00  0.93           C  
ATOM   2397  H   VAL A 161      -8.647 -22.376  -5.973  1.00  0.50           H  
ATOM   2398  HA  VAL A 161     -11.449 -22.884  -5.063  1.00  0.74           H  
ATOM   2399  HB  VAL A 161      -8.806 -23.591  -3.716  1.00  1.12           H  
ATOM   2400 1HG1 VAL A 161     -10.194 -24.690  -2.029  1.00  1.12           H  
ATOM   2401 2HG1 VAL A 161     -10.513 -22.941  -2.088  1.00  1.12           H  
ATOM   2402 3HG1 VAL A 161     -11.660 -24.079  -2.831  1.00  1.12           H  
ATOM   2403 1HG2 VAL A 161      -9.577 -25.912  -4.090  1.00  1.12           H  
ATOM   2404 2HG2 VAL A 161     -11.033 -25.294  -4.907  1.00  1.12           H  
ATOM   2405 3HG2 VAL A 161      -9.429 -25.039  -5.634  1.00  1.12           H  
ATOM   2406  N   SER A 162     -11.591 -20.862  -3.648  1.00  0.95           N  
ATOM   2407  CA  SER A 162     -11.685 -19.653  -2.835  1.00  1.03           C  
ATOM   2408  C   SER A 162     -11.379 -19.986  -1.378  1.00  0.74           C  
ATOM   2409  O   SER A 162     -12.077 -20.788  -0.761  1.00  1.81           O  
ATOM   2410  CB  SER A 162     -13.060 -19.033  -2.942  1.00  1.54           C  
ATOM   2411  OG  SER A 162     -13.175 -17.930  -2.084  1.00  1.54           O  
ATOM   2412  H   SER A 162     -12.436 -21.332  -3.941  1.00  1.14           H  
ATOM   2413  HA  SER A 162     -10.945 -18.935  -3.189  1.00  1.24           H  
ATOM   2414 1HB  SER A 162     -13.247 -18.721  -3.970  1.00  1.85           H  
ATOM   2415 2HB  SER A 162     -13.813 -19.776  -2.683  1.00  1.85           H  
ATOM   2416  HG  SER A 162     -12.848 -18.227  -1.231  1.00  1.85           H  
ATOM   2417  N   LEU A 163     -10.328 -19.379  -0.845  1.00  1.02           N  
ATOM   2418  CA  LEU A 163      -9.836 -19.689   0.496  1.00  0.94           C  
ATOM   2419  C   LEU A 163     -10.190 -18.640   1.553  1.00  1.02           C  
ATOM   2420  O   LEU A 163     -10.436 -17.477   1.236  1.00  1.37           O  
ATOM   2421  CB  LEU A 163      -8.335 -19.922   0.394  1.00  1.41           C  
ATOM   2422  CG  LEU A 163      -7.961 -21.096  -0.514  1.00  1.41           C  
ATOM   2423  CD1 LEU A 163      -6.454 -21.162  -0.701  1.00  1.41           C  
ATOM   2424  CD2 LEU A 163      -8.492 -22.372   0.118  1.00  1.41           C  
ATOM   2425  H   LEU A 163      -9.835 -18.692  -1.403  1.00  1.22           H  
ATOM   2426  HA  LEU A 163     -10.280 -20.624   0.797  1.00  1.13           H  
ATOM   2427 1HB  LEU A 163      -7.888 -19.046  -0.048  1.00  1.69           H  
ATOM   2428 2HB  LEU A 163      -7.914 -20.085   1.386  1.00  1.69           H  
ATOM   2429  HG  LEU A 163      -8.415 -20.960  -1.493  1.00  1.69           H  
ATOM   2430 1HD1 LEU A 163      -6.205 -22.003  -1.350  1.00  1.69           H  
ATOM   2431 2HD1 LEU A 163      -6.098 -20.238  -1.158  1.00  1.69           H  
ATOM   2432 3HD1 LEU A 163      -5.972 -21.292   0.259  1.00  1.69           H  
ATOM   2433 1HD2 LEU A 163      -8.248 -23.216  -0.519  1.00  1.69           H  
ATOM   2434 2HD2 LEU A 163      -8.035 -22.509   1.099  1.00  1.69           H  
ATOM   2435 3HD2 LEU A 163      -9.574 -22.304   0.228  1.00  1.69           H  
ATOM   2436  N   SER A 164     -10.249 -19.086   2.811  1.00  0.90           N  
ATOM   2437  CA  SER A 164     -10.680 -18.247   3.936  1.00  1.20           C  
ATOM   2438  C   SER A 164      -9.612 -17.329   4.540  1.00  1.49           C  
ATOM   2439  O   SER A 164      -8.796 -17.757   5.366  1.00  6.68           O  
ATOM   2440  CB  SER A 164     -11.205 -19.137   5.055  1.00  1.80           C  
ATOM   2441  OG  SER A 164     -11.571 -18.382   6.178  1.00  1.80           O  
ATOM   2442  H   SER A 164     -10.019 -20.056   2.986  1.00  1.08           H  
ATOM   2443  HA  SER A 164     -11.498 -17.617   3.581  1.00  1.44           H  
ATOM   2444 1HB  SER A 164     -12.066 -19.707   4.707  1.00  2.16           H  
ATOM   2445 2HB  SER A 164     -10.434 -19.853   5.333  1.00  2.16           H  
ATOM   2446  HG  SER A 164     -12.528 -18.262   6.112  1.00  2.16           H  
ATOM   2447  N   GLU A 165      -9.691 -16.039   4.196  1.00  0.70           N  
ATOM   2448  CA  GLU A 165      -8.806 -15.028   4.778  1.00  0.65           C  
ATOM   2449  C   GLU A 165      -9.077 -14.915   6.275  1.00  0.52           C  
ATOM   2450  O   GLU A 165      -8.188 -14.570   7.052  1.00  0.53           O  
ATOM   2451  CB  GLU A 165      -9.038 -13.660   4.125  1.00  0.98           C  
ATOM   2452  CG  GLU A 165      -8.785 -13.614   2.631  1.00  0.98           C  
ATOM   2453  CD  GLU A 165      -9.990 -14.030   1.834  1.00  0.98           C  
ATOM   2454  OE1 GLU A 165     -11.007 -14.291   2.430  1.00  0.98           O  
ATOM   2455  OE2 GLU A 165      -9.906 -14.085   0.628  1.00  0.98           O  
ATOM   2456  H   GLU A 165     -10.378 -15.755   3.511  1.00  0.84           H  
ATOM   2457  HA  GLU A 165      -7.770 -15.335   4.630  1.00  0.78           H  
ATOM   2458 1HB  GLU A 165     -10.066 -13.345   4.298  1.00  1.17           H  
ATOM   2459 2HB  GLU A 165      -8.392 -12.922   4.592  1.00  1.17           H  
ATOM   2460 1HG  GLU A 165      -8.510 -12.599   2.359  1.00  1.17           H  
ATOM   2461 2HG  GLU A 165      -7.949 -14.268   2.395  1.00  1.17           H  
ATOM   2462  N   GLN A 166     -10.308 -15.253   6.658  1.00  1.00           N  
ATOM   2463  CA  GLN A 166     -10.779 -15.229   8.023  1.00  1.64           C  
ATOM   2464  C   GLN A 166     -10.041 -16.231   8.894  1.00  1.76           C  
ATOM   2465  O   GLN A 166      -9.665 -15.909  10.020  1.00  2.62           O  
ATOM   2466  CB  GLN A 166     -12.275 -15.481   8.019  1.00  2.46           C  
ATOM   2467  CG  GLN A 166     -12.931 -15.409   9.361  1.00  2.46           C  
ATOM   2468  CD  GLN A 166     -12.823 -14.078  10.040  1.00  2.46           C  
ATOM   2469  OE1 GLN A 166     -12.841 -13.012   9.412  1.00  2.46           O  
ATOM   2470  NE2 GLN A 166     -12.747 -14.141  11.365  1.00  2.46           N  
ATOM   2471  H   GLN A 166     -10.970 -15.532   5.947  1.00  1.20           H  
ATOM   2472  HA  GLN A 166     -10.600 -14.239   8.432  1.00  1.97           H  
ATOM   2473 1HB  GLN A 166     -12.750 -14.759   7.369  1.00  2.95           H  
ATOM   2474 2HB  GLN A 166     -12.475 -16.470   7.609  1.00  2.95           H  
ATOM   2475 1HG  GLN A 166     -13.986 -15.656   9.252  1.00  2.95           H  
ATOM   2476 2HG  GLN A 166     -12.433 -16.128  10.003  1.00  2.95           H  
ATOM   2477 1HE2 GLN A 166     -12.677 -13.295  11.901  1.00  2.95           H  
ATOM   2478 2HE2 GLN A 166     -12.771 -15.046  11.819  1.00  2.95           H  
ATOM   2479  N   GLU A 167      -9.774 -17.422   8.352  1.00  1.95           N  
ATOM   2480  CA  GLU A 167      -8.955 -18.404   9.058  1.00  3.17           C  
ATOM   2481  C   GLU A 167      -7.592 -17.805   9.395  1.00  1.62           C  
ATOM   2482  O   GLU A 167      -7.117 -17.928  10.527  1.00  2.28           O  
ATOM   2483  CB  GLU A 167      -8.770 -19.678   8.227  1.00  4.75           C  
ATOM   2484  CG  GLU A 167      -7.943 -20.762   8.913  1.00  4.75           C  
ATOM   2485  CD  GLU A 167      -7.815 -22.008   8.083  1.00  4.75           C  
ATOM   2486  OE1 GLU A 167      -8.455 -22.072   7.063  1.00  4.75           O  
ATOM   2487  OE2 GLU A 167      -7.079 -22.890   8.459  1.00  4.75           O  
ATOM   2488  H   GLU A 167     -10.161 -17.660   7.444  1.00  2.34           H  
ATOM   2489  HA  GLU A 167      -9.451 -18.666   9.994  1.00  3.80           H  
ATOM   2490 1HB  GLU A 167      -9.746 -20.101   7.988  1.00  5.71           H  
ATOM   2491 2HB  GLU A 167      -8.279 -19.434   7.285  1.00  5.71           H  
ATOM   2492 1HG  GLU A 167      -6.947 -20.369   9.112  1.00  5.71           H  
ATOM   2493 2HG  GLU A 167      -8.405 -21.011   9.867  1.00  5.71           H  
ATOM   2494  N   LEU A 168      -6.970 -17.143   8.409  1.00  1.62           N  
ATOM   2495  CA  LEU A 168      -5.664 -16.516   8.644  1.00  1.27           C  
ATOM   2496  C   LEU A 168      -5.731 -15.400   9.683  1.00  1.25           C  
ATOM   2497  O   LEU A 168      -4.800 -15.232  10.466  1.00  2.25           O  
ATOM   2498  CB  LEU A 168      -5.088 -15.929   7.353  1.00  1.91           C  
ATOM   2499  CG  LEU A 168      -4.655 -16.932   6.290  1.00  1.91           C  
ATOM   2500  CD1 LEU A 168      -4.235 -16.173   5.047  1.00  1.91           C  
ATOM   2501  CD2 LEU A 168      -3.515 -17.774   6.821  1.00  1.91           C  
ATOM   2502  H   LEU A 168      -7.412 -17.095   7.492  1.00  1.94           H  
ATOM   2503  HA  LEU A 168      -4.982 -17.281   9.010  1.00  1.52           H  
ATOM   2504 1HB  LEU A 168      -5.833 -15.279   6.900  1.00  2.29           H  
ATOM   2505 2HB  LEU A 168      -4.217 -15.325   7.606  1.00  2.29           H  
ATOM   2506  HG  LEU A 168      -5.495 -17.574   6.030  1.00  2.29           H  
ATOM   2507 1HD1 LEU A 168      -3.938 -16.877   4.269  1.00  2.29           H  
ATOM   2508 2HD1 LEU A 168      -5.078 -15.577   4.702  1.00  2.29           H  
ATOM   2509 3HD1 LEU A 168      -3.401 -15.517   5.285  1.00  2.29           H  
ATOM   2510 1HD2 LEU A 168      -3.214 -18.487   6.058  1.00  2.29           H  
ATOM   2511 2HD2 LEU A 168      -2.671 -17.131   7.073  1.00  2.29           H  
ATOM   2512 3HD2 LEU A 168      -3.849 -18.306   7.709  1.00  2.29           H  
ATOM   2513  N   ILE A 169      -6.830 -14.649   9.699  1.00  0.89           N  
ATOM   2514  CA  ILE A 169      -7.024 -13.580  10.679  1.00  1.08           C  
ATOM   2515  C   ILE A 169      -7.120 -14.089  12.109  1.00  1.18           C  
ATOM   2516  O   ILE A 169      -6.477 -13.547  13.009  1.00  1.50           O  
ATOM   2517  CB  ILE A 169      -8.303 -12.785  10.383  1.00  1.62           C  
ATOM   2518  CG1 ILE A 169      -8.148 -12.000   9.100  1.00  1.62           C  
ATOM   2519  CG2 ILE A 169      -8.652 -11.858  11.536  1.00  1.62           C  
ATOM   2520  CD1 ILE A 169      -9.451 -11.434   8.617  1.00  1.62           C  
ATOM   2521  H   ILE A 169      -7.544 -14.808   8.999  1.00  1.07           H  
ATOM   2522  HA  ILE A 169      -6.172 -12.904  10.617  1.00  1.30           H  
ATOM   2523  HB  ILE A 169      -9.126 -13.483  10.235  1.00  1.94           H  
ATOM   2524 1HG1 ILE A 169      -7.453 -11.177   9.264  1.00  1.94           H  
ATOM   2525 2HG1 ILE A 169      -7.736 -12.643   8.327  1.00  1.94           H  
ATOM   2526 1HG2 ILE A 169      -9.574 -11.324  11.303  1.00  1.94           H  
ATOM   2527 2HG2 ILE A 169      -8.791 -12.441  12.445  1.00  1.94           H  
ATOM   2528 3HG2 ILE A 169      -7.848 -11.142  11.680  1.00  1.94           H  
ATOM   2529 1HD1 ILE A 169      -9.271 -10.883   7.701  1.00  1.94           H  
ATOM   2530 2HD1 ILE A 169     -10.158 -12.239   8.425  1.00  1.94           H  
ATOM   2531 3HD1 ILE A 169      -9.860 -10.765   9.373  1.00  1.94           H  
ATOM   2532  N   ASP A 170      -7.938 -15.115  12.300  1.00  1.10           N  
ATOM   2533  CA  ASP A 170      -8.191 -15.699  13.607  1.00  1.69           C  
ATOM   2534  C   ASP A 170      -7.008 -16.436  14.189  1.00  2.20           C  
ATOM   2535  O   ASP A 170      -6.760 -16.378  15.393  1.00  4.71           O  
ATOM   2536  CB  ASP A 170      -9.344 -16.671  13.491  1.00  2.54           C  
ATOM   2537  CG  ASP A 170     -10.648 -15.971  13.258  1.00  2.54           C  
ATOM   2538  OD1 ASP A 170     -10.786 -14.824  13.597  1.00  2.54           O  
ATOM   2539  OD2 ASP A 170     -11.523 -16.577  12.714  1.00  2.54           O  
ATOM   2540  H   ASP A 170      -8.426 -15.495  11.500  1.00  1.32           H  
ATOM   2541  HA  ASP A 170      -8.463 -14.898  14.291  1.00  2.03           H  
ATOM   2542 1HB  ASP A 170      -9.167 -17.354  12.659  1.00  3.04           H  
ATOM   2543 2HB  ASP A 170      -9.424 -17.271  14.397  1.00  3.04           H  
ATOM   2544  N   CYS A 171      -6.291 -17.150  13.335  1.00  1.60           N  
ATOM   2545  CA  CYS A 171      -5.165 -17.953  13.758  1.00  2.57           C  
ATOM   2546  C   CYS A 171      -3.851 -17.199  13.650  1.00  4.98           C  
ATOM   2547  O   CYS A 171      -3.819 -16.061  13.193  1.00 45.09           O  
ATOM   2548  CB  CYS A 171      -5.117 -19.208  12.917  1.00  3.85           C  
ATOM   2549  SG  CYS A 171      -6.588 -20.234  13.083  1.00  3.85           S  
ATOM   2550  H   CYS A 171      -6.546 -17.166  12.355  1.00  1.92           H  
ATOM   2551  HA  CYS A 171      -5.315 -18.244  14.798  1.00  3.08           H  
ATOM   2552 1HB  CYS A 171      -5.001 -18.942  11.866  1.00  4.63           H  
ATOM   2553 2HB  CYS A 171      -4.259 -19.806  13.208  1.00  4.63           H  
ATOM   2554  HG  CYS A 171      -7.450 -19.326  12.648  1.00  4.63           H  
ATOM   2555  N   ASP A 172      -2.767 -17.838  14.089  1.00 11.03           N  
ATOM   2556  CA  ASP A 172      -1.427 -17.252  14.030  1.00  7.23           C  
ATOM   2557  C   ASP A 172      -1.343 -15.933  14.784  1.00  7.98           C  
ATOM   2558  O   ASP A 172      -0.689 -14.998  14.319  1.00 16.00           O  
ATOM   2559  CB  ASP A 172      -1.002 -16.995  12.588  1.00 10.85           C  
ATOM   2560  CG  ASP A 172       0.501 -16.848  12.460  1.00 10.85           C  
ATOM   2561  OD1 ASP A 172       1.199 -17.590  13.110  1.00 10.85           O  
ATOM   2562  OD2 ASP A 172       0.941 -15.971  11.757  1.00 10.85           O  
ATOM   2563  H   ASP A 172      -2.875 -18.768  14.470  1.00 13.24           H  
ATOM   2564  HA  ASP A 172      -0.725 -17.951  14.485  1.00  8.68           H  
ATOM   2565 1HB  ASP A 172      -1.337 -17.812  11.953  1.00 13.01           H  
ATOM   2566 2HB  ASP A 172      -1.475 -16.082  12.224  1.00 13.01           H  
ATOM   2567  N   THR A 173      -1.974 -15.886  15.957  1.00 12.30           N  
ATOM   2568  CA  THR A 173      -2.101 -14.671  16.754  1.00 18.59           C  
ATOM   2569  C   THR A 173      -0.787 -14.175  17.337  1.00 35.35           C  
ATOM   2570  O   THR A 173      -0.666 -13.002  17.687  1.00103.59           O  
ATOM   2571  CB  THR A 173      -3.099 -14.900  17.901  1.00 27.88           C  
ATOM   2572  OG1 THR A 173      -2.615 -15.950  18.750  1.00 27.88           O  
ATOM   2573  CG2 THR A 173      -4.454 -15.299  17.342  1.00 27.88           C  
ATOM   2574  H   THR A 173      -2.435 -16.720  16.288  1.00 14.76           H  
ATOM   2575  HA  THR A 173      -2.494 -13.886  16.108  1.00 22.31           H  
ATOM   2576  HB  THR A 173      -3.200 -13.987  18.486  1.00 33.46           H  
ATOM   2577  HG1 THR A 173      -3.253 -16.117  19.449  1.00 33.46           H  
ATOM   2578 1HG2 THR A 173      -5.153 -15.464  18.161  1.00 33.46           H  
ATOM   2579 2HG2 THR A 173      -4.829 -14.506  16.698  1.00 33.46           H  
ATOM   2580 3HG2 THR A 173      -4.355 -16.216  16.762  1.00 33.46           H  
ATOM   2581  N   SER A 174       0.207 -15.059  17.430  1.00 42.94           N  
ATOM   2582  CA  SER A 174       1.518 -14.678  17.941  1.00 67.38           C  
ATOM   2583  C   SER A 174       2.279 -13.756  16.981  1.00 51.03           C  
ATOM   2584  O   SER A 174       3.244 -13.107  17.385  1.00 90.36           O  
ATOM   2585  CB  SER A 174       2.343 -15.918  18.225  1.00101.07           C  
ATOM   2586  OG  SER A 174       2.656 -16.596  17.043  1.00101.07           O  
ATOM   2587  H   SER A 174       0.052 -16.014  17.145  1.00 51.53           H  
ATOM   2588  HA  SER A 174       1.371 -14.141  18.880  1.00 80.86           H  
ATOM   2589 1HB  SER A 174       3.262 -15.630  18.733  1.00121.28           H  
ATOM   2590 2HB  SER A 174       1.792 -16.578  18.893  1.00121.28           H  
ATOM   2591  HG  SER A 174       3.111 -15.959  16.488  1.00121.28           H  
ATOM   2592  N   TYR A 175       1.854 -13.700  15.716  1.00 22.32           N  
ATOM   2593  CA  TYR A 175       2.493 -12.824  14.741  1.00 26.65           C  
ATOM   2594  C   TYR A 175       1.500 -11.837  14.150  1.00 17.62           C  
ATOM   2595  O   TYR A 175       1.818 -10.664  13.955  1.00 26.58           O  
ATOM   2596  CB  TYR A 175       3.146 -13.631  13.621  1.00 39.97           C  
ATOM   2597  CG  TYR A 175       4.279 -14.497  14.098  1.00 39.97           C  
ATOM   2598  CD1 TYR A 175       4.156 -15.875  14.081  1.00 39.97           C  
ATOM   2599  CD2 TYR A 175       5.441 -13.907  14.569  1.00 39.97           C  
ATOM   2600  CE1 TYR A 175       5.193 -16.663  14.535  1.00 39.97           C  
ATOM   2601  CE2 TYR A 175       6.478 -14.694  15.022  1.00 39.97           C  
ATOM   2602  CZ  TYR A 175       6.357 -16.067  15.007  1.00 39.97           C  
ATOM   2603  OH  TYR A 175       7.390 -16.852  15.466  1.00 39.97           O  
ATOM   2604  H   TYR A 175       1.059 -14.252  15.416  1.00 26.78           H  
ATOM   2605  HA  TYR A 175       3.269 -12.251  15.249  1.00 31.98           H  
ATOM   2606 1HB  TYR A 175       2.402 -14.273  13.148  1.00 47.97           H  
ATOM   2607 2HB  TYR A 175       3.530 -12.955  12.858  1.00 47.97           H  
ATOM   2608  HD1 TYR A 175       3.239 -16.335  13.713  1.00 47.97           H  
ATOM   2609  HD2 TYR A 175       5.533 -12.821  14.583  1.00 47.97           H  
ATOM   2610  HE1 TYR A 175       5.096 -17.748  14.524  1.00 47.97           H  
ATOM   2611  HE2 TYR A 175       7.392 -14.230  15.395  1.00 47.97           H  
ATOM   2612  HH  TYR A 175       7.080 -17.754  15.578  1.00 47.97           H  
ATOM   2613  N   ASN A 176       0.310 -12.329  13.842  1.00 10.23           N  
ATOM   2614  CA  ASN A 176      -0.730 -11.539  13.210  1.00  4.77           C  
ATOM   2615  C   ASN A 176      -1.840 -11.110  14.155  1.00  2.94           C  
ATOM   2616  O   ASN A 176      -2.728 -11.897  14.481  1.00 20.97           O  
ATOM   2617  CB  ASN A 176      -1.295 -12.326  12.053  1.00  7.15           C  
ATOM   2618  CG  ASN A 176      -0.317 -12.406  10.923  1.00  7.15           C  
ATOM   2619  OD1 ASN A 176      -0.073 -11.351  10.339  1.00  7.15           O  
ATOM   2620  ND2 ASN A 176       0.235 -13.549  10.607  1.00  7.15           N  
ATOM   2621  H   ASN A 176       0.101 -13.296  14.040  1.00 12.28           H  
ATOM   2622  HA  ASN A 176      -0.275 -10.628  12.820  1.00  5.72           H  
ATOM   2623 1HB  ASN A 176      -1.546 -13.337  12.381  1.00  8.59           H  
ATOM   2624 2HB  ASN A 176      -2.210 -11.854  11.706  1.00  8.59           H  
ATOM   2625 1HD2 ASN A 176       0.889 -13.593   9.852  1.00  8.59           H  
ATOM   2626 2HD2 ASN A 176       0.032 -14.387  11.118  1.00  8.59           H  
ATOM   2627  N   SER A 177      -1.829  -9.830  14.555  1.00  5.57           N  
ATOM   2628  CA  SER A 177      -2.846  -9.285  15.470  1.00 13.51           C  
ATOM   2629  C   SER A 177      -4.159  -8.897  14.774  1.00  7.19           C  
ATOM   2630  O   SER A 177      -4.608  -7.754  14.898  1.00 13.79           O  
ATOM   2631  CB  SER A 177      -2.299  -8.064  16.190  1.00 20.27           C  
ATOM   2632  OG  SER A 177      -1.216  -8.401  17.013  1.00 20.27           O  
ATOM   2633  H   SER A 177      -1.087  -9.223  14.235  1.00  6.68           H  
ATOM   2634  HA  SER A 177      -3.075 -10.049  16.212  1.00 16.21           H  
ATOM   2635 1HB  SER A 177      -1.985  -7.321  15.457  1.00 24.32           H  
ATOM   2636 2HB  SER A 177      -3.089  -7.616  16.791  1.00 24.32           H  
ATOM   2637  HG  SER A 177      -0.521  -8.703  16.424  1.00 24.32           H  
ATOM   2638  N   GLY A 178      -4.762  -9.865  14.079  1.00  3.46           N  
ATOM   2639  CA  GLY A 178      -6.030  -9.709  13.380  1.00  2.84           C  
ATOM   2640  C   GLY A 178      -6.152  -8.401  12.614  1.00  2.21           C  
ATOM   2641  O   GLY A 178      -5.270  -8.021  11.841  1.00  3.57           O  
ATOM   2642  H   GLY A 178      -4.313 -10.767  14.060  1.00  4.15           H  
ATOM   2643 1HA  GLY A 178      -6.158 -10.545  12.691  1.00  3.41           H  
ATOM   2644 2HA  GLY A 178      -6.839  -9.775  14.102  1.00  3.41           H  
ATOM   2645  N   CYS A 179      -7.287  -7.731  12.832  1.00  1.60           N  
ATOM   2646  CA  CYS A 179      -7.658  -6.455  12.213  1.00  1.64           C  
ATOM   2647  C   CYS A 179      -6.707  -5.274  12.464  1.00  1.49           C  
ATOM   2648  O   CYS A 179      -6.861  -4.222  11.844  1.00  1.57           O  
ATOM   2649  CB  CYS A 179      -9.050  -6.043  12.708  1.00  2.46           C  
ATOM   2650  SG  CYS A 179      -9.117  -5.629  14.468  1.00  2.46           S  
ATOM   2651  H   CYS A 179      -7.947  -8.134  13.482  1.00  1.92           H  
ATOM   2652  HA  CYS A 179      -7.711  -6.617  11.136  1.00  1.97           H  
ATOM   2653 1HB  CYS A 179      -9.401  -5.178  12.146  1.00  2.95           H  
ATOM   2654 2HB  CYS A 179      -9.755  -6.856  12.530  1.00  2.95           H  
ATOM   2655  HG  CYS A 179      -8.256  -4.618  14.407  1.00  2.95           H  
ATOM   2656  N   GLY A 180      -5.731  -5.431  13.361  1.00  1.61           N  
ATOM   2657  CA  GLY A 180      -4.789  -4.357  13.642  1.00  1.82           C  
ATOM   2658  C   GLY A 180      -3.609  -4.332  12.668  1.00  1.64           C  
ATOM   2659  O   GLY A 180      -2.792  -3.407  12.714  1.00  2.61           O  
ATOM   2660  H   GLY A 180      -5.616  -6.303  13.861  1.00  1.93           H  
ATOM   2661 1HA  GLY A 180      -5.314  -3.405  13.602  1.00  2.18           H  
ATOM   2662 2HA  GLY A 180      -4.417  -4.469  14.660  1.00  2.18           H  
ATOM   2663  N   GLY A 181      -3.517  -5.329  11.787  1.00  1.37           N  
ATOM   2664  CA  GLY A 181      -2.411  -5.393  10.839  1.00  1.41           C  
ATOM   2665  C   GLY A 181      -1.682  -6.721  10.976  1.00  1.56           C  
ATOM   2666  O   GLY A 181      -1.945  -7.486  11.905  1.00  3.00           O  
ATOM   2667  H   GLY A 181      -4.205  -6.072  11.773  1.00  1.64           H  
ATOM   2668 1HA  GLY A 181      -2.788  -5.276   9.821  1.00  1.69           H  
ATOM   2669 2HA  GLY A 181      -1.721  -4.570  11.024  1.00  1.69           H  
ATOM   2670  N   GLY A 182      -0.762  -6.999  10.058  1.00  1.61           N  
ATOM   2671  CA  GLY A 182      -0.063  -8.273  10.105  1.00  2.07           C  
ATOM   2672  C   GLY A 182       0.961  -8.454   8.992  1.00  2.13           C  
ATOM   2673  O   GLY A 182       1.440  -7.486   8.393  1.00  5.59           O  
ATOM   2674  H   GLY A 182      -0.568  -6.337   9.322  1.00  1.93           H  
ATOM   2675 1HA  GLY A 182       0.433  -8.372  11.072  1.00  2.48           H  
ATOM   2676 2HA  GLY A 182      -0.797  -9.072  10.050  1.00  2.48           H  
ATOM   2677  N   LEU A 183       1.347  -9.712   8.775  1.00  2.54           N  
ATOM   2678  CA  LEU A 183       2.364 -10.059   7.801  1.00  2.49           C  
ATOM   2679  C   LEU A 183       1.993 -11.236   6.908  1.00  1.46           C  
ATOM   2680  O   LEU A 183       1.432 -12.241   7.350  1.00  2.85           O  
ATOM   2681  CB  LEU A 183       3.656 -10.357   8.556  1.00  3.74           C  
ATOM   2682  CG  LEU A 183       4.243  -9.139   9.274  1.00  3.74           C  
ATOM   2683  CD1 LEU A 183       5.343  -9.571  10.224  1.00  3.74           C  
ATOM   2684  CD2 LEU A 183       4.750  -8.179   8.206  1.00  3.74           C  
ATOM   2685  H   LEU A 183       0.911 -10.448   9.308  1.00  3.05           H  
ATOM   2686  HA  LEU A 183       2.526  -9.192   7.164  1.00  2.99           H  
ATOM   2687 1HB  LEU A 183       3.455 -11.123   9.301  1.00  4.48           H  
ATOM   2688 2HB  LEU A 183       4.402 -10.731   7.857  1.00  4.48           H  
ATOM   2689  HG  LEU A 183       3.478  -8.648   9.870  1.00  4.48           H  
ATOM   2690 1HD1 LEU A 183       5.753  -8.698  10.729  1.00  4.48           H  
ATOM   2691 2HD1 LEU A 183       4.929 -10.250  10.968  1.00  4.48           H  
ATOM   2692 3HD1 LEU A 183       6.131 -10.075   9.667  1.00  4.48           H  
ATOM   2693 1HD2 LEU A 183       5.165  -7.292   8.672  1.00  4.48           H  
ATOM   2694 2HD2 LEU A 183       5.521  -8.671   7.613  1.00  4.48           H  
ATOM   2695 3HD2 LEU A 183       3.924  -7.890   7.558  1.00  4.48           H  
ATOM   2696  N   MET A 184       2.353 -11.081   5.646  1.00  1.06           N  
ATOM   2697  CA  MET A 184       2.071 -12.018   4.577  1.00  1.17           C  
ATOM   2698  C   MET A 184       2.923 -13.274   4.677  1.00  1.37           C  
ATOM   2699  O   MET A 184       2.454 -14.375   4.392  1.00  1.93           O  
ATOM   2700  CB  MET A 184       2.318 -11.285   3.274  1.00  1.75           C  
ATOM   2701  CG  MET A 184       1.318 -10.167   3.042  1.00  1.75           C  
ATOM   2702  SD  MET A 184       1.495  -9.375   1.448  1.00  1.75           S  
ATOM   2703  CE  MET A 184       2.988  -8.424   1.689  1.00  1.75           C  
ATOM   2704  H   MET A 184       2.833 -10.226   5.400  1.00  1.27           H  
ATOM   2705  HA  MET A 184       1.023 -12.314   4.641  1.00  1.40           H  
ATOM   2706 1HB  MET A 184       3.320 -10.856   3.272  1.00  2.11           H  
ATOM   2707 2HB  MET A 184       2.253 -11.982   2.437  1.00  2.11           H  
ATOM   2708 1HG  MET A 184       0.310 -10.572   3.112  1.00  2.11           H  
ATOM   2709 2HG  MET A 184       1.434  -9.409   3.816  1.00  2.11           H  
ATOM   2710 1HE  MET A 184       3.223  -7.880   0.777  1.00  2.11           H  
ATOM   2711 2HE  MET A 184       2.842  -7.717   2.507  1.00  2.11           H  
ATOM   2712 3HE  MET A 184       3.811  -9.096   1.933  1.00  2.11           H  
ATOM   2713  N   ASP A 185       4.173 -13.100   5.095  1.00  2.13           N  
ATOM   2714  CA  ASP A 185       5.098 -14.212   5.222  1.00  3.47           C  
ATOM   2715  C   ASP A 185       4.722 -15.117   6.372  1.00  2.06           C  
ATOM   2716  O   ASP A 185       4.883 -16.332   6.276  1.00  2.11           O  
ATOM   2717  CB  ASP A 185       6.519 -13.697   5.370  1.00  5.21           C  
ATOM   2718  CG  ASP A 185       6.979 -13.099   4.057  1.00  5.21           C  
ATOM   2719  OD1 ASP A 185       6.301 -13.340   3.085  1.00  5.21           O  
ATOM   2720  OD2 ASP A 185       7.974 -12.417   4.026  1.00  5.21           O  
ATOM   2721  H   ASP A 185       4.496 -12.169   5.318  1.00  2.56           H  
ATOM   2722  HA  ASP A 185       5.053 -14.800   4.308  1.00  4.16           H  
ATOM   2723 1HB  ASP A 185       6.567 -12.937   6.150  1.00  6.25           H  
ATOM   2724 2HB  ASP A 185       7.188 -14.512   5.649  1.00  6.25           H  
ATOM   2725  N   TYR A 186       4.199 -14.536   7.452  1.00  1.96           N  
ATOM   2726  CA  TYR A 186       3.749 -15.356   8.558  1.00  2.14           C  
ATOM   2727  C   TYR A 186       2.417 -15.986   8.219  1.00  1.40           C  
ATOM   2728  O   TYR A 186       2.135 -17.086   8.679  1.00  2.60           O  
ATOM   2729  CB  TYR A 186       3.698 -14.576   9.859  1.00  3.21           C  
ATOM   2730  CG  TYR A 186       5.077 -14.377  10.437  1.00  3.21           C  
ATOM   2731  CD1 TYR A 186       5.600 -13.110  10.561  1.00  3.21           C  
ATOM   2732  CD2 TYR A 186       5.826 -15.477  10.829  1.00  3.21           C  
ATOM   2733  CE1 TYR A 186       6.865 -12.926  11.082  1.00  3.21           C  
ATOM   2734  CE2 TYR A 186       7.093 -15.301  11.348  1.00  3.21           C  
ATOM   2735  CZ  TYR A 186       7.612 -14.029  11.477  1.00  3.21           C  
ATOM   2736  OH  TYR A 186       8.874 -13.843  11.995  1.00  3.21           O  
ATOM   2737  H   TYR A 186       4.103 -13.532   7.497  1.00  2.35           H  
ATOM   2738  HA  TYR A 186       4.464 -16.166   8.695  1.00  2.57           H  
ATOM   2739 1HB  TYR A 186       3.247 -13.597   9.692  1.00  3.85           H  
ATOM   2740 2HB  TYR A 186       3.090 -15.108  10.590  1.00  3.85           H  
ATOM   2741  HD1 TYR A 186       5.006 -12.261  10.247  1.00  3.85           H  
ATOM   2742  HD2 TYR A 186       5.411 -16.479  10.725  1.00  3.85           H  
ATOM   2743  HE1 TYR A 186       7.273 -11.921  11.181  1.00  3.85           H  
ATOM   2744  HE2 TYR A 186       7.682 -16.165  11.657  1.00  3.85           H  
ATOM   2745  HH  TYR A 186       9.236 -14.691  12.263  1.00  3.85           H  
ATOM   2746  N   ALA A 187       1.612 -15.330   7.376  1.00  0.91           N  
ATOM   2747  CA  ALA A 187       0.397 -15.976   6.898  1.00  0.85           C  
ATOM   2748  C   ALA A 187       0.777 -17.235   6.105  1.00  0.78           C  
ATOM   2749  O   ALA A 187       0.144 -18.281   6.263  1.00  1.12           O  
ATOM   2750  CB  ALA A 187      -0.422 -15.024   6.047  1.00  1.27           C  
ATOM   2751  H   ALA A 187       1.826 -14.388   7.070  1.00  1.09           H  
ATOM   2752  HA  ALA A 187      -0.195 -16.283   7.759  1.00  1.02           H  
ATOM   2753 1HB  ALA A 187      -1.327 -15.528   5.713  1.00  1.53           H  
ATOM   2754 2HB  ALA A 187      -0.688 -14.150   6.638  1.00  1.53           H  
ATOM   2755 3HB  ALA A 187       0.159 -14.714   5.183  1.00  1.53           H  
ATOM   2756  N   TYR A 188       1.847 -17.149   5.300  1.00  0.73           N  
ATOM   2757  CA  TYR A 188       2.326 -18.317   4.565  1.00  0.81           C  
ATOM   2758  C   TYR A 188       2.897 -19.367   5.508  1.00  1.02           C  
ATOM   2759  O   TYR A 188       2.646 -20.561   5.335  1.00  1.33           O  
ATOM   2760  CB  TYR A 188       3.426 -17.938   3.569  1.00  1.22           C  
ATOM   2761  CG  TYR A 188       2.975 -17.160   2.362  1.00  1.22           C  
ATOM   2762  CD1 TYR A 188       3.701 -16.053   1.941  1.00  1.22           C  
ATOM   2763  CD2 TYR A 188       1.840 -17.551   1.676  1.00  1.22           C  
ATOM   2764  CE1 TYR A 188       3.290 -15.339   0.834  1.00  1.22           C  
ATOM   2765  CE2 TYR A 188       1.436 -16.837   0.573  1.00  1.22           C  
ATOM   2766  CZ  TYR A 188       2.151 -15.742   0.154  1.00  1.22           C  
ATOM   2767  OH  TYR A 188       1.723 -15.057  -0.951  1.00  1.22           O  
ATOM   2768  H   TYR A 188       2.314 -16.258   5.176  1.00  0.88           H  
ATOM   2769  HA  TYR A 188       1.487 -18.762   4.029  1.00  0.97           H  
ATOM   2770 1HB  TYR A 188       4.187 -17.348   4.081  1.00  1.46           H  
ATOM   2771 2HB  TYR A 188       3.908 -18.848   3.219  1.00  1.46           H  
ATOM   2772  HD1 TYR A 188       4.596 -15.748   2.482  1.00  1.46           H  
ATOM   2773  HD2 TYR A 188       1.271 -18.420   2.007  1.00  1.46           H  
ATOM   2774  HE1 TYR A 188       3.856 -14.470   0.498  1.00  1.46           H  
ATOM   2775  HE2 TYR A 188       0.545 -17.135   0.025  1.00  1.46           H  
ATOM   2776  HH  TYR A 188       1.720 -14.114  -0.775  1.00  1.46           H  
ATOM   2777  N   LYS A 189       3.640 -18.911   6.522  1.00  1.37           N  
ATOM   2778  CA  LYS A 189       4.237 -19.803   7.502  1.00  1.92           C  
ATOM   2779  C   LYS A 189       3.154 -20.540   8.262  1.00  1.34           C  
ATOM   2780  O   LYS A 189       3.286 -21.733   8.515  1.00  1.72           O  
ATOM   2781  CB  LYS A 189       5.142 -19.044   8.469  1.00  2.88           C  
ATOM   2782  CG  LYS A 189       5.869 -19.954   9.452  1.00  2.88           C  
ATOM   2783  CD  LYS A 189       6.855 -19.189  10.321  1.00  2.88           C  
ATOM   2784  CE  LYS A 189       7.721 -20.142  11.139  1.00  2.88           C  
ATOM   2785  NZ  LYS A 189       6.938 -20.903  12.155  1.00  2.88           N  
ATOM   2786  H   LYS A 189       3.825 -17.921   6.598  1.00  1.64           H  
ATOM   2787  HA  LYS A 189       4.839 -20.545   6.977  1.00  2.30           H  
ATOM   2788 1HB  LYS A 189       5.886 -18.475   7.911  1.00  3.46           H  
ATOM   2789 2HB  LYS A 189       4.548 -18.337   9.047  1.00  3.46           H  
ATOM   2790 1HG  LYS A 189       5.139 -20.442  10.098  1.00  3.46           H  
ATOM   2791 2HG  LYS A 189       6.408 -20.726   8.902  1.00  3.46           H  
ATOM   2792 1HD  LYS A 189       7.496 -18.572   9.692  1.00  3.46           H  
ATOM   2793 2HD  LYS A 189       6.307 -18.540  11.003  1.00  3.46           H  
ATOM   2794 1HE  LYS A 189       8.200 -20.850  10.464  1.00  3.46           H  
ATOM   2795 2HE  LYS A 189       8.494 -19.569  11.650  1.00  3.46           H  
ATOM   2796 1HZ  LYS A 189       7.557 -21.516  12.665  1.00  3.46           H  
ATOM   2797 2HZ  LYS A 189       6.503 -20.257  12.797  1.00  3.46           H  
ATOM   2798 3HZ  LYS A 189       6.216 -21.462  11.716  1.00  3.46           H  
ATOM   2799  N   PHE A 190       2.089 -19.827   8.618  1.00  1.12           N  
ATOM   2800  CA  PHE A 190       0.944 -20.413   9.287  1.00  0.95           C  
ATOM   2801  C   PHE A 190       0.326 -21.521   8.488  1.00  1.16           C  
ATOM   2802  O   PHE A 190       0.068 -22.588   9.030  1.00  2.22           O  
ATOM   2803  CB  PHE A 190      -0.149 -19.409   9.592  1.00  1.42           C  
ATOM   2804  CG  PHE A 190      -1.363 -20.128  10.102  1.00  1.42           C  
ATOM   2805  CD1 PHE A 190      -1.402 -20.634  11.390  1.00  1.42           C  
ATOM   2806  CD2 PHE A 190      -2.458 -20.329   9.276  1.00  1.42           C  
ATOM   2807  CE1 PHE A 190      -2.508 -21.326  11.838  1.00  1.42           C  
ATOM   2808  CE2 PHE A 190      -3.568 -21.015   9.719  1.00  1.42           C  
ATOM   2809  CZ  PHE A 190      -3.591 -21.516  11.002  1.00  1.42           C  
ATOM   2810  H   PHE A 190       2.066 -18.842   8.415  1.00  1.34           H  
ATOM   2811  HA  PHE A 190       1.286 -20.832  10.234  1.00  1.14           H  
ATOM   2812 1HB  PHE A 190       0.187 -18.704  10.347  1.00  1.71           H  
ATOM   2813 2HB  PHE A 190      -0.419 -18.851   8.697  1.00  1.71           H  
ATOM   2814  HD1 PHE A 190      -0.543 -20.489  12.046  1.00  1.71           H  
ATOM   2815  HD2 PHE A 190      -2.428 -19.943   8.259  1.00  1.71           H  
ATOM   2816  HE1 PHE A 190      -2.527 -21.724  12.852  1.00  1.71           H  
ATOM   2817  HE2 PHE A 190      -4.421 -21.167   9.058  1.00  1.71           H  
ATOM   2818  HZ  PHE A 190      -4.464 -22.061  11.355  1.00  1.71           H  
ATOM   2819  N   ILE A 191       0.055 -21.270   7.209  1.00  1.21           N  
ATOM   2820  CA  ILE A 191      -0.561 -22.288   6.370  1.00  1.60           C  
ATOM   2821  C   ILE A 191       0.334 -23.530   6.361  1.00  1.97           C  
ATOM   2822  O   ILE A 191      -0.142 -24.657   6.511  1.00  3.45           O  
ATOM   2823  CB  ILE A 191      -0.775 -21.763   4.939  1.00  2.40           C  
ATOM   2824  CG1 ILE A 191      -1.817 -20.649   4.950  1.00  2.40           C  
ATOM   2825  CG2 ILE A 191      -1.260 -22.888   4.043  1.00  2.40           C  
ATOM   2826  CD1 ILE A 191      -1.894 -19.872   3.655  1.00  2.40           C  
ATOM   2827  H   ILE A 191       0.265 -20.358   6.815  1.00  1.45           H  
ATOM   2828  HA  ILE A 191      -1.527 -22.558   6.792  1.00  1.92           H  
ATOM   2829  HB  ILE A 191       0.159 -21.355   4.554  1.00  2.88           H  
ATOM   2830 1HG1 ILE A 191      -2.794 -21.080   5.154  1.00  2.88           H  
ATOM   2831 2HG1 ILE A 191      -1.580 -19.954   5.753  1.00  2.88           H  
ATOM   2832 1HG2 ILE A 191      -1.407 -22.511   3.031  1.00  2.88           H  
ATOM   2833 2HG2 ILE A 191      -0.524 -23.687   4.035  1.00  2.88           H  
ATOM   2834 3HG2 ILE A 191      -2.201 -23.268   4.427  1.00  2.88           H  
ATOM   2835 1HD1 ILE A 191      -2.655 -19.096   3.740  1.00  2.88           H  
ATOM   2836 2HD1 ILE A 191      -0.927 -19.411   3.450  1.00  2.88           H  
ATOM   2837 3HD1 ILE A 191      -2.154 -20.548   2.842  1.00  2.88           H  
ATOM   2838  N   LEU A 192       1.640 -23.318   6.211  1.00  1.44           N  
ATOM   2839  CA  LEU A 192       2.608 -24.407   6.255  1.00  3.07           C  
ATOM   2840  C   LEU A 192       2.588 -25.183   7.571  1.00  4.02           C  
ATOM   2841  O   LEU A 192       2.523 -26.414   7.574  1.00  7.91           O  
ATOM   2842  CB  LEU A 192       4.017 -23.855   6.038  1.00  4.60           C  
ATOM   2843  CG  LEU A 192       5.143 -24.872   6.214  1.00  4.60           C  
ATOM   2844  CD1 LEU A 192       4.972 -25.985   5.203  1.00  4.60           C  
ATOM   2845  CD2 LEU A 192       6.478 -24.168   6.044  1.00  4.60           C  
ATOM   2846  H   LEU A 192       1.979 -22.374   6.064  1.00  1.73           H  
ATOM   2847  HA  LEU A 192       2.375 -25.100   5.447  1.00  3.68           H  
ATOM   2848 1HB  LEU A 192       4.081 -23.457   5.027  1.00  5.53           H  
ATOM   2849 2HB  LEU A 192       4.193 -23.042   6.737  1.00  5.53           H  
ATOM   2850  HG  LEU A 192       5.092 -25.310   7.211  1.00  5.53           H  
ATOM   2851 1HD1 LEU A 192       5.771 -26.717   5.323  1.00  5.53           H  
ATOM   2852 2HD1 LEU A 192       4.008 -26.471   5.354  1.00  5.53           H  
ATOM   2853 3HD1 LEU A 192       5.012 -25.561   4.206  1.00  5.53           H  
ATOM   2854 1HD2 LEU A 192       7.288 -24.886   6.171  1.00  5.53           H  
ATOM   2855 2HD2 LEU A 192       6.530 -23.732   5.051  1.00  5.53           H  
ATOM   2856 3HD2 LEU A 192       6.570 -23.380   6.792  1.00  5.53           H  
ATOM   2857  N   ASP A 193       2.664 -24.462   8.684  1.00  2.54           N  
ATOM   2858  CA  ASP A 193       2.695 -25.068  10.006  1.00  4.04           C  
ATOM   2859  C   ASP A 193       1.387 -25.763  10.355  1.00  4.16           C  
ATOM   2860  O   ASP A 193       1.391 -26.837  10.958  1.00  6.31           O  
ATOM   2861  CB  ASP A 193       3.004 -24.004  11.062  1.00  6.06           C  
ATOM   2862  CG  ASP A 193       4.444 -23.502  11.013  1.00  6.06           C  
ATOM   2863  OD1 ASP A 193       5.265 -24.145  10.404  1.00  6.06           O  
ATOM   2864  OD2 ASP A 193       4.708 -22.475  11.593  1.00  6.06           O  
ATOM   2865  H   ASP A 193       2.717 -23.458   8.616  1.00  3.05           H  
ATOM   2866  HA  ASP A 193       3.490 -25.814  10.021  1.00  4.85           H  
ATOM   2867 1HB  ASP A 193       2.336 -23.154  10.925  1.00  7.27           H  
ATOM   2868 2HB  ASP A 193       2.813 -24.413  12.055  1.00  7.27           H  
ATOM   2869  N   ASN A 194       0.269 -25.153   9.970  1.00  3.79           N  
ATOM   2870  CA  ASN A 194      -1.047 -25.713  10.231  1.00  5.45           C  
ATOM   2871  C   ASN A 194      -1.296 -26.976   9.442  1.00  4.95           C  
ATOM   2872  O   ASN A 194      -1.886 -27.930   9.953  1.00 11.41           O  
ATOM   2873  CB  ASN A 194      -2.134 -24.712   9.917  1.00  8.18           C  
ATOM   2874  CG  ASN A 194      -3.492 -25.229  10.300  1.00  8.18           C  
ATOM   2875  OD1 ASN A 194      -3.695 -25.647  11.449  1.00  8.18           O  
ATOM   2876  ND2 ASN A 194      -4.414 -25.221   9.372  1.00  8.18           N  
ATOM   2877  H   ASN A 194       0.320 -24.266   9.499  1.00  4.55           H  
ATOM   2878  HA  ASN A 194      -1.103 -25.976  11.288  1.00  6.54           H  
ATOM   2879 1HB  ASN A 194      -1.936 -23.785  10.452  1.00  9.81           H  
ATOM   2880 2HB  ASN A 194      -2.128 -24.484   8.851  1.00  9.81           H  
ATOM   2881 1HD2 ASN A 194      -5.335 -25.556   9.572  1.00  9.81           H  
ATOM   2882 2HD2 ASN A 194      -4.201 -24.884   8.452  1.00  9.81           H  
ATOM   2883  N   GLY A 195      -0.854 -26.984   8.195  1.00  2.65           N  
ATOM   2884  CA  GLY A 195      -1.096 -28.120   7.336  1.00  3.50           C  
ATOM   2885  C   GLY A 195      -2.160 -27.765   6.313  1.00  2.32           C  
ATOM   2886  O   GLY A 195      -2.901 -28.635   5.852  1.00  4.70           O  
ATOM   2887  H   GLY A 195      -0.371 -26.179   7.814  1.00  3.18           H  
ATOM   2888 1HA  GLY A 195      -0.172 -28.405   6.833  1.00  4.20           H  
ATOM   2889 2HA  GLY A 195      -1.421 -28.970   7.932  1.00  4.20           H  
ATOM   2890  N   GLY A 196      -2.236 -26.478   5.969  1.00  1.07           N  
ATOM   2891  CA  GLY A 196      -3.157 -26.010   4.959  1.00  0.98           C  
ATOM   2892  C   GLY A 196      -4.117 -24.914   5.416  1.00  0.95           C  
ATOM   2893  O   GLY A 196      -4.087 -24.460   6.561  1.00  1.63           O  
ATOM   2894  H   GLY A 196      -1.613 -25.806   6.386  1.00  1.28           H  
ATOM   2895 1HA  GLY A 196      -2.575 -25.635   4.120  1.00  1.18           H  
ATOM   2896 2HA  GLY A 196      -3.721 -26.853   4.579  1.00  1.18           H  
ATOM   2897  N   ILE A 197      -4.975 -24.513   4.482  1.00  0.75           N  
ATOM   2898  CA  ILE A 197      -5.988 -23.483   4.660  1.00  0.72           C  
ATOM   2899  C   ILE A 197      -7.318 -23.939   4.063  1.00  0.91           C  
ATOM   2900  O   ILE A 197      -7.364 -24.533   2.983  1.00  1.75           O  
ATOM   2901  CB  ILE A 197      -5.519 -22.167   4.014  1.00  1.08           C  
ATOM   2902  CG1 ILE A 197      -6.549 -21.049   4.239  1.00  1.08           C  
ATOM   2903  CG2 ILE A 197      -5.225 -22.385   2.547  1.00  1.08           C  
ATOM   2904  CD1 ILE A 197      -6.034 -19.666   3.908  1.00  1.08           C  
ATOM   2905  H   ILE A 197      -4.902 -24.952   3.575  1.00  0.90           H  
ATOM   2906  HA  ILE A 197      -6.130 -23.312   5.727  1.00  0.86           H  
ATOM   2907  HB  ILE A 197      -4.605 -21.847   4.505  1.00  1.30           H  
ATOM   2908 1HG1 ILE A 197      -7.424 -21.246   3.622  1.00  1.30           H  
ATOM   2909 2HG1 ILE A 197      -6.859 -21.058   5.285  1.00  1.30           H  
ATOM   2910 1HG2 ILE A 197      -4.864 -21.455   2.110  1.00  1.30           H  
ATOM   2911 2HG2 ILE A 197      -4.463 -23.155   2.440  1.00  1.30           H  
ATOM   2912 3HG2 ILE A 197      -6.132 -22.701   2.037  1.00  1.30           H  
ATOM   2913 1HD1 ILE A 197      -6.819 -18.932   4.092  1.00  1.30           H  
ATOM   2914 2HD1 ILE A 197      -5.171 -19.439   4.534  1.00  1.30           H  
ATOM   2915 3HD1 ILE A 197      -5.742 -19.628   2.860  1.00  1.30           H  
ATOM   2916  N   ASP A 198      -8.403 -23.686   4.788  1.00  0.97           N  
ATOM   2917  CA  ASP A 198      -9.724 -24.127   4.360  1.00  1.82           C  
ATOM   2918  C   ASP A 198     -10.365 -23.064   3.460  1.00  1.37           C  
ATOM   2919  O   ASP A 198      -9.764 -22.017   3.220  1.00  1.86           O  
ATOM   2920  CB  ASP A 198     -10.580 -24.428   5.602  1.00  2.73           C  
ATOM   2921  CG  ASP A 198     -11.667 -25.474   5.379  1.00  2.73           C  
ATOM   2922  OD1 ASP A 198     -12.128 -25.609   4.273  1.00  2.73           O  
ATOM   2923  OD2 ASP A 198     -12.003 -26.146   6.320  1.00  2.73           O  
ATOM   2924  H   ASP A 198      -8.315 -23.184   5.664  1.00  1.16           H  
ATOM   2925  HA  ASP A 198      -9.615 -25.049   3.786  1.00  2.18           H  
ATOM   2926 1HB  ASP A 198      -9.935 -24.766   6.412  1.00  3.28           H  
ATOM   2927 2HB  ASP A 198     -11.057 -23.505   5.937  1.00  3.28           H  
ATOM   2928  N   THR A 199     -11.574 -23.347   2.963  1.00  1.13           N  
ATOM   2929  CA  THR A 199     -12.229 -22.466   2.010  1.00  1.39           C  
ATOM   2930  C   THR A 199     -13.110 -21.425   2.680  1.00  1.35           C  
ATOM   2931  O   THR A 199     -13.616 -21.647   3.779  1.00  1.95           O  
ATOM   2932  CB  THR A 199     -13.122 -23.268   1.054  1.00  2.08           C  
ATOM   2933  OG1 THR A 199     -14.249 -23.792   1.765  1.00  2.08           O  
ATOM   2934  CG2 THR A 199     -12.338 -24.432   0.478  1.00  2.08           C  
ATOM   2935  H   THR A 199     -12.015 -24.216   3.227  1.00  1.36           H  
ATOM   2936  HA  THR A 199     -11.467 -21.959   1.438  1.00  1.67           H  
ATOM   2937  HB  THR A 199     -13.466 -22.623   0.248  1.00  2.50           H  
ATOM   2938  HG1 THR A 199     -13.979 -24.479   2.388  1.00  2.50           H  
ATOM   2939 1HG2 THR A 199     -12.979 -24.998  -0.198  1.00  2.50           H  
ATOM   2940 2HG2 THR A 199     -11.474 -24.058  -0.063  1.00  2.50           H  
ATOM   2941 3HG2 THR A 199     -12.002 -25.082   1.286  1.00  2.50           H  
ATOM   2942  N   GLU A 200     -13.347 -20.318   1.975  1.00  1.61           N  
ATOM   2943  CA  GLU A 200     -14.215 -19.258   2.495  1.00  2.33           C  
ATOM   2944  C   GLU A 200     -15.644 -19.747   2.661  1.00  2.37           C  
ATOM   2945  O   GLU A 200     -16.369 -19.297   3.544  1.00  3.63           O  
ATOM   2946  CB  GLU A 200     -14.223 -18.006   1.633  1.00  3.50           C  
ATOM   2947  CG  GLU A 200     -15.012 -16.912   2.340  1.00  3.50           C  
ATOM   2948  CD  GLU A 200     -15.031 -15.567   1.691  1.00  3.50           C  
ATOM   2949  OE1 GLU A 200     -14.594 -15.446   0.573  1.00  3.50           O  
ATOM   2950  OE2 GLU A 200     -15.474 -14.641   2.335  1.00  3.50           O  
ATOM   2951  H   GLU A 200     -12.903 -20.227   1.069  1.00  1.93           H  
ATOM   2952  HA  GLU A 200     -13.848 -18.971   3.481  1.00  2.80           H  
ATOM   2953 1HB  GLU A 200     -13.205 -17.656   1.458  1.00  4.19           H  
ATOM   2954 2HB  GLU A 200     -14.688 -18.212   0.669  1.00  4.19           H  
ATOM   2955 1HG  GLU A 200     -16.042 -17.256   2.436  1.00  4.19           H  
ATOM   2956 2HG  GLU A 200     -14.606 -16.808   3.344  1.00  4.19           H  
ATOM   2957  N   ALA A 201     -16.058 -20.675   1.800  1.00  2.23           N  
ATOM   2958  CA  ALA A 201     -17.389 -21.266   1.871  1.00  3.47           C  
ATOM   2959  C   ALA A 201     -17.608 -21.974   3.217  1.00  3.84           C  
ATOM   2960  O   ALA A 201     -18.745 -22.104   3.676  1.00  5.88           O  
ATOM   2961  CB  ALA A 201     -17.584 -22.249   0.724  1.00  5.21           C  
ATOM   2962  H   ALA A 201     -15.433 -20.987   1.073  1.00  2.68           H  
ATOM   2963  HA  ALA A 201     -18.124 -20.467   1.786  1.00  4.16           H  
ATOM   2964 1HB  ALA A 201     -18.590 -22.668   0.766  1.00  6.25           H  
ATOM   2965 2HB  ALA A 201     -17.449 -21.732  -0.226  1.00  6.25           H  
ATOM   2966 3HB  ALA A 201     -16.854 -23.053   0.807  1.00  6.25           H  
ATOM   2967  N   ASP A 202     -16.521 -22.433   3.843  1.00  3.37           N  
ATOM   2968  CA  ASP A 202     -16.586 -23.095   5.131  1.00  4.65           C  
ATOM   2969  C   ASP A 202     -16.378 -22.082   6.240  1.00  4.62           C  
ATOM   2970  O   ASP A 202     -16.941 -22.219   7.332  1.00  9.06           O  
ATOM   2971  CB  ASP A 202     -15.553 -24.221   5.196  1.00  6.98           C  
ATOM   2972  CG  ASP A 202     -15.881 -25.331   4.205  1.00  6.98           C  
ATOM   2973  OD1 ASP A 202     -16.933 -25.912   4.335  1.00  6.98           O  
ATOM   2974  OD2 ASP A 202     -15.111 -25.557   3.300  1.00  6.98           O  
ATOM   2975  H   ASP A 202     -15.605 -22.301   3.439  1.00  4.04           H  
ATOM   2976  HA  ASP A 202     -17.574 -23.530   5.250  1.00  5.58           H  
ATOM   2977 1HB  ASP A 202     -14.559 -23.829   4.976  1.00  8.37           H  
ATOM   2978 2HB  ASP A 202     -15.528 -24.643   6.200  1.00  8.37           H  
ATOM   2979  N   TYR A 203     -15.619 -21.028   5.956  1.00  3.45           N  
ATOM   2980  CA  TYR A 203     -15.439 -19.978   6.946  1.00  3.96           C  
ATOM   2981  C   TYR A 203     -15.347 -18.587   6.290  1.00  3.41           C  
ATOM   2982  O   TYR A 203     -14.250 -18.091   5.993  1.00  2.97           O  
ATOM   2983  CB  TYR A 203     -14.212 -20.264   7.776  1.00  5.94           C  
ATOM   2984  CG  TYR A 203     -14.135 -19.405   9.007  1.00  5.94           C  
ATOM   2985  CD1 TYR A 203     -15.236 -18.650   9.385  1.00  5.94           C  
ATOM   2986  CD2 TYR A 203     -12.981 -19.394   9.770  1.00  5.94           C  
ATOM   2987  CE1 TYR A 203     -15.183 -17.874  10.519  1.00  5.94           C  
ATOM   2988  CE2 TYR A 203     -12.931 -18.623  10.907  1.00  5.94           C  
ATOM   2989  CZ  TYR A 203     -14.026 -17.861  11.281  1.00  5.94           C  
ATOM   2990  OH  TYR A 203     -13.968 -17.066  12.402  1.00  5.94           O  
ATOM   2991  H   TYR A 203     -15.139 -20.963   5.070  1.00  4.14           H  
ATOM   2992  HA  TYR A 203     -16.296 -19.980   7.618  1.00  4.75           H  
ATOM   2993 1HB  TYR A 203     -14.222 -21.304   8.079  1.00  7.13           H  
ATOM   2994 2HB  TYR A 203     -13.316 -20.101   7.180  1.00  7.13           H  
ATOM   2995  HD1 TYR A 203     -16.145 -18.670   8.785  1.00  7.13           H  
ATOM   2996  HD2 TYR A 203     -12.124 -19.993   9.476  1.00  7.13           H  
ATOM   2997  HE1 TYR A 203     -16.045 -17.275  10.814  1.00  7.13           H  
ATOM   2998  HE2 TYR A 203     -12.022 -18.611  11.510  1.00  7.13           H  
ATOM   2999  HH  TYR A 203     -13.053 -16.923  12.647  1.00  7.13           H  
ATOM   3000  N   PRO A 204     -16.511 -17.954   6.065  1.00  3.64           N  
ATOM   3001  CA  PRO A 204     -16.777 -16.646   5.468  1.00  3.57           C  
ATOM   3002  C   PRO A 204     -16.041 -15.508   6.147  1.00  3.03           C  
ATOM   3003  O   PRO A 204     -15.890 -15.502   7.374  1.00  2.80           O  
ATOM   3004  CB  PRO A 204     -18.285 -16.487   5.626  1.00  5.35           C  
ATOM   3005  CG  PRO A 204     -18.816 -17.866   5.660  1.00  5.35           C  
ATOM   3006  CD  PRO A 204     -17.775 -18.661   6.378  1.00  5.35           C  
ATOM   3007  HA  PRO A 204     -16.525 -16.680   4.402  1.00  4.28           H  
ATOM   3008 1HB  PRO A 204     -18.520 -15.922   6.536  1.00  6.43           H  
ATOM   3009 2HB  PRO A 204     -18.685 -15.898   4.777  1.00  6.43           H  
ATOM   3010 1HG  PRO A 204     -19.783 -17.890   6.174  1.00  6.43           H  
ATOM   3011 2HG  PRO A 204     -18.992 -18.234   4.629  1.00  6.43           H  
ATOM   3012 1HD  PRO A 204     -17.962 -18.646   7.459  1.00  6.43           H  
ATOM   3013 2HD  PRO A 204     -17.770 -19.672   5.974  1.00  6.43           H  
ATOM   3014  N   TYR A 205     -15.619 -14.526   5.358  1.00  3.18           N  
ATOM   3015  CA  TYR A 205     -14.923 -13.361   5.885  1.00  3.12           C  
ATOM   3016  C   TYR A 205     -15.825 -12.592   6.859  1.00  2.44           C  
ATOM   3017  O   TYR A 205     -16.954 -12.231   6.512  1.00  2.67           O  
ATOM   3018  CB  TYR A 205     -14.467 -12.463   4.731  1.00  4.68           C  
ATOM   3019  CG  TYR A 205     -13.639 -11.272   5.151  1.00  4.68           C  
ATOM   3020  CD1 TYR A 205     -12.328 -11.470   5.544  1.00  4.68           C  
ATOM   3021  CD2 TYR A 205     -14.175  -9.990   5.132  1.00  4.68           C  
ATOM   3022  CE1 TYR A 205     -11.557 -10.397   5.925  1.00  4.68           C  
ATOM   3023  CE2 TYR A 205     -13.396  -8.914   5.515  1.00  4.68           C  
ATOM   3024  CZ  TYR A 205     -12.091  -9.118   5.916  1.00  4.68           C  
ATOM   3025  OH  TYR A 205     -11.303  -8.060   6.308  1.00  4.68           O  
ATOM   3026  H   TYR A 205     -15.767 -14.589   4.345  1.00  3.82           H  
ATOM   3027  HA  TYR A 205     -14.056 -13.693   6.433  1.00  3.74           H  
ATOM   3028 1HB  TYR A 205     -13.878 -13.055   4.025  1.00  5.62           H  
ATOM   3029 2HB  TYR A 205     -15.340 -12.094   4.193  1.00  5.62           H  
ATOM   3030  HD1 TYR A 205     -11.908 -12.475   5.549  1.00  5.62           H  
ATOM   3031  HD2 TYR A 205     -15.207  -9.832   4.818  1.00  5.62           H  
ATOM   3032  HE1 TYR A 205     -10.529 -10.553   6.225  1.00  5.62           H  
ATOM   3033  HE2 TYR A 205     -13.813  -7.906   5.504  1.00  5.62           H  
ATOM   3034  HH  TYR A 205     -11.770  -7.232   6.158  1.00  5.62           H  
ATOM   3035  N   GLN A 206     -15.334 -12.353   8.077  1.00  2.35           N  
ATOM   3036  CA  GLN A 206     -16.133 -11.688   9.105  1.00  2.85           C  
ATOM   3037  C   GLN A 206     -15.757 -10.224   9.330  1.00  2.11           C  
ATOM   3038  O   GLN A 206     -16.450  -9.508  10.059  1.00  2.52           O  
ATOM   3039  CB  GLN A 206     -15.999 -12.442  10.430  1.00  4.28           C  
ATOM   3040  CG  GLN A 206     -16.470 -13.883  10.387  1.00  4.28           C  
ATOM   3041  CD  GLN A 206     -17.944 -14.007  10.051  1.00  4.28           C  
ATOM   3042  OE1 GLN A 206     -18.805 -13.422  10.714  1.00  4.28           O  
ATOM   3043  NE2 GLN A 206     -18.235 -14.775   9.008  1.00  4.28           N  
ATOM   3044  H   GLN A 206     -14.394 -12.659   8.314  1.00  2.82           H  
ATOM   3045  HA  GLN A 206     -17.177 -11.718   8.791  1.00  3.42           H  
ATOM   3046 1HB  GLN A 206     -14.959 -12.434  10.749  1.00  5.13           H  
ATOM   3047 2HB  GLN A 206     -16.569 -11.936  11.199  1.00  5.13           H  
ATOM   3048 1HG  GLN A 206     -15.901 -14.417   9.627  1.00  5.13           H  
ATOM   3049 2HG  GLN A 206     -16.303 -14.337  11.364  1.00  5.13           H  
ATOM   3050 1HE2 GLN A 206     -19.188 -14.900   8.726  1.00  5.13           H  
ATOM   3051 2HE2 GLN A 206     -17.498 -15.218   8.497  1.00  5.13           H  
ATOM   3052  N   ALA A 207     -14.641  -9.792   8.740  1.00  1.83           N  
ATOM   3053  CA  ALA A 207     -14.132  -8.425   8.888  1.00  2.43           C  
ATOM   3054  C   ALA A 207     -13.800  -8.118  10.346  1.00  2.35           C  
ATOM   3055  O   ALA A 207     -13.949  -6.983  10.800  1.00  3.95           O  
ATOM   3056  CB  ALA A 207     -15.135  -7.408   8.355  1.00  3.65           C  
ATOM   3057  H   ALA A 207     -14.120 -10.433   8.155  1.00  2.20           H  
ATOM   3058  HA  ALA A 207     -13.212  -8.337   8.314  1.00  2.92           H  
ATOM   3059 1HB  ALA A 207     -14.718  -6.407   8.451  1.00  4.37           H  
ATOM   3060 2HB  ALA A 207     -15.340  -7.617   7.305  1.00  4.37           H  
ATOM   3061 3HB  ALA A 207     -16.064  -7.463   8.919  1.00  4.37           H  
ATOM   3062  N   ARG A 208     -13.352  -9.134  11.076  1.00  1.74           N  
ATOM   3063  CA  ARG A 208     -13.006  -8.988  12.478  1.00  1.99           C  
ATOM   3064  C   ARG A 208     -12.307 -10.237  12.981  1.00  1.90           C  
ATOM   3065  O   ARG A 208     -12.523 -11.328  12.450  1.00  1.96           O  
ATOM   3066  CB  ARG A 208     -14.254  -8.723  13.309  1.00  2.98           C  
ATOM   3067  CG  ARG A 208     -15.272  -9.854  13.336  1.00  2.98           C  
ATOM   3068  CD  ARG A 208     -16.554  -9.397  13.931  1.00  2.98           C  
ATOM   3069  NE  ARG A 208     -17.502 -10.482  14.142  1.00  2.98           N  
ATOM   3070  CZ  ARG A 208     -18.372 -10.957  13.224  1.00  2.98           C  
ATOM   3071  NH1 ARG A 208     -18.418 -10.465  12.004  1.00  2.98           N  
ATOM   3072  NH2 ARG A 208     -19.193 -11.939  13.554  1.00  2.98           N  
ATOM   3073  H   ARG A 208     -13.248 -10.043  10.643  1.00  2.09           H  
ATOM   3074  HA  ARG A 208     -12.329  -8.140  12.585  1.00  2.39           H  
ATOM   3075 1HB  ARG A 208     -13.965  -8.522  14.339  1.00  3.58           H  
ATOM   3076 2HB  ARG A 208     -14.764  -7.834  12.938  1.00  3.58           H  
ATOM   3077 1HG  ARG A 208     -15.465 -10.199  12.323  1.00  3.58           H  
ATOM   3078 2HG  ARG A 208     -14.887 -10.679  13.936  1.00  3.58           H  
ATOM   3079 1HD  ARG A 208     -16.356  -8.929  14.895  1.00  3.58           H  
ATOM   3080 2HD  ARG A 208     -17.017  -8.668  13.267  1.00  3.58           H  
ATOM   3081  HE  ARG A 208     -17.520 -10.907  15.059  1.00  3.58           H  
ATOM   3082 1HH1 ARG A 208     -17.783  -9.735  11.708  1.00  3.58           H  
ATOM   3083 2HH1 ARG A 208     -19.074 -10.848  11.338  1.00  3.58           H  
ATOM   3084 1HH2 ARG A 208     -19.170 -12.329  14.486  1.00  3.58           H  
ATOM   3085 2HH2 ARG A 208     -19.839 -12.304  12.868  1.00  3.58           H  
ATOM   3086  N   GLN A 209     -11.479 -10.083  14.012  1.00  2.31           N  
ATOM   3087  CA  GLN A 209     -10.794 -11.236  14.565  1.00  2.93           C  
ATOM   3088  C   GLN A 209     -11.634 -11.892  15.642  1.00  3.74           C  
ATOM   3089  O   GLN A 209     -12.116 -11.233  16.566  1.00  5.66           O  
ATOM   3090  CB  GLN A 209      -9.428 -10.872  15.140  1.00  4.40           C  
ATOM   3091  CG  GLN A 209      -8.660 -12.093  15.627  1.00  4.40           C  
ATOM   3092  CD  GLN A 209      -7.291 -11.770  16.187  1.00  4.40           C  
ATOM   3093  OE1 GLN A 209      -7.152 -10.949  17.098  1.00  4.40           O  
ATOM   3094  NE2 GLN A 209      -6.267 -12.414  15.639  1.00  4.40           N  
ATOM   3095  H   GLN A 209     -11.331  -9.166  14.413  1.00  2.77           H  
ATOM   3096  HA  GLN A 209     -10.647 -11.966  13.769  1.00  3.52           H  
ATOM   3097 1HB  GLN A 209      -8.836 -10.371  14.377  1.00  5.27           H  
ATOM   3098 2HB  GLN A 209      -9.548 -10.182  15.975  1.00  5.27           H  
ATOM   3099 1HG  GLN A 209      -9.237 -12.579  16.414  1.00  5.27           H  
ATOM   3100 2HG  GLN A 209      -8.527 -12.776  14.790  1.00  5.27           H  
ATOM   3101 1HE2 GLN A 209      -5.335 -12.245  15.963  1.00  5.27           H  
ATOM   3102 2HE2 GLN A 209      -6.424 -13.060  14.887  1.00  5.27           H  
ATOM   3103  N   THR A 210     -11.793 -13.196  15.510  1.00  4.05           N  
ATOM   3104  CA  THR A 210     -12.545 -14.031  16.425  1.00  6.49           C  
ATOM   3105  C   THR A 210     -11.631 -15.159  16.907  1.00  5.69           C  
ATOM   3106  O   THR A 210     -10.435 -15.156  16.613  1.00  5.25           O  
ATOM   3107  CB  THR A 210     -13.811 -14.584  15.745  1.00  9.73           C  
ATOM   3108  OG1 THR A 210     -13.424 -15.465  14.691  1.00  9.73           O  
ATOM   3109  CG2 THR A 210     -14.653 -13.456  15.159  1.00  9.73           C  
ATOM   3110  H   THR A 210     -11.365 -13.654  14.715  1.00  4.86           H  
ATOM   3111  HA  THR A 210     -12.842 -13.433  17.288  1.00  7.79           H  
ATOM   3112  HB  THR A 210     -14.406 -15.135  16.471  1.00 11.68           H  
ATOM   3113  HG1 THR A 210     -12.681 -15.074  14.216  1.00 11.68           H  
ATOM   3114 1HG2 THR A 210     -15.538 -13.877  14.683  1.00 11.68           H  
ATOM   3115 2HG2 THR A 210     -14.955 -12.776  15.955  1.00 11.68           H  
ATOM   3116 3HG2 THR A 210     -14.069 -12.912  14.417  1.00 11.68           H  
ATOM   3117  N   SER A 211     -12.171 -16.093  17.684  1.00  5.95           N  
ATOM   3118  CA  SER A 211     -11.355 -17.186  18.210  1.00  6.06           C  
ATOM   3119  C   SER A 211     -10.989 -18.227  17.145  1.00  6.30           C  
ATOM   3120  O   SER A 211     -11.637 -18.343  16.101  1.00  5.49           O  
ATOM   3121  CB  SER A 211     -12.075 -17.870  19.355  1.00  9.09           C  
ATOM   3122  OG  SER A 211     -13.206 -18.559  18.901  1.00  9.09           O  
ATOM   3123  H   SER A 211     -13.154 -16.053  17.907  1.00  7.14           H  
ATOM   3124  HA  SER A 211     -10.426 -16.759  18.593  1.00  7.27           H  
ATOM   3125 1HB  SER A 211     -11.397 -18.563  19.851  1.00 10.91           H  
ATOM   3126 2HB  SER A 211     -12.372 -17.121  20.088  1.00 10.91           H  
ATOM   3127  HG  SER A 211     -12.872 -19.266  18.343  1.00 10.91           H  
ATOM   3128  N   CYS A 212      -9.946 -18.997  17.433  1.00  8.32           N  
ATOM   3129  CA  CYS A 212      -9.462 -20.020  16.516  1.00 10.14           C  
ATOM   3130  C   CYS A 212     -10.415 -21.204  16.405  1.00 12.18           C  
ATOM   3131  O   CYS A 212     -10.280 -22.194  17.124  1.00 19.15           O  
ATOM   3132  CB  CYS A 212      -8.096 -20.524  16.976  1.00 15.21           C  
ATOM   3133  SG  CYS A 212      -7.370 -21.785  15.908  1.00 15.21           S  
ATOM   3134  H   CYS A 212      -9.464 -18.864  18.311  1.00  9.98           H  
ATOM   3135  HA  CYS A 212      -9.352 -19.570  15.528  1.00 12.17           H  
ATOM   3136 1HB  CYS A 212      -7.399 -19.688  17.035  1.00 18.25           H  
ATOM   3137 2HB  CYS A 212      -8.184 -20.947  17.975  1.00 18.25           H  
ATOM   3138  HG  CYS A 212      -6.257 -21.938  16.618  1.00 18.25           H  
ATOM   3139  N   ASN A 213     -11.346 -21.108  15.464  1.00 10.29           N  
ATOM   3140  CA  ASN A 213     -12.318 -22.167  15.214  1.00 12.43           C  
ATOM   3141  C   ASN A 213     -12.002 -23.003  13.974  1.00 10.65           C  
ATOM   3142  O   ASN A 213     -12.884 -23.681  13.451  1.00 15.47           O  
ATOM   3143  CB  ASN A 213     -13.713 -21.578  15.099  1.00 18.64           C  
ATOM   3144  CG  ASN A 213     -14.232 -21.049  16.409  1.00 18.64           C  
ATOM   3145  OD1 ASN A 213     -14.327 -21.782  17.401  1.00 18.64           O  
ATOM   3146  ND2 ASN A 213     -14.569 -19.785  16.428  1.00 18.64           N  
ATOM   3147  H   ASN A 213     -11.400 -20.238  14.945  1.00 12.35           H  
ATOM   3148  HA  ASN A 213     -12.306 -22.847  16.067  1.00 14.92           H  
ATOM   3149 1HB  ASN A 213     -13.699 -20.762  14.375  1.00 22.37           H  
ATOM   3150 2HB  ASN A 213     -14.401 -22.336  14.725  1.00 22.37           H  
ATOM   3151 1HD2 ASN A 213     -14.919 -19.371  17.269  1.00 22.37           H  
ATOM   3152 2HD2 ASN A 213     -14.473 -19.229  15.602  1.00 22.37           H  
ATOM   3153  N   LYS A 214     -10.750 -22.973  13.504  1.00 11.85           N  
ATOM   3154  CA  LYS A 214     -10.372 -23.726  12.302  1.00  9.85           C  
ATOM   3155  C   LYS A 214     -10.548 -25.236  12.459  1.00  5.29           C  
ATOM   3156  O   LYS A 214     -10.760 -25.950  11.481  1.00  4.98           O  
ATOM   3157  CB  LYS A 214      -8.909 -23.456  11.946  1.00 14.77           C  
ATOM   3158  CG  LYS A 214      -7.929 -24.094  12.922  1.00 14.77           C  
ATOM   3159  CD  LYS A 214      -6.485 -23.799  12.562  1.00 14.77           C  
ATOM   3160  CE  LYS A 214      -5.531 -24.332  13.623  1.00 14.77           C  
ATOM   3161  NZ  LYS A 214      -5.423 -25.817  13.574  1.00 14.77           N  
ATOM   3162  H   LYS A 214     -10.051 -22.413  13.972  1.00 14.22           H  
ATOM   3163  HA  LYS A 214     -11.003 -23.397  11.480  1.00 11.82           H  
ATOM   3164 1HB  LYS A 214      -8.693 -23.842  10.949  1.00 17.73           H  
ATOM   3165 2HB  LYS A 214      -8.722 -22.382  11.934  1.00 17.73           H  
ATOM   3166 1HG  LYS A 214      -8.130 -23.737  13.932  1.00 17.73           H  
ATOM   3167 2HG  LYS A 214      -8.065 -25.175  12.907  1.00 17.73           H  
ATOM   3168 1HD  LYS A 214      -6.251 -24.292  11.620  1.00 17.73           H  
ATOM   3169 2HD  LYS A 214      -6.334 -22.733  12.433  1.00 17.73           H  
ATOM   3170 1HE  LYS A 214      -4.546 -23.891  13.470  1.00 17.73           H  
ATOM   3171 2HE  LYS A 214      -5.892 -24.045  14.608  1.00 17.73           H  
ATOM   3172 1HZ  LYS A 214      -4.776 -26.129  14.283  1.00 17.73           H  
ATOM   3173 2HZ  LYS A 214      -6.327 -26.250  13.732  1.00 17.73           H  
ATOM   3174 3HZ  LYS A 214      -5.069 -26.079  12.663  1.00 17.73           H  
ATOM   3175  N   ASN A 215     -10.528 -25.717  13.700  1.00  7.76           N  
ATOM   3176  CA  ASN A 215     -10.653 -27.136  13.976  1.00  9.14           C  
ATOM   3177  C   ASN A 215     -12.098 -27.612  13.858  1.00  8.33           C  
ATOM   3178  O   ASN A 215     -12.369 -28.812  13.882  1.00 13.92           O  
ATOM   3179  CB  ASN A 215     -10.089 -27.433  15.348  1.00 13.71           C  
ATOM   3180  CG  ASN A 215      -8.595 -27.226  15.400  1.00 13.71           C  
ATOM   3181  OD1 ASN A 215      -7.904 -27.235  14.370  1.00 13.71           O  
ATOM   3182  ND2 ASN A 215      -8.086 -27.039  16.590  1.00 13.71           N  
ATOM   3183  H   ASN A 215     -10.376 -25.085  14.473  1.00  9.31           H  
ATOM   3184  HA  ASN A 215     -10.070 -27.684  13.233  1.00 10.97           H  
ATOM   3185 1HB  ASN A 215     -10.561 -26.784  16.086  1.00 16.45           H  
ATOM   3186 2HB  ASN A 215     -10.314 -28.463  15.625  1.00 16.45           H  
ATOM   3187 1HD2 ASN A 215      -7.103 -26.896  16.701  1.00 16.45           H  
ATOM   3188 2HD2 ASN A 215      -8.683 -27.040  17.393  1.00 16.45           H  
ATOM   3189  N   LYS A 216     -13.026 -26.662  13.736  1.00  7.51           N  
ATOM   3190  CA  LYS A 216     -14.433 -26.956  13.595  1.00 11.60           C  
ATOM   3191  C   LYS A 216     -14.852 -26.911  12.126  1.00 10.54           C  
ATOM   3192  O   LYS A 216     -16.029 -27.083  11.807  1.00 14.26           O  
ATOM   3193  CB  LYS A 216     -15.239 -25.946  14.413  1.00 17.40           C  
ATOM   3194  CG  LYS A 216     -14.972 -26.021  15.912  1.00 17.40           C  
ATOM   3195  CD  LYS A 216     -15.763 -24.971  16.680  1.00 17.40           C  
ATOM   3196  CE  LYS A 216     -15.470 -25.044  18.173  1.00 17.40           C  
ATOM   3197  NZ  LYS A 216     -16.178 -23.979  18.933  1.00 17.40           N  
ATOM   3198  H   LYS A 216     -12.764 -25.688  13.723  1.00  9.01           H  
ATOM   3199  HA  LYS A 216     -14.625 -27.959  13.973  1.00 13.92           H  
ATOM   3200 1HB  LYS A 216     -15.012 -24.935  14.078  1.00 20.88           H  
ATOM   3201 2HB  LYS A 216     -16.304 -26.114  14.256  1.00 20.88           H  
ATOM   3202 1HG  LYS A 216     -15.247 -27.010  16.279  1.00 20.88           H  
ATOM   3203 2HG  LYS A 216     -13.910 -25.867  16.098  1.00 20.88           H  
ATOM   3204 1HD  LYS A 216     -15.500 -23.976  16.318  1.00 20.88           H  
ATOM   3205 2HD  LYS A 216     -16.830 -25.127  16.519  1.00 20.88           H  
ATOM   3206 1HE  LYS A 216     -15.784 -26.016  18.551  1.00 20.88           H  
ATOM   3207 2HE  LYS A 216     -14.397 -24.936  18.333  1.00 20.88           H  
ATOM   3208 1HZ  LYS A 216     -15.957 -24.061  19.915  1.00 20.88           H  
ATOM   3209 2HZ  LYS A 216     -15.877 -23.073  18.596  1.00 20.88           H  
ATOM   3210 3HZ  LYS A 216     -17.174 -24.074  18.803  1.00 20.88           H  
ATOM   3211  N   LEU A 217     -13.891 -26.664  11.230  1.00  7.11           N  
ATOM   3212  CA  LEU A 217     -14.195 -26.562   9.812  1.00  7.32           C  
ATOM   3213  C   LEU A 217     -14.043 -27.909   9.110  1.00  6.81           C  
ATOM   3214  O   LEU A 217     -13.219 -28.737   9.506  1.00  8.01           O  
ATOM   3215  CB  LEU A 217     -13.275 -25.528   9.161  1.00 10.98           C  
ATOM   3216  CG  LEU A 217     -13.327 -24.115   9.756  1.00 10.98           C  
ATOM   3217  CD1 LEU A 217     -12.326 -23.231   9.021  1.00 10.98           C  
ATOM   3218  CD2 LEU A 217     -14.741 -23.567   9.656  1.00 10.98           C  
ATOM   3219  H   LEU A 217     -12.926 -26.532  11.511  1.00  8.53           H  
ATOM   3220  HA  LEU A 217     -15.229 -26.233   9.702  1.00  8.78           H  
ATOM   3221 1HB  LEU A 217     -12.247 -25.883   9.238  1.00 13.18           H  
ATOM   3222 2HB  LEU A 217     -13.530 -25.453   8.106  1.00 13.18           H  
ATOM   3223  HG  LEU A 217     -13.035 -24.153  10.806  1.00 13.18           H  
ATOM   3224 1HD1 LEU A 217     -12.344 -22.229   9.448  1.00 13.18           H  
ATOM   3225 2HD1 LEU A 217     -11.325 -23.649   9.122  1.00 13.18           H  
ATOM   3226 3HD1 LEU A 217     -12.592 -23.178   7.965  1.00 13.18           H  
ATOM   3227 1HD2 LEU A 217     -14.772 -22.566  10.087  1.00 13.18           H  
ATOM   3228 2HD2 LEU A 217     -15.041 -23.522   8.610  1.00 13.18           H  
ATOM   3229 3HD2 LEU A 217     -15.423 -24.219  10.202  1.00 13.18           H  
ATOM   3230  N   LYS A 218     -14.855 -28.127   8.077  1.00  9.89           N  
ATOM   3231  CA  LYS A 218     -14.845 -29.368   7.302  1.00 13.59           C  
ATOM   3232  C   LYS A 218     -14.484 -29.095   5.844  1.00  8.69           C  
ATOM   3233  O   LYS A 218     -14.346 -27.936   5.464  1.00  8.92           O  
ATOM   3234  CB  LYS A 218     -16.208 -30.058   7.391  1.00 20.38           C  
ATOM   3235  CG  LYS A 218     -16.640 -30.385   8.815  1.00 20.38           C  
ATOM   3236  CD  LYS A 218     -15.726 -31.420   9.453  1.00 20.38           C  
ATOM   3237  CE  LYS A 218     -16.218 -31.802  10.841  1.00 20.38           C  
ATOM   3238  NZ  LYS A 218     -15.313 -32.779  11.507  1.00 20.38           N  
ATOM   3239  H   LYS A 218     -15.505 -27.400   7.810  1.00 11.87           H  
ATOM   3240  HA  LYS A 218     -14.090 -30.035   7.714  1.00 16.31           H  
ATOM   3241 1HB  LYS A 218     -16.974 -29.423   6.942  1.00 24.46           H  
ATOM   3242 2HB  LYS A 218     -16.184 -30.991   6.829  1.00 24.46           H  
ATOM   3243 1HG  LYS A 218     -16.618 -29.477   9.419  1.00 24.46           H  
ATOM   3244 2HG  LYS A 218     -17.658 -30.772   8.809  1.00 24.46           H  
ATOM   3245 1HD  LYS A 218     -15.685 -32.314   8.828  1.00 24.46           H  
ATOM   3246 2HD  LYS A 218     -14.719 -31.010   9.538  1.00 24.46           H  
ATOM   3247 1HE  LYS A 218     -16.283 -30.906  11.457  1.00 24.46           H  
ATOM   3248 2HE  LYS A 218     -17.213 -32.243  10.758  1.00 24.46           H  
ATOM   3249 1HZ  LYS A 218     -15.678 -33.005  12.422  1.00 24.46           H  
ATOM   3250 2HZ  LYS A 218     -15.256 -33.621  10.951  1.00 24.46           H  
ATOM   3251 3HZ  LYS A 218     -14.392 -32.375  11.603  1.00 24.46           H  
ATOM   3252  N   LYS A 219     -14.341 -30.168   5.050  1.00 11.55           N  
ATOM   3253  CA  LYS A 219     -14.044 -30.127   3.601  1.00 11.01           C  
ATOM   3254  C   LYS A 219     -12.551 -30.016   3.291  1.00  9.08           C  
ATOM   3255  O   LYS A 219     -11.726 -29.823   4.181  1.00 10.01           O  
ATOM   3256  CB  LYS A 219     -14.800 -28.988   2.891  1.00 16.52           C  
ATOM   3257  CG  LYS A 219     -16.318 -29.083   2.993  1.00 16.52           C  
ATOM   3258  CD  LYS A 219     -16.843 -30.317   2.284  1.00 16.52           C  
ATOM   3259  CE  LYS A 219     -18.364 -30.361   2.316  1.00 16.52           C  
ATOM   3260  NZ  LYS A 219     -18.898 -31.591   1.672  1.00 16.52           N  
ATOM   3261  H   LYS A 219     -14.458 -31.082   5.470  1.00 13.86           H  
ATOM   3262  HA  LYS A 219     -14.394 -31.060   3.163  1.00 13.21           H  
ATOM   3263 1HB  LYS A 219     -14.474 -28.014   3.238  1.00 19.82           H  
ATOM   3264 2HB  LYS A 219     -14.566 -29.023   1.827  1.00 19.82           H  
ATOM   3265 1HG  LYS A 219     -16.623 -29.121   4.039  1.00 19.82           H  
ATOM   3266 2HG  LYS A 219     -16.763 -28.196   2.542  1.00 19.82           H  
ATOM   3267 1HD  LYS A 219     -16.503 -30.311   1.247  1.00 19.82           H  
ATOM   3268 2HD  LYS A 219     -16.454 -31.210   2.772  1.00 19.82           H  
ATOM   3269 1HE  LYS A 219     -18.698 -30.329   3.351  1.00 19.82           H  
ATOM   3270 2HE  LYS A 219     -18.756 -29.490   1.792  1.00 19.82           H  
ATOM   3271 1HZ  LYS A 219     -19.907 -31.581   1.714  1.00 19.82           H  
ATOM   3272 2HZ  LYS A 219     -18.603 -31.625   0.705  1.00 19.82           H  
ATOM   3273 3HZ  LYS A 219     -18.549 -32.406   2.157  1.00 19.82           H  
ATOM   3274  N   HIS A 220     -12.228 -30.212   2.008  1.00  9.35           N  
ATOM   3275  CA  HIS A 220     -10.861 -30.191   1.482  1.00 10.49           C  
ATOM   3276  C   HIS A 220     -10.052 -28.967   1.884  1.00  3.99           C  
ATOM   3277  O   HIS A 220     -10.523 -27.830   1.809  1.00  4.46           O  
ATOM   3278  CB  HIS A 220     -10.892 -30.287  -0.044  1.00 15.73           C  
ATOM   3279  CG  HIS A 220      -9.536 -30.374  -0.676  1.00 15.73           C  
ATOM   3280  ND1 HIS A 220      -8.737 -29.267  -0.880  1.00 15.73           N  
ATOM   3281  CD2 HIS A 220      -8.834 -31.434  -1.144  1.00 15.73           C  
ATOM   3282  CE1 HIS A 220      -7.605 -29.643  -1.451  1.00 15.73           C  
ATOM   3283  NE2 HIS A 220      -7.640 -30.952  -1.620  1.00 15.73           N  
ATOM   3284  H   HIS A 220     -12.980 -30.373   1.354  1.00 11.22           H  
ATOM   3285  HA  HIS A 220     -10.329 -31.065   1.858  1.00 12.59           H  
ATOM   3286 1HB  HIS A 220     -11.463 -31.168  -0.340  1.00 18.88           H  
ATOM   3287 2HB  HIS A 220     -11.402 -29.414  -0.451  1.00 18.88           H  
ATOM   3288  HD2 HIS A 220      -9.158 -32.475  -1.142  1.00 18.88           H  
ATOM   3289  HE1 HIS A 220      -6.782 -28.987  -1.730  1.00 18.88           H  
ATOM   3290  HE2 HIS A 220      -6.909 -31.514  -2.032  1.00 18.88           H  
ATOM   3291  N   VAL A 221      -8.813 -29.226   2.284  1.00  3.01           N  
ATOM   3292  CA  VAL A 221      -7.882 -28.206   2.739  1.00  1.76           C  
ATOM   3293  C   VAL A 221      -6.700 -28.048   1.778  1.00  1.69           C  
ATOM   3294  O   VAL A 221      -6.067 -29.031   1.393  1.00  2.73           O  
ATOM   3295  CB  VAL A 221      -7.383 -28.579   4.147  1.00  2.64           C  
ATOM   3296  CG1 VAL A 221      -6.366 -27.585   4.631  1.00  2.64           C  
ATOM   3297  CG2 VAL A 221      -8.560 -28.622   5.106  1.00  2.64           C  
ATOM   3298  H   VAL A 221      -8.505 -30.189   2.292  1.00  3.61           H  
ATOM   3299  HA  VAL A 221      -8.413 -27.255   2.796  1.00  2.11           H  
ATOM   3300  HB  VAL A 221      -6.905 -29.557   4.108  1.00  3.17           H  
ATOM   3301 1HG1 VAL A 221      -6.017 -27.873   5.623  1.00  3.17           H  
ATOM   3302 2HG1 VAL A 221      -5.528 -27.571   3.937  1.00  3.17           H  
ATOM   3303 3HG1 VAL A 221      -6.820 -26.598   4.679  1.00  3.17           H  
ATOM   3304 1HG2 VAL A 221      -8.209 -28.899   6.098  1.00  3.17           H  
ATOM   3305 2HG2 VAL A 221      -9.032 -27.640   5.147  1.00  3.17           H  
ATOM   3306 3HG2 VAL A 221      -9.284 -29.359   4.759  1.00  3.17           H  
ATOM   3307  N   VAL A 222      -6.431 -26.807   1.375  1.00  1.34           N  
ATOM   3308  CA  VAL A 222      -5.349 -26.500   0.440  1.00  1.35           C  
ATOM   3309  C   VAL A 222      -4.026 -26.362   1.157  1.00  1.80           C  
ATOM   3310  O   VAL A 222      -3.922 -25.640   2.142  1.00  2.33           O  
ATOM   3311  CB  VAL A 222      -5.661 -25.215  -0.348  1.00  2.03           C  
ATOM   3312  CG1 VAL A 222      -4.477 -24.829  -1.223  1.00  2.03           C  
ATOM   3313  CG2 VAL A 222      -6.885 -25.463  -1.218  1.00  2.03           C  
ATOM   3314  H   VAL A 222      -6.971 -26.041   1.756  1.00  1.61           H  
ATOM   3315  HA  VAL A 222      -5.269 -27.320  -0.273  1.00  1.62           H  
ATOM   3316  HB  VAL A 222      -5.853 -24.397   0.346  1.00  2.43           H  
ATOM   3317 1HG1 VAL A 222      -4.715 -23.920  -1.776  1.00  2.43           H  
ATOM   3318 2HG1 VAL A 222      -3.602 -24.652  -0.598  1.00  2.43           H  
ATOM   3319 3HG1 VAL A 222      -4.265 -25.635  -1.925  1.00  2.43           H  
ATOM   3320 1HG2 VAL A 222      -7.119 -24.561  -1.782  1.00  2.43           H  
ATOM   3321 2HG2 VAL A 222      -6.678 -26.279  -1.911  1.00  2.43           H  
ATOM   3322 3HG2 VAL A 222      -7.733 -25.728  -0.587  1.00  2.43           H  
ATOM   3323  N   THR A 223      -3.006 -27.069   0.678  1.00  2.48           N  
ATOM   3324  CA  THR A 223      -1.721 -27.049   1.365  1.00  3.57           C  
ATOM   3325  C   THR A 223      -0.580 -26.490   0.528  1.00  3.73           C  
ATOM   3326  O   THR A 223      -0.618 -26.515  -0.703  1.00  6.54           O  
ATOM   3327  CB  THR A 223      -1.330 -28.474   1.798  1.00  5.35           C  
ATOM   3328  OG1 THR A 223      -1.112 -29.285   0.636  1.00  5.35           O  
ATOM   3329  CG2 THR A 223      -2.447 -29.093   2.620  1.00  5.35           C  
ATOM   3330  H   THR A 223      -3.128 -27.635  -0.150  1.00  2.98           H  
ATOM   3331  HA  THR A 223      -1.816 -26.429   2.254  1.00  4.28           H  
ATOM   3332  HB  THR A 223      -0.416 -28.441   2.391  1.00  6.43           H  
ATOM   3333  HG1 THR A 223      -0.828 -30.162   0.906  1.00  6.43           H  
ATOM   3334 1HG2 THR A 223      -2.163 -30.101   2.921  1.00  6.43           H  
ATOM   3335 2HG2 THR A 223      -2.621 -28.485   3.501  1.00  6.43           H  
ATOM   3336 3HG2 THR A 223      -3.358 -29.138   2.025  1.00  6.43           H  
ATOM   3337  N   ILE A 224       0.448 -26.015   1.228  1.00  4.07           N  
ATOM   3338  CA  ILE A 224       1.683 -25.514   0.627  1.00  4.80           C  
ATOM   3339  C   ILE A 224       2.850 -26.108   1.412  1.00  4.38           C  
ATOM   3340  O   ILE A 224       2.665 -26.574   2.536  1.00  7.19           O  
ATOM   3341  CB  ILE A 224       1.772 -23.965   0.655  1.00  7.20           C  
ATOM   3342  CG1 ILE A 224       1.801 -23.471   2.097  1.00  7.20           C  
ATOM   3343  CG2 ILE A 224       0.617 -23.328  -0.109  1.00  7.20           C  
ATOM   3344  CD1 ILE A 224       2.049 -21.985   2.229  1.00  7.20           C  
ATOM   3345  H   ILE A 224       0.377 -26.017   2.235  1.00  4.88           H  
ATOM   3346  HA  ILE A 224       1.746 -25.855  -0.405  1.00  5.76           H  
ATOM   3347  HB  ILE A 224       2.706 -23.654   0.196  1.00  8.64           H  
ATOM   3348 1HG1 ILE A 224       0.856 -23.715   2.560  1.00  8.64           H  
ATOM   3349 2HG1 ILE A 224       2.590 -23.997   2.635  1.00  8.64           H  
ATOM   3350 1HG2 ILE A 224       0.720 -22.243  -0.084  1.00  8.64           H  
ATOM   3351 2HG2 ILE A 224       0.634 -23.671  -1.142  1.00  8.64           H  
ATOM   3352 3HG2 ILE A 224      -0.329 -23.611   0.352  1.00  8.64           H  
ATOM   3353 1HD1 ILE A 224       2.054 -21.713   3.283  1.00  8.64           H  
ATOM   3354 2HD1 ILE A 224       3.011 -21.733   1.784  1.00  8.64           H  
ATOM   3355 3HD1 ILE A 224       1.259 -21.437   1.717  1.00  8.64           H  
ATOM   3356  N   ASP A 225       4.047 -26.070   0.844  1.00  3.56           N  
ATOM   3357  CA  ASP A 225       5.221 -26.591   1.541  1.00  3.85           C  
ATOM   3358  C   ASP A 225       6.326 -25.536   1.569  1.00  4.93           C  
ATOM   3359  O   ASP A 225       7.453 -25.791   1.143  1.00  9.26           O  
ATOM   3360  CB  ASP A 225       5.722 -27.882   0.877  1.00  5.78           C  
ATOM   3361  CG  ASP A 225       6.753 -28.674   1.662  1.00  5.78           C  
ATOM   3362  OD1 ASP A 225       6.794 -28.566   2.865  1.00  5.78           O  
ATOM   3363  OD2 ASP A 225       7.504 -29.383   1.028  1.00  5.78           O  
ATOM   3364  H   ASP A 225       4.144 -25.698  -0.093  1.00  4.27           H  
ATOM   3365  HA  ASP A 225       4.941 -26.829   2.563  1.00  4.62           H  
ATOM   3366 1HB  ASP A 225       4.874 -28.531   0.659  1.00  6.93           H  
ATOM   3367 2HB  ASP A 225       6.186 -27.623  -0.071  1.00  6.93           H  
ATOM   3368  N   GLY A 226       5.990 -24.348   2.080  1.00  4.92           N  
ATOM   3369  CA  GLY A 226       6.950 -23.254   2.196  1.00  7.47           C  
ATOM   3370  C   GLY A 226       6.501 -21.997   1.464  1.00  3.67           C  
ATOM   3371  O   GLY A 226       5.359 -21.899   1.014  1.00  3.78           O  
ATOM   3372  H   GLY A 226       5.045 -24.205   2.406  1.00  5.90           H  
ATOM   3373 1HA  GLY A 226       7.111 -23.020   3.245  1.00  8.96           H  
ATOM   3374 2HA  GLY A 226       7.912 -23.578   1.800  1.00  8.96           H  
ATOM   3375  N   TYR A 227       7.423 -21.043   1.358  1.00  3.52           N  
ATOM   3376  CA  TYR A 227       7.195 -19.775   0.676  1.00  3.94           C  
ATOM   3377  C   TYR A 227       8.528 -19.275   0.110  1.00  2.83           C  
ATOM   3378  O   TYR A 227       9.557 -19.908   0.323  1.00  6.42           O  
ATOM   3379  CB  TYR A 227       6.512 -18.751   1.605  1.00  5.91           C  
ATOM   3380  CG  TYR A 227       7.274 -18.270   2.817  1.00  5.91           C  
ATOM   3381  CD1 TYR A 227       8.057 -17.128   2.729  1.00  5.91           C  
ATOM   3382  CD2 TYR A 227       7.154 -18.941   4.025  1.00  5.91           C  
ATOM   3383  CE1 TYR A 227       8.722 -16.660   3.845  1.00  5.91           C  
ATOM   3384  CE2 TYR A 227       7.819 -18.473   5.142  1.00  5.91           C  
ATOM   3385  CZ  TYR A 227       8.599 -17.337   5.054  1.00  5.91           C  
ATOM   3386  OH  TYR A 227       9.255 -16.870   6.168  1.00  5.91           O  
ATOM   3387  H   TYR A 227       8.331 -21.209   1.766  1.00  4.22           H  
ATOM   3388  HA  TYR A 227       6.530 -19.952  -0.169  1.00  4.73           H  
ATOM   3389 1HB  TYR A 227       6.236 -17.870   1.032  1.00  7.09           H  
ATOM   3390 2HB  TYR A 227       5.583 -19.193   1.959  1.00  7.09           H  
ATOM   3391  HD1 TYR A 227       8.142 -16.596   1.781  1.00  7.09           H  
ATOM   3392  HD2 TYR A 227       6.530 -19.832   4.096  1.00  7.09           H  
ATOM   3393  HE1 TYR A 227       9.335 -15.762   3.777  1.00  7.09           H  
ATOM   3394  HE2 TYR A 227       7.724 -18.997   6.093  1.00  7.09           H  
ATOM   3395  HH  TYR A 227       9.019 -17.411   6.925  1.00  7.09           H  
ATOM   3396  N   VAL A 228       8.497 -18.200  -0.676  1.00  2.31           N  
ATOM   3397  CA  VAL A 228       9.689 -17.695  -1.345  1.00  3.15           C  
ATOM   3398  C   VAL A 228      10.047 -16.269  -0.973  1.00  1.75           C  
ATOM   3399  O   VAL A 228       9.226 -15.363  -1.114  1.00  1.54           O  
ATOM   3400  CB  VAL A 228       9.493 -17.702  -2.863  1.00  4.72           C  
ATOM   3401  CG1 VAL A 228      10.735 -17.182  -3.542  1.00  4.72           C  
ATOM   3402  CG2 VAL A 228       9.120 -19.086  -3.357  1.00  4.72           C  
ATOM   3403  H   VAL A 228       7.622 -17.729  -0.820  1.00  2.77           H  
ATOM   3404  HA  VAL A 228      10.526 -18.343  -1.085  1.00  3.78           H  
ATOM   3405  HB  VAL A 228       8.702 -17.004  -3.104  1.00  5.67           H  
ATOM   3406 1HG1 VAL A 228      10.566 -17.163  -4.612  1.00  5.67           H  
ATOM   3407 2HG1 VAL A 228      10.955 -16.176  -3.190  1.00  5.67           H  
ATOM   3408 3HG1 VAL A 228      11.576 -17.836  -3.322  1.00  5.67           H  
ATOM   3409 1HG2 VAL A 228       8.967 -19.057  -4.435  1.00  5.67           H  
ATOM   3410 2HG2 VAL A 228       9.914 -19.789  -3.123  1.00  5.67           H  
ATOM   3411 3HG2 VAL A 228       8.199 -19.402  -2.870  1.00  5.67           H  
ATOM   3412  N   ASP A 229      11.290 -16.068  -0.548  1.00  2.32           N  
ATOM   3413  CA  ASP A 229      11.823 -14.737  -0.263  1.00  2.04           C  
ATOM   3414  C   ASP A 229      12.492 -14.176  -1.522  1.00  2.01           C  
ATOM   3415  O   ASP A 229      13.509 -14.708  -1.979  1.00  3.20           O  
ATOM   3416  CB  ASP A 229      12.816 -14.779   0.898  1.00  3.06           C  
ATOM   3417  CG  ASP A 229      13.358 -13.410   1.296  1.00  3.06           C  
ATOM   3418  OD1 ASP A 229      13.134 -12.466   0.578  1.00  3.06           O  
ATOM   3419  OD2 ASP A 229      13.994 -13.323   2.319  1.00  3.06           O  
ATOM   3420  H   ASP A 229      11.896 -16.868  -0.436  1.00  2.78           H  
ATOM   3421  HA  ASP A 229      10.998 -14.078   0.009  1.00  2.45           H  
ATOM   3422 1HB  ASP A 229      12.325 -15.215   1.767  1.00  3.67           H  
ATOM   3423 2HB  ASP A 229      13.656 -15.423   0.637  1.00  3.67           H  
ATOM   3424  N   VAL A 230      11.895 -13.139  -2.113  1.00  2.01           N  
ATOM   3425  CA  VAL A 230      12.420 -12.560  -3.345  1.00  3.06           C  
ATOM   3426  C   VAL A 230      13.257 -11.300  -3.113  1.00  1.69           C  
ATOM   3427  O   VAL A 230      12.783 -10.372  -2.457  1.00  3.58           O  
ATOM   3428  CB  VAL A 230      11.254 -12.225  -4.261  1.00  4.59           C  
ATOM   3429  CG1 VAL A 230      11.715 -11.577  -5.554  1.00  4.59           C  
ATOM   3430  CG2 VAL A 230      10.519 -13.498  -4.529  1.00  4.59           C  
ATOM   3431  H   VAL A 230      11.054 -12.727  -1.717  1.00  2.41           H  
ATOM   3432  HA  VAL A 230      13.015 -13.322  -3.831  1.00  3.67           H  
ATOM   3433  HB  VAL A 230      10.597 -11.516  -3.760  1.00  5.51           H  
ATOM   3434 1HG1 VAL A 230      10.849 -11.353  -6.178  1.00  5.51           H  
ATOM   3435 2HG1 VAL A 230      12.248 -10.653  -5.330  1.00  5.51           H  
ATOM   3436 3HG1 VAL A 230      12.375 -12.261  -6.085  1.00  5.51           H  
ATOM   3437 1HG2 VAL A 230       9.683 -13.268  -5.154  1.00  5.51           H  
ATOM   3438 2HG2 VAL A 230      11.174 -14.201  -5.036  1.00  5.51           H  
ATOM   3439 3HG2 VAL A 230      10.173 -13.931  -3.590  1.00  5.51           H  
ATOM   3440  N   PRO A 231      14.506 -11.261  -3.617  1.00  2.08           N  
ATOM   3441  CA  PRO A 231      15.450 -10.146  -3.571  1.00  1.32           C  
ATOM   3442  C   PRO A 231      14.749  -8.811  -3.868  1.00  1.30           C  
ATOM   3443  O   PRO A 231      14.178  -8.640  -4.947  1.00  2.94           O  
ATOM   3444  CB  PRO A 231      16.458 -10.503  -4.667  1.00  1.98           C  
ATOM   3445  CG  PRO A 231      16.463 -11.992  -4.676  1.00  1.98           C  
ATOM   3446  CD  PRO A 231      15.032 -12.375  -4.435  1.00  1.98           C  
ATOM   3447  HA  PRO A 231      15.942 -10.153  -2.593  1.00  1.58           H  
ATOM   3448 1HB  PRO A 231      16.141 -10.072  -5.628  1.00  2.38           H  
ATOM   3449 2HB  PRO A 231      17.442 -10.074  -4.429  1.00  2.38           H  
ATOM   3450 1HG  PRO A 231      16.841 -12.365  -5.639  1.00  2.38           H  
ATOM   3451 2HG  PRO A 231      17.140 -12.376  -3.898  1.00  2.38           H  
ATOM   3452 1HD  PRO A 231      14.485 -12.454  -5.385  1.00  2.38           H  
ATOM   3453 2HD  PRO A 231      15.005 -13.313  -3.863  1.00  2.38           H  
ATOM   3454  N   PRO A 232      14.822  -7.853  -2.936  1.00  0.97           N  
ATOM   3455  CA  PRO A 232      14.204  -6.536  -2.950  1.00  1.13           C  
ATOM   3456  C   PRO A 232      14.898  -5.561  -3.887  1.00  1.36           C  
ATOM   3457  O   PRO A 232      16.100  -5.656  -4.135  1.00  2.13           O  
ATOM   3458  CB  PRO A 232      14.338  -6.072  -1.499  1.00  1.69           C  
ATOM   3459  CG  PRO A 232      15.579  -6.737  -1.011  1.00  1.69           C  
ATOM   3460  CD  PRO A 232      15.604  -8.072  -1.704  1.00  1.69           C  
ATOM   3461  HA  PRO A 232      13.145  -6.644  -3.225  1.00  1.36           H  
ATOM   3462 1HB  PRO A 232      14.398  -4.975  -1.459  1.00  2.03           H  
ATOM   3463 2HB  PRO A 232      13.445  -6.365  -0.928  1.00  2.03           H  
ATOM   3464 1HG  PRO A 232      16.458  -6.121  -1.252  1.00  2.03           H  
ATOM   3465 2HG  PRO A 232      15.549  -6.832   0.085  1.00  2.03           H  
ATOM   3466 1HD  PRO A 232      16.641  -8.338  -1.956  1.00  2.03           H  
ATOM   3467 2HD  PRO A 232      15.121  -8.840  -1.081  1.00  2.03           H  
ATOM   3468  N   ASN A 233      14.107  -4.615  -4.382  1.00  1.00           N  
ATOM   3469  CA  ASN A 233      14.518  -3.530  -5.267  1.00  1.04           C  
ATOM   3470  C   ASN A 233      14.985  -3.990  -6.646  1.00  1.09           C  
ATOM   3471  O   ASN A 233      15.590  -3.220  -7.383  1.00  3.05           O  
ATOM   3472  CB  ASN A 233      15.604  -2.697  -4.616  1.00  1.56           C  
ATOM   3473  CG  ASN A 233      15.153  -2.114  -3.311  1.00  1.56           C  
ATOM   3474  OD1 ASN A 233      13.956  -1.909  -3.093  1.00  1.56           O  
ATOM   3475  ND2 ASN A 233      16.090  -1.839  -2.441  1.00  1.56           N  
ATOM   3476  H   ASN A 233      13.135  -4.654  -4.119  1.00  1.20           H  
ATOM   3477  HA  ASN A 233      13.653  -2.886  -5.426  1.00  1.25           H  
ATOM   3478 1HB  ASN A 233      16.495  -3.301  -4.448  1.00  1.87           H  
ATOM   3479 2HB  ASN A 233      15.888  -1.882  -5.283  1.00  1.87           H  
ATOM   3480 1HD2 ASN A 233      15.848  -1.445  -1.554  1.00  1.87           H  
ATOM   3481 2HD2 ASN A 233      17.048  -2.020  -2.664  1.00  1.87           H  
ATOM   3482  N   ASN A 234      14.687  -5.225  -7.026  1.00  2.07           N  
ATOM   3483  CA  ASN A 234      15.082  -5.679  -8.347  1.00  1.69           C  
ATOM   3484  C   ASN A 234      13.843  -5.864  -9.213  1.00  1.25           C  
ATOM   3485  O   ASN A 234      13.075  -6.814  -9.033  1.00  1.10           O  
ATOM   3486  CB  ASN A 234      15.934  -6.922  -8.262  1.00  2.54           C  
ATOM   3487  CG  ASN A 234      16.459  -7.337  -9.611  1.00  2.54           C  
ATOM   3488  OD1 ASN A 234      15.801  -7.116 -10.636  1.00  2.54           O  
ATOM   3489  ND2 ASN A 234      17.621  -7.939  -9.630  1.00  2.54           N  
ATOM   3490  H   ASN A 234      14.188  -5.849  -6.411  1.00  2.48           H  
ATOM   3491  HA  ASN A 234      15.684  -4.902  -8.819  1.00  2.03           H  
ATOM   3492 1HB  ASN A 234      16.781  -6.734  -7.601  1.00  3.04           H  
ATOM   3493 2HB  ASN A 234      15.357  -7.734  -7.825  1.00  3.04           H  
ATOM   3494 1HD2 ASN A 234      18.016  -8.243 -10.499  1.00  3.04           H  
ATOM   3495 2HD2 ASN A 234      18.115  -8.100  -8.777  1.00  3.04           H  
ATOM   3496  N   GLU A 235      13.658  -4.935 -10.144  1.00  1.58           N  
ATOM   3497  CA  GLU A 235      12.488  -4.902 -11.003  1.00  2.00           C  
ATOM   3498  C   GLU A 235      12.367  -6.138 -11.909  1.00  1.55           C  
ATOM   3499  O   GLU A 235      11.269  -6.664 -12.091  1.00  2.12           O  
ATOM   3500  CB  GLU A 235      12.539  -3.622 -11.831  1.00  3.00           C  
ATOM   3501  CG  GLU A 235      11.354  -3.397 -12.737  1.00  3.00           C  
ATOM   3502  CD  GLU A 235      10.059  -3.139 -12.028  1.00  3.00           C  
ATOM   3503  OE1 GLU A 235      10.069  -2.671 -10.917  1.00  3.00           O  
ATOM   3504  OE2 GLU A 235       9.038  -3.410 -12.610  1.00  3.00           O  
ATOM   3505  H   GLU A 235      14.348  -4.196 -10.246  1.00  1.90           H  
ATOM   3506  HA  GLU A 235      11.603  -4.868 -10.366  1.00  2.40           H  
ATOM   3507 1HB  GLU A 235      12.614  -2.770 -11.157  1.00  3.60           H  
ATOM   3508 2HB  GLU A 235      13.436  -3.627 -12.449  1.00  3.60           H  
ATOM   3509 1HG  GLU A 235      11.562  -2.569 -13.411  1.00  3.60           H  
ATOM   3510 2HG  GLU A 235      11.253  -4.290 -13.327  1.00  3.60           H  
ATOM   3511  N   GLU A 236      13.494  -6.593 -12.464  1.00  1.52           N  
ATOM   3512  CA  GLU A 236      13.516  -7.778 -13.328  1.00  1.76           C  
ATOM   3513  C   GLU A 236      13.304  -9.059 -12.529  1.00  1.37           C  
ATOM   3514  O   GLU A 236      12.716 -10.021 -13.034  1.00  1.33           O  
ATOM   3515  CB  GLU A 236      14.831  -7.852 -14.102  1.00  2.64           C  
ATOM   3516  CG  GLU A 236      14.977  -6.782 -15.174  1.00  2.64           C  
ATOM   3517  CD  GLU A 236      13.960  -6.930 -16.276  1.00  2.64           C  
ATOM   3518  OE1 GLU A 236      13.905  -7.982 -16.865  1.00  2.64           O  
ATOM   3519  OE2 GLU A 236      13.226  -5.999 -16.517  1.00  2.64           O  
ATOM   3520  H   GLU A 236      14.363  -6.114 -12.278  1.00  1.82           H  
ATOM   3521  HA  GLU A 236      12.704  -7.692 -14.047  1.00  2.11           H  
ATOM   3522 1HB  GLU A 236      15.668  -7.750 -13.410  1.00  3.17           H  
ATOM   3523 2HB  GLU A 236      14.922  -8.826 -14.584  1.00  3.17           H  
ATOM   3524 1HG  GLU A 236      14.864  -5.800 -14.716  1.00  3.17           H  
ATOM   3525 2HG  GLU A 236      15.978  -6.843 -15.599  1.00  3.17           H  
ATOM   3526  N   GLU A 237      13.766  -9.060 -11.282  1.00  1.28           N  
ATOM   3527  CA  GLU A 237      13.571 -10.194 -10.391  1.00  1.20           C  
ATOM   3528  C   GLU A 237      12.084 -10.458 -10.252  1.00  0.76           C  
ATOM   3529  O   GLU A 237      11.622 -11.588 -10.426  1.00  0.85           O  
ATOM   3530  CB  GLU A 237      14.168  -9.908  -9.013  1.00  1.80           C  
ATOM   3531  CG  GLU A 237      14.213 -11.059  -8.040  1.00  1.80           C  
ATOM   3532  CD  GLU A 237      15.329 -11.992  -8.369  1.00  1.80           C  
ATOM   3533  OE1 GLU A 237      16.231 -11.575  -9.056  1.00  1.80           O  
ATOM   3534  OE2 GLU A 237      15.303 -13.108  -7.923  1.00  1.80           O  
ATOM   3535  H   GLU A 237      14.275  -8.251 -10.944  1.00  1.54           H  
ATOM   3536  HA  GLU A 237      14.035 -11.075 -10.818  1.00  1.44           H  
ATOM   3537 1HB  GLU A 237      15.197  -9.592  -9.142  1.00  2.16           H  
ATOM   3538 2HB  GLU A 237      13.628  -9.094  -8.534  1.00  2.16           H  
ATOM   3539 1HG  GLU A 237      14.347 -10.676  -7.029  1.00  2.16           H  
ATOM   3540 2HG  GLU A 237      13.268 -11.597  -8.083  1.00  2.16           H  
ATOM   3541  N   LEU A 238      11.346  -9.384  -9.967  1.00  0.60           N  
ATOM   3542  CA  LEU A 238       9.904  -9.462  -9.812  1.00  0.50           C  
ATOM   3543  C   LEU A 238       9.240  -9.793 -11.151  1.00  0.53           C  
ATOM   3544  O   LEU A 238       8.306 -10.586 -11.182  1.00  0.71           O  
ATOM   3545  CB  LEU A 238       9.365  -8.147  -9.227  1.00  0.75           C  
ATOM   3546  CG  LEU A 238       7.867  -8.121  -8.872  1.00  0.75           C  
ATOM   3547  CD1 LEU A 238       7.569  -9.212  -7.849  1.00  0.75           C  
ATOM   3548  CD2 LEU A 238       7.512  -6.747  -8.311  1.00  0.75           C  
ATOM   3549  H   LEU A 238      11.808  -8.490  -9.824  1.00  0.72           H  
ATOM   3550  HA  LEU A 238       9.676 -10.262  -9.110  1.00  0.60           H  
ATOM   3551 1HB  LEU A 238       9.922  -7.921  -8.319  1.00  0.90           H  
ATOM   3552 2HB  LEU A 238       9.548  -7.348  -9.945  1.00  0.90           H  
ATOM   3553  HG  LEU A 238       7.273  -8.324  -9.759  1.00  0.90           H  
ATOM   3554 1HD1 LEU A 238       6.509  -9.197  -7.599  1.00  0.90           H  
ATOM   3555 2HD1 LEU A 238       7.829 -10.185  -8.267  1.00  0.90           H  
ATOM   3556 3HD1 LEU A 238       8.157  -9.035  -6.950  1.00  0.90           H  
ATOM   3557 1HD2 LEU A 238       6.457  -6.716  -8.052  1.00  0.90           H  
ATOM   3558 2HD2 LEU A 238       8.108  -6.555  -7.418  1.00  0.90           H  
ATOM   3559 3HD2 LEU A 238       7.726  -5.981  -9.057  1.00  0.90           H  
ATOM   3560  N   LEU A 239       9.724  -9.199 -12.253  1.00  0.77           N  
ATOM   3561  CA  LEU A 239       9.177  -9.459 -13.596  1.00  1.12           C  
ATOM   3562  C   LEU A 239       9.042 -10.942 -13.891  1.00  0.91           C  
ATOM   3563  O   LEU A 239       7.958 -11.423 -14.235  1.00  1.14           O  
ATOM   3564  CB  LEU A 239      10.084  -8.855 -14.668  1.00  1.68           C  
ATOM   3565  CG  LEU A 239       9.600  -9.051 -16.102  1.00  1.68           C  
ATOM   3566  CD1 LEU A 239       8.309  -8.277 -16.278  1.00  1.68           C  
ATOM   3567  CD2 LEU A 239      10.668  -8.601 -17.083  1.00  1.68           C  
ATOM   3568  H   LEU A 239      10.476  -8.527 -12.169  1.00  0.92           H  
ATOM   3569  HA  LEU A 239       8.196  -9.014 -13.682  1.00  1.34           H  
ATOM   3570 1HB  LEU A 239      10.174  -7.786 -14.486  1.00  2.02           H  
ATOM   3571 2HB  LEU A 239      11.072  -9.301 -14.595  1.00  2.02           H  
ATOM   3572  HG  LEU A 239       9.384 -10.106 -16.274  1.00  2.02           H  
ATOM   3573 1HD1 LEU A 239       7.942  -8.418 -17.293  1.00  2.02           H  
ATOM   3574 2HD1 LEU A 239       7.567  -8.638 -15.566  1.00  2.02           H  
ATOM   3575 3HD1 LEU A 239       8.492  -7.219 -16.103  1.00  2.02           H  
ATOM   3576 1HD2 LEU A 239      10.310  -8.750 -18.103  1.00  2.02           H  
ATOM   3577 2HD2 LEU A 239      10.890  -7.548 -16.929  1.00  2.02           H  
ATOM   3578 3HD2 LEU A 239      11.574  -9.187 -16.928  1.00  2.02           H  
ATOM   3579  N   ARG A 240      10.150 -11.662 -13.751  1.00  0.96           N  
ATOM   3580  CA  ARG A 240      10.154 -13.084 -14.034  1.00  1.59           C  
ATOM   3581  C   ARG A 240       9.359 -13.862 -13.011  1.00  1.49           C  
ATOM   3582  O   ARG A 240       8.645 -14.806 -13.360  1.00  2.42           O  
ATOM   3583  CB  ARG A 240      11.571 -13.622 -14.073  1.00  2.39           C  
ATOM   3584  CG  ARG A 240      11.653 -15.117 -14.329  1.00  2.39           C  
ATOM   3585  CD  ARG A 240      11.053 -15.470 -15.639  1.00  2.39           C  
ATOM   3586  NE  ARG A 240      11.147 -16.893 -15.924  1.00  2.39           N  
ATOM   3587  CZ  ARG A 240      10.423 -17.533 -16.863  1.00  2.39           C  
ATOM   3588  NH1 ARG A 240       9.558 -16.867 -17.594  1.00  2.39           N  
ATOM   3589  NH2 ARG A 240      10.581 -18.832 -17.049  1.00  2.39           N  
ATOM   3590  H   ARG A 240      11.006 -11.201 -13.461  1.00  1.15           H  
ATOM   3591  HA  ARG A 240       9.705 -13.240 -15.013  1.00  1.91           H  
ATOM   3592 1HB  ARG A 240      12.134 -13.117 -14.857  1.00  2.86           H  
ATOM   3593 2HB  ARG A 240      12.069 -13.416 -13.125  1.00  2.86           H  
ATOM   3594 1HG  ARG A 240      12.696 -15.433 -14.332  1.00  2.86           H  
ATOM   3595 2HG  ARG A 240      11.113 -15.653 -13.547  1.00  2.86           H  
ATOM   3596 1HD  ARG A 240      10.001 -15.189 -15.646  1.00  2.86           H  
ATOM   3597 2HD  ARG A 240      11.577 -14.933 -16.423  1.00  2.86           H  
ATOM   3598  HE  ARG A 240      11.802 -17.440 -15.382  1.00  2.86           H  
ATOM   3599 1HH1 ARG A 240       9.437 -15.875 -17.452  1.00  2.86           H  
ATOM   3600 2HH1 ARG A 240       9.015 -17.348 -18.297  1.00  2.86           H  
ATOM   3601 1HH2 ARG A 240      11.246 -19.345 -16.487  1.00  2.86           H  
ATOM   3602 2HH2 ARG A 240      10.038 -19.311 -17.752  1.00  2.86           H  
ATOM   3603  N   ALA A 241       9.479 -13.467 -11.754  1.00  1.28           N  
ATOM   3604  CA  ALA A 241       8.784 -14.143 -10.685  1.00  1.52           C  
ATOM   3605  C   ALA A 241       7.257 -14.077 -10.864  1.00  0.73           C  
ATOM   3606  O   ALA A 241       6.562 -15.072 -10.648  1.00  0.49           O  
ATOM   3607  CB  ALA A 241       9.229 -13.534  -9.379  1.00  2.28           C  
ATOM   3608  H   ALA A 241      10.085 -12.691 -11.510  1.00  1.54           H  
ATOM   3609  HA  ALA A 241       9.079 -15.192 -10.701  1.00  1.82           H  
ATOM   3610 1HB  ALA A 241       8.763 -14.070  -8.564  1.00  2.74           H  
ATOM   3611 2HB  ALA A 241      10.312 -13.620  -9.291  1.00  2.74           H  
ATOM   3612 3HB  ALA A 241       8.944 -12.484  -9.346  1.00  2.74           H  
ATOM   3613  N   VAL A 242       6.742 -12.914 -11.277  1.00  0.73           N  
ATOM   3614  CA  VAL A 242       5.314 -12.743 -11.535  1.00  0.56           C  
ATOM   3615  C   VAL A 242       4.892 -13.534 -12.759  1.00  0.40           C  
ATOM   3616  O   VAL A 242       3.794 -14.089 -12.798  1.00  0.46           O  
ATOM   3617  CB  VAL A 242       4.932 -11.265 -11.682  1.00  0.84           C  
ATOM   3618  CG1 VAL A 242       3.481 -11.142 -12.143  1.00  0.84           C  
ATOM   3619  CG2 VAL A 242       5.098 -10.591 -10.328  1.00  0.84           C  
ATOM   3620  H   VAL A 242       7.354 -12.124 -11.411  1.00  0.88           H  
ATOM   3621  HA  VAL A 242       4.770 -13.129 -10.676  1.00  0.67           H  
ATOM   3622  HB  VAL A 242       5.572 -10.789 -12.425  1.00  1.01           H  
ATOM   3623 1HG1 VAL A 242       3.216 -10.089 -12.237  1.00  1.01           H  
ATOM   3624 2HG1 VAL A 242       3.363 -11.632 -13.109  1.00  1.01           H  
ATOM   3625 3HG1 VAL A 242       2.826 -11.616 -11.412  1.00  1.01           H  
ATOM   3626 1HG2 VAL A 242       4.827  -9.541 -10.395  1.00  1.01           H  
ATOM   3627 2HG2 VAL A 242       4.448 -11.084  -9.607  1.00  1.01           H  
ATOM   3628 3HG2 VAL A 242       6.133 -10.680 -10.001  1.00  1.01           H  
ATOM   3629  N   ALA A 243       5.765 -13.606 -13.764  1.00  0.46           N  
ATOM   3630  CA  ALA A 243       5.468 -14.433 -14.923  1.00  0.64           C  
ATOM   3631  C   ALA A 243       5.252 -15.890 -14.486  1.00  0.67           C  
ATOM   3632  O   ALA A 243       4.424 -16.594 -15.063  1.00  1.99           O  
ATOM   3633  CB  ALA A 243       6.588 -14.347 -15.952  1.00  0.96           C  
ATOM   3634  H   ALA A 243       6.639 -13.090 -13.735  1.00  0.55           H  
ATOM   3635  HA  ALA A 243       4.542 -14.073 -15.370  1.00  0.77           H  
ATOM   3636 1HB  ALA A 243       6.332 -14.956 -16.818  1.00  1.15           H  
ATOM   3637 2HB  ALA A 243       6.716 -13.312 -16.261  1.00  1.15           H  
ATOM   3638 3HB  ALA A 243       7.514 -14.710 -15.515  1.00  1.15           H  
ATOM   3639  N   ALA A 244       6.002 -16.337 -13.467  1.00  0.98           N  
ATOM   3640  CA  ALA A 244       5.842 -17.684 -12.917  1.00  1.08           C  
ATOM   3641  C   ALA A 244       4.514 -17.872 -12.146  1.00  0.95           C  
ATOM   3642  O   ALA A 244       3.857 -18.900 -12.314  1.00  1.37           O  
ATOM   3643  CB  ALA A 244       7.014 -18.016 -12.005  1.00  1.62           C  
ATOM   3644  H   ALA A 244       6.711 -15.729 -13.073  1.00  1.18           H  
ATOM   3645  HA  ALA A 244       5.841 -18.383 -13.752  1.00  1.30           H  
ATOM   3646 1HB  ALA A 244       6.910 -19.038 -11.640  1.00  1.94           H  
ATOM   3647 2HB  ALA A 244       7.945 -17.925 -12.565  1.00  1.94           H  
ATOM   3648 3HB  ALA A 244       7.033 -17.334 -11.161  1.00  1.94           H  
ATOM   3649  N   GLN A 245       4.109 -16.888 -11.321  1.00  0.75           N  
ATOM   3650  CA  GLN A 245       2.851 -17.008 -10.545  1.00  0.68           C  
ATOM   3651  C   GLN A 245       2.500 -15.682  -9.810  1.00  0.46           C  
ATOM   3652  O   GLN A 245       3.296 -14.750  -9.828  1.00  0.65           O  
ATOM   3653  CB  GLN A 245       2.987 -18.167  -9.535  1.00  1.02           C  
ATOM   3654  CG  GLN A 245       4.045 -17.918  -8.499  1.00  1.02           C  
ATOM   3655  CD  GLN A 245       4.248 -19.066  -7.524  1.00  1.02           C  
ATOM   3656  OE1 GLN A 245       4.699 -20.154  -7.894  1.00  1.02           O  
ATOM   3657  NE2 GLN A 245       3.919 -18.817  -6.262  1.00  1.02           N  
ATOM   3658  H   GLN A 245       4.696 -16.068 -11.207  1.00  0.90           H  
ATOM   3659  HA  GLN A 245       2.049 -17.245 -11.234  1.00  0.82           H  
ATOM   3660 1HB  GLN A 245       2.055 -18.342  -9.009  1.00  1.22           H  
ATOM   3661 2HB  GLN A 245       3.236 -19.092 -10.051  1.00  1.22           H  
ATOM   3662 1HG  GLN A 245       4.993 -17.711  -8.994  1.00  1.22           H  
ATOM   3663 2HG  GLN A 245       3.716 -17.050  -7.939  1.00  1.22           H  
ATOM   3664 1HE2 GLN A 245       4.036 -19.511  -5.545  1.00  1.22           H  
ATOM   3665 2HE2 GLN A 245       3.551 -17.923  -6.013  1.00  1.22           H  
ATOM   3666  N   PRO A 246       1.302 -15.563  -9.198  1.00  0.38           N  
ATOM   3667  CA  PRO A 246       0.802 -14.429  -8.389  1.00  0.33           C  
ATOM   3668  C   PRO A 246       1.690 -14.143  -7.162  1.00  0.37           C  
ATOM   3669  O   PRO A 246       2.265 -15.074  -6.591  1.00  0.66           O  
ATOM   3670  CB  PRO A 246      -0.617 -14.868  -8.016  1.00  0.49           C  
ATOM   3671  CG  PRO A 246      -1.039 -15.760  -9.137  1.00  0.49           C  
ATOM   3672  CD  PRO A 246       0.202 -16.485  -9.552  1.00  0.49           C  
ATOM   3673  HA  PRO A 246       0.761 -13.535  -9.034  1.00  0.40           H  
ATOM   3674 1HB  PRO A 246      -0.610 -15.379  -7.044  1.00  0.59           H  
ATOM   3675 2HB  PRO A 246      -1.267 -13.986  -7.915  1.00  0.59           H  
ATOM   3676 1HG  PRO A 246      -1.832 -16.441  -8.801  1.00  0.59           H  
ATOM   3677 2HG  PRO A 246      -1.465 -15.160  -9.952  1.00  0.59           H  
ATOM   3678 1HD  PRO A 246       0.282 -17.417  -8.981  1.00  0.59           H  
ATOM   3679 2HD  PRO A 246       0.184 -16.667 -10.635  1.00  0.59           H  
ATOM   3680  N   VAL A 247       1.789 -12.864  -6.749  1.00  0.66           N  
ATOM   3681  CA  VAL A 247       2.714 -12.487  -5.654  1.00  0.96           C  
ATOM   3682  C   VAL A 247       2.212 -11.513  -4.600  1.00  1.00           C  
ATOM   3683  O   VAL A 247       1.527 -10.532  -4.897  1.00  2.06           O  
ATOM   3684  CB  VAL A 247       3.951 -11.824  -6.255  1.00  1.44           C  
ATOM   3685  CG1 VAL A 247       3.535 -10.590  -6.937  1.00  1.44           C  
ATOM   3686  CG2 VAL A 247       5.019 -11.516  -5.209  1.00  1.44           C  
ATOM   3687  H   VAL A 247       1.257 -12.150  -7.244  1.00  0.79           H  
ATOM   3688  HA  VAL A 247       3.010 -13.407  -5.148  1.00  1.15           H  
ATOM   3689  HB  VAL A 247       4.331 -12.455  -7.027  1.00  1.73           H  
ATOM   3690 1HG1 VAL A 247       4.395 -10.125  -7.418  1.00  1.73           H  
ATOM   3691 2HG1 VAL A 247       2.797 -10.870  -7.685  1.00  1.73           H  
ATOM   3692 3HG1 VAL A 247       3.095  -9.899  -6.222  1.00  1.73           H  
ATOM   3693 1HG2 VAL A 247       5.874 -11.052  -5.699  1.00  1.73           H  
ATOM   3694 2HG2 VAL A 247       4.633 -10.833  -4.460  1.00  1.73           H  
ATOM   3695 3HG2 VAL A 247       5.335 -12.441  -4.731  1.00  1.73           H  
ATOM   3696  N   SER A 248       2.631 -11.761  -3.359  1.00  0.62           N  
ATOM   3697  CA  SER A 248       2.359 -10.870  -2.245  1.00  0.74           C  
ATOM   3698  C   SER A 248       3.331  -9.712  -2.213  1.00  0.64           C  
ATOM   3699  O   SER A 248       4.535  -9.904  -2.049  1.00  1.28           O  
ATOM   3700  CB  SER A 248       2.433 -11.633  -0.951  1.00  1.11           C  
ATOM   3701  OG  SER A 248       1.326 -12.469  -0.810  1.00  1.11           O  
ATOM   3702  H   SER A 248       3.202 -12.578  -3.182  1.00  0.74           H  
ATOM   3703  HA  SER A 248       1.355 -10.469  -2.367  1.00  0.89           H  
ATOM   3704 1HB  SER A 248       3.340 -12.238  -0.950  1.00  1.33           H  
ATOM   3705 2HB  SER A 248       2.511 -10.957  -0.119  1.00  1.33           H  
ATOM   3706  HG  SER A 248       0.575 -11.861  -0.779  1.00  1.33           H  
ATOM   3707  N   VAL A 249       2.806  -8.500  -2.384  1.00  0.34           N  
ATOM   3708  CA  VAL A 249       3.643  -7.308  -2.423  1.00  0.35           C  
ATOM   3709  C   VAL A 249       3.194  -6.173  -1.513  1.00  0.43           C  
ATOM   3710  O   VAL A 249       2.015  -5.836  -1.438  1.00  0.61           O  
ATOM   3711  CB  VAL A 249       3.751  -6.783  -3.869  1.00  0.52           C  
ATOM   3712  CG1 VAL A 249       4.523  -5.484  -3.907  1.00  0.52           C  
ATOM   3713  CG2 VAL A 249       4.490  -7.800  -4.714  1.00  0.52           C  
ATOM   3714  H   VAL A 249       1.807  -8.402  -2.506  1.00  0.41           H  
ATOM   3715  HA  VAL A 249       4.633  -7.612  -2.110  1.00  0.42           H  
ATOM   3716  HB  VAL A 249       2.754  -6.605  -4.272  1.00  0.63           H  
ATOM   3717 1HG1 VAL A 249       4.591  -5.147  -4.937  1.00  0.63           H  
ATOM   3718 2HG1 VAL A 249       4.009  -4.731  -3.312  1.00  0.63           H  
ATOM   3719 3HG1 VAL A 249       5.525  -5.639  -3.511  1.00  0.63           H  
ATOM   3720 1HG2 VAL A 249       4.576  -7.430  -5.731  1.00  0.63           H  
ATOM   3721 2HG2 VAL A 249       5.487  -7.957  -4.302  1.00  0.63           H  
ATOM   3722 3HG2 VAL A 249       3.944  -8.738  -4.714  1.00  0.63           H  
ATOM   3723  N   GLY A 250       4.144  -5.596  -0.791  1.00  0.32           N  
ATOM   3724  CA  GLY A 250       3.827  -4.448   0.048  1.00  0.37           C  
ATOM   3725  C   GLY A 250       3.961  -3.169  -0.772  1.00  0.42           C  
ATOM   3726  O   GLY A 250       4.939  -3.007  -1.502  1.00  0.61           O  
ATOM   3727  H   GLY A 250       5.099  -5.931  -0.880  1.00  0.38           H  
ATOM   3728 1HA  GLY A 250       2.811  -4.539   0.434  1.00  0.44           H  
ATOM   3729 2HA  GLY A 250       4.502  -4.414   0.901  1.00  0.44           H  
ATOM   3730  N   ILE A 251       2.999  -2.251  -0.644  1.00  0.41           N  
ATOM   3731  CA  ILE A 251       3.070  -0.962  -1.341  1.00  0.43           C  
ATOM   3732  C   ILE A 251       2.619   0.189  -0.441  1.00  0.44           C  
ATOM   3733  O   ILE A 251       1.995  -0.026   0.596  1.00  0.45           O  
ATOM   3734  CB  ILE A 251       2.206  -0.918  -2.625  1.00  0.65           C  
ATOM   3735  CG1 ILE A 251       0.730  -1.107  -2.279  1.00  0.65           C  
ATOM   3736  CG2 ILE A 251       2.664  -1.955  -3.641  1.00  0.65           C  
ATOM   3737  CD1 ILE A 251      -0.185  -0.845  -3.450  1.00  0.65           C  
ATOM   3738  H   ILE A 251       2.200  -2.445  -0.057  1.00  0.49           H  
ATOM   3739  HA  ILE A 251       4.106  -0.784  -1.624  1.00  0.52           H  
ATOM   3740  HB  ILE A 251       2.300   0.068  -3.075  1.00  0.77           H  
ATOM   3741 1HG1 ILE A 251       0.570  -2.128  -1.932  1.00  0.77           H  
ATOM   3742 2HG1 ILE A 251       0.462  -0.424  -1.472  1.00  0.77           H  
ATOM   3743 1HG2 ILE A 251       2.052  -1.878  -4.540  1.00  0.77           H  
ATOM   3744 2HG2 ILE A 251       3.706  -1.775  -3.895  1.00  0.77           H  
ATOM   3745 3HG2 ILE A 251       2.559  -2.954  -3.220  1.00  0.77           H  
ATOM   3746 1HD1 ILE A 251      -1.220  -0.990  -3.142  1.00  0.77           H  
ATOM   3747 2HD1 ILE A 251      -0.050   0.181  -3.793  1.00  0.77           H  
ATOM   3748 3HD1 ILE A 251       0.053  -1.533  -4.259  1.00  0.77           H  
ATOM   3749  N   CYS A 252       2.915   1.412  -0.875  1.00  0.43           N  
ATOM   3750  CA  CYS A 252       2.502   2.644  -0.205  1.00  0.56           C  
ATOM   3751  C   CYS A 252       1.223   3.223  -0.822  1.00  0.55           C  
ATOM   3752  O   CYS A 252       1.278   3.933  -1.829  1.00  0.99           O  
ATOM   3753  CB  CYS A 252       3.606   3.697  -0.298  1.00  0.84           C  
ATOM   3754  SG  CYS A 252       3.177   5.275   0.475  1.00  0.84           S  
ATOM   3755  H   CYS A 252       3.474   1.490  -1.709  1.00  0.52           H  
ATOM   3756  HA  CYS A 252       2.320   2.422   0.844  1.00  0.67           H  
ATOM   3757 1HB  CYS A 252       4.507   3.319   0.185  1.00  1.01           H  
ATOM   3758 2HB  CYS A 252       3.849   3.885  -1.343  1.00  1.01           H  
ATOM   3759  HG  CYS A 252       2.754   4.758   1.624  1.00  1.01           H  
ATOM   3760  N   GLY A 253       0.077   2.908  -0.219  1.00  0.42           N  
ATOM   3761  CA  GLY A 253      -1.215   3.377  -0.703  1.00  0.46           C  
ATOM   3762  C   GLY A 253      -1.878   4.483   0.142  1.00  0.62           C  
ATOM   3763  O   GLY A 253      -2.974   4.936  -0.194  1.00  1.15           O  
ATOM   3764  H   GLY A 253       0.103   2.328   0.608  1.00  0.50           H  
ATOM   3765 1HA  GLY A 253      -1.083   3.740  -1.720  1.00  0.55           H  
ATOM   3766 2HA  GLY A 253      -1.892   2.526  -0.766  1.00  0.55           H  
ATOM   3767  N   SER A 254      -1.226   4.934   1.220  1.00  0.88           N  
ATOM   3768  CA  SER A 254      -1.803   5.976   2.084  1.00  1.02           C  
ATOM   3769  C   SER A 254      -1.850   7.386   1.481  1.00  0.84           C  
ATOM   3770  O   SER A 254      -2.494   8.271   2.047  1.00  1.28           O  
ATOM   3771  CB  SER A 254      -1.050   6.033   3.398  1.00  1.53           C  
ATOM   3772  OG  SER A 254       0.286   6.393   3.201  1.00  1.53           O  
ATOM   3773  H   SER A 254      -0.331   4.531   1.486  1.00  1.06           H  
ATOM   3774  HA  SER A 254      -2.830   5.683   2.303  1.00  1.22           H  
ATOM   3775 1HB  SER A 254      -1.526   6.752   4.058  1.00  1.84           H  
ATOM   3776 2HB  SER A 254      -1.088   5.068   3.890  1.00  1.84           H  
ATOM   3777  HG  SER A 254       0.727   5.559   2.993  1.00  1.84           H  
ATOM   3778  N   GLU A 255      -1.163   7.614   0.370  1.00  1.16           N  
ATOM   3779  CA  GLU A 255      -1.170   8.920  -0.288  1.00  1.04           C  
ATOM   3780  C   GLU A 255      -2.536   9.193  -0.965  1.00  0.65           C  
ATOM   3781  O   GLU A 255      -3.105   8.293  -1.580  1.00  1.09           O  
ATOM   3782  CB  GLU A 255      -0.011   8.985  -1.291  1.00  1.56           C  
ATOM   3783  CG  GLU A 255       0.249  10.354  -1.886  1.00  1.56           C  
ATOM   3784  CD  GLU A 255      -0.678  10.590  -3.009  1.00  1.56           C  
ATOM   3785  OE1 GLU A 255      -1.045   9.612  -3.617  1.00  1.56           O  
ATOM   3786  OE2 GLU A 255      -1.080  11.713  -3.240  1.00  1.56           O  
ATOM   3787  H   GLU A 255      -0.627   6.865  -0.045  1.00  1.39           H  
ATOM   3788  HA  GLU A 255      -1.009   9.688   0.472  1.00  1.25           H  
ATOM   3789 1HB  GLU A 255       0.908   8.658  -0.802  1.00  1.87           H  
ATOM   3790 2HB  GLU A 255      -0.204   8.294  -2.111  1.00  1.87           H  
ATOM   3791 1HG  GLU A 255       0.101  11.119  -1.125  1.00  1.87           H  
ATOM   3792 2HG  GLU A 255       1.278  10.412  -2.239  1.00  1.87           H  
ATOM   3793  N   ARG A 256      -3.044  10.426  -0.836  1.00  0.81           N  
ATOM   3794  CA  ARG A 256      -4.356  10.849  -1.364  1.00  0.80           C  
ATOM   3795  C   ARG A 256      -4.639  10.519  -2.837  1.00  0.62           C  
ATOM   3796  O   ARG A 256      -5.675   9.930  -3.138  1.00  0.73           O  
ATOM   3797  CB  ARG A 256      -4.540  12.349  -1.183  1.00  1.20           C  
ATOM   3798  CG  ARG A 256      -5.863  12.891  -1.719  1.00  1.20           C  
ATOM   3799  CD  ARG A 256      -5.970  14.369  -1.569  1.00  1.20           C  
ATOM   3800  NE  ARG A 256      -4.978  15.076  -2.362  1.00  1.20           N  
ATOM   3801  CZ  ARG A 256      -4.635  16.367  -2.185  1.00  1.20           C  
ATOM   3802  NH1 ARG A 256      -5.212  17.081  -1.244  1.00  1.20           N  
ATOM   3803  NH2 ARG A 256      -3.712  16.915  -2.956  1.00  1.20           N  
ATOM   3804  H   ARG A 256      -2.497  11.109  -0.329  1.00  0.97           H  
ATOM   3805  HA  ARG A 256      -5.119  10.349  -0.765  1.00  0.96           H  
ATOM   3806 1HB  ARG A 256      -4.481  12.599  -0.125  1.00  1.44           H  
ATOM   3807 2HB  ARG A 256      -3.733  12.880  -1.689  1.00  1.44           H  
ATOM   3808 1HG  ARG A 256      -5.945  12.653  -2.780  1.00  1.44           H  
ATOM   3809 2HG  ARG A 256      -6.692  12.431  -1.182  1.00  1.44           H  
ATOM   3810 1HD  ARG A 256      -6.958  14.689  -1.896  1.00  1.44           H  
ATOM   3811 2HD  ARG A 256      -5.830  14.642  -0.524  1.00  1.44           H  
ATOM   3812  HE  ARG A 256      -4.509  14.561  -3.095  1.00  1.44           H  
ATOM   3813 1HH1 ARG A 256      -5.918  16.663  -0.655  1.00  1.44           H  
ATOM   3814 2HH1 ARG A 256      -4.953  18.047  -1.113  1.00  1.44           H  
ATOM   3815 1HH2 ARG A 256      -3.265  16.365  -3.678  1.00  1.44           H  
ATOM   3816 2HH2 ARG A 256      -3.452  17.881  -2.823  1.00  1.44           H  
ATOM   3817  N   THR A 257      -3.762  10.953  -3.747  1.00  0.58           N  
ATOM   3818  CA  THR A 257      -3.901  10.706  -5.186  1.00  0.57           C  
ATOM   3819  C   THR A 257      -4.169   9.233  -5.449  1.00  0.49           C  
ATOM   3820  O   THR A 257      -5.072   8.866  -6.196  1.00  0.75           O  
ATOM   3821  CB  THR A 257      -2.634  11.121  -5.946  1.00  0.85           C  
ATOM   3822  OG1 THR A 257      -2.322  12.482  -5.640  1.00  0.85           O  
ATOM   3823  CG2 THR A 257      -2.834  10.973  -7.433  1.00  0.85           C  
ATOM   3824  H   THR A 257      -2.931  11.449  -3.445  1.00  0.70           H  
ATOM   3825  HA  THR A 257      -4.755  11.284  -5.559  1.00  0.68           H  
ATOM   3826  HB  THR A 257      -1.801  10.487  -5.646  1.00  1.03           H  
ATOM   3827  HG1 THR A 257      -1.921  12.491  -4.760  1.00  1.03           H  
ATOM   3828 1HG2 THR A 257      -1.927  11.269  -7.956  1.00  1.03           H  
ATOM   3829 2HG2 THR A 257      -3.069   9.935  -7.668  1.00  1.03           H  
ATOM   3830 3HG2 THR A 257      -3.658  11.611  -7.746  1.00  1.03           H  
ATOM   3831  N   PHE A 258      -3.343   8.397  -4.808  1.00  0.77           N  
ATOM   3832  CA  PHE A 258      -3.463   6.946  -4.866  1.00  0.56           C  
ATOM   3833  C   PHE A 258      -4.838   6.511  -4.370  1.00  1.03           C  
ATOM   3834  O   PHE A 258      -5.516   5.727  -5.027  1.00  1.24           O  
ATOM   3835  CB  PHE A 258      -2.399   6.277  -3.995  1.00  0.84           C  
ATOM   3836  CG  PHE A 258      -2.441   4.781  -4.025  1.00  0.84           C  
ATOM   3837  CD1 PHE A 258      -1.559   4.054  -4.807  1.00  0.84           C  
ATOM   3838  CD2 PHE A 258      -3.380   4.094  -3.281  1.00  0.84           C  
ATOM   3839  CE1 PHE A 258      -1.601   2.675  -4.827  1.00  0.84           C  
ATOM   3840  CE2 PHE A 258      -3.430   2.720  -3.305  1.00  0.84           C  
ATOM   3841  CZ  PHE A 258      -2.541   2.005  -4.076  1.00  0.84           C  
ATOM   3842  H   PHE A 258      -2.598   8.802  -4.252  1.00  0.92           H  
ATOM   3843  HA  PHE A 258      -3.344   6.622  -5.899  1.00  0.67           H  
ATOM   3844 1HB  PHE A 258      -1.410   6.598  -4.313  1.00  1.01           H  
ATOM   3845 2HB  PHE A 258      -2.519   6.585  -2.964  1.00  1.01           H  
ATOM   3846  HD1 PHE A 258      -0.818   4.582  -5.403  1.00  1.01           H  
ATOM   3847  HD2 PHE A 258      -4.086   4.652  -2.665  1.00  1.01           H  
ATOM   3848  HE1 PHE A 258      -0.895   2.117  -5.442  1.00  1.01           H  
ATOM   3849  HE2 PHE A 258      -4.177   2.206  -2.712  1.00  1.01           H  
ATOM   3850  HZ  PHE A 258      -2.582   0.917  -4.092  1.00  1.01           H  
ATOM   3851  N   GLN A 259      -5.261   7.039  -3.219  1.00  0.58           N  
ATOM   3852  CA  GLN A 259      -6.553   6.686  -2.625  1.00  0.90           C  
ATOM   3853  C   GLN A 259      -7.719   6.988  -3.567  1.00  0.71           C  
ATOM   3854  O   GLN A 259      -8.673   6.210  -3.641  1.00  1.16           O  
ATOM   3855  CB  GLN A 259      -6.767   7.455  -1.317  1.00  1.35           C  
ATOM   3856  CG  GLN A 259      -5.862   7.050  -0.173  1.00  1.35           C  
ATOM   3857  CD  GLN A 259      -6.037   7.977   1.013  1.00  1.35           C  
ATOM   3858  OE1 GLN A 259      -6.725   8.996   0.909  1.00  1.35           O  
ATOM   3859  NE2 GLN A 259      -5.422   7.642   2.137  1.00  1.35           N  
ATOM   3860  H   GLN A 259      -4.654   7.680  -2.719  1.00  0.70           H  
ATOM   3861  HA  GLN A 259      -6.554   5.617  -2.412  1.00  1.08           H  
ATOM   3862 1HB  GLN A 259      -6.630   8.520  -1.487  1.00  1.62           H  
ATOM   3863 2HB  GLN A 259      -7.795   7.312  -0.985  1.00  1.62           H  
ATOM   3864 1HG  GLN A 259      -6.116   6.039   0.137  1.00  1.62           H  
ATOM   3865 2HG  GLN A 259      -4.825   7.088  -0.496  1.00  1.62           H  
ATOM   3866 1HE2 GLN A 259      -5.508   8.227   2.945  1.00  1.62           H  
ATOM   3867 2HE2 GLN A 259      -4.871   6.808   2.174  1.00  1.62           H  
ATOM   3868  N   LEU A 260      -7.616   8.097  -4.306  1.00  0.43           N  
ATOM   3869  CA  LEU A 260      -8.635   8.518  -5.264  1.00  0.37           C  
ATOM   3870  C   LEU A 260      -8.428   7.946  -6.682  1.00  0.44           C  
ATOM   3871  O   LEU A 260      -9.107   8.360  -7.620  1.00  0.82           O  
ATOM   3872  CB  LEU A 260      -8.666  10.052  -5.337  1.00  0.55           C  
ATOM   3873  CG  LEU A 260      -9.069  10.801  -4.058  1.00  0.55           C  
ATOM   3874  CD1 LEU A 260      -8.933  12.306  -4.290  1.00  0.55           C  
ATOM   3875  CD2 LEU A 260     -10.504  10.438  -3.695  1.00  0.55           C  
ATOM   3876  H   LEU A 260      -6.807   8.691  -4.172  1.00  0.52           H  
ATOM   3877  HA  LEU A 260      -9.601   8.174  -4.898  1.00  0.44           H  
ATOM   3878 1HB  LEU A 260      -7.674  10.401  -5.618  1.00  0.67           H  
ATOM   3879 2HB  LEU A 260      -9.367  10.344  -6.118  1.00  0.67           H  
ATOM   3880  HG  LEU A 260      -8.402  10.520  -3.242  1.00  0.67           H  
ATOM   3881 1HD1 LEU A 260      -9.213  12.840  -3.382  1.00  0.67           H  
ATOM   3882 2HD1 LEU A 260      -7.901  12.542  -4.546  1.00  0.67           H  
ATOM   3883 3HD1 LEU A 260      -9.589  12.608  -5.105  1.00  0.67           H  
ATOM   3884 1HD2 LEU A 260     -10.795  10.966  -2.786  1.00  0.67           H  
ATOM   3885 2HD2 LEU A 260     -11.169  10.723  -4.510  1.00  0.67           H  
ATOM   3886 3HD2 LEU A 260     -10.575   9.363  -3.529  1.00  0.67           H  
ATOM   3887  N   TYR A 261      -7.494   7.010  -6.843  1.00  0.29           N  
ATOM   3888  CA  TYR A 261      -7.221   6.377  -8.132  1.00  0.35           C  
ATOM   3889  C   TYR A 261      -8.461   5.803  -8.820  1.00  0.49           C  
ATOM   3890  O   TYR A 261      -9.306   5.153  -8.192  1.00  0.68           O  
ATOM   3891  CB  TYR A 261      -6.190   5.264  -7.948  1.00  0.52           C  
ATOM   3892  CG  TYR A 261      -5.900   4.454  -9.190  1.00  0.52           C  
ATOM   3893  CD1 TYR A 261      -5.002   4.892 -10.158  1.00  0.52           C  
ATOM   3894  CD2 TYR A 261      -6.559   3.251  -9.349  1.00  0.52           C  
ATOM   3895  CE1 TYR A 261      -4.758   4.104 -11.272  1.00  0.52           C  
ATOM   3896  CE2 TYR A 261      -6.326   2.476 -10.457  1.00  0.52           C  
ATOM   3897  CZ  TYR A 261      -5.428   2.886 -11.413  1.00  0.52           C  
ATOM   3898  OH  TYR A 261      -5.178   2.066 -12.491  1.00  0.52           O  
ATOM   3899  H   TYR A 261      -6.944   6.695  -6.057  1.00  0.35           H  
ATOM   3900  HA  TYR A 261      -6.801   7.133  -8.796  1.00  0.42           H  
ATOM   3901 1HB  TYR A 261      -5.251   5.698  -7.602  1.00  0.63           H  
ATOM   3902 2HB  TYR A 261      -6.536   4.581  -7.173  1.00  0.63           H  
ATOM   3903  HD1 TYR A 261      -4.481   5.841 -10.033  1.00  0.63           H  
ATOM   3904  HD2 TYR A 261      -7.261   2.918  -8.586  1.00  0.63           H  
ATOM   3905  HE1 TYR A 261      -4.043   4.431 -12.026  1.00  0.63           H  
ATOM   3906  HE2 TYR A 261      -6.845   1.529 -10.572  1.00  0.63           H  
ATOM   3907  HH  TYR A 261      -4.570   2.498 -13.092  1.00  0.63           H  
ATOM   3908  N   SER A 262      -8.552   6.042 -10.130  1.00  0.52           N  
ATOM   3909  CA  SER A 262      -9.631   5.504 -10.947  1.00  0.64           C  
ATOM   3910  C   SER A 262      -9.106   4.507 -11.975  1.00  0.62           C  
ATOM   3911  O   SER A 262      -9.521   3.352 -11.990  1.00  0.67           O  
ATOM   3912  CB  SER A 262     -10.366   6.608 -11.654  1.00  0.96           C  
ATOM   3913  OG  SER A 262     -11.400   6.093 -12.446  1.00  0.96           O  
ATOM   3914  H   SER A 262      -7.860   6.622 -10.588  1.00  0.62           H  
ATOM   3915  HA  SER A 262     -10.332   4.983 -10.295  1.00  0.77           H  
ATOM   3916 1HB  SER A 262     -10.768   7.285 -10.908  1.00  1.15           H  
ATOM   3917 2HB  SER A 262      -9.682   7.175 -12.277  1.00  1.15           H  
ATOM   3918  HG  SER A 262     -10.982   5.484 -13.060  1.00  1.15           H  
ATOM   3919  N   LYS A 263      -8.214   4.953 -12.855  1.00  0.67           N  
ATOM   3920  CA  LYS A 263      -7.689   4.052 -13.881  1.00  0.85           C  
ATOM   3921  C   LYS A 263      -6.399   4.565 -14.492  1.00  0.53           C  
ATOM   3922  O   LYS A 263      -6.074   5.734 -14.359  1.00  0.84           O  
ATOM   3923  CB  LYS A 263      -8.726   3.852 -14.983  1.00  1.27           C  
ATOM   3924  CG  LYS A 263      -9.076   5.121 -15.742  1.00  1.27           C  
ATOM   3925  CD  LYS A 263     -10.138   4.861 -16.798  1.00  1.27           C  
ATOM   3926  CE  LYS A 263     -10.474   6.131 -17.566  1.00  1.27           C  
ATOM   3927  NZ  LYS A 263     -11.513   5.892 -18.605  1.00  1.27           N  
ATOM   3928  H   LYS A 263      -7.896   5.915 -12.804  1.00  0.80           H  
ATOM   3929  HA  LYS A 263      -7.475   3.093 -13.417  1.00  1.02           H  
ATOM   3930 1HB  LYS A 263      -8.359   3.120 -15.702  1.00  1.53           H  
ATOM   3931 2HB  LYS A 263      -9.646   3.454 -14.553  1.00  1.53           H  
ATOM   3932 1HG  LYS A 263      -9.447   5.874 -15.045  1.00  1.53           H  
ATOM   3933 2HG  LYS A 263      -8.183   5.511 -16.229  1.00  1.53           H  
ATOM   3934 1HD  LYS A 263      -9.776   4.107 -17.499  1.00  1.53           H  
ATOM   3935 2HD  LYS A 263     -11.043   4.484 -16.321  1.00  1.53           H  
ATOM   3936 1HE  LYS A 263     -10.838   6.884 -16.869  1.00  1.53           H  
ATOM   3937 2HE  LYS A 263      -9.572   6.507 -18.049  1.00  1.53           H  
ATOM   3938 1HZ  LYS A 263     -11.708   6.756 -19.091  1.00  1.53           H  
ATOM   3939 2HZ  LYS A 263     -11.179   5.204 -19.265  1.00  1.53           H  
ATOM   3940 3HZ  LYS A 263     -12.358   5.555 -18.167  1.00  1.53           H  
ATOM   3941  N   GLY A 264      -5.667   3.694 -15.180  1.00  0.73           N  
ATOM   3942  CA  GLY A 264      -4.421   4.108 -15.824  1.00  0.62           C  
ATOM   3943  C   GLY A 264      -3.183   3.679 -15.041  1.00  0.53           C  
ATOM   3944  O   GLY A 264      -3.279   2.965 -14.046  1.00  0.90           O  
ATOM   3945  H   GLY A 264      -5.978   2.735 -15.261  1.00  0.88           H  
ATOM   3946 1HA  GLY A 264      -4.380   3.681 -16.826  1.00  0.74           H  
ATOM   3947 2HA  GLY A 264      -4.420   5.186 -15.946  1.00  0.74           H  
ATOM   3948  N   ILE A 265      -2.013   4.119 -15.494  1.00  0.64           N  
ATOM   3949  CA  ILE A 265      -0.746   3.718 -14.884  1.00  0.69           C  
ATOM   3950  C   ILE A 265      -0.331   4.687 -13.788  1.00  0.50           C  
ATOM   3951  O   ILE A 265       0.052   5.818 -14.076  1.00  0.48           O  
ATOM   3952  CB  ILE A 265       0.354   3.677 -15.945  1.00  1.03           C  
ATOM   3953  CG1 ILE A 265      -0.014   2.708 -17.060  1.00  1.03           C  
ATOM   3954  CG2 ILE A 265       1.663   3.278 -15.309  1.00  1.03           C  
ATOM   3955  CD1 ILE A 265       0.899   2.823 -18.260  1.00  1.03           C  
ATOM   3956  H   ILE A 265      -2.003   4.753 -16.283  1.00  0.77           H  
ATOM   3957  HA  ILE A 265      -0.863   2.728 -14.445  1.00  0.83           H  
ATOM   3958  HB  ILE A 265       0.461   4.657 -16.390  1.00  1.24           H  
ATOM   3959 1HG1 ILE A 265       0.033   1.690 -16.680  1.00  1.24           H  
ATOM   3960 2HG1 ILE A 265      -1.036   2.906 -17.385  1.00  1.24           H  
ATOM   3961 1HG2 ILE A 265       2.446   3.263 -16.066  1.00  1.24           H  
ATOM   3962 2HG2 ILE A 265       1.919   3.998 -14.533  1.00  1.24           H  
ATOM   3963 3HG2 ILE A 265       1.565   2.287 -14.867  1.00  1.24           H  
ATOM   3964 1HD1 ILE A 265       0.587   2.113 -19.025  1.00  1.24           H  
ATOM   3965 2HD1 ILE A 265       0.842   3.835 -18.662  1.00  1.24           H  
ATOM   3966 3HD1 ILE A 265       1.923   2.608 -17.961  1.00  1.24           H  
ATOM   3967  N   PHE A 266      -0.411   4.246 -12.540  1.00  0.56           N  
ATOM   3968  CA  PHE A 266      -0.087   5.092 -11.404  1.00  0.52           C  
ATOM   3969  C   PHE A 266       1.407   5.378 -11.335  1.00  0.48           C  
ATOM   3970  O   PHE A 266       2.235   4.467 -11.391  1.00  0.49           O  
ATOM   3971  CB  PHE A 266      -0.561   4.467 -10.096  1.00  0.78           C  
ATOM   3972  CG  PHE A 266      -0.391   5.385  -8.922  1.00  0.78           C  
ATOM   3973  CD1 PHE A 266      -1.308   6.400  -8.699  1.00  0.78           C  
ATOM   3974  CD2 PHE A 266       0.677   5.256  -8.052  1.00  0.78           C  
ATOM   3975  CE1 PHE A 266      -1.162   7.267  -7.636  1.00  0.78           C  
ATOM   3976  CE2 PHE A 266       0.825   6.124  -6.987  1.00  0.78           C  
ATOM   3977  CZ  PHE A 266      -0.095   7.131  -6.779  1.00  0.78           C  
ATOM   3978  H   PHE A 266      -0.711   3.304 -12.365  1.00  0.67           H  
ATOM   3979  HA  PHE A 266      -0.606   6.039 -11.524  1.00  0.62           H  
ATOM   3980 1HB  PHE A 266      -1.615   4.201 -10.178  1.00  0.94           H  
ATOM   3981 2HB  PHE A 266      -0.004   3.551  -9.901  1.00  0.94           H  
ATOM   3982  HD1 PHE A 266      -2.151   6.509  -9.379  1.00  0.94           H  
ATOM   3983  HD2 PHE A 266       1.407   4.463  -8.218  1.00  0.94           H  
ATOM   3984  HE1 PHE A 266      -1.890   8.060  -7.476  1.00  0.94           H  
ATOM   3985  HE2 PHE A 266       1.671   6.015  -6.312  1.00  0.94           H  
ATOM   3986  HZ  PHE A 266       0.023   7.816  -5.939  1.00  0.94           H  
ATOM   3987  N   THR A 267       1.746   6.658 -11.225  1.00  0.50           N  
ATOM   3988  CA  THR A 267       3.142   7.074 -11.174  1.00  0.64           C  
ATOM   3989  C   THR A 267       3.469   7.808  -9.877  1.00  0.83           C  
ATOM   3990  O   THR A 267       4.635   7.922  -9.499  1.00  1.12           O  
ATOM   3991  CB  THR A 267       3.476   8.010 -12.348  1.00  0.96           C  
ATOM   3992  OG1 THR A 267       2.725   9.224 -12.218  1.00  0.96           O  
ATOM   3993  CG2 THR A 267       3.099   7.352 -13.665  1.00  0.96           C  
ATOM   3994  H   THR A 267       1.018   7.354 -11.188  1.00  0.60           H  
ATOM   3995  HA  THR A 267       3.773   6.187 -11.232  1.00  0.77           H  
ATOM   3996  HB  THR A 267       4.542   8.239 -12.344  1.00  1.15           H  
ATOM   3997  HG1 THR A 267       2.960   9.656 -11.392  1.00  1.15           H  
ATOM   3998 1HG2 THR A 267       3.337   8.024 -14.489  1.00  1.15           H  
ATOM   3999 2HG2 THR A 267       3.651   6.423 -13.781  1.00  1.15           H  
ATOM   4000 3HG2 THR A 267       2.033   7.141 -13.669  1.00  1.15           H  
ATOM   4001  N   GLY A 268       2.448   8.326  -9.210  1.00  0.70           N  
ATOM   4002  CA  GLY A 268       2.647   9.063  -7.973  1.00  0.84           C  
ATOM   4003  C   GLY A 268       1.671  10.229  -7.894  1.00  1.15           C  
ATOM   4004  O   GLY A 268       0.762  10.332  -8.713  1.00  1.87           O  
ATOM   4005  H   GLY A 268       1.507   8.207  -9.556  1.00  0.84           H  
ATOM   4006 1HA  GLY A 268       2.508   8.393  -7.128  1.00  1.01           H  
ATOM   4007 2HA  GLY A 268       3.670   9.435  -7.930  1.00  1.01           H  
ATOM   4008  N   PRO A 269       1.860  11.123  -6.926  1.00  0.92           N  
ATOM   4009  CA  PRO A 269       2.865  11.185  -5.867  1.00  0.60           C  
ATOM   4010  C   PRO A 269       2.817   9.965  -4.967  1.00  0.60           C  
ATOM   4011  O   PRO A 269       1.752   9.407  -4.714  1.00  1.72           O  
ATOM   4012  CB  PRO A 269       2.482  12.454  -5.092  1.00  0.90           C  
ATOM   4013  CG  PRO A 269       1.755  13.295  -6.085  1.00  0.90           C  
ATOM   4014  CD  PRO A 269       0.995  12.310  -6.925  1.00  0.90           C  
ATOM   4015  HA  PRO A 269       3.860  11.286  -6.321  1.00  0.72           H  
ATOM   4016 1HB  PRO A 269       1.860  12.192  -4.224  1.00  1.08           H  
ATOM   4017 2HB  PRO A 269       3.387  12.943  -4.704  1.00  1.08           H  
ATOM   4018 1HG  PRO A 269       1.096  14.007  -5.569  1.00  1.08           H  
ATOM   4019 2HG  PRO A 269       2.469  13.889  -6.675  1.00  1.08           H  
ATOM   4020 1HD  PRO A 269       0.030  12.066  -6.459  1.00  1.08           H  
ATOM   4021 2HD  PRO A 269       0.870  12.686  -7.951  1.00  1.08           H  
ATOM   4022  N   CYS A 270       3.977   9.544  -4.489  1.00  0.61           N  
ATOM   4023  CA  CYS A 270       4.045   8.404  -3.590  1.00  0.65           C  
ATOM   4024  C   CYS A 270       5.398   8.326  -2.910  1.00  1.12           C  
ATOM   4025  O   CYS A 270       6.376   8.900  -3.390  1.00  6.48           O  
ATOM   4026  CB  CYS A 270       3.792   7.109  -4.356  1.00  0.98           C  
ATOM   4027  SG  CYS A 270       5.025   6.784  -5.634  1.00  0.98           S  
ATOM   4028  H   CYS A 270       4.827  10.030  -4.741  1.00  0.73           H  
ATOM   4029  HA  CYS A 270       3.275   8.515  -2.826  1.00  0.78           H  
ATOM   4030 1HB  CYS A 270       3.790   6.267  -3.663  1.00  1.17           H  
ATOM   4031 2HB  CYS A 270       2.813   7.146  -4.829  1.00  1.17           H  
ATOM   4032  HG  CYS A 270       4.822   7.905  -6.318  1.00  1.17           H  
ATOM   4033  N   SER A 271       5.454   7.603  -1.800  1.00  0.93           N  
ATOM   4034  CA  SER A 271       6.706   7.411  -1.084  1.00  1.16           C  
ATOM   4035  C   SER A 271       7.046   5.933  -1.047  1.00  0.65           C  
ATOM   4036  O   SER A 271       6.418   5.120  -1.726  1.00  0.62           O  
ATOM   4037  CB  SER A 271       6.624   7.948   0.330  1.00  1.74           C  
ATOM   4038  OG  SER A 271       5.825   7.127   1.131  1.00  1.74           O  
ATOM   4039  H   SER A 271       4.613   7.167  -1.448  1.00  1.12           H  
ATOM   4040  HA  SER A 271       7.501   7.934  -1.616  1.00  1.39           H  
ATOM   4041 1HB  SER A 271       7.623   8.024   0.757  1.00  2.09           H  
ATOM   4042 2HB  SER A 271       6.205   8.953   0.309  1.00  2.09           H  
ATOM   4043  HG  SER A 271       4.933   7.207   0.782  1.00  2.09           H  
ATOM   4044  N   THR A 272       8.034   5.594  -0.232  1.00  1.13           N  
ATOM   4045  CA  THR A 272       8.454   4.218  -0.036  1.00  1.26           C  
ATOM   4046  C   THR A 272       7.891   3.665   1.277  1.00  1.28           C  
ATOM   4047  O   THR A 272       8.196   2.538   1.672  1.00  1.86           O  
ATOM   4048  CB  THR A 272       9.984   4.126  -0.046  1.00  1.89           C  
ATOM   4049  OG1 THR A 272      10.520   4.921   1.022  1.00  1.89           O  
ATOM   4050  CG2 THR A 272      10.512   4.646  -1.374  1.00  1.89           C  
ATOM   4051  H   THR A 272       8.518   6.319   0.280  1.00  1.36           H  
ATOM   4052  HA  THR A 272       8.063   3.613  -0.855  1.00  1.51           H  
ATOM   4053  HB  THR A 272      10.294   3.093   0.092  1.00  2.27           H  
ATOM   4054  HG1 THR A 272      10.085   4.682   1.844  1.00  2.27           H  
ATOM   4055 1HG2 THR A 272      11.599   4.592  -1.383  1.00  2.27           H  
ATOM   4056 2HG2 THR A 272      10.110   4.041  -2.186  1.00  2.27           H  
ATOM   4057 3HG2 THR A 272      10.204   5.682  -1.506  1.00  2.27           H  
ATOM   4058  N   ALA A 273       7.084   4.479   1.967  1.00  1.25           N  
ATOM   4059  CA  ALA A 273       6.481   4.070   3.227  1.00  1.41           C  
ATOM   4060  C   ALA A 273       5.445   2.988   2.984  1.00  1.22           C  
ATOM   4061  O   ALA A 273       4.268   3.279   2.802  1.00  1.56           O  
ATOM   4062  CB  ALA A 273       5.840   5.266   3.918  1.00  2.11           C  
ATOM   4063  H   ALA A 273       6.853   5.397   1.612  1.00  1.50           H  
ATOM   4064  HA  ALA A 273       7.259   3.662   3.866  1.00  1.69           H  
ATOM   4065 1HB  ALA A 273       5.410   4.949   4.869  1.00  2.54           H  
ATOM   4066 2HB  ALA A 273       6.600   6.028   4.101  1.00  2.54           H  
ATOM   4067 3HB  ALA A 273       5.058   5.679   3.284  1.00  2.54           H  
ATOM   4068  N   LEU A 274       5.890   1.736   3.008  1.00  1.28           N  
ATOM   4069  CA  LEU A 274       4.989   0.629   2.737  1.00  1.14           C  
ATOM   4070  C   LEU A 274       3.886   0.629   3.781  1.00  1.00           C  
ATOM   4071  O   LEU A 274       4.154   0.785   4.976  1.00  1.73           O  
ATOM   4072  CB  LEU A 274       5.730  -0.706   2.796  1.00  1.71           C  
ATOM   4073  CG  LEU A 274       6.891  -0.881   1.815  1.00  1.71           C  
ATOM   4074  CD1 LEU A 274       7.480  -2.273   2.012  1.00  1.71           C  
ATOM   4075  CD2 LEU A 274       6.420  -0.635   0.398  1.00  1.71           C  
ATOM   4076  H   LEU A 274       6.878   1.574   3.152  1.00  1.54           H  
ATOM   4077  HA  LEU A 274       4.546   0.761   1.751  1.00  1.37           H  
ATOM   4078 1HB  LEU A 274       6.126  -0.840   3.800  1.00  2.05           H  
ATOM   4079 2HB  LEU A 274       5.016  -1.505   2.601  1.00  2.05           H  
ATOM   4080  HG  LEU A 274       7.674  -0.160   2.051  1.00  2.05           H  
ATOM   4081 1HD1 LEU A 274       8.325  -2.411   1.346  1.00  2.05           H  
ATOM   4082 2HD1 LEU A 274       7.814  -2.383   3.044  1.00  2.05           H  
ATOM   4083 3HD1 LEU A 274       6.721  -3.023   1.794  1.00  2.05           H  
ATOM   4084 1HD2 LEU A 274       7.256  -0.757  -0.289  1.00  2.05           H  
ATOM   4085 2HD2 LEU A 274       5.642  -1.346   0.154  1.00  2.05           H  
ATOM   4086 3HD2 LEU A 274       6.025   0.378   0.315  1.00  2.05           H  
ATOM   4087  N   ASP A 275       2.651   0.432   3.345  1.00  1.02           N  
ATOM   4088  CA  ASP A 275       1.530   0.502   4.262  1.00  0.89           C  
ATOM   4089  C   ASP A 275       0.317  -0.368   3.882  1.00  0.65           C  
ATOM   4090  O   ASP A 275      -0.669  -0.377   4.611  1.00  1.15           O  
ATOM   4091  CB  ASP A 275       1.131   1.973   4.398  1.00  1.33           C  
ATOM   4092  CG  ASP A 275       0.683   2.543   3.071  1.00  1.33           C  
ATOM   4093  OD1 ASP A 275       0.288   1.763   2.242  1.00  1.33           O  
ATOM   4094  OD2 ASP A 275       0.783   3.730   2.855  1.00  1.33           O  
ATOM   4095  H   ASP A 275       2.485   0.286   2.361  1.00  1.22           H  
ATOM   4096  HA  ASP A 275       1.881   0.162   5.237  1.00  1.07           H  
ATOM   4097 1HB  ASP A 275       0.321   2.073   5.120  1.00  1.60           H  
ATOM   4098 2HB  ASP A 275       1.979   2.554   4.764  1.00  1.60           H  
ATOM   4099  N   HIS A 276       0.377  -1.102   2.761  1.00  0.43           N  
ATOM   4100  CA  HIS A 276      -0.743  -1.976   2.386  1.00  0.39           C  
ATOM   4101  C   HIS A 276      -0.310  -3.139   1.483  1.00  0.37           C  
ATOM   4102  O   HIS A 276       0.532  -2.996   0.600  1.00  0.46           O  
ATOM   4103  CB  HIS A 276      -1.871  -1.165   1.727  1.00  0.58           C  
ATOM   4104  CG  HIS A 276      -3.122  -1.949   1.423  1.00  0.58           C  
ATOM   4105  ND1 HIS A 276      -3.299  -2.634   0.242  1.00  0.58           N  
ATOM   4106  CD2 HIS A 276      -4.247  -2.157   2.147  1.00  0.58           C  
ATOM   4107  CE1 HIS A 276      -4.488  -3.217   0.249  1.00  0.58           C  
ATOM   4108  NE2 HIS A 276      -5.080  -2.944   1.397  1.00  0.58           N  
ATOM   4109  H   HIS A 276       1.179  -1.041   2.151  1.00  0.52           H  
ATOM   4110  HA  HIS A 276      -1.154  -2.419   3.292  1.00  0.47           H  
ATOM   4111 1HB  HIS A 276      -2.144  -0.336   2.383  1.00  0.70           H  
ATOM   4112 2HB  HIS A 276      -1.507  -0.735   0.795  1.00  0.70           H  
ATOM   4113  HD1 HIS A 276      -2.556  -2.929  -0.358  1.00  0.70           H  
ATOM   4114  HD2 HIS A 276      -4.572  -1.835   3.130  1.00  0.70           H  
ATOM   4115  HE1 HIS A 276      -4.816  -3.809  -0.604  1.00  0.70           H  
ATOM   4116  N   ALA A 277      -0.876  -4.311   1.743  1.00  0.26           N  
ATOM   4117  CA  ALA A 277      -0.542  -5.522   1.004  1.00  0.27           C  
ATOM   4118  C   ALA A 277      -1.460  -5.749  -0.186  1.00  0.23           C  
ATOM   4119  O   ALA A 277      -2.682  -5.661  -0.068  1.00  0.28           O  
ATOM   4120  CB  ALA A 277      -0.612  -6.712   1.926  1.00  0.41           C  
ATOM   4121  H   ALA A 277      -1.563  -4.363   2.478  1.00  0.31           H  
ATOM   4122  HA  ALA A 277       0.476  -5.419   0.625  1.00  0.32           H  
ATOM   4123 1HB  ALA A 277      -0.344  -7.604   1.372  1.00  0.49           H  
ATOM   4124 2HB  ALA A 277       0.077  -6.574   2.760  1.00  0.49           H  
ATOM   4125 3HB  ALA A 277      -1.624  -6.813   2.303  1.00  0.49           H  
ATOM   4126  N   VAL A 278      -0.858  -6.077  -1.327  1.00  0.28           N  
ATOM   4127  CA  VAL A 278      -1.587  -6.334  -2.564  1.00  0.32           C  
ATOM   4128  C   VAL A 278      -1.110  -7.593  -3.283  1.00  0.25           C  
ATOM   4129  O   VAL A 278      -0.078  -8.172  -2.943  1.00  0.42           O  
ATOM   4130  CB  VAL A 278      -1.472  -5.146  -3.530  1.00  0.48           C  
ATOM   4131  CG1 VAL A 278      -2.072  -3.888  -2.925  1.00  0.48           C  
ATOM   4132  CG2 VAL A 278      -0.004  -4.917  -3.881  1.00  0.48           C  
ATOM   4133  H   VAL A 278       0.151  -6.129  -1.348  1.00  0.34           H  
ATOM   4134  HA  VAL A 278      -2.641  -6.465  -2.314  1.00  0.38           H  
ATOM   4135  HB  VAL A 278      -2.042  -5.379  -4.423  1.00  0.58           H  
ATOM   4136 1HG1 VAL A 278      -1.999  -3.075  -3.645  1.00  0.58           H  
ATOM   4137 2HG1 VAL A 278      -3.119  -4.065  -2.684  1.00  0.58           H  
ATOM   4138 3HG1 VAL A 278      -1.528  -3.619  -2.021  1.00  0.58           H  
ATOM   4139 1HG2 VAL A 278       0.078  -4.088  -4.582  1.00  0.58           H  
ATOM   4140 2HG2 VAL A 278       0.552  -4.678  -2.976  1.00  0.58           H  
ATOM   4141 3HG2 VAL A 278       0.408  -5.818  -4.335  1.00  0.58           H  
ATOM   4142  N   LEU A 279      -1.887  -8.025  -4.272  1.00  0.18           N  
ATOM   4143  CA  LEU A 279      -1.558  -9.202  -5.062  1.00  0.16           C  
ATOM   4144  C   LEU A 279      -1.248  -8.818  -6.503  1.00  0.24           C  
ATOM   4145  O   LEU A 279      -2.128  -8.338  -7.213  1.00  0.33           O  
ATOM   4146  CB  LEU A 279      -2.742 -10.182  -5.058  1.00  0.24           C  
ATOM   4147  CG  LEU A 279      -2.567 -11.457  -5.893  1.00  0.24           C  
ATOM   4148  CD1 LEU A 279      -1.461 -12.295  -5.285  1.00  0.24           C  
ATOM   4149  CD2 LEU A 279      -3.880 -12.220  -5.942  1.00  0.24           C  
ATOM   4150  H   LEU A 279      -2.729  -7.514  -4.505  1.00  0.22           H  
ATOM   4151  HA  LEU A 279      -0.686  -9.685  -4.628  1.00  0.19           H  
ATOM   4152 1HB  LEU A 279      -2.931 -10.488  -4.030  1.00  0.29           H  
ATOM   4153 2HB  LEU A 279      -3.624  -9.662  -5.425  1.00  0.29           H  
ATOM   4154  HG  LEU A 279      -2.269 -11.193  -6.907  1.00  0.29           H  
ATOM   4155 1HD1 LEU A 279      -1.318 -13.198  -5.872  1.00  0.29           H  
ATOM   4156 2HD1 LEU A 279      -0.540 -11.719  -5.277  1.00  0.29           H  
ATOM   4157 3HD1 LEU A 279      -1.730 -12.566  -4.264  1.00  0.29           H  
ATOM   4158 1HD2 LEU A 279      -3.755 -13.125  -6.537  1.00  0.29           H  
ATOM   4159 2HD2 LEU A 279      -4.178 -12.487  -4.931  1.00  0.29           H  
ATOM   4160 3HD2 LEU A 279      -4.648 -11.592  -6.394  1.00  0.29           H  
ATOM   4161  N   ILE A 280      -0.026  -9.034  -6.974  1.00  0.22           N  
ATOM   4162  CA  ILE A 280       0.182  -8.713  -8.380  1.00  0.28           C  
ATOM   4163  C   ILE A 280      -0.342  -9.898  -9.156  1.00  0.26           C  
ATOM   4164  O   ILE A 280       0.018 -11.048  -8.879  1.00  0.39           O  
ATOM   4165  CB  ILE A 280       1.642  -8.434  -8.798  1.00  0.42           C  
ATOM   4166  CG1 ILE A 280       2.244  -7.237  -8.063  1.00  0.42           C  
ATOM   4167  CG2 ILE A 280       1.702  -8.179 -10.281  1.00  0.42           C  
ATOM   4168  CD1 ILE A 280       3.725  -7.073  -8.302  1.00  0.42           C  
ATOM   4169  H   ILE A 280       0.699  -9.436  -6.391  1.00  0.26           H  
ATOM   4170  HA  ILE A 280      -0.413  -7.840  -8.643  1.00  0.34           H  
ATOM   4171  HB  ILE A 280       2.247  -9.290  -8.618  1.00  0.50           H  
ATOM   4172 1HG1 ILE A 280       1.762  -6.333  -8.401  1.00  0.50           H  
ATOM   4173 2HG1 ILE A 280       2.072  -7.347  -6.992  1.00  0.50           H  
ATOM   4174 1HG2 ILE A 280       2.737  -8.017 -10.561  1.00  0.50           H  
ATOM   4175 2HG2 ILE A 280       1.316  -9.042 -10.817  1.00  0.50           H  
ATOM   4176 3HG2 ILE A 280       1.112  -7.298 -10.530  1.00  0.50           H  
ATOM   4177 1HD1 ILE A 280       4.085  -6.200  -7.757  1.00  0.50           H  
ATOM   4178 2HD1 ILE A 280       4.255  -7.958  -7.956  1.00  0.50           H  
ATOM   4179 3HD1 ILE A 280       3.909  -6.935  -9.364  1.00  0.50           H  
ATOM   4180  N   VAL A 281      -1.229  -9.621 -10.101  1.00  0.27           N  
ATOM   4181  CA  VAL A 281      -1.837 -10.668 -10.904  1.00  0.53           C  
ATOM   4182  C   VAL A 281      -1.294 -10.646 -12.327  1.00  0.55           C  
ATOM   4183  O   VAL A 281      -1.513 -11.580 -13.094  1.00  2.06           O  
ATOM   4184  CB  VAL A 281      -3.374 -10.528 -10.914  1.00  0.80           C  
ATOM   4185  CG1 VAL A 281      -3.917 -10.645  -9.497  1.00  0.80           C  
ATOM   4186  CG2 VAL A 281      -3.772  -9.197 -11.521  1.00  0.80           C  
ATOM   4187  H   VAL A 281      -1.469  -8.654 -10.276  1.00  0.32           H  
ATOM   4188  HA  VAL A 281      -1.590 -11.632 -10.457  1.00  0.64           H  
ATOM   4189  HB  VAL A 281      -3.801 -11.338 -11.503  1.00  0.95           H  
ATOM   4190 1HG1 VAL A 281      -5.004 -10.563  -9.515  1.00  0.95           H  
ATOM   4191 2HG1 VAL A 281      -3.633 -11.611  -9.080  1.00  0.95           H  
ATOM   4192 3HG1 VAL A 281      -3.502  -9.847  -8.883  1.00  0.95           H  
ATOM   4193 1HG2 VAL A 281      -4.857  -9.115 -11.535  1.00  0.95           H  
ATOM   4194 2HG2 VAL A 281      -3.353  -8.386 -10.925  1.00  0.95           H  
ATOM   4195 3HG2 VAL A 281      -3.391  -9.134 -12.540  1.00  0.95           H  
ATOM   4196  N   GLY A 282      -0.553  -9.601 -12.679  1.00  0.27           N  
ATOM   4197  CA  GLY A 282       0.048  -9.578 -13.998  1.00  0.60           C  
ATOM   4198  C   GLY A 282       0.874  -8.332 -14.261  1.00  0.39           C  
ATOM   4199  O   GLY A 282       1.278  -7.633 -13.335  1.00  0.52           O  
ATOM   4200  H   GLY A 282      -0.435  -8.813 -12.054  1.00  0.32           H  
ATOM   4201 1HA  GLY A 282       0.666 -10.466 -14.132  1.00  0.72           H  
ATOM   4202 2HA  GLY A 282      -0.755  -9.632 -14.725  1.00  0.72           H  
ATOM   4203  N   TYR A 283       1.137  -8.081 -15.537  1.00  0.40           N  
ATOM   4204  CA  TYR A 283       1.846  -6.891 -15.991  1.00  0.38           C  
ATOM   4205  C   TYR A 283       1.692  -6.726 -17.499  1.00  0.60           C  
ATOM   4206  O   TYR A 283       1.351  -7.671 -18.204  1.00  0.72           O  
ATOM   4207  CB  TYR A 283       3.318  -6.940 -15.598  1.00  0.57           C  
ATOM   4208  CG  TYR A 283       4.079  -8.129 -16.119  1.00  0.57           C  
ATOM   4209  CD1 TYR A 283       4.599  -8.093 -17.396  1.00  0.57           C  
ATOM   4210  CD2 TYR A 283       4.289  -9.234 -15.308  1.00  0.57           C  
ATOM   4211  CE1 TYR A 283       5.319  -9.161 -17.869  1.00  0.57           C  
ATOM   4212  CE2 TYR A 283       5.020 -10.306 -15.777  1.00  0.57           C  
ATOM   4213  CZ  TYR A 283       5.534 -10.269 -17.057  1.00  0.57           C  
ATOM   4214  OH  TYR A 283       6.267 -11.328 -17.539  1.00  0.57           O  
ATOM   4215  H   TYR A 283       0.787  -8.734 -16.223  1.00  0.48           H  
ATOM   4216  HA  TYR A 283       1.399  -6.019 -15.517  1.00  0.46           H  
ATOM   4217 1HB  TYR A 283       3.818  -6.039 -15.956  1.00  0.68           H  
ATOM   4218 2HB  TYR A 283       3.394  -6.941 -14.517  1.00  0.68           H  
ATOM   4219  HD1 TYR A 283       4.441  -7.218 -18.028  1.00  0.68           H  
ATOM   4220  HD2 TYR A 283       3.883  -9.250 -14.298  1.00  0.68           H  
ATOM   4221  HE1 TYR A 283       5.729  -9.124 -18.875  1.00  0.68           H  
ATOM   4222  HE2 TYR A 283       5.192 -11.174 -15.142  1.00  0.68           H  
ATOM   4223  HH  TYR A 283       6.297 -11.283 -18.500  1.00  0.68           H  
ATOM   4224  N   GLY A 284       1.980  -5.534 -18.004  1.00  0.49           N  
ATOM   4225  CA  GLY A 284       1.849  -5.272 -19.434  1.00  0.73           C  
ATOM   4226  C   GLY A 284       2.442  -3.922 -19.798  1.00  0.83           C  
ATOM   4227  O   GLY A 284       3.314  -3.415 -19.095  1.00  1.76           O  
ATOM   4228  H   GLY A 284       2.273  -4.794 -17.382  1.00  0.59           H  
ATOM   4229 1HA  GLY A 284       2.351  -6.059 -19.997  1.00  0.88           H  
ATOM   4230 2HA  GLY A 284       0.796  -5.299 -19.713  1.00  0.88           H  
ATOM   4231  N   SER A 285       1.984  -3.347 -20.910  1.00  0.70           N  
ATOM   4232  CA  SER A 285       2.493  -2.047 -21.331  1.00  1.00           C  
ATOM   4233  C   SER A 285       1.513  -1.279 -22.201  1.00  1.05           C  
ATOM   4234  O   SER A 285       0.666  -1.867 -22.874  1.00  0.89           O  
ATOM   4235  CB  SER A 285       3.780  -2.224 -22.103  1.00  1.50           C  
ATOM   4236  OG  SER A 285       3.546  -2.861 -23.330  1.00  1.50           O  
ATOM   4237  H   SER A 285       1.274  -3.812 -21.459  1.00  0.84           H  
ATOM   4238  HA  SER A 285       2.688  -1.453 -20.440  1.00  1.20           H  
ATOM   4239 1HB  SER A 285       4.252  -1.256 -22.270  1.00  1.80           H  
ATOM   4240 2HB  SER A 285       4.463  -2.829 -21.512  1.00  1.80           H  
ATOM   4241  HG  SER A 285       4.410  -2.986 -23.732  1.00  1.80           H  
ATOM   4242  N   GLU A 286       1.665   0.041 -22.209  1.00  1.95           N  
ATOM   4243  CA  GLU A 286       0.829   0.913 -23.019  1.00  2.26           C  
ATOM   4244  C   GLU A 286       1.642   2.054 -23.603  1.00  2.89           C  
ATOM   4245  O   GLU A 286       2.088   2.940 -22.878  1.00  2.54           O  
ATOM   4246  CB  GLU A 286      -0.320   1.479 -22.188  1.00  3.39           C  
ATOM   4247  CG  GLU A 286      -1.273   2.363 -22.980  1.00  3.39           C  
ATOM   4248  CD  GLU A 286      -2.430   2.870 -22.167  1.00  3.39           C  
ATOM   4249  OE1 GLU A 286      -2.514   2.539 -21.009  1.00  3.39           O  
ATOM   4250  OE2 GLU A 286      -3.234   3.593 -22.708  1.00  3.39           O  
ATOM   4251  H   GLU A 286       2.367   0.451 -21.609  1.00  2.34           H  
ATOM   4252  HA  GLU A 286       0.414   0.331 -23.843  1.00  2.71           H  
ATOM   4253 1HB  GLU A 286      -0.898   0.660 -21.758  1.00  4.07           H  
ATOM   4254 2HB  GLU A 286       0.080   2.067 -21.363  1.00  4.07           H  
ATOM   4255 1HG  GLU A 286      -0.718   3.217 -23.368  1.00  4.07           H  
ATOM   4256 2HG  GLU A 286      -1.653   1.797 -23.830  1.00  4.07           H  
ATOM   4257  N   ASN A 287       1.841   2.022 -24.917  1.00  3.69           N  
ATOM   4258  CA  ASN A 287       2.588   3.058 -25.632  1.00  4.83           C  
ATOM   4259  C   ASN A 287       4.013   3.226 -25.103  1.00  5.06           C  
ATOM   4260  O   ASN A 287       4.535   4.341 -25.054  1.00  6.15           O  
ATOM   4261  CB  ASN A 287       1.845   4.382 -25.571  1.00  7.25           C  
ATOM   4262  CG  ASN A 287       0.506   4.318 -26.251  1.00  7.25           C  
ATOM   4263  OD1 ASN A 287       0.363   3.690 -27.307  1.00  7.25           O  
ATOM   4264  ND2 ASN A 287      -0.477   4.955 -25.668  1.00  7.25           N  
ATOM   4265  H   ASN A 287       1.449   1.255 -25.446  1.00  4.43           H  
ATOM   4266  HA  ASN A 287       2.671   2.758 -26.678  1.00  5.80           H  
ATOM   4267 1HB  ASN A 287       1.700   4.684 -24.534  1.00  8.69           H  
ATOM   4268 2HB  ASN A 287       2.443   5.155 -26.054  1.00  8.69           H  
ATOM   4269 1HD2 ASN A 287      -1.391   4.946 -26.076  1.00  8.69           H  
ATOM   4270 2HD2 ASN A 287      -0.317   5.449 -24.814  1.00  8.69           H  
ATOM   4271  N   GLY A 288       4.639   2.118 -24.706  1.00  4.47           N  
ATOM   4272  CA  GLY A 288       5.997   2.142 -24.174  1.00  5.26           C  
ATOM   4273  C   GLY A 288       6.037   2.274 -22.647  1.00  4.07           C  
ATOM   4274  O   GLY A 288       7.090   2.090 -22.035  1.00  5.50           O  
ATOM   4275  H   GLY A 288       4.161   1.230 -24.777  1.00  5.36           H  
ATOM   4276 1HA  GLY A 288       6.514   1.229 -24.472  1.00  6.31           H  
ATOM   4277 2HA  GLY A 288       6.543   2.971 -24.623  1.00  6.31           H  
ATOM   4278  N   LYS A 289       4.897   2.584 -22.032  1.00  2.75           N  
ATOM   4279  CA  LYS A 289       4.822   2.738 -20.591  1.00  1.78           C  
ATOM   4280  C   LYS A 289       4.439   1.418 -19.953  1.00  2.27           C  
ATOM   4281  O   LYS A 289       3.272   1.031 -19.948  1.00  5.14           O  
ATOM   4282  CB  LYS A 289       3.826   3.831 -20.228  1.00  2.67           C  
ATOM   4283  CG  LYS A 289       4.139   5.167 -20.882  1.00  2.67           C  
ATOM   4284  CD  LYS A 289       5.474   5.724 -20.408  1.00  2.67           C  
ATOM   4285  CE  LYS A 289       5.743   7.098 -21.007  1.00  2.67           C  
ATOM   4286  NZ  LYS A 289       7.083   7.624 -20.619  1.00  2.67           N  
ATOM   4287  H   LYS A 289       4.048   2.732 -22.555  1.00  3.30           H  
ATOM   4288  HA  LYS A 289       5.805   3.023 -20.216  1.00  2.14           H  
ATOM   4289 1HB  LYS A 289       2.824   3.532 -20.533  1.00  3.20           H  
ATOM   4290 2HB  LYS A 289       3.816   3.976 -19.148  1.00  3.20           H  
ATOM   4291 1HG  LYS A 289       4.176   5.040 -21.965  1.00  3.20           H  
ATOM   4292 2HG  LYS A 289       3.353   5.878 -20.650  1.00  3.20           H  
ATOM   4293 1HD  LYS A 289       5.472   5.803 -19.320  1.00  3.20           H  
ATOM   4294 2HD  LYS A 289       6.276   5.047 -20.703  1.00  3.20           H  
ATOM   4295 1HE  LYS A 289       5.692   7.030 -22.093  1.00  3.20           H  
ATOM   4296 2HE  LYS A 289       4.978   7.794 -20.663  1.00  3.20           H  
ATOM   4297 1HZ  LYS A 289       7.222   8.534 -21.036  1.00  3.20           H  
ATOM   4298 2HZ  LYS A 289       7.136   7.703 -19.613  1.00  3.20           H  
ATOM   4299 3HZ  LYS A 289       7.801   6.992 -20.945  1.00  3.20           H  
ATOM   4300  N   GLU A 290       5.441   0.703 -19.464  1.00  0.82           N  
ATOM   4301  CA  GLU A 290       5.220  -0.605 -18.878  1.00  0.45           C  
ATOM   4302  C   GLU A 290       4.698  -0.486 -17.456  1.00  0.40           C  
ATOM   4303  O   GLU A 290       5.073   0.431 -16.725  1.00  0.54           O  
ATOM   4304  CB  GLU A 290       6.511  -1.403 -18.909  1.00  0.68           C  
ATOM   4305  CG  GLU A 290       7.035  -1.679 -20.308  1.00  0.68           C  
ATOM   4306  CD  GLU A 290       8.262  -2.523 -20.299  1.00  0.68           C  
ATOM   4307  OE1 GLU A 290       8.743  -2.789 -19.228  1.00  0.68           O  
ATOM   4308  OE2 GLU A 290       8.719  -2.911 -21.349  1.00  0.68           O  
ATOM   4309  H   GLU A 290       6.379   1.076 -19.502  1.00  0.98           H  
ATOM   4310  HA  GLU A 290       4.476  -1.130 -19.468  1.00  0.54           H  
ATOM   4311 1HB  GLU A 290       7.285  -0.877 -18.350  1.00  0.81           H  
ATOM   4312 2HB  GLU A 290       6.348  -2.366 -18.429  1.00  0.81           H  
ATOM   4313 1HG  GLU A 290       6.273  -2.191 -20.882  1.00  0.81           H  
ATOM   4314 2HG  GLU A 290       7.252  -0.732 -20.799  1.00  0.81           H  
ATOM   4315  N   TYR A 291       3.833  -1.419 -17.074  1.00  0.36           N  
ATOM   4316  CA  TYR A 291       3.187  -1.374 -15.772  1.00  0.30           C  
ATOM   4317  C   TYR A 291       2.823  -2.730 -15.179  1.00  0.31           C  
ATOM   4318  O   TYR A 291       2.737  -3.742 -15.870  1.00  0.46           O  
ATOM   4319  CB  TYR A 291       1.908  -0.560 -15.869  1.00  0.45           C  
ATOM   4320  CG  TYR A 291       0.915  -1.173 -16.832  1.00  0.45           C  
ATOM   4321  CD1 TYR A 291       0.058  -2.178 -16.418  1.00  0.45           C  
ATOM   4322  CD2 TYR A 291       0.844  -0.707 -18.131  1.00  0.45           C  
ATOM   4323  CE1 TYR A 291      -0.852  -2.719 -17.305  1.00  0.45           C  
ATOM   4324  CE2 TYR A 291      -0.075  -1.235 -19.010  1.00  0.45           C  
ATOM   4325  CZ  TYR A 291      -0.921  -2.240 -18.603  1.00  0.45           C  
ATOM   4326  OH  TYR A 291      -1.836  -2.771 -19.484  1.00  0.45           O  
ATOM   4327  H   TYR A 291       3.599  -2.156 -17.723  1.00  0.43           H  
ATOM   4328  HA  TYR A 291       3.870  -0.887 -15.079  1.00  0.36           H  
ATOM   4329 1HB  TYR A 291       1.438  -0.482 -14.888  1.00  0.54           H  
ATOM   4330 2HB  TYR A 291       2.140   0.448 -16.210  1.00  0.54           H  
ATOM   4331  HD1 TYR A 291       0.103  -2.545 -15.395  1.00  0.54           H  
ATOM   4332  HD2 TYR A 291       1.512   0.086 -18.458  1.00  0.54           H  
ATOM   4333  HE1 TYR A 291      -1.525  -3.508 -16.982  1.00  0.54           H  
ATOM   4334  HE2 TYR A 291      -0.135  -0.858 -20.029  1.00  0.54           H  
ATOM   4335  HH  TYR A 291      -2.316  -3.483 -19.057  1.00  0.54           H  
ATOM   4336  N   TRP A 292       2.572  -2.716 -13.879  1.00  0.38           N  
ATOM   4337  CA  TRP A 292       2.148  -3.873 -13.117  1.00  0.46           C  
ATOM   4338  C   TRP A 292       0.643  -3.924 -12.994  1.00  0.43           C  
ATOM   4339  O   TRP A 292       0.015  -2.890 -12.830  1.00  0.55           O  
ATOM   4340  CB  TRP A 292       2.748  -3.804 -11.726  1.00  0.69           C  
ATOM   4341  CG  TRP A 292       4.218  -3.993 -11.743  1.00  0.69           C  
ATOM   4342  CD1 TRP A 292       5.202  -3.056 -11.640  1.00  0.69           C  
ATOM   4343  CD2 TRP A 292       4.868  -5.254 -11.913  1.00  0.69           C  
ATOM   4344  NE1 TRP A 292       6.424  -3.672 -11.711  1.00  0.69           N  
ATOM   4345  CE2 TRP A 292       6.244  -5.012 -11.875  1.00  0.69           C  
ATOM   4346  CE3 TRP A 292       4.411  -6.549 -12.094  1.00  0.69           C  
ATOM   4347  CZ2 TRP A 292       7.158  -6.032 -12.000  1.00  0.69           C  
ATOM   4348  CZ3 TRP A 292       5.322  -7.566 -12.221  1.00  0.69           C  
ATOM   4349  CH2 TRP A 292       6.655  -7.311 -12.167  1.00  0.69           C  
ATOM   4350  H   TRP A 292       2.687  -1.849 -13.386  1.00  0.46           H  
ATOM   4351  HA  TRP A 292       2.493  -4.775 -13.621  1.00  0.55           H  
ATOM   4352 1HB  TRP A 292       2.529  -2.837 -11.276  1.00  0.83           H  
ATOM   4353 2HB  TRP A 292       2.306  -4.573 -11.094  1.00  0.83           H  
ATOM   4354  HD1 TRP A 292       5.042  -1.989 -11.516  1.00  0.83           H  
ATOM   4355  HE1 TRP A 292       7.340  -3.232 -11.669  1.00  0.83           H  
ATOM   4356  HE3 TRP A 292       3.341  -6.749 -12.136  1.00  0.83           H  
ATOM   4357  HZ2 TRP A 292       8.236  -5.855 -11.965  1.00  0.83           H  
ATOM   4358  HZ3 TRP A 292       4.953  -8.577 -12.362  1.00  0.83           H  
ATOM   4359  HH2 TRP A 292       7.333  -8.139 -12.251  1.00  0.83           H  
ATOM   4360  N   ILE A 293       0.063  -5.117 -13.032  1.00  0.39           N  
ATOM   4361  CA  ILE A 293      -1.382  -5.257 -12.844  1.00  0.48           C  
ATOM   4362  C   ILE A 293      -1.617  -5.786 -11.438  1.00  0.40           C  
ATOM   4363  O   ILE A 293      -1.271  -6.930 -11.129  1.00  0.62           O  
ATOM   4364  CB  ILE A 293      -2.018  -6.216 -13.861  1.00  0.72           C  
ATOM   4365  CG1 ILE A 293      -1.742  -5.743 -15.285  1.00  0.72           C  
ATOM   4366  CG2 ILE A 293      -3.518  -6.272 -13.619  1.00  0.72           C  
ATOM   4367  CD1 ILE A 293      -2.130  -6.747 -16.346  1.00  0.72           C  
ATOM   4368  H   ILE A 293       0.624  -5.940 -13.177  1.00  0.47           H  
ATOM   4369  HA  ILE A 293      -1.855  -4.279 -12.935  1.00  0.58           H  
ATOM   4370  HB  ILE A 293      -1.599  -7.212 -13.745  1.00  0.86           H  
ATOM   4371 1HG1 ILE A 293      -2.296  -4.826 -15.463  1.00  0.86           H  
ATOM   4372 2HG1 ILE A 293      -0.681  -5.524 -15.388  1.00  0.86           H  
ATOM   4373 1HG2 ILE A 293      -3.979  -6.956 -14.332  1.00  0.86           H  
ATOM   4374 2HG2 ILE A 293      -3.713  -6.617 -12.606  1.00  0.86           H  
ATOM   4375 3HG2 ILE A 293      -3.943  -5.276 -13.746  1.00  0.86           H  
ATOM   4376 1HD1 ILE A 293      -1.908  -6.340 -17.332  1.00  0.86           H  
ATOM   4377 2HD1 ILE A 293      -1.567  -7.670 -16.200  1.00  0.86           H  
ATOM   4378 3HD1 ILE A 293      -3.196  -6.959 -16.273  1.00  0.86           H  
ATOM   4379  N   VAL A 294      -2.198  -4.946 -10.585  1.00  0.32           N  
ATOM   4380  CA  VAL A 294      -2.353  -5.273  -9.178  1.00  0.24           C  
ATOM   4381  C   VAL A 294      -3.782  -5.384  -8.658  1.00  0.28           C  
ATOM   4382  O   VAL A 294      -4.606  -4.496  -8.865  1.00  0.39           O  
ATOM   4383  CB  VAL A 294      -1.626  -4.203  -8.365  1.00  0.36           C  
ATOM   4384  CG1 VAL A 294      -1.808  -4.452  -6.892  1.00  0.36           C  
ATOM   4385  CG2 VAL A 294      -0.160  -4.198  -8.732  1.00  0.36           C  
ATOM   4386  H   VAL A 294      -2.482  -4.023 -10.892  1.00  0.38           H  
ATOM   4387  HA  VAL A 294      -1.859  -6.230  -9.008  1.00  0.29           H  
ATOM   4388  HB  VAL A 294      -2.057  -3.238  -8.594  1.00  0.43           H  
ATOM   4389 1HG1 VAL A 294      -1.296  -3.671  -6.330  1.00  0.43           H  
ATOM   4390 2HG1 VAL A 294      -2.869  -4.437  -6.645  1.00  0.43           H  
ATOM   4391 3HG1 VAL A 294      -1.387  -5.423  -6.632  1.00  0.43           H  
ATOM   4392 1HG2 VAL A 294       0.357  -3.433  -8.159  1.00  0.43           H  
ATOM   4393 2HG2 VAL A 294       0.250  -5.169  -8.497  1.00  0.43           H  
ATOM   4394 3HG2 VAL A 294      -0.044  -3.995  -9.796  1.00  0.43           H  
ATOM   4395  N   LYS A 295      -4.049  -6.480  -7.946  1.00  0.30           N  
ATOM   4396  CA  LYS A 295      -5.327  -6.735  -7.291  1.00  0.30           C  
ATOM   4397  C   LYS A 295      -5.296  -6.288  -5.832  1.00  0.25           C  
ATOM   4398  O   LYS A 295      -4.348  -6.573  -5.096  1.00  0.48           O  
ATOM   4399  CB  LYS A 295      -5.697  -8.218  -7.321  1.00  0.45           C  
ATOM   4400  CG  LYS A 295      -7.044  -8.498  -6.667  1.00  0.45           C  
ATOM   4401  CD  LYS A 295      -7.428  -9.968  -6.679  1.00  0.45           C  
ATOM   4402  CE  LYS A 295      -8.738 -10.146  -5.927  1.00  0.45           C  
ATOM   4403  NZ  LYS A 295      -9.174 -11.561  -5.816  1.00  0.45           N  
ATOM   4404  H   LYS A 295      -3.323  -7.165  -7.827  1.00  0.36           H  
ATOM   4405  HA  LYS A 295      -6.104  -6.165  -7.801  1.00  0.36           H  
ATOM   4406 1HB  LYS A 295      -5.733  -8.573  -8.349  1.00  0.54           H  
ATOM   4407 2HB  LYS A 295      -4.938  -8.798  -6.800  1.00  0.54           H  
ATOM   4408 1HG  LYS A 295      -7.015  -8.167  -5.629  1.00  0.54           H  
ATOM   4409 2HG  LYS A 295      -7.817  -7.929  -7.184  1.00  0.54           H  
ATOM   4410 1HD  LYS A 295      -7.548 -10.312  -7.706  1.00  0.54           H  
ATOM   4411 2HD  LYS A 295      -6.652 -10.560  -6.196  1.00  0.54           H  
ATOM   4412 1HE  LYS A 295      -8.628  -9.735  -4.925  1.00  0.54           H  
ATOM   4413 2HE  LYS A 295      -9.507  -9.589  -6.453  1.00  0.54           H  
ATOM   4414 1HZ  LYS A 295     -10.062 -11.596  -5.326  1.00  0.54           H  
ATOM   4415 2HZ  LYS A 295      -9.319 -11.953  -6.736  1.00  0.54           H  
ATOM   4416 3HZ  LYS A 295      -8.487 -12.108  -5.318  1.00  0.54           H  
ATOM   4417  N   ASN A 296      -6.348  -5.613  -5.397  1.00  0.60           N  
ATOM   4418  CA  ASN A 296      -6.416  -5.176  -4.010  1.00  1.10           C  
ATOM   4419  C   ASN A 296      -7.704  -5.612  -3.332  1.00  0.85           C  
ATOM   4420  O   ASN A 296      -8.535  -6.296  -3.930  1.00  2.92           O  
ATOM   4421  CB  ASN A 296      -6.257  -3.685  -3.949  1.00  1.65           C  
ATOM   4422  CG  ASN A 296      -7.348  -3.022  -4.708  1.00  1.65           C  
ATOM   4423  OD1 ASN A 296      -8.523  -2.985  -4.314  1.00  1.65           O  
ATOM   4424  ND2 ASN A 296      -6.968  -2.505  -5.841  1.00  1.65           N  
ATOM   4425  H   ASN A 296      -7.099  -5.383  -6.039  1.00  0.72           H  
ATOM   4426  HA  ASN A 296      -5.594  -5.636  -3.462  1.00  1.32           H  
ATOM   4427 1HB  ASN A 296      -6.269  -3.338  -2.917  1.00  1.98           H  
ATOM   4428 2HB  ASN A 296      -5.299  -3.399  -4.385  1.00  1.98           H  
ATOM   4429 1HD2 ASN A 296      -7.633  -2.048  -6.431  1.00  1.98           H  
ATOM   4430 2HD2 ASN A 296      -6.011  -2.570  -6.123  1.00  1.98           H  
ATOM   4431  N   SER A 297      -7.854  -5.210  -2.073  1.00  0.96           N  
ATOM   4432  CA  SER A 297      -9.015  -5.561  -1.274  1.00  2.64           C  
ATOM   4433  C   SER A 297      -9.849  -4.347  -0.884  1.00  1.34           C  
ATOM   4434  O   SER A 297     -10.343  -4.262   0.239  1.00  1.17           O  
ATOM   4435  CB  SER A 297      -8.593  -6.323  -0.039  1.00  3.96           C  
ATOM   4436  OG  SER A 297      -7.679  -5.584   0.716  1.00  3.96           O  
ATOM   4437  H   SER A 297      -7.129  -4.648  -1.649  1.00  1.15           H  
ATOM   4438  HA  SER A 297      -9.644  -6.220  -1.872  1.00  3.17           H  
ATOM   4439 1HB  SER A 297      -9.471  -6.549   0.566  1.00  4.75           H  
ATOM   4440 2HB  SER A 297      -8.145  -7.271  -0.331  1.00  4.75           H  
ATOM   4441  HG  SER A 297      -6.876  -5.539   0.191  1.00  4.75           H  
ATOM   4442  N   TRP A 298     -10.039  -3.415  -1.813  1.00  1.37           N  
ATOM   4443  CA  TRP A 298     -10.905  -2.267  -1.538  1.00  1.21           C  
ATOM   4444  C   TRP A 298     -12.210  -2.345  -2.326  1.00  1.17           C  
ATOM   4445  O   TRP A 298     -12.836  -1.319  -2.603  1.00  1.75           O  
ATOM   4446  CB  TRP A 298     -10.210  -0.944  -1.856  1.00  1.81           C  
ATOM   4447  CG  TRP A 298      -9.138  -0.571  -0.887  1.00  1.81           C  
ATOM   4448  CD1 TRP A 298      -9.296  -0.357   0.450  1.00  1.81           C  
ATOM   4449  CD2 TRP A 298      -7.739  -0.335  -1.166  1.00  1.81           C  
ATOM   4450  NE1 TRP A 298      -8.097  -0.014   1.020  1.00  1.81           N  
ATOM   4451  CE2 TRP A 298      -7.135   0.007   0.042  1.00  1.81           C  
ATOM   4452  CE3 TRP A 298      -6.969  -0.383  -2.329  1.00  1.81           C  
ATOM   4453  CZ2 TRP A 298      -5.786   0.308   0.129  1.00  1.81           C  
ATOM   4454  CZ3 TRP A 298      -5.616  -0.092  -2.245  1.00  1.81           C  
ATOM   4455  CH2 TRP A 298      -5.040   0.245  -1.047  1.00  1.81           C  
ATOM   4456  H   TRP A 298      -9.583  -3.487  -2.719  1.00  1.64           H  
ATOM   4457  HA  TRP A 298     -11.152  -2.270  -0.477  1.00  1.45           H  
ATOM   4458 1HB  TRP A 298      -9.765  -1.000  -2.850  1.00  2.18           H  
ATOM   4459 2HB  TRP A 298     -10.947  -0.145  -1.873  1.00  2.18           H  
ATOM   4460  HD1 TRP A 298     -10.238  -0.444   0.987  1.00  2.18           H  
ATOM   4461  HE1 TRP A 298      -7.939   0.202   1.994  1.00  2.18           H  
ATOM   4462  HE3 TRP A 298      -7.424  -0.643  -3.281  1.00  2.18           H  
ATOM   4463  HZ2 TRP A 298      -5.312   0.578   1.072  1.00  2.18           H  
ATOM   4464  HZ3 TRP A 298      -5.021  -0.134  -3.158  1.00  2.18           H  
ATOM   4465  HH2 TRP A 298      -3.974   0.471  -1.016  1.00  2.18           H  
ATOM   4466  N   GLY A 299     -12.615  -3.564  -2.689  1.00  1.04           N  
ATOM   4467  CA  GLY A 299     -13.847  -3.782  -3.429  1.00  1.13           C  
ATOM   4468  C   GLY A 299     -13.698  -3.468  -4.907  1.00  1.06           C  
ATOM   4469  O   GLY A 299     -12.614  -3.135  -5.387  1.00  3.85           O  
ATOM   4470  H   GLY A 299     -12.083  -4.383  -2.425  1.00  1.25           H  
ATOM   4471 1HA  GLY A 299     -14.160  -4.819  -3.307  1.00  1.36           H  
ATOM   4472 2HA  GLY A 299     -14.636  -3.162  -3.002  1.00  1.36           H  
ATOM   4473  N   THR A 300     -14.817  -3.545  -5.621  1.00  0.67           N  
ATOM   4474  CA  THR A 300     -14.856  -3.242  -7.045  1.00  0.68           C  
ATOM   4475  C   THR A 300     -15.265  -1.793  -7.271  1.00  1.21           C  
ATOM   4476  O   THR A 300     -15.496  -1.366  -8.402  1.00  3.88           O  
ATOM   4477  CB  THR A 300     -15.818  -4.178  -7.797  1.00  1.02           C  
ATOM   4478  OG1 THR A 300     -17.141  -4.040  -7.262  1.00  1.02           O  
ATOM   4479  CG2 THR A 300     -15.363  -5.620  -7.668  1.00  1.02           C  
ATOM   4480  H   THR A 300     -15.670  -3.830  -5.161  1.00  0.80           H  
ATOM   4481  HA  THR A 300     -13.859  -3.379  -7.450  1.00  0.82           H  
ATOM   4482  HB  THR A 300     -15.836  -3.905  -8.852  1.00  1.22           H  
ATOM   4483  HG1 THR A 300     -17.455  -3.147  -7.419  1.00  1.22           H  
ATOM   4484 1HG2 THR A 300     -16.051  -6.270  -8.209  1.00  1.22           H  
ATOM   4485 2HG2 THR A 300     -14.362  -5.723  -8.087  1.00  1.22           H  
ATOM   4486 3HG2 THR A 300     -15.348  -5.905  -6.616  1.00  1.22           H  
ATOM   4487  N   ARG A 301     -15.358  -1.039  -6.178  1.00  1.25           N  
ATOM   4488  CA  ARG A 301     -15.705   0.363  -6.215  1.00  3.06           C  
ATOM   4489  C   ARG A 301     -14.451   1.219  -6.038  1.00  3.08           C  
ATOM   4490  O   ARG A 301     -14.533   2.429  -5.844  1.00 11.61           O  
ATOM   4491  CB  ARG A 301     -16.738   0.652  -5.143  1.00  4.59           C  
ATOM   4492  CG  ARG A 301     -18.050  -0.068  -5.413  1.00  4.59           C  
ATOM   4493  CD  ARG A 301     -19.086   0.168  -4.382  1.00  4.59           C  
ATOM   4494  NE  ARG A 301     -20.274  -0.621  -4.663  1.00  4.59           N  
ATOM   4495  CZ  ARG A 301     -21.231  -0.273  -5.544  1.00  4.59           C  
ATOM   4496  NH1 ARG A 301     -21.123   0.846  -6.223  1.00  4.59           N  
ATOM   4497  NH2 ARG A 301     -22.281  -1.056  -5.726  1.00  4.59           N  
ATOM   4498  H   ARG A 301     -15.176  -1.444  -5.275  1.00  1.50           H  
ATOM   4499  HA  ARG A 301     -16.147   0.590  -7.185  1.00  3.67           H  
ATOM   4500 1HB  ARG A 301     -16.368   0.334  -4.170  1.00  5.51           H  
ATOM   4501 2HB  ARG A 301     -16.940   1.721  -5.094  1.00  5.51           H  
ATOM   4502 1HG  ARG A 301     -18.450   0.268  -6.370  1.00  5.51           H  
ATOM   4503 2HG  ARG A 301     -17.866  -1.142  -5.460  1.00  5.51           H  
ATOM   4504 1HD  ARG A 301     -18.704  -0.124  -3.405  1.00  5.51           H  
ATOM   4505 2HD  ARG A 301     -19.368   1.217  -4.361  1.00  5.51           H  
ATOM   4506  HE  ARG A 301     -20.391  -1.490  -4.159  1.00  5.51           H  
ATOM   4507 1HH1 ARG A 301     -20.338   1.469  -6.073  1.00  5.51           H  
ATOM   4508 2HH1 ARG A 301     -21.856   1.126  -6.864  1.00  5.51           H  
ATOM   4509 1HH2 ARG A 301     -22.363  -1.919  -5.207  1.00  5.51           H  
ATOM   4510 2HH2 ARG A 301     -22.996  -0.792  -6.388  1.00  5.51           H  
ATOM   4511  N   TRP A 302     -13.281   0.587  -6.121  1.00  1.98           N  
ATOM   4512  CA  TRP A 302     -12.027   1.307  -6.006  1.00  1.31           C  
ATOM   4513  C   TRP A 302     -11.158   0.984  -7.205  1.00  1.11           C  
ATOM   4514  O   TRP A 302     -10.972  -0.184  -7.548  1.00  1.72           O  
ATOM   4515  CB  TRP A 302     -11.282   0.918  -4.732  1.00  1.97           C  
ATOM   4516  CG  TRP A 302     -10.046   1.738  -4.500  1.00  1.97           C  
ATOM   4517  CD1 TRP A 302      -9.969   2.864  -3.748  1.00  1.97           C  
ATOM   4518  CD2 TRP A 302      -8.724   1.532  -5.047  1.00  1.97           C  
ATOM   4519  NE1 TRP A 302      -8.701   3.368  -3.776  1.00  1.97           N  
ATOM   4520  CE2 TRP A 302      -7.919   2.571  -4.563  1.00  1.97           C  
ATOM   4521  CE3 TRP A 302      -8.163   0.580  -5.899  1.00  1.97           C  
ATOM   4522  CZ2 TRP A 302      -6.586   2.675  -4.897  1.00  1.97           C  
ATOM   4523  CZ3 TRP A 302      -6.821   0.692  -6.236  1.00  1.97           C  
ATOM   4524  CH2 TRP A 302      -6.052   1.712  -5.745  1.00  1.97           C  
ATOM   4525  H   TRP A 302     -13.250  -0.410  -6.271  1.00  2.38           H  
ATOM   4526  HA  TRP A 302     -12.227   2.378  -5.995  1.00  1.57           H  
ATOM   4527 1HB  TRP A 302     -11.944   1.035  -3.875  1.00  2.36           H  
ATOM   4528 2HB  TRP A 302     -10.995  -0.132  -4.783  1.00  2.36           H  
ATOM   4529  HD1 TRP A 302     -10.794   3.304  -3.212  1.00  2.36           H  
ATOM   4530  HE1 TRP A 302      -8.405   4.212  -3.301  1.00  2.36           H  
ATOM   4531  HE3 TRP A 302      -8.772  -0.234  -6.292  1.00  2.36           H  
ATOM   4532  HZ2 TRP A 302      -5.962   3.480  -4.518  1.00  2.36           H  
ATOM   4533  HZ3 TRP A 302      -6.395  -0.056  -6.901  1.00  2.36           H  
ATOM   4534  HH2 TRP A 302      -5.002   1.767  -6.024  1.00  2.36           H  
ATOM   4535  N   GLY A 303     -10.625   2.019  -7.838  1.00  0.88           N  
ATOM   4536  CA  GLY A 303      -9.772   1.831  -8.997  1.00  0.95           C  
ATOM   4537  C   GLY A 303     -10.516   1.140 -10.126  1.00  0.83           C  
ATOM   4538  O   GLY A 303     -11.713   1.353 -10.333  1.00  1.34           O  
ATOM   4539  H   GLY A 303     -10.809   2.957  -7.508  1.00  1.06           H  
ATOM   4540 1HA  GLY A 303      -9.411   2.800  -9.339  1.00  1.14           H  
ATOM   4541 2HA  GLY A 303      -8.899   1.242  -8.717  1.00  1.14           H  
ATOM   4542  N   MET A 304      -9.805   0.296 -10.864  1.00  0.71           N  
ATOM   4543  CA  MET A 304     -10.363  -0.392 -12.020  1.00  0.88           C  
ATOM   4544  C   MET A 304     -11.057  -1.672 -11.615  1.00  0.67           C  
ATOM   4545  O   MET A 304     -10.608  -2.760 -11.968  1.00  2.66           O  
ATOM   4546  CB  MET A 304      -9.263  -0.682 -13.028  1.00  1.32           C  
ATOM   4547  CG  MET A 304      -8.633   0.574 -13.590  1.00  1.32           C  
ATOM   4548  SD  MET A 304      -7.317   0.253 -14.772  1.00  1.32           S  
ATOM   4549  CE  MET A 304      -8.266  -0.296 -16.185  1.00  1.32           C  
ATOM   4550  H   MET A 304      -8.842   0.120 -10.628  1.00  0.85           H  
ATOM   4551  HA  MET A 304     -11.106   0.256 -12.484  1.00  1.06           H  
ATOM   4552 1HB  MET A 304      -8.477  -1.271 -12.557  1.00  1.58           H  
ATOM   4553 2HB  MET A 304      -9.665  -1.264 -13.857  1.00  1.58           H  
ATOM   4554 1HG  MET A 304      -9.402   1.167 -14.083  1.00  1.58           H  
ATOM   4555 2HG  MET A 304      -8.222   1.162 -12.771  1.00  1.58           H  
ATOM   4556 1HE  MET A 304      -7.591  -0.533 -17.008  1.00  1.58           H  
ATOM   4557 2HE  MET A 304      -8.839  -1.185 -15.917  1.00  1.58           H  
ATOM   4558 3HE  MET A 304      -8.950   0.496 -16.494  1.00  1.58           H  
ATOM   4559  N   ASN A 305     -12.147  -1.529 -10.867  1.00  0.88           N  
ATOM   4560  CA  ASN A 305     -12.905  -2.661 -10.350  1.00  1.20           C  
ATOM   4561  C   ASN A 305     -12.052  -3.524  -9.426  1.00  0.67           C  
ATOM   4562  O   ASN A 305     -12.096  -4.750  -9.510  1.00  0.75           O  
ATOM   4563  CB  ASN A 305     -13.482  -3.501 -11.478  1.00  1.80           C  
ATOM   4564  CG  ASN A 305     -14.469  -2.741 -12.319  1.00  1.80           C  
ATOM   4565  OD1 ASN A 305     -15.305  -1.992 -11.799  1.00  1.80           O  
ATOM   4566  ND2 ASN A 305     -14.391  -2.921 -13.613  1.00  1.80           N  
ATOM   4567  H   ASN A 305     -12.442  -0.584 -10.647  1.00  1.06           H  
ATOM   4568  HA  ASN A 305     -13.732  -2.276  -9.759  1.00  1.44           H  
ATOM   4569 1HB  ASN A 305     -12.685  -3.873 -12.121  1.00  2.16           H  
ATOM   4570 2HB  ASN A 305     -13.985  -4.370 -11.056  1.00  2.16           H  
ATOM   4571 1HD2 ASN A 305     -15.023  -2.442 -14.223  1.00  2.16           H  
ATOM   4572 2HD2 ASN A 305     -13.701  -3.537 -13.991  1.00  2.16           H  
ATOM   4573  N   GLY A 306     -11.276  -2.881  -8.548  1.00  0.48           N  
ATOM   4574  CA  GLY A 306     -10.408  -3.599  -7.624  1.00  0.47           C  
ATOM   4575  C   GLY A 306      -8.986  -3.743  -8.139  1.00  0.50           C  
ATOM   4576  O   GLY A 306      -8.193  -4.511  -7.587  1.00  2.09           O  
ATOM   4577  H   GLY A 306     -11.284  -1.872  -8.494  1.00  0.58           H  
ATOM   4578 1HA  GLY A 306     -10.400  -3.089  -6.660  1.00  0.56           H  
ATOM   4579 2HA  GLY A 306     -10.818  -4.587  -7.461  1.00  0.56           H  
ATOM   4580  N   TYR A 307      -8.654  -3.012  -9.201  1.00  0.17           N  
ATOM   4581  CA  TYR A 307      -7.320  -3.114  -9.768  1.00  0.24           C  
ATOM   4582  C   TYR A 307      -6.621  -1.773  -9.983  1.00  0.39           C  
ATOM   4583  O   TYR A 307      -7.246  -0.743 -10.228  1.00  0.53           O  
ATOM   4584  CB  TYR A 307      -7.374  -3.893 -11.089  1.00  0.36           C  
ATOM   4585  CG  TYR A 307      -7.828  -5.329 -10.913  1.00  0.36           C  
ATOM   4586  CD1 TYR A 307      -9.177  -5.645 -10.967  1.00  0.36           C  
ATOM   4587  CD2 TYR A 307      -6.895  -6.330 -10.686  1.00  0.36           C  
ATOM   4588  CE1 TYR A 307      -9.593  -6.944 -10.787  1.00  0.36           C  
ATOM   4589  CE2 TYR A 307      -7.313  -7.633 -10.508  1.00  0.36           C  
ATOM   4590  CZ  TYR A 307      -8.656  -7.939 -10.553  1.00  0.36           C  
ATOM   4591  OH  TYR A 307      -9.077  -9.235 -10.373  1.00  0.36           O  
ATOM   4592  H   TYR A 307      -9.328  -2.390  -9.623  1.00  0.20           H  
ATOM   4593  HA  TYR A 307      -6.716  -3.680  -9.069  1.00  0.29           H  
ATOM   4594 1HB  TYR A 307      -8.061  -3.400 -11.777  1.00  0.43           H  
ATOM   4595 2HB  TYR A 307      -6.388  -3.899 -11.553  1.00  0.43           H  
ATOM   4596  HD1 TYR A 307      -9.914  -4.865 -11.144  1.00  0.43           H  
ATOM   4597  HD2 TYR A 307      -5.834  -6.086 -10.645  1.00  0.43           H  
ATOM   4598  HE1 TYR A 307     -10.655  -7.185 -10.825  1.00  0.43           H  
ATOM   4599  HE2 TYR A 307      -6.582  -8.420 -10.327  1.00  0.43           H  
ATOM   4600  HH  TYR A 307     -10.037  -9.262 -10.375  1.00  0.43           H  
ATOM   4601  N   ILE A 308      -5.298  -1.808  -9.910  1.00  0.50           N  
ATOM   4602  CA  ILE A 308      -4.471  -0.635 -10.163  1.00  0.86           C  
ATOM   4603  C   ILE A 308      -3.261  -0.962 -10.988  1.00  0.63           C  
ATOM   4604  O   ILE A 308      -2.578  -1.958 -10.747  1.00  1.64           O  
ATOM   4605  CB  ILE A 308      -4.014   0.055  -8.848  1.00  1.29           C  
ATOM   4606  CG1 ILE A 308      -3.160   1.291  -9.170  1.00  1.29           C  
ATOM   4607  CG2 ILE A 308      -3.238  -0.894  -7.964  1.00  1.29           C  
ATOM   4608  CD1 ILE A 308      -2.962   2.230  -8.014  1.00  1.29           C  
ATOM   4609  H   ILE A 308      -4.854  -2.688  -9.675  1.00  0.60           H  
ATOM   4610  HA  ILE A 308      -5.065   0.077 -10.727  1.00  1.03           H  
ATOM   4611  HB  ILE A 308      -4.893   0.403  -8.313  1.00  1.55           H  
ATOM   4612 1HG1 ILE A 308      -2.176   0.953  -9.494  1.00  1.55           H  
ATOM   4613 2HG1 ILE A 308      -3.605   1.834  -9.985  1.00  1.55           H  
ATOM   4614 1HG2 ILE A 308      -2.947  -0.383  -7.047  1.00  1.55           H  
ATOM   4615 2HG2 ILE A 308      -3.858  -1.756  -7.720  1.00  1.55           H  
ATOM   4616 3HG2 ILE A 308      -2.345  -1.222  -8.493  1.00  1.55           H  
ATOM   4617 1HD1 ILE A 308      -2.335   3.065  -8.323  1.00  1.55           H  
ATOM   4618 2HD1 ILE A 308      -3.929   2.608  -7.682  1.00  1.55           H  
ATOM   4619 3HD1 ILE A 308      -2.479   1.692  -7.203  1.00  1.55           H  
ATOM   4620  N   HIS A 309      -2.989  -0.118 -11.976  1.00  0.35           N  
ATOM   4621  CA  HIS A 309      -1.784  -0.343 -12.741  1.00  0.40           C  
ATOM   4622  C   HIS A 309      -0.682   0.501 -12.139  1.00  0.57           C  
ATOM   4623  O   HIS A 309      -0.919   1.652 -11.785  1.00  2.58           O  
ATOM   4624  CB  HIS A 309      -1.951  -0.025 -14.220  1.00  0.60           C  
ATOM   4625  CG  HIS A 309      -3.002  -0.846 -14.884  1.00  0.60           C  
ATOM   4626  ND1 HIS A 309      -3.024  -2.223 -14.818  1.00  0.60           N  
ATOM   4627  CD2 HIS A 309      -4.053  -0.488 -15.652  1.00  0.60           C  
ATOM   4628  CE1 HIS A 309      -4.056  -2.674 -15.508  1.00  0.60           C  
ATOM   4629  NE2 HIS A 309      -4.693  -1.643 -16.027  1.00  0.60           N  
ATOM   4630  H   HIS A 309      -3.608   0.667 -12.170  1.00  0.42           H  
ATOM   4631  HA  HIS A 309      -1.507  -1.377 -12.659  1.00  0.48           H  
ATOM   4632 1HB  HIS A 309      -2.199   1.017 -14.351  1.00  0.72           H  
ATOM   4633 2HB  HIS A 309      -1.009  -0.196 -14.735  1.00  0.72           H  
ATOM   4634  HD2 HIS A 309      -4.339   0.529 -15.927  1.00  0.72           H  
ATOM   4635  HE1 HIS A 309      -4.329  -3.721 -15.634  1.00  0.72           H  
ATOM   4636  HE2 HIS A 309      -5.518  -1.689 -16.607  1.00  0.72           H  
ATOM   4637  N   ILE A 310       0.505  -0.071 -11.987  1.00  0.34           N  
ATOM   4638  CA  ILE A 310       1.620   0.663 -11.384  1.00  0.30           C  
ATOM   4639  C   ILE A 310       2.841   0.710 -12.300  1.00  0.25           C  
ATOM   4640  O   ILE A 310       3.318  -0.314 -12.777  1.00  0.26           O  
ATOM   4641  CB  ILE A 310       1.995   0.065 -10.005  1.00  0.45           C  
ATOM   4642  CG1 ILE A 310       0.796   0.174  -9.042  1.00  0.45           C  
ATOM   4643  CG2 ILE A 310       3.213   0.767  -9.433  1.00  0.45           C  
ATOM   4644  CD1 ILE A 310       1.005  -0.513  -7.710  1.00  0.45           C  
ATOM   4645  H   ILE A 310       0.619  -1.030 -12.294  1.00  0.41           H  
ATOM   4646  HA  ILE A 310       1.298   1.690 -11.214  1.00  0.36           H  
ATOM   4647  HB  ILE A 310       2.218  -0.994 -10.121  1.00  0.54           H  
ATOM   4648 1HG1 ILE A 310       0.583   1.226  -8.857  1.00  0.54           H  
ATOM   4649 2HG1 ILE A 310      -0.077  -0.276  -9.511  1.00  0.54           H  
ATOM   4650 1HG2 ILE A 310       3.467   0.328  -8.469  1.00  0.54           H  
ATOM   4651 2HG2 ILE A 310       4.054   0.654 -10.115  1.00  0.54           H  
ATOM   4652 3HG2 ILE A 310       2.994   1.827  -9.301  1.00  0.54           H  
ATOM   4653 1HD1 ILE A 310       0.113  -0.394  -7.095  1.00  0.54           H  
ATOM   4654 2HD1 ILE A 310       1.196  -1.572  -7.872  1.00  0.54           H  
ATOM   4655 3HD1 ILE A 310       1.859  -0.067  -7.201  1.00  0.54           H  
ATOM   4656  N   LEU A 311       3.339   1.913 -12.556  1.00  0.24           N  
ATOM   4657  CA  LEU A 311       4.475   2.108 -13.465  1.00  0.29           C  
ATOM   4658  C   LEU A 311       5.726   1.332 -13.047  1.00  0.35           C  
ATOM   4659  O   LEU A 311       6.176   1.431 -11.904  1.00  0.36           O  
ATOM   4660  CB  LEU A 311       4.841   3.597 -13.551  1.00  0.43           C  
ATOM   4661  CG  LEU A 311       5.935   3.952 -14.569  1.00  0.43           C  
ATOM   4662  CD1 LEU A 311       5.402   3.730 -15.979  1.00  0.43           C  
ATOM   4663  CD2 LEU A 311       6.386   5.388 -14.367  1.00  0.43           C  
ATOM   4664  H   LEU A 311       2.911   2.725 -12.125  1.00  0.29           H  
ATOM   4665  HA  LEU A 311       4.180   1.762 -14.455  1.00  0.35           H  
ATOM   4666 1HB  LEU A 311       3.952   4.166 -13.806  1.00  0.52           H  
ATOM   4667 2HB  LEU A 311       5.182   3.926 -12.577  1.00  0.52           H  
ATOM   4668  HG  LEU A 311       6.787   3.289 -14.425  1.00  0.52           H  
ATOM   4669 1HD1 LEU A 311       6.183   3.961 -16.704  1.00  0.52           H  
ATOM   4670 2HD1 LEU A 311       5.098   2.693 -16.090  1.00  0.52           H  
ATOM   4671 3HD1 LEU A 311       4.545   4.379 -16.147  1.00  0.52           H  
ATOM   4672 1HD2 LEU A 311       7.171   5.625 -15.085  1.00  0.52           H  
ATOM   4673 2HD2 LEU A 311       5.547   6.061 -14.519  1.00  0.52           H  
ATOM   4674 3HD2 LEU A 311       6.772   5.509 -13.355  1.00  0.52           H  
ATOM   4675  N   ARG A 312       6.292   0.569 -13.987  1.00  0.46           N  
ATOM   4676  CA  ARG A 312       7.528  -0.174 -13.725  1.00  0.60           C  
ATOM   4677  C   ARG A 312       8.721   0.769 -13.591  1.00  0.69           C  
ATOM   4678  O   ARG A 312       8.764   1.826 -14.221  1.00  1.81           O  
ATOM   4679  CB  ARG A 312       7.878  -1.159 -14.844  1.00  0.90           C  
ATOM   4680  CG  ARG A 312       6.968  -2.355 -15.058  1.00  0.90           C  
ATOM   4681  CD  ARG A 312       7.572  -3.297 -16.047  1.00  0.90           C  
ATOM   4682  NE  ARG A 312       8.702  -4.032 -15.485  1.00  0.90           N  
ATOM   4683  CZ  ARG A 312       9.702  -4.620 -16.188  1.00  0.90           C  
ATOM   4684  NH1 ARG A 312       9.781  -4.539 -17.496  1.00  0.90           N  
ATOM   4685  NH2 ARG A 312      10.638  -5.295 -15.551  1.00  0.90           N  
ATOM   4686  H   ARG A 312       5.861   0.514 -14.902  1.00  0.55           H  
ATOM   4687  HA  ARG A 312       7.411  -0.726 -12.792  1.00  0.72           H  
ATOM   4688 1HB  ARG A 312       7.914  -0.616 -15.787  1.00  1.08           H  
ATOM   4689 2HB  ARG A 312       8.878  -1.555 -14.666  1.00  1.08           H  
ATOM   4690 1HG  ARG A 312       6.839  -2.886 -14.120  1.00  1.08           H  
ATOM   4691 2HG  ARG A 312       6.000  -2.025 -15.429  1.00  1.08           H  
ATOM   4692 1HD  ARG A 312       6.823  -4.017 -16.375  1.00  1.08           H  
ATOM   4693 2HD  ARG A 312       7.935  -2.732 -16.901  1.00  1.08           H  
ATOM   4694  HE  ARG A 312       8.736  -4.110 -14.474  1.00  1.08           H  
ATOM   4695 1HH1 ARG A 312       9.107  -4.010 -18.032  1.00  1.08           H  
ATOM   4696 2HH1 ARG A 312      10.547  -4.988 -17.979  1.00  1.08           H  
ATOM   4697 1HH2 ARG A 312      10.595  -5.393 -14.550  1.00  1.08           H  
ATOM   4698 2HH2 ARG A 312      11.405  -5.714 -16.064  1.00  1.08           H  
ATOM   4699  N   ASN A 313       9.704   0.366 -12.796  1.00  1.08           N  
ATOM   4700  CA  ASN A 313      10.921   1.153 -12.628  1.00  1.52           C  
ATOM   4701  C   ASN A 313      12.122   0.225 -12.766  1.00  2.12           C  
ATOM   4702  O   ASN A 313      12.530  -0.426 -11.807  1.00 10.55           O  
ATOM   4703  CB  ASN A 313      10.917   1.873 -11.296  1.00  2.28           C  
ATOM   4704  CG  ASN A 313      12.085   2.803 -11.133  1.00  2.28           C  
ATOM   4705  OD1 ASN A 313      13.085   2.703 -11.853  1.00  2.28           O  
ATOM   4706  ND2 ASN A 313      11.973   3.717 -10.202  1.00  2.28           N  
ATOM   4707  H   ASN A 313       9.610  -0.509 -12.296  1.00  1.30           H  
ATOM   4708  HA  ASN A 313      10.982   1.892 -13.428  1.00  1.82           H  
ATOM   4709 1HB  ASN A 313       9.994   2.444 -11.195  1.00  2.74           H  
ATOM   4710 2HB  ASN A 313      10.939   1.139 -10.492  1.00  2.74           H  
ATOM   4711 1HD2 ASN A 313      12.718   4.366 -10.047  1.00  2.74           H  
ATOM   4712 2HD2 ASN A 313      11.146   3.764  -9.645  1.00  2.74           H  
ATOM   4713  N   SER A 314      12.663   0.169 -13.981  1.00  2.38           N  
ATOM   4714  CA  SER A 314      13.744  -0.740 -14.360  1.00  2.41           C  
ATOM   4715  C   SER A 314      15.021  -0.656 -13.532  1.00  1.46           C  
ATOM   4716  O   SER A 314      15.509   0.426 -13.203  1.00  1.53           O  
ATOM   4717  CB  SER A 314      14.103  -0.504 -15.812  1.00  3.62           C  
ATOM   4718  OG  SER A 314      15.204  -1.284 -16.189  1.00  3.62           O  
ATOM   4719  H   SER A 314      12.281   0.773 -14.696  1.00  2.86           H  
ATOM   4720  HA  SER A 314      13.363  -1.756 -14.269  1.00  2.89           H  
ATOM   4721 1HB  SER A 314      13.247  -0.750 -16.440  1.00  4.34           H  
ATOM   4722 2HB  SER A 314      14.329   0.550 -15.965  1.00  4.34           H  
ATOM   4723  HG  SER A 314      15.943  -0.972 -15.662  1.00  4.34           H  
ATOM   4724  N   GLY A 315      15.570  -1.835 -13.237  1.00  1.80           N  
ATOM   4725  CA  GLY A 315      16.833  -1.975 -12.524  1.00  2.20           C  
ATOM   4726  C   GLY A 315      16.697  -1.972 -11.008  1.00  1.57           C  
ATOM   4727  O   GLY A 315      15.753  -2.530 -10.443  1.00  2.24           O  
ATOM   4728  H   GLY A 315      15.097  -2.670 -13.550  1.00  2.16           H  
ATOM   4729 1HA  GLY A 315      17.311  -2.905 -12.836  1.00  2.64           H  
ATOM   4730 2HA  GLY A 315      17.501  -1.169 -12.826  1.00  2.64           H  
ATOM   4731  N   ASP A 316      17.691  -1.362 -10.362  1.00  2.62           N  
ATOM   4732  CA  ASP A 316      17.774  -1.260  -8.911  1.00  2.82           C  
ATOM   4733  C   ASP A 316      16.970  -0.076  -8.398  1.00  2.33           C  
ATOM   4734  O   ASP A 316      17.388   1.075  -8.531  1.00  2.96           O  
ATOM   4735  CB  ASP A 316      19.232  -1.135  -8.460  1.00  4.23           C  
ATOM   4736  CG  ASP A 316      19.395  -1.106  -6.942  1.00  4.23           C  
ATOM   4737  OD1 ASP A 316      18.408  -0.997  -6.254  1.00  4.23           O  
ATOM   4738  OD2 ASP A 316      20.511  -1.195  -6.487  1.00  4.23           O  
ATOM   4739  H   ASP A 316      18.426  -0.939 -10.911  1.00  3.14           H  
ATOM   4740  HA  ASP A 316      17.365  -2.169  -8.479  1.00  3.38           H  
ATOM   4741 1HB  ASP A 316      19.806  -1.974  -8.854  1.00  5.08           H  
ATOM   4742 2HB  ASP A 316      19.663  -0.223  -8.873  1.00  5.08           H  
ATOM   4743  N   SER A 317      15.807  -0.367  -7.829  1.00  1.71           N  
ATOM   4744  CA  SER A 317      14.918   0.662  -7.317  1.00  1.43           C  
ATOM   4745  C   SER A 317      13.754   0.095  -6.550  1.00  1.49           C  
ATOM   4746  O   SER A 317      13.204  -0.949  -6.897  1.00  2.77           O  
ATOM   4747  CB  SER A 317      14.350   1.520  -8.421  1.00  2.15           C  
ATOM   4748  OG  SER A 317      13.462   2.466  -7.878  1.00  2.15           O  
ATOM   4749  H   SER A 317      15.552  -1.339  -7.733  1.00  2.05           H  
ATOM   4750  HA  SER A 317      15.491   1.300  -6.642  1.00  1.72           H  
ATOM   4751 1HB  SER A 317      15.152   2.030  -8.953  1.00  2.57           H  
ATOM   4752 2HB  SER A 317      13.826   0.890  -9.140  1.00  2.57           H  
ATOM   4753  HG  SER A 317      14.010   3.094  -7.400  1.00  2.57           H  
ATOM   4754  N   LYS A 318      13.340   0.835  -5.532  1.00  1.39           N  
ATOM   4755  CA  LYS A 318      12.190   0.478  -4.721  1.00  1.35           C  
ATOM   4756  C   LYS A 318      10.907   0.512  -5.563  1.00  1.07           C  
ATOM   4757  O   LYS A 318       9.929  -0.161  -5.243  1.00  1.39           O  
ATOM   4758  CB  LYS A 318      12.101   1.429  -3.525  1.00  2.03           C  
ATOM   4759  CG  LYS A 318      13.233   1.230  -2.517  1.00  2.03           C  
ATOM   4760  CD  LYS A 318      13.159   2.206  -1.357  1.00  2.03           C  
ATOM   4761  CE  LYS A 318      14.281   1.961  -0.358  1.00  2.03           C  
ATOM   4762  NZ  LYS A 318      14.265   2.950   0.757  1.00  2.03           N  
ATOM   4763  H   LYS A 318      13.847   1.680  -5.309  1.00  1.67           H  
ATOM   4764  HA  LYS A 318      12.323  -0.539  -4.354  1.00  1.62           H  
ATOM   4765 1HB  LYS A 318      12.136   2.461  -3.873  1.00  2.43           H  
ATOM   4766 2HB  LYS A 318      11.153   1.286  -3.009  1.00  2.43           H  
ATOM   4767 1HG  LYS A 318      13.194   0.217  -2.122  1.00  2.43           H  
ATOM   4768 2HG  LYS A 318      14.188   1.361  -3.023  1.00  2.43           H  
ATOM   4769 1HD  LYS A 318      13.246   3.224  -1.737  1.00  2.43           H  
ATOM   4770 2HD  LYS A 318      12.201   2.104  -0.848  1.00  2.43           H  
ATOM   4771 1HE  LYS A 318      14.175   0.960   0.058  1.00  2.43           H  
ATOM   4772 2HE  LYS A 318      15.239   2.027  -0.873  1.00  2.43           H  
ATOM   4773 1HZ  LYS A 318      15.021   2.752   1.396  1.00  2.43           H  
ATOM   4774 2HZ  LYS A 318      14.375   3.882   0.382  1.00  2.43           H  
ATOM   4775 3HZ  LYS A 318      13.385   2.888   1.249  1.00  2.43           H  
REMARK PARENT    2jyeA_201
REMARK PARSRC    alignment
REMARK SCORE     0.81
ATOM   4776  N   GLY A 319      10.921   1.286  -6.654  1.00  1.05           N  
ATOM   4777  CA  GLY A 319       9.788   1.354  -7.562  1.00  0.95           C  
ATOM   4778  C   GLY A 319       8.695   2.287  -7.080  1.00  0.71           C  
ATOM   4779  O   GLY A 319       8.785   2.884  -6.004  1.00  0.75           O  
ATOM   4780  H   GLY A 319      11.751   1.819  -6.891  1.00  1.26           H  
ATOM   4781 1HA  GLY A 319      10.136   1.685  -8.538  1.00  1.14           H  
ATOM   4782 2HA  GLY A 319       9.378   0.354  -7.699  1.00  1.14           H  
ATOM   4783  N   ILE A 320       7.649   2.397  -7.885  1.00  0.80           N  
ATOM   4784  CA  ILE A 320       6.532   3.255  -7.555  1.00  1.16           C  
ATOM   4785  C   ILE A 320       5.775   2.623  -6.413  1.00  1.10           C  
ATOM   4786  O   ILE A 320       5.477   1.428  -6.441  1.00  1.02           O  
ATOM   4787  CB  ILE A 320       5.627   3.480  -8.777  1.00  1.74           C  
ATOM   4788  CG1 ILE A 320       6.442   4.130  -9.893  1.00  1.74           C  
ATOM   4789  CG2 ILE A 320       4.418   4.334  -8.424  1.00  1.74           C  
ATOM   4790  CD1 ILE A 320       7.057   5.453  -9.509  1.00  1.74           C  
ATOM   4791  H   ILE A 320       7.631   1.876  -8.751  1.00  0.96           H  
ATOM   4792  HA  ILE A 320       6.911   4.221  -7.224  1.00  1.39           H  
ATOM   4793  HB  ILE A 320       5.293   2.516  -9.148  1.00  2.09           H  
ATOM   4794 1HG1 ILE A 320       7.236   3.450 -10.200  1.00  2.09           H  
ATOM   4795 2HG1 ILE A 320       5.790   4.303 -10.742  1.00  2.09           H  
ATOM   4796 1HG2 ILE A 320       3.796   4.465  -9.309  1.00  2.09           H  
ATOM   4797 2HG2 ILE A 320       3.839   3.841  -7.645  1.00  2.09           H  
ATOM   4798 3HG2 ILE A 320       4.752   5.308  -8.068  1.00  2.09           H  
ATOM   4799 1HD1 ILE A 320       7.611   5.856 -10.357  1.00  2.09           H  
ATOM   4800 2HD1 ILE A 320       6.270   6.149  -9.224  1.00  2.09           H  
ATOM   4801 3HD1 ILE A 320       7.735   5.309  -8.669  1.00  2.09           H  
ATOM   4802  N   CYS A 321       5.537   3.421  -5.375  1.00  1.26           N  
ATOM   4803  CA  CYS A 321       4.879   2.997  -4.142  1.00  1.36           C  
ATOM   4804  C   CYS A 321       5.709   1.982  -3.351  1.00  0.91           C  
ATOM   4805  O   CYS A 321       5.202   1.359  -2.423  1.00  1.33           O  
ATOM   4806  CB  CYS A 321       3.498   2.381  -4.434  1.00  2.04           C  
ATOM   4807  SG  CYS A 321       2.335   3.495  -5.242  1.00  2.04           S  
ATOM   4808  H   CYS A 321       5.830   4.386  -5.445  1.00  1.51           H  
ATOM   4809  HA  CYS A 321       4.729   3.877  -3.518  1.00  1.63           H  
ATOM   4810 1HB  CYS A 321       3.601   1.493  -5.053  1.00  2.45           H  
ATOM   4811 2HB  CYS A 321       3.045   2.067  -3.500  1.00  2.45           H  
ATOM   4812  HG  CYS A 321       2.253   4.361  -4.236  1.00  2.45           H  
ATOM   4813  N   GLY A 322       6.982   1.796  -3.711  1.00  0.61           N  
ATOM   4814  CA  GLY A 322       7.806   0.826  -3.013  1.00  0.59           C  
ATOM   4815  C   GLY A 322       7.461  -0.604  -3.431  1.00  0.61           C  
ATOM   4816  O   GLY A 322       7.731  -1.545  -2.689  1.00  0.81           O  
ATOM   4817  H   GLY A 322       7.402   2.320  -4.468  1.00  0.73           H  
ATOM   4818 1HA  GLY A 322       8.857   1.028  -3.221  1.00  0.71           H  
ATOM   4819 2HA  GLY A 322       7.665   0.938  -1.939  1.00  0.71           H  
ATOM   4820  N   ILE A 323       6.884  -0.774  -4.626  1.00  0.53           N  
ATOM   4821  CA  ILE A 323       6.449  -2.085  -5.119  1.00  0.51           C  
ATOM   4822  C   ILE A 323       7.533  -3.188  -5.156  1.00  0.63           C  
ATOM   4823  O   ILE A 323       7.199  -4.371  -5.139  1.00  1.20           O  
ATOM   4824  CB  ILE A 323       5.827  -1.930  -6.525  1.00  0.77           C  
ATOM   4825  CG1 ILE A 323       5.022  -3.182  -6.886  1.00  0.77           C  
ATOM   4826  CG2 ILE A 323       6.907  -1.663  -7.564  1.00  0.77           C  
ATOM   4827  CD1 ILE A 323       4.147  -3.017  -8.101  1.00  0.77           C  
ATOM   4828  H   ILE A 323       6.681   0.032  -5.207  1.00  0.64           H  
ATOM   4829  HA  ILE A 323       5.663  -2.436  -4.453  1.00  0.61           H  
ATOM   4830  HB  ILE A 323       5.130  -1.092  -6.515  1.00  0.92           H  
ATOM   4831 1HG1 ILE A 323       5.710  -4.009  -7.062  1.00  0.92           H  
ATOM   4832 2HG1 ILE A 323       4.380  -3.438  -6.046  1.00  0.92           H  
ATOM   4833 1HG2 ILE A 323       6.445  -1.541  -8.544  1.00  0.92           H  
ATOM   4834 2HG2 ILE A 323       7.446  -0.755  -7.301  1.00  0.92           H  
ATOM   4835 3HG2 ILE A 323       7.601  -2.503  -7.596  1.00  0.92           H  
ATOM   4836 1HD1 ILE A 323       3.605  -3.943  -8.291  1.00  0.92           H  
ATOM   4837 2HD1 ILE A 323       3.437  -2.208  -7.929  1.00  0.92           H  
ATOM   4838 3HD1 ILE A 323       4.770  -2.776  -8.957  1.00  0.92           H  
ATOM   4839  N   ASN A 324       8.817  -2.824  -5.209  1.00  0.62           N  
ATOM   4840  CA  ASN A 324       9.872  -3.836  -5.216  1.00  0.72           C  
ATOM   4841  C   ASN A 324      10.478  -4.070  -3.834  1.00  0.78           C  
ATOM   4842  O   ASN A 324      11.368  -4.904  -3.683  1.00  2.05           O  
ATOM   4843  CB  ASN A 324      10.988  -3.453  -6.163  1.00  1.08           C  
ATOM   4844  CG  ASN A 324      10.592  -3.464  -7.600  1.00  1.08           C  
ATOM   4845  OD1 ASN A 324       9.757  -4.270  -8.024  1.00  1.08           O  
ATOM   4846  ND2 ASN A 324      11.188  -2.585  -8.361  1.00  1.08           N  
ATOM   4847  H   ASN A 324       9.076  -1.849  -5.236  1.00  0.74           H  
ATOM   4848  HA  ASN A 324       9.440  -4.782  -5.545  1.00  0.86           H  
ATOM   4849 1HB  ASN A 324      11.351  -2.457  -5.909  1.00  1.30           H  
ATOM   4850 2HB  ASN A 324      11.817  -4.146  -6.033  1.00  1.30           H  
ATOM   4851 1HD2 ASN A 324      10.967  -2.542  -9.339  1.00  1.30           H  
ATOM   4852 2HD2 ASN A 324      11.865  -1.960  -7.964  1.00  1.30           H  
ATOM   4853  N   MET A 325      10.024  -3.332  -2.831  1.00  0.71           N  
ATOM   4854  CA  MET A 325      10.598  -3.438  -1.496  1.00  0.90           C  
ATOM   4855  C   MET A 325      10.245  -4.741  -0.800  1.00  0.67           C  
ATOM   4856  O   MET A 325      11.078  -5.335  -0.115  1.00  1.88           O  
ATOM   4857  CB  MET A 325      10.136  -2.267  -0.656  1.00  1.35           C  
ATOM   4858  CG  MET A 325      10.688  -0.933  -1.097  1.00  1.35           C  
ATOM   4859  SD  MET A 325       9.978   0.439  -0.182  1.00  1.35           S  
ATOM   4860  CE  MET A 325      10.716   0.200   1.427  1.00  1.35           C  
ATOM   4861  H   MET A 325       9.271  -2.674  -2.973  1.00  0.85           H  
ATOM   4862  HA  MET A 325      11.683  -3.399  -1.588  1.00  1.08           H  
ATOM   4863 1HB  MET A 325       9.050  -2.204  -0.685  1.00  1.62           H  
ATOM   4864 2HB  MET A 325      10.429  -2.425   0.382  1.00  1.62           H  
ATOM   4865 1HG  MET A 325      11.768  -0.925  -0.952  1.00  1.62           H  
ATOM   4866 2HG  MET A 325      10.482  -0.787  -2.157  1.00  1.62           H  
ATOM   4867 1HE  MET A 325      10.367   0.979   2.106  1.00  1.62           H  
ATOM   4868 2HE  MET A 325      10.427  -0.777   1.817  1.00  1.62           H  
ATOM   4869 3HE  MET A 325      11.801   0.250   1.342  1.00  1.62           H  
ATOM   4870  N   LEU A 326       9.004  -5.178  -0.965  1.00  1.41           N  
ATOM   4871  CA  LEU A 326       8.538  -6.398  -0.327  1.00  1.38           C  
ATOM   4872  C   LEU A 326       7.815  -7.295  -1.308  1.00  0.82           C  
ATOM   4873  O   LEU A 326       6.747  -6.943  -1.799  1.00  1.17           O  
ATOM   4874  CB  LEU A 326       7.606  -6.039   0.835  1.00  2.07           C  
ATOM   4875  CG  LEU A 326       6.963  -7.217   1.571  1.00  2.07           C  
ATOM   4876  CD1 LEU A 326       8.050  -8.067   2.209  1.00  2.07           C  
ATOM   4877  CD2 LEU A 326       6.011  -6.676   2.627  1.00  2.07           C  
ATOM   4878  H   LEU A 326       8.364  -4.651  -1.543  1.00  1.69           H  
ATOM   4879  HA  LEU A 326       9.398  -6.938   0.064  1.00  1.66           H  
ATOM   4880 1HB  LEU A 326       8.173  -5.465   1.566  1.00  2.48           H  
ATOM   4881 2HB  LEU A 326       6.803  -5.408   0.454  1.00  2.48           H  
ATOM   4882  HG  LEU A 326       6.413  -7.840   0.865  1.00  2.48           H  
ATOM   4883 1HD1 LEU A 326       7.595  -8.909   2.732  1.00  2.48           H  
ATOM   4884 2HD1 LEU A 326       8.720  -8.443   1.435  1.00  2.48           H  
ATOM   4885 3HD1 LEU A 326       8.616  -7.464   2.917  1.00  2.48           H  
ATOM   4886 1HD2 LEU A 326       5.548  -7.507   3.159  1.00  2.48           H  
ATOM   4887 2HD2 LEU A 326       6.565  -6.057   3.333  1.00  2.48           H  
ATOM   4888 3HD2 LEU A 326       5.237  -6.077   2.148  1.00  2.48           H  
ATOM   4889  N   ALA A 327       8.377  -8.478  -1.557  1.00  1.18           N  
ATOM   4890  CA  ALA A 327       7.757  -9.436  -2.468  1.00  0.96           C  
ATOM   4891  C   ALA A 327       8.021 -10.879  -2.034  1.00  0.96           C  
ATOM   4892  O   ALA A 327       9.172 -11.269  -1.800  1.00  1.66           O  
ATOM   4893  CB  ALA A 327       8.267  -9.223  -3.887  1.00  1.44           C  
ATOM   4894  H   ALA A 327       9.254  -8.712  -1.116  1.00  1.42           H  
ATOM   4895  HA  ALA A 327       6.686  -9.269  -2.453  1.00  1.15           H  
ATOM   4896 1HB  ALA A 327       7.774  -9.924  -4.561  1.00  1.73           H  
ATOM   4897 2HB  ALA A 327       8.048  -8.203  -4.201  1.00  1.73           H  
ATOM   4898 3HB  ALA A 327       9.343  -9.388  -3.915  1.00  1.73           H  
ATOM   4899  N   SER A 328       6.948 -11.670  -1.952  1.00  0.69           N  
ATOM   4900  CA  SER A 328       7.079 -13.074  -1.587  1.00  0.77           C  
ATOM   4901  C   SER A 328       5.987 -13.961  -2.194  1.00  0.81           C  
ATOM   4902  O   SER A 328       4.897 -13.505  -2.542  1.00  1.20           O  
ATOM   4903  CB  SER A 328       7.089 -13.212  -0.081  1.00  1.16           C  
ATOM   4904  OG  SER A 328       5.869 -12.820   0.477  1.00  1.16           O  
ATOM   4905  H   SER A 328       6.032 -11.275  -2.131  1.00  0.83           H  
ATOM   4906  HA  SER A 328       8.038 -13.426  -1.965  1.00  0.92           H  
ATOM   4907 1HB  SER A 328       7.299 -14.245   0.191  1.00  1.39           H  
ATOM   4908 2HB  SER A 328       7.890 -12.599   0.331  1.00  1.39           H  
ATOM   4909  HG  SER A 328       5.991 -12.907   1.429  1.00  1.39           H  
ATOM   4910  N   TYR A 329       6.313 -15.243  -2.320  1.00  1.28           N  
ATOM   4911  CA  TYR A 329       5.439 -16.223  -2.966  1.00  2.62           C  
ATOM   4912  C   TYR A 329       5.157 -17.447  -2.124  1.00  2.39           C  
ATOM   4913  O   TYR A 329       5.943 -17.789  -1.259  1.00  6.04           O  
ATOM   4914  CB  TYR A 329       6.072 -16.718  -4.252  1.00  3.93           C  
ATOM   4915  CG  TYR A 329       6.244 -15.680  -5.296  1.00  3.93           C  
ATOM   4916  CD1 TYR A 329       7.322 -14.823  -5.302  1.00  3.93           C  
ATOM   4917  CD2 TYR A 329       5.297 -15.603  -6.268  1.00  3.93           C  
ATOM   4918  CE1 TYR A 329       7.408 -13.875  -6.300  1.00  3.93           C  
ATOM   4919  CE2 TYR A 329       5.399 -14.687  -7.263  1.00  3.93           C  
ATOM   4920  CZ  TYR A 329       6.444 -13.817  -7.274  1.00  3.93           C  
ATOM   4921  OH  TYR A 329       6.516 -12.853  -8.243  1.00  3.93           O  
ATOM   4922  H   TYR A 329       7.226 -15.526  -1.980  1.00  1.54           H  
ATOM   4923  HA  TYR A 329       4.494 -15.731  -3.188  1.00  3.14           H  
ATOM   4924 1HB  TYR A 329       7.037 -17.159  -4.051  1.00  4.72           H  
ATOM   4925 2HB  TYR A 329       5.452 -17.506  -4.666  1.00  4.72           H  
ATOM   4926  HD1 TYR A 329       8.078 -14.887  -4.522  1.00  4.72           H  
ATOM   4927  HD2 TYR A 329       4.454 -16.278  -6.240  1.00  4.72           H  
ATOM   4928  HE1 TYR A 329       8.222 -13.162  -6.341  1.00  4.72           H  
ATOM   4929  HE2 TYR A 329       4.636 -14.627  -8.026  1.00  4.72           H
[truncated: 93,248 more chars]
