# Supplementary material for: Sequence comparison, molecular modeling, and network analysis predict structural diversity in cysteine proteases from the Cape sundew, Drosera capensis
Source: Comput Struct Biotechnol J. 2016 Jun 14;14:271–82. doi: 10.1016/j.csbj.2016.05.003 (PMC4949590; doi:10.1016/j.csbj.2016.05.003)
Supplement: Supplementary file 3 [file mmc3.zip › Rosetta_full/DCAP_0551_full_m1.pdb]

PFRMAT TS
TARGET DCAP_0551
AUTHOR BAKER-ROSETTASERVER
METHOD    ROSETTA provides both ab initio and
METHOD    comparative models of protein domains.
METHOD    Comparative models are built from structures
METHOD    detected and aligned by HHSEARCH, SPARKS, and
METHOD    Raptor. Loop regions are assembled from fragments and 
METHOD    optimized to fit the aligned template structures.
METHOD    De novo models are built using the Rosetta de
METHOD    novo protocol.  The procedure is fully automated.
MODEL     1
PARENT 4qrvB_301
REMARK PARENT    4qrvB_301
REMARK PARSRC    alignment
REMARK SCORE     0.78  
ATOM      1  N   MET A   1      15.330 -10.098 -16.751  1.00400.00           N  
ATOM      2  CA  MET A   1      14.115  -9.596 -17.388  1.00400.00           C  
ATOM      3  C   MET A   1      14.287  -8.205 -17.983  1.00400.00           C  
ATOM      4  O   MET A   1      14.411  -8.062 -19.199  1.00400.00           O  
ATOM      5  CB  MET A   1      12.957  -9.575 -16.392  1.00600.00           C  
ATOM      6  CG  MET A   1      12.439 -10.940 -15.977  1.00600.00           C  
ATOM      7  SD  MET A   1      11.815 -11.896 -17.374  1.00600.00           S  
ATOM      8  CE  MET A   1      10.402 -10.909 -17.860  1.00600.00           C  
ATOM      9 1H   MET A   1      15.143 -10.303 -15.781  1.00480.00           H  
ATOM     10 2H   MET A   1      15.629 -10.941 -17.219  1.00480.00           H  
ATOM     11 3H   MET A   1      16.061  -9.404 -16.814  1.00480.00           H  
ATOM     12  HA  MET A   1      13.858 -10.267 -18.206  1.00480.00           H  
ATOM     13 1HB  MET A   1      13.265  -9.059 -15.484  1.00720.00           H  
ATOM     14 2HB  MET A   1      12.122  -9.019 -16.818  1.00720.00           H  
ATOM     15 1HG  MET A   1      13.238 -11.506 -15.501  1.00720.00           H  
ATOM     16 2HG  MET A   1      11.633 -10.814 -15.256  1.00720.00           H  
ATOM     17 1HE  MET A   1       9.908 -11.376 -18.713  1.00720.00           H  
ATOM     18 2HE  MET A   1       9.703 -10.837 -17.029  1.00720.00           H  
ATOM     19 3HE  MET A   1      10.736  -9.909 -18.140  1.00720.00           H  
ATOM     20  N   LEU A   2      14.294  -7.188 -17.116  1.00400.00           N  
ATOM     21  CA  LEU A   2      14.345  -5.775 -17.512  1.00400.00           C  
ATOM     22  C   LEU A   2      15.670  -5.346 -18.135  1.00350.72           C  
ATOM     23  O   LEU A   2      16.466  -4.649 -17.505  1.00369.01           O  
ATOM     24  CB  LEU A   2      14.072  -4.903 -16.281  1.00600.00           C  
ATOM     25  CG  LEU A   2      12.711  -5.117 -15.605  1.00600.00           C  
ATOM     26  CD1 LEU A   2      12.649  -4.278 -14.340  1.00600.00           C  
ATOM     27  CD2 LEU A   2      11.592  -4.741 -16.571  1.00600.00           C  
ATOM     28  H   LEU A   2      14.223  -7.392 -16.130  1.00480.00           H  
ATOM     29  HA  LEU A   2      13.557  -5.598 -18.238  1.00480.00           H  
ATOM     30 1HB  LEU A   2      14.845  -5.094 -15.540  1.00720.00           H  
ATOM     31 2HB  LEU A   2      14.133  -3.856 -16.578  1.00720.00           H  
ATOM     32  HG  LEU A   2      12.609  -6.164 -15.320  1.00720.00           H  
ATOM     33 1HD1 LEU A   2      11.694  -4.442 -13.846  1.00720.00           H  
ATOM     34 2HD1 LEU A   2      13.456  -4.572 -13.669  1.00720.00           H  
ATOM     35 3HD1 LEU A   2      12.753  -3.223 -14.593  1.00720.00           H  
ATOM     36 1HD2 LEU A   2      10.627  -4.898 -16.088  1.00720.00           H  
ATOM     37 2HD2 LEU A   2      11.692  -3.693 -16.852  1.00720.00           H  
ATOM     38 3HD2 LEU A   2      11.658  -5.364 -17.462  1.00720.00           H  
ATOM     39  N   ASN A   3      15.888  -5.762 -19.379  1.00259.81           N  
ATOM     40  CA  ASN A   3      17.090  -5.414 -20.120  1.00185.72           C  
ATOM     41  C   ASN A   3      16.975  -4.031 -20.745  1.00146.65           C  
ATOM     42  O   ASN A   3      15.955  -3.362 -20.586  1.00127.03           O  
ATOM     43  CB  ASN A   3      17.355  -6.465 -21.178  1.00278.58           C  
ATOM     44  CG  ASN A   3      16.285  -6.494 -22.236  1.00278.58           C  
ATOM     45  OD1 ASN A   3      15.549  -5.519 -22.431  1.00278.58           O  
ATOM     46  ND2 ASN A   3      16.183  -7.603 -22.924  1.00278.58           N  
ATOM     47  H   ASN A   3      15.193  -6.354 -19.812  1.00311.77           H  
ATOM     48  HA  ASN A   3      17.932  -5.390 -19.426  1.00222.86           H  
ATOM     49 1HB  ASN A   3      18.318  -6.277 -21.653  1.00334.30           H  
ATOM     50 2HB  ASN A   3      17.410  -7.447 -20.708  1.00334.30           H  
ATOM     51 1HD2 ASN A   3      15.490  -7.684 -23.640  1.00334.30           H  
ATOM     52 2HD2 ASN A   3      16.796  -8.369 -22.732  1.00334.30           H  
ATOM     53  N   LEU A   4      18.008  -3.632 -21.488  1.00142.52           N  
ATOM     54  CA  LEU A   4      18.067  -2.324 -22.138  1.00115.08           C  
ATOM     55  C   LEU A   4      16.861  -2.036 -23.019  1.00102.80           C  
ATOM     56  O   LEU A   4      16.345  -0.917 -23.011  1.00 80.03           O  
ATOM     57  CB  LEU A   4      19.338  -2.211 -22.977  1.00172.62           C  
ATOM     58  CG  LEU A   4      19.517  -0.876 -23.707  1.00172.62           C  
ATOM     59  CD1 LEU A   4      19.583   0.248 -22.682  1.00172.62           C  
ATOM     60  CD2 LEU A   4      20.787  -0.927 -24.544  1.00172.62           C  
ATOM     61  H   LEU A   4      18.801  -4.250 -21.583  1.00171.02           H  
ATOM     62  HA  LEU A   4      18.103  -1.564 -21.359  1.00138.10           H  
ATOM     63 1HB  LEU A   4      20.200  -2.354 -22.326  1.00207.14           H  
ATOM     64 2HB  LEU A   4      19.338  -3.005 -23.725  1.00207.14           H  
ATOM     65  HG  LEU A   4      18.661  -0.695 -24.357  1.00207.14           H  
ATOM     66 1HD1 LEU A   4      19.703   1.202 -23.196  1.00207.14           H  
ATOM     67 2HD1 LEU A   4      18.662   0.264 -22.099  1.00207.14           H  
ATOM     68 3HD1 LEU A   4      20.430   0.085 -22.018  1.00207.14           H  
ATOM     69 1HD2 LEU A   4      20.917   0.022 -25.066  1.00207.14           H  
ATOM     70 2HD2 LEU A   4      21.644  -1.103 -23.895  1.00207.14           H  
ATOM     71 3HD2 LEU A   4      20.711  -1.734 -25.273  1.00207.14           H  
ATOM     72  N   GLY A   5      16.429  -3.033 -23.789  1.00126.06           N  
ATOM     73  CA  GLY A   5      15.269  -2.885 -24.655  1.00126.29           C  
ATOM     74  C   GLY A   5      14.038  -2.521 -23.839  1.00110.71           C  
ATOM     75  O   GLY A   5      13.259  -1.652 -24.237  1.00 98.05           O  
ATOM     76  H   GLY A   5      16.904  -3.924 -23.759  1.00151.27           H  
ATOM     77 1HA  GLY A   5      15.463  -2.111 -25.398  1.00151.55           H  
ATOM     78 2HA  GLY A   5      15.092  -3.815 -25.193  1.00151.55           H  
ATOM     79  N   LEU A   6      13.873  -3.178 -22.691  1.00118.49           N  
ATOM     80  CA  LEU A   6      12.745  -2.888 -21.826  1.00113.57           C  
ATOM     81  C   LEU A   6      12.915  -1.577 -21.084  1.00 85.70           C  
ATOM     82  O   LEU A   6      11.921  -0.939 -20.751  1.00 74.04           O  
ATOM     83  CB  LEU A   6      12.509  -4.026 -20.843  1.00170.35           C  
ATOM     84  CG  LEU A   6      12.040  -5.320 -21.505  1.00170.35           C  
ATOM     85  CD1 LEU A   6      11.855  -6.396 -20.454  1.00170.35           C  
ATOM     86  CD2 LEU A   6      10.756  -5.038 -22.259  1.00170.35           C  
ATOM     87  H   LEU A   6      14.539  -3.896 -22.424  1.00142.19           H  
ATOM     88  HA  LEU A   6      11.857  -2.804 -22.452  1.00136.28           H  
ATOM     89 1HB  LEU A   6      13.439  -4.235 -20.315  1.00204.43           H  
ATOM     90 2HB  LEU A   6      11.755  -3.721 -20.119  1.00204.43           H  
ATOM     91  HG  LEU A   6      12.798  -5.668 -22.207  1.00204.43           H  
ATOM     92 1HD1 LEU A   6      11.529  -7.321 -20.930  1.00204.43           H  
ATOM     93 2HD1 LEU A   6      12.798  -6.562 -19.950  1.00204.43           H  
ATOM     94 3HD1 LEU A   6      11.108  -6.075 -19.732  1.00204.43           H  
ATOM     95 1HD2 LEU A   6      10.409  -5.950 -22.746  1.00204.43           H  
ATOM     96 2HD2 LEU A   6       9.999  -4.687 -21.561  1.00204.43           H  
ATOM     97 3HD2 LEU A   6      10.937  -4.271 -23.012  1.00204.43           H  
ATOM     98  N   MET A   7      14.159  -1.150 -20.849  1.00 81.27           N  
ATOM     99  CA  MET A   7      14.384   0.149 -20.226  1.00 63.99           C  
ATOM    100  C   MET A   7      13.921   1.242 -21.184  1.00 47.16           C  
ATOM    101  O   MET A   7      13.309   2.226 -20.764  1.00 37.97           O  
ATOM    102  CB  MET A   7      15.861   0.331 -19.868  1.00 95.98           C  
ATOM    103  CG  MET A   7      16.364  -0.560 -18.738  1.00 95.98           C  
ATOM    104  SD  MET A   7      15.490  -0.287 -17.183  1.00 95.98           S  
ATOM    105  CE  MET A   7      16.068   1.351 -16.747  1.00 95.98           C  
ATOM    106  H   MET A   7      14.949  -1.732 -21.095  1.00 97.52           H  
ATOM    107  HA  MET A   7      13.785   0.216 -19.319  1.00 76.79           H  
ATOM    108 1HB  MET A   7      16.477   0.136 -20.743  1.00115.18           H  
ATOM    109 2HB  MET A   7      16.035   1.367 -19.573  1.00115.18           H  
ATOM    110 1HG  MET A   7      16.245  -1.603 -19.015  1.00115.18           H  
ATOM    111 2HG  MET A   7      17.424  -0.372 -18.573  1.00115.18           H  
ATOM    112 1HE  MET A   7      15.611   1.661 -15.809  1.00115.18           H  
ATOM    113 2HE  MET A   7      17.153   1.338 -16.637  1.00115.18           H  
ATOM    114 3HE  MET A   7      15.793   2.055 -17.533  1.00115.18           H  
ATOM    115  N   ALA A   8      14.181   1.037 -22.478  1.00 48.97           N  
ATOM    116  CA  ALA A   8      13.722   1.955 -23.509  1.00 40.23           C  
ATOM    117  C   ALA A   8      12.201   1.939 -23.574  1.00 34.95           C  
ATOM    118  O   ALA A   8      11.573   2.995 -23.641  1.00 28.18           O  
ATOM    119  CB  ALA A   8      14.320   1.588 -24.856  1.00 60.34           C  
ATOM    120  H   ALA A   8      14.724   0.227 -22.752  1.00 58.76           H  
ATOM    121  HA  ALA A   8      14.040   2.962 -23.239  1.00 48.28           H  
ATOM    122 1HB  ALA A   8      13.978   2.295 -25.611  1.00 72.41           H  
ATOM    123 2HB  ALA A   8      15.408   1.621 -24.793  1.00 72.41           H  
ATOM    124 3HB  ALA A   8      14.006   0.584 -25.135  1.00 72.41           H  
ATOM    125  N   GLY A   9      11.620   0.735 -23.524  1.00 41.31           N  
ATOM    126  CA  GLY A   9      10.173   0.566 -23.532  1.00 38.44           C  
ATOM    127  C   GLY A   9       9.533   1.265 -22.340  1.00 29.94           C  
ATOM    128  O   GLY A   9       8.467   1.867 -22.475  1.00 25.10           O  
ATOM    129  H   GLY A   9      12.198  -0.095 -23.501  1.00 49.57           H  
ATOM    130 1HA  GLY A   9       9.765   0.967 -24.459  1.00 46.13           H  
ATOM    131 2HA  GLY A   9       9.933  -0.498 -23.509  1.00 46.13           H  
ATOM    132  N   ALA A  10      10.190   1.183 -21.179  1.00 33.04           N  
ATOM    133  CA  ALA A  10       9.724   1.838 -19.969  1.00 31.94           C  
ATOM    134  C   ALA A  10       9.641   3.331 -20.187  1.00 26.24           C  
ATOM    135  O   ALA A  10       8.644   3.952 -19.823  1.00 25.45           O  
ATOM    136  CB  ALA A  10      10.644   1.525 -18.795  1.00 47.91           C  
ATOM    137  H   ALA A  10      11.038   0.639 -21.129  1.00 39.65           H  
ATOM    138  HA  ALA A  10       8.727   1.473 -19.747  1.00 38.33           H  
ATOM    139 1HB  ALA A  10      10.265   2.012 -17.896  1.00 57.49           H  
ATOM    140 2HB  ALA A  10      10.680   0.447 -18.637  1.00 57.49           H  
ATOM    141 3HB  ALA A  10      11.646   1.891 -19.005  1.00 57.49           H  
ATOM    142  N   LYS A  11      10.678   3.896 -20.809  1.00 25.27           N  
ATOM    143  CA  LYS A  11      10.716   5.320 -21.108  1.00 24.48           C  
ATOM    144  C   LYS A  11       9.617   5.723 -22.085  1.00 21.48           C  
ATOM    145  O   LYS A  11       9.009   6.783 -21.931  1.00 23.62           O  
ATOM    146  CB  LYS A  11      12.083   5.693 -21.672  1.00 36.72           C  
ATOM    147  CG  LYS A  11      13.211   5.631 -20.654  1.00 36.72           C  
ATOM    148  CD  LYS A  11      14.549   5.967 -21.292  1.00 36.72           C  
ATOM    149  CE  LYS A  11      15.681   5.874 -20.280  1.00 36.72           C  
ATOM    150  NZ  LYS A  11      17.001   6.173 -20.899  1.00 36.72           N  
ATOM    151  H   LYS A  11      11.479   3.324 -21.058  1.00 30.32           H  
ATOM    152  HA  LYS A  11      10.558   5.870 -20.180  1.00 29.38           H  
ATOM    153 1HB  LYS A  11      12.338   5.026 -22.494  1.00 44.06           H  
ATOM    154 2HB  LYS A  11      12.048   6.707 -22.071  1.00 44.06           H  
ATOM    155 1HG  LYS A  11      13.013   6.344 -19.853  1.00 44.06           H  
ATOM    156 2HG  LYS A  11      13.260   4.634 -20.222  1.00 44.06           H  
ATOM    157 1HD  LYS A  11      14.746   5.274 -22.110  1.00 44.06           H  
ATOM    158 2HD  LYS A  11      14.516   6.979 -21.695  1.00 44.06           H  
ATOM    159 1HE  LYS A  11      15.499   6.584 -19.474  1.00 44.06           H  
ATOM    160 2HE  LYS A  11      15.707   4.868 -19.863  1.00 44.06           H  
ATOM    161 1HZ  LYS A  11      17.726   6.102 -20.199  1.00 44.06           H  
ATOM    162 2HZ  LYS A  11      17.183   5.511 -21.640  1.00 44.06           H  
ATOM    163 3HZ  LYS A  11      16.991   7.109 -21.278  1.00 44.06           H  
ATOM    164  N   GLN A  12       9.355   4.872 -23.077  1.00 20.12           N  
ATOM    165  CA  GLN A  12       8.312   5.138 -24.059  1.00 20.85           C  
ATOM    166  C   GLN A  12       6.932   5.176 -23.414  1.00 19.17           C  
ATOM    167  O   GLN A  12       6.147   6.093 -23.674  1.00 21.39           O  
ATOM    168  CB  GLN A  12       8.346   4.077 -25.160  1.00 31.28           C  
ATOM    169  CG  GLN A  12       9.559   4.168 -26.068  1.00 31.28           C  
ATOM    170  CD  GLN A  12       9.630   3.021 -27.057  1.00 31.28           C  
ATOM    171  OE1 GLN A  12       9.079   1.942 -26.823  1.00 31.28           O  
ATOM    172  NE2 GLN A  12      10.310   3.250 -28.175  1.00 31.28           N  
ATOM    173  H   GLN A  12       9.910   4.030 -23.168  1.00 24.14           H  
ATOM    174  HA  GLN A  12       8.501   6.114 -24.508  1.00 25.02           H  
ATOM    175 1HB  GLN A  12       8.337   3.085 -24.711  1.00 37.53           H  
ATOM    176 2HB  GLN A  12       7.454   4.165 -25.780  1.00 37.53           H  
ATOM    177 1HG  GLN A  12       9.502   5.098 -26.633  1.00 37.53           H  
ATOM    178 2HG  GLN A  12      10.463   4.158 -25.462  1.00 37.53           H  
ATOM    179 1HE2 GLN A  12      10.392   2.531 -28.867  1.00 37.53           H  
ATOM    180 2HE2 GLN A  12      10.742   4.139 -28.325  1.00 37.53           H  
ATOM    181  N   PHE A  13       6.651   4.192 -22.560  1.00 17.17           N  
ATOM    182  CA  PHE A  13       5.381   4.136 -21.855  1.00 16.10           C  
ATOM    183  C   PHE A  13       5.273   5.286 -20.882  1.00 18.15           C  
ATOM    184  O   PHE A  13       4.199   5.848 -20.715  1.00 18.73           O  
ATOM    185  CB  PHE A  13       5.179   2.819 -21.135  1.00 24.15           C  
ATOM    186  CG  PHE A  13       3.788   2.648 -20.564  1.00 24.15           C  
ATOM    187  CD1 PHE A  13       2.713   2.430 -21.414  1.00 24.15           C  
ATOM    188  CD2 PHE A  13       3.546   2.691 -19.197  1.00 24.15           C  
ATOM    189  CE1 PHE A  13       1.435   2.259 -20.916  1.00 24.15           C  
ATOM    190  CE2 PHE A  13       2.267   2.516 -18.698  1.00 24.15           C  
ATOM    191  CZ  PHE A  13       1.212   2.302 -19.559  1.00 24.15           C  
ATOM    192  H   PHE A  13       7.331   3.458 -22.406  1.00 20.60           H  
ATOM    193  HA  PHE A  13       4.580   4.240 -22.588  1.00 19.32           H  
ATOM    194 1HB  PHE A  13       5.377   1.992 -21.816  1.00 28.98           H  
ATOM    195 2HB  PHE A  13       5.894   2.756 -20.318  1.00 28.98           H  
ATOM    196  HD1 PHE A  13       2.886   2.391 -22.490  1.00 28.98           H  
ATOM    197  HD2 PHE A  13       4.379   2.859 -18.513  1.00 28.98           H  
ATOM    198  HE1 PHE A  13       0.604   2.088 -21.599  1.00 28.98           H  
ATOM    199  HE2 PHE A  13       2.087   2.551 -17.627  1.00 28.98           H  
ATOM    200  HZ  PHE A  13       0.206   2.166 -19.166  1.00 28.98           H  
ATOM    201  N   SER A  14       6.377   5.625 -20.223  1.00 22.48           N  
ATOM    202  CA  SER A  14       6.406   6.757 -19.314  1.00 27.68           C  
ATOM    203  C   SER A  14       5.967   8.023 -20.042  1.00 27.92           C  
ATOM    204  O   SER A  14       5.166   8.793 -19.510  1.00 31.36           O  
ATOM    205  CB  SER A  14       7.790   6.919 -18.739  1.00 41.52           C  
ATOM    206  OG  SER A  14       7.848   7.990 -17.843  1.00 41.52           O  
ATOM    207  H   SER A  14       7.229   5.099 -20.355  1.00 26.98           H  
ATOM    208  HA  SER A  14       5.709   6.568 -18.497  1.00 33.22           H  
ATOM    209 1HB  SER A  14       8.072   6.000 -18.222  1.00 49.82           H  
ATOM    210 2HB  SER A  14       8.510   7.072 -19.539  1.00 49.82           H  
ATOM    211  HG  SER A  14       8.624   7.810 -17.302  1.00 49.82           H  
ATOM    212  N   GLY A  15       6.479   8.220 -21.267  1.00 28.10           N  
ATOM    213  CA  GLY A  15       6.071   9.345 -22.103  1.00 33.86           C  
ATOM    214  C   GLY A  15       4.563   9.291 -22.334  1.00 32.02           C  
ATOM    215  O   GLY A  15       3.881  10.304 -22.187  1.00 36.05           O  
ATOM    216  H   GLY A  15       7.170   7.573 -21.626  1.00 33.72           H  
ATOM    217 1HA  GLY A  15       6.342  10.281 -21.617  1.00 40.63           H  
ATOM    218 2HA  GLY A  15       6.598   9.305 -23.057  1.00 40.63           H  
ATOM    219  N   PHE A  16       4.053   8.096 -22.656  1.00 29.33           N  
ATOM    220  CA  PHE A  16       2.616   7.865 -22.788  1.00 32.76           C  
ATOM    221  C   PHE A  16       1.850   8.266 -21.541  1.00 29.75           C  
ATOM    222  O   PHE A  16       0.797   8.896 -21.638  1.00 35.31           O  
ATOM    223  CB  PHE A  16       2.293   6.412 -23.135  1.00 49.14           C  
ATOM    224  CG  PHE A  16       0.828   6.116 -23.044  1.00 49.14           C  
ATOM    225  CD1 PHE A  16      -0.045   6.442 -24.070  1.00 49.14           C  
ATOM    226  CD2 PHE A  16       0.319   5.517 -21.901  1.00 49.14           C  
ATOM    227  CE1 PHE A  16      -1.396   6.168 -23.953  1.00 49.14           C  
ATOM    228  CE2 PHE A  16      -1.028   5.244 -21.780  1.00 49.14           C  
ATOM    229  CZ  PHE A  16      -1.887   5.570 -22.810  1.00 49.14           C  
ATOM    230  H   PHE A  16       4.686   7.320 -22.812  1.00 35.20           H  
ATOM    231  HA  PHE A  16       2.254   8.481 -23.611  1.00 39.31           H  
ATOM    232 1HB  PHE A  16       2.620   6.200 -24.152  1.00 58.97           H  
ATOM    233 2HB  PHE A  16       2.815   5.727 -22.481  1.00 58.97           H  
ATOM    234  HD1 PHE A  16       0.344   6.918 -24.970  1.00 58.97           H  
ATOM    235  HD2 PHE A  16       0.999   5.262 -21.088  1.00 58.97           H  
ATOM    236  HE1 PHE A  16      -2.074   6.428 -24.766  1.00 58.97           H  
ATOM    237  HE2 PHE A  16      -1.413   4.773 -20.876  1.00 58.97           H  
ATOM    238  HZ  PHE A  16      -2.951   5.356 -22.722  1.00 58.97           H  
ATOM    239  N   MET A  17       2.351   7.874 -20.374  1.00 24.72           N  
ATOM    240  CA  MET A  17       1.679   8.194 -19.133  1.00 25.64           C  
ATOM    241  C   MET A  17       1.654   9.694 -18.890  1.00 27.74           C  
ATOM    242  O   MET A  17       0.668  10.220 -18.370  1.00 31.31           O  
ATOM    243  CB  MET A  17       2.350   7.476 -17.977  1.00 38.46           C  
ATOM    244  CG  MET A  17       2.172   5.972 -18.017  1.00 38.46           C  
ATOM    245  SD  MET A  17       0.439   5.533 -18.147  1.00 38.46           S  
ATOM    246  CE  MET A  17      -0.136   6.309 -16.657  1.00 38.46           C  
ATOM    247  H   MET A  17       3.206   7.339 -20.351  1.00 29.66           H  
ATOM    248  HA  MET A  17       0.646   7.853 -19.203  1.00 30.77           H  
ATOM    249 1HB  MET A  17       3.417   7.688 -17.978  1.00 46.15           H  
ATOM    250 2HB  MET A  17       1.942   7.841 -17.033  1.00 46.15           H  
ATOM    251 1HG  MET A  17       2.699   5.559 -18.872  1.00 46.15           H  
ATOM    252 2HG  MET A  17       2.579   5.524 -17.111  1.00 46.15           H  
ATOM    253 1HE  MET A  17      -1.208   6.161 -16.568  1.00 46.15           H  
ATOM    254 2HE  MET A  17       0.371   5.872 -15.796  1.00 46.15           H  
ATOM    255 3HE  MET A  17       0.077   7.377 -16.699  1.00 46.15           H  
ATOM    256  N   LEU A  18       2.708  10.394 -19.313  1.00 27.85           N  
ATOM    257  CA  LEU A  18       2.703  11.841 -19.210  1.00 32.43           C  
ATOM    258  C   LEU A  18       1.654  12.406 -20.148  1.00 33.32           C  
ATOM    259  O   LEU A  18       0.947  13.339 -19.783  1.00 36.64           O  
ATOM    260  CB  LEU A  18       4.079  12.425 -19.539  1.00 48.64           C  
ATOM    261  CG  LEU A  18       5.179  12.135 -18.516  1.00 48.64           C  
ATOM    262  CD1 LEU A  18       6.512  12.622 -19.063  1.00 48.64           C  
ATOM    263  CD2 LEU A  18       4.838  12.834 -17.207  1.00 48.64           C  
ATOM    264  H   LEU A  18       3.517   9.918 -19.693  1.00 33.42           H  
ATOM    265  HA  LEU A  18       2.440  12.118 -18.190  1.00 38.92           H  
ATOM    266 1HB  LEU A  18       4.410  12.033 -20.499  1.00 58.37           H  
ATOM    267 2HB  LEU A  18       3.987  13.506 -19.624  1.00 58.37           H  
ATOM    268  HG  LEU A  18       5.251  11.061 -18.348  1.00 58.37           H  
ATOM    269 1HD1 LEU A  18       7.302  12.412 -18.342  1.00 58.37           H  
ATOM    270 2HD1 LEU A  18       6.731  12.107 -19.999  1.00 58.37           H  
ATOM    271 3HD1 LEU A  18       6.460  13.695 -19.243  1.00 58.37           H  
ATOM    272 1HD2 LEU A  18       5.616  12.629 -16.471  1.00 58.37           H  
ATOM    273 2HD2 LEU A  18       4.772  13.909 -17.375  1.00 58.37           H  
ATOM    274 3HD2 LEU A  18       3.882  12.465 -16.835  1.00 58.37           H  
ATOM    275  N   LEU A  19       1.514  11.805 -21.331  1.00 34.23           N  
ATOM    276  CA  LEU A  19       0.497  12.238 -22.277  1.00 41.73           C  
ATOM    277  C   LEU A  19      -0.898  12.021 -21.715  1.00 44.12           C  
ATOM    278  O   LEU A  19      -1.778  12.842 -21.948  1.00 48.81           O  
ATOM    279  CB  LEU A  19       0.644  11.495 -23.607  1.00 62.59           C  
ATOM    280  CG  LEU A  19       1.892  11.844 -24.419  1.00 62.59           C  
ATOM    281  CD1 LEU A  19       1.989  10.911 -25.617  1.00 62.59           C  
ATOM    282  CD2 LEU A  19       1.810  13.299 -24.854  1.00 62.59           C  
ATOM    283  H   LEU A  19       2.142  11.055 -21.591  1.00 41.08           H  
ATOM    284  HA  LEU A  19       0.632  13.303 -22.461  1.00 50.08           H  
ATOM    285 1HB  LEU A  19       0.660  10.426 -23.422  1.00 75.11           H  
ATOM    286 2HB  LEU A  19      -0.224  11.720 -24.226  1.00 75.11           H  
ATOM    287  HG  LEU A  19       2.780  11.703 -23.807  1.00 75.11           H  
ATOM    288 1HD1 LEU A  19       2.881  11.152 -26.195  1.00 75.11           H  
ATOM    289 2HD1 LEU A  19       2.049   9.880 -25.272  1.00 75.11           H  
ATOM    290 3HD1 LEU A  19       1.107  11.033 -26.244  1.00 75.11           H  
ATOM    291 1HD2 LEU A  19       2.699  13.557 -25.429  1.00 75.11           H  
ATOM    292 2HD2 LEU A  19       0.923  13.445 -25.471  1.00 75.11           H  
ATOM    293 3HD2 LEU A  19       1.748  13.939 -23.974  1.00 75.11           H  
ATOM    294  N   ALA A  20      -1.093  10.933 -20.960  1.00 45.29           N  
ATOM    295  CA  ALA A  20      -2.372  10.660 -20.303  1.00 54.69           C  
ATOM    296  C   ALA A  20      -2.688  11.769 -19.302  1.00 49.44           C  
ATOM    297  O   ALA A  20      -3.824  12.249 -19.231  1.00 56.62           O  
ATOM    298  CB  ALA A  20      -2.337   9.304 -19.611  1.00 82.03           C  
ATOM    299  H   ALA A  20      -0.337  10.271 -20.846  1.00 54.35           H  
ATOM    300  HA  ALA A  20      -3.154  10.651 -21.064  1.00 65.63           H  
ATOM    301 1HB  ALA A  20      -3.302   9.109 -19.142  1.00 98.44           H  
ATOM    302 2HB  ALA A  20      -2.125   8.526 -20.343  1.00 98.44           H  
ATOM    303 3HB  ALA A  20      -1.561   9.302 -18.848  1.00 98.44           H  
ATOM    304  N   PHE A  21      -1.671  12.192 -18.557  1.00 41.03           N  
ATOM    305  CA  PHE A  21      -1.774  13.300 -17.620  1.00 40.11           C  
ATOM    306  C   PHE A  21      -2.172  14.584 -18.342  1.00 37.82           C  
ATOM    307  O   PHE A  21      -3.104  15.277 -17.929  1.00 40.93           O  
ATOM    308  CB  PHE A  21      -0.465  13.468 -16.849  1.00 60.16           C  
ATOM    309  CG  PHE A  21      -0.398  14.662 -15.948  1.00 60.16           C  
ATOM    310  CD1 PHE A  21      -1.144  14.715 -14.779  1.00 60.16           C  
ATOM    311  CD2 PHE A  21       0.436  15.727 -16.255  1.00 60.16           C  
ATOM    312  CE1 PHE A  21      -1.063  15.810 -13.935  1.00 60.16           C  
ATOM    313  CE2 PHE A  21       0.525  16.817 -15.413  1.00 60.16           C  
ATOM    314  CZ  PHE A  21      -0.226  16.859 -14.251  1.00 60.16           C  
ATOM    315  H   PHE A  21      -0.776  11.715 -18.632  1.00 49.24           H  
ATOM    316  HA  PHE A  21      -2.562  13.064 -16.900  1.00 48.13           H  
ATOM    317 1HB  PHE A  21      -0.298  12.581 -16.241  1.00 72.20           H  
ATOM    318 2HB  PHE A  21       0.364  13.533 -17.545  1.00 72.20           H  
ATOM    319  HD1 PHE A  21      -1.795  13.879 -14.527  1.00 72.20           H  
ATOM    320  HD2 PHE A  21       1.030  15.693 -17.169  1.00 72.20           H  
ATOM    321  HE1 PHE A  21      -1.653  15.840 -13.019  1.00 72.20           H  
ATOM    322  HE2 PHE A  21       1.185  17.647 -15.663  1.00 72.20           H  
ATOM    323  HZ  PHE A  21      -0.158  17.720 -13.588  1.00 72.20           H  
ATOM    324  N   PHE A  22      -1.452  14.892 -19.423  1.00 36.04           N  
ATOM    325  CA  PHE A  22      -1.716  16.091 -20.200  1.00 39.26           C  
ATOM    326  C   PHE A  22      -3.059  16.019 -20.922  1.00 43.44           C  
ATOM    327  O   PHE A  22      -3.686  17.054 -21.142  1.00 47.14           O  
ATOM    328  CB  PHE A  22      -0.576  16.350 -21.185  1.00 58.89           C  
ATOM    329  CG  PHE A  22       0.681  16.808 -20.494  1.00 58.89           C  
ATOM    330  CD1 PHE A  22       1.847  16.063 -20.556  1.00 58.89           C  
ATOM    331  CD2 PHE A  22       0.691  17.980 -19.760  1.00 58.89           C  
ATOM    332  CE1 PHE A  22       2.989  16.472 -19.898  1.00 58.89           C  
ATOM    333  CE2 PHE A  22       1.828  18.397 -19.100  1.00 58.89           C  
ATOM    334  CZ  PHE A  22       2.979  17.639 -19.167  1.00 58.89           C  
ATOM    335  H   PHE A  22      -0.697  14.284 -19.704  1.00 43.25           H  
ATOM    336  HA  PHE A  22      -1.755  16.934 -19.512  1.00 47.11           H  
ATOM    337 1HB  PHE A  22      -0.351  15.442 -21.741  1.00 70.67           H  
ATOM    338 2HB  PHE A  22      -0.871  17.116 -21.899  1.00 70.67           H  
ATOM    339  HD1 PHE A  22       1.853  15.139 -21.132  1.00 70.67           H  
ATOM    340  HD2 PHE A  22      -0.220  18.576 -19.706  1.00 70.67           H  
ATOM    341  HE1 PHE A  22       3.896  15.871 -19.956  1.00 70.67           H  
ATOM    342  HE2 PHE A  22       1.818  19.322 -18.525  1.00 70.67           H  
ATOM    343  HZ  PHE A  22       3.880  17.966 -18.647  1.00 70.67           H  
ATOM    344  N   LEU A  23      -3.510  14.808 -21.262  1.00 48.41           N  
ATOM    345  CA  LEU A  23      -4.824  14.602 -21.854  1.00 61.30           C  
ATOM    346  C   LEU A  23      -5.887  15.059 -20.885  1.00 57.90           C  
ATOM    347  O   LEU A  23      -6.781  15.818 -21.258  1.00 63.00           O  
ATOM    348  CB  LEU A  23      -5.052  13.132 -22.214  1.00 91.95           C  
ATOM    349  CG  LEU A  23      -6.446  12.799 -22.762  1.00 91.95           C  
ATOM    350  CD1 LEU A  23      -6.688  13.578 -24.047  1.00 91.95           C  
ATOM    351  CD2 LEU A  23      -6.538  11.301 -23.001  1.00 91.95           C  
ATOM    352  H   LEU A  23      -2.929  13.999 -21.104  1.00 58.09           H  
ATOM    353  HA  LEU A  23      -4.899  15.204 -22.761  1.00 73.56           H  
ATOM    354 1HB  LEU A  23      -4.320  12.838 -22.963  1.00110.34           H  
ATOM    355 2HB  LEU A  23      -4.900  12.524 -21.329  1.00110.34           H  
ATOM    356  HG  LEU A  23      -7.205  13.098 -22.039  1.00110.34           H  
ATOM    357 1HD1 LEU A  23      -7.681  13.345 -24.432  1.00110.34           H  
ATOM    358 2HD1 LEU A  23      -6.619  14.646 -23.844  1.00110.34           H  
ATOM    359 3HD1 LEU A  23      -5.938  13.300 -24.787  1.00110.34           H  
ATOM    360 1HD2 LEU A  23      -7.528  11.052 -23.384  1.00110.34           H  
ATOM    361 2HD2 LEU A  23      -5.781  11.001 -23.726  1.00110.34           H  
ATOM    362 3HD2 LEU A  23      -6.370  10.774 -22.061  1.00110.34           H  
ATOM    363  N   GLY A  24      -5.769  14.600 -19.635  1.00 55.80           N  
ATOM    364  CA  GLY A  24      -6.687  15.002 -18.583  1.00 64.04           C  
ATOM    365  C   GLY A  24      -6.694  16.518 -18.442  1.00 56.73           C  
ATOM    366  O   GLY A  24      -7.759  17.122 -18.335  1.00 65.19           O  
ATOM    367  H   GLY A  24      -5.024  13.951 -19.412  1.00 66.96           H  
ATOM    368 1HA  GLY A  24      -7.691  14.647 -18.813  1.00 76.85           H  
ATOM    369 2HA  GLY A  24      -6.389  14.545 -17.639  1.00 76.85           H  
ATOM    370  N   LEU A  25      -5.507  17.130 -18.478  1.00 48.17           N  
ATOM    371  CA  LEU A  25      -5.401  18.582 -18.398  1.00 51.82           C  
ATOM    372  C   LEU A  25      -6.056  19.275 -19.590  1.00 50.95           C  
ATOM    373  O   LEU A  25      -6.646  20.341 -19.428  1.00 55.65           O  
ATOM    374  CB  LEU A  25      -3.936  19.000 -18.305  1.00 77.73           C  
ATOM    375  CG  LEU A  25      -3.230  18.639 -16.997  1.00 77.73           C  
ATOM    376  CD1 LEU A  25      -1.761  18.981 -17.114  1.00 77.73           C  
ATOM    377  CD2 LEU A  25      -3.869  19.402 -15.856  1.00 77.73           C  
ATOM    378  H   LEU A  25      -4.660  16.574 -18.538  1.00 57.80           H  
ATOM    379  HA  LEU A  25      -5.908  18.910 -17.492  1.00 62.18           H  
ATOM    380 1HB  LEU A  25      -3.385  18.530 -19.118  1.00 93.28           H  
ATOM    381 2HB  LEU A  25      -3.875  20.081 -18.429  1.00 93.28           H  
ATOM    382  HG  LEU A  25      -3.317  17.569 -16.810  1.00 93.28           H  
ATOM    383 1HD1 LEU A  25      -1.260  18.732 -16.185  1.00 93.28           H  
ATOM    384 2HD1 LEU A  25      -1.325  18.413 -17.928  1.00 93.28           H  
ATOM    385 3HD1 LEU A  25      -1.650  20.047 -17.308  1.00 93.28           H  
ATOM    386 1HD2 LEU A  25      -3.363  19.144 -14.927  1.00 93.28           H  
ATOM    387 2HD2 LEU A  25      -3.778  20.474 -16.035  1.00 93.28           H  
ATOM    388 3HD2 LEU A  25      -4.922  19.135 -15.784  1.00 93.28           H  
ATOM    389  N   GLY A  26      -5.960  18.671 -20.777  1.00 50.96           N  
ATOM    390  CA  GLY A  26      -6.605  19.207 -21.970  1.00 60.21           C  
ATOM    391  C   GLY A  26      -8.119  19.188 -21.808  1.00 59.91           C  
ATOM    392  O   GLY A  26      -8.804  20.142 -22.189  1.00 67.22           O  
ATOM    393  H   GLY A  26      -5.422  17.821 -20.861  1.00 61.15           H  
ATOM    394 1HA  GLY A  26      -6.261  20.226 -22.148  1.00 72.25           H  
ATOM    395 2HA  GLY A  26      -6.320  18.612 -22.837  1.00 72.25           H  
ATOM    396  N   LEU A  27      -8.632  18.106 -21.223  1.00 66.04           N  
ATOM    397  CA  LEU A  27     -10.056  17.984 -20.968  1.00 76.76           C  
ATOM    398  C   LEU A  27     -10.490  19.046 -19.961  1.00 76.21           C  
ATOM    399  O   LEU A  27     -11.520  19.699 -20.145  1.00121.69           O  
ATOM    400  CB  LEU A  27     -10.364  16.576 -20.442  1.00115.14           C  
ATOM    401  CG  LEU A  27     -10.160  15.439 -21.458  1.00115.14           C  
ATOM    402  CD1 LEU A  27     -10.291  14.096 -20.752  1.00115.14           C  
ATOM    403  CD2 LEU A  27     -11.185  15.570 -22.573  1.00115.14           C  
ATOM    404  H   LEU A  27      -8.017  17.344 -20.964  1.00 79.25           H  
ATOM    405  HA  LEU A  27     -10.595  18.143 -21.901  1.00 92.11           H  
ATOM    406 1HB  LEU A  27      -9.731  16.371 -19.583  1.00138.17           H  
ATOM    407 2HB  LEU A  27     -11.404  16.546 -20.117  1.00138.17           H  
ATOM    408  HG  LEU A  27      -9.159  15.503 -21.880  1.00138.17           H  
ATOM    409 1HD1 LEU A  27     -10.136  13.290 -21.471  1.00138.17           H  
ATOM    410 2HD1 LEU A  27      -9.542  14.024 -19.964  1.00138.17           H  
ATOM    411 3HD1 LEU A  27     -11.285  14.008 -20.318  1.00138.17           H  
ATOM    412 1HD2 LEU A  27     -11.038  14.769 -23.298  1.00138.17           H  
ATOM    413 2HD2 LEU A  27     -12.190  15.500 -22.156  1.00138.17           H  
ATOM    414 3HD2 LEU A  27     -11.064  16.533 -23.068  1.00138.17           H  
ATOM    415  N   LEU A  28      -9.655  19.256 -18.939  1.00 56.14           N  
ATOM    416  CA  LEU A  28      -9.886  20.268 -17.920  1.00 68.38           C  
ATOM    417  C   LEU A  28      -9.794  21.673 -18.494  1.00102.59           C  
ATOM    418  O   LEU A  28     -10.492  22.578 -18.036  1.00134.22           O  
ATOM    419  CB  LEU A  28      -8.880  20.096 -16.784  1.00102.57           C  
ATOM    420  CG  LEU A  28      -9.075  18.838 -15.933  1.00102.57           C  
ATOM    421  CD1 LEU A  28      -7.903  18.690 -14.973  1.00102.57           C  
ATOM    422  CD2 LEU A  28     -10.394  18.954 -15.185  1.00102.57           C  
ATOM    423  H   LEU A  28      -8.838  18.667 -18.846  1.00 67.37           H  
ATOM    424  HA  LEU A  28     -10.887  20.126 -17.519  1.00 82.06           H  
ATOM    425 1HB  LEU A  28      -7.877  20.062 -17.203  1.00123.08           H  
ATOM    426 2HB  LEU A  28      -8.949  20.958 -16.122  1.00123.08           H  
ATOM    427  HG  LEU A  28      -9.105  17.957 -16.571  1.00123.08           H  
ATOM    428 1HD1 LEU A  28      -8.036  17.794 -14.368  1.00123.08           H  
ATOM    429 2HD1 LEU A  28      -6.979  18.606 -15.542  1.00123.08           H  
ATOM    430 3HD1 LEU A  28      -7.851  19.563 -14.324  1.00123.08           H  
ATOM    431 1HD2 LEU A  28     -10.548  18.065 -14.579  1.00123.08           H  
ATOM    432 2HD2 LEU A  28     -10.370  19.834 -14.542  1.00123.08           H  
ATOM    433 3HD2 LEU A  28     -11.210  19.051 -15.901  1.00123.08           H  
ATOM    434  N   THR A  29      -8.946  21.852 -19.508  1.00129.10           N  
ATOM    435  CA  THR A  29      -8.824  23.130 -20.183  1.00219.65           C  
ATOM    436  C   THR A  29     -10.139  23.473 -20.863  1.00225.83           C  
ATOM    437  O   THR A  29     -10.643  24.587 -20.717  1.00295.38           O  
ATOM    438  CB  THR A  29      -7.680  23.114 -21.216  1.00329.48           C  
ATOM    439  OG1 THR A  29      -6.436  22.860 -20.549  1.00329.48           O  
ATOM    440  CG2 THR A  29      -7.604  24.447 -21.941  1.00329.48           C  
ATOM    441  H   THR A  29      -8.362  21.088 -19.814  1.00154.92           H  
ATOM    442  HA  THR A  29      -8.612  23.899 -19.442  1.00263.58           H  
ATOM    443  HB  THR A  29      -7.857  22.327 -21.944  1.00395.37           H  
ATOM    444  HG1 THR A  29      -6.484  22.007 -20.102  1.00395.37           H  
ATOM    445 1HG2 THR A  29      -6.792  24.418 -22.667  1.00395.37           H  
ATOM    446 2HG2 THR A  29      -8.545  24.637 -22.457  1.00395.37           H  
ATOM    447 3HG2 THR A  29      -7.418  25.243 -21.221  1.00395.37           H  
ATOM    448  N   SER A  30     -10.737  22.506 -21.571  1.00189.70           N  
ATOM    449  CA  SER A  30     -12.034  22.773 -22.196  1.00229.03           C  
ATOM    450  C   SER A  30     -13.110  22.997 -21.130  1.00169.35           C  
ATOM    451  O   SER A  30     -14.019  23.814 -21.308  1.00192.90           O  
ATOM    452  CB  SER A  30     -12.451  21.621 -23.087  1.00343.55           C  
ATOM    453  OG  SER A  30     -12.771  20.485 -22.331  1.00343.55           O  
ATOM    454  H   SER A  30     -10.283  21.606 -21.689  1.00227.64           H  
ATOM    455  HA  SER A  30     -11.951  23.678 -22.801  1.00274.84           H  
ATOM    456 1HB  SER A  30     -13.311  21.916 -23.687  1.00412.25           H  
ATOM    457 2HB  SER A  30     -11.639  21.384 -23.773  1.00412.25           H  
ATOM    458  HG  SER A  30     -12.033  20.341 -21.732  1.00412.25           H  
ATOM    459  N   ALA A  31     -12.945  22.336 -19.979  1.00146.26           N  
ATOM    460  CA  ALA A  31     -13.859  22.473 -18.854  1.00149.77           C  
ATOM    461  C   ALA A  31     -13.673  23.786 -18.089  1.00129.99           C  
ATOM    462  O   ALA A  31     -14.392  24.035 -17.121  1.00165.41           O  
ATOM    463  CB  ALA A  31     -13.684  21.304 -17.900  1.00224.66           C  
ATOM    464  H   ALA A  31     -12.191  21.666 -19.896  1.00175.51           H  
ATOM    465  HA  ALA A  31     -14.874  22.458 -19.249  1.00179.72           H  
ATOM    466 1HB  ALA A  31     -14.400  21.391 -17.082  1.00269.59           H  
ATOM    467 2HB  ALA A  31     -13.853  20.369 -18.435  1.00269.59           H  
ATOM    468 3HB  ALA A  31     -12.675  21.313 -17.497  1.00269.59           H  
ATOM    469  N   SER A  32     -12.728  24.638 -18.514  1.00123.00           N  
ATOM    470  CA  SER A  32     -12.531  25.927 -17.874  1.00130.64           C  
ATOM    471  C   SER A  32     -13.670  26.893 -18.195  1.00115.19           C  
ATOM    472  O   SER A  32     -13.798  27.925 -17.536  1.00185.41           O  
ATOM    473  CB  SER A  32     -11.211  26.539 -18.303  1.00195.96           C  
ATOM    474  OG  SER A  32     -11.238  26.911 -19.654  1.00195.96           O  
ATOM    475  H   SER A  32     -12.129  24.418 -19.298  1.00147.60           H  
ATOM    476  HA  SER A  32     -12.509  25.774 -16.795  1.00156.77           H  
ATOM    477 1HB  SER A  32     -10.998  27.410 -17.686  1.00235.15           H  
ATOM    478 2HB  SER A  32     -10.408  25.819 -18.141  1.00235.15           H  
ATOM    479  HG  SER A  32     -11.242  26.087 -20.154  1.00235.15           H  
ATOM    480  N   ARG A  33     -14.490  26.564 -19.209  1.00 75.39           N  
ATOM    481  CA  ARG A  33     -15.647  27.384 -19.547  1.00 81.30           C  
ATOM    482  C   ARG A  33     -16.458  27.700 -18.284  1.00 78.74           C  
ATOM    483  O   ARG A  33     -16.992  26.778 -17.668  1.00100.76           O  
ATOM    484  CB  ARG A  33     -16.537  26.667 -20.547  1.00121.95           C  
ATOM    485  CG  ARG A  33     -17.733  27.471 -21.031  1.00121.95           C  
ATOM    486  CD  ARG A  33     -18.521  26.721 -22.042  1.00121.95           C  
ATOM    487  NE  ARG A  33     -19.677  27.474 -22.499  1.00121.95           N  
ATOM    488  CZ  ARG A  33     -20.535  27.056 -23.450  1.00121.95           C  
ATOM    489  NH1 ARG A  33     -20.355  25.892 -24.036  1.00121.95           N  
ATOM    490  NH2 ARG A  33     -21.560  27.815 -23.795  1.00121.95           N  
ATOM    491  H   ARG A  33     -14.326  25.719 -19.749  1.00 90.47           H  
ATOM    492  HA  ARG A  33     -15.290  28.294 -20.013  1.00 97.56           H  
ATOM    493 1HB  ARG A  33     -15.950  26.391 -21.422  1.00146.34           H  
ATOM    494 2HB  ARG A  33     -16.916  25.748 -20.102  1.00146.34           H  
ATOM    495 1HG  ARG A  33     -18.384  27.698 -20.187  1.00146.34           H  
ATOM    496 2HG  ARG A  33     -17.388  28.401 -21.485  1.00146.34           H  
ATOM    497 1HD  ARG A  33     -17.891  26.504 -22.904  1.00146.34           H  
ATOM    498 2HD  ARG A  33     -18.872  25.785 -21.606  1.00146.34           H  
ATOM    499  HE  ARG A  33     -19.851  28.373 -22.071  1.00146.34           H  
ATOM    500 1HH1 ARG A  33     -19.573  25.309 -23.773  1.00146.34           H  
ATOM    501 2HH1 ARG A  33     -21.000  25.580 -24.748  1.00146.34           H  
ATOM    502 1HH2 ARG A  33     -21.700  28.710 -23.347  1.00146.34           H  
ATOM    503 2HH2 ARG A  33     -22.203  27.503 -24.508  1.00146.34           H  
ATOM    504  N   PRO A  34     -16.555  28.981 -17.885  1.00136.18           N  
ATOM    505  CA  PRO A  34     -17.245  29.490 -16.700  1.00198.82           C  
ATOM    506  C   PRO A  34     -18.566  28.782 -16.445  1.00101.08           C  
ATOM    507  O   PRO A  34     -19.512  28.885 -17.228  1.00125.45           O  
ATOM    508  CB  PRO A  34     -17.497  30.961 -17.051  1.00298.23           C  
ATOM    509  CG  PRO A  34     -16.387  31.311 -17.972  1.00298.23           C  
ATOM    510  CD  PRO A  34     -16.213  30.080 -18.814  1.00298.23           C  
ATOM    511  HA  PRO A  34     -16.581  29.403 -15.828  1.00238.58           H  
ATOM    512 1HB  PRO A  34     -18.487  31.074 -17.516  1.00357.88           H  
ATOM    513 2HB  PRO A  34     -17.500  31.572 -16.135  1.00357.88           H  
ATOM    514 1HG  PRO A  34     -16.649  32.200 -18.566  1.00357.88           H  
ATOM    515 2HG  PRO A  34     -15.483  31.565 -17.399  1.00357.88           H  
ATOM    516 1HD  PRO A  34     -16.897  30.085 -19.674  1.00357.88           H  
ATOM    517 2HD  PRO A  34     -15.159  30.014 -19.120  1.00357.88           H  
ATOM    518  N   LEU A  35     -18.656  28.120 -15.295  1.00 57.56           N  
ATOM    519  CA  LEU A  35     -19.853  27.372 -14.928  1.00 42.16           C  
ATOM    520  C   LEU A  35     -20.853  28.275 -14.210  1.00 51.16           C  
ATOM    521  O   LEU A  35     -21.105  28.123 -13.015  1.00 62.37           O  
ATOM    522  CB  LEU A  35     -19.453  26.193 -14.041  1.00 63.24           C  
ATOM    523  CG  LEU A  35     -18.428  25.239 -14.674  1.00 63.24           C  
ATOM    524  CD1 LEU A  35     -18.084  24.133 -13.687  1.00 63.24           C  
ATOM    525  CD2 LEU A  35     -18.986  24.685 -15.978  1.00 63.24           C  
ATOM    526  H   LEU A  35     -17.856  28.102 -14.678  1.00 69.07           H  
ATOM    527  HA  LEU A  35     -20.320  26.991 -15.835  1.00 50.59           H  
ATOM    528 1HB  LEU A  35     -19.026  26.577 -13.116  1.00 75.89           H  
ATOM    529 2HB  LEU A  35     -20.345  25.615 -13.797  1.00 75.89           H  
ATOM    530  HG  LEU A  35     -17.510  25.787 -14.888  1.00 75.89           H  
ATOM    531 1HD1 LEU A  35     -17.343  23.469 -14.132  1.00 75.89           H  
ATOM    532 2HD1 LEU A  35     -17.676  24.573 -12.778  1.00 75.89           H  
ATOM    533 3HD1 LEU A  35     -18.978  23.566 -13.443  1.00 75.89           H  
ATOM    534 1HD2 LEU A  35     -18.252  24.021 -16.434  1.00 75.89           H  
ATOM    535 2HD2 LEU A  35     -19.902  24.135 -15.786  1.00 75.89           H  
ATOM    536 3HD2 LEU A  35     -19.198  25.510 -16.660  1.00 75.89           H  
ATOM    537  N   SER A  36     -21.403  29.224 -14.961  1.00 70.88           N  
ATOM    538  CA  SER A  36     -22.327  30.227 -14.437  1.00 93.99           C  
ATOM    539  C   SER A  36     -23.810  29.861 -14.534  1.00 68.38           C  
ATOM    540  O   SER A  36     -24.665  30.696 -14.234  1.00 91.93           O  
ATOM    541  CB  SER A  36     -22.106  31.538 -15.162  1.00140.98           C  
ATOM    542  OG  SER A  36     -22.436  31.424 -16.520  1.00140.98           O  
ATOM    543  H   SER A  36     -21.138  29.253 -15.940  1.00 85.06           H  
ATOM    544  HA  SER A  36     -22.092  30.373 -13.383  1.00112.79           H  
ATOM    545 1HB  SER A  36     -22.714  32.316 -14.701  1.00169.18           H  
ATOM    546 2HB  SER A  36     -21.064  31.835 -15.062  1.00169.18           H  
ATOM    547  HG  SER A  36     -21.858  30.744 -16.876  1.00169.18           H  
ATOM    548  N   ASN A  37     -24.130  28.647 -14.970  1.00 43.88           N  
ATOM    549  CA  ASN A  37     -25.533  28.294 -15.149  1.00 42.34           C  
ATOM    550  C   ASN A  37     -25.802  26.808 -14.935  1.00 32.36           C  
ATOM    551  O   ASN A  37     -25.329  25.969 -15.703  1.00 27.54           O  
ATOM    552  CB  ASN A  37     -25.988  28.740 -16.527  1.00 63.51           C  
ATOM    553  CG  ASN A  37     -27.459  28.573 -16.764  1.00 63.51           C  
ATOM    554  OD1 ASN A  37     -28.080  27.590 -16.338  1.00 63.51           O  
ATOM    555  ND2 ASN A  37     -28.040  29.527 -17.446  1.00 63.51           N  
ATOM    556  H   ASN A  37     -23.409  27.978 -15.194  1.00 52.66           H  
ATOM    557  HA  ASN A  37     -26.116  28.835 -14.403  1.00 50.81           H  
ATOM    558 1HB  ASN A  37     -25.734  29.793 -16.663  1.00 76.21           H  
ATOM    559 2HB  ASN A  37     -25.444  28.177 -17.286  1.00 76.21           H  
ATOM    560 1HD2 ASN A  37     -29.020  29.479 -17.641  1.00 76.21           H  
ATOM    561 2HD2 ASN A  37     -27.504  30.305 -17.773  1.00 76.21           H  
ATOM    562  N   ASP A  38     -26.572  26.498 -13.890  1.00 32.55           N  
ATOM    563  CA  ASP A  38     -26.936  25.125 -13.536  1.00 26.23           C  
ATOM    564  C   ASP A  38     -27.481  24.282 -14.685  1.00 20.41           C  
ATOM    565  O   ASP A  38     -27.251  23.076 -14.704  1.00 16.40           O  
ATOM    566  CB  ASP A  38     -27.964  25.121 -12.407  1.00 39.34           C  
ATOM    567  CG  ASP A  38     -27.360  25.475 -11.062  1.00 39.34           C  
ATOM    568  OD1 ASP A  38     -26.158  25.431 -10.951  1.00 39.34           O  
ATOM    569  OD2 ASP A  38     -28.095  25.780 -10.154  1.00 39.34           O  
ATOM    570  H   ASP A  38     -26.920  27.250 -13.310  1.00 39.06           H  
ATOM    571  HA  ASP A  38     -26.037  24.633 -13.167  1.00 31.48           H  
ATOM    572 1HB  ASP A  38     -28.758  25.836 -12.633  1.00 47.21           H  
ATOM    573 2HB  ASP A  38     -28.424  24.135 -12.336  1.00 47.21           H  
ATOM    574  N   SER A  39     -28.202  24.886 -15.632  1.00 22.92           N  
ATOM    575  CA  SER A  39     -28.742  24.106 -16.741  1.00 20.89           C  
ATOM    576  C   SER A  39     -27.636  23.619 -17.668  1.00 18.56           C  
ATOM    577  O   SER A  39     -27.795  22.596 -18.334  1.00 19.30           O  
ATOM    578  CB  SER A  39     -29.750  24.915 -17.532  1.00 31.34           C  
ATOM    579  OG  SER A  39     -29.132  25.971 -18.209  1.00 31.34           O  
ATOM    580  H   SER A  39     -28.367  25.886 -15.596  1.00 27.50           H  
ATOM    581  HA  SER A  39     -29.250  23.233 -16.329  1.00 25.07           H  
ATOM    582 1HB  SER A  39     -30.255  24.267 -18.246  1.00 37.60           H  
ATOM    583 2HB  SER A  39     -30.508  25.311 -16.856  1.00 37.60           H  
ATOM    584  HG  SER A  39     -28.795  26.555 -17.524  1.00 37.60           H  
ATOM    585  N   SER A  40     -26.503  24.330 -17.693  1.00 18.63           N  
ATOM    586  CA  SER A  40     -25.387  23.900 -18.514  1.00 19.70           C  
ATOM    587  C   SER A  40     -24.635  22.830 -17.752  1.00 15.62           C  
ATOM    588  O   SER A  40     -24.043  21.940 -18.357  1.00 15.36           O  
ATOM    589  CB  SER A  40     -24.470  25.058 -18.856  1.00 29.55           C  
ATOM    590  OG  SER A  40     -23.799  25.527 -17.721  1.00 29.55           O  
ATOM    591  H   SER A  40     -26.399  25.156 -17.123  1.00 22.36           H  
ATOM    592  HA  SER A  40     -25.769  23.467 -19.437  1.00 23.64           H  
ATOM    593 1HB  SER A  40     -23.747  24.742 -19.606  1.00 35.46           H  
ATOM    594 2HB  SER A  40     -25.060  25.864 -19.289  1.00 35.46           H  
ATOM    595  HG  SER A  40     -24.482  25.714 -17.072  1.00 35.46           H  
ATOM    596  N   MET A  41     -24.715  22.887 -16.416  1.00 14.75           N  
ATOM    597  CA  MET A  41     -24.156  21.827 -15.587  1.00 13.06           C  
ATOM    598  C   MET A  41     -24.955  20.546 -15.770  1.00 10.22           C  
ATOM    599  O   MET A  41     -24.382  19.457 -15.767  1.00  9.50           O  
ATOM    600  CB  MET A  41     -24.114  22.239 -14.118  1.00 19.59           C  
ATOM    601  CG  MET A  41     -23.067  23.276 -13.788  1.00 19.59           C  
ATOM    602  SD  MET A  41     -21.425  22.663 -14.183  1.00 19.59           S  
ATOM    603  CE  MET A  41     -21.244  21.331 -12.998  1.00 19.59           C  
ATOM    604  H   MET A  41     -25.164  23.686 -15.981  1.00 17.70           H  
ATOM    605  HA  MET A  41     -23.138  21.630 -15.918  1.00 15.67           H  
ATOM    606 1HB  MET A  41     -25.077  22.632 -13.810  1.00 23.51           H  
ATOM    607 2HB  MET A  41     -23.904  21.365 -13.503  1.00 23.51           H  
ATOM    608 1HG  MET A  41     -23.248  24.186 -14.359  1.00 23.51           H  
ATOM    609 2HG  MET A  41     -23.102  23.519 -12.726  1.00 23.51           H  
ATOM    610 1HE  MET A  41     -20.273  20.855 -13.130  1.00 23.51           H  
ATOM    611 2HE  MET A  41     -21.317  21.733 -11.988  1.00 23.51           H  
ATOM    612 3HE  MET A  41     -22.033  20.595 -13.154  1.00 23.51           H  
ATOM    613  N   VAL A  42     -26.272  20.673 -15.959  1.00 10.84           N  
ATOM    614  CA  VAL A  42     -27.101  19.511 -16.244  1.00 11.43           C  
ATOM    615  C   VAL A  42     -26.690  18.918 -17.576  1.00 11.18           C  
ATOM    616  O   VAL A  42     -26.521  17.704 -17.686  1.00 11.00           O  
ATOM    617  CB  VAL A  42     -28.596  19.868 -16.268  1.00 17.14           C  
ATOM    618  CG1 VAL A  42     -29.397  18.682 -16.782  1.00 17.14           C  
ATOM    619  CG2 VAL A  42     -29.055  20.231 -14.866  1.00 17.14           C  
ATOM    620  H   VAL A  42     -26.700  21.587 -15.893  1.00 13.01           H  
ATOM    621  HA  VAL A  42     -26.939  18.767 -15.465  1.00 13.72           H  
ATOM    622  HB  VAL A  42     -28.760  20.706 -16.944  1.00 20.57           H  
ATOM    623 1HG1 VAL A  42     -30.456  18.941 -16.803  1.00 20.57           H  
ATOM    624 2HG1 VAL A  42     -29.067  18.427 -17.788  1.00 20.57           H  
ATOM    625 3HG1 VAL A  42     -29.247  17.828 -16.122  1.00 20.57           H  
ATOM    626 1HG2 VAL A  42     -30.114  20.484 -14.884  1.00 20.57           H  
ATOM    627 2HG2 VAL A  42     -28.896  19.383 -14.201  1.00 20.57           H  
ATOM    628 3HG2 VAL A  42     -28.488  21.083 -14.502  1.00 20.57           H  
ATOM    629  N   LYS A  43     -26.501  19.780 -18.579  1.00 12.76           N  
ATOM    630  CA  LYS A  43     -26.040  19.342 -19.890  1.00 14.32           C  
ATOM    631  C   LYS A  43     -24.668  18.678 -19.789  1.00 12.55           C  
ATOM    632  O   LYS A  43     -24.409  17.685 -20.468  1.00 13.56           O  
ATOM    633  CB  LYS A  43     -25.989  20.526 -20.852  1.00 21.48           C  
ATOM    634  CG  LYS A  43     -27.355  21.053 -21.260  1.00 21.48           C  
ATOM    635  CD  LYS A  43     -27.230  22.263 -22.172  1.00 21.48           C  
ATOM    636  CE  LYS A  43     -28.598  22.808 -22.558  1.00 21.48           C  
ATOM    637  NZ  LYS A  43     -28.490  24.015 -23.422  1.00 21.48           N  
ATOM    638  H   LYS A  43     -26.697  20.765 -18.436  1.00 15.31           H  
ATOM    639  HA  LYS A  43     -26.744  18.605 -20.278  1.00 17.18           H  
ATOM    640 1HB  LYS A  43     -25.435  21.346 -20.397  1.00 25.78           H  
ATOM    641 2HB  LYS A  43     -25.459  20.236 -21.759  1.00 25.78           H  
ATOM    642 1HG  LYS A  43     -27.899  20.270 -21.789  1.00 25.78           H  
ATOM    643 2HG  LYS A  43     -27.925  21.328 -20.376  1.00 25.78           H  
ATOM    644 1HD  LYS A  43     -26.666  23.047 -21.665  1.00 25.78           H  
ATOM    645 2HD  LYS A  43     -26.693  21.982 -23.078  1.00 25.78           H  
ATOM    646 1HE  LYS A  43     -29.151  22.037 -23.093  1.00 25.78           H  
ATOM    647 2HE  LYS A  43     -29.146  23.070 -21.653  1.00 25.78           H  
ATOM    648 1HZ  LYS A  43     -29.415  24.346 -23.656  1.00 25.78           H  
ATOM    649 2HZ  LYS A  43     -27.989  24.738 -22.926  1.00 25.78           H  
ATOM    650 3HZ  LYS A  43     -27.993  23.780 -24.269  1.00 25.78           H  
ATOM    651  N   LYS A  44     -23.808  19.212 -18.916  1.00 10.92           N  
ATOM    652  CA  LYS A  44     -22.496  18.642 -18.656  1.00 10.83           C  
ATOM    653  C   LYS A  44     -22.654  17.227 -18.119  1.00  9.35           C  
ATOM    654  O   LYS A  44     -21.962  16.317 -18.571  1.00  9.19           O  
ATOM    655  CB  LYS A  44     -21.716  19.518 -17.671  1.00 16.25           C  
ATOM    656  CG  LYS A  44     -20.299  19.060 -17.381  1.00 16.25           C  
ATOM    657  CD  LYS A  44     -19.602  20.027 -16.434  1.00 16.25           C  
ATOM    658  CE  LYS A  44     -18.203  19.548 -16.094  1.00 16.25           C  
ATOM    659  NZ  LYS A  44     -17.332  19.518 -17.304  1.00 16.25           N  
ATOM    660  H   LYS A  44     -24.064  20.055 -18.424  1.00 13.10           H  
ATOM    661  HA  LYS A  44     -21.943  18.588 -19.595  1.00 13.00           H  
ATOM    662 1HB  LYS A  44     -21.666  20.537 -18.056  1.00 19.49           H  
ATOM    663 2HB  LYS A  44     -22.237  19.557 -16.720  1.00 19.49           H  
ATOM    664 1HG  LYS A  44     -20.320  18.068 -16.934  1.00 19.49           H  
ATOM    665 2HG  LYS A  44     -19.736  19.008 -18.313  1.00 19.49           H  
ATOM    666 1HD  LYS A  44     -19.539  21.012 -16.898  1.00 19.49           H  
ATOM    667 2HD  LYS A  44     -20.180  20.114 -15.515  1.00 19.49           H  
ATOM    668 1HE  LYS A  44     -17.762  20.217 -15.357  1.00 19.49           H  
ATOM    669 2HE  LYS A  44     -18.258  18.546 -15.672  1.00 19.49           H  
ATOM    670 1HZ  LYS A  44     -16.409  19.196 -17.048  1.00 19.49           H  
ATOM    671 2HZ  LYS A  44     -17.728  18.891 -17.990  1.00 19.49           H  
ATOM    672 3HZ  LYS A  44     -17.267  20.447 -17.695  1.00 19.49           H  
ATOM    673  N   HIS A  45     -23.583  17.050 -17.171  1.00 10.23           N  
ATOM    674  CA  HIS A  45     -23.900  15.739 -16.616  1.00 10.63           C  
ATOM    675  C   HIS A  45     -24.381  14.796 -17.712  1.00 10.13           C  
ATOM    676  O   HIS A  45     -24.006  13.630 -17.718  1.00 10.71           O  
ATOM    677  CB  HIS A  45     -24.942  15.820 -15.490  1.00 15.95           C  
ATOM    678  CG  HIS A  45     -25.202  14.503 -14.802  1.00 15.95           C  
ATOM    679  ND1 HIS A  45     -24.271  13.906 -13.980  1.00 15.95           N  
ATOM    680  CD2 HIS A  45     -26.279  13.678 -14.806  1.00 15.95           C  
ATOM    681  CE1 HIS A  45     -24.763  12.775 -13.504  1.00 15.95           C  
ATOM    682  NE2 HIS A  45     -25.978  12.605 -13.993  1.00 15.95           N  
ATOM    683  H   HIS A  45     -24.084  17.855 -16.819  1.00 12.28           H  
ATOM    684  HA  HIS A  45     -22.995  15.308 -16.191  1.00 12.76           H  
ATOM    685 1HB  HIS A  45     -24.611  16.540 -14.743  1.00 19.13           H  
ATOM    686 2HB  HIS A  45     -25.887  16.179 -15.893  1.00 19.13           H  
ATOM    687  HD1 HIS A  45     -23.302  14.150 -13.931  1.00 19.13           H  
ATOM    688  HD2 HIS A  45     -27.247  13.729 -15.305  1.00 19.13           H  
ATOM    689  HE1 HIS A  45     -24.170  12.157 -12.832  1.00 19.13           H  
ATOM    690  N   GLU A  46     -25.206  15.297 -18.639  1.00 10.47           N  
ATOM    691  CA  GLU A  46     -25.708  14.466 -19.734  1.00 11.89           C  
ATOM    692  C   GLU A  46     -24.564  13.984 -20.631  1.00 11.16           C  
ATOM    693  O   GLU A  46     -24.537  12.818 -21.029  1.00 11.60           O  
ATOM    694  CB  GLU A  46     -26.708  15.251 -20.598  1.00 17.84           C  
ATOM    695  CG  GLU A  46     -28.037  15.610 -19.942  1.00 17.84           C  
ATOM    696  CD  GLU A  46     -28.910  14.428 -19.626  1.00 17.84           C  
ATOM    697  OE1 GLU A  46     -28.728  13.389 -20.212  1.00 17.84           O  
ATOM    698  OE2 GLU A  46     -29.788  14.578 -18.809  1.00 17.84           O  
ATOM    699  H   GLU A  46     -25.507  16.261 -18.571  1.00 12.56           H  
ATOM    700  HA  GLU A  46     -26.206  13.594 -19.310  1.00 14.27           H  
ATOM    701 1HB  GLU A  46     -26.249  16.180 -20.929  1.00 21.40           H  
ATOM    702 2HB  GLU A  46     -26.934  14.671 -21.493  1.00 21.40           H  
ATOM    703 1HG  GLU A  46     -27.836  16.146 -19.018  1.00 21.40           H  
ATOM    704 2HG  GLU A  46     -28.579  16.282 -20.605  1.00 21.40           H  
ATOM    705  N   ASP A  47     -23.606  14.870 -20.912  1.00 11.02           N  
ATOM    706  CA  ASP A  47     -22.446  14.507 -21.720  1.00 11.76           C  
ATOM    707  C   ASP A  47     -21.566  13.520 -20.969  1.00 10.17           C  
ATOM    708  O   ASP A  47     -21.032  12.581 -21.560  1.00 11.07           O  
ATOM    709  CB  ASP A  47     -21.644  15.752 -22.100  1.00 17.64           C  
ATOM    710  CG  ASP A  47     -22.355  16.618 -23.133  1.00 17.64           C  
ATOM    711  OD1 ASP A  47     -23.286  16.144 -23.740  1.00 17.64           O  
ATOM    712  OD2 ASP A  47     -21.952  17.743 -23.313  1.00 17.64           O  
ATOM    713  H   ASP A  47     -23.695  15.822 -20.577  1.00 13.22           H  
ATOM    714  HA  ASP A  47     -22.796  14.028 -22.634  1.00 14.11           H  
ATOM    715 1HB  ASP A  47     -21.460  16.352 -21.209  1.00 21.17           H  
ATOM    716 2HB  ASP A  47     -20.675  15.454 -22.501  1.00 21.17           H  
ATOM    717  N   TRP A  48     -21.445  13.743 -19.662  1.00  8.55           N  
ATOM    718  CA  TRP A  48     -20.708  12.890 -18.750  1.00  8.25           C  
ATOM    719  C   TRP A  48     -21.295  11.477 -18.758  1.00  7.27           C  
ATOM    720  O   TRP A  48     -20.556  10.494 -18.834  1.00  6.93           O  
ATOM    721  CB  TRP A  48     -20.750  13.521 -17.357  1.00 12.38           C  
ATOM    722  CG  TRP A  48     -20.068  12.762 -16.289  1.00 12.38           C  
ATOM    723  CD1 TRP A  48     -18.765  12.847 -15.925  1.00 12.38           C  
ATOM    724  CD2 TRP A  48     -20.669  11.787 -15.416  1.00 12.38           C  
ATOM    725  NE1 TRP A  48     -18.513  11.993 -14.882  1.00 12.38           N  
ATOM    726  CE2 TRP A  48     -19.667  11.333 -14.564  1.00 12.38           C  
ATOM    727  CE3 TRP A  48     -21.960  11.271 -15.292  1.00 12.38           C  
ATOM    728  CZ2 TRP A  48     -19.907  10.380 -13.601  1.00 12.38           C  
ATOM    729  CZ3 TRP A  48     -22.198  10.311 -14.327  1.00 12.38           C  
ATOM    730  CH2 TRP A  48     -21.193   9.874 -13.509  1.00 12.38           C  
ATOM    731  H   TRP A  48     -21.887  14.561 -19.270  1.00 10.26           H  
ATOM    732  HA  TRP A  48     -19.670  12.839 -19.080  1.00  9.90           H  
ATOM    733 1HB  TRP A  48     -20.301  14.514 -17.407  1.00 14.85           H  
ATOM    734 2HB  TRP A  48     -21.778  13.653 -17.044  1.00 14.85           H  
ATOM    735  HD1 TRP A  48     -18.036  13.502 -16.396  1.00 14.85           H  
ATOM    736  HE1 TRP A  48     -17.623  11.860 -14.421  1.00 14.85           H  
ATOM    737  HE3 TRP A  48     -22.761  11.612 -15.946  1.00 14.85           H  
ATOM    738  HZ2 TRP A  48     -19.129  10.024 -12.933  1.00 14.85           H  
ATOM    739  HZ3 TRP A  48     -23.205   9.903 -14.234  1.00 14.85           H  
ATOM    740  HH2 TRP A  48     -21.411   9.110 -12.764  1.00 14.85           H  
ATOM    741  N   MET A  49     -22.629  11.390 -18.712  1.00  8.01           N  
ATOM    742  CA  MET A  49     -23.330  10.116 -18.787  1.00  8.57           C  
ATOM    743  C   MET A  49     -22.971   9.378 -20.054  1.00  9.03           C  
ATOM    744  O   MET A  49     -22.676   8.185 -20.023  1.00  8.74           O  
ATOM    745  CB  MET A  49     -24.840  10.319 -18.749  1.00 12.86           C  
ATOM    746  CG  MET A  49     -25.440  10.758 -17.428  1.00 12.86           C  
ATOM    747  SD  MET A  49     -27.168  11.213 -17.636  1.00 12.86           S  
ATOM    748  CE  MET A  49     -27.840   9.623 -18.113  1.00 12.86           C  
ATOM    749  H   MET A  49     -23.175  12.233 -18.615  1.00  9.61           H  
ATOM    750  HA  MET A  49     -23.022   9.505 -17.943  1.00 10.28           H  
ATOM    751 1HB  MET A  49     -25.126  11.059 -19.491  1.00 15.43           H  
ATOM    752 2HB  MET A  49     -25.330   9.385 -19.027  1.00 15.43           H  
ATOM    753 1HG  MET A  49     -25.384   9.941 -16.709  1.00 15.43           H  
ATOM    754 2HG  MET A  49     -24.900  11.605 -17.018  1.00 15.43           H  
ATOM    755 1HE  MET A  49     -28.913   9.716 -18.284  1.00 15.43           H  
ATOM    756 2HE  MET A  49     -27.355   9.285 -19.029  1.00 15.43           H  
ATOM    757 3HE  MET A  49     -27.658   8.897 -17.321  1.00 15.43           H  
ATOM    758  N   VAL A  50     -22.992  10.087 -21.182  1.00 10.25           N  
ATOM    759  CA  VAL A  50     -22.631   9.468 -22.448  1.00 11.80           C  
ATOM    760  C   VAL A  50     -21.211   8.927 -22.392  1.00 10.71           C  
ATOM    761  O   VAL A  50     -20.967   7.772 -22.743  1.00 11.39           O  
ATOM    762  CB  VAL A  50     -22.759  10.476 -23.604  1.00 17.70           C  
ATOM    763  CG1 VAL A  50     -22.169   9.888 -24.876  1.00 17.70           C  
ATOM    764  CG2 VAL A  50     -24.224  10.824 -23.809  1.00 17.70           C  
ATOM    765  H   VAL A  50     -23.275  11.062 -21.162  1.00 12.30           H  
ATOM    766  HA  VAL A  50     -23.314   8.639 -22.635  1.00 14.16           H  
ATOM    767  HB  VAL A  50     -22.198  11.377 -23.363  1.00 21.24           H  
ATOM    768 1HG1 VAL A  50     -22.255  10.613 -25.686  1.00 21.24           H  
ATOM    769 2HG1 VAL A  50     -21.118   9.650 -24.714  1.00 21.24           H  
ATOM    770 3HG1 VAL A  50     -22.710   8.981 -25.143  1.00 21.24           H  
ATOM    771 1HG2 VAL A  50     -24.316  11.545 -24.621  1.00 21.24           H  
ATOM    772 2HG2 VAL A  50     -24.780   9.921 -24.059  1.00 21.24           H  
ATOM    773 3HG2 VAL A  50     -24.628  11.256 -22.895  1.00 21.24           H  
ATOM    774  N   GLN A  51     -20.287   9.744 -21.889  1.00  9.67           N  
ATOM    775  CA  GLN A  51     -18.888   9.356 -21.774  1.00  9.47           C  
ATOM    776  C   GLN A  51     -18.673   8.083 -20.968  1.00  8.09           C  
ATOM    777  O   GLN A  51     -17.804   7.278 -21.309  1.00  8.84           O  
ATOM    778  CB  GLN A  51     -18.081  10.487 -21.135  1.00 14.21           C  
ATOM    779  CG  GLN A  51     -16.594  10.200 -21.028  1.00 14.21           C  
ATOM    780  CD  GLN A  51     -15.925  10.070 -22.379  1.00 14.21           C  
ATOM    781  OE1 GLN A  51     -16.062  10.942 -23.242  1.00 14.21           O  
ATOM    782  NE2 GLN A  51     -15.192   8.979 -22.574  1.00 14.21           N  
ATOM    783  H   GLN A  51     -20.554  10.679 -21.610  1.00 11.60           H  
ATOM    784  HA  GLN A  51     -18.504   9.182 -22.779  1.00 11.36           H  
ATOM    785 1HB  GLN A  51     -18.209  11.400 -21.717  1.00 17.05           H  
ATOM    786 2HB  GLN A  51     -18.455  10.683 -20.132  1.00 17.05           H  
ATOM    787 1HG  GLN A  51     -16.117  11.016 -20.486  1.00 17.05           H  
ATOM    788 2HG  GLN A  51     -16.458   9.264 -20.487  1.00 17.05           H  
ATOM    789 1HE2 GLN A  51     -14.725   8.839 -23.448  1.00 17.05           H  
ATOM    790 2HE2 GLN A  51     -15.107   8.298 -21.848  1.00 17.05           H  
ATOM    791  N   TYR A  52     -19.456   7.886 -19.909  1.00  6.63           N  
ATOM    792  CA  TYR A  52     -19.271   6.697 -19.092  1.00  5.93           C  
ATOM    793  C   TYR A  52     -20.406   5.672 -19.199  1.00  6.17           C  
ATOM    794  O   TYR A  52     -20.509   4.778 -18.355  1.00  6.66           O  
ATOM    795  CB  TYR A  52     -19.050   7.129 -17.646  1.00  8.89           C  
ATOM    796  CG  TYR A  52     -17.828   8.012 -17.547  1.00  8.89           C  
ATOM    797  CD1 TYR A  52     -17.974   9.362 -17.297  1.00  8.89           C  
ATOM    798  CD2 TYR A  52     -16.562   7.478 -17.749  1.00  8.89           C  
ATOM    799  CE1 TYR A  52     -16.864  10.172 -17.247  1.00  8.89           C  
ATOM    800  CE2 TYR A  52     -15.449   8.295 -17.692  1.00  8.89           C  
ATOM    801  CZ  TYR A  52     -15.604   9.642 -17.441  1.00  8.89           C  
ATOM    802  OH  TYR A  52     -14.517  10.482 -17.382  1.00  8.89           O  
ATOM    803  H   TYR A  52     -20.144   8.583 -19.648  1.00  7.96           H  
ATOM    804  HA  TYR A  52     -18.362   6.197 -19.429  1.00  7.12           H  
ATOM    805 1HB  TYR A  52     -19.913   7.685 -17.278  1.00 10.67           H  
ATOM    806 2HB  TYR A  52     -18.906   6.259 -17.007  1.00 10.67           H  
ATOM    807  HD1 TYR A  52     -18.965   9.786 -17.147  1.00 10.67           H  
ATOM    808  HD2 TYR A  52     -16.447   6.414 -17.955  1.00 10.67           H  
ATOM    809  HE1 TYR A  52     -16.969  11.235 -17.059  1.00 10.67           H  
ATOM    810  HE2 TYR A  52     -14.454   7.878 -17.849  1.00 10.67           H  
ATOM    811  HH  TYR A  52     -14.759  11.271 -16.879  1.00 10.67           H  
ATOM    812  N   GLY A  53     -21.264   5.793 -20.219  1.00  6.99           N  
ATOM    813  CA  GLY A  53     -22.322   4.801 -20.430  1.00  7.87           C  
ATOM    814  C   GLY A  53     -23.395   4.790 -19.336  1.00  7.46           C  
ATOM    815  O   GLY A  53     -24.015   3.754 -19.090  1.00  8.00           O  
ATOM    816  H   GLY A  53     -21.160   6.542 -20.896  1.00  8.39           H  
ATOM    817 1HA  GLY A  53     -22.795   4.991 -21.395  1.00  9.44           H  
ATOM    818 2HA  GLY A  53     -21.870   3.813 -20.498  1.00  9.44           H  
ATOM    819  N   ARG A  54     -23.582   5.912 -18.652  1.00  7.38           N  
ATOM    820  CA  ARG A  54     -24.519   5.977 -17.543  1.00  8.21           C  
ATOM    821  C   ARG A  54     -25.954   6.158 -18.027  1.00  8.12           C  
ATOM    822  O   ARG A  54     -26.198   6.778 -19.062  1.00 11.59           O  
ATOM    823  CB  ARG A  54     -24.151   7.119 -16.622  1.00 12.32           C  
ATOM    824  CG  ARG A  54     -22.734   7.064 -16.070  1.00 12.32           C  
ATOM    825  CD  ARG A  54     -22.519   5.916 -15.158  1.00 12.32           C  
ATOM    826  NE  ARG A  54     -22.054   4.733 -15.865  1.00 12.32           N  
ATOM    827  CZ  ARG A  54     -22.050   3.490 -15.351  1.00 12.32           C  
ATOM    828  NH1 ARG A  54     -22.499   3.277 -14.132  1.00 12.32           N  
ATOM    829  NH2 ARG A  54     -21.591   2.485 -16.077  1.00 12.32           N  
ATOM    830  H   ARG A  54     -23.071   6.741 -18.912  1.00  8.86           H  
ATOM    831  HA  ARG A  54     -24.457   5.043 -16.984  1.00  9.85           H  
ATOM    832 1HB  ARG A  54     -24.274   8.058 -17.145  1.00 14.78           H  
ATOM    833 2HB  ARG A  54     -24.831   7.131 -15.770  1.00 14.78           H  
ATOM    834 1HG  ARG A  54     -22.033   6.973 -16.899  1.00 14.78           H  
ATOM    835 2HG  ARG A  54     -22.522   7.974 -15.521  1.00 14.78           H  
ATOM    836 1HD  ARG A  54     -21.775   6.181 -14.408  1.00 14.78           H  
ATOM    837 2HD  ARG A  54     -23.457   5.668 -14.663  1.00 14.78           H  
ATOM    838  HE  ARG A  54     -21.683   4.849 -16.803  1.00 14.78           H  
ATOM    839 1HH1 ARG A  54     -22.845   4.050 -13.581  1.00 14.78           H  
ATOM    840 2HH1 ARG A  54     -22.494   2.344 -13.747  1.00 14.78           H  
ATOM    841 1HH2 ARG A  54     -21.247   2.658 -17.013  1.00 14.78           H  
ATOM    842 2HH2 ARG A  54     -21.583   1.550 -15.699  1.00 14.78           H  
ATOM    843  N   THR A  55     -26.901   5.614 -17.267  1.00 11.71           N  
ATOM    844  CA  THR A  55     -28.322   5.719 -17.591  1.00 15.90           C  
ATOM    845  C   THR A  55     -29.170   5.658 -16.333  1.00 15.89           C  
ATOM    846  O   THR A  55     -28.742   5.111 -15.315  1.00 17.85           O  
ATOM    847  CB  THR A  55     -28.768   4.604 -18.551  1.00 23.85           C  
ATOM    848  OG1 THR A  55     -30.122   4.840 -18.963  1.00 23.85           O  
ATOM    849  CG2 THR A  55     -28.687   3.250 -17.866  1.00 23.85           C  
ATOM    850  H   THR A  55     -26.630   5.112 -16.433  1.00 14.05           H  
ATOM    851  HA  THR A  55     -28.500   6.682 -18.072  1.00 19.08           H  
ATOM    852  HB  THR A  55     -28.124   4.606 -19.430  1.00 28.62           H  
ATOM    853  HG1 THR A  55     -30.722   4.620 -18.244  1.00 28.62           H  
ATOM    854 1HG2 THR A  55     -29.008   2.471 -18.558  1.00 28.62           H  
ATOM    855 2HG2 THR A  55     -27.661   3.058 -17.555  1.00 28.62           H  
ATOM    856 3HG2 THR A  55     -29.338   3.246 -16.992  1.00 28.62           H  
ATOM    857  N   TYR A  56     -30.376   6.216 -16.408  1.00 19.73           N  
ATOM    858  CA  TYR A  56     -31.278   6.189 -15.266  1.00 20.22           C  
ATOM    859  C   TYR A  56     -32.673   5.681 -15.680  1.00 34.19           C  
ATOM    860  O   TYR A  56     -32.646   4.844 -16.587  1.00 64.60           O  
ATOM    861  CB  TYR A  56     -31.423   7.584 -14.646  1.00 30.33           C  
ATOM    862  CG  TYR A  56     -30.141   8.190 -14.136  1.00 30.33           C  
ATOM    863  CD1 TYR A  56     -29.417   9.039 -14.952  1.00 30.33           C  
ATOM    864  CD2 TYR A  56     -29.692   7.908 -12.858  1.00 30.33           C  
ATOM    865  CE1 TYR A  56     -28.253   9.619 -14.493  1.00 30.33           C  
ATOM    866  CE2 TYR A  56     -28.523   8.482 -12.404  1.00 30.33           C  
ATOM    867  CZ  TYR A  56     -27.806   9.344 -13.216  1.00 30.33           C  
ATOM    868  OH  TYR A  56     -26.648   9.939 -12.772  1.00 30.33           O  
ATOM    869  H   TYR A  56     -30.670   6.655 -17.271  1.00 23.68           H  
ATOM    870  HA  TYR A  56     -30.821   5.526 -14.562  1.00 24.26           H  
ATOM    871 1HB  TYR A  56     -31.846   8.263 -15.389  1.00 36.40           H  
ATOM    872 2HB  TYR A  56     -32.124   7.540 -13.816  1.00 36.40           H  
ATOM    873  HD1 TYR A  56     -29.774   9.258 -15.956  1.00 36.40           H  
ATOM    874  HD2 TYR A  56     -30.257   7.237 -12.212  1.00 36.40           H  
ATOM    875  HE1 TYR A  56     -27.688  10.296 -15.131  1.00 36.40           H  
ATOM    876  HE2 TYR A  56     -28.173   8.257 -11.401  1.00 36.40           H  
ATOM    877  HH  TYR A  56     -26.493  10.760 -13.259  1.00 36.40           H  
ATOM    878  N   LYS A  57     -33.604   5.506 -14.702  1.00 41.15           N  
ATOM    879  CA  LYS A  57     -33.520   4.890 -13.342  1.00 59.55           C  
ATOM    880  C   LYS A  57     -34.194   5.764 -12.312  1.00 36.31           C  
ATOM    881  O   LYS A  57     -33.491   6.518 -11.638  1.00 64.19           O  
ATOM    882  CB  LYS A  57     -32.125   4.592 -12.806  1.00 89.32           C  
ATOM    883  CG  LYS A  57     -32.114   3.930 -11.437  1.00 89.32           C  
ATOM    884  CD  LYS A  57     -30.695   3.637 -10.966  1.00 89.32           C  
ATOM    885  CE  LYS A  57     -30.692   3.018  -9.573  1.00 89.32           C  
ATOM    886  NZ  LYS A  57     -29.314   2.719  -9.102  1.00 89.32           N  
ATOM    887  H   LYS A  57     -34.144   6.357 -14.614  1.00 49.38           H  
ATOM    888  HA  LYS A  57     -34.067   3.944 -13.368  1.00 71.46           H  
ATOM    889 1HB  LYS A  57     -31.588   3.940 -13.494  1.00107.19           H  
ATOM    890 2HB  LYS A  57     -31.566   5.518 -12.693  1.00107.19           H  
ATOM    891 1HG  LYS A  57     -32.599   4.586 -10.713  1.00107.19           H  
ATOM    892 2HG  LYS A  57     -32.671   2.994 -11.481  1.00107.19           H  
ATOM    893 1HD  LYS A  57     -30.214   2.946 -11.661  1.00107.19           H  
ATOM    894 2HD  LYS A  57     -30.118   4.560 -10.943  1.00107.19           H  
ATOM    895 1HE  LYS A  57     -31.164   3.707  -8.875  1.00107.19           H  
ATOM    896 2HE  LYS A  57     -31.266   2.090  -9.592  1.00107.19           H  
ATOM    897 1HZ  LYS A  57     -29.355   2.310  -8.179  1.00107.19           H  
ATOM    898 2HZ  LYS A  57     -28.870   2.070  -9.737  1.00107.19           H  
ATOM    899 3HZ  LYS A  57     -28.777   3.574  -9.065  1.00107.19           H  
ATOM    900  N   ASP A  58     -35.519   5.651 -12.161  1.00 13.89           N  
ATOM    901  CA  ASP A  58     -36.268   6.408 -11.148  1.00 16.70           C  
ATOM    902  C   ASP A  58     -35.715   7.818 -10.975  1.00 14.20           C  
ATOM    903  O   ASP A  58     -35.111   8.104  -9.949  1.00 13.64           O  
ATOM    904  CB  ASP A  58     -36.218   5.676  -9.801  1.00 25.05           C  
ATOM    905  CG  ASP A  58     -37.245   6.191  -8.801  1.00 25.05           C  
ATOM    906  OD1 ASP A  58     -38.223   6.762  -9.223  1.00 25.05           O  
ATOM    907  OD2 ASP A  58     -37.046   6.000  -7.624  1.00 25.05           O  
ATOM    908  H   ASP A  58     -36.026   5.013 -12.762  1.00 16.67           H  
ATOM    909  HA  ASP A  58     -37.305   6.485 -11.463  1.00 20.04           H  
ATOM    910 1HB  ASP A  58     -36.391   4.613  -9.961  1.00 30.06           H  
ATOM    911 2HB  ASP A  58     -35.224   5.785  -9.366  1.00 30.06           H  
ATOM    912  N   ASN A  59     -35.955   8.678 -11.978  1.00 14.27           N  
ATOM    913  CA  ASN A  59     -35.383  10.039 -12.130  1.00 13.18           C  
ATOM    914  C   ASN A  59     -35.179  10.933 -10.887  1.00 12.31           C  
ATOM    915  O   ASN A  59     -34.421  11.904 -10.970  1.00 11.25           O  
ATOM    916  CB  ASN A  59     -36.214  10.795 -13.139  1.00 19.77           C  
ATOM    917  CG  ASN A  59     -36.003  10.286 -14.541  1.00 19.77           C  
ATOM    918  OD1 ASN A  59     -34.991   9.642 -14.835  1.00 19.77           O  
ATOM    919  ND2 ASN A  59     -36.944  10.561 -15.409  1.00 19.77           N  
ATOM    920  H   ASN A  59     -36.530   8.344 -12.737  1.00 17.12           H  
ATOM    921  HA  ASN A  59     -34.390   9.905 -12.566  1.00 15.82           H  
ATOM    922 1HB  ASN A  59     -37.273  10.711 -12.886  1.00 23.72           H  
ATOM    923 2HB  ASN A  59     -35.953  11.852 -13.106  1.00 23.72           H  
ATOM    924 1HD2 ASN A  59     -36.857  10.249 -16.356  1.00 23.72           H  
ATOM    925 2HD2 ASN A  59     -37.746  11.084 -15.128  1.00 23.72           H  
ATOM    926  N   ALA A  60     -35.784  10.622  -9.739  1.00 13.85           N  
ATOM    927  CA  ALA A  60     -35.464  11.351  -8.514  1.00 14.11           C  
ATOM    928  C   ALA A  60     -33.986  11.109  -8.195  1.00 12.03           C  
ATOM    929  O   ALA A  60     -33.287  12.002  -7.708  1.00 11.49           O  
ATOM    930  CB  ALA A  60     -36.352  10.910  -7.364  1.00 21.16           C  
ATOM    931  H   ALA A  60     -36.438   9.854  -9.698  1.00 16.62           H  
ATOM    932  HA  ALA A  60     -35.608  12.418  -8.695  1.00 16.93           H  
ATOM    933 1HB  ALA A  60     -36.089  11.470  -6.468  1.00 25.40           H  
ATOM    934 2HB  ALA A  60     -37.397  11.096  -7.618  1.00 25.40           H  
ATOM    935 3HB  ALA A  60     -36.210   9.845  -7.182  1.00 25.40           H  
ATOM    936  N   GLU A  61     -33.537   9.884  -8.495  1.00 11.90           N  
ATOM    937  CA  GLU A  61     -32.166   9.444  -8.355  1.00 11.01           C  
ATOM    938  C   GLU A  61     -31.269  10.291  -9.215  1.00  7.97           C  
ATOM    939  O   GLU A  61     -30.266  10.803  -8.739  1.00  7.70           O  
ATOM    940  CB  GLU A  61     -32.037   7.974  -8.779  1.00 16.52           C  
ATOM    941  CG  GLU A  61     -30.634   7.386  -8.709  1.00 16.52           C  
ATOM    942  CD  GLU A  61     -30.149   7.126  -7.307  1.00 16.52           C  
ATOM    943  OE1 GLU A  61     -30.961   7.059  -6.415  1.00 16.52           O  
ATOM    944  OE2 GLU A  61     -28.958   6.981  -7.133  1.00 16.52           O  
ATOM    945  H   GLU A  61     -34.193   9.229  -8.887  1.00 14.28           H  
ATOM    946  HA  GLU A  61     -31.861   9.549  -7.319  1.00 13.21           H  
ATOM    947 1HB  GLU A  61     -32.687   7.364  -8.148  1.00 19.82           H  
ATOM    948 2HB  GLU A  61     -32.391   7.866  -9.803  1.00 19.82           H  
ATOM    949 1HG  GLU A  61     -30.623   6.451  -9.263  1.00 19.82           H  
ATOM    950 2HG  GLU A  61     -29.948   8.075  -9.202  1.00 19.82           H  
ATOM    951  N   LYS A  62     -31.659  10.447 -10.480  1.00  7.45           N  
ATOM    952  CA  LYS A  62     -30.921  11.251 -11.442  1.00  6.61           C  
ATOM    953  C   LYS A  62     -30.702  12.663 -10.948  1.00  6.62           C  
ATOM    954  O   LYS A  62     -29.596  13.189 -11.049  1.00  6.01           O  
ATOM    955  CB  LYS A  62     -31.650  11.289 -12.778  1.00  9.92           C  
ATOM    956  CG  LYS A  62     -30.931  12.103 -13.833  1.00  9.92           C  
ATOM    957  CD  LYS A  62     -31.643  12.041 -15.171  1.00  9.92           C  
ATOM    958  CE  LYS A  62     -30.896  12.862 -16.207  1.00  9.92           C  
ATOM    959  NZ  LYS A  62     -31.572  12.853 -17.531  1.00  9.92           N  
ATOM    960  H   LYS A  62     -32.503   9.987 -10.790  1.00  8.94           H  
ATOM    961  HA  LYS A  62     -29.943  10.799 -11.592  1.00  7.93           H  
ATOM    962 1HB  LYS A  62     -31.778  10.278 -13.157  1.00 11.90           H  
ATOM    963 2HB  LYS A  62     -32.641  11.718 -12.647  1.00 11.90           H  
ATOM    964 1HG  LYS A  62     -30.889  13.145 -13.509  1.00 11.90           H  
ATOM    965 2HG  LYS A  62     -29.912  11.745 -13.948  1.00 11.90           H  
ATOM    966 1HD  LYS A  62     -31.705  11.007 -15.508  1.00 11.90           H  
ATOM    967 2HD  LYS A  62     -32.654  12.434 -15.065  1.00 11.90           H  
ATOM    968 1HE  LYS A  62     -30.821  13.892 -15.860  1.00 11.90           H  
ATOM    969 2HE  LYS A  62     -29.891  12.458 -16.325  1.00 11.90           H  
ATOM    970 1HZ  LYS A  62     -31.020  13.417 -18.166  1.00 11.90           H  
ATOM    971 2HZ  LYS A  62     -31.632  11.908 -17.880  1.00 11.90           H  
ATOM    972 3HZ  LYS A  62     -32.499  13.244 -17.448  1.00 11.90           H  
ATOM    973  N   ALA A  63     -31.762  13.270 -10.415  1.00  7.99           N  
ATOM    974  CA  ALA A  63     -31.686  14.620  -9.879  1.00  8.79           C  
ATOM    975  C   ALA A  63     -30.661  14.705  -8.750  1.00  8.38           C  
ATOM    976  O   ALA A  63     -29.853  15.634  -8.710  1.00  8.58           O  
ATOM    977  CB  ALA A  63     -33.053  15.060  -9.383  1.00 13.18           C  
ATOM    978  H   ALA A  63     -32.650  12.783 -10.394  1.00  9.59           H  
ATOM    979  HA  ALA A  63     -31.364  15.287 -10.678  1.00 10.55           H  
ATOM    980 1HB  ALA A  63     -32.993  16.082  -9.007  1.00 15.82           H  
ATOM    981 2HB  ALA A  63     -33.768  15.019 -10.206  1.00 15.82           H  
ATOM    982 3HB  ALA A  63     -33.383  14.399  -8.585  1.00 15.82           H  
ATOM    983  N   MET A  64     -30.683  13.712  -7.856  1.00  8.34           N  
ATOM    984  CA  MET A  64     -29.738  13.670  -6.748  1.00  8.84           C  
ATOM    985  C   MET A  64     -28.317  13.435  -7.235  1.00  7.25           C  
ATOM    986  O   MET A  64     -27.374  14.013  -6.692  1.00  7.22           O  
ATOM    987  CB  MET A  64     -30.146  12.579  -5.759  1.00 13.26           C  
ATOM    988  CG  MET A  64     -31.411  12.897  -4.970  1.00 13.26           C  
ATOM    989  SD  MET A  64     -31.742  11.708  -3.653  1.00 13.26           S  
ATOM    990  CE  MET A  64     -32.320  10.300  -4.595  1.00 13.26           C  
ATOM    991  H   MET A  64     -31.389  12.987  -7.925  1.00 10.01           H  
ATOM    992  HA  MET A  64     -29.759  14.632  -6.238  1.00 10.61           H  
ATOM    993 1HB  MET A  64     -30.308  11.644  -6.292  1.00 15.91           H  
ATOM    994 2HB  MET A  64     -29.338  12.414  -5.044  1.00 15.91           H  
ATOM    995 1HG  MET A  64     -31.317  13.886  -4.524  1.00 15.91           H  
ATOM    996 2HG  MET A  64     -32.264  12.910  -5.644  1.00 15.91           H  
ATOM    997 1HE  MET A  64     -32.568   9.484  -3.916  1.00 15.91           H  
ATOM    998 2HE  MET A  64     -33.206  10.581  -5.166  1.00 15.91           H  
ATOM    999 3HE  MET A  64     -31.534   9.975  -5.277  1.00 15.91           H  
ATOM   1000  N   ARG A  65     -28.163  12.618  -8.275  1.00  6.85           N  
ATOM   1001  CA  ARG A  65     -26.849  12.338  -8.833  1.00  6.26           C  
ATOM   1002  C   ARG A  65     -26.286  13.552  -9.523  1.00  5.61           C  
ATOM   1003  O   ARG A  65     -25.078  13.780  -9.466  1.00  5.42           O  
ATOM   1004  CB  ARG A  65     -26.921  11.168  -9.782  1.00  9.39           C  
ATOM   1005  CG  ARG A  65     -27.246   9.877  -9.072  1.00  9.39           C  
ATOM   1006  CD  ARG A  65     -26.187   9.507  -8.126  1.00  9.39           C  
ATOM   1007  NE  ARG A  65     -26.573   8.356  -7.345  1.00  9.39           N  
ATOM   1008  CZ  ARG A  65     -25.861   7.840  -6.332  1.00  9.39           C  
ATOM   1009  NH1 ARG A  65     -24.700   8.354  -6.000  1.00  9.39           N  
ATOM   1010  NH2 ARG A  65     -26.351   6.808  -5.674  1.00  9.39           N  
ATOM   1011  H   ARG A  65     -28.969  12.155  -8.675  1.00  8.22           H  
ATOM   1012  HA  ARG A  65     -26.181  12.068  -8.012  1.00  7.51           H  
ATOM   1013 1HB  ARG A  65     -27.694  11.343 -10.531  1.00 11.27           H  
ATOM   1014 2HB  ARG A  65     -25.977  11.044 -10.308  1.00 11.27           H  
ATOM   1015 1HG  ARG A  65     -28.165   9.974  -8.505  1.00 11.27           H  
ATOM   1016 2HG  ARG A  65     -27.341   9.070  -9.790  1.00 11.27           H  
ATOM   1017 1HD  ARG A  65     -25.280   9.259  -8.673  1.00 11.27           H  
ATOM   1018 2HD  ARG A  65     -25.989  10.334  -7.448  1.00 11.27           H  
ATOM   1019  HE  ARG A  65     -27.466   7.919  -7.546  1.00 11.27           H  
ATOM   1020 1HH1 ARG A  65     -24.310   9.136  -6.512  1.00 11.27           H  
ATOM   1021 2HH1 ARG A  65     -24.180   7.962  -5.229  1.00 11.27           H  
ATOM   1022 1HH2 ARG A  65     -27.260   6.445  -5.944  1.00 11.27           H  
ATOM   1023 2HH2 ARG A  65     -25.817   6.394  -4.919  1.00 11.27           H  
ATOM   1024  N   PHE A  66     -27.161  14.358 -10.121  1.00  6.01           N  
ATOM   1025  CA  PHE A  66     -26.740  15.624 -10.672  1.00  6.12           C  
ATOM   1026  C   PHE A  66     -26.201  16.538  -9.598  1.00  5.64           C  
ATOM   1027  O   PHE A  66     -25.138  17.131  -9.770  1.00  5.93           O  
ATOM   1028  CB  PHE A  66     -27.822  16.353 -11.448  1.00  9.18           C  
ATOM   1029  CG  PHE A  66     -27.344  17.742 -11.713  1.00  9.18           C  
ATOM   1030  CD1 PHE A  66     -26.211  17.958 -12.477  1.00  9.18           C  
ATOM   1031  CD2 PHE A  66     -28.003  18.832 -11.169  1.00  9.18           C  
ATOM   1032  CE1 PHE A  66     -25.743  19.236 -12.680  1.00  9.18           C  
ATOM   1033  CE2 PHE A  66     -27.541  20.114 -11.382  1.00  9.18           C  
ATOM   1034  CZ  PHE A  66     -26.408  20.316 -12.137  1.00  9.18           C  
ATOM   1035  H   PHE A  66     -28.129  14.084 -10.192  1.00  7.21           H  
ATOM   1036  HA  PHE A  66     -25.932  15.437 -11.376  1.00  7.34           H  
ATOM   1037 1HB  PHE A  66     -28.013  15.856 -12.396  1.00 11.02           H  
ATOM   1038 2HB  PHE A  66     -28.745  16.397 -10.878  1.00 11.02           H  
ATOM   1039  HD1 PHE A  66     -25.683  17.106 -12.900  1.00 11.02           H  
ATOM   1040  HD2 PHE A  66     -28.893  18.666 -10.560  1.00 11.02           H  
ATOM   1041  HE1 PHE A  66     -24.844  19.389 -13.271  1.00 11.02           H  
ATOM   1042  HE2 PHE A  66     -28.066  20.963 -10.948  1.00 11.02           H  
ATOM   1043  HZ  PHE A  66     -26.041  21.326 -12.296  1.00 11.02           H  
ATOM   1044  N   GLU A  67     -26.955  16.687  -8.507  1.00  5.42           N  
ATOM   1045  CA  GLU A  67     -26.515  17.508  -7.389  1.00  5.70           C  
ATOM   1046  C   GLU A  67     -25.123  17.102  -6.925  1.00  4.90           C  
ATOM   1047  O   GLU A  67     -24.249  17.952  -6.748  1.00  4.84           O  
ATOM   1048  CB  GLU A  67     -27.484  17.401  -6.216  1.00  8.55           C  
ATOM   1049  CG  GLU A  67     -27.064  18.234  -5.009  1.00  8.55           C  
ATOM   1050  CD  GLU A  67     -28.006  18.135  -3.845  1.00  8.55           C  
ATOM   1051  OE1 GLU A  67     -29.066  17.578  -3.996  1.00  8.55           O  
ATOM   1052  OE2 GLU A  67     -27.651  18.611  -2.791  1.00  8.55           O  
ATOM   1053  H   GLU A  67     -27.848  16.210  -8.446  1.00  6.50           H  
ATOM   1054  HA  GLU A  67     -26.471  18.547  -7.715  1.00  6.84           H  
ATOM   1055 1HB  GLU A  67     -28.475  17.723  -6.523  1.00 10.26           H  
ATOM   1056 2HB  GLU A  67     -27.558  16.362  -5.892  1.00 10.26           H  
ATOM   1057 1HG  GLU A  67     -26.077  17.899  -4.691  1.00 10.26           H  
ATOM   1058 2HG  GLU A  67     -26.978  19.274  -5.320  1.00 10.26           H  
ATOM   1059  N   ILE A  68     -24.932  15.792  -6.734  1.00  5.04           N  
ATOM   1060  CA  ILE A  68     -23.654  15.245  -6.306  1.00  5.02           C  
ATOM   1061  C   ILE A  68     -22.569  15.550  -7.322  1.00  4.22           C  
ATOM   1062  O   ILE A  68     -21.477  15.971  -6.945  1.00  4.39           O  
ATOM   1063  CB  ILE A  68     -23.740  13.729  -6.113  1.00  7.53           C  
ATOM   1064  CG1 ILE A  68     -24.645  13.392  -4.934  1.00  7.53           C  
ATOM   1065  CG2 ILE A  68     -22.347  13.182  -5.864  1.00  7.53           C  
ATOM   1066  CD1 ILE A  68     -25.018  11.930  -4.875  1.00  7.53           C  
ATOM   1067  H   ILE A  68     -25.705  15.153  -6.880  1.00  6.05           H  
ATOM   1068  HA  ILE A  68     -23.379  15.704  -5.358  1.00  6.02           H  
ATOM   1069  HB  ILE A  68     -24.165  13.263  -7.002  1.00  9.04           H  
ATOM   1070 1HG1 ILE A  68     -24.135  13.654  -4.008  1.00  9.04           H  
ATOM   1071 2HG1 ILE A  68     -25.559  13.982  -4.999  1.00  9.04           H  
ATOM   1072 1HG2 ILE A  68     -22.402  12.105  -5.725  1.00  9.04           H  
ATOM   1073 2HG2 ILE A  68     -21.707  13.408  -6.716  1.00  9.04           H  
ATOM   1074 3HG2 ILE A  68     -21.930  13.641  -4.967  1.00  9.04           H  
ATOM   1075 1HD1 ILE A  68     -25.661  11.751  -4.012  1.00  9.04           H  
ATOM   1076 2HD1 ILE A  68     -25.551  11.657  -5.786  1.00  9.04           H  
ATOM   1077 3HD1 ILE A  68     -24.116  11.328  -4.787  1.00  9.04           H  
ATOM   1078  N   PHE A  69     -22.882  15.339  -8.603  1.00  3.89           N  
ATOM   1079  CA  PHE A  69     -21.969  15.611  -9.703  1.00  3.69           C  
ATOM   1080  C   PHE A  69     -21.484  17.044  -9.684  1.00  3.50           C  
ATOM   1081  O   PHE A  69     -20.281  17.283  -9.758  1.00  4.16           O  
ATOM   1082  CB  PHE A  69     -22.643  15.308 -11.041  1.00  5.54           C  
ATOM   1083  CG  PHE A  69     -21.829  15.707 -12.232  1.00  5.54           C  
ATOM   1084  CD1 PHE A  69     -20.723  14.968 -12.609  1.00  5.54           C  
ATOM   1085  CD2 PHE A  69     -22.174  16.824 -12.984  1.00  5.54           C  
ATOM   1086  CE1 PHE A  69     -19.971  15.338 -13.704  1.00  5.54           C  
ATOM   1087  CE2 PHE A  69     -21.427  17.192 -14.085  1.00  5.54           C  
ATOM   1088  CZ  PHE A  69     -20.321  16.446 -14.443  1.00  5.54           C  
ATOM   1089  H   PHE A  69     -23.791  14.965  -8.831  1.00  4.67           H  
ATOM   1090  HA  PHE A  69     -21.102  14.956  -9.599  1.00  4.43           H  
ATOM   1091 1HB  PHE A  69     -22.847  14.239 -11.111  1.00  6.64           H  
ATOM   1092 2HB  PHE A  69     -23.598  15.823 -11.097  1.00  6.64           H  
ATOM   1093  HD1 PHE A  69     -20.449  14.091 -12.024  1.00  6.64           H  
ATOM   1094  HD2 PHE A  69     -23.047  17.411 -12.695  1.00  6.64           H  
ATOM   1095  HE1 PHE A  69     -19.098  14.751 -13.981  1.00  6.64           H  
ATOM   1096  HE2 PHE A  69     -21.707  18.069 -14.667  1.00  6.64           H  
ATOM   1097  HZ  PHE A  69     -19.725  16.731 -15.307  1.00  6.64           H  
ATOM   1098  N   LYS A  70     -22.417  17.993  -9.592  1.00  3.21           N  
ATOM   1099  CA  LYS A  70     -22.064  19.403  -9.516  1.00  3.52           C  
ATOM   1100  C   LYS A  70     -21.113  19.676  -8.364  1.00  3.67           C  
ATOM   1101  O   LYS A  70     -20.101  20.354  -8.544  1.00  3.99           O  
ATOM   1102  CB  LYS A  70     -23.300  20.285  -9.359  1.00  5.28           C  
ATOM   1103  CG  LYS A  70     -22.936  21.759  -9.237  1.00  5.28           C  
ATOM   1104  CD  LYS A  70     -24.141  22.670  -9.084  1.00  5.28           C  
ATOM   1105  CE  LYS A  70     -23.669  24.088  -8.783  1.00  5.28           C  
ATOM   1106  NZ  LYS A  70     -24.788  25.042  -8.571  1.00  5.28           N  
ATOM   1107  H   LYS A  70     -23.391  17.729  -9.559  1.00  3.85           H  
ATOM   1108  HA  LYS A  70     -21.557  19.681 -10.440  1.00  4.22           H  
ATOM   1109 1HB  LYS A  70     -23.958  20.161 -10.219  1.00  6.34           H  
ATOM   1110 2HB  LYS A  70     -23.857  19.992  -8.469  1.00  6.34           H  
ATOM   1111 1HG  LYS A  70     -22.289  21.895  -8.369  1.00  6.34           H  
ATOM   1112 2HG  LYS A  70     -22.383  22.066 -10.123  1.00  6.34           H  
ATOM   1113 1HD  LYS A  70     -24.728  22.673 -10.003  1.00  6.34           H  
ATOM   1114 2HD  LYS A  70     -24.770  22.318  -8.266  1.00  6.34           H  
ATOM   1115 1HE  LYS A  70     -23.063  24.062  -7.882  1.00  6.34           H  
ATOM   1116 2HE  LYS A  70     -23.054  24.446  -9.609  1.00  6.34           H  
ATOM   1117 1HZ  LYS A  70     -24.412  25.957  -8.364  1.00  6.34           H  
ATOM   1118 2HZ  LYS A  70     -25.351  25.100  -9.408  1.00  6.34           H  
ATOM   1119 3HZ  LYS A  70     -25.360  24.733  -7.800  1.00  6.34           H  
ATOM   1120  N   LYS A  71     -21.442  19.144  -7.185  1.00  3.88           N  
ATOM   1121  CA  LYS A  71     -20.612  19.320  -6.001  1.00  4.57           C  
ATOM   1122  C   LYS A  71     -19.222  18.718  -6.190  1.00  4.54           C  
ATOM   1123  O   LYS A  71     -18.235  19.297  -5.731  1.00  5.12           O  
ATOM   1124  CB  LYS A  71     -21.308  18.707  -4.789  1.00  6.86           C  
ATOM   1125  CG  LYS A  71     -22.529  19.492  -4.327  1.00  6.86           C  
ATOM   1126  CD  LYS A  71     -23.221  18.821  -3.149  1.00  6.86           C  
ATOM   1127  CE  LYS A  71     -24.414  19.641  -2.676  1.00  6.86           C  
ATOM   1128  NZ  LYS A  71     -25.151  18.972  -1.568  1.00  6.86           N  
ATOM   1129  H   LYS A  71     -22.300  18.610  -7.098  1.00  4.66           H  
ATOM   1130  HA  LYS A  71     -20.491  20.390  -5.823  1.00  5.48           H  
ATOM   1131 1HB  LYS A  71     -21.628  17.692  -5.023  1.00  8.23           H  
ATOM   1132 2HB  LYS A  71     -20.609  18.649  -3.955  1.00  8.23           H  
ATOM   1133 1HG  LYS A  71     -22.221  20.496  -4.032  1.00  8.23           H  
ATOM   1134 2HG  LYS A  71     -23.237  19.580  -5.150  1.00  8.23           H  
ATOM   1135 1HD  LYS A  71     -23.566  17.830  -3.445  1.00  8.23           H  
ATOM   1136 2HD  LYS A  71     -22.517  18.711  -2.325  1.00  8.23           H  
ATOM   1137 1HE  LYS A  71     -24.063  20.611  -2.329  1.00  8.23           H  
ATOM   1138 2HE  LYS A  71     -25.096  19.794  -3.511  1.00  8.23           H  
ATOM   1139 1HZ  LYS A  71     -25.934  19.548  -1.291  1.00  8.23           H  
ATOM   1140 2HZ  LYS A  71     -25.498  18.078  -1.889  1.00  8.23           H  
ATOM   1141 3HZ  LYS A  71     -24.535  18.835  -0.780  1.00  8.23           H  
ATOM   1142  N   THR A  72     -19.145  17.580  -6.888  1.00  4.17           N  
ATOM   1143  CA  THR A  72     -17.866  16.954  -7.193  1.00  4.72           C  
ATOM   1144  C   THR A  72     -17.039  17.859  -8.074  1.00  4.05           C  
ATOM   1145  O   THR A  72     -15.851  18.032  -7.824  1.00  4.21           O  
ATOM   1146  CB  THR A  72     -18.034  15.592  -7.888  1.00  7.08           C  
ATOM   1147  OG1 THR A  72     -18.722  14.683  -7.023  1.00  7.08           O  
ATOM   1148  CG2 THR A  72     -16.674  15.022  -8.242  1.00  7.08           C  
ATOM   1149  H   THR A  72     -19.992  17.131  -7.208  1.00  5.00           H  
ATOM   1150  HA  THR A  72     -17.324  16.798  -6.260  1.00  5.66           H  
ATOM   1151  HB  THR A  72     -18.617  15.720  -8.799  1.00  8.50           H  
ATOM   1152  HG1 THR A  72     -19.012  13.920  -7.534  1.00  8.50           H  
ATOM   1153 1HG2 THR A  72     -16.797  14.063  -8.738  1.00  8.50           H  
ATOM   1154 2HG2 THR A  72     -16.158  15.710  -8.907  1.00  8.50           H  
ATOM   1155 3HG2 THR A  72     -16.088  14.887  -7.334  1.00  8.50           H  
ATOM   1156  N   VAL A  73     -17.675  18.449  -9.089  1.00  4.05           N  
ATOM   1157  CA  VAL A  73     -17.009  19.379  -9.992  1.00  4.26           C  
ATOM   1158  C   VAL A  73     -16.470  20.582  -9.233  1.00  4.86           C  
ATOM   1159  O   VAL A  73     -15.349  21.022  -9.491  1.00  5.49           O  
ATOM   1160  CB  VAL A  73     -17.963  19.839 -11.108  1.00  6.39           C  
ATOM   1161  CG1 VAL A  73     -17.328  20.969 -11.898  1.00  6.39           C  
ATOM   1162  CG2 VAL A  73     -18.265  18.665 -12.028  1.00  6.39           C  
ATOM   1163  H   VAL A  73     -18.652  18.237  -9.245  1.00  4.86           H  
ATOM   1164  HA  VAL A  73     -16.171  18.866 -10.460  1.00  5.11           H  
ATOM   1165  HB  VAL A  73     -18.886  20.212 -10.669  1.00  7.67           H  
ATOM   1166 1HG1 VAL A  73     -18.012  21.292 -12.683  1.00  7.67           H  
ATOM   1167 2HG1 VAL A  73     -17.119  21.806 -11.233  1.00  7.67           H  
ATOM   1168 3HG1 VAL A  73     -16.399  20.621 -12.348  1.00  7.67           H  
ATOM   1169 1HG2 VAL A  73     -18.943  18.984 -12.818  1.00  7.67           H  
ATOM   1170 2HG2 VAL A  73     -17.336  18.307 -12.470  1.00  7.67           H  
ATOM   1171 3HG2 VAL A  73     -18.724  17.860 -11.460  1.00  7.67           H  
ATOM   1172  N   GLU A  74     -17.266  21.109  -8.298  1.00  5.03           N  
ATOM   1173  CA  GLU A  74     -16.833  22.227  -7.471  1.00  6.08           C  
ATOM   1174  C   GLU A  74     -15.579  21.855  -6.684  1.00  6.72           C  
ATOM   1175  O   GLU A  74     -14.624  22.636  -6.631  1.00  8.03           O  
ATOM   1176  CB  GLU A  74     -17.946  22.641  -6.505  1.00  9.12           C  
ATOM   1177  CG  GLU A  74     -19.145  23.314  -7.157  1.00  9.12           C  
ATOM   1178  CD  GLU A  74     -20.254  23.587  -6.179  1.00  9.12           C  
ATOM   1179  OE1 GLU A  74     -20.244  23.007  -5.119  1.00  9.12           O  
ATOM   1180  OE2 GLU A  74     -21.104  24.391  -6.485  1.00  9.12           O  
ATOM   1181  H   GLU A  74     -18.192  20.725  -8.161  1.00  6.04           H  
ATOM   1182  HA  GLU A  74     -16.595  23.070  -8.120  1.00  7.30           H  
ATOM   1183 1HB  GLU A  74     -18.309  21.765  -5.970  1.00 10.94           H  
ATOM   1184 2HB  GLU A  74     -17.543  23.330  -5.763  1.00 10.94           H  
ATOM   1185 1HG  GLU A  74     -18.821  24.257  -7.594  1.00 10.94           H  
ATOM   1186 2HG  GLU A  74     -19.516  22.682  -7.960  1.00 10.94           H  
ATOM   1187  N   PHE A  75     -15.585  20.651  -6.099  1.00  6.22           N  
ATOM   1188  CA  PHE A  75     -14.433  20.125  -5.379  1.00  7.15           C  
ATOM   1189  C   PHE A  75     -13.222  20.012  -6.284  1.00  7.25           C  
ATOM   1190  O   PHE A  75     -12.133  20.440  -5.908  1.00  9.00           O  
ATOM   1191  CB  PHE A  75     -14.730  18.778  -4.735  1.00 10.73           C  
ATOM   1192  CG  PHE A  75     -13.521  18.188  -4.071  1.00 10.73           C  
ATOM   1193  CD1 PHE A  75     -13.039  18.722  -2.886  1.00 10.73           C  
ATOM   1194  CD2 PHE A  75     -12.863  17.100  -4.624  1.00 10.73           C  
ATOM   1195  CE1 PHE A  75     -11.923  18.187  -2.270  1.00 10.73           C  
ATOM   1196  CE2 PHE A  75     -11.750  16.562  -4.006  1.00 10.73           C  
ATOM   1197  CZ  PHE A  75     -11.278  17.107  -2.831  1.00 10.73           C  
ATOM   1198  H   PHE A  75     -16.420  20.081  -6.153  1.00  7.46           H  
ATOM   1199  HA  PHE A  75     -14.186  20.826  -4.580  1.00  8.58           H  
ATOM   1200 1HB  PHE A  75     -15.512  18.893  -3.985  1.00 12.87           H  
ATOM   1201 2HB  PHE A  75     -15.090  18.074  -5.482  1.00 12.87           H  
ATOM   1202  HD1 PHE A  75     -13.550  19.576  -2.440  1.00 12.87           H  
ATOM   1203  HD2 PHE A  75     -13.233  16.669  -5.555  1.00 12.87           H  
ATOM   1204  HE1 PHE A  75     -11.556  18.619  -1.340  1.00 12.87           H  
ATOM   1205  HE2 PHE A  75     -11.242  15.706  -4.448  1.00 12.87           H  
ATOM   1206  HZ  PHE A  75     -10.401  16.682  -2.346  1.00 12.87           H  
ATOM   1207  N   ILE A  76     -13.421  19.425  -7.467  1.00  6.02           N  
ATOM   1208  CA  ILE A  76     -12.372  19.275  -8.467  1.00  6.32           C  
ATOM   1209  C   ILE A  76     -11.717  20.595  -8.805  1.00  7.54           C  
ATOM   1210  O   ILE A  76     -10.493  20.670  -8.878  1.00  8.80           O  
ATOM   1211  CB  ILE A  76     -12.932  18.641  -9.758  1.00  9.48           C  
ATOM   1212  CG1 ILE A  76     -13.292  17.172  -9.530  1.00  9.48           C  
ATOM   1213  CG2 ILE A  76     -11.959  18.809 -10.907  1.00  9.48           C  
ATOM   1214  CD1 ILE A  76     -14.109  16.578 -10.654  1.00  9.48           C  
ATOM   1215  H   ILE A  76     -14.340  19.075  -7.688  1.00  7.22           H  
ATOM   1216  HA  ILE A  76     -11.609  18.612  -8.064  1.00  7.58           H  
ATOM   1217  HB  ILE A  76     -13.858  19.144 -10.022  1.00 11.38           H  
ATOM   1218 1HG1 ILE A  76     -12.376  16.595  -9.437  1.00 11.38           H  
ATOM   1219 2HG1 ILE A  76     -13.846  17.072  -8.601  1.00 11.38           H  
ATOM   1220 1HG2 ILE A  76     -12.385  18.378 -11.812  1.00 11.38           H  
ATOM   1221 2HG2 ILE A  76     -11.765  19.869 -11.067  1.00 11.38           H  
ATOM   1222 3HG2 ILE A  76     -11.025  18.307 -10.672  1.00 11.38           H  
ATOM   1223 1HD1 ILE A  76     -14.320  15.530 -10.436  1.00 11.38           H  
ATOM   1224 2HD1 ILE A  76     -15.046  17.121 -10.753  1.00 11.38           H  
ATOM   1225 3HD1 ILE A  76     -13.549  16.650 -11.583  1.00 11.38           H  
ATOM   1226  N   GLU A  77     -12.522  21.635  -8.999  1.00  7.51           N  
ATOM   1227  CA  GLU A  77     -11.990  22.947  -9.325  1.00  9.19           C  
ATOM   1228  C   GLU A  77     -11.154  23.498  -8.177  1.00 10.72           C  
ATOM   1229  O   GLU A  77     -10.036  23.965  -8.397  1.00 13.24           O  
ATOM   1230  CB  GLU A  77     -13.131  23.909  -9.654  1.00 13.79           C  
ATOM   1231  CG  GLU A  77     -12.691  25.308 -10.065  1.00 13.79           C  
ATOM   1232  CD  GLU A  77     -11.964  25.342 -11.386  1.00 13.79           C  
ATOM   1233  OE1 GLU A  77     -12.080  24.399 -12.133  1.00 13.79           O  
ATOM   1234  OE2 GLU A  77     -11.302  26.321 -11.654  1.00 13.79           O  
ATOM   1235  H   GLU A  77     -13.524  21.509  -8.945  1.00  9.01           H  
ATOM   1236  HA  GLU A  77     -11.347  22.852 -10.200  1.00 11.03           H  
ATOM   1237 1HB  GLU A  77     -13.731  23.495 -10.464  1.00 16.54           H  
ATOM   1238 2HB  GLU A  77     -13.783  24.007  -8.786  1.00 16.54           H  
ATOM   1239 1HG  GLU A  77     -13.571  25.946 -10.132  1.00 16.54           H  
ATOM   1240 2HG  GLU A  77     -12.044  25.711  -9.288  1.00 16.54           H  
ATOM   1241  N   ALA A  78     -11.680  23.409  -6.953  1.00 10.19           N  
ATOM   1242  CA  ALA A  78     -10.962  23.882  -5.773  1.00 12.36           C  
ATOM   1243  C   ALA A  78      -9.642  23.137  -5.605  1.00 13.06           C  
ATOM   1244  O   ALA A  78      -8.612  23.742  -5.301  1.00 15.85           O  
ATOM   1245  CB  ALA A  78     -11.824  23.708  -4.533  1.00 18.54           C  
ATOM   1246  H   ALA A  78     -12.610  23.020  -6.833  1.00 12.23           H  
ATOM   1247  HA  ALA A  78     -10.740  24.940  -5.910  1.00 14.83           H  
ATOM   1248 1HB  ALA A  78     -11.288  24.085  -3.662  1.00 22.25           H  
ATOM   1249 2HB  ALA A  78     -12.754  24.264  -4.655  1.00 22.25           H  
ATOM   1250 3HB  ALA A  78     -12.049  22.652  -4.392  1.00 22.25           H  
ATOM   1251  N   HIS A  79      -9.684  21.824  -5.815  1.00 11.52           N  
ATOM   1252  CA  HIS A  79      -8.515  20.966  -5.753  1.00 12.25           C  
ATOM   1253  C   HIS A  79      -7.471  21.352  -6.780  1.00 13.76           C  
ATOM   1254  O   HIS A  79      -6.280  21.406  -6.480  1.00 16.42           O  
ATOM   1255  CB  HIS A  79      -8.898  19.513  -5.995  1.00 18.38           C  
ATOM   1256  CG  HIS A  79      -7.714  18.608  -5.968  1.00 18.38           C  
ATOM   1257  ND1 HIS A  79      -6.899  18.422  -7.066  1.00 18.38           N  
ATOM   1258  CD2 HIS A  79      -7.204  17.836  -4.981  1.00 18.38           C  
ATOM   1259  CE1 HIS A  79      -5.938  17.570  -6.754  1.00 18.38           C  
ATOM   1260  NE2 HIS A  79      -6.096  17.200  -5.493  1.00 18.38           N  
ATOM   1261  H   HIS A  79     -10.569  21.394  -6.034  1.00 13.82           H  
ATOM   1262  HA  HIS A  79      -8.058  21.040  -4.767  1.00 14.70           H  
ATOM   1263 1HB  HIS A  79      -9.604  19.185  -5.231  1.00 22.05           H  
ATOM   1264 2HB  HIS A  79      -9.387  19.413  -6.962  1.00 22.05           H  
ATOM   1265  HD1 HIS A  79      -7.026  18.830  -7.977  1.00 22.05           H  
ATOM   1266  HD2 HIS A  79      -7.506  17.661  -3.948  1.00 22.05           H  
ATOM   1267  HE1 HIS A  79      -5.191  17.287  -7.490  1.00 22.05           H  
ATOM   1268  N   ASN A  80      -7.921  21.603  -8.005  1.00 13.17           N  
ATOM   1269  CA  ASN A  80      -7.023  21.948  -9.088  1.00 16.28           C  
ATOM   1270  C   ASN A  80      -6.423  23.340  -8.904  1.00 20.00           C  
ATOM   1271  O   ASN A  80      -5.340  23.621  -9.420  1.00 25.61           O  
ATOM   1272  CB  ASN A  80      -7.740  21.802 -10.405  1.00 24.42           C  
ATOM   1273  CG  ASN A  80      -8.004  20.348 -10.700  1.00 24.42           C  
ATOM   1274  OD1 ASN A  80      -7.497  19.458 -10.004  1.00 24.42           O  
ATOM   1275  ND2 ASN A  80      -8.781  20.083 -11.716  1.00 24.42           N  
ATOM   1276  H   ASN A  80      -8.910  21.532  -8.202  1.00 15.80           H  
ATOM   1277  HA  ASN A  80      -6.191  21.243  -9.078  1.00 19.54           H  
ATOM   1278 1HB  ASN A  80      -8.688  22.341 -10.373  1.00 29.30           H  
ATOM   1279 2HB  ASN A  80      -7.137  22.229 -11.207  1.00 29.30           H  
ATOM   1280 1HD2 ASN A  80      -8.990  19.130 -11.955  1.00 29.30           H  
ATOM   1281 2HD2 ASN A  80      -9.173  20.830 -12.252  1.00 29.30           H  
ATOM   1282  N   ARG A  81      -7.083  24.189  -8.111  1.00 20.52           N  
ATOM   1283  CA  ARG A  81      -6.542  25.502  -7.770  1.00 25.51           C  
ATOM   1284  C   ARG A  81      -5.712  25.438  -6.479  1.00 27.82           C  
ATOM   1285  O   ARG A  81      -5.875  26.277  -5.591  1.00 35.07           O  
ATOM   1286  CB  ARG A  81      -7.657  26.515  -7.565  1.00 38.27           C  
ATOM   1287  CG  ARG A  81      -8.501  26.830  -8.785  1.00 38.27           C  
ATOM   1288  CD  ARG A  81      -9.546  27.835  -8.462  1.00 38.27           C  
ATOM   1289  NE  ARG A  81     -10.457  28.043  -9.569  1.00 38.27           N  
ATOM   1290  CZ  ARG A  81     -11.358  29.036  -9.662  1.00 38.27           C  
ATOM   1291  NH1 ARG A  81     -11.450  29.955  -8.725  1.00 38.27           N  
ATOM   1292  NH2 ARG A  81     -12.148  29.064 -10.717  1.00 38.27           N  
ATOM   1293  H   ARG A  81      -7.996  23.935  -7.753  1.00 24.62           H  
ATOM   1294  HA  ARG A  81      -5.902  25.839  -8.585  1.00 30.61           H  
ATOM   1295 1HB  ARG A  81      -8.329  26.152  -6.789  1.00 45.92           H  
ATOM   1296 2HB  ARG A  81      -7.230  27.453  -7.213  1.00 45.92           H  
ATOM   1297 1HG  ARG A  81      -7.862  27.242  -9.565  1.00 45.92           H  
ATOM   1298 2HG  ARG A  81      -8.984  25.929  -9.155  1.00 45.92           H  
ATOM   1299 1HD  ARG A  81     -10.124  27.494  -7.603  1.00 45.92           H  
ATOM   1300 2HD  ARG A  81      -9.074  28.787  -8.226  1.00 45.92           H  
ATOM   1301  HE  ARG A  81     -10.454  27.362 -10.324  1.00 45.92           H  
ATOM   1302 1HH1 ARG A  81     -10.838  29.919  -7.922  1.00 45.92           H  
ATOM   1303 2HH1 ARG A  81     -12.132  30.695  -8.809  1.00 45.92           H  
ATOM   1304 1HH2 ARG A  81     -12.053  28.328 -11.410  1.00 45.92           H  
ATOM   1305 2HH2 ARG A  81     -12.838  29.791 -10.823  1.00 45.92           H  
ATOM   1306  N   LEU A  82      -4.839  24.436  -6.373  1.00 24.68           N  
ATOM   1307  CA  LEU A  82      -4.010  24.242  -5.195  1.00 27.59           C  
ATOM   1308  C   LEU A  82      -2.626  23.729  -5.554  1.00 29.49           C  
ATOM   1309  O   LEU A  82      -2.496  22.781  -6.326  1.00 77.99           O  
ATOM   1310  CB  LEU A  82      -4.671  23.245  -4.237  1.00 41.38           C  
ATOM   1311  CG  LEU A  82      -3.869  22.894  -2.977  1.00 41.38           C  
ATOM   1312  CD1 LEU A  82      -3.751  24.126  -2.089  1.00 41.38           C  
ATOM   1313  CD2 LEU A  82      -4.562  21.752  -2.250  1.00 41.38           C  
ATOM   1314  H   LEU A  82      -4.737  23.785  -7.136  1.00 29.62           H  
ATOM   1315  HA  LEU A  82      -3.901  25.200  -4.686  1.00 33.11           H  
ATOM   1316 1HB  LEU A  82      -5.630  23.652  -3.918  1.00 49.66           H  
ATOM   1317 2HB  LEU A  82      -4.852  22.318  -4.775  1.00 49.66           H  
ATOM   1318  HG  LEU A  82      -2.863  22.584  -3.256  1.00 49.66           H  
ATOM   1319 1HD1 LEU A  82      -3.175  23.879  -1.197  1.00 49.66           H  
ATOM   1320 2HD1 LEU A  82      -3.247  24.923  -2.636  1.00 49.66           H  
ATOM   1321 3HD1 LEU A  82      -4.746  24.460  -1.797  1.00 49.66           H  
ATOM   1322 1HD2 LEU A  82      -3.995  21.491  -1.355  1.00 49.66           H  
ATOM   1323 2HD2 LEU A  82      -5.568  22.060  -1.965  1.00 49.66           H  
ATOM   1324 3HD2 LEU A  82      -4.619  20.887  -2.909  1.00 49.66           H  
ATOM   1325  N   ASN A  83      -1.607  24.373  -4.982  1.00 40.07           N  
ATOM   1326  CA  ASN A  83      -0.165  24.059  -5.074  1.00 51.23           C  
ATOM   1327  C   ASN A  83       0.269  22.714  -5.703  1.00 31.78           C  
ATOM   1328  O   ASN A  83       1.230  22.679  -6.469  1.00 43.39           O  
ATOM   1329  CB  ASN A  83       0.440  24.163  -3.693  1.00 76.84           C  
ATOM   1330  CG  ASN A  83       0.472  25.576  -3.187  1.00 76.84           C  
ATOM   1331  OD1 ASN A  83       0.455  26.528  -3.976  1.00 76.84           O  
ATOM   1332  ND2 ASN A  83       0.515  25.733  -1.889  1.00 76.84           N  
ATOM   1333  H   ASN A  83      -1.853  25.151  -4.386  1.00 48.08           H  
ATOM   1334  HA  ASN A  83       0.285  24.838  -5.698  1.00 61.48           H  
ATOM   1335 1HB  ASN A  83      -0.139  23.554  -2.996  1.00 92.21           H  
ATOM   1336 2HB  ASN A  83       1.457  23.769  -3.706  1.00 92.21           H  
ATOM   1337 1HD2 ASN A  83       0.540  26.654  -1.498  1.00 92.21           H  
ATOM   1338 2HD2 ASN A  83       0.527  24.935  -1.288  1.00 92.21           H  
ATOM   1339  N   LYS A  84      -0.406  21.622  -5.310  1.00 18.76           N  
ATOM   1340  CA  LYS A  84      -0.140  20.244  -5.743  1.00 11.76           C  
ATOM   1341  C   LYS A  84       0.212  20.057  -7.225  1.00 11.42           C  
ATOM   1342  O   LYS A  84      -0.215  20.809  -8.099  1.00 14.60           O  
ATOM   1343  CB  LYS A  84      -1.384  19.392  -5.448  1.00 17.64           C  
ATOM   1344  CG  LYS A  84      -1.688  19.198  -3.969  1.00 17.64           C  
ATOM   1345  CD  LYS A  84      -2.978  18.412  -3.778  1.00 17.64           C  
ATOM   1346  CE  LYS A  84      -2.800  16.950  -4.165  1.00 17.64           C  
ATOM   1347  NZ  LYS A  84      -4.023  16.147  -3.877  1.00 17.64           N  
ATOM   1348  H   LYS A  84      -1.164  21.756  -4.661  1.00 22.51           H  
ATOM   1349  HA  LYS A  84       0.690  19.863  -5.156  1.00 14.11           H  
ATOM   1350 1HB  LYS A  84      -2.257  19.855  -5.907  1.00 21.17           H  
ATOM   1351 2HB  LYS A  84      -1.264  18.406  -5.896  1.00 21.17           H  
ATOM   1352 1HG  LYS A  84      -0.870  18.659  -3.491  1.00 21.17           H  
ATOM   1353 2HG  LYS A  84      -1.790  20.170  -3.487  1.00 21.17           H  
ATOM   1354 1HD  LYS A  84      -3.289  18.470  -2.734  1.00 21.17           H  
ATOM   1355 2HD  LYS A  84      -3.764  18.845  -4.397  1.00 21.17           H  
ATOM   1356 1HE  LYS A  84      -2.576  16.884  -5.228  1.00 21.17           H  
ATOM   1357 2HE  LYS A  84      -1.965  16.533  -3.603  1.00 21.17           H  
ATOM   1358 1HZ  LYS A  84      -3.866  15.187  -4.144  1.00 21.17           H  
ATOM   1359 2HZ  LYS A  84      -4.236  16.192  -2.891  1.00 21.17           H  
ATOM   1360 3HZ  LYS A  84      -4.800  16.522  -4.410  1.00 21.17           H  
ATOM   1361  N   GLY A  85       0.932  18.965  -7.500  1.00 12.70           N  
ATOM   1362  CA  GLY A  85       1.322  18.593  -8.860  1.00 13.91           C  
ATOM   1363  C   GLY A  85       0.350  17.580  -9.478  1.00 12.32           C  
ATOM   1364  O   GLY A  85       0.659  16.947 -10.490  1.00 22.49           O  
ATOM   1365  H   GLY A  85       1.241  18.384  -6.734  1.00 15.24           H  
ATOM   1366 1HA  GLY A  85       1.363  19.487  -9.482  1.00 16.69           H  
ATOM   1367 2HA  GLY A  85       2.326  18.173  -8.844  1.00 16.69           H  
ATOM   1368  N   TYR A  86      -0.815  17.423  -8.854  1.00  9.57           N  
ATOM   1369  CA  TYR A  86      -1.836  16.493  -9.304  1.00 12.14           C  
ATOM   1370  C   TYR A  86      -3.150  17.210  -9.513  1.00  8.19           C  
ATOM   1371  O   TYR A  86      -3.420  18.218  -8.860  1.00 10.33           O  
ATOM   1372  CB  TYR A  86      -2.025  15.376  -8.283  1.00 18.21           C  
ATOM   1373  CG  TYR A  86      -0.803  14.522  -8.085  1.00 18.21           C  
ATOM   1374  CD1 TYR A  86       0.148  14.873  -7.137  1.00 18.21           C  
ATOM   1375  CD2 TYR A  86      -0.637  13.385  -8.855  1.00 18.21           C  
ATOM   1376  CE1 TYR A  86       1.265  14.081  -6.963  1.00 18.21           C  
ATOM   1377  CE2 TYR A  86       0.477  12.597  -8.680  1.00 18.21           C  
ATOM   1378  CZ  TYR A  86       1.425  12.941  -7.742  1.00 18.21           C  
ATOM   1379  OH  TYR A  86       2.529  12.144  -7.577  1.00 18.21           O  
ATOM   1380  H   TYR A  86      -1.012  17.970  -8.032  1.00 11.48           H  
ATOM   1381  HA  TYR A  86      -1.528  16.064 -10.259  1.00 14.57           H  
ATOM   1382 1HB  TYR A  86      -2.297  15.809  -7.319  1.00 21.85           H  
ATOM   1383 2HB  TYR A  86      -2.845  14.730  -8.594  1.00 21.85           H  
ATOM   1384  HD1 TYR A  86       0.014  15.768  -6.531  1.00 21.85           H  
ATOM   1385  HD2 TYR A  86      -1.387  13.112  -9.597  1.00 21.85           H  
ATOM   1386  HE1 TYR A  86       2.013  14.353  -6.221  1.00 21.85           H  
ATOM   1387  HE2 TYR A  86       0.607  11.700  -9.282  1.00 21.85           H  
ATOM   1388  HH  TYR A  86       2.305  11.242  -7.827  1.00 21.85           H  
ATOM   1389  N   THR A  87      -3.966  16.690 -10.424  1.00  8.50           N  
ATOM   1390  CA  THR A  87      -5.270  17.278 -10.697  1.00  7.64           C  
ATOM   1391  C   THR A  87      -6.371  16.223 -10.732  1.00  6.32           C  
ATOM   1392  O   THR A  87      -6.100  15.030 -10.877  1.00  6.44           O  
ATOM   1393  CB  THR A  87      -5.270  18.038 -12.040  1.00 11.46           C  
ATOM   1394  OG1 THR A  87      -5.024  17.116 -13.109  1.00 11.46           O  
ATOM   1395  CG2 THR A  87      -4.216  19.136 -12.052  1.00 11.46           C  
ATOM   1396  H   THR A  87      -3.681  15.866 -10.932  1.00 10.20           H  
ATOM   1397  HA  THR A  87      -5.505  17.982  -9.901  1.00  9.17           H  
ATOM   1398  HB  THR A  87      -6.249  18.492 -12.190  1.00 13.75           H  
ATOM   1399  HG1 THR A  87      -5.717  16.452 -13.120  1.00 13.75           H  
ATOM   1400 1HG2 THR A  87      -4.251  19.664 -13.003  1.00 13.75           H  
ATOM   1401 2HG2 THR A  87      -4.415  19.839 -11.243  1.00 13.75           H  
ATOM   1402 3HG2 THR A  87      -3.228  18.700 -11.918  1.00 13.75           H  
ATOM   1403  N   LEU A  88      -7.612  16.682 -10.618  1.00  6.95           N  
ATOM   1404  CA  LEU A  88      -8.784  15.813 -10.683  1.00  6.15           C  
ATOM   1405  C   LEU A  88      -9.618  16.111 -11.917  1.00  5.60           C  
ATOM   1406  O   LEU A  88      -9.542  17.203 -12.481  1.00  5.95           O  
ATOM   1407  CB  LEU A  88      -9.657  15.967  -9.440  1.00  9.23           C  
ATOM   1408  CG  LEU A  88      -8.991  15.669  -8.105  1.00  9.23           C  
ATOM   1409  CD1 LEU A  88      -9.977  15.973  -6.995  1.00  9.23           C  
ATOM   1410  CD2 LEU A  88      -8.552  14.216  -8.064  1.00  9.23           C  
ATOM   1411  H   LEU A  88      -7.740  17.676 -10.480  1.00  8.34           H  
ATOM   1412  HA  LEU A  88      -8.445  14.779 -10.742  1.00  7.38           H  
ATOM   1413 1HB  LEU A  88     -10.019  16.990  -9.396  1.00 11.07           H  
ATOM   1414 2HB  LEU A  88     -10.516  15.302  -9.534  1.00 11.07           H  
ATOM   1415  HG  LEU A  88      -8.125  16.308  -7.981  1.00 11.07           H  
ATOM   1416 1HD1 LEU A  88      -9.509  15.775  -6.030  1.00 11.07           H  
ATOM   1417 2HD1 LEU A  88     -10.272  17.021  -7.046  1.00 11.07           H  
ATOM   1418 3HD1 LEU A  88     -10.858  15.342  -7.107  1.00 11.07           H  
ATOM   1419 1HD2 LEU A  88      -8.075  14.007  -7.106  1.00 11.07           H  
ATOM   1420 2HD2 LEU A  88      -9.420  13.568  -8.185  1.00 11.07           H  
ATOM   1421 3HD2 LEU A  88      -7.843  14.026  -8.871  1.00 11.07           H  
ATOM   1422  N   SER A  89     -10.431  15.139 -12.320  1.00  5.14           N  
ATOM   1423  CA  SER A  89     -11.279  15.279 -13.498  1.00  4.99           C  
ATOM   1424  C   SER A  89     -12.625  14.581 -13.330  1.00  4.71           C  
ATOM   1425  O   SER A  89     -12.825  13.793 -12.402  1.00  4.66           O  
ATOM   1426  CB  SER A  89     -10.546  14.744 -14.719  1.00  7.49           C  
ATOM   1427  OG  SER A  89     -10.266  13.373 -14.602  1.00  7.49           O  
ATOM   1428  H   SER A  89     -10.455  14.272 -11.801  1.00  6.17           H  
ATOM   1429  HA  SER A  89     -11.472  16.342 -13.653  1.00  5.99           H  
ATOM   1430 1HB  SER A  89     -11.142  14.922 -15.612  1.00  8.98           H  
ATOM   1431 2HB  SER A  89      -9.613  15.292 -14.839  1.00  8.98           H  
ATOM   1432  HG  SER A  89     -11.092  12.891 -14.725  1.00  8.98           H  
ATOM   1433  N   VAL A  90     -13.555  14.891 -14.233  1.00  4.95           N  
ATOM   1434  CA  VAL A  90     -14.914  14.355 -14.193  1.00  4.85           C  
ATOM   1435  C   VAL A  90     -14.940  12.905 -14.649  1.00  5.53           C  
ATOM   1436  O   VAL A  90     -15.253  12.595 -15.803  1.00  7.18           O  
ATOM   1437  CB  VAL A  90     -15.854  15.203 -15.058  1.00  7.27           C  
ATOM   1438  CG1 VAL A  90     -15.908  16.617 -14.512  1.00  7.27           C  
ATOM   1439  CG2 VAL A  90     -15.371  15.199 -16.507  1.00  7.27           C  
ATOM   1440  H   VAL A  90     -13.314  15.533 -14.974  1.00  5.94           H  
ATOM   1441  HA  VAL A  90     -15.265  14.400 -13.159  1.00  5.82           H  
ATOM   1442  HB  VAL A  90     -16.860  14.794 -15.002  1.00  8.73           H  
ATOM   1443 1HG1 VAL A  90     -16.584  17.212 -15.121  1.00  8.73           H  
ATOM   1444 2HG1 VAL A  90     -16.268  16.597 -13.483  1.00  8.73           H  
ATOM   1445 3HG1 VAL A  90     -14.911  17.053 -14.541  1.00  8.73           H  
ATOM   1446 1HG2 VAL A  90     -16.045  15.798 -17.119  1.00  8.73           H  
ATOM   1447 2HG2 VAL A  90     -14.367  15.619 -16.562  1.00  8.73           H  
ATOM   1448 3HG2 VAL A  90     -15.355  14.177 -16.889  1.00  8.73           H  
ATOM   1449  N   ASN A  91     -14.587  12.034 -13.721  1.00  5.44           N  
ATOM   1450  CA  ASN A  91     -14.495  10.605 -13.944  1.00  6.40           C  
ATOM   1451  C   ASN A  91     -15.809   9.899 -13.607  1.00  5.65           C  
ATOM   1452  O   ASN A  91     -16.714  10.514 -13.051  1.00  5.38           O  
ATOM   1453  CB  ASN A  91     -13.349  10.070 -13.144  1.00  9.60           C  
ATOM   1454  CG  ASN A  91     -12.058  10.726 -13.556  1.00  9.60           C  
ATOM   1455  OD1 ASN A  91     -11.951  11.266 -14.665  1.00  9.60           O  
ATOM   1456  ND2 ASN A  91     -11.077  10.703 -12.689  1.00  9.60           N  
ATOM   1457  H   ASN A  91     -14.327  12.403 -12.813  1.00  6.53           H  
ATOM   1458  HA  ASN A  91     -14.291  10.428 -14.997  1.00  7.68           H  
ATOM   1459 1HB  ASN A  91     -13.526  10.277 -12.090  1.00 11.52           H  
ATOM   1460 2HB  ASN A  91     -13.269   8.991 -13.270  1.00 11.52           H  
ATOM   1461 1HD2 ASN A  91     -10.202  11.130 -12.916  1.00 11.52           H  
ATOM   1462 2HD2 ASN A  91     -11.204  10.262 -11.802  1.00 11.52           H  
ATOM   1463  N   ALA A  92     -15.911   8.619 -13.976  1.00  5.48           N  
ATOM   1464  CA  ALA A  92     -17.125   7.795 -13.821  1.00  5.08           C  
ATOM   1465  C   ALA A  92     -17.733   7.768 -12.413  1.00  3.88           C  
ATOM   1466  O   ALA A  92     -18.927   7.515 -12.266  1.00  4.60           O  
ATOM   1467  CB  ALA A  92     -16.818   6.364 -14.227  1.00  7.62           C  
ATOM   1468  H   ALA A  92     -15.107   8.191 -14.414  1.00  6.58           H  
ATOM   1469  HA  ALA A  92     -17.878   8.200 -14.496  1.00  6.10           H  
ATOM   1470 1HB  ALA A  92     -17.727   5.767 -14.168  1.00  9.14           H  
ATOM   1471 2HB  ALA A  92     -16.438   6.341 -15.244  1.00  9.14           H  
ATOM   1472 3HB  ALA A  92     -16.068   5.947 -13.556  1.00  9.14           H  
ATOM   1473  N   PHE A  93     -16.933   8.015 -11.386  1.00  4.46           N  
ATOM   1474  CA  PHE A  93     -17.424   8.005 -10.011  1.00  4.53           C  
ATOM   1475  C   PHE A  93     -17.848   9.386  -9.488  1.00  3.72           C  
ATOM   1476  O   PHE A  93     -18.159   9.529  -8.306  1.00  4.40           O  
ATOM   1477  CB  PHE A  93     -16.347   7.404  -9.115  1.00  6.79           C  
ATOM   1478  CG  PHE A  93     -15.022   8.092  -9.257  1.00  6.79           C  
ATOM   1479  CD1 PHE A  93     -14.712   9.203  -8.491  1.00  6.79           C  
ATOM   1480  CD2 PHE A  93     -14.093   7.638 -10.180  1.00  6.79           C  
ATOM   1481  CE1 PHE A  93     -13.494   9.840  -8.635  1.00  6.79           C  
ATOM   1482  CE2 PHE A  93     -12.878   8.274 -10.327  1.00  6.79           C  
ATOM   1483  CZ  PHE A  93     -12.576   9.376  -9.551  1.00  6.79           C  
ATOM   1484  H   PHE A  93     -15.956   8.207 -11.552  1.00  5.35           H  
ATOM   1485  HA  PHE A  93     -18.296   7.353  -9.974  1.00  5.44           H  
ATOM   1486 1HB  PHE A  93     -16.658   7.469  -8.074  1.00  8.15           H  
ATOM   1487 2HB  PHE A  93     -16.213   6.350  -9.356  1.00  8.15           H  
ATOM   1488  HD1 PHE A  93     -15.440   9.574  -7.768  1.00  8.15           H  
ATOM   1489  HD2 PHE A  93     -14.332   6.767 -10.793  1.00  8.15           H  
ATOM   1490  HE1 PHE A  93     -13.260  10.713  -8.024  1.00  8.15           H  
ATOM   1491  HE2 PHE A  93     -12.155   7.906 -11.055  1.00  8.15           H  
ATOM   1492  HZ  PHE A  93     -11.616   9.878  -9.664  1.00  8.15           H  
ATOM   1493  N   ALA A  94     -17.861  10.399 -10.359  1.00  3.09           N  
ATOM   1494  CA  ALA A  94     -18.202  11.769  -9.965  1.00  2.92           C  
ATOM   1495  C   ALA A  94     -19.607  11.910  -9.361  1.00  2.84           C  
ATOM   1496  O   ALA A  94     -19.823  12.755  -8.491  1.00  3.44           O  
ATOM   1497  CB  ALA A  94     -18.076  12.697 -11.165  1.00  4.38           C  
ATOM   1498  H   ALA A  94     -17.602  10.237 -11.322  1.00  3.71           H  
ATOM   1499  HA  ALA A  94     -17.486  12.078  -9.206  1.00  3.50           H  
ATOM   1500 1HB  ALA A  94     -18.283  13.721 -10.856  1.00  5.26           H  
ATOM   1501 2HB  ALA A  94     -17.064  12.637 -11.566  1.00  5.26           H  
ATOM   1502 3HB  ALA A  94     -18.787  12.401 -11.931  1.00  5.26           H  
ATOM   1503  N   ASP A  95     -20.571  11.094  -9.799  1.00  3.70           N  
ATOM   1504  CA  ASP A  95     -21.918  11.204  -9.235  1.00  6.93           C  
ATOM   1505  C   ASP A  95     -22.121  10.372  -7.961  1.00  5.32           C  
ATOM   1506  O   ASP A  95     -23.252  10.264  -7.483  1.00  6.61           O  
ATOM   1507  CB  ASP A  95     -22.979  10.783 -10.243  1.00 10.39           C  
ATOM   1508  CG  ASP A  95     -22.915   9.305 -10.591  1.00 10.39           C  
ATOM   1509  OD1 ASP A  95     -22.007   8.648 -10.144  1.00 10.39           O  
ATOM   1510  OD2 ASP A  95     -23.779   8.843 -11.297  1.00 10.39           O  
ATOM   1511  H   ASP A  95     -20.376  10.408 -10.515  1.00  4.44           H  
ATOM   1512  HA  ASP A  95     -22.091  12.250  -8.980  1.00  8.32           H  
ATOM   1513 1HB  ASP A  95     -23.962  11.007  -9.838  1.00 12.47           H  
ATOM   1514 2HB  ASP A  95     -22.861  11.362 -11.159  1.00 12.47           H  
ATOM   1515  N   LEU A  96     -21.038   9.814  -7.409  1.00  4.60           N  
ATOM   1516  CA  LEU A  96     -21.087   9.041  -6.175  1.00  5.34           C  
ATOM   1517  C   LEU A  96     -20.578   9.906  -5.041  1.00  6.20           C  
ATOM   1518  O   LEU A  96     -19.769  10.804  -5.277  1.00  7.23           O  
ATOM   1519  CB  LEU A  96     -20.206   7.791  -6.295  1.00  8.01           C  
ATOM   1520  CG  LEU A  96     -20.540   6.839  -7.447  1.00  8.01           C  
ATOM   1521  CD1 LEU A  96     -19.511   5.724  -7.484  1.00  8.01           C  
ATOM   1522  CD2 LEU A  96     -21.937   6.282  -7.253  1.00  8.01           C  
ATOM   1523  H   LEU A  96     -20.132   9.917  -7.845  1.00  5.52           H  
ATOM   1524  HA  LEU A  96     -22.113   8.751  -5.968  1.00  6.41           H  
ATOM   1525 1HB  LEU A  96     -19.171   8.108  -6.418  1.00  9.61           H  
ATOM   1526 2HB  LEU A  96     -20.281   7.224  -5.367  1.00  9.61           H  
ATOM   1527  HG  LEU A  96     -20.492   7.377  -8.395  1.00  9.61           H  
ATOM   1528 1HD1 LEU A  96     -19.738   5.046  -8.307  1.00  9.61           H  
ATOM   1529 2HD1 LEU A  96     -18.521   6.151  -7.630  1.00  9.61           H  
ATOM   1530 3HD1 LEU A  96     -19.537   5.177  -6.543  1.00  9.61           H  
ATOM   1531 1HD2 LEU A  96     -22.178   5.605  -8.073  1.00  9.61           H  
ATOM   1532 2HD2 LEU A  96     -21.987   5.741  -6.308  1.00  9.61           H  
ATOM   1533 3HD2 LEU A  96     -22.654   7.102  -7.240  1.00  9.61           H  
ATOM   1534  N   THR A  97     -21.020   9.651  -3.812  1.00  7.16           N  
ATOM   1535  CA  THR A  97     -20.486  10.469  -2.725  1.00  9.42           C  
ATOM   1536  C   THR A  97     -19.181   9.848  -2.265  1.00  8.53           C  
ATOM   1537  O   THR A  97     -18.889   8.702  -2.603  1.00  6.57           O  
ATOM   1538  CB  THR A  97     -21.452  10.603  -1.528  1.00 14.13           C  
ATOM   1539  OG1 THR A  97     -21.642   9.337  -0.887  1.00 14.13           O  
ATOM   1540  CG2 THR A  97     -22.797  11.118  -2.011  1.00 14.13           C  
ATOM   1541  H   THR A  97     -21.698   8.910  -3.645  1.00  8.59           H  
ATOM   1542  HA  THR A  97     -20.273  11.469  -3.104  1.00 11.30           H  
ATOM   1543  HB  THR A  97     -21.042  11.309  -0.806  1.00 16.96           H  
ATOM   1544  HG1 THR A  97     -22.352   9.412  -0.243  1.00 16.96           H  
ATOM   1545 1HG2 THR A  97     -23.474  11.220  -1.164  1.00 16.96           H  
ATOM   1546 2HG2 THR A  97     -22.664  12.088  -2.490  1.00 16.96           H  
ATOM   1547 3HG2 THR A  97     -23.218  10.414  -2.729  1.00 16.96           H  
ATOM   1548  N   ASP A  98     -18.401  10.594  -1.493  1.00 12.47           N  
ATOM   1549  CA  ASP A  98     -17.118  10.096  -1.008  1.00 14.42           C  
ATOM   1550  C   ASP A  98     -17.286   8.841  -0.166  1.00 13.11           C  
ATOM   1551  O   ASP A  98     -16.548   7.867  -0.337  1.00 12.74           O  
ATOM   1552  CB  ASP A  98     -16.402  11.169  -0.189  1.00 21.63           C  
ATOM   1553  CG  ASP A  98     -15.870  12.312  -1.041  1.00 21.63           C  
ATOM   1554  OD1 ASP A  98     -15.803  12.156  -2.237  1.00 21.63           O  
ATOM   1555  OD2 ASP A  98     -15.536  13.332  -0.487  1.00 21.63           O  
ATOM   1556  H   ASP A  98     -18.694  11.529  -1.248  1.00 14.96           H  
ATOM   1557  HA  ASP A  98     -16.497   9.846  -1.870  1.00 17.30           H  
ATOM   1558 1HB  ASP A  98     -17.087  11.578   0.554  1.00 25.96           H  
ATOM   1559 2HB  ASP A  98     -15.567  10.719   0.350  1.00 25.96           H  
ATOM   1560  N   GLU A  99     -18.269   8.871   0.732  1.00 14.92           N  
ATOM   1561  CA  GLU A  99     -18.531   7.744   1.603  1.00 18.67           C  
ATOM   1562  C   GLU A  99     -19.160   6.596   0.852  1.00 11.72           C  
ATOM   1563  O   GLU A  99     -18.853   5.445   1.136  1.00 11.23           O  
ATOM   1564  CB  GLU A  99     -19.431   8.163   2.761  1.00 28.01           C  
ATOM   1565  CG  GLU A  99     -18.762   9.104   3.747  1.00 28.01           C  
ATOM   1566  CD  GLU A  99     -17.555   8.478   4.385  1.00 28.01           C  
ATOM   1567  OE1 GLU A  99     -17.622   7.320   4.725  1.00 28.01           O  
ATOM   1568  OE2 GLU A  99     -16.563   9.152   4.529  1.00 28.01           O  
ATOM   1569  H   GLU A  99     -18.838   9.701   0.815  1.00 17.90           H  
ATOM   1570  HA  GLU A  99     -17.581   7.400   2.012  1.00 22.40           H  
ATOM   1571 1HB  GLU A  99     -20.320   8.662   2.373  1.00 33.61           H  
ATOM   1572 2HB  GLU A  99     -19.762   7.280   3.307  1.00 33.61           H  
ATOM   1573 1HG  GLU A  99     -18.458  10.010   3.225  1.00 33.61           H  
ATOM   1574 2HG  GLU A  99     -19.478   9.381   4.520  1.00 33.61           H  
ATOM   1575  N   GLU A 100     -20.026   6.903  -0.113  1.00 10.03           N  
ATOM   1576  CA  GLU A 100     -20.648   5.873  -0.930  1.00  8.85           C  
ATOM   1577  C   GLU A 100     -19.607   5.096  -1.706  1.00  4.94           C  
ATOM   1578  O   GLU A 100     -19.630   3.861  -1.728  1.00  5.14           O  
ATOM   1579  CB  GLU A 100     -21.647   6.493  -1.884  1.00 13.27           C  
ATOM   1580  CG  GLU A 100     -22.398   5.512  -2.746  1.00 13.27           C  
ATOM   1581  CD  GLU A 100     -23.388   6.208  -3.614  1.00 13.27           C  
ATOM   1582  OE1 GLU A 100     -23.194   7.371  -3.892  1.00 13.27           O  
ATOM   1583  OE2 GLU A 100     -24.362   5.596  -3.990  1.00 13.27           O  
ATOM   1584  H   GLU A 100     -20.271   7.870  -0.301  1.00 12.04           H  
ATOM   1585  HA  GLU A 100     -21.173   5.179  -0.273  1.00 10.62           H  
ATOM   1586 1HB  GLU A 100     -22.387   7.053  -1.313  1.00 15.93           H  
ATOM   1587 2HB  GLU A 100     -21.135   7.198  -2.538  1.00 15.93           H  
ATOM   1588 1HG  GLU A 100     -21.692   4.970  -3.373  1.00 15.93           H  
ATOM   1589 2HG  GLU A 100     -22.913   4.793  -2.110  1.00 15.93           H  
ATOM   1590  N   PHE A 101     -18.703   5.832  -2.357  1.00  5.20           N  
ATOM   1591  CA  PHE A 101     -17.634   5.222  -3.115  1.00  7.25           C  
ATOM   1592  C   PHE A 101     -16.818   4.337  -2.192  1.00  7.87           C  
ATOM   1593  O   PHE A 101     -16.524   3.201  -2.533  1.00 10.41           O  
ATOM   1594  CB  PHE A 101     -16.711   6.257  -3.757  1.00 10.88           C  
ATOM   1595  CG  PHE A 101     -15.645   5.610  -4.602  1.00 10.88           C  
ATOM   1596  CD1 PHE A 101     -15.872   5.372  -5.949  1.00 10.88           C  
ATOM   1597  CD2 PHE A 101     -14.437   5.203  -4.054  1.00 10.88           C  
ATOM   1598  CE1 PHE A 101     -14.922   4.749  -6.733  1.00 10.88           C  
ATOM   1599  CE2 PHE A 101     -13.484   4.576  -4.834  1.00 10.88           C  
ATOM   1600  CZ  PHE A 101     -13.732   4.347  -6.174  1.00 10.88           C  
ATOM   1601  H   PHE A 101     -18.757   6.840  -2.321  1.00  6.24           H  
ATOM   1602  HA  PHE A 101     -18.070   4.607  -3.900  1.00  8.70           H  
ATOM   1603 1HB  PHE A 101     -17.290   6.932  -4.386  1.00 13.05           H  
ATOM   1604 2HB  PHE A 101     -16.227   6.855  -2.985  1.00 13.05           H  
ATOM   1605  HD1 PHE A 101     -16.819   5.680  -6.386  1.00 13.05           H  
ATOM   1606  HD2 PHE A 101     -14.248   5.377  -2.994  1.00 13.05           H  
ATOM   1607  HE1 PHE A 101     -15.117   4.569  -7.790  1.00 13.05           H  
ATOM   1608  HE2 PHE A 101     -12.540   4.259  -4.392  1.00 13.05           H  
ATOM   1609  HZ  PHE A 101     -12.985   3.853  -6.789  1.00 13.05           H  
ATOM   1610  N   ARG A 102     -16.449   4.853  -1.020  1.00  9.07           N  
ATOM   1611  CA  ARG A 102     -15.702   4.060  -0.052  1.00 14.24           C  
ATOM   1612  C   ARG A 102     -16.425   2.764   0.327  1.00 13.08           C  
ATOM   1613  O   ARG A 102     -15.866   1.669   0.225  1.00 19.06           O  
ATOM   1614  CB  ARG A 102     -15.442   4.869   1.211  1.00 21.36           C  
ATOM   1615  CG  ARG A 102     -14.643   4.135   2.275  1.00 21.36           C  
ATOM   1616  CD  ARG A 102     -14.469   4.936   3.516  1.00 21.36           C  
ATOM   1617  NE  ARG A 102     -15.724   5.194   4.204  1.00 21.36           N  
ATOM   1618  CZ  ARG A 102     -16.382   4.309   4.974  1.00 21.36           C  
ATOM   1619  NH1 ARG A 102     -15.919   3.089   5.142  1.00 21.36           N  
ATOM   1620  NH2 ARG A 102     -17.500   4.689   5.563  1.00 21.36           N  
ATOM   1621  H   ARG A 102     -16.683   5.812  -0.786  1.00 10.88           H  
ATOM   1622  HA  ARG A 102     -14.741   3.801  -0.495  1.00 17.09           H  
ATOM   1623 1HB  ARG A 102     -14.898   5.778   0.956  1.00 25.63           H  
ATOM   1624 2HB  ARG A 102     -16.389   5.171   1.659  1.00 25.63           H  
ATOM   1625 1HG  ARG A 102     -15.159   3.211   2.537  1.00 25.63           H  
ATOM   1626 2HG  ARG A 102     -13.654   3.895   1.883  1.00 25.63           H  
ATOM   1627 1HD  ARG A 102     -13.811   4.401   4.201  1.00 25.63           H  
ATOM   1628 2HD  ARG A 102     -14.019   5.895   3.262  1.00 25.63           H  
ATOM   1629  HE  ARG A 102     -16.136   6.120   4.126  1.00 25.63           H  
ATOM   1630 1HH1 ARG A 102     -15.062   2.808   4.688  1.00 25.63           H  
ATOM   1631 2HH1 ARG A 102     -16.422   2.436   5.724  1.00 25.63           H  
ATOM   1632 1HH2 ARG A 102     -17.827   5.642   5.418  1.00 25.63           H  
ATOM   1633 2HH2 ARG A 102     -18.012   4.049   6.149  1.00 25.63           H  
ATOM   1634  N   LYS A 103     -17.679   2.887   0.750  1.00  9.47           N  
ATOM   1635  CA  LYS A 103     -18.471   1.740   1.180  1.00 11.84           C  
ATOM   1636  C   LYS A 103     -18.611   0.655   0.122  1.00  7.73           C  
ATOM   1637  O   LYS A 103     -18.618  -0.532   0.450  1.00  9.19           O  
ATOM   1638  CB  LYS A 103     -19.871   2.198   1.593  1.00 17.76           C  
ATOM   1639  CG  LYS A 103     -19.938   2.984   2.894  1.00 17.76           C  
ATOM   1640  CD  LYS A 103     -21.365   3.430   3.183  1.00 17.76           C  
ATOM   1641  CE  LYS A 103     -21.451   4.244   4.466  1.00 17.76           C  
ATOM   1642  NZ  LYS A 103     -22.843   4.700   4.741  1.00 17.76           N  
ATOM   1643  H   LYS A 103     -18.096   3.803   0.801  1.00 11.36           H  
ATOM   1644  HA  LYS A 103     -17.980   1.296   2.046  1.00 14.21           H  
ATOM   1645 1HB  LYS A 103     -20.290   2.827   0.806  1.00 21.31           H  
ATOM   1646 2HB  LYS A 103     -20.521   1.329   1.695  1.00 21.31           H  
ATOM   1647 1HG  LYS A 103     -19.595   2.350   3.713  1.00 21.31           H  
ATOM   1648 2HG  LYS A 103     -19.290   3.854   2.841  1.00 21.31           H  
ATOM   1649 1HD  LYS A 103     -21.731   4.035   2.354  1.00 21.31           H  
ATOM   1650 2HD  LYS A 103     -22.006   2.553   3.279  1.00 21.31           H  
ATOM   1651 1HE  LYS A 103     -21.108   3.634   5.300  1.00 21.31           H  
ATOM   1652 2HE  LYS A 103     -20.804   5.117   4.380  1.00 21.31           H  
ATOM   1653 1HZ  LYS A 103     -22.862   5.235   5.597  1.00 21.31           H  
ATOM   1654 2HZ  LYS A 103     -23.165   5.276   3.977  1.00 21.31           H  
ATOM   1655 3HZ  LYS A 103     -23.449   3.897   4.834  1.00 21.31           H  
ATOM   1656  N   THR A 104     -18.724   1.053  -1.142  1.00  4.87           N  
ATOM   1657  CA  THR A 104     -18.925   0.082  -2.204  1.00  5.28           C  
ATOM   1658  C   THR A 104     -17.686  -0.272  -3.039  1.00  3.62           C  
ATOM   1659  O   THR A 104     -17.663  -1.324  -3.661  1.00  6.73           O  
ATOM   1660  CB  THR A 104     -20.050   0.583  -3.130  1.00  7.92           C  
ATOM   1661  OG1 THR A 104     -19.695   1.860  -3.670  1.00  7.92           O  
ATOM   1662  CG2 THR A 104     -21.356   0.710  -2.366  1.00  7.92           C  
ATOM   1663  H   THR A 104     -18.726   2.041  -1.367  1.00  5.84           H  
ATOM   1664  HA  THR A 104     -19.271  -0.840  -1.741  1.00  6.34           H  
ATOM   1665  HB  THR A 104     -20.179  -0.120  -3.947  1.00  9.50           H  
ATOM   1666  HG1 THR A 104     -19.602   2.496  -2.952  1.00  9.50           H  
ATOM   1667 1HG2 THR A 104     -22.137   1.063  -3.038  1.00  9.50           H  
ATOM   1668 2HG2 THR A 104     -21.635  -0.262  -1.961  1.00  9.50           H  
ATOM   1669 3HG2 THR A 104     -21.233   1.421  -1.550  1.00  9.50           H  
ATOM   1670  N   TYR A 105     -16.657   0.564  -3.052  1.00  2.82           N  
ATOM   1671  CA  TYR A 105     -15.466   0.271  -3.858  1.00  6.29           C  
ATOM   1672  C   TYR A 105     -14.181  -0.016  -3.066  1.00  8.95           C  
ATOM   1673  O   TYR A 105     -13.144  -0.315  -3.667  1.00 21.70           O  
ATOM   1674  CB  TYR A 105     -15.225   1.412  -4.832  1.00  9.44           C  
ATOM   1675  CG  TYR A 105     -16.271   1.547  -5.914  1.00  9.44           C  
ATOM   1676  CD1 TYR A 105     -17.429   2.262  -5.683  1.00  9.44           C  
ATOM   1677  CD2 TYR A 105     -16.049   0.982  -7.158  1.00  9.44           C  
ATOM   1678  CE1 TYR A 105     -18.371   2.401  -6.679  1.00  9.44           C  
ATOM   1679  CE2 TYR A 105     -16.988   1.125  -8.161  1.00  9.44           C  
ATOM   1680  CZ  TYR A 105     -18.148   1.830  -7.924  1.00  9.44           C  
ATOM   1681  OH  TYR A 105     -19.086   1.975  -8.921  1.00  9.44           O  
ATOM   1682  H   TYR A 105     -16.697   1.426  -2.537  1.00  3.38           H  
ATOM   1683  HA  TYR A 105     -15.678  -0.622  -4.443  1.00  7.55           H  
ATOM   1684 1HB  TYR A 105     -15.178   2.352  -4.287  1.00 11.32           H  
ATOM   1685 2HB  TYR A 105     -14.266   1.275  -5.314  1.00 11.32           H  
ATOM   1686  HD1 TYR A 105     -17.598   2.713  -4.710  1.00 11.32           H  
ATOM   1687  HD2 TYR A 105     -15.134   0.423  -7.348  1.00 11.32           H  
ATOM   1688  HE1 TYR A 105     -19.284   2.961  -6.487  1.00 11.32           H  
ATOM   1689  HE2 TYR A 105     -16.813   0.680  -9.140  1.00 11.32           H  
ATOM   1690  HH  TYR A 105     -19.840   2.464  -8.581  1.00 11.32           H  
ATOM   1691  N   THR A 106     -14.228   0.084  -1.735  1.00  7.88           N  
ATOM   1692  CA  THR A 106     -13.063  -0.234  -0.900  1.00 11.49           C  
ATOM   1693  C   THR A 106     -13.492  -1.245   0.163  1.00 15.65           C  
ATOM   1694  O   THR A 106     -14.638  -1.696   0.160  1.00 56.68           O  
ATOM   1695  CB  THR A 106     -12.479   1.010  -0.210  1.00 17.23           C  
ATOM   1696  OG1 THR A 106     -13.376   1.451   0.811  1.00 17.23           O  
ATOM   1697  CG2 THR A 106     -12.281   2.135  -1.220  1.00 17.23           C  
ATOM   1698  H   THR A 106     -15.071   0.387  -1.265  1.00  9.46           H  
ATOM   1699  HA  THR A 106     -12.291  -0.690  -1.520  1.00 13.79           H  
ATOM   1700  HB  THR A 106     -11.522   0.766   0.241  1.00 20.68           H  
ATOM   1701  HG1 THR A 106     -14.277   1.373   0.491  1.00 20.68           H  
ATOM   1702 1HG2 THR A 106     -11.870   3.009  -0.716  1.00 20.68           H  
ATOM   1703 2HG2 THR A 106     -11.593   1.804  -1.995  1.00 20.68           H  
ATOM   1704 3HG2 THR A 106     -13.238   2.395  -1.669  1.00 20.68           H  
ATOM   1705  N   GLY A 107     -12.587  -1.595   1.077  1.00 24.83           N  
ATOM   1706  CA  GLY A 107     -12.952  -2.538   2.135  1.00 51.32           C  
ATOM   1707  C   GLY A 107     -11.875  -3.560   2.512  1.00 24.00           C  
ATOM   1708  O   GLY A 107     -12.195  -4.612   3.066  1.00 34.66           O  
ATOM   1709  H   GLY A 107     -11.654  -1.209   1.033  1.00 29.80           H  
ATOM   1710 1HA  GLY A 107     -13.227  -1.973   3.026  1.00 61.58           H  
ATOM   1711 2HA  GLY A 107     -13.851  -3.074   1.831  1.00 61.58           H  
ATOM   1712  N   TYR A 108     -10.610  -3.252   2.222  1.00  6.99           N  
ATOM   1713  CA  TYR A 108      -9.490  -4.120   2.599  1.00  9.32           C  
ATOM   1714  C   TYR A 108      -9.512  -4.517   4.073  1.00 14.82           C  
ATOM   1715  O   TYR A 108      -9.722  -3.679   4.952  1.00 66.41           O  
ATOM   1716  CB  TYR A 108      -8.159  -3.431   2.303  1.00 13.98           C  
ATOM   1717  CG  TYR A 108      -6.947  -4.207   2.771  1.00 13.98           C  
ATOM   1718  CD1 TYR A 108      -6.526  -5.328   2.086  1.00 13.98           C  
ATOM   1719  CD2 TYR A 108      -6.250  -3.783   3.891  1.00 13.98           C  
ATOM   1720  CE1 TYR A 108      -5.413  -6.023   2.512  1.00 13.98           C  
ATOM   1721  CE2 TYR A 108      -5.140  -4.484   4.319  1.00 13.98           C  
ATOM   1722  CZ  TYR A 108      -4.719  -5.597   3.632  1.00 13.98           C  
ATOM   1723  OH  TYR A 108      -3.605  -6.286   4.052  1.00 13.98           O  
ATOM   1724  H   TYR A 108     -10.406  -2.389   1.739  1.00  8.39           H  
ATOM   1725  HA  TYR A 108      -9.552  -5.036   2.010  1.00 11.18           H  
ATOM   1726 1HB  TYR A 108      -8.066  -3.263   1.230  1.00 16.78           H  
ATOM   1727 2HB  TYR A 108      -8.144  -2.458   2.791  1.00 16.78           H  
ATOM   1728  HD1 TYR A 108      -7.071  -5.664   1.203  1.00 16.78           H  
ATOM   1729  HD2 TYR A 108      -6.579  -2.898   4.435  1.00 16.78           H  
ATOM   1730  HE1 TYR A 108      -5.076  -6.899   1.964  1.00 16.78           H  
ATOM   1731  HE2 TYR A 108      -4.587  -4.152   5.194  1.00 16.78           H  
ATOM   1732  HH  TYR A 108      -3.274  -5.893   4.863  1.00 16.78           H  
ATOM   1733  N   LYS A 109      -9.266  -5.797   4.337  1.00 27.08           N  
ATOM   1734  CA  LYS A 109      -9.225  -6.302   5.701  1.00 49.26           C  
ATOM   1735  C   LYS A 109      -7.792  -6.481   6.171  1.00 39.73           C  
ATOM   1736  O   LYS A 109      -7.056  -7.310   5.638  1.00 84.83           O  
ATOM   1737  CB  LYS A 109      -9.966  -7.630   5.798  1.00 73.89           C  
ATOM   1738  CG  LYS A 109     -10.026  -8.230   7.195  1.00 73.89           C  
ATOM   1739  CD  LYS A 109     -10.806  -9.536   7.185  1.00 73.89           C  
ATOM   1740  CE  LYS A 109     -10.869 -10.171   8.566  1.00 73.89           C  
ATOM   1741  NZ  LYS A 109     -11.619 -11.456   8.546  1.00 73.89           N  
ATOM   1742  H   LYS A 109      -9.089  -6.440   3.576  1.00 32.50           H  
ATOM   1743  HA  LYS A 109      -9.708  -5.577   6.357  1.00 59.11           H  
ATOM   1744 1HB  LYS A 109     -10.989  -7.504   5.443  1.00 88.67           H  
ATOM   1745 2HB  LYS A 109      -9.482  -8.359   5.153  1.00 88.67           H  
ATOM   1746 1HG  LYS A 109      -9.013  -8.422   7.554  1.00 88.67           H  
ATOM   1747 2HG  LYS A 109     -10.507  -7.529   7.875  1.00 88.67           H  
ATOM   1748 1HD  LYS A 109     -11.820  -9.341   6.842  1.00 88.67           H  
ATOM   1749 2HD  LYS A 109     -10.335 -10.238   6.496  1.00 88.67           H  
ATOM   1750 1HE  LYS A 109      -9.855 -10.360   8.916  1.00 88.67           H  
ATOM   1751 2HE  LYS A 109     -11.358  -9.487   9.259  1.00 88.67           H  
ATOM   1752 1HZ  LYS A 109     -11.633 -11.859   9.471  1.00 88.67           H  
ATOM   1753 2HZ  LYS A 109     -12.570 -11.311   8.228  1.00 88.67           H  
ATOM   1754 3HZ  LYS A 109     -11.162 -12.093   7.904  1.00 88.67           H  
ATOM   1755  N   ARG A 110      -7.399  -5.713   7.181  1.00 49.47           N  
ATOM   1756  CA  ARG A 110      -6.047  -5.824   7.703  1.00 94.47           C  
ATOM   1757  C   ARG A 110      -5.885  -7.091   8.525  1.00 76.57           C  
ATOM   1758  O   ARG A 110      -6.695  -7.379   9.409  1.00 67.01           O  
ATOM   1759  CB  ARG A 110      -5.694  -4.619   8.565  1.00141.70           C  
ATOM   1760  CG  ARG A 110      -5.588  -3.295   7.827  1.00141.70           C  
ATOM   1761  CD  ARG A 110      -5.280  -2.172   8.748  1.00141.70           C  
ATOM   1762  NE  ARG A 110      -6.370  -1.904   9.672  1.00141.70           N  
ATOM   1763  CZ  ARG A 110      -6.293  -1.059  10.719  1.00141.70           C  
ATOM   1764  NH1 ARG A 110      -5.174  -0.413  10.962  1.00141.70           N  
ATOM   1765  NH2 ARG A 110      -7.342  -0.880  11.503  1.00141.70           N  
ATOM   1766  H   ARG A 110      -8.042  -5.045   7.585  1.00 59.36           H  
ATOM   1767  HA  ARG A 110      -5.353  -5.867   6.865  1.00113.36           H  
ATOM   1768 1HB  ARG A 110      -6.448  -4.499   9.344  1.00170.05           H  
ATOM   1769 2HB  ARG A 110      -4.741  -4.796   9.062  1.00170.05           H  
ATOM   1770 1HG  ARG A 110      -4.784  -3.353   7.097  1.00170.05           H  
ATOM   1771 2HG  ARG A 110      -6.530  -3.079   7.320  1.00170.05           H  
ATOM   1772 1HD  ARG A 110      -4.392  -2.415   9.330  1.00170.05           H  
ATOM   1773 2HD  ARG A 110      -5.095  -1.269   8.168  1.00170.05           H  
ATOM   1774  HE  ARG A 110      -7.247  -2.385   9.518  1.00170.05           H  
ATOM   1775 1HH1 ARG A 110      -4.372  -0.548  10.363  1.00170.05           H  
ATOM   1776 2HH1 ARG A 110      -5.117   0.219  11.747  1.00170.05           H  
ATOM   1777 1HH2 ARG A 110      -8.204  -1.376  11.317  1.00170.05           H  
ATOM   1778 2HH2 ARG A 110      -7.285  -0.247  12.286  1.00170.05           H  
ATOM   1779  N   HIS A 111      -4.827  -7.834   8.238  1.00129.92           N  
ATOM   1780  CA  HIS A 111      -4.516  -9.052   8.968  1.00145.73           C  
ATOM   1781  C   HIS A 111      -3.320  -8.850   9.890  1.00158.01           C  
ATOM   1782  O   HIS A 111      -2.879  -7.720  10.101  1.00243.81           O  
ATOM   1783  CB  HIS A 111      -4.297 -10.190   7.977  1.00218.59           C  
ATOM   1784  CG  HIS A 111      -3.186  -9.969   7.004  1.00218.59           C  
ATOM   1785  ND1 HIS A 111      -3.242  -8.993   6.031  1.00218.59           N  
ATOM   1786  CD2 HIS A 111      -2.022 -10.630   6.809  1.00218.59           C  
ATOM   1787  CE1 HIS A 111      -2.155  -9.057   5.287  1.00218.59           C  
ATOM   1788  NE2 HIS A 111      -1.401 -10.044   5.733  1.00218.59           N  
ATOM   1789  H   HIS A 111      -4.213  -7.543   7.492  1.00155.90           H  
ATOM   1790  HA  HIS A 111      -5.364  -9.325   9.595  1.00174.88           H  
ATOM   1791 1HB  HIS A 111      -4.108 -11.120   8.511  1.00262.31           H  
ATOM   1792 2HB  HIS A 111      -5.211 -10.330   7.408  1.00262.31           H  
ATOM   1793  HD2 HIS A 111      -1.654 -11.479   7.385  1.00262.31           H  
ATOM   1794  HE1 HIS A 111      -1.925  -8.413   4.438  1.00262.31           H  
ATOM   1795  HE2 HIS A 111      -0.515 -10.329   5.328  1.00262.31           H  
ATOM   1796  N   GLU A 112      -2.805  -9.943  10.446  1.00134.56           N  
ATOM   1797  CA  GLU A 112      -1.664  -9.872  11.347  1.00161.79           C  
ATOM   1798  C   GLU A 112      -0.438  -9.240  10.696  1.00166.48           C  
ATOM   1799  O   GLU A 112       0.054  -9.718   9.673  1.00185.22           O  
ATOM   1800  CB  GLU A 112      -1.311 -11.261  11.870  1.00242.69           C  
ATOM   1801  CG  GLU A 112      -0.133 -11.250  12.821  1.00242.69           C  
ATOM   1802  CD  GLU A 112      -0.410 -10.447  14.057  1.00242.69           C  
ATOM   1803  OE1 GLU A 112      -1.342 -10.759  14.759  1.00242.69           O  
ATOM   1804  OE2 GLU A 112       0.291  -9.485  14.273  1.00242.69           O  
ATOM   1805  H   GLU A 112      -3.211 -10.844  10.242  1.00161.47           H  
ATOM   1806  HA  GLU A 112      -1.947  -9.251  12.198  1.00194.15           H  
ATOM   1807 1HB  GLU A 112      -2.166 -11.687  12.395  1.00291.22           H  
ATOM   1808 2HB  GLU A 112      -1.070 -11.920  11.037  1.00291.22           H  
ATOM   1809 1HG  GLU A 112       0.104 -12.274  13.108  1.00291.22           H  
ATOM   1810 2HG  GLU A 112       0.728 -10.838  12.302  1.00291.22           H  
ATOM   1811  N   SER A 113       0.051  -8.163  11.311  1.00234.30           N  
ATOM   1812  CA  SER A 113       1.225  -7.441  10.830  1.00300.68           C  
ATOM   1813  C   SER A 113       2.536  -8.009  11.378  1.00269.68           C  
ATOM   1814  O   SER A 113       3.605  -7.764  10.818  1.00349.14           O  
ATOM   1815  CB  SER A 113       1.120  -5.980  11.214  1.00451.02           C  
ATOM   1816  OG  SER A 113       1.192  -5.826  12.606  1.00451.02           O  
ATOM   1817  H   SER A 113      -0.414  -7.833  12.147  1.00281.16           H  
ATOM   1818  HA  SER A 113       1.250  -7.518   9.742  1.00360.82           H  
ATOM   1819 1HB  SER A 113       1.925  -5.418  10.740  1.00541.22           H  
ATOM   1820 2HB  SER A 113       0.177  -5.576  10.848  1.00541.22           H  
ATOM   1821  HG  SER A 113       0.500  -6.383  12.971  1.00541.22           H  
ATOM   1822  N   SER A 114       2.447  -8.762  12.472  1.00251.99           N  
ATOM   1823  CA  SER A 114       3.611  -9.362  13.112  1.00304.18           C  
ATOM   1824  C   SER A 114       3.625 -10.877  12.947  1.00252.79           C  
ATOM   1825  O   SER A 114       3.167 -11.404  11.934  1.00318.24           O  
ATOM   1826  CB  SER A 114       3.622  -8.999  14.585  1.00456.27           C  
ATOM   1827  OG  SER A 114       4.801  -9.436  15.205  1.00456.27           O  
ATOM   1828  H   SER A 114       1.543  -8.926  12.898  1.00302.39           H  
ATOM   1829  HA  SER A 114       4.510  -8.959  12.644  1.00365.02           H  
ATOM   1830 1HB  SER A 114       3.535  -7.918  14.688  1.00547.52           H  
ATOM   1831 2HB  SER A 114       2.758  -9.445  15.077  1.00547.52           H  
ATOM   1832  HG  SER A 114       4.752  -9.120  16.111  1.00547.52           H  
ATOM   1833  N   ASN A 115       4.161 -11.571  13.947  1.00231.54           N  
ATOM   1834  CA  ASN A 115       4.224 -13.025  13.924  1.00253.04           C  
ATOM   1835  C   ASN A 115       2.849 -13.628  14.242  1.00212.35           C  
ATOM   1836  O   ASN A 115       2.019 -12.960  14.859  1.00261.51           O  
ATOM   1837  CB  ASN A 115       5.281 -13.522  14.888  1.00379.56           C  
ATOM   1838  CG  ASN A 115       6.670 -13.195  14.421  1.00379.56           C  
ATOM   1839  OD1 ASN A 115       6.968 -13.257  13.222  1.00379.56           O  
ATOM   1840  ND2 ASN A 115       7.529 -12.849  15.344  1.00379.56           N  
ATOM   1841  H   ASN A 115       4.538 -11.079  14.745  1.00277.85           H  
ATOM   1842  HA  ASN A 115       4.508 -13.315  12.922  1.00303.65           H  
ATOM   1843 1HB  ASN A 115       5.124 -13.064  15.866  1.00455.47           H  
ATOM   1844 2HB  ASN A 115       5.193 -14.599  15.016  1.00455.47           H  
ATOM   1845 1HD2 ASN A 115       8.470 -12.619  15.092  1.00455.47           H  
ATOM   1846 2HD2 ASN A 115       7.247 -12.814  16.302  1.00455.47           H  
ATOM   1847  N   PRO A 116       2.599 -14.894  13.873  1.00240.19           N  
ATOM   1848  CA  PRO A 116       3.421 -15.925  13.215  1.00295.02           C  
ATOM   1849  C   PRO A 116       3.967 -15.522  11.854  1.00279.59           C  
ATOM   1850  O   PRO A 116       3.326 -14.789  11.101  1.00303.73           O  
ATOM   1851  CB  PRO A 116       2.451 -17.104  13.064  1.00442.53           C  
ATOM   1852  CG  PRO A 116       1.438 -16.902  14.135  1.00442.53           C  
ATOM   1853  CD  PRO A 116       1.266 -15.415  14.211  1.00442.53           C  
ATOM   1854  HA  PRO A 116       4.248 -16.201  13.886  1.00354.02           H  
ATOM   1855 1HB  PRO A 116       2.009 -17.101  12.056  1.00531.04           H  
ATOM   1856 2HB  PRO A 116       2.996 -18.055  13.169  1.00531.04           H  
ATOM   1857 1HG  PRO A 116       0.504 -17.424  13.878  1.00531.04           H  
ATOM   1858 2HG  PRO A 116       1.795 -17.338  15.080  1.00531.04           H  
ATOM   1859 1HD  PRO A 116       0.529 -15.069  13.471  1.00531.04           H  
ATOM   1860 2HD  PRO A 116       0.992 -15.109  15.231  1.00531.04           H  
ATOM   1861  N   SER A 117       5.162 -16.017  11.551  1.00322.69           N  
ATOM   1862  CA  SER A 117       5.838 -15.712  10.298  1.00379.55           C  
ATOM   1863  C   SER A 117       5.426 -16.653   9.176  1.00292.84           C  
ATOM   1864  O   SER A 117       4.704 -17.628   9.393  1.00293.07           O  
ATOM   1865  CB  SER A 117       7.340 -15.789  10.483  1.00569.33           C  
ATOM   1866  OG  SER A 117       7.756 -17.114  10.673  1.00569.33           O  
ATOM   1867  H   SER A 117       5.625 -16.621  12.215  1.00387.23           H  
ATOM   1868  HA  SER A 117       5.573 -14.695  10.006  1.00455.46           H  
ATOM   1869 1HB  SER A 117       7.841 -15.367   9.612  1.00683.19           H  
ATOM   1870 2HB  SER A 117       7.627 -15.189  11.346  1.00683.19           H  
ATOM   1871  HG  SER A 117       7.548 -17.575   9.855  1.00683.19           H  
ATOM   1872  N   LEU A 118       5.904 -16.346   7.978  1.00279.46           N  
ATOM   1873  CA  LEU A 118       5.641 -17.134   6.784  1.00267.57           C  
ATOM   1874  C   LEU A 118       6.441 -18.421   6.762  1.00248.95           C  
ATOM   1875  O   LEU A 118       7.527 -18.499   7.337  1.00250.98           O  
ATOM   1876  CB  LEU A 118       6.015 -16.333   5.529  1.00401.36           C  
ATOM   1877  CG  LEU A 118       4.972 -15.368   4.971  1.00401.36           C  
ATOM   1878  CD1 LEU A 118       4.629 -14.330   6.027  1.00401.36           C  
ATOM   1879  CD2 LEU A 118       5.547 -14.709   3.721  1.00401.36           C  
ATOM   1880  H   LEU A 118       6.484 -15.524   7.890  1.00335.35           H  
ATOM   1881  HA  LEU A 118       4.581 -17.381   6.758  1.00321.08           H  
ATOM   1882 1HB  LEU A 118       6.908 -15.751   5.751  1.00481.63           H  
ATOM   1883 2HB  LEU A 118       6.263 -17.034   4.734  1.00481.63           H  
ATOM   1884  HG  LEU A 118       4.061 -15.909   4.715  1.00481.63           H  
ATOM   1885 1HD1 LEU A 118       3.886 -13.640   5.629  1.00481.63           H  
ATOM   1886 2HD1 LEU A 118       4.225 -14.827   6.909  1.00481.63           H  
ATOM   1887 3HD1 LEU A 118       5.528 -13.778   6.300  1.00481.63           H  
ATOM   1888 1HD2 LEU A 118       4.822 -14.010   3.307  1.00481.63           H  
ATOM   1889 2HD2 LEU A 118       6.457 -14.169   3.981  1.00481.63           H  
ATOM   1890 3HD2 LEU A 118       5.780 -15.474   2.979  1.00481.63           H  
ATOM   1891  N   LYS A 119       5.911 -19.425   6.067  1.00285.39           N  
ATOM   1892  CA  LYS A 119       6.645 -20.663   5.847  1.00328.91           C  
ATOM   1893  C   LYS A 119       7.686 -20.398   4.758  1.00346.75           C  
ATOM   1894  O   LYS A 119       8.759 -21.001   4.740  1.00400.00           O  
ATOM   1895  CB  LYS A 119       5.701 -21.797   5.448  1.00493.37           C  
ATOM   1896  CG  LYS A 119       4.780 -22.262   6.568  1.00493.37           C  
ATOM   1897  CD  LYS A 119       3.865 -23.384   6.104  1.00493.37           C  
ATOM   1898  CE  LYS A 119       2.947 -23.846   7.226  1.00493.37           C  
ATOM   1899  NZ  LYS A 119       2.022 -24.921   6.777  1.00493.37           N  
ATOM   1900  H   LYS A 119       4.995 -19.311   5.656  1.00342.47           H  
ATOM   1901  HA  LYS A 119       7.168 -20.939   6.763  1.00394.69           H  
ATOM   1902 1HB  LYS A 119       5.077 -21.477   4.612  1.00592.04           H  
ATOM   1903 2HB  LYS A 119       6.283 -22.655   5.114  1.00592.04           H  
ATOM   1904 1HG  LYS A 119       5.381 -22.618   7.405  1.00592.04           H  
ATOM   1905 2HG  LYS A 119       4.172 -21.426   6.910  1.00592.04           H  
ATOM   1906 1HD  LYS A 119       3.257 -23.037   5.268  1.00592.04           H  
ATOM   1907 2HD  LYS A 119       4.467 -24.229   5.768  1.00592.04           H  
ATOM   1908 1HE  LYS A 119       3.552 -24.223   8.051  1.00592.04           H  
ATOM   1909 2HE  LYS A 119       2.360 -23.000   7.580  1.00592.04           H  
ATOM   1910 1HZ  LYS A 119       1.430 -25.200   7.548  1.00592.04           H  
ATOM   1911 2HZ  LYS A 119       1.448 -24.577   6.020  1.00592.04           H  
ATOM   1912 3HZ  LYS A 119       2.557 -25.716   6.459  1.00592.04           H  
ATOM   1913  N   SER A 120       7.349 -19.459   3.871  1.00309.20           N  
ATOM   1914  CA  SER A 120       8.227 -18.974   2.820  1.00353.35           C  
ATOM   1915  C   SER A 120       9.227 -17.993   3.416  1.00272.31           C  
ATOM   1916  O   SER A 120       8.956 -17.372   4.443  1.00279.71           O  
ATOM   1917  CB  SER A 120       7.433 -18.258   1.740  1.00530.03           C  
ATOM   1918  OG  SER A 120       6.534 -19.099   1.066  1.00530.03           O  
ATOM   1919  H   SER A 120       6.434 -19.040   3.940  1.00371.04           H  
ATOM   1920  HA  SER A 120       8.768 -19.816   2.387  1.00424.02           H  
ATOM   1921 1HB  SER A 120       6.881 -17.439   2.201  1.00636.03           H  
ATOM   1922 2HB  SER A 120       8.122 -17.816   1.022  1.00636.03           H  
ATOM   1923  HG  SER A 120       7.055 -19.845   0.759  1.00636.03           H  
ATOM   1924  N   THR A 121      10.381 -17.843   2.777  1.00314.08           N  
ATOM   1925  CA  THR A 121      11.370 -16.888   3.267  1.00350.93           C  
ATOM   1926  C   THR A 121      11.006 -15.485   2.781  1.00347.01           C  
ATOM   1927  O   THR A 121      10.173 -15.333   1.889  1.00400.00           O  
ATOM   1928  CB  THR A 121      12.791 -17.262   2.800  1.00526.39           C  
ATOM   1929  OG1 THR A 121      12.860 -17.202   1.370  1.00526.39           O  
ATOM   1930  CG2 THR A 121      13.143 -18.669   3.261  1.00526.39           C  
ATOM   1931  H   THR A 121      10.570 -18.382   1.943  1.00376.90           H  
ATOM   1932  HA  THR A 121      11.352 -16.889   4.356  1.00421.12           H  
ATOM   1933  HB  THR A 121      13.509 -16.559   3.219  1.00631.67           H  
ATOM   1934  HG1 THR A 121      12.696 -16.301   1.079  1.00631.67           H  
ATOM   1935 1HG2 THR A 121      14.150 -18.920   2.926  1.00631.67           H  
ATOM   1936 2HG2 THR A 121      13.101 -18.717   4.348  1.00631.67           H  
ATOM   1937 3HG2 THR A 121      12.434 -19.380   2.839  1.00631.67           H  
ATOM   1938  N   SER A 122      11.613 -14.463   3.376  1.00277.80           N  
ATOM   1939  CA  SER A 122      11.308 -13.084   2.998  1.00346.26           C  
ATOM   1940  C   SER A 122      12.227 -12.563   1.893  1.00292.97           C  
ATOM   1941  O   SER A 122      13.248 -13.174   1.573  1.00294.62           O  
ATOM   1942  CB  SER A 122      11.380 -12.176   4.217  1.00519.39           C  
ATOM   1943  OG  SER A 122      12.685 -12.083   4.718  1.00519.39           O  
ATOM   1944  H   SER A 122      12.291 -14.643   4.103  1.00333.36           H  
ATOM   1945  HA  SER A 122      10.285 -13.055   2.619  1.00415.51           H  
ATOM   1946 1HB  SER A 122      11.019 -11.183   3.952  1.00623.27           H  
ATOM   1947 2HB  SER A 122      10.721 -12.561   4.993  1.00623.27           H  
ATOM   1948  HG  SER A 122      12.927 -12.968   4.994  1.00623.27           H  
ATOM   1949  N   PHE A 123      11.846 -11.426   1.321  1.00330.19           N  
ATOM   1950  CA  PHE A 123      12.571 -10.768   0.233  1.00338.99           C  
ATOM   1951  C   PHE A 123      14.031 -10.405   0.523  1.00308.50           C  
ATOM   1952  O   PHE A 123      14.326  -9.652   1.450  1.00366.39           O  
ATOM   1953  CB  PHE A 123      11.824  -9.508  -0.191  1.00508.49           C  
ATOM   1954  CG  PHE A 123      12.521  -8.757  -1.273  1.00508.49           C  
ATOM   1955  CD1 PHE A 123      12.721  -9.345  -2.502  1.00508.49           C  
ATOM   1956  CD2 PHE A 123      12.978  -7.467  -1.070  1.00508.49           C  
ATOM   1957  CE1 PHE A 123      13.361  -8.679  -3.511  1.00508.49           C  
ATOM   1958  CE2 PHE A 123      13.622  -6.791  -2.077  1.00508.49           C  
ATOM   1959  CZ  PHE A 123      13.807  -7.405  -3.296  1.00508.49           C  
ATOM   1960  H   PHE A 123      10.993 -10.986   1.644  1.00396.23           H  
ATOM   1961  HA  PHE A 123      12.568 -11.452  -0.618  1.00406.79           H  
ATOM   1962 1HB  PHE A 123      10.826  -9.770  -0.540  1.00610.18           H  
ATOM   1963 2HB  PHE A 123      11.711  -8.852   0.664  1.00610.18           H  
ATOM   1964  HD1 PHE A 123      12.374 -10.356  -2.658  1.00610.18           H  
ATOM   1965  HD2 PHE A 123      12.831  -6.990  -0.105  1.00610.18           H  
ATOM   1966  HE1 PHE A 123      13.515  -9.161  -4.475  1.00610.18           H  
ATOM   1967  HE2 PHE A 123      13.984  -5.776  -1.914  1.00610.18           H  
ATOM   1968  HZ  PHE A 123      14.315  -6.881  -4.097  1.00610.18           H  
ATOM   1969  N   ARG A 124      14.938 -10.940  -0.300  1.00284.26           N  
ATOM   1970  CA  ARG A 124      16.367 -10.639  -0.203  1.00307.79           C  
ATOM   1971  C   ARG A 124      16.951 -10.361  -1.590  1.00293.22           C  
ATOM   1972  O   ARG A 124      17.276 -11.297  -2.325  1.00324.21           O  
ATOM   1973  CB  ARG A 124      17.150 -11.786   0.427  1.00461.69           C  
ATOM   1974  CG  ARG A 124      16.812 -12.095   1.873  1.00461.69           C  
ATOM   1975  CD  ARG A 124      17.234 -11.005   2.787  1.00461.69           C  
ATOM   1976  NE  ARG A 124      16.988 -11.351   4.172  1.00461.69           N  
ATOM   1977  CZ  ARG A 124      15.805 -11.196   4.793  1.00461.69           C  
ATOM   1978  NH1 ARG A 124      14.771 -10.712   4.137  1.00461.69           N  
ATOM   1979  NH2 ARG A 124      15.681 -11.545   6.062  1.00461.69           N  
ATOM   1980  H   ARG A 124      14.625 -11.570  -1.025  1.00341.11           H  
ATOM   1981  HA  ARG A 124      16.496  -9.751   0.413  1.00369.35           H  
ATOM   1982 1HB  ARG A 124      16.984 -12.697  -0.148  1.00554.02           H  
ATOM   1983 2HB  ARG A 124      18.215 -11.567   0.381  1.00554.02           H  
ATOM   1984 1HG  ARG A 124      15.738 -12.237   1.982  1.00554.02           H  
ATOM   1985 2HG  ARG A 124      17.327 -13.006   2.173  1.00554.02           H  
ATOM   1986 1HD  ARG A 124      18.299 -10.813   2.664  1.00554.02           H  
ATOM   1987 2HD  ARG A 124      16.674 -10.101   2.558  1.00554.02           H  
ATOM   1988  HE  ARG A 124      17.758 -11.732   4.705  1.00554.02           H  
ATOM   1989 1HH1 ARG A 124      14.853 -10.445   3.163  1.00554.02           H  
ATOM   1990 2HH1 ARG A 124      13.877 -10.630   4.600  1.00554.02           H  
ATOM   1991 1HH2 ARG A 124      16.476 -11.919   6.563  1.00554.02           H  
ATOM   1992 2HH2 ARG A 124      14.792 -11.431   6.526  1.00554.02           H  
ATOM   1993  N   TYR A 125      17.062  -9.086  -1.957  1.00317.16           N  
ATOM   1994  CA  TYR A 125      17.588  -8.726  -3.275  1.00357.05           C  
ATOM   1995  C   TYR A 125      19.081  -9.015  -3.371  1.00352.62           C  
ATOM   1996  O   TYR A 125      19.816  -8.826  -2.403  1.00394.59           O  
ATOM   1997  CB  TYR A 125      17.352  -7.260  -3.601  1.00535.58           C  
ATOM   1998  CG  TYR A 125      17.529  -6.969  -5.077  1.00535.58           C  
ATOM   1999  CD1 TYR A 125      16.537  -7.368  -5.957  1.00535.58           C  
ATOM   2000  CD2 TYR A 125      18.648  -6.323  -5.560  1.00535.58           C  
ATOM   2001  CE1 TYR A 125      16.665  -7.130  -7.308  1.00535.58           C  
ATOM   2002  CE2 TYR A 125      18.782  -6.097  -6.917  1.00535.58           C  
ATOM   2003  CZ  TYR A 125      17.794  -6.495  -7.789  1.00535.58           C  
ATOM   2004  OH  TYR A 125      17.920  -6.267  -9.138  1.00535.58           O  
ATOM   2005  H   TYR A 125      16.783  -8.355  -1.317  1.00380.59           H  
ATOM   2006  HA  TYR A 125      17.082  -9.336  -4.026  1.00428.46           H  
ATOM   2007 1HB  TYR A 125      16.361  -6.951  -3.294  1.00642.69           H  
ATOM   2008 2HB  TYR A 125      18.063  -6.649  -3.048  1.00642.69           H  
ATOM   2009  HD1 TYR A 125      15.650  -7.877  -5.581  1.00642.69           H  
ATOM   2010  HD2 TYR A 125      19.428  -6.005  -4.870  1.00642.69           H  
ATOM   2011  HE1 TYR A 125      15.882  -7.445  -7.996  1.00642.69           H  
ATOM   2012  HE2 TYR A 125      19.667  -5.595  -7.305  1.00642.69           H  
ATOM   2013  HH  TYR A 125      17.146  -6.609  -9.592  1.00642.69           H  
ATOM   2014  N   LYS A 126      19.513  -9.469  -4.547  1.00379.24           N  
ATOM   2015  CA  LYS A 126      20.914  -9.803  -4.826  1.00400.00           C  
ATOM   2016  C   LYS A 126      21.930  -8.739  -4.392  1.00367.12           C  
ATOM   2017  O   LYS A 126      22.862  -9.047  -3.646  1.00400.00           O  
ATOM   2018  CB  LYS A 126      21.075 -10.056  -6.325  1.00600.00           C  
ATOM   2019  CG  LYS A 126      22.493 -10.387  -6.768  1.00600.00           C  
ATOM   2020  CD  LYS A 126      22.543 -10.655  -8.263  1.00600.00           C  
ATOM   2021  CE  LYS A 126      23.951 -10.997  -8.722  1.00600.00           C  
ATOM   2022  NZ  LYS A 126      24.882  -9.856  -8.511  1.00600.00           N  
ATOM   2023  H   LYS A 126      18.836  -9.595  -5.288  1.00455.09           H  
ATOM   2024  HA  LYS A 126      21.152 -10.720  -4.289  1.00480.00           H  
ATOM   2025 1HB  LYS A 126      20.434 -10.887  -6.622  1.00720.00           H  
ATOM   2026 2HB  LYS A 126      20.749  -9.178  -6.882  1.00720.00           H  
ATOM   2027 1HG  LYS A 126      23.154  -9.552  -6.536  1.00720.00           H  
ATOM   2028 2HG  LYS A 126      22.848 -11.269  -6.235  1.00720.00           H  
ATOM   2029 1HD  LYS A 126      21.880 -11.486  -8.507  1.00720.00           H  
ATOM   2030 2HD  LYS A 126      22.202  -9.771  -8.802  1.00720.00           H  
ATOM   2031 1HE  LYS A 126      24.317 -11.862  -8.174  1.00720.00           H  
ATOM   2032 2HE  LYS A 126      23.927 -11.237  -9.785  1.00720.00           H  
ATOM   2033 1HZ  LYS A 126      25.806 -10.099  -8.835  1.00720.00           H  
ATOM   2034 2HZ  LYS A 126      24.544  -9.045  -9.018  1.00720.00           H  
ATOM   2035 3HZ  LYS A 126      24.917  -9.633  -7.527  1.00720.00           H  
ATOM   2036  N   ASN A 127      21.745  -7.501  -4.849  1.00339.90           N  
ATOM   2037  CA  ASN A 127      22.630  -6.381  -4.515  1.00358.97           C  
ATOM   2038  C   ASN A 127      22.148  -5.097  -5.176  1.00286.61           C  
ATOM   2039  O   ASN A 127      21.807  -5.094  -6.355  1.00360.55           O  
ATOM   2040  CB  ASN A 127      24.070  -6.654  -4.930  1.00538.46           C  
ATOM   2041  CG  ASN A 127      25.024  -5.634  -4.365  1.00538.46           C  
ATOM   2042  OD1 ASN A 127      24.608  -4.645  -3.750  1.00538.46           O  
ATOM   2043  ND2 ASN A 127      26.298  -5.859  -4.555  1.00538.46           N  
ATOM   2044  H   ASN A 127      20.961  -7.328  -5.459  1.00407.88           H  
ATOM   2045  HA  ASN A 127      22.602  -6.220  -3.438  1.00430.76           H  
ATOM   2046 1HB  ASN A 127      24.390  -7.636  -4.591  1.00646.15           H  
ATOM   2047 2HB  ASN A 127      24.144  -6.646  -6.017  1.00646.15           H  
ATOM   2048 1HD2 ASN A 127      26.975  -5.214  -4.199  1.00646.15           H  
ATOM   2049 2HD2 ASN A 127      26.594  -6.672  -5.055  1.00646.15           H  
ATOM   2050  N   PHE A 128      22.128  -4.019  -4.396  1.00232.30           N  
ATOM   2051  CA  PHE A 128      21.671  -2.686  -4.804  1.00217.53           C  
ATOM   2052  C   PHE A 128      22.114  -2.229  -6.187  1.00150.08           C  
ATOM   2053  O   PHE A 128      21.329  -1.633  -6.925  1.00215.07           O  
ATOM   2054  CB  PHE A 128      22.111  -1.630  -3.798  1.00326.30           C  
ATOM   2055  CG  PHE A 128      21.717  -0.241  -4.211  1.00326.30           C  
ATOM   2056  CD1 PHE A 128      20.421   0.218  -4.019  1.00326.30           C  
ATOM   2057  CD2 PHE A 128      22.641   0.606  -4.803  1.00326.30           C  
ATOM   2058  CE1 PHE A 128      20.062   1.495  -4.408  1.00326.30           C  
ATOM   2059  CE2 PHE A 128      22.285   1.882  -5.191  1.00326.30           C  
ATOM   2060  CZ  PHE A 128      20.994   2.328  -4.992  1.00326.30           C  
ATOM   2061  H   PHE A 128      22.470  -4.132  -3.450  1.00278.76           H  
ATOM   2062  HA  PHE A 128      20.582  -2.705  -4.802  1.00261.04           H  
ATOM   2063 1HB  PHE A 128      21.668  -1.839  -2.825  1.00391.55           H  
ATOM   2064 2HB  PHE A 128      23.194  -1.660  -3.682  1.00391.55           H  
ATOM   2065  HD1 PHE A 128      19.684  -0.439  -3.558  1.00391.55           H  
ATOM   2066  HD2 PHE A 128      23.661   0.254  -4.962  1.00391.55           H  
ATOM   2067  HE1 PHE A 128      19.042   1.847  -4.250  1.00391.55           H  
ATOM   2068  HE2 PHE A 128      23.022   2.538  -5.655  1.00391.55           H  
ATOM   2069  HZ  PHE A 128      20.711   3.335  -5.297  1.00391.55           H  
ATOM   2070  N   THR A 129      23.373  -2.479  -6.538  1.00123.97           N  
ATOM   2071  CA  THR A 129      23.910  -2.014  -7.813  1.00137.04           C  
ATOM   2072  C   THR A 129      23.316  -2.719  -9.038  1.00 74.04           C  
ATOM   2073  O   THR A 129      23.540  -2.282 -10.167  1.00113.31           O  
ATOM   2074  CB  THR A 129      25.437  -2.170  -7.838  1.00205.56           C  
ATOM   2075  OG1 THR A 129      25.786  -3.550  -7.675  1.00205.56           O  
ATOM   2076  CG2 THR A 129      26.059  -1.356  -6.714  1.00205.56           C  
ATOM   2077  H   THR A 129      23.975  -2.983  -5.901  1.00148.76           H  
ATOM   2078  HA  THR A 129      23.679  -0.953  -7.904  1.00164.45           H  
ATOM   2079  HB  THR A 129      25.819  -1.817  -8.795  1.00246.67           H  
ATOM   2080  HG1 THR A 129      25.378  -4.068  -8.376  1.00246.67           H  
ATOM   2081 1HG2 THR A 129      27.143  -1.466  -6.742  1.00246.67           H  
ATOM   2082 2HG2 THR A 129      25.799  -0.304  -6.839  1.00246.67           H  
ATOM   2083 3HG2 THR A 129      25.684  -1.709  -5.754  1.00246.67           H  
ATOM   2084  N   ASP A 130      22.547  -3.785  -8.824  1.00 67.60           N  
ATOM   2085  CA  ASP A 130      21.883  -4.477  -9.914  1.00 70.77           C  
ATOM   2086  C   ASP A 130      20.446  -3.972 -10.114  1.00 47.74           C  
ATOM   2087  O   ASP A 130      19.718  -4.486 -10.965  1.00 69.01           O  
ATOM   2088  CB  ASP A 130      21.879  -5.986  -9.654  1.00106.16           C  
ATOM   2089  CG  ASP A 130      23.279  -6.592  -9.692  1.00106.16           C  
ATOM   2090  OD1 ASP A 130      24.115  -6.072 -10.392  1.00106.16           O  
ATOM   2091  OD2 ASP A 130      23.499  -7.570  -9.019  1.00106.16           O  
ATOM   2092  H   ASP A 130      22.397  -4.128  -7.888  1.00 81.12           H  
ATOM   2093  HA  ASP A 130      22.439  -4.288 -10.832  1.00 84.92           H  
ATOM   2094 1HB  ASP A 130      21.435  -6.188  -8.680  1.00127.39           H  
ATOM   2095 2HB  ASP A 130      21.264  -6.483 -10.404  1.00127.39           H  
ATOM   2096  N   VAL A 131      20.044  -2.959  -9.338  1.00 27.68           N  
ATOM   2097  CA  VAL A 131      18.705  -2.393  -9.434  1.00 17.68           C  
ATOM   2098  C   VAL A 131      18.633  -1.326 -10.534  1.00 15.76           C  
ATOM   2099  O   VAL A 131      19.468  -0.422 -10.558  1.00 24.45           O  
ATOM   2100  CB  VAL A 131      18.311  -1.738  -8.096  1.00 26.52           C  
ATOM   2101  CG1 VAL A 131      16.945  -1.096  -8.192  1.00 26.52           C  
ATOM   2102  CG2 VAL A 131      18.322  -2.762  -7.000  1.00 26.52           C  
ATOM   2103  H   VAL A 131      20.665  -2.560  -8.646  1.00 33.22           H  
ATOM   2104  HA  VAL A 131      18.017  -3.206  -9.642  1.00 21.22           H  
ATOM   2105  HB  VAL A 131      19.030  -0.952  -7.867  1.00 31.82           H  
ATOM   2106 1HG1 VAL A 131      16.699  -0.625  -7.240  1.00 31.82           H  
ATOM   2107 2HG1 VAL A 131      16.952  -0.342  -8.977  1.00 31.82           H  
ATOM   2108 3HG1 VAL A 131      16.199  -1.856  -8.423  1.00 31.82           H  
ATOM   2109 1HG2 VAL A 131      18.068  -2.274  -6.064  1.00 31.82           H  
ATOM   2110 2HG2 VAL A 131      17.591  -3.538  -7.222  1.00 31.82           H  
ATOM   2111 3HG2 VAL A 131      19.314  -3.203  -6.924  1.00 31.82           H  
ATOM   2112  N   PRO A 132      17.659  -1.406 -11.450  1.00 13.12           N  
ATOM   2113  CA  PRO A 132      17.399  -0.473 -12.534  1.00 12.31           C  
ATOM   2114  C   PRO A 132      16.814   0.825 -11.994  1.00 11.25           C  
ATOM   2115  O   PRO A 132      16.110   0.827 -10.979  1.00 12.29           O  
ATOM   2116  CB  PRO A 132      16.402  -1.223 -13.426  1.00 18.46           C  
ATOM   2117  CG  PRO A 132      15.704  -2.159 -12.505  1.00 18.46           C  
ATOM   2118  CD  PRO A 132      16.758  -2.570 -11.508  1.00 18.46           C  
ATOM   2119  HA  PRO A 132      18.339  -0.278 -13.074  1.00 14.77           H  
ATOM   2120 1HB  PRO A 132      15.718  -0.511 -13.908  1.00 22.16           H  
ATOM   2121 2HB  PRO A 132      16.940  -1.745 -14.233  1.00 22.16           H  
ATOM   2122 1HG  PRO A 132      14.845  -1.659 -12.034  1.00 22.16           H  
ATOM   2123 2HG  PRO A 132      15.302  -3.013 -13.071  1.00 22.16           H  
ATOM   2124 1HD  PRO A 132      16.288  -2.732 -10.531  1.00 22.16           H  
ATOM   2125 2HD  PRO A 132      17.307  -3.458 -11.854  1.00 22.16           H  
ATOM   2126  N   SER A 133      17.093   1.921 -12.702  1.00 14.13           N  
ATOM   2127  CA  SER A 133      16.610   3.252 -12.338  1.00 16.39           C  
ATOM   2128  C   SER A 133      15.142   3.465 -12.698  1.00 10.45           C  
ATOM   2129  O   SER A 133      14.532   4.447 -12.277  1.00 13.92           O  
ATOM   2130  CB  SER A 133      17.448   4.309 -13.027  1.00 24.59           C  
ATOM   2131  OG  SER A 133      17.246   4.284 -14.414  1.00 24.59           O  
ATOM   2132  H   SER A 133      17.677   1.828 -13.522  1.00 16.96           H  
ATOM   2133  HA  SER A 133      16.717   3.369 -11.259  1.00 19.67           H  
ATOM   2134 1HB  SER A 133      17.186   5.292 -12.637  1.00 29.50           H  
ATOM   2135 2HB  SER A 133      18.502   4.140 -12.808  1.00 29.50           H  
ATOM   2136  HG  SER A 133      17.780   4.997 -14.773  1.00 29.50           H  
ATOM   2137  N   SER A 134      14.580   2.547 -13.476  1.00  6.71           N  
ATOM   2138  CA  SER A 134      13.188   2.616 -13.874  1.00  7.28           C  
ATOM   2139  C   SER A 134      12.646   1.230 -14.156  1.00  5.72           C  
ATOM   2140  O   SER A 134      13.361   0.355 -14.644  1.00  9.25           O  
ATOM   2141  CB  SER A 134      13.012   3.488 -15.095  1.00 10.92           C  
ATOM   2142  OG  SER A 134      11.667   3.513 -15.488  1.00 10.92           O  
ATOM   2143  H   SER A 134      15.132   1.770 -13.804  1.00  8.05           H  
ATOM   2144  HA  SER A 134      12.618   3.046 -13.052  1.00  8.74           H  
ATOM   2145 1HB  SER A 134      13.348   4.500 -14.869  1.00 13.10           H  
ATOM   2146 2HB  SER A 134      13.627   3.111 -15.910  1.00 13.10           H  
ATOM   2147  HG  SER A 134      11.167   3.775 -14.707  1.00 13.10           H  
ATOM   2148  N   VAL A 135      11.380   1.034 -13.825  1.00  3.19           N  
ATOM   2149  CA  VAL A 135      10.723  -0.253 -14.010  1.00  3.09           C  
ATOM   2150  C   VAL A 135       9.397  -0.107 -14.728  1.00  3.14           C  
ATOM   2151  O   VAL A 135       8.632   0.811 -14.446  1.00  3.42           O  
ATOM   2152  CB  VAL A 135      10.484  -0.960 -12.656  1.00  4.63           C  
ATOM   2153  CG1 VAL A 135       9.735  -2.264 -12.898  1.00  4.63           C  
ATOM   2154  CG2 VAL A 135      11.813  -1.228 -11.962  1.00  4.63           C  
ATOM   2155  H   VAL A 135      10.861   1.814 -13.445  1.00  3.83           H  
ATOM   2156  HA  VAL A 135      11.373  -0.886 -14.614  1.00  3.71           H  
ATOM   2157  HB  VAL A 135       9.861  -0.333 -12.019  1.00  5.56           H  
ATOM   2158 1HG1 VAL A 135       9.559  -2.776 -11.957  1.00  5.56           H  
ATOM   2159 2HG1 VAL A 135       8.776  -2.059 -13.371  1.00  5.56           H  
ATOM   2160 3HG1 VAL A 135      10.323  -2.906 -13.546  1.00  5.56           H  
ATOM   2161 1HG2 VAL A 135      11.632  -1.729 -11.012  1.00  5.56           H  
ATOM   2162 2HG2 VAL A 135      12.433  -1.862 -12.594  1.00  5.56           H  
ATOM   2163 3HG2 VAL A 135      12.327  -0.286 -11.778  1.00  5.56           H  
ATOM   2164  N   ASN A 136       9.120  -1.008 -15.660  1.00  4.07           N  
ATOM   2165  CA  ASN A 136       7.826  -1.003 -16.317  1.00  4.98           C  
ATOM   2166  C   ASN A 136       7.438  -2.366 -16.842  1.00  4.64           C  
ATOM   2167  O   ASN A 136       7.834  -2.762 -17.944  1.00  6.46           O  
ATOM   2168  CB  ASN A 136       7.757  -0.020 -17.437  1.00  7.47           C  
ATOM   2169  CG  ASN A 136       6.367   0.005 -17.966  1.00  7.47           C  
ATOM   2170  OD1 ASN A 136       5.446  -0.460 -17.284  1.00  7.47           O  
ATOM   2171  ND2 ASN A 136       6.191   0.493 -19.157  1.00  7.47           N  
ATOM   2172  H   ASN A 136       9.796  -1.725 -15.884  1.00  4.88           H  
ATOM   2173  HA  ASN A 136       7.072  -0.722 -15.581  1.00  5.98           H  
ATOM   2174 1HB  ASN A 136       8.037   0.977 -17.092  1.00  8.96           H  
ATOM   2175 2HB  ASN A 136       8.443  -0.311 -18.235  1.00  8.96           H  
ATOM   2176 1HD2 ASN A 136       5.275   0.516 -19.556  1.00  8.96           H  
ATOM   2177 2HD2 ASN A 136       6.966   0.846 -19.676  1.00  8.96           H  
ATOM   2178  N   TRP A 137       6.632  -3.071 -16.061  1.00  3.04           N  
ATOM   2179  CA  TRP A 137       6.181  -4.389 -16.451  1.00  2.86           C  
ATOM   2180  C   TRP A 137       5.156  -4.367 -17.602  1.00  2.65           C  
ATOM   2181  O   TRP A 137       4.851  -5.414 -18.175  1.00  3.83           O  
ATOM   2182  CB  TRP A 137       5.672  -5.108 -15.210  1.00  4.29           C  
ATOM   2183  CG  TRP A 137       6.832  -5.390 -14.303  1.00  4.29           C  
ATOM   2184  CD1 TRP A 137       7.109  -4.821 -13.095  1.00  4.29           C  
ATOM   2185  CD2 TRP A 137       7.924  -6.294 -14.574  1.00  4.29           C  
ATOM   2186  NE1 TRP A 137       8.289  -5.311 -12.606  1.00  4.29           N  
ATOM   2187  CE2 TRP A 137       8.807  -6.200 -13.504  1.00  4.29           C  
ATOM   2188  CE3 TRP A 137       8.224  -7.152 -15.632  1.00  4.29           C  
ATOM   2189  CZ2 TRP A 137       9.978  -6.923 -13.464  1.00  4.29           C  
ATOM   2190  CZ3 TRP A 137       9.402  -7.884 -15.590  1.00  4.29           C  
ATOM   2191  CH2 TRP A 137      10.258  -7.771 -14.531  1.00  4.29           C  
ATOM   2192  H   TRP A 137       6.333  -2.690 -15.167  1.00  3.65           H  
ATOM   2193  HA  TRP A 137       7.053  -4.942 -16.800  1.00  3.43           H  
ATOM   2194 1HB  TRP A 137       4.949  -4.487 -14.681  1.00  5.15           H  
ATOM   2195 2HB  TRP A 137       5.187  -6.043 -15.476  1.00  5.15           H  
ATOM   2196  HD1 TRP A 137       6.489  -4.087 -12.592  1.00  5.15           H  
ATOM   2197  HE1 TRP A 137       8.724  -5.052 -11.731  1.00  5.15           H  
ATOM   2198  HE3 TRP A 137       7.543  -7.241 -16.473  1.00  5.15           H  
ATOM   2199  HZ2 TRP A 137      10.671  -6.845 -12.632  1.00  5.15           H  
ATOM   2200  HZ3 TRP A 137       9.625  -8.549 -16.422  1.00  5.15           H  
ATOM   2201  HH2 TRP A 137      11.177  -8.355 -14.520  1.00  5.15           H  
ATOM   2202  N   VAL A 138       4.653  -3.179 -17.975  1.00  2.99           N  
ATOM   2203  CA  VAL A 138       3.767  -3.071 -19.130  1.00  4.11           C  
ATOM   2204  C   VAL A 138       4.592  -3.296 -20.380  1.00  5.48           C  
ATOM   2205  O   VAL A 138       4.220  -4.085 -21.245  1.00  9.80           O  
ATOM   2206  CB  VAL A 138       3.076  -1.693 -19.212  1.00  6.17           C  
ATOM   2207  CG1 VAL A 138       2.314  -1.572 -20.519  1.00  6.17           C  
ATOM   2208  CG2 VAL A 138       2.129  -1.523 -18.045  1.00  6.17           C  
ATOM   2209  H   VAL A 138       4.902  -2.327 -17.484  1.00  3.59           H  
ATOM   2210  HA  VAL A 138       3.002  -3.845 -19.065  1.00  4.93           H  
ATOM   2211  HB  VAL A 138       3.830  -0.911 -19.191  1.00  7.40           H  
ATOM   2212 1HG1 VAL A 138       1.839  -0.594 -20.574  1.00  7.40           H  
ATOM   2213 2HG1 VAL A 138       3.004  -1.687 -21.355  1.00  7.40           H  
ATOM   2214 3HG1 VAL A 138       1.551  -2.348 -20.569  1.00  7.40           H  
ATOM   2215 1HG2 VAL A 138       1.651  -0.546 -18.100  1.00  7.40           H  
ATOM   2216 2HG2 VAL A 138       1.369  -2.302 -18.076  1.00  7.40           H  
ATOM   2217 3HG2 VAL A 138       2.693  -1.602 -17.123  1.00  7.40           H  
ATOM   2218  N   ALA A 139       5.738  -2.616 -20.452  1.00  4.79           N  
ATOM   2219  CA  ALA A 139       6.671  -2.758 -21.564  1.00  6.50           C  
ATOM   2220  C   ALA A 139       7.144  -4.198 -21.677  1.00  6.01           C  
ATOM   2221  O   ALA A 139       7.291  -4.728 -22.780  1.00  8.54           O  
ATOM   2222  CB  ALA A 139       7.864  -1.834 -21.378  1.00  9.75           C  
ATOM   2223  H   ALA A 139       5.974  -1.982 -19.705  1.00  5.75           H  
ATOM   2224  HA  ALA A 139       6.151  -2.497 -22.485  1.00  7.80           H  
ATOM   2225 1HB  ALA A 139       8.542  -1.942 -22.225  1.00 11.70           H  
ATOM   2226 2HB  ALA A 139       7.518  -0.803 -21.319  1.00 11.70           H  
ATOM   2227 3HB  ALA A 139       8.387  -2.095 -20.459  1.00 11.70           H  
ATOM   2228  N   ALA A 140       7.351  -4.840 -20.526  1.00  5.02           N  
ATOM   2229  CA  ALA A 140       7.773  -6.235 -20.471  1.00  5.93           C  
ATOM   2230  C   ALA A 140       6.673  -7.227 -20.874  1.00  5.73           C  
ATOM   2231  O   ALA A 140       6.953  -8.415 -21.036  1.00  8.54           O  
ATOM   2232  CB  ALA A 140       8.251  -6.557 -19.078  1.00  8.89           C  
ATOM   2233  H   ALA A 140       7.243  -4.329 -19.653  1.00  6.02           H  
ATOM   2234  HA  ALA A 140       8.596  -6.362 -21.167  1.00  7.12           H  
ATOM   2235 1HB  ALA A 140       8.607  -7.586 -19.041  1.00 10.67           H  
ATOM   2236 2HB  ALA A 140       9.061  -5.881 -18.802  1.00 10.67           H  
ATOM   2237 3HB  ALA A 140       7.422  -6.432 -18.387  1.00 10.67           H  
ATOM   2238  N   GLY A 141       5.427  -6.763 -21.016  1.00  5.22           N  
ATOM   2239  CA  GLY A 141       4.329  -7.639 -21.396  1.00  4.94           C  
ATOM   2240  C   GLY A 141       3.792  -8.460 -20.228  1.00  3.98           C  
ATOM   2241  O   GLY A 141       3.100  -9.450 -20.446  1.00  4.52           O  
ATOM   2242  H   GLY A 141       5.217  -5.786 -20.894  1.00  6.26           H  
ATOM   2243 1HA  GLY A 141       3.524  -7.037 -21.817  1.00  5.93           H  
ATOM   2244 2HA  GLY A 141       4.665  -8.309 -22.185  1.00  5.93           H  
ATOM   2245  N   ALA A 142       4.143  -8.082 -18.995  1.00  3.20           N  
ATOM   2246  CA  ALA A 142       3.706  -8.814 -17.812  1.00  2.83           C  
ATOM   2247  C   ALA A 142       2.446  -8.216 -17.179  1.00  2.30           C  
ATOM   2248  O   ALA A 142       1.986  -8.700 -16.148  1.00  2.22           O  
ATOM   2249  CB  ALA A 142       4.832  -8.854 -16.786  1.00  4.25           C  
ATOM   2250  H   ALA A 142       4.702  -7.251 -18.859  1.00  3.84           H  
ATOM   2251  HA  ALA A 142       3.468  -9.831 -18.117  1.00  3.40           H  
ATOM   2252 1HB  ALA A 142       4.517  -9.433 -15.919  1.00  5.09           H  
ATOM   2253 2HB  ALA A 142       5.712  -9.318 -17.232  1.00  5.09           H  
ATOM   2254 3HB  ALA A 142       5.076  -7.842 -16.478  1.00  5.09           H  
ATOM   2255  N   VAL A 143       1.891  -7.161 -17.771  1.00  2.20           N  
ATOM   2256  CA  VAL A 143       0.711  -6.523 -17.189  1.00  1.91           C  
ATOM   2257  C   VAL A 143      -0.534  -6.638 -18.058  1.00  1.96           C  
ATOM   2258  O   VAL A 143      -0.530  -6.272 -19.234  1.00  2.20           O  
ATOM   2259  CB  VAL A 143       1.013  -5.039 -16.894  1.00  2.86           C  
ATOM   2260  CG1 VAL A 143      -0.217  -4.322 -16.365  1.00  2.86           C  
ATOM   2261  CG2 VAL A 143       2.111  -4.964 -15.853  1.00  2.86           C  
ATOM   2262  H   VAL A 143       2.285  -6.789 -18.622  1.00  2.64           H  
ATOM   2263  HA  VAL A 143       0.502  -7.011 -16.238  1.00  2.29           H  
ATOM   2264  HB  VAL A 143       1.328  -4.545 -17.812  1.00  3.44           H  
ATOM   2265 1HG1 VAL A 143       0.029  -3.279 -16.164  1.00  3.44           H  
ATOM   2266 2HG1 VAL A 143      -1.010  -4.369 -17.109  1.00  3.44           H  
ATOM   2267 3HG1 VAL A 143      -0.551  -4.800 -15.445  1.00  3.44           H  
ATOM   2268 1HG2 VAL A 143       2.339  -3.923 -15.647  1.00  3.44           H  
ATOM   2269 2HG2 VAL A 143       1.777  -5.453 -14.938  1.00  3.44           H  
ATOM   2270 3HG2 VAL A 143       2.999  -5.466 -16.226  1.00  3.44           H  
ATOM   2271  N   THR A 144      -1.607  -7.139 -17.444  1.00  2.04           N  
ATOM   2272  CA  THR A 144      -2.901  -7.292 -18.101  1.00  2.43           C  
ATOM   2273  C   THR A 144      -3.677  -5.972 -18.053  1.00  2.12           C  
ATOM   2274  O   THR A 144      -3.351  -5.098 -17.245  1.00  2.13           O  
ATOM   2275  CB  THR A 144      -3.726  -8.419 -17.418  1.00  3.65           C  
ATOM   2276  OG1 THR A 144      -3.955  -8.080 -16.039  1.00  3.65           O  
ATOM   2277  CG2 THR A 144      -2.998  -9.745 -17.504  1.00  3.65           C  
ATOM   2278  H   THR A 144      -1.518  -7.425 -16.479  1.00  2.45           H  
ATOM   2279  HA  THR A 144      -2.722  -7.566 -19.137  1.00  2.92           H  
ATOM   2280  HB  THR A 144      -4.688  -8.529 -17.910  1.00  4.37           H  
ATOM   2281  HG1 THR A 144      -4.058  -8.889 -15.518  1.00  4.37           H  
ATOM   2282 1HG2 THR A 144      -3.594 -10.520 -17.024  1.00  4.37           H  
ATOM   2283 2HG2 THR A 144      -2.840 -10.007 -18.550  1.00  4.37           H  
ATOM   2284 3HG2 THR A 144      -2.039  -9.660 -16.999  1.00  4.37           H  
ATOM   2285  N   PRO A 145      -4.725  -5.826 -18.880  1.00  2.16           N  
ATOM   2286  CA  PRO A 145      -5.629  -4.682 -18.976  1.00  2.23           C  
ATOM   2287  C   PRO A 145      -6.296  -4.391 -17.638  1.00  2.19           C  
ATOM   2288  O   PRO A 145      -6.549  -5.296 -16.841  1.00  2.93           O  
ATOM   2289  CB  PRO A 145      -6.634  -5.111 -20.048  1.00  3.34           C  
ATOM   2290  CG  PRO A 145      -5.864  -6.041 -20.925  1.00  3.34           C  
ATOM   2291  CD  PRO A 145      -4.919  -6.762 -20.010  1.00  3.34           C  
ATOM   2292  HA  PRO A 145      -5.057  -3.805 -19.315  1.00  2.68           H  
ATOM   2293 1HB  PRO A 145      -7.505  -5.591 -19.579  1.00  4.01           H  
ATOM   2294 2HB  PRO A 145      -7.007  -4.229 -20.590  1.00  4.01           H  
ATOM   2295 1HG  PRO A 145      -6.552  -6.727 -21.442  1.00  4.01           H  
ATOM   2296 2HG  PRO A 145      -5.339  -5.474 -21.708  1.00  4.01           H  
ATOM   2297 1HD  PRO A 145      -5.372  -7.701 -19.664  1.00  4.01           H  
ATOM   2298 2HD  PRO A 145      -3.971  -6.933 -20.538  1.00  4.01           H  
ATOM   2299  N   ILE A 146      -6.577  -3.116 -17.399  1.00  2.04           N  
ATOM   2300  CA  ILE A 146      -7.163  -2.699 -16.137  1.00  2.24           C  
ATOM   2301  C   ILE A 146      -8.642  -3.000 -16.086  1.00  2.20           C  
ATOM   2302  O   ILE A 146      -9.410  -2.605 -16.965  1.00  2.59           O  
ATOM   2303  CB  ILE A 146      -6.893  -1.216 -15.891  1.00  3.36           C  
ATOM   2304  CG1 ILE A 146      -5.382  -1.036 -15.804  1.00  3.36           C  
ATOM   2305  CG2 ILE A 146      -7.570  -0.751 -14.609  1.00  3.36           C  
ATOM   2306  CD1 ILE A 146      -4.927   0.383 -15.776  1.00  3.36           C  
ATOM   2307  H   ILE A 146      -6.362  -2.421 -18.099  1.00  2.45           H  
ATOM   2308  HA  ILE A 146      -6.687  -3.260 -15.339  1.00  2.69           H  
ATOM   2309  HB  ILE A 146      -7.253  -0.628 -16.735  1.00  4.03           H  
ATOM   2310 1HG1 ILE A 146      -5.033  -1.524 -14.906  1.00  4.03           H  
ATOM   2311 2HG1 ILE A 146      -4.919  -1.524 -16.661  1.00  4.03           H  
ATOM   2312 1HG2 ILE A 146      -7.354   0.304 -14.443  1.00  4.03           H  
ATOM   2313 2HG2 ILE A 146      -8.646  -0.892 -14.696  1.00  4.03           H  
ATOM   2314 3HG2 ILE A 146      -7.196  -1.334 -13.768  1.00  4.03           H  
ATOM   2315 1HD1 ILE A 146      -3.842   0.415 -15.706  1.00  4.03           H  
ATOM   2316 2HD1 ILE A 146      -5.251   0.886 -16.687  1.00  4.03           H  
ATOM   2317 3HD1 ILE A 146      -5.358   0.873 -14.909  1.00  4.03           H  
ATOM   2318  N   LYS A 147      -9.024  -3.726 -15.047  1.00  2.11           N  
ATOM   2319  CA  LYS A 147     -10.389  -4.170 -14.874  1.00  2.27           C  
ATOM   2320  C   LYS A 147     -11.119  -3.299 -13.862  1.00  2.44           C  
ATOM   2321  O   LYS A 147     -10.492  -2.661 -13.013  1.00  3.09           O  
ATOM   2322  CB  LYS A 147     -10.389  -5.631 -14.422  1.00  3.41           C  
ATOM   2323  CG  LYS A 147      -9.715  -6.574 -15.416  1.00  3.41           C  
ATOM   2324  CD  LYS A 147      -9.765  -8.025 -14.956  1.00  3.41           C  
ATOM   2325  CE  LYS A 147      -8.905  -8.915 -15.846  1.00  3.41           C  
ATOM   2326  NZ  LYS A 147      -8.984 -10.346 -15.450  1.00  3.41           N  
ATOM   2327  H   LYS A 147      -8.336  -3.994 -14.358  1.00  2.53           H  
ATOM   2328  HA  LYS A 147     -10.910  -4.090 -15.829  1.00  2.72           H  
ATOM   2329 1HB  LYS A 147      -9.869  -5.720 -13.468  1.00  4.09           H  
ATOM   2330 2HB  LYS A 147     -11.413  -5.971 -14.274  1.00  4.09           H  
ATOM   2331 1HG  LYS A 147     -10.211  -6.494 -16.384  1.00  4.09           H  
ATOM   2332 2HG  LYS A 147      -8.673  -6.283 -15.540  1.00  4.09           H  
ATOM   2333 1HD  LYS A 147      -9.396  -8.098 -13.933  1.00  4.09           H  
ATOM   2334 2HD  LYS A 147     -10.793  -8.385 -14.981  1.00  4.09           H  
ATOM   2335 1HE  LYS A 147      -9.212  -8.815 -16.885  1.00  4.09           H  
ATOM   2336 2HE  LYS A 147      -7.869  -8.589 -15.753  1.00  4.09           H  
ATOM   2337 1HZ  LYS A 147      -8.383 -10.905 -16.045  1.00  4.09           H  
ATOM   2338 2HZ  LYS A 147      -8.704 -10.457 -14.479  1.00  4.09           H  
ATOM   2339 3HZ  LYS A 147      -9.930 -10.684 -15.556  1.00  4.09           H  
ATOM   2340  N   ASN A 148     -12.442  -3.284 -13.966  1.00  2.67           N  
ATOM   2341  CA  ASN A 148     -13.299  -2.556 -13.042  1.00  2.69           C  
ATOM   2342  C   ASN A 148     -14.033  -3.557 -12.168  1.00  2.52           C  
ATOM   2343  O   ASN A 148     -14.917  -4.271 -12.641  1.00  3.16           O  
ATOM   2344  CB  ASN A 148     -14.275  -1.659 -13.779  1.00  4.04           C  
ATOM   2345  CG  ASN A 148     -15.085  -0.790 -12.850  1.00  4.04           C  
ATOM   2346  OD1 ASN A 148     -15.223  -1.061 -11.650  1.00  4.04           O  
ATOM   2347  ND2 ASN A 148     -15.635   0.266 -13.392  1.00  4.04           N  
ATOM   2348  H   ASN A 148     -12.875  -3.817 -14.707  1.00  3.20           H  
ATOM   2349  HA  ASN A 148     -12.679  -1.942 -12.389  1.00  3.23           H  
ATOM   2350 1HB  ASN A 148     -13.734  -1.023 -14.478  1.00  4.84           H  
ATOM   2351 2HB  ASN A 148     -14.959  -2.274 -14.363  1.00  4.84           H  
ATOM   2352 1HD2 ASN A 148     -16.187   0.886 -12.833  1.00  4.84           H  
ATOM   2353 2HD2 ASN A 148     -15.504   0.455 -14.365  1.00  4.84           H  
ATOM   2354  N   GLN A 149     -13.658  -3.618 -10.895  1.00  2.86           N  
ATOM   2355  CA  GLN A 149     -14.251  -4.563  -9.951  1.00  5.09           C  
ATOM   2356  C   GLN A 149     -15.735  -4.314  -9.649  1.00  3.64           C  
ATOM   2357  O   GLN A 149     -16.413  -5.192  -9.104  1.00  4.32           O  
ATOM   2358  CB  GLN A 149     -13.478  -4.518  -8.643  1.00  7.63           C  
ATOM   2359  CG  GLN A 149     -13.689  -3.252  -7.844  1.00  7.63           C  
ATOM   2360  CD  GLN A 149     -12.745  -3.174  -6.679  1.00  7.63           C  
ATOM   2361  OE1 GLN A 149     -11.799  -3.964  -6.605  1.00  7.63           O  
ATOM   2362  NE2 GLN A 149     -12.976  -2.232  -5.777  1.00  7.63           N  
ATOM   2363  H   GLN A 149     -12.927  -2.998 -10.564  1.00  3.43           H  
ATOM   2364  HA  GLN A 149     -14.162  -5.561 -10.377  1.00  6.11           H  
ATOM   2365 1HB  GLN A 149     -13.769  -5.361  -8.022  1.00  9.16           H  
ATOM   2366 2HB  GLN A 149     -12.412  -4.610  -8.847  1.00  9.16           H  
ATOM   2367 1HG  GLN A 149     -13.530  -2.385  -8.482  1.00  9.16           H  
ATOM   2368 2HG  GLN A 149     -14.705  -3.250  -7.454  1.00  9.16           H  
ATOM   2369 1HE2 GLN A 149     -12.376  -2.136  -4.982  1.00  9.16           H  
ATOM   2370 2HE2 GLN A 149     -13.758  -1.619  -5.885  1.00  9.16           H  
ATOM   2371  N   GLY A 150     -16.241  -3.128  -9.989  1.00  3.79           N  
ATOM   2372  CA  GLY A 150     -17.626  -2.791  -9.708  1.00  4.20           C  
ATOM   2373  C   GLY A 150     -17.778  -2.425  -8.243  1.00  5.37           C  
ATOM   2374  O   GLY A 150     -16.819  -2.010  -7.595  1.00 16.47           O  
ATOM   2375  H   GLY A 150     -15.665  -2.438 -10.453  1.00  4.55           H  
ATOM   2376 1HA  GLY A 150     -17.935  -1.955 -10.336  1.00  5.04           H  
ATOM   2377 2HA  GLY A 150     -18.269  -3.637  -9.949  1.00  5.04           H  
ATOM   2378  N   THR A 151     -18.968  -2.635  -7.694  1.00  3.76           N  
ATOM   2379  CA  THR A 151     -19.242  -2.266  -6.306  1.00  3.98           C  
ATOM   2380  C   THR A 151     -18.863  -3.379  -5.336  1.00  3.19           C  
ATOM   2381  O   THR A 151     -19.716  -3.949  -4.652  1.00  9.43           O  
ATOM   2382  CB  THR A 151     -20.724  -1.900  -6.117  1.00  5.97           C  
ATOM   2383  OG1 THR A 151     -21.547  -2.963  -6.618  1.00  5.97           O  
ATOM   2384  CG2 THR A 151     -21.047  -0.607  -6.848  1.00  5.97           C  
ATOM   2385  H   THR A 151     -19.714  -3.016  -8.259  1.00  4.51           H  
ATOM   2386  HA  THR A 151     -18.641  -1.390  -6.060  1.00  4.78           H  
ATOM   2387  HB  THR A 151     -20.929  -1.773  -5.056  1.00  7.16           H  
ATOM   2388  HG1 THR A 151     -21.327  -3.778  -6.159  1.00  7.16           H  
ATOM   2389 1HG2 THR A 151     -22.097  -0.358  -6.702  1.00  7.16           H  
ATOM   2390 2HG2 THR A 151     -20.425   0.197  -6.453  1.00  7.16           H  
ATOM   2391 3HG2 THR A 151     -20.848  -0.729  -7.912  1.00  7.16           H  
ATOM   2392  N   CYS A 152     -17.565  -3.680  -5.305  1.00  5.61           N  
ATOM   2393  CA  CYS A 152     -17.000  -4.710  -4.448  1.00  4.11           C  
ATOM   2394  C   CYS A 152     -15.704  -4.254  -3.771  1.00  5.02           C  
ATOM   2395  O   CYS A 152     -15.030  -3.341  -4.244  1.00  7.86           O  
ATOM   2396  CB  CYS A 152     -16.694  -5.962  -5.270  1.00  6.17           C  
ATOM   2397  SG  CYS A 152     -18.118  -6.661  -6.124  1.00  6.17           S  
ATOM   2398  H   CYS A 152     -16.954  -3.146  -5.905  1.00  6.73           H  
ATOM   2399  HA  CYS A 152     -17.730  -4.958  -3.677  1.00  4.93           H  
ATOM   2400 1HB  CYS A 152     -15.935  -5.731  -6.016  1.00  7.40           H  
ATOM   2401 2HB  CYS A 152     -16.285  -6.732  -4.617  1.00  7.40           H  
ATOM   2402  HG  CYS A 152     -18.221  -5.703  -7.038  1.00  7.40           H  
ATOM   2403  N   GLY A 153     -15.338  -4.943  -2.687  1.00  3.82           N  
ATOM   2404  CA  GLY A 153     -14.068  -4.726  -1.988  1.00  4.69           C  
ATOM   2405  C   GLY A 153     -13.021  -5.751  -2.466  1.00  4.26           C  
ATOM   2406  O   GLY A 153     -11.905  -5.816  -1.939  1.00  5.10           O  
ATOM   2407  H   GLY A 153     -15.960  -5.650  -2.324  1.00  4.58           H  
ATOM   2408 1HA  GLY A 153     -13.709  -3.717  -2.180  1.00  5.63           H  
ATOM   2409 2HA  GLY A 153     -14.218  -4.821  -0.912  1.00  5.63           H  
ATOM   2410  N   SER A 154     -13.402  -6.524  -3.499  1.00  3.75           N  
ATOM   2411  CA  SER A 154     -12.627  -7.575  -4.164  1.00  3.50           C  
ATOM   2412  C   SER A 154     -11.212  -7.213  -4.639  1.00  2.40           C  
ATOM   2413  O   SER A 154     -10.479  -8.107  -5.063  1.00  2.60           O  
ATOM   2414  CB  SER A 154     -13.427  -8.078  -5.350  1.00  5.25           C  
ATOM   2415  OG  SER A 154     -13.583  -7.074  -6.314  1.00  5.25           O  
ATOM   2416  H   SER A 154     -14.331  -6.391  -3.861  1.00  4.50           H  
ATOM   2417  HA  SER A 154     -12.531  -8.399  -3.453  1.00  4.20           H  
ATOM   2418 1HB  SER A 154     -12.915  -8.929  -5.791  1.00  6.30           H  
ATOM   2419 2HB  SER A 154     -14.406  -8.419  -5.012  1.00  6.30           H  
ATOM   2420  HG  SER A 154     -14.200  -7.414  -6.972  1.00  6.30           H  
ATOM   2421  N   CYS A 155     -10.829  -5.932  -4.578  1.00  2.71           N  
ATOM   2422  CA  CYS A 155      -9.503  -5.466  -4.963  1.00  3.23           C  
ATOM   2423  C   CYS A 155      -8.357  -6.243  -4.344  1.00  2.31           C  
ATOM   2424  O   CYS A 155      -7.290  -6.350  -4.943  1.00  2.69           O  
ATOM   2425  CB  CYS A 155      -9.328  -4.023  -4.540  1.00  4.84           C  
ATOM   2426  SG  CYS A 155      -9.414  -3.766  -2.745  1.00  4.84           S  
ATOM   2427  H   CYS A 155     -11.484  -5.237  -4.258  1.00  3.25           H  
ATOM   2428  HA  CYS A 155      -9.426  -5.526  -6.045  1.00  3.88           H  
ATOM   2429 1HB  CYS A 155      -8.364  -3.653  -4.887  1.00  5.81           H  
ATOM   2430 2HB  CYS A 155     -10.100  -3.410  -4.999  1.00  5.81           H  
ATOM   2431  HG  CYS A 155      -8.256  -4.345  -2.457  1.00  5.81           H  
ATOM   2432  N   TRP A 156      -8.565  -6.811  -3.155  1.00  2.30           N  
ATOM   2433  CA  TRP A 156      -7.503  -7.615  -2.558  1.00  2.45           C  
ATOM   2434  C   TRP A 156      -7.159  -8.834  -3.424  1.00  1.93           C  
ATOM   2435  O   TRP A 156      -6.012  -9.285  -3.446  1.00  2.01           O  
ATOM   2436  CB  TRP A 156      -7.908  -8.050  -1.151  1.00  3.68           C  
ATOM   2437  CG  TRP A 156      -9.121  -8.931  -1.100  1.00  3.68           C  
ATOM   2438  CD1 TRP A 156     -10.404  -8.506  -0.964  1.00  3.68           C  
ATOM   2439  CD2 TRP A 156      -9.186 -10.378  -1.151  1.00  3.68           C  
ATOM   2440  NE1 TRP A 156     -11.261  -9.575  -0.936  1.00  3.68           N  
ATOM   2441  CE2 TRP A 156     -10.533 -10.727  -1.046  1.00  3.68           C  
ATOM   2442  CE3 TRP A 156      -8.226 -11.389  -1.269  1.00  3.68           C  
ATOM   2443  CZ2 TRP A 156     -10.949 -12.042  -1.057  1.00  3.68           C  
ATOM   2444  CZ3 TRP A 156      -8.650 -12.711  -1.277  1.00  3.68           C  
ATOM   2445  CH2 TRP A 156      -9.976 -13.027  -1.179  1.00  3.68           C  
ATOM   2446  H   TRP A 156      -9.462  -6.678  -2.685  1.00  2.76           H  
ATOM   2447  HA  TRP A 156      -6.611  -6.994  -2.478  1.00  2.94           H  
ATOM   2448 1HB  TRP A 156      -7.080  -8.587  -0.693  1.00  4.41           H  
ATOM   2449 2HB  TRP A 156      -8.102  -7.168  -0.540  1.00  4.41           H  
ATOM   2450  HD1 TRP A 156     -10.701  -7.468  -0.883  1.00  4.41           H  
ATOM   2451  HE1 TRP A 156     -12.270  -9.527  -0.841  1.00  4.41           H  
ATOM   2452  HE3 TRP A 156      -7.167 -11.143  -1.348  1.00  4.41           H  
ATOM   2453  HZ2 TRP A 156     -12.001 -12.315  -0.976  1.00  4.41           H  
ATOM   2454  HZ3 TRP A 156      -7.902 -13.496  -1.365  1.00  4.41           H  
ATOM   2455  HH2 TRP A 156     -10.274 -14.075  -1.192  1.00  4.41           H  
ATOM   2456  N   ALA A 157      -8.149  -9.327  -4.173  1.00  1.69           N  
ATOM   2457  CA  ALA A 157      -7.970 -10.458  -5.057  1.00  1.65           C  
ATOM   2458  C   ALA A 157      -7.492  -9.970  -6.407  1.00  1.29           C  
ATOM   2459  O   ALA A 157      -6.669 -10.620  -7.037  1.00  1.26           O  
ATOM   2460  CB  ALA A 157      -9.266 -11.246  -5.197  1.00  2.47           C  
ATOM   2461  H   ALA A 157      -9.061  -8.904  -4.132  1.00  2.03           H  
ATOM   2462  HA  ALA A 157      -7.201 -11.105  -4.638  1.00  1.98           H  
ATOM   2463 1HB  ALA A 157      -9.103 -12.099  -5.856  1.00  2.97           H  
ATOM   2464 2HB  ALA A 157      -9.583 -11.600  -4.216  1.00  2.97           H  
ATOM   2465 3HB  ALA A 157     -10.040 -10.606  -5.618  1.00  2.97           H  
ATOM   2466  N   PHE A 158      -7.974  -8.806  -6.848  1.00  1.36           N  
ATOM   2467  CA  PHE A 158      -7.509  -8.279  -8.133  1.00  1.31           C  
ATOM   2468  C   PHE A 158      -6.043  -7.928  -8.124  1.00  1.20           C  
ATOM   2469  O   PHE A 158      -5.339  -8.202  -9.092  1.00  1.56           O  
ATOM   2470  CB  PHE A 158      -8.265  -7.019  -8.534  1.00  1.97           C  
ATOM   2471  CG  PHE A 158      -9.569  -7.255  -9.213  1.00  1.97           C  
ATOM   2472  CD1 PHE A 158     -10.750  -7.287  -8.506  1.00  1.97           C  
ATOM   2473  CD2 PHE A 158      -9.608  -7.424 -10.588  1.00  1.97           C  
ATOM   2474  CE1 PHE A 158     -11.941  -7.490  -9.162  1.00  1.97           C  
ATOM   2475  CE2 PHE A 158     -10.802  -7.625 -11.242  1.00  1.97           C  
ATOM   2476  CZ  PHE A 158     -11.970  -7.657 -10.528  1.00  1.97           C  
ATOM   2477  H   PHE A 158      -8.670  -8.310  -6.301  1.00  1.63           H  
ATOM   2478  HA  PHE A 158      -7.668  -9.042  -8.892  1.00  1.57           H  
ATOM   2479 1HB  PHE A 158      -8.450  -6.416  -7.649  1.00  2.36           H  
ATOM   2480 2HB  PHE A 158      -7.642  -6.429  -9.203  1.00  2.36           H  
ATOM   2481  HD1 PHE A 158     -10.733  -7.147  -7.427  1.00  2.36           H  
ATOM   2482  HD2 PHE A 158      -8.676  -7.396 -11.154  1.00  2.36           H  
ATOM   2483  HE1 PHE A 158     -12.866  -7.512  -8.596  1.00  2.36           H  
ATOM   2484  HE2 PHE A 158     -10.823  -7.759 -12.320  1.00  2.36           H  
ATOM   2485  HZ  PHE A 158     -12.915  -7.816 -11.042  1.00  2.36           H  
ATOM   2486  N   ALA A 159      -5.576  -7.335  -7.035  1.00  1.13           N  
ATOM   2487  CA  ALA A 159      -4.178  -6.972  -6.925  1.00  1.10           C  
ATOM   2488  C   ALA A 159      -3.321  -8.207  -6.776  1.00  0.96           C  
ATOM   2489  O   ALA A 159      -2.274  -8.313  -7.419  1.00  0.93           O  
ATOM   2490  CB  ALA A 159      -3.972  -6.045  -5.767  1.00  1.65           C  
ATOM   2491  H   ALA A 159      -6.203  -7.114  -6.276  1.00  1.36           H  
ATOM   2492  HA  ALA A 159      -3.883  -6.465  -7.844  1.00  1.32           H  
ATOM   2493 1HB  ALA A 159      -2.922  -5.761  -5.709  1.00  1.98           H  
ATOM   2494 2HB  ALA A 159      -4.583  -5.153  -5.904  1.00  1.98           H  
ATOM   2495 3HB  ALA A 159      -4.266  -6.547  -4.848  1.00  1.98           H  
ATOM   2496  N   SER A 160      -3.777  -9.151  -5.945  1.00  1.05           N  
ATOM   2497  CA  SER A 160      -3.066 -10.402  -5.757  1.00  1.14           C  
ATOM   2498  C   SER A 160      -2.902 -11.115  -7.075  1.00  1.04           C  
ATOM   2499  O   SER A 160      -1.781 -11.414  -7.491  1.00  1.02           O  
ATOM   2500  CB  SER A 160      -3.821 -11.288  -4.807  1.00  1.71           C  
ATOM   2501  OG  SER A 160      -3.164 -12.510  -4.646  1.00  1.71           O  
ATOM   2502  H   SER A 160      -4.630  -9.012  -5.410  1.00  1.26           H  
ATOM   2503  HA  SER A 160      -2.078 -10.188  -5.347  1.00  1.37           H  
ATOM   2504 1HB  SER A 160      -3.925 -10.792  -3.842  1.00  2.05           H  
ATOM   2505 2HB  SER A 160      -4.825 -11.460  -5.194  1.00  2.05           H  
ATOM   2506  HG  SER A 160      -2.455 -12.343  -4.022  1.00  2.05           H  
ATOM   2507  N   VAL A 161      -4.027 -11.359  -7.737  1.00  1.16           N  
ATOM   2508  CA  VAL A 161      -4.054 -12.020  -9.022  1.00  1.37           C  
ATOM   2509  C   VAL A 161      -3.234 -11.283 -10.055  1.00  1.04           C  
ATOM   2510  O   VAL A 161      -2.529 -11.926 -10.817  1.00  1.19           O  
ATOM   2511  CB  VAL A 161      -5.495 -12.209  -9.511  1.00  2.06           C  
ATOM   2512  CG1 VAL A 161      -5.487 -12.673 -10.946  1.00  2.06           C  
ATOM   2513  CG2 VAL A 161      -6.182 -13.257  -8.644  1.00  2.06           C  
ATOM   2514  H   VAL A 161      -4.909 -11.081  -7.334  1.00  1.39           H  
ATOM   2515  HA  VAL A 161      -3.626 -13.010  -8.902  1.00  1.64           H  
ATOM   2516  HB  VAL A 161      -6.032 -11.262  -9.459  1.00  2.47           H  
ATOM   2517 1HG1 VAL A 161      -6.512 -12.812 -11.293  1.00  2.47           H  
ATOM   2518 2HG1 VAL A 161      -4.993 -11.926 -11.566  1.00  2.47           H  
ATOM   2519 3HG1 VAL A 161      -4.948 -13.616 -11.014  1.00  2.47           H  
ATOM   2520 1HG2 VAL A 161      -7.202 -13.401  -8.991  1.00  2.47           H  
ATOM   2521 2HG2 VAL A 161      -5.638 -14.198  -8.715  1.00  2.47           H  
ATOM   2522 3HG2 VAL A 161      -6.195 -12.929  -7.606  1.00  2.47           H  
ATOM   2523  N   ALA A 162      -3.302  -9.953 -10.091  1.00  1.07           N  
ATOM   2524  CA  ALA A 162      -2.499  -9.195 -11.044  1.00  1.14           C  
ATOM   2525  C   ALA A 162      -1.011  -9.521 -10.908  1.00  0.99           C  
ATOM   2526  O   ALA A 162      -0.330  -9.705 -11.918  1.00  1.24           O  
ATOM   2527  CB  ALA A 162      -2.713  -7.704 -10.857  1.00  1.71           C  
ATOM   2528  H   ALA A 162      -3.915  -9.448  -9.467  1.00  1.28           H  
ATOM   2529  HA  ALA A 162      -2.815  -9.475 -12.049  1.00  1.37           H  
ATOM   2530 1HB  ALA A 162      -2.125  -7.158 -11.594  1.00  2.05           H  
ATOM   2531 2HB  ALA A 162      -3.769  -7.467 -10.986  1.00  2.05           H  
ATOM   2532 3HB  ALA A 162      -2.398  -7.414  -9.856  1.00  2.05           H  
ATOM   2533  N   THR A 163      -0.508  -9.620  -9.667  1.00  0.79           N  
ATOM   2534  CA  THR A 163       0.904  -9.953  -9.479  1.00  0.85           C  
ATOM   2535  C   THR A 163       1.179 -11.411  -9.847  1.00  0.83           C  
ATOM   2536  O   THR A 163       2.271 -11.737 -10.311  1.00  1.08           O  
ATOM   2537  CB  THR A 163       1.351  -9.702  -8.020  1.00  1.27           C  
ATOM   2538  OG1 THR A 163       0.575 -10.521  -7.132  1.00  1.27           O  
ATOM   2539  CG2 THR A 163       1.162  -8.240  -7.655  1.00  1.27           C  
ATOM   2540  H   THR A 163      -1.100  -9.438  -8.862  1.00  0.95           H  
ATOM   2541  HA  THR A 163       1.499  -9.319 -10.136  1.00  1.02           H  
ATOM   2542  HB  THR A 163       2.403  -9.961  -7.911  1.00  1.53           H  
ATOM   2543  HG1 THR A 163      -0.349 -10.493  -7.399  1.00  1.53           H  
ATOM   2544 1HG2 THR A 163       1.482  -8.077  -6.627  1.00  1.53           H  
ATOM   2545 2HG2 THR A 163       1.759  -7.621  -8.324  1.00  1.53           H  
ATOM   2546 3HG2 THR A 163       0.113  -7.972  -7.756  1.00  1.53           H  
ATOM   2547  N   ILE A 164       0.166 -12.265  -9.692  1.00  0.73           N  
ATOM   2548  CA  ILE A 164       0.259 -13.672 -10.067  1.00  0.85           C  
ATOM   2549  C   ILE A 164       0.339 -13.810 -11.590  1.00  0.98           C  
ATOM   2550  O   ILE A 164       1.126 -14.598 -12.118  1.00  1.28           O  
ATOM   2551  CB  ILE A 164      -0.940 -14.460  -9.519  1.00  1.27           C  
ATOM   2552  CG1 ILE A 164      -0.874 -14.480  -7.991  1.00  1.27           C  
ATOM   2553  CG2 ILE A 164      -0.936 -15.868 -10.078  1.00  1.27           C  
ATOM   2554  CD1 ILE A 164      -2.126 -15.008  -7.321  1.00  1.27           C  
ATOM   2555  H   ILE A 164      -0.692 -11.937  -9.265  1.00  0.88           H  
ATOM   2556  HA  ILE A 164       1.169 -14.088  -9.637  1.00  1.02           H  
ATOM   2557  HB  ILE A 164      -1.866 -13.971  -9.800  1.00  1.53           H  
ATOM   2558 1HG1 ILE A 164      -0.025 -15.084  -7.688  1.00  1.53           H  
ATOM   2559 2HG1 ILE A 164      -0.696 -13.470  -7.635  1.00  1.53           H  
ATOM   2560 1HG2 ILE A 164      -1.790 -16.421  -9.688  1.00  1.53           H  
ATOM   2561 2HG2 ILE A 164      -0.994 -15.826 -11.163  1.00  1.53           H  
ATOM   2562 3HG2 ILE A 164      -0.014 -16.373  -9.788  1.00  1.53           H  
ATOM   2563 1HD1 ILE A 164      -1.996 -14.989  -6.239  1.00  1.53           H  
ATOM   2564 2HD1 ILE A 164      -2.981 -14.392  -7.588  1.00  1.53           H  
ATOM   2565 3HD1 ILE A 164      -2.303 -16.031  -7.646  1.00  1.53           H  
ATOM   2566  N   GLU A 165      -0.489 -13.038 -12.285  1.00  1.02           N  
ATOM   2567  CA  GLU A 165      -0.519 -13.019 -13.736  1.00  1.46           C  
ATOM   2568  C   GLU A 165       0.843 -12.577 -14.262  1.00  1.37           C  
ATOM   2569  O   GLU A 165       1.393 -13.181 -15.186  1.00  1.41           O  
ATOM   2570  CB  GLU A 165      -1.615 -12.057 -14.223  1.00  2.19           C  
ATOM   2571  CG  GLU A 165      -3.049 -12.505 -13.947  1.00  2.19           C  
ATOM   2572  CD  GLU A 165      -4.072 -11.460 -14.308  1.00  2.19           C  
ATOM   2573  OE1 GLU A 165      -3.697 -10.314 -14.416  1.00  2.19           O  
ATOM   2574  OE2 GLU A 165      -5.219 -11.803 -14.494  1.00  2.19           O  
ATOM   2575  H   GLU A 165      -1.124 -12.437 -11.788  1.00  1.22           H  
ATOM   2576  HA  GLU A 165      -0.727 -14.024 -14.102  1.00  1.75           H  
ATOM   2577 1HB  GLU A 165      -1.476 -11.083 -13.753  1.00  2.63           H  
ATOM   2578 2HB  GLU A 165      -1.516 -11.913 -15.298  1.00  2.63           H  
ATOM   2579 1HG  GLU A 165      -3.252 -13.407 -14.504  1.00  2.63           H  
ATOM   2580 2HG  GLU A 165      -3.148 -12.753 -12.895  1.00  2.63           H  
ATOM   2581  N   SER A 166       1.396 -11.538 -13.636  1.00  1.56           N  
ATOM   2582  CA  SER A 166       2.706 -11.033 -14.000  1.00  1.88           C  
ATOM   2583  C   SER A 166       3.782 -12.077 -13.786  1.00  2.24           C  
ATOM   2584  O   SER A 166       4.638 -12.255 -14.650  1.00  2.68           O  
ATOM   2585  CB  SER A 166       3.014  -9.811 -13.190  1.00  2.82           C  
ATOM   2586  OG  SER A 166       2.128  -8.774 -13.507  1.00  2.82           O  
ATOM   2587  H   SER A 166       0.882 -11.066 -12.901  1.00  1.87           H  
ATOM   2588  HA  SER A 166       2.693 -10.767 -15.056  1.00  2.26           H  
ATOM   2589 1HB  SER A 166       2.948 -10.042 -12.127  1.00  3.38           H  
ATOM   2590 2HB  SER A 166       4.037  -9.495 -13.393  1.00  3.38           H  
ATOM   2591  HG  SER A 166       2.109  -8.731 -14.465  1.00  3.38           H  
ATOM   2592  N   LEU A 167       3.702 -12.792 -12.657  1.00  2.24           N  
ATOM   2593  CA  LEU A 167       4.615 -13.881 -12.323  1.00  2.95           C  
ATOM   2594  C   LEU A 167       4.704 -14.886 -13.464  1.00  3.03           C  
ATOM   2595  O   LEU A 167       5.786 -15.375 -13.777  1.00  3.90           O  
ATOM   2596  CB  LEU A 167       4.139 -14.589 -11.041  1.00  4.43           C  
ATOM   2597  CG  LEU A 167       4.991 -15.746 -10.515  1.00  4.43           C  
ATOM   2598  CD1 LEU A 167       6.365 -15.231 -10.118  1.00  4.43           C  
ATOM   2599  CD2 LEU A 167       4.270 -16.377  -9.335  1.00  4.43           C  
ATOM   2600  H   LEU A 167       2.985 -12.561 -11.982  1.00  2.69           H  
ATOM   2601  HA  LEU A 167       5.606 -13.462 -12.149  1.00  3.54           H  
ATOM   2602 1HB  LEU A 167       4.061 -13.849 -10.247  1.00  5.31           H  
ATOM   2603 2HB  LEU A 167       3.154 -14.999 -11.217  1.00  5.31           H  
ATOM   2604  HG  LEU A 167       5.124 -16.491 -11.299  1.00  5.31           H  
ATOM   2605 1HD1 LEU A 167       6.971 -16.058  -9.749  1.00  5.31           H  
ATOM   2606 2HD1 LEU A 167       6.851 -14.784 -10.984  1.00  5.31           H  
ATOM   2607 3HD1 LEU A 167       6.259 -14.483  -9.336  1.00  5.31           H  
ATOM   2608 1HD2 LEU A 167       4.854 -17.207  -8.943  1.00  5.31           H  
ATOM   2609 2HD2 LEU A 167       4.144 -15.629  -8.560  1.00  5.31           H  
ATOM   2610 3HD2 LEU A 167       3.293 -16.739  -9.657  1.00  5.31           H  
ATOM   2611  N   CYS A 168       3.562 -15.195 -14.082  1.00  2.67           N  
ATOM   2612  CA  CYS A 168       3.516 -16.125 -15.209  1.00  3.23           C  
ATOM   2613  C   CYS A 168       4.341 -15.642 -16.395  1.00  2.73           C  
ATOM   2614  O   CYS A 168       5.115 -16.406 -16.976  1.00  3.48           O  
ATOM   2615  CB  CYS A 168       2.090 -16.314 -15.680  1.00  4.84           C  
ATOM   2616  SG  CYS A 168       1.075 -17.149 -14.481  1.00  4.84           S  
ATOM   2617  H   CYS A 168       2.696 -14.791 -13.738  1.00  3.20           H  
ATOM   2618  HA  CYS A 168       3.907 -17.087 -14.877  1.00  3.88           H  
ATOM   2619 1HB  CYS A 168       1.631 -15.362 -15.915  1.00  5.81           H  
ATOM   2620 2HB  CYS A 168       2.088 -16.912 -16.589  1.00  5.81           H  
ATOM   2621  HG  CYS A 168       1.767 -18.286 -14.486  1.00  5.81           H  
ATOM   2622  N   GLU A 169       4.190 -14.372 -16.751  1.00  2.56           N  
ATOM   2623  CA  GLU A 169       4.980 -13.835 -17.852  1.00  3.06           C  
ATOM   2624  C   GLU A 169       6.456 -13.753 -17.489  1.00  3.65           C  
ATOM   2625  O   GLU A 169       7.327 -14.005 -18.320  1.00  5.21           O  
ATOM   2626  CB  GLU A 169       4.492 -12.464 -18.262  1.00  4.59           C  
ATOM   2627  CG  GLU A 169       5.280 -11.868 -19.421  1.00  4.59           C  
ATOM   2628  CD  GLU A 169       5.153 -12.612 -20.731  1.00  4.59           C  
ATOM   2629  OE1 GLU A 169       4.147 -13.239 -20.973  1.00  4.59           O  
ATOM   2630  OE2 GLU A 169       6.087 -12.554 -21.496  1.00  4.59           O  
ATOM   2631  H   GLU A 169       3.514 -13.789 -16.259  1.00  3.07           H  
ATOM   2632  HA  GLU A 169       4.880 -14.498 -18.703  1.00  3.67           H  
ATOM   2633 1HB  GLU A 169       3.447 -12.522 -18.548  1.00  5.51           H  
ATOM   2634 2HB  GLU A 169       4.563 -11.783 -17.415  1.00  5.51           H  
ATOM   2635 1HG  GLU A 169       4.963 -10.843 -19.571  1.00  5.51           H  
ATOM   2636 2HG  GLU A 169       6.332 -11.845 -19.138  1.00  5.51           H  
ATOM   2637  N   ILE A 170       6.734 -13.392 -16.250  1.00  3.38           N  
ATOM   2638  CA  ILE A 170       8.094 -13.259 -15.767  1.00  4.70           C  
ATOM   2639  C   ILE A 170       8.852 -14.585 -15.648  1.00  5.34           C  
ATOM   2640  O   ILE A 170      10.022 -14.662 -16.025  1.00  7.13           O  
ATOM   2641  CB  ILE A 170       8.080 -12.508 -14.429  1.00  7.05           C  
ATOM   2642  CG1 ILE A 170       7.638 -11.066 -14.700  1.00  7.05           C  
ATOM   2643  CG2 ILE A 170       9.442 -12.555 -13.760  1.00  7.05           C  
ATOM   2644  CD1 ILE A 170       7.307 -10.276 -13.465  1.00  7.05           C  
ATOM   2645  H   ILE A 170       5.979 -13.182 -15.613  1.00  4.06           H  
ATOM   2646  HA  ILE A 170       8.634 -12.642 -16.479  1.00  5.64           H  
ATOM   2647  HB  ILE A 170       7.339 -12.957 -13.769  1.00  8.46           H  
ATOM   2648 1HG1 ILE A 170       8.434 -10.551 -15.231  1.00  8.46           H  
ATOM   2649 2HG1 ILE A 170       6.757 -11.082 -15.341  1.00  8.46           H  
ATOM   2650 1HG2 ILE A 170       9.403 -12.011 -12.817  1.00  8.46           H  
ATOM   2651 2HG2 ILE A 170       9.718 -13.591 -13.571  1.00  8.46           H  
ATOM   2652 3HG2 ILE A 170      10.181 -12.097 -14.413  1.00  8.46           H  
ATOM   2653 1HD1 ILE A 170       7.005  -9.268 -13.748  1.00  8.46           H  
ATOM   2654 2HD1 ILE A 170       6.493 -10.763 -12.928  1.00  8.46           H  
ATOM   2655 3HD1 ILE A 170       8.187 -10.226 -12.828  1.00  8.46           H  
ATOM   2656  N   THR A 171       8.203 -15.621 -15.114  1.00  5.02           N  
ATOM   2657  CA  THR A 171       8.882 -16.898 -14.902  1.00  6.71           C  
ATOM   2658  C   THR A 171       8.656 -17.957 -15.985  1.00  8.07           C  
ATOM   2659  O   THR A 171       9.508 -18.832 -16.156  1.00 12.57           O  
ATOM   2660  CB  THR A 171       8.463 -17.502 -13.548  1.00 10.06           C  
ATOM   2661  OG1 THR A 171       7.050 -17.746 -13.543  1.00 10.06           O  
ATOM   2662  CG2 THR A 171       8.813 -16.553 -12.417  1.00 10.06           C  
ATOM   2663  H   THR A 171       7.247 -15.518 -14.818  1.00  6.02           H  
ATOM   2664  HA  THR A 171       9.953 -16.699 -14.859  1.00  8.05           H  
ATOM   2665  HB  THR A 171       8.986 -18.447 -13.398  1.00 12.08           H  
ATOM   2666  HG1 THR A 171       6.585 -16.911 -13.667  1.00 12.08           H  
ATOM   2667 1HG2 THR A 171       8.516 -16.994 -11.466  1.00 12.08           H  
ATOM   2668 2HG2 THR A 171       9.888 -16.374 -12.413  1.00 12.08           H  
ATOM   2669 3HG2 THR A 171       8.288 -15.610 -12.560  1.00 12.08           H  
ATOM   2670  N   THR A 172       7.549 -17.894 -16.731  1.00  6.26           N  
ATOM   2671  CA  THR A 172       7.339 -18.886 -17.790  1.00  7.90           C  
ATOM   2672  C   THR A 172       7.274 -18.233 -19.165  1.00  7.84           C  
ATOM   2673  O   THR A 172       7.500 -18.894 -20.179  1.00 10.96           O  
ATOM   2674  CB  THR A 172       6.039 -19.695 -17.579  1.00 11.85           C  
ATOM   2675  OG1 THR A 172       4.907 -18.825 -17.670  1.00 11.85           O  
ATOM   2676  CG2 THR A 172       6.048 -20.352 -16.209  1.00 11.85           C  
ATOM   2677  H   THR A 172       6.846 -17.189 -16.573  1.00  7.51           H  
ATOM   2678  HA  THR A 172       8.177 -19.581 -17.790  1.00  9.48           H  
ATOM   2679  HB  THR A 172       5.959 -20.465 -18.347  1.00 14.22           H  
ATOM   2680  HG1 THR A 172       5.045 -18.067 -17.098  1.00 14.22           H  
ATOM   2681 1HG2 THR A 172       5.128 -20.919 -16.072  1.00 14.22           H  
ATOM   2682 2HG2 THR A 172       6.903 -21.023 -16.134  1.00 14.22           H  
ATOM   2683 3HG2 THR A 172       6.119 -19.586 -15.438  1.00 14.22           H  
ATOM   2684  N   GLY A 173       6.998 -16.930 -19.202  1.00  6.06           N  
ATOM   2685  CA  GLY A 173       6.914 -16.224 -20.475  1.00  6.60           C  
ATOM   2686  C   GLY A 173       5.523 -16.354 -21.069  1.00  6.46           C  
ATOM   2687  O   GLY A 173       5.362 -16.353 -22.291  1.00 11.66           O  
ATOM   2688  H   GLY A 173       6.798 -16.428 -18.348  1.00  7.27           H  
ATOM   2689 1HA  GLY A 173       7.160 -15.173 -20.340  1.00  7.92           H  
ATOM   2690 2HA  GLY A 173       7.648 -16.636 -21.167  1.00  7.92           H  
ATOM   2691  N   ASN A 174       4.519 -16.486 -20.205  1.00  5.49           N  
ATOM   2692  CA  ASN A 174       3.156 -16.643 -20.687  1.00  5.12           C  
ATOM   2693  C   ASN A 174       2.121 -15.924 -19.824  1.00  3.83           C  
ATOM   2694  O   ASN A 174       1.503 -16.538 -18.955  1.00  4.17           O  
ATOM   2695  CB  ASN A 174       2.819 -18.120 -20.787  1.00  7.68           C  
ATOM   2696  CG  ASN A 174       1.482 -18.379 -21.421  1.00  7.68           C  
ATOM   2697  OD1 ASN A 174       0.782 -17.449 -21.836  1.00  7.68           O  
ATOM   2698  ND2 ASN A 174       1.115 -19.632 -21.508  1.00  7.68           N  
ATOM   2699  H   ASN A 174       4.707 -16.478 -19.208  1.00  6.59           H  
ATOM   2700  HA  ASN A 174       3.096 -16.205 -21.685  1.00  6.14           H  
ATOM   2701 1HB  ASN A 174       3.589 -18.626 -21.372  1.00  9.22           H  
ATOM   2702 2HB  ASN A 174       2.828 -18.561 -19.790  1.00  9.22           H  
ATOM   2703 1HD2 ASN A 174       0.236 -19.869 -21.922  1.00  9.22           H  
ATOM   2704 2HD2 ASN A 174       1.714 -20.353 -21.160  1.00  9.22           H  
ATOM   2705  N   LEU A 175       1.904 -14.635 -20.096  1.00  4.50           N  
ATOM   2706  CA  LEU A 175       0.880 -13.857 -19.397  1.00  4.15           C  
ATOM   2707  C   LEU A 175      -0.516 -14.435 -19.643  1.00  3.65           C  
ATOM   2708  O   LEU A 175      -0.960 -14.545 -20.787  1.00  5.25           O  
ATOM   2709  CB  LEU A 175       0.892 -12.394 -19.876  1.00  6.23           C  
ATOM   2710  CG  LEU A 175      -0.054 -11.452 -19.125  1.00  6.23           C  
ATOM   2711  CD1 LEU A 175       0.437 -11.324 -17.697  1.00  6.23           C  
ATOM   2712  CD2 LEU A 175      -0.102 -10.099 -19.820  1.00  6.23           C  
ATOM   2713  H   LEU A 175       2.488 -14.170 -20.783  1.00  5.40           H  
ATOM   2714  HA  LEU A 175       1.088 -13.889 -18.329  1.00  4.98           H  
ATOM   2715 1HB  LEU A 175       1.900 -11.997 -19.789  1.00  7.47           H  
ATOM   2716 2HB  LEU A 175       0.612 -12.374 -20.929  1.00  7.47           H  
ATOM   2717  HG  LEU A 175      -1.057 -11.880 -19.103  1.00  7.47           H  
ATOM   2718 1HD1 LEU A 175      -0.222 -10.669 -17.131  1.00  7.47           H  
ATOM   2719 2HD1 LEU A 175       0.448 -12.310 -17.237  1.00  7.47           H  
ATOM   2720 3HD1 LEU A 175       1.443 -10.911 -17.695  1.00  7.47           H  
ATOM   2721 1HD2 LEU A 175      -0.774  -9.433 -19.283  1.00  7.47           H  
ATOM   2722 2HD2 LEU A 175       0.890  -9.663 -19.837  1.00  7.47           H  
ATOM   2723 3HD2 LEU A 175      -0.461 -10.227 -20.842  1.00  7.47           H  
ATOM   2724  N   ILE A 176      -1.205 -14.790 -18.561  1.00  2.90           N  
ATOM   2725  CA  ILE A 176      -2.556 -15.358 -18.620  1.00  3.04           C  
ATOM   2726  C   ILE A 176      -3.509 -14.618 -17.690  1.00  2.66           C  
ATOM   2727  O   ILE A 176      -3.174 -14.412 -16.531  1.00  2.94           O  
ATOM   2728  CB  ILE A 176      -2.555 -16.851 -18.210  1.00  4.56           C  
ATOM   2729  CG1 ILE A 176      -1.679 -17.689 -19.138  1.00  4.56           C  
ATOM   2730  CG2 ILE A 176      -3.968 -17.394 -18.218  1.00  4.56           C  
ATOM   2731  CD1 ILE A 176      -1.462 -19.099 -18.636  1.00  4.56           C  
ATOM   2732  H   ILE A 176      -0.774 -14.668 -17.656  1.00  3.48           H  
ATOM   2733  HA  ILE A 176      -2.928 -15.271 -19.639  1.00  3.65           H  
ATOM   2734  HB  ILE A 176      -2.144 -16.947 -17.206  1.00  5.47           H  
ATOM   2735 1HG1 ILE A 176      -2.145 -17.739 -20.121  1.00  5.47           H  
ATOM   2736 2HG1 ILE A 176      -0.710 -17.215 -19.246  1.00  5.47           H  
ATOM   2737 1HG2 ILE A 176      -3.949 -18.438 -17.912  1.00  5.47           H  
ATOM   2738 2HG2 ILE A 176      -4.585 -16.826 -17.527  1.00  5.47           H  
ATOM   2739 3HG2 ILE A 176      -4.384 -17.317 -19.224  1.00  5.47           H  
ATOM   2740 1HD1 ILE A 176      -0.832 -19.644 -19.339  1.00  5.47           H  
ATOM   2741 2HD1 ILE A 176      -0.974 -19.067 -17.661  1.00  5.47           H  
ATOM   2742 3HD1 ILE A 176      -2.422 -19.603 -18.545  1.00  5.47           H  
ATOM   2743  N   SER A 177      -4.692 -14.231 -18.180  1.00  3.50           N  
ATOM   2744  CA  SER A 177      -5.679 -13.590 -17.302  1.00  5.01           C  
ATOM   2745  C   SER A 177      -6.345 -14.651 -16.423  1.00  3.93           C  
ATOM   2746  O   SER A 177      -6.871 -15.645 -16.931  1.00  8.99           O  
ATOM   2747  CB  SER A 177      -6.729 -12.845 -18.100  1.00  7.51           C  
ATOM   2748  OG  SER A 177      -7.742 -12.354 -17.257  1.00  7.51           O  
ATOM   2749  H   SER A 177      -4.915 -14.400 -19.151  1.00  4.20           H  
ATOM   2750  HA  SER A 177      -5.163 -12.880 -16.658  1.00  6.01           H  
ATOM   2751 1HB  SER A 177      -6.264 -12.020 -18.637  1.00  9.02           H  
ATOM   2752 2HB  SER A 177      -7.165 -13.514 -18.841  1.00  9.02           H  
ATOM   2753  HG  SER A 177      -8.079 -13.115 -16.776  1.00  9.02           H  
ATOM   2754  N   LEU A 178      -6.314 -14.437 -15.110  1.00  3.00           N  
ATOM   2755  CA  LEU A 178      -6.774 -15.455 -14.165  1.00  2.10           C  
ATOM   2756  C   LEU A 178      -8.055 -15.117 -13.407  1.00  2.43           C  
ATOM   2757  O   LEU A 178      -8.454 -13.959 -13.289  1.00  3.06           O  
ATOM   2758  CB  LEU A 178      -5.642 -15.732 -13.193  1.00  3.15           C  
ATOM   2759  CG  LEU A 178      -4.346 -16.165 -13.876  1.00  3.15           C  
ATOM   2760  CD1 LEU A 178      -3.235 -16.267 -12.857  1.00  3.15           C  
ATOM   2761  CD2 LEU A 178      -4.573 -17.496 -14.579  1.00  3.15           C  
ATOM   2762  H   LEU A 178      -5.912 -13.569 -14.763  1.00  3.60           H  
ATOM   2763  HA  LEU A 178      -6.954 -16.363 -14.728  1.00  2.52           H  
ATOM   2764 1HB  LEU A 178      -5.434 -14.829 -12.634  1.00  3.78           H  
ATOM   2765 2HB  LEU A 178      -5.946 -16.515 -12.500  1.00  3.78           H  
ATOM   2766  HG  LEU A 178      -4.061 -15.411 -14.600  1.00  3.78           H  
ATOM   2767 1HD1 LEU A 178      -2.310 -16.546 -13.353  1.00  3.78           H  
ATOM   2768 2HD1 LEU A 178      -3.100 -15.304 -12.365  1.00  3.78           H  
ATOM   2769 3HD1 LEU A 178      -3.488 -17.024 -12.123  1.00  3.78           H  
ATOM   2770 1HD2 LEU A 178      -3.658 -17.800 -15.083  1.00  3.78           H  
ATOM   2771 2HD2 LEU A 178      -4.856 -18.252 -13.846  1.00  3.78           H  
ATOM   2772 3HD2 LEU A 178      -5.369 -17.388 -15.315  1.00  3.78           H  
ATOM   2773  N   SER A 179      -8.710 -16.165 -12.909  1.00  2.34           N  
ATOM   2774  CA  SER A 179     -10.001 -16.036 -12.237  1.00  2.83           C  
ATOM   2775  C   SER A 179      -9.966 -15.440 -10.840  1.00  2.32           C  
ATOM   2776  O   SER A 179      -9.925 -16.172  -9.842  1.00  6.16           O  
ATOM   2777  CB  SER A 179     -10.672 -17.380 -12.119  1.00  4.25           C  
ATOM   2778  OG  SER A 179     -11.901 -17.246 -11.455  1.00  4.25           O  
ATOM   2779  H   SER A 179      -8.309 -17.088 -13.031  1.00  2.81           H  
ATOM   2780  HA  SER A 179     -10.629 -15.391 -12.853  1.00  3.40           H  
ATOM   2781 1HB  SER A 179     -10.827 -17.812 -13.107  1.00  5.09           H  
ATOM   2782 2HB  SER A 179     -10.026 -18.055 -11.561  1.00  5.09           H  
ATOM   2783  HG  SER A 179     -12.549 -17.043 -12.140  1.00  5.09           H  
ATOM   2784  N   GLU A 180     -10.072 -14.116 -10.768  1.00  2.75           N  
ATOM   2785  CA  GLU A 180     -10.179 -13.434  -9.478  1.00  2.67           C  
ATOM   2786  C   GLU A 180     -11.384 -13.957  -8.678  1.00  2.28           C  
ATOM   2787  O   GLU A 180     -11.351 -13.986  -7.450  1.00  2.53           O  
ATOM   2788  CB  GLU A 180     -10.337 -11.912  -9.656  1.00  4.00           C  
ATOM   2789  CG  GLU A 180      -9.199 -11.203 -10.377  1.00  4.00           C  
ATOM   2790  CD  GLU A 180      -9.382 -11.176 -11.874  1.00  4.00           C  
ATOM   2791  OE1 GLU A 180     -10.359 -11.713 -12.337  1.00  4.00           O  
ATOM   2792  OE2 GLU A 180      -8.557 -10.609 -12.556  1.00  4.00           O  
ATOM   2793  H   GLU A 180     -10.050 -13.589 -11.636  1.00  3.30           H  
ATOM   2794  HA  GLU A 180      -9.276 -13.637  -8.901  1.00  3.20           H  
ATOM   2795 1HB  GLU A 180     -11.252 -11.710 -10.215  1.00  4.81           H  
ATOM   2796 2HB  GLU A 180     -10.448 -11.444  -8.678  1.00  4.81           H  
ATOM   2797 1HG  GLU A 180      -9.133 -10.182 -10.009  1.00  4.81           H  
ATOM   2798 2HG  GLU A 180      -8.266 -11.707 -10.138  1.00  4.81           H  
ATOM   2799  N   GLN A 181     -12.431 -14.394  -9.393  1.00  2.74           N  
ATOM   2800  CA  GLN A 181     -13.653 -14.906  -8.787  1.00  3.73           C  
ATOM   2801  C   GLN A 181     -13.390 -16.205  -8.020  1.00  2.87           C  
ATOM   2802  O   GLN A 181     -13.943 -16.395  -6.937  1.00  3.35           O  
ATOM   2803  CB  GLN A 181     -14.709 -15.112  -9.873  1.00  5.59           C  
ATOM   2804  CG  GLN A 181     -16.120 -15.408  -9.389  1.00  5.59           C  
ATOM   2805  CD  GLN A 181     -16.783 -14.256  -8.632  1.00  5.59           C  
ATOM   2806  OE1 GLN A 181     -16.706 -13.087  -9.036  1.00  5.59           O  
ATOM   2807  NE2 GLN A 181     -17.474 -14.602  -7.552  1.00  5.59           N  
ATOM   2808  H   GLN A 181     -12.386 -14.347 -10.401  1.00  3.29           H  
ATOM   2809  HA  GLN A 181     -14.024 -14.166  -8.078  1.00  4.48           H  
ATOM   2810 1HB  GLN A 181     -14.750 -14.225 -10.492  1.00  6.71           H  
ATOM   2811 2HB  GLN A 181     -14.406 -15.939 -10.517  1.00  6.71           H  
ATOM   2812 1HG  GLN A 181     -16.742 -15.649 -10.253  1.00  6.71           H  
ATOM   2813 2HG  GLN A 181     -16.081 -16.265  -8.716  1.00  6.71           H  
ATOM   2814 1HE2 GLN A 181     -17.973 -13.920  -7.010  1.00  6.71           H  
ATOM   2815 2HE2 GLN A 181     -17.510 -15.567  -7.280  1.00  6.71           H  
ATOM   2816  N   GLU A 182     -12.513 -17.077  -8.555  1.00  2.46           N  
ATOM   2817  CA  GLU A 182     -12.122 -18.304  -7.843  1.00  2.50           C  
ATOM   2818  C   GLU A 182     -11.587 -17.955  -6.477  1.00  2.30           C  
ATOM   2819  O   GLU A 182     -11.988 -18.540  -5.465  1.00  3.40           O  
ATOM   2820  CB  GLU A 182     -11.047 -19.105  -8.598  1.00  3.75           C  
ATOM   2821  CG  GLU A 182     -10.628 -20.375  -7.854  1.00  3.75           C  
ATOM   2822  CD  GLU A 182      -9.543 -21.185  -8.512  1.00  3.75           C  
ATOM   2823  OE1 GLU A 182      -9.258 -20.947  -9.659  1.00  3.75           O  
ATOM   2824  OE2 GLU A 182      -8.991 -22.038  -7.855  1.00  3.75           O  
ATOM   2825  H   GLU A 182     -12.116 -16.911  -9.474  1.00  2.95           H  
ATOM   2826  HA  GLU A 182     -13.001 -18.933  -7.714  1.00  3.00           H  
ATOM   2827 1HB  GLU A 182     -11.419 -19.393  -9.581  1.00  4.50           H  
ATOM   2828 2HB  GLU A 182     -10.162 -18.488  -8.748  1.00  4.50           H  
ATOM   2829 1HG  GLU A 182     -10.298 -20.099  -6.853  1.00  4.50           H  
ATOM   2830 2HG  GLU A 182     -11.509 -21.003  -7.752  1.00  4.50           H  
ATOM   2831  N   ILE A 183     -10.674 -16.987  -6.462  1.00  1.80           N  
ATOM   2832  CA  ILE A 183     -10.081 -16.514  -5.223  1.00  2.04           C  
ATOM   2833  C   ILE A 183     -11.139 -15.985  -4.260  1.00  2.28           C  
ATOM   2834  O   ILE A 183     -11.075 -16.255  -3.067  1.00  4.49           O  
ATOM   2835  CB  ILE A 183      -9.032 -15.421  -5.498  1.00  3.06           C  
ATOM   2836  CG1 ILE A 183      -7.861 -16.006  -6.286  1.00  3.06           C  
ATOM   2837  CG2 ILE A 183      -8.556 -14.807  -4.200  1.00  3.06           C  
ATOM   2838  CD1 ILE A 183      -7.130 -17.108  -5.551  1.00  3.06           C  
ATOM   2839  H   ILE A 183     -10.391 -16.571  -7.351  1.00  2.16           H  
ATOM   2840  HA  ILE A 183      -9.580 -17.356  -4.744  1.00  2.45           H  
ATOM   2841  HB  ILE A 183      -9.475 -14.642  -6.114  1.00  3.67           H  
ATOM   2842 1HG1 ILE A 183      -8.233 -16.405  -7.228  1.00  3.67           H  
ATOM   2843 2HG1 ILE A 183      -7.148 -15.212  -6.507  1.00  3.67           H  
ATOM   2844 1HG2 ILE A 183      -7.824 -14.028  -4.412  1.00  3.67           H  
ATOM   2845 2HG2 ILE A 183      -9.404 -14.376  -3.673  1.00  3.67           H  
ATOM   2846 3HG2 ILE A 183      -8.096 -15.577  -3.584  1.00  3.67           H  
ATOM   2847 1HD1 ILE A 183      -6.317 -17.473  -6.173  1.00  3.67           H  
ATOM   2848 2HD1 ILE A 183      -6.728 -16.721  -4.614  1.00  3.67           H  
ATOM   2849 3HD1 ILE A 183      -7.820 -17.925  -5.341  1.00  3.67           H  
ATOM   2850  N   LEU A 184     -12.119 -15.251  -4.787  1.00  1.97           N  
ATOM   2851  CA  LEU A 184     -13.192 -14.673  -3.977  1.00  3.25           C  
ATOM   2852  C   LEU A 184     -14.191 -15.687  -3.386  1.00  2.81           C  
ATOM   2853  O   LEU A 184     -14.788 -15.426  -2.337  1.00  4.24           O  
ATOM   2854  CB  LEU A 184     -13.982 -13.684  -4.832  1.00  4.88           C  
ATOM   2855  CG  LEU A 184     -13.229 -12.433  -5.279  1.00  4.88           C  
ATOM   2856  CD1 LEU A 184     -14.102 -11.657  -6.236  1.00  4.88           C  
ATOM   2857  CD2 LEU A 184     -12.858 -11.596  -4.078  1.00  4.88           C  
ATOM   2858  H   LEU A 184     -12.101 -15.050  -5.781  1.00  2.36           H  
ATOM   2859  HA  LEU A 184     -12.730 -14.136  -3.149  1.00  3.90           H  
ATOM   2860 1HB  LEU A 184     -14.331 -14.199  -5.725  1.00  5.85           H  
ATOM   2861 2HB  LEU A 184     -14.856 -13.361  -4.264  1.00  5.85           H  
ATOM   2862  HG  LEU A 184     -12.323 -12.721  -5.799  1.00  5.85           H  
ATOM   2863 1HD1 LEU A 184     -13.562 -10.775  -6.569  1.00  5.85           H  
ATOM   2864 2HD1 LEU A 184     -14.346 -12.277  -7.097  1.00  5.85           H  
ATOM   2865 3HD1 LEU A 184     -15.021 -11.355  -5.735  1.00  5.85           H  
ATOM   2866 1HD2 LEU A 184     -12.315 -10.709  -4.405  1.00  5.85           H  
ATOM   2867 2HD2 LEU A 184     -13.761 -11.295  -3.552  1.00  5.85           H  
ATOM   2868 3HD2 LEU A 184     -12.228 -12.185  -3.418  1.00  5.85           H  
ATOM   2869  N   ASP A 185     -14.399 -16.822  -4.055  1.00  3.38           N  
ATOM   2870  CA  ASP A 185     -15.374 -17.788  -3.551  1.00  6.00           C  
ATOM   2871  C   ASP A 185     -14.810 -18.874  -2.618  1.00  7.87           C  
ATOM   2872  O   ASP A 185     -15.488 -19.267  -1.668  1.00 20.51           O  
ATOM   2873  CB  ASP A 185     -16.143 -18.392  -4.721  1.00  9.00           C  
ATOM   2874  CG  ASP A 185     -17.020 -17.335  -5.392  1.00  9.00           C  
ATOM   2875  OD1 ASP A 185     -17.587 -16.536  -4.676  1.00  9.00           O  
ATOM   2876  OD2 ASP A 185     -17.140 -17.333  -6.597  1.00  9.00           O  
ATOM   2877  H   ASP A 185     -13.915 -16.993  -4.929  1.00  4.06           H  
ATOM   2878  HA  ASP A 185     -16.103 -17.230  -2.969  1.00  7.20           H  
ATOM   2879 1HB  ASP A 185     -15.446 -18.792  -5.457  1.00 10.80           H  
ATOM   2880 2HB  ASP A 185     -16.772 -19.208  -4.373  1.00 10.80           H  
ATOM   2881  N   CYS A 186     -13.573 -19.335  -2.830  1.00  4.91           N  
ATOM   2882  CA  CYS A 186     -12.988 -20.309  -1.886  1.00  7.49           C  
ATOM   2883  C   CYS A 186     -12.167 -19.679  -0.753  1.00  6.91           C  
ATOM   2884  O   CYS A 186     -11.414 -20.375  -0.062  1.00 21.28           O  
ATOM   2885  CB  CYS A 186     -12.104 -21.340  -2.592  1.00 11.23           C  
ATOM   2886  SG  CYS A 186     -12.981 -22.563  -3.590  1.00 11.23           S  
ATOM   2887  H   CYS A 186     -13.036 -19.019  -3.630  1.00  5.89           H  
ATOM   2888  HA  CYS A 186     -13.810 -20.855  -1.427  1.00  8.99           H  
ATOM   2889 1HB  CYS A 186     -11.401 -20.819  -3.242  1.00 13.48           H  
ATOM   2890 2HB  CYS A 186     -11.515 -21.879  -1.849  1.00 13.48           H  
ATOM   2891  N   ASP A 187     -12.328 -18.378  -0.530  1.00 16.69           N  
ATOM   2892  CA  ASP A 187     -11.530 -17.698   0.478  1.00 21.04           C  
ATOM   2893  C   ASP A 187     -11.994 -17.882   1.927  1.00 12.56           C  
ATOM   2894  O   ASP A 187     -11.431 -17.287   2.857  1.00 27.10           O  
ATOM   2895  CB  ASP A 187     -11.493 -16.236   0.174  1.00 31.56           C  
ATOM   2896  CG  ASP A 187     -12.812 -15.540   0.360  1.00 31.56           C  
ATOM   2897  OD1 ASP A 187     -13.779 -16.169   0.721  1.00 31.56           O  
ATOM   2898  OD2 ASP A 187     -12.825 -14.354   0.166  1.00 31.56           O  
ATOM   2899  H   ASP A 187     -12.975 -17.843  -1.085  1.00 20.03           H  
ATOM   2900  HA  ASP A 187     -10.520 -18.093   0.402  1.00 25.25           H  
ATOM   2901 1HB  ASP A 187     -10.740 -15.778   0.783  1.00 37.87           H  
ATOM   2902 2HB  ASP A 187     -11.179 -16.097  -0.850  1.00 37.87           H  
ATOM   2903  N   VAL A 188     -12.976 -18.761   2.122  1.00 16.84           N  
ATOM   2904  CA  VAL A 188     -13.478 -19.136   3.426  1.00 17.44           C  
ATOM   2905  C   VAL A 188     -12.412 -19.874   4.228  1.00 12.29           C  
ATOM   2906  O   VAL A 188     -12.521 -19.997   5.448  1.00 43.11           O  
ATOM   2907  CB  VAL A 188     -14.722 -20.024   3.267  1.00 26.16           C  
ATOM   2908  CG1 VAL A 188     -15.807 -19.254   2.528  1.00 26.16           C  
ATOM   2909  CG2 VAL A 188     -14.349 -21.287   2.502  1.00 26.16           C  
ATOM   2910  H   VAL A 188     -13.413 -19.189   1.323  1.00 20.21           H  
ATOM   2911  HA  VAL A 188     -13.758 -18.229   3.961  1.00 20.93           H  
ATOM   2912  HB  VAL A 188     -15.110 -20.288   4.251  1.00 31.39           H  
ATOM   2913 1HG1 VAL A 188     -16.692 -19.882   2.421  1.00 31.39           H  
ATOM   2914 2HG1 VAL A 188     -16.062 -18.359   3.090  1.00 31.39           H  
ATOM   2915 3HG1 VAL A 188     -15.441 -18.974   1.540  1.00 31.39           H  
ATOM   2916 1HG2 VAL A 188     -15.231 -21.918   2.388  1.00 31.39           H  
ATOM   2917 2HG2 VAL A 188     -13.968 -21.016   1.517  1.00 31.39           H  
ATOM   2918 3HG2 VAL A 188     -13.584 -21.835   3.049  1.00 31.39           H  
ATOM   2919  N   ASN A 189     -11.363 -20.343   3.543  1.00 27.36           N  
ATOM   2920  CA  ASN A 189     -10.289 -21.054   4.197  1.00 63.46           C  
ATOM   2921  C   ASN A 189      -9.124 -20.150   4.620  1.00 56.59           C  
ATOM   2922  O   ASN A 189      -8.062 -20.657   4.985  1.00 78.95           O  
ATOM   2923  CB  ASN A 189      -9.790 -22.159   3.290  1.00 95.19           C  
ATOM   2924  CG  ASN A 189     -10.801 -23.260   3.128  1.00 95.19           C  
ATOM   2925  OD1 ASN A 189     -11.477 -23.647   4.088  1.00 95.19           O  
ATOM   2926  ND2 ASN A 189     -10.921 -23.771   1.929  1.00 95.19           N  
ATOM   2927  H   ASN A 189     -11.321 -20.235   2.531  1.00 32.83           H  
ATOM   2928  HA  ASN A 189     -10.687 -21.506   5.107  1.00 76.15           H  
ATOM   2929 1HB  ASN A 189      -9.555 -21.746   2.308  1.00114.23           H  
ATOM   2930 2HB  ASN A 189      -8.872 -22.581   3.698  1.00114.23           H  
ATOM   2931 1HD2 ASN A 189     -11.579 -24.507   1.763  1.00114.23           H  
ATOM   2932 2HD2 ASN A 189     -10.356 -23.428   1.179  1.00114.23           H  
ATOM   2933  N   GLY A 190      -9.312 -18.823   4.614  1.00 35.84           N  
ATOM   2934  CA  GLY A 190      -8.220 -17.961   5.059  1.00 39.89           C  
ATOM   2935  C   GLY A 190      -8.640 -16.543   5.440  1.00 29.01           C  
ATOM   2936  O   GLY A 190      -8.048 -15.570   4.977  1.00 48.93           O  
ATOM   2937  H   GLY A 190     -10.175 -18.411   4.280  1.00 43.01           H  
ATOM   2938 1HA  GLY A 190      -7.737 -18.425   5.918  1.00 47.87           H  
ATOM   2939 2HA  GLY A 190      -7.461 -17.909   4.281  1.00 47.87           H  
ATOM   2940  N   GLU A 191      -9.644 -16.446   6.315  1.00 28.49           N  
ATOM   2941  CA  GLU A 191     -10.114 -15.182   6.904  1.00 34.11           C  
ATOM   2942  C   GLU A 191     -10.599 -14.084   5.943  1.00 20.28           C  
ATOM   2943  O   GLU A 191     -10.730 -12.930   6.357  1.00 27.65           O  
ATOM   2944  CB  GLU A 191      -8.995 -14.588   7.770  1.00 51.16           C  
ATOM   2945  CG  GLU A 191      -8.545 -15.477   8.921  1.00 51.16           C  
ATOM   2946  CD  GLU A 191      -7.490 -14.837   9.781  1.00 51.16           C  
ATOM   2947  OE1 GLU A 191      -7.041 -13.767   9.444  1.00 51.16           O  
ATOM   2948  OE2 GLU A 191      -7.136 -15.417  10.781  1.00 51.16           O  
ATOM   2949  H   GLU A 191     -10.090 -17.299   6.620  1.00 34.19           H  
ATOM   2950  HA  GLU A 191     -10.952 -15.427   7.559  1.00 40.93           H  
ATOM   2951 1HB  GLU A 191      -8.124 -14.377   7.152  1.00 61.40           H  
ATOM   2952 2HB  GLU A 191      -9.329 -13.641   8.194  1.00 61.40           H  
ATOM   2953 1HG  GLU A 191      -9.409 -15.714   9.541  1.00 61.40           H  
ATOM   2954 2HG  GLU A 191      -8.157 -16.410   8.516  1.00 61.40           H  
ATOM   2955  N   ASP A 192     -10.865 -14.411   4.683  1.00 11.87           N  
ATOM   2956  CA  ASP A 192     -11.320 -13.401   3.740  1.00  8.73           C  
ATOM   2957  C   ASP A 192     -12.827 -13.489   3.543  1.00  6.85           C  
ATOM   2958  O   ASP A 192     -13.433 -14.519   3.842  1.00  8.28           O  
ATOM   2959  CB  ASP A 192     -10.588 -13.561   2.437  1.00 13.10           C  
ATOM   2960  CG  ASP A 192      -9.121 -13.190   2.495  1.00 13.10           C  
ATOM   2961  OD1 ASP A 192      -8.801 -12.251   3.169  1.00 13.10           O  
ATOM   2962  OD2 ASP A 192      -8.327 -13.840   1.865  1.00 13.10           O  
ATOM   2963  H   ASP A 192     -10.781 -15.366   4.344  1.00 14.24           H  
ATOM   2964  HA  ASP A 192     -11.088 -12.415   4.147  1.00 10.48           H  
ATOM   2965 1HB  ASP A 192     -10.638 -14.605   2.197  1.00 15.71           H  
ATOM   2966 2HB  ASP A 192     -11.083 -13.000   1.648  1.00 15.71           H  
ATOM   2967  N   HIS A 193     -13.442 -12.405   3.070  1.00  5.46           N  
ATOM   2968  CA  HIS A 193     -14.892 -12.389   2.910  1.00  5.09           C  
ATOM   2969  C   HIS A 193     -15.318 -11.939   1.511  1.00  3.91           C  
ATOM   2970  O   HIS A 193     -16.276 -11.176   1.380  1.00  5.22           O  
ATOM   2971  CB  HIS A 193     -15.473 -11.374   3.895  1.00  7.63           C  
ATOM   2972  CG  HIS A 193     -15.065 -11.622   5.308  1.00  7.63           C  
ATOM   2973  ND1 HIS A 193     -15.548 -12.669   6.064  1.00  7.63           N  
ATOM   2974  CD2 HIS A 193     -14.197 -10.952   6.096  1.00  7.63           C  
ATOM   2975  CE1 HIS A 193     -14.988 -12.630   7.264  1.00  7.63           C  
ATOM   2976  NE2 HIS A 193     -14.158 -11.598   7.308  1.00  7.63           N  
ATOM   2977  H   HIS A 193     -12.913 -11.579   2.831  1.00  6.55           H  
ATOM   2978  HA  HIS A 193     -15.318 -13.372   3.109  1.00  6.11           H  
ATOM   2979 1HB  HIS A 193     -15.149 -10.370   3.617  1.00  9.16           H  
ATOM   2980 2HB  HIS A 193     -16.561 -11.396   3.844  1.00  9.16           H  
ATOM   2981  HD1 HIS A 193     -16.046 -13.461   5.711  1.00  9.16           H  
ATOM   2982  HD2 HIS A 193     -13.583 -10.069   5.923  1.00  9.16           H  
ATOM   2983  HE1 HIS A 193     -15.239 -13.379   8.015  1.00  9.16           H  
ATOM   2984  N   GLY A 194     -14.620 -12.415   0.484  1.00  3.02           N  
ATOM   2985  CA  GLY A 194     -14.917 -12.088  -0.906  1.00  2.70           C  
ATOM   2986  C   GLY A 194     -15.013 -10.591  -1.139  1.00  2.66           C  
ATOM   2987  O   GLY A 194     -14.122  -9.816  -0.774  1.00  3.25           O  
ATOM   2988  H   GLY A 194     -13.864 -13.061   0.652  1.00  3.62           H  
ATOM   2989 1HA  GLY A 194     -14.141 -12.509  -1.544  1.00  3.24           H  
ATOM   2990 2HA  GLY A 194     -15.849 -12.562  -1.199  1.00  3.24           H  
ATOM   2991  N   CYS A 195     -16.124 -10.199  -1.763  1.00  3.15           N  
ATOM   2992  CA  CYS A 195     -16.453  -8.810  -2.069  1.00  3.92           C  
ATOM   2993  C   CYS A 195     -16.631  -7.909  -0.835  1.00  4.34           C  
ATOM   2994  O   CYS A 195     -16.716  -6.689  -0.971  1.00  4.59           O  
ATOM   2995  CB  CYS A 195     -17.735  -8.757  -2.902  1.00  5.88           C  
ATOM   2996  SG  CYS A 195     -19.219  -9.297  -2.017  1.00  5.88           S  
ATOM   2997  H   CYS A 195     -16.787 -10.913  -2.034  1.00  3.78           H  
ATOM   2998  HA  CYS A 195     -15.641  -8.401  -2.671  1.00  4.70           H  
ATOM   2999 1HB  CYS A 195     -17.905  -7.737  -3.245  1.00  7.06           H  
ATOM   3000 2HB  CYS A 195     -17.622  -9.385  -3.785  1.00  7.06           H  
ATOM   3001  HG  CYS A 195     -19.163  -8.365  -1.071  1.00  7.06           H  
ATOM   3002  N   ASN A 196     -16.670  -8.486   0.368  1.00  4.94           N  
ATOM   3003  CA  ASN A 196     -16.825  -7.689   1.574  1.00  6.36           C  
ATOM   3004  C   ASN A 196     -15.486  -7.379   2.252  1.00  6.80           C  
ATOM   3005  O   ASN A 196     -15.466  -6.804   3.342  1.00 10.55           O  
ATOM   3006  CB  ASN A 196     -17.757  -8.389   2.541  1.00  9.54           C  
ATOM   3007  CG  ASN A 196     -19.170  -8.445   2.032  1.00  9.54           C  
ATOM   3008  OD1 ASN A 196     -19.669  -7.483   1.437  1.00  9.54           O  
ATOM   3009  ND2 ASN A 196     -19.825  -9.555   2.254  1.00  9.54           N  
ATOM   3010  H   ASN A 196     -16.601  -9.489   0.468  1.00  5.93           H  
ATOM   3011  HA  ASN A 196     -17.270  -6.733   1.298  1.00  7.63           H  
ATOM   3012 1HB  ASN A 196     -17.406  -9.405   2.719  1.00 11.45           H  
ATOM   3013 2HB  ASN A 196     -17.749  -7.869   3.499  1.00 11.45           H  
ATOM   3014 1HD2 ASN A 196     -20.769  -9.652   1.937  1.00 11.45           H  
ATOM   3015 2HD2 ASN A 196     -19.381 -10.309   2.739  1.00 11.45           H  
ATOM   3016  N   GLY A 197     -14.371  -7.727   1.604  1.00  4.80           N  
ATOM   3017  CA  GLY A 197     -13.060  -7.421   2.163  1.00  5.82           C  
ATOM   3018  C   GLY A 197     -12.215  -8.665   2.370  1.00  5.54           C  
ATOM   3019  O   GLY A 197     -12.739  -9.775   2.432  1.00  6.16           O  
ATOM   3020  H   GLY A 197     -14.417  -8.221   0.720  1.00  5.76           H  
ATOM   3021 1HA  GLY A 197     -12.538  -6.730   1.500  1.00  6.98           H  
ATOM   3022 2HA  GLY A 197     -13.186  -6.909   3.116  1.00  6.98           H  
ATOM   3023  N   GLY A 198     -10.907  -8.462   2.473  1.00  6.53           N  
ATOM   3024  CA  GLY A 198      -9.954  -9.549   2.656  1.00  6.71           C  
ATOM   3025  C   GLY A 198      -8.536  -9.053   2.404  1.00  7.17           C  
ATOM   3026  O   GLY A 198      -8.286  -7.848   2.414  1.00  9.13           O  
ATOM   3027  H   GLY A 198     -10.561  -7.516   2.416  1.00  7.84           H  
ATOM   3028 1HA  GLY A 198     -10.035  -9.947   3.667  1.00  8.05           H  
ATOM   3029 2HA  GLY A 198     -10.189 -10.361   1.969  1.00  8.05           H  
ATOM   3030  N   PHE A 199      -7.610  -9.978   2.163  1.00  7.16           N  
ATOM   3031  CA  PHE A 199      -6.227  -9.599   1.906  1.00  7.28           C  
ATOM   3032  C   PHE A 199      -5.451 -10.528   0.952  1.00  4.17           C  
ATOM   3033  O   PHE A 199      -5.735 -11.723   0.825  1.00  3.71           O  
ATOM   3034  CB  PHE A 199      -5.520  -9.441   3.254  1.00 10.92           C  
ATOM   3035  CG  PHE A 199      -5.608 -10.659   4.127  1.00 10.92           C  
ATOM   3036  CD1 PHE A 199      -4.635 -11.636   4.097  1.00 10.92           C  
ATOM   3037  CD2 PHE A 199      -6.683 -10.823   4.989  1.00 10.92           C  
ATOM   3038  CE1 PHE A 199      -4.729 -12.757   4.902  1.00 10.92           C  
ATOM   3039  CE2 PHE A 199      -6.787 -11.942   5.793  1.00 10.92           C  
ATOM   3040  CZ  PHE A 199      -5.807 -12.911   5.749  1.00 10.92           C  
ATOM   3041  H   PHE A 199      -7.877 -10.952   2.209  1.00  8.59           H  
ATOM   3042  HA  PHE A 199      -6.248  -8.615   1.441  1.00  8.74           H  
ATOM   3043 1HB  PHE A 199      -4.468  -9.211   3.094  1.00 13.10           H  
ATOM   3044 2HB  PHE A 199      -5.958  -8.606   3.797  1.00 13.10           H  
ATOM   3045  HD1 PHE A 199      -3.788 -11.511   3.426  1.00 13.10           H  
ATOM   3046  HD2 PHE A 199      -7.458 -10.058   5.023  1.00 13.10           H  
ATOM   3047  HE1 PHE A 199      -3.952 -13.520   4.866  1.00 13.10           H  
ATOM   3048  HE2 PHE A 199      -7.640 -12.059   6.462  1.00 13.10           H  
ATOM   3049  HZ  PHE A 199      -5.884 -13.794   6.383  1.00 13.10           H  
ATOM   3050  N   ALA A 200      -4.461  -9.922   0.284  1.00  4.91           N  
ATOM   3051  CA  ALA A 200      -3.642 -10.543  -0.762  1.00  4.40           C  
ATOM   3052  C   ALA A 200      -2.802 -11.719  -0.289  1.00  3.71           C  
ATOM   3053  O   ALA A 200      -2.604 -12.665  -1.048  1.00  3.25           O  
ATOM   3054  CB  ALA A 200      -2.730  -9.495  -1.382  1.00  6.60           C  
ATOM   3055  H   ALA A 200      -4.287  -8.947   0.489  1.00  5.89           H  
ATOM   3056  HA  ALA A 200      -4.320 -10.913  -1.532  1.00  5.28           H  
ATOM   3057 1HB  ALA A 200      -2.159  -9.944  -2.196  1.00  7.92           H  
ATOM   3058 2HB  ALA A 200      -3.333  -8.675  -1.772  1.00  7.92           H  
ATOM   3059 3HB  ALA A 200      -2.044  -9.114  -0.627  1.00  7.92           H  
ATOM   3060  N   ASP A 201      -2.303 -11.671   0.945  1.00  4.44           N  
ATOM   3061  CA  ASP A 201      -1.501 -12.779   1.458  1.00  4.52           C  
ATOM   3062  C   ASP A 201      -2.322 -14.063   1.471  1.00  3.65           C  
ATOM   3063  O   ASP A 201      -1.813 -15.137   1.144  1.00  3.99           O  
ATOM   3064  CB  ASP A 201      -0.958 -12.461   2.855  1.00  6.78           C  
ATOM   3065  CG  ASP A 201       0.154 -11.416   2.825  1.00  6.78           C  
ATOM   3066  OD1 ASP A 201       0.674 -11.172   1.763  1.00  6.78           O  
ATOM   3067  OD2 ASP A 201       0.462 -10.859   3.856  1.00  6.78           O  
ATOM   3068  H   ASP A 201      -2.482 -10.868   1.533  1.00  5.33           H  
ATOM   3069  HA  ASP A 201      -0.654 -12.927   0.793  1.00  5.42           H  
ATOM   3070 1HB  ASP A 201      -1.760 -12.093   3.491  1.00  8.14           H  
ATOM   3071 2HB  ASP A 201      -0.570 -13.372   3.311  1.00  8.14           H  
ATOM   3072  N   GLY A 202      -3.599 -13.931   1.837  1.00  3.40           N  
ATOM   3073  CA  GLY A 202      -4.533 -15.039   1.858  1.00  3.43           C  
ATOM   3074  C   GLY A 202      -4.737 -15.550   0.451  1.00  2.73           C  
ATOM   3075  O   GLY A 202      -4.698 -16.756   0.222  1.00  3.16           O  
ATOM   3076  H   GLY A 202      -3.940 -13.018   2.090  1.00  4.08           H  
ATOM   3077 1HA  GLY A 202      -4.149 -15.835   2.494  1.00  4.12           H  
ATOM   3078 2HA  GLY A 202      -5.485 -14.711   2.278  1.00  4.12           H  
ATOM   3079  N   ALA A 203      -4.917 -14.624  -0.495  1.00  2.08           N  
ATOM   3080  CA  ALA A 203      -5.091 -14.982  -1.902  1.00  1.68           C  
ATOM   3081  C   ALA A 203      -3.918 -15.812  -2.419  1.00  1.62           C  
ATOM   3082  O   ALA A 203      -4.124 -16.793  -3.141  1.00  1.78           O  
ATOM   3083  CB  ALA A 203      -5.257 -13.736  -2.739  1.00  2.52           C  
ATOM   3084  H   ALA A 203      -4.963 -13.646  -0.219  1.00  2.50           H  
ATOM   3085  HA  ALA A 203      -5.988 -15.579  -1.995  1.00  2.02           H  
ATOM   3086 1HB  ALA A 203      -5.411 -14.013  -3.782  1.00  3.02           H  
ATOM   3087 2HB  ALA A 203      -6.108 -13.163  -2.388  1.00  3.02           H  
ATOM   3088 3HB  ALA A 203      -4.363 -13.129  -2.655  1.00  3.02           H  
ATOM   3089  N   TYR A 204      -2.693 -15.442  -2.025  1.00  1.74           N  
ATOM   3090  CA  TYR A 204      -1.520 -16.192  -2.454  1.00  2.00           C  
ATOM   3091  C   TYR A 204      -1.584 -17.606  -1.893  1.00  2.46           C  
ATOM   3092  O   TYR A 204      -1.308 -18.574  -2.606  1.00  2.69           O  
ATOM   3093  CB  TYR A 204      -0.228 -15.510  -1.974  1.00  3.00           C  
ATOM   3094  CG  TYR A 204       0.054 -14.164  -2.611  1.00  3.00           C  
ATOM   3095  CD1 TYR A 204       0.564 -13.126  -1.842  1.00  3.00           C  
ATOM   3096  CD2 TYR A 204      -0.206 -13.961  -3.953  1.00  3.00           C  
ATOM   3097  CE1 TYR A 204       0.808 -11.891  -2.412  1.00  3.00           C  
ATOM   3098  CE2 TYR A 204       0.038 -12.727  -4.525  1.00  3.00           C  
ATOM   3099  CZ  TYR A 204       0.541 -11.693  -3.762  1.00  3.00           C  
ATOM   3100  OH  TYR A 204       0.784 -10.464  -4.339  1.00  3.00           O  
ATOM   3101  H   TYR A 204      -2.580 -14.617  -1.449  1.00  2.09           H  
ATOM   3102  HA  TYR A 204      -1.517 -16.256  -3.542  1.00  2.40           H  
ATOM   3103 1HB  TYR A 204      -0.273 -15.368  -0.893  1.00  3.60           H  
ATOM   3104 2HB  TYR A 204       0.619 -16.164  -2.178  1.00  3.60           H  
ATOM   3105  HD1 TYR A 204       0.769 -13.284  -0.783  1.00  3.60           H  
ATOM   3106  HD2 TYR A 204      -0.607 -14.772  -4.558  1.00  3.60           H  
ATOM   3107  HE1 TYR A 204       1.207 -11.080  -1.804  1.00  3.60           H  
ATOM   3108  HE2 TYR A 204      -0.170 -12.567  -5.583  1.00  3.60           H  
ATOM   3109  HH  TYR A 204       0.709 -10.529  -5.299  1.00  3.60           H  
ATOM   3110  N   GLN A 205      -2.017 -17.716  -0.633  1.00  2.99           N  
ATOM   3111  CA  GLN A 205      -2.163 -19.004   0.025  1.00  4.06           C  
ATOM   3112  C   GLN A 205      -3.234 -19.863  -0.623  1.00  3.97           C  
ATOM   3113  O   GLN A 205      -3.083 -21.078  -0.683  1.00  4.64           O  
ATOM   3114  CB  GLN A 205      -2.504 -18.828   1.507  1.00  6.09           C  
ATOM   3115  CG  GLN A 205      -1.387 -18.263   2.358  1.00  6.09           C  
ATOM   3116  CD  GLN A 205      -1.821 -18.058   3.797  1.00  6.09           C  
ATOM   3117  OE1 GLN A 205      -2.841 -18.604   4.228  1.00  6.09           O  
ATOM   3118  NE2 GLN A 205      -1.060 -17.273   4.551  1.00  6.09           N  
ATOM   3119  H   GLN A 205      -2.212 -16.875  -0.099  1.00  3.59           H  
ATOM   3120  HA  GLN A 205      -1.216 -19.536  -0.051  1.00  4.87           H  
ATOM   3121 1HB  GLN A 205      -3.364 -18.172   1.611  1.00  7.31           H  
ATOM   3122 2HB  GLN A 205      -2.784 -19.794   1.927  1.00  7.31           H  
ATOM   3123 1HG  GLN A 205      -0.552 -18.964   2.350  1.00  7.31           H  
ATOM   3124 2HG  GLN A 205      -1.073 -17.305   1.950  1.00  7.31           H  
ATOM   3125 1HE2 GLN A 205      -1.307 -17.108   5.506  1.00  7.31           H  
ATOM   3126 2HE2 GLN A 205      -0.243 -16.838   4.169  1.00  7.31           H  
ATOM   3127  N   PHE A 206      -4.315 -19.241  -1.099  1.00  3.65           N  
ATOM   3128  CA  PHE A 206      -5.414 -19.988  -1.703  1.00  4.08           C  
ATOM   3129  C   PHE A 206      -4.976 -20.696  -2.961  1.00  3.47           C  
ATOM   3130  O   PHE A 206      -5.376 -21.835  -3.199  1.00  4.26           O  
ATOM   3131  CB  PHE A 206      -6.562 -19.050  -2.052  1.00  6.12           C  
ATOM   3132  CG  PHE A 206      -7.154 -18.444  -0.833  1.00  6.12           C  
ATOM   3133  CD1 PHE A 206      -7.720 -17.190  -0.878  1.00  6.12           C  
ATOM   3134  CD2 PHE A 206      -7.095 -19.110   0.376  1.00  6.12           C  
ATOM   3135  CE1 PHE A 206      -8.202 -16.601   0.262  1.00  6.12           C  
ATOM   3136  CE2 PHE A 206      -7.587 -18.528   1.517  1.00  6.12           C  
ATOM   3137  CZ  PHE A 206      -8.137 -17.265   1.465  1.00  6.12           C  
ATOM   3138  H   PHE A 206      -4.393 -18.237  -1.005  1.00  4.38           H  
ATOM   3139  HA  PHE A 206      -5.764 -20.734  -0.988  1.00  4.90           H  
ATOM   3140 1HB  PHE A 206      -6.209 -18.250  -2.700  1.00  7.34           H  
ATOM   3141 2HB  PHE A 206      -7.342 -19.595  -2.581  1.00  7.34           H  
ATOM   3142  HD1 PHE A 206      -7.766 -16.661  -1.826  1.00  7.34           H  
ATOM   3143  HD2 PHE A 206      -6.640 -20.098   0.420  1.00  7.34           H  
ATOM   3144  HE1 PHE A 206      -8.635 -15.604   0.209  1.00  7.34           H  
ATOM   3145  HE2 PHE A 206      -7.527 -19.063   2.461  1.00  7.34           H  
ATOM   3146  HZ  PHE A 206      -8.522 -16.794   2.368  1.00  7.34           H  
ATOM   3147  N   VAL A 207      -4.123 -20.042  -3.748  1.00  2.77           N  
ATOM   3148  CA  VAL A 207      -3.629 -20.665  -4.966  1.00  2.82           C  
ATOM   3149  C   VAL A 207      -2.739 -21.837  -4.597  1.00  3.38           C  
ATOM   3150  O   VAL A 207      -2.853 -22.925  -5.166  1.00  4.23           O  
ATOM   3151  CB  VAL A 207      -2.826 -19.677  -5.817  1.00  4.23           C  
ATOM   3152  CG1 VAL A 207      -2.225 -20.414  -7.009  1.00  4.23           C  
ATOM   3153  CG2 VAL A 207      -3.714 -18.530  -6.246  1.00  4.23           C  
ATOM   3154  H   VAL A 207      -3.848 -19.092  -3.512  1.00  3.32           H  
ATOM   3155  HA  VAL A 207      -4.476 -21.029  -5.547  1.00  3.38           H  
ATOM   3156  HB  VAL A 207      -1.998 -19.287  -5.226  1.00  5.08           H  
ATOM   3157 1HG1 VAL A 207      -1.640 -19.723  -7.612  1.00  5.08           H  
ATOM   3158 2HG1 VAL A 207      -1.584 -21.220  -6.654  1.00  5.08           H  
ATOM   3159 3HG1 VAL A 207      -3.027 -20.827  -7.617  1.00  5.08           H  
ATOM   3160 1HG2 VAL A 207      -3.137 -17.829  -6.845  1.00  5.08           H  
ATOM   3161 2HG2 VAL A 207      -4.546 -18.911  -6.831  1.00  5.08           H  
ATOM   3162 3HG2 VAL A 207      -4.101 -18.021  -5.365  1.00  5.08           H  
ATOM   3163  N   ILE A 208      -1.856 -21.599  -3.627  1.00  3.40           N  
ATOM   3164  CA  ILE A 208      -0.921 -22.599  -3.132  1.00  4.42           C  
ATOM   3165  C   ILE A 208      -1.643 -23.829  -2.583  1.00  5.24           C  
ATOM   3166  O   ILE A 208      -1.265 -24.964  -2.878  1.00  6.67           O  
ATOM   3167  CB  ILE A 208      -0.045 -21.980  -2.032  1.00  6.63           C  
ATOM   3168  CG1 ILE A 208       0.871 -20.921  -2.640  1.00  6.63           C  
ATOM   3169  CG2 ILE A 208       0.771 -23.057  -1.339  1.00  6.63           C  
ATOM   3170  CD1 ILE A 208       1.529 -20.039  -1.611  1.00  6.63           C  
ATOM   3171  H   ILE A 208      -1.812 -20.671  -3.215  1.00  4.08           H  
ATOM   3172  HA  ILE A 208      -0.281 -22.914  -3.955  1.00  5.30           H  
ATOM   3173  HB  ILE A 208      -0.678 -21.484  -1.299  1.00  7.96           H  
ATOM   3174 1HG1 ILE A 208       1.652 -21.415  -3.212  1.00  7.96           H  
ATOM   3175 2HG1 ILE A 208       0.294 -20.295  -3.319  1.00  7.96           H  
ATOM   3176 1HG2 ILE A 208       1.382 -22.605  -0.558  1.00  7.96           H  
ATOM   3177 2HG2 ILE A 208       0.102 -23.793  -0.894  1.00  7.96           H  
ATOM   3178 3HG2 ILE A 208       1.418 -23.548  -2.067  1.00  7.96           H  
ATOM   3179 1HD1 ILE A 208       2.165 -19.313  -2.114  1.00  7.96           H  
ATOM   3180 2HD1 ILE A 208       0.765 -19.515  -1.039  1.00  7.96           H  
ATOM   3181 3HD1 ILE A 208       2.131 -20.650  -0.940  1.00  7.96           H  
ATOM   3182  N   ASN A 209      -2.690 -23.595  -1.794  1.00  5.06           N  
ATOM   3183  CA  ASN A 209      -3.480 -24.665  -1.203  1.00  6.10           C  
ATOM   3184  C   ASN A 209      -4.259 -25.443  -2.252  1.00  7.26           C  
ATOM   3185  O   ASN A 209      -4.349 -26.669  -2.176  1.00 13.44           O  
ATOM   3186  CB  ASN A 209      -4.418 -24.106  -0.155  1.00  9.15           C  
ATOM   3187  CG  ASN A 209      -3.692 -23.697   1.095  1.00  9.15           C  
ATOM   3188  OD1 ASN A 209      -2.566 -24.139   1.349  1.00  9.15           O  
ATOM   3189  ND2 ASN A 209      -4.318 -22.862   1.883  1.00  9.15           N  
ATOM   3190  H   ASN A 209      -2.940 -22.644  -1.579  1.00  6.07           H  
ATOM   3191  HA  ASN A 209      -2.800 -25.367  -0.720  1.00  7.32           H  
ATOM   3192 1HB  ASN A 209      -4.942 -23.239  -0.560  1.00 10.98           H  
ATOM   3193 2HB  ASN A 209      -5.167 -24.854   0.101  1.00 10.98           H  
ATOM   3194 1HD2 ASN A 209      -3.885 -22.555   2.731  1.00 10.98           H  
ATOM   3195 2HD2 ASN A 209      -5.228 -22.530   1.639  1.00 10.98           H  
ATOM   3196  N   ASN A 210      -4.799 -24.743  -3.250  1.00  5.38           N  
ATOM   3197  CA  ASN A 210      -5.512 -25.410  -4.327  1.00  6.17           C  
ATOM   3198  C   ASN A 210      -4.543 -26.090  -5.289  1.00  7.71           C  
ATOM   3199  O   ASN A 210      -4.919 -27.025  -5.999  1.00 13.57           O  
ATOM   3200  CB  ASN A 210      -6.401 -24.433  -5.076  1.00  9.25           C  
ATOM   3201  CG  ASN A 210      -7.600 -24.010  -4.272  1.00  9.25           C  
ATOM   3202  OD1 ASN A 210      -7.958 -24.663  -3.284  1.00  9.25           O  
ATOM   3203  ND2 ASN A 210      -8.234 -22.940  -4.679  1.00  9.25           N  
ATOM   3204  H   ASN A 210      -4.736 -23.732  -3.263  1.00  6.46           H  
ATOM   3205  HA  ASN A 210      -6.140 -26.192  -3.895  1.00  7.40           H  
ATOM   3206 1HB  ASN A 210      -5.826 -23.546  -5.341  1.00 11.11           H  
ATOM   3207 2HB  ASN A 210      -6.746 -24.890  -6.005  1.00 11.11           H  
ATOM   3208 1HD2 ASN A 210      -9.041 -22.618  -4.184  1.00 11.11           H  
ATOM   3209 2HD2 ASN A 210      -7.916 -22.447  -5.490  1.00 11.11           H  
ATOM   3210  N   GLY A 211      -3.290 -25.629  -5.303  1.00  6.56           N  
ATOM   3211  CA  GLY A 211      -2.279 -26.180  -6.185  1.00  8.06           C  
ATOM   3212  C   GLY A 211      -2.362 -25.538  -7.561  1.00  6.32           C  
ATOM   3213  O   GLY A 211      -1.783 -26.048  -8.523  1.00  9.05           O  
ATOM   3214  H   GLY A 211      -3.029 -24.853  -4.713  1.00  7.87           H  
ATOM   3215 1HA  GLY A 211      -1.291 -26.014  -5.756  1.00  9.67           H  
ATOM   3216 2HA  GLY A 211      -2.418 -27.257  -6.271  1.00  9.67           H  
ATOM   3217  N   GLY A 212      -3.102 -24.435  -7.663  1.00  4.60           N  
ATOM   3218  CA  GLY A 212      -3.271 -23.786  -8.943  1.00  4.89           C  
ATOM   3219  C   GLY A 212      -4.519 -22.908  -9.019  1.00  3.85           C  
ATOM   3220  O   GLY A 212      -5.518 -23.154  -8.342  1.00  4.54           O  
ATOM   3221  H   GLY A 212      -3.519 -24.022  -6.839  1.00  5.52           H  
ATOM   3222 1HA  GLY A 212      -2.395 -23.182  -9.133  1.00  5.87           H  
ATOM   3223 2HA  GLY A 212      -3.300 -24.540  -9.724  1.00  5.87           H  
ATOM   3224  N   LEU A 213      -4.434 -21.892  -9.869  1.00  3.58           N  
ATOM   3225  CA  LEU A 213      -5.482 -20.920 -10.135  1.00  4.15           C  
ATOM   3226  C   LEU A 213      -5.925 -21.035 -11.587  1.00  3.71           C  
ATOM   3227  O   LEU A 213      -5.094 -21.074 -12.502  1.00  4.11           O  
ATOM   3228  CB  LEU A 213      -4.957 -19.508  -9.796  1.00  6.23           C  
ATOM   3229  CG  LEU A 213      -5.848 -18.291 -10.104  1.00  6.23           C  
ATOM   3230  CD1 LEU A 213      -7.128 -18.355  -9.301  1.00  6.23           C  
ATOM   3231  CD2 LEU A 213      -5.095 -17.026  -9.711  1.00  6.23           C  
ATOM   3232  H   LEU A 213      -3.561 -21.771 -10.357  1.00  4.30           H  
ATOM   3233  HA  LEU A 213      -6.337 -21.140  -9.496  1.00  4.98           H  
ATOM   3234 1HB  LEU A 213      -4.746 -19.490  -8.735  1.00  7.47           H  
ATOM   3235 2HB  LEU A 213      -4.016 -19.361 -10.326  1.00  7.47           H  
ATOM   3236  HG  LEU A 213      -6.095 -18.274 -11.165  1.00  7.47           H  
ATOM   3237 1HD1 LEU A 213      -7.743 -17.484  -9.523  1.00  7.47           H  
ATOM   3238 2HD1 LEU A 213      -7.667 -19.255  -9.570  1.00  7.47           H  
ATOM   3239 3HD1 LEU A 213      -6.893 -18.375  -8.239  1.00  7.47           H  
ATOM   3240 1HD2 LEU A 213      -5.712 -16.154  -9.927  1.00  7.47           H  
ATOM   3241 2HD2 LEU A 213      -4.870 -17.057  -8.646  1.00  7.47           H  
ATOM   3242 3HD2 LEU A 213      -4.167 -16.962 -10.267  1.00  7.47           H  
ATOM   3243  N   THR A 214      -7.236 -21.147 -11.807  1.00  3.70           N  
ATOM   3244  CA  THR A 214      -7.712 -21.294 -13.178  1.00  3.63           C  
ATOM   3245  C   THR A 214      -7.790 -19.958 -13.876  1.00  2.86           C  
ATOM   3246  O   THR A 214      -7.483 -18.917 -13.290  1.00  2.59           O  
ATOM   3247  CB  THR A 214      -9.096 -21.966 -13.270  1.00  5.45           C  
ATOM   3248  OG1 THR A 214      -9.334 -22.339 -14.633  1.00  5.45           O  
ATOM   3249  CG2 THR A 214     -10.208 -21.020 -12.836  1.00  5.45           C  
ATOM   3250  H   THR A 214      -7.895 -21.123 -11.029  1.00  4.44           H  
ATOM   3251  HA  THR A 214      -7.000 -21.914 -13.721  1.00  4.36           H  
ATOM   3252  HB  THR A 214      -9.104 -22.857 -12.646  1.00  6.53           H  
ATOM   3253  HG1 THR A 214      -9.987 -23.044 -14.657  1.00  6.53           H  
ATOM   3254 1HG2 THR A 214     -11.170 -21.524 -12.923  1.00  6.53           H  
ATOM   3255 2HG2 THR A 214     -10.054 -20.715 -11.807  1.00  6.53           H  
ATOM   3256 3HG2 THR A 214     -10.206 -20.138 -13.471  1.00  6.53           H  
ATOM   3257  N   THR A 215      -8.182 -20.002 -15.142  1.00  3.44           N  
ATOM   3258  CA  THR A 215      -8.225 -18.800 -15.940  1.00  3.40           C  
ATOM   3259  C   THR A 215      -9.589 -18.167 -15.855  1.00  3.22           C  
ATOM   3260  O   THR A 215     -10.582 -18.853 -15.605  1.00  3.34           O  
ATOM   3261  CB  THR A 215      -7.882 -19.101 -17.407  1.00  5.10           C  
ATOM   3262  OG1 THR A 215      -8.890 -19.943 -17.982  1.00  5.10           O  
ATOM   3263  CG2 THR A 215      -6.551 -19.826 -17.476  1.00  5.10           C  
ATOM   3264  H   THR A 215      -8.458 -20.892 -15.531  1.00  4.13           H  
ATOM   3265  HA  THR A 215      -7.496 -18.098 -15.549  1.00  4.08           H  
ATOM   3266  HB  THR A 215      -7.820 -18.171 -17.970  1.00  6.12           H  
ATOM   3267  HG1 THR A 215      -8.642 -20.167 -18.883  1.00  6.12           H  
ATOM   3268 1HG2 THR A 215      -6.302 -20.037 -18.515  1.00  6.12           H  
ATOM   3269 2HG2 THR A 215      -5.780 -19.203 -17.034  1.00  6.12           H  
ATOM   3270 3HG2 THR A 215      -6.615 -20.763 -16.922  1.00  6.12           H  
ATOM   3271  N   GLU A 216      -9.649 -16.867 -16.104  1.00  3.51           N  
ATOM   3272  CA  GLU A 216     -10.926 -16.165 -16.050  1.00  3.85           C  
ATOM   3273  C   GLU A 216     -11.922 -16.708 -17.067  1.00  4.22           C  
ATOM   3274  O   GLU A 216     -13.127 -16.655 -16.848  1.00  4.93           O  
ATOM   3275  CB  GLU A 216     -10.775 -14.666 -16.235  1.00  5.78           C  
ATOM   3276  CG  GLU A 216     -12.101 -13.980 -15.971  1.00  5.78           C  
ATOM   3277  CD  GLU A 216     -12.072 -12.492 -15.925  1.00  5.78           C  
ATOM   3278  OE1 GLU A 216     -11.064 -11.918 -16.255  1.00  5.78           O  
ATOM   3279  OE2 GLU A 216     -13.071 -11.927 -15.541  1.00  5.78           O  
ATOM   3280  H   GLU A 216      -8.789 -16.369 -16.318  1.00  4.21           H  
ATOM   3281  HA  GLU A 216     -11.351 -16.325 -15.060  1.00  4.62           H  
ATOM   3282 1HB  GLU A 216     -10.029 -14.273 -15.544  1.00  6.93           H  
ATOM   3283 2HB  GLU A 216     -10.453 -14.438 -17.252  1.00  6.93           H  
ATOM   3284 1HG  GLU A 216     -12.792 -14.283 -16.758  1.00  6.93           H  
ATOM   3285 2HG  GLU A 216     -12.489 -14.356 -15.025  1.00  6.93           H  
ATOM   3286  N   ASP A 217     -11.428 -17.225 -18.184  1.00  4.60           N  
ATOM   3287  CA  ASP A 217     -12.294 -17.811 -19.196  1.00  5.81           C  
ATOM   3288  C   ASP A 217     -13.009 -19.071 -18.684  1.00  5.65           C  
ATOM   3289  O   ASP A 217     -14.061 -19.440 -19.207  1.00  6.90           O  
ATOM   3290  CB  ASP A 217     -11.489 -18.147 -20.450  1.00  8.71           C  
ATOM   3291  CG  ASP A 217     -11.059 -16.906 -21.222  1.00  8.71           C  
ATOM   3292  OD1 ASP A 217     -11.584 -15.852 -20.956  1.00  8.71           O  
ATOM   3293  OD2 ASP A 217     -10.212 -17.026 -22.076  1.00  8.71           O  
ATOM   3294  H   ASP A 217     -10.428 -17.226 -18.334  1.00  5.52           H  
ATOM   3295  HA  ASP A 217     -13.052 -17.075 -19.463  1.00  6.97           H  
ATOM   3296 1HB  ASP A 217     -10.598 -18.712 -20.172  1.00 10.46           H  
ATOM   3297 2HB  ASP A 217     -12.086 -18.777 -21.106  1.00 10.46           H  
ATOM   3298  N   ASN A 218     -12.439 -19.728 -17.670  1.00  5.09           N  
ATOM   3299  CA  ASN A 218     -13.042 -20.908 -17.074  1.00  5.94           C  
ATOM   3300  C   ASN A 218     -13.971 -20.502 -15.938  1.00  4.82           C  
ATOM   3301  O   ASN A 218     -14.975 -21.166 -15.675  1.00  6.14           O  
ATOM   3302  CB  ASN A 218     -11.969 -21.859 -16.586  1.00  8.91           C  
ATOM   3303  CG  ASN A 218     -11.201 -22.485 -17.716  1.00  8.91           C  
ATOM   3304  OD1 ASN A 218     -11.718 -22.669 -18.825  1.00  8.91           O  
ATOM   3305  ND2 ASN A 218      -9.964 -22.812 -17.451  1.00  8.91           N  
ATOM   3306  H   ASN A 218     -11.576 -19.395 -17.267  1.00  6.11           H  
ATOM   3307  HA  ASN A 218     -13.649 -21.413 -17.826  1.00  7.13           H  
ATOM   3308 1HB  ASN A 218     -11.269 -21.323 -15.943  1.00 10.69           H  
ATOM   3309 2HB  ASN A 218     -12.421 -22.650 -15.989  1.00 10.69           H  
ATOM   3310 1HD2 ASN A 218      -9.392 -23.229 -18.158  1.00 10.69           H  
ATOM   3311 2HD2 ASN A 218      -9.595 -22.643 -16.538  1.00 10.69           H  
ATOM   3312  N   TYR A 219     -13.651 -19.386 -15.285  1.00  3.94           N  
ATOM   3313  CA  TYR A 219     -14.488 -18.889 -14.205  1.00  3.79           C  
ATOM   3314  C   TYR A 219     -14.447 -17.355 -14.158  1.00  3.19           C  
ATOM   3315  O   TYR A 219     -13.684 -16.767 -13.388  1.00  2.98           O  
ATOM   3316  CB  TYR A 219     -14.026 -19.519 -12.893  1.00  5.69           C  
ATOM   3317  CG  TYR A 219     -14.982 -19.351 -11.740  1.00  5.69           C  
ATOM   3318  CD1 TYR A 219     -16.340 -19.503 -11.960  1.00  5.69           C  
ATOM   3319  CD2 TYR A 219     -14.513 -19.095 -10.463  1.00  5.69           C  
ATOM   3320  CE1 TYR A 219     -17.223 -19.395 -10.909  1.00  5.69           C  
ATOM   3321  CE2 TYR A 219     -15.398 -18.989  -9.406  1.00  5.69           C  
ATOM   3322  CZ  TYR A 219     -16.748 -19.139  -9.629  1.00  5.69           C  
ATOM   3323  OH  TYR A 219     -17.645 -19.079  -8.590  1.00  5.69           O  
ATOM   3324  H   TYR A 219     -12.798 -18.892 -15.521  1.00  4.73           H  
ATOM   3325  HA  TYR A 219     -15.518 -19.200 -14.385  1.00  4.55           H  
ATOM   3326 1HB  TYR A 219     -13.881 -20.589 -13.050  1.00  6.82           H  
ATOM   3327 2HB  TYR A 219     -13.062 -19.103 -12.609  1.00  6.82           H  
ATOM   3328  HD1 TYR A 219     -16.715 -19.710 -12.962  1.00  6.82           H  
ATOM   3329  HD2 TYR A 219     -13.446 -18.986 -10.291  1.00  6.82           H  
ATOM   3330  HE1 TYR A 219     -18.292 -19.521 -11.083  1.00  6.82           H  
ATOM   3331  HE2 TYR A 219     -15.030 -18.795  -8.399  1.00  6.82           H  
ATOM   3332  HH  TYR A 219     -17.307 -18.502  -7.890  1.00  6.82           H  
ATOM   3333  N   PRO A 220     -15.277 -16.702 -14.993  1.00  3.72           N  
ATOM   3334  CA  PRO A 220     -15.423 -15.259 -15.215  1.00  4.45           C  
ATOM   3335  C   PRO A 220     -15.747 -14.475 -13.958  1.00  4.57           C  
ATOM   3336  O   PRO A 220     -16.472 -14.950 -13.084  1.00  4.25           O  
ATOM   3337  CB  PRO A 220     -16.593 -15.174 -16.203  1.00  6.68           C  
ATOM   3338  CG  PRO A 220     -16.572 -16.474 -16.926  1.00  6.68           C  
ATOM   3339  CD  PRO A 220     -16.171 -17.470 -15.885  1.00  6.68           C  
ATOM   3340  HA  PRO A 220     -14.518 -14.876 -15.680  1.00  5.34           H  
ATOM   3341 1HB  PRO A 220     -17.531 -15.004 -15.658  1.00  8.01           H  
ATOM   3342 2HB  PRO A 220     -16.452 -14.313 -16.875  1.00  8.01           H  
ATOM   3343 1HG  PRO A 220     -17.561 -16.686 -17.358  1.00  8.01           H  
ATOM   3344 2HG  PRO A 220     -15.860 -16.436 -17.763  1.00  8.01           H  
ATOM   3345 1HD  PRO A 220     -17.050 -17.828 -15.330  1.00  8.01           H  
ATOM   3346 2HD  PRO A 220     -15.633 -18.288 -16.374  1.00  8.01           H  
ATOM   3347  N   TYR A 221     -15.235 -13.243 -13.890  1.00  5.63           N  
ATOM   3348  CA  TYR A 221     -15.526 -12.383 -12.752  1.00  5.95           C  
ATOM   3349  C   TYR A 221     -17.002 -12.037 -12.696  1.00  5.86           C  
ATOM   3350  O   TYR A 221     -17.585 -11.579 -13.680  1.00  7.99           O  
ATOM   3351  CB  TYR A 221     -14.688 -11.106 -12.802  1.00  8.93           C  
ATOM   3352  CG  TYR A 221     -14.927 -10.178 -11.630  1.00  8.93           C  
ATOM   3353  CD1 TYR A 221     -14.457 -10.524 -10.373  1.00  8.93           C  
ATOM   3354  CD2 TYR A 221     -15.608  -8.980 -11.809  1.00  8.93           C  
ATOM   3355  CE1 TYR A 221     -14.665  -9.674  -9.307  1.00  8.93           C  
ATOM   3356  CE2 TYR A 221     -15.813  -8.130 -10.738  1.00  8.93           C  
ATOM   3357  CZ  TYR A 221     -15.340  -8.475  -9.488  1.00  8.93           C  
ATOM   3358  OH  TYR A 221     -15.527  -7.635  -8.408  1.00  8.93           O  
ATOM   3359  H   TYR A 221     -14.621 -12.893 -14.625  1.00  6.76           H  
ATOM   3360  HA  TYR A 221     -15.280 -12.916 -11.843  1.00  7.14           H  
ATOM   3361 1HB  TYR A 221     -13.628 -11.365 -12.825  1.00 10.71           H  
ATOM   3362 2HB  TYR A 221     -14.910 -10.563 -13.720  1.00 10.71           H  
ATOM   3363  HD1 TYR A 221     -13.919 -11.460 -10.228  1.00 10.71           H  
ATOM   3364  HD2 TYR A 221     -15.978  -8.708 -12.796  1.00 10.71           H  
ATOM   3365  HE1 TYR A 221     -14.293  -9.935  -8.326  1.00 10.71           H  
ATOM   3366  HE2 TYR A 221     -16.345  -7.189 -10.880  1.00 10.71           H  
ATOM   3367  HH  TYR A 221     -15.919  -6.806  -8.706  1.00 10.71           H  
ATOM   3368  N   VAL A 222     -17.595 -12.252 -11.531  1.00  6.27           N  
ATOM   3369  CA  VAL A 222     -19.000 -11.963 -11.301  1.00  7.33           C  
ATOM   3370  C   VAL A 222     -19.142 -10.687 -10.495  1.00  7.42           C  
ATOM   3371  O   VAL A 222     -19.920  -9.800 -10.850  1.00 10.58           O  
ATOM   3372  CB  VAL A 222     -19.688 -13.125 -10.552  1.00 11.00           C  
ATOM   3373  CG1 VAL A 222     -21.132 -12.767 -10.234  1.00 11.00           C  
ATOM   3374  CG2 VAL A 222     -19.614 -14.387 -11.397  1.00 11.00           C  
ATOM   3375  H   VAL A 222     -17.052 -12.631 -10.768  1.00  7.52           H  
ATOM   3376  HA  VAL A 222     -19.493 -11.827 -12.264  1.00  8.80           H  
ATOM   3377  HB  VAL A 222     -19.183 -13.289  -9.604  1.00 13.19           H  
ATOM   3378 1HG1 VAL A 222     -21.601 -13.590  -9.693  1.00 13.19           H  
ATOM   3379 2HG1 VAL A 222     -21.159 -11.868  -9.619  1.00 13.19           H  
ATOM   3380 3HG1 VAL A 222     -21.675 -12.589 -11.162  1.00 13.19           H  
ATOM   3381 1HG2 VAL A 222     -20.089 -15.210 -10.864  1.00 13.19           H  
ATOM   3382 2HG2 VAL A 222     -20.129 -14.223 -12.344  1.00 13.19           H  
ATOM   3383 3HG2 VAL A 222     -18.570 -14.635 -11.591  1.00 13.19           H  
ATOM   3384  N   GLY A 223     -18.384 -10.594  -9.409  1.00  7.61           N  
ATOM   3385  CA  GLY A 223     -18.460  -9.421  -8.549  1.00  9.02           C  
ATOM   3386  C   GLY A 223     -19.580  -9.578  -7.546  1.00 10.31           C  
ATOM   3387  O   GLY A 223     -20.369  -8.662  -7.314  1.00 23.28           O  
ATOM   3388  H   GLY A 223     -17.758 -11.358  -9.169  1.00  9.13           H  
ATOM   3389 1HA  GLY A 223     -17.517  -9.291  -8.020  1.00 10.82           H  
ATOM   3390 2HA  GLY A 223     -18.624  -8.530  -9.153  1.00 10.82           H  
ATOM   3391  N   TYR A 224     -19.645 -10.762  -6.963  1.00 10.76           N  
ATOM   3392  CA  TYR A 224     -20.658 -11.089  -5.984  1.00 13.21           C  
ATOM   3393  C   TYR A 224     -20.225 -12.323  -5.222  1.00 16.29           C  
ATOM   3394  O   TYR A 224     -19.595 -13.222  -5.786  1.00 37.06           O  
ATOM   3395  CB  TYR A 224     -22.012 -11.311  -6.653  1.00 19.82           C  
ATOM   3396  CG  TYR A 224     -23.136 -11.535  -5.669  1.00 19.82           C  
ATOM   3397  CD1 TYR A 224     -23.688 -10.454  -5.000  1.00 19.82           C  
ATOM   3398  CD2 TYR A 224     -23.616 -12.811  -5.436  1.00 19.82           C  
ATOM   3399  CE1 TYR A 224     -24.716 -10.651  -4.099  1.00 19.82           C  
ATOM   3400  CE2 TYR A 224     -24.643 -13.011  -4.537  1.00 19.82           C  
ATOM   3401  CZ  TYR A 224     -25.192 -11.936  -3.867  1.00 19.82           C  
ATOM   3402  OH  TYR A 224     -26.216 -12.133  -2.969  1.00 19.82           O  
ATOM   3403  H   TYR A 224     -18.961 -11.462  -7.207  1.00 12.91           H  
ATOM   3404  HA  TYR A 224     -20.743 -10.268  -5.274  1.00 15.85           H  
ATOM   3405 1HB  TYR A 224     -22.267 -10.445  -7.267  1.00 23.78           H  
ATOM   3406 2HB  TYR A 224     -21.960 -12.178  -7.314  1.00 23.78           H  
ATOM   3407  HD1 TYR A 224     -23.309  -9.449  -5.186  1.00 23.78           H  
ATOM   3408  HD2 TYR A 224     -23.184 -13.657  -5.960  1.00 23.78           H  
ATOM   3409  HE1 TYR A 224     -25.147  -9.802  -3.572  1.00 23.78           H  
ATOM   3410  HE2 TYR A 224     -25.019 -14.017  -4.354  1.00 23.78           H  
ATOM   3411  HH  TYR A 224     -26.396 -13.074  -2.895  1.00 23.78           H  
ATOM   3412  N   GLN A 225     -20.509 -12.352  -3.925  1.00 18.25           N  
ATOM   3413  CA  GLN A 225     -20.142 -13.516  -3.143  1.00 30.06           C  
ATOM   3414  C   GLN A 225     -21.002 -14.697  -3.542  1.00 13.46           C  
ATOM   3415  O   GLN A 225     -22.187 -14.746  -3.213  1.00 44.19           O  
ATOM   3416  CB  GLN A 225     -20.307 -13.277  -1.649  1.00 45.09           C  
ATOM   3417  CG  GLN A 225     -19.879 -14.488  -0.843  1.00 45.09           C  
ATOM   3418  CD  GLN A 225     -18.384 -14.695  -0.950  1.00 45.09           C  
ATOM   3419  OE1 GLN A 225     -17.628 -13.878  -0.421  1.00 45.09           O  
ATOM   3420  NE2 GLN A 225     -17.947 -15.739  -1.648  1.00 45.09           N  
ATOM   3421  H   GLN A 225     -21.004 -11.584  -3.493  1.00 21.90           H  
ATOM   3422  HA  GLN A 225     -19.101 -13.766  -3.350  1.00 36.07           H  
ATOM   3423 1HB  GLN A 225     -19.707 -12.422  -1.339  1.00 54.11           H  
ATOM   3424 2HB  GLN A 225     -21.350 -13.057  -1.419  1.00 54.11           H  
ATOM   3425 1HG  GLN A 225     -20.138 -14.337   0.205  1.00 54.11           H  
ATOM   3426 2HG  GLN A 225     -20.381 -15.375  -1.233  1.00 54.11           H  
ATOM   3427 1HE2 GLN A 225     -16.956 -15.878  -1.764  1.00 54.11           H  
ATOM   3428 2HE2 GLN A 225     -18.602 -16.370  -2.077  1.00 54.11           H  
ATOM   3429  N   GLU A 226     -20.408 -15.652  -4.241  1.00 12.79           N  
ATOM   3430  CA  GLU A 226     -21.138 -16.823  -4.675  1.00 20.80           C  
ATOM   3431  C   GLU A 226     -20.796 -17.995  -3.778  1.00 11.52           C  
ATOM   3432  O   GLU A 226     -20.026 -17.857  -2.821  1.00 29.11           O  
ATOM   3433  CB  GLU A 226     -20.803 -17.157  -6.139  1.00 31.20           C  
ATOM   3434  CG  GLU A 226     -21.243 -16.123  -7.168  1.00 31.20           C  
ATOM   3435  CD  GLU A 226     -22.736 -16.074  -7.344  1.00 31.20           C  
ATOM   3436  OE1 GLU A 226     -23.392 -16.996  -6.923  1.00 31.20           O  
ATOM   3437  OE2 GLU A 226     -23.218 -15.127  -7.919  1.00 31.20           O  
ATOM   3438  H   GLU A 226     -19.419 -15.589  -4.478  1.00 15.35           H  
ATOM   3439  HA  GLU A 226     -22.206 -16.625  -4.592  1.00 24.96           H  
ATOM   3440 1HB  GLU A 226     -19.727 -17.283  -6.241  1.00 37.44           H  
ATOM   3441 2HB  GLU A 226     -21.265 -18.104  -6.415  1.00 37.44           H  
ATOM   3442 1HG  GLU A 226     -20.892 -15.142  -6.855  1.00 37.44           H  
ATOM   3443 2HG  GLU A 226     -20.777 -16.357  -8.125  1.00 37.44           H  
ATOM   3444  N   ASN A 227     -21.371 -19.148  -4.099  1.00 13.50           N  
ATOM   3445  CA  ASN A 227     -21.039 -20.382  -3.413  1.00 14.92           C  
ATOM   3446  C   ASN A 227     -19.586 -20.661  -3.726  1.00 17.17           C  
ATOM   3447  O   ASN A 227     -19.070 -20.135  -4.713  1.00 38.02           O  
ATOM   3448  CB  ASN A 227     -21.939 -21.522  -3.848  1.00 22.38           C  
ATOM   3449  CG  ASN A 227     -23.356 -21.345  -3.374  1.00 22.38           C  
ATOM   3450  OD1 ASN A 227     -23.602 -20.752  -2.318  1.00 22.38           O  
ATOM   3451  ND2 ASN A 227     -24.293 -21.851  -4.135  1.00 22.38           N  
ATOM   3452  H   ASN A 227     -22.027 -19.173  -4.867  1.00 16.20           H  
ATOM   3453  HA  ASN A 227     -21.129 -20.238  -2.335  1.00 17.90           H  
ATOM   3454 1HB  ASN A 227     -21.935 -21.591  -4.936  1.00 26.86           H  
ATOM   3455 2HB  ASN A 227     -21.550 -22.462  -3.458  1.00 26.86           H  
ATOM   3456 1HD2 ASN A 227     -25.254 -21.765  -3.869  1.00 26.86           H  
ATOM   3457 2HD2 ASN A 227     -24.050 -22.322  -4.982  1.00 26.86           H  
ATOM   3458  N   TYR A 228     -18.919 -21.440  -2.879  1.00 33.96           N  
ATOM   3459  CA  TYR A 228     -17.498 -21.712  -3.060  1.00 56.80           C  
ATOM   3460  C   TYR A 228     -17.134 -22.121  -4.493  1.00 27.95           C  
ATOM   3461  O   TYR A 228     -17.982 -22.526  -5.291  1.00 39.61           O  
ATOM   3462  CB  TYR A 228     -17.071 -22.790  -2.064  1.00 85.20           C  
ATOM   3463  CG  TYR A 228     -17.826 -24.087  -2.224  1.00 85.20           C  
ATOM   3464  CD1 TYR A 228     -17.351 -25.071  -3.074  1.00 85.20           C  
ATOM   3465  CD2 TYR A 228     -19.010 -24.283  -1.530  1.00 85.20           C  
ATOM   3466  CE1 TYR A 228     -18.051 -26.251  -3.227  1.00 85.20           C  
ATOM   3467  CE2 TYR A 228     -19.713 -25.462  -1.682  1.00 85.20           C  
ATOM   3468  CZ  TYR A 228     -19.237 -26.444  -2.527  1.00 85.20           C  
ATOM   3469  OH  TYR A 228     -19.936 -27.620  -2.681  1.00 85.20           O  
ATOM   3470  H   TYR A 228     -19.400 -21.843  -2.089  1.00 40.75           H  
ATOM   3471  HA  TYR A 228     -16.950 -20.806  -2.832  1.00 68.16           H  
ATOM   3472 1HB  TYR A 228     -16.005 -22.998  -2.178  1.00102.24           H  
ATOM   3473 2HB  TYR A 228     -17.226 -22.426  -1.048  1.00102.24           H  
ATOM   3474  HD1 TYR A 228     -16.421 -24.914  -3.616  1.00102.24           H  
ATOM   3475  HD2 TYR A 228     -19.386 -23.507  -0.864  1.00102.24           H  
ATOM   3476  HE1 TYR A 228     -17.674 -27.025  -3.895  1.00102.24           H  
ATOM   3477  HE2 TYR A 228     -20.644 -25.616  -1.136  1.00102.24           H  
ATOM   3478  HH  TYR A 228     -19.467 -28.192  -3.292  1.00102.24           H  
ATOM   3479  N   CYS A 229     -15.842 -22.039  -4.781  1.00 28.31           N  
ATOM   3480  CA  CYS A 229     -15.303 -22.271  -6.117  1.00 32.84           C  
ATOM   3481  C   CYS A 229     -15.014 -23.766  -6.382  1.00 28.41           C  
ATOM   3482  O   CYS A 229     -15.824 -24.536  -5.883  1.00 97.37           O  
ATOM   3483  CB  CYS A 229     -14.008 -21.460  -6.294  1.00 49.26           C  
ATOM   3484  SG  CYS A 229     -12.531 -22.192  -5.535  1.00 49.26           S  
ATOM   3485  H   CYS A 229     -15.212 -21.739  -4.052  1.00 33.97           H  
ATOM   3486  HA  CYS A 229     -16.049 -21.900  -6.796  1.00 39.41           H  
ATOM   3487 1HB  CYS A 229     -13.806 -21.313  -7.352  1.00 59.11           H  
ATOM   3488 2HB  CYS A 229     -14.147 -20.472  -5.855  1.00 59.11           H  
ATOM   3489  N   ASN A 230     -14.516 -24.116  -7.592  1.00 33.11           N  
ATOM   3490  CA  ASN A 230     -14.815 -23.690  -8.991  1.00 75.93           C  
ATOM   3491  C   ASN A 230     -13.517 -23.215  -9.616  1.00 49.11           C  
ATOM   3492  O   ASN A 230     -13.210 -22.023  -9.616  1.00114.27           O  
ATOM   3493  CB  ASN A 230     -15.903 -22.633  -9.190  1.00113.90           C  
ATOM   3494  CG  ASN A 230     -17.292 -23.130  -8.859  1.00113.90           C  
ATOM   3495  OD1 ASN A 230     -17.551 -24.333  -8.963  1.00113.90           O  
ATOM   3496  ND2 ASN A 230     -18.176 -22.242  -8.467  1.00113.90           N  
ATOM   3497  H   ASN A 230     -13.512 -24.147  -7.511  1.00 39.73           H  
ATOM   3498  HA  ASN A 230     -15.127 -24.569  -9.554  1.00 91.12           H  
ATOM   3499 1HB  ASN A 230     -15.678 -21.713  -8.658  1.00136.67           H  
ATOM   3500 2HB  ASN A 230     -15.912 -22.366 -10.245  1.00136.67           H  
ATOM   3501 1HD2 ASN A 230     -19.106 -22.529  -8.240  1.00136.67           H  
ATOM   3502 2HD2 ASN A 230     -17.938 -21.269  -8.401  1.00136.67           H  
ATOM   3503  N   GLY A 231     -12.758 -24.165 -10.136  1.00 43.86           N  
ATOM   3504  CA  GLY A 231     -11.467 -23.874 -10.744  1.00 88.15           C  
ATOM   3505  C   GLY A 231     -10.631 -25.132 -10.979  1.00 57.13           C  
ATOM   3506  O   GLY A 231      -9.636 -25.088 -11.697  1.00114.15           O  
ATOM   3507  H   GLY A 231     -13.098 -25.113 -10.113  1.00 52.63           H  
ATOM   3508 1HA  GLY A 231     -11.629 -23.362 -11.691  1.00105.78           H  
ATOM   3509 2HA  GLY A 231     -10.914 -23.189 -10.102  1.00105.78           H  
ATOM   3510  N   ASN A 232     -11.045 -26.258 -10.392  1.00 54.06           N  
ATOM   3511  CA  ASN A 232     -10.316 -27.521 -10.513  1.00106.01           C  
ATOM   3512  C   ASN A 232     -10.175 -27.984 -11.960  1.00108.99           C  
ATOM   3513  O   ASN A 232      -9.161 -28.580 -12.332  1.00192.88           O  
ATOM   3514  CB  ASN A 232     -10.997 -28.592  -9.687  1.00159.02           C  
ATOM   3515  CG  ASN A 232     -10.793 -28.396  -8.213  1.00159.02           C  
ATOM   3516  OD1 ASN A 232      -9.864 -27.702  -7.787  1.00159.02           O  
ATOM   3517  ND2 ASN A 232     -11.649 -28.993  -7.424  1.00159.02           N  
ATOM   3518  H   ASN A 232     -11.870 -26.246  -9.816  1.00 64.87           H  
ATOM   3519  HA  ASN A 232      -9.308 -27.372 -10.125  1.00127.21           H  
ATOM   3520 1HB  ASN A 232     -12.068 -28.588  -9.897  1.00190.82           H  
ATOM   3521 2HB  ASN A 232     -10.611 -29.571  -9.971  1.00190.82           H  
ATOM   3522 1HD2 ASN A 232     -11.565 -28.897  -6.431  1.00190.82           H  
ATOM   3523 2HD2 ASN A 232     -12.387 -29.545  -7.811  1.00190.82           H  
ATOM   3524  N   ASP A 233     -11.183 -27.708 -12.781  1.00 94.12           N  
ATOM   3525  CA  ASP A 233     -11.127 -28.094 -14.181  1.00145.07           C  
ATOM   3526  C   ASP A 233     -10.227 -27.134 -14.940  1.00103.52           C  
ATOM   3527  O   ASP A 233     -10.706 -26.172 -15.541  1.00173.32           O  
ATOM   3528  CB  ASP A 233     -12.525 -28.111 -14.799  1.00217.60           C  
ATOM   3529  CG  ASP A 233     -12.540 -28.638 -16.229  1.00217.60           C  
ATOM   3530  OD1 ASP A 233     -11.491 -28.949 -16.742  1.00217.60           O  
ATOM   3531  OD2 ASP A 233     -13.604 -28.723 -16.795  1.00217.60           O  
ATOM   3532  H   ASP A 233     -11.998 -27.224 -12.435  1.00112.94           H  
ATOM   3533  HA  ASP A 233     -10.700 -29.095 -14.252  1.00174.08           H  
ATOM   3534 1HB  ASP A 233     -13.180 -28.737 -14.191  1.00261.13           H  
ATOM   3535 2HB  ASP A 233     -12.938 -27.103 -14.791  1.00261.13           H  
ATOM   3536  N   GLN A 234      -8.929 -27.444 -14.907  1.00 62.50           N  
ATOM   3537  CA  GLN A 234      -7.822 -26.703 -15.526  1.00 94.85           C  
ATOM   3538  C   GLN A 234      -7.345 -25.580 -14.610  1.00 50.79           C  
ATOM   3539  O   GLN A 234      -7.978 -24.535 -14.496  1.00115.46           O  
ATOM   3540  CB  GLN A 234      -8.207 -26.114 -16.900  1.00142.27           C  
ATOM   3541  CG  GLN A 234      -8.625 -27.143 -17.939  1.00142.27           C  
ATOM   3542  CD  GLN A 234      -7.506 -28.095 -18.298  1.00142.27           C  
ATOM   3543  OE1 GLN A 234      -6.402 -27.681 -18.661  1.00142.27           O  
ATOM   3544  NE2 GLN A 234      -7.787 -29.388 -18.194  1.00142.27           N  
ATOM   3545  H   GLN A 234      -8.689 -28.262 -14.357  1.00 75.00           H  
ATOM   3546  HA  GLN A 234      -6.992 -27.388 -15.677  1.00113.82           H  
ATOM   3547 1HB  GLN A 234      -8.994 -25.374 -16.799  1.00170.73           H  
ATOM   3548 2HB  GLN A 234      -7.340 -25.592 -17.307  1.00170.73           H  
ATOM   3549 1HG  GLN A 234      -9.458 -27.729 -17.556  1.00170.73           H  
ATOM   3550 2HG  GLN A 234      -8.928 -26.621 -18.845  1.00170.73           H  
ATOM   3551 1HE2 GLN A 234      -7.091 -30.073 -18.417  1.00170.73           H  
ATOM   3552 2HE2 GLN A 234      -8.697 -29.679 -17.894  1.00170.73           H  
ATOM   3553  N   VAL A 235      -6.187 -25.801 -13.991  1.00 26.76           N  
ATOM   3554  CA  VAL A 235      -5.578 -24.847 -13.065  1.00 44.37           C  
ATOM   3555  C   VAL A 235      -4.255 -24.375 -13.634  1.00 25.92           C  
ATOM   3556  O   VAL A 235      -3.187 -24.810 -13.205  1.00 71.62           O  
ATOM   3557  CB  VAL A 235      -5.346 -25.482 -11.686  1.00 66.55           C  
ATOM   3558  CG1 VAL A 235      -6.667 -25.787 -11.005  1.00 66.55           C  
ATOM   3559  CG2 VAL A 235      -4.521 -26.750 -11.843  1.00 66.55           C  
ATOM   3560  H   VAL A 235      -5.718 -26.681 -14.151  1.00 32.11           H  
ATOM   3561  HA  VAL A 235      -6.242 -23.990 -12.952  1.00 53.24           H  
ATOM   3562  HB  VAL A 235      -4.813 -24.776 -11.063  1.00 79.87           H  
ATOM   3563 1HG1 VAL A 235      -6.478 -26.220 -10.023  1.00 79.87           H  
ATOM   3564 2HG1 VAL A 235      -7.234 -24.864 -10.890  1.00 79.87           H  
ATOM   3565 3HG1 VAL A 235      -7.236 -26.492 -11.609  1.00 79.87           H  
ATOM   3566 1HG2 VAL A 235      -4.341 -27.191 -10.862  1.00 79.87           H  
ATOM   3567 2HG2 VAL A 235      -5.063 -27.462 -12.465  1.00 79.87           H  
ATOM   3568 3HG2 VAL A 235      -3.566 -26.512 -12.312  1.00 79.87           H  
ATOM   3569  N   ALA A 236      -4.351 -23.505 -14.631  1.00 13.64           N  
ATOM   3570  CA  ALA A 236      -3.217 -23.000 -15.397  1.00 17.17           C  
ATOM   3571  C   ALA A 236      -2.032 -22.498 -14.572  1.00 13.56           C  
ATOM   3572  O   ALA A 236      -0.885 -22.726 -14.961  1.00 25.71           O  
ATOM   3573  CB  ALA A 236      -3.691 -21.864 -16.295  1.00 25.76           C  
ATOM   3574  H   ALA A 236      -5.273 -23.188 -14.891  1.00 16.37           H  
ATOM   3575  HA  ALA A 236      -2.858 -23.817 -16.021  1.00 20.60           H  
ATOM   3576 1HB  ALA A 236      -2.861 -21.521 -16.914  1.00 30.91           H  
ATOM   3577 2HB  ALA A 236      -4.497 -22.220 -16.936  1.00 30.91           H  
ATOM   3578 3HB  ALA A 236      -4.051 -21.040 -15.682  1.00 30.91           H  
ATOM   3579  N   VAL A 237      -2.279 -21.789 -13.469  1.00  7.32           N  
ATOM   3580  CA  VAL A 237      -1.161 -21.197 -12.743  1.00  6.55           C  
ATOM   3581  C   VAL A 237      -0.958 -21.676 -11.318  1.00  6.31           C  
ATOM   3582  O   VAL A 237      -1.783 -21.429 -10.448  1.00  9.34           O  
ATOM   3583  CB  VAL A 237      -1.340 -19.686 -12.744  1.00  9.82           C  
ATOM   3584  CG1 VAL A 237      -0.208 -19.026 -11.974  1.00  9.82           C  
ATOM   3585  CG2 VAL A 237      -1.387 -19.232 -14.194  1.00  9.82           C  
ATOM   3586  H   VAL A 237      -3.227 -21.627 -13.151  1.00  8.78           H  
ATOM   3587  HA  VAL A 237      -0.252 -21.422 -13.300  1.00  7.86           H  
ATOM   3588  HB  VAL A 237      -2.273 -19.421 -12.247  1.00 11.79           H  
ATOM   3589 1HG1 VAL A 237      -0.343 -17.946 -11.985  1.00 11.79           H  
ATOM   3590 2HG1 VAL A 237      -0.212 -19.383 -10.944  1.00 11.79           H  
ATOM   3591 3HG1 VAL A 237       0.744 -19.276 -12.441  1.00 11.79           H  
ATOM   3592 1HG2 VAL A 237      -1.515 -18.157 -14.243  1.00 11.79           H  
ATOM   3593 2HG2 VAL A 237      -0.455 -19.506 -14.689  1.00 11.79           H  
ATOM   3594 3HG2 VAL A 237      -2.220 -19.712 -14.703  1.00 11.79           H  
ATOM   3595  N   THR A 238       0.179 -22.328 -11.079  1.00  7.33           N  
ATOM   3596  CA  THR A 238       0.533 -22.852  -9.759  1.00  7.30           C  
ATOM   3597  C   THR A 238       1.618 -22.009  -9.088  1.00  6.72           C  
ATOM   3598  O   THR A 238       2.599 -21.623  -9.722  1.00  9.10           O  
ATOM   3599  CB  THR A 238       1.010 -24.320  -9.857  1.00 10.95           C  
ATOM   3600  OG1 THR A 238      -0.048 -25.142 -10.376  1.00 10.95           O  
ATOM   3601  CG2 THR A 238       1.438 -24.850  -8.495  1.00 10.95           C  
ATOM   3602  H   THR A 238       0.817 -22.483 -11.847  1.00  8.80           H  
ATOM   3603  HA  THR A 238      -0.350 -22.820  -9.125  1.00  8.76           H  
ATOM   3604  HB  THR A 238       1.857 -24.370 -10.541  1.00 13.14           H  
ATOM   3605  HG1 THR A 238      -0.691 -25.333  -9.683  1.00 13.14           H  
ATOM   3606 1HG2 THR A 238       1.772 -25.882  -8.599  1.00 13.14           H  
ATOM   3607 2HG2 THR A 238       2.254 -24.244  -8.106  1.00 13.14           H  
ATOM   3608 3HG2 THR A 238       0.595 -24.810  -7.808  1.00 13.14           H  
ATOM   3609  N   ILE A 239       1.422 -21.728  -7.801  1.00  5.59           N  
ATOM   3610  CA  ILE A 239       2.363 -20.941  -7.003  1.00  5.24           C  
ATOM   3611  C   ILE A 239       2.998 -21.802  -5.914  1.00  6.14           C  
ATOM   3612  O   ILE A 239       2.311 -22.589  -5.261  1.00  6.62           O  
ATOM   3613  CB  ILE A 239       1.664 -19.727  -6.370  1.00  7.86           C  
ATOM   3614  CG1 ILE A 239       1.131 -18.810  -7.451  1.00  7.86           C  
ATOM   3615  CG2 ILE A 239       2.599 -18.958  -5.474  1.00  7.86           C  
ATOM   3616  CD1 ILE A 239       0.279 -17.715  -6.891  1.00  7.86           C  
ATOM   3617  H   ILE A 239       0.587 -22.077  -7.354  1.00  6.71           H  
ATOM   3618  HA  ILE A 239       3.154 -20.578  -7.657  1.00  6.29           H  
ATOM   3619  HB  ILE A 239       0.813 -20.069  -5.783  1.00  9.43           H  
ATOM   3620 1HG1 ILE A 239       1.961 -18.365  -7.999  1.00  9.43           H  
ATOM   3621 2HG1 ILE A 239       0.530 -19.392  -8.150  1.00  9.43           H  
ATOM   3622 1HG2 ILE A 239       2.074 -18.109  -5.035  1.00  9.43           H  
ATOM   3623 2HG2 ILE A 239       2.954 -19.608  -4.678  1.00  9.43           H  
ATOM   3624 3HG2 ILE A 239       3.447 -18.595  -6.055  1.00  9.43           H  
ATOM   3625 1HD1 ILE A 239      -0.082 -17.110  -7.710  1.00  9.43           H  
ATOM   3626 2HD1 ILE A 239      -0.566 -18.139  -6.356  1.00  9.43           H  
ATOM   3627 3HD1 ILE A 239       0.866 -17.103  -6.209  1.00  9.43           H  
ATOM   3628  N   SER A 240       4.319 -21.688  -5.755  1.00  6.98           N  
ATOM   3629  CA  SER A 240       5.041 -22.490  -4.770  1.00  8.69           C  
ATOM   3630  C   SER A 240       5.094 -21.844  -3.386  1.00  8.14           C  
ATOM   3631  O   SER A 240       5.157 -22.540  -2.372  1.00  9.73           O  
ATOM   3632  CB  SER A 240       6.454 -22.718  -5.251  1.00 13.04           C  
ATOM   3633  OG  SER A 240       7.155 -21.505  -5.296  1.00 13.04           O  
ATOM   3634  H   SER A 240       4.837 -21.014  -6.306  1.00  8.38           H  
ATOM   3635  HA  SER A 240       4.537 -23.454  -4.679  1.00 10.43           H  
ATOM   3636 1HB  SER A 240       6.964 -23.415  -4.587  1.00 15.64           H  
ATOM   3637 2HB  SER A 240       6.432 -23.167  -6.244  1.00 15.64           H  
ATOM   3638  HG  SER A 240       6.546 -20.860  -5.671  1.00 15.64           H  
ATOM   3639  N   GLY A 241       5.034 -20.517  -3.346  1.00  6.74           N  
ATOM   3640  CA  GLY A 241       5.064 -19.788  -2.081  1.00  6.95           C  
ATOM   3641  C   GLY A 241       4.895 -18.302  -2.336  1.00  4.67           C  
ATOM   3642  O   GLY A 241       4.519 -17.905  -3.433  1.00  3.59           O  
ATOM   3643  H   GLY A 241       5.014 -19.995  -4.214  1.00  8.09           H  
ATOM   3644 1HA  GLY A 241       4.279 -20.152  -1.422  1.00  8.34           H  
ATOM   3645 2HA  GLY A 241       6.014 -19.969  -1.581  1.00  8.34           H  
ATOM   3646  N   TYR A 242       5.129 -17.481  -1.325  1.00  5.23           N  
ATOM   3647  CA  TYR A 242       5.036 -16.035  -1.552  1.00  4.57           C  
ATOM   3648  C   TYR A 242       5.963 -15.325  -0.586  1.00  4.85           C  
ATOM   3649  O   TYR A 242       6.345 -15.886   0.435  1.00  6.36           O  
ATOM   3650  CB  TYR A 242       3.587 -15.537  -1.439  1.00  6.86           C  
ATOM   3651  CG  TYR A 242       2.974 -15.582  -0.063  1.00  6.86           C  
ATOM   3652  CD1 TYR A 242       2.981 -14.441   0.723  1.00  6.86           C  
ATOM   3653  CD2 TYR A 242       2.405 -16.751   0.413  1.00  6.86           C  
ATOM   3654  CE1 TYR A 242       2.415 -14.466   1.979  1.00  6.86           C  
ATOM   3655  CE2 TYR A 242       1.845 -16.777   1.674  1.00  6.86           C  
ATOM   3656  CZ  TYR A 242       1.847 -15.640   2.456  1.00  6.86           C  
ATOM   3657  OH  TYR A 242       1.298 -15.661   3.716  1.00  6.86           O  
ATOM   3658  H   TYR A 242       5.429 -17.865  -0.429  1.00  6.28           H  
ATOM   3659  HA  TYR A 242       5.389 -15.817  -2.560  1.00  5.48           H  
ATOM   3660 1HB  TYR A 242       3.536 -14.506  -1.792  1.00  8.23           H  
ATOM   3661 2HB  TYR A 242       2.959 -16.131  -2.102  1.00  8.23           H  
ATOM   3662  HD1 TYR A 242       3.431 -13.521   0.347  1.00  8.23           H  
ATOM   3663  HD2 TYR A 242       2.401 -17.647  -0.204  1.00  8.23           H  
ATOM   3664  HE1 TYR A 242       2.420 -13.567   2.595  1.00  8.23           H  
ATOM   3665  HE2 TYR A 242       1.403 -17.698   2.052  1.00  8.23           H  
ATOM   3666  HH  TYR A 242       1.506 -14.836   4.165  1.00  8.23           H  
ATOM   3667  N   GLU A 243       6.348 -14.101  -0.906  1.00  5.12           N  
ATOM   3668  CA  GLU A 243       7.345 -13.420  -0.096  1.00  5.80           C  
ATOM   3669  C   GLU A 243       6.941 -12.009   0.289  1.00  4.22           C  
ATOM   3670  O   GLU A 243       6.271 -11.304  -0.467  1.00  5.47           O  
ATOM   3671  CB  GLU A 243       8.659 -13.389  -0.874  1.00  8.70           C  
ATOM   3672  CG  GLU A 243       9.167 -14.774  -1.267  1.00  8.70           C  
ATOM   3673  CD  GLU A 243      10.409 -14.760  -2.101  1.00  8.70           C  
ATOM   3674  OE1 GLU A 243      11.159 -13.816  -2.019  1.00  8.70           O  
ATOM   3675  OE2 GLU A 243      10.563 -15.661  -2.894  1.00  8.70           O  
ATOM   3676  H   GLU A 243       5.978 -13.657  -1.730  1.00  6.14           H  
ATOM   3677  HA  GLU A 243       7.491 -13.991   0.822  1.00  6.96           H  
ATOM   3678 1HB  GLU A 243       8.523 -12.809  -1.782  1.00 10.44           H  
ATOM   3679 2HB  GLU A 243       9.429 -12.900  -0.280  1.00 10.44           H  
ATOM   3680 1HG  GLU A 243       9.356 -15.354  -0.366  1.00 10.44           H  
ATOM   3681 2HG  GLU A 243       8.389 -15.283  -1.828  1.00 10.44           H  
ATOM   3682  N   ASN A 244       7.367 -11.588   1.474  1.00  6.36           N  
ATOM   3683  CA  ASN A 244       7.078 -10.237   1.922  1.00  8.72           C  
ATOM   3684  C   ASN A 244       8.295  -9.344   1.772  1.00  6.73           C  
ATOM   3685  O   ASN A 244       9.434  -9.762   1.993  1.00  9.78           O  
ATOM   3686  CB  ASN A 244       6.573 -10.214   3.347  1.00 13.08           C  
ATOM   3687  CG  ASN A 244       5.223 -10.855   3.493  1.00 13.08           C  
ATOM   3688  OD1 ASN A 244       4.487 -11.028   2.516  1.00 13.08           O  
ATOM   3689  ND2 ASN A 244       4.873 -11.190   4.706  1.00 13.08           N  
ATOM   3690  H   ASN A 244       7.903 -12.208   2.064  1.00  7.63           H  
ATOM   3691  HA  ASN A 244       6.297  -9.821   1.284  1.00 10.46           H  
ATOM   3692 1HB  ASN A 244       7.280 -10.735   3.995  1.00 15.70           H  
ATOM   3693 2HB  ASN A 244       6.510  -9.183   3.696  1.00 15.70           H  
ATOM   3694 1HD2 ASN A 244       3.980 -11.611   4.870  1.00 15.70           H  
ATOM   3695 2HD2 ASN A 244       5.496 -11.024   5.469  1.00 15.70           H  
ATOM   3696  N   VAL A 245       8.034  -8.109   1.381  1.00  7.40           N  
ATOM   3697  CA  VAL A 245       9.058  -7.104   1.161  1.00  7.03           C  
ATOM   3698  C   VAL A 245       9.150  -6.189   2.392  1.00  6.56           C  
ATOM   3699  O   VAL A 245       8.118  -5.697   2.842  1.00  7.40           O  
ATOM   3700  CB  VAL A 245       8.680  -6.308  -0.106  1.00 10.54           C  
ATOM   3701  CG1 VAL A 245       9.665  -5.190  -0.411  1.00 10.54           C  
ATOM   3702  CG2 VAL A 245       8.577  -7.268  -1.275  1.00 10.54           C  
ATOM   3703  H   VAL A 245       7.070  -7.837   1.223  1.00  8.88           H  
ATOM   3704  HA  VAL A 245      10.001  -7.607   0.993  1.00  8.44           H  
ATOM   3705  HB  VAL A 245       7.715  -5.854   0.063  1.00 12.65           H  
ATOM   3706 1HG1 VAL A 245       9.336  -4.651  -1.299  1.00 12.65           H  
ATOM   3707 2HG1 VAL A 245       9.711  -4.503   0.435  1.00 12.65           H  
ATOM   3708 3HG1 VAL A 245      10.652  -5.613  -0.592  1.00 12.65           H  
ATOM   3709 1HG2 VAL A 245       8.267  -6.723  -2.164  1.00 12.65           H  
ATOM   3710 2HG2 VAL A 245       9.546  -7.732  -1.450  1.00 12.65           H  
ATOM   3711 3HG2 VAL A 245       7.840  -8.039  -1.049  1.00 12.65           H  
ATOM   3712  N   PRO A 246      10.348  -6.015   2.989  1.00  7.17           N  
ATOM   3713  CA  PRO A 246      10.638  -5.140   4.134  1.00  8.14           C  
ATOM   3714  C   PRO A 246       9.724  -3.919   4.163  1.00  8.01           C  
ATOM   3715  O   PRO A 246       9.836  -3.011   3.341  1.00  9.70           O  
ATOM   3716  CB  PRO A 246      12.098  -4.730   3.912  1.00 12.21           C  
ATOM   3717  CG  PRO A 246      12.683  -5.863   3.154  1.00 12.21           C  
ATOM   3718  CD  PRO A 246      11.586  -6.300   2.237  1.00 12.21           C  
ATOM   3719  HA  PRO A 246      10.536  -5.717   5.061  1.00  9.77           H  
ATOM   3720 1HB  PRO A 246      12.146  -3.779   3.363  1.00 14.65           H  
ATOM   3721 2HB  PRO A 246      12.594  -4.565   4.882  1.00 14.65           H  
ATOM   3722 1HG  PRO A 246      13.583  -5.534   2.613  1.00 14.65           H  
ATOM   3723 2HG  PRO A 246      13.001  -6.658   3.843  1.00 14.65           H  
ATOM   3724 1HD  PRO A 246      11.628  -5.724   1.309  1.00 14.65           H  
ATOM   3725 2HD  PRO A 246      11.681  -7.379   2.063  1.00 14.65           H  
ATOM   3726  N   ASN A 247       8.807  -3.937   5.127  1.00  7.98           N  
ATOM   3727  CA  ASN A 247       7.797  -2.904   5.287  1.00  9.65           C  
ATOM   3728  C   ASN A 247       8.410  -1.564   5.673  1.00  7.47           C  
ATOM   3729  O   ASN A 247       9.398  -1.513   6.407  1.00  8.45           O  
ATOM   3730  CB  ASN A 247       6.797  -3.334   6.342  1.00 14.48           C  
ATOM   3731  CG  ASN A 247       6.010  -4.559   5.948  1.00 14.48           C  
ATOM   3732  OD1 ASN A 247       5.809  -4.848   4.764  1.00 14.48           O  
ATOM   3733  ND2 ASN A 247       5.557  -5.288   6.935  1.00 14.48           N  
ATOM   3734  H   ASN A 247       8.801  -4.716   5.768  1.00  9.58           H  
ATOM   3735  HA  ASN A 247       7.282  -2.768   4.335  1.00 11.58           H  
ATOM   3736 1HB  ASN A 247       7.322  -3.543   7.273  1.00 17.37           H  
ATOM   3737 2HB  ASN A 247       6.101  -2.519   6.537  1.00 17.37           H  
ATOM   3738 1HD2 ASN A 247       5.027  -6.114   6.744  1.00 17.37           H  
ATOM   3739 2HD2 ASN A 247       5.740  -5.018   7.880  1.00 17.37           H  
ATOM   3740  N   ASN A 248       7.794  -0.485   5.190  1.00  5.95           N  
ATOM   3741  CA  ASN A 248       8.233   0.888   5.443  1.00  6.17           C  
ATOM   3742  C   ASN A 248       9.638   1.139   4.902  1.00  6.24           C  
ATOM   3743  O   ASN A 248      10.471   1.755   5.569  1.00 16.12           O  
ATOM   3744  CB  ASN A 248       8.165   1.211   6.924  1.00  9.25           C  
ATOM   3745  CG  ASN A 248       6.769   1.116   7.463  1.00  9.25           C  
ATOM   3746  OD1 ASN A 248       5.806   1.496   6.791  1.00  9.25           O  
ATOM   3747  ND2 ASN A 248       6.640   0.616   8.665  1.00  9.25           N  
ATOM   3748  H   ASN A 248       6.990  -0.618   4.594  1.00  7.14           H  
ATOM   3749  HA  ASN A 248       7.561   1.564   4.914  1.00  7.40           H  
ATOM   3750 1HB  ASN A 248       8.809   0.537   7.489  1.00 11.11           H  
ATOM   3751 2HB  ASN A 248       8.534   2.223   7.089  1.00 11.11           H  
ATOM   3752 1HD2 ASN A 248       5.732   0.526   9.076  1.00 11.11           H  
ATOM   3753 2HD2 ASN A 248       7.449   0.319   9.172  1.00 11.11           H  
ATOM   3754  N   ASP A 249       9.890   0.660   3.686  1.00  6.70           N  
ATOM   3755  CA  ASP A 249      11.189   0.798   3.042  1.00  6.28           C  
ATOM   3756  C   ASP A 249      11.087   0.851   1.528  1.00  5.22           C  
ATOM   3757  O   ASP A 249      10.967  -0.183   0.869  1.00  5.47           O  
ATOM   3758  CB  ASP A 249      12.110  -0.345   3.448  1.00  9.42           C  
ATOM   3759  CG  ASP A 249      13.490  -0.230   2.827  1.00  9.42           C  
ATOM   3760  OD1 ASP A 249      13.667   0.580   1.944  1.00  9.42           O  
ATOM   3761  OD2 ASP A 249      14.349  -0.998   3.188  1.00  9.42           O  
ATOM   3762  H   ASP A 249       9.155   0.171   3.195  1.00  8.04           H  
ATOM   3763  HA  ASP A 249      11.638   1.732   3.381  1.00  7.54           H  
ATOM   3764 1HB  ASP A 249      12.211  -0.363   4.534  1.00 11.30           H  
ATOM   3765 2HB  ASP A 249      11.666  -1.294   3.145  1.00 11.30           H  
ATOM   3766  N   GLU A 250      11.161   2.068   0.993  1.00  5.16           N  
ATOM   3767  CA  GLU A 250      11.048   2.326  -0.435  1.00  5.33           C  
ATOM   3768  C   GLU A 250      12.227   1.803  -1.258  1.00  4.19           C  
ATOM   3769  O   GLU A 250      12.097   1.638  -2.471  1.00  4.68           O  
ATOM   3770  CB  GLU A 250      10.911   3.829  -0.685  1.00  8.00           C  
ATOM   3771  CG  GLU A 250       9.618   4.444  -0.173  1.00  8.00           C  
ATOM   3772  CD  GLU A 250       9.543   5.930  -0.400  1.00  8.00           C  
ATOM   3773  OE1 GLU A 250      10.406   6.466  -1.055  1.00  8.00           O  
ATOM   3774  OE2 GLU A 250       8.619   6.538   0.084  1.00  8.00           O  
ATOM   3775  H   GLU A 250      11.280   2.856   1.615  1.00  6.19           H  
ATOM   3776  HA  GLU A 250      10.144   1.836  -0.792  1.00  6.40           H  
ATOM   3777 1HB  GLU A 250      11.741   4.355  -0.215  1.00  9.59           H  
ATOM   3778 2HB  GLU A 250      10.964   4.020  -1.755  1.00  9.59           H  
ATOM   3779 1HG  GLU A 250       8.778   3.968  -0.676  1.00  9.59           H  
ATOM   3780 2HG  GLU A 250       9.530   4.240   0.894  1.00  9.59           H  
ATOM   3781  N   SER A 251      13.385   1.572  -0.628  1.00  3.96           N  
ATOM   3782  CA  SER A 251      14.533   1.099  -1.394  1.00  3.77           C  
ATOM   3783  C   SER A 251      14.424  -0.397  -1.590  1.00  3.09           C  
ATOM   3784  O   SER A 251      14.730  -0.909  -2.668  1.00  4.64           O  
ATOM   3785  CB  SER A 251      15.832   1.435  -0.687  1.00  5.66           C  
ATOM   3786  OG  SER A 251      15.972   0.709   0.505  1.00  5.66           O  
ATOM   3787  H   SER A 251      13.466   1.689   0.376  1.00  4.75           H  
ATOM   3788  HA  SER A 251      14.528   1.578  -2.372  1.00  4.52           H  
ATOM   3789 1HB  SER A 251      16.672   1.222  -1.347  1.00  6.79           H  
ATOM   3790 2HB  SER A 251      15.854   2.502  -0.466  1.00  6.79           H  
ATOM   3791  HG  SER A 251      15.149   0.814   0.994  1.00  6.79           H  
ATOM   3792  N   SER A 252      13.910  -1.081  -0.567  1.00  2.79           N  
ATOM   3793  CA  SER A 252      13.647  -2.509  -0.678  1.00  3.08           C  
ATOM   3794  C   SER A 252      12.478  -2.706  -1.616  1.00  2.72           C  
ATOM   3795  O   SER A 252      12.460  -3.657  -2.395  1.00  2.81           O  
ATOM   3796  CB  SER A 252      13.370  -3.148   0.670  1.00  4.62           C  
ATOM   3797  OG  SER A 252      14.520  -3.163   1.479  1.00  4.62           O  
ATOM   3798  H   SER A 252      13.708  -0.591   0.298  1.00  3.35           H  
ATOM   3799  HA  SER A 252      14.520  -2.993  -1.113  1.00  3.70           H  
ATOM   3800 1HB  SER A 252      12.570  -2.611   1.178  1.00  5.54           H  
ATOM   3801 2HB  SER A 252      13.029  -4.169   0.511  1.00  5.54           H  
ATOM   3802  HG  SER A 252      14.544  -2.319   1.942  1.00  5.54           H  
ATOM   3803  N   MET A 253      11.516  -1.783  -1.551  1.00  3.18           N  
ATOM   3804  CA  MET A 253      10.380  -1.789  -2.450  1.00  3.90           C  
ATOM   3805  C   MET A 253      10.856  -1.729  -3.895  1.00  3.56           C  
ATOM   3806  O   MET A 253      10.459  -2.571  -4.692  1.00  4.03           O  
ATOM   3807  CB  MET A 253       9.461  -0.618  -2.132  1.00  5.85           C  
ATOM   3808  CG  MET A 253       8.180  -0.558  -2.938  1.00  5.85           C  
ATOM   3809  SD  MET A 253       7.158   0.843  -2.455  1.00  5.85           S  
ATOM   3810  CE  MET A 253       5.855   0.707  -3.663  1.00  5.85           C  
ATOM   3811  H   MET A 253      11.564  -1.053  -0.850  1.00  3.82           H  
ATOM   3812  HA  MET A 253       9.831  -2.719  -2.314  1.00  4.68           H  
ATOM   3813 1HB  MET A 253       9.192  -0.642  -1.076  1.00  7.02           H  
ATOM   3814 2HB  MET A 253       9.992   0.313  -2.313  1.00  7.02           H  
ATOM   3815 1HG  MET A 253       8.415  -0.468  -3.997  1.00  7.02           H  
ATOM   3816 2HG  MET A 253       7.608  -1.474  -2.788  1.00  7.02           H  
ATOM   3817 1HE  MET A 253       5.148   1.520  -3.525  1.00  7.02           H  
ATOM   3818 2HE  MET A 253       6.280   0.765  -4.665  1.00  7.02           H  
ATOM   3819 3HE  MET A 253       5.347  -0.248  -3.538  1.00  7.02           H  
ATOM   3820  N   GLN A 254      11.728  -0.759  -4.221  1.00  3.79           N  
ATOM   3821  CA  GLN A 254      12.281  -0.626  -5.577  1.00  5.23           C  
ATOM   3822  C   GLN A 254      12.929  -1.918  -6.034  1.00  4.98           C  
ATOM   3823  O   GLN A 254      12.697  -2.368  -7.158  1.00  5.75           O  
ATOM   3824  CB  GLN A 254      13.311   0.513  -5.658  1.00  7.85           C  
ATOM   3825  CG  GLN A 254      13.873   0.744  -7.064  1.00  7.85           C  
ATOM   3826  CD  GLN A 254      14.886   1.886  -7.126  1.00  7.85           C  
ATOM   3827  OE1 GLN A 254      15.030   2.642  -6.158  1.00  7.85           O  
ATOM   3828  NE2 GLN A 254      15.582   2.050  -8.251  1.00  7.85           N  
ATOM   3829  H   GLN A 254      12.000  -0.081  -3.521  1.00  4.55           H  
ATOM   3830  HA  GLN A 254      11.464  -0.401  -6.261  1.00  6.28           H  
ATOM   3831 1HB  GLN A 254      12.855   1.442  -5.318  1.00  9.41           H  
ATOM   3832 2HB  GLN A 254      14.146   0.296  -4.993  1.00  9.41           H  
ATOM   3833 1HG  GLN A 254      14.361  -0.169  -7.398  1.00  9.41           H  
ATOM   3834 2HG  GLN A 254      13.048   0.987  -7.733  1.00  9.41           H  
ATOM   3835 1HE2 GLN A 254      16.245   2.796  -8.316  1.00  9.41           H  
ATOM   3836 2HE2 GLN A 254      15.463   1.445  -9.042  1.00  9.41           H  
ATOM   3837  N   GLN A 255      13.739  -2.510  -5.157  1.00  5.14           N  
ATOM   3838  CA  GLN A 255      14.404  -3.772  -5.436  1.00  6.77           C  
ATOM   3839  C   GLN A 255      13.404  -4.875  -5.784  1.00  5.98           C  
ATOM   3840  O   GLN A 255      13.612  -5.636  -6.729  1.00  7.55           O  
ATOM   3841  CB  GLN A 255      15.224  -4.197  -4.220  1.00 10.15           C  
ATOM   3842  CG  GLN A 255      16.459  -3.377  -3.941  1.00 10.15           C  
ATOM   3843  CD  GLN A 255      17.111  -3.749  -2.624  1.00 10.15           C  
ATOM   3844  OE1 GLN A 255      16.497  -4.399  -1.774  1.00 10.15           O  
ATOM   3845  NE2 GLN A 255      18.363  -3.341  -2.445  1.00 10.15           N  
ATOM   3846  H   GLN A 255      13.911  -2.065  -4.260  1.00  6.17           H  
ATOM   3847  HA  GLN A 255      15.069  -3.634  -6.287  1.00  8.12           H  
ATOM   3848 1HB  GLN A 255      14.603  -4.157  -3.330  1.00 12.19           H  
ATOM   3849 2HB  GLN A 255      15.537  -5.222  -4.348  1.00 12.19           H  
ATOM   3850 1HG  GLN A 255      17.178  -3.596  -4.721  1.00 12.19           H  
ATOM   3851 2HG  GLN A 255      16.214  -2.319  -3.937  1.00 12.19           H  
ATOM   3852 1HE2 GLN A 255      18.840  -3.557  -1.593  1.00 12.19           H  
ATOM   3853 2HE2 GLN A 255      18.825  -2.817  -3.160  1.00 12.19           H  
ATOM   3854  N   ALA A 256      12.321  -4.963  -5.011  1.00  4.70           N  
ATOM   3855  CA  ALA A 256      11.288  -5.967  -5.242  1.00  5.02           C  
ATOM   3856  C   ALA A 256      10.570  -5.727  -6.563  1.00  4.54           C  
ATOM   3857  O   ALA A 256      10.370  -6.666  -7.334  1.00  5.37           O  
ATOM   3858  CB  ALA A 256      10.306  -5.963  -4.090  1.00  7.53           C  
ATOM   3859  H   ALA A 256      12.215  -4.328  -4.231  1.00  5.64           H  
ATOM   3860  HA  ALA A 256      11.768  -6.942  -5.296  1.00  6.02           H  
ATOM   3861 1HB  ALA A 256       9.559  -6.738  -4.246  1.00  9.04           H  
ATOM   3862 2HB  ALA A 256      10.839  -6.160  -3.161  1.00  9.04           H  
ATOM   3863 3HB  ALA A 256       9.818  -4.993  -4.028  1.00  9.04           H  
ATOM   3864  N   VAL A 257      10.234  -4.460  -6.826  1.00  3.96           N  
ATOM   3865  CA  VAL A 257       9.569  -4.009  -8.047  1.00  4.30           C  
ATOM   3866  C   VAL A 257      10.392  -4.372  -9.280  1.00  4.14           C  
ATOM   3867  O   VAL A 257       9.848  -4.787 -10.303  1.00  4.06           O  
ATOM   3868  CB  VAL A 257       9.306  -2.484  -7.960  1.00  6.45           C  
ATOM   3869  CG1 VAL A 257       8.838  -1.925  -9.288  1.00  6.45           C  
ATOM   3870  CG2 VAL A 257       8.232  -2.228  -6.914  1.00  6.45           C  
ATOM   3871  H   VAL A 257      10.440  -3.761  -6.129  1.00  4.75           H  
ATOM   3872  HA  VAL A 257       8.605  -4.513  -8.117  1.00  5.16           H  
ATOM   3873  HB  VAL A 257      10.228  -1.976  -7.681  1.00  7.74           H  
ATOM   3874 1HG1 VAL A 257       8.664  -0.854  -9.192  1.00  7.74           H  
ATOM   3875 2HG1 VAL A 257       9.609  -2.099 -10.032  1.00  7.74           H  
ATOM   3876 3HG1 VAL A 257       7.915  -2.418  -9.593  1.00  7.74           H  
ATOM   3877 1HG2 VAL A 257       8.054  -1.157  -6.836  1.00  7.74           H  
ATOM   3878 2HG2 VAL A 257       7.311  -2.728  -7.212  1.00  7.74           H  
ATOM   3879 3HG2 VAL A 257       8.547  -2.613  -5.951  1.00  7.74           H  
ATOM   3880  N   ALA A 258      11.714  -4.234  -9.176  1.00  5.10           N  
ATOM   3881  CA  ALA A 258      12.637  -4.602 -10.248  1.00  5.89           C  
ATOM   3882  C   ALA A 258      12.565  -6.095 -10.639  1.00  5.67           C  
ATOM   3883  O   ALA A 258      13.020  -6.467 -11.722  1.00  8.06           O  
ATOM   3884  CB  ALA A 258      14.056  -4.261  -9.831  1.00  8.83           C  
ATOM   3885  H   ALA A 258      12.101  -3.847  -8.323  1.00  6.12           H  
ATOM   3886  HA  ALA A 258      12.376  -4.017 -11.128  1.00  7.07           H  
ATOM   3887 1HB  ALA A 258      14.738  -4.498 -10.646  1.00 10.60           H  
ATOM   3888 2HB  ALA A 258      14.122  -3.199  -9.597  1.00 10.60           H  
ATOM   3889 3HB  ALA A 258      14.328  -4.843  -8.954  1.00 10.60           H  
ATOM   3890  N   ASN A 259      12.015  -6.948  -9.768  1.00  5.60           N  
ATOM   3891  CA  ASN A 259      11.864  -8.370 -10.054  1.00  6.02           C  
ATOM   3892  C   ASN A 259      10.480  -8.674 -10.611  1.00  4.74           C  
ATOM   3893  O   ASN A 259      10.349  -9.379 -11.612  1.00  6.71           O  
ATOM   3894  CB  ASN A 259      12.137  -9.206  -8.824  1.00  9.03           C  
ATOM   3895  CG  ASN A 259      13.593  -9.241  -8.469  1.00  9.03           C  
ATOM   3896  OD1 ASN A 259      14.460  -9.031  -9.325  1.00  9.03           O  
ATOM   3897  ND2 ASN A 259      13.880  -9.513  -7.224  1.00  9.03           N  
ATOM   3898  H   ASN A 259      11.658  -6.617  -8.884  1.00  6.72           H  
ATOM   3899  HA  ASN A 259      12.587  -8.645 -10.823  1.00  7.22           H  
ATOM   3900 1HB  ASN A 259      11.577  -8.806  -7.977  1.00 10.84           H  
ATOM   3901 2HB  ASN A 259      11.791 -10.225  -8.993  1.00 10.84           H  
ATOM   3902 1HD2 ASN A 259      14.834  -9.557  -6.930  1.00 10.84           H  
ATOM   3903 2HD2 ASN A 259      13.144  -9.681  -6.569  1.00 10.84           H  
ATOM   3904  N   GLN A 260       9.449  -8.167  -9.940  1.00  3.88           N  
ATOM   3905  CA  GLN A 260       8.072  -8.372 -10.382  1.00  3.67           C  
ATOM   3906  C   GLN A 260       7.166  -7.336  -9.718  1.00  2.81           C  
ATOM   3907  O   GLN A 260       7.567  -6.737  -8.724  1.00  3.36           O  
ATOM   3908  CB  GLN A 260       7.629  -9.800 -10.058  1.00  5.50           C  
ATOM   3909  CG  GLN A 260       7.573 -10.121  -8.590  1.00  5.50           C  
ATOM   3910  CD  GLN A 260       7.321 -11.593  -8.355  1.00  5.50           C  
ATOM   3911  OE1 GLN A 260       8.260 -12.395  -8.352  1.00  5.50           O  
ATOM   3912  NE2 GLN A 260       6.065 -11.961  -8.149  1.00  5.50           N  
ATOM   3913  H   GLN A 260       9.629  -7.608  -9.113  1.00  4.66           H  
ATOM   3914  HA  GLN A 260       8.038  -8.231 -11.457  1.00  4.40           H  
ATOM   3915 1HB  GLN A 260       6.643  -9.994 -10.476  1.00  6.61           H  
ATOM   3916 2HB  GLN A 260       8.318 -10.506 -10.521  1.00  6.61           H  
ATOM   3917 1HG  GLN A 260       8.523  -9.856  -8.128  1.00  6.61           H  
ATOM   3918 2HG  GLN A 260       6.761  -9.557  -8.131  1.00  6.61           H  
ATOM   3919 1HE2 GLN A 260       5.853 -12.919  -7.945  1.00  6.61           H  
ATOM   3920 2HE2 GLN A 260       5.336 -11.277  -8.158  1.00  6.61           H  
ATOM   3921  N   PRO A 261       5.956  -7.092 -10.242  1.00  2.56           N  
ATOM   3922  CA  PRO A 261       4.965  -6.161  -9.718  1.00  2.14           C  
ATOM   3923  C   PRO A 261       4.639  -6.503  -8.275  1.00  2.30           C  
ATOM   3924  O   PRO A 261       4.579  -7.673  -7.898  1.00  4.74           O  
ATOM   3925  CB  PRO A 261       3.773  -6.348 -10.650  1.00  3.21           C  
ATOM   3926  CG  PRO A 261       4.384  -6.772 -11.932  1.00  3.21           C  
ATOM   3927  CD  PRO A 261       5.546  -7.648 -11.543  1.00  3.21           C  
ATOM   3928  HA  PRO A 261       5.367  -5.145  -9.791  1.00  2.57           H  
ATOM   3929 1HB  PRO A 261       3.075  -7.089 -10.237  1.00  3.85           H  
ATOM   3930 2HB  PRO A 261       3.224  -5.400 -10.742  1.00  3.85           H  
ATOM   3931 1HG  PRO A 261       3.643  -7.283 -12.547  1.00  3.85           H  
ATOM   3932 2HG  PRO A 261       4.686  -5.884 -12.496  1.00  3.85           H  
ATOM   3933 1HD  PRO A 261       5.223  -8.691 -11.426  1.00  3.85           H  
ATOM   3934 2HD  PRO A 261       6.353  -7.548 -12.281  1.00  3.85           H  
ATOM   3935  N   ILE A 262       4.444  -5.465  -7.471  1.00  1.58           N  
ATOM   3936  CA  ILE A 262       4.241  -5.650  -6.032  1.00  1.86           C  
ATOM   3937  C   ILE A 262       2.843  -5.293  -5.537  1.00  1.28           C  
ATOM   3938  O   ILE A 262       2.277  -4.273  -5.910  1.00  1.95           O  
ATOM   3939  CB  ILE A 262       5.289  -4.831  -5.255  1.00  2.79           C  
ATOM   3940  CG1 ILE A 262       6.688  -5.241  -5.708  1.00  2.79           C  
ATOM   3941  CG2 ILE A 262       5.145  -5.048  -3.764  1.00  2.79           C  
ATOM   3942  CD1 ILE A 262       6.993  -6.695  -5.455  1.00  2.79           C  
ATOM   3943  H   ILE A 262       4.475  -4.536  -7.880  1.00  1.90           H  
ATOM   3944  HA  ILE A 262       4.408  -6.701  -5.804  1.00  2.23           H  
ATOM   3945  HB  ILE A 262       5.165  -3.773  -5.478  1.00  3.35           H  
ATOM   3946 1HG1 ILE A 262       6.788  -5.047  -6.775  1.00  3.35           H  
ATOM   3947 2HG1 ILE A 262       7.427  -4.637  -5.180  1.00  3.35           H  
ATOM   3948 1HG2 ILE A 262       5.899  -4.459  -3.245  1.00  3.35           H  
ATOM   3949 2HG2 ILE A 262       4.155  -4.736  -3.437  1.00  3.35           H  
ATOM   3950 3HG2 ILE A 262       5.286  -6.104  -3.532  1.00  3.35           H  
ATOM   3951 1HD1 ILE A 262       7.999  -6.923  -5.803  1.00  3.35           H  
ATOM   3952 2HD1 ILE A 262       6.922  -6.898  -4.387  1.00  3.35           H  
ATOM   3953 3HD1 ILE A 262       6.280  -7.317  -5.990  1.00  3.35           H  
ATOM   3954  N   ALA A 263       2.263  -6.143  -4.701  1.00  0.88           N  
ATOM   3955  CA  ALA A 263       0.950  -5.834  -4.157  1.00  1.13           C  
ATOM   3956  C   ALA A 263       1.135  -5.006  -2.900  1.00  1.13           C  
ATOM   3957  O   ALA A 263       1.840  -5.424  -1.984  1.00  1.24           O  
ATOM   3958  CB  ALA A 263       0.166  -7.105  -3.864  1.00  1.69           C  
ATOM   3959  H   ALA A 263       2.739  -6.984  -4.404  1.00  1.06           H  
ATOM   3960  HA  ALA A 263       0.404  -5.236  -4.884  1.00  1.36           H  
ATOM   3961 1HB  ALA A 263      -0.812  -6.843  -3.462  1.00  2.03           H  
ATOM   3962 2HB  ALA A 263       0.040  -7.674  -4.785  1.00  2.03           H  
ATOM   3963 3HB  ALA A 263       0.708  -7.708  -3.137  1.00  2.03           H  
ATOM   3964  N   VAL A 264       0.532  -3.816  -2.870  1.00  1.41           N  
ATOM   3965  CA  VAL A 264       0.660  -2.925  -1.717  1.00  1.63           C  
ATOM   3966  C   VAL A 264      -0.689  -2.386  -1.260  1.00  1.81           C  
ATOM   3967  O   VAL A 264      -1.622  -2.244  -2.047  1.00  3.80           O  
ATOM   3968  CB  VAL A 264       1.582  -1.737  -2.045  1.00  2.44           C  
ATOM   3969  CG1 VAL A 264       2.991  -2.191  -2.363  1.00  2.44           C  
ATOM   3970  CG2 VAL A 264       1.011  -1.002  -3.224  1.00  2.44           C  
ATOM   3971  H   VAL A 264      -0.029  -3.530  -3.663  1.00  1.69           H  
ATOM   3972  HA  VAL A 264       1.104  -3.489  -0.896  1.00  1.96           H  
ATOM   3973  HB  VAL A 264       1.632  -1.077  -1.183  1.00  2.93           H  
ATOM   3974 1HG1 VAL A 264       3.609  -1.321  -2.583  1.00  2.93           H  
ATOM   3975 2HG1 VAL A 264       3.396  -2.709  -1.503  1.00  2.93           H  
ATOM   3976 3HG1 VAL A 264       2.981  -2.855  -3.225  1.00  2.93           H  
ATOM   3977 1HG2 VAL A 264       1.643  -0.154  -3.468  1.00  2.93           H  
ATOM   3978 2HG2 VAL A 264       0.961  -1.670  -4.083  1.00  2.93           H  
ATOM   3979 3HG2 VAL A 264       0.012  -0.653  -2.972  1.00  2.93           H  
ATOM   3980  N   VAL A 265      -0.775  -2.049   0.018  1.00  2.98           N  
ATOM   3981  CA  VAL A 265      -2.021  -1.562   0.600  1.00  3.78           C  
ATOM   3982  C   VAL A 265      -2.044  -0.044   0.744  1.00  3.61           C  
ATOM   3983  O   VAL A 265      -1.137   0.538   1.334  1.00  4.35           O  
ATOM   3984  CB  VAL A 265      -2.223  -2.184   1.988  1.00  5.67           C  
ATOM   3985  CG1 VAL A 265      -3.510  -1.666   2.610  1.00  5.67           C  
ATOM   3986  CG2 VAL A 265      -2.224  -3.697   1.879  1.00  5.67           C  
ATOM   3987  H   VAL A 265       0.035  -2.161   0.612  1.00  3.58           H  
ATOM   3988  HA  VAL A 265      -2.845  -1.864  -0.046  1.00  4.54           H  
ATOM   3989  HB  VAL A 265      -1.406  -1.871   2.632  1.00  6.80           H  
ATOM   3990 1HG1 VAL A 265      -3.630  -2.094   3.605  1.00  6.80           H  
ATOM   3991 2HG1 VAL A 265      -3.469  -0.580   2.689  1.00  6.80           H  
ATOM   3992 3HG1 VAL A 265      -4.357  -1.954   1.987  1.00  6.80           H  
ATOM   3993 1HG2 VAL A 265      -2.345  -4.129   2.872  1.00  6.80           H  
ATOM   3994 2HG2 VAL A 265      -3.043  -4.019   1.244  1.00  6.80           H  
ATOM   3995 3HG2 VAL A 265      -1.280  -4.032   1.452  1.00  6.80           H  
ATOM   3996  N   LEU A 266      -3.089   0.595   0.225  1.00  3.43           N  
ATOM   3997  CA  LEU A 266      -3.220   2.039   0.365  1.00  3.69           C  
ATOM   3998  C   LEU A 266      -4.276   2.382   1.410  1.00  4.42           C  
ATOM   3999  O   LEU A 266      -5.255   1.644   1.588  1.00  5.10           O  
ATOM   4000  CB  LEU A 266      -3.579   2.687  -0.976  1.00  5.54           C  
ATOM   4001  CG  LEU A 266      -2.593   2.418  -2.118  1.00  5.54           C  
ATOM   4002  CD1 LEU A 266      -3.077   3.119  -3.380  1.00  5.54           C  
ATOM   4003  CD2 LEU A 266      -1.212   2.889  -1.710  1.00  5.54           C  
ATOM   4004  H   LEU A 266      -3.806   0.082  -0.267  1.00  4.12           H  
ATOM   4005  HA  LEU A 266      -2.266   2.444   0.698  1.00  4.43           H  
ATOM   4006 1HB  LEU A 266      -4.557   2.322  -1.291  1.00  6.64           H  
ATOM   4007 2HB  LEU A 266      -3.643   3.766  -0.839  1.00  6.64           H  
ATOM   4008  HG  LEU A 266      -2.560   1.348  -2.323  1.00  6.64           H  
ATOM   4009 1HD1 LEU A 266      -2.385   2.920  -4.198  1.00  6.64           H  
ATOM   4010 2HD1 LEU A 266      -4.068   2.749  -3.646  1.00  6.64           H  
ATOM   4011 3HD1 LEU A 266      -3.126   4.193  -3.202  1.00  6.64           H  
ATOM   4012 1HD2 LEU A 266      -0.507   2.686  -2.516  1.00  6.64           H  
ATOM   4013 2HD2 LEU A 266      -1.236   3.957  -1.511  1.00  6.64           H  
ATOM   4014 3HD2 LEU A 266      -0.897   2.359  -0.812  1.00  6.64           H  
ATOM   4015  N   ASP A 267      -4.099   3.538   2.066  1.00  4.90           N  
ATOM   4016  CA  ASP A 267      -4.971   4.021   3.153  1.00  6.93           C  
ATOM   4017  C   ASP A 267      -6.449   4.284   2.810  1.00  7.74           C  
ATOM   4018  O   ASP A 267      -7.210   4.718   3.675  1.00 23.16           O  
ATOM   4019  CB  ASP A 267      -4.392   5.313   3.735  1.00 10.39           C  
ATOM   4020  CG  ASP A 267      -4.362   6.454   2.726  1.00 10.39           C  
ATOM   4021  OD1 ASP A 267      -4.803   6.254   1.619  1.00 10.39           O  
ATOM   4022  OD2 ASP A 267      -3.904   7.517   3.074  1.00 10.39           O  
ATOM   4023  H   ASP A 267      -3.276   4.082   1.844  1.00  5.88           H  
ATOM   4024  HA  ASP A 267      -4.949   3.266   3.939  1.00  8.32           H  
ATOM   4025 1HB  ASP A 267      -4.986   5.623   4.593  1.00 12.47           H  
ATOM   4026 2HB  ASP A 267      -3.375   5.132   4.087  1.00 12.47           H  
ATOM   4027  N   ALA A 268      -6.872   3.979   1.585  1.00  6.12           N  
ATOM   4028  CA  ALA A 268      -8.264   4.059   1.204  1.00  6.37           C  
ATOM   4029  C   ALA A 268      -8.946   2.715   1.437  1.00  5.72           C  
ATOM   4030  O   ALA A 268     -10.121   2.566   1.116  1.00  6.21           O  
ATOM   4031  CB  ALA A 268      -8.395   4.467  -0.255  1.00  9.55           C  
ATOM   4032  H   ALA A 268      -6.216   3.677   0.886  1.00  7.34           H  
ATOM   4033  HA  ALA A 268      -8.752   4.803   1.833  1.00  7.64           H  
ATOM   4034 1HB  ALA A 268      -9.449   4.537  -0.522  1.00 11.47           H  
ATOM   4035 2HB  ALA A 268      -7.918   5.436  -0.405  1.00 11.47           H  
ATOM   4036 3HB  ALA A 268      -7.910   3.725  -0.888  1.00 11.47           H  
ATOM   4037  N   ASN A 269      -8.200   1.744   1.993  1.00  5.50           N  
ATOM   4038  CA  ASN A 269      -8.661   0.376   2.204  1.00  6.07           C  
ATOM   4039  C   ASN A 269      -8.773  -0.281   0.846  1.00  5.99           C  
ATOM   4040  O   ASN A 269      -9.781  -0.901   0.501  1.00  6.37           O  
ATOM   4041  CB  ASN A 269      -9.972   0.312   2.977  1.00  9.11           C  
ATOM   4042  CG  ASN A 269      -9.848   0.893   4.354  1.00  9.11           C  
ATOM   4043  OD1 ASN A 269      -8.844   0.679   5.043  1.00  9.11           O  
ATOM   4044  ND2 ASN A 269     -10.849   1.622   4.773  1.00  9.11           N  
ATOM   4045  H   ASN A 269      -7.237   1.935   2.236  1.00  6.60           H  
ATOM   4046  HA  ASN A 269      -7.902  -0.169   2.767  1.00  7.28           H  
ATOM   4047 1HB  ASN A 269     -10.770   0.822   2.444  1.00 10.93           H  
ATOM   4048 2HB  ASN A 269     -10.273  -0.730   3.078  1.00 10.93           H  
ATOM   4049 1HD2 ASN A 269     -10.819   2.036   5.683  1.00 10.93           H  
ATOM   4050 2HD2 ASN A 269     -11.641   1.769   4.181  1.00 10.93           H  
ATOM   4051  N   HIS A 270      -7.690  -0.177   0.087  1.00  6.89           N  
ATOM   4052  CA  HIS A 270      -7.648  -0.715  -1.261  1.00  9.12           C  
ATOM   4053  C   HIS A 270      -6.237  -1.144  -1.615  1.00  4.68           C  
ATOM   4054  O   HIS A 270      -5.269  -0.461  -1.290  1.00  5.08           O  
ATOM   4055  CB  HIS A 270      -8.174   0.334  -2.254  1.00 13.68           C  
ATOM   4056  CG  HIS A 270      -8.221  -0.126  -3.676  1.00 13.68           C  
ATOM   4057  ND1 HIS A 270      -7.150   0.005  -4.528  1.00 13.68           N  
ATOM   4058  CD2 HIS A 270      -9.198  -0.728  -4.393  1.00 13.68           C  
ATOM   4059  CE1 HIS A 270      -7.467  -0.495  -5.710  1.00 13.68           C  
ATOM   4060  NE2 HIS A 270      -8.698  -0.950  -5.655  1.00 13.68           N  
ATOM   4061  H   HIS A 270      -6.880   0.322   0.450  1.00  8.27           H  
ATOM   4062  HA  HIS A 270      -8.289  -1.593  -1.324  1.00 10.94           H  
ATOM   4063 1HB  HIS A 270      -9.181   0.634  -1.963  1.00 16.42           H  
ATOM   4064 2HB  HIS A 270      -7.544   1.222  -2.207  1.00 16.42           H  
ATOM   4065  HD2 HIS A 270     -10.192  -0.997  -4.034  1.00 16.42           H  
ATOM   4066  HE1 HIS A 270      -6.818  -0.536  -6.582  1.00 16.42           H  
ATOM   4067  HE2 HIS A 270      -9.183  -1.400  -6.421  1.00 16.42           H  
ATOM   4068  N   VAL A 271      -6.128  -2.300  -2.261  1.00  3.68           N  
ATOM   4069  CA  VAL A 271      -4.831  -2.863  -2.599  1.00  2.38           C  
ATOM   4070  C   VAL A 271      -4.558  -2.648  -4.078  1.00  1.70           C  
ATOM   4071  O   VAL A 271      -5.429  -2.885  -4.917  1.00  1.98           O  
ATOM   4072  CB  VAL A 271      -4.790  -4.366  -2.272  1.00  3.57           C  
ATOM   4073  CG1 VAL A 271      -3.414  -4.943  -2.564  1.00  3.57           C  
ATOM   4074  CG2 VAL A 271      -5.167  -4.575  -0.833  1.00  3.57           C  
ATOM   4075  H   VAL A 271      -6.964  -2.802  -2.516  1.00  4.42           H  
ATOM   4076  HA  VAL A 271      -4.066  -2.353  -2.019  1.00  2.86           H  
ATOM   4077  HB  VAL A 271      -5.500  -4.884  -2.916  1.00  4.28           H  
ATOM   4078 1HG1 VAL A 271      -3.414  -6.012  -2.351  1.00  4.28           H  
ATOM   4079 2HG1 VAL A 271      -3.155  -4.778  -3.603  1.00  4.28           H  
ATOM   4080 3HG1 VAL A 271      -2.677  -4.452  -1.933  1.00  4.28           H  
ATOM   4081 1HG2 VAL A 271      -5.154  -5.640  -0.605  1.00  4.28           H  
ATOM   4082 2HG2 VAL A 271      -4.457  -4.056  -0.197  1.00  4.28           H  
ATOM   4083 3HG2 VAL A 271      -6.166  -4.178  -0.657  1.00  4.28           H  
ATOM   4084  N   VAL A 272      -3.356  -2.183  -4.393  1.00  1.36           N  
ATOM   4085  CA  VAL A 272      -2.983  -1.887  -5.769  1.00  1.20           C  
ATOM   4086  C   VAL A 272      -1.715  -2.608  -6.195  1.00  1.11           C  
ATOM   4087  O   VAL A 272      -0.965  -3.126  -5.366  1.00  1.21           O  
ATOM   4088  CB  VAL A 272      -2.770  -0.384  -5.969  1.00  1.80           C  
ATOM   4089  CG1 VAL A 272      -4.026   0.404  -5.680  1.00  1.80           C  
ATOM   4090  CG2 VAL A 272      -1.650   0.074  -5.064  1.00  1.80           C  
ATOM   4091  H   VAL A 272      -2.686  -2.037  -3.651  1.00  1.63           H  
ATOM   4092  HA  VAL A 272      -3.798  -2.208  -6.421  1.00  1.44           H  
ATOM   4093  HB  VAL A 272      -2.511  -0.211  -7.009  1.00  2.16           H  
ATOM   4094 1HG1 VAL A 272      -3.838   1.463  -5.848  1.00  2.16           H  
ATOM   4095 2HG1 VAL A 272      -4.814   0.068  -6.347  1.00  2.16           H  
ATOM   4096 3HG1 VAL A 272      -4.329   0.250  -4.645  1.00  2.16           H  
ATOM   4097 1HG2 VAL A 272      -1.469   1.137  -5.207  1.00  2.16           H  
ATOM   4098 2HG2 VAL A 272      -1.924  -0.109  -4.025  1.00  2.16           H  
ATOM   4099 3HG2 VAL A 272      -0.748  -0.483  -5.310  1.00  2.16           H  
ATOM   4100  N   THR A 273      -1.477  -2.641  -7.505  1.00  1.20           N  
ATOM   4101  CA  THR A 273      -0.294  -3.305  -8.033  1.00  1.20           C  
ATOM   4102  C   THR A 273       0.773  -2.310  -8.481  1.00  1.20           C  
ATOM   4103  O   THR A 273       0.533  -1.416  -9.296  1.00  1.44           O  
ATOM   4104  CB  THR A 273      -0.663  -4.230  -9.209  1.00  1.80           C  
ATOM   4105  OG1 THR A 273      -1.567  -5.243  -8.752  1.00  1.80           O  
ATOM   4106  CG2 THR A 273       0.581  -4.884  -9.785  1.00  1.80           C  
ATOM   4107  H   THR A 273      -2.126  -2.196  -8.145  1.00  1.44           H  
ATOM   4108  HA  THR A 273       0.134  -3.921  -7.243  1.00  1.44           H  
ATOM   4109  HB  THR A 273      -1.152  -3.649  -9.984  1.00  2.16           H  
ATOM   4110  HG1 THR A 273      -1.147  -5.760  -8.060  1.00  2.16           H  
ATOM   4111 1HG2 THR A 273       0.300  -5.534 -10.614  1.00  2.16           H  
ATOM   4112 2HG2 THR A 273       1.265  -4.116 -10.144  1.00  2.16           H  
ATOM   4113 3HG2 THR A 273       1.072  -5.475  -9.013  1.00  2.16           H  
ATOM   4114  N   VAL A 274       1.980  -2.474  -7.962  1.00  1.36           N  
ATOM   4115  CA  VAL A 274       3.040  -1.574  -8.340  1.00  1.77           C  
ATOM   4116  C   VAL A 274       3.621  -2.065  -9.636  1.00  1.90           C  
ATOM   4117  O   VAL A 274       4.439  -2.984  -9.657  1.00  3.25           O  
ATOM   4118  CB  VAL A 274       4.140  -1.504  -7.275  1.00  2.66           C  
ATOM   4119  CG1 VAL A 274       5.205  -0.510  -7.720  1.00  2.66           C  
ATOM   4120  CG2 VAL A 274       3.544  -1.123  -5.934  1.00  2.66           C  
ATOM   4121  H   VAL A 274       2.157  -3.206  -7.299  1.00  1.63           H  
ATOM   4122  HA  VAL A 274       2.629  -0.579  -8.493  1.00  2.12           H  
ATOM   4123  HB  VAL A 274       4.614  -2.481  -7.189  1.00  3.19           H  
ATOM   4124 1HG1 VAL A 274       5.996  -0.467  -6.974  1.00  3.19           H  
ATOM   4125 2HG1 VAL A 274       5.621  -0.825  -8.677  1.00  3.19           H  
ATOM   4126 3HG1 VAL A 274       4.756   0.476  -7.825  1.00  3.19           H  
ATOM   4127 1HG2 VAL A 274       4.333  -1.098  -5.189  1.00  3.19           H  
ATOM   4128 2HG2 VAL A 274       3.078  -0.145  -6.002  1.00  3.19           H  
ATOM   4129 3HG2 VAL A 274       2.798  -1.860  -5.642  1.00  3.19           H  
ATOM   4130  N   VAL A 275       3.147  -1.456 -10.713  1.00  1.58           N  
ATOM   4131  CA  VAL A 275       3.546  -1.761 -12.081  1.00  2.39           C  
ATOM   4132  C   VAL A 275       4.964  -1.336 -12.403  1.00  1.70           C  
ATOM   4133  O   VAL A 275       5.659  -1.989 -13.185  1.00  2.78           O  
ATOM   4134  CB  VAL A 275       2.597  -1.090 -13.071  1.00  3.58           C  
ATOM   4135  CG1 VAL A 275       3.134  -1.256 -14.474  1.00  3.58           C  
ATOM   4136  CG2 VAL A 275       1.223  -1.714 -12.947  1.00  3.58           C  
ATOM   4137  H   VAL A 275       2.460  -0.724 -10.554  1.00  1.90           H  
ATOM   4138  HA  VAL A 275       3.474  -2.840 -12.217  1.00  2.87           H  
ATOM   4139  HB  VAL A 275       2.540  -0.024 -12.856  1.00  4.30           H  
ATOM   4140 1HG1 VAL A 275       2.458  -0.768 -15.176  1.00  4.30           H  
ATOM   4141 2HG1 VAL A 275       4.120  -0.800 -14.545  1.00  4.30           H  
ATOM   4142 3HG1 VAL A 275       3.209  -2.313 -14.713  1.00  4.30           H  
ATOM   4143 1HG2 VAL A 275       0.543  -1.239 -13.650  1.00  4.30           H  
ATOM   4144 2HG2 VAL A 275       1.287  -2.779 -13.168  1.00  4.30           H  
ATOM   4145 3HG2 VAL A 275       0.852  -1.575 -11.932  1.00  4.30           H  
ATOM   4146  N   GLY A 276       5.383  -0.211 -11.846  1.00  1.92           N  
ATOM   4147  CA  GLY A 276       6.718   0.251 -12.156  1.00  2.59           C  
ATOM   4148  C   GLY A 276       7.184   1.454 -11.360  1.00  2.20           C  
ATOM   4149  O   GLY A 276       6.638   1.781 -10.306  1.00  2.72           O  
ATOM   4150  H   GLY A 276       4.767   0.316 -11.236  1.00  2.30           H  
ATOM   4151 1HA  GLY A 276       7.419  -0.570 -12.014  1.00  3.11           H  
ATOM   4152 2HA  GLY A 276       6.740   0.500 -13.212  1.00  3.11           H  
ATOM   4153  N   TYR A 277       8.226   2.090 -11.876  1.00  2.76           N  
ATOM   4154  CA  TYR A 277       8.856   3.235 -11.242  1.00  3.16           C  
ATOM   4155  C   TYR A 277       9.555   4.165 -12.228  1.00  4.63           C  
ATOM   4156  O   TYR A 277      10.267   3.717 -13.130  1.00  5.45           O  
ATOM   4157  CB  TYR A 277       9.867   2.776 -10.192  1.00  4.74           C  
ATOM   4158  CG  TYR A 277      10.650   3.942  -9.646  1.00  4.74           C  
ATOM   4159  CD1 TYR A 277      10.077   4.812  -8.735  1.00  4.74           C  
ATOM   4160  CD2 TYR A 277      11.943   4.156 -10.096  1.00  4.74           C  
ATOM   4161  CE1 TYR A 277      10.791   5.904  -8.291  1.00  4.74           C  
ATOM   4162  CE2 TYR A 277      12.660   5.240  -9.642  1.00  4.74           C  
ATOM   4163  CZ  TYR A 277      12.089   6.115  -8.748  1.00  4.74           C  
ATOM   4164  OH  TYR A 277      12.814   7.194  -8.303  1.00  4.74           O  
ATOM   4165  H   TYR A 277       8.589   1.752 -12.757  1.00  3.31           H  
ATOM   4166  HA  TYR A 277       8.080   3.816 -10.743  1.00  3.79           H  
ATOM   4167 1HB  TYR A 277       9.352   2.286  -9.368  1.00  5.69           H  
ATOM   4168 2HB  TYR A 277      10.565   2.062 -10.628  1.00  5.69           H  
ATOM   4169  HD1 TYR A 277       9.059   4.644  -8.385  1.00  5.69           H  
ATOM   4170  HD2 TYR A 277      12.391   3.470 -10.817  1.00  5.69           H  
ATOM   4171  HE1 TYR A 277      10.335   6.595  -7.584  1.00  5.69           H  
ATOM   4172  HE2 TYR A 277      13.676   5.410  -9.999  1.00  5.69           H  
ATOM   4173  HH  TYR A 277      13.641   7.246  -8.790  1.00  5.69           H  
ATOM   4174  N   ASP A 278       9.351   5.468 -12.041  1.00  5.69           N  
ATOM   4175  CA  ASP A 278      10.016   6.474 -12.862  1.00  9.20           C  
ATOM   4176  C   ASP A 278       9.996   7.811 -12.128  1.00  9.45           C  
ATOM   4177  O   ASP A 278       9.494   7.897 -11.011  1.00  8.25           O  
ATOM   4178  CB  ASP A 278       9.348   6.588 -14.248  1.00 13.80           C  
ATOM   4179  CG  ASP A 278      10.293   7.088 -15.351  1.00 13.80           C  
ATOM   4180  OD1 ASP A 278      11.321   7.630 -15.019  1.00 13.80           O  
ATOM   4181  OD2 ASP A 278       9.963   6.968 -16.504  1.00 13.80           O  
ATOM   4182  H   ASP A 278       8.739   5.770 -11.286  1.00  6.83           H  
ATOM   4183  HA  ASP A 278      11.056   6.179 -13.005  1.00 11.04           H  
ATOM   4184 1HB  ASP A 278       8.960   5.612 -14.543  1.00 16.56           H  
ATOM   4185 2HB  ASP A 278       8.501   7.268 -14.185  1.00 16.56           H  
ATOM   4186  N   THR A 279      10.540   8.847 -12.757  1.00 13.41           N  
ATOM   4187  CA  THR A 279      10.547  10.172 -12.174  1.00 15.92           C  
ATOM   4188  C   THR A 279       9.795  11.154 -13.050  1.00 19.43           C  
ATOM   4189  O   THR A 279       9.687  10.972 -14.263  1.00 26.35           O  
ATOM   4190  CB  THR A 279      11.988  10.671 -11.974  1.00 23.88           C  
ATOM   4191  OG1 THR A 279      12.639  10.756 -13.250  1.00 23.88           O  
ATOM   4192  CG2 THR A 279      12.764   9.726 -11.072  1.00 23.88           C  
ATOM   4193  H   THR A 279      10.966   8.701 -13.659  1.00 16.09           H  
ATOM   4194  HA  THR A 279      10.043  10.133 -11.217  1.00 19.10           H  
ATOM   4195  HB  THR A 279      11.966  11.661 -11.525  1.00 28.66           H  
ATOM   4196  HG1 THR A 279      12.557   9.915 -13.708  1.00 28.66           H  
ATOM   4197 1HG2 THR A 279      13.778  10.099 -10.945  1.00 28.66           H  
ATOM   4198 2HG2 THR A 279      12.276   9.665 -10.104  1.00 28.66           H  
ATOM   4199 3HG2 THR A 279      12.796   8.736 -11.523  1.00 28.66           H  
ATOM   4200  N   ALA A 280       9.275  12.198 -12.424  1.00 18.76           N  
ATOM   4201  CA  ALA A 280       8.519  13.230 -13.114  1.00 23.23           C  
ATOM   4202  C   ALA A 280       9.433  14.218 -13.812  1.00 30.04           C  
ATOM   4203  O   ALA A 280      10.624  14.304 -13.511  1.00 35.40           O  
ATOM   4204  CB  ALA A 280       7.622  13.966 -12.130  1.00 34.84           C  
ATOM   4205  H   ALA A 280       9.388  12.282 -11.422  1.00 22.51           H  
ATOM   4206  HA  ALA A 280       7.902  12.747 -13.871  1.00 27.88           H  
ATOM   4207 1HB  ALA A 280       7.037  14.718 -12.657  1.00 41.81           H  
ATOM   4208 2HB  ALA A 280       6.950  13.255 -11.651  1.00 41.81           H  
ATOM   4209 3HB  ALA A 280       8.235  14.449 -11.371  1.00 41.81           H  
ATOM   4210  N   SER A 281       8.856  14.998 -14.729  1.00 36.81           N  
ATOM   4211  CA  SER A 281       9.590  16.048 -15.435  1.00 46.16           C  
ATOM   4212  C   SER A 281      10.068  17.136 -14.465  1.00 42.13           C  
ATOM   4213  O   SER A 281      11.022  17.860 -14.752  1.00 53.10           O  
ATOM   4214  CB  SER A 281       8.715  16.666 -16.507  1.00 69.24           C  
ATOM   4215  OG  SER A 281       7.649  17.375 -15.938  1.00 69.24           O  
ATOM   4216  H   SER A 281       7.877  14.861 -14.940  1.00 44.17           H  
ATOM   4217  HA  SER A 281      10.465  15.600 -15.909  1.00 55.39           H  
ATOM   4218 1HB  SER A 281       9.315  17.338 -17.122  1.00 83.09           H  
ATOM   4219 2HB  SER A 281       8.329  15.884 -17.159  1.00 83.09           H  
ATOM   4220  HG  SER A 281       8.045  18.070 -15.403  1.00 83.09           H  
ATOM   4221  N   ASP A 282       9.419  17.212 -13.302  1.00 34.94           N  
ATOM   4222  CA  ASP A 282       9.783  18.121 -12.229  1.00 35.26           C  
ATOM   4223  C   ASP A 282      10.736  17.461 -11.216  1.00 35.18           C  
ATOM   4224  O   ASP A 282      10.862  17.924 -10.081  1.00 39.17           O  
ATOM   4225  CB  ASP A 282       8.531  18.615 -11.507  1.00 52.89           C  
ATOM   4226  CG  ASP A 282       7.650  19.482 -12.393  1.00 52.89           C  
ATOM   4227  OD1 ASP A 282       8.169  20.095 -13.296  1.00 52.89           O  
ATOM   4228  OD2 ASP A 282       6.466  19.524 -12.159  1.00 52.89           O  
ATOM   4229  H   ASP A 282       8.628  16.605 -13.148  1.00 41.93           H  
ATOM   4230  HA  ASP A 282      10.293  18.980 -12.664  1.00 42.31           H  
ATOM   4231 1HB  ASP A 282       7.947  17.761 -11.160  1.00 63.47           H  
ATOM   4232 2HB  ASP A 282       8.820  19.193 -10.630  1.00 63.47           H  
ATOM   4233  N   GLY A 283      11.377  16.352 -11.600  1.00 34.52           N  
ATOM   4234  CA  GLY A 283      12.332  15.672 -10.729  1.00 38.84           C  
ATOM   4235  C   GLY A 283      11.668  14.630  -9.842  1.00 33.39           C  
ATOM   4236  O   GLY A 283      11.969  13.442  -9.954  1.00 52.08           O  
ATOM   4237  H   GLY A 283      11.222  15.958 -12.516  1.00 41.42           H  
ATOM   4238 1HA  GLY A 283      13.098  15.194 -11.341  1.00 46.61           H  
ATOM   4239 2HA  GLY A 283      12.839  16.409 -10.108  1.00 46.61           H  
ATOM   4240  N   THR A 284      10.803  15.104  -8.944  1.00 22.82           N  
ATOM   4241  CA  THR A 284      10.043  14.267  -8.008  1.00 19.36           C  
ATOM   4242  C   THR A 284       9.732  12.856  -8.562  1.00 13.83           C  
ATOM   4243  O   THR A 284       9.009  12.730  -9.546  1.00 13.73           O  
ATOM   4244  CB  THR A 284       8.708  14.946  -7.646  1.00 29.04           C  
ATOM   4245  OG1 THR A 284       8.967  16.222  -7.042  1.00 29.04           O  
ATOM   4246  CG2 THR A 284       7.927  14.078  -6.673  1.00 29.04           C  
ATOM   4247  H   THR A 284      10.668  16.109  -8.929  1.00 27.38           H  
ATOM   4248  HA  THR A 284      10.623  14.190  -7.101  1.00 23.23           H  
ATOM   4249  HB  THR A 284       8.117  15.095  -8.548  1.00 34.85           H  
ATOM   4250  HG1 THR A 284       9.451  16.775  -7.661  1.00 34.85           H  
ATOM   4251 1HG2 THR A 284       6.988  14.572  -6.427  1.00 34.85           H  
ATOM   4252 2HG2 THR A 284       7.721  13.111  -7.130  1.00 34.85           H  
ATOM   4253 3HG2 THR A 284       8.509  13.933  -5.764  1.00 34.85           H  
ATOM   4254  N   PRO A 285      10.233  11.794  -7.907  1.00 12.18           N  
ATOM   4255  CA  PRO A 285      10.067  10.381  -8.237  1.00  9.72           C  
ATOM   4256  C   PRO A 285       8.674   9.877  -7.872  1.00  7.59           C  
ATOM   4257  O   PRO A 285       8.053  10.392  -6.940  1.00  7.57           O  
ATOM   4258  CB  PRO A 285      11.154   9.706  -7.399  1.00 14.58           C  
ATOM   4259  CG  PRO A 285      11.330  10.586  -6.217  1.00 14.58           C  
ATOM   4260  CD  PRO A 285      11.103  11.977  -6.730  1.00 14.58           C  
ATOM   4261  HA  PRO A 285      10.264  10.236  -9.299  1.00 11.66           H  
ATOM   4262 1HB  PRO A 285      10.846   8.687  -7.131  1.00 17.50           H  
ATOM   4263 2HB  PRO A 285      12.077   9.613  -7.987  1.00 17.50           H  
ATOM   4264 1HG  PRO A 285      10.616  10.310  -5.433  1.00 17.50           H  
ATOM   4265 2HG  PRO A 285      12.335  10.451  -5.790  1.00 17.50           H  
ATOM   4266 1HD  PRO A 285      10.580  12.559  -5.957  1.00 17.50           H  
ATOM   4267 2HD  PRO A 285      12.053  12.447  -7.027  1.00 17.50           H  
ATOM   4268  N   TYR A 286       8.191   8.864  -8.602  1.00  6.42           N  
ATOM   4269  CA  TYR A 286       6.874   8.294  -8.321  1.00  5.51           C  
ATOM   4270  C   TYR A 286       6.736   6.803  -8.676  1.00  4.02           C  
ATOM   4271  O   TYR A 286       7.488   6.256  -9.485  1.00  3.78           O  
ATOM   4272  CB  TYR A 286       5.786   9.054  -9.081  1.00  8.27           C  
ATOM   4273  CG  TYR A 286       5.886   8.900 -10.580  1.00  8.27           C  
ATOM   4274  CD1 TYR A 286       5.294   7.804 -11.191  1.00  8.27           C  
ATOM   4275  CD2 TYR A 286       6.539   9.851 -11.347  1.00  8.27           C  
ATOM   4276  CE1 TYR A 286       5.365   7.647 -12.558  1.00  8.27           C  
ATOM   4277  CE2 TYR A 286       6.601   9.697 -12.719  1.00  8.27           C  
ATOM   4278  CZ  TYR A 286       6.022   8.601 -13.322  1.00  8.27           C  
ATOM   4279  OH  TYR A 286       6.086   8.449 -14.687  1.00  8.27           O  
ATOM   4280  H   TYR A 286       8.738   8.496  -9.367  1.00  7.70           H  
ATOM   4281  HA  TYR A 286       6.695   8.392  -7.252  1.00  6.61           H  
ATOM   4282 1HB  TYR A 286       4.802   8.702  -8.768  1.00  9.92           H  
ATOM   4283 2HB  TYR A 286       5.846  10.115  -8.840  1.00  9.92           H  
ATOM   4284  HD1 TYR A 286       4.775   7.064 -10.587  1.00  9.92           H  
ATOM   4285  HD2 TYR A 286       6.998  10.717 -10.871  1.00  9.92           H  
ATOM   4286  HE1 TYR A 286       4.903   6.783 -13.033  1.00  9.92           H  
ATOM   4287  HE2 TYR A 286       7.109  10.443 -13.329  1.00  9.92           H  
ATOM   4288  HH  TYR A 286       6.720   9.073 -15.051  1.00  9.92           H  
ATOM   4289  N   TRP A 287       5.723   6.163  -8.095  1.00  3.60           N  
ATOM   4290  CA  TRP A 287       5.451   4.756  -8.347  1.00  2.89           C  
ATOM   4291  C   TRP A 287       4.309   4.610  -9.338  1.00  2.84           C  
ATOM   4292  O   TRP A 287       3.277   5.268  -9.200  1.00  3.53           O  
ATOM   4293  CB  TRP A 287       5.065   4.045  -7.053  1.00  4.33           C  
ATOM   4294  CG  TRP A 287       6.151   4.032  -6.029  1.00  4.33           C  
ATOM   4295  CD1 TRP A 287       6.224   4.835  -4.931  1.00  4.33           C  
ATOM   4296  CD2 TRP A 287       7.337   3.201  -6.000  1.00  4.33           C  
ATOM   4297  NE1 TRP A 287       7.357   4.553  -4.215  1.00  4.33           N  
ATOM   4298  CE2 TRP A 287       8.052   3.559  -4.854  1.00  4.33           C  
ATOM   4299  CE3 TRP A 287       7.841   2.199  -6.840  1.00  4.33           C  
ATOM   4300  CZ2 TRP A 287       9.245   2.949  -4.516  1.00  4.33           C  
ATOM   4301  CZ3 TRP A 287       9.044   1.590  -6.500  1.00  4.33           C  
ATOM   4302  CH2 TRP A 287       9.723   1.961  -5.368  1.00  4.33           C  
ATOM   4303  H   TRP A 287       5.139   6.673  -7.451  1.00  4.32           H  
ATOM   4304  HA  TRP A 287       6.343   4.291  -8.766  1.00  3.47           H  
ATOM   4305 1HB  TRP A 287       4.192   4.530  -6.619  1.00  5.20           H  
ATOM   4306 2HB  TRP A 287       4.791   3.014  -7.274  1.00  5.20           H  
ATOM   4307  HD1 TRP A 287       5.486   5.588  -4.661  1.00  5.20           H  
ATOM   4308  HE1 TRP A 287       7.638   5.007  -3.358  1.00  5.20           H  
ATOM   4309  HE3 TRP A 287       7.300   1.903  -7.738  1.00  5.20           H  
ATOM   4310  HZ2 TRP A 287       9.805   3.225  -3.622  1.00  5.20           H  
ATOM   4311  HZ3 TRP A 287       9.434   0.812  -7.157  1.00  5.20           H  
ATOM   4312  HH2 TRP A 287      10.658   1.471  -5.126  1.00  5.20           H  
ATOM   4313  N   LEU A 288       4.480   3.736 -10.329  1.00  2.39           N  
ATOM   4314  CA  LEU A 288       3.418   3.503 -11.305  1.00  2.52           C  
ATOM   4315  C   LEU A 288       2.488   2.429 -10.757  1.00  2.06           C  
ATOM   4316  O   LEU A 288       2.883   1.272 -10.597  1.00  2.01           O  
ATOM   4317  CB  LEU A 288       4.000   3.087 -12.660  1.00  3.78           C  
ATOM   4318  CG  LEU A 288       2.980   2.829 -13.776  1.00  3.78           C  
ATOM   4319  CD1 LEU A 288       2.226   4.118 -14.079  1.00  3.78           C  
ATOM   4320  CD2 LEU A 288       3.710   2.323 -15.010  1.00  3.78           C  
ATOM   4321  H   LEU A 288       5.340   3.212 -10.387  1.00  2.87           H  
ATOM   4322  HA  LEU A 288       2.849   4.422 -11.435  1.00  3.02           H  
ATOM   4323 1HB  LEU A 288       4.672   3.873 -13.003  1.00  4.54           H  
ATOM   4324 2HB  LEU A 288       4.580   2.180 -12.528  1.00  4.54           H  
ATOM   4325  HG  LEU A 288       2.258   2.082 -13.447  1.00  4.54           H  
ATOM   4326 1HD1 LEU A 288       1.499   3.939 -14.869  1.00  4.54           H  
ATOM   4327 2HD1 LEU A 288       1.711   4.458 -13.181  1.00  4.54           H  
ATOM   4328 3HD1 LEU A 288       2.931   4.882 -14.405  1.00  4.54           H  
ATOM   4329 1HD2 LEU A 288       2.991   2.131 -15.801  1.00  4.54           H  
ATOM   4330 2HD2 LEU A 288       4.427   3.074 -15.342  1.00  4.54           H  
ATOM   4331 3HD2 LEU A 288       4.239   1.403 -14.769  1.00  4.54           H  
ATOM   4332  N   ILE A 289       1.262   2.850 -10.457  1.00  1.97           N  
ATOM   4333  CA  ILE A 289       0.252   2.034  -9.808  1.00  1.89           C  
ATOM   4334  C   ILE A 289      -0.955   1.643 -10.654  1.00  1.79           C  
ATOM   4335  O   ILE A 289      -1.579   2.486 -11.291  1.00  2.01           O  
ATOM   4336  CB  ILE A 289      -0.253   2.801  -8.591  1.00  2.83           C  
ATOM   4337  CG1 ILE A 289       0.894   3.103  -7.631  1.00  2.83           C  
ATOM   4338  CG2 ILE A 289      -1.373   2.070  -7.919  1.00  2.83           C  
ATOM   4339  CD1 ILE A 289       1.577   1.881  -7.079  1.00  2.83           C  
ATOM   4340  H   ILE A 289       1.020   3.813 -10.634  1.00  2.36           H  
ATOM   4341  HA  ILE A 289       0.733   1.119  -9.469  1.00  2.27           H  
ATOM   4342  HB  ILE A 289      -0.614   3.757  -8.931  1.00  3.40           H  
ATOM   4343 1HG1 ILE A 289       1.634   3.708  -8.148  1.00  3.40           H  
ATOM   4344 2HG1 ILE A 289       0.503   3.680  -6.801  1.00  3.40           H  
ATOM   4345 1HG2 ILE A 289      -1.735   2.648  -7.069  1.00  3.40           H  
ATOM   4346 2HG2 ILE A 289      -2.191   1.913  -8.622  1.00  3.40           H  
ATOM   4347 3HG2 ILE A 289      -0.998   1.108  -7.577  1.00  3.40           H  
ATOM   4348 1HD1 ILE A 289       2.380   2.182  -6.404  1.00  3.40           H  
ATOM   4349 2HD1 ILE A 289       0.855   1.273  -6.534  1.00  3.40           H  
ATOM   4350 3HD1 ILE A 289       1.994   1.304  -7.899  1.00  3.40           H  
ATOM   4351  N   LYS A 290      -1.324   0.366 -10.592  1.00  1.97           N  
ATOM   4352  CA  LYS A 290      -2.523  -0.159 -11.244  1.00  2.17           C  
ATOM   4353  C   LYS A 290      -3.657  -0.390 -10.240  1.00  2.33           C  
ATOM   4354  O   LYS A 290      -3.510  -1.161  -9.286  1.00  1.95           O  
ATOM   4355  CB  LYS A 290      -2.203  -1.462 -11.976  1.00  3.25           C  
ATOM   4356  CG  LYS A 290      -3.403  -2.139 -12.613  1.00  3.25           C  
ATOM   4357  CD  LYS A 290      -3.015  -3.414 -13.365  1.00  3.25           C  
ATOM   4358  CE  LYS A 290      -4.256  -4.202 -13.776  1.00  3.25           C  
ATOM   4359  NZ  LYS A 290      -3.939  -5.454 -14.524  1.00  3.25           N  
ATOM   4360  H   LYS A 290      -0.751  -0.278 -10.066  1.00  2.36           H  
ATOM   4361  HA  LYS A 290      -2.870   0.574 -11.974  1.00  2.60           H  
ATOM   4362 1HB  LYS A 290      -1.500  -1.250 -12.776  1.00  3.91           H  
ATOM   4363 2HB  LYS A 290      -1.729  -2.163 -11.295  1.00  3.91           H  
ATOM   4364 1HG  LYS A 290      -4.129  -2.392 -11.839  1.00  3.91           H  
ATOM   4365 2HG  LYS A 290      -3.868  -1.439 -13.298  1.00  3.91           H  
ATOM   4366 1HD  LYS A 290      -2.445  -3.154 -14.259  1.00  3.91           H  
ATOM   4367 2HD  LYS A 290      -2.392  -4.041 -12.728  1.00  3.91           H  
ATOM   4368 1HE  LYS A 290      -4.796  -4.469 -12.870  1.00  3.91           H  
ATOM   4369 2HE  LYS A 290      -4.896  -3.579 -14.390  1.00  3.91           H  
ATOM   4370 1HZ  LYS A 290      -4.801  -5.937 -14.737  1.00  3.91           H  
ATOM   4371 2HZ  LYS A 290      -3.470  -5.244 -15.398  1.00  3.91           H  
ATOM   4372 3HZ  LYS A 290      -3.356  -6.053 -13.960  1.00  3.91           H  
ATOM   4373  N   ASN A 291      -4.785   0.297 -10.432  1.00  4.02           N  
ATOM   4374  CA  ASN A 291      -5.927   0.121  -9.527  1.00  5.33           C  
ATOM   4375  C   ASN A 291      -6.948  -0.866 -10.108  1.00  4.02           C  
ATOM   4376  O   ASN A 291      -6.777  -1.354 -11.225  1.00  4.36           O  
ATOM   4377  CB  ASN A 291      -6.564   1.464  -9.201  1.00  8.00           C  
ATOM   4378  CG  ASN A 291      -7.183   2.148 -10.389  1.00  8.00           C  
ATOM   4379  OD1 ASN A 291      -8.042   1.598 -11.091  1.00  8.00           O  
ATOM   4380  ND2 ASN A 291      -6.752   3.361 -10.622  1.00  8.00           N  
ATOM   4381  H   ASN A 291      -4.861   0.935 -11.224  1.00  4.82           H  
ATOM   4382  HA  ASN A 291      -5.564  -0.315  -8.596  1.00  6.40           H  
ATOM   4383 1HB  ASN A 291      -7.330   1.328  -8.439  1.00  9.59           H  
ATOM   4384 2HB  ASN A 291      -5.805   2.124  -8.784  1.00  9.59           H  
ATOM   4385 1HD2 ASN A 291      -7.115   3.901 -11.388  1.00  9.59           H  
ATOM   4386 2HD2 ASN A 291      -6.057   3.763 -10.027  1.00  9.59           H  
ATOM   4387  N   SER A 292      -8.007  -1.163  -9.344  1.00  4.46           N  
ATOM   4388  CA  SER A 292      -9.052  -2.079  -9.810  1.00  4.75           C  
ATOM   4389  C   SER A 292     -10.369  -1.345  -9.995  1.00  3.17           C  
ATOM   4390  O   SER A 292     -11.442  -1.906  -9.766  1.00  4.13           O  
ATOM   4391  CB  SER A 292      -9.278  -3.206  -8.822  1.00  7.12           C  
ATOM   4392  OG  SER A 292      -9.689  -2.708  -7.576  1.00  7.12           O  
ATOM   4393  H   SER A 292      -8.095  -0.738  -8.432  1.00  5.35           H  
ATOM   4394  HA  SER A 292      -8.750  -2.499 -10.772  1.00  5.70           H  
ATOM   4395 1HB  SER A 292     -10.044  -3.873  -9.216  1.00  8.55           H  
ATOM   4396 2HB  SER A 292      -8.366  -3.789  -8.706  1.00  8.55           H  
ATOM   4397  HG  SER A 292     -10.283  -3.370  -7.205  1.00  8.55           H  
ATOM   4398  N   TRP A 293     -10.286  -0.089 -10.406  1.00  2.56           N  
ATOM   4399  CA  TRP A 293     -11.465   0.739 -10.582  1.00  3.38           C  
ATOM   4400  C   TRP A 293     -11.707   1.084 -12.046  1.00  3.39           C  
ATOM   4401  O   TRP A 293     -12.358   2.086 -12.353  1.00  4.26           O  
ATOM   4402  CB  TRP A 293     -11.295   2.017  -9.766  1.00  5.07           C  
ATOM   4403  CG  TRP A 293     -11.333   1.810  -8.277  1.00  5.07           C  
ATOM   4404  CD1 TRP A 293     -12.185   1.004  -7.581  1.00  5.07           C  
ATOM   4405  CD2 TRP A 293     -10.469   2.422  -7.290  1.00  5.07           C  
ATOM   4406  NE1 TRP A 293     -11.927   1.096  -6.235  1.00  5.07           N  
ATOM   4407  CE2 TRP A 293     -10.891   1.971  -6.041  1.00  5.07           C  
ATOM   4408  CE3 TRP A 293      -9.394   3.306  -7.365  1.00  5.07           C  
ATOM   4409  CZ2 TRP A 293     -10.290   2.398  -4.868  1.00  5.07           C  
ATOM   4410  CZ3 TRP A 293      -8.783   3.726  -6.192  1.00  5.07           C  
ATOM   4411  CH2 TRP A 293      -9.224   3.288  -4.974  1.00  5.07           C  
ATOM   4412  H   TRP A 293      -9.380   0.324 -10.599  1.00  3.07           H  
ATOM   4413  HA  TRP A 293     -12.331   0.195 -10.208  1.00  4.06           H  
ATOM   4414 1HB  TRP A 293     -10.339   2.477 -10.017  1.00  6.08           H  
ATOM   4415 2HB  TRP A 293     -12.078   2.725 -10.033  1.00  6.08           H  
ATOM   4416  HD1 TRP A 293     -12.962   0.386  -8.028  1.00  6.08           H  
ATOM   4417  HE1 TRP A 293     -12.419   0.603  -5.496  1.00  6.08           H  
ATOM   4418  HE3 TRP A 293      -9.044   3.663  -8.330  1.00  6.08           H  
ATOM   4419  HZ2 TRP A 293     -10.620   2.049  -3.891  1.00  6.08           H  
ATOM   4420  HZ3 TRP A 293      -7.945   4.421  -6.267  1.00  6.08           H  
ATOM   4421  HH2 TRP A 293      -8.725   3.639  -4.070  1.00  6.08           H  
ATOM   4422  N   GLY A 294     -11.170   0.262 -12.946  1.00  3.11           N  
ATOM   4423  CA  GLY A 294     -11.296   0.499 -14.371  1.00  3.33           C  
ATOM   4424  C   GLY A 294     -10.344   1.592 -14.835  1.00  2.57           C  
ATOM   4425  O   GLY A 294      -9.649   2.225 -14.036  1.00  4.29           O  
ATOM   4426  H   GLY A 294     -10.683  -0.573 -12.649  1.00  3.73           H  
ATOM   4427 1HA  GLY A 294     -11.089  -0.423 -14.913  1.00  4.00           H  
ATOM   4428 2HA  GLY A 294     -12.320   0.785 -14.602  1.00  4.00           H  
ATOM   4429  N   THR A 295     -10.359   1.853 -16.137  1.00  2.48           N  
ATOM   4430  CA  THR A 295      -9.511   2.882 -16.721  1.00  2.11           C  
ATOM   4431  C   THR A 295     -10.036   4.288 -16.434  1.00  2.65           C  
ATOM   4432  O   THR A 295      -9.345   5.276 -16.676  1.00  3.41           O  
ATOM   4433  CB  THR A 295      -9.368   2.674 -18.236  1.00  3.17           C  
ATOM   4434  OG1 THR A 295     -10.663   2.725 -18.851  1.00  3.17           O  
ATOM   4435  CG2 THR A 295      -8.716   1.329 -18.519  1.00  3.17           C  
ATOM   4436  H   THR A 295     -10.955   1.305 -16.743  1.00  2.98           H  
ATOM   4437  HA  THR A 295      -8.523   2.793 -16.278  1.00  2.53           H  
ATOM   4438  HB  THR A 295      -8.750   3.467 -18.654  1.00  3.80           H  
ATOM   4439  HG1 THR A 295     -10.573   2.600 -19.800  1.00  3.80           H  
ATOM   4440 1HG2 THR A 295      -8.617   1.192 -19.595  1.00  3.80           H  
ATOM   4441 2HG2 THR A 295      -7.730   1.301 -18.057  1.00  3.80           H  
ATOM   4442 3HG2 THR A 295      -9.333   0.532 -18.107  1.00  3.80           H  
ATOM   4443  N   SER A 296     -11.255   4.375 -15.897  1.00  3.54           N  
ATOM   4444  CA  SER A 296     -11.857   5.649 -15.543  1.00  5.62           C  
ATOM   4445  C   SER A 296     -11.257   6.266 -14.275  1.00  6.53           C  
ATOM   4446  O   SER A 296     -11.534   7.427 -13.978  1.00 12.85           O  
ATOM   4447  CB  SER A 296     -13.350   5.481 -15.350  1.00  8.43           C  
ATOM   4448  OG  SER A 296     -13.629   4.723 -14.206  1.00  8.43           O  
ATOM   4449  H   SER A 296     -11.789   3.536 -15.733  1.00  4.25           H  
ATOM   4450  HA  SER A 296     -11.690   6.342 -16.368  1.00  6.74           H  
ATOM   4451 1HB  SER A 296     -13.822   6.459 -15.270  1.00 10.12           H  
ATOM   4452 2HB  SER A 296     -13.770   4.986 -16.225  1.00 10.12           H  
ATOM   4453  HG  SER A 296     -13.124   3.910 -14.294  1.00 10.12           H  
ATOM   4454  N   TRP A 297     -10.435   5.522 -13.523  1.00  4.18           N  
ATOM   4455  CA  TRP A 297      -9.843   6.130 -12.336  1.00  5.56           C  
ATOM   4456  C   TRP A 297      -8.377   6.478 -12.551  1.00  4.35           C  
ATOM   4457  O   TRP A 297      -7.499   5.614 -12.513  1.00  8.30           O  
ATOM   4458  CB  TRP A 297      -9.943   5.227 -11.108  1.00  8.34           C  
ATOM   4459  CG  TRP A 297      -9.365   5.905  -9.894  1.00  8.34           C  
ATOM   4460  CD1 TRP A 297      -8.056   6.236  -9.718  1.00  8.34           C  
ATOM   4461  CD2 TRP A 297     -10.046   6.337  -8.689  1.00  8.34           C  
ATOM   4462  NE1 TRP A 297      -7.878   6.851  -8.509  1.00  8.34           N  
ATOM   4463  CE2 TRP A 297      -9.082   6.925  -7.866  1.00  8.34           C  
ATOM   4464  CE3 TRP A 297     -11.370   6.277  -8.248  1.00  8.34           C  
ATOM   4465  CZ2 TRP A 297      -9.397   7.456  -6.628  1.00  8.34           C  
ATOM   4466  CZ3 TRP A 297     -11.684   6.824  -7.012  1.00  8.34           C  
ATOM   4467  CH2 TRP A 297     -10.727   7.395  -6.222  1.00  8.34           C  
ATOM   4468  H   TRP A 297     -10.216   4.557 -13.760  1.00  5.02           H  
ATOM   4469  HA  TRP A 297     -10.379   7.053 -12.119  1.00  6.67           H  
ATOM   4470 1HB  TRP A 297     -10.987   4.984 -10.911  1.00 10.01           H  
ATOM   4471 2HB  TRP A 297      -9.409   4.293 -11.282  1.00 10.01           H  
ATOM   4472  HD1 TRP A 297      -7.264   6.049 -10.441  1.00 10.01           H  
ATOM   4473  HE1 TRP A 297      -6.999   7.193  -8.148  1.00 10.01           H  
ATOM   4474  HE3 TRP A 297     -12.141   5.824  -8.870  1.00 10.01           H  
ATOM   4475  HZ2 TRP A 297      -8.645   7.913  -5.984  1.00 10.01           H  
ATOM   4476  HZ3 TRP A 297     -12.719   6.791  -6.680  1.00 10.01           H  
ATOM   4477  HH2 TRP A 297     -11.013   7.810  -5.255  1.00 10.01           H  
ATOM   4478  N   GLY A 298      -8.115   7.770 -12.709  1.00  5.10           N  
ATOM   4479  CA  GLY A 298      -6.756   8.263 -12.870  1.00  6.08           C  
ATOM   4480  C   GLY A 298      -6.313   8.308 -14.322  1.00  4.27           C  
ATOM   4481  O   GLY A 298      -7.117   8.509 -15.234  1.00  6.37           O  
ATOM   4482  H   GLY A 298      -8.882   8.429 -12.725  1.00  6.12           H  
ATOM   4483 1HA  GLY A 298      -6.685   9.263 -12.440  1.00  7.30           H  
ATOM   4484 2HA  GLY A 298      -6.074   7.630 -12.304  1.00  7.30           H  
ATOM   4485  N   GLU A 299      -5.011   8.150 -14.527  1.00  2.77           N  
ATOM   4486  CA  GLU A 299      -4.388   8.236 -15.844  1.00  2.54           C  
ATOM   4487  C   GLU A 299      -4.598   6.953 -16.621  1.00  2.16           C  
ATOM   4488  O   GLU A 299      -3.665   6.177 -16.800  1.00  2.53           O  
ATOM   4489  CB  GLU A 299      -2.900   8.543 -15.679  1.00  3.81           C  
ATOM   4490  CG  GLU A 299      -2.634   9.893 -15.022  1.00  3.81           C  
ATOM   4491  CD  GLU A 299      -1.184  10.156 -14.737  1.00  3.81           C  
ATOM   4492  OE1 GLU A 299      -0.363   9.346 -15.090  1.00  3.81           O  
ATOM   4493  OE2 GLU A 299      -0.893  11.166 -14.139  1.00  3.81           O  
ATOM   4494  H   GLU A 299      -4.422   7.937 -13.734  1.00  3.32           H  
ATOM   4495  HA  GLU A 299      -4.856   9.052 -16.396  1.00  3.05           H  
ATOM   4496 1HB  GLU A 299      -2.430   7.772 -15.069  1.00  4.57           H  
ATOM   4497 2HB  GLU A 299      -2.412   8.539 -16.653  1.00  4.57           H  
ATOM   4498 1HG  GLU A 299      -3.009  10.677 -15.679  1.00  4.57           H  
ATOM   4499 2HG  GLU A 299      -3.194   9.944 -14.090  1.00  4.57           H  
ATOM   4500  N   ASN A 300      -5.835   6.732 -17.060  1.00  2.21           N  
ATOM   4501  CA  ASN A 300      -6.235   5.507 -17.743  1.00  2.36           C  
ATOM   4502  C   ASN A 300      -6.114   4.314 -16.798  1.00  2.22           C  
ATOM   4503  O   ASN A 300      -5.626   3.255 -17.188  1.00  2.39           O  
ATOM   4504  CB  ASN A 300      -5.427   5.272 -19.013  1.00  3.54           C  
ATOM   4505  CG  ASN A 300      -5.637   6.345 -20.044  1.00  3.54           C  
ATOM   4506  OD1 ASN A 300      -6.758   6.826 -20.242  1.00  3.54           O  
ATOM   4507  ND2 ASN A 300      -4.579   6.727 -20.710  1.00  3.54           N  
ATOM   4508  H   ASN A 300      -6.532   7.444 -16.874  1.00  2.65           H  
ATOM   4509  HA  ASN A 300      -7.286   5.593 -18.022  1.00  2.83           H  
ATOM   4510 1HB  ASN A 300      -4.364   5.202 -18.788  1.00  4.25           H  
ATOM   4511 2HB  ASN A 300      -5.723   4.317 -19.448  1.00  4.25           H  
ATOM   4512 1HD2 ASN A 300      -4.659   7.436 -21.411  1.00  4.25           H  
ATOM   4513 2HD2 ASN A 300      -3.690   6.311 -20.519  1.00  4.25           H  
ATOM   4514  N   GLY A 301      -6.569   4.499 -15.551  1.00  2.19           N  
ATOM   4515  CA  GLY A 301      -6.522   3.450 -14.533  1.00  2.42           C  
ATOM   4516  C   GLY A 301      -5.210   3.431 -13.743  1.00  2.40           C  
ATOM   4517  O   GLY A 301      -4.966   2.515 -12.947  1.00  3.88           O  
ATOM   4518  H   GLY A 301      -6.967   5.394 -15.302  1.00  2.63           H  
ATOM   4519 1HA  GLY A 301      -7.357   3.580 -13.846  1.00  2.90           H  
ATOM   4520 2HA  GLY A 301      -6.674   2.487 -15.012  1.00  2.90           H  
ATOM   4521  N   TYR A 302      -4.366   4.438 -13.956  1.00  1.92           N  
ATOM   4522  CA  TYR A 302      -3.088   4.495 -13.266  1.00  1.94           C  
ATOM   4523  C   TYR A 302      -2.945   5.653 -12.281  1.00  2.52           C  
ATOM   4524  O   TYR A 302      -3.474   6.753 -12.467  1.00  3.17           O  
ATOM   4525  CB  TYR A 302      -1.938   4.563 -14.255  1.00  2.91           C  
ATOM   4526  CG  TYR A 302      -1.692   3.318 -15.085  1.00  2.91           C  
ATOM   4527  CD1 TYR A 302      -2.259   3.186 -16.344  1.00  2.91           C  
ATOM   4528  CD2 TYR A 302      -0.877   2.311 -14.588  1.00  2.91           C  
ATOM   4529  CE1 TYR A 302      -2.008   2.061 -17.100  1.00  2.91           C  
ATOM   4530  CE2 TYR A 302      -0.628   1.182 -15.343  1.00  2.91           C  
ATOM   4531  CZ  TYR A 302      -1.190   1.057 -16.596  1.00  2.91           C  
ATOM   4532  OH  TYR A 302      -0.948  -0.065 -17.353  1.00  2.91           O  
ATOM   4533  H   TYR A 302      -4.605   5.169 -14.609  1.00  2.30           H  
ATOM   4534  HA  TYR A 302      -2.990   3.577 -12.699  1.00  2.33           H  
ATOM   4535 1HB  TYR A 302      -2.140   5.384 -14.936  1.00  3.49           H  
ATOM   4536 2HB  TYR A 302      -1.018   4.803 -13.725  1.00  3.49           H  
ATOM   4537  HD1 TYR A 302      -2.898   3.967 -16.742  1.00  3.49           H  
ATOM   4538  HD2 TYR A 302      -0.427   2.415 -13.601  1.00  3.49           H  
ATOM   4539  HE1 TYR A 302      -2.454   1.960 -18.089  1.00  3.49           H  
ATOM   4540  HE2 TYR A 302       0.014   0.396 -14.952  1.00  3.49           H  
ATOM   4541  HH  TYR A 302      -1.426   0.002 -18.183  1.00  3.49           H  
ATOM   4542  N   ILE A 303      -2.186   5.381 -11.227  1.00  2.51           N  
ATOM   4543  CA  ILE A 303      -1.899   6.345 -10.174  1.00  3.56           C  
ATOM   4544  C   ILE A 303      -0.385   6.549 -10.045  1.00  3.87           C  
ATOM   4545  O   ILE A 303       0.388   5.597 -10.114  1.00  3.61           O  
ATOM   4546  CB  ILE A 303      -2.501   5.883  -8.822  1.00  5.34           C  
ATOM   4547  CG1 ILE A 303      -4.026   5.753  -8.927  1.00  5.34           C  
ATOM   4548  CG2 ILE A 303      -2.121   6.853  -7.716  1.00  5.34           C  
ATOM   4549  CD1 ILE A 303      -4.657   5.060  -7.737  1.00  5.34           C  
ATOM   4550  H   ILE A 303      -1.800   4.449 -11.157  1.00  3.01           H  
ATOM   4551  HA  ILE A 303      -2.350   7.300 -10.442  1.00  4.27           H  
ATOM   4552  HB  ILE A 303      -2.127   4.902  -8.568  1.00  6.41           H  
ATOM   4553 1HG1 ILE A 303      -4.462   6.747  -9.021  1.00  6.41           H  
ATOM   4554 2HG1 ILE A 303      -4.276   5.183  -9.820  1.00  6.41           H  
ATOM   4555 1HG2 ILE A 303      -2.542   6.509  -6.771  1.00  6.41           H  
ATOM   4556 2HG2 ILE A 303      -1.038   6.904  -7.630  1.00  6.41           H  
ATOM   4557 3HG2 ILE A 303      -2.514   7.843  -7.948  1.00  6.41           H  
ATOM   4558 1HD1 ILE A 303      -5.736   5.002  -7.879  1.00  6.41           H  
ATOM   4559 2HD1 ILE A 303      -4.248   4.054  -7.642  1.00  6.41           H  
ATOM   4560 3HD1 ILE A 303      -4.440   5.626  -6.832  1.00  6.41           H  
ATOM   4561  N   ARG A 304       0.046   7.800  -9.906  1.00  5.12           N  
ATOM   4562  CA  ARG A 304       1.469   8.108  -9.739  1.00  6.14           C  
ATOM   4563  C   ARG A 304       1.749   8.490  -8.290  1.00  7.08           C  
ATOM   4564  O   ARG A 304       1.682   9.667  -7.936  1.00 12.92           O  
ATOM   4565  CB  ARG A 304       1.912   9.241 -10.655  1.00  9.21           C  
ATOM   4566  CG  ARG A 304       1.884   8.928 -12.141  1.00  9.21           C  
ATOM   4567  CD  ARG A 304       2.466  10.036 -12.946  1.00  9.21           C  
ATOM   4568  NE  ARG A 304       1.659  11.243 -12.890  1.00  9.21           N  
ATOM   4569  CZ  ARG A 304       1.982  12.357 -12.207  1.00  9.21           C  
ATOM   4570  NH1 ARG A 304       3.103  12.413 -11.522  1.00  9.21           N  
ATOM   4571  NH2 ARG A 304       1.164  13.393 -12.230  1.00  9.21           N  
ATOM   4572  H   ARG A 304      -0.627   8.553  -9.886  1.00  6.14           H  
ATOM   4573  HA  ARG A 304       2.051   7.222  -9.985  1.00  7.37           H  
ATOM   4574 1HB  ARG A 304       1.267  10.102 -10.500  1.00 11.05           H  
ATOM   4575 2HB  ARG A 304       2.927   9.544 -10.399  1.00 11.05           H  
ATOM   4576 1HG  ARG A 304       2.452   8.020 -12.338  1.00 11.05           H  
ATOM   4577 2HG  ARG A 304       0.852   8.786 -12.463  1.00 11.05           H  
ATOM   4578 1HD  ARG A 304       3.461  10.273 -12.572  1.00 11.05           H  
ATOM   4579 2HD  ARG A 304       2.536   9.725 -13.988  1.00 11.05           H  
ATOM   4580  HE  ARG A 304       0.782  11.245 -13.402  1.00 11.05           H  
ATOM   4581 1HH1 ARG A 304       3.727  11.619 -11.507  1.00 11.05           H  
ATOM   4582 2HH1 ARG A 304       3.341  13.253 -11.012  1.00 11.05           H  
ATOM   4583 1HH2 ARG A 304       0.304  13.338 -12.762  1.00 11.05           H  
ATOM   4584 2HH2 ARG A 304       1.393  14.235 -11.721  1.00 11.05           H  
ATOM   4585  N   LEU A 305       2.011   7.504  -7.435  1.00  4.06           N  
ATOM   4586  CA  LEU A 305       2.211   7.819  -6.019  1.00  4.25           C  
ATOM   4587  C   LEU A 305       3.584   8.404  -5.763  1.00  4.26           C  
ATOM   4588  O   LEU A 305       4.576   7.970  -6.331  1.00  5.41           O  
ATOM   4589  CB  LEU A 305       1.998   6.581  -5.142  1.00  6.38           C  
ATOM   4590  CG  LEU A 305       0.568   6.027  -5.127  1.00  6.38           C  
ATOM   4591  CD1 LEU A 305       0.527   4.768  -4.295  1.00  6.38           C  
ATOM   4592  CD2 LEU A 305      -0.373   7.066  -4.543  1.00  6.38           C  
ATOM   4593  H   LEU A 305       2.106   6.555  -7.779  1.00  4.87           H  
ATOM   4594  HA  LEU A 305       1.470   8.563  -5.730  1.00  5.10           H  
ATOM   4595 1HB  LEU A 305       2.656   5.788  -5.493  1.00  7.65           H  
ATOM   4596 2HB  LEU A 305       2.272   6.824  -4.115  1.00  7.65           H  
ATOM   4597  HG  LEU A 305       0.261   5.779  -6.141  1.00  7.65           H  
ATOM   4598 1HD1 LEU A 305      -0.487   4.372  -4.287  1.00  7.65           H  
ATOM   4599 2HD1 LEU A 305       1.203   4.027  -4.718  1.00  7.65           H  
ATOM   4600 3HD1 LEU A 305       0.832   5.004  -3.278  1.00  7.65           H  
ATOM   4601 1HD2 LEU A 305      -1.389   6.671  -4.531  1.00  7.65           H  
ATOM   4602 2HD2 LEU A 305      -0.065   7.304  -3.525  1.00  7.65           H  
ATOM   4603 3HD2 LEU A 305      -0.342   7.969  -5.152  1.00  7.65           H  
ATOM   4604  N   LEU A 306       3.644   9.381  -4.876  1.00  8.06           N  
ATOM   4605  CA  LEU A 306       4.891  10.059  -4.578  1.00  9.30           C  
ATOM   4606  C   LEU A 306       5.901   9.172  -3.885  1.00 10.70           C  
ATOM   4607  O   LEU A 306       5.576   8.446  -2.944  1.00 20.55           O  
ATOM   4608  CB  LEU A 306       4.619  11.271  -3.677  1.00 13.95           C  
ATOM   4609  CG  LEU A 306       3.824  12.415  -4.305  1.00 13.95           C  
ATOM   4610  CD1 LEU A 306       3.484  13.439  -3.234  1.00 13.95           C  
ATOM   4611  CD2 LEU A 306       4.664  13.047  -5.398  1.00 13.95           C  
ATOM   4612  H   LEU A 306       2.800   9.683  -4.422  1.00  9.67           H  
ATOM   4613  HA  LEU A 306       5.324  10.404  -5.517  1.00 11.16           H  
ATOM   4614 1HB  LEU A 306       4.071  10.934  -2.800  1.00 16.74           H  
ATOM   4615 2HB  LEU A 306       5.575  11.678  -3.347  1.00 16.74           H  
ATOM   4616  HG  LEU A 306       2.894  12.036  -4.729  1.00 16.74           H  
ATOM   4617 1HD1 LEU A 306       2.919  14.259  -3.679  1.00 16.74           H  
ATOM   4618 2HD1 LEU A 306       2.884  12.966  -2.457  1.00 16.74           H  
ATOM   4619 3HD1 LEU A 306       4.404  13.828  -2.798  1.00 16.74           H  
ATOM   4620 1HD2 LEU A 306       4.114  13.870  -5.855  1.00 16.74           H  
ATOM   4621 2HD2 LEU A 306       5.589  13.427  -4.965  1.00 16.74           H  
ATOM   4622 3HD2 LEU A 306       4.897  12.301  -6.158  1.00 16.74           H  
ATOM   4623  N   ARG A 307       7.144   9.286  -4.331  1.00  8.27           N  
ATOM   4624  CA  ARG A 307       8.261   8.597  -3.714  1.00 16.10           C  
ATOM   4625  C   ARG A 307       9.157   9.642  -3.057  1.00 16.68           C  
ATOM   4626  O   ARG A 307       9.187  10.788  -3.502  1.00 13.14           O  
ATOM   4627  CB  ARG A 307       9.058   7.778  -4.709  1.00 24.15           C  
ATOM   4628  CG  ARG A 307      10.131   6.986  -4.013  1.00 24.15           C  
ATOM   4629  CD  ARG A 307      10.918   6.105  -4.854  1.00 24.15           C  
ATOM   4630  NE  ARG A 307      11.833   5.348  -4.023  1.00 24.15           N  
ATOM   4631  CZ  ARG A 307      12.784   4.535  -4.517  1.00 24.15           C  
ATOM   4632  NH1 ARG A 307      12.912   4.411  -5.808  1.00 24.15           N  
ATOM   4633  NH2 ARG A 307      13.608   3.850  -3.753  1.00 24.15           N  
ATOM   4634  H   ARG A 307       7.330   9.868  -5.138  1.00  9.92           H  
ATOM   4635  HA  ARG A 307       7.884   7.925  -2.944  1.00 19.32           H  
ATOM   4636 1HB  ARG A 307       8.404   7.083  -5.232  1.00 28.98           H  
ATOM   4637 2HB  ARG A 307       9.522   8.425  -5.444  1.00 28.98           H  
ATOM   4638 1HG  ARG A 307      10.840   7.655  -3.533  1.00 28.98           H  
ATOM   4639 2HG  ARG A 307       9.651   6.361  -3.266  1.00 28.98           H  
ATOM   4640 1HD  ARG A 307      10.276   5.413  -5.394  1.00 28.98           H  
ATOM   4641 2HD  ARG A 307      11.502   6.696  -5.558  1.00 28.98           H  
ATOM   4642  HE  ARG A 307      11.726   5.449  -3.014  1.00 28.98           H  
ATOM   4643 1HH1 ARG A 307      12.305   4.914  -6.433  1.00 28.98           H  
ATOM   4644 2HH1 ARG A 307      13.636   3.807  -6.161  1.00 28.98           H  
ATOM   4645 1HH2 ARG A 307      13.550   3.910  -2.747  1.00 28.98           H  
ATOM   4646 2HH2 ARG A 307      14.291   3.256  -4.212  1.00 28.98           H  
ATOM   4647  N   ASP A 308       9.839   9.260  -1.972  1.00 33.85           N  
ATOM   4648  CA  ASP A 308      10.696  10.171  -1.218  1.00 42.02           C  
ATOM   4649  C   ASP A 308       9.837  11.172  -0.466  1.00 29.48           C  
ATOM   4650  O   ASP A 308      10.046  12.385  -0.545  1.00 79.62           O  
ATOM   4651  CB  ASP A 308      11.699  10.894  -2.128  1.00 63.03           C  
ATOM   4652  CG  ASP A 308      12.874  11.495  -1.368  1.00 63.03           C  
ATOM   4653  OD1 ASP A 308      13.193  10.997  -0.314  1.00 63.03           O  
ATOM   4654  OD2 ASP A 308      13.444  12.445  -1.849  1.00 63.03           O  
ATOM   4655  H   ASP A 308       9.793   8.294  -1.665  1.00 40.62           H  
ATOM   4656  HA  ASP A 308      11.255   9.587  -0.482  1.00 50.42           H  
ATOM   4657 1HB  ASP A 308      12.079  10.197  -2.875  1.00 75.64           H  
ATOM   4658 2HB  ASP A 308      11.196  11.702  -2.662  1.00 75.64           H  
ATOM   4659  N   VAL A 309       8.879  10.638   0.275  1.00 30.49           N  
ATOM   4660  CA  VAL A 309       7.951  11.399   1.095  1.00 89.90           C  
ATOM   4661  C   VAL A 309       8.613  11.912   2.370  1.00 75.96           C  
ATOM   4662  O   VAL A 309       8.201  12.936   2.911  1.00155.15           O  
ATOM   4663  CB  VAL A 309       6.719  10.539   1.433  1.00134.85           C  
ATOM   4664  CG1 VAL A 309       5.823  11.258   2.427  1.00134.85           C  
ATOM   4665  CG2 VAL A 309       5.951  10.246   0.148  1.00134.85           C  
ATOM   4666  H   VAL A 309       8.786   9.630   0.271  1.00 36.59           H  
ATOM   4667  HA  VAL A 309       7.615  12.260   0.515  1.00107.88           H  
ATOM   4668  HB  VAL A 309       7.043   9.603   1.892  1.00161.82           H  
ATOM   4669 1HG1 VAL A 309       4.958  10.634   2.658  1.00161.82           H  
ATOM   4670 2HG1 VAL A 309       6.376  11.460   3.344  1.00161.82           H  
ATOM   4671 3HG1 VAL A 309       5.484  12.199   1.995  1.00161.82           H  
ATOM   4672 1HG2 VAL A 309       5.083   9.634   0.378  1.00161.82           H  
ATOM   4673 2HG2 VAL A 309       5.625  11.183  -0.301  1.00161.82           H  
ATOM   4674 3HG2 VAL A 309       6.597   9.714  -0.550  1.00161.82           H  
ATOM   4675  N   SER A 310       9.612  11.150   2.853  1.00 43.91           N  
ATOM   4676  CA  SER A 310      10.373  11.328   4.112  1.00 36.39           C  
ATOM   4677  C   SER A 310       9.742  10.490   5.221  1.00 34.19           C  
ATOM   4678  O   SER A 310      10.444   9.988   6.097  1.00 71.38           O  
ATOM   4679  CB  SER A 310      10.458  12.780   4.577  1.00 54.59           C  
ATOM   4680  OG  SER A 310       9.257  13.224   5.153  1.00 54.59           O  
ATOM   4681  H   SER A 310       9.867  10.346   2.299  1.00 52.69           H  
ATOM   4682  HA  SER A 310      11.390  10.967   3.950  1.00 43.67           H  
ATOM   4683 1HB  SER A 310      11.261  12.872   5.306  1.00 65.50           H  
ATOM   4684 2HB  SER A 310      10.711  13.420   3.733  1.00 65.50           H  
ATOM   4685  HG  SER A 310       8.651  13.367   4.426  1.00 65.50           H  
ATOM   4686  N   ASP A 311       8.428  10.315   5.153  1.00 18.43           N  
ATOM   4687  CA  ASP A 311       7.700   9.445   6.050  1.00 14.90           C  
ATOM   4688  C   ASP A 311       7.743   8.023   5.513  1.00 10.45           C  
ATOM   4689  O   ASP A 311       6.967   7.715   4.612  1.00  9.28           O  
ATOM   4690  CB  ASP A 311       6.251   9.905   6.177  1.00 22.35           C  
ATOM   4691  CG  ASP A 311       5.390   9.035   7.090  1.00 22.35           C  
ATOM   4692  OD1 ASP A 311       5.640   7.855   7.217  1.00 22.35           O  
ATOM   4693  OD2 ASP A 311       4.479   9.577   7.670  1.00 22.35           O  
ATOM   4694  H   ASP A 311       7.905  10.785   4.436  1.00 22.12           H  
ATOM   4695  HA  ASP A 311       8.156   9.498   7.030  1.00 17.88           H  
ATOM   4696 1HB  ASP A 311       6.237  10.926   6.560  1.00 26.82           H  
ATOM   4697 2HB  ASP A 311       5.794   9.928   5.187  1.00 26.82           H  
ATOM   4698  N   PRO A 312       8.648   7.166   6.034  1.00  9.95           N  
ATOM   4699  CA  PRO A 312       8.885   5.742   5.675  1.00  9.74           C  
ATOM   4700  C   PRO A 312       7.699   4.937   5.121  1.00  9.30           C  
ATOM   4701  O   PRO A 312       7.902   4.001   4.354  1.00 10.41           O  
ATOM   4702  CB  PRO A 312       9.311   5.101   6.998  1.00 14.61           C  
ATOM   4703  CG  PRO A 312       9.870   6.206   7.797  1.00 14.61           C  
ATOM   4704  CD  PRO A 312       8.990   7.362   7.466  1.00 14.61           C  
ATOM   4705  HA  PRO A 312       9.720   5.702   4.953  1.00 11.69           H  
ATOM   4706 1HB  PRO A 312       8.444   4.624   7.483  1.00 17.53           H  
ATOM   4707 2HB  PRO A 312      10.045   4.301   6.806  1.00 17.53           H  
ATOM   4708 1HG  PRO A 312       9.857   5.949   8.866  1.00 17.53           H  
ATOM   4709 2HG  PRO A 312      10.921   6.376   7.523  1.00 17.53           H  
ATOM   4710 1HD  PRO A 312       8.078   7.351   8.074  1.00 17.53           H  
ATOM   4711 2HD  PRO A 312       9.569   8.285   7.607  1.00 17.53           H  
ATOM   4712  N   ARG A 313       6.474   5.280   5.517  1.00  9.95           N  
ATOM   4713  CA  ARG A 313       5.302   4.542   5.078  1.00 11.59           C  
ATOM   4714  C   ARG A 313       4.942   4.783   3.606  1.00  9.25           C  
ATOM   4715  O   ARG A 313       4.245   3.968   3.005  1.00 10.41           O  
ATOM   4716  CB  ARG A 313       4.134   4.925   5.967  1.00 17.38           C  
ATOM   4717  CG  ARG A 313       4.290   4.478   7.414  1.00 17.38           C  
ATOM   4718  CD  ARG A 313       3.182   4.961   8.267  1.00 17.38           C  
ATOM   4719  NE  ARG A 313       3.214   6.404   8.419  1.00 17.38           N  
ATOM   4720  CZ  ARG A 313       2.268   7.130   9.044  1.00 17.38           C  
ATOM   4721  NH1 ARG A 313       1.220   6.536   9.577  1.00 17.38           N  
ATOM   4722  NH2 ARG A 313       2.398   8.441   9.120  1.00 17.38           N  
ATOM   4723  H   ARG A 313       6.337   6.067   6.143  1.00 11.94           H  
ATOM   4724  HA  ARG A 313       5.504   3.482   5.214  1.00 13.91           H  
ATOM   4725 1HB  ARG A 313       4.020   6.009   5.972  1.00 20.86           H  
ATOM   4726 2HB  ARG A 313       3.211   4.502   5.577  1.00 20.86           H  
ATOM   4727 1HG  ARG A 313       4.309   3.391   7.464  1.00 20.86           H  
ATOM   4728 2HG  ARG A 313       5.222   4.876   7.811  1.00 20.86           H  
ATOM   4729 1HD  ARG A 313       2.228   4.687   7.815  1.00 20.86           H  
ATOM   4730 2HD  ARG A 313       3.258   4.511   9.255  1.00 20.86           H  
ATOM   4731  HE  ARG A 313       4.009   6.902   8.025  1.00 20.86           H  
ATOM   4732 1HH1 ARG A 313       1.123   5.532   9.517  1.00 20.86           H  
ATOM   4733 2HH1 ARG A 313       0.513   7.085  10.044  1.00 20.86           H  
ATOM   4734 1HH2 ARG A 313       3.207   8.888   8.698  1.00 20.86           H  
ATOM   4735 2HH2 ARG A 313       1.698   8.997   9.583  1.00 20.86           H  
ATOM   4736  N   GLY A 314       5.431   5.882   3.031  1.00  8.10           N  
ATOM   4737  CA  GLY A 314       5.169   6.221   1.634  1.00  8.36           C  
ATOM   4738  C   GLY A 314       3.845   6.969   1.492  1.00  6.98           C  
ATOM   4739  O   GLY A 314       3.081   7.083   2.455  1.00  6.44           O  
ATOM   4740  H   GLY A 314       6.006   6.505   3.580  1.00  9.72           H  
ATOM   4741 1HA  GLY A 314       5.985   6.835   1.251  1.00 10.03           H  
ATOM   4742 2HA  GLY A 314       5.147   5.311   1.039  1.00 10.03           H  
ATOM   4743  N   LEU A 315       3.561   7.473   0.291  1.00  7.13           N  
ATOM   4744  CA  LEU A 315       2.309   8.189   0.084  1.00  6.38           C  
ATOM   4745  C   LEU A 315       1.163   7.210   0.195  1.00  4.97           C  
ATOM   4746  O   LEU A 315       1.174   6.161  -0.447  1.00  4.48           O  
ATOM   4747  CB  LEU A 315       2.252   8.891  -1.276  1.00  9.57           C  
ATOM   4748  CG  LEU A 315       0.988   9.747  -1.467  1.00  9.57           C  
ATOM   4749  CD1 LEU A 315       1.026  10.902  -0.477  1.00  9.57           C  
ATOM   4750  CD2 LEU A 315       0.903  10.266  -2.887  1.00  9.57           C  
ATOM   4751  H   LEU A 315       4.213   7.363  -0.474  1.00  8.56           H  
ATOM   4752  HA  LEU A 315       2.199   8.938   0.868  1.00  7.66           H  
ATOM   4753 1HB  LEU A 315       3.121   9.538  -1.375  1.00 11.48           H  
ATOM   4754 2HB  LEU A 315       2.281   8.142  -2.067  1.00 11.48           H  
ATOM   4755  HG  LEU A 315       0.108   9.144  -1.252  1.00 11.48           H  
ATOM   4756 1HD1 LEU A 315       0.127  11.506  -0.591  1.00 11.48           H  
ATOM   4757 2HD1 LEU A 315       1.074  10.511   0.538  1.00 11.48           H  
ATOM   4758 3HD1 LEU A 315       1.904  11.516  -0.672  1.00 11.48           H  
ATOM   4759 1HD2 LEU A 315       0.001  10.867  -3.000  1.00 11.48           H  
ATOM   4760 2HD2 LEU A 315       1.775  10.880  -3.100  1.00 11.48           H  
ATOM   4761 3HD2 LEU A 315       0.871   9.429  -3.581  1.00 11.48           H  
ATOM   4762  N   CYS A 316       0.195   7.537   1.053  1.00  5.05           N  
ATOM   4763  CA  CYS A 316      -0.973   6.697   1.312  1.00  4.42           C  
ATOM   4764  C   CYS A 316      -0.609   5.368   1.984  1.00  4.07           C  
ATOM   4765  O   CYS A 316      -1.425   4.453   2.044  1.00  3.95           O  
ATOM   4766  CB  CYS A 316      -1.744   6.412   0.014  1.00  6.63           C  
ATOM   4767  SG  CYS A 316      -2.391   7.892  -0.793  1.00  6.63           S  
ATOM   4768  H   CYS A 316       0.269   8.416   1.550  1.00  6.06           H  
ATOM   4769  HA  CYS A 316      -1.638   7.242   1.977  1.00  5.30           H  
ATOM   4770 1HB  CYS A 316      -1.112   5.889  -0.700  1.00  7.96           H  
ATOM   4771 2HB  CYS A 316      -2.588   5.760   0.234  1.00  7.96           H  
ATOM   4772  HG  CYS A 316      -3.221   8.226   0.192  1.00  7.96           H  
ATOM   4773  N   GLY A 317       0.619   5.253   2.498  1.00  4.28           N  
ATOM   4774  CA  GLY A 317       1.040   4.017   3.127  1.00  4.15           C  
ATOM   4775  C   GLY A 317       1.486   2.975   2.107  1.00  3.67           C  
ATOM   4776  O   GLY A 317       1.618   1.802   2.449  1.00  4.42           O  
ATOM   4777  H   GLY A 317       1.281   6.019   2.457  1.00  5.14           H  
ATOM   4778 1HA  GLY A 317       1.855   4.229   3.818  1.00  4.98           H  
ATOM   4779 2HA  GLY A 317       0.220   3.619   3.720  1.00  4.98           H  
ATOM   4780  N   VAL A 318       1.713   3.384   0.856  1.00  3.81           N  
ATOM   4781  CA  VAL A 318       2.113   2.467  -0.217  1.00  4.40           C  
ATOM   4782  C   VAL A 318       3.291   1.524   0.103  1.00  5.60           C  
ATOM   4783  O   VAL A 318       3.363   0.430  -0.449  1.00  7.18           O  
ATOM   4784  CB  VAL A 318       2.462   3.278  -1.483  1.00  6.60           C  
ATOM   4785  CG1 VAL A 318       3.745   4.069  -1.294  1.00  6.60           C  
ATOM   4786  CG2 VAL A 318       2.575   2.342  -2.662  1.00  6.60           C  
ATOM   4787  H   VAL A 318       1.584   4.359   0.609  1.00  4.57           H  
ATOM   4788  HA  VAL A 318       1.249   1.845  -0.450  1.00  5.28           H  
ATOM   4789  HB  VAL A 318       1.667   3.999  -1.661  1.00  7.92           H  
ATOM   4790 1HG1 VAL A 318       3.947   4.650  -2.194  1.00  7.92           H  
ATOM   4791 2HG1 VAL A 318       3.629   4.742  -0.447  1.00  7.92           H  
ATOM   4792 3HG1 VAL A 318       4.577   3.392  -1.113  1.00  7.92           H  
ATOM   4793 1HG2 VAL A 318       2.806   2.911  -3.561  1.00  7.92           H  
ATOM   4794 2HG2 VAL A 318       3.365   1.619  -2.472  1.00  7.92           H  
ATOM   4795 3HG2 VAL A 318       1.629   1.822  -2.793  1.00  7.92           H  
ATOM   4796  N   ALA A 319       4.220   1.936   0.966  1.00  6.27           N  
ATOM   4797  CA  ALA A 319       5.363   1.089   1.295  1.00  8.29           C  
ATOM   4798  C   ALA A 319       5.157   0.284   2.585  1.00  8.45           C  
ATOM   4799  O   ALA A 319       6.059  -0.446   2.994  1.00 12.45           O  
ATOM   4800  CB  ALA A 319       6.623   1.938   1.417  1.00 12.43           C  
ATOM   4801  H   ALA A 319       4.142   2.840   1.417  1.00  7.52           H  
ATOM   4802  HA  ALA A 319       5.498   0.380   0.478  1.00  9.95           H  
ATOM   4803 1HB  ALA A 319       7.478   1.293   1.621  1.00 14.92           H  
ATOM   4804 2HB  ALA A 319       6.789   2.477   0.485  1.00 14.92           H  
ATOM   4805 3HB  ALA A 319       6.506   2.650   2.232  1.00 14.92           H  
ATOM   4806  N   MET A 320       3.989   0.415   3.220  1.00  7.65           N  
ATOM   4807  CA  MET A 320       3.706  -0.266   4.483  1.00  9.66           C  
ATOM   4808  C   MET A 320       3.528  -1.773   4.381  1.00  7.21           C  
ATOM   4809  O   MET A 320       3.905  -2.489   5.303  1.00 10.05           O  
ATOM   4810  CB  MET A 320       2.454   0.306   5.128  1.00 14.49           C  
ATOM   4811  CG  MET A 320       2.588   1.724   5.625  1.00 14.49           C  
ATOM   4812  SD  MET A 320       1.047   2.371   6.303  1.00 14.49           S  
ATOM   4813  CE  MET A 320       0.947   1.447   7.832  1.00 14.49           C  
ATOM   4814  H   MET A 320       3.270   1.007   2.837  1.00  9.18           H  
ATOM   4815  HA  MET A 320       4.548  -0.089   5.151  1.00 11.59           H  
ATOM   4816 1HB  MET A 320       1.630   0.274   4.417  1.00 17.39           H  
ATOM   4817 2HB  MET A 320       2.173  -0.315   5.979  1.00 17.39           H  
ATOM   4818 1HG  MET A 320       3.347   1.761   6.403  1.00 17.39           H  
ATOM   4819 2HG  MET A 320       2.904   2.368   4.805  1.00 17.39           H  
ATOM   4820 1HE  MET A 320       0.043   1.729   8.371  1.00 17.39           H  
ATOM   4821 2HE  MET A 320       0.922   0.379   7.612  1.00 17.39           H  
ATOM   4822 3HE  MET A 320       1.820   1.668   8.448  1.00 17.39           H  
ATOM   4823  N   TYR A 321       2.917  -2.264   3.298  1.00  5.92           N  
ATOM   4824  CA  TYR A 321       2.676  -3.707   3.189  1.00  6.62           C  
ATOM   4825  C   TYR A 321       2.867  -4.303   1.782  1.00  5.46           C  
ATOM   4826  O   TYR A 321       1.899  -4.812   1.217  1.00  9.84           O  
ATOM   4827  CB  TYR A 321       1.237  -4.029   3.626  1.00  9.93           C  
ATOM   4828  CG  TYR A 321       0.852  -3.580   5.021  1.00  9.93           C  
ATOM   4829  CD1 TYR A 321       0.098  -2.427   5.186  1.00  9.93           C  
ATOM   4830  CD2 TYR A 321       1.243  -4.315   6.131  1.00  9.93           C  
ATOM   4831  CE1 TYR A 321      -0.264  -2.009   6.449  1.00  9.93           C  
ATOM   4832  CE2 TYR A 321       0.882  -3.894   7.398  1.00  9.93           C  
ATOM   4833  CZ  TYR A 321       0.131  -2.746   7.559  1.00  9.93           C  
ATOM   4834  OH  TYR A 321      -0.230  -2.328   8.820  1.00  9.93           O  
ATOM   4835  H   TYR A 321       2.621  -1.646   2.557  1.00  7.10           H  
ATOM   4836  HA  TYR A 321       3.372  -4.219   3.856  1.00  7.94           H  
ATOM   4837 1HB  TYR A 321       0.544  -3.566   2.923  1.00 11.92           H  
ATOM   4838 2HB  TYR A 321       1.080  -5.105   3.566  1.00 11.92           H  
ATOM   4839  HD1 TYR A 321      -0.207  -1.847   4.317  1.00 11.92           H  
ATOM   4840  HD2 TYR A 321       1.834  -5.222   6.005  1.00 11.92           H  
ATOM   4841  HE1 TYR A 321      -0.855  -1.102   6.574  1.00 11.92           H  
ATOM   4842  HE2 TYR A 321       1.188  -4.472   8.271  1.00 11.92           H  
ATOM   4843  HH  TYR A 321      -0.696  -1.491   8.758  1.00 11.92           H  
ATOM   4844  N   PRO A 322       4.074  -4.249   1.203  1.00  5.22           N  
ATOM   4845  CA  PRO A 322       4.450  -4.824  -0.089  1.00  4.74           C  
ATOM   4846  C   PRO A 322       4.680  -6.345  -0.025  1.00  4.37           C  
ATOM   4847  O   PRO A 322       5.356  -6.836   0.882  1.00  7.45           O  
ATOM   4848  CB  PRO A 322       5.726  -4.040  -0.452  1.00  7.11           C  
ATOM   4849  CG  PRO A 322       6.285  -3.581   0.845  1.00  7.11           C  
ATOM   4850  CD  PRO A 322       5.077  -3.282   1.675  1.00  7.11           C  
ATOM   4851  HA  PRO A 322       3.660  -4.602  -0.810  1.00  5.69           H  
ATOM   4852 1HB  PRO A 322       6.413  -4.683  -1.017  1.00  8.53           H  
ATOM   4853 2HB  PRO A 322       5.474  -3.200  -1.113  1.00  8.53           H  
ATOM   4854 1HG  PRO A 322       6.916  -4.356   1.290  1.00  8.53           H  
ATOM   4855 2HG  PRO A 322       6.923  -2.698   0.693  1.00  8.53           H  
ATOM   4856 1HD  PRO A 322       5.293  -3.443   2.741  1.00  8.53           H  
ATOM   4857 2HD  PRO A 322       4.735  -2.260   1.471  1.00  8.53           H  
ATOM   4858  N   ALA A 323       4.151  -7.072  -1.020  1.00  2.83           N  
ATOM   4859  CA  ALA A 323       4.323  -8.530  -1.098  1.00  3.71           C  
ATOM   4860  C   ALA A 323       4.125  -9.070  -2.524  1.00  2.86           C  
ATOM   4861  O   ALA A 323       3.517  -8.418  -3.375  1.00  4.28           O  
ATOM   4862  CB  ALA A 323       3.351  -9.218  -0.153  1.00  5.56           C  
ATOM   4863  H   ALA A 323       3.577  -6.599  -1.709  1.00  3.40           H  
ATOM   4864  HA  ALA A 323       5.342  -8.764  -0.792  1.00  4.45           H  
ATOM   4865 1HB  ALA A 323       3.509 -10.296  -0.186  1.00  6.68           H  
ATOM   4866 2HB  ALA A 323       3.517  -8.861   0.864  1.00  6.68           H  
ATOM   4867 3HB  ALA A 323       2.329  -8.992  -0.453  1.00  6.68           H  
ATOM   4868  N   TYR A 324       4.649 -10.272  -2.789  1.00  3.09           N  
ATOM   4869  CA  TYR A 324       4.504 -10.874  -4.117  1.00  6.01           C  
ATOM   4870  C   TYR A 324       4.559 -12.420  -4.089  1.00  4.84           C  
ATOM   4871  O   TYR A 324       5.107 -12.992  -3.154  1.00 11.74           O  
ATOM   4872  CB  TYR A 324       5.600 -10.331  -5.020  1.00  9.02           C  
ATOM   4873  CG  TYR A 324       7.000 -10.711  -4.591  1.00  9.02           C  
ATOM   4874  CD1 TYR A 324       7.525 -11.929  -4.985  1.00  9.02           C  
ATOM   4875  CD2 TYR A 324       7.776  -9.837  -3.847  1.00  9.02           C  
ATOM   4876  CE1 TYR A 324       8.814 -12.278  -4.648  1.00  9.02           C  
ATOM   4877  CE2 TYR A 324       9.071 -10.179  -3.512  1.00  9.02           C  
ATOM   4878  CZ  TYR A 324       9.588 -11.393  -3.915  1.00  9.02           C  
ATOM   4879  OH  TYR A 324      10.880 -11.725  -3.597  1.00  9.02           O  
ATOM   4880  H   TYR A 324       5.153 -10.766  -2.063  1.00  3.71           H  
ATOM   4881  HA  TYR A 324       3.535 -10.576  -4.515  1.00  7.21           H  
ATOM   4882 1HB  TYR A 324       5.455 -10.666  -6.040  1.00 10.82           H  
ATOM   4883 2HB  TYR A 324       5.538  -9.244  -5.031  1.00 10.82           H  
ATOM   4884  HD1 TYR A 324       6.917 -12.614  -5.574  1.00 10.82           H  
ATOM   4885  HD2 TYR A 324       7.369  -8.876  -3.540  1.00 10.82           H  
ATOM   4886  HE1 TYR A 324       9.222 -13.236  -4.967  1.00 10.82           H  
ATOM   4887  HE2 TYR A 324       9.687  -9.490  -2.936  1.00 10.82           H  
ATOM   4888  HH  TYR A 324      10.909 -12.590  -3.178  1.00 10.82           H  
ATOM   4889  N   PRO A 325       4.007 -13.110  -5.108  1.00  2.47           N  
ATOM   4890  CA  PRO A 325       3.965 -14.566  -5.292  1.00  2.33           C  
ATOM   4891  C   PRO A 325       5.259 -15.131  -5.900  1.00  2.31           C  
ATOM   4892  O   PRO A 325       5.896 -14.493  -6.740  1.00  2.76           O  
ATOM   4893  CB  PRO A 325       2.776 -14.752  -6.235  1.00  3.50           C  
ATOM   4894  CG  PRO A 325       2.766 -13.518  -7.071  1.00  3.50           C  
ATOM   4895  CD  PRO A 325       3.228 -12.415  -6.153  1.00  3.50           C  
ATOM   4896  HA  PRO A 325       3.762 -15.041  -4.323  1.00  2.80           H  
ATOM   4897 1HB  PRO A 325       2.899 -15.671  -6.822  1.00  4.19           H  
ATOM   4898 2HB  PRO A 325       1.854 -14.875  -5.652  1.00  4.19           H  
ATOM   4899 1HG  PRO A 325       3.425 -13.643  -7.942  1.00  4.19           H  
ATOM   4900 2HG  PRO A 325       1.757 -13.336  -7.465  1.00  4.19           H  
ATOM   4901 1HD  PRO A 325       3.862 -11.721  -6.710  1.00  4.19           H  
ATOM   4902 2HD  PRO A 325       2.373 -11.898  -5.716  1.00  4.19           H  
ATOM   4903  N   THR A 326       5.613 -16.361  -5.518  1.00  2.70           N  
ATOM   4904  CA  THR A 326       6.821 -17.013  -6.036  1.00  3.72           C  
ATOM   4905  C   THR A 326       6.554 -18.368  -6.717  1.00  4.23           C  
ATOM   4906  O   THR A 326       5.884 -19.252  -6.170  1.00  4.97           O  
ATOM   4907  CB  THR A 326       7.854 -17.219  -4.913  1.00  5.58           C  
ATOM   4908  OG1 THR A 326       8.228 -15.951  -4.368  1.00  5.58           O  
ATOM   4909  CG2 THR A 326       9.092 -17.905  -5.453  1.00  5.58           C  
ATOM   4910  H   THR A 326       5.058 -16.844  -4.830  1.00  3.24           H  
ATOM   4911  HA  THR A 326       7.265 -16.353  -6.781  1.00  4.46           H  
ATOM   4912  HB  THR A 326       7.420 -17.831  -4.124  1.00  6.70           H  
ATOM   4913  HG1 THR A 326       9.030 -16.048  -3.840  1.00  6.70           H  
ATOM   4914 1HG2 THR A 326       9.812 -18.036  -4.646  1.00  6.70           H  
ATOM   4915 2HG2 THR A 326       8.825 -18.879  -5.861  1.00  6.70           H  
ATOM   4916 3HG2 THR A 326       9.536 -17.293  -6.238  1.00  6.70           H  
ATOM   4917  N   ASN A 327       7.127 -18.518  -7.913  1.00  7.35           N  
ATOM   4918  CA  ASN A 327       7.010 -19.729  -8.723  1.00 11.84           C  
ATOM   4919  C   ASN A 327       8.322 -20.523  -8.806  1.00 11.26           C  
ATOM   4920  O   ASN A 327       9.035 -20.430  -9.806  1.00 35.47           O  
ATOM   4921  CB  ASN A 327       6.547 -19.372 -10.128  1.00 17.76           C  
ATOM   4922  CG  ASN A 327       6.282 -20.575 -10.990  1.00 17.76           C  
ATOM   4923  OD1 ASN A 327       6.058 -21.680 -10.484  1.00 17.76           O  
ATOM   4924  ND2 ASN A 327       6.311 -20.385 -12.285  1.00 17.76           N  
ATOM   4925  H   ASN A 327       7.667 -17.748  -8.284  1.00  8.82           H  
ATOM   4926  HA  ASN A 327       6.267 -20.380  -8.263  1.00 14.21           H  
ATOM   4927 1HB  ASN A 327       5.632 -18.789 -10.074  1.00 21.31           H  
ATOM   4928 2HB  ASN A 327       7.300 -18.753 -10.614  1.00 21.31           H  
ATOM   4929 1HD2 ASN A 327       6.145 -21.152 -12.905  1.00 21.31           H  
ATOM   4930 2HD2 ASN A 327       6.504 -19.475 -12.658  1.00 21.31           H
[truncated: 1,232 more chars]
