# Supplementary material for: Sequence comparison, molecular modeling, and network analysis predict structural diversity in cysteine proteases from the Cape sundew, Drosera capensis
Source: Comput Struct Biotechnol J. 2016 Jun 14;14:271–82. doi: 10.1016/j.csbj.2016.05.003 (PMC4949590; doi:10.1016/j.csbj.2016.05.003)
Supplement: Supplementary file 3 [file mmc3.zip › Rosetta_full/DCAP_0624_full_m1.pdb]

PFRMAT TS
TARGET DCAP_0624
AUTHOR BAKER-ROSETTASERVER
METHOD    ROSETTA provides both ab initio and
METHOD    comparative models of protein domains.
METHOD    Comparative models are built from structures
METHOD    detected and aligned by HHSEARCH, SPARKS, and
METHOD    Raptor. Loop regions are assembled from fragments and 
METHOD    optimized to fit the aligned template structures.
METHOD    De novo models are built using the Rosetta de
METHOD    novo protocol.  The procedure is fully automated.
MODEL     1
PARENT 4qrgA_301
REMARK PARENT    4qrgA_301
REMARK PARSRC    alignment
REMARK SCORE     0.88
ATOM      1  N   MET A   1      21.208  31.936 -10.903  1.00999.99           N  
ATOM      2  CA  MET A   1      20.630  31.137 -11.980  1.00999.99           C  
ATOM      3  C   MET A   1      19.913  29.889 -11.473  1.00999.99           C  
ATOM      4  O   MET A   1      20.093  28.805 -12.028  1.00999.99           O  
ATOM      5  CB  MET A   1      21.717  30.732 -12.976  1.00999.99           C  
ATOM      6  CG  MET A   1      22.365  31.893 -13.712  1.00999.99           C  
ATOM      7  SD  MET A   1      21.180  32.835 -14.692  1.00999.99           S  
ATOM      8  CE  MET A   1      20.782  31.648 -15.972  1.00999.99           C  
ATOM      9 1H   MET A   1      22.119  32.266 -11.186  1.00999.99           H  
ATOM     10 2H   MET A   1      20.614  32.729 -10.712  1.00999.99           H  
ATOM     11 3H   MET A   1      21.303  31.376 -10.071  1.00999.99           H  
ATOM     12  HA  MET A   1      19.892  31.747 -12.500  1.00999.99           H  
ATOM     13 1HB  MET A   1      22.503  30.186 -12.454  1.00999.99           H  
ATOM     14 2HB  MET A   1      21.293  30.058 -13.722  1.00999.99           H  
ATOM     15 1HG  MET A   1      22.832  32.565 -12.994  1.00999.99           H  
ATOM     16 2HG  MET A   1      23.140  31.517 -14.380  1.00999.99           H  
ATOM     17 1HE  MET A   1      20.060  32.086 -16.661  1.00999.99           H  
ATOM     18 2HE  MET A   1      21.689  31.381 -16.516  1.00999.99           H  
ATOM     19 3HE  MET A   1      20.355  30.753 -15.518  1.00999.99           H  
ATOM     20  N   ALA A   2      19.116  30.026 -10.413  1.00999.99           N  
ATOM     21  CA  ALA A   2      18.406  28.872  -9.878  1.00999.99           C  
ATOM     22  C   ALA A   2      17.408  28.331 -10.891  1.00999.99           C  
ATOM     23  O   ALA A   2      16.427  28.996 -11.231  1.00999.99           O  
ATOM     24  CB  ALA A   2      17.681  29.235  -8.590  1.00999.99           C  
ATOM     25  H   ALA A   2      18.992  30.930  -9.980  1.00999.99           H  
ATOM     26  HA  ALA A   2      19.138  28.090  -9.669  1.00999.99           H  
ATOM     27 1HB  ALA A   2      17.178  28.353  -8.192  1.00999.99           H  
ATOM     28 2HB  ALA A   2      18.400  29.602  -7.858  1.00999.99           H  
ATOM     29 3HB  ALA A   2      16.945  30.010  -8.797  1.00999.99           H  
ATOM     30  N   SER A   3      17.647  27.101 -11.341  1.00999.99           N  
ATOM     31  CA  SER A   3      16.758  26.425 -12.276  1.00999.99           C  
ATOM     32  C   SER A   3      15.609  25.736 -11.550  1.00999.99           C  
ATOM     33  O   SER A   3      14.652  25.292 -12.184  1.00999.99           O  
ATOM     34  CB  SER A   3      17.535  25.422 -13.116  1.00999.99           C  
ATOM     35  OG  SER A   3      18.035  24.371 -12.335  1.00999.99           O  
ATOM     36  H   SER A   3      18.479  26.621 -11.023  1.00999.99           H  
ATOM     37  HA  SER A   3      16.333  27.173 -12.948  1.00999.99           H  
ATOM     38 1HB  SER A   3      16.877  25.019 -13.886  1.00999.99           H  
ATOM     39 2HB  SER A   3      18.358  25.925 -13.623  1.00999.99           H  
ATOM     40  HG  SER A   3      18.146  23.626 -12.937  1.00999.99           H  
ATOM     41  N   ARG A   4      15.694  25.680 -10.217  1.00999.99           N  
ATOM     42  CA  ARG A   4      14.688  25.029  -9.396  1.00999.99           C  
ATOM     43  C   ARG A   4      13.344  25.722  -9.506  1.00999.99           C  
ATOM     44  O   ARG A   4      12.304  25.068  -9.436  1.00999.99           O  
ATOM     45  CB  ARG A   4      15.119  25.010  -7.937  1.00999.99           C  
ATOM     46  CG  ARG A   4      16.343  24.162  -7.625  1.00999.99           C  
ATOM     47  CD  ARG A   4      16.108  22.722  -7.903  1.00999.99           C  
ATOM     48  NE  ARG A   4      15.055  22.166  -7.065  1.00999.99           N  
ATOM     49  CZ  ARG A   4      14.428  20.992  -7.292  1.00999.99           C  
ATOM     50  NH1 ARG A   4      14.763  20.248  -8.321  1.00999.99           N  
ATOM     51  NH2 ARG A   4      13.469  20.589  -6.478  1.00999.99           N  
ATOM     52  H   ARG A   4      16.497  26.079  -9.756  1.00999.99           H  
ATOM     53  HA  ARG A   4      14.576  24.001  -9.734  1.00999.99           H  
ATOM     54 1HB  ARG A   4      15.333  26.027  -7.610  1.00999.99           H  
ATOM     55 2HB  ARG A   4      14.299  24.637  -7.323  1.00999.99           H  
ATOM     56 1HG  ARG A   4      17.180  24.495  -8.239  1.00999.99           H  
ATOM     57 2HG  ARG A   4      16.601  24.271  -6.571  1.00999.99           H  
ATOM     58 1HD  ARG A   4      15.817  22.602  -8.942  1.00999.99           H  
ATOM     59 2HD  ARG A   4      17.024  22.162  -7.716  1.00999.99           H  
ATOM     60  HE  ARG A   4      14.763  22.705  -6.260  1.00999.99           H  
ATOM     61 1HH1 ARG A   4      15.498  20.548  -8.945  1.00999.99           H  
ATOM     62 2HH1 ARG A   4      14.278  19.375  -8.499  1.00999.99           H  
ATOM     63 1HH2 ARG A   4      13.205  21.157  -5.685  1.00999.99           H  
ATOM     64 2HH2 ARG A   4      13.002  19.710  -6.649  1.00999.99           H  
ATOM     65  N   ASN A   5      13.360  27.039  -9.695  1.00999.99           N  
ATOM     66  CA  ASN A   5      12.131  27.796  -9.845  1.00999.99           C  
ATOM     67  C   ASN A   5      11.404  27.379 -11.115  1.00999.99           C  
ATOM     68  O   ASN A   5      10.178  27.250 -11.124  1.00999.99           O  
ATOM     69  CB  ASN A   5      12.433  29.279  -9.859  1.00999.99           C  
ATOM     70  CG  ASN A   5      12.824  29.794  -8.503  1.00999.99           C  
ATOM     71  OD1 ASN A   5      12.519  29.176  -7.477  1.00999.99           O  
ATOM     72  ND2 ASN A   5      13.497  30.915  -8.479  1.00999.99           N  
ATOM     73  H   ASN A   5      14.244  27.527  -9.737  1.00999.99           H  
ATOM     74  HA  ASN A   5      11.475  27.570  -9.002  1.00999.99           H  
ATOM     75 1HB  ASN A   5      13.246  29.478 -10.558  1.00999.99           H  
ATOM     76 2HB  ASN A   5      11.559  29.829 -10.207  1.00999.99           H  
ATOM     77 1HD2 ASN A   5      13.786  31.307  -7.605  1.00999.99           H  
ATOM     78 2HD2 ASN A   5      13.724  31.381  -9.334  1.00999.99           H  
ATOM     79  N   GLN A   6      12.176  27.136 -12.173  1.00999.99           N  
ATOM     80  CA  GLN A   6      11.627  26.696 -13.441  1.00999.99           C  
ATOM     81  C   GLN A   6      11.074  25.301 -13.301  1.00999.99           C  
ATOM     82  O   GLN A   6      10.012  24.996 -13.842  1.00999.99           O  
ATOM     83  CB  GLN A   6      12.694  26.718 -14.534  1.00999.99           C  
ATOM     84  CG  GLN A   6      13.151  28.107 -14.930  1.00999.99           C  
ATOM     85  CD  GLN A   6      14.272  28.071 -15.950  1.00999.99           C  
ATOM     86  OE1 GLN A   6      15.014  27.089 -16.046  1.00999.99           O  
ATOM     87  NE2 GLN A   6      14.403  29.145 -16.720  1.00999.99           N  
ATOM     88  H   GLN A   6      13.175  27.264 -12.095  1.00999.99           H  
ATOM     89  HA  GLN A   6      10.811  27.362 -13.723  1.00999.99           H  
ATOM     90 1HB  GLN A   6      13.567  26.157 -14.208  1.00999.99           H  
ATOM     91 2HB  GLN A   6      12.307  26.228 -15.428  1.00999.99           H  
ATOM     92 1HG  GLN A   6      12.310  28.646 -15.364  1.00999.99           H  
ATOM     93 2HG  GLN A   6      13.512  28.627 -14.042  1.00999.99           H  
ATOM     94 1HE2 GLN A   6      15.125  29.181 -17.412  1.00999.99           H  
ATOM     95 2HE2 GLN A   6      13.780  29.920 -16.609  1.00999.99           H  
ATOM     96  N   TYR A   7      11.785  24.463 -12.549  1.00999.99           N  
ATOM     97  CA  TYR A   7      11.371  23.090 -12.334  1.00999.99           C  
ATOM     98  C   TYR A   7      10.058  23.042 -11.589  1.00999.99           C  
ATOM     99  O   TYR A   7       9.195  22.226 -11.911  1.00999.99           O  
ATOM    100  CB  TYR A   7      12.422  22.345 -11.541  1.00999.99           C  
ATOM    101  CG  TYR A   7      13.736  22.231 -12.257  1.00999.99           C  
ATOM    102  CD1 TYR A   7      14.853  21.868 -11.541  1.00999.99           C  
ATOM    103  CD2 TYR A   7      13.831  22.511 -13.613  1.00999.99           C  
ATOM    104  CE1 TYR A   7      16.074  21.785 -12.159  1.00999.99           C  
ATOM    105  CE2 TYR A   7      15.058  22.431 -14.240  1.00999.99           C  
ATOM    106  CZ  TYR A   7      16.174  22.070 -13.512  1.00999.99           C  
ATOM    107  OH  TYR A   7      17.413  22.022 -14.107  1.00999.99           O  
ATOM    108  H   TYR A   7      12.660  24.775 -12.146  1.00999.99           H  
ATOM    109  HA  TYR A   7      11.233  22.606 -13.298  1.00999.99           H  
ATOM    110 1HB  TYR A   7      12.593  22.853 -10.593  1.00999.99           H  
ATOM    111 2HB  TYR A   7      12.067  21.340 -11.316  1.00999.99           H  
ATOM    112  HD1 TYR A   7      14.760  21.659 -10.481  1.00999.99           H  
ATOM    113  HD2 TYR A   7      12.947  22.805 -14.175  1.00999.99           H  
ATOM    114  HE1 TYR A   7      16.959  21.508 -11.587  1.00999.99           H  
ATOM    115  HE2 TYR A   7      15.147  22.661 -15.302  1.00999.99           H  
ATOM    116  HH  TYR A   7      17.307  22.038 -15.061  1.00999.99           H  
ATOM    117  N   CYS A   8       9.891  23.947 -10.624  1.00999.99           N  
ATOM    118  CA  CYS A   8       8.653  24.025  -9.874  1.00999.99           C  
ATOM    119  C   CYS A   8       7.524  24.389 -10.807  1.00999.99           C  
ATOM    120  O   CYS A   8       6.465  23.769 -10.757  1.00999.99           O  
ATOM    121  CB  CYS A   8       8.750  25.062  -8.756  1.00999.99           C  
ATOM    122  SG  CYS A   8       9.845  24.587  -7.398  1.00999.99           S  
ATOM    123  H   CYS A   8      10.647  24.575 -10.387  1.00999.99           H  
ATOM    124  HA  CYS A   8       8.447  23.049  -9.433  1.00999.99           H  
ATOM    125 1HB  CYS A   8       9.112  26.005  -9.165  1.00999.99           H  
ATOM    126 2HB  CYS A   8       7.758  25.245  -8.342  1.00999.99           H  
ATOM    127  HG  CYS A   8       9.712  25.717  -6.712  1.00999.99           H  
ATOM    128  N   LEU A   9       7.772  25.356 -11.691  1.00999.99           N  
ATOM    129  CA  LEU A   9       6.776  25.767 -12.667  1.00999.99           C  
ATOM    130  C   LEU A   9       6.421  24.632 -13.614  1.00999.99           C  
ATOM    131  O   LEU A   9       5.262  24.494 -13.993  1.00999.99           O  
ATOM    132  CB  LEU A   9       7.288  26.966 -13.463  1.00999.99           C  
ATOM    133  CG  LEU A   9       7.407  28.271 -12.672  1.00999.99           C  
ATOM    134  CD1 LEU A   9       8.102  29.319 -13.531  1.00999.99           C  
ATOM    135  CD2 LEU A   9       6.016  28.730 -12.259  1.00999.99           C  
ATOM    136  H   LEU A   9       8.663  25.842 -11.668  1.00999.99           H  
ATOM    137  HA  LEU A   9       5.875  26.063 -12.137  1.00999.99           H  
ATOM    138 1HB  LEU A   9       8.271  26.731 -13.864  1.00999.99           H  
ATOM    139 2HB  LEU A   9       6.610  27.145 -14.298  1.00999.99           H  
ATOM    140  HG  LEU A   9       8.011  28.107 -11.781  1.00999.99           H  
ATOM    141 1HD1 LEU A   9       8.194  30.248 -12.968  1.00999.99           H  
ATOM    142 2HD1 LEU A   9       9.094  28.963 -13.808  1.00999.99           H  
ATOM    143 3HD1 LEU A   9       7.516  29.497 -14.432  1.00999.99           H  
ATOM    144 1HD2 LEU A   9       6.094  29.657 -11.691  1.00999.99           H  
ATOM    145 2HD2 LEU A   9       5.410  28.899 -13.149  1.00999.99           H  
ATOM    146 3HD2 LEU A   9       5.549  27.964 -11.642  1.00999.99           H  
ATOM    147  N   PHE A  10       7.401  23.801 -13.970  1.00999.99           N  
ATOM    148  CA  PHE A  10       7.140  22.677 -14.857  1.00999.99           C  
ATOM    149  C   PHE A  10       6.217  21.667 -14.181  1.00999.99           C  
ATOM    150  O   PHE A  10       5.316  21.122 -14.823  1.00999.99           O  
ATOM    151  CB  PHE A  10       8.455  21.992 -15.237  1.00999.99           C  
ATOM    152  CG  PHE A  10       9.336  22.845 -16.102  1.00999.99           C  
ATOM    153  CD1 PHE A  10      10.715  22.691 -16.079  1.00999.99           C  
ATOM    154  CD2 PHE A  10       8.791  23.819 -16.924  1.00999.99           C  
ATOM    155  CE1 PHE A  10      11.529  23.491 -16.858  1.00999.99           C  
ATOM    156  CE2 PHE A  10       9.601  24.618 -17.706  1.00999.99           C  
ATOM    157  CZ  PHE A  10      10.972  24.455 -17.672  1.00999.99           C  
ATOM    158  H   PHE A  10       8.345  23.969 -13.650  1.00999.99           H  
ATOM    159  HA  PHE A  10       6.651  23.047 -15.759  1.00999.99           H  
ATOM    160 1HB  PHE A  10       9.009  21.729 -14.339  1.00999.99           H  
ATOM    161 2HB  PHE A  10       8.243  21.069 -15.775  1.00999.99           H  
ATOM    162  HD1 PHE A  10      11.155  21.931 -15.433  1.00999.99           H  
ATOM    163  HD2 PHE A  10       7.708  23.951 -16.949  1.00999.99           H  
ATOM    164  HE1 PHE A  10      12.610  23.361 -16.831  1.00999.99           H  
ATOM    165  HE2 PHE A  10       9.159  25.378 -18.349  1.00999.99           H  
ATOM    166  HZ  PHE A  10      11.610  25.086 -18.289  1.00999.99           H  
ATOM    167  N   VAL A  11       6.419  21.458 -12.876  1.00999.99           N  
ATOM    168  CA  VAL A  11       5.574  20.559 -12.096  1.00999.99           C  
ATOM    169  C   VAL A  11       4.163  21.105 -11.989  1.00999.99           C  
ATOM    170  O   VAL A  11       3.195  20.359 -12.138  1.00999.99           O  
ATOM    171  CB  VAL A  11       6.136  20.350 -10.680  1.00999.99           C  
ATOM    172  CG1 VAL A  11       5.137  19.570  -9.846  1.00999.99           C  
ATOM    173  CG2 VAL A  11       7.448  19.602 -10.753  1.00999.99           C  
ATOM    174  H   VAL A  11       7.198  21.916 -12.415  1.00999.99           H  
ATOM    175  HA  VAL A  11       5.538  19.594 -12.602  1.00999.99           H  
ATOM    176  HB  VAL A  11       6.288  21.318 -10.204  1.00999.99           H  
ATOM    177 1HG1 VAL A  11       5.530  19.432  -8.838  1.00999.99           H  
ATOM    178 2HG1 VAL A  11       4.202  20.123  -9.801  1.00999.99           H  
ATOM    179 3HG1 VAL A  11       4.963  18.596 -10.304  1.00999.99           H  
ATOM    180 1HG2 VAL A  11       7.842  19.458  -9.747  1.00999.99           H  
ATOM    181 2HG2 VAL A  11       7.280  18.631 -11.219  1.00999.99           H  
ATOM    182 3HG2 VAL A  11       8.164  20.166 -11.344  1.00999.99           H  
ATOM    183  N   ILE A  12       4.065  22.409 -11.736  1.00999.99           N  
ATOM    184  CA  ILE A  12       2.794  23.100 -11.611  1.00999.99           C  
ATOM    185  C   ILE A  12       1.982  22.986 -12.880  1.00999.99           C  
ATOM    186  O   ILE A  12       0.808  22.623 -12.829  1.00999.99           O  
ATOM    187  CB  ILE A  12       3.033  24.577 -11.281  1.00999.99           C  
ATOM    188  CG1 ILE A  12       3.614  24.697  -9.873  1.00999.99           C  
ATOM    189  CG2 ILE A  12       1.737  25.358 -11.411  1.00999.99           C  
ATOM    190  CD1 ILE A  12       4.197  26.057  -9.567  1.00999.99           C  
ATOM    191  H   ILE A  12       4.911  22.947 -11.607  1.00999.99           H  
ATOM    192  HA  ILE A  12       2.230  22.645 -10.798  1.00999.99           H  
ATOM    193  HB  ILE A  12       3.769  24.988 -11.971  1.00999.99           H  
ATOM    194 1HG1 ILE A  12       2.821  24.498  -9.155  1.00999.99           H  
ATOM    195 2HG1 ILE A  12       4.384  23.943  -9.735  1.00999.99           H  
ATOM    196 1HG2 ILE A  12       1.921  26.406 -11.183  1.00999.99           H  
ATOM    197 2HG2 ILE A  12       1.358  25.270 -12.428  1.00999.99           H  
ATOM    198 3HG2 ILE A  12       1.000  24.957 -10.715  1.00999.99           H  
ATOM    199 1HD1 ILE A  12       4.576  26.066  -8.545  1.00999.99           H  
ATOM    200 2HD1 ILE A  12       5.011  26.270 -10.255  1.00999.99           H  
ATOM    201 3HD1 ILE A  12       3.428  26.815  -9.673  1.00999.99           H  
ATOM    202  N   VAL A  13       2.615  23.273 -14.015  1.00999.99           N  
ATOM    203  CA  VAL A  13       1.955  23.173 -15.303  1.00999.99           C  
ATOM    204  C   VAL A  13       1.485  21.760 -15.574  1.00999.99           C  
ATOM    205  O   VAL A  13       0.359  21.571 -16.025  1.00999.99           O  
ATOM    206  CB  VAL A  13       2.881  23.637 -16.436  1.00999.99           C  
ATOM    207  CG1 VAL A  13       2.258  23.302 -17.783  1.00999.99           C  
ATOM    208  CG2 VAL A  13       3.093  25.140 -16.328  1.00999.99           C  
ATOM    209  H   VAL A  13       3.578  23.579 -13.986  1.00999.99           H  
ATOM    210  HA  VAL A  13       1.083  23.829 -15.289  1.00999.99           H  
ATOM    211  HB  VAL A  13       3.836  23.117 -16.362  1.00999.99           H  
ATOM    212 1HG1 VAL A  13       2.922  23.631 -18.582  1.00999.99           H  
ATOM    213 2HG1 VAL A  13       2.109  22.225 -17.857  1.00999.99           H  
ATOM    214 3HG1 VAL A  13       1.298  23.809 -17.877  1.00999.99           H  
ATOM    215 1HG2 VAL A  13       3.751  25.471 -17.130  1.00999.99           H  
ATOM    216 2HG2 VAL A  13       2.132  25.648 -16.414  1.00999.99           H  
ATOM    217 3HG2 VAL A  13       3.541  25.383 -15.368  1.00999.99           H  
ATOM    218  N   ALA A  14       2.340  20.773 -15.297  1.00999.99           N  
ATOM    219  CA  ALA A  14       1.975  19.380 -15.504  1.00999.99           C  
ATOM    220  C   ALA A  14       0.748  19.008 -14.678  1.00999.99           C  
ATOM    221  O   ALA A  14      -0.160  18.349 -15.185  1.00999.99           O  
ATOM    222  CB  ALA A  14       3.139  18.474 -15.148  1.00999.99           C  
ATOM    223  H   ALA A  14       3.268  20.982 -14.949  1.00999.99           H  
ATOM    224  HA  ALA A  14       1.726  19.247 -16.557  1.00999.99           H  
ATOM    225 1HB  ALA A  14       2.863  17.436 -15.331  1.00999.99           H  
ATOM    226 2HB  ALA A  14       4.002  18.734 -15.762  1.00999.99           H  
ATOM    227 3HB  ALA A  14       3.392  18.602 -14.097  1.00999.99           H  
ATOM    228  N   ALA A  15       0.713  19.455 -13.419  1.00999.99           N  
ATOM    229  CA  ALA A  15      -0.421  19.188 -12.543  1.00999.99           C  
ATOM    230  C   ALA A  15      -1.687  19.814 -13.106  1.00999.99           C  
ATOM    231  O   ALA A  15      -2.746  19.183 -13.103  1.00999.99           O  
ATOM    232  CB  ALA A  15      -0.144  19.724 -11.144  1.00999.99           C  
ATOM    233  H   ALA A  15       1.498  19.975 -13.049  1.00999.99           H  
ATOM    234  HA  ALA A  15      -0.566  18.110 -12.492  1.00999.99           H  
ATOM    235 1HB  ALA A  15      -0.990  19.498 -10.495  1.00999.99           H  
ATOM    236 2HB  ALA A  15       0.754  19.252 -10.747  1.00999.99           H  
ATOM    237 3HB  ALA A  15       0.002  20.801 -11.187  1.00999.99           H  
ATOM    238  N   LEU A  16      -1.563  21.039 -13.613  1.00999.99           N  
ATOM    239  CA  LEU A  16      -2.683  21.752 -14.202  1.00999.99           C  
ATOM    240  C   LEU A  16      -3.160  21.089 -15.489  1.00999.99           C  
ATOM    241  O   LEU A  16      -4.357  21.090 -15.770  1.00999.99           O  
ATOM    242  CB  LEU A  16      -2.286  23.203 -14.474  1.00999.99           C  
ATOM    243  CG  LEU A  16      -2.061  24.063 -13.223  1.00999.99           C  
ATOM    244  CD1 LEU A  16      -1.502  25.418 -13.636  1.00999.99           C  
ATOM    245  CD2 LEU A  16      -3.377  24.214 -12.477  1.00999.99           C  
ATOM    246  H   LEU A  16      -0.666  21.506 -13.566  1.00999.99           H  
ATOM    247  HA  LEU A  16      -3.505  21.746 -13.488  1.00999.99           H  
ATOM    248 1HB  LEU A  16      -1.364  23.211 -15.052  1.00999.99           H  
ATOM    249 2HB  LEU A  16      -3.069  23.675 -15.067  1.00999.99           H  
ATOM    250  HG  LEU A  16      -1.337  23.582 -12.570  1.00999.99           H  
ATOM    251 1HD1 LEU A  16      -1.336  26.029 -12.748  1.00999.99           H  
ATOM    252 2HD1 LEU A  16      -0.558  25.278 -14.161  1.00999.99           H  
ATOM    253 3HD1 LEU A  16      -2.213  25.919 -14.292  1.00999.99           H  
ATOM    254 1HD2 LEU A  16      -3.221  24.820 -11.585  1.00999.99           H  
ATOM    255 2HD2 LEU A  16      -4.109  24.700 -13.123  1.00999.99           H  
ATOM    256 3HD2 LEU A  16      -3.746  23.231 -12.188  1.00999.99           H  
ATOM    257  N   CYS A  17      -2.233  20.502 -16.252  1.00999.99           N  
ATOM    258  CA  CYS A  17      -2.590  19.800 -17.477  1.00999.99           C  
ATOM    259  C   CYS A  17      -3.418  18.571 -17.153  1.00999.99           C  
ATOM    260  O   CYS A  17      -4.391  18.277 -17.852  1.00999.99           O  
ATOM    261  CB  CYS A  17      -1.341  19.382 -18.257  1.00999.99           C  
ATOM    262  SG  CYS A  17      -0.438  20.757 -19.007  1.00999.99           S  
ATOM    263  H   CYS A  17      -1.259  20.560 -15.990  1.00999.99           H  
ATOM    264  HA  CYS A  17      -3.181  20.468 -18.102  1.00999.99           H  
ATOM    265 1HB  CYS A  17      -0.658  18.852 -17.595  1.00999.99           H  
ATOM    266 2HB  CYS A  17      -1.625  18.693 -19.052  1.00999.99           H  
ATOM    267  HG  CYS A  17       0.525  20.014 -19.543  1.00999.99           H  
ATOM    268  N   VAL A  18      -3.049  17.875 -16.074  1.00999.99           N  
ATOM    269  CA  VAL A  18      -3.803  16.719 -15.611  1.00999.99           C  
ATOM    270  C   VAL A  18      -5.191  17.132 -15.155  1.00999.99           C  
ATOM    271  O   VAL A  18      -6.180  16.490 -15.506  1.00999.99           O  
ATOM    272  CB  VAL A  18      -3.071  16.009 -14.458  1.00999.99           C  
ATOM    273  CG1 VAL A  18      -3.965  14.939 -13.852  1.00999.99           C  
ATOM    274  CG2 VAL A  18      -1.789  15.384 -14.983  1.00999.99           C  
ATOM    275  H   VAL A  18      -2.214  18.151 -15.567  1.00999.99           H  
ATOM    276  HA  VAL A  18      -3.902  16.018 -16.441  1.00999.99           H  
ATOM    277  HB  VAL A  18      -2.838  16.732 -13.678  1.00999.99           H  
ATOM    278 1HG1 VAL A  18      -3.440  14.449 -13.033  1.00999.99           H  
ATOM    279 2HG1 VAL A  18      -4.878  15.399 -13.474  1.00999.99           H  
ATOM    280 3HG1 VAL A  18      -4.216  14.202 -14.613  1.00999.99           H  
ATOM    281 1HG2 VAL A  18      -1.268  14.886 -14.166  1.00999.99           H  
ATOM    282 2HG2 VAL A  18      -2.031  14.655 -15.757  1.00999.99           H  
ATOM    283 3HG2 VAL A  18      -1.150  16.156 -15.404  1.00999.99           H  
ATOM    284  N   LEU A  19      -5.258  18.216 -14.383  1.00999.99           N  
ATOM    285  CA  LEU A  19      -6.532  18.714 -13.895  1.00999.99           C  
ATOM    286  C   LEU A  19      -7.452  19.138 -15.015  1.00999.99           C  
ATOM    287  O   LEU A  19      -8.643  18.842 -14.966  1.00999.99           O  
ATOM    288  CB  LEU A  19      -6.300  19.890 -12.951  1.00999.99           C  
ATOM    289  CG  LEU A  19      -5.700  19.499 -11.611  1.00999.99           C  
ATOM    290  CD1 LEU A  19      -5.339  20.748 -10.815  1.00999.99           C  
ATOM    291  CD2 LEU A  19      -6.722  18.645 -10.889  1.00999.99           C  
ATOM    292  H   LEU A  19      -4.408  18.694 -14.110  1.00999.99           H  
ATOM    293  HA  LEU A  19      -7.018  17.915 -13.339  1.00999.99           H  
ATOM    294 1HB  LEU A  19      -5.625  20.599 -13.427  1.00999.99           H  
ATOM    295 2HB  LEU A  19      -7.252  20.385 -12.763  1.00999.99           H  
ATOM    296  HG  LEU A  19      -4.790  18.921 -11.765  1.00999.99           H  
ATOM    297 1HD1 LEU A  19      -4.914  20.458  -9.854  1.00999.99           H  
ATOM    298 2HD1 LEU A  19      -4.609  21.334 -11.371  1.00999.99           H  
ATOM    299 3HD1 LEU A  19      -6.235  21.345 -10.650  1.00999.99           H  
ATOM    300 1HD2 LEU A  19      -6.324  18.334  -9.932  1.00999.99           H  
ATOM    301 2HD2 LEU A  19      -7.634  19.221 -10.734  1.00999.99           H  
ATOM    302 3HD2 LEU A  19      -6.948  17.763 -11.488  1.00999.99           H  
ATOM    303  N   GLY A  20      -6.902  19.796 -16.035  1.00999.99           N  
ATOM    304  CA  GLY A  20      -7.683  20.201 -17.193  1.00999.99           C  
ATOM    305  C   GLY A  20      -8.206  18.970 -17.915  1.00999.99           C  
ATOM    306  O   GLY A  20      -9.399  18.867 -18.212  1.00999.99           O  
ATOM    307  H   GLY A  20      -5.921  20.037 -16.006  1.00999.99           H  
ATOM    308 1HA  GLY A  20      -8.509  20.835 -16.879  1.00999.99           H  
ATOM    309 2HA  GLY A  20      -7.060  20.788 -17.867  1.00999.99           H  
ATOM    310  N   THR A  21      -7.306  18.016 -18.153  1.00999.99           N  
ATOM    311  CA  THR A  21      -7.634  16.770 -18.824  1.00999.99           C  
ATOM    312  C   THR A  21      -8.791  16.049 -18.158  1.00999.99           C  
ATOM    313  O   THR A  21      -9.671  15.521 -18.841  1.00999.99           O  
ATOM    314  CB  THR A  21      -6.415  15.827 -18.860  1.00999.99           C  
ATOM    315  OG1 THR A  21      -5.343  16.453 -19.577  1.00999.99           O  
ATOM    316  CG2 THR A  21      -6.783  14.519 -19.540  1.00999.99           C  
ATOM    317  H   THR A  21      -6.342  18.162 -17.883  1.00999.99           H  
ATOM    318  HA  THR A  21      -7.925  16.999 -19.849  1.00999.99           H  
ATOM    319  HB  THR A  21      -6.086  15.619 -17.844  1.00999.99           H  
ATOM    320  HG1 THR A  21      -5.038  17.223 -19.083  1.00999.99           H  
ATOM    321 1HG2 THR A  21      -5.914  13.862 -19.556  1.00999.99           H  
ATOM    322 2HG2 THR A  21      -7.591  14.038 -18.990  1.00999.99           H  
ATOM    323 3HG2 THR A  21      -7.107  14.717 -20.561  1.00999.99           H  
ATOM    324  N   PHE A  22      -8.794  16.013 -16.829  1.00999.99           N  
ATOM    325  CA  PHE A  22      -9.836  15.290 -16.132  1.00999.99           C  
ATOM    326  C   PHE A  22     -10.824  16.145 -15.342  1.00999.99           C  
ATOM    327  O   PHE A  22     -11.370  15.649 -14.360  1.00999.99           O  
ATOM    328  CB  PHE A  22      -9.196  14.288 -15.178  1.00999.99           C  
ATOM    329  CG  PHE A  22      -8.312  13.297 -15.875  1.00999.99           C  
ATOM    330  CD1 PHE A  22      -6.940  13.333 -15.691  1.00999.99           C  
ATOM    331  CD2 PHE A  22      -8.842  12.346 -16.729  1.00999.99           C  
ATOM    332  CE1 PHE A  22      -6.114  12.435 -16.337  1.00999.99           C  
ATOM    333  CE2 PHE A  22      -8.022  11.445 -17.379  1.00999.99           C  
ATOM    334  CZ  PHE A  22      -6.656  11.490 -17.182  1.00999.99           C  
ATOM    335  H   PHE A  22      -8.047  16.451 -16.304  1.00999.99           H  
ATOM    336  HA  PHE A  22     -10.406  14.732 -16.875  1.00999.99           H  
ATOM    337 1HB  PHE A  22      -8.597  14.818 -14.438  1.00999.99           H  
ATOM    338 2HB  PHE A  22      -9.971  13.740 -14.645  1.00999.99           H  
ATOM    339  HD1 PHE A  22      -6.516  14.081 -15.024  1.00999.99           H  
ATOM    340  HD2 PHE A  22      -9.919  12.315 -16.888  1.00999.99           H  
ATOM    341  HE1 PHE A  22      -5.037  12.474 -16.180  1.00999.99           H  
ATOM    342  HE2 PHE A  22      -8.451  10.700 -18.049  1.00999.99           H  
ATOM    343  HZ  PHE A  22      -6.007  10.780 -17.695  1.00999.99           H  
ATOM    344  N   VAL A  23     -11.115  17.383 -15.776  1.00999.99           N  
ATOM    345  CA  VAL A  23     -12.076  18.216 -15.024  1.00999.99           C  
ATOM    346  C   VAL A  23     -13.422  17.532 -14.830  1.00999.99           C  
ATOM    347  O   VAL A  23     -13.975  17.524 -13.732  1.00999.99           O  
ATOM    348  CB  VAL A  23     -12.373  19.562 -15.730  1.00999.99           C  
ATOM    349  CG1 VAL A  23     -13.542  20.250 -15.031  1.00999.99           C  
ATOM    350  CG2 VAL A  23     -11.162  20.467 -15.690  1.00999.99           C  
ATOM    351  H   VAL A  23     -10.651  17.764 -16.597  1.00999.99           H  
ATOM    352  HA  VAL A  23     -11.649  18.426 -14.043  1.00999.99           H  
ATOM    353  HB  VAL A  23     -12.660  19.373 -16.764  1.00999.99           H  
ATOM    354 1HG1 VAL A  23     -13.762  21.193 -15.533  1.00999.99           H  
ATOM    355 2HG1 VAL A  23     -14.421  19.607 -15.068  1.00999.99           H  
ATOM    356 3HG1 VAL A  23     -13.279  20.447 -13.992  1.00999.99           H  
ATOM    357 1HG2 VAL A  23     -11.394  21.408 -16.188  1.00999.99           H  
ATOM    358 2HG2 VAL A  23     -10.885  20.662 -14.654  1.00999.99           H  
ATOM    359 3HG2 VAL A  23     -10.340  19.981 -16.202  1.00999.99           H  
ATOM    360  N   SER A  24     -13.946  16.948 -15.902  1.00999.99           N  
ATOM    361  CA  SER A  24     -15.246  16.287 -15.862  1.00999.99           C  
ATOM    362  C   SER A  24     -15.269  15.013 -15.015  1.00999.99           C  
ATOM    363  O   SER A  24     -16.345  14.522 -14.671  1.00999.99           O  
ATOM    364  CB  SER A  24     -15.695  15.952 -17.268  1.00999.99           C  
ATOM    365  OG  SER A  24     -14.883  14.958 -17.832  1.00999.99           O  
ATOM    366  H   SER A  24     -13.440  16.975 -16.776  1.00999.99           H  
ATOM    367  HA  SER A  24     -15.963  16.988 -15.430  1.00999.99           H  
ATOM    368 1HB  SER A  24     -16.730  15.610 -17.249  1.00999.99           H  
ATOM    369 2HB  SER A  24     -15.657  16.849 -17.886  1.00999.99           H  
ATOM    370  HG  SER A  24     -14.980  14.186 -17.267  1.00999.99           H  
ATOM    371  N   ASN A  25     -14.099  14.461 -14.693  1.00999.99           N  
ATOM    372  CA  ASN A  25     -14.037  13.260 -13.881  1.00999.99           C  
ATOM    373  C   ASN A  25     -13.775  13.612 -12.424  1.00999.99           C  
ATOM    374  O   ASN A  25     -14.246  12.923 -11.519  1.00999.99           O  
ATOM    375  CB  ASN A  25     -12.984  12.309 -14.409  1.00999.99           C  
ATOM    376  CG  ASN A  25     -13.366  11.734 -15.744  1.00999.99           C  
ATOM    377  OD1 ASN A  25     -14.543  11.740 -16.122  1.00999.99           O  
ATOM    378  ND2 ASN A  25     -12.400  11.223 -16.461  1.00999.99           N  
ATOM    379  H   ASN A  25     -13.229  14.889 -14.974  1.00999.99           H  
ATOM    380  HA  ASN A  25     -15.006  12.760 -13.922  1.00999.99           H  
ATOM    381 1HB  ASN A  25     -12.034  12.835 -14.508  1.00999.99           H  
ATOM    382 2HB  ASN A  25     -12.838  11.494 -13.700  1.00999.99           H  
ATOM    383 1HD2 ASN A  25     -12.599  10.821 -17.355  1.00999.99           H  
ATOM    384 2HD2 ASN A  25     -11.463  11.230 -16.113  1.00999.99           H  
ATOM    385  N   ALA A  26     -13.034  14.697 -12.207  1.00999.99           N  
ATOM    386  CA  ALA A  26     -12.736  15.174 -10.866  1.00999.99           C  
ATOM    387  C   ALA A  26     -13.968  15.821 -10.250  1.00999.99           C  
ATOM    388  O   ALA A  26     -14.434  15.396  -9.190  1.00999.99           O  
ATOM    389  CB  ALA A  26     -11.579  16.163 -10.908  1.00999.99           C  
ATOM    390  H   ALA A  26     -12.650  15.203 -12.991  1.00999.99           H  
ATOM    391  HA  ALA A  26     -12.457  14.321 -10.251  1.00999.99           H  
ATOM    392 1HB  ALA A  26     -11.351  16.499  -9.896  1.00999.99           H  
ATOM    393 2HB  ALA A  26     -10.701  15.675 -11.333  1.00999.99           H  
ATOM    394 3HB  ALA A  26     -11.850  17.019 -11.522  1.00999.99           H  
ATOM    395  N   SER A  27     -14.487  16.848 -10.924  1.00128.66           N  
ATOM    396  CA  SER A  27     -15.677  17.578 -10.492  1.00111.99           C  
ATOM    397  C   SER A  27     -15.979  18.725 -11.441  1.00 58.45           C  
ATOM    398  O   SER A  27     -15.196  19.670 -11.554  1.00 92.83           O  
ATOM    399  CB  SER A  27     -15.505  18.147  -9.091  1.00167.98           C  
ATOM    400  OG  SER A  27     -16.636  18.886  -8.718  1.00167.98           O  
ATOM    401  H   SER A  27     -14.056  17.134 -11.794  1.00201.58           H  
ATOM    402  HA  SER A  27     -16.526  16.893 -10.496  1.00134.39           H  
ATOM    403 1HB  SER A  27     -15.350  17.349  -8.370  1.00201.58           H  
ATOM    404 2HB  SER A  27     -14.624  18.787  -9.065  1.00201.58           H  
ATOM    405  HG  SER A  27     -16.725  19.581  -9.375  1.00201.58           H  
ATOM    406  N   SER A  28     -17.126  18.658 -12.103  1.00 18.77           N  
ATOM    407  CA  SER A  28     -17.529  19.732 -12.999  1.00 15.68           C  
ATOM    408  C   SER A  28     -17.872  20.969 -12.209  1.00 13.08           C  
ATOM    409  O   SER A  28     -18.517  20.883 -11.166  1.00 17.25           O  
ATOM    410  CB  SER A  28     -18.728  19.347 -13.840  1.00 23.52           C  
ATOM    411  OG  SER A  28     -19.156  20.443 -14.609  1.00 23.52           O  
ATOM    412  H   SER A  28     -17.729  17.856 -11.980  1.00 22.52           H  
ATOM    413  HA  SER A  28     -16.695  19.967 -13.662  1.00 18.82           H  
ATOM    414 1HB  SER A  28     -18.463  18.518 -14.496  1.00 28.22           H  
ATOM    415 2HB  SER A  28     -19.537  19.010 -13.193  1.00 28.22           H  
ATOM    416  HG  SER A  28     -18.398  20.701 -15.142  1.00 28.22           H  
ATOM    417  N   SER A  29     -17.489  22.130 -12.737  1.00  9.81           N  
ATOM    418  CA  SER A  29     -17.757  23.410 -12.087  1.00 11.65           C  
ATOM    419  C   SER A  29     -19.251  23.726 -12.028  1.00 13.40           C  
ATOM    420  O   SER A  29     -19.679  24.571 -11.241  1.00 17.78           O  
ATOM    421  CB  SER A  29     -17.032  24.524 -12.814  1.00 17.48           C  
ATOM    422  OG  SER A  29     -17.565  24.719 -14.095  1.00 17.48           O  
ATOM    423  H   SER A  29     -16.973  22.125 -13.606  1.00 11.77           H  
ATOM    424  HA  SER A  29     -17.380  23.359 -11.063  1.00 13.98           H  
ATOM    425 1HB  SER A  29     -17.110  25.447 -12.240  1.00 20.97           H  
ATOM    426 2HB  SER A  29     -15.974  24.277 -12.891  1.00 20.97           H  
ATOM    427  HG  SER A  29     -18.486  24.955 -13.965  1.00 20.97           H  
ATOM    428  N   ARG A  30     -20.051  23.011 -12.829  1.00 12.30           N  
ATOM    429  CA  ARG A  30     -21.489  23.199 -12.864  1.00 15.33           C  
ATOM    430  C   ARG A  30     -22.151  22.785 -11.554  1.00 14.11           C  
ATOM    431  O   ARG A  30     -23.264  23.222 -11.260  1.00 18.53           O  
ATOM    432  CB  ARG A  30     -22.092  22.390 -13.997  1.00 23.00           C  
ATOM    433  CG  ARG A  30     -21.713  22.854 -15.392  1.00 23.00           C  
ATOM    434  CD  ARG A  30     -22.269  21.950 -16.430  1.00 23.00           C  
ATOM    435  NE  ARG A  30     -21.658  20.630 -16.380  1.00 23.00           N  
ATOM    436  CZ  ARG A  30     -22.069  19.570 -17.104  1.00 23.00           C  
ATOM    437  NH1 ARG A  30     -23.088  19.688 -17.929  1.00 23.00           N  
ATOM    438  NH2 ARG A  30     -21.448  18.410 -16.986  1.00 23.00           N  
ATOM    439  H   ARG A  30     -19.656  22.316 -13.454  1.00 14.76           H  
ATOM    440  HA  ARG A  30     -21.694  24.256 -13.039  1.00 18.40           H  
ATOM    441 1HB  ARG A  30     -21.782  21.350 -13.904  1.00 27.59           H  
ATOM    442 2HB  ARG A  30     -23.180  22.415 -13.926  1.00 27.59           H  
ATOM    443 1HG  ARG A  30     -22.103  23.857 -15.562  1.00 27.59           H  
ATOM    444 2HG  ARG A  30     -20.627  22.863 -15.490  1.00 27.59           H  
ATOM    445 1HD  ARG A  30     -23.341  21.836 -16.278  1.00 27.59           H  
ATOM    446 2HD  ARG A  30     -22.085  22.373 -17.417  1.00 27.59           H  
ATOM    447  HE  ARG A  30     -20.869  20.498 -15.755  1.00 27.59           H  
ATOM    448 1HH1 ARG A  30     -23.564  20.575 -18.020  1.00 27.59           H  
ATOM    449 2HH1 ARG A  30     -23.394  18.893 -18.470  1.00 27.59           H  
ATOM    450 1HH2 ARG A  30     -20.667  18.319 -16.352  1.00 27.59           H  
ATOM    451 2HH2 ARG A  30     -21.755  17.615 -17.528  1.00 27.59           H  
ATOM    452  N   VAL A  31     -21.458  21.981 -10.737  1.00 10.29           N  
ATOM    453  CA  VAL A  31     -21.993  21.563  -9.448  1.00  9.39           C  
ATOM    454  C   VAL A  31     -22.194  22.747  -8.504  1.00  7.43           C  
ATOM    455  O   VAL A  31     -22.991  22.676  -7.569  1.00 13.34           O  
ATOM    456  CB  VAL A  31     -21.066  20.545  -8.767  1.00 14.09           C  
ATOM    457  CG1 VAL A  31     -19.817  21.225  -8.219  1.00 14.09           C  
ATOM    458  CG2 VAL A  31     -21.826  19.864  -7.654  1.00 14.09           C  
ATOM    459  H   VAL A  31     -20.539  21.643 -11.002  1.00 12.35           H  
ATOM    460  HA  VAL A  31     -22.956  21.086  -9.620  1.00 11.27           H  
ATOM    461  HB  VAL A  31     -20.741  19.809  -9.503  1.00 16.90           H  
ATOM    462 1HG1 VAL A  31     -19.173  20.478  -7.754  1.00 16.90           H  
ATOM    463 2HG1 VAL A  31     -19.278  21.714  -9.028  1.00 16.90           H  
ATOM    464 3HG1 VAL A  31     -20.102  21.965  -7.473  1.00 16.90           H  
ATOM    465 1HG2 VAL A  31     -21.178  19.135  -7.172  1.00 16.90           H  
ATOM    466 2HG2 VAL A  31     -22.144  20.606  -6.928  1.00 16.90           H  
ATOM    467 3HG2 VAL A  31     -22.701  19.362  -8.067  1.00 16.90           H  
ATOM    468  N   LEU A  32     -21.456  23.833  -8.745  1.00  5.30           N  
ATOM    469  CA  LEU A  32     -21.513  25.016  -7.913  1.00  7.03           C  
ATOM    470  C   LEU A  32     -22.601  25.990  -8.365  1.00  7.51           C  
ATOM    471  O   LEU A  32     -22.807  27.025  -7.727  1.00 16.70           O  
ATOM    472  CB  LEU A  32     -20.148  25.712  -7.943  1.00 10.54           C  
ATOM    473  CG  LEU A  32     -18.974  24.889  -7.390  1.00 10.54           C  
ATOM    474  CD1 LEU A  32     -17.677  25.655  -7.592  1.00 10.54           C  
ATOM    475  CD2 LEU A  32     -19.212  24.598  -5.917  1.00 10.54           C  
ATOM    476  H   LEU A  32     -20.825  23.856  -9.537  1.00  6.36           H  
ATOM    477  HA  LEU A  32     -21.730  24.706  -6.891  1.00  8.44           H  
ATOM    478 1HB  LEU A  32     -19.913  25.972  -8.974  1.00 12.65           H  
ATOM    479 2HB  LEU A  32     -20.213  26.632  -7.362  1.00 12.65           H  
ATOM    480  HG  LEU A  32     -18.898  23.951  -7.938  1.00 12.65           H  
ATOM    481 1HD1 LEU A  32     -16.843  25.065  -7.209  1.00 12.65           H  
ATOM    482 2HD1 LEU A  32     -17.528  25.844  -8.655  1.00 12.65           H  
ATOM    483 3HD1 LEU A  32     -17.727  26.602  -7.057  1.00 12.65           H  
ATOM    484 1HD2 LEU A  32     -18.384  24.008  -5.523  1.00 12.65           H  
ATOM    485 2HD2 LEU A  32     -19.282  25.537  -5.367  1.00 12.65           H  
ATOM    486 3HD2 LEU A  32     -20.140  24.043  -5.804  1.00 12.65           H  
ATOM    487  N   SER A  33     -23.287  25.679  -9.473  1.00  6.82           N  
ATOM    488  CA  SER A  33     -24.319  26.559 -10.006  1.00 10.73           C  
ATOM    489  C   SER A  33     -25.587  26.613  -9.151  1.00  9.15           C  
ATOM    490  O   SER A  33     -26.361  27.565  -9.262  1.00 26.99           O  
ATOM    491  CB  SER A  33     -24.683  26.133 -11.416  1.00 16.09           C  
ATOM    492  OG  SER A  33     -25.330  24.890 -11.422  1.00 16.09           O  
ATOM    493  H   SER A  33     -23.108  24.817  -9.972  1.00  8.18           H  
ATOM    494  HA  SER A  33     -23.907  27.568 -10.052  1.00 12.88           H  
ATOM    495 1HB  SER A  33     -25.332  26.884 -11.863  1.00 19.31           H  
ATOM    496 2HB  SER A  33     -23.780  26.078 -12.024  1.00 19.31           H  
ATOM    497  HG  SER A  33     -24.662  24.242 -11.169  1.00 19.31           H  
ATOM    498  N   SER A  34     -25.808  25.614  -8.294  1.00  1.74           N  
ATOM    499  CA  SER A  34     -26.983  25.653  -7.429  1.00  1.67           C  
ATOM    500  C   SER A  34     -26.844  24.739  -6.227  1.00  2.14           C  
ATOM    501  O   SER A  34     -26.017  23.827  -6.209  1.00  3.60           O  
ATOM    502  CB  SER A  34     -28.239  25.258  -8.190  1.00  2.50           C  
ATOM    503  OG  SER A  34     -28.261  23.888  -8.499  1.00  2.50           O  
ATOM    504  H   SER A  34     -25.163  24.840  -8.234  1.00  2.09           H  
ATOM    505  HA  SER A  34     -27.104  26.676  -7.066  1.00  2.00           H  
ATOM    506 1HB  SER A  34     -29.117  25.514  -7.599  1.00  3.01           H  
ATOM    507 2HB  SER A  34     -28.295  25.836  -9.112  1.00  3.01           H  
ATOM    508  HG  SER A  34     -29.078  23.746  -8.987  1.00  3.01           H  
ATOM    509  N   GLU A  35     -27.696  24.978  -5.239  1.00  2.15           N  
ATOM    510  CA  GLU A  35     -27.721  24.178  -4.030  1.00  2.88           C  
ATOM    511  C   GLU A  35     -28.192  22.745  -4.339  1.00  2.34           C  
ATOM    512  O   GLU A  35     -27.634  21.800  -3.777  1.00  2.41           O  
ATOM    513  CB  GLU A  35     -28.583  24.873  -2.961  1.00  4.32           C  
ATOM    514  CG  GLU A  35     -28.723  24.120  -1.653  1.00  4.32           C  
ATOM    515  CD  GLU A  35     -27.436  24.007  -0.900  1.00  4.32           C  
ATOM    516  OE1 GLU A  35     -26.530  24.755  -1.177  1.00  4.32           O  
ATOM    517  OE2 GLU A  35     -27.360  23.184  -0.021  1.00  4.32           O  
ATOM    518  H   GLU A  35     -28.343  25.747  -5.328  1.00  2.58           H  
ATOM    519  HA  GLU A  35     -26.703  24.114  -3.642  1.00  3.46           H  
ATOM    520 1HB  GLU A  35     -28.103  25.818  -2.708  1.00  5.18           H  
ATOM    521 2HB  GLU A  35     -29.570  25.126  -3.331  1.00  5.18           H  
ATOM    522 1HG  GLU A  35     -29.453  24.633  -1.027  1.00  5.18           H  
ATOM    523 2HG  GLU A  35     -29.103  23.121  -1.862  1.00  5.18           H  
ATOM    524  N   PRO A  36     -29.204  22.560  -5.217  1.00  2.00           N  
ATOM    525  CA  PRO A  36     -29.650  21.268  -5.718  1.00  2.07           C  
ATOM    526  C   PRO A  36     -28.541  20.534  -6.452  1.00  2.29           C  
ATOM    527  O   PRO A  36     -28.449  19.312  -6.357  1.00  2.95           O  
ATOM    528  CB  PRO A  36     -30.817  21.623  -6.629  1.00  3.10           C  
ATOM    529  CG  PRO A  36     -31.432  22.807  -5.974  1.00  3.10           C  
ATOM    530  CD  PRO A  36     -30.303  23.549  -5.327  1.00  3.10           C  
ATOM    531  HA  PRO A  36     -30.001  20.664  -4.868  1.00  2.48           H  
ATOM    532 1HB  PRO A  36     -30.454  21.835  -7.644  1.00  3.73           H  
ATOM    533 2HB  PRO A  36     -31.510  20.772  -6.704  1.00  3.73           H  
ATOM    534 1HG  PRO A  36     -31.960  23.417  -6.720  1.00  3.73           H  
ATOM    535 2HG  PRO A  36     -32.188  22.481  -5.242  1.00  3.73           H  
ATOM    536 1HD  PRO A  36     -30.015  24.404  -5.950  1.00  3.73           H  
ATOM    537 2HD  PRO A  36     -30.642  23.854  -4.331  1.00  3.73           H  
ATOM    538  N   SER A  37     -27.684  21.279  -7.165  1.00  2.32           N  
ATOM    539  CA  SER A  37     -26.570  20.658  -7.873  1.00  3.01           C  
ATOM    540  C   SER A  37     -25.590  20.060  -6.879  1.00  2.22           C  
ATOM    541  O   SER A  37     -25.108  18.943  -7.079  1.00  2.20           O  
ATOM    542  CB  SER A  37     -25.852  21.664  -8.753  1.00  4.51           C  
ATOM    543  OG  SER A  37     -26.681  22.129  -9.782  1.00  4.51           O  
ATOM    544  H   SER A  37     -27.813  22.281  -7.241  1.00  2.78           H  
ATOM    545  HA  SER A  37     -26.959  19.856  -8.501  1.00  3.61           H  
ATOM    546 1HB  SER A  37     -25.499  22.501  -8.157  1.00  5.42           H  
ATOM    547 2HB  SER A  37     -24.980  21.184  -9.187  1.00  5.42           H  
ATOM    548  HG  SER A  37     -27.238  22.801  -9.378  1.00  5.42           H  
ATOM    549  N   MET A  38     -25.331  20.790  -5.791  1.00  1.94           N  
ATOM    550  CA  MET A  38     -24.440  20.292  -4.752  1.00  1.82           C  
ATOM    551  C   MET A  38     -25.039  19.072  -4.070  1.00  1.67           C  
ATOM    552  O   MET A  38     -24.324  18.106  -3.795  1.00  1.68           O  
ATOM    553  CB  MET A  38     -24.163  21.381  -3.714  1.00  2.73           C  
ATOM    554  CG  MET A  38     -23.313  22.545  -4.200  1.00  2.73           C  
ATOM    555  SD  MET A  38     -21.674  22.034  -4.749  1.00  2.73           S  
ATOM    556  CE  MET A  38     -20.910  21.485  -3.233  1.00  2.73           C  
ATOM    557  H   MET A  38     -25.734  21.717  -5.702  1.00  2.33           H  
ATOM    558  HA  MET A  38     -23.501  19.991  -5.211  1.00  2.18           H  
ATOM    559 1HB  MET A  38     -25.108  21.793  -3.361  1.00  3.28           H  
ATOM    560 2HB  MET A  38     -23.658  20.942  -2.854  1.00  3.28           H  
ATOM    561 1HG  MET A  38     -23.815  23.038  -5.031  1.00  3.28           H  
ATOM    562 2HG  MET A  38     -23.195  23.270  -3.395  1.00  3.28           H  
ATOM    563 1HE  MET A  38     -19.898  21.146  -3.444  1.00  3.28           H  
ATOM    564 2HE  MET A  38     -20.876  22.312  -2.523  1.00  3.28           H  
ATOM    565 3HE  MET A  38     -21.489  20.663  -2.810  1.00  3.28           H  
ATOM    566  N   ALA A  39     -26.353  19.110  -3.821  1.00  1.63           N  
ATOM    567  CA  ALA A  39     -27.059  18.001  -3.186  1.00  1.60           C  
ATOM    568  C   ALA A  39     -26.998  16.753  -4.052  1.00  1.58           C  
ATOM    569  O   ALA A  39     -26.784  15.651  -3.541  1.00  1.64           O  
ATOM    570  CB  ALA A  39     -28.501  18.390  -2.914  1.00  2.40           C  
ATOM    571  H   ALA A  39     -26.879  19.945  -4.052  1.00  1.96           H  
ATOM    572  HA  ALA A  39     -26.567  17.777  -2.242  1.00  1.92           H  
ATOM    573 1HB  ALA A  39     -29.013  17.565  -2.418  1.00  2.88           H  
ATOM    574 2HB  ALA A  39     -28.524  19.271  -2.272  1.00  2.88           H  
ATOM    575 3HB  ALA A  39     -29.002  18.614  -3.855  1.00  2.88           H  
ATOM    576  N   GLU A  40     -27.150  16.939  -5.362  1.00  1.64           N  
ATOM    577  CA  GLU A  40     -27.078  15.851  -6.319  1.00  1.80           C  
ATOM    578  C   GLU A  40     -25.705  15.224  -6.338  1.00  1.93           C  
ATOM    579  O   GLU A  40     -25.588  13.999  -6.337  1.00  2.15           O  
ATOM    580  CB  GLU A  40     -27.438  16.353  -7.716  1.00  2.70           C  
ATOM    581  CG  GLU A  40     -27.245  15.328  -8.824  1.00  2.70           C  
ATOM    582  CD  GLU A  40     -28.134  14.121  -8.723  1.00  2.70           C  
ATOM    583  OE1 GLU A  40     -29.176  14.209  -8.117  1.00  2.70           O  
ATOM    584  OE2 GLU A  40     -27.759  13.100  -9.257  1.00  2.70           O  
ATOM    585  H   GLU A  40     -27.349  17.867  -5.712  1.00  1.97           H  
ATOM    586  HA  GLU A  40     -27.797  15.086  -6.026  1.00  2.16           H  
ATOM    587 1HB  GLU A  40     -28.481  16.668  -7.730  1.00  3.24           H  
ATOM    588 2HB  GLU A  40     -26.831  17.225  -7.958  1.00  3.24           H  
ATOM    589 1HG  GLU A  40     -27.430  15.816  -9.781  1.00  3.24           H  
ATOM    590 2HG  GLU A  40     -26.206  15.007  -8.811  1.00  3.24           H  
ATOM    591  N   ARG A  41     -24.667  16.055  -6.324  1.00  2.15           N  
ATOM    592  CA  ARG A  41     -23.317  15.532  -6.331  1.00  2.81           C  
ATOM    593  C   ARG A  41     -23.005  14.807  -5.042  1.00  1.73           C  
ATOM    594  O   ARG A  41     -22.305  13.799  -5.067  1.00  1.80           O  
ATOM    595  CB  ARG A  41     -22.304  16.616  -6.555  1.00  4.21           C  
ATOM    596  CG  ARG A  41     -20.880  16.103  -6.612  1.00  4.21           C  
ATOM    597  CD  ARG A  41     -20.716  15.143  -7.736  1.00  4.21           C  
ATOM    598  NE  ARG A  41     -19.347  14.679  -7.865  1.00  4.21           N  
ATOM    599  CZ  ARG A  41     -18.963  13.605  -8.583  1.00  4.21           C  
ATOM    600  NH1 ARG A  41     -19.847  12.874  -9.228  1.00  4.21           N  
ATOM    601  NH2 ARG A  41     -17.682  13.284  -8.640  1.00  4.21           N  
ATOM    602  H   ARG A  41     -24.813  17.058  -6.341  1.00  2.58           H  
ATOM    603  HA  ARG A  41     -23.232  14.820  -7.153  1.00  3.37           H  
ATOM    604 1HB  ARG A  41     -22.517  17.114  -7.499  1.00  5.06           H  
ATOM    605 2HB  ARG A  41     -22.371  17.360  -5.760  1.00  5.06           H  
ATOM    606 1HG  ARG A  41     -20.194  16.936  -6.763  1.00  5.06           H  
ATOM    607 2HG  ARG A  41     -20.636  15.590  -5.682  1.00  5.06           H  
ATOM    608 1HD  ARG A  41     -21.354  14.276  -7.569  1.00  5.06           H  
ATOM    609 2HD  ARG A  41     -21.002  15.626  -8.669  1.00  5.06           H  
ATOM    610  HE  ARG A  41     -18.628  15.208  -7.391  1.00  5.06           H  
ATOM    611 1HH1 ARG A  41     -20.835  13.104  -9.202  1.00  5.06           H  
ATOM    612 2HH1 ARG A  41     -19.542  12.074  -9.763  1.00  5.06           H  
ATOM    613 1HH2 ARG A  41     -16.997  13.847  -8.152  1.00  5.06           H  
ATOM    614 2HH2 ARG A  41     -17.386  12.483  -9.177  1.00  5.06           H  
ATOM    615  N   HIS A  42     -23.517  15.312  -3.920  1.00  1.28           N  
ATOM    616  CA  HIS A  42     -23.334  14.641  -2.643  1.00  0.98           C  
ATOM    617  C   HIS A  42     -23.914  13.237  -2.707  1.00  1.10           C  
ATOM    618  O   HIS A  42     -23.280  12.282  -2.258  1.00  1.10           O  
ATOM    619  CB  HIS A  42     -23.988  15.408  -1.503  1.00  1.47           C  
ATOM    620  CG  HIS A  42     -23.724  14.782  -0.172  1.00  1.47           C  
ATOM    621  ND1 HIS A  42     -22.487  14.840   0.423  1.00  1.47           N  
ATOM    622  CD2 HIS A  42     -24.518  14.083   0.675  1.00  1.47           C  
ATOM    623  CE1 HIS A  42     -22.527  14.218   1.581  1.00  1.47           C  
ATOM    624  NE2 HIS A  42     -23.744  13.734   1.757  1.00  1.47           N  
ATOM    625  H   HIS A  42     -24.045  16.174  -3.945  1.00  1.54           H  
ATOM    626  HA  HIS A  42     -22.270  14.552  -2.428  1.00  1.18           H  
ATOM    627 1HB  HIS A  42     -23.605  16.428  -1.489  1.00  1.76           H  
ATOM    628 2HB  HIS A  42     -25.065  15.459  -1.656  1.00  1.76           H  
ATOM    629  HD1 HIS A  42     -21.636  14.992  -0.074  1.00  1.76           H  
ATOM    630  HD2 HIS A  42     -25.564  13.782   0.629  1.00  1.76           H  
ATOM    631  HE1 HIS A  42     -21.635  14.156   2.206  1.00  1.76           H  
ATOM    632  N   GLU A  43     -25.120  13.118  -3.267  1.00  1.45           N  
ATOM    633  CA  GLU A  43     -25.782  11.827  -3.424  1.00  1.85           C  
ATOM    634  C   GLU A  43     -24.929  10.895  -4.292  1.00  2.08           C  
ATOM    635  O   GLU A  43     -24.781   9.709  -3.984  1.00  2.45           O  
ATOM    636  CB  GLU A  43     -27.159  12.013  -4.064  1.00  2.78           C  
ATOM    637  CG  GLU A  43     -28.026  10.763  -4.085  1.00  2.78           C  
ATOM    638  CD  GLU A  43     -28.547  10.402  -2.716  1.00  2.78           C  
ATOM    639  OE1 GLU A  43     -28.703  11.293  -1.913  1.00  2.78           O  
ATOM    640  OE2 GLU A  43     -28.792   9.245  -2.473  1.00  2.78           O  
ATOM    641  H   GLU A  43     -25.604  13.950  -3.586  1.00  1.74           H  
ATOM    642  HA  GLU A  43     -25.902  11.373  -2.442  1.00  2.22           H  
ATOM    643 1HB  GLU A  43     -27.706  12.791  -3.529  1.00  3.33           H  
ATOM    644 2HB  GLU A  43     -27.042  12.350  -5.094  1.00  3.33           H  
ATOM    645 1HG  GLU A  43     -28.870  10.929  -4.753  1.00  3.33           H  
ATOM    646 2HG  GLU A  43     -27.442   9.933  -4.479  1.00  3.33           H  
ATOM    647  N   GLN A  44     -24.358  11.448  -5.365  1.00  2.08           N  
ATOM    648  CA  GLN A  44     -23.484  10.696  -6.258  1.00  2.48           C  
ATOM    649  C   GLN A  44     -22.227  10.239  -5.530  1.00  2.02           C  
ATOM    650  O   GLN A  44     -21.768   9.114  -5.728  1.00  2.24           O  
ATOM    651  CB  GLN A  44     -23.094  11.552  -7.468  1.00  3.72           C  
ATOM    652  CG  GLN A  44     -24.235  11.834  -8.426  1.00  3.72           C  
ATOM    653  CD  GLN A  44     -23.847  12.783  -9.545  1.00  3.72           C  
ATOM    654  OE1 GLN A  44     -22.673  13.123  -9.742  1.00  3.72           O  
ATOM    655  NE2 GLN A  44     -24.850  13.226 -10.295  1.00  3.72           N  
ATOM    656  H   GLN A  44     -24.549  12.419  -5.583  1.00  2.50           H  
ATOM    657  HA  GLN A  44     -24.019   9.811  -6.605  1.00  2.98           H  
ATOM    658 1HB  GLN A  44     -22.700  12.506  -7.129  1.00  4.46           H  
ATOM    659 2HB  GLN A  44     -22.304  11.051  -8.027  1.00  4.46           H  
ATOM    660 1HG  GLN A  44     -24.546  10.892  -8.878  1.00  4.46           H  
ATOM    661 2HG  GLN A  44     -25.068  12.268  -7.879  1.00  4.46           H  
ATOM    662 1HE2 GLN A  44     -24.670  13.856 -11.052  1.00  4.46           H  
ATOM    663 2HE2 GLN A  44     -25.793  12.945 -10.093  1.00  4.46           H  
ATOM    664  N   TRP A  45     -21.689  11.117  -4.683  1.00  1.71           N  
ATOM    665  CA  TRP A  45     -20.508  10.839  -3.885  1.00  1.70           C  
ATOM    666  C   TRP A  45     -20.762   9.661  -2.957  1.00  1.49           C  
ATOM    667  O   TRP A  45     -19.923   8.766  -2.835  1.00  2.00           O  
ATOM    668  CB  TRP A  45     -20.119  12.069  -3.067  1.00  2.55           C  
ATOM    669  CG  TRP A  45     -18.858  11.864  -2.315  1.00  2.55           C  
ATOM    670  CD1 TRP A  45     -17.613  12.105  -2.789  1.00  2.55           C  
ATOM    671  CD2 TRP A  45     -18.691  11.351  -0.973  1.00  2.55           C  
ATOM    672  NE1 TRP A  45     -16.677  11.782  -1.848  1.00  2.55           N  
ATOM    673  CE2 TRP A  45     -17.317  11.313  -0.727  1.00  2.55           C  
ATOM    674  CE3 TRP A  45     -19.578  10.921   0.019  1.00  2.55           C  
ATOM    675  CZ2 TRP A  45     -16.801  10.854   0.472  1.00  2.55           C  
ATOM    676  CZ3 TRP A  45     -19.058  10.466   1.222  1.00  2.55           C  
ATOM    677  CH2 TRP A  45     -17.705  10.431   1.442  1.00  2.55           C  
ATOM    678  H   TRP A  45     -22.108  12.030  -4.598  1.00  2.05           H  
ATOM    679  HA  TRP A  45     -19.685  10.586  -4.553  1.00  2.04           H  
ATOM    680 1HB  TRP A  45     -19.998  12.928  -3.728  1.00  3.06           H  
ATOM    681 2HB  TRP A  45     -20.903  12.308  -2.354  1.00  3.06           H  
ATOM    682  HD1 TRP A  45     -17.391  12.491  -3.782  1.00  3.06           H  
ATOM    683  HE1 TRP A  45     -15.678  11.867  -1.992  1.00  3.06           H  
ATOM    684  HE3 TRP A  45     -20.655  10.943  -0.150  1.00  3.06           H  
ATOM    685  HZ2 TRP A  45     -15.734  10.820   0.665  1.00  3.06           H  
ATOM    686  HZ3 TRP A  45     -19.752  10.135   1.992  1.00  3.06           H  
ATOM    687  HH2 TRP A  45     -17.330  10.066   2.399  1.00  3.06           H  
ATOM    688  N   MET A  46     -21.936   9.662  -2.325  1.00  1.40           N  
ATOM    689  CA  MET A  46     -22.356   8.580  -1.452  1.00  2.00           C  
ATOM    690  C   MET A  46     -22.341   7.271  -2.200  1.00  2.22           C  
ATOM    691  O   MET A  46     -21.830   6.273  -1.699  1.00  2.63           O  
ATOM    692  CB  MET A  46     -23.764   8.823  -0.941  1.00  3.00           C  
ATOM    693  CG  MET A  46     -23.948   9.951   0.041  1.00  3.00           C  
ATOM    694  SD  MET A  46     -25.699  10.305   0.252  1.00  3.00           S  
ATOM    695  CE  MET A  46     -26.273   8.781   0.997  1.00  3.00           C  
ATOM    696  H   MET A  46     -22.559  10.450  -2.451  1.00  1.68           H  
ATOM    697  HA  MET A  46     -21.656   8.509  -0.621  1.00  2.40           H  
ATOM    698 1HB  MET A  46     -24.429   9.013  -1.777  1.00  3.60           H  
ATOM    699 2HB  MET A  46     -24.122   7.917  -0.451  1.00  3.60           H  
ATOM    700 1HG  MET A  46     -23.528   9.674   1.008  1.00  3.60           H  
ATOM    701 2HG  MET A  46     -23.445  10.850  -0.310  1.00  3.60           H  
ATOM    702 1HE  MET A  46     -27.343   8.849   1.192  1.00  3.60           H  
ATOM    703 2HE  MET A  46     -26.081   7.951   0.316  1.00  3.60           H  
ATOM    704 3HE  MET A  46     -25.743   8.606   1.933  1.00  3.60           H  
ATOM    705  N   ALA A  47     -22.922   7.271  -3.401  1.00  2.38           N  
ATOM    706  CA  ALA A  47     -22.966   6.073  -4.225  1.00  2.92           C  
ATOM    707  C   ALA A  47     -21.562   5.594  -4.591  1.00  2.85           C  
ATOM    708  O   ALA A  47     -21.293   4.392  -4.580  1.00  3.76           O  
ATOM    709  CB  ALA A  47     -23.775   6.338  -5.485  1.00  4.38           C  
ATOM    710  H   ALA A  47     -23.356   8.122  -3.746  1.00  2.86           H  
ATOM    711  HA  ALA A  47     -23.451   5.286  -3.650  1.00  3.50           H  
ATOM    712 1HB  ALA A  47     -23.827   5.427  -6.080  1.00  5.26           H  
ATOM    713 2HB  ALA A  47     -24.782   6.651  -5.210  1.00  5.26           H  
ATOM    714 3HB  ALA A  47     -23.297   7.124  -6.066  1.00  5.26           H  
ATOM    715  N   LYS A  48     -20.667   6.536  -4.899  1.00  2.47           N  
ATOM    716  CA  LYS A  48     -19.293   6.204  -5.257  1.00  2.44           C  
ATOM    717  C   LYS A  48     -18.537   5.495  -4.141  1.00  2.34           C  
ATOM    718  O   LYS A  48     -17.822   4.524  -4.396  1.00  3.77           O  
ATOM    719  CB  LYS A  48     -18.524   7.455  -5.677  1.00  3.66           C  
ATOM    720  CG  LYS A  48     -17.094   7.161  -6.111  1.00  3.66           C  
ATOM    721  CD  LYS A  48     -16.394   8.397  -6.652  1.00  3.66           C  
ATOM    722  CE  LYS A  48     -14.960   8.077  -7.052  1.00  3.66           C  
ATOM    723  NZ  LYS A  48     -14.258   9.262  -7.615  1.00  3.66           N  
ATOM    724  H   LYS A  48     -20.950   7.507  -4.912  1.00  2.96           H  
ATOM    725  HA  LYS A  48     -19.323   5.527  -6.112  1.00  2.93           H  
ATOM    726 1HB  LYS A  48     -19.039   7.942  -6.505  1.00  4.39           H  
ATOM    727 2HB  LYS A  48     -18.487   8.162  -4.848  1.00  4.39           H  
ATOM    728 1HG  LYS A  48     -16.529   6.783  -5.258  1.00  4.39           H  
ATOM    729 2HG  LYS A  48     -17.102   6.394  -6.885  1.00  4.39           H  
ATOM    730 1HD  LYS A  48     -16.932   8.764  -7.527  1.00  4.39           H  
ATOM    731 2HD  LYS A  48     -16.390   9.182  -5.897  1.00  4.39           H  
ATOM    732 1HE  LYS A  48     -14.415   7.728  -6.176  1.00  4.39           H  
ATOM    733 2HE  LYS A  48     -14.967   7.284  -7.799  1.00  4.39           H  
ATOM    734 1HZ  LYS A  48     -13.313   9.006  -7.865  1.00  4.39           H  
ATOM    735 2HZ  LYS A  48     -14.747   9.588  -8.437  1.00  4.39           H  
ATOM    736 3HZ  LYS A  48     -14.234   9.997  -6.923  1.00  4.39           H  
ATOM    737  N   TYR A  49     -18.685   5.973  -2.909  1.00  2.07           N  
ATOM    738  CA  TYR A  49     -17.953   5.372  -1.799  1.00  2.09           C  
ATOM    739  C   TYR A  49     -18.789   4.454  -0.903  1.00  2.34           C  
ATOM    740  O   TYR A  49     -18.248   3.835   0.014  1.00  3.80           O  
ATOM    741  CB  TYR A  49     -17.315   6.486  -0.974  1.00  3.13           C  
ATOM    742  CG  TYR A  49     -16.262   7.234  -1.757  1.00  3.13           C  
ATOM    743  CD1 TYR A  49     -16.596   8.398  -2.415  1.00  3.13           C  
ATOM    744  CD2 TYR A  49     -14.964   6.754  -1.828  1.00  3.13           C  
ATOM    745  CE1 TYR A  49     -15.645   9.080  -3.138  1.00  3.13           C  
ATOM    746  CE2 TYR A  49     -14.010   7.443  -2.555  1.00  3.13           C  
ATOM    747  CZ  TYR A  49     -14.351   8.605  -3.205  1.00  3.13           C  
ATOM    748  OH  TYR A  49     -13.417   9.310  -3.926  1.00  3.13           O  
ATOM    749  H   TYR A  49     -19.277   6.782  -2.750  1.00  2.48           H  
ATOM    750  HA  TYR A  49     -17.152   4.765  -2.219  1.00  2.51           H  
ATOM    751 1HB  TYR A  49     -18.079   7.198  -0.656  1.00  3.76           H  
ATOM    752 2HB  TYR A  49     -16.852   6.070  -0.080  1.00  3.76           H  
ATOM    753  HD1 TYR A  49     -17.612   8.779  -2.363  1.00  3.76           H  
ATOM    754  HD2 TYR A  49     -14.697   5.831  -1.313  1.00  3.76           H  
ATOM    755  HE1 TYR A  49     -15.910   9.997  -3.658  1.00  3.76           H  
ATOM    756  HE2 TYR A  49     -12.988   7.071  -2.613  1.00  3.76           H  
ATOM    757  HH  TYR A  49     -13.571  10.254  -3.795  1.00  3.76           H  
ATOM    758  N   GLY A  50     -20.089   4.339  -1.169  1.00  2.04           N  
ATOM    759  CA  GLY A  50     -20.947   3.462  -0.377  1.00  2.38           C  
ATOM    760  C   GLY A  50     -21.234   4.063   0.995  1.00  2.29           C  
ATOM    761  O   GLY A  50     -21.254   3.352   2.001  1.00  3.39           O  
ATOM    762  H   GLY A  50     -20.509   4.871  -1.918  1.00  2.45           H  
ATOM    763 1HA  GLY A  50     -21.884   3.294  -0.908  1.00  2.86           H  
ATOM    764 2HA  GLY A  50     -20.466   2.491  -0.260  1.00  2.86           H  
ATOM    765  N   ARG A  51     -21.429   5.377   1.037  1.00  1.99           N  
ATOM    766  CA  ARG A  51     -21.655   6.057   2.303  1.00  2.64           C  
ATOM    767  C   ARG A  51     -23.110   6.009   2.735  1.00  2.57           C  
ATOM    768  O   ARG A  51     -23.983   6.595   2.096  1.00  4.84           O  
ATOM    769  CB  ARG A  51     -21.220   7.503   2.231  1.00  3.96           C  
ATOM    770  CG  ARG A  51     -21.346   8.247   3.550  1.00  3.96           C  
ATOM    771  CD  ARG A  51     -20.346   7.765   4.542  1.00  3.96           C  
ATOM    772  NE  ARG A  51     -20.233   8.664   5.678  1.00  3.96           N  
ATOM    773  CZ  ARG A  51     -20.870   8.527   6.860  1.00  3.96           C  
ATOM    774  NH1 ARG A  51     -21.652   7.494   7.085  1.00  3.96           N  
ATOM    775  NH2 ARG A  51     -20.706   9.448   7.795  1.00  3.96           N  
ATOM    776  H   ARG A  51     -21.425   5.901   0.174  1.00  2.39           H  
ATOM    777  HA  ARG A  51     -21.054   5.560   3.066  1.00  3.17           H  
ATOM    778 1HB  ARG A  51     -20.181   7.561   1.912  1.00  4.75           H  
ATOM    779 2HB  ARG A  51     -21.825   8.031   1.495  1.00  4.75           H  
ATOM    780 1HG  ARG A  51     -21.185   9.314   3.391  1.00  4.75           H  
ATOM    781 2HG  ARG A  51     -22.343   8.088   3.963  1.00  4.75           H  
ATOM    782 1HD  ARG A  51     -20.643   6.784   4.911  1.00  4.75           H  
ATOM    783 2HD  ARG A  51     -19.368   7.693   4.067  1.00  4.75           H  
ATOM    784  HE  ARG A  51     -19.661   9.494   5.546  1.00  4.75           H  
ATOM    785 1HH1 ARG A  51     -21.785   6.791   6.372  1.00  4.75           H  
ATOM    786 2HH1 ARG A  51     -22.126   7.403   7.973  1.00  4.75           H  
ATOM    787 1HH2 ARG A  51     -20.107  10.242   7.612  1.00  4.75           H  
ATOM    788 2HH2 ARG A  51     -21.196   9.375   8.679  1.00  4.75           H  
ATOM    789  N   VAL A  52     -23.353   5.312   3.839  1.00  4.13           N  
ATOM    790  CA  VAL A  52     -24.682   5.194   4.417  1.00  6.70           C  
ATOM    791  C   VAL A  52     -24.712   5.925   5.746  1.00  5.85           C  
ATOM    792  O   VAL A  52     -23.837   5.724   6.591  1.00  8.02           O  
ATOM    793  CB  VAL A  52     -25.069   3.716   4.614  1.00 10.05           C  
ATOM    794  CG1 VAL A  52     -26.442   3.618   5.266  1.00 10.05           C  
ATOM    795  CG2 VAL A  52     -25.064   3.007   3.267  1.00 10.05           C  
ATOM    796  H   VAL A  52     -22.583   4.847   4.296  1.00  4.96           H  
ATOM    797  HA  VAL A  52     -25.402   5.658   3.743  1.00  8.04           H  
ATOM    798  HB  VAL A  52     -24.351   3.241   5.282  1.00 12.06           H  
ATOM    799 1HG1 VAL A  52     -26.702   2.569   5.411  1.00 12.06           H  
ATOM    800 2HG1 VAL A  52     -26.425   4.123   6.232  1.00 12.06           H  
ATOM    801 3HG1 VAL A  52     -27.185   4.089   4.623  1.00 12.06           H  
ATOM    802 1HG2 VAL A  52     -25.329   1.959   3.406  1.00 12.06           H  
ATOM    803 2HG2 VAL A  52     -25.788   3.481   2.604  1.00 12.06           H  
ATOM    804 3HG2 VAL A  52     -24.069   3.074   2.825  1.00 12.06           H  
ATOM    805  N   TYR A  53     -25.703   6.788   5.924  1.00  5.53           N  
ATOM    806  CA  TYR A  53     -25.790   7.588   7.135  1.00  5.93           C  
ATOM    807  C   TYR A  53     -26.698   6.949   8.168  1.00  8.53           C  
ATOM    808  O   TYR A  53     -27.612   6.199   7.829  1.00 17.44           O  
ATOM    809  CB  TYR A  53     -26.286   8.986   6.798  1.00  8.89           C  
ATOM    810  CG  TYR A  53     -25.339   9.705   5.880  1.00  8.89           C  
ATOM    811  CD1 TYR A  53     -25.721   9.982   4.584  1.00  8.89           C  
ATOM    812  CD2 TYR A  53     -24.075  10.049   6.311  1.00  8.89           C  
ATOM    813  CE1 TYR A  53     -24.851  10.626   3.735  1.00  8.89           C  
ATOM    814  CE2 TYR A  53     -23.206  10.677   5.448  1.00  8.89           C  
ATOM    815  CZ  TYR A  53     -23.592  10.971   4.171  1.00  8.89           C  
ATOM    816  OH  TYR A  53     -22.728  11.604   3.319  1.00  8.89           O  
ATOM    817  H   TYR A  53     -26.399   6.901   5.200  1.00  6.64           H  
ATOM    818  HA  TYR A  53     -24.795   7.667   7.571  1.00  7.12           H  
ATOM    819 1HB  TYR A  53     -27.262   8.931   6.314  1.00 10.67           H  
ATOM    820 2HB  TYR A  53     -26.396   9.574   7.708  1.00 10.67           H  
ATOM    821  HD1 TYR A  53     -26.716   9.703   4.237  1.00 10.67           H  
ATOM    822  HD2 TYR A  53     -23.761   9.816   7.327  1.00 10.67           H  
ATOM    823  HE1 TYR A  53     -25.153  10.860   2.721  1.00 10.67           H  
ATOM    824  HE2 TYR A  53     -22.203  10.946   5.780  1.00 10.67           H  
ATOM    825  HH  TYR A  53     -23.229  12.178   2.733  1.00 10.67           H  
ATOM    826  N   ARG A  54     -26.434   7.255   9.437  1.00 29.75           N  
ATOM    827  CA  ARG A  54     -27.222   6.721  10.543  1.00 40.94           C  
ATOM    828  C   ARG A  54     -28.566   7.432  10.684  1.00 28.05           C  
ATOM    829  O   ARG A  54     -29.479   6.920  11.334  1.00 36.69           O  
ATOM    830  CB  ARG A  54     -26.441   6.857  11.833  1.00 61.41           C  
ATOM    831  CG  ARG A  54     -25.193   5.999  11.899  1.00 61.41           C  
ATOM    832  CD  ARG A  54     -24.370   6.343  13.080  1.00 61.41           C  
ATOM    833  NE  ARG A  54     -23.818   7.681  12.954  1.00 61.41           N  
ATOM    834  CZ  ARG A  54     -23.114   8.320  13.906  1.00 61.41           C  
ATOM    835  NH1 ARG A  54     -22.873   7.736  15.060  1.00 61.41           N  
ATOM    836  NH2 ARG A  54     -22.666   9.540  13.673  1.00 61.41           N  
ATOM    837  H   ARG A  54     -25.665   7.882   9.653  1.00 35.70           H  
ATOM    838  HA  ARG A  54     -27.406   5.665  10.355  1.00 49.13           H  
ATOM    839 1HB  ARG A  54     -26.138   7.894  11.971  1.00 73.69           H  
ATOM    840 2HB  ARG A  54     -27.077   6.585  12.675  1.00 73.69           H  
ATOM    841 1HG  ARG A  54     -25.474   4.948  11.968  1.00 73.69           H  
ATOM    842 2HG  ARG A  54     -24.592   6.159  11.003  1.00 73.69           H  
ATOM    843 1HD  ARG A  54     -24.984   6.307  13.979  1.00 73.69           H  
ATOM    844 2HD  ARG A  54     -23.544   5.639  13.171  1.00 73.69           H  
ATOM    845  HE  ARG A  54     -23.982   8.177  12.081  1.00 73.69           H  
ATOM    846 1HH1 ARG A  54     -23.217   6.803  15.236  1.00 73.69           H  
ATOM    847 2HH1 ARG A  54     -22.343   8.221  15.771  1.00 73.69           H  
ATOM    848 1HH2 ARG A  54     -22.856   9.981  12.782  1.00 73.69           H  
ATOM    849 2HH2 ARG A  54     -22.137  10.029  14.379  1.00 73.69           H  
ATOM    850  N   ASP A  55     -28.680   8.607  10.074  1.00 18.22           N  
ATOM    851  CA  ASP A  55     -29.903   9.386  10.119  1.00 15.23           C  
ATOM    852  C   ASP A  55     -29.893  10.441   9.026  1.00  9.67           C  
ATOM    853  O   ASP A  55     -28.840  10.762   8.474  1.00  7.29           O  
ATOM    854  CB  ASP A  55     -30.057  10.055  11.495  1.00 22.84           C  
ATOM    855  CG  ASP A  55     -31.491  10.450  11.841  1.00 22.84           C  
ATOM    856  OD1 ASP A  55     -32.346  10.329  10.993  1.00 22.84           O  
ATOM    857  OD2 ASP A  55     -31.716  10.875  12.949  1.00 22.84           O  
ATOM    858  H   ASP A  55     -27.894   8.977   9.562  1.00 21.86           H  
ATOM    859  HA  ASP A  55     -30.751   8.721   9.950  1.00 18.28           H  
ATOM    860 1HB  ASP A  55     -29.697   9.375  12.267  1.00 27.41           H  
ATOM    861 2HB  ASP A  55     -29.433  10.947  11.536  1.00 27.41           H  
ATOM    862  N   ASN A  56     -31.068  10.989   8.737  1.00  9.71           N  
ATOM    863  CA  ASN A  56     -31.199  12.046   7.750  1.00  7.20           C  
ATOM    864  C   ASN A  56     -30.535  13.304   8.277  1.00  4.43           C  
ATOM    865  O   ASN A  56     -30.000  14.095   7.502  1.00  3.45           O  
ATOM    866  CB  ASN A  56     -32.654  12.294   7.414  1.00 10.80           C  
ATOM    867  CG  ASN A  56     -33.239  11.202   6.563  1.00 10.80           C  
ATOM    868  OD1 ASN A  56     -32.513  10.469   5.882  1.00 10.80           O  
ATOM    869  ND2 ASN A  56     -34.542  11.082   6.587  1.00 10.80           N  
ATOM    870  H   ASN A  56     -31.888  10.664   9.236  1.00 11.65           H  
ATOM    871  HA  ASN A  56     -30.671  11.750   6.841  1.00  8.64           H  
ATOM    872 1HB  ASN A  56     -33.232  12.370   8.335  1.00 12.96           H  
ATOM    873 2HB  ASN A  56     -32.751  13.244   6.886  1.00 12.96           H  
ATOM    874 1HD2 ASN A  56     -34.988  10.374   6.039  1.00 12.96           H  
ATOM    875 2HD2 ASN A  56     -35.090  11.696   7.153  1.00 12.96           H  
ATOM    876  N   ALA A  57     -30.548  13.463   9.602  1.00  4.29           N  
ATOM    877  CA  ALA A  57     -29.885  14.578  10.242  1.00  3.11           C  
ATOM    878  C   ALA A  57     -28.395  14.501   9.975  1.00  2.56           C  
ATOM    879  O   ALA A  57     -27.777  15.510   9.641  1.00  2.01           O  
ATOM    880  CB  ALA A  57     -30.159  14.578  11.736  1.00  4.67           C  
ATOM    881  H   ALA A  57     -31.025  12.785  10.181  1.00  5.15           H  
ATOM    882  HA  ALA A  57     -30.266  15.503   9.804  1.00  3.73           H  
ATOM    883 1HB  ALA A  57     -29.663  15.431  12.200  1.00  5.60           H  
ATOM    884 2HB  ALA A  57     -31.233  14.645  11.909  1.00  5.60           H  
ATOM    885 3HB  ALA A  57     -29.780  13.655  12.176  1.00  5.60           H  
ATOM    886  N   GLU A  58     -27.826  13.293  10.101  1.00  3.41           N  
ATOM    887  CA  GLU A  58     -26.412  13.098   9.817  1.00  3.69           C  
ATOM    888  C   GLU A  58     -26.133  13.428   8.373  1.00  2.68           C  
ATOM    889  O   GLU A  58     -25.164  14.116   8.081  1.00  2.34           O  
ATOM    890  CB  GLU A  58     -25.921  11.673  10.102  1.00  5.54           C  
ATOM    891  CG  GLU A  58     -24.421  11.543   9.818  1.00  5.54           C  
ATOM    892  CD  GLU A  58     -23.781  10.216  10.143  1.00  5.54           C  
ATOM    893  OE1 GLU A  58     -24.467   9.291  10.517  1.00  5.54           O  
ATOM    894  OE2 GLU A  58     -22.574  10.144  10.021  1.00  5.54           O  
ATOM    895  H   GLU A  58     -28.386  12.504  10.395  1.00  4.09           H  
ATOM    896  HA  GLU A  58     -25.836  13.785  10.434  1.00  4.43           H  
ATOM    897 1HB  GLU A  58     -26.105  11.419  11.146  1.00  6.64           H  
ATOM    898 2HB  GLU A  58     -26.459  10.956   9.481  1.00  6.64           H  
ATOM    899 1HG  GLU A  58     -24.271  11.742   8.759  1.00  6.64           H  
ATOM    900 2HG  GLU A  58     -23.905  12.325  10.374  1.00  6.64           H  
ATOM    901  N   LYS A  59     -26.980  12.935   7.469  1.00  2.90           N  
ATOM    902  CA  LYS A  59     -26.817  13.203   6.048  1.00  2.59           C  
ATOM    903  C   LYS A  59     -26.726  14.698   5.769  1.00  1.44           C  
ATOM    904  O   LYS A  59     -25.860  15.131   5.008  1.00  1.07           O  
ATOM    905  CB  LYS A  59     -27.964  12.584   5.251  1.00  3.88           C  
ATOM    906  CG  LYS A  59     -27.842  12.765   3.743  1.00  3.88           C  
ATOM    907  CD  LYS A  59     -28.921  11.990   3.001  1.00  3.88           C  
ATOM    908  CE  LYS A  59     -28.729  12.103   1.496  1.00  3.88           C  
ATOM    909  NZ  LYS A  59     -29.710  11.276   0.737  1.00  3.88           N  
ATOM    910  H   LYS A  59     -27.752  12.350   7.772  1.00  3.48           H  
ATOM    911  HA  LYS A  59     -25.882  12.749   5.719  1.00  3.11           H  
ATOM    912 1HB  LYS A  59     -28.028  11.517   5.463  1.00  4.66           H  
ATOM    913 2HB  LYS A  59     -28.907  13.033   5.558  1.00  4.66           H  
ATOM    914 1HG  LYS A  59     -27.949  13.823   3.503  1.00  4.66           H  
ATOM    915 2HG  LYS A  59     -26.865  12.437   3.402  1.00  4.66           H  
ATOM    916 1HD  LYS A  59     -28.882  10.940   3.290  1.00  4.66           H  
ATOM    917 2HD  LYS A  59     -29.900  12.388   3.264  1.00  4.66           H  
ATOM    918 1HE  LYS A  59     -28.831  13.143   1.190  1.00  4.66           H  
ATOM    919 2HE  LYS A  59     -27.726  11.765   1.250  1.00  4.66           H  
ATOM    920 1HZ  LYS A  59     -29.516  11.366  -0.255  1.00  4.66           H  
ATOM    921 2HZ  LYS A  59     -29.612  10.307   1.003  1.00  4.66           H  
ATOM    922 3HZ  LYS A  59     -30.650  11.586   0.933  1.00  4.66           H  
ATOM    923  N   GLU A  60     -27.611  15.482   6.390  1.00  1.50           N  
ATOM    924  CA  GLU A  60     -27.608  16.929   6.222  1.00  1.24           C  
ATOM    925  C   GLU A  60     -26.331  17.565   6.767  1.00  0.97           C  
ATOM    926  O   GLU A  60     -25.764  18.454   6.131  1.00  1.08           O  
ATOM    927  CB  GLU A  60     -28.823  17.542   6.916  1.00  1.86           C  
ATOM    928  CG  GLU A  60     -30.152  17.231   6.244  1.00  1.86           C  
ATOM    929  CD  GLU A  60     -31.331  17.774   7.000  1.00  1.86           C  
ATOM    930  OE1 GLU A  60     -31.143  18.259   8.091  1.00  1.86           O  
ATOM    931  OE2 GLU A  60     -32.423  17.708   6.485  1.00  1.86           O  
ATOM    932  H   GLU A  60     -28.316  15.059   6.983  1.00  1.80           H  
ATOM    933  HA  GLU A  60     -27.667  17.151   5.156  1.00  1.49           H  
ATOM    934 1HB  GLU A  60     -28.876  17.181   7.943  1.00  2.23           H  
ATOM    935 2HB  GLU A  60     -28.713  18.626   6.954  1.00  2.23           H  
ATOM    936 1HG  GLU A  60     -30.148  17.664   5.244  1.00  2.23           H  
ATOM    937 2HG  GLU A  60     -30.254  16.153   6.140  1.00  2.23           H  
ATOM    938  N   ILE A  61     -25.874  17.088   7.926  1.00  1.09           N  
ATOM    939  CA  ILE A  61     -24.646  17.578   8.541  1.00  1.38           C  
ATOM    940  C   ILE A  61     -23.446  17.297   7.660  1.00  1.32           C  
ATOM    941  O   ILE A  61     -22.625  18.180   7.415  1.00  1.38           O  
ATOM    942  CB  ILE A  61     -24.427  16.926   9.915  1.00  2.07           C  
ATOM    943  CG1 ILE A  61     -25.490  17.408  10.902  1.00  2.07           C  
ATOM    944  CG2 ILE A  61     -23.027  17.230  10.423  1.00  2.07           C  
ATOM    945  CD1 ILE A  61     -25.541  16.597  12.176  1.00  2.07           C  
ATOM    946  H   ILE A  61     -26.404  16.372   8.411  1.00  1.31           H  
ATOM    947  HA  ILE A  61     -24.730  18.656   8.674  1.00  1.66           H  
ATOM    948  HB  ILE A  61     -24.542  15.847   9.823  1.00  2.48           H  
ATOM    949 1HG1 ILE A  61     -25.283  18.445  11.165  1.00  2.48           H  
ATOM    950 2HG1 ILE A  61     -26.467  17.369  10.425  1.00  2.48           H  
ATOM    951 1HG2 ILE A  61     -22.878  16.750  11.390  1.00  2.48           H  
ATOM    952 2HG2 ILE A  61     -22.292  16.852   9.715  1.00  2.48           H  
ATOM    953 3HG2 ILE A  61     -22.905  18.308  10.532  1.00  2.48           H  
ATOM    954 1HD1 ILE A  61     -26.315  16.997  12.832  1.00  2.48           H  
ATOM    955 2HD1 ILE A  61     -25.770  15.558  11.937  1.00  2.48           H  
ATOM    956 3HD1 ILE A  61     -24.577  16.649  12.680  1.00  2.48           H  
ATOM    957  N   ARG A  62     -23.367  16.059   7.186  1.00  1.26           N  
ATOM    958  CA  ARG A  62     -22.290  15.589   6.340  1.00  1.12           C  
ATOM    959  C   ARG A  62     -22.302  16.305   5.005  1.00  0.87           C  
ATOM    960  O   ARG A  62     -21.244  16.565   4.437  1.00  0.87           O  
ATOM    961  CB  ARG A  62     -22.420  14.091   6.166  1.00  1.68           C  
ATOM    962  CG  ARG A  62     -22.213  13.329   7.467  1.00  1.68           C  
ATOM    963  CD  ARG A  62     -20.804  13.325   7.873  1.00  1.68           C  
ATOM    964  NE  ARG A  62     -20.589  12.600   9.110  1.00  1.68           N  
ATOM    965  CZ  ARG A  62     -19.483  12.752   9.859  1.00  1.68           C  
ATOM    966  NH1 ARG A  62     -18.539  13.574   9.455  1.00  1.68           N  
ATOM    967  NH2 ARG A  62     -19.341  12.089  10.991  1.00  1.68           N  
ATOM    968  H   ARG A  62     -24.085  15.401   7.438  1.00  1.51           H  
ATOM    969  HA  ARG A  62     -21.343  15.796   6.834  1.00  1.34           H  
ATOM    970 1HB  ARG A  62     -23.412  13.847   5.789  1.00  2.02           H  
ATOM    971 2HB  ARG A  62     -21.692  13.731   5.441  1.00  2.02           H  
ATOM    972 1HG  ARG A  62     -22.770  13.824   8.260  1.00  2.02           H  
ATOM    973 2HG  ARG A  62     -22.550  12.303   7.387  1.00  2.02           H  
ATOM    974 1HD  ARG A  62     -20.207  12.852   7.094  1.00  2.02           H  
ATOM    975 2HD  ARG A  62     -20.466  14.349   8.017  1.00  2.02           H  
ATOM    976  HE  ARG A  62     -21.306  11.953   9.431  1.00  2.02           H  
ATOM    977 1HH1 ARG A  62     -18.630  14.065   8.570  1.00  2.02           H  
ATOM    978 2HH1 ARG A  62     -17.709  13.708  10.021  1.00  2.02           H  
ATOM    979 1HH2 ARG A  62     -20.064  11.458  11.304  1.00  2.02           H  
ATOM    980 2HH2 ARG A  62     -18.497  12.217  11.540  1.00  2.02           H  
ATOM    981  N   PHE A  63     -23.494  16.662   4.532  1.00  0.83           N  
ATOM    982  CA  PHE A  63     -23.649  17.458   3.329  1.00  0.74           C  
ATOM    983  C   PHE A  63     -23.097  18.862   3.512  1.00  0.72           C  
ATOM    984  O   PHE A  63     -22.416  19.376   2.625  1.00  0.74           O  
ATOM    985  CB  PHE A  63     -25.089  17.482   2.861  1.00  1.11           C  
ATOM    986  CG  PHE A  63     -25.279  18.355   1.667  1.00  1.11           C  
ATOM    987  CD1 PHE A  63     -24.430  18.253   0.581  1.00  1.11           C  
ATOM    988  CD2 PHE A  63     -26.319  19.264   1.619  1.00  1.11           C  
ATOM    989  CE1 PHE A  63     -24.607  19.051  -0.527  1.00  1.11           C  
ATOM    990  CE2 PHE A  63     -26.505  20.059   0.510  1.00  1.11           C  
ATOM    991  CZ  PHE A  63     -25.647  19.956  -0.562  1.00  1.11           C  
ATOM    992  H   PHE A  63     -24.333  16.368   5.014  1.00  1.00           H  
ATOM    993  HA  PHE A  63     -23.069  16.981   2.539  1.00  0.89           H  
ATOM    994 1HB  PHE A  63     -25.411  16.473   2.606  1.00  1.33           H  
ATOM    995 2HB  PHE A  63     -25.734  17.844   3.659  1.00  1.33           H  
ATOM    996  HD1 PHE A  63     -23.610  17.536   0.612  1.00  1.33           H  
ATOM    997  HD2 PHE A  63     -26.998  19.345   2.470  1.00  1.33           H  
ATOM    998  HE1 PHE A  63     -23.927  18.966  -1.373  1.00  1.33           H  
ATOM    999  HE2 PHE A  63     -27.330  20.771   0.482  1.00  1.33           H  
ATOM   1000  HZ  PHE A  63     -25.795  20.589  -1.435  1.00  1.33           H  
ATOM   1001  N   GLU A  64     -23.379  19.486   4.656  1.00  0.74           N  
ATOM   1002  CA  GLU A  64     -22.834  20.812   4.921  1.00  0.80           C  
ATOM   1003  C   GLU A  64     -21.313  20.758   4.992  1.00  0.67           C  
ATOM   1004  O   GLU A  64     -20.634  21.643   4.465  1.00  0.67           O  
ATOM   1005  CB  GLU A  64     -23.389  21.373   6.234  1.00  1.20           C  
ATOM   1006  CG  GLU A  64     -24.856  21.770   6.194  1.00  1.20           C  
ATOM   1007  CD  GLU A  64     -25.103  22.927   5.273  1.00  1.20           C  
ATOM   1008  OE1 GLU A  64     -24.356  23.874   5.328  1.00  1.20           O  
ATOM   1009  OE2 GLU A  64     -26.033  22.871   4.503  1.00  1.20           O  
ATOM   1010  H   GLU A  64     -23.981  19.044   5.342  1.00  0.89           H  
ATOM   1011  HA  GLU A  64     -23.116  21.476   4.106  1.00  0.96           H  
ATOM   1012 1HB  GLU A  64     -23.271  20.632   7.024  1.00  1.44           H  
ATOM   1013 2HB  GLU A  64     -22.815  22.252   6.524  1.00  1.44           H  
ATOM   1014 1HG  GLU A  64     -25.447  20.919   5.857  1.00  1.44           H  
ATOM   1015 2HG  GLU A  64     -25.183  22.031   7.200  1.00  1.44           H  
ATOM   1016  N   ILE A  65     -20.789  19.691   5.597  1.00  0.68           N  
ATOM   1017  CA  ILE A  65     -19.354  19.475   5.692  1.00  0.64           C  
ATOM   1018  C   ILE A  65     -18.751  19.290   4.312  1.00  0.57           C  
ATOM   1019  O   ILE A  65     -17.712  19.874   4.001  1.00  0.56           O  
ATOM   1020  CB  ILE A  65     -19.035  18.248   6.540  1.00  0.96           C  
ATOM   1021  CG1 ILE A  65     -19.413  18.478   8.000  1.00  0.96           C  
ATOM   1022  CG2 ILE A  65     -17.563  17.953   6.426  1.00  0.96           C  
ATOM   1023  CD1 ILE A  65     -19.392  17.211   8.823  1.00  0.96           C  
ATOM   1024  H   ILE A  65     -21.408  19.016   6.030  1.00  0.82           H  
ATOM   1025  HA  ILE A  65     -18.899  20.349   6.154  1.00  0.77           H  
ATOM   1026  HB  ILE A  65     -19.605  17.392   6.183  1.00  1.15           H  
ATOM   1027 1HG1 ILE A  65     -18.712  19.186   8.439  1.00  1.15           H  
ATOM   1028 2HG1 ILE A  65     -20.410  18.911   8.050  1.00  1.15           H  
ATOM   1029 1HG2 ILE A  65     -17.339  17.076   7.024  1.00  1.15           H  
ATOM   1030 2HG2 ILE A  65     -17.306  17.763   5.385  1.00  1.15           H  
ATOM   1031 3HG2 ILE A  65     -16.989  18.803   6.795  1.00  1.15           H  
ATOM   1032 1HD1 ILE A  65     -19.665  17.442   9.853  1.00  1.15           H  
ATOM   1033 2HD1 ILE A  65     -20.104  16.498   8.413  1.00  1.15           H  
ATOM   1034 3HD1 ILE A  65     -18.393  16.780   8.802  1.00  1.15           H  
ATOM   1035  N   PHE A  66     -19.421  18.476   3.499  1.00  0.55           N  
ATOM   1036  CA  PHE A  66     -19.045  18.191   2.126  1.00  0.50           C  
ATOM   1037  C   PHE A  66     -18.896  19.472   1.341  1.00  0.49           C  
ATOM   1038  O   PHE A  66     -17.866  19.679   0.707  1.00  0.47           O  
ATOM   1039  CB  PHE A  66     -20.115  17.298   1.495  1.00  0.75           C  
ATOM   1040  CG  PHE A  66     -19.980  16.994   0.031  1.00  0.75           C  
ATOM   1041  CD1 PHE A  66     -19.149  15.978  -0.418  1.00  0.75           C  
ATOM   1042  CD2 PHE A  66     -20.725  17.708  -0.899  1.00  0.75           C  
ATOM   1043  CE1 PHE A  66     -19.071  15.685  -1.766  1.00  0.75           C  
ATOM   1044  CE2 PHE A  66     -20.644  17.417  -2.247  1.00  0.75           C  
ATOM   1045  CZ  PHE A  66     -19.815  16.402  -2.679  1.00  0.75           C  
ATOM   1046  H   PHE A  66     -20.246  18.014   3.851  1.00  0.66           H  
ATOM   1047  HA  PHE A  66     -18.089  17.669   2.123  1.00  0.60           H  
ATOM   1048 1HB  PHE A  66     -20.128  16.348   2.028  1.00  0.90           H  
ATOM   1049 2HB  PHE A  66     -21.088  17.749   1.642  1.00  0.90           H  
ATOM   1050  HD1 PHE A  66     -18.565  15.404   0.303  1.00  0.90           H  
ATOM   1051  HD2 PHE A  66     -21.386  18.503  -0.553  1.00  0.90           H  
ATOM   1052  HE1 PHE A  66     -18.419  14.883  -2.109  1.00  0.90           H  
ATOM   1053  HE2 PHE A  66     -21.235  17.984  -2.966  1.00  0.90           H  
ATOM   1054  HZ  PHE A  66     -19.748  16.168  -3.740  1.00  0.90           H  
ATOM   1055  N   LYS A  67     -19.910  20.337   1.403  1.00  0.54           N  
ATOM   1056  CA  LYS A  67     -19.875  21.609   0.696  1.00  0.58           C  
ATOM   1057  C   LYS A  67     -18.689  22.467   1.123  1.00  0.55           C  
ATOM   1058  O   LYS A  67     -18.022  23.064   0.276  1.00  0.58           O  
ATOM   1059  CB  LYS A  67     -21.168  22.386   0.931  1.00  0.87           C  
ATOM   1060  CG  LYS A  67     -22.398  21.828   0.234  1.00  0.87           C  
ATOM   1061  CD  LYS A  67     -23.563  22.799   0.345  1.00  0.87           C  
ATOM   1062  CE  LYS A  67     -24.158  22.774   1.741  1.00  0.87           C  
ATOM   1063  NZ  LYS A  67     -25.347  23.661   1.863  1.00  0.87           N  
ATOM   1064  H   LYS A  67     -20.734  20.098   1.940  1.00  0.65           H  
ATOM   1065  HA  LYS A  67     -19.774  21.407  -0.371  1.00  0.70           H  
ATOM   1066 1HB  LYS A  67     -21.381  22.415   2.000  1.00  1.04           H  
ATOM   1067 2HB  LYS A  67     -21.037  23.416   0.598  1.00  1.04           H  
ATOM   1068 1HG  LYS A  67     -22.185  21.650  -0.815  1.00  1.04           H  
ATOM   1069 2HG  LYS A  67     -22.680  20.884   0.695  1.00  1.04           H  
ATOM   1070 1HD  LYS A  67     -23.217  23.810   0.127  1.00  1.04           H  
ATOM   1071 2HD  LYS A  67     -24.336  22.537  -0.375  1.00  1.04           H  
ATOM   1072 1HE  LYS A  67     -24.456  21.754   1.977  1.00  1.04           H  
ATOM   1073 2HE  LYS A  67     -23.405  23.094   2.462  1.00  1.04           H  
ATOM   1074 1HZ  LYS A  67     -25.705  23.587   2.808  1.00  1.04           H  
ATOM   1075 2HZ  LYS A  67     -25.089  24.616   1.667  1.00  1.04           H  
ATOM   1076 3HZ  LYS A  67     -26.061  23.368   1.210  1.00  1.04           H  
ATOM   1077  N   LYS A  68     -18.414  22.504   2.431  1.00  0.54           N  
ATOM   1078  CA  LYS A  68     -17.286  23.271   2.950  1.00  0.54           C  
ATOM   1079  C   LYS A  68     -15.968  22.737   2.408  1.00  0.48           C  
ATOM   1080  O   LYS A  68     -15.091  23.511   2.011  1.00  0.51           O  
ATOM   1081  CB  LYS A  68     -17.269  23.219   4.478  1.00  0.81           C  
ATOM   1082  CG  LYS A  68     -18.385  23.995   5.161  1.00  0.81           C  
ATOM   1083  CD  LYS A  68     -18.310  23.834   6.672  1.00  0.81           C  
ATOM   1084  CE  LYS A  68     -19.439  24.577   7.369  1.00  0.81           C  
ATOM   1085  NZ  LYS A  68     -19.382  24.408   8.848  1.00  0.81           N  
ATOM   1086  H   LYS A  68     -19.013  22.012   3.087  1.00  0.65           H  
ATOM   1087  HA  LYS A  68     -17.390  24.308   2.628  1.00  0.65           H  
ATOM   1088 1HB  LYS A  68     -17.336  22.184   4.810  1.00  0.97           H  
ATOM   1089 2HB  LYS A  68     -16.321  23.616   4.842  1.00  0.97           H  
ATOM   1090 1HG  LYS A  68     -18.292  25.053   4.914  1.00  0.97           H  
ATOM   1091 2HG  LYS A  68     -19.351  23.645   4.807  1.00  0.97           H  
ATOM   1092 1HD  LYS A  68     -18.371  22.775   6.927  1.00  0.97           H  
ATOM   1093 2HD  LYS A  68     -17.357  24.221   7.031  1.00  0.97           H  
ATOM   1094 1HE  LYS A  68     -19.370  25.638   7.132  1.00  0.97           H  
ATOM   1095 2HE  LYS A  68     -20.395  24.198   7.008  1.00  0.97           H  
ATOM   1096 1HZ  LYS A  68     -20.145  24.913   9.276  1.00  0.97           H  
ATOM   1097 2HZ  LYS A  68     -19.457  23.426   9.078  1.00  0.97           H  
ATOM   1098 3HZ  LYS A  68     -18.504  24.767   9.195  1.00  0.97           H  
ATOM   1099  N   ASN A  69     -15.845  21.412   2.376  1.00  0.41           N  
ATOM   1100  CA  ASN A  69     -14.649  20.776   1.868  1.00  0.36           C  
ATOM   1101  C   ASN A  69     -14.493  20.995   0.371  1.00  0.34           C  
ATOM   1102  O   ASN A  69     -13.379  21.218  -0.089  1.00  0.53           O  
ATOM   1103  CB  ASN A  69     -14.645  19.306   2.227  1.00  0.54           C  
ATOM   1104  CG  ASN A  69     -14.323  19.076   3.685  1.00  0.54           C  
ATOM   1105  OD1 ASN A  69     -13.696  19.918   4.341  1.00  0.54           O  
ATOM   1106  ND2 ASN A  69     -14.736  17.947   4.194  1.00  0.54           N  
ATOM   1107  H   ASN A  69     -16.593  20.830   2.731  1.00  0.49           H  
ATOM   1108  HA  ASN A  69     -13.787  21.240   2.348  1.00  0.43           H  
ATOM   1109 1HB  ASN A  69     -15.622  18.873   2.009  1.00  0.65           H  
ATOM   1110 2HB  ASN A  69     -13.911  18.784   1.619  1.00  0.65           H  
ATOM   1111 1HD2 ASN A  69     -14.563  17.704   5.153  1.00  0.65           H  
ATOM   1112 2HD2 ASN A  69     -15.244  17.312   3.619  1.00  0.65           H  
ATOM   1113  N   VAL A  70     -15.605  20.996  -0.377  1.00  0.29           N  
ATOM   1114  CA  VAL A  70     -15.560  21.280  -1.811  1.00  0.28           C  
ATOM   1115  C   VAL A  70     -14.994  22.653  -2.070  1.00  0.32           C  
ATOM   1116  O   VAL A  70     -14.143  22.821  -2.943  1.00  0.33           O  
ATOM   1117  CB  VAL A  70     -16.961  21.201  -2.459  1.00  0.42           C  
ATOM   1118  CG1 VAL A  70     -16.903  21.757  -3.877  1.00  0.42           C  
ATOM   1119  CG2 VAL A  70     -17.422  19.757  -2.524  1.00  0.42           C  
ATOM   1120  H   VAL A  70     -16.495  20.783   0.050  1.00  0.35           H  
ATOM   1121  HA  VAL A  70     -14.915  20.542  -2.288  1.00  0.34           H  
ATOM   1122  HB  VAL A  70     -17.664  21.797  -1.879  1.00  0.50           H  
ATOM   1123 1HG1 VAL A  70     -17.892  21.703  -4.331  1.00  0.50           H  
ATOM   1124 2HG1 VAL A  70     -16.575  22.795  -3.847  1.00  0.50           H  
ATOM   1125 3HG1 VAL A  70     -16.200  21.170  -4.468  1.00  0.50           H  
ATOM   1126 1HG2 VAL A  70     -18.407  19.704  -2.984  1.00  0.50           H  
ATOM   1127 2HG2 VAL A  70     -16.714  19.198  -3.128  1.00  0.50           H  
ATOM   1128 3HG2 VAL A  70     -17.467  19.329  -1.528  1.00  0.50           H  
ATOM   1129  N   GLU A  71     -15.464  23.636  -1.309  1.00  0.42           N  
ATOM   1130  CA  GLU A  71     -14.984  24.996  -1.462  1.00  0.53           C  
ATOM   1131  C   GLU A  71     -13.485  25.091  -1.196  1.00  0.43           C  
ATOM   1132  O   GLU A  71     -12.770  25.755  -1.949  1.00  0.45           O  
ATOM   1133  CB  GLU A  71     -15.747  25.927  -0.523  1.00  0.80           C  
ATOM   1134  CG  GLU A  71     -17.203  26.146  -0.909  1.00  0.80           C  
ATOM   1135  CD  GLU A  71     -17.951  26.990   0.084  1.00  0.80           C  
ATOM   1136  OE1 GLU A  71     -17.401  27.291   1.116  1.00  0.80           O  
ATOM   1137  OE2 GLU A  71     -19.077  27.336  -0.190  1.00  0.80           O  
ATOM   1138  H   GLU A  71     -16.178  23.438  -0.616  1.00  0.50           H  
ATOM   1139  HA  GLU A  71     -15.167  25.312  -2.489  1.00  0.64           H  
ATOM   1140 1HB  GLU A  71     -15.728  25.522   0.489  1.00  0.95           H  
ATOM   1141 2HB  GLU A  71     -15.258  26.901  -0.496  1.00  0.95           H  
ATOM   1142 1HG  GLU A  71     -17.239  26.635  -1.881  1.00  0.95           H  
ATOM   1143 2HG  GLU A  71     -17.694  25.179  -1.003  1.00  0.95           H  
ATOM   1144  N   TYR A  72     -13.008  24.410  -0.149  1.00  0.47           N  
ATOM   1145  CA  TYR A  72     -11.583  24.424   0.175  1.00  0.54           C  
ATOM   1146  C   TYR A  72     -10.761  23.767  -0.930  1.00  0.43           C  
ATOM   1147  O   TYR A  72      -9.763  24.334  -1.374  1.00  0.56           O  
ATOM   1148  CB  TYR A  72     -11.304  23.720   1.500  1.00  0.81           C  
ATOM   1149  CG  TYR A  72      -9.835  23.751   1.884  1.00  0.81           C  
ATOM   1150  CD1 TYR A  72      -9.310  24.842   2.563  1.00  0.81           C  
ATOM   1151  CD2 TYR A  72      -9.007  22.701   1.540  1.00  0.81           C  
ATOM   1152  CE1 TYR A  72      -7.967  24.869   2.898  1.00  0.81           C  
ATOM   1153  CE2 TYR A  72      -7.670  22.722   1.876  1.00  0.81           C  
ATOM   1154  CZ  TYR A  72      -7.145  23.801   2.551  1.00  0.81           C  
ATOM   1155  OH  TYR A  72      -5.806  23.827   2.877  1.00  0.81           O  
ATOM   1156  H   TYR A  72     -13.647  23.903   0.455  1.00  0.56           H  
ATOM   1157  HA  TYR A  72     -11.258  25.461   0.257  1.00  0.65           H  
ATOM   1158 1HB  TYR A  72     -11.879  24.193   2.298  1.00  0.97           H  
ATOM   1159 2HB  TYR A  72     -11.621  22.679   1.438  1.00  0.97           H  
ATOM   1160  HD1 TYR A  72      -9.955  25.678   2.831  1.00  0.97           H  
ATOM   1161  HD2 TYR A  72      -9.418  21.858   0.998  1.00  0.97           H  
ATOM   1162  HE1 TYR A  72      -7.557  25.726   3.430  1.00  0.97           H  
ATOM   1163  HE2 TYR A  72      -7.023  21.889   1.601  1.00  0.97           H  
ATOM   1164  HH  TYR A  72      -5.330  23.166   2.355  1.00  0.97           H  
ATOM   1165  N   MET A  73     -11.184  22.573  -1.354  1.00  0.32           N  
ATOM   1166  CA  MET A  73     -10.516  21.812  -2.405  1.00  0.44           C  
ATOM   1167  C   MET A  73     -10.380  22.613  -3.673  1.00  0.51           C  
ATOM   1168  O   MET A  73      -9.292  22.691  -4.241  1.00  0.76           O  
ATOM   1169  CB  MET A  73     -11.304  20.545  -2.716  1.00  0.66           C  
ATOM   1170  CG  MET A  73     -11.289  19.482  -1.642  1.00  0.66           C  
ATOM   1171  SD  MET A  73     -12.383  18.118  -2.040  1.00  0.66           S  
ATOM   1172  CE  MET A  73     -12.313  17.169  -0.526  1.00  0.66           C  
ATOM   1173  H   MET A  73     -12.007  22.169  -0.932  1.00  0.38           H  
ATOM   1174  HA  MET A  73      -9.515  21.550  -2.062  1.00  0.53           H  
ATOM   1175 1HB  MET A  73     -12.345  20.805  -2.901  1.00  0.79           H  
ATOM   1176 2HB  MET A  73     -10.915  20.094  -3.629  1.00  0.79           H  
ATOM   1177 1HG  MET A  73     -10.278  19.091  -1.538  1.00  0.79           H  
ATOM   1178 2HG  MET A  73     -11.583  19.900  -0.685  1.00  0.79           H  
ATOM   1179 1HE  MET A  73     -12.947  16.291  -0.617  1.00  0.79           H  
ATOM   1180 2HE  MET A  73     -11.288  16.853  -0.344  1.00  0.79           H  
ATOM   1181 3HE  MET A  73     -12.656  17.782   0.305  1.00  0.79           H  
ATOM   1182  N   GLU A  74     -11.486  23.213  -4.112  1.00  0.49           N  
ATOM   1183  CA  GLU A  74     -11.491  23.993  -5.333  1.00  0.89           C  
ATOM   1184  C   GLU A  74     -10.636  25.230  -5.200  1.00  0.93           C  
ATOM   1185  O   GLU A  74      -9.947  25.598  -6.147  1.00  1.46           O  
ATOM   1186  CB  GLU A  74     -12.920  24.377  -5.713  1.00  1.33           C  
ATOM   1187  CG  GLU A  74     -13.760  23.202  -6.187  1.00  1.33           C  
ATOM   1188  CD  GLU A  74     -13.224  22.601  -7.455  1.00  1.33           C  
ATOM   1189  OE1 GLU A  74     -13.054  23.327  -8.405  1.00  1.33           O  
ATOM   1190  OE2 GLU A  74     -12.965  21.420  -7.471  1.00  1.33           O  
ATOM   1191  H   GLU A  74     -12.352  23.111  -3.600  1.00  0.59           H  
ATOM   1192  HA  GLU A  74     -11.076  23.379  -6.133  1.00  1.07           H  
ATOM   1193 1HB  GLU A  74     -13.420  24.822  -4.852  1.00  1.60           H  
ATOM   1194 2HB  GLU A  74     -12.902  25.123  -6.507  1.00  1.60           H  
ATOM   1195 1HG  GLU A  74     -13.773  22.437  -5.413  1.00  1.60           H  
ATOM   1196 2HG  GLU A  74     -14.784  23.538  -6.349  1.00  1.60           H  
ATOM   1197  N   ALA A  75     -10.628  25.846  -4.018  1.00  0.73           N  
ATOM   1198  CA  ALA A  75      -9.773  27.000  -3.797  1.00  0.86           C  
ATOM   1199  C   ALA A  75      -8.312  26.603  -3.959  1.00  0.81           C  
ATOM   1200  O   ALA A  75      -7.553  27.285  -4.645  1.00  1.26           O  
ATOM   1201  CB  ALA A  75     -10.014  27.586  -2.415  1.00  1.29           C  
ATOM   1202  H   ALA A  75     -11.231  25.535  -3.267  1.00  0.88           H  
ATOM   1203  HA  ALA A  75     -10.008  27.750  -4.551  1.00  1.03           H  
ATOM   1204 1HB  ALA A  75      -9.379  28.460  -2.275  1.00  1.55           H  
ATOM   1205 2HB  ALA A  75     -11.060  27.879  -2.324  1.00  1.55           H  
ATOM   1206 3HB  ALA A  75      -9.780  26.843  -1.656  1.00  1.55           H  
ATOM   1207  N   MET A  76      -7.930  25.463  -3.380  1.00  0.66           N  
ATOM   1208  CA  MET A  76      -6.553  24.999  -3.481  1.00  0.81           C  
ATOM   1209  C   MET A  76      -6.217  24.584  -4.906  1.00  0.71           C  
ATOM   1210  O   MET A  76      -5.093  24.776  -5.367  1.00  0.91           O  
ATOM   1211  CB  MET A  76      -6.307  23.833  -2.537  1.00  1.22           C  
ATOM   1212  CG  MET A  76      -6.428  24.161  -1.056  1.00  1.22           C  
ATOM   1213  SD  MET A  76      -5.313  25.458  -0.505  1.00  1.22           S  
ATOM   1214  CE  MET A  76      -6.449  26.841  -0.482  1.00  1.22           C  
ATOM   1215  H   MET A  76      -8.592  24.931  -2.830  1.00  0.79           H  
ATOM   1216  HA  MET A  76      -5.891  25.819  -3.209  1.00  0.97           H  
ATOM   1217 1HB  MET A  76      -7.017  23.038  -2.757  1.00  1.46           H  
ATOM   1218 2HB  MET A  76      -5.307  23.432  -2.707  1.00  1.46           H  
ATOM   1219 1HG  MET A  76      -7.445  24.470  -0.830  1.00  1.46           H  
ATOM   1220 2HG  MET A  76      -6.210  23.266  -0.478  1.00  1.46           H  
ATOM   1221 1HE  MET A  76      -5.923  27.739  -0.158  1.00  1.46           H  
ATOM   1222 2HE  MET A  76      -6.852  26.998  -1.482  1.00  1.46           H  
ATOM   1223 3HE  MET A  76      -7.266  26.630   0.210  1.00  1.46           H  
ATOM   1224  N   ASN A  77      -7.207  24.064  -5.628  1.00  0.62           N  
ATOM   1225  CA  ASN A  77      -7.020  23.656  -7.013  1.00  0.77           C  
ATOM   1226  C   ASN A  77      -6.887  24.843  -7.976  1.00  1.00           C  
ATOM   1227  O   ASN A  77      -6.562  24.653  -9.150  1.00  2.42           O  
ATOM   1228  CB  ASN A  77      -8.141  22.733  -7.432  1.00  1.16           C  
ATOM   1229  CG  ASN A  77      -8.012  21.376  -6.787  1.00  1.16           C  
ATOM   1230  OD1 ASN A  77      -6.911  20.963  -6.392  1.00  1.16           O  
ATOM   1231  ND2 ASN A  77      -9.104  20.668  -6.677  1.00  1.16           N  
ATOM   1232  H   ASN A  77      -8.110  23.908  -5.201  1.00  0.74           H  
ATOM   1233  HA  ASN A  77      -6.085  23.097  -7.074  1.00  0.92           H  
ATOM   1234 1HB  ASN A  77      -9.100  23.170  -7.151  1.00  1.39           H  
ATOM   1235 2HB  ASN A  77      -8.137  22.614  -8.515  1.00  1.39           H  
ATOM   1236 1HD2 ASN A  77      -9.063  19.758  -6.259  1.00  1.39           H  
ATOM   1237 2HD2 ASN A  77      -9.975  21.031  -7.009  1.00  1.39           H  
ATOM   1238  N   LYS A  78      -7.118  26.067  -7.484  1.00  1.95           N  
ATOM   1239  CA  LYS A  78      -6.923  27.265  -8.279  1.00  1.85           C  
ATOM   1240  C   LYS A  78      -5.538  27.845  -8.016  1.00  1.98           C  
ATOM   1241  O   LYS A  78      -5.179  28.881  -8.578  1.00  2.98           O  
ATOM   1242  CB  LYS A  78      -7.994  28.311  -7.963  1.00  2.78           C  
ATOM   1243  CG  LYS A  78      -9.406  27.934  -8.384  1.00  2.78           C  
ATOM   1244  CD  LYS A  78     -10.400  29.012  -7.980  1.00  2.78           C  
ATOM   1245  CE  LYS A  78     -11.820  28.647  -8.387  1.00  2.78           C  
ATOM   1246  NZ  LYS A  78     -12.797  29.693  -7.975  1.00  2.78           N  
ATOM   1247  H   LYS A  78      -7.403  26.201  -6.523  1.00  2.34           H  
ATOM   1248  HA  LYS A  78      -6.986  27.001  -9.334  1.00  2.22           H  
ATOM   1249 1HB  LYS A  78      -8.009  28.500  -6.889  1.00  3.33           H  
ATOM   1250 2HB  LYS A  78      -7.740  29.250  -8.456  1.00  3.33           H  
ATOM   1251 1HG  LYS A  78      -9.435  27.825  -9.468  1.00  3.33           H  
ATOM   1252 2HG  LYS A  78      -9.694  26.988  -7.943  1.00  3.33           H  
ATOM   1253 1HD  LYS A  78     -10.365  29.149  -6.898  1.00  3.33           H  
ATOM   1254 2HD  LYS A  78     -10.127  29.953  -8.456  1.00  3.33           H  
ATOM   1255 1HE  LYS A  78     -11.864  28.527  -9.468  1.00  3.33           H  
ATOM   1256 2HE  LYS A  78     -12.096  27.703  -7.917  1.00  3.33           H  
ATOM   1257 1HZ  LYS A  78     -13.727  29.420  -8.259  1.00  3.33           H  
ATOM   1258 2HZ  LYS A  78     -12.770  29.802  -6.971  1.00  3.33           H  
ATOM   1259 3HZ  LYS A  78     -12.557  30.570  -8.415  1.00  3.33           H  
ATOM   1260  N   LEU A  79      -4.761  27.183  -7.155  1.00  1.65           N  
ATOM   1261  CA  LEU A  79      -3.436  27.652  -6.818  1.00  2.33           C  
ATOM   1262  C   LEU A  79      -2.370  26.877  -7.561  1.00  5.06           C  
ATOM   1263  O   LEU A  79      -2.490  25.666  -7.750  1.00 54.93           O  
ATOM   1264  CB  LEU A  79      -3.191  27.509  -5.314  1.00  3.50           C  
ATOM   1265  CG  LEU A  79      -4.180  28.240  -4.405  1.00  3.50           C  
ATOM   1266  CD1 LEU A  79      -3.831  27.945  -2.956  1.00  3.50           C  
ATOM   1267  CD2 LEU A  79      -4.133  29.730  -4.697  1.00  3.50           C  
ATOM   1268  H   LEU A  79      -5.076  26.333  -6.707  1.00  1.98           H  
ATOM   1269  HA  LEU A  79      -3.358  28.703  -7.096  1.00  2.80           H  
ATOM   1270 1HB  LEU A  79      -3.225  26.451  -5.056  1.00  4.19           H  
ATOM   1271 2HB  LEU A  79      -2.194  27.884  -5.087  1.00  4.19           H  
ATOM   1272  HG  LEU A  79      -5.186  27.870  -4.590  1.00  4.19           H  
ATOM   1273 1HD1 LEU A  79      -4.540  28.452  -2.302  1.00  4.19           H  
ATOM   1274 2HD1 LEU A  79      -3.882  26.870  -2.783  1.00  4.19           H  
ATOM   1275 3HD1 LEU A  79      -2.824  28.301  -2.745  1.00  4.19           H  
ATOM   1276 1HD2 LEU A  79      -4.841  30.250  -4.052  1.00  4.19           H  
ATOM   1277 2HD2 LEU A  79      -3.127  30.108  -4.511  1.00  4.19           H  
ATOM   1278 3HD2 LEU A  79      -4.398  29.904  -5.740  1.00  4.19           H  
ATOM   1279  N   ASN A  80      -1.330  27.592  -7.971  1.00 16.32           N  
ATOM   1280  CA  ASN A  80      -0.144  27.078  -8.668  1.00 15.18           C  
ATOM   1281  C   ASN A  80       0.660  26.017  -7.894  1.00 11.27           C  
ATOM   1282  O   ASN A  80       1.819  26.256  -7.556  1.00 20.26           O  
ATOM   1283  CB  ASN A  80       0.753  28.236  -9.049  1.00 22.77           C  
ATOM   1284  CG  ASN A  80       0.148  29.101 -10.117  1.00 22.77           C  
ATOM   1285  OD1 ASN A  80      -0.544  28.610 -11.016  1.00 22.77           O  
ATOM   1286  ND2 ASN A  80       0.393  30.384 -10.035  1.00 22.77           N  
ATOM   1287  H   ASN A  80      -1.349  28.584  -7.774  1.00 19.58           H  
ATOM   1288  HA  ASN A  80      -0.486  26.599  -9.587  1.00 18.22           H  
ATOM   1289 1HB  ASN A  80       0.951  28.849  -8.168  1.00 27.32           H  
ATOM   1290 2HB  ASN A  80       1.706  27.858  -9.406  1.00 27.32           H  
ATOM   1291 1HD2 ASN A  80       0.015  31.010 -10.718  1.00 27.32           H  
ATOM   1292 2HD2 ASN A  80       0.957  30.738  -9.290  1.00 27.32           H  
ATOM   1293  N   ARG A  81       0.055  24.875  -7.579  1.00  4.48           N  
ATOM   1294  CA  ARG A  81       0.744  23.832  -6.833  1.00  2.48           C  
ATOM   1295  C   ARG A  81       1.072  22.629  -7.712  1.00  2.08           C  
ATOM   1296  O   ARG A  81       0.615  22.535  -8.852  1.00  3.23           O  
ATOM   1297  CB  ARG A  81      -0.100  23.392  -5.641  1.00  3.72           C  
ATOM   1298  CG  ARG A  81      -0.329  24.487  -4.609  1.00  3.72           C  
ATOM   1299  CD  ARG A  81      -1.057  23.991  -3.415  1.00  3.72           C  
ATOM   1300  NE  ARG A  81      -1.250  25.040  -2.424  1.00  3.72           N  
ATOM   1301  CZ  ARG A  81      -1.633  24.820  -1.150  1.00  3.72           C  
ATOM   1302  NH1 ARG A  81      -1.849  23.592  -0.743  1.00  3.72           N  
ATOM   1303  NH2 ARG A  81      -1.786  25.830  -0.312  1.00  3.72           N  
ATOM   1304  H   ARG A  81      -0.902  24.732  -7.867  1.00  5.38           H  
ATOM   1305  HA  ARG A  81       1.679  24.244  -6.452  1.00  2.98           H  
ATOM   1306 1HB  ARG A  81      -1.075  23.055  -5.989  1.00  4.46           H  
ATOM   1307 2HB  ARG A  81       0.378  22.554  -5.135  1.00  4.46           H  
ATOM   1308 1HG  ARG A  81       0.632  24.885  -4.282  1.00  4.46           H  
ATOM   1309 2HG  ARG A  81      -0.918  25.287  -5.058  1.00  4.46           H  
ATOM   1310 1HD  ARG A  81      -2.037  23.621  -3.715  1.00  4.46           H  
ATOM   1311 2HD  ARG A  81      -0.490  23.185  -2.953  1.00  4.46           H  
ATOM   1312  HE  ARG A  81      -1.089  25.997  -2.709  1.00  4.46           H  
ATOM   1313 1HH1 ARG A  81      -1.731  22.822  -1.384  1.00  4.46           H  
ATOM   1314 2HH1 ARG A  81      -2.125  23.407   0.215  1.00  4.46           H  
ATOM   1315 1HH2 ARG A  81      -1.618  26.776  -0.624  1.00  4.46           H  
ATOM   1316 2HH2 ARG A  81      -2.073  25.652   0.639  1.00  4.46           H  
ATOM   1317  N   GLY A  82       1.866  21.708  -7.166  1.00  1.42           N  
ATOM   1318  CA  GLY A  82       2.283  20.506  -7.886  1.00  1.25           C  
ATOM   1319  C   GLY A  82       1.427  19.278  -7.566  1.00  0.96           C  
ATOM   1320  O   GLY A  82       1.780  18.159  -7.950  1.00  1.17           O  
ATOM   1321  H   GLY A  82       2.203  21.849  -6.224  1.00  1.70           H  
ATOM   1322 1HA  GLY A  82       2.244  20.701  -8.958  1.00  1.50           H  
ATOM   1323 2HA  GLY A  82       3.322  20.291  -7.643  1.00  1.50           H  
ATOM   1324  N   PHE A  83       0.306  19.503  -6.882  1.00  0.80           N  
ATOM   1325  CA  PHE A  83      -0.620  18.447  -6.504  1.00  0.73           C  
ATOM   1326  C   PHE A  83      -2.029  18.992  -6.432  1.00  0.64           C  
ATOM   1327  O   PHE A  83      -2.245  20.201  -6.533  1.00  1.28           O  
ATOM   1328  CB  PHE A  83      -0.244  17.812  -5.165  1.00  1.09           C  
ATOM   1329  CG  PHE A  83      -0.345  18.721  -3.974  1.00  1.09           C  
ATOM   1330  CD1 PHE A  83      -1.495  18.733  -3.197  1.00  1.09           C  
ATOM   1331  CD2 PHE A  83       0.701  19.562  -3.624  1.00  1.09           C  
ATOM   1332  CE1 PHE A  83      -1.594  19.558  -2.095  1.00  1.09           C  
ATOM   1333  CE2 PHE A  83       0.605  20.386  -2.521  1.00  1.09           C  
ATOM   1334  CZ  PHE A  83      -0.544  20.382  -1.757  1.00  1.09           C  
ATOM   1335  H   PHE A  83       0.080  20.445  -6.606  1.00  0.96           H  
ATOM   1336  HA  PHE A  83      -0.595  17.676  -7.272  1.00  0.88           H  
ATOM   1337 1HB  PHE A  83      -0.882  16.949  -4.982  1.00  1.31           H  
ATOM   1338 2HB  PHE A  83       0.772  17.448  -5.227  1.00  1.31           H  
ATOM   1339  HD1 PHE A  83      -2.324  18.077  -3.463  1.00  1.31           H  
ATOM   1340  HD2 PHE A  83       1.609  19.562  -4.228  1.00  1.31           H  
ATOM   1341  HE1 PHE A  83      -2.502  19.556  -1.492  1.00  1.31           H  
ATOM   1342  HE2 PHE A  83       1.435  21.040  -2.254  1.00  1.31           H  
ATOM   1343  HZ  PHE A  83      -0.622  21.031  -0.887  1.00  1.31           H  
ATOM   1344  N   THR A  84      -2.988  18.093  -6.261  1.00  0.74           N  
ATOM   1345  CA  THR A  84      -4.390  18.464  -6.248  1.00  0.57           C  
ATOM   1346  C   THR A  84      -5.223  17.747  -5.206  1.00  0.38           C  
ATOM   1347  O   THR A  84      -4.912  16.624  -4.792  1.00  0.33           O  
ATOM   1348  CB  THR A  84      -5.016  18.202  -7.609  1.00  0.85           C  
ATOM   1349  OG1 THR A  84      -6.381  18.627  -7.572  1.00  0.85           O  
ATOM   1350  CG2 THR A  84      -4.943  16.725  -7.962  1.00  0.85           C  
ATOM   1351  H   THR A  84      -2.737  17.119  -6.177  1.00  0.89           H  
ATOM   1352  HA  THR A  84      -4.453  19.533  -6.042  1.00  0.68           H  
ATOM   1353  HB  THR A  84      -4.486  18.780  -8.366  1.00  1.03           H  
ATOM   1354  HG1 THR A  84      -6.439  19.480  -7.135  1.00  1.03           H  
ATOM   1355 1HG2 THR A  84      -5.400  16.559  -8.937  1.00  1.03           H  
ATOM   1356 2HG2 THR A  84      -3.901  16.410  -7.993  1.00  1.03           H  
ATOM   1357 3HG2 THR A  84      -5.473  16.147  -7.213  1.00  1.03           H  
ATOM   1358  N   LEU A  85      -6.294  18.426  -4.791  1.00  0.38           N  
ATOM   1359  CA  LEU A  85      -7.204  17.895  -3.789  1.00  0.30           C  
ATOM   1360  C   LEU A  85      -8.514  17.495  -4.443  1.00  0.29           C  
ATOM   1361  O   LEU A  85      -8.909  18.047  -5.472  1.00  0.40           O  
ATOM   1362  CB  LEU A  85      -7.483  18.924  -2.693  1.00  0.45           C  
ATOM   1363  CG  LEU A  85      -6.256  19.506  -1.991  1.00  0.45           C  
ATOM   1364  CD1 LEU A  85      -6.722  20.482  -0.928  1.00  0.45           C  
ATOM   1365  CD2 LEU A  85      -5.413  18.398  -1.403  1.00  0.45           C  
ATOM   1366  H   LEU A  85      -6.485  19.338  -5.200  1.00  0.46           H  
ATOM   1367  HA  LEU A  85      -6.755  17.010  -3.340  1.00  0.36           H  
ATOM   1368 1HB  LEU A  85      -8.039  19.753  -3.128  1.00  0.54           H  
ATOM   1369 2HB  LEU A  85      -8.105  18.456  -1.931  1.00  0.54           H  
ATOM   1370  HG  LEU A  85      -5.658  20.062  -2.714  1.00  0.54           H  
ATOM   1371 1HD1 LEU A  85      -5.857  20.924  -0.433  1.00  0.54           H  
ATOM   1372 2HD1 LEU A  85      -7.316  21.268  -1.392  1.00  0.54           H  
ATOM   1373 3HD1 LEU A  85      -7.331  19.954  -0.194  1.00  0.54           H  
ATOM   1374 1HD2 LEU A  85      -4.540  18.828  -0.913  1.00  0.54           H  
ATOM   1375 2HD2 LEU A  85      -6.000  17.847  -0.672  1.00  0.54           H  
ATOM   1376 3HD2 LEU A  85      -5.089  17.724  -2.195  1.00  0.54           H  
ATOM   1377  N   GLY A  86      -9.214  16.552  -3.838  1.00  0.25           N  
ATOM   1378  CA  GLY A  86     -10.462  16.106  -4.433  1.00  0.31           C  
ATOM   1379  C   GLY A  86     -11.296  15.283  -3.482  1.00  0.41           C  
ATOM   1380  O   GLY A  86     -10.868  14.954  -2.376  1.00  1.28           O  
ATOM   1381  H   GLY A  86      -8.867  16.139  -2.981  1.00  0.30           H  
ATOM   1382 1HA  GLY A  86     -11.035  16.975  -4.758  1.00  0.37           H  
ATOM   1383 2HA  GLY A  86     -10.245  15.520  -5.325  1.00  0.37           H  
ATOM   1384  N   LEU A  87     -12.506  14.963  -3.922  1.00  0.29           N  
ATOM   1385  CA  LEU A  87     -13.490  14.266  -3.107  1.00  0.41           C  
ATOM   1386  C   LEU A  87     -13.179  12.801  -2.829  1.00  0.47           C  
ATOM   1387  O   LEU A  87     -13.883  11.912  -3.314  1.00  0.50           O  
ATOM   1388  CB  LEU A  87     -14.852  14.353  -3.795  1.00  0.61           C  
ATOM   1389  CG  LEU A  87     -15.402  15.761  -3.993  1.00  0.61           C  
ATOM   1390  CD1 LEU A  87     -16.715  15.696  -4.766  1.00  0.61           C  
ATOM   1391  CD2 LEU A  87     -15.596  16.388  -2.630  1.00  0.61           C  
ATOM   1392  H   LEU A  87     -12.769  15.245  -4.857  1.00  0.35           H  
ATOM   1393  HA  LEU A  87     -13.549  14.782  -2.150  1.00  0.49           H  
ATOM   1394 1HB  LEU A  87     -14.784  13.878  -4.773  1.00  0.74           H  
ATOM   1395 2HB  LEU A  87     -15.570  13.808  -3.195  1.00  0.74           H  
ATOM   1396  HG  LEU A  87     -14.696  16.358  -4.573  1.00  0.74           H  
ATOM   1397 1HD1 LEU A  87     -17.105  16.704  -4.905  1.00  0.74           H  
ATOM   1398 2HD1 LEU A  87     -16.539  15.238  -5.739  1.00  0.74           H  
ATOM   1399 3HD1 LEU A  87     -17.436  15.100  -4.209  1.00  0.74           H  
ATOM   1400 1HD2 LEU A  87     -15.980  17.392  -2.745  1.00  0.74           H  
ATOM   1401 2HD2 LEU A  87     -16.299  15.793  -2.053  1.00  0.74           H  
ATOM   1402 3HD2 LEU A  87     -14.642  16.422  -2.110  1.00  0.74           H  
ATOM   1403  N   ASN A  88     -12.174  12.561  -1.995  1.00  0.49           N  
ATOM   1404  CA  ASN A  88     -11.826  11.211  -1.598  1.00  0.49           C  
ATOM   1405  C   ASN A  88     -12.739  10.789  -0.456  1.00  0.59           C  
ATOM   1406  O   ASN A  88     -13.585  11.573  -0.025  1.00  0.87           O  
ATOM   1407  CB  ASN A  88     -10.345  11.129  -1.231  1.00  0.73           C  
ATOM   1408  CG  ASN A  88      -9.957  11.900   0.006  1.00  0.73           C  
ATOM   1409  OD1 ASN A  88     -10.715  11.991   0.980  1.00  0.73           O  
ATOM   1410  ND2 ASN A  88      -8.768  12.454   0.001  1.00  0.73           N  
ATOM   1411  H   ASN A  88     -11.637  13.343  -1.648  1.00  0.59           H  
ATOM   1412  HA  ASN A  88     -12.008  10.537  -2.432  1.00  0.59           H  
ATOM   1413 1HB  ASN A  88     -10.072  10.089  -1.083  1.00  0.88           H  
ATOM   1414 2HB  ASN A  88      -9.750  11.500  -2.066  1.00  0.88           H  
ATOM   1415 1HD2 ASN A  88      -8.456  12.957   0.811  1.00  0.88           H  
ATOM   1416 2HD2 ASN A  88      -8.147  12.370  -0.784  1.00  0.88           H  
ATOM   1417  N   GLU A  89     -12.543   9.574   0.053  1.00  0.72           N  
ATOM   1418  CA  GLU A  89     -13.341   9.025   1.162  1.00  1.83           C  
ATOM   1419  C   GLU A  89     -13.665   9.964   2.330  1.00  1.28           C  
ATOM   1420  O   GLU A  89     -14.665   9.754   3.017  1.00  2.95           O  
ATOM   1421  CB  GLU A  89     -12.678   7.796   1.768  1.00  2.75           C  
ATOM   1422  CG  GLU A  89     -13.516   7.196   2.895  1.00  2.75           C  
ATOM   1423  CD  GLU A  89     -13.002   5.903   3.473  1.00  2.75           C  
ATOM   1424  OE1 GLU A  89     -12.342   5.162   2.784  1.00  2.75           O  
ATOM   1425  OE2 GLU A  89     -13.284   5.652   4.622  1.00  2.75           O  
ATOM   1426  H   GLU A  89     -11.830   8.987  -0.368  1.00  0.86           H  
ATOM   1427  HA  GLU A  89     -14.292   8.704   0.739  1.00  2.20           H  
ATOM   1428 1HB  GLU A  89     -12.539   7.043   1.004  1.00  3.29           H  
ATOM   1429 2HB  GLU A  89     -11.695   8.057   2.166  1.00  3.29           H  
ATOM   1430 1HG  GLU A  89     -13.579   7.927   3.701  1.00  3.29           H  
ATOM   1431 2HG  GLU A  89     -14.526   7.033   2.521  1.00  3.29           H  
ATOM   1432  N   PHE A  90     -12.811  10.946   2.606  1.00  0.71           N  
ATOM   1433  CA  PHE A  90     -12.991  11.763   3.792  1.00  1.05           C  
ATOM   1434  C   PHE A  90     -13.570  13.151   3.503  1.00  0.58           C  
ATOM   1435  O   PHE A  90     -13.521  14.039   4.357  1.00  0.72           O  
ATOM   1436  CB  PHE A  90     -11.636  11.908   4.464  1.00  1.58           C  
ATOM   1437  CG  PHE A  90     -11.025  10.569   4.731  1.00  1.58           C  
ATOM   1438  CD1 PHE A  90      -9.814  10.227   4.149  1.00  1.58           C  
ATOM   1439  CD2 PHE A  90     -11.672   9.630   5.513  1.00  1.58           C  
ATOM   1440  CE1 PHE A  90      -9.253   8.982   4.360  1.00  1.58           C  
ATOM   1441  CE2 PHE A  90     -11.117   8.386   5.719  1.00  1.58           C  
ATOM   1442  CZ  PHE A  90      -9.906   8.061   5.146  1.00  1.58           C  
ATOM   1443  H   PHE A  90     -12.018  11.124   2.002  1.00  0.85           H  
ATOM   1444  HA  PHE A  90     -13.670  11.242   4.468  1.00  1.26           H  
ATOM   1445 1HB  PHE A  90     -10.961  12.476   3.825  1.00  1.89           H  
ATOM   1446 2HB  PHE A  90     -11.736  12.440   5.409  1.00  1.89           H  
ATOM   1447  HD1 PHE A  90      -9.306  10.959   3.521  1.00  1.89           H  
ATOM   1448  HD2 PHE A  90     -12.634   9.877   5.960  1.00  1.89           H  
ATOM   1449  HE1 PHE A  90      -8.298   8.728   3.902  1.00  1.89           H  
ATOM   1450  HE2 PHE A  90     -11.640   7.654   6.333  1.00  1.89           H  
ATOM   1451  HZ  PHE A  90      -9.473   7.076   5.313  1.00  1.89           H  
ATOM   1452  N   SER A  91     -14.145  13.340   2.315  1.00  0.50           N  
ATOM   1453  CA  SER A  91     -14.707  14.643   1.968  1.00  0.37           C  
ATOM   1454  C   SER A  91     -15.958  14.998   2.774  1.00  0.65           C  
ATOM   1455  O   SER A  91     -16.321  16.169   2.852  1.00  1.69           O  
ATOM   1456  CB  SER A  91     -15.062  14.708   0.505  1.00  0.55           C  
ATOM   1457  OG  SER A  91     -16.191  13.935   0.233  1.00  0.55           O  
ATOM   1458  H   SER A  91     -14.161  12.594   1.630  1.00  0.60           H  
ATOM   1459  HA  SER A  91     -13.949  15.400   2.172  1.00  0.44           H  
ATOM   1460 1HB  SER A  91     -15.247  15.743   0.222  1.00  0.67           H  
ATOM   1461 2HB  SER A  91     -14.222  14.348  -0.086  1.00  0.67           H  
ATOM   1462  HG  SER A  91     -16.343  14.011  -0.712  1.00  0.67           H  
ATOM   1463  N   ASP A  92     -16.613  14.019   3.395  1.00  1.22           N  
ATOM   1464  CA  ASP A  92     -17.788  14.345   4.197  1.00  3.98           C  
ATOM   1465  C   ASP A  92     -17.474  14.492   5.691  1.00  1.71           C  
ATOM   1466  O   ASP A  92     -18.402  14.533   6.502  1.00  2.26           O  
ATOM   1467  CB  ASP A  92     -18.884  13.291   4.051  1.00  5.97           C  
ATOM   1468  CG  ASP A  92     -18.499  11.928   4.609  1.00  5.97           C  
ATOM   1469  OD1 ASP A  92     -17.342  11.709   4.880  1.00  5.97           O  
ATOM   1470  OD2 ASP A  92     -19.385  11.128   4.792  1.00  5.97           O  
ATOM   1471  H   ASP A  92     -16.308  13.061   3.309  1.00  1.46           H  
ATOM   1472  HA  ASP A  92     -18.186  15.296   3.845  1.00  4.78           H  
ATOM   1473 1HB  ASP A  92     -19.783  13.634   4.559  1.00  7.16           H  
ATOM   1474 2HB  ASP A  92     -19.132  13.173   2.995  1.00  7.16           H  
ATOM   1475  N   MET A  93     -16.190  14.577   6.070  1.00  1.08           N  
ATOM   1476  CA  MET A  93     -15.891  14.706   7.493  1.00  0.91           C  
ATOM   1477  C   MET A  93     -15.006  15.911   7.815  1.00  0.60           C  
ATOM   1478  O   MET A  93     -14.467  16.573   6.922  1.00  0.64           O  
ATOM   1479  CB  MET A  93     -15.282  13.399   8.005  1.00  1.36           C  
ATOM   1480  CG  MET A  93     -13.930  13.025   7.439  1.00  1.36           C  
ATOM   1481  SD  MET A  93     -13.357  11.439   8.063  1.00  1.36           S  
ATOM   1482  CE  MET A  93     -13.186  11.827   9.790  1.00  1.36           C  
ATOM   1483  H   MET A  93     -15.429  14.531   5.401  1.00  1.30           H  
ATOM   1484  HA  MET A  93     -16.826  14.866   8.020  1.00  1.09           H  
ATOM   1485 1HB  MET A  93     -15.177  13.447   9.086  1.00  1.64           H  
ATOM   1486 2HB  MET A  93     -15.966  12.578   7.784  1.00  1.64           H  
ATOM   1487 1HG  MET A  93     -14.004  12.954   6.361  1.00  1.64           H  
ATOM   1488 2HG  MET A  93     -13.194  13.788   7.691  1.00  1.64           H  
ATOM   1489 1HE  MET A  93     -12.823  10.951  10.327  1.00  1.64           H  
ATOM   1490 2HE  MET A  93     -12.485  12.648   9.905  1.00  1.64           H  
ATOM   1491 3HE  MET A  93     -14.155  12.123  10.191  1.00  1.64           H  
ATOM   1492  N   ASN A  94     -14.904  16.221   9.106  1.00  1.02           N  
ATOM   1493  CA  ASN A  94     -14.178  17.408   9.547  1.00  1.55           C  
ATOM   1494  C   ASN A  94     -12.713  17.135   9.797  1.00  1.44           C  
ATOM   1495  O   ASN A  94     -12.332  16.001  10.064  1.00  1.89           O  
ATOM   1496  CB  ASN A  94     -14.810  17.978  10.801  1.00  2.33           C  
ATOM   1497  CG  ASN A  94     -16.173  18.552  10.562  1.00  2.33           C  
ATOM   1498  OD1 ASN A  94     -16.391  19.290   9.594  1.00  2.33           O  
ATOM   1499  ND2 ASN A  94     -17.095  18.228  11.431  1.00  2.33           N  
ATOM   1500  H   ASN A  94     -15.352  15.626   9.803  1.00  1.22           H  
ATOM   1501  HA  ASN A  94     -14.236  18.158   8.757  1.00  1.86           H  
ATOM   1502 1HB  ASN A  94     -14.894  17.196  11.554  1.00  2.79           H  
ATOM   1503 2HB  ASN A  94     -14.170  18.758  11.211  1.00  2.79           H  
ATOM   1504 1HD2 ASN A  94     -18.026  18.580  11.328  1.00  2.79           H  
ATOM   1505 2HD2 ASN A  94     -16.871  17.626  12.197  1.00  2.79           H  
ATOM   1506  N   ASN A  95     -11.899  18.185   9.704  1.00  3.16           N  
ATOM   1507  CA  ASN A  95     -10.465  18.091   9.957  1.00  5.87           C  
ATOM   1508  C   ASN A  95     -10.173  17.676  11.382  1.00  3.39           C  
ATOM   1509  O   ASN A  95      -9.349  16.797  11.607  1.00  3.56           O  
ATOM   1510  CB  ASN A  95      -9.776  19.400   9.648  1.00  8.80           C  
ATOM   1511  CG  ASN A  95      -8.278  19.338   9.843  1.00  8.80           C  
ATOM   1512  OD1 ASN A  95      -7.746  20.068  10.687  1.00  8.80           O  
ATOM   1513  ND2 ASN A  95      -7.596  18.495   9.107  1.00  8.80           N  
ATOM   1514  H   ASN A  95     -12.289  19.084   9.458  1.00  3.79           H  
ATOM   1515  HA  ASN A  95     -10.051  17.319   9.306  1.00  7.04           H  
ATOM   1516 1HB  ASN A  95      -9.994  19.683   8.620  1.00 10.57           H  
ATOM   1517 2HB  ASN A  95     -10.180  20.183  10.291  1.00 10.57           H  
ATOM   1518 1HD2 ASN A  95      -6.599  18.432   9.221  1.00 10.57           H  
ATOM   1519 2HD2 ASN A  95      -8.067  17.915   8.435  1.00 10.57           H  
ATOM   1520  N   GLU A  96     -10.850  18.305  12.341  1.00  3.00           N  
ATOM   1521  CA  GLU A  96     -10.658  17.977  13.748  1.00  3.41           C  
ATOM   1522  C   GLU A  96     -11.132  16.563  14.027  1.00  1.54           C  
ATOM   1523  O   GLU A  96     -10.506  15.832  14.794  1.00  1.43           O  
ATOM   1524  CB  GLU A  96     -11.408  18.970  14.633  1.00  5.12           C  
ATOM   1525  CG  GLU A  96     -10.826  20.376  14.627  1.00  5.12           C  
ATOM   1526  CD  GLU A  96     -11.627  21.344  15.453  1.00  5.12           C  
ATOM   1527  OE1 GLU A  96     -12.698  20.986  15.880  1.00  5.12           O  
ATOM   1528  OE2 GLU A  96     -11.166  22.442  15.657  1.00  5.12           O  
ATOM   1529  H   GLU A  96     -11.508  19.029  12.091  1.00  3.60           H  
ATOM   1530  HA  GLU A  96      -9.594  18.034  13.978  1.00  4.09           H  
ATOM   1531 1HB  GLU A  96     -12.446  19.036  14.311  1.00  6.14           H  
ATOM   1532 2HB  GLU A  96     -11.406  18.613  15.663  1.00  6.14           H  
ATOM   1533 1HG  GLU A  96      -9.809  20.339  15.016  1.00  6.14           H  
ATOM   1534 2HG  GLU A  96     -10.780  20.735  13.599  1.00  6.14           H  
ATOM   1535  N   GLU A  97     -12.236  16.189  13.383  1.00  1.38           N  
ATOM   1536  CA  GLU A  97     -12.793  14.854  13.483  1.00  1.65           C  
ATOM   1537  C   GLU A  97     -11.785  13.841  12.970  1.00  1.99           C  
ATOM   1538  O   GLU A  97     -11.536  12.822  13.610  1.00  3.10           O  
ATOM   1539  CB  GLU A  97     -14.090  14.763  12.690  1.00  2.47           C  
ATOM   1540  CG  GLU A  97     -14.800  13.437  12.803  1.00  2.47           C  
ATOM   1541  CD  GLU A  97     -16.069  13.393  12.008  1.00  2.47           C  
ATOM   1542  OE1 GLU A  97     -16.276  14.232  11.158  1.00  2.47           O  
ATOM   1543  OE2 GLU A  97     -16.854  12.506  12.256  1.00  2.47           O  
ATOM   1544  H   GLU A  97     -12.702  16.858  12.788  1.00  1.66           H  
ATOM   1545  HA  GLU A  97     -13.000  14.635  14.531  1.00  1.98           H  
ATOM   1546 1HB  GLU A  97     -14.777  15.536  13.033  1.00  2.97           H  
ATOM   1547 2HB  GLU A  97     -13.892  14.944  11.636  1.00  2.97           H  
ATOM   1548 1HG  GLU A  97     -14.136  12.647  12.457  1.00  2.97           H  
ATOM   1549 2HG  GLU A  97     -15.029  13.247  13.850  1.00  2.97           H  
ATOM   1550  N   PHE A  98     -11.211  14.146  11.808  1.00  2.67           N  
ATOM   1551  CA  PHE A  98     -10.203  13.336  11.152  1.00  4.77           C  
ATOM   1552  C   PHE A  98      -8.985  13.224  12.049  1.00  4.10           C  
ATOM   1553  O   PHE A  98      -8.415  12.154  12.207  1.00  5.79           O  
ATOM   1554  CB  PHE A  98      -9.851  13.967   9.800  1.00  7.15           C  
ATOM   1555  CG  PHE A  98      -8.963  13.148   8.917  1.00  7.15           C  
ATOM   1556  CD1 PHE A  98      -9.495  12.090   8.203  1.00  7.15           C  
ATOM   1557  CD2 PHE A  98      -7.614  13.437   8.773  1.00  7.15           C  
ATOM   1558  CE1 PHE A  98      -8.703  11.335   7.372  1.00  7.15           C  
ATOM   1559  CE2 PHE A  98      -6.818  12.678   7.936  1.00  7.15           C  
ATOM   1560  CZ  PHE A  98      -7.372  11.627   7.235  1.00  7.15           C  
ATOM   1561  H   PHE A  98     -11.493  14.992  11.338  1.00  3.20           H  
ATOM   1562  HA  PHE A  98     -10.601  12.336  10.988  1.00  5.72           H  
ATOM   1563 1HB  PHE A  98     -10.770  14.165   9.254  1.00  8.59           H  
ATOM   1564 2HB  PHE A  98      -9.364  14.926   9.966  1.00  8.59           H  
ATOM   1565  HD1 PHE A  98     -10.554  11.857   8.309  1.00  8.59           H  
ATOM   1566  HD2 PHE A  98      -7.184  14.271   9.329  1.00  8.59           H  
ATOM   1567  HE1 PHE A  98      -9.135  10.503   6.827  1.00  8.59           H  
ATOM   1568  HE2 PHE A  98      -5.759  12.912   7.828  1.00  8.59           H  
ATOM   1569  HZ  PHE A  98      -6.760  11.024   6.575  1.00  8.59           H  
ATOM   1570  N   ARG A  99      -8.594  14.322  12.682  1.00  2.95           N  
ATOM   1571  CA  ARG A  99      -7.479  14.272  13.609  1.00  3.31           C  
ATOM   1572  C   ARG A  99      -7.784  13.354  14.793  1.00  3.18           C  
ATOM   1573  O   ARG A  99      -6.892  12.682  15.305  1.00  5.95           O  
ATOM   1574  CB  ARG A  99      -7.120  15.661  14.096  1.00  4.96           C  
ATOM   1575  CG  ARG A  99      -6.448  16.532  13.048  1.00  4.96           C  
ATOM   1576  CD  ARG A  99      -6.203  17.906  13.544  1.00  4.96           C  
ATOM   1577  NE  ARG A  99      -5.565  18.728  12.535  1.00  4.96           N  
ATOM   1578  CZ  ARG A  99      -5.286  20.038  12.659  1.00  4.96           C  
ATOM   1579  NH1 ARG A  99      -5.579  20.688  13.763  1.00  4.96           N  
ATOM   1580  NH2 ARG A  99      -4.712  20.654  11.643  1.00  4.96           N  
ATOM   1581  H   ARG A  99      -9.066  15.199  12.519  1.00  3.54           H  
ATOM   1582  HA  ARG A  99      -6.622  13.882  13.077  1.00  3.97           H  
ATOM   1583 1HB  ARG A  99      -8.018  16.177  14.427  1.00  5.96           H  
ATOM   1584 2HB  ARG A  99      -6.447  15.588  14.951  1.00  5.96           H  
ATOM   1585 1HG  ARG A  99      -5.485  16.093  12.787  1.00  5.96           H  
ATOM   1586 2HG  ARG A  99      -7.066  16.589  12.155  1.00  5.96           H  
ATOM   1587 1HD  ARG A  99      -7.151  18.371  13.813  1.00  5.96           H  
ATOM   1588 2HD  ARG A  99      -5.553  17.871  14.418  1.00  5.96           H  
ATOM   1589  HE  ARG A  99      -5.313  18.296  11.653  1.00  5.96           H  
ATOM   1590 1HH1 ARG A  99      -6.021  20.203  14.531  1.00  5.96           H  
ATOM   1591 2HH1 ARG A  99      -5.367  21.671  13.840  1.00  5.96           H  
ATOM   1592 1HH2 ARG A  99      -4.510  20.119  10.808  1.00  5.96           H  
ATOM   1593 2HH2 ARG A  99      -4.489  21.636  11.698  1.00  5.96           H  
ATOM   1594  N   ALA A 100      -9.043  13.308  15.217  1.00  1.57           N  
ATOM   1595  CA  ALA A 100      -9.444  12.410  16.290  1.00  1.44           C  
ATOM   1596  C   ALA A 100      -9.544  10.938  15.839  1.00  1.23           C  
ATOM   1597  O   ALA A 100      -9.275  10.036  16.636  1.00  1.87           O  
ATOM   1598  CB  ALA A 100     -10.781  12.856  16.862  1.00  2.16           C  
ATOM   1599  H   ALA A 100      -9.736  13.917  14.803  1.00  1.88           H  
ATOM   1600  HA  ALA A 100      -8.688  12.467  17.073  1.00  1.73           H  
ATOM   1601 1HB  ALA A 100     -11.058  12.205  17.691  1.00  2.59           H  
ATOM   1602 2HB  ALA A 100     -10.698  13.883  17.219  1.00  2.59           H  
ATOM   1603 3HB  ALA A 100     -11.546  12.802  16.090  1.00  2.59           H  
ATOM   1604  N   THR A 101      -9.941  10.688  14.582  1.00  1.03           N  
ATOM   1605  CA  THR A 101     -10.158   9.306  14.131  1.00  1.60           C  
ATOM   1606  C   THR A 101      -9.087   8.684  13.227  1.00  1.44           C  
ATOM   1607  O   THR A 101      -8.892   7.472  13.273  1.00  2.45           O  
ATOM   1608  CB  THR A 101     -11.503   9.218  13.386  1.00  2.40           C  
ATOM   1609  OG1 THR A 101     -11.481  10.093  12.250  1.00  2.40           O  
ATOM   1610  CG2 THR A 101     -12.649   9.617  14.300  1.00  2.40           C  
ATOM   1611  H   THR A 101     -10.151  11.456  13.958  1.00  1.24           H  
ATOM   1612  HA  THR A 101     -10.229   8.681  15.021  1.00  1.92           H  
ATOM   1613  HB  THR A 101     -11.659   8.198  13.042  1.00  2.88           H  
ATOM   1614  HG1 THR A 101     -10.919   9.728  11.559  1.00  2.88           H  
ATOM   1615 1HG2 THR A 101     -13.590   9.547  13.756  1.00  2.88           H  
ATOM   1616 2HG2 THR A 101     -12.676   8.949  15.161  1.00  2.88           H  
ATOM   1617 3HG2 THR A 101     -12.503  10.641  14.641  1.00  2.88           H  
ATOM   1618  N   HIS A 102      -8.401   9.488  12.423  1.00  1.09           N  
ATOM   1619  CA  HIS A 102      -7.382   8.986  11.499  1.00  1.38           C  
ATOM   1620  C   HIS A 102      -5.972   9.485  11.772  1.00  1.46           C  
ATOM   1621  O   HIS A 102      -5.053   9.210  10.998  1.00  4.84           O  
ATOM   1622  CB  HIS A 102      -7.766   9.335  10.075  1.00  2.07           C  
ATOM   1623  CG  HIS A 102      -9.003   8.631   9.629  1.00  2.07           C  
ATOM   1624  ND1 HIS A 102     -10.272   9.074   9.941  1.00  2.07           N  
ATOM   1625  CD2 HIS A 102      -9.163   7.505   8.901  1.00  2.07           C  
ATOM   1626  CE1 HIS A 102     -11.160   8.248   9.413  1.00  2.07           C  
ATOM   1627  NE2 HIS A 102     -10.512   7.286   8.786  1.00  2.07           N  
ATOM   1628  H   HIS A 102      -8.597  10.470  12.423  1.00  1.31           H  
ATOM   1629  HA  HIS A 102      -7.355   7.909  11.562  1.00  1.66           H  
ATOM   1630 1HB  HIS A 102      -7.928  10.410  10.000  1.00  2.48           H  
ATOM   1631 2HB  HIS A 102      -6.954   9.074   9.397  1.00  2.48           H  
ATOM   1632  HD2 HIS A 102      -8.370   6.883   8.487  1.00  2.48           H  
ATOM   1633  HE1 HIS A 102     -12.243   8.341   9.490  1.00  2.48           H  
ATOM   1634  HE2 HIS A 102     -10.931   6.509   8.294  1.00  2.48           H  
ATOM   1635  N   ASN A 103      -5.788  10.199  12.872  1.00  0.81           N  
ATOM   1636  CA  ASN A 103      -4.472  10.705  13.221  1.00  0.69           C  
ATOM   1637  C   ASN A 103      -4.182  10.373  14.674  1.00  0.67           C  
ATOM   1638  O   ASN A 103      -5.099  10.095  15.447  1.00  1.11           O  
ATOM   1639  CB  ASN A 103      -4.404  12.201  13.002  1.00  1.03           C  
ATOM   1640  CG  ASN A 103      -4.704  12.618  11.584  1.00  1.03           C  
ATOM   1641  OD1 ASN A 103      -5.843  12.513  11.125  1.00  1.03           O  
ATOM   1642  ND2 ASN A 103      -3.726  13.124  10.894  1.00  1.03           N  
ATOM   1643  H   ASN A 103      -6.569  10.400  13.479  1.00  0.97           H  
ATOM   1644  HA  ASN A 103      -3.719  10.209  12.606  1.00  0.83           H  
ATOM   1645 1HB  ASN A 103      -5.094  12.693  13.678  1.00  1.24           H  
ATOM   1646 2HB  ASN A 103      -3.404  12.553  13.256  1.00  1.24           H  
ATOM   1647 1HD2 ASN A 103      -3.880  13.450   9.961  1.00  1.24           H  
ATOM   1648 2HD2 ASN A 103      -2.821  13.221  11.304  1.00  1.24           H  
ATOM   1649  N   GLY A 104      -2.915  10.403  15.061  1.00  1.18           N  
ATOM   1650  CA  GLY A 104      -2.566  10.149  16.448  1.00  2.20           C  
ATOM   1651  C   GLY A 104      -2.257   8.679  16.643  1.00  2.90           C  
ATOM   1652  O   GLY A 104      -2.344   8.149  17.751  1.00 10.56           O  
ATOM   1653  H   GLY A 104      -2.175  10.594  14.401  1.00  1.42           H  
ATOM   1654 1HA  GLY A 104      -1.710  10.752  16.719  1.00  2.64           H  
ATOM   1655 2HA  GLY A 104      -3.393  10.443  17.095  1.00  2.64           H  
ATOM   1656  N   TYR A 105      -1.882   8.029  15.555  1.00  3.01           N  
ATOM   1657  CA  TYR A 105      -1.579   6.619  15.556  1.00  2.74           C  
ATOM   1658  C   TYR A 105      -0.131   6.424  15.977  1.00  5.29           C  
ATOM   1659  O   TYR A 105       0.228   5.437  16.620  1.00 30.02           O  
ATOM   1660  CB  TYR A 105      -1.824   6.048  14.170  1.00  4.11           C  
ATOM   1661  CG  TYR A 105      -3.273   6.058  13.711  1.00  4.11           C  
ATOM   1662  CD1 TYR A 105      -4.288   6.744  14.376  1.00  4.11           C  
ATOM   1663  CD2 TYR A 105      -3.587   5.319  12.603  1.00  4.11           C  
ATOM   1664  CE1 TYR A 105      -5.594   6.661  13.910  1.00  4.11           C  
ATOM   1665  CE2 TYR A 105      -4.871   5.230  12.134  1.00  4.11           C  
ATOM   1666  CZ  TYR A 105      -5.875   5.890  12.783  1.00  4.11           C  
ATOM   1667  OH  TYR A 105      -7.156   5.760  12.311  1.00  4.11           O  
ATOM   1668  H   TYR A 105      -1.788   8.531  14.687  1.00  3.61           H  
ATOM   1669  HA  TYR A 105      -2.218   6.115  16.282  1.00  3.29           H  
ATOM   1670 1HB  TYR A 105      -1.239   6.609  13.443  1.00  4.93           H  
ATOM   1671 2HB  TYR A 105      -1.470   5.018  14.143  1.00  4.93           H  
ATOM   1672  HD1 TYR A 105      -4.073   7.330  15.263  1.00  4.93           H  
ATOM   1673  HD2 TYR A 105      -2.797   4.788  12.109  1.00  4.93           H  
ATOM   1674  HE1 TYR A 105      -6.395   7.186  14.432  1.00  4.93           H  
ATOM   1675  HE2 TYR A 105      -5.094   4.623  11.256  1.00  4.93           H  
ATOM   1676  HH  TYR A 105      -7.733   6.377  12.765  1.00  4.93           H  
ATOM   1677  N   LYS A 106       0.694   7.397  15.606  1.00 10.14           N  
ATOM   1678  CA  LYS A 106       2.102   7.403  15.964  1.00  3.65           C  
ATOM   1679  C   LYS A 106       2.469   8.484  16.960  1.00  7.08           C  
ATOM   1680  O   LYS A 106       3.581   8.457  17.481  1.00 35.05           O  
ATOM   1681  CB  LYS A 106       2.972   7.560  14.729  1.00  5.47           C  
ATOM   1682  CG  LYS A 106       2.911   6.398  13.767  1.00  5.47           C  
ATOM   1683  CD  LYS A 106       3.487   5.167  14.426  1.00  5.47           C  
ATOM   1684  CE  LYS A 106       4.924   5.438  14.827  1.00  5.47           C  
ATOM   1685  NZ  LYS A 106       5.732   5.831  13.656  1.00  5.47           N  
ATOM   1686  H   LYS A 106       0.324   8.153  15.047  1.00 12.17           H  
ATOM   1687  HA  LYS A 106       2.336   6.442  16.426  1.00  4.38           H  
ATOM   1688 1HB  LYS A 106       2.682   8.459  14.188  1.00  6.57           H  
ATOM   1689 2HB  LYS A 106       4.011   7.685  15.033  1.00  6.57           H  
ATOM   1690 1HG  LYS A 106       1.878   6.199  13.487  1.00  6.57           H  
ATOM   1691 2HG  LYS A 106       3.485   6.628  12.871  1.00  6.57           H  
ATOM   1692 1HD  LYS A 106       2.898   4.941  15.310  1.00  6.57           H  
ATOM   1693 2HD  LYS A 106       3.448   4.316  13.748  1.00  6.57           H  
ATOM   1694 1HE  LYS A 106       4.940   6.249  15.554  1.00  6.57           H  
ATOM   1695 2HE  LYS A 106       5.363   4.552  15.279  1.00  6.57           H  
ATOM   1696 1HZ  LYS A 106       6.682   6.044  13.929  1.00  6.57           H  
ATOM   1697 2HZ  LYS A 106       5.734   5.085  12.976  1.00  6.57           H  
ATOM   1698 3HZ  LYS A 106       5.323   6.656  13.245  1.00  6.57           H  
ATOM   1699  N   ARG A 107       1.551   9.430  17.203  1.00 12.54           N  
ATOM   1700  CA  ARG A 107       1.747  10.527  18.161  1.00 18.05           C  
ATOM   1701  C   ARG A 107       2.482  10.079  19.424  1.00 11.40           C  
ATOM   1702  O   ARG A 107       3.701  10.241  19.529  1.00 28.60           O  
ATOM   1703  CB  ARG A 107       0.408  11.147  18.533  1.00 27.08           C  
ATOM   1704  CG  ARG A 107       0.468  12.314  19.509  1.00 27.08           C  
ATOM   1705  CD  ARG A 107      -0.890  12.839  19.801  1.00 27.08           C  
ATOM   1706  NE  ARG A 107      -0.855  13.948  20.740  1.00 27.08           N  
ATOM   1707  CZ  ARG A 107      -0.848  13.812  22.081  1.00 27.08           C  
ATOM   1708  NH1 ARG A 107      -0.870  12.613  22.621  1.00 27.08           N  
ATOM   1709  NH2 ARG A 107      -0.819  14.884  22.854  1.00 27.08           N  
ATOM   1710  H   ARG A 107       0.669   9.384  16.716  1.00 15.05           H  
ATOM   1711  HA  ARG A 107       2.346  11.298  17.674  1.00 21.66           H  
ATOM   1712 1HB  ARG A 107      -0.049  11.538  17.628  1.00 32.49           H  
ATOM   1713 2HB  ARG A 107      -0.266  10.392  18.935  1.00 32.49           H  
ATOM   1714 1HG  ARG A 107       0.921  12.003  20.449  1.00 32.49           H  
ATOM   1715 2HG  ARG A 107       1.058  13.120  19.073  1.00 32.49           H  
ATOM   1716 1HD  ARG A 107      -1.351  13.189  18.878  1.00 32.49           H  
ATOM   1717 2HD  ARG A 107      -1.500  12.047  20.233  1.00 32.49           H  
ATOM   1718  HE  ARG A 107      -0.838  14.886  20.362  1.00 32.49           H  
ATOM   1719 1HH1 ARG A 107      -0.891  11.794  22.030  1.00 32.49           H  
ATOM   1720 2HH1 ARG A 107      -0.864  12.511  23.625  1.00 32.49           H  
ATOM   1721 1HH2 ARG A 107      -0.802  15.806  22.440  1.00 32.49           H  
ATOM   1722 2HH2 ARG A 107      -0.813  14.781  23.858  1.00 32.49           H  
ATOM   1723  N   HIS A 108       1.737   9.551  20.399  1.00  9.78           N  
ATOM   1724  CA  HIS A 108       2.342   9.004  21.603  1.00 14.79           C  
ATOM   1725  C   HIS A 108       3.290   9.982  22.275  1.00 20.01           C  
ATOM   1726  O   HIS A 108       2.871  11.044  22.743  1.00 69.89           O  
ATOM   1727  CB  HIS A 108       3.020   7.686  21.301  1.00 22.18           C  
ATOM   1728  CG  HIS A 108       2.064   6.641  20.897  1.00 22.18           C  
ATOM   1729  ND1 HIS A 108       1.125   6.122  21.764  1.00 22.18           N  
ATOM   1730  CD2 HIS A 108       1.887   6.011  19.719  1.00 22.18           C  
ATOM   1731  CE1 HIS A 108       0.409   5.217  21.130  1.00 22.18           C  
ATOM   1732  NE2 HIS A 108       0.852   5.138  19.893  1.00 22.18           N  
ATOM   1733  H   HIS A 108       0.738   9.483  20.287  1.00 11.74           H  
ATOM   1734  HA  HIS A 108       1.552   8.793  22.319  1.00 17.75           H  
ATOM   1735 1HB  HIS A 108       3.740   7.819  20.493  1.00 26.62           H  
ATOM   1736 2HB  HIS A 108       3.552   7.326  22.180  1.00 26.62           H  
ATOM   1737  HD1 HIS A 108       1.089   6.275  22.751  1.00 26.62           H  
ATOM   1738  HD2 HIS A 108       2.386   6.086  18.753  1.00 26.62           H  
ATOM   1739  HE1 HIS A 108      -0.395   4.686  21.639  1.00 26.62           H  
ATOM   1740  N   ALA A 109       4.566   9.607  22.348  1.00 19.06           N  
ATOM   1741  CA  ALA A 109       5.575  10.450  22.953  1.00 30.63           C  
ATOM   1742  C   ALA A 109       6.939  10.085  22.394  1.00 30.56           C  
ATOM   1743  O   ALA A 109       7.140   8.990  21.860  1.00 90.71           O  
ATOM   1744  CB  ALA A 109       5.556  10.315  24.465  1.00 45.95           C  
ATOM   1745  H   ALA A 109       4.869   8.723  21.956  1.00 22.87           H  
ATOM   1746  HA  ALA A 109       5.364  11.487  22.679  1.00 36.76           H  
ATOM   1747 1HB  ALA A 109       6.312  10.967  24.902  1.00 55.13           H  
ATOM   1748 2HB  ALA A 109       4.574  10.592  24.846  1.00 55.13           H  
ATOM   1749 3HB  ALA A 109       5.770   9.281  24.741  1.00 55.13           H  
ATOM   1750  N   ARG A 110       7.880  11.007  22.499  1.00 18.25           N  
ATOM   1751  CA  ARG A 110       9.221  10.723  22.029  1.00 33.82           C  
ATOM   1752  C   ARG A 110       9.890   9.801  23.036  1.00 23.23           C  
ATOM   1753  O   ARG A 110       9.680   9.936  24.236  1.00 52.69           O  
ATOM   1754  CB  ARG A 110      10.025  11.998  21.851  1.00 50.73           C  
ATOM   1755  CG  ARG A 110       9.522  12.905  20.736  1.00 50.73           C  
ATOM   1756  CD  ARG A 110      10.309  14.160  20.656  1.00 50.73           C  
ATOM   1757  NE  ARG A 110      10.128  14.979  21.842  1.00 50.73           N  
ATOM   1758  CZ  ARG A 110      10.852  16.074  22.135  1.00 50.73           C  
ATOM   1759  NH1 ARG A 110      11.802  16.473  21.318  1.00 50.73           N  
ATOM   1760  NH2 ARG A 110      10.607  16.744  23.248  1.00 50.73           N  
ATOM   1761  H   ARG A 110       7.672  11.904  22.923  1.00 21.90           H  
ATOM   1762  HA  ARG A 110       9.157  10.210  21.071  1.00 40.58           H  
ATOM   1763 1HB  ARG A 110      10.020  12.570  22.777  1.00 60.88           H  
ATOM   1764 2HB  ARG A 110      11.061  11.745  21.627  1.00 60.88           H  
ATOM   1765 1HG  ARG A 110       9.604  12.386  19.781  1.00 60.88           H  
ATOM   1766 2HG  ARG A 110       8.480  13.167  20.922  1.00 60.88           H  
ATOM   1767 1HD  ARG A 110      11.367  13.921  20.562  1.00 60.88           H  
ATOM   1768 2HD  ARG A 110       9.988  14.739  19.790  1.00 60.88           H  
ATOM   1769  HE  ARG A 110       9.407  14.704  22.496  1.00 60.88           H  
ATOM   1770 1HH1 ARG A 110      11.986  15.959  20.469  1.00 60.88           H  
ATOM   1771 2HH1 ARG A 110      12.345  17.295  21.539  1.00 60.88           H  
ATOM   1772 1HH2 ARG A 110       9.877  16.432  23.874  1.00 60.88           H  
ATOM   1773 2HH2 ARG A 110      11.149  17.565  23.473  1.00 60.88           H  
ATOM   1774  N   HIS A 111      10.678   8.860  22.528  1.00 29.39           N  
ATOM   1775  CA  HIS A 111      11.328   7.890  23.401  1.00 39.45           C  
ATOM   1776  C   HIS A 111      12.686   8.383  23.877  1.00 49.39           C  
ATOM   1777  O   HIS A 111      12.785   8.968  24.960  1.00 88.06           O  
ATOM   1778  CB  HIS A 111      11.472   6.545  22.661  1.00 59.18           C  
ATOM   1779  CG  HIS A 111      12.184   5.484  23.439  1.00 59.18           C  
ATOM   1780  ND1 HIS A 111      13.549   5.297  23.364  1.00 59.18           N  
ATOM   1781  CD2 HIS A 111      11.724   4.558  24.311  1.00 59.18           C  
ATOM   1782  CE1 HIS A 111      13.897   4.302  24.162  1.00 59.18           C  
ATOM   1783  NE2 HIS A 111      12.807   3.836  24.746  1.00 59.18           N  
ATOM   1784  H   HIS A 111      10.811   8.806  21.534  1.00 35.27           H  
ATOM   1785  HA  HIS A 111      10.716   7.711  24.278  1.00 47.34           H  
ATOM   1786 1HB  HIS A 111      10.477   6.167  22.422  1.00 71.01           H  
ATOM   1787 2HB  HIS A 111      11.989   6.690  21.715  1.00 71.01           H  
ATOM   1788  HD2 HIS A 111      10.686   4.413  24.614  1.00 71.01           H  
ATOM   1789  HE1 HIS A 111      14.910   3.928  24.311  1.00 71.01           H  
ATOM   1790  HE2 HIS A 111      12.770   3.073  25.407  1.00 71.01           H  
ATOM   1791  N   ALA A 112      13.709   8.184  23.059  1.00 75.59           N  
ATOM   1792  CA  ALA A 112      15.083   8.576  23.339  1.00 96.10           C  
ATOM   1793  C   ALA A 112      16.004   7.983  22.290  1.00136.51           C  
ATOM   1794  O   ALA A 112      17.141   7.623  22.595  1.00193.81           O  
ATOM   1795  CB  ALA A 112      15.538   8.120  24.723  1.00144.15           C  
ATOM   1796  H   ALA A 112      13.526   7.694  22.199  1.00 90.71           H  
ATOM   1797  HA  ALA A 112      15.148   9.664  23.272  1.00115.32           H  
ATOM   1798 1HB  ALA A 112      16.571   8.431  24.874  1.00172.98           H  
ATOM   1799 2HB  ALA A 112      14.919   8.550  25.508  1.00172.98           H  
ATOM   1800 3HB  ALA A 112      15.478   7.031  24.776  1.00172.98           H  
ATOM   1801  N   SER A 113      15.500   7.854  21.063  1.00152.17           N  
ATOM   1802  CA  SER A 113      16.242   7.256  19.957  1.00206.00           C  
ATOM   1803  C   SER A 113      16.637   5.813  20.257  1.00110.93           C  
ATOM   1804  O   SER A 113      17.733   5.380  19.892  1.00120.39           O  
ATOM   1805  CB  SER A 113      17.481   8.073  19.633  1.00309.00           C  
ATOM   1806  OG  SER A 113      17.140   9.378  19.255  1.00309.00           O  
ATOM   1807  H   SER A 113      14.568   8.195  20.880  1.00182.60           H  
ATOM   1808  HA  SER A 113      15.595   7.247  19.077  1.00247.20           H  
ATOM   1809 1HB  SER A 113      18.146   8.102  20.493  1.00370.80           H  
ATOM   1810 2HB  SER A 113      18.027   7.592  18.822  1.00370.80           H  
ATOM   1811  HG  SER A 113      16.657   9.297  18.428  1.00370.80           H  
ATOM   1812  N   SER A 114      15.722   5.066  20.888  1.00 84.40           N  
ATOM   1813  CA  SER A 114      15.953   3.666  21.235  1.00 76.14           C  
ATOM   1814  C   SER A 114      17.169   3.479  22.136  1.00 44.80           C  
ATOM   1815  O   SER A 114      17.602   4.398  22.830  1.00 74.24           O  
ATOM   1816  CB  SER A 114      16.110   2.840  19.969  1.00114.21           C  
ATOM   1817  OG  SER A 114      16.105   1.470  20.264  1.00114.21           O  
ATOM   1818  H   SER A 114      14.841   5.483  21.150  1.00101.28           H  
ATOM   1819  HA  SER A 114      15.077   3.299  21.771  1.00 91.37           H  
ATOM   1820 1HB  SER A 114      15.293   3.070  19.285  1.00137.05           H  
ATOM   1821 2HB  SER A 114      17.039   3.100  19.465  1.00137.05           H  
ATOM   1822  HG  SER A 114      16.104   1.020  19.415  1.00137.05           H  
ATOM   1823  N   VAL A 115      17.694   2.260  22.140  1.00 42.58           N  
ATOM   1824  CA  VAL A 115      18.891   1.903  22.897  1.00 54.32           C  
ATOM   1825  C   VAL A 115      20.154   2.652  22.444  1.00 34.80           C  
ATOM   1826  O   VAL A 115      21.143   2.688  23.178  1.00 68.34           O  
ATOM   1827  CB  VAL A 115      19.139   0.384  22.809  1.00 81.48           C  
ATOM   1828  CG1 VAL A 115      17.963  -0.362  23.419  1.00 81.48           C  
ATOM   1829  CG2 VAL A 115      19.332  -0.028  21.359  1.00 81.48           C  
ATOM   1830  H   VAL A 115      17.257   1.553  21.565  1.00 51.10           H  
ATOM   1831  HA  VAL A 115      18.706   2.154  23.941  1.00 65.18           H  
ATOM   1832  HB  VAL A 115      20.030   0.130  23.388  1.00 97.78           H  
ATOM   1833 1HG1 VAL A 115      18.142  -1.436  23.367  1.00 97.78           H  
ATOM   1834 2HG1 VAL A 115      17.845  -0.064  24.461  1.00 97.78           H  
ATOM   1835 3HG1 VAL A 115      17.055  -0.120  22.868  1.00 97.78           H  
ATOM   1836 1HG2 VAL A 115      19.505  -1.102  21.305  1.00 97.78           H  
ATOM   1837 2HG2 VAL A 115      18.438   0.224  20.791  1.00 97.78           H  
ATOM   1838 3HG2 VAL A 115      20.188   0.496  20.941  1.00 97.78           H  
ATOM   1839  N   LYS A 116      20.119   3.229  21.236  1.00 28.30           N  
ATOM   1840  CA  LYS A 116      21.241   3.953  20.644  1.00 52.13           C  
ATOM   1841  C   LYS A 116      22.453   3.051  20.460  1.00 47.56           C  
ATOM   1842  O   LYS A 116      23.568   3.408  20.838  1.00104.56           O  
ATOM   1843  CB  LYS A 116      21.648   5.156  21.504  1.00 78.20           C  
ATOM   1844  CG  LYS A 116      20.580   6.217  21.736  1.00 78.20           C  
ATOM   1845  CD  LYS A 116      21.184   7.384  22.507  1.00 78.20           C  
ATOM   1846  CE  LYS A 116      20.160   8.448  22.858  1.00 78.20           C  
ATOM   1847  NZ  LYS A 116      20.775   9.571  23.625  1.00 78.20           N  
ATOM   1848  H   LYS A 116      19.272   3.157  20.693  1.00 33.96           H  
ATOM   1849  HA  LYS A 116      20.943   4.311  19.659  1.00 62.56           H  
ATOM   1850 1HB  LYS A 116      21.976   4.809  22.485  1.00 93.83           H  
ATOM   1851 2HB  LYS A 116      22.501   5.651  21.045  1.00 93.83           H  
ATOM   1852 1HG  LYS A 116      20.195   6.571  20.778  1.00 93.83           H  
ATOM   1853 2HG  LYS A 116      19.755   5.796  22.309  1.00 93.83           H  
ATOM   1854 1HD  LYS A 116      21.633   7.011  23.427  1.00 93.83           H  
ATOM   1855 2HD  LYS A 116      21.968   7.842  21.902  1.00 93.83           H  
ATOM   1856 1HE  LYS A 116      19.719   8.845  21.944  1.00 93.83           H  
ATOM   1857 2HE  LYS A 116      19.375   8.002  23.466  1.00 93.83           H  
ATOM   1858 1HZ  LYS A 116      20.066  10.257  23.845  1.00 93.83           H  
ATOM   1859 2HZ  LYS A 116      21.175   9.215  24.481  1.00 93.83           H  
ATOM   1860 3HZ  LYS A 116      21.500  10.004  23.069  1.00 93.83           H  
ATOM   1861  N   SER A 117      22.222   1.889  19.874  1.00 32.49           N  
ATOM   1862  CA  SER A 117      23.289   0.932  19.620  1.00 46.19           C  
ATOM   1863  C   SER A 117      22.858  -0.154  18.665  1.00 38.61           C  
ATOM   1864  O   SER A 117      21.809  -0.767  18.843  1.00 72.31           O  
ATOM   1865  CB  SER A 117      23.742   0.279  20.912  1.00 69.28           C  
ATOM   1866  OG  SER A 117      24.760  -0.658  20.666  1.00 69.28           O  
ATOM   1867  H   SER A 117      21.284   1.659  19.581  1.00 38.99           H  
ATOM   1868  HA  SER A 117      24.134   1.465  19.180  1.00 55.43           H  
ATOM   1869 1HB  SER A 117      24.103   1.041  21.607  1.00 83.14           H  
ATOM   1870 2HB  SER A 117      22.894  -0.217  21.380  1.00 83.14           H  
ATOM   1871  HG  SER A 117      24.445  -1.228  19.959  1.00 83.14           H  
ATOM   1872  N   THR A 118      23.701  -0.392  17.657  1.00 41.28           N  
ATOM   1873  CA  THR A 118      23.481  -1.479  16.720  1.00 44.63           C  
ATOM   1874  C   THR A 118      22.207  -1.348  15.903  1.00 34.68           C  
ATOM   1875  O   THR A 118      21.380  -2.278  15.913  1.00 76.52           O  
ATOM   1876  CB  THR A 118      23.501  -2.834  17.426  1.00 66.95           C  
ATOM   1877  OG1 THR A 118      24.563  -2.865  18.392  1.00 66.95           O  
ATOM   1878  CG2 THR A 118      23.691  -3.959  16.416  1.00 66.95           C  
ATOM   1879  H   THR A 118      24.526   0.170  17.586  1.00 49.54           H  
ATOM   1880  HA  THR A 118      24.321  -1.455  15.995  1.00 53.56           H  
ATOM   1881  HB  THR A 118      22.548  -2.985  17.942  1.00 80.33           H  
ATOM   1882  HG1 THR A 118      24.579  -3.724  18.822  1.00 80.33           H  
ATOM   1883 1HG2 THR A 118      23.693  -4.919  16.930  1.00 80.33           H  
ATOM   1884 2HG2 THR A 118      22.877  -3.937  15.694  1.00 80.33           H  
ATOM   1885 3HG2 THR A 118      24.639  -3.822  15.899  1.00 80.33           H  
ATOM   1886  N   SER A 119      22.024  -0.244  15.186  1.00 18.53           N  
ATOM   1887  CA  SER A 119      20.854  -0.175  14.326  1.00 26.12           C  
ATOM   1888  C   SER A 119      21.233   0.091  12.872  1.00 19.82           C  
ATOM   1889  O   SER A 119      21.388  -0.855  12.104  1.00 60.27           O  
ATOM   1890  CB  SER A 119      19.914   0.914  14.834  1.00 39.18           C  
ATOM   1891  OG  SER A 119      20.523   2.177  14.782  1.00 39.18           O  
ATOM   1892  H   SER A 119      22.697   0.505  15.212  1.00 22.24           H  
ATOM   1893  HA  SER A 119      20.325  -1.123  14.368  1.00 31.34           H  
ATOM   1894 1HB  SER A 119      19.005   0.915  14.236  1.00 47.02           H  
ATOM   1895 2HB  SER A 119      19.628   0.688  15.858  1.00 47.02           H  
ATOM   1896  HG  SER A 119      19.887   2.787  15.164  1.00 47.02           H  
ATOM   1897  N   PHE A 120      21.368   1.358  12.491  1.00 16.95           N  
ATOM   1898  CA  PHE A 120      21.776   1.711  11.132  1.00 23.77           C  
ATOM   1899  C   PHE A 120      23.238   1.391  10.863  1.00  9.34           C  
ATOM   1900  O   PHE A 120      24.109   1.742  11.659  1.00 31.61           O  
ATOM   1901  CB  PHE A 120      21.506   3.180  10.824  1.00 35.66           C  
ATOM   1902  CG  PHE A 120      21.923   3.579   9.433  1.00 35.66           C  
ATOM   1903  CD1 PHE A 120      21.199   3.189   8.313  1.00 35.66           C  
ATOM   1904  CD2 PHE A 120      23.054   4.350   9.243  1.00 35.66           C  
ATOM   1905  CE1 PHE A 120      21.591   3.563   7.043  1.00 35.66           C  
ATOM   1906  CE2 PHE A 120      23.447   4.725   7.975  1.00 35.66           C  
ATOM   1907  CZ  PHE A 120      22.717   4.333   6.873  1.00 35.66           C  
ATOM   1908  H   PHE A 120      21.203   2.087  13.166  1.00 20.34           H  
ATOM   1909  HA  PHE A 120      21.174   1.120  10.438  1.00 28.52           H  
ATOM   1910 1HB  PHE A 120      20.442   3.388  10.934  1.00 42.79           H  
ATOM   1911 2HB  PHE A 120      22.039   3.808  11.536  1.00 42.79           H  
ATOM   1912  HD1 PHE A 120      20.311   2.579   8.435  1.00 42.79           H  
ATOM   1913  HD2 PHE A 120      23.637   4.665  10.109  1.00 42.79           H  
ATOM   1914  HE1 PHE A 120      21.009   3.248   6.178  1.00 42.79           H  
ATOM   1915  HE2 PHE A 120      24.337   5.337   7.845  1.00 42.79           H  
ATOM   1916  HZ  PHE A 120      23.030   4.632   5.874  1.00 42.79           H  
ATOM   1917  N   LYS A 121      23.481   0.712   9.741  1.00 13.75           N  
ATOM   1918  CA  LYS A 121      24.804   0.299   9.263  1.00 23.51           C  
ATOM   1919  C   LYS A 121      25.805   1.466   9.193  1.00 18.91           C  
ATOM   1920  O   LYS A 121      26.625   1.642  10.093  1.00 40.84           O  
ATOM   1921  CB  LYS A 121      24.641  -0.387   7.894  1.00 35.27           C  
ATOM   1922  CG  LYS A 121      25.908  -0.951   7.265  1.00 35.27           C  
ATOM   1923  CD  LYS A 121      25.584  -1.736   6.002  1.00 35.27           C  
ATOM   1924  CE  LYS A 121      26.796  -2.484   5.451  1.00 35.27           C  
ATOM   1925  NZ  LYS A 121      27.812  -1.582   4.837  1.00 35.27           N  
ATOM   1926  H   LYS A 121      22.684   0.469   9.166  1.00 16.50           H  
ATOM   1927  HA  LYS A 121      25.205  -0.433   9.968  1.00 28.21           H  
ATOM   1928 1HB  LYS A 121      23.943  -1.216   7.997  1.00 42.32           H  
ATOM   1929 2HB  LYS A 121      24.197   0.310   7.184  1.00 42.32           H  
ATOM   1930 1HG  LYS A 121      26.556  -0.127   6.987  1.00 42.32           H  
ATOM   1931 2HG  LYS A 121      26.432  -1.590   7.974  1.00 42.32           H  
ATOM   1932 1HD  LYS A 121      24.795  -2.457   6.218  1.00 42.32           H  
ATOM   1933 2HD  LYS A 121      25.221  -1.050   5.237  1.00 42.32           H  
ATOM   1934 1HE  LYS A 121      27.267  -3.043   6.258  1.00 42.32           H  
ATOM   1935 2HE  LYS A 121      26.455  -3.188   4.691  1.00 42.32           H  
ATOM   1936 1HZ  LYS A 121      28.579  -2.137   4.484  1.00 42.32           H  
ATOM   1937 2HZ  LYS A 121      27.390  -1.072   4.075  1.00 42.32           H  
ATOM   1938 3HZ  LYS A 121      28.174  -0.923   5.517  1.00 42.32           H  
ATOM   1939  N   HIS A 122      25.740   2.232   8.103  1.00 21.04           N  
ATOM   1940  CA  HIS A 122      26.577   3.412   7.859  1.00 41.45           C  
ATOM   1941  C   HIS A 122      26.403   3.844   6.412  1.00 22.30           C  
ATOM   1942  O   HIS A 122      26.055   3.033   5.553  1.00 25.82           O  
ATOM   1943  CB  HIS A 122      28.079   3.170   8.094  1.00 62.18           C  
ATOM   1944  CG  HIS A 122      28.670   2.181   7.152  1.00 62.18           C  
ATOM   1945  ND1 HIS A 122      29.053   2.511   5.872  1.00 62.18           N  
ATOM   1946  CD2 HIS A 122      28.947   0.865   7.299  1.00 62.18           C  
ATOM   1947  CE1 HIS A 122      29.524   1.440   5.263  1.00 62.18           C  
ATOM   1948  NE2 HIS A 122      29.456   0.420   6.104  1.00 62.18           N  
ATOM   1949  H   HIS A 122      25.049   2.007   7.405  1.00 25.25           H  
ATOM   1950  HA  HIS A 122      26.259   4.234   8.499  1.00 49.74           H  
ATOM   1951 1HB  HIS A 122      28.613   4.111   7.953  1.00 74.61           H  
ATOM   1952 2HB  HIS A 122      28.275   2.848   9.112  1.00 74.61           H  
ATOM   1953  HD1 HIS A 122      29.147   3.450   5.520  1.00 74.61           H  
ATOM   1954  HD2 HIS A 122      28.817   0.171   8.130  1.00 74.61           H  
ATOM   1955  HE1 HIS A 122      29.875   1.493   4.234  1.00 74.61           H  
ATOM   1956  N   GLU A 123      26.654   5.117   6.142  1.00 17.84           N  
ATOM   1957  CA  GLU A 123      26.562   5.622   4.781  1.00 11.34           C  
ATOM   1958  C   GLU A 123      27.935   5.520   4.129  1.00 13.25           C  
ATOM   1959  O   GLU A 123      28.956   5.636   4.808  1.00 24.32           O  
ATOM   1960  CB  GLU A 123      26.051   7.073   4.764  1.00 17.01           C  
ATOM   1961  CG  GLU A 123      24.621   7.255   5.278  1.00 17.01           C  
ATOM   1962  CD  GLU A 123      24.135   8.684   5.211  1.00 17.01           C  
ATOM   1963  OE1 GLU A 123      24.913   9.537   4.860  1.00 17.01           O  
ATOM   1964  OE2 GLU A 123      22.987   8.920   5.520  1.00 17.01           O  
ATOM   1965  H   GLU A 123      26.924   5.744   6.887  1.00 21.41           H  
ATOM   1966  HA  GLU A 123      25.866   4.999   4.217  1.00 13.61           H  
ATOM   1967 1HB  GLU A 123      26.706   7.696   5.374  1.00 20.41           H  
ATOM   1968 2HB  GLU A 123      26.089   7.460   3.746  1.00 20.41           H  
ATOM   1969 1HG  GLU A 123      23.953   6.628   4.688  1.00 20.41           H  
ATOM   1970 2HG  GLU A 123      24.577   6.914   6.310  1.00 20.41           H  
ATOM   1971  N   ASN A 124      27.961   5.259   2.829  1.00 17.76           N  
ATOM   1972  CA  ASN A 124      29.222   5.159   2.102  1.00 28.37           C  
ATOM   1973  C   ASN A 124      28.995   5.366   0.601  1.00 23.40           C  
ATOM   1974  O   ASN A 124      28.780   6.493   0.156  1.00 50.33           O  
ATOM   1975  CB  ASN A 124      29.910   3.837   2.418  1.00 42.55           C  
ATOM   1976  CG  ASN A 124      31.314   3.756   1.880  1.00 42.55           C  
ATOM   1977  OD1 ASN A 124      32.006   4.774   1.767  1.00 42.55           O  
ATOM   1978  ND2 ASN A 124      31.746   2.566   1.549  1.00 42.55           N  
ATOM   1979  H   ASN A 124      27.091   5.153   2.326  1.00 21.31           H  
ATOM   1980  HA  ASN A 124      29.879   5.963   2.438  1.00 34.04           H  
ATOM   1981 1HB  ASN A 124      29.964   3.723   3.499  1.00 51.07           H  
ATOM   1982 2HB  ASN A 124      29.322   3.000   2.043  1.00 51.07           H  
ATOM   1983 1HD2 ASN A 124      32.672   2.454   1.186  1.00 51.07           H  
ATOM   1984 2HD2 ASN A 124      31.153   1.769   1.658  1.00 51.07           H  
ATOM   1985  N   LEU A 125      29.041   4.283  -0.175  1.00 18.00           N  
ATOM   1986  CA  LEU A 125      28.814   4.369  -1.606  1.00 21.98           C  
ATOM   1987  C   LEU A 125      27.388   3.995  -1.951  1.00 19.29           C  
ATOM   1988  O   LEU A 125      26.982   2.844  -1.779  1.00 43.08           O  
ATOM   1989  CB  LEU A 125      29.775   3.443  -2.358  1.00 32.97           C  
ATOM   1990  CG  LEU A 125      29.582   3.391  -3.881  1.00 32.97           C  
ATOM   1991  CD1 LEU A 125      29.856   4.765  -4.474  1.00 32.97           C  
ATOM   1992  CD2 LEU A 125      30.516   2.344  -4.471  1.00 32.97           C  
ATOM   1993  H   LEU A 125      29.226   3.377   0.221  1.00 21.60           H  
ATOM   1994  HA  LEU A 125      28.989   5.396  -1.925  1.00 26.38           H  
ATOM   1995 1HB  LEU A 125      30.796   3.768  -2.163  1.00 39.56           H  
ATOM   1996 2HB  LEU A 125      29.657   2.431  -1.973  1.00 39.56           H  
ATOM   1997  HG  LEU A 125      28.550   3.125  -4.109  1.00 39.56           H  
ATOM   1998 1HD1 LEU A 125      29.710   4.731  -5.553  1.00 39.56           H  
ATOM   1999 2HD1 LEU A 125      29.170   5.492  -4.039  1.00 39.56           H  
ATOM   2000 3HD1 LEU A 125      30.882   5.058  -4.255  1.00 39.56           H  
ATOM   2001 1HD2 LEU A 125      30.378   2.301  -5.551  1.00 39.56           H  
ATOM   2002 2HD2 LEU A 125      31.549   2.611  -4.247  1.00 39.56           H  
ATOM   2003 3HD2 LEU A 125      30.291   1.370  -4.036  1.00 39.56           H  
ATOM   2004  N   THR A 126      26.637   4.960  -2.459  1.00 17.87           N  
ATOM   2005  CA  THR A 126      25.268   4.707  -2.873  1.00 26.65           C  
ATOM   2006  C   THR A 126      25.206   4.621  -4.387  1.00 23.23           C  
ATOM   2007  O   THR A 126      25.630   5.539  -5.091  1.00 36.81           O  
ATOM   2008  CB  THR A 126      24.302   5.798  -2.369  1.00 39.97           C  
ATOM   2009  OG1 THR A 126      24.317   5.833  -0.936  1.00 39.97           O  
ATOM   2010  CG2 THR A 126      22.885   5.514  -2.845  1.00 39.97           C  
ATOM   2011  H   THR A 126      27.024   5.888  -2.567  1.00 21.44           H  
ATOM   2012  HA  THR A 126      24.947   3.748  -2.464  1.00 31.98           H  
ATOM   2013  HB  THR A 126      24.623   6.769  -2.749  1.00 47.97           H  
ATOM   2014  HG1 THR A 126      23.981   4.999  -0.586  1.00 47.97           H  
ATOM   2015 1HG2 THR A 126      22.217   6.295  -2.482  1.00 47.97           H  
ATOM   2016 2HG2 THR A 126      22.862   5.495  -3.934  1.00 47.97           H  
ATOM   2017 3HG2 THR A 126      22.559   4.549  -2.458  1.00 47.97           H  
ATOM   2018  N   ASN A 127      24.673   3.517  -4.880  1.00 31.03           N  
ATOM   2019  CA  ASN A 127      24.538   3.287  -6.309  1.00 11.47           C  
ATOM   2020  C   ASN A 127      23.194   2.640  -6.555  1.00  7.26           C  
ATOM   2021  O   ASN A 127      23.072   1.414  -6.591  1.00 17.32           O  
ATOM   2022  CB  ASN A 127      25.674   2.431  -6.836  1.00 17.21           C  
ATOM   2023  CG  ASN A 127      25.633   2.276  -8.331  1.00 17.21           C  
ATOM   2024  OD1 ASN A 127      24.798   2.887  -9.008  1.00 17.21           O  
ATOM   2025  ND2 ASN A 127      26.518   1.470  -8.860  1.00 17.21           N  
ATOM   2026  H   ASN A 127      24.349   2.806  -4.240  1.00 37.24           H  
ATOM   2027  HA  ASN A 127      24.544   4.247  -6.829  1.00 13.76           H  
ATOM   2028 1HB  ASN A 127      26.627   2.881  -6.555  1.00 20.65           H  
ATOM   2029 2HB  ASN A 127      25.630   1.443  -6.376  1.00 20.65           H  
ATOM   2030 1HD2 ASN A 127      26.535   1.328  -9.851  1.00 20.65           H  
ATOM   2031 2HD2 ASN A 127      27.174   0.995  -8.275  1.00 20.65           H  
ATOM   2032  N   VAL A 128      22.180   3.483  -6.690  1.00  2.93           N  
ATOM   2033  CA  VAL A 128      20.811   3.031  -6.834  1.00  5.39           C  
ATOM   2034  C   VAL A 128      20.140   3.621  -8.079  1.00  3.84           C  
ATOM   2035  O   VAL A 128      20.668   4.551  -8.688  1.00  5.24           O  
ATOM   2036  CB  VAL A 128      20.000   3.420  -5.582  1.00  8.08           C  
ATOM   2037  CG1 VAL A 128      20.602   2.775  -4.343  1.00  8.08           C  
ATOM   2038  CG2 VAL A 128      19.979   4.933  -5.446  1.00  8.08           C  
ATOM   2039  H   VAL A 128      22.364   4.477  -6.675  1.00  3.52           H  
ATOM   2040  HA  VAL A 128      20.838   1.947  -6.905  1.00  6.47           H  
ATOM   2041  HB  VAL A 128      18.980   3.053  -5.678  1.00  9.70           H  
ATOM   2042 1HG1 VAL A 128      20.009   3.051  -3.477  1.00  9.70           H  
ATOM   2043 2HG1 VAL A 128      20.597   1.690  -4.457  1.00  9.70           H  
ATOM   2044 3HG1 VAL A 128      21.625   3.121  -4.207  1.00  9.70           H  
ATOM   2045 1HG2 VAL A 128      19.398   5.211  -4.568  1.00  9.70           H  
ATOM   2046 2HG2 VAL A 128      20.999   5.303  -5.341  1.00  9.70           H  
ATOM   2047 3HG2 VAL A 128      19.524   5.369  -6.336  1.00  9.70           H  
ATOM   2048  N   PRO A 129      18.982   3.077  -8.459  1.00  3.43           N  
ATOM   2049  CA  PRO A 129      18.118   3.501  -9.555  1.00  3.39           C  
ATOM   2050  C   PRO A 129      17.492   4.863  -9.309  1.00  3.20           C  
ATOM   2051  O   PRO A 129      17.208   5.243  -8.170  1.00  3.44           O  
ATOM   2052  CB  PRO A 129      17.065   2.395  -9.635  1.00  5.08           C  
ATOM   2053  CG  PRO A 129      17.760   1.183  -9.118  1.00  5.08           C  
ATOM   2054  CD  PRO A 129      18.696   1.682  -8.062  1.00  5.08           C  
ATOM   2055  HA  PRO A 129      18.715   3.522 -10.482  1.00  4.07           H  
ATOM   2056 1HB  PRO A 129      16.185   2.671  -9.037  1.00  6.10           H  
ATOM   2057 2HB  PRO A 129      16.723   2.277 -10.673  1.00  6.10           H  
ATOM   2058 1HG  PRO A 129      17.029   0.459  -8.732  1.00  6.10           H  
ATOM   2059 2HG  PRO A 129      18.291   0.681  -9.941  1.00  6.10           H  
ATOM   2060 1HD  PRO A 129      18.217   1.652  -7.073  1.00  6.10           H  
ATOM   2061 2HD  PRO A 129      19.609   1.072  -8.097  1.00  6.10           H  
ATOM   2062  N   ALA A 130      17.238   5.587 -10.400  1.00  4.32           N  
ATOM   2063  CA  ALA A 130      16.586   6.894 -10.357  1.00  5.52           C  
ATOM   2064  C   ALA A 130      15.142   6.773  -9.865  1.00  4.58           C  
ATOM   2065  O   ALA A 130      14.566   7.736  -9.363  1.00  9.73           O  
ATOM   2066  CB  ALA A 130      16.614   7.547 -11.730  1.00  8.28           C  
ATOM   2067  H   ALA A 130      17.508   5.214 -11.301  1.00  5.18           H  
ATOM   2068  HA  ALA A 130      17.132   7.522  -9.649  1.00  6.62           H  
ATOM   2069 1HB  ALA A 130      16.147   8.530 -11.675  1.00  9.94           H  
ATOM   2070 2HB  ALA A 130      17.647   7.654 -12.060  1.00  9.94           H  
ATOM   2071 3HB  ALA A 130      16.069   6.927 -12.439  1.00  9.94           H  
ATOM   2072  N   SER A 131      14.564   5.585 -10.023  1.00  2.23           N  
ATOM   2073  CA  SER A 131      13.214   5.335  -9.571  1.00  2.83           C  
ATOM   2074  C   SER A 131      13.027   3.887  -9.137  1.00  0.94           C  
ATOM   2075  O   SER A 131      13.523   2.959  -9.776  1.00  1.08           O  
ATOM   2076  CB  SER A 131      12.223   5.675 -10.659  1.00  4.25           C  
ATOM   2077  OG  SER A 131      10.915   5.397 -10.240  1.00  4.25           O  
ATOM   2078  H   SER A 131      15.073   4.832 -10.461  1.00  2.68           H  
ATOM   2079  HA  SER A 131      13.025   5.976  -8.711  1.00  3.40           H  
ATOM   2080 1HB  SER A 131      12.311   6.732 -10.909  1.00  5.09           H  
ATOM   2081 2HB  SER A 131      12.452   5.104 -11.558  1.00  5.09           H  
ATOM   2082  HG  SER A 131      10.838   5.764  -9.352  1.00  5.09           H  
ATOM   2083  N   ILE A 132      12.316   3.723  -8.032  1.00  0.81           N  
ATOM   2084  CA  ILE A 132      11.997   2.429  -7.439  1.00  1.52           C  
ATOM   2085  C   ILE A 132      10.505   2.262  -7.313  1.00  0.63           C  
ATOM   2086  O   ILE A 132       9.803   3.201  -6.957  1.00  0.52           O  
ATOM   2087  CB  ILE A 132      12.666   2.247  -6.056  1.00  2.28           C  
ATOM   2088  CG1 ILE A 132      14.182   2.272  -6.201  1.00  2.28           C  
ATOM   2089  CG2 ILE A 132      12.217   0.950  -5.392  1.00  2.28           C  
ATOM   2090  CD1 ILE A 132      14.731   1.108  -6.980  1.00  2.28           C  
ATOM   2091  H   ILE A 132      11.943   4.555  -7.596  1.00  0.97           H  
ATOM   2092  HA  ILE A 132      12.370   1.646  -8.097  1.00  1.82           H  
ATOM   2093  HB  ILE A 132      12.392   3.084  -5.415  1.00  2.74           H  
ATOM   2094 1HG1 ILE A 132      14.477   3.185  -6.711  1.00  2.74           H  
ATOM   2095 2HG1 ILE A 132      14.635   2.268  -5.211  1.00  2.74           H  
ATOM   2096 1HG2 ILE A 132      12.697   0.856  -4.419  1.00  2.74           H  
ATOM   2097 2HG2 ILE A 132      11.137   0.958  -5.259  1.00  2.74           H  
ATOM   2098 3HG2 ILE A 132      12.499   0.103  -6.017  1.00  2.74           H  
ATOM   2099 1HD1 ILE A 132      15.814   1.195  -7.037  1.00  2.74           H  
ATOM   2100 2HD1 ILE A 132      14.469   0.176  -6.478  1.00  2.74           H  
ATOM   2101 3HD1 ILE A 132      14.311   1.110  -7.985  1.00  2.74           H  
ATOM   2102  N   ASP A 133      10.008   1.079  -7.629  1.00  0.59           N  
ATOM   2103  CA  ASP A 133       8.594   0.805  -7.454  1.00  0.40           C  
ATOM   2104  C   ASP A 133       8.399  -0.677  -7.220  1.00  0.40           C  
ATOM   2105  O   ASP A 133       8.303  -1.458  -8.168  1.00  0.46           O  
ATOM   2106  CB  ASP A 133       7.788   1.282  -8.657  1.00  0.60           C  
ATOM   2107  CG  ASP A 133       6.280   1.156  -8.466  1.00  0.60           C  
ATOM   2108  OD1 ASP A 133       5.837   0.442  -7.593  1.00  0.60           O  
ATOM   2109  OD2 ASP A 133       5.571   1.814  -9.193  1.00  0.60           O  
ATOM   2110  H   ASP A 133      10.625   0.349  -7.958  1.00  0.71           H  
ATOM   2111  HA  ASP A 133       8.241   1.338  -6.571  1.00  0.48           H  
ATOM   2112 1HB  ASP A 133       8.026   2.327  -8.860  1.00  0.72           H  
ATOM   2113 2HB  ASP A 133       8.077   0.706  -9.537  1.00  0.72           H  
ATOM   2114  N   TRP A 134       8.330  -1.053  -5.941  1.00  0.35           N  
ATOM   2115  CA  TRP A 134       8.203  -2.443  -5.517  1.00  0.32           C  
ATOM   2116  C   TRP A 134       6.950  -3.153  -6.012  1.00  0.34           C  
ATOM   2117  O   TRP A 134       6.905  -4.385  -6.017  1.00  0.34           O  
ATOM   2118  CB  TRP A 134       8.307  -2.525  -3.990  1.00  0.48           C  
ATOM   2119  CG  TRP A 134       9.722  -2.351  -3.561  1.00  0.48           C  
ATOM   2120  CD1 TRP A 134      10.275  -1.323  -2.861  1.00  0.48           C  
ATOM   2121  CD2 TRP A 134      10.812  -3.249  -3.869  1.00  0.48           C  
ATOM   2122  NE1 TRP A 134      11.623  -1.512  -2.728  1.00  0.48           N  
ATOM   2123  CE2 TRP A 134      11.963  -2.685  -3.350  1.00  0.48           C  
ATOM   2124  CE3 TRP A 134      10.888  -4.465  -4.555  1.00  0.48           C  
ATOM   2125  CZ2 TRP A 134      13.202  -3.281  -3.495  1.00  0.48           C  
ATOM   2126  CZ3 TRP A 134      12.129  -5.076  -4.692  1.00  0.48           C  
ATOM   2127  CH2 TRP A 134      13.257  -4.496  -4.178  1.00  0.48           C  
ATOM   2128  H   TRP A 134       8.389  -0.341  -5.223  1.00  0.42           H  
ATOM   2129  HA  TRP A 134       9.059  -2.982  -5.920  1.00  0.38           H  
ATOM   2130 1HB  TRP A 134       7.706  -1.738  -3.534  1.00  0.58           H  
ATOM   2131 2HB  TRP A 134       7.937  -3.480  -3.631  1.00  0.58           H  
ATOM   2132  HD1 TRP A 134       9.733  -0.466  -2.474  1.00  0.58           H  
ATOM   2133  HE1 TRP A 134      12.266  -0.891  -2.265  1.00  0.58           H  
ATOM   2134  HE3 TRP A 134       9.994  -4.921  -4.969  1.00  0.58           H  
ATOM   2135  HZ2 TRP A 134      14.107  -2.833  -3.101  1.00  0.58           H  
ATOM   2136  HZ3 TRP A 134      12.182  -6.025  -5.226  1.00  0.58           H  
ATOM   2137  HH2 TRP A 134      14.219  -4.994  -4.307  1.00  0.58           H  
ATOM   2138  N   ARG A 135       5.946  -2.406  -6.478  1.00  0.38           N  
ATOM   2139  CA  ARG A 135       4.741  -3.046  -6.970  1.00  0.42           C  
ATOM   2140  C   ARG A 135       5.039  -3.786  -8.266  1.00  0.48           C  
ATOM   2141  O   ARG A 135       4.408  -4.797  -8.570  1.00  0.55           O  
ATOM   2142  CB  ARG A 135       3.666  -2.017  -7.241  1.00  0.63           C  
ATOM   2143  CG  ARG A 135       3.142  -1.283  -6.026  1.00  0.63           C  
ATOM   2144  CD  ARG A 135       2.199  -0.222  -6.422  1.00  0.63           C  
ATOM   2145  NE  ARG A 135       2.856   0.780  -7.233  1.00  0.63           N  
ATOM   2146  CZ  ARG A 135       2.257   1.875  -7.737  1.00  0.63           C  
ATOM   2147  NH1 ARG A 135       0.989   2.118  -7.481  1.00  0.63           N  
ATOM   2148  NH2 ARG A 135       2.956   2.700  -8.495  1.00  0.63           N  
ATOM   2149  H   ARG A 135       6.005  -1.390  -6.502  1.00  0.46           H  
ATOM   2150  HA  ARG A 135       4.387  -3.758  -6.225  1.00  0.50           H  
ATOM   2151 1HB  ARG A 135       4.045  -1.271  -7.938  1.00  0.76           H  
ATOM   2152 2HB  ARG A 135       2.814  -2.502  -7.719  1.00  0.76           H  
ATOM   2153 1HG  ARG A 135       2.605  -1.978  -5.386  1.00  0.76           H  
ATOM   2154 2HG  ARG A 135       3.969  -0.832  -5.477  1.00  0.76           H  
ATOM   2155 1HD  ARG A 135       1.379  -0.650  -6.998  1.00  0.76           H  
ATOM   2156 2HD  ARG A 135       1.811   0.263  -5.536  1.00  0.76           H  
ATOM   2157  HE  ARG A 135       3.838   0.635  -7.452  1.00  0.76           H  
ATOM   2158 1HH1 ARG A 135       0.460   1.483  -6.901  1.00  0.76           H  
ATOM   2159 2HH1 ARG A 135       0.545   2.941  -7.862  1.00  0.76           H  
ATOM   2160 1HH2 ARG A 135       3.930   2.488  -8.696  1.00  0.76           H  
ATOM   2161 2HH2 ARG A 135       2.525   3.524  -8.883  1.00  0.76           H  
ATOM   2162  N   SER A 136       6.061  -3.325  -8.999  1.00  0.46           N  
ATOM   2163  CA  SER A 136       6.455  -3.946 -10.256  1.00  0.53           C  
ATOM   2164  C   SER A 136       7.206  -5.247 -10.036  1.00  0.53           C  
ATOM   2165  O   SER A 136       7.422  -6.011 -10.977  1.00  0.60           O  
ATOM   2166  CB  SER A 136       7.338  -3.004 -11.054  1.00  0.80           C  
ATOM   2167  OG  SER A 136       8.582  -2.824 -10.428  1.00  0.80           O  
ATOM   2168  H   SER A 136       6.586  -2.517  -8.688  1.00  0.55           H  
ATOM   2169  HA  SER A 136       5.554  -4.162 -10.832  1.00  0.64           H  
ATOM   2170 1HB  SER A 136       7.486  -3.407 -12.055  1.00  0.95           H  
ATOM   2171 2HB  SER A 136       6.839  -2.041 -11.159  1.00  0.95           H  
ATOM   2172  HG  SER A 136       8.401  -2.339  -9.615  1.00  0.95           H  
ATOM   2173  N   GLN A 137       7.627  -5.488  -8.797  1.00  0.47           N  
ATOM   2174  CA  GLN A 137       8.367  -6.676  -8.461  1.00  0.51           C  
ATOM   2175  C   GLN A 137       7.468  -7.679  -7.757  1.00  0.58           C  
ATOM   2176  O   GLN A 137       7.910  -8.774  -7.408  1.00  0.65           O  
ATOM   2177  CB  GLN A 137       9.543  -6.299  -7.569  1.00  0.77           C  
ATOM   2178  CG  GLN A 137      10.465  -5.274  -8.207  1.00  0.77           C  
ATOM   2179  CD  GLN A 137      11.079  -5.762  -9.502  1.00  0.77           C  
ATOM   2180  OE1 GLN A 137      11.797  -6.766  -9.529  1.00  0.77           O  
ATOM   2181  NE2 GLN A 137      10.787  -5.058 -10.592  1.00  0.77           N  
ATOM   2182  H   GLN A 137       7.425  -4.849  -8.043  1.00  0.56           H  
ATOM   2183  HA  GLN A 137       8.740  -7.131  -9.377  1.00  0.61           H  
ATOM   2184 1HB  GLN A 137       9.167  -5.888  -6.634  1.00  0.92           H  
ATOM   2185 2HB  GLN A 137      10.127  -7.188  -7.332  1.00  0.92           H  
ATOM   2186 1HG  GLN A 137       9.893  -4.372  -8.421  1.00  0.92           H  
ATOM   2187 2HG  GLN A 137      11.274  -5.046  -7.514  1.00  0.92           H  
ATOM   2188 1HE2 GLN A 137      11.157  -5.332 -11.480  1.00  0.92           H  
ATOM   2189 2HE2 GLN A 137      10.184  -4.258 -10.528  1.00  0.92           H  
ATOM   2190  N   GLY A 138       6.210  -7.293  -7.513  1.00  0.59           N  
ATOM   2191  CA  GLY A 138       5.288  -8.156  -6.801  1.00  0.70           C  
ATOM   2192  C   GLY A 138       5.583  -8.172  -5.304  1.00  0.67           C  
ATOM   2193  O   GLY A 138       5.247  -9.138  -4.625  1.00  0.87           O  
ATOM   2194  H   GLY A 138       5.856  -6.401  -7.837  1.00  0.71           H  
ATOM   2195 1HA  GLY A 138       4.267  -7.815  -6.970  1.00  0.84           H  
ATOM   2196 2HA  GLY A 138       5.358  -9.168  -7.199  1.00  0.84           H  
ATOM   2197  N   ALA A 139       6.244  -7.126  -4.792  1.00  0.52           N  
ATOM   2198  CA  ALA A 139       6.590  -7.059  -3.372  1.00  0.50           C  
ATOM   2199  C   ALA A 139       5.593  -6.216  -2.579  1.00  0.51           C  
ATOM   2200  O   ALA A 139       5.766  -6.013  -1.379  1.00  0.55           O  
ATOM   2201  CB  ALA A 139       7.998  -6.508  -3.203  1.00  0.75           C  
ATOM   2202  H   ALA A 139       6.501  -6.343  -5.380  1.00  0.62           H  
ATOM   2203  HA  ALA A 139       6.556  -8.068  -2.967  1.00  0.60           H  
ATOM   2204 1HB  ALA A 139       8.260  -6.493  -2.145  1.00  0.90           H  
ATOM   2205 2HB  ALA A 139       8.702  -7.141  -3.743  1.00  0.90           H  
ATOM   2206 3HB  ALA A 139       8.042  -5.501  -3.603  1.00  0.90           H  
ATOM   2207  N   VAL A 140       4.560  -5.708  -3.243  1.00  0.51           N  
ATOM   2208  CA  VAL A 140       3.569  -4.886  -2.565  1.00  0.53           C  
ATOM   2209  C   VAL A 140       2.180  -5.509  -2.637  1.00  0.56           C  
ATOM   2210  O   VAL A 140       1.698  -5.875  -3.710  1.00  0.63           O  
ATOM   2211  CB  VAL A 140       3.552  -3.467  -3.162  1.00  0.80           C  
ATOM   2212  CG1 VAL A 140       2.477  -2.616  -2.502  1.00  0.80           C  
ATOM   2213  CG2 VAL A 140       4.908  -2.818  -2.957  1.00  0.80           C  
ATOM   2214  H   VAL A 140       4.449  -5.892  -4.228  1.00  0.61           H  
ATOM   2215  HA  VAL A 140       3.851  -4.804  -1.515  1.00  0.64           H  
ATOM   2216  HB  VAL A 140       3.327  -3.535  -4.223  1.00  0.95           H  
ATOM   2217 1HG1 VAL A 140       2.478  -1.620  -2.945  1.00  0.95           H  
ATOM   2218 2HG1 VAL A 140       1.505  -3.079  -2.659  1.00  0.95           H  
ATOM   2219 3HG1 VAL A 140       2.678  -2.539  -1.434  1.00  0.95           H  
ATOM   2220 1HG2 VAL A 140       4.903  -1.819  -3.391  1.00  0.95           H  
ATOM   2221 2HG2 VAL A 140       5.122  -2.750  -1.890  1.00  0.95           H  
ATOM   2222 3HG2 VAL A 140       5.671  -3.422  -3.441  1.00  0.95           H  
ATOM   2223  N   THR A 141       1.553  -5.621  -1.471  1.00  0.54           N  
ATOM   2224  CA  THR A 141       0.224  -6.201  -1.310  1.00  0.59           C  
ATOM   2225  C   THR A 141      -0.863  -5.157  -1.587  1.00  0.70           C  
ATOM   2226  O   THR A 141      -0.548  -3.974  -1.720  1.00  0.84           O  
ATOM   2227  CB  THR A 141       0.096  -6.783   0.124  1.00  0.89           C  
ATOM   2228  OG1 THR A 141       0.250  -5.742   1.104  1.00  0.89           O  
ATOM   2229  CG2 THR A 141       1.163  -7.823   0.333  1.00  0.89           C  
ATOM   2230  H   THR A 141       2.030  -5.293  -0.643  1.00  0.65           H  
ATOM   2231  HA  THR A 141       0.122  -7.013  -2.027  1.00  0.71           H  
ATOM   2232  HB  THR A 141      -0.868  -7.254   0.270  1.00  1.06           H  
ATOM   2233  HG1 THR A 141       0.536  -6.135   1.943  1.00  1.06           H  
ATOM   2234 1HG2 THR A 141       1.074  -8.233   1.334  1.00  1.06           H  
ATOM   2235 2HG2 THR A 141       1.039  -8.622  -0.396  1.00  1.06           H  
ATOM   2236 3HG2 THR A 141       2.142  -7.364   0.213  1.00  1.06           H  
ATOM   2237  N   PRO A 142      -2.133  -5.573  -1.697  1.00  0.79           N  
ATOM   2238  CA  PRO A 142      -3.326  -4.754  -1.909  1.00  1.03           C  
ATOM   2239  C   PRO A 142      -3.468  -3.685  -0.833  1.00  0.92           C  
ATOM   2240  O   PRO A 142      -2.965  -3.829   0.285  1.00  1.20           O  
ATOM   2241  CB  PRO A 142      -4.466  -5.772  -1.892  1.00  1.54           C  
ATOM   2242  CG  PRO A 142      -3.841  -7.029  -2.399  1.00  1.54           C  
ATOM   2243  CD  PRO A 142      -2.431  -7.010  -1.894  1.00  1.54           C  
ATOM   2244  HA  PRO A 142      -3.255  -4.282  -2.901  1.00  1.24           H  
ATOM   2245 1HB  PRO A 142      -4.863  -5.875  -0.871  1.00  1.85           H  
ATOM   2246 2HB  PRO A 142      -5.294  -5.422  -2.526  1.00  1.85           H  
ATOM   2247 1HG  PRO A 142      -4.405  -7.902  -2.036  1.00  1.85           H  
ATOM   2248 2HG  PRO A 142      -3.893  -7.057  -3.498  1.00  1.85           H  
ATOM   2249 1HD  PRO A 142      -2.386  -7.553  -0.943  1.00  1.85           H  
ATOM   2250 2HD  PRO A 142      -1.760  -7.443  -2.648  1.00  1.85           H  
ATOM   2251  N   ILE A 143      -4.125  -2.590  -1.195  1.00  1.20           N  
ATOM   2252  CA  ILE A 143      -4.259  -1.455  -0.298  1.00  1.30           C  
ATOM   2253  C   ILE A 143      -5.287  -1.734   0.779  1.00  0.94           C  
ATOM   2254  O   ILE A 143      -6.445  -2.042   0.495  1.00  1.48           O  
ATOM   2255  CB  ILE A 143      -4.660  -0.188  -1.059  1.00  1.95           C  
ATOM   2256  CG1 ILE A 143      -3.593   0.172  -2.093  1.00  1.95           C  
ATOM   2257  CG2 ILE A 143      -4.822   0.951  -0.069  1.00  1.95           C  
ATOM   2258  CD1 ILE A 143      -3.683  -0.659  -3.353  1.00  1.95           C  
ATOM   2259  H   ILE A 143      -4.529  -2.539  -2.119  1.00  1.44           H  
ATOM   2260  HA  ILE A 143      -3.305  -1.279   0.187  1.00  1.56           H  
ATOM   2261  HB  ILE A 143      -5.597  -0.356  -1.585  1.00  2.34           H  
ATOM   2262 1HG1 ILE A 143      -3.698   1.219  -2.363  1.00  2.34           H  
ATOM   2263 2HG1 ILE A 143      -2.607   0.031  -1.656  1.00  2.34           H  
ATOM   2264 1HG2 ILE A 143      -5.112   1.852  -0.601  1.00  2.34           H  
ATOM   2265 2HG2 ILE A 143      -5.591   0.695   0.657  1.00  2.34           H  
ATOM   2266 3HG2 ILE A 143      -3.878   1.122   0.449  1.00  2.34           H  
ATOM   2267 1HD1 ILE A 143      -2.904  -0.360  -4.050  1.00  2.34           H  
ATOM   2268 2HD1 ILE A 143      -3.558  -1.712  -3.107  1.00  2.34           H  
ATOM   2269 3HD1 ILE A 143      -4.656  -0.510  -3.818  1.00  2.34           H  
ATOM   2270  N   LYS A 144      -4.840  -1.629   2.020  1.00  1.06           N  
ATOM   2271  CA  LYS A 144      -5.667  -1.892   3.180  1.00  1.26           C  
ATOM   2272  C   LYS A 144      -6.290  -0.609   3.715  1.00  1.03           C  
ATOM   2273  O   LYS A 144      -5.919   0.488   3.291  1.00  0.94           O  
ATOM   2274  CB  LYS A 144      -4.833  -2.594   4.246  1.00  1.89           C  
ATOM   2275  CG  LYS A 144      -4.336  -3.970   3.806  1.00  1.89           C  
ATOM   2276  CD  LYS A 144      -3.522  -4.646   4.894  1.00  1.89           C  
ATOM   2277  CE  LYS A 144      -2.937  -5.978   4.431  1.00  1.89           C  
ATOM   2278  NZ  LYS A 144      -3.989  -7.005   4.189  1.00  1.89           N  
ATOM   2279  H   LYS A 144      -3.877  -1.363   2.165  1.00  1.27           H  
ATOM   2280  HA  LYS A 144      -6.479  -2.557   2.883  1.00  1.51           H  
ATOM   2281 1HB  LYS A 144      -3.965  -1.984   4.498  1.00  2.27           H  
ATOM   2282 2HB  LYS A 144      -5.423  -2.723   5.154  1.00  2.27           H  
ATOM   2283 1HG  LYS A 144      -5.189  -4.603   3.561  1.00  2.27           H  
ATOM   2284 2HG  LYS A 144      -3.717  -3.866   2.915  1.00  2.27           H  
ATOM   2285 1HD  LYS A 144      -2.703  -3.988   5.183  1.00  2.27           H  
ATOM   2286 2HD  LYS A 144      -4.150  -4.820   5.767  1.00  2.27           H  
ATOM   2287 1HE  LYS A 144      -2.381  -5.821   3.508  1.00  2.27           H  
ATOM   2288 2HE  LYS A 144      -2.252  -6.350   5.193  1.00  2.27           H  
ATOM   2289 1HZ  LYS A 144      -3.558  -7.876   3.896  1.00  2.27           H  
ATOM   2290 2HZ  LYS A 144      -4.497  -7.179   5.049  1.00  2.27           H  
ATOM   2291 3HZ  LYS A 144      -4.629  -6.686   3.478  1.00  2.27           H  
ATOM   2292  N   ASN A 145      -7.242  -0.771   4.632  1.00  1.83           N  
ATOM   2293  CA  ASN A 145      -7.979   0.330   5.242  1.00  1.96           C  
ATOM   2294  C   ASN A 145      -8.147   0.068   6.738  1.00  2.00           C  
ATOM   2295  O   ASN A 145      -8.856  -0.857   7.137  1.00  2.43           O  
ATOM   2296  CB  ASN A 145      -9.321   0.524   4.557  1.00  2.94           C  
ATOM   2297  CG  ASN A 145     -10.071   1.740   5.042  1.00  2.94           C  
ATOM   2298  OD1 ASN A 145      -9.950   2.159   6.199  1.00  2.94           O  
ATOM   2299  ND2 ASN A 145     -10.854   2.318   4.166  1.00  2.94           N  
ATOM   2300  H   ASN A 145      -7.473  -1.712   4.916  1.00  2.20           H  
ATOM   2301  HA  ASN A 145      -7.403   1.243   5.127  1.00  2.35           H  
ATOM   2302 1HB  ASN A 145      -9.167   0.614   3.481  1.00  3.53           H  
ATOM   2303 2HB  ASN A 145      -9.941  -0.358   4.724  1.00  3.53           H  
ATOM   2304 1HD2 ASN A 145     -11.382   3.132   4.420  1.00  3.53           H  
ATOM   2305 2HD2 ASN A 145     -10.928   1.952   3.240  1.00  3.53           H  
ATOM   2306  N   GLN A 146      -7.484   0.883   7.564  1.00  2.15           N  
ATOM   2307  CA  GLN A 146      -7.490   0.694   9.021  1.00  2.18           C  
ATOM   2308  C   GLN A 146      -8.715   1.303   9.732  1.00  3.16           C  
ATOM   2309  O   GLN A 146      -8.768   1.321  10.966  1.00  8.65           O  
ATOM   2310  CB  GLN A 146      -6.229   1.317   9.626  1.00  3.27           C  
ATOM   2311  CG  GLN A 146      -4.937   0.779   9.048  1.00  3.27           C  
ATOM   2312  CD  GLN A 146      -4.752  -0.711   9.211  1.00  3.27           C  
ATOM   2313  OE1 GLN A 146      -4.847  -1.245  10.315  1.00  3.27           O  
ATOM   2314  NE2 GLN A 146      -4.480  -1.396   8.108  1.00  3.27           N  
ATOM   2315  H   GLN A 146      -6.930   1.626   7.157  1.00  2.58           H  
ATOM   2316  HA  GLN A 146      -7.485  -0.377   9.221  1.00  2.62           H  
ATOM   2317 1HB  GLN A 146      -6.244   2.395   9.466  1.00  3.92           H  
ATOM   2318 2HB  GLN A 146      -6.217   1.146  10.702  1.00  3.92           H  
ATOM   2319 1HG  GLN A 146      -4.950   0.996   7.986  1.00  3.92           H  
ATOM   2320 2HG  GLN A 146      -4.096   1.284   9.522  1.00  3.92           H  
ATOM   2321 1HE2 GLN A 146      -4.327  -2.386   8.165  1.00  3.92           H  
ATOM   2322 2HE2 GLN A 146      -4.408  -0.926   7.229  1.00  3.92           H  
ATOM   2323  N   GLY A 147      -9.691   1.784   8.959  1.00  2.01           N  
ATOM   2324  CA  GLY A 147     -10.916   2.338   9.515  1.00  2.64           C  
ATOM   2325  C   GLY A 147     -10.647   3.593  10.320  1.00  3.52           C  
ATOM   2326  O   GLY A 147     -10.010   4.530   9.840  1.00 11.08           O  
ATOM   2327  H   GLY A 147      -9.599   1.768   7.952  1.00  2.41           H  
ATOM   2328 1HA  GLY A 147     -11.608   2.564   8.704  1.00  3.17           H  
ATOM   2329 2HA  GLY A 147     -11.398   1.591  10.146  1.00  3.17           H  
ATOM   2330  N   GLN A 148     -11.148   3.603  11.549  1.00  2.59           N  
ATOM   2331  CA  GLN A 148     -10.969   4.722  12.461  1.00  2.65           C  
ATOM   2332  C   GLN A 148     -10.177   4.306  13.693  1.00  2.56           C  
ATOM   2333  O   GLN A 148     -10.306   4.922  14.752  1.00 10.13           O  
ATOM   2334  CB  GLN A 148     -12.321   5.294  12.896  1.00  3.97           C  
ATOM   2335  CG  GLN A 148     -13.146   5.892  11.771  1.00  3.97           C  
ATOM   2336  CD  GLN A 148     -14.478   6.430  12.258  1.00  3.97           C  
ATOM   2337  OE1 GLN A 148     -14.985   6.016  13.305  1.00  3.97           O  
ATOM   2338  NE2 GLN A 148     -15.055   7.356  11.501  1.00  3.97           N  
ATOM   2339  H   GLN A 148     -11.670   2.797  11.866  1.00  3.11           H  
ATOM   2340  HA  GLN A 148     -10.407   5.502  11.948  1.00  3.18           H  
ATOM   2341 1HB  GLN A 148     -12.914   4.508  13.363  1.00  4.77           H  
ATOM   2342 2HB  GLN A 148     -12.162   6.070  13.644  1.00  4.77           H  
ATOM   2343 1HG  GLN A 148     -12.589   6.714  11.327  1.00  4.77           H  
ATOM   2344 2HG  GLN A 148     -13.339   5.122  11.024  1.00  4.77           H  
ATOM   2345 1HE2 GLN A 148     -15.935   7.749  11.773  1.00  4.77           H  
ATOM   2346 2HE2 GLN A 148     -14.609   7.664  10.660  1.00  4.77           H  
ATOM   2347  N   CYS A 149      -9.385   3.241  13.575  1.00  2.64           N  
ATOM   2348  CA  CYS A 149      -8.613   2.780  14.720  1.00  1.84           C  
ATOM   2349  C   CYS A 149      -7.123   2.923  14.488  1.00  2.24           C  
ATOM   2350  O   CYS A 149      -6.638   2.784  13.364  1.00  3.35           O  
ATOM   2351  CB  CYS A 149      -8.961   1.335  15.034  1.00  2.76           C  
ATOM   2352  SG  CYS A 149     -10.688   1.127  15.522  1.00  2.76           S  
ATOM   2353  H   CYS A 149      -9.302   2.745  12.692  1.00  3.17           H  
ATOM   2354  HA  CYS A 149      -8.882   3.388  15.582  1.00  2.21           H  
ATOM   2355 1HB  CYS A 149      -8.778   0.713  14.157  1.00  3.31           H  
ATOM   2356 2HB  CYS A 149      -8.329   0.967  15.838  1.00  3.31           H  
ATOM   2357  HG  CYS A 149     -10.640   1.957  16.559  1.00  3.31           H  
ATOM   2358  N   GLY A 150      -6.400   3.215  15.568  1.00  2.15           N  
ATOM   2359  CA  GLY A 150      -4.967   3.476  15.535  1.00  2.62           C  
ATOM   2360  C   GLY A 150      -4.136   2.256  15.249  1.00  1.76           C  
ATOM   2361  O   GLY A 150      -3.481   1.726  16.143  1.00  2.41           O  
ATOM   2362  H   GLY A 150      -6.863   3.272  16.460  1.00  2.58           H  
ATOM   2363 1HA  GLY A 150      -4.772   4.204  14.773  1.00  3.14           H  
ATOM   2364 2HA  GLY A 150      -4.656   3.919  16.480  1.00  3.14           H  
ATOM   2365  N   CYS A 151      -4.159   1.821  13.994  1.00  1.16           N  
ATOM   2366  CA  CYS A 151      -3.499   0.596  13.592  1.00  0.78           C  
ATOM   2367  C   CYS A 151      -2.515   0.767  12.428  1.00  0.51           C  
ATOM   2368  O   CYS A 151      -1.966  -0.222  11.951  1.00  1.36           O  
ATOM   2369  CB  CYS A 151      -4.553  -0.444  13.224  1.00  1.17           C  
ATOM   2370  SG  CYS A 151      -5.639  -0.915  14.595  1.00  1.17           S  
ATOM   2371  H   CYS A 151      -4.719   2.330  13.323  1.00  1.39           H  
ATOM   2372  HA  CYS A 151      -2.948   0.217  14.449  1.00  0.94           H  
ATOM   2373 1HB  CYS A 151      -5.180  -0.049  12.426  1.00  1.40           H  
ATOM   2374 2HB  CYS A 151      -4.067  -1.345  12.849  1.00  1.40           H  
ATOM   2375  HG  CYS A 151      -6.389  -1.759  13.894  1.00  1.40           H  
ATOM   2376  N   CYS A 152      -2.241   2.003  11.998  1.00  0.73           N  
ATOM   2377  CA  CYS A 152      -1.296   2.205  10.888  1.00  0.88           C  
ATOM   2378  C   CYS A 152       0.110   1.757  11.240  1.00  0.60           C  
ATOM   2379  O   CYS A 152       0.864   1.339  10.368  1.00  0.84           O  
ATOM   2380  CB  CYS A 152      -1.215   3.655  10.435  1.00  1.32           C  
ATOM   2381  SG  CYS A 152      -2.677   4.272   9.571  1.00  1.32           S  
ATOM   2382  H   CYS A 152      -2.697   2.796  12.422  1.00  0.88           H  
ATOM   2383  HA  CYS A 152      -1.644   1.614  10.042  1.00  1.06           H  
ATOM   2384 1HB  CYS A 152      -1.017   4.299  11.290  1.00  1.58           H  
ATOM   2385 2HB  CYS A 152      -0.373   3.753   9.765  1.00  1.58           H  
ATOM   2386  HG  CYS A 152      -2.175   5.467   9.277  1.00  1.58           H  
ATOM   2387  N   TRP A 153       0.474   1.847  12.514  1.00  0.57           N  
ATOM   2388  CA  TRP A 153       1.763   1.349  12.974  1.00  0.72           C  
ATOM   2389  C   TRP A 153       1.911  -0.147  12.680  1.00  0.59           C  
ATOM   2390  O   TRP A 153       3.010  -0.627  12.387  1.00  1.16           O  
ATOM   2391  CB  TRP A 153       1.879   1.623  14.465  1.00  1.08           C  
ATOM   2392  CG  TRP A 153       0.866   0.872  15.276  1.00  1.08           C  
ATOM   2393  CD1 TRP A 153      -0.394   1.299  15.551  1.00  1.08           C  
ATOM   2394  CD2 TRP A 153       1.012  -0.402  15.954  1.00  1.08           C  
ATOM   2395  NE1 TRP A 153      -1.048   0.380  16.332  1.00  1.08           N  
ATOM   2396  CE2 TRP A 153      -0.204  -0.665  16.591  1.00  1.08           C  
ATOM   2397  CE3 TRP A 153       2.058  -1.325  16.070  1.00  1.08           C  
ATOM   2398  CZ2 TRP A 153      -0.410  -1.813  17.336  1.00  1.08           C  
ATOM   2399  CZ3 TRP A 153       1.849  -2.478  16.818  1.00  1.08           C  
ATOM   2400  CH2 TRP A 153       0.648  -2.716  17.433  1.00  1.08           C  
ATOM   2401  H   TRP A 153      -0.167   2.238  13.189  1.00  0.68           H  
ATOM   2402  HA  TRP A 153       2.551   1.886  12.450  1.00  0.86           H  
ATOM   2403 1HB  TRP A 153       2.873   1.346  14.813  1.00  1.30           H  
ATOM   2404 2HB  TRP A 153       1.750   2.688  14.654  1.00  1.30           H  
ATOM   2405  HD1 TRP A 153      -0.825   2.234  15.200  1.00  1.30           H  
ATOM   2406  HE1 TRP A 153      -2.001   0.467  16.667  1.00  1.30           H  
ATOM   2407  HE3 TRP A 153       3.016  -1.140  15.585  1.00  1.30           H  
ATOM   2408  HZ2 TRP A 153      -1.358  -2.017  17.834  1.00  1.30           H  
ATOM   2409  HZ3 TRP A 153       2.667  -3.193  16.908  1.00  1.30           H  
ATOM   2410  HH2 TRP A 153       0.521  -3.630  18.014  1.00  1.30           H  
ATOM   2411  N   ALA A 154       0.781  -0.866  12.729  1.00  0.31           N  
ATOM   2412  CA  ALA A 154       0.730  -2.277  12.440  1.00  0.43           C  
ATOM   2413  C   ALA A 154       0.859  -2.453  10.958  1.00  0.34           C  
ATOM   2414  O   ALA A 154       1.637  -3.276  10.493  1.00  0.47           O  
ATOM   2415  CB  ALA A 154      -0.565  -2.883  12.950  1.00  0.65           C  
ATOM   2416  H   ALA A 154      -0.093  -0.414  12.950  1.00  0.37           H  
ATOM   2417  HA  ALA A 154       1.578  -2.768  12.919  1.00  0.52           H  
ATOM   2418 1HB  ALA A 154      -0.589  -3.939  12.708  1.00  0.77           H  
ATOM   2419 2HB  ALA A 154      -0.630  -2.749  14.030  1.00  0.77           H  
ATOM   2420 3HB  ALA A 154      -1.413  -2.401  12.476  1.00  0.77           H  
ATOM   2421  N   PHE A 155       0.124  -1.628  10.221  1.00  0.33           N  
ATOM   2422  CA  PHE A 155       0.160  -1.637   8.772  1.00  0.45           C  
ATOM   2423  C   PHE A 155       1.543  -1.451   8.212  1.00  0.48           C  
ATOM   2424  O   PHE A 155       1.957  -2.209   7.344  1.00  0.82           O  
ATOM   2425  CB  PHE A 155      -0.730  -0.546   8.201  1.00  0.68           C  
ATOM   2426  CG  PHE A 155      -0.548  -0.361   6.728  1.00  0.68           C  
ATOM   2427  CD1 PHE A 155      -1.195  -1.172   5.808  1.00  0.68           C  
ATOM   2428  CD2 PHE A 155       0.293   0.644   6.262  1.00  0.68           C  
ATOM   2429  CE1 PHE A 155      -1.008  -0.979   4.454  1.00  0.68           C  
ATOM   2430  CE2 PHE A 155       0.483   0.837   4.913  1.00  0.68           C  
ATOM   2431  CZ  PHE A 155      -0.170   0.025   4.014  1.00  0.68           C  
ATOM   2432  H   PHE A 155      -0.506  -0.986  10.689  1.00  0.40           H  
ATOM   2433  HA  PHE A 155      -0.209  -2.602   8.432  1.00  0.54           H  
ATOM   2434 1HB  PHE A 155      -1.773  -0.791   8.390  1.00  0.81           H  
ATOM   2435 2HB  PHE A 155      -0.521   0.400   8.685  1.00  0.81           H  
ATOM   2436  HD1 PHE A 155      -1.856  -1.961   6.163  1.00  0.81           H  
ATOM   2437  HD2 PHE A 155       0.807   1.284   6.980  1.00  0.81           H  
ATOM   2438  HE1 PHE A 155      -1.521  -1.618   3.737  1.00  0.81           H  
ATOM   2439  HE2 PHE A 155       1.145   1.627   4.558  1.00  0.81           H  
ATOM   2440  HZ  PHE A 155      -0.022   0.177   2.954  1.00  0.81           H  
ATOM   2441  N   ALA A 156       2.248  -0.430   8.672  1.00  0.41           N  
ATOM   2442  CA  ALA A 156       3.571  -0.146   8.153  1.00  0.46           C  
ATOM   2443  C   ALA A 156       4.537  -1.283   8.434  1.00  0.44           C  
ATOM   2444  O   ALA A 156       5.287  -1.693   7.544  1.00  0.47           O  
ATOM   2445  CB  ALA A 156       4.092   1.144   8.745  1.00  0.69           C  
ATOM   2446  H   ALA A 156       1.853   0.166   9.382  1.00  0.49           H  
ATOM   2447  HA  ALA A 156       3.488  -0.034   7.074  1.00  0.55           H  
ATOM   2448 1HB  ALA A 156       5.069   1.370   8.323  1.00  0.83           H  
ATOM   2449 2HB  ALA A 156       3.401   1.953   8.508  1.00  0.83           H  
ATOM   2450 3HB  ALA A 156       4.175   1.043   9.825  1.00  0.83           H  
ATOM   2451  N   ALA A 157       4.514  -1.809   9.662  1.00  0.46           N  
ATOM   2452  CA  ALA A 157       5.412  -2.899  10.003  1.00  0.50           C  
ATOM   2453  C   ALA A 157       5.088  -4.160   9.217  1.00  0.37           C  
ATOM   2454  O   ALA A 157       5.988  -4.821   8.695  1.00  0.38           O  
ATOM   2455  CB  ALA A 157       5.346  -3.188  11.483  1.00  0.75           C  
ATOM   2456  H   ALA A 157       3.892  -1.444  10.379  1.00  0.55           H  
ATOM   2457  HA  ALA A 157       6.420  -2.590   9.743  1.00  0.60           H  
ATOM   2458 1HB  ALA A 157       6.046  -3.985  11.731  1.00  0.90           H  
ATOM   2459 2HB  ALA A 157       5.608  -2.289  12.040  1.00  0.90           H  
ATOM   2460 3HB  ALA A 157       4.336  -3.496  11.749  1.00  0.90           H  
ATOM   2461  N   ILE A 158       3.804  -4.484   9.128  1.00  0.31           N  
ATOM   2462  CA  ILE A 158       3.350  -5.665   8.422  1.00  0.44           C  
ATOM   2463  C   ILE A 158       3.554  -5.574   6.923  1.00  0.30           C  
ATOM   2464  O   ILE A 158       4.003  -6.541   6.317  1.00  0.31           O  
ATOM   2465  CB  ILE A 158       1.874  -5.950   8.746  1.00  0.66           C  
ATOM   2466  CG1 ILE A 158       1.718  -6.347  10.225  1.00  0.66           C  
ATOM   2467  CG2 ILE A 158       1.347  -7.026   7.839  1.00  0.66           C  
ATOM   2468  CD1 ILE A 158       2.467  -7.607  10.599  1.00  0.66           C  
ATOM   2469  H   ILE A 158       3.108  -3.904   9.574  1.00  0.37           H  
ATOM   2470  HA  ILE A 158       3.930  -6.512   8.783  1.00  0.53           H  
ATOM   2471  HB  ILE A 158       1.290  -5.042   8.595  1.00  0.79           H  
ATOM   2472 1HG1 ILE A 158       2.088  -5.543  10.856  1.00  0.79           H  
ATOM   2473 2HG1 ILE A 158       0.662  -6.499  10.443  1.00  0.79           H  
ATOM   2474 1HG2 ILE A 158       0.298  -7.220   8.065  1.00  0.79           H  
ATOM   2475 2HG2 ILE A 158       1.443  -6.711   6.802  1.00  0.79           H  
ATOM   2476 3HG2 ILE A 158       1.934  -7.920   8.008  1.00  0.79           H  
ATOM   2477 1HD1 ILE A 158       2.310  -7.824  11.656  1.00  0.79           H  
ATOM   2478 2HD1 ILE A 158       2.099  -8.440  10.000  1.00  0.79           H  
ATOM   2479 3HD1 ILE A 158       3.531  -7.467  10.412  1.00  0.79           H  
ATOM   2480  N   ALA A 159       3.247  -4.427   6.328  1.00  0.33           N  
ATOM   2481  CA  ALA A 159       3.421  -4.239   4.895  1.00  0.27           C  
ATOM   2482  C   ALA A 159       4.885  -4.373   4.511  1.00  0.23           C  
ATOM   2483  O   ALA A 159       5.207  -5.021   3.513  1.00  0.25           O  
ATOM   2484  CB  ALA A 159       2.883  -2.884   4.471  1.00  0.41           C  
ATOM   2485  H   ALA A 159       2.871  -3.665   6.867  1.00  0.40           H  
ATOM   2486  HA  ALA A 159       2.863  -5.021   4.379  1.00  0.32           H  
ATOM   2487 1HB  ALA A 159       2.999  -2.765   3.395  1.00  0.49           H  
ATOM   2488 2HB  ALA A 159       1.828  -2.813   4.734  1.00  0.49           H  
ATOM   2489 3HB  ALA A 159       3.436  -2.100   4.985  1.00  0.49           H  
ATOM   2490  N   ALA A 160       5.774  -3.779   5.314  1.00  0.20           N  
ATOM   2491  CA  ALA A 160       7.201  -3.884   5.058  1.00  0.20           C  
ATOM   2492  C   ALA A 160       7.661  -5.336   5.206  1.00  0.24           C  
ATOM   2493  O   ALA A 160       8.482  -5.809   4.416  1.00  0.47           O  
ATOM   2494  CB  ALA A 160       7.974  -2.970   5.999  1.00  0.30           C  
ATOM   2495  H   ALA A 160       5.465  -3.233   6.110  1.00  0.24           H  
ATOM   2496  HA  ALA A 160       7.387  -3.574   4.032  1.00  0.24           H  
ATOM   2497 1HB  ALA A 160       9.037  -3.039   5.777  1.00  0.36           H  
ATOM   2498 2HB  ALA A 160       7.641  -1.942   5.859  1.00  0.36           H  
ATOM   2499 3HB  ALA A 160       7.795  -3.272   7.029  1.00  0.36           H  
ATOM   2500  N   THR A 161       7.107  -6.040   6.206  1.00  0.27           N  
ATOM   2501  CA  THR A 161       7.414  -7.445   6.462  1.00  0.31           C  
ATOM   2502  C   THR A 161       6.992  -8.315   5.278  1.00  0.33           C  
ATOM   2503  O   THR A 161       7.729  -9.212   4.862  1.00  0.42           O  
ATOM   2504  CB  THR A 161       6.717  -7.931   7.750  1.00  0.46           C  
ATOM   2505  OG1 THR A 161       7.184  -7.161   8.864  1.00  0.46           O  
ATOM   2506  CG2 THR A 161       7.011  -9.399   8.001  1.00  0.46           C  
ATOM   2507  H   THR A 161       6.462  -5.582   6.838  1.00  0.32           H  
ATOM   2508  HA  THR A 161       8.489  -7.549   6.594  1.00  0.37           H  
ATOM   2509  HB  THR A 161       5.641  -7.797   7.653  1.00  0.56           H  
ATOM   2510  HG1 THR A 161       6.881  -6.251   8.769  1.00  0.56           H  
ATOM   2511 1HG2 THR A 161       6.508  -9.719   8.913  1.00  0.56           H  
ATOM   2512 2HG2 THR A 161       6.652  -9.991   7.161  1.00  0.56           H  
ATOM   2513 3HG2 THR A 161       8.081  -9.541   8.111  1.00  0.56           H  
ATOM   2514  N   GLU A 162       5.810  -8.034   4.735  1.00  0.30           N  
ATOM   2515  CA  GLU A 162       5.289  -8.739   3.573  1.00  0.35           C  
ATOM   2516  C   GLU A 162       6.199  -8.523   2.368  1.00  0.37           C  
ATOM   2517  O   GLU A 162       6.476  -9.462   1.616  1.00  0.50           O  
ATOM   2518  CB  GLU A 162       3.872  -8.244   3.262  1.00  0.52           C  
ATOM   2519  CG  GLU A 162       2.807  -8.662   4.267  1.00  0.52           C  
ATOM   2520  CD  GLU A 162       1.515  -7.910   4.085  1.00  0.52           C  
ATOM   2521  OE1 GLU A 162       1.512  -6.926   3.378  1.00  0.52           O  
ATOM   2522  OE2 GLU A 162       0.532  -8.317   4.655  1.00  0.52           O  
ATOM   2523  H   GLU A 162       5.242  -7.306   5.145  1.00  0.36           H  
ATOM   2524  HA  GLU A 162       5.257  -9.806   3.796  1.00  0.42           H  
ATOM   2525 1HB  GLU A 162       3.871  -7.156   3.214  1.00  0.63           H  
ATOM   2526 2HB  GLU A 162       3.567  -8.612   2.282  1.00  0.63           H  
ATOM   2527 1HG  GLU A 162       2.609  -9.726   4.142  1.00  0.63           H  
ATOM   2528 2HG  GLU A 162       3.180  -8.512   5.277  1.00  0.63           H  
ATOM   2529  N   GLY A 163       6.678  -7.287   2.209  1.00  0.38           N  
ATOM   2530  CA  GLY A 163       7.567  -6.934   1.118  1.00  0.54           C  
ATOM   2531  C   GLY A 163       8.884  -7.685   1.167  1.00  0.56           C  
ATOM   2532  O   GLY A 163       9.276  -8.288   0.168  1.00  0.63           O  
ATOM   2533  H   GLY A 163       6.390  -6.555   2.847  1.00  0.46           H  
ATOM   2534 1HA  GLY A 163       7.073  -7.149   0.174  1.00  0.65           H  
ATOM   2535 2HA  GLY A 163       7.756  -5.865   1.147  1.00  0.65           H  
ATOM   2536  N   ILE A 164       9.561  -7.668   2.321  1.00  0.84           N  
ATOM   2537  CA  ILE A 164      10.827  -8.388   2.441  1.00  1.58           C  
ATOM   2538  C   ILE A 164      10.636  -9.895   2.344  1.00  1.69           C  
ATOM   2539  O   ILE A 164      11.538 -10.598   1.885  1.00  2.31           O  
ATOM   2540  CB  ILE A 164      11.590  -8.025   3.733  1.00  2.37           C  
ATOM   2541  CG1 ILE A 164      13.021  -8.558   3.626  1.00  2.37           C  
ATOM   2542  CG2 ILE A 164      10.914  -8.583   4.972  1.00  2.37           C  
ATOM   2543  CD1 ILE A 164      13.817  -7.948   2.496  1.00  2.37           C  
ATOM   2544  H   ILE A 164       9.198  -7.146   3.111  1.00  1.01           H  
ATOM   2545  HA  ILE A 164      11.460  -8.086   1.609  1.00  1.90           H  
ATOM   2546  HB  ILE A 164      11.649  -6.940   3.818  1.00  2.84           H  
ATOM   2547 1HG1 ILE A 164      13.543  -8.356   4.560  1.00  2.84           H  
ATOM   2548 2HG1 ILE A 164      12.988  -9.637   3.477  1.00  2.84           H  
ATOM   2549 1HG2 ILE A 164      11.484  -8.299   5.856  1.00  2.84           H  
ATOM   2550 2HG2 ILE A 164       9.911  -8.174   5.043  1.00  2.84           H  
ATOM   2551 3HG2 ILE A 164      10.864  -9.670   4.908  1.00  2.84           H  
ATOM   2552 1HD1 ILE A 164      14.820  -8.375   2.485  1.00  2.84           H  
ATOM   2553 2HD1 ILE A 164      13.324  -8.159   1.549  1.00  2.84           H  
ATOM   2554 3HD1 ILE A 164      13.884  -6.875   2.634  1.00  2.84           H  
ATOM   2555  N   THR A 165       9.457 -10.394   2.737  1.00  1.64           N  
ATOM   2556  CA  THR A 165       9.171 -11.811   2.596  1.00  2.24           C  
ATOM   2557  C   THR A 165       9.208 -12.174   1.116  1.00  2.11           C  
ATOM   2558  O   THR A 165       9.864 -13.140   0.734  1.00  3.05           O  
ATOM   2559  CB  THR A 165       7.804 -12.183   3.206  1.00  3.36           C  
ATOM   2560  OG1 THR A 165       7.808 -11.888   4.609  1.00  3.36           O  
ATOM   2561  CG2 THR A 165       7.523 -13.665   3.007  1.00  3.36           C  
ATOM   2562  H   THR A 165       8.754  -9.796   3.155  1.00  1.97           H  
ATOM   2563  HA  THR A 165       9.947 -12.381   3.108  1.00  2.69           H  
ATOM   2564  HB  THR A 165       7.019 -11.604   2.724  1.00  4.03           H  
ATOM   2565  HG1 THR A 165       7.914 -10.939   4.733  1.00  4.03           H  
ATOM   2566 1HG2 THR A 165       6.555 -13.913   3.442  1.00  4.03           H  
ATOM   2567 2HG2 THR A 165       7.512 -13.895   1.943  1.00  4.03           H  
ATOM   2568 3HG2 THR A 165       8.300 -14.252   3.495  1.00  4.03           H  
ATOM   2569  N   GLU A 166       8.544 -11.375   0.279  1.00  1.37           N  
ATOM   2570  CA  GLU A 166       8.597 -11.593  -1.166  1.00  1.48           C  
ATOM   2571  C   GLU A 166       9.999 -11.465  -1.728  1.00  1.35           C  
ATOM   2572  O   GLU A 166      10.448 -12.311  -2.499  1.00  2.12           O  
ATOM   2573  CB  GLU A 166       7.711 -10.603  -1.912  1.00  2.22           C  
ATOM   2574  CG  GLU A 166       7.941 -10.615  -3.425  1.00  2.22           C  
ATOM   2575  CD  GLU A 166       7.505 -11.865  -4.129  1.00  2.22           C  
ATOM   2576  OE1 GLU A 166       6.599 -12.508  -3.665  1.00  2.22           O  
ATOM   2577  OE2 GLU A 166       8.091 -12.185  -5.137  1.00  2.22           O  
ATOM   2578  H   GLU A 166       7.990 -10.609   0.649  1.00  1.64           H  
ATOM   2579  HA  GLU A 166       8.243 -12.603  -1.372  1.00  1.78           H  
ATOM   2580 1HB  GLU A 166       6.664 -10.836  -1.726  1.00  2.66           H  
ATOM   2581 2HB  GLU A 166       7.895  -9.593  -1.548  1.00  2.66           H  
ATOM   2582 1HG  GLU A 166       7.425  -9.772  -3.867  1.00  2.66           H  
ATOM   2583 2HG  GLU A 166       9.005 -10.473  -3.606  1.00  2.66           H  
ATOM   2584  N   ILE A 167      10.700 -10.414  -1.333  1.00  0.94           N  
ATOM   2585  CA  ILE A 167      12.034 -10.159  -1.843  1.00  1.25           C  
ATOM   2586  C   ILE A 167      13.010 -11.300  -1.569  1.00  1.17           C  
ATOM   2587  O   ILE A 167      13.776 -11.682  -2.456  1.00  1.52           O  
ATOM   2588  CB  ILE A 167      12.570  -8.848  -1.256  1.00  1.88           C  
ATOM   2589  CG1 ILE A 167      11.766  -7.676  -1.823  1.00  1.88           C  
ATOM   2590  CG2 ILE A 167      14.049  -8.683  -1.561  1.00  1.88           C  
ATOM   2591  CD1 ILE A 167      12.001  -6.379  -1.099  1.00  1.88           C  
ATOM   2592  H   ILE A 167      10.289  -9.751  -0.687  1.00  1.13           H  
ATOM   2593  HA  ILE A 167      11.962 -10.036  -2.923  1.00  1.50           H  
ATOM   2594  HB  ILE A 167      12.421  -8.855  -0.181  1.00  2.25           H  
ATOM   2595 1HG1 ILE A 167      12.035  -7.539  -2.869  1.00  2.25           H  
ATOM   2596 2HG1 ILE A 167      10.704  -7.914  -1.774  1.00  2.25           H  
ATOM   2597 1HG2 ILE A 167      14.408  -7.749  -1.129  1.00  2.25           H  
ATOM   2598 2HG2 ILE A 167      14.603  -9.516  -1.133  1.00  2.25           H  
ATOM   2599 3HG2 ILE A 167      14.198  -8.664  -2.641  1.00  2.25           H  
ATOM   2600 1HD1 ILE A 167      11.401  -5.596  -1.563  1.00  2.25           H  
ATOM   2601 2HD1 ILE A 167      11.715  -6.487  -0.053  1.00  2.25           H  
ATOM   2602 3HD1 ILE A 167      13.056  -6.113  -1.163  1.00  2.25           H  
ATOM   2603  N   ASN A 168      12.999 -11.842  -0.355  1.00  0.95           N  
ATOM   2604  CA  ASN A 168      13.929 -12.917  -0.037  1.00  1.07           C  
ATOM   2605  C   ASN A 168      13.424 -14.351  -0.289  1.00  1.05           C  
ATOM   2606  O   ASN A 168      14.247 -15.252  -0.457  1.00  1.75           O  
ATOM   2607  CB  ASN A 168      14.408 -12.780   1.393  1.00  1.60           C  
ATOM   2608  CG  ASN A 168      15.302 -11.581   1.561  1.00  1.60           C  
ATOM   2609  OD1 ASN A 168      15.776 -11.008   0.572  1.00  1.60           O  
ATOM   2610  ND2 ASN A 168      15.568 -11.205   2.783  1.00  1.60           N  
ATOM   2611  H   ASN A 168      12.368 -11.497   0.356  1.00  1.14           H  
ATOM   2612  HA  ASN A 168      14.802 -12.789  -0.679  1.00  1.28           H  
ATOM   2613 1HB  ASN A 168      13.550 -12.678   2.060  1.00  1.93           H  
ATOM   2614 2HB  ASN A 168      14.953 -13.676   1.689  1.00  1.93           H  
ATOM   2615 1HD2 ASN A 168      16.168 -10.423   2.946  1.00  1.93           H  
ATOM   2616 2HD2 ASN A 168      15.193 -11.713   3.562  1.00  1.93           H  
ATOM   2617  N   THR A 169      12.105 -14.587  -0.326  1.00  0.79           N  
ATOM   2618  CA  THR A 169      11.634 -15.964  -0.535  1.00  0.88           C  
ATOM   2619  C   THR A 169      10.935 -16.181  -1.869  1.00  1.05           C  
ATOM   2620  O   THR A 169      10.859 -17.311  -2.352  1.00  1.69           O  
ATOM   2621  CB  THR A 169      10.632 -16.398   0.549  1.00  1.32           C  
ATOM   2622  OG1 THR A 169       9.451 -15.594   0.447  1.00  1.32           O  
ATOM   2623  CG2 THR A 169      11.235 -16.221   1.934  1.00  1.32           C  
ATOM   2624  H   THR A 169      11.432 -13.848  -0.176  1.00  0.95           H  
ATOM   2625  HA  THR A 169      12.495 -16.631  -0.497  1.00  1.06           H  
ATOM   2626  HB  THR A 169      10.365 -17.444   0.400  1.00  1.58           H  
ATOM   2627  HG1 THR A 169       9.669 -14.688   0.674  1.00  1.58           H  
ATOM   2628 1HG2 THR A 169      10.511 -16.529   2.688  1.00  1.58           H  
ATOM   2629 2HG2 THR A 169      12.132 -16.832   2.021  1.00  1.58           H  
ATOM   2630 3HG2 THR A 169      11.493 -15.173   2.086  1.00  1.58           H  
ATOM   2631  N   GLY A 170      10.400 -15.116  -2.457  1.00  1.26           N  
ATOM   2632  CA  GLY A 170       9.664 -15.232  -3.705  1.00  1.97           C  
ATOM   2633  C   GLY A 170       8.157 -15.395  -3.474  1.00  1.96           C  
ATOM   2634  O   GLY A 170       7.398 -15.529  -4.436  1.00  3.80           O  
ATOM   2635  H   GLY A 170      10.490 -14.195  -2.057  1.00  1.51           H  
ATOM   2636 1HA  GLY A 170       9.843 -14.343  -4.312  1.00  2.36           H  
ATOM   2637 2HA  GLY A 170      10.041 -16.083  -4.271  1.00  2.36           H  
ATOM   2638  N   THR A 171       7.721 -15.391  -2.206  1.00  1.86           N  
ATOM   2639  CA  THR A 171       6.295 -15.519  -1.905  1.00  2.10           C  
ATOM   2640  C   THR A 171       5.725 -14.280  -1.222  1.00  2.63           C  
ATOM   2641  O   THR A 171       6.190 -13.871  -0.159  1.00 12.26           O  
ATOM   2642  CB  THR A 171       6.016 -16.742  -1.006  1.00  3.15           C  
ATOM   2643  OG1 THR A 171       6.422 -17.944  -1.675  1.00  3.15           O  
ATOM   2644  CG2 THR A 171       4.532 -16.822  -0.669  1.00  3.15           C  
ATOM   2645  H   THR A 171       8.374 -15.302  -1.436  1.00  2.23           H  
ATOM   2646  HA  THR A 171       5.759 -15.655  -2.843  1.00  2.52           H  
ATOM   2647  HB  THR A 171       6.587 -16.644  -0.083  1.00  3.78           H  
ATOM   2648  HG1 THR A 171       7.363 -17.905  -1.861  1.00  3.78           H  
ATOM   2649 1HG2 THR A 171       4.352 -17.685  -0.028  1.00  3.78           H  
ATOM   2650 2HG2 THR A 171       4.227 -15.915  -0.148  1.00  3.78           H  
ATOM   2651 3HG2 THR A 171       3.955 -16.925  -1.587  1.00  3.78           H  
ATOM   2652  N   LEU A 172       4.691 -13.709  -1.831  1.00  1.74           N  
ATOM   2653  CA  LEU A 172       3.997 -12.557  -1.272  1.00  1.22           C  
ATOM   2654  C   LEU A 172       2.696 -13.034  -0.642  1.00  0.84           C  
ATOM   2655  O   LEU A 172       1.973 -13.832  -1.242  1.00  1.22           O  
ATOM   2656  CB  LEU A 172       3.662 -11.505  -2.341  1.00  1.83           C  
ATOM   2657  CG  LEU A 172       3.032 -10.214  -1.788  1.00  1.83           C  
ATOM   2658  CD1 LEU A 172       4.105  -9.458  -1.002  1.00  1.83           C  
ATOM   2659  CD2 LEU A 172       2.443  -9.379  -2.915  1.00  1.83           C  
ATOM   2660  H   LEU A 172       4.376 -14.089  -2.713  1.00  2.09           H  
ATOM   2661  HA  LEU A 172       4.619 -12.104  -0.501  1.00  1.46           H  
ATOM   2662 1HB  LEU A 172       4.576 -11.230  -2.867  1.00  2.20           H  
ATOM   2663 2HB  LEU A 172       2.967 -11.939  -3.060  1.00  2.20           H  
ATOM   2664  HG  LEU A 172       2.232 -10.470  -1.094  1.00  2.20           H  
ATOM   2665 1HD1 LEU A 172       3.690  -8.548  -0.579  1.00  2.20           H  
ATOM   2666 2HD1 LEU A 172       4.482 -10.090  -0.197  1.00  2.20           H  
ATOM   2667 3HD1 LEU A 172       4.925  -9.199  -1.670  1.00  2.20           H  
ATOM   2668 1HD2 LEU A 172       1.996  -8.476  -2.501  1.00  2.20           H  
ATOM   2669 2HD2 LEU A 172       3.219  -9.103  -3.616  1.00  2.20           H  
ATOM   2670 3HD2 LEU A 172       1.678  -9.958  -3.432  1.00  2.20           H  
ATOM   2671  N   THR A 173       2.389 -12.553   0.554  1.00  0.96           N  
ATOM   2672  CA  THR A 173       1.155 -12.952   1.216  1.00  0.76           C  
ATOM   2673  C   THR A 173       0.525 -11.780   1.959  1.00  1.71           C  
ATOM   2674  O   THR A 173       0.847 -10.627   1.685  1.00 11.02           O  
ATOM   2675  CB  THR A 173       1.420 -14.128   2.190  1.00  1.14           C  
ATOM   2676  OG1 THR A 173       0.169 -14.633   2.672  1.00  1.14           O  
ATOM   2677  CG2 THR A 173       2.296 -13.693   3.367  1.00  1.14           C  
ATOM   2678  H   THR A 173       3.016 -11.904   1.009  1.00  1.15           H  
ATOM   2679  HA  THR A 173       0.447 -13.285   0.457  1.00  0.91           H  
ATOM   2680  HB  THR A 173       1.931 -14.924   1.650  1.00  1.37           H  
ATOM   2681  HG1 THR A 173      -0.311 -15.037   1.944  1.00  1.37           H  
ATOM   2682 1HG2 THR A 173       2.471 -14.546   4.022  1.00  1.37           H  
ATOM   2683 2HG2 THR A 173       3.251 -13.326   2.989  1.00  1.37           H  
ATOM   2684 3HG2 THR A 173       1.808 -12.902   3.933  1.00  1.37           H  
ATOM   2685  N   SER A 174      -0.365 -12.078   2.898  1.00  0.78           N  
ATOM   2686  CA  SER A 174      -1.029 -11.044   3.679  1.00  1.08           C  
ATOM   2687  C   SER A 174      -1.025 -11.447   5.141  1.00  0.72           C  
ATOM   2688  O   SER A 174      -1.762 -12.347   5.547  1.00  1.43           O  
ATOM   2689  CB  SER A 174      -2.451 -10.819   3.204  1.00  1.62           C  
ATOM   2690  OG  SER A 174      -3.075  -9.834   3.983  1.00  1.62           O  
ATOM   2691  H   SER A 174      -0.574 -13.049   3.068  1.00  0.94           H  
ATOM   2692  HA  SER A 174      -0.477 -10.117   3.568  1.00  1.30           H  
ATOM   2693 1HB  SER A 174      -2.457 -10.525   2.155  1.00  1.94           H  
ATOM   2694 2HB  SER A 174      -3.004 -11.753   3.286  1.00  1.94           H  
ATOM   2695  HG  SER A 174      -4.006 -10.076   4.053  1.00  1.94           H  
ATOM   2696  N   LEU A 175      -0.160 -10.792   5.908  1.00  0.40           N  
ATOM   2697  CA  LEU A 175       0.051 -11.117   7.309  1.00  0.31           C  
ATOM   2698  C   LEU A 175      -0.946 -10.406   8.214  1.00  0.33           C  
ATOM   2699  O   LEU A 175      -1.420  -9.314   7.900  1.00  0.50           O  
ATOM   2700  CB  LEU A 175       1.487 -10.783   7.687  1.00  0.46           C  
ATOM   2701  CG  LEU A 175       2.552 -11.582   6.931  1.00  0.46           C  
ATOM   2702  CD1 LEU A 175       3.926 -11.052   7.292  1.00  0.46           C  
ATOM   2703  CD2 LEU A 175       2.423 -13.056   7.291  1.00  0.46           C  
ATOM   2704  H   LEU A 175       0.364 -10.027   5.493  1.00  0.48           H  
ATOM   2705  HA  LEU A 175      -0.074 -12.183   7.427  1.00  0.37           H  
ATOM   2706 1HB  LEU A 175       1.661  -9.744   7.456  1.00  0.56           H  
ATOM   2707 2HB  LEU A 175       1.629 -10.938   8.756  1.00  0.56           H  
ATOM   2708  HG  LEU A 175       2.411 -11.455   5.858  1.00  0.56           H  
ATOM   2709 1HD1 LEU A 175       4.686 -11.613   6.747  1.00  0.56           H  
ATOM   2710 2HD1 LEU A 175       3.991  -9.998   7.021  1.00  0.56           H  
ATOM   2711 3HD1 LEU A 175       4.091 -11.163   8.362  1.00  0.56           H  
ATOM   2712 1HD2 LEU A 175       3.176 -13.631   6.751  1.00  0.56           H  
ATOM   2713 2HD2 LEU A 175       2.568 -13.186   8.362  1.00  0.56           H  
ATOM   2714 3HD2 LEU A 175       1.431 -13.407   7.016  1.00  0.56           H  
ATOM   2715  N   SER A 176      -1.276 -11.047   9.331  1.00  0.42           N  
ATOM   2716  CA  SER A 176      -2.286 -10.534  10.244  1.00  0.71           C  
ATOM   2717  C   SER A 176      -1.869  -9.295  11.022  1.00  0.68           C  
ATOM   2718  O   SER A 176      -1.088  -9.365  11.979  1.00  3.40           O  
ATOM   2719  CB  SER A 176      -2.673 -11.600  11.244  1.00  1.06           C  
ATOM   2720  OG  SER A 176      -3.613 -11.105  12.159  1.00  1.06           O  
ATOM   2721  H   SER A 176      -0.836 -11.933   9.542  1.00  0.50           H  
ATOM   2722  HA  SER A 176      -3.166 -10.277   9.656  1.00  0.85           H  
ATOM   2723 1HB  SER A 176      -3.084 -12.466  10.730  1.00  1.28           H  
ATOM   2724 2HB  SER A 176      -1.782 -11.929  11.777  1.00  1.28           H  
ATOM   2725  HG  SER A 176      -4.474 -11.338  11.798  1.00  1.28           H  
ATOM   2726  N   GLU A 177      -2.467  -8.172  10.641  1.00  1.49           N  
ATOM   2727  CA  GLU A 177      -2.277  -6.912  11.331  1.00  1.45           C  
ATOM   2728  C   GLU A 177      -3.038  -6.947  12.637  1.00  0.98           C  
ATOM   2729  O   GLU A 177      -2.678  -6.276  13.599  1.00  1.77           O  
ATOM   2730  CB  GLU A 177      -2.761  -5.749  10.483  1.00  2.17           C  
ATOM   2731  CG  GLU A 177      -1.936  -5.500   9.242  1.00  2.17           C  
ATOM   2732  CD  GLU A 177      -2.514  -4.414   8.406  1.00  2.17           C  
ATOM   2733  OE1 GLU A 177      -3.613  -4.003   8.687  1.00  2.17           O  
ATOM   2734  OE2 GLU A 177      -1.865  -3.996   7.482  1.00  2.17           O  
ATOM   2735  H   GLU A 177      -3.080  -8.199   9.837  1.00  1.79           H  
ATOM   2736  HA  GLU A 177      -1.218  -6.782  11.545  1.00  1.74           H  
ATOM   2737 1HB  GLU A 177      -3.789  -5.930  10.170  1.00  2.61           H  
ATOM   2738 2HB  GLU A 177      -2.755  -4.835  11.079  1.00  2.61           H  
ATOM   2739 1HG  GLU A 177      -0.926  -5.218   9.534  1.00  2.61           H  
ATOM   2740 2HG  GLU A 177      -1.880  -6.418   8.658  1.00  2.61           H  
ATOM   2741  N   GLN A 178      -4.098  -7.740  12.669  1.00  0.89           N  
ATOM   2742  CA  GLN A 178      -4.891  -7.866  13.864  1.00  0.95           C  
ATOM   2743  C   GLN A 178      -4.066  -8.552  14.947  1.00  0.77           C  
ATOM   2744  O   GLN A 178      -4.144  -8.163  16.111  1.00  0.91           O  
ATOM   2745  CB  GLN A 178      -6.159  -8.646  13.562  1.00  1.42           C  
ATOM   2746  CG  GLN A 178      -7.186  -8.635  14.665  1.00  1.42           C  
ATOM   2747  CD  GLN A 178      -7.745  -7.261  14.949  1.00  1.42           C  
ATOM   2748  OE1 GLN A 178      -8.082  -6.498  14.038  1.00  1.42           O  
ATOM   2749  NE2 GLN A 178      -7.869  -6.951  16.230  1.00  1.42           N  
ATOM   2750  H   GLN A 178      -4.361  -8.265  11.848  1.00  1.07           H  
ATOM   2751  HA  GLN A 178      -5.160  -6.870  14.216  1.00  1.14           H  
ATOM   2752 1HB  GLN A 178      -6.617  -8.239  12.675  1.00  1.71           H  
ATOM   2753 2HB  GLN A 178      -5.906  -9.685  13.353  1.00  1.71           H  
ATOM   2754 1HG  GLN A 178      -8.011  -9.293  14.393  1.00  1.71           H  
ATOM   2755 2HG  GLN A 178      -6.712  -8.982  15.580  1.00  1.71           H  
ATOM   2756 1HE2 GLN A 178      -8.253  -6.074  16.518  1.00  1.71           H  
ATOM   2757 2HE2 GLN A 178      -7.589  -7.607  16.934  1.00  1.71           H  
ATOM   2758  N   GLN A 179      -3.250  -9.545  14.553  1.00  0.76           N  
ATOM   2759  CA  GLN A 179      -2.372 -10.228  15.494  1.00  0.96           C  
ATOM   2760  C   GLN A 179      -1.415  -9.269  16.157  1.00  0.88           C  
ATOM   2761  O   GLN A 179      -1.368  -9.207  17.381  1.00  1.40           O  
ATOM   2762  CB  GLN A 179      -1.545 -11.328  14.818  1.00  1.44           C  
ATOM   2763  CG  GLN A 179      -0.625 -12.055  15.796  1.00  1.44           C  
ATOM   2764  CD  GLN A 179       0.278 -13.089  15.152  1.00  1.44           C  
ATOM   2765  OE1 GLN A 179      -0.010 -13.592  14.060  1.00  1.44           O  
ATOM   2766  NE2 GLN A 179       1.377 -13.418  15.830  1.00  1.44           N  
ATOM   2767  H   GLN A 179      -3.251  -9.855  13.591  1.00  0.91           H  
ATOM   2768  HA  GLN A 179      -2.985 -10.682  16.271  1.00  1.15           H  
ATOM   2769 1HB  GLN A 179      -2.211 -12.060  14.362  1.00  1.73           H  
ATOM   2770 2HB  GLN A 179      -0.934 -10.899  14.023  1.00  1.73           H  
ATOM   2771 1HG  GLN A 179       0.004 -11.319  16.297  1.00  1.73           H  
ATOM   2772 2HG  GLN A 179      -1.247 -12.569  16.528  1.00  1.73           H  
ATOM   2773 1HE2 GLN A 179       2.010 -14.097  15.456  1.00  1.73           H  
ATOM   2774 2HE2 GLN A 179       1.585 -12.996  16.719  1.00  1.73           H  
ATOM   2775  N   ILE A 180      -0.651  -8.515  15.364  1.00  1.74           N  
ATOM   2776  CA  ILE A 180       0.306  -7.582  15.960  1.00  2.74           C  
ATOM   2777  C   ILE A 180      -0.371  -6.535  16.863  1.00  1.28           C  
ATOM   2778  O   ILE A 180       0.176  -6.168  17.905  1.00  2.06           O  
ATOM   2779  CB  ILE A 180       1.157  -6.908  14.856  1.00  4.11           C  
ATOM   2780  CG1 ILE A 180       2.289  -6.110  15.461  1.00  4.11           C  
ATOM   2781  CG2 ILE A 180       0.342  -6.054  13.955  1.00  4.11           C  
ATOM   2782  CD1 ILE A 180       3.286  -6.964  16.149  1.00  4.11           C  
ATOM   2783  H   ILE A 180      -0.730  -8.603  14.351  1.00  2.09           H  
ATOM   2784  HA  ILE A 180       0.988  -8.158  16.583  1.00  3.29           H  
ATOM   2785  HB  ILE A 180       1.618  -7.691  14.255  1.00  4.93           H  
ATOM   2786 1HG1 ILE A 180       2.787  -5.546  14.677  1.00  4.93           H  
ATOM   2787 2HG1 ILE A 180       1.881  -5.405  16.186  1.00  4.93           H  
ATOM   2788 1HG2 ILE A 180       0.980  -5.626  13.182  1.00  4.93           H  
ATOM   2789 2HG2 ILE A 180      -0.415  -6.673  13.496  1.00  4.93           H  
ATOM   2790 3HG2 ILE A 180      -0.123  -5.253  14.526  1.00  4.93           H  
ATOM   2791 1HD1 ILE A 180       4.071  -6.346  16.573  1.00  4.93           H  
ATOM   2792 2HD1 ILE A 180       2.793  -7.519  16.946  1.00  4.93           H  
ATOM   2793 3HD1 ILE A 180       3.718  -7.658  15.431  1.00  4.93           H  
ATOM   2794  N   VAL A 181      -1.599  -6.134  16.529  1.00  0.94           N  
ATOM   2795  CA  VAL A 181      -2.354  -5.221  17.385  1.00  0.96           C  
ATOM   2796  C   VAL A 181      -2.750  -5.870  18.713  1.00  1.23           C  
ATOM   2797  O   VAL A 181      -2.671  -5.234  19.766  1.00  2.03           O  
ATOM   2798  CB  VAL A 181      -3.613  -4.713  16.651  1.00  1.44           C  
ATOM   2799  CG1 VAL A 181      -4.518  -3.951  17.606  1.00  1.44           C  
ATOM   2800  CG2 VAL A 181      -3.192  -3.782  15.522  1.00  1.44           C  
ATOM   2801  H   VAL A 181      -2.014  -6.433  15.652  1.00  1.13           H  
ATOM   2802  HA  VAL A 181      -1.722  -4.362  17.602  1.00  1.15           H  
ATOM   2803  HB  VAL A 181      -4.169  -5.563  16.255  1.00  1.73           H  
ATOM   2804 1HG1 VAL A 181      -5.401  -3.602  17.070  1.00  1.73           H  
ATOM   2805 2HG1 VAL A 181      -4.825  -4.607  18.421  1.00  1.73           H  
ATOM   2806 3HG1 VAL A 181      -3.978  -3.098  18.005  1.00  1.73           H  
ATOM   2807 1HG2 VAL A 181      -4.077  -3.427  14.995  1.00  1.73           H  
ATOM   2808 2HG2 VAL A 181      -2.652  -2.932  15.936  1.00  1.73           H  
ATOM   2809 3HG2 VAL A 181      -2.545  -4.311  14.827  1.00  1.73           H  
ATOM   2810  N   ASP A 182      -3.184  -7.128  18.659  1.00  1.10           N  
ATOM   2811  CA  ASP A 182      -3.631  -7.848  19.847  1.00  1.76           C  
ATOM   2812  C   ASP A 182      -2.541  -8.627  20.585  1.00  2.79           C  
ATOM   2813  O   ASP A 182      -2.782  -9.129  21.684  1.00  6.83           O  
ATOM   2814  CB  ASP A 182      -4.736  -8.821  19.452  1.00  2.64           C  
ATOM   2815  CG  ASP A 182      -5.967  -8.092  18.978  1.00  2.64           C  
ATOM   2816  OD1 ASP A 182      -6.127  -6.960  19.369  1.00  2.64           O  
ATOM   2817  OD2 ASP A 182      -6.757  -8.656  18.257  1.00  2.64           O  
ATOM   2818  H   ASP A 182      -3.238  -7.596  17.764  1.00  1.32           H  
ATOM   2819  HA  ASP A 182      -4.046  -7.119  20.542  1.00  2.11           H  
ATOM   2820 1HB  ASP A 182      -4.384  -9.477  18.656  1.00  3.17           H  
ATOM   2821 2HB  ASP A 182      -4.999  -9.443  20.305  1.00  3.17           H  
ATOM   2822  N   CYS A 183      -1.351  -8.732  20.000  1.00  3.79           N  
ATOM   2823  CA  CYS A 183      -0.294  -9.519  20.621  1.00  5.74           C  
ATOM   2824  C   CYS A 183       0.920  -8.715  21.070  1.00  3.39           C  
ATOM   2825  O   CYS A 183       1.587  -9.103  22.034  1.00  6.91           O  
ATOM   2826  CB  CYS A 183       0.158 -10.607  19.671  1.00  8.61           C  
ATOM   2827  SG  CYS A 183      -1.160 -11.740  19.196  1.00  8.61           S  
ATOM   2828  H   CYS A 183      -1.188  -8.314  19.096  1.00  4.55           H  
ATOM   2829  HA  CYS A 183      -0.715 -10.004  21.500  1.00  6.89           H  
ATOM   2830 1HB  CYS A 183       0.575 -10.164  18.767  1.00 10.33           H  
ATOM   2831 2HB  CYS A 183       0.941 -11.191  20.150  1.00 10.33           H  
ATOM   2832  HG  CYS A 183      -1.499 -12.049  20.435  1.00 10.33           H  
ATOM   2833  N   ASP A 184       1.233  -7.608  20.404  1.00  4.54           N  
ATOM   2834  CA  ASP A 184       2.398  -6.853  20.836  1.00  7.64           C  
ATOM   2835  C   ASP A 184       2.089  -6.053  22.091  1.00  9.22           C  
ATOM   2836  O   ASP A 184       1.650  -4.904  22.033  1.00 16.63           O  
ATOM   2837  CB  ASP A 184       2.897  -5.931  19.738  1.00 11.46           C  
ATOM   2838  CG  ASP A 184       4.175  -5.217  20.132  1.00 11.46           C  
ATOM   2839  OD1 ASP A 184       4.476  -5.170  21.303  1.00 11.46           O  
ATOM   2840  OD2 ASP A 184       4.861  -4.756  19.254  1.00 11.46           O  
ATOM   2841  H   ASP A 184       0.702  -7.284  19.605  1.00  5.45           H  
ATOM   2842  HA  ASP A 184       3.193  -7.557  21.074  1.00  9.17           H  
ATOM   2843 1HB  ASP A 184       3.086  -6.512  18.842  1.00 13.75           H  
ATOM   2844 2HB  ASP A 184       2.133  -5.190  19.500  1.00 13.75           H  
ATOM   2845  N   THR A 185       2.366  -6.681  23.235  1.00 15.24           N  
ATOM   2846  CA  THR A 185       2.134  -6.114  24.564  1.00 29.11           C  
ATOM   2847  C   THR A 185       3.189  -5.105  25.043  1.00 25.77           C  
ATOM   2848  O   THR A 185       3.222  -4.782  26.233  1.00 48.94           O  
ATOM   2849  CB  THR A 185       2.027  -7.233  25.619  1.00 43.66           C  
ATOM   2850  OG1 THR A 185       3.237  -8.000  25.628  1.00 43.66           O  
ATOM   2851  CG2 THR A 185       0.847  -8.145  25.320  1.00 43.66           C  
ATOM   2852  H   THR A 185       2.710  -7.630  23.158  1.00 18.29           H  
ATOM   2853  HA  THR A 185       1.178  -5.590  24.534  1.00 34.93           H  
ATOM   2854  HB  THR A 185       1.888  -6.784  26.602  1.00 52.40           H  
ATOM   2855  HG1 THR A 185       3.385  -8.369  24.753  1.00 52.40           H  
ATOM   2856 1HG2 THR A 185       0.789  -8.923  26.081  1.00 52.40           H  
ATOM   2857 2HG2 THR A 185      -0.074  -7.563  25.325  1.00 52.40           H  
ATOM   2858 3HG2 THR A 185       0.979  -8.605  24.344  1.00 52.40           H  
ATOM   2859  N   ASN A 186       4.044  -4.610  24.144  1.00 25.08           N  
ATOM   2860  CA  ASN A 186       5.018  -3.590  24.509  1.00 34.96           C  
ATOM   2861  C   ASN A 186       4.265  -2.399  25.072  1.00 41.64           C  
ATOM   2862  O   ASN A 186       3.289  -1.952  24.477  1.00107.07           O  
ATOM   2863  CB  ASN A 186       5.862  -3.182  23.313  1.00 52.44           C  
ATOM   2864  CG  ASN A 186       7.006  -2.272  23.672  1.00 52.44           C  
ATOM   2865  OD1 ASN A 186       6.811  -1.165  24.190  1.00 52.44           O  
ATOM   2866  ND2 ASN A 186       8.206  -2.721  23.405  1.00 52.44           N  
ATOM   2867  H   ASN A 186       4.022  -4.917  23.178  1.00 30.10           H  
ATOM   2868  HA  ASN A 186       5.672  -3.979  25.290  1.00 41.95           H  
ATOM   2869 1HB  ASN A 186       6.265  -4.077  22.836  1.00 62.93           H  
ATOM   2870 2HB  ASN A 186       5.230  -2.683  22.577  1.00 62.93           H  
ATOM   2871 1HD2 ASN A 186       9.010  -2.166  23.619  1.00 62.93           H  
ATOM   2872 2HD2 ASN A 186       8.319  -3.622  22.984  1.00 62.93           H  
ATOM   2873  N   GLY A 187       4.711  -1.884  26.217  1.00 38.45           N  
ATOM   2874  CA  GLY A 187       4.034  -0.777  26.901  1.00 44.65           C  
ATOM   2875  C   GLY A 187       3.913   0.513  26.072  1.00 69.05           C  
ATOM   2876  O   GLY A 187       3.102   1.382  26.394  1.00140.42           O  
ATOM   2877  H   GLY A 187       5.532  -2.289  26.646  1.00 46.14           H  
ATOM   2878 1HA  GLY A 187       3.037  -1.105  27.197  1.00 53.58           H  
ATOM   2879 2HA  GLY A 187       4.569  -0.557  27.823  1.00 53.58           H  
ATOM   2880  N   ASN A 188       4.698   0.628  25.000  1.00 33.24           N  
ATOM   2881  CA  ASN A 188       4.643   1.791  24.127  1.00 30.88           C  
ATOM   2882  C   ASN A 188       3.506   1.672  23.098  1.00 15.46           C  
ATOM   2883  O   ASN A 188       3.146   2.659  22.452  1.00 18.33           O  
ATOM   2884  CB  ASN A 188       5.980   1.956  23.441  1.00 46.32           C  
ATOM   2885  CG  ASN A 188       7.068   2.373  24.390  1.00 46.32           C  
ATOM   2886  OD1 ASN A 188       7.138   3.531  24.818  1.00 46.32           O  
ATOM   2887  ND2 ASN A 188       7.912   1.436  24.743  1.00 46.32           N  
ATOM   2888  H   ASN A 188       5.362  -0.099  24.778  1.00 39.89           H  
ATOM   2889  HA  ASN A 188       4.443   2.672  24.735  1.00 37.06           H  
ATOM   2890 1HB  ASN A 188       6.264   1.018  22.965  1.00 55.58           H  
ATOM   2891 2HB  ASN A 188       5.898   2.705  22.663  1.00 55.58           H  
ATOM   2892 1HD2 ASN A 188       8.656   1.644  25.378  1.00 55.58           H  
ATOM   2893 2HD2 ASN A 188       7.797   0.505  24.389  1.00 55.58           H  
ATOM   2894  N   ASP A 189       2.943   0.469  22.949  1.00 12.41           N  
ATOM   2895  CA  ASP A 189       1.839   0.242  22.027  1.00 10.69           C  
ATOM   2896  C   ASP A 189       0.522   0.167  22.775  1.00  6.15           C  
ATOM   2897  O   ASP A 189       0.452  -0.373  23.878  1.00  9.13           O  
ATOM   2898  CB  ASP A 189       2.061  -1.033  21.213  1.00 16.04           C  
ATOM   2899  CG  ASP A 189       3.233  -0.898  20.257  1.00 16.04           C  
ATOM   2900  OD1 ASP A 189       3.705   0.201  20.099  1.00 16.04           O  
ATOM   2901  OD2 ASP A 189       3.633  -1.875  19.679  1.00 16.04           O  
ATOM   2902  H   ASP A 189       3.263  -0.313  23.499  1.00 14.89           H  
ATOM   2903  HA  ASP A 189       1.785   1.083  21.340  1.00 12.83           H  
ATOM   2904 1HB  ASP A 189       2.251  -1.870  21.886  1.00 19.24           H  
ATOM   2905 2HB  ASP A 189       1.164  -1.267  20.639  1.00 19.24           H  
ATOM   2906  N   GLN A 190      -0.524   0.737  22.189  1.00  4.26           N  
ATOM   2907  CA  GLN A 190      -1.827   0.773  22.836  1.00  7.26           C  
ATOM   2908  C   GLN A 190      -2.934   0.179  21.964  1.00  5.67           C  
ATOM   2909  O   GLN A 190      -4.102   0.550  22.099  1.00  6.36           O  
ATOM   2910  CB  GLN A 190      -2.171   2.212  23.215  1.00 10.89           C  
ATOM   2911  CG  GLN A 190      -1.201   2.859  24.192  1.00 10.89           C  
ATOM   2912  CD  GLN A 190      -1.223   2.197  25.559  1.00 10.89           C  
ATOM   2913  OE1 GLN A 190      -2.295   1.947  26.118  1.00 10.89           O  
ATOM   2914  NE2 GLN A 190      -0.047   1.909  26.105  1.00 10.89           N  
ATOM   2915  H   GLN A 190      -0.422   1.158  21.276  1.00  5.11           H  
ATOM   2916  HA  GLN A 190      -1.773   0.178  23.747  1.00  8.71           H  
ATOM   2917 1HB  GLN A 190      -2.205   2.828  22.316  1.00 13.07           H  
ATOM   2918 2HB  GLN A 190      -3.160   2.237  23.671  1.00 13.07           H  
ATOM   2919 1HG  GLN A 190      -0.190   2.790  23.793  1.00 13.07           H  
ATOM   2920 2HG  GLN A 190      -1.478   3.905  24.319  1.00 13.07           H  
ATOM   2921 1HE2 GLN A 190      -0.005   1.471  27.004  1.00 13.07           H  
ATOM   2922 2HE2 GLN A 190       0.801   2.125  25.619  1.00 13.07           H  
ATOM   2923  N   GLY A 191      -2.568  -0.735  21.068  1.00  4.72           N  
ATOM   2924  CA  GLY A 191      -3.551  -1.399  20.220  1.00  4.36           C  
ATOM   2925  C   GLY A 191      -4.191  -0.421  19.259  1.00  2.76           C  
ATOM   2926  O   GLY A 191      -3.517   0.160  18.414  1.00  2.72           O  
ATOM   2927  H   GLY A 191      -1.596  -0.990  20.983  1.00  5.66           H  
ATOM   2928 1HA  GLY A 191      -3.065  -2.200  19.665  1.00  5.23           H  
ATOM   2929 2HA  GLY A 191      -4.316  -1.855  20.839  1.00  5.23           H  
ATOM   2930  N   CYS A 192      -5.503  -0.224  19.407  1.00  3.42           N  
ATOM   2931  CA  CYS A 192      -6.261   0.695  18.557  1.00  2.21           C  
ATOM   2932  C   CYS A 192      -6.065   2.163  18.937  1.00  2.44           C  
ATOM   2933  O   CYS A 192      -6.581   3.062  18.272  1.00  2.36           O  
ATOM   2934  CB  CYS A 192      -7.746   0.363  18.597  1.00  3.31           C  
ATOM   2935  SG  CYS A 192      -8.153  -1.214  17.828  1.00  3.31           S  
ATOM   2936  H   CYS A 192      -5.994  -0.735  20.129  1.00  4.10           H  
ATOM   2937  HA  CYS A 192      -5.918   0.563  17.530  1.00  2.65           H  
ATOM   2938 1HB  CYS A 192      -8.092   0.336  19.631  1.00  3.98           H  
ATOM   2939 2HB  CYS A 192      -8.307   1.143  18.083  1.00  3.98           H  
ATOM   2940  HG  CYS A 192      -9.467  -1.013  17.809  1.00  3.98           H  
ATOM   2941  N   ASN A 193      -5.292   2.420  19.984  1.00  3.28           N  
ATOM   2942  CA  ASN A 193      -4.950   3.777  20.326  1.00  3.87           C  
ATOM   2943  C   ASN A 193      -3.562   4.123  19.785  1.00  2.95           C  
ATOM   2944  O   ASN A 193      -2.970   5.118  20.204  1.00  5.25           O  
ATOM   2945  CB  ASN A 193      -5.047   3.990  21.819  1.00  5.80           C  
ATOM   2946  CG  ASN A 193      -6.468   3.948  22.308  1.00  5.80           C  
ATOM   2947  OD1 ASN A 193      -7.367   4.539  21.698  1.00  5.80           O  
ATOM   2948  ND2 ASN A 193      -6.690   3.261  23.399  1.00  5.80           N  
ATOM   2949  H   ASN A 193      -4.918   1.667  20.548  1.00  3.94           H  
ATOM   2950  HA  ASN A 193      -5.657   4.449  19.838  1.00  4.64           H  
ATOM   2951 1HB  ASN A 193      -4.491   3.211  22.329  1.00  6.97           H  
ATOM   2952 2HB  ASN A 193      -4.604   4.949  22.088  1.00  6.97           H  
ATOM   2953 1HD2 ASN A 193      -7.617   3.197  23.770  1.00  6.97           H  
ATOM   2954 2HD2 ASN A 193      -5.934   2.797  23.861  1.00  6.97           H  
ATOM   2955  N   GLY A 194      -3.041   3.312  18.847  1.00  2.19           N  
ATOM   2956  CA  GLY A 194      -1.745   3.594  18.269  1.00  1.91           C  
ATOM   2957  C   GLY A 194      -0.670   2.659  18.793  1.00  1.53           C  
ATOM   2958  O   GLY A 194      -0.941   1.757  19.585  1.00  2.58           O  
ATOM   2959  H   GLY A 194      -3.517   2.484  18.498  1.00  2.63           H  
ATOM   2960 1HA  GLY A 194      -1.807   3.511  17.184  1.00  2.29           H  
ATOM   2961 2HA  GLY A 194      -1.466   4.624  18.491  1.00  2.29           H  
ATOM   2962  N   GLY A 195       0.548   2.898  18.326  1.00  1.13           N  
ATOM   2963  CA  GLY A 195       1.723   2.121  18.701  1.00  1.29           C  
ATOM   2964  C   GLY A 195       2.889   2.476  17.792  1.00  1.35           C  
ATOM   2965  O   GLY A 195       2.813   3.442  17.040  1.00  3.98           O  
ATOM   2966  H   GLY A 195       0.647   3.677  17.687  1.00  1.36           H  
ATOM   2967 1HA  GLY A 195       1.988   2.343  19.733  1.00  1.55           H  
ATOM   2968 2HA  GLY A 195       1.503   1.057  18.637  1.00  1.55           H  
ATOM   2969  N   TYR A 196       3.969   1.710  17.860  1.00  1.35           N  
ATOM   2970  CA  TYR A 196       5.122   1.973  17.016  1.00  2.25           C  
ATOM   2971  C   TYR A 196       5.444   0.784  16.113  1.00  1.24           C  
ATOM   2972  O   TYR A 196       5.434  -0.365  16.558  1.00  1.03           O  
ATOM   2973  CB  TYR A 196       6.331   2.309  17.899  1.00  3.38           C  
ATOM   2974  CG  TYR A 196       6.183   3.563  18.760  1.00  3.38           C  
ATOM   2975  CD1 TYR A 196       5.520   3.487  19.977  1.00  3.38           C  
ATOM   2976  CD2 TYR A 196       6.735   4.777  18.362  1.00  3.38           C  
ATOM   2977  CE1 TYR A 196       5.413   4.604  20.786  1.00  3.38           C  
ATOM   2978  CE2 TYR A 196       6.629   5.898  19.179  1.00  3.38           C  
ATOM   2979  CZ  TYR A 196       5.974   5.812  20.393  1.00  3.38           C  
ATOM   2980  OH  TYR A 196       5.875   6.906  21.237  1.00  3.38           O  
ATOM   2981  H   TYR A 196       3.990   0.944  18.519  1.00  1.62           H  
ATOM   2982  HA  TYR A 196       4.901   2.826  16.379  1.00  2.70           H  
ATOM   2983 1HB  TYR A 196       6.528   1.468  18.567  1.00  4.05           H  
ATOM   2984 2HB  TYR A 196       7.212   2.435  17.272  1.00  4.05           H  
ATOM   2985  HD1 TYR A 196       5.088   2.539  20.301  1.00  4.05           H  
ATOM   2986  HD2 TYR A 196       7.263   4.847  17.412  1.00  4.05           H  
ATOM   2987  HE1 TYR A 196       4.895   4.530  21.743  1.00  4.05           H  
ATOM   2988  HE2 TYR A 196       7.074   6.843  18.866  1.00  4.05           H  
ATOM   2989  HH  TYR A 196       6.567   7.549  21.055  1.00  4.05           H  
ATOM   2990  N   ALA A 197       5.772   1.080  14.854  1.00  1.42           N  
ATOM   2991  CA  ALA A 197       6.134   0.057  13.872  1.00  1.23           C  
ATOM   2992  C   ALA A 197       7.449  -0.610  14.255  1.00  0.72           C  
ATOM   2993  O   ALA A 197       7.667  -1.780  13.946  1.00  0.74           O  
ATOM   2994  CB  ALA A 197       6.234   0.663  12.477  1.00  1.84           C  
ATOM   2995  H   ALA A 197       5.759   2.047  14.562  1.00  1.70           H  
ATOM   2996  HA  ALA A 197       5.355  -0.705  13.868  1.00  1.48           H  
ATOM   2997 1HB  ALA A 197       6.483  -0.118  11.758  1.00  2.21           H  
ATOM   2998 2HB  ALA A 197       5.279   1.114  12.207  1.00  2.21           H  
ATOM   2999 3HB  ALA A 197       7.012   1.425  12.466  1.00  2.21           H  
ATOM   3000  N   ASP A 198       8.311   0.136  14.941  1.00  0.63           N  
ATOM   3001  CA  ASP A 198       9.587  -0.374  15.411  1.00  0.80           C  
ATOM   3002  C   ASP A 198       9.372  -1.497  16.414  1.00  0.81           C  
ATOM   3003  O   ASP A 198      10.005  -2.552  16.324  1.00  1.34           O  
ATOM   3004  CB  ASP A 198      10.385   0.759  16.048  1.00  1.20           C  
ATOM   3005  CG  ASP A 198      10.830   1.760  15.002  1.00  1.20           C  
ATOM   3006  OD1 ASP A 198      10.772   1.408  13.850  1.00  1.20           O  
ATOM   3007  OD2 ASP A 198      11.191   2.861  15.348  1.00  1.20           O  
ATOM   3008  H   ASP A 198       8.073   1.095  15.149  1.00  0.76           H  
ATOM   3009  HA  ASP A 198      10.141  -0.768  14.560  1.00  0.96           H  
ATOM   3010 1HB  ASP A 198       9.777   1.271  16.795  1.00  1.44           H  
ATOM   3011 2HB  ASP A 198      11.265   0.358  16.553  1.00  1.44           H  
ATOM   3012  N   GLY A 199       8.457  -1.260  17.357  1.00  0.80           N  
ATOM   3013  CA  GLY A 199       8.107  -2.245  18.365  1.00  1.19           C  
ATOM   3014  C   GLY A 199       7.470  -3.446  17.701  1.00  0.99           C  
ATOM   3015  O   GLY A 199       7.758  -4.585  18.070  1.00  1.24           O  
ATOM   3016  H   GLY A 199       7.986  -0.365  17.373  1.00  0.96           H  
ATOM   3017 1HA  GLY A 199       9.001  -2.548  18.912  1.00  1.43           H  
ATOM   3018 2HA  GLY A 199       7.416  -1.807  19.085  1.00  1.43           H  
ATOM   3019  N   ALA A 200       6.629  -3.184  16.701  1.00  0.73           N  
ATOM   3020  CA  ALA A 200       5.973  -4.236  15.950  1.00  0.63           C  
ATOM   3021  C   ALA A 200       6.982  -5.159  15.273  1.00  0.59           C  
ATOM   3022  O   ALA A 200       6.802  -6.377  15.290  1.00  0.66           O  
ATOM   3023  CB  ALA A 200       5.041  -3.638  14.921  1.00  0.95           C  
ATOM   3024  H   ALA A 200       6.413  -2.219  16.471  1.00  0.88           H  
ATOM   3025  HA  ALA A 200       5.395  -4.832  16.654  1.00  0.76           H  
ATOM   3026 1HB  ALA A 200       4.535  -4.434  14.379  1.00  1.13           H  
ATOM   3027 2HB  ALA A 200       4.308  -3.008  15.418  1.00  1.13           H  
ATOM   3028 3HB  ALA A 200       5.615  -3.036  14.225  1.00  1.13           H  
ATOM   3029  N   PHE A 201       8.058  -4.590  14.707  1.00  0.63           N  
ATOM   3030  CA  PHE A 201       9.080  -5.422  14.079  1.00  0.81           C  
ATOM   3031  C   PHE A 201       9.740  -6.302  15.118  1.00  1.00           C  
ATOM   3032  O   PHE A 201       9.969  -7.486  14.873  1.00  1.12           O  
ATOM   3033  CB  PHE A 201      10.190  -4.568  13.451  1.00  1.22           C  
ATOM   3034  CG  PHE A 201       9.814  -3.852  12.192  1.00  1.22           C  
ATOM   3035  CD1 PHE A 201      10.098  -2.501  12.042  1.00  1.22           C  
ATOM   3036  CD2 PHE A 201       9.181  -4.517  11.159  1.00  1.22           C  
ATOM   3037  CE1 PHE A 201       9.753  -1.831  10.886  1.00  1.22           C  
ATOM   3038  CE2 PHE A 201       8.841  -3.849  10.005  1.00  1.22           C  
ATOM   3039  CZ  PHE A 201       9.126  -2.504   9.869  1.00  1.22           C  
ATOM   3040  H   PHE A 201       8.150  -3.582  14.689  1.00  0.76           H  
ATOM   3041  HA  PHE A 201       8.615  -6.055  13.323  1.00  0.97           H  
ATOM   3042 1HB  PHE A 201      10.520  -3.823  14.173  1.00  1.46           H  
ATOM   3043 2HB  PHE A 201      11.048  -5.202  13.232  1.00  1.46           H  
ATOM   3044  HD1 PHE A 201      10.598  -1.970  12.850  1.00  1.46           H  
ATOM   3045  HD2 PHE A 201       8.955  -5.579  11.266  1.00  1.46           H  
ATOM   3046  HE1 PHE A 201       9.979  -0.772  10.780  1.00  1.46           H  
ATOM   3047  HE2 PHE A 201       8.346  -4.382   9.195  1.00  1.46           H  
ATOM   3048  HZ  PHE A 201       8.854  -1.980   8.955  1.00  1.46           H  
ATOM   3049  N   GLN A 202       9.994  -5.732  16.297  1.00  1.26           N  
ATOM   3050  CA  GLN A 202      10.625  -6.466  17.383  1.00  1.78           C  
ATOM   3051  C   GLN A 202       9.752  -7.626  17.844  1.00  1.63           C  
ATOM   3052  O   GLN A 202      10.269  -8.711  18.106  1.00  1.75           O  
ATOM   3053  CB  GLN A 202      10.928  -5.529  18.548  1.00  2.67           C  
ATOM   3054  CG  GLN A 202      12.032  -4.529  18.258  1.00  2.67           C  
ATOM   3055  CD  GLN A 202      12.217  -3.535  19.386  1.00  2.67           C  
ATOM   3056  OE1 GLN A 202      11.275  -3.230  20.124  1.00  2.67           O  
ATOM   3057  NE2 GLN A 202      13.433  -3.023  19.533  1.00  2.67           N  
ATOM   3058  H   GLN A 202       9.789  -4.746  16.428  1.00  1.51           H  
ATOM   3059  HA  GLN A 202      11.565  -6.879  17.019  1.00  2.14           H  
ATOM   3060 1HB  GLN A 202      10.033  -4.972  18.817  1.00  3.20           H  
ATOM   3061 2HB  GLN A 202      11.225  -6.113  19.419  1.00  3.20           H  
ATOM   3062 1HG  GLN A 202      12.968  -5.071  18.127  1.00  3.20           H  
ATOM   3063 2HG  GLN A 202      11.789  -3.980  17.349  1.00  3.20           H  
ATOM   3064 1HE2 GLN A 202      13.614  -2.362  20.262  1.00  3.20           H  
ATOM   3065 2HE2 GLN A 202      14.168  -3.299  18.914  1.00  3.20           H  
ATOM   3066  N   TYR A 203       8.436  -7.405  17.920  1.00  1.78           N  
ATOM   3067  CA  TYR A 203       7.494  -8.468  18.258  1.00  2.47           C  
ATOM   3068  C   TYR A 203       7.565  -9.612  17.287  1.00  2.16           C  
ATOM   3069  O   TYR A 203       7.654 -10.764  17.698  1.00  3.15           O  
ATOM   3070  CB  TYR A 203       6.054  -7.990  18.295  1.00  3.71           C  
ATOM   3071  CG  TYR A 203       5.086  -9.162  18.434  1.00  3.71           C  
ATOM   3072  CD1 TYR A 203       4.738  -9.678  19.674  1.00  3.71           C  
ATOM   3073  CD2 TYR A 203       4.570  -9.749  17.287  1.00  3.71           C  
ATOM   3074  CE1 TYR A 203       3.877 -10.764  19.750  1.00  3.71           C  
ATOM   3075  CE2 TYR A 203       3.715 -10.817  17.362  1.00  3.71           C  
ATOM   3076  CZ  TYR A 203       3.367 -11.331  18.581  1.00  3.71           C  
ATOM   3077  OH  TYR A 203       2.517 -12.413  18.630  1.00  3.71           O  
ATOM   3078  H   TYR A 203       8.079  -6.475  17.732  1.00  2.14           H  
ATOM   3079  HA  TYR A 203       7.764  -8.859  19.243  1.00  2.96           H  
ATOM   3080 1HB  TYR A 203       5.907  -7.315  19.138  1.00  4.45           H  
ATOM   3081 2HB  TYR A 203       5.819  -7.447  17.384  1.00  4.45           H  
ATOM   3082  HD1 TYR A 203       5.143  -9.235  20.584  1.00  4.45           H  
ATOM   3083  HD2 TYR A 203       4.847  -9.357  16.309  1.00  4.45           H  
ATOM   3084  HE1 TYR A 203       3.604 -11.173  20.722  1.00  4.45           H  
ATOM   3085  HE2 TYR A 203       3.318 -11.265  16.454  1.00  4.45           H  
ATOM   3086  HH  TYR A 203       2.453 -12.729  19.535  1.00  4.45           H  
ATOM   3087  N   ILE A 204       7.494  -9.298  15.992  1.00  1.44           N  
ATOM   3088  CA  ILE A 204       7.485 -10.320  14.955  1.00  1.86           C  
ATOM   3089  C   ILE A 204       8.706 -11.208  15.102  1.00  2.41           C  
ATOM   3090  O   ILE A 204       8.624 -12.434  15.036  1.00  5.03           O  
ATOM   3091  CB  ILE A 204       7.497  -9.677  13.556  1.00  2.79           C  
ATOM   3092  CG1 ILE A 204       6.189  -8.924  13.297  1.00  2.79           C  
ATOM   3093  CG2 ILE A 204       7.686 -10.768  12.509  1.00  2.79           C  
ATOM   3094  CD1 ILE A 204       6.240  -8.010  12.094  1.00  2.79           C  
ATOM   3095  H   ILE A 204       7.419  -8.323  15.720  1.00  1.73           H  
ATOM   3096  HA  ILE A 204       6.591 -10.933  15.067  1.00  2.23           H  
ATOM   3097  HB  ILE A 204       8.311  -8.956  13.487  1.00  3.35           H  
ATOM   3098 1HG1 ILE A 204       5.397  -9.640  13.130  1.00  3.35           H  
ATOM   3099 2HG1 ILE A 204       5.936  -8.332  14.175  1.00  3.35           H  
ATOM   3100 1HG2 ILE A 204       7.698 -10.318  11.517  1.00  3.35           H  
ATOM   3101 2HG2 ILE A 204       8.628 -11.283  12.687  1.00  3.35           H  
ATOM   3102 3HG2 ILE A 204       6.865 -11.481  12.572  1.00  3.35           H  
ATOM   3103 1HD1 ILE A 204       5.276  -7.516  11.971  1.00  3.35           H  
ATOM   3104 2HD1 ILE A 204       7.017  -7.259  12.240  1.00  3.35           H  
ATOM   3105 3HD1 ILE A 204       6.464  -8.594  11.202  1.00  3.35           H  
ATOM   3106  N   ILE A 205       9.845 -10.572  15.326  1.00  1.73           N  
ATOM   3107  CA  ILE A 205      11.108 -11.262  15.486  1.00  2.30           C  
ATOM   3108  C   ILE A 205      11.128 -12.137  16.738  1.00  2.95           C  
ATOM   3109  O   ILE A 205      11.403 -13.337  16.664  1.00  4.43           O  
ATOM   3110  CB  ILE A 205      12.210 -10.217  15.602  1.00  3.45           C  
ATOM   3111  CG1 ILE A 205      12.323  -9.473  14.291  1.00  3.45           C  
ATOM   3112  CG2 ILE A 205      13.535 -10.876  15.951  1.00  3.45           C  
ATOM   3113  CD1 ILE A 205      13.101  -8.209  14.427  1.00  3.45           C  
ATOM   3114  H   ILE A 205       9.845  -9.558  15.356  1.00  2.08           H  
ATOM   3115  HA  ILE A 205      11.284 -11.887  14.615  1.00  2.76           H  
ATOM   3116  HB  ILE A 205      11.951  -9.493  16.372  1.00  4.14           H  
ATOM   3117 1HG1 ILE A 205      12.819 -10.108  13.558  1.00  4.14           H  
ATOM   3118 2HG1 ILE A 205      11.326  -9.238  13.921  1.00  4.14           H  
ATOM   3119 1HG2 ILE A 205      14.311 -10.114  16.027  1.00  4.14           H  
ATOM   3120 2HG2 ILE A 205      13.446 -11.396  16.904  1.00  4.14           H  
ATOM   3121 3HG2 ILE A 205      13.803 -11.590  15.172  1.00  4.14           H  
ATOM   3122 1HD1 ILE A 205      13.144  -7.708  13.464  1.00  4.14           H  
ATOM   3123 2HD1 ILE A 205      12.607  -7.557  15.147  1.00  4.14           H  
ATOM   3124 3HD1 ILE A 205      14.107  -8.433  14.775  1.00  4.14           H  
ATOM   3125  N   ASN A 206      10.803 -11.545  17.881  1.00  2.87           N  
ATOM   3126  CA  ASN A 206      10.851 -12.238  19.163  1.00  4.04           C  
ATOM   3127  C   ASN A 206       9.800 -13.329  19.306  1.00  3.22           C  
ATOM   3128  O   ASN A 206      10.014 -14.312  20.017  1.00  4.38           O  
ATOM   3129  CB  ASN A 206      10.721 -11.238  20.290  1.00  6.06           C  
ATOM   3130  CG  ASN A 206      11.965 -10.413  20.462  1.00  6.06           C  
ATOM   3131  OD1 ASN A 206      13.055 -10.814  20.039  1.00  6.06           O  
ATOM   3132  ND2 ASN A 206      11.825  -9.268  21.080  1.00  6.06           N  
ATOM   3133  H   ASN A 206      10.550 -10.566  17.878  1.00  3.44           H  
ATOM   3134  HA  ASN A 206      11.825 -12.724  19.243  1.00  4.85           H  
ATOM   3135 1HB  ASN A 206       9.881 -10.571  20.092  1.00  7.27           H  
ATOM   3136 2HB  ASN A 206      10.512 -11.762  21.223  1.00  7.27           H  
ATOM   3137 1HD2 ASN A 206      12.620  -8.678  21.225  1.00  7.27           H  
ATOM   3138 2HD2 ASN A 206      10.925  -8.984  21.407  1.00  7.27           H  
ATOM   3139  N   ALA A 207       8.676 -13.173  18.616  1.00  2.28           N  
ATOM   3140  CA  ALA A 207       7.606 -14.156  18.643  1.00  3.20           C  
ATOM   3141  C   ALA A 207       7.898 -15.341  17.724  1.00  2.89           C  
ATOM   3142  O   ALA A 207       7.158 -16.326  17.735  1.00  6.79           O  
ATOM   3143  CB  ALA A 207       6.293 -13.511  18.237  1.00  4.80           C  
ATOM   3144  H   ALA A 207       8.536 -12.338  18.068  1.00  2.74           H  
ATOM   3145  HA  ALA A 207       7.522 -14.534  19.661  1.00  3.84           H  
ATOM   3146 1HB  ALA A 207       5.491 -14.248  18.290  1.00  5.76           H  
ATOM   3147 2HB  ALA A 207       6.072 -12.686  18.913  1.00  5.76           H  
ATOM   3148 3HB  ALA A 207       6.372 -13.133  17.219  1.00  5.76           H  
ATOM   3149  N   GLY A 208       8.954 -15.247  16.911  1.00  1.94           N  
ATOM   3150  CA  GLY A 208       9.278 -16.312  15.983  1.00  2.98           C  
ATOM   3151  C   GLY A 208       8.489 -16.185  14.686  1.00  1.45           C  
ATOM   3152  O   GLY A 208       8.428 -17.137  13.908  1.00  1.75           O  
ATOM   3153  H   GLY A 208       9.568 -14.443  16.929  1.00  2.33           H  
ATOM   3154 1HA  GLY A 208      10.345 -16.289  15.766  1.00  3.58           H  
ATOM   3155 2HA  GLY A 208       9.066 -17.274  16.448  1.00  3.58           H  
ATOM   3156  N   GLY A 209       7.893 -15.016  14.447  1.00  1.83           N  
ATOM   3157  CA  GLY A 209       7.101 -14.781  13.254  1.00  1.23           C  
ATOM   3158  C   GLY A 209       5.634 -14.529  13.569  1.00  0.77           C  
ATOM   3159  O   GLY A 209       5.219 -14.573  14.728  1.00  2.79           O  
ATOM   3160  H   GLY A 209       7.994 -14.249  15.094  1.00  2.20           H  
ATOM   3161 1HA  GLY A 209       7.506 -13.921  12.723  1.00  1.48           H  
ATOM   3162 2HA  GLY A 209       7.188 -15.638  12.586  1.00  1.48           H  
ATOM   3163  N   VAL A 210       4.854 -14.259  12.518  1.00  0.44           N  
ATOM   3164  CA  VAL A 210       3.418 -14.009  12.645  1.00  1.15           C  
ATOM   3165  C   VAL A 210       2.582 -14.816  11.654  1.00  0.80           C  
ATOM   3166  O   VAL A 210       3.077 -15.279  10.623  1.00  0.97           O  
ATOM   3167  CB  VAL A 210       3.098 -12.511  12.461  1.00  1.72           C  
ATOM   3168  CG1 VAL A 210       3.764 -11.689  13.547  1.00  1.72           C  
ATOM   3169  CG2 VAL A 210       3.574 -12.055  11.091  1.00  1.72           C  
ATOM   3170  H   VAL A 210       5.288 -14.236  11.605  1.00  0.53           H  
ATOM   3171  HA  VAL A 210       3.117 -14.295  13.653  1.00  1.38           H  
ATOM   3172  HB  VAL A 210       2.022 -12.363  12.548  1.00  2.07           H  
ATOM   3173 1HG1 VAL A 210       3.509 -10.637  13.412  1.00  2.07           H  
ATOM   3174 2HG1 VAL A 210       3.409 -12.026  14.518  1.00  2.07           H  
ATOM   3175 3HG1 VAL A 210       4.844 -11.809  13.493  1.00  2.07           H  
ATOM   3176 1HG2 VAL A 210       3.338 -11.000  10.955  1.00  2.07           H  
ATOM   3177 2HG2 VAL A 210       4.652 -12.198  11.013  1.00  2.07           H  
ATOM   3178 3HG2 VAL A 210       3.072 -12.641  10.324  1.00  2.07           H  
ATOM   3179  N   THR A 211       1.302 -14.976  11.986  1.00  0.71           N  
ATOM   3180  CA  THR A 211       0.344 -15.705  11.160  1.00  0.95           C  
ATOM   3181  C   THR A 211      -0.267 -14.775  10.120  1.00  0.58           C  
ATOM   3182  O   THR A 211      -0.088 -13.559  10.198  1.00  0.66           O  
ATOM   3183  CB  THR A 211      -0.796 -16.306  12.016  1.00  1.42           C  
ATOM   3184  OG1 THR A 211      -1.545 -15.241  12.620  1.00  1.42           O  
ATOM   3185  CG2 THR A 211      -0.252 -17.216  13.109  1.00  1.42           C  
ATOM   3186  H   THR A 211       0.966 -14.564  12.849  1.00  0.85           H  
ATOM   3187  HA  THR A 211       0.863 -16.510  10.641  1.00  1.14           H  
ATOM   3188  HB  THR A 211      -1.459 -16.884  11.376  1.00  1.71           H  
ATOM   3189  HG1 THR A 211      -0.957 -14.676  13.134  1.00  1.71           H  
ATOM   3190 1HG2 THR A 211      -1.079 -17.618  13.691  1.00  1.71           H  
ATOM   3191 2HG2 THR A 211       0.301 -18.039  12.660  1.00  1.71           H  
ATOM   3192 3HG2 THR A 211       0.406 -16.647  13.763  1.00  1.71           H  
ATOM   3193  N   THR A 212      -0.984 -15.357   9.156  1.00  0.75           N  
ATOM   3194  CA  THR A 212      -1.662 -14.592   8.111  1.00  0.84           C  
ATOM   3195  C   THR A 212      -3.073 -14.216   8.505  1.00  1.19           C  
ATOM   3196  O   THR A 212      -3.630 -14.771   9.451  1.00  1.32           O  
ATOM   3197  CB  THR A 212      -1.739 -15.369   6.779  1.00  1.26           C  
ATOM   3198  OG1 THR A 212      -2.518 -16.557   6.962  1.00  1.26           O  
ATOM   3199  CG2 THR A 212      -0.364 -15.739   6.282  1.00  1.26           C  
ATOM   3200  H   THR A 212      -1.070 -16.364   9.154  1.00  0.90           H  
ATOM   3201  HA  THR A 212      -1.110 -13.680   7.944  1.00  1.01           H  
ATOM   3202  HB  THR A 212      -2.225 -14.748   6.029  1.00  1.51           H  
ATOM   3203  HG1 THR A 212      -2.515 -17.064   6.146  1.00  1.51           H  
ATOM   3204 1HG2 THR A 212      -0.450 -16.285   5.343  1.00  1.51           H  
ATOM   3205 2HG2 THR A 212       0.223 -14.837   6.123  1.00  1.51           H  
ATOM   3206 3HG2 THR A 212       0.115 -16.365   7.026  1.00  1.51           H  
ATOM   3207  N   GLU A 213      -3.669 -13.319   7.720  1.00  1.65           N  
ATOM   3208  CA  GLU A 213      -5.055 -12.891   7.920  1.00  2.49           C  
ATOM   3209  C   GLU A 213      -6.037 -14.042   7.762  1.00  2.84           C  
ATOM   3210  O   GLU A 213      -7.136 -14.002   8.303  1.00  3.68           O  
ATOM   3211  CB  GLU A 213      -5.431 -11.771   6.960  1.00  3.74           C  
ATOM   3212  CG  GLU A 213      -4.803 -10.427   7.273  1.00  3.74           C  
ATOM   3213  CD  GLU A 213      -5.130  -9.395   6.236  1.00  3.74           C  
ATOM   3214  OE1 GLU A 213      -5.441  -9.777   5.130  1.00  3.74           O  
ATOM   3215  OE2 GLU A 213      -5.058  -8.223   6.525  1.00  3.74           O  
ATOM   3216  H   GLU A 213      -3.125 -12.913   6.967  1.00  1.98           H  
ATOM   3217  HA  GLU A 213      -5.145 -12.508   8.934  1.00  2.99           H  
ATOM   3218 1HB  GLU A 213      -5.132 -12.047   5.949  1.00  4.48           H  
ATOM   3219 2HB  GLU A 213      -6.514 -11.643   6.957  1.00  4.48           H  
ATOM   3220 1HG  GLU A 213      -5.161 -10.081   8.242  1.00  4.48           H  
ATOM   3221 2HG  GLU A 213      -3.723 -10.547   7.334  1.00  4.48           H  
ATOM   3222  N   ALA A 214      -5.647 -15.077   7.027  1.00  2.58           N  
ATOM   3223  CA  ALA A 214      -6.475 -16.262   6.883  1.00  3.32           C  
ATOM   3224  C   ALA A 214      -6.693 -16.929   8.246  1.00  3.37           C  
ATOM   3225  O   ALA A 214      -7.732 -17.550   8.476  1.00  4.29           O  
ATOM   3226  CB  ALA A 214      -5.836 -17.237   5.911  1.00  4.98           C  
ATOM   3227  H   ALA A 214      -4.746 -15.056   6.571  1.00  3.10           H  
ATOM   3228  HA  ALA A 214      -7.447 -15.956   6.497  1.00  3.98           H  
ATOM   3229 1HB  ALA A 214      -6.477 -18.111   5.798  1.00  5.98           H  
ATOM   3230 2HB  ALA A 214      -5.708 -16.752   4.942  1.00  5.98           H  
ATOM   3231 3HB  ALA A 214      -4.864 -17.545   6.293  1.00  5.98           H  
ATOM   3232  N   ASN A 215      -5.706 -16.814   9.140  1.00  2.80           N  
ATOM   3233  CA  ASN A 215      -5.812 -17.376  10.475  1.00  3.35           C  
ATOM   3234  C   ASN A 215      -6.368 -16.338  11.444  1.00  2.27           C  
ATOM   3235  O   ASN A 215      -7.078 -16.683  12.391  1.00  2.41           O  
ATOM   3236  CB  ASN A 215      -4.467 -17.900  10.940  1.00  5.03           C  
ATOM   3237  CG  ASN A 215      -4.044 -19.116  10.165  1.00  5.03           C  
ATOM   3238  OD1 ASN A 215      -4.885 -19.834   9.611  1.00  5.03           O  
ATOM   3239  ND2 ASN A 215      -2.762 -19.369  10.118  1.00  5.03           N  
ATOM   3240  H   ASN A 215      -4.871 -16.293   8.915  1.00  3.36           H  
ATOM   3241  HA  ASN A 215      -6.518 -18.206  10.449  1.00  4.02           H  
ATOM   3242 1HB  ASN A 215      -3.710 -17.122  10.828  1.00  6.03           H  
ATOM   3243 2HB  ASN A 215      -4.521 -18.159  11.997  1.00  6.03           H  
ATOM   3244 1HD2 ASN A 215      -2.428 -20.169   9.618  1.00  6.03           H  
ATOM   3245 2HD2 ASN A 215      -2.117 -18.767  10.585  1.00  6.03           H  
ATOM   3246  N   TYR A 216      -6.073 -15.062  11.190  1.00  1.54           N  
ATOM   3247  CA  TYR A 216      -6.601 -14.000  12.039  1.00  1.19           C  
ATOM   3248  C   TYR A 216      -6.835 -12.716  11.226  1.00  1.35           C  
ATOM   3249  O   TYR A 216      -5.965 -11.844  11.156  1.00  1.43           O  
ATOM   3250  CB  TYR A 216      -5.646 -13.750  13.203  1.00  1.78           C  
ATOM   3251  CG  TYR A 216      -6.251 -12.934  14.319  1.00  1.78           C  
ATOM   3252  CD1 TYR A 216      -7.630 -12.864  14.441  1.00  1.78           C  
ATOM   3253  CD2 TYR A 216      -5.438 -12.295  15.241  1.00  1.78           C  
ATOM   3254  CE1 TYR A 216      -8.196 -12.156  15.480  1.00  1.78           C  
ATOM   3255  CE2 TYR A 216      -6.003 -11.586  16.286  1.00  1.78           C  
ATOM   3256  CZ  TYR A 216      -7.379 -11.521  16.407  1.00  1.78           C  
ATOM   3257  OH  TYR A 216      -7.956 -10.826  17.445  1.00  1.78           O  
ATOM   3258  H   TYR A 216      -5.460 -14.830  10.419  1.00  1.85           H  
ATOM   3259  HA  TYR A 216      -7.552 -14.327  12.453  1.00  1.43           H  
ATOM   3260 1HB  TYR A 216      -5.323 -14.705  13.619  1.00  2.14           H  
ATOM   3261 2HB  TYR A 216      -4.758 -13.234  12.845  1.00  2.14           H  
ATOM   3262  HD1 TYR A 216      -8.268 -13.373  13.719  1.00  2.14           H  
ATOM   3263  HD2 TYR A 216      -4.355 -12.359  15.147  1.00  2.14           H  
ATOM   3264  HE1 TYR A 216      -9.280 -12.105  15.576  1.00  2.14           H  
ATOM   3265  HE2 TYR A 216      -5.366 -11.087  17.017  1.00  2.14           H  
ATOM   3266  HH  TYR A 216      -7.351 -10.144  17.761  1.00  2.14           H  
ATOM   3267  N   PRO A 217      -8.016 -12.593  10.608  1.00  1.76           N  
ATOM   3268  CA  PRO A 217      -8.511 -11.505   9.762  1.00  2.40           C  
ATOM   3269  C   PRO A 217      -8.481 -10.155  10.454  1.00  1.83           C  
ATOM   3270  O   PRO A 217      -8.702 -10.068  11.665  1.00  1.59           O  
ATOM   3271  CB  PRO A 217      -9.953 -11.918   9.454  1.00  3.60           C  
ATOM   3272  CG  PRO A 217      -9.964 -13.398   9.596  1.00  3.60           C  
ATOM   3273  CD  PRO A 217      -9.019 -13.672  10.727  1.00  3.60           C  
ATOM   3274  HA  PRO A 217      -7.910 -11.473   8.836  1.00  2.88           H  
ATOM   3275 1HB  PRO A 217     -10.639 -11.422  10.158  1.00  4.32           H  
ATOM   3276 2HB  PRO A 217     -10.235 -11.583   8.446  1.00  4.32           H  
ATOM   3277 1HG  PRO A 217     -10.984 -13.756   9.800  1.00  4.32           H  
ATOM   3278 2HG  PRO A 217      -9.645 -13.871   8.655  1.00  4.32           H  
ATOM   3279 1HD  PRO A 217      -9.536 -13.606  11.696  1.00  4.32           H  
ATOM   3280 2HD  PRO A 217      -8.552 -14.654  10.578  1.00  4.32           H  
ATOM   3281  N   PHE A 218      -8.235  -9.096   9.688  1.00  2.90           N  
ATOM   3282  CA  PHE A 218      -8.237  -7.760  10.262  1.00  2.78           C  
ATOM   3283  C   PHE A 218      -9.641  -7.351  10.664  1.00  2.19           C  
ATOM   3284  O   PHE A 218     -10.573  -7.411   9.861  1.00  3.83           O  
ATOM   3285  CB  PHE A 218      -7.636  -6.718   9.326  1.00  4.17           C  
ATOM   3286  CG  PHE A 218      -7.574  -5.351   9.958  1.00  4.17           C  
ATOM   3287  CD1 PHE A 218      -6.638  -5.072  10.945  1.00  4.17           C  
ATOM   3288  CD2 PHE A 218      -8.453  -4.346   9.575  1.00  4.17           C  
ATOM   3289  CE1 PHE A 218      -6.583  -3.822  11.533  1.00  4.17           C  
ATOM   3290  CE2 PHE A 218      -8.399  -3.095  10.160  1.00  4.17           C  
ATOM   3291  CZ  PHE A 218      -7.464  -2.834  11.140  1.00  4.17           C  
ATOM   3292  H   PHE A 218      -8.052  -9.219   8.701  1.00  3.48           H  
ATOM   3293  HA  PHE A 218      -7.631  -7.771  11.155  1.00  3.34           H  
ATOM   3294 1HB  PHE A 218      -6.627  -7.012   9.040  1.00  5.00           H  
ATOM   3295 2HB  PHE A 218      -8.233  -6.649   8.417  1.00  5.00           H  
ATOM   3296  HD1 PHE A 218      -5.943  -5.851  11.256  1.00  5.00           H  
ATOM   3297  HD2 PHE A 218      -9.194  -4.553   8.802  1.00  5.00           H  
ATOM   3298  HE1 PHE A 218      -5.843  -3.616  12.306  1.00  5.00           H  
ATOM   3299  HE2 PHE A 218      -9.095  -2.315   9.848  1.00  5.00           H  
ATOM   3300  HZ  PHE A 218      -7.419  -1.848  11.601  1.00  5.00           H  
ATOM   3301  N   VAL A 219      -9.781  -6.938  11.915  1.00  1.81           N  
ATOM   3302  CA  VAL A 219     -11.059  -6.520  12.464  1.00  2.78           C  
ATOM   3303  C   VAL A 219     -11.085  -5.022  12.702  1.00  2.51           C  
ATOM   3304  O   VAL A 219     -12.005  -4.330  12.263  1.00  5.28           O  
ATOM   3305  CB  VAL A 219     -11.345  -7.249  13.793  1.00  4.17           C  
ATOM   3306  CG1 VAL A 219     -12.647  -6.744  14.395  1.00  4.17           C  
ATOM   3307  CG2 VAL A 219     -11.402  -8.749  13.552  1.00  4.17           C  
ATOM   3308  H   VAL A 219      -8.969  -6.911  12.518  1.00  2.17           H  
ATOM   3309  HA  VAL A 219     -11.843  -6.776  11.751  1.00  3.34           H  
ATOM   3310  HB  VAL A 219     -10.552  -7.025  14.503  1.00  5.00           H  
ATOM   3311 1HG1 VAL A 219     -12.832  -7.253  15.341  1.00  5.00           H  
ATOM   3312 2HG1 VAL A 219     -12.576  -5.670  14.568  1.00  5.00           H  
ATOM   3313 3HG1 VAL A 219     -13.468  -6.947  13.707  1.00  5.00           H  
ATOM   3314 1HG2 VAL A 219     -11.593  -9.262  14.494  1.00  5.00           H  
ATOM   3315 2HG2 VAL A 219     -12.202  -8.975  12.846  1.00  5.00           H  
ATOM   3316 3HG2 VAL A 219     -10.451  -9.088  13.142  1.00  5.00           H  
ATOM   3317  N   GLY A 220     -10.080  -4.524  13.416  1.00  3.10           N  
ATOM   3318  CA  GLY A 220     -10.024  -3.110  13.751  1.00  4.07           C  
ATOM   3319  C   GLY A 220     -10.529  -2.873  15.169  1.00  5.27           C  
ATOM   3320  O   GLY A 220     -11.105  -1.828  15.465  1.00  8.84           O  
ATOM   3321  H   GLY A 220      -9.343  -5.142  13.735  1.00  3.72           H  
ATOM   3322 1HA  GLY A 220      -8.999  -2.753  13.661  1.00  4.88           H  
ATOM   3323 2HA  GLY A 220     -10.626  -2.542  13.044  1.00  4.88           H  
ATOM   3324  N   SER A 221     -10.322  -3.852  16.041  1.00  5.07           N  
ATOM   3325  CA  SER A 221     -10.746  -3.753  17.433  1.00  9.73           C  
ATOM   3326  C   SER A 221      -9.751  -4.480  18.317  1.00  5.27           C  
ATOM   3327  O   SER A 221      -9.347  -5.599  18.010  1.00 14.11           O  
ATOM   3328  CB  SER A 221     -12.129  -4.341  17.617  1.00 14.60           C  
ATOM   3329  OG  SER A 221     -12.524  -4.271  18.960  1.00 14.60           O  
ATOM   3330  H   SER A 221      -9.850  -4.690  15.737  1.00  6.08           H  
ATOM   3331  HA  SER A 221     -10.767  -2.703  17.723  1.00 11.68           H  
ATOM   3332 1HB  SER A 221     -12.842  -3.800  16.994  1.00 17.51           H  
ATOM   3333 2HB  SER A 221     -12.128  -5.379  17.288  1.00 17.51           H  
ATOM   3334  HG  SER A 221     -11.845  -4.729  19.462  1.00 17.51           H  
ATOM   3335  N   GLN A 222      -9.320  -3.841  19.397  1.00  8.72           N  
ATOM   3336  CA  GLN A 222      -8.330  -4.476  20.254  1.00  6.96           C  
ATOM   3337  C   GLN A 222      -8.951  -5.559  21.118  1.00  8.29           C  
ATOM   3338  O   GLN A 222      -9.946  -5.335  21.810  1.00 10.06           O  
ATOM   3339  CB  GLN A 222      -7.611  -3.461  21.139  1.00 10.44           C  
ATOM   3340  CG  GLN A 222      -6.489  -4.090  21.955  1.00 10.44           C  
ATOM   3341  CD  GLN A 222      -5.718  -3.086  22.781  1.00 10.44           C  
ATOM   3342  OE1 GLN A 222      -6.183  -1.967  23.016  1.00 10.44           O  
ATOM   3343  NE2 GLN A 222      -4.528  -3.477  23.222  1.00 10.44           N  
ATOM   3344  H   GLN A 222      -9.673  -2.922  19.623  1.00 10.46           H  
ATOM   3345  HA  GLN A 222      -7.585  -4.950  19.616  1.00  8.35           H  
ATOM   3346 1HB  GLN A 222      -7.185  -2.671  20.520  1.00 12.53           H  
ATOM   3347 2HB  GLN A 222      -8.320  -3.000  21.827  1.00 12.53           H  
ATOM   3348 1HG  GLN A 222      -6.919  -4.825  22.636  1.00 12.53           H  
ATOM   3349 2HG  GLN A 222      -5.792  -4.578  21.274  1.00 12.53           H  
ATOM   3350 1HE2 GLN A 222      -3.967  -2.856  23.772  1.00 12.53           H  
ATOM   3351 2HE2 GLN A 222      -4.191  -4.393  23.004  1.00 12.53           H  
ATOM   3352  N   GLY A 223      -8.343  -6.733  21.064  1.00 17.61           N  
ATOM   3353  CA  GLY A 223      -8.775  -7.897  21.821  1.00 22.97           C  
ATOM   3354  C   GLY A 223      -7.625  -8.451  22.651  1.00 16.29           C  
ATOM   3355  O   GLY A 223      -6.901  -7.698  23.305  1.00 17.89           O  
ATOM   3356  H   GLY A 223      -7.537  -6.816  20.460  1.00 21.13           H  
ATOM   3357 1HA  GLY A 223      -9.606  -7.625  22.473  1.00 27.56           H  
ATOM   3358 2HA  GLY A 223      -9.138  -8.662  21.136  1.00 27.56           H  
ATOM   3359  N   THR A 224      -7.468  -9.775  22.629  1.00 13.48           N  
ATOM   3360  CA  THR A 224      -6.412 -10.440  23.390  1.00 11.52           C  
ATOM   3361  C   THR A 224      -5.562 -11.336  22.493  1.00  5.48           C  
ATOM   3362  O   THR A 224      -5.886 -11.553  21.326  1.00  7.18           O  
ATOM   3363  CB  THR A 224      -6.998 -11.289  24.540  1.00 17.28           C  
ATOM   3364  OG1 THR A 224      -7.765 -12.370  23.995  1.00 17.28           O  
ATOM   3365  CG2 THR A 224      -7.888 -10.443  25.440  1.00 17.28           C  
ATOM   3366  H   THR A 224      -8.097 -10.334  22.070  1.00 16.18           H  
ATOM   3367  HA  THR A 224      -5.761  -9.679  23.820  1.00 13.82           H  
ATOM   3368  HB  THR A 224      -6.183 -11.700  25.136  1.00 20.74           H  
ATOM   3369  HG1 THR A 224      -7.187 -12.945  23.486  1.00 20.74           H  
ATOM   3370 1HG2 THR A 224      -8.284 -11.062  26.245  1.00 20.74           H  
ATOM   3371 2HG2 THR A 224      -7.304  -9.626  25.864  1.00 20.74           H  
ATOM   3372 3HG2 THR A 224      -8.713 -10.035  24.859  1.00 20.74           H  
ATOM   3373  N   CYS A 225      -4.474 -11.853  23.053  1.00  7.65           N  
ATOM   3374  CA  CYS A 225      -3.544 -12.706  22.321  1.00 14.16           C  
ATOM   3375  C   CYS A 225      -4.111 -14.086  22.019  1.00 22.07           C  
ATOM   3376  O   CYS A 225      -4.522 -14.810  22.926  1.00 60.19           O  
ATOM   3377  CB  CYS A 225      -2.247 -12.876  23.112  1.00 21.24           C  
ATOM   3378  SG  CYS A 225      -1.014 -13.923  22.298  1.00 21.24           S  
ATOM   3379  H   CYS A 225      -4.276 -11.637  24.020  1.00  9.18           H  
ATOM   3380  HA  CYS A 225      -3.315 -12.216  21.377  1.00 16.99           H  
ATOM   3381 1HB  CYS A 225      -1.798 -11.898  23.286  1.00 25.49           H  
ATOM   3382 2HB  CYS A 225      -2.469 -13.312  24.086  1.00 25.49           H  
ATOM   3383  HG  CYS A 225      -0.098 -13.828  23.256  1.00 25.49           H  
ATOM   3384  N   ASN A 226      -4.115 -14.451  20.740  1.00 35.14           N  
ATOM   3385  CA  ASN A 226      -4.612 -15.756  20.324  1.00 10.74           C  
ATOM   3386  C   ASN A 226      -3.698 -16.414  19.291  1.00  7.13           C  
ATOM   3387  O   ASN A 226      -4.169 -17.194  18.464  1.00 19.56           O  
ATOM   3388  CB  ASN A 226      -6.018 -15.645  19.773  1.00 16.11           C  
ATOM   3389  CG  ASN A 226      -6.074 -14.834  18.517  1.00 16.11           C  
ATOM   3390  OD1 ASN A 226      -5.089 -14.189  18.141  1.00 16.11           O  
ATOM   3391  ND2 ASN A 226      -7.203 -14.861  17.856  1.00 16.11           N  
ATOM   3392  H   ASN A 226      -3.773 -13.805  20.042  1.00 42.17           H  
ATOM   3393  HA  ASN A 226      -4.634 -16.410  21.197  1.00 12.89           H  
ATOM   3394 1HB  ASN A 226      -6.414 -16.639  19.571  1.00 19.33           H  
ATOM   3395 2HB  ASN A 226      -6.664 -15.181  20.519  1.00 19.33           H  
ATOM   3396 1HD2 ASN A 226      -7.298 -14.341  17.007  1.00 19.33           H  
ATOM   3397 2HD2 ASN A 226      -7.970 -15.401  18.201  1.00 19.33           H  
ATOM   3398  N   THR A 227      -2.401 -16.093  19.336  1.00  7.79           N  
ATOM   3399  CA  THR A 227      -1.431 -16.646  18.388  1.00  5.76           C  
ATOM   3400  C   THR A 227      -1.391 -18.161  18.444  1.00  5.60           C  
ATOM   3401  O   THR A 227      -1.293 -18.822  17.412  1.00  7.61           O  
ATOM   3402  CB  THR A 227      -0.008 -16.118  18.643  1.00  8.64           C  
ATOM   3403  OG1 THR A 227       0.021 -14.697  18.478  1.00  8.64           O  
ATOM   3404  CG2 THR A 227       0.963 -16.757  17.661  1.00  8.64           C  
ATOM   3405  H   THR A 227      -2.076 -15.448  20.043  1.00  9.35           H  
ATOM   3406  HA  THR A 227      -1.729 -16.355  17.381  1.00  6.91           H  
ATOM   3407  HB  THR A 227       0.294 -16.362  19.662  1.00 10.37           H  
ATOM   3408  HG1 THR A 227      -0.626 -14.296  19.061  1.00 10.37           H  
ATOM   3409 1HG2 THR A 227       1.969 -16.383  17.847  1.00 10.37           H  
ATOM   3410 2HG2 THR A 227       0.949 -17.840  17.789  1.00 10.37           H  
ATOM   3411 3HG2 THR A 227       0.665 -16.510  16.643  1.00 10.37           H  
ATOM   3412  N   ASN A 228      -1.456 -18.711  19.653  1.00 10.19           N  
ATOM   3413  CA  ASN A 228      -1.446 -20.153  19.821  1.00 15.74           C  
ATOM   3414  C   ASN A 228      -2.676 -20.770  19.164  1.00 12.60           C  
ATOM   3415  O   ASN A 228      -2.577 -21.784  18.476  1.00 19.21           O  
ATOM   3416  CB  ASN A 228      -1.378 -20.505  21.291  1.00 23.61           C  
ATOM   3417  CG  ASN A 228      -0.025 -20.220  21.882  1.00 23.61           C  
ATOM   3418  OD1 ASN A 228       0.977 -20.135  21.162  1.00 23.61           O  
ATOM   3419  ND2 ASN A 228       0.023 -20.063  23.180  1.00 23.61           N  
ATOM   3420  H   ASN A 228      -1.520 -18.119  20.469  1.00 12.23           H  
ATOM   3421  HA  ASN A 228      -0.567 -20.559  19.317  1.00 18.89           H  
ATOM   3422 1HB  ASN A 228      -2.128 -19.934  21.840  1.00 28.33           H  
ATOM   3423 2HB  ASN A 228      -1.607 -21.563  21.427  1.00 28.33           H  
ATOM   3424 1HD2 ASN A 228       0.896 -19.868  23.629  1.00 28.33           H  
ATOM   3425 2HD2 ASN A 228      -0.812 -20.138  23.724  1.00 28.33           H  
ATOM   3426  N   ALA A 229      -3.828 -20.118  19.328  1.00  8.15           N  
ATOM   3427  CA  ALA A 229      -5.070 -20.574  18.712  1.00  7.81           C  
ATOM   3428  C   ALA A 229      -4.974 -20.509  17.190  1.00  6.34           C  
ATOM   3429  O   ALA A 229      -5.521 -21.362  16.488  1.00  9.14           O  
ATOM   3430  CB  ALA A 229      -6.240 -19.737  19.204  1.00 11.71           C  
ATOM   3431  H   ALA A 229      -3.847 -19.287  19.901  1.00  9.78           H  
ATOM   3432  HA  ALA A 229      -5.231 -21.613  18.998  1.00  9.37           H  
ATOM   3433 1HB  ALA A 229      -7.164 -20.105  18.755  1.00 14.06           H  
ATOM   3434 2HB  ALA A 229      -6.310 -19.813  20.289  1.00 14.06           H  
ATOM   3435 3HB  ALA A 229      -6.090 -18.699  18.921  1.00 14.06           H  
ATOM   3436  N   ALA A 230      -4.252 -19.506  16.685  1.00  4.95           N  
ATOM   3437  CA  ALA A 230      -4.048 -19.317  15.255  1.00  4.84           C  
ATOM   3438  C   ALA A 230      -3.026 -20.299  14.657  1.00  5.95           C  
ATOM   3439  O   ALA A 230      -2.871 -20.335  13.435  1.00  6.76           O  
ATOM   3440  CB  ALA A 230      -3.605 -17.887  14.985  1.00  7.26           C  
ATOM   3441  H   ALA A 230      -3.854 -18.823  17.317  1.00  5.94           H  
ATOM   3442  HA  ALA A 230      -5.003 -19.490  14.757  1.00  5.81           H  
ATOM   3443 1HB  ALA A 230      -3.492 -17.737  13.912  1.00  8.71           H  
ATOM   3444 2HB  ALA A 230      -4.353 -17.195  15.373  1.00  8.71           H  
ATOM   3445 3HB  ALA A 230      -2.652 -17.704  15.478  1.00  8.71           H  
ATOM   3446  N   SER A 231      -2.341 -21.089  15.504  1.00  7.82           N  
ATOM   3447  CA  SER A 231      -1.366 -22.086  15.059  1.00  9.91           C  
ATOM   3448  C   SER A 231      -0.089 -21.493  14.464  1.00  6.80           C  
ATOM   3449  O   SER A 231       0.180 -20.297  14.577  1.00  4.46           O  
ATOM   3450  CB  SER A 231      -1.995 -23.036  14.052  1.00 14.87           C  
ATOM   3451  OG  SER A 231      -1.163 -24.144  13.833  1.00 14.87           O  
ATOM   3452  H   SER A 231      -2.501 -21.035  16.499  1.00  9.38           H  
ATOM   3453  HA  SER A 231      -1.077 -22.674  15.931  1.00 11.89           H  
ATOM   3454 1HB  SER A 231      -2.965 -23.370  14.421  1.00 17.84           H  
ATOM   3455 2HB  SER A 231      -2.163 -22.525  13.106  1.00 17.84           H  
ATOM   3456  HG  SER A 231      -1.631 -24.704  13.209  1.00 17.84           H  
ATOM   3457  N   GLN A 232       0.716 -22.387  13.885  1.00  8.25           N  
ATOM   3458  CA  GLN A 232       1.994 -22.088  13.236  1.00  6.96           C  
ATOM   3459  C   GLN A 232       2.002 -20.800  12.413  1.00  4.01           C  
ATOM   3460  O   GLN A 232       1.142 -20.581  11.557  1.00  4.67           O  
ATOM   3461  CB  GLN A 232       2.390 -23.267  12.339  1.00 10.44           C  
ATOM   3462  CG  GLN A 232       3.650 -23.047  11.523  1.00 10.44           C  
ATOM   3463  CD  GLN A 232       4.907 -22.974  12.363  1.00 10.44           C  
ATOM   3464  OE1 GLN A 232       5.185 -23.840  13.198  1.00 10.44           O  
ATOM   3465  NE2 GLN A 232       5.677 -21.918  12.139  1.00 10.44           N  
ATOM   3466  H   GLN A 232       0.398 -23.345  13.873  1.00  9.90           H  
ATOM   3467  HA  GLN A 232       2.747 -21.984  14.017  1.00  8.35           H  
ATOM   3468 1HB  GLN A 232       2.541 -24.153  12.954  1.00 12.53           H  
ATOM   3469 2HB  GLN A 232       1.576 -23.486  11.648  1.00 12.53           H  
ATOM   3470 1HG  GLN A 232       3.761 -23.878  10.826  1.00 12.53           H  
ATOM   3471 2HG  GLN A 232       3.554 -22.114  10.971  1.00 12.53           H  
ATOM   3472 1HE2 GLN A 232       6.526 -21.795  12.654  1.00 12.53           H  
ATOM   3473 2HE2 GLN A 232       5.395 -21.238  11.456  1.00 12.53           H  
ATOM   3474  N   VAL A 233       3.008 -19.966  12.669  1.00  3.05           N  
ATOM   3475  CA  VAL A 233       3.168 -18.692  11.982  1.00  2.82           C  
ATOM   3476  C   VAL A 233       3.672 -18.866  10.554  1.00  1.51           C  
ATOM   3477  O   VAL A 233       4.342 -19.850  10.231  1.00  1.94           O  
ATOM   3478  CB  VAL A 233       4.132 -17.803  12.772  1.00  4.23           C  
ATOM   3479  CG1 VAL A 233       3.571 -17.553  14.164  1.00  4.23           C  
ATOM   3480  CG2 VAL A 233       5.489 -18.467  12.855  1.00  4.23           C  
ATOM   3481  H   VAL A 233       3.679 -20.222  13.380  1.00  3.66           H  
ATOM   3482  HA  VAL A 233       2.200 -18.200  11.943  1.00  3.38           H  
ATOM   3483  HB  VAL A 233       4.236 -16.848  12.271  1.00  5.08           H  
ATOM   3484 1HG1 VAL A 233       4.252 -16.913  14.725  1.00  5.08           H  
ATOM   3485 2HG1 VAL A 233       2.602 -17.064  14.082  1.00  5.08           H  
ATOM   3486 3HG1 VAL A 233       3.456 -18.502  14.686  1.00  5.08           H  
ATOM   3487 1HG2 VAL A 233       6.166 -17.824  13.412  1.00  5.08           H  
ATOM   3488 2HG2 VAL A 233       5.396 -19.425  13.364  1.00  5.08           H  
ATOM   3489 3HG2 VAL A 233       5.882 -18.624  11.850  1.00  5.08           H  
ATOM   3490  N   ALA A 234       3.335 -17.898   9.702  1.00  0.95           N  
ATOM   3491  CA  ALA A 234       3.672 -17.946   8.285  1.00  0.61           C  
ATOM   3492  C   ALA A 234       4.963 -17.222   7.922  1.00  0.42           C  
ATOM   3493  O   ALA A 234       5.656 -17.636   6.991  1.00  0.71           O  
ATOM   3494  CB  ALA A 234       2.542 -17.353   7.478  1.00  0.92           C  
ATOM   3495  H   ALA A 234       2.823 -17.099  10.043  1.00  1.14           H  
ATOM   3496  HA  ALA A 234       3.792 -18.994   8.010  1.00  0.73           H  
ATOM   3497 1HB  ALA A 234       2.773 -17.432   6.416  1.00  1.10           H  
ATOM   3498 2HB  ALA A 234       1.622 -17.897   7.692  1.00  1.10           H  
ATOM   3499 3HB  ALA A 234       2.415 -16.305   7.745  1.00  1.10           H  
ATOM   3500  N   ALA A 235       5.294 -16.142   8.627  1.00  0.34           N  
ATOM   3501  CA  ALA A 235       6.495 -15.401   8.252  1.00  0.65           C  
ATOM   3502  C   ALA A 235       7.310 -14.983   9.457  1.00  0.49           C  
ATOM   3503  O   ALA A 235       6.794 -14.386  10.400  1.00  0.81           O  
ATOM   3504  CB  ALA A 235       6.113 -14.177   7.438  1.00  0.98           C  
ATOM   3505  H   ALA A 235       4.707 -15.824   9.391  1.00  0.41           H  
ATOM   3506  HA  ALA A 235       7.117 -16.054   7.640  1.00  0.78           H  
ATOM   3507 1HB  ALA A 235       7.014 -13.645   7.132  1.00  1.17           H  
ATOM   3508 2HB  ALA A 235       5.557 -14.489   6.554  1.00  1.17           H  
ATOM   3509 3HB  ALA A 235       5.492 -13.520   8.045  1.00  1.17           H  
ATOM   3510  N   THR A 236       8.602 -15.297   9.402  1.00  0.83           N  
ATOM   3511  CA  THR A 236       9.541 -15.032  10.485  1.00  0.95           C  
ATOM   3512  C   THR A 236      10.630 -14.047  10.088  1.00  1.11           C  
ATOM   3513  O   THR A 236      11.271 -14.208   9.048  1.00  1.51           O  
ATOM   3514  CB  THR A 236      10.219 -16.342  10.941  1.00  1.42           C  
ATOM   3515  OG1 THR A 236       9.229 -17.273  11.399  1.00  1.42           O  
ATOM   3516  CG2 THR A 236      11.221 -16.071  12.055  1.00  1.42           C  
ATOM   3517  H   THR A 236       8.948 -15.767   8.576  1.00  1.00           H  
ATOM   3518  HA  THR A 236       8.993 -14.607  11.323  1.00  1.14           H  
ATOM   3519  HB  THR A 236      10.744 -16.782  10.092  1.00  1.71           H  
ATOM   3520  HG1 THR A 236       8.911 -17.018  12.270  1.00  1.71           H  
ATOM   3521 1HG2 THR A 236      11.692 -17.007  12.354  1.00  1.71           H  
ATOM   3522 2HG2 THR A 236      11.985 -15.379  11.701  1.00  1.71           H  
ATOM   3523 3HG2 THR A 236      10.708 -15.635  12.911  1.00  1.71           H  
ATOM   3524  N   LEU A 237      10.853 -13.038  10.925  1.00  1.10           N  
ATOM   3525  CA  LEU A 237      11.930 -12.085  10.685  1.00  1.30           C  
ATOM   3526  C   LEU A 237      13.171 -12.421  11.491  1.00  1.45           C  
ATOM   3527  O   LEU A 237      13.088 -12.866  12.636  1.00  1.60           O  
ATOM   3528  CB  LEU A 237      11.499 -10.658  11.015  1.00  1.95           C  
ATOM   3529  CG  LEU A 237      10.399 -10.071  10.142  1.00  1.95           C  
ATOM   3530  CD1 LEU A 237      10.050  -8.679  10.661  1.00  1.95           C  
ATOM   3531  CD2 LEU A 237      10.904 -10.029   8.706  1.00  1.95           C  
ATOM   3532  H   LEU A 237      10.280 -12.944  11.752  1.00  1.32           H  
ATOM   3533  HA  LEU A 237      12.192 -12.126   9.628  1.00  1.56           H  
ATOM   3534 1HB  LEU A 237      11.137 -10.641  12.040  1.00  2.34           H  
ATOM   3535 2HB  LEU A 237      12.367 -10.003  10.944  1.00  2.34           H  
ATOM   3536  HG  LEU A 237       9.505 -10.690  10.195  1.00  2.34           H  
ATOM   3537 1HD1 LEU A 237       9.264  -8.244  10.043  1.00  2.34           H  
ATOM   3538 2HD1 LEU A 237       9.703  -8.750  11.691  1.00  2.34           H  
ATOM   3539 3HD1 LEU A 237      10.935  -8.047  10.623  1.00  2.34           H  
ATOM   3540 1HD2 LEU A 237      10.140  -9.606   8.056  1.00  2.34           H  
ATOM   3541 2HD2 LEU A 237      11.801  -9.413   8.657  1.00  2.34           H  
ATOM   3542 3HD2 LEU A 237      11.141 -11.040   8.376  1.00  2.34           H  
ATOM   3543  N   THR A 238      14.321 -12.197  10.870  1.00  1.86           N  
ATOM   3544  CA  THR A 238      15.624 -12.420  11.475  1.00  2.21           C  
ATOM   3545  C   THR A 238      16.012 -11.251  12.367  1.00  2.36           C  
ATOM   3546  O   THR A 238      16.491 -11.438  13.486  1.00  2.90           O  
ATOM   3547  CB  THR A 238      16.687 -12.619  10.384  1.00  3.31           C  
ATOM   3548  OG1 THR A 238      16.338 -13.762   9.593  1.00  3.31           O  
ATOM   3549  CG2 THR A 238      18.068 -12.808  10.986  1.00  3.31           C  
ATOM   3550  H   THR A 238      14.297 -11.827   9.928  1.00  2.23           H  
ATOM   3551  HA  THR A 238      15.575 -13.319  12.090  1.00  2.65           H  
ATOM   3552  HB  THR A 238      16.694 -11.741   9.738  1.00  3.98           H  
ATOM   3553  HG1 THR A 238      16.429 -13.543   8.658  1.00  3.98           H  
ATOM   3554 1HG2 THR A 238      18.797 -12.942  10.187  1.00  3.98           H  
ATOM   3555 2HG2 THR A 238      18.331 -11.930  11.576  1.00  3.98           H  
ATOM   3556 3HG2 THR A 238      18.067 -13.689  11.627  1.00  3.98           H  
ATOM   3557  N   SER A 239      15.804 -10.043  11.854  1.00  2.22           N  
ATOM   3558  CA  SER A 239      16.124  -8.824  12.580  1.00  2.67           C  
ATOM   3559  C   SER A 239      15.398  -7.628  11.975  1.00  1.85           C  
ATOM   3560  O   SER A 239      14.375  -7.790  11.310  1.00  1.60           O  
ATOM   3561  CB  SER A 239      17.626  -8.589  12.563  1.00  4.00           C  
ATOM   3562  OG  SER A 239      17.973  -7.540  13.424  1.00  4.00           O  
ATOM   3563  H   SER A 239      15.412  -9.969  10.924  1.00  2.66           H  
ATOM   3564  HA  SER A 239      15.803  -8.941  13.613  1.00  3.20           H  
ATOM   3565 1HB  SER A 239      18.139  -9.500  12.871  1.00  4.81           H  
ATOM   3566 2HB  SER A 239      17.950  -8.357  11.550  1.00  4.81           H  
ATOM   3567  HG  SER A 239      18.933  -7.498  13.417  1.00  4.81           H  
ATOM   3568  N   PHE A 240      15.914  -6.434  12.228  1.00  1.83           N  
ATOM   3569  CA  PHE A 240      15.342  -5.216  11.677  1.00  1.25           C  
ATOM   3570  C   PHE A 240      16.442  -4.173  11.642  1.00  1.85           C  
ATOM   3571  O   PHE A 240      17.496  -4.362  12.251  1.00  4.00           O  
ATOM   3572  CB  PHE A 240      14.170  -4.708  12.525  1.00  1.88           C  
ATOM   3573  CG  PHE A 240      14.568  -4.179  13.876  1.00  1.88           C  
ATOM   3574  CD1 PHE A 240      14.741  -2.815  14.064  1.00  1.88           C  
ATOM   3575  CD2 PHE A 240      14.794  -5.024  14.950  1.00  1.88           C  
ATOM   3576  CE1 PHE A 240      15.118  -2.309  15.293  1.00  1.88           C  
ATOM   3577  CE2 PHE A 240      15.172  -4.524  16.180  1.00  1.88           C  
ATOM   3578  CZ  PHE A 240      15.332  -3.164  16.352  1.00  1.88           C  
ATOM   3579  H   PHE A 240      16.739  -6.381  12.806  1.00  2.20           H  
ATOM   3580  HA  PHE A 240      15.000  -5.404  10.659  1.00  1.50           H  
ATOM   3581 1HB  PHE A 240      13.652  -3.914  11.990  1.00  2.25           H  
ATOM   3582 2HB  PHE A 240      13.457  -5.517  12.676  1.00  2.25           H  
ATOM   3583  HD1 PHE A 240      14.574  -2.137  13.226  1.00  2.25           H  
ATOM   3584  HD2 PHE A 240      14.677  -6.094  14.818  1.00  2.25           H  
ATOM   3585  HE1 PHE A 240      15.246  -1.234  15.422  1.00  2.25           H  
ATOM   3586  HE2 PHE A 240      15.346  -5.203  17.014  1.00  2.25           H  
ATOM   3587  HZ  PHE A 240      15.632  -2.768  17.321  1.00  2.25           H  
ATOM   3588  N   GLN A 241      16.208  -3.071  10.953  1.00  1.38           N  
ATOM   3589  CA  GLN A 241      17.218  -2.040  10.884  1.00  2.93           C  
ATOM   3590  C   GLN A 241      16.663  -0.654  10.653  1.00  2.37           C  
ATOM   3591  O   GLN A 241      15.771  -0.437   9.835  1.00  3.95           O  
ATOM   3592  CB  GLN A 241      18.222  -2.398   9.805  1.00  4.40           C  
ATOM   3593  CG  GLN A 241      19.326  -1.391   9.628  1.00  4.40           C  
ATOM   3594  CD  GLN A 241      20.462  -1.944   8.804  1.00  4.40           C  
ATOM   3595  OE1 GLN A 241      20.302  -2.392   7.665  1.00  4.40           O  
ATOM   3596  NE2 GLN A 241      21.642  -1.933   9.406  1.00  4.40           N  
ATOM   3597  H   GLN A 241      15.338  -2.960  10.459  1.00  1.66           H  
ATOM   3598  HA  GLN A 241      17.743  -2.024  11.839  1.00  3.52           H  
ATOM   3599 1HB  GLN A 241      18.689  -3.348  10.057  1.00  5.27           H  
ATOM   3600 2HB  GLN A 241      17.708  -2.526   8.859  1.00  5.27           H  
ATOM   3601 1HG  GLN A 241      18.925  -0.517   9.115  1.00  5.27           H  
ATOM   3602 2HG  GLN A 241      19.696  -1.108  10.605  1.00  5.27           H  
ATOM   3603 1HE2 GLN A 241      22.449  -2.295   8.939  1.00  5.27           H  
ATOM   3604 2HE2 GLN A 241      21.716  -1.563  10.335  1.00  5.27           H  
ATOM   3605  N   ASP A 242      17.198   0.290  11.410  1.00  2.03           N  
ATOM   3606  CA  ASP A 242      16.779   1.674  11.330  1.00  2.17           C  
ATOM   3607  C   ASP A 242      17.472   2.390  10.192  1.00  3.21           C  
ATOM   3608  O   ASP A 242      18.577   2.022   9.804  1.00 10.32           O  
ATOM   3609  CB  ASP A 242      17.075   2.396  12.639  1.00  3.25           C  
ATOM   3610  CG  ASP A 242      16.254   1.864  13.804  1.00  3.25           C  
ATOM   3611  OD1 ASP A 242      15.304   1.157  13.566  1.00  3.25           O  
ATOM   3612  OD2 ASP A 242      16.591   2.164  14.925  1.00  3.25           O  
ATOM   3613  H   ASP A 242      17.925   0.038  12.064  1.00  2.44           H  
ATOM   3614  HA  ASP A 242      15.705   1.702  11.148  1.00  2.60           H  
ATOM   3615 1HB  ASP A 242      18.133   2.303  12.875  1.00  3.91           H  
ATOM   3616 2HB  ASP A 242      16.861   3.459  12.521  1.00  3.91           H  
ATOM   3617  N   VAL A 243      16.823   3.422   9.680  1.00  1.45           N  
ATOM   3618  CA  VAL A 243      17.360   4.272   8.622  1.00  2.78           C  
ATOM   3619  C   VAL A 243      17.777   5.612   9.224  1.00  0.97           C  
ATOM   3620  O   VAL A 243      17.082   6.132  10.099  1.00  1.34           O  
ATOM   3621  CB  VAL A 243      16.310   4.503   7.526  1.00  4.17           C  
ATOM   3622  CG1 VAL A 243      16.839   5.454   6.469  1.00  4.17           C  
ATOM   3623  CG2 VAL A 243      15.912   3.184   6.898  1.00  4.17           C  
ATOM   3624  H   VAL A 243      15.900   3.638  10.033  1.00  1.74           H  
ATOM   3625  HA  VAL A 243      18.236   3.788   8.187  1.00  3.34           H  
ATOM   3626  HB  VAL A 243      15.443   4.962   7.979  1.00  5.00           H  
ATOM   3627 1HG1 VAL A 243      16.068   5.618   5.719  1.00  5.00           H  
ATOM   3628 2HG1 VAL A 243      17.100   6.407   6.927  1.00  5.00           H  
ATOM   3629 3HG1 VAL A 243      17.721   5.022   5.996  1.00  5.00           H  
ATOM   3630 1HG2 VAL A 243      15.152   3.357   6.137  1.00  5.00           H  
ATOM   3631 2HG2 VAL A 243      16.787   2.726   6.439  1.00  5.00           H  
ATOM   3632 3HG2 VAL A 243      15.513   2.520   7.665  1.00  5.00           H  
ATOM   3633  N   THR A 244      18.918   6.153   8.788  1.00  1.15           N  
ATOM   3634  CA  THR A 244      19.417   7.422   9.327  1.00  0.86           C  
ATOM   3635  C   THR A 244      18.369   8.522   9.347  1.00  0.58           C  
ATOM   3636  O   THR A 244      17.778   8.869   8.322  1.00  0.68           O  
ATOM   3637  CB  THR A 244      20.616   7.959   8.527  1.00  1.29           C  
ATOM   3638  OG1 THR A 244      21.676   7.013   8.545  1.00  1.29           O  
ATOM   3639  CG2 THR A 244      21.115   9.267   9.114  1.00  1.29           C  
ATOM   3640  H   THR A 244      19.448   5.677   8.071  1.00  1.38           H  
ATOM   3641  HA  THR A 244      19.742   7.250  10.353  1.00  1.03           H  
ATOM   3642  HB  THR A 244      20.313   8.125   7.499  1.00  1.55           H  
ATOM   3643  HG1 THR A 244      22.393   7.332   7.988  1.00  1.55           H  
ATOM   3644 1HG2 THR A 244      21.960   9.627   8.527  1.00  1.55           H  
ATOM   3645 2HG2 THR A 244      20.317  10.007   9.089  1.00  1.55           H  
ATOM   3646 3HG2 THR A 244      21.431   9.108  10.144  1.00  1.55           H  
ATOM   3647  N   GLU A 245      18.177   9.083  10.535  1.00  0.69           N  
ATOM   3648  CA  GLU A 245      17.250  10.177  10.753  1.00  0.97           C  
ATOM   3649  C   GLU A 245      17.677  11.418   9.992  1.00  0.75           C  
ATOM   3650  O   GLU A 245      18.836  11.829  10.058  1.00  0.65           O  
ATOM   3651  CB  GLU A 245      17.151  10.495  12.244  1.00  1.46           C  
ATOM   3652  CG  GLU A 245      16.169  11.600  12.591  1.00  1.46           C  
ATOM   3653  CD  GLU A 245      16.076  11.857  14.068  1.00  1.46           C  
ATOM   3654  OE1 GLU A 245      16.747  11.182  14.811  1.00  1.46           O  
ATOM   3655  OE2 GLU A 245      15.341  12.735  14.456  1.00  1.46           O  
ATOM   3656  H   GLU A 245      18.702   8.732  11.323  1.00  0.83           H  
ATOM   3657  HA  GLU A 245      16.267   9.876  10.388  1.00  1.16           H  
ATOM   3658 1HB  GLU A 245      16.847   9.598  12.785  1.00  1.75           H  
ATOM   3659 2HB  GLU A 245      18.132  10.786  12.620  1.00  1.75           H  
ATOM   3660 1HG  GLU A 245      16.490  12.514  12.100  1.00  1.75           H  
ATOM   3661 2HG  GLU A 245      15.187  11.339  12.204  1.00  1.75           H  
ATOM   3662  N   ASN A 246      16.727  12.009   9.282  1.00  1.05           N  
ATOM   3663  CA  ASN A 246      16.933  13.213   8.492  1.00  1.11           C  
ATOM   3664  C   ASN A 246      17.918  13.013   7.341  1.00  0.84           C  
ATOM   3665  O   ASN A 246      18.700  13.912   7.028  1.00  0.91           O  
ATOM   3666  CB  ASN A 246      17.383  14.366   9.372  1.00  1.67           C  
ATOM   3667  CG  ASN A 246      16.360  14.746  10.406  1.00  1.67           C  
ATOM   3668  OD1 ASN A 246      15.150  14.650  10.177  1.00  1.67           O  
ATOM   3669  ND2 ASN A 246      16.829  15.182  11.549  1.00  1.67           N  
ATOM   3670  H   ASN A 246      15.807  11.598   9.282  1.00  1.26           H  
ATOM   3671  HA  ASN A 246      15.978  13.488   8.046  1.00  1.33           H  
ATOM   3672 1HB  ASN A 246      18.317  14.118   9.875  1.00  2.00           H  
ATOM   3673 2HB  ASN A 246      17.580  15.230   8.745  1.00  2.00           H  
ATOM   3674 1HD2 ASN A 246      16.199  15.447  12.281  1.00  2.00           H  
ATOM   3675 2HD2 ASN A 246      17.816  15.243  11.694  1.00  2.00           H  
ATOM   3676  N   SER A 247      17.868  11.845   6.698  1.00  0.68           N  
ATOM   3677  CA  SER A 247      18.734  11.576   5.555  1.00  0.58           C  
ATOM   3678  C   SER A 247      17.975  10.934   4.415  1.00  0.53           C  
ATOM   3679  O   SER A 247      17.722   9.725   4.424  1.00  0.53           O  
ATOM   3680  CB  SER A 247      19.890  10.671   5.932  1.00  0.87           C  
ATOM   3681  OG  SER A 247      20.684  10.375   4.806  1.00  0.87           O  
ATOM   3682  H   SER A 247      17.216  11.135   7.002  1.00  0.82           H  
ATOM   3683  HA  SER A 247      19.139  12.525   5.200  1.00  0.70           H  
ATOM   3684 1HB  SER A 247      20.499  11.161   6.691  1.00  1.04           H  
ATOM   3685 2HB  SER A 247      19.503   9.751   6.364  1.00  1.04           H  
ATOM   3686  HG  SER A 247      21.490   9.958   5.143  1.00  1.04           H  
ATOM   3687  N   GLU A 248      17.650  11.758   3.422  1.00  0.67           N  
ATOM   3688  CA  GLU A 248      16.967  11.317   2.219  1.00  0.58           C  
ATOM   3689  C   GLU A 248      17.741  10.226   1.529  1.00  0.51           C  
ATOM   3690  O   GLU A 248      17.162   9.217   1.143  1.00  0.71           O  
ATOM   3691  CB  GLU A 248      16.745  12.492   1.261  1.00  0.87           C  
ATOM   3692  CG  GLU A 248      16.098  12.114  -0.065  1.00  0.87           C  
ATOM   3693  CD  GLU A 248      15.722  13.297  -0.904  1.00  0.87           C  
ATOM   3694  OE1 GLU A 248      15.434  14.327  -0.341  1.00  0.87           O  
ATOM   3695  OE2 GLU A 248      15.690  13.181  -2.108  1.00  0.87           O  
ATOM   3696  H   GLU A 248      17.890  12.736   3.509  1.00  0.80           H  
ATOM   3697  HA  GLU A 248      15.994  10.914   2.503  1.00  0.70           H  
ATOM   3698 1HB  GLU A 248      16.112  13.238   1.741  1.00  1.04           H  
ATOM   3699 2HB  GLU A 248      17.701  12.968   1.041  1.00  1.04           H  
ATOM   3700 1HG  GLU A 248      16.797  11.496  -0.626  1.00  1.04           H  
ATOM   3701 2HG  GLU A 248      15.211  11.526   0.125  1.00  1.04           H  
ATOM   3702  N   ALA A 249      19.048  10.436   1.381  1.00  0.47           N  
ATOM   3703  CA  ALA A 249      19.921   9.483   0.718  1.00  0.46           C  
ATOM   3704  C   ALA A 249      19.920   8.129   1.411  1.00  0.44           C  
ATOM   3705  O   ALA A 249      19.856   7.100   0.734  1.00  0.54           O  
ATOM   3706  CB  ALA A 249      21.334  10.033   0.659  1.00  0.69           C  
ATOM   3707  H   ALA A 249      19.449  11.292   1.736  1.00  0.56           H  
ATOM   3708  HA  ALA A 249      19.555   9.339  -0.296  1.00  0.55           H  
ATOM   3709 1HB  ALA A 249      21.977   9.329   0.131  1.00  0.83           H  
ATOM   3710 2HB  ALA A 249      21.330  10.987   0.132  1.00  0.83           H  
ATOM   3711 3HB  ALA A 249      21.710  10.179   1.670  1.00  0.83           H  
ATOM   3712  N   ALA A 250      19.972   8.111   2.750  1.00  0.47           N  
ATOM   3713  CA  ALA A 250      19.942   6.837   3.461  1.00  0.74           C  
ATOM   3714  C   ALA A 250      18.649   6.101   3.180  1.00  0.78           C  
ATOM   3715  O   ALA A 250      18.659   4.889   2.954  1.00  0.97           O  
ATOM   3716  CB  ALA A 250      20.094   7.042   4.956  1.00  1.11           C  
ATOM   3717  H   ALA A 250      20.048   8.972   3.291  1.00  0.56           H  
ATOM   3718  HA  ALA A 250      20.768   6.225   3.097  1.00  0.89           H  
ATOM   3719 1HB  ALA A 250      20.088   6.075   5.458  1.00  1.33           H  
ATOM   3720 2HB  ALA A 250      21.035   7.548   5.158  1.00  1.33           H  
ATOM   3721 3HB  ALA A 250      19.269   7.649   5.325  1.00  1.33           H  
ATOM   3722  N   LEU A 251      17.540   6.837   3.186  1.00  0.79           N  
ATOM   3723  CA  LEU A 251      16.245   6.241   2.929  1.00  1.07           C  
ATOM   3724  C   LEU A 251      16.121   5.795   1.481  1.00  0.76           C  
ATOM   3725  O   LEU A 251      15.541   4.749   1.223  1.00  0.81           O  
ATOM   3726  CB  LEU A 251      15.117   7.200   3.330  1.00  1.60           C  
ATOM   3727  CG  LEU A 251      13.696   6.622   3.199  1.00  1.60           C  
ATOM   3728  CD1 LEU A 251      13.604   5.357   4.023  1.00  1.60           C  
ATOM   3729  CD2 LEU A 251      12.675   7.644   3.698  1.00  1.60           C  
ATOM   3730  H   LEU A 251      17.593   7.831   3.396  1.00  0.95           H  
ATOM   3731  HA  LEU A 251      16.155   5.353   3.552  1.00  1.28           H  
ATOM   3732 1HB  LEU A 251      15.262   7.490   4.369  1.00  1.93           H  
ATOM   3733 2HB  LEU A 251      15.181   8.096   2.714  1.00  1.93           H  
ATOM   3734  HG  LEU A 251      13.493   6.366   2.162  1.00  1.93           H  
ATOM   3735 1HD1 LEU A 251      12.602   4.937   3.935  1.00  1.93           H  
ATOM   3736 2HD1 LEU A 251      14.334   4.633   3.661  1.00  1.93           H  
ATOM   3737 3HD1 LEU A 251      13.811   5.589   5.066  1.00  1.93           H  
ATOM   3738 1HD2 LEU A 251      11.672   7.227   3.611  1.00  1.93           H  
ATOM   3739 2HD2 LEU A 251      12.880   7.880   4.743  1.00  1.93           H  
ATOM   3740 3HD2 LEU A 251      12.741   8.553   3.105  1.00  1.93           H  
ATOM   3741  N   LEU A 252      16.665   6.570   0.532  1.00  0.73           N  
ATOM   3742  CA  LEU A 252      16.610   6.186  -0.879  1.00  0.72           C  
ATOM   3743  C   LEU A 252      17.296   4.853  -1.083  1.00  0.69           C  
ATOM   3744  O   LEU A 252      16.779   3.985  -1.787  1.00  0.95           O  
ATOM   3745  CB  LEU A 252      17.309   7.239  -1.765  1.00  1.08           C  
ATOM   3746  CG  LEU A 252      16.606   8.590  -1.949  1.00  1.08           C  
ATOM   3747  CD1 LEU A 252      17.553   9.568  -2.623  1.00  1.08           C  
ATOM   3748  CD2 LEU A 252      15.384   8.401  -2.812  1.00  1.08           C  
ATOM   3749  H   LEU A 252      17.112   7.435   0.786  1.00  0.88           H  
ATOM   3750  HA  LEU A 252      15.568   6.093  -1.180  1.00  0.86           H  
ATOM   3751 1HB  LEU A 252      18.292   7.441  -1.343  1.00  1.30           H  
ATOM   3752 2HB  LEU A 252      17.449   6.810  -2.757  1.00  1.30           H  
ATOM   3753  HG  LEU A 252      16.311   8.992  -0.985  1.00  1.30           H  
ATOM   3754 1HD1 LEU A 252      17.051  10.526  -2.759  1.00  1.30           H  
ATOM   3755 2HD1 LEU A 252      18.437   9.709  -2.006  1.00  1.30           H  
ATOM   3756 3HD1 LEU A 252      17.849   9.174  -3.595  1.00  1.30           H  
ATOM   3757 1HD2 LEU A 252      14.881   9.357  -2.944  1.00  1.30           H  
ATOM   3758 2HD2 LEU A 252      15.688   8.011  -3.783  1.00  1.30           H  
ATOM   3759 3HD2 LEU A 252      14.708   7.695  -2.340  1.00  1.30           H  
ATOM   3760  N   GLN A 253      18.469   4.701  -0.473  1.00  0.79           N  
ATOM   3761  CA  GLN A 253      19.204   3.454  -0.542  1.00  1.20           C  
ATOM   3762  C   GLN A 253      18.424   2.320   0.116  1.00  1.10           C  
ATOM   3763  O   GLN A 253      18.366   1.216  -0.424  1.00  1.31           O  
ATOM   3764  CB  GLN A 253      20.585   3.607   0.095  1.00  1.80           C  
ATOM   3765  CG  GLN A 253      21.450   2.362  -0.011  1.00  1.80           C  
ATOM   3766  CD  GLN A 253      22.848   2.561   0.547  1.00  1.80           C  
ATOM   3767  OE1 GLN A 253      23.522   3.566   0.290  1.00  1.80           O  
ATOM   3768  NE2 GLN A 253      23.299   1.587   1.329  1.00  1.80           N  
ATOM   3769  H   GLN A 253      18.860   5.469   0.061  1.00  0.95           H  
ATOM   3770  HA  GLN A 253      19.337   3.195  -1.587  1.00  1.44           H  
ATOM   3771 1HB  GLN A 253      21.116   4.431  -0.380  1.00  2.16           H  
ATOM   3772 2HB  GLN A 253      20.474   3.855   1.151  1.00  2.16           H  
ATOM   3773 1HG  GLN A 253      20.974   1.560   0.552  1.00  2.16           H  
ATOM   3774 2HG  GLN A 253      21.537   2.078  -1.060  1.00  2.16           H  
ATOM   3775 1HE2 GLN A 253      24.212   1.652   1.734  1.00  2.16           H  
ATOM   3776 2HE2 GLN A 253      22.726   0.789   1.516  1.00  2.16           H  
ATOM   3777  N   ALA A 254      17.816   2.594   1.275  1.00  1.10           N  
ATOM   3778  CA  ALA A 254      17.017   1.590   1.971  1.00  1.45           C  
ATOM   3779  C   ALA A 254      15.838   1.129   1.110  1.00  0.66           C  
ATOM   3780  O   ALA A 254      15.620  -0.075   0.965  1.00  0.55           O  
ATOM   3781  CB  ALA A 254      16.514   2.149   3.296  1.00  2.17           C  
ATOM   3782  H   ALA A 254      17.917   3.508   1.696  1.00  1.32           H  
ATOM   3783  HA  ALA A 254      17.651   0.727   2.166  1.00  1.74           H  
ATOM   3784 1HB  ALA A 254      15.943   1.382   3.821  1.00  2.61           H  
ATOM   3785 2HB  ALA A 254      17.365   2.449   3.908  1.00  2.61           H  
ATOM   3786 3HB  ALA A 254      15.878   3.012   3.112  1.00  2.61           H  
ATOM   3787  N   VAL A 255      15.129   2.082   0.496  1.00  0.46           N  
ATOM   3788  CA  VAL A 255      13.984   1.806  -0.369  1.00  0.50           C  
ATOM   3789  C   VAL A 255      14.402   1.014  -1.595  1.00  0.30           C  
ATOM   3790  O   VAL A 255      13.693   0.114  -2.039  1.00  0.38           O  
ATOM   3791  CB  VAL A 255      13.270   3.104  -0.789  1.00  0.75           C  
ATOM   3792  CG1 VAL A 255      12.231   2.797  -1.855  1.00  0.75           C  
ATOM   3793  CG2 VAL A 255      12.580   3.718   0.425  1.00  0.75           C  
ATOM   3794  H   VAL A 255      15.376   3.046   0.658  1.00  0.55           H  
ATOM   3795  HA  VAL A 255      13.269   1.214   0.197  1.00  0.60           H  
ATOM   3796  HB  VAL A 255      13.997   3.803  -1.204  1.00  0.90           H  
ATOM   3797 1HG1 VAL A 255      11.729   3.718  -2.147  1.00  0.90           H  
ATOM   3798 2HG1 VAL A 255      12.721   2.359  -2.723  1.00  0.90           H  
ATOM   3799 3HG1 VAL A 255      11.498   2.096  -1.457  1.00  0.90           H  
ATOM   3800 1HG2 VAL A 255      12.073   4.635   0.130  1.00  0.90           H  
ATOM   3801 2HG2 VAL A 255      11.850   3.012   0.821  1.00  0.90           H  
ATOM   3802 3HG2 VAL A 255      13.314   3.942   1.196  1.00  0.90           H  
ATOM   3803  N   ALA A 256      15.571   1.323  -2.144  1.00  0.32           N  
ATOM   3804  CA  ALA A 256      16.096   0.576  -3.282  1.00  0.41           C  
ATOM   3805  C   ALA A 256      16.373  -0.910  -2.950  1.00  0.42           C  
ATOM   3806  O   ALA A 256      16.556  -1.716  -3.863  1.00  0.61           O  
ATOM   3807  CB  ALA A 256      17.363   1.238  -3.787  1.00  0.61           C  
ATOM   3808  H   ALA A 256      16.113   2.097  -1.781  1.00  0.38           H  
ATOM   3809  HA  ALA A 256      15.346   0.601  -4.070  1.00  0.49           H  
ATOM   3810 1HB  ALA A 256      17.730   0.703  -4.662  1.00  0.74           H  
ATOM   3811 2HB  ALA A 256      17.149   2.273  -4.057  1.00  0.74           H  
ATOM   3812 3HB  ALA A 256      18.119   1.218  -3.004  1.00  0.74           H  
ATOM   3813  N   GLN A 257      16.410  -1.274  -1.659  1.00  0.38           N  
ATOM   3814  CA  GLN A 257      16.652  -2.647  -1.241  1.00  0.61           C  
ATOM   3815  C   GLN A 257      15.355  -3.338  -0.813  1.00  0.79           C  
ATOM   3816  O   GLN A 257      15.191  -4.538  -1.040  1.00  2.09           O  
ATOM   3817  CB  GLN A 257      17.663  -2.679  -0.095  1.00  0.92           C  
ATOM   3818  CG  GLN A 257      19.036  -2.148  -0.466  1.00  0.92           C  
ATOM   3819  CD  GLN A 257      19.701  -2.981  -1.545  1.00  0.92           C  
ATOM   3820  OE1 GLN A 257      19.809  -4.204  -1.421  1.00  0.92           O  
ATOM   3821  NE2 GLN A 257      20.152  -2.327  -2.609  1.00  0.92           N  
ATOM   3822  H   GLN A 257      16.257  -0.599  -0.926  1.00  0.46           H  
ATOM   3823  HA  GLN A 257      17.065  -3.197  -2.085  1.00  0.73           H  
ATOM   3824 1HB  GLN A 257      17.288  -2.086   0.739  1.00  1.10           H  
ATOM   3825 2HB  GLN A 257      17.782  -3.703   0.259  1.00  1.10           H  
ATOM   3826 1HG  GLN A 257      18.932  -1.132  -0.840  1.00  1.10           H  
ATOM   3827 2HG  GLN A 257      19.673  -2.159   0.418  1.00  1.10           H  
ATOM   3828 1HE2 GLN A 257      20.600  -2.827  -3.352  1.00  1.10           H  
ATOM   3829 2HE2 GLN A 257      20.044  -1.335  -2.669  1.00  1.10           H  
ATOM   3830  N   GLN A 258      14.425  -2.576  -0.228  1.00  0.65           N  
ATOM   3831  CA  GLN A 258      13.134  -3.132   0.192  1.00  1.05           C  
ATOM   3832  C   GLN A 258      12.180  -2.036   0.667  1.00  0.60           C  
ATOM   3833  O   GLN A 258      12.598  -0.901   0.853  1.00  0.83           O  
ATOM   3834  CB  GLN A 258      13.346  -4.112   1.333  1.00  1.58           C  
ATOM   3835  CG  GLN A 258      13.890  -3.431   2.563  1.00  1.58           C  
ATOM   3836  CD  GLN A 258      14.128  -4.397   3.676  1.00  1.58           C  
ATOM   3837  OE1 GLN A 258      15.226  -4.937   3.837  1.00  1.58           O  
ATOM   3838  NE2 GLN A 258      13.088  -4.631   4.460  1.00  1.58           N  
ATOM   3839  H   GLN A 258      14.625  -1.601  -0.045  1.00  0.78           H  
ATOM   3840  HA  GLN A 258      12.691  -3.644  -0.656  1.00  1.26           H  
ATOM   3841 1HB  GLN A 258      12.411  -4.597   1.603  1.00  1.89           H  
ATOM   3842 2HB  GLN A 258      14.045  -4.893   1.040  1.00  1.89           H  
ATOM   3843 1HG  GLN A 258      14.836  -2.951   2.316  1.00  1.89           H  
ATOM   3844 2HG  GLN A 258      13.170  -2.687   2.904  1.00  1.89           H  
ATOM   3845 1HE2 GLN A 258      13.183  -5.258   5.236  1.00  1.89           H  
ATOM   3846 2HE2 GLN A 258      12.217  -4.170   4.287  1.00  1.89           H  
ATOM   3847  N   PRO A 259      10.897  -2.351   0.880  1.00  0.54           N  
ATOM   3848  CA  PRO A 259       9.887  -1.462   1.444  1.00  0.42           C  
ATOM   3849  C   PRO A 259      10.295  -1.040   2.858  1.00  0.43           C  
ATOM   3850  O   PRO A 259      10.783  -1.857   3.642  1.00  0.68           O  
ATOM   3851  CB  PRO A 259       8.606  -2.295   1.380  1.00  0.63           C  
ATOM   3852  CG  PRO A 259       8.817  -3.189   0.199  1.00  0.63           C  
ATOM   3853  CD  PRO A 259      10.284  -3.506   0.195  1.00  0.63           C  
ATOM   3854  HA  PRO A 259       9.804  -0.582   0.794  1.00  0.50           H  
ATOM   3855 1HB  PRO A 259       8.474  -2.852   2.317  1.00  0.76           H  
ATOM   3856 2HB  PRO A 259       7.733  -1.637   1.268  1.00  0.76           H  
ATOM   3857 1HG  PRO A 259       8.186  -4.083   0.280  1.00  0.76           H  
ATOM   3858 2HG  PRO A 259       8.503  -2.670  -0.718  1.00  0.76           H  
ATOM   3859 1HD  PRO A 259      10.474  -4.431   0.758  1.00  0.76           H  
ATOM   3860 2HD  PRO A 259      10.648  -3.574  -0.839  1.00  0.76           H  
ATOM   3861  N   VAL A 260      10.101   0.244   3.171  1.00  0.50           N  
ATOM   3862  CA  VAL A 260      10.525   0.791   4.465  1.00  0.57           C  
ATOM   3863  C   VAL A 260       9.388   1.466   5.232  1.00  0.58           C  
ATOM   3864  O   VAL A 260       8.655   2.287   4.689  1.00  0.90           O  
ATOM   3865  CB  VAL A 260      11.668   1.818   4.264  1.00  0.85           C  
ATOM   3866  CG1 VAL A 260      12.088   2.404   5.601  1.00  0.85           C  
ATOM   3867  CG2 VAL A 260      12.857   1.154   3.588  1.00  0.85           C  
ATOM   3868  H   VAL A 260       9.669   0.849   2.483  1.00  0.60           H  
ATOM   3869  HA  VAL A 260      10.905  -0.031   5.071  1.00  0.68           H  
ATOM   3870  HB  VAL A 260      11.307   2.637   3.643  1.00  1.03           H  
ATOM   3871 1HG1 VAL A 260      12.882   3.130   5.451  1.00  1.03           H  
ATOM   3872 2HG1 VAL A 260      11.237   2.892   6.073  1.00  1.03           H  
ATOM   3873 3HG1 VAL A 260      12.452   1.605   6.240  1.00  1.03           H  
ATOM   3874 1HG2 VAL A 260      13.645   1.891   3.445  1.00  1.03           H  
ATOM   3875 2HG2 VAL A 260      13.227   0.341   4.210  1.00  1.03           H  
ATOM   3876 3HG2 VAL A 260      12.552   0.763   2.620  1.00  1.03           H  
ATOM   3877  N   ALA A 261       9.232   1.120   6.502  1.00  0.39           N  
ATOM   3878  CA  ALA A 261       8.196   1.748   7.312  1.00  0.40           C  
ATOM   3879  C   ALA A 261       8.630   3.165   7.676  1.00  0.48           C  
ATOM   3880  O   ALA A 261       9.712   3.368   8.224  1.00  1.02           O  
ATOM   3881  CB  ALA A 261       7.928   0.925   8.566  1.00  0.60           C  
ATOM   3882  H   ALA A 261       9.858   0.449   6.927  1.00  0.47           H  
ATOM   3883  HA  ALA A 261       7.283   1.813   6.721  1.00  0.48           H  
ATOM   3884 1HB  ALA A 261       7.147   1.403   9.156  1.00  0.72           H  
ATOM   3885 2HB  ALA A 261       7.607  -0.077   8.282  1.00  0.72           H  
ATOM   3886 3HB  ALA A 261       8.840   0.860   9.158  1.00  0.72           H  
ATOM   3887  N   VAL A 262       7.797   4.158   7.370  1.00  0.38           N  
ATOM   3888  CA  VAL A 262       8.159   5.538   7.689  1.00  0.60           C  
ATOM   3889  C   VAL A 262       7.005   6.263   8.386  1.00  0.44           C  
ATOM   3890  O   VAL A 262       5.840   5.899   8.230  1.00  1.32           O  
ATOM   3891  CB  VAL A 262       8.563   6.320   6.404  1.00  0.90           C  
ATOM   3892  CG1 VAL A 262       9.754   5.672   5.719  1.00  0.90           C  
ATOM   3893  CG2 VAL A 262       7.399   6.390   5.448  1.00  0.90           C  
ATOM   3894  H   VAL A 262       6.913   3.958   6.923  1.00  0.46           H  
ATOM   3895  HA  VAL A 262       9.013   5.522   8.363  1.00  0.72           H  
ATOM   3896  HB  VAL A 262       8.863   7.328   6.691  1.00  1.08           H  
ATOM   3897 1HG1 VAL A 262      10.028   6.256   4.841  1.00  1.08           H  
ATOM   3898 2HG1 VAL A 262      10.588   5.638   6.407  1.00  1.08           H  
ATOM   3899 3HG1 VAL A 262       9.495   4.660   5.411  1.00  1.08           H  
ATOM   3900 1HG2 VAL A 262       7.688   6.957   4.563  1.00  1.08           H  
ATOM   3901 2HG2 VAL A 262       7.102   5.383   5.155  1.00  1.08           H  
ATOM   3902 3HG2 VAL A 262       6.570   6.889   5.944  1.00  1.08           H  
ATOM   3903  N   ALA A 263       7.321   7.305   9.144  1.00  0.98           N  
ATOM   3904  CA  ALA A 263       6.266   8.062   9.819  1.00  1.17           C  
ATOM   3905  C   ALA A 263       6.068   9.421   9.184  1.00  0.68           C  
ATOM   3906  O   ALA A 263       7.043  10.082   8.830  1.00  3.18           O  
ATOM   3907  CB  ALA A 263       6.596   8.236  11.283  1.00  1.75           C  
ATOM   3908  H   ALA A 263       8.297   7.553   9.267  1.00  1.18           H  
ATOM   3909  HA  ALA A 263       5.334   7.505   9.726  1.00  1.40           H  
ATOM   3910 1HB  ALA A 263       5.791   8.777  11.779  1.00  2.11           H  
ATOM   3911 2HB  ALA A 263       6.720   7.259  11.740  1.00  2.11           H  
ATOM   3912 3HB  ALA A 263       7.522   8.800  11.377  1.00  2.11           H  
ATOM   3913  N   ILE A 264       4.810   9.849   9.049  1.00  0.81           N  
ATOM   3914  CA  ILE A 264       4.527  11.176   8.498  1.00  1.12           C  
ATOM   3915  C   ILE A 264       3.350  11.913   9.183  1.00  0.59           C  
ATOM   3916  O   ILE A 264       2.542  11.322   9.906  1.00  0.69           O  
ATOM   3917  CB  ILE A 264       4.293  11.115   6.963  1.00  1.68           C  
ATOM   3918  CG1 ILE A 264       3.131  10.206   6.645  1.00  1.68           C  
ATOM   3919  CG2 ILE A 264       5.531  10.696   6.189  1.00  1.68           C  
ATOM   3920  CD1 ILE A 264       2.753  10.223   5.188  1.00  1.68           C  
ATOM   3921  H   ILE A 264       4.046   9.254   9.350  1.00  0.97           H  
ATOM   3922  HA  ILE A 264       5.417  11.782   8.651  1.00  1.34           H  
ATOM   3923  HB  ILE A 264       4.008  12.111   6.626  1.00  2.02           H  
ATOM   3924 1HG1 ILE A 264       3.377   9.185   6.934  1.00  2.02           H  
ATOM   3925 2HG1 ILE A 264       2.285  10.532   7.231  1.00  2.02           H  
ATOM   3926 1HG2 ILE A 264       5.313  10.708   5.122  1.00  2.02           H  
ATOM   3927 2HG2 ILE A 264       6.334  11.397   6.403  1.00  2.02           H  
ATOM   3928 3HG2 ILE A 264       5.834   9.692   6.480  1.00  2.02           H  
ATOM   3929 1HD1 ILE A 264       1.900   9.564   5.025  1.00  2.02           H  
ATOM   3930 2HD1 ILE A 264       2.491  11.238   4.900  1.00  2.02           H  
ATOM   3931 3HD1 ILE A 264       3.595   9.883   4.587  1.00  2.02           H  
ATOM   3932  N   ASP A 265       3.303  13.223   8.919  1.00  0.47           N  
ATOM   3933  CA  ASP A 265       2.316  14.220   9.375  1.00  0.46           C  
ATOM   3934  C   ASP A 265       1.125  14.453   8.426  1.00  0.68           C  
ATOM   3935  O   ASP A 265       1.278  15.099   7.389  1.00  1.08           O  
ATOM   3936  CB  ASP A 265       3.033  15.574   9.577  1.00  0.69           C  
ATOM   3937  CG  ASP A 265       2.146  16.735  10.062  1.00  0.69           C  
ATOM   3938  OD1 ASP A 265       0.938  16.641  10.002  1.00  0.69           O  
ATOM   3939  OD2 ASP A 265       2.702  17.724  10.481  1.00  0.69           O  
ATOM   3940  H   ASP A 265       4.062  13.573   8.355  1.00  0.56           H  
ATOM   3941  HA  ASP A 265       1.920  13.883  10.334  1.00  0.55           H  
ATOM   3942 1HB  ASP A 265       3.844  15.441  10.293  1.00  0.83           H  
ATOM   3943 2HB  ASP A 265       3.490  15.872   8.634  1.00  0.83           H  
ATOM   3944  N   ALA A 266      -0.065  13.979   8.804  1.00  0.86           N  
ATOM   3945  CA  ALA A 266      -1.281  14.241   8.017  1.00  1.70           C  
ATOM   3946  C   ALA A 266      -2.285  15.095   8.765  1.00  1.85           C  
ATOM   3947  O   ALA A 266      -3.491  14.863   8.653  1.00  3.20           O  
ATOM   3948  CB  ALA A 266      -1.973  12.966   7.635  1.00  2.55           C  
ATOM   3949  H   ALA A 266      -0.130  13.421   9.651  1.00  1.03           H  
ATOM   3950  HA  ALA A 266      -0.992  14.781   7.115  1.00  2.04           H  
ATOM   3951 1HB  ALA A 266      -2.860  13.201   7.049  1.00  3.06           H  
ATOM   3952 2HB  ALA A 266      -1.302  12.367   7.038  1.00  3.06           H  
ATOM   3953 3HB  ALA A 266      -2.266  12.422   8.531  1.00  3.06           H  
ATOM   3954  N   SER A 267      -1.811  16.048   9.555  1.00  1.37           N  
ATOM   3955  CA  SER A 267      -2.713  16.894  10.328  1.00  1.72           C  
ATOM   3956  C   SER A 267      -3.474  17.932   9.492  1.00  1.64           C  
ATOM   3957  O   SER A 267      -4.551  18.383   9.891  1.00  2.53           O  
ATOM   3958  CB  SER A 267      -1.923  17.602  11.410  1.00  2.58           C  
ATOM   3959  OG  SER A 267      -0.987  18.483  10.847  1.00  2.58           O  
ATOM   3960  H   SER A 267      -0.809  16.195   9.629  1.00  1.64           H  
ATOM   3961  HA  SER A 267      -3.448  16.246  10.807  1.00  2.06           H  
ATOM   3962 1HB  SER A 267      -2.604  18.155  12.056  1.00  3.10           H  
ATOM   3963 2HB  SER A 267      -1.408  16.867  12.029  1.00  3.10           H  
ATOM   3964  HG  SER A 267      -0.275  17.922  10.510  1.00  3.10           H  
ATOM   3965  N   GLY A 268      -2.916  18.327   8.349  1.00  1.23           N  
ATOM   3966  CA  GLY A 268      -3.546  19.354   7.523  1.00  1.30           C  
ATOM   3967  C   GLY A 268      -4.612  18.831   6.562  1.00  0.88           C  
ATOM   3968  O   GLY A 268      -4.677  17.633   6.270  1.00  1.81           O  
ATOM   3969  H   GLY A 268      -2.036  17.926   8.055  1.00  1.48           H  
ATOM   3970 1HA  GLY A 268      -3.992  20.104   8.176  1.00  1.56           H  
ATOM   3971 2HA  GLY A 268      -2.773  19.868   6.953  1.00  1.56           H  
ATOM   3972  N   ASN A 269      -5.405  19.775   6.042  1.00  1.36           N  
ATOM   3973  CA  ASN A 269      -6.480  19.514   5.086  1.00  2.15           C  
ATOM   3974  C   ASN A 269      -5.945  19.081   3.747  1.00  0.68           C  
ATOM   3975  O   ASN A 269      -6.589  18.320   3.032  1.00  1.39           O  
ATOM   3976  CB  ASN A 269      -7.329  20.755   4.874  1.00  3.22           C  
ATOM   3977  CG  ASN A 269      -8.230  21.072   6.017  1.00  3.22           C  
ATOM   3978  OD1 ASN A 269      -8.641  20.170   6.749  1.00  3.22           O  
ATOM   3979  ND2 ASN A 269      -8.543  22.330   6.190  1.00  3.22           N  
ATOM   3980  H   ASN A 269      -5.262  20.730   6.341  1.00  1.63           H  
ATOM   3981  HA  ASN A 269      -7.104  18.707   5.474  1.00  2.58           H  
ATOM   3982 1HB  ASN A 269      -6.679  21.613   4.696  1.00  3.87           H  
ATOM   3983 2HB  ASN A 269      -7.941  20.621   3.982  1.00  3.87           H  
ATOM   3984 1HD2 ASN A 269      -9.142  22.598   6.945  1.00  3.87           H  
ATOM   3985 2HD2 ASN A 269      -8.181  23.025   5.568  1.00  3.87           H  
ATOM   3986  N   ASP A 270      -4.763  19.569   3.409  1.00  0.38           N  
ATOM   3987  CA  ASP A 270      -4.159  19.260   2.136  1.00  0.55           C  
ATOM   3988  C   ASP A 270      -3.806  17.787   2.050  1.00  0.99           C  
ATOM   3989  O   ASP A 270      -3.967  17.161   1.004  1.00  4.40           O  
ATOM   3990  CB  ASP A 270      -2.907  20.108   1.939  1.00  0.83           C  
ATOM   3991  CG  ASP A 270      -3.227  21.577   1.767  1.00  0.83           C  
ATOM   3992  OD1 ASP A 270      -4.379  21.903   1.592  1.00  0.83           O  
ATOM   3993  OD2 ASP A 270      -2.312  22.365   1.804  1.00  0.83           O  
ATOM   3994  H   ASP A 270      -4.276  20.184   4.045  1.00  0.46           H  
ATOM   3995  HA  ASP A 270      -4.874  19.490   1.347  1.00  0.66           H  
ATOM   3996 1HB  ASP A 270      -2.239  19.988   2.792  1.00  0.99           H  
ATOM   3997 2HB  ASP A 270      -2.375  19.772   1.051  1.00  0.99           H  
ATOM   3998  N   PHE A 271      -3.308  17.232   3.149  1.00  0.38           N  
ATOM   3999  CA  PHE A 271      -2.953  15.829   3.150  1.00  0.47           C  
ATOM   4000  C   PHE A 271      -4.235  15.008   3.160  1.00  0.46           C  
ATOM   4001  O   PHE A 271      -4.400  14.083   2.369  1.00  0.68           O  
ATOM   4002  CB  PHE A 271      -2.136  15.465   4.373  1.00  0.70           C  
ATOM   4003  CG  PHE A 271      -1.497  14.117   4.247  1.00  0.70           C  
ATOM   4004  CD1 PHE A 271      -0.146  14.030   3.975  1.00  0.70           C  
ATOM   4005  CD2 PHE A 271      -2.229  12.947   4.345  1.00  0.70           C  
ATOM   4006  CE1 PHE A 271       0.472  12.810   3.834  1.00  0.70           C  
ATOM   4007  CE2 PHE A 271      -1.609  11.720   4.202  1.00  0.70           C  
ATOM   4008  CZ  PHE A 271      -0.261  11.651   3.949  1.00  0.70           C  
ATOM   4009  H   PHE A 271      -3.181  17.783   3.986  1.00  0.46           H  
ATOM   4010  HA  PHE A 271      -2.388  15.598   2.246  1.00  0.56           H  
ATOM   4011 1HB  PHE A 271      -1.350  16.205   4.525  1.00  0.85           H  
ATOM   4012 2HB  PHE A 271      -2.768  15.466   5.260  1.00  0.85           H  
ATOM   4013  HD1 PHE A 271       0.434  14.947   3.881  1.00  0.85           H  
ATOM   4014  HD2 PHE A 271      -3.300  13.000   4.541  1.00  0.85           H  
ATOM   4015  HE1 PHE A 271       1.541  12.763   3.626  1.00  0.85           H  
ATOM   4016  HE2 PHE A 271      -2.185  10.802   4.284  1.00  0.85           H  
ATOM   4017  HZ  PHE A 271       0.223  10.683   3.835  1.00  0.85           H  
ATOM   4018  N   GLN A 272      -5.158  15.380   4.052  1.00  0.44           N  
ATOM   4019  CA  GLN A 272      -6.445  14.705   4.204  1.00  0.76           C  
ATOM   4020  C   GLN A 272      -7.206  14.567   2.893  1.00  0.32           C  
ATOM   4021  O   GLN A 272      -7.645  13.476   2.525  1.00  0.55           O  
ATOM   4022  CB  GLN A 272      -7.307  15.486   5.205  1.00  1.14           C  
ATOM   4023  CG  GLN A 272      -8.706  14.939   5.429  1.00  1.14           C  
ATOM   4024  CD  GLN A 272      -9.497  15.796   6.409  1.00  1.14           C  
ATOM   4025  OE1 GLN A 272      -8.925  16.614   7.141  1.00  1.14           O  
ATOM   4026  NE2 GLN A 272     -10.814  15.615   6.424  1.00  1.14           N  
ATOM   4027  H   GLN A 272      -4.964  16.159   4.673  1.00  0.53           H  
ATOM   4028  HA  GLN A 272      -6.262  13.705   4.596  1.00  0.91           H  
ATOM   4029 1HB  GLN A 272      -6.802  15.509   6.171  1.00  1.37           H  
ATOM   4030 2HB  GLN A 272      -7.405  16.517   4.868  1.00  1.37           H  
ATOM   4031 1HG  GLN A 272      -9.238  14.926   4.479  1.00  1.37           H  
ATOM   4032 2HG  GLN A 272      -8.636  13.931   5.833  1.00  1.37           H  
ATOM   4033 1HE2 GLN A 272     -11.387  16.152   7.046  1.00  1.37           H  
ATOM   4034 2HE2 GLN A 272     -11.236  14.945   5.813  1.00  1.37           H  
ATOM   4035  N   GLN A 273      -7.338  15.681   2.186  1.00  0.36           N  
ATOM   4036  CA  GLN A 273      -8.090  15.769   0.946  1.00  0.22           C  
ATOM   4037  C   GLN A 273      -7.280  15.422  -0.309  1.00  0.19           C  
ATOM   4038  O   GLN A 273      -7.756  15.611  -1.429  1.00  0.26           O  
ATOM   4039  CB  GLN A 273      -8.649  17.177   0.845  1.00  0.33           C  
ATOM   4040  CG  GLN A 273      -9.618  17.490   1.973  1.00  0.33           C  
ATOM   4041  CD  GLN A 273     -10.098  18.913   1.935  1.00  0.33           C  
ATOM   4042  OE1 GLN A 273      -9.777  19.634   0.993  1.00  0.33           O  
ATOM   4043  NE2 GLN A 273     -10.853  19.327   2.945  1.00  0.33           N  
ATOM   4044  H   GLN A 273      -6.933  16.535   2.542  1.00  0.43           H  
ATOM   4045  HA  GLN A 273      -8.925  15.072   1.008  1.00  0.26           H  
ATOM   4046 1HB  GLN A 273      -7.835  17.901   0.878  1.00  0.40           H  
ATOM   4047 2HB  GLN A 273      -9.167  17.303  -0.104  1.00  0.40           H  
ATOM   4048 1HG  GLN A 273     -10.484  16.833   1.891  1.00  0.40           H  
ATOM   4049 2HG  GLN A 273      -9.114  17.327   2.926  1.00  0.40           H  
ATOM   4050 1HE2 GLN A 273     -11.194  20.268   2.966  1.00  0.40           H  
ATOM   4051 2HE2 GLN A 273     -11.082  18.700   3.690  1.00  0.40           H  
ATOM   4052  N   TYR A 274      -6.054  14.933  -0.129  1.00  0.18           N  
ATOM   4053  CA  TYR A 274      -5.187  14.571  -1.241  1.00  0.24           C  
ATOM   4054  C   TYR A 274      -5.851  13.667  -2.276  1.00  0.29           C  
ATOM   4055  O   TYR A 274      -6.293  12.554  -1.967  1.00  0.41           O  
ATOM   4056  CB  TYR A 274      -3.932  13.894  -0.699  1.00  0.36           C  
ATOM   4057  CG  TYR A 274      -2.945  13.425  -1.744  1.00  0.36           C  
ATOM   4058  CD1 TYR A 274      -2.055  14.306  -2.349  1.00  0.36           C  
ATOM   4059  CD2 TYR A 274      -2.933  12.086  -2.086  1.00  0.36           C  
ATOM   4060  CE1 TYR A 274      -1.148  13.831  -3.283  1.00  0.36           C  
ATOM   4061  CE2 TYR A 274      -2.041  11.617  -3.018  1.00  0.36           C  
ATOM   4062  CZ  TYR A 274      -1.144  12.476  -3.613  1.00  0.36           C  
ATOM   4063  OH  TYR A 274      -0.230  11.975  -4.516  1.00  0.36           O  
ATOM   4064  H   TYR A 274      -5.686  14.781   0.800  1.00  0.22           H  
ATOM   4065  HA  TYR A 274      -4.892  15.487  -1.752  1.00  0.29           H  
ATOM   4066 1HB  TYR A 274      -3.414  14.585  -0.032  1.00  0.43           H  
ATOM   4067 2HB  TYR A 274      -4.227  13.033  -0.105  1.00  0.43           H  
ATOM   4068  HD1 TYR A 274      -2.062  15.362  -2.079  1.00  0.43           H  
ATOM   4069  HD2 TYR A 274      -3.632  11.402  -1.606  1.00  0.43           H  
ATOM   4070  HE1 TYR A 274      -0.438  14.513  -3.751  1.00  0.43           H  
ATOM   4071  HE2 TYR A 274      -2.032  10.562  -3.278  1.00  0.43           H  
ATOM   4072  HH  TYR A 274       0.158  12.693  -5.021  1.00  0.43           H  
ATOM   4073  N   SER A 275      -5.936  14.168  -3.508  1.00  0.29           N  
ATOM   4074  CA  SER A 275      -6.422  13.389  -4.639  1.00  0.34           C  
ATOM   4075  C   SER A 275      -5.244  12.759  -5.368  1.00  0.39           C  
ATOM   4076  O   SER A 275      -5.226  11.554  -5.615  1.00  0.45           O  
ATOM   4077  CB  SER A 275      -7.229  14.236  -5.592  1.00  0.51           C  
ATOM   4078  OG  SER A 275      -7.649  13.481  -6.696  1.00  0.51           O  
ATOM   4079  H   SER A 275      -5.609  15.108  -3.691  1.00  0.35           H  
ATOM   4080  HA  SER A 275      -7.060  12.588  -4.264  1.00  0.41           H  
ATOM   4081 1HB  SER A 275      -8.099  14.620  -5.072  1.00  0.61           H  
ATOM   4082 2HB  SER A 275      -6.641  15.085  -5.923  1.00  0.61           H  
ATOM   4083  HG  SER A 275      -6.849  13.137  -7.100  1.00  0.61           H  
ATOM   4084  N   GLY A 276      -4.261  13.583  -5.726  1.00  0.39           N  
ATOM   4085  CA  GLY A 276      -3.091  13.071  -6.434  1.00  0.48           C  
ATOM   4086  C   GLY A 276      -2.049  14.148  -6.706  1.00  0.49           C  
ATOM   4087  O   GLY A 276      -2.246  15.315  -6.374  1.00  1.16           O  
ATOM   4088  H   GLY A 276      -4.330  14.572  -5.502  1.00  0.47           H  
ATOM   4089 1HA  GLY A 276      -2.645  12.266  -5.857  1.00  0.58           H  
ATOM   4090 2HA  GLY A 276      -3.410  12.633  -7.379  1.00  0.58           H  
ATOM   4091  N   GLY A 277      -0.935  13.747  -7.314  1.00  0.51           N  
ATOM   4092  CA  GLY A 277       0.148  14.682  -7.635  1.00  0.46           C  
ATOM   4093  C   GLY A 277       1.280  14.603  -6.611  1.00  0.33           C  
ATOM   4094  O   GLY A 277       1.256  13.763  -5.714  1.00  0.41           O  
ATOM   4095  H   GLY A 277      -0.832  12.763  -7.550  1.00  0.61           H  
ATOM   4096 1HA  GLY A 277       0.538  14.454  -8.628  1.00  0.55           H  
ATOM   4097 2HA  GLY A 277      -0.244  15.693  -7.675  1.00  0.55           H  
ATOM   4098  N   VAL A 278       2.281  15.474  -6.740  1.00  0.56           N  
ATOM   4099  CA  VAL A 278       3.412  15.429  -5.810  1.00  0.59           C  
ATOM   4100  C   VAL A 278       3.163  16.381  -4.655  1.00  0.60           C  
ATOM   4101  O   VAL A 278       3.123  17.599  -4.826  1.00  1.29           O  
ATOM   4102  CB  VAL A 278       4.735  15.758  -6.520  1.00  0.89           C  
ATOM   4103  CG1 VAL A 278       5.867  15.733  -5.512  1.00  0.89           C  
ATOM   4104  CG2 VAL A 278       4.996  14.738  -7.621  1.00  0.89           C  
ATOM   4105  H   VAL A 278       2.244  16.186  -7.459  1.00  0.67           H  
ATOM   4106  HA  VAL A 278       3.493  14.424  -5.408  1.00  0.71           H  
ATOM   4107  HB  VAL A 278       4.682  16.761  -6.945  1.00  1.06           H  
ATOM   4108 1HG1 VAL A 278       6.807  15.975  -6.010  1.00  1.06           H  
ATOM   4109 2HG1 VAL A 278       5.668  16.468  -4.735  1.00  1.06           H  
ATOM   4110 3HG1 VAL A 278       5.936  14.742  -5.066  1.00  1.06           H  
ATOM   4111 1HG2 VAL A 278       5.935  14.975  -8.119  1.00  1.06           H  
ATOM   4112 2HG2 VAL A 278       5.057  13.741  -7.185  1.00  1.06           H  
ATOM   4113 3HG2 VAL A 278       4.182  14.768  -8.345  1.00  1.06           H  
ATOM   4114  N   PHE A 279       2.977  15.802  -3.481  1.00  0.67           N  
ATOM   4115  CA  PHE A 279       2.582  16.527  -2.293  1.00  0.68           C  
ATOM   4116  C   PHE A 279       3.736  17.196  -1.572  1.00  0.77           C  
ATOM   4117  O   PHE A 279       4.646  16.531  -1.080  1.00  1.34           O  
ATOM   4118  CB  PHE A 279       1.902  15.564  -1.331  1.00  1.02           C  
ATOM   4119  CG  PHE A 279       1.294  16.244  -0.158  1.00  1.02           C  
ATOM   4120  CD1 PHE A 279       0.067  16.850  -0.304  1.00  1.02           C  
ATOM   4121  CD2 PHE A 279       1.926  16.296   1.073  1.00  1.02           C  
ATOM   4122  CE1 PHE A 279      -0.526  17.495   0.747  1.00  1.02           C  
ATOM   4123  CE2 PHE A 279       1.328  16.949   2.133  1.00  1.02           C  
ATOM   4124  CZ  PHE A 279       0.098  17.548   1.969  1.00  1.02           C  
ATOM   4125  H   PHE A 279       3.079  14.803  -3.412  1.00  0.80           H  
ATOM   4126  HA  PHE A 279       1.870  17.295  -2.585  1.00  0.82           H  
ATOM   4127 1HB  PHE A 279       1.120  15.016  -1.853  1.00  1.22           H  
ATOM   4128 2HB  PHE A 279       2.626  14.837  -0.967  1.00  1.22           H  
ATOM   4129  HD1 PHE A 279      -0.430  16.811  -1.273  1.00  1.22           H  
ATOM   4130  HD2 PHE A 279       2.900  15.822   1.198  1.00  1.22           H  
ATOM   4131  HE1 PHE A 279      -1.493  17.964   0.601  1.00  1.22           H  
ATOM   4132  HE2 PHE A 279       1.824  16.995   3.098  1.00  1.22           H  
ATOM   4133  HZ  PHE A 279      -0.374  18.064   2.804  1.00  1.22           H  
ATOM   4134  N   SER A 280       3.688  18.521  -1.505  1.00  0.71           N  
ATOM   4135  CA  SER A 280       4.702  19.297  -0.804  1.00  0.88           C  
ATOM   4136  C   SER A 280       4.121  20.049   0.393  1.00  1.25           C  
ATOM   4137  O   SER A 280       4.822  20.831   1.037  1.00  2.70           O  
ATOM   4138  CB  SER A 280       5.339  20.292  -1.748  1.00  1.32           C  
ATOM   4139  OG  SER A 280       4.391  21.216  -2.210  1.00  1.32           O  
ATOM   4140  H   SER A 280       2.921  19.005  -1.949  1.00  0.85           H  
ATOM   4141  HA  SER A 280       5.470  18.614  -0.438  1.00  1.06           H  
ATOM   4142 1HB  SER A 280       6.144  20.817  -1.234  1.00  1.58           H  
ATOM   4143 2HB  SER A 280       5.777  19.763  -2.593  1.00  1.58           H  
ATOM   4144  HG  SER A 280       4.017  21.626  -1.424  1.00  1.58           H  
ATOM   4145  N   GLY A 281       2.841  19.826   0.681  1.00  0.92           N  
ATOM   4146  CA  GLY A 281       2.169  20.526   1.770  1.00  1.22           C  
ATOM   4147  C   GLY A 281       1.229  21.594   1.209  1.00  1.62           C  
ATOM   4148  O   GLY A 281       1.709  22.240   0.276  1.00  1.79           O  
ATOM   4149  H   GLY A 281       2.312  19.161   0.135  1.00  1.10           H  
ATOM   4150 1HA  GLY A 281       1.611  19.812   2.369  1.00  1.46           H  
ATOM   4151 2HA  GLY A 281       2.918  20.986   2.413  1.00  1.46           H  
ATOM   4152  N   SER A 282       0.523  22.264   2.134  1.00  1.88           N  
ATOM   4153  CA  SER A 282       1.083  22.599   3.453  1.00  1.62           C  
ATOM   4154  C   SER A 282       1.126  21.437   4.445  1.00  1.62           C  
ATOM   4155  O   SER A 282       0.205  20.622   4.518  1.00  3.76           O  
ATOM   4156  CB  SER A 282       0.293  23.732   4.071  1.00  2.43           C  
ATOM   4157  OG  SER A 282       0.746  24.006   5.370  1.00  2.43           O  
ATOM   4158  H   SER A 282      -0.431  21.930   2.229  1.00  2.26           H  
ATOM   4159  HA  SER A 282       2.107  22.943   3.299  1.00  1.94           H  
ATOM   4160 1HB  SER A 282       0.391  24.623   3.452  1.00  2.92           H  
ATOM   4161 2HB  SER A 282      -0.764  23.467   4.097  1.00  2.92           H  
ATOM   4162  HG  SER A 282       0.560  23.219   5.887  1.00  2.92           H  
ATOM   4163  N   CYS A 283       2.217  21.380   5.205  1.00  1.33           N  
ATOM   4164  CA  CYS A 283       2.443  20.333   6.195  1.00  1.96           C  
ATOM   4165  C   CYS A 283       3.557  20.729   7.161  1.00  2.06           C  
ATOM   4166  O   CYS A 283       4.288  21.688   6.909  1.00  6.73           O  
ATOM   4167  CB  CYS A 283       2.829  19.037   5.506  1.00  2.94           C  
ATOM   4168  SG  CYS A 283       4.388  19.159   4.606  1.00  2.94           S  
ATOM   4169  H   CYS A 283       2.923  22.093   5.086  1.00  1.60           H  
ATOM   4170  HA  CYS A 283       1.523  20.179   6.759  1.00  2.35           H  
ATOM   4171 1HB  CYS A 283       2.925  18.243   6.247  1.00  3.53           H  
ATOM   4172 2HB  CYS A 283       2.050  18.741   4.803  1.00  3.53           H  
ATOM   4173  HG  CYS A 283       5.115  19.555   5.648  1.00  3.53           H  
ATOM   4174  N   GLY A 284       3.692  19.988   8.260  1.00  1.04           N  
ATOM   4175  CA  GLY A 284       4.743  20.274   9.234  1.00  0.87           C  
ATOM   4176  C   GLY A 284       5.599  19.046   9.539  1.00  0.67           C  
ATOM   4177  O   GLY A 284       5.899  18.247   8.653  1.00  0.75           O  
ATOM   4178  H   GLY A 284       3.062  19.214   8.427  1.00  1.25           H  
ATOM   4179 1HA  GLY A 284       5.378  21.076   8.859  1.00  1.04           H  
ATOM   4180 2HA  GLY A 284       4.288  20.638  10.155  1.00  1.04           H  
ATOM   4181  N   THR A 285       5.990  18.915  10.807  1.00  0.74           N  
ATOM   4182  CA  THR A 285       6.808  17.800  11.286  1.00  0.75           C  
ATOM   4183  C   THR A 285       6.094  16.996  12.373  1.00  0.69           C  
ATOM   4184  O   THR A 285       6.685  16.109  12.995  1.00  1.04           O  
ATOM   4185  CB  THR A 285       8.159  18.304  11.834  1.00  1.12           C  
ATOM   4186  OG1 THR A 285       7.926  19.228  12.905  1.00  1.12           O  
ATOM   4187  CG2 THR A 285       8.971  18.981  10.740  1.00  1.12           C  
ATOM   4188  H   THR A 285       5.708  19.624  11.470  1.00  0.89           H  
ATOM   4189  HA  THR A 285       7.004  17.131  10.448  1.00  0.90           H  
ATOM   4190  HB  THR A 285       8.723  17.459  12.222  1.00  1.35           H  
ATOM   4191  HG1 THR A 285       7.431  18.790  13.603  1.00  1.35           H  
ATOM   4192 1HG2 THR A 285       9.921  19.321  11.152  1.00  1.35           H  
ATOM   4193 2HG2 THR A 285       9.158  18.272   9.933  1.00  1.35           H  
ATOM   4194 3HG2 THR A 285       8.419  19.835  10.352  1.00  1.35           H  
ATOM   4195  N   ASN A 286       4.827  17.318  12.618  1.00  0.65           N  
ATOM   4196  CA  ASN A 286       4.057  16.648  13.657  1.00  0.67           C  
ATOM   4197  C   ASN A 286       3.642  15.265  13.187  1.00  0.37           C  
ATOM   4198  O   ASN A 286       2.534  15.073  12.689  1.00  0.49           O  
ATOM   4199  CB  ASN A 286       2.849  17.482  14.038  1.00  1.01           C  
ATOM   4200  CG  ASN A 286       2.108  16.941  15.228  1.00  1.01           C  
ATOM   4201  OD1 ASN A 286       2.489  15.919  15.809  1.00  1.01           O  
ATOM   4202  ND2 ASN A 286       1.051  17.615  15.605  1.00  1.01           N  
ATOM   4203  H   ASN A 286       4.377  18.040  12.074  1.00  0.78           H  
ATOM   4204  HA  ASN A 286       4.691  16.518  14.535  1.00  0.80           H  
ATOM   4205 1HB  ASN A 286       3.169  18.501  14.259  1.00  1.21           H  
ATOM   4206 2HB  ASN A 286       2.164  17.533  13.191  1.00  1.21           H  
ATOM   4207 1HD2 ASN A 286       0.515  17.308  16.392  1.00  1.21           H  
ATOM   4208 2HD2 ASN A 286       0.780  18.437  15.105  1.00  1.21           H  
ATOM   4209  N   LEU A 287       4.534  14.303  13.380  1.00  0.82           N  
ATOM   4210  CA  LEU A 287       4.307  12.942  12.926  1.00  0.84           C  
ATOM   4211  C   LEU A 287       3.087  12.373  13.621  1.00  0.60           C  
ATOM   4212  O   LEU A 287       2.928  12.542  14.832  1.00  0.80           O  
ATOM   4213  CB  LEU A 287       5.518  12.071  13.266  1.00  1.26           C  
ATOM   4214  CG  LEU A 287       6.851  12.501  12.652  1.00  1.26           C  
ATOM   4215  CD1 LEU A 287       7.941  11.556  13.135  1.00  1.26           C  
ATOM   4216  CD2 LEU A 287       6.742  12.521  11.149  1.00  1.26           C  
ATOM   4217  H   LEU A 287       5.419  14.556  13.800  1.00  0.98           H  
ATOM   4218  HA  LEU A 287       4.137  12.947  11.851  1.00  1.01           H  
ATOM   4219 1HB  LEU A 287       5.641  12.061  14.348  1.00  1.51           H  
ATOM   4220 2HB  LEU A 287       5.316  11.053  12.935  1.00  1.51           H  
ATOM   4221  HG  LEU A 287       7.103  13.502  13.002  1.00  1.51           H  
ATOM   4222 1HD1 LEU A 287       8.898  11.864  12.725  1.00  1.51           H  
ATOM   4223 2HD1 LEU A 287       7.990  11.584  14.223  1.00  1.51           H  
ATOM   4224 3HD1 LEU A 287       7.716  10.543  12.808  1.00  1.51           H  
ATOM   4225 1HD2 LEU A 287       7.695  12.832  10.725  1.00  1.51           H  
ATOM   4226 2HD2 LEU A 287       6.495  11.526  10.799  1.00  1.51           H  
ATOM   4227 3HD2 LEU A 287       5.962  13.219  10.846  1.00  1.51           H  
ATOM   4228  N   ASP A 288       2.236  11.667  12.882  1.00  0.54           N  
ATOM   4229  CA  ASP A 288       1.041  11.155  13.528  1.00  0.86           C  
ATOM   4230  C   ASP A 288       0.470   9.857  12.956  1.00  1.18           C  
ATOM   4231  O   ASP A 288      -0.496   9.328  13.506  1.00  2.28           O  
ATOM   4232  CB  ASP A 288      -0.020  12.249  13.524  1.00  1.29           C  
ATOM   4233  CG  ASP A 288      -0.473  12.699  12.141  1.00  1.29           C  
ATOM   4234  OD1 ASP A 288      -0.058  12.156  11.141  1.00  1.29           O  
ATOM   4235  OD2 ASP A 288      -1.263  13.610  12.106  1.00  1.29           O  
ATOM   4236  H   ASP A 288       2.393  11.535  11.892  1.00  0.65           H  
ATOM   4237  HA  ASP A 288       1.296  10.959  14.568  1.00  1.03           H  
ATOM   4238 1HB  ASP A 288      -0.888  11.921  14.086  1.00  1.55           H  
ATOM   4239 2HB  ASP A 288       0.380  13.122  14.043  1.00  1.55           H  
ATOM   4240  N   HIS A 289       1.075   9.302  11.902  1.00  0.94           N  
ATOM   4241  CA  HIS A 289       0.646   7.973  11.458  1.00  1.76           C  
ATOM   4242  C   HIS A 289       1.760   7.311  10.639  1.00  0.95           C  
ATOM   4243  O   HIS A 289       2.676   7.982  10.157  1.00  0.91           O  
ATOM   4244  CB  HIS A 289      -0.670   8.026  10.677  1.00  2.64           C  
ATOM   4245  CG  HIS A 289      -0.540   8.583   9.310  1.00  2.64           C  
ATOM   4246  ND1 HIS A 289      -0.216   9.895   9.068  1.00  2.64           N  
ATOM   4247  CD2 HIS A 289      -0.719   8.004   8.101  1.00  2.64           C  
ATOM   4248  CE1 HIS A 289      -0.176  10.090   7.762  1.00  2.64           C  
ATOM   4249  NE2 HIS A 289      -0.485   8.962   7.153  1.00  2.64           N  
ATOM   4250  H   HIS A 289       1.816   9.789  11.411  1.00  1.13           H  
ATOM   4251  HA  HIS A 289       0.475   7.349  12.331  1.00  2.11           H  
ATOM   4252 1HB  HIS A 289      -1.088   7.022  10.598  1.00  3.17           H  
ATOM   4253 2HB  HIS A 289      -1.392   8.635  11.220  1.00  3.17           H  
ATOM   4254  HD1 HIS A 289      -0.126  10.627   9.756  1.00  3.17           H  
ATOM   4255  HD2 HIS A 289      -0.993   6.992   7.797  1.00  3.17           H  
ATOM   4256  HE1 HIS A 289       0.096  11.059   7.358  1.00  3.17           H  
ATOM   4257  N   ALA A 290       1.694   5.992  10.497  1.00  1.05           N  
ATOM   4258  CA  ALA A 290       2.743   5.275   9.782  1.00  0.61           C  
ATOM   4259  C   ALA A 290       2.282   4.794   8.412  1.00  0.52           C  
ATOM   4260  O   ALA A 290       1.142   4.378   8.223  1.00  0.94           O  
ATOM   4261  CB  ALA A 290       3.227   4.107  10.614  1.00  0.92           C  
ATOM   4262  H   ALA A 290       0.920   5.481  10.897  1.00  1.26           H  
ATOM   4263  HA  ALA A 290       3.575   5.962   9.629  1.00  0.73           H  
ATOM   4264 1HB  ALA A 290       4.039   3.605  10.092  1.00  1.10           H  
ATOM   4265 2HB  ALA A 290       3.587   4.471  11.573  1.00  1.10           H  
ATOM   4266 3HB  ALA A 290       2.409   3.410  10.773  1.00  1.10           H  
ATOM   4267  N   VAL A 291       3.192   4.869   7.456  1.00  0.46           N  
ATOM   4268  CA  VAL A 291       2.956   4.481   6.070  1.00  0.56           C  
ATOM   4269  C   VAL A 291       4.149   3.693   5.528  1.00  0.48           C  
ATOM   4270  O   VAL A 291       5.185   3.605   6.184  1.00  0.47           O  
ATOM   4271  CB  VAL A 291       2.687   5.727   5.217  1.00  0.84           C  
ATOM   4272  CG1 VAL A 291       1.433   6.455   5.662  1.00  0.84           C  
ATOM   4273  CG2 VAL A 291       3.866   6.651   5.376  1.00  0.84           C  
ATOM   4274  H   VAL A 291       4.109   5.219   7.700  1.00  0.55           H  
ATOM   4275  HA  VAL A 291       2.073   3.842   6.035  1.00  0.67           H  
ATOM   4276  HB  VAL A 291       2.556   5.437   4.177  1.00  1.01           H  
ATOM   4277 1HG1 VAL A 291       1.283   7.334   5.035  1.00  1.01           H  
ATOM   4278 2HG1 VAL A 291       0.573   5.792   5.566  1.00  1.01           H  
ATOM   4279 3HG1 VAL A 291       1.535   6.771   6.697  1.00  1.01           H  
ATOM   4280 1HG2 VAL A 291       3.713   7.548   4.783  1.00  1.01           H  
ATOM   4281 2HG2 VAL A 291       3.978   6.926   6.425  1.00  1.01           H  
ATOM   4282 3HG2 VAL A 291       4.756   6.133   5.034  1.00  1.01           H  
ATOM   4283  N   THR A 292       4.005   3.087   4.352  1.00  0.62           N  
ATOM   4284  CA  THR A 292       5.110   2.295   3.818  1.00  0.66           C  
ATOM   4285  C   THR A 292       5.728   2.902   2.566  1.00  0.56           C  
ATOM   4286  O   THR A 292       5.047   3.169   1.580  1.00  1.28           O  
ATOM   4287  CB  THR A 292       4.656   0.858   3.500  1.00  0.99           C  
ATOM   4288  OG1 THR A 292       4.187   0.234   4.698  1.00  0.99           O  
ATOM   4289  CG2 THR A 292       5.817   0.043   2.943  1.00  0.99           C  
ATOM   4290  H   THR A 292       3.142   3.179   3.827  1.00  0.74           H  
ATOM   4291  HA  THR A 292       5.891   2.241   4.577  1.00  0.79           H  
ATOM   4292  HB  THR A 292       3.847   0.884   2.771  1.00  1.19           H  
ATOM   4293  HG1 THR A 292       4.919   0.130   5.312  1.00  1.19           H  
ATOM   4294 1HG2 THR A 292       5.480  -0.971   2.729  1.00  1.19           H  
ATOM   4295 2HG2 THR A 292       6.181   0.505   2.027  1.00  1.19           H  
ATOM   4296 3HG2 THR A 292       6.623   0.009   3.676  1.00  1.19           H  
ATOM   4297  N   ALA A 293       7.036   3.101   2.596  1.00  0.40           N  
ATOM   4298  CA  ALA A 293       7.729   3.609   1.432  1.00  1.25           C  
ATOM   4299  C   ALA A 293       7.958   2.440   0.497  1.00  0.74           C  
ATOM   4300  O   ALA A 293       8.657   1.486   0.839  1.00  2.71           O  
ATOM   4301  CB  ALA A 293       9.041   4.278   1.827  1.00  1.88           C  
ATOM   4302  H   ALA A 293       7.564   2.877   3.421  1.00  0.48           H  
ATOM   4303  HA  ALA A 293       7.091   4.334   0.928  1.00  1.50           H  
ATOM   4304 1HB  ALA A 293       9.544   4.649   0.934  1.00  2.25           H  
ATOM   4305 2HB  ALA A 293       8.836   5.111   2.500  1.00  2.25           H  
ATOM   4306 3HB  ALA A 293       9.680   3.556   2.330  1.00  2.25           H  
ATOM   4307  N   VAL A 294       7.348   2.502  -0.679  1.00  0.63           N  
ATOM   4308  CA  VAL A 294       7.451   1.416  -1.646  1.00  1.17           C  
ATOM   4309  C   VAL A 294       8.217   1.850  -2.887  1.00  0.75           C  
ATOM   4310  O   VAL A 294       8.472   1.047  -3.787  1.00  1.89           O  
ATOM   4311  CB  VAL A 294       6.050   0.890  -2.037  1.00  1.75           C  
ATOM   4312  CG1 VAL A 294       5.333   0.331  -0.816  1.00  1.75           C  
ATOM   4313  CG2 VAL A 294       5.234   2.008  -2.649  1.00  1.75           C  
ATOM   4314  H   VAL A 294       6.803   3.322  -0.912  1.00  0.76           H  
ATOM   4315  HA  VAL A 294       7.996   0.595  -1.180  1.00  1.40           H  
ATOM   4316  HB  VAL A 294       6.163   0.080  -2.757  1.00  2.11           H  
ATOM   4317 1HG1 VAL A 294       4.354  -0.049  -1.111  1.00  2.11           H  
ATOM   4318 2HG1 VAL A 294       5.922  -0.480  -0.389  1.00  2.11           H  
ATOM   4319 3HG1 VAL A 294       5.207   1.119  -0.074  1.00  2.11           H  
ATOM   4320 1HG2 VAL A 294       4.256   1.628  -2.935  1.00  2.11           H  
ATOM   4321 2HG2 VAL A 294       5.115   2.812  -1.923  1.00  2.11           H  
ATOM   4322 3HG2 VAL A 294       5.748   2.388  -3.532  1.00  2.11           H  
ATOM   4323  N   GLY A 295       8.612   3.114  -2.940  1.00  0.61           N  
ATOM   4324  CA  GLY A 295       9.408   3.538  -4.069  1.00  0.82           C  
ATOM   4325  C   GLY A 295       9.766   5.007  -4.042  1.00  0.46           C  
ATOM   4326  O   GLY A 295       9.638   5.675  -3.017  1.00  0.58           O  
ATOM   4327  H   GLY A 295       8.339   3.778  -2.228  1.00  0.73           H  
ATOM   4328 1HA  GLY A 295      10.315   2.937  -4.127  1.00  0.98           H  
ATOM   4329 2HA  GLY A 295       8.831   3.333  -4.963  1.00  0.98           H  
ATOM   4330  N   TYR A 296      10.225   5.499  -5.184  1.00  0.49           N  
ATOM   4331  CA  TYR A 296      10.536   6.912  -5.378  1.00  0.76           C  
ATOM   4332  C   TYR A 296      10.754   7.200  -6.860  1.00  0.96           C  
ATOM   4333  O   TYR A 296      10.942   6.282  -7.656  1.00  2.04           O  
ATOM   4334  CB  TYR A 296      11.755   7.349  -4.558  1.00  1.14           C  
ATOM   4335  CG  TYR A 296      13.041   6.616  -4.846  1.00  1.14           C  
ATOM   4336  CD1 TYR A 296      13.826   7.002  -5.919  1.00  1.14           C  
ATOM   4337  CD2 TYR A 296      13.464   5.595  -4.009  1.00  1.14           C  
ATOM   4338  CE1 TYR A 296      15.020   6.363  -6.163  1.00  1.14           C  
ATOM   4339  CE2 TYR A 296      14.665   4.958  -4.250  1.00  1.14           C  
ATOM   4340  CZ  TYR A 296      15.443   5.339  -5.327  1.00  1.14           C  
ATOM   4341  OH  TYR A 296      16.637   4.705  -5.584  1.00  1.14           O  
ATOM   4342  H   TYR A 296      10.311   4.859  -5.963  1.00  0.59           H  
ATOM   4343  HA  TYR A 296       9.680   7.502  -5.055  1.00  0.91           H  
ATOM   4344 1HB  TYR A 296      11.934   8.411  -4.724  1.00  1.37           H  
ATOM   4345 2HB  TYR A 296      11.534   7.227  -3.501  1.00  1.37           H  
ATOM   4346  HD1 TYR A 296      13.500   7.812  -6.570  1.00  1.37           H  
ATOM   4347  HD2 TYR A 296      12.851   5.305  -3.158  1.00  1.37           H  
ATOM   4348  HE1 TYR A 296      15.632   6.670  -7.009  1.00  1.37           H  
ATOM   4349  HE2 TYR A 296      14.999   4.157  -3.591  1.00  1.37           H  
ATOM   4350  HH  TYR A 296      16.912   4.889  -6.491  1.00  1.37           H  
ATOM   4351  N   GLY A 297      10.757   8.475  -7.240  1.00  1.43           N  
ATOM   4352  CA  GLY A 297      10.979   8.811  -8.639  1.00  2.92           C  
ATOM   4353  C   GLY A 297      11.726  10.124  -8.840  1.00  3.04           C  
ATOM   4354  O   GLY A 297      11.573  11.073  -8.071  1.00  7.00           O  
ATOM   4355  H   GLY A 297      10.591   9.201  -6.561  1.00  1.72           H  
ATOM   4356 1HA  GLY A 297      11.541   8.008  -9.112  1.00  3.50           H  
ATOM   4357 2HA  GLY A 297      10.019   8.861  -9.151  1.00  3.50           H  
ATOM   4358  N   THR A 298      12.544  10.155  -9.895  1.00  8.70           N  
ATOM   4359  CA  THR A 298      13.318  11.328 -10.311  1.00 16.96           C  
ATOM   4360  C   THR A 298      13.172  11.593 -11.804  1.00 29.63           C  
ATOM   4361  O   THR A 298      13.423  10.705 -12.621  1.00 55.75           O  
ATOM   4362  CB  THR A 298      14.814  11.175  -9.968  1.00 25.44           C  
ATOM   4363  OG1 THR A 298      14.975  11.080  -8.545  1.00 25.44           O  
ATOM   4364  CG2 THR A 298      15.616  12.350 -10.511  1.00 25.44           C  
ATOM   4365  H   THR A 298      12.623   9.317 -10.455  1.00 10.44           H  
ATOM   4366  HA  THR A 298      12.943  12.194  -9.774  1.00 20.35           H  
ATOM   4367  HB  THR A 298      15.186  10.256 -10.419  1.00 30.53           H  
ATOM   4368  HG1 THR A 298      14.801  11.951  -8.164  1.00 30.53           H  
ATOM   4369 1HG2 THR A 298      16.669  12.215 -10.264  1.00 30.53           H  
ATOM   4370 2HG2 THR A 298      15.501  12.401 -11.593  1.00 30.53           H  
ATOM   4371 3HG2 THR A 298      15.256  13.276 -10.066  1.00 30.53           H  
ATOM   4372  N   THR A 299      12.791  12.822 -12.164  1.00 40.75           N  
ATOM   4373  CA  THR A 299      12.629  13.158 -13.577  1.00 61.55           C  
ATOM   4374  C   THR A 299      13.723  14.080 -14.085  1.00 84.97           C  
ATOM   4375  O   THR A 299      14.474  14.672 -13.309  1.00130.50           O  
ATOM   4376  CB  THR A 299      11.286  13.851 -13.856  1.00 92.32           C  
ATOM   4377  OG1 THR A 299      11.289  15.173 -13.297  1.00 92.32           O  
ATOM   4378  CG2 THR A 299      10.150  13.049 -13.237  1.00 92.32           C  
ATOM   4379  H   THR A 299      12.580  13.504 -11.446  1.00 48.90           H  
ATOM   4380  HA  THR A 299      12.668  12.239 -14.160  1.00 73.86           H  
ATOM   4381  HB  THR A 299      11.128  13.922 -14.931  1.00110.79           H  
ATOM   4382  HG1 THR A 299      10.463  15.611 -13.522  1.00110.79           H  
ATOM   4383 1HG2 THR A 299       9.200  13.542 -13.442  1.00110.79           H  
ATOM   4384 2HG2 THR A 299      10.138  12.047 -13.667  1.00110.79           H  
ATOM   4385 3HG2 THR A 299      10.298  12.979 -12.160  1.00110.79           H  
ATOM   4386  N   SER A 300      13.759  14.250 -15.411  1.00102.35           N  
ATOM   4387  CA  SER A 300      14.715  15.134 -16.080  1.00144.13           C  
ATOM   4388  C   SER A 300      14.409  16.604 -15.816  1.00112.02           C  
ATOM   4389  O   SER A 300      15.255  17.475 -16.028  1.00147.30           O  
ATOM   4390  CB  SER A 300      14.710  14.878 -17.575  1.00216.19           C  
ATOM   4391  OG  SER A 300      13.491  15.264 -18.148  1.00216.19           O  
ATOM   4392  H   SER A 300      13.098  13.735 -15.976  1.00122.82           H  
ATOM   4393  HA  SER A 300      15.710  14.922 -15.690  1.00172.96           H  
ATOM   4394 1HB  SER A 300      15.523  15.437 -18.039  1.00259.43           H  
ATOM   4395 2HB  SER A 300      14.888  13.821 -17.766  1.00259.43           H  
ATOM   4396  HG  SER A 300      13.376  16.194 -17.933  1.00259.43           H  
ATOM   4397  N   ASP A 301      13.200  16.873 -15.328  1.00 96.36           N  
ATOM   4398  CA  ASP A 301      12.789  18.214 -14.976  1.00 86.43           C  
ATOM   4399  C   ASP A 301      13.093  18.530 -13.519  1.00 86.02           C  
ATOM   4400  O   ASP A 301      12.688  19.574 -13.026  1.00 96.68           O  
ATOM   4401  CB  ASP A 301      11.298  18.404 -15.250  1.00129.65           C  
ATOM   4402  CG  ASP A 301      10.969  18.346 -16.737  1.00129.65           C  
ATOM   4403  OD1 ASP A 301      11.846  18.587 -17.533  1.00129.65           O  
ATOM   4404  OD2 ASP A 301       9.841  18.064 -17.062  1.00129.65           O  
ATOM   4405  H   ASP A 301      12.542  16.121 -15.189  1.00115.63           H  
ATOM   4406  HA  ASP A 301      13.344  18.918 -15.596  1.00103.72           H  
ATOM   4407 1HB  ASP A 301      10.729  17.628 -14.738  1.00155.57           H  
ATOM   4408 2HB  ASP A 301      10.971  19.366 -14.856  1.00155.57           H  
ATOM   4409  N   GLY A 302      13.790  17.630 -12.819  1.00 97.80           N  
ATOM   4410  CA  GLY A 302      14.156  17.876 -11.436  1.00136.58           C  
ATOM   4411  C   GLY A 302      13.020  17.576 -10.470  1.00 91.22           C  
ATOM   4412  O   GLY A 302      13.003  18.101  -9.352  1.00 92.14           O  
ATOM   4413  H   GLY A 302      14.093  16.758 -13.234  1.00117.36           H  
ATOM   4414 1HA  GLY A 302      15.020  17.261 -11.180  1.00163.90           H  
ATOM   4415 2HA  GLY A 302      14.464  18.914 -11.325  1.00163.90           H  
ATOM   4416  N   THR A 303      12.063  16.741 -10.892  1.00 67.98           N  
ATOM   4417  CA  THR A 303      10.957  16.401 -10.017  1.00 42.62           C  
ATOM   4418  C   THR A 303      11.349  15.192  -9.214  1.00 28.76           C  
ATOM   4419  O   THR A 303      11.697  14.153  -9.770  1.00 51.77           O  
ATOM   4420  CB  THR A 303       9.664  16.089 -10.791  1.00 63.93           C  
ATOM   4421  OG1 THR A 303       9.281  17.226 -11.569  1.00 63.93           O  
ATOM   4422  CG2 THR A 303       8.539  15.746  -9.822  1.00 63.93           C  
ATOM   4423  H   THR A 303      12.095  16.316 -11.811  1.00 81.58           H  
ATOM   4424  HA  THR A 303      10.772  17.229  -9.331  1.00 51.14           H  
ATOM   4425  HB  THR A 303       9.827  15.242 -11.448  1.00 76.72           H  
ATOM   4426  HG1 THR A 303      10.027  17.519 -12.098  1.00 76.72           H  
ATOM   4427 1HG2 THR A 303       7.631  15.526 -10.382  1.00 76.72           H  
ATOM   4428 2HG2 THR A 303       8.822  14.876  -9.231  1.00 76.72           H  
ATOM   4429 3HG2 THR A 303       8.360  16.591  -9.158  1.00 76.72           H  
ATOM   4430  N   ASP A 304      11.319  15.329  -7.905  1.00 17.45           N  
ATOM   4431  CA  ASP A 304      11.689  14.226  -7.049  1.00  7.95           C  
ATOM   4432  C   ASP A 304      10.587  13.933  -6.051  1.00  4.30           C  
ATOM   4433  O   ASP A 304      10.073  14.846  -5.405  1.00  4.20           O  
ATOM   4434  CB  ASP A 304      12.994  14.546  -6.324  1.00 11.93           C  
ATOM   4435  CG  ASP A 304      14.197  14.653  -7.248  1.00 11.93           C  
ATOM   4436  OD1 ASP A 304      14.689  13.640  -7.686  1.00 11.93           O  
ATOM   4437  OD2 ASP A 304      14.610  15.757  -7.517  1.00 11.93           O  
ATOM   4438  H   ASP A 304      11.032  16.207  -7.498  1.00 20.94           H  
ATOM   4439  HA  ASP A 304      11.841  13.345  -7.664  1.00  9.54           H  
ATOM   4440 1HB  ASP A 304      12.889  15.482  -5.776  1.00 14.31           H  
ATOM   4441 2HB  ASP A 304      13.201  13.764  -5.604  1.00 14.31           H  
ATOM   4442  N   TYR A 305      10.239  12.660  -5.908  1.00  3.99           N  
ATOM   4443  CA  TYR A 305       9.202  12.293  -4.957  1.00  6.42           C  
ATOM   4444  C   TYR A 305       9.330  10.871  -4.427  1.00  1.99           C  
ATOM   4445  O   TYR A 305       9.968  10.019  -5.039  1.00  2.84           O  
ATOM   4446  CB  TYR A 305       7.832  12.474  -5.602  1.00  9.63           C  
ATOM   4447  CG  TYR A 305       7.639  11.597  -6.814  1.00  9.63           C  
ATOM   4448  CD1 TYR A 305       7.086  10.331  -6.690  1.00  9.63           C  
ATOM   4449  CD2 TYR A 305       8.028  12.067  -8.058  1.00  9.63           C  
ATOM   4450  CE1 TYR A 305       6.924   9.541  -7.812  1.00  9.63           C  
ATOM   4451  CE2 TYR A 305       7.866  11.279  -9.177  1.00  9.63           C  
ATOM   4452  CZ  TYR A 305       7.317  10.020  -9.057  1.00  9.63           C  
ATOM   4453  OH  TYR A 305       7.159   9.233 -10.176  1.00  9.63           O  
ATOM   4454  H   TYR A 305      10.686  11.955  -6.481  1.00  4.79           H  
ATOM   4455  HA  TYR A 305       9.283  12.969  -4.113  1.00  7.70           H  
ATOM   4456 1HB  TYR A 305       7.047  12.245  -4.880  1.00 11.56           H  
ATOM   4457 2HB  TYR A 305       7.710  13.511  -5.910  1.00 11.56           H  
ATOM   4458  HD1 TYR A 305       6.781   9.961  -5.711  1.00 11.56           H  
ATOM   4459  HD2 TYR A 305       8.464  13.060  -8.150  1.00 11.56           H  
ATOM   4460  HE1 TYR A 305       6.490   8.547  -7.724  1.00 11.56           H  
ATOM   4461  HE2 TYR A 305       8.174  11.650 -10.155  1.00 11.56           H  
ATOM   4462  HH  TYR A 305       6.802   8.379  -9.918  1.00 11.56           H  
ATOM   4463  N   TRP A 306       8.700  10.618  -3.286  1.00  2.72           N  
ATOM   4464  CA  TRP A 306       8.643   9.288  -2.702  1.00  1.45           C  
ATOM   4465  C   TRP A 306       7.348   8.632  -3.094  1.00  1.00           C  
ATOM   4466  O   TRP A 306       6.322   9.295  -3.170  1.00  2.37           O  
ATOM   4467  CB  TRP A 306       8.653   9.312  -1.180  1.00  2.17           C  
ATOM   4468  CG  TRP A 306       9.884   9.839  -0.546  1.00  2.17           C  
ATOM   4469  CD1 TRP A 306      10.064  11.079  -0.017  1.00  2.17           C  
ATOM   4470  CD2 TRP A 306      11.127   9.136  -0.366  1.00  2.17           C  
ATOM   4471  NE1 TRP A 306      11.330  11.190   0.492  1.00  2.17           N  
ATOM   4472  CE2 TRP A 306      11.995  10.015   0.284  1.00  2.17           C  
ATOM   4473  CE3 TRP A 306      11.567   7.850  -0.698  1.00  2.17           C  
ATOM   4474  CZ2 TRP A 306      13.280   9.656   0.608  1.00  2.17           C  
ATOM   4475  CZ3 TRP A 306      12.864   7.493  -0.375  1.00  2.17           C  
ATOM   4476  CH2 TRP A 306      13.692   8.382   0.259  1.00  2.17           C  
ATOM   4477  H   TRP A 306       8.236  11.377  -2.816  1.00  3.26           H  
ATOM   4478  HA  TRP A 306       9.476   8.693  -3.071  1.00  1.74           H  
ATOM   4479 1HB  TRP A 306       7.804   9.882  -0.826  1.00  2.61           H  
ATOM   4480 2HB  TRP A 306       8.516   8.294  -0.818  1.00  2.61           H  
ATOM   4481  HD1 TRP A 306       9.313  11.865   0.008  1.00  2.61           H  
ATOM   4482  HE1 TRP A 306      11.714  12.009   0.942  1.00  2.61           H  
ATOM   4483  HE3 TRP A 306      10.903   7.148  -1.204  1.00  2.61           H  
ATOM   4484  HZ2 TRP A 306      13.958  10.335   1.120  1.00  2.61           H  
ATOM   4485  HZ3 TRP A 306      13.211   6.493  -0.637  1.00  2.61           H  
ATOM   4486  HH2 TRP A 306      14.703   8.083   0.502  1.00  2.61           H  
ATOM   4487  N   ILE A 307       7.366   7.331  -3.288  1.00  0.74           N  
ATOM   4488  CA  ILE A 307       6.128   6.617  -3.542  1.00  0.74           C  
ATOM   4489  C   ILE A 307       5.767   5.928  -2.243  1.00  0.54           C  
ATOM   4490  O   ILE A 307       6.454   5.003  -1.798  1.00  0.60           O  
ATOM   4491  CB  ILE A 307       6.251   5.604  -4.685  1.00  1.11           C  
ATOM   4492  CG1 ILE A 307       6.683   6.321  -5.963  1.00  1.11           C  
ATOM   4493  CG2 ILE A 307       4.911   4.917  -4.898  1.00  1.11           C  
ATOM   4494  CD1 ILE A 307       7.053   5.388  -7.090  1.00  1.11           C  
ATOM   4495  H   ILE A 307       8.235   6.832  -3.222  1.00  0.89           H  
ATOM   4496  HA  ILE A 307       5.341   7.328  -3.790  1.00  0.89           H  
ATOM   4497  HB  ILE A 307       7.001   4.858  -4.443  1.00  1.33           H  
ATOM   4498 1HG1 ILE A 307       5.868   6.960  -6.299  1.00  1.33           H  
ATOM   4499 2HG1 ILE A 307       7.544   6.951  -5.743  1.00  1.33           H  
ATOM   4500 1HG2 ILE A 307       4.996   4.194  -5.709  1.00  1.33           H  
ATOM   4501 2HG2 ILE A 307       4.614   4.406  -3.985  1.00  1.33           H  
ATOM   4502 3HG2 ILE A 307       4.158   5.662  -5.154  1.00  1.33           H  
ATOM   4503 1HD1 ILE A 307       7.348   5.969  -7.964  1.00  1.33           H  
ATOM   4504 2HD1 ILE A 307       7.883   4.755  -6.779  1.00  1.33           H  
ATOM   4505 3HD1 ILE A 307       6.197   4.764  -7.343  1.00  1.33           H  
ATOM   4506  N   VAL A 308       4.705   6.418  -1.618  1.00  0.36           N  
ATOM   4507  CA  VAL A 308       4.300   5.941  -0.315  1.00  0.37           C  
ATOM   4508  C   VAL A 308       2.893   5.361  -0.278  1.00  0.35           C  
ATOM   4509  O   VAL A 308       1.942   5.944  -0.796  1.00  0.50           O  
ATOM   4510  CB  VAL A 308       4.418   7.094   0.684  1.00  0.55           C  
ATOM   4511  CG1 VAL A 308       3.921   6.661   2.029  1.00  0.55           C  
ATOM   4512  CG2 VAL A 308       5.867   7.546   0.785  1.00  0.55           C  
ATOM   4513  H   VAL A 308       4.177   7.177  -2.032  1.00  0.43           H  
ATOM   4514  HA  VAL A 308       4.997   5.159  -0.014  1.00  0.44           H  
ATOM   4515  HB  VAL A 308       3.801   7.922   0.347  1.00  0.67           H  
ATOM   4516 1HG1 VAL A 308       4.004   7.502   2.713  1.00  0.67           H  
ATOM   4517 2HG1 VAL A 308       2.878   6.353   1.955  1.00  0.67           H  
ATOM   4518 3HG1 VAL A 308       4.523   5.828   2.394  1.00  0.67           H  
ATOM   4519 1HG2 VAL A 308       5.938   8.370   1.493  1.00  0.67           H  
ATOM   4520 2HG2 VAL A 308       6.484   6.716   1.129  1.00  0.67           H  
ATOM   4521 3HG2 VAL A 308       6.217   7.879  -0.191  1.00  0.67           H  
ATOM   4522  N   LYS A 309       2.771   4.193   0.338  1.00  0.38           N  
ATOM   4523  CA  LYS A 309       1.503   3.505   0.473  1.00  0.57           C  
ATOM   4524  C   LYS A 309       0.834   3.844   1.800  1.00  0.45           C  
ATOM   4525  O   LYS A 309       1.392   3.598   2.872  1.00  0.52           O  
ATOM   4526  CB  LYS A 309       1.710   1.996   0.390  1.00  0.85           C  
ATOM   4527  CG  LYS A 309       0.421   1.191   0.387  1.00  0.85           C  
ATOM   4528  CD  LYS A 309       0.705  -0.304   0.343  1.00  0.85           C  
ATOM   4529  CE  LYS A 309      -0.586  -1.101   0.399  1.00  0.85           C  
ATOM   4530  NZ  LYS A 309      -0.347  -2.562   0.497  1.00  0.85           N  
ATOM   4531  H   LYS A 309       3.589   3.768   0.743  1.00  0.46           H  
ATOM   4532  HA  LYS A 309       0.840   3.824  -0.331  1.00  0.68           H  
ATOM   4533 1HB  LYS A 309       2.274   1.750  -0.507  1.00  1.03           H  
ATOM   4534 2HB  LYS A 309       2.302   1.667   1.243  1.00  1.03           H  
ATOM   4535 1HG  LYS A 309      -0.159   1.428   1.279  1.00  1.03           H  
ATOM   4536 2HG  LYS A 309      -0.172   1.462  -0.486  1.00  1.03           H  
ATOM   4537 1HD  LYS A 309       1.234  -0.548  -0.579  1.00  1.03           H  
ATOM   4538 2HD  LYS A 309       1.333  -0.584   1.189  1.00  1.03           H  
ATOM   4539 1HE  LYS A 309      -1.170  -0.780   1.260  1.00  1.03           H  
ATOM   4540 2HE  LYS A 309      -1.157  -0.905  -0.505  1.00  1.03           H  
ATOM   4541 1HZ  LYS A 309      -1.240  -3.044   0.518  1.00  1.03           H  
ATOM   4542 2HZ  LYS A 309       0.175  -2.876  -0.312  1.00  1.03           H  
ATOM   4543 3HZ  LYS A 309       0.171  -2.777   1.336  1.00  1.03           H  
ATOM   4544  N   ASN A 310      -0.365   4.412   1.737  1.00  0.95           N  
ATOM   4545  CA  ASN A 310      -1.100   4.718   2.956  1.00  1.04           C  
ATOM   4546  C   ASN A 310      -2.084   3.572   3.213  1.00  0.80           C  
ATOM   4547  O   ASN A 310      -2.222   2.669   2.386  1.00  1.04           O  
ATOM   4548  CB  ASN A 310      -1.793   6.077   2.849  1.00  1.56           C  
ATOM   4549  CG  ASN A 310      -2.014   6.756   4.187  1.00  1.56           C  
ATOM   4550  OD1 ASN A 310      -2.355   6.118   5.190  1.00  1.56           O  
ATOM   4551  ND2 ASN A 310      -1.804   8.045   4.220  1.00  1.56           N  
ATOM   4552  H   ASN A 310      -0.788   4.611   0.841  1.00  1.14           H  
ATOM   4553  HA  ASN A 310      -0.404   4.747   3.794  1.00  1.25           H  
ATOM   4554 1HB  ASN A 310      -1.191   6.736   2.222  1.00  1.87           H  
ATOM   4555 2HB  ASN A 310      -2.757   5.953   2.356  1.00  1.87           H  
ATOM   4556 1HD2 ASN A 310      -1.922   8.548   5.079  1.00  1.87           H  
ATOM   4557 2HD2 ASN A 310      -1.522   8.526   3.392  1.00  1.87           H  
ATOM   4558  N   SER A 311      -2.750   3.602   4.360  1.00  0.87           N  
ATOM   4559  CA  SER A 311      -3.687   2.558   4.744  1.00  1.00           C  
ATOM   4560  C   SER A 311      -5.105   3.070   4.908  1.00  0.80           C  
ATOM   4561  O   SER A 311      -5.791   2.712   5.868  1.00  1.47           O  
ATOM   4562  CB  SER A 311      -3.244   1.927   6.014  1.00  1.50           C  
ATOM   4563  OG  SER A 311      -3.173   2.872   7.038  1.00  1.50           O  
ATOM   4564  H   SER A 311      -2.598   4.380   4.985  1.00  1.04           H  
ATOM   4565  HA  SER A 311      -3.690   1.797   3.962  1.00  1.20           H  
ATOM   4566 1HB  SER A 311      -3.919   1.118   6.278  1.00  1.80           H  
ATOM   4567 2HB  SER A 311      -2.266   1.500   5.852  1.00  1.80           H  
ATOM   4568  HG  SER A 311      -2.582   3.562   6.724  1.00  1.80           H  
ATOM   4569  N   TRP A 312      -5.532   3.939   4.001  1.00  0.52           N  
ATOM   4570  CA  TRP A 312      -6.880   4.489   4.049  1.00  0.86           C  
ATOM   4571  C   TRP A 312      -7.722   4.016   2.860  1.00  0.87           C  
ATOM   4572  O   TRP A 312      -8.667   4.693   2.455  1.00  1.22           O  
ATOM   4573  CB  TRP A 312      -6.821   6.017   4.099  1.00  1.29           C  
ATOM   4574  CG  TRP A 312      -6.259   6.537   5.397  1.00  1.29           C  
ATOM   4575  CD1 TRP A 312      -6.272   5.897   6.601  1.00  1.29           C  
ATOM   4576  CD2 TRP A 312      -5.585   7.795   5.625  1.00  1.29           C  
ATOM   4577  NE1 TRP A 312      -5.652   6.665   7.553  1.00  1.29           N  
ATOM   4578  CE2 TRP A 312      -5.221   7.828   6.975  1.00  1.29           C  
ATOM   4579  CE3 TRP A 312      -5.261   8.874   4.809  1.00  1.29           C  
ATOM   4580  CZ2 TRP A 312      -4.540   8.902   7.525  1.00  1.29           C  
ATOM   4581  CZ3 TRP A 312      -4.581   9.950   5.354  1.00  1.29           C  
ATOM   4582  CH2 TRP A 312      -4.225   9.962   6.679  1.00  1.29           C  
ATOM   4583  H   TRP A 312      -4.916   4.211   3.248  1.00  0.62           H  
ATOM   4584  HA  TRP A 312      -7.362   4.140   4.962  1.00  1.03           H  
ATOM   4585 1HB  TRP A 312      -6.199   6.386   3.284  1.00  1.55           H  
ATOM   4586 2HB  TRP A 312      -7.819   6.424   3.960  1.00  1.55           H  
ATOM   4587  HD1 TRP A 312      -6.707   4.917   6.781  1.00  1.55           H  
ATOM   4588  HE1 TRP A 312      -5.528   6.411   8.524  1.00  1.55           H  
ATOM   4589  HE3 TRP A 312      -5.540   8.863   3.762  1.00  1.55           H  
ATOM   4590  HZ2 TRP A 312      -4.252   8.929   8.576  1.00  1.55           H  
ATOM   4591  HZ3 TRP A 312      -4.337  10.787   4.701  1.00  1.55           H  
ATOM   4592  HH2 TRP A 312      -3.692  10.822   7.078  1.00  1.55           H  
ATOM   4593  N   GLY A 313      -7.356   2.856   2.301  1.00  0.64           N  
ATOM   4594  CA  GLY A 313      -8.054   2.256   1.166  1.00  0.65           C  
ATOM   4595  C   GLY A 313      -7.702   2.895  -0.179  1.00  0.63           C  
ATOM   4596  O   GLY A 313      -7.030   3.925  -0.247  1.00  0.96           O  
ATOM   4597  H   GLY A 313      -6.589   2.331   2.697  1.00  0.77           H  
ATOM   4598 1HA  GLY A 313      -7.823   1.191   1.131  1.00  0.78           H  
ATOM   4599 2HA  GLY A 313      -9.127   2.335   1.331  1.00  0.78           H  
ATOM   4600  N   THR A 314      -8.235   2.303  -1.256  1.00  0.62           N  
ATOM   4601  CA  THR A 314      -8.047   2.810  -2.620  1.00  0.81           C  
ATOM   4602  C   THR A 314      -8.910   4.046  -2.841  1.00  0.80           C  
ATOM   4603  O   THR A 314      -8.724   4.800  -3.796  1.00  0.98           O  
ATOM   4604  CB  THR A 314      -8.391   1.744  -3.673  1.00  1.22           C  
ATOM   4605  OG1 THR A 314      -9.760   1.344  -3.520  1.00  1.22           O  
ATOM   4606  CG2 THR A 314      -7.486   0.536  -3.520  1.00  1.22           C  
ATOM   4607  H   THR A 314      -8.780   1.462  -1.125  1.00  0.74           H  
ATOM   4608  HA  THR A 314      -7.006   3.095  -2.742  1.00  0.97           H  
ATOM   4609  HB  THR A 314      -8.257   2.165  -4.669  1.00  1.46           H  
ATOM   4610  HG1 THR A 314      -9.984   0.708  -4.204  1.00  1.46           H  
ATOM   4611 1HG2 THR A 314      -7.740  -0.207  -4.276  1.00  1.46           H  
ATOM   4612 2HG2 THR A 314      -6.448   0.844  -3.646  1.00  1.46           H  
ATOM   4613 3HG2 THR A 314      -7.620   0.105  -2.529  1.00  1.46           H  
ATOM   4614  N   SER A 315      -9.837   4.250  -1.908  1.00  0.80           N  
ATOM   4615  CA  SER A 315     -10.721   5.389  -1.823  1.00  0.92           C  
ATOM   4616  C   SER A 315      -9.983   6.691  -1.484  1.00  0.74           C  
ATOM   4617  O   SER A 315     -10.560   7.774  -1.601  1.00  0.87           O  
ATOM   4618  CB  SER A 315     -11.734   5.108  -0.751  1.00  1.38           C  
ATOM   4619  OG  SER A 315     -11.086   5.045   0.488  1.00  1.38           O  
ATOM   4620  H   SER A 315      -9.946   3.559  -1.185  1.00  0.96           H  
ATOM   4621  HA  SER A 315     -11.223   5.510  -2.783  1.00  1.10           H  
ATOM   4622 1HB  SER A 315     -12.481   5.893  -0.736  1.00  1.66           H  
ATOM   4623 2HB  SER A 315     -12.243   4.166  -0.954  1.00  1.66           H  
ATOM   4624  HG  SER A 315     -11.765   5.077   1.169  1.00  1.66           H  
ATOM   4625  N   TRP A 316      -8.722   6.590  -1.041  1.00  0.69           N  
ATOM   4626  CA  TRP A 316      -7.946   7.773  -0.709  1.00  0.69           C  
ATOM   4627  C   TRP A 316      -6.701   7.926  -1.577  1.00  0.52           C  
ATOM   4628  O   TRP A 316      -5.972   6.961  -1.797  1.00  0.94           O  
ATOM   4629  CB  TRP A 316      -7.507   7.724   0.750  1.00  1.03           C  
ATOM   4630  CG  TRP A 316      -6.694   8.919   1.128  1.00  1.03           C  
ATOM   4631  CD1 TRP A 316      -7.184  10.093   1.594  1.00  1.03           C  
ATOM   4632  CD2 TRP A 316      -5.258   9.078   1.052  1.00  1.03           C  
ATOM   4633  NE1 TRP A 316      -6.166  10.975   1.819  1.00  1.03           N  
ATOM   4634  CE2 TRP A 316      -4.974  10.380   1.493  1.00  1.03           C  
ATOM   4635  CE3 TRP A 316      -4.205   8.246   0.650  1.00  1.03           C  
ATOM   4636  CZ2 TRP A 316      -3.684  10.863   1.545  1.00  1.03           C  
ATOM   4637  CZ3 TRP A 316      -2.908   8.738   0.703  1.00  1.03           C  
ATOM   4638  CH2 TRP A 316      -2.659  10.013   1.144  1.00  1.03           C  
ATOM   4639  H   TRP A 316      -8.279   5.685  -0.924  1.00  0.83           H  
ATOM   4640  HA  TRP A 316      -8.572   8.648  -0.856  1.00  0.83           H  
ATOM   4641 1HB  TRP A 316      -8.383   7.677   1.397  1.00  1.24           H  
ATOM   4642 2HB  TRP A 316      -6.915   6.826   0.927  1.00  1.24           H  
ATOM   4643  HD1 TRP A 316      -8.235  10.301   1.758  1.00  1.24           H  
ATOM   4644  HE1 TRP A 316      -6.307  11.917   2.168  1.00  1.24           H  
ATOM   4645  HE3 TRP A 316      -4.404   7.232   0.302  1.00  1.24           H  
ATOM   4646  HZ2 TRP A 316      -3.459  11.872   1.887  1.00  1.24           H  
ATOM   4647  HZ3 TRP A 316      -2.093   8.086   0.390  1.00  1.24           H  
ATOM   4648  HH2 TRP A 316      -1.631  10.369   1.180  1.00  1.24           H  
ATOM   4649  N   GLY A 317      -6.451   9.154  -2.034  1.00  0.43           N  
ATOM   4650  CA  GLY A 317      -5.256   9.481  -2.809  1.00  0.76           C  
ATOM   4651  C   GLY A 317      -5.176   8.749  -4.135  1.00  0.52           C  
ATOM   4652  O   GLY A 317      -6.195   8.435  -4.756  1.00  0.55           O  
ATOM   4653  H   GLY A 317      -7.103   9.896  -1.822  1.00  0.52           H  
ATOM   4654 1HA  GLY A 317      -5.237  10.553  -2.995  1.00  0.91           H  
ATOM   4655 2HA  GLY A 317      -4.371   9.251  -2.216  1.00  0.91           H  
ATOM   4656  N   GLU A 318      -3.949   8.489  -4.585  1.00  0.44           N  
ATOM   4657  CA  GLU A 318      -3.703   7.804  -5.850  1.00  0.51           C  
ATOM   4658  C   GLU A 318      -3.907   6.315  -5.656  1.00  0.38           C  
ATOM   4659  O   GLU A 318      -2.941   5.562  -5.583  1.00  0.47           O  
ATOM   4660  CB  GLU A 318      -2.281   8.089  -6.371  1.00  0.77           C  
ATOM   4661  CG  GLU A 318      -2.007   9.556  -6.703  1.00  0.77           C  
ATOM   4662  CD  GLU A 318      -0.649   9.809  -7.328  1.00  0.77           C  
ATOM   4663  OE1 GLU A 318       0.112   8.881  -7.482  1.00  0.77           O  
ATOM   4664  OE2 GLU A 318      -0.370  10.938  -7.667  1.00  0.77           O  
ATOM   4665  H   GLU A 318      -3.151   8.739  -4.020  1.00  0.53           H  
ATOM   4666  HA  GLU A 318      -4.425   8.157  -6.587  1.00  0.61           H  
ATOM   4667 1HB  GLU A 318      -1.551   7.776  -5.624  1.00  0.92           H  
ATOM   4668 2HB  GLU A 318      -2.100   7.503  -7.272  1.00  0.92           H  
ATOM   4669 1HG  GLU A 318      -2.779   9.909  -7.386  1.00  0.92           H  
ATOM   4670 2HG  GLU A 318      -2.085  10.134  -5.784  1.00  0.92           H  
ATOM   4671  N   GLN A 319      -5.166   5.909  -5.509  1.00  0.55           N  
ATOM   4672  CA  GLN A 319      -5.538   4.525  -5.231  1.00  0.65           C  
ATOM   4673  C   GLN A 319      -4.761   3.967  -4.047  1.00  0.56           C  
ATOM   4674  O   GLN A 319      -4.211   2.867  -4.122  1.00  0.54           O  
ATOM   4675  CB  GLN A 319      -5.312   3.645  -6.460  1.00  0.98           C  
ATOM   4676  CG  GLN A 319      -6.198   3.999  -7.641  1.00  0.98           C  
ATOM   4677  CD  GLN A 319      -7.651   3.636  -7.399  1.00  0.98           C  
ATOM   4678  OE1 GLN A 319      -7.995   2.458  -7.265  1.00  0.98           O  
ATOM   4679  NE2 GLN A 319      -8.512   4.645  -7.343  1.00  0.98           N  
ATOM   4680  H   GLN A 319      -5.894   6.610  -5.580  1.00  0.66           H  
ATOM   4681  HA  GLN A 319      -6.596   4.499  -4.980  1.00  0.78           H  
ATOM   4682 1HB  GLN A 319      -4.274   3.723  -6.783  1.00  1.17           H  
ATOM   4683 2HB  GLN A 319      -5.497   2.603  -6.202  1.00  1.17           H  
ATOM   4684 1HG  GLN A 319      -6.139   5.073  -7.817  1.00  1.17           H  
ATOM   4685 2HG  GLN A 319      -5.850   3.456  -8.520  1.00  1.17           H  
ATOM   4686 1HE2 GLN A 319      -9.484   4.466  -7.185  1.00  1.17           H  
ATOM   4687 2HE2 GLN A 319      -8.191   5.586  -7.456  1.00  1.17           H  
ATOM   4688  N   GLY A 320      -4.741   4.720  -2.947  1.00  0.64           N  
ATOM   4689  CA  GLY A 320      -4.056   4.307  -1.734  1.00  0.80           C  
ATOM   4690  C   GLY A 320      -2.647   4.875  -1.584  1.00  0.69           C  
ATOM   4691  O   GLY A 320      -2.050   4.741  -0.517  1.00  2.37           O  
ATOM   4692  H   GLY A 320      -5.220   5.609  -2.930  1.00  0.77           H  
ATOM   4693 1HA  GLY A 320      -4.655   4.603  -0.872  1.00  0.96           H  
ATOM   4694 2HA  GLY A 320      -4.001   3.224  -1.716  1.00  0.96           H  
ATOM   4695  N   TYR A 321      -2.117   5.517  -2.626  1.00  0.44           N  
ATOM   4696  CA  TYR A 321      -0.755   6.022  -2.561  1.00  0.37           C  
ATOM   4697  C   TYR A 321      -0.648   7.544  -2.589  1.00  0.47           C  
ATOM   4698  O   TYR A 321      -1.562   8.259  -2.999  1.00  0.89           O  
ATOM   4699  CB  TYR A 321       0.045   5.440  -3.728  1.00  0.55           C  
ATOM   4700  CG  TYR A 321       0.131   3.935  -3.684  1.00  0.55           C  
ATOM   4701  CD1 TYR A 321      -0.912   3.192  -4.207  1.00  0.55           C  
ATOM   4702  CD2 TYR A 321       1.229   3.294  -3.133  1.00  0.55           C  
ATOM   4703  CE1 TYR A 321      -0.876   1.821  -4.169  1.00  0.55           C  
ATOM   4704  CE2 TYR A 321       1.265   1.912  -3.099  1.00  0.55           C  
ATOM   4705  CZ  TYR A 321       0.214   1.180  -3.608  1.00  0.55           C  
ATOM   4706  OH  TYR A 321       0.244  -0.193  -3.569  1.00  0.55           O  
ATOM   4707  H   TYR A 321      -2.621   5.609  -3.495  1.00  0.53           H  
ATOM   4708  HA  TYR A 321      -0.313   5.681  -1.627  1.00  0.44           H  
ATOM   4709 1HB  TYR A 321      -0.420   5.728  -4.672  1.00  0.67           H  
ATOM   4710 2HB  TYR A 321       1.057   5.842  -3.721  1.00  0.67           H  
ATOM   4711  HD1 TYR A 321      -1.772   3.695  -4.644  1.00  0.67           H  
ATOM   4712  HD2 TYR A 321       2.055   3.875  -2.725  1.00  0.67           H  
ATOM   4713  HE1 TYR A 321      -1.705   1.248  -4.579  1.00  0.67           H  
ATOM   4714  HE2 TYR A 321       2.122   1.400  -2.664  1.00  0.67           H  
ATOM   4715  HH  TYR A 321      -0.576  -0.539  -3.929  1.00  0.67           H  
ATOM   4716  N   ILE A 322       0.510   8.026  -2.162  1.00  0.39           N  
ATOM   4717  CA  ILE A 322       0.823   9.444  -2.163  1.00  0.78           C  
ATOM   4718  C   ILE A 322       2.242   9.703  -2.588  1.00  0.32           C  
ATOM   4719  O   ILE A 322       3.171   9.000  -2.184  1.00  0.84           O  
ATOM   4720  CB  ILE A 322       0.576  10.078  -0.777  1.00  1.17           C  
ATOM   4721  CG1 ILE A 322       0.864  11.585  -0.826  1.00  1.17           C  
ATOM   4722  CG2 ILE A 322       1.429   9.412   0.285  1.00  1.17           C  
ATOM   4723  CD1 ILE A 322       0.310  12.360   0.337  1.00  1.17           C  
ATOM   4724  H   ILE A 322       1.201   7.376  -1.814  1.00  0.47           H  
ATOM   4725  HA  ILE A 322       0.171   9.934  -2.881  1.00  0.94           H  
ATOM   4726  HB  ILE A 322      -0.472   9.956  -0.525  1.00  1.40           H  
ATOM   4727 1HG1 ILE A 322       1.943  11.728  -0.839  1.00  1.40           H  
ATOM   4728 2HG1 ILE A 322       0.470  11.998  -1.737  1.00  1.40           H  
ATOM   4729 1HG2 ILE A 322       1.224   9.866   1.254  1.00  1.40           H  
ATOM   4730 2HG2 ILE A 322       1.199   8.348   0.325  1.00  1.40           H  
ATOM   4731 3HG2 ILE A 322       2.481   9.548   0.037  1.00  1.40           H  
ATOM   4732 1HD1 ILE A 322       0.571  13.412   0.234  1.00  1.40           H  
ATOM   4733 2HD1 ILE A 322      -0.775  12.256   0.363  1.00  1.40           H  
ATOM   4734 3HD1 ILE A 322       0.738  11.967   1.254  1.00  1.40           H  
ATOM   4735  N   ARG A 323       2.410  10.723  -3.421  1.00  0.30           N  
ATOM   4736  CA  ARG A 323       3.746  11.082  -3.851  1.00  0.38           C  
ATOM   4737  C   ARG A 323       4.246  12.167  -2.919  1.00  0.46           C  
ATOM   4738  O   ARG A 323       3.619  13.213  -2.793  1.00  0.73           O  
ATOM   4739  CB  ARG A 323       3.755  11.560  -5.287  1.00  0.57           C  
ATOM   4740  CG  ARG A 323       3.253  10.533  -6.284  1.00  0.57           C  
ATOM   4741  CD  ARG A 323       3.341  11.007  -7.686  1.00  0.57           C  
ATOM   4742  NE  ARG A 323       2.667  10.088  -8.590  1.00  0.57           N  
ATOM   4743  CZ  ARG A 323       2.889   9.996  -9.914  1.00  0.57           C  
ATOM   4744  NH1 ARG A 323       3.809  10.740 -10.491  1.00  0.57           N  
ATOM   4745  NH2 ARG A 323       2.173   9.149 -10.632  1.00  0.57           N  
ATOM   4746  H   ARG A 323       1.598  11.243  -3.751  1.00  0.36           H  
ATOM   4747  HA  ARG A 323       4.382  10.212  -3.772  1.00  0.46           H  
ATOM   4748 1HB  ARG A 323       3.123  12.431  -5.379  1.00  0.68           H  
ATOM   4749 2HB  ARG A 323       4.764  11.849  -5.577  1.00  0.68           H  
ATOM   4750 1HG  ARG A 323       3.845   9.623  -6.195  1.00  0.68           H  
ATOM   4751 2HG  ARG A 323       2.207  10.305  -6.072  1.00  0.68           H  
ATOM   4752 1HD  ARG A 323       2.863  11.982  -7.772  1.00  0.68           H  
ATOM   4753 2HD  ARG A 323       4.384  11.083  -7.988  1.00  0.68           H  
ATOM   4754  HE  ARG A 323       1.928   9.507  -8.197  1.00  0.68           H  
ATOM   4755 1HH1 ARG A 323       4.356  11.385  -9.939  1.00  0.68           H  
ATOM   4756 2HH1 ARG A 323       3.971  10.663 -11.485  1.00  0.68           H  
ATOM   4757 1HH2 ARG A 323       1.464   8.585 -10.179  1.00  0.68           H  
ATOM   4758 2HH2 ARG A 323       2.327   9.070 -11.625  1.00  0.68           H  
ATOM   4759  N   MET A 324       5.354  11.916  -2.239  1.00  0.61           N  
ATOM   4760  CA  MET A 324       5.857  12.895  -1.281  1.00  1.13           C  
ATOM   4761  C   MET A 324       7.028  13.654  -1.870  1.00  1.35           C  
ATOM   4762  O   MET A 324       8.031  13.054  -2.232  1.00  4.47           O  
ATOM   4763  CB  MET A 324       6.280  12.199   0.011  1.00  1.69           C  
ATOM   4764  CG  MET A 324       5.206  11.323   0.644  1.00  1.69           C  
ATOM   4765  SD  MET A 324       3.788  12.260   1.223  1.00  1.69           S  
ATOM   4766  CE  MET A 324       4.510  13.102   2.619  1.00  1.69           C  
ATOM   4767  H   MET A 324       5.838  11.041  -2.394  1.00  0.73           H  
ATOM   4768  HA  MET A 324       5.068  13.613  -1.059  1.00  1.36           H  
ATOM   4769 1HB  MET A 324       7.158  11.596  -0.166  1.00  2.03           H  
ATOM   4770 2HB  MET A 324       6.555  12.954   0.748  1.00  2.03           H  
ATOM   4771 1HG  MET A 324       4.861  10.591  -0.085  1.00  2.03           H  
ATOM   4772 2HG  MET A 324       5.630  10.784   1.491  1.00  2.03           H  
ATOM   4773 1HE  MET A 324       3.755  13.728   3.091  1.00  2.03           H  
ATOM   4774 2HE  MET A 324       4.878  12.369   3.338  1.00  2.03           H  
ATOM   4775 3HE  MET A 324       5.339  13.725   2.280  1.00  2.03           H  
ATOM   4776  N   GLN A 325       6.919  14.969  -1.961  1.00  0.63           N  
ATOM   4777  CA  GLN A 325       8.003  15.772  -2.524  1.00  0.55           C  
ATOM   4778  C   GLN A 325       9.307  15.582  -1.748  1.00  1.08           C  
ATOM   4779  O   GLN A 325       9.331  15.650  -0.522  1.00  2.06           O  
ATOM   4780  CB  GLN A 325       7.624  17.261  -2.546  1.00  0.83           C  
ATOM   4781  CG  GLN A 325       8.708  18.178  -3.086  1.00  0.83           C  
ATOM   4782  CD  GLN A 325       8.898  18.048  -4.585  1.00  0.83           C  
ATOM   4783  OE1 GLN A 325       7.969  18.303  -5.356  1.00  0.83           O  
ATOM   4784  NE2 GLN A 325      10.086  17.640  -5.012  1.00  0.83           N  
ATOM   4785  H   GLN A 325       6.075  15.427  -1.645  1.00  0.76           H  
ATOM   4786  HA  GLN A 325       8.176  15.444  -3.549  1.00  0.66           H  
ATOM   4787 1HB  GLN A 325       6.746  17.397  -3.174  1.00  0.99           H  
ATOM   4788 2HB  GLN A 325       7.352  17.600  -1.556  1.00  0.99           H  
ATOM   4789 1HG  GLN A 325       8.433  19.210  -2.869  1.00  0.99           H  
ATOM   4790 2HG  GLN A 325       9.653  17.938  -2.600  1.00  0.99           H  
ATOM   4791 1HE2 GLN A 325      10.252  17.533  -5.992  1.00  0.99           H  
ATOM   4792 2HE2 GLN A 325      10.816  17.418  -4.361  1.00  0.99           H  
ATOM   4793  N   ARG A 326      10.396  15.347  -2.466  1.00  1.70           N  
ATOM   4794  CA  ARG A 326      11.696  15.191  -1.820  1.00  3.66           C  
ATOM   4795  C   ARG A 326      12.732  16.017  -2.576  1.00  2.06           C  
ATOM   4796  O   ARG A 326      12.402  16.716  -3.535  1.00  2.78           O  
ATOM   4797  CB  ARG A 326      12.110  13.732  -1.739  1.00  5.49           C  
ATOM   4798  CG  ARG A 326      12.358  13.064  -3.059  1.00  5.49           C  
ATOM   4799  CD  ARG A 326      12.787  11.650  -2.941  1.00  5.49           C  
ATOM   4800  NE  ARG A 326      12.914  11.042  -4.253  1.00  5.49           N  
ATOM   4801  CZ  ARG A 326      14.012  11.100  -5.032  1.00  5.49           C  
ATOM   4802  NH1 ARG A 326      15.099  11.722  -4.620  1.00  5.49           N  
ATOM   4803  NH2 ARG A 326      13.990  10.531  -6.223  1.00  5.49           N  
ATOM   4804  H   ARG A 326      10.320  15.270  -3.472  1.00  2.04           H  
ATOM   4805  HA  ARG A 326      11.629  15.576  -0.803  1.00  4.39           H  
ATOM   4806 1HB  ARG A 326      13.003  13.633  -1.130  1.00  6.59           H  
ATOM   4807 2HB  ARG A 326      11.317  13.178  -1.249  1.00  6.59           H  
ATOM   4808 1HG  ARG A 326      11.447  13.097  -3.638  1.00  6.59           H  
ATOM   4809 2HG  ARG A 326      13.147  13.609  -3.574  1.00  6.59           H  
ATOM   4810 1HD  ARG A 326      13.751  11.592  -2.438  1.00  6.59           H  
ATOM   4811 2HD  ARG A 326      12.044  11.091  -2.377  1.00  6.59           H  
ATOM   4812  HE  ARG A 326      12.106  10.556  -4.621  1.00  6.59           H  
ATOM   4813 1HH1 ARG A 326      15.136  12.166  -3.706  1.00  6.59           H  
ATOM   4814 2HH1 ARG A 326      15.909  11.763  -5.221  1.00  6.59           H  
ATOM   4815 1HH2 ARG A 326      13.156  10.060  -6.543  1.00  6.59           H  
ATOM   4816 2HH2 ARG A 326      14.801  10.573  -6.827  1.00  6.59           H  
ATOM   4817  N   GLY A 327      13.971  16.023  -2.093  1.00  2.35           N  
ATOM   4818  CA  GLY A 327      14.981  16.899  -2.666  1.00  1.95           C  
ATOM   4819  C   GLY A 327      14.810  18.278  -2.034  1.00  2.12           C  
ATOM   4820  O   GLY A 327      15.153  19.302  -2.627  1.00  5.88           O  
ATOM   4821  H   GLY A 327      14.239  15.421  -1.323  1.00  2.82           H  
ATOM   4822 1HA  GLY A 327      15.977  16.508  -2.458  1.00  2.34           H  
ATOM   4823 2HA  GLY A 327      14.860  16.958  -3.747  1.00  2.34           H  
ATOM   4824  N   VAL A 328      14.242  18.277  -0.828  1.00  2.32           N  
ATOM   4825  CA  VAL A 328      13.943  19.469  -0.053  1.00  5.98           C  
ATOM   4826  C   VAL A 328      15.048  19.697   0.970  1.00 10.14           C  
ATOM   4827  O   VAL A 328      15.472  18.758   1.643  1.00 70.13           O  
ATOM   4828  CB  VAL A 328      12.570  19.302   0.646  1.00  8.97           C  
ATOM   4829  CG1 VAL A 328      12.255  20.508   1.512  1.00  8.97           C  
ATOM   4830  CG2 VAL A 328      11.485  19.102  -0.404  1.00  8.97           C  
ATOM   4831  H   VAL A 328      14.005  17.389  -0.414  1.00  2.78           H  
ATOM   4832  HA  VAL A 328      13.897  20.326  -0.725  1.00  7.18           H  
ATOM   4833  HB  VAL A 328      12.609  18.430   1.300  1.00 10.76           H  
ATOM   4834 1HG1 VAL A 328      11.292  20.361   2.003  1.00 10.76           H  
ATOM   4835 2HG1 VAL A 328      13.028  20.623   2.264  1.00 10.76           H  
ATOM   4836 3HG1 VAL A 328      12.211  21.402   0.891  1.00 10.76           H  
ATOM   4837 1HG2 VAL A 328      10.523  18.967   0.089  1.00 10.76           H  
ATOM   4838 2HG2 VAL A 328      11.441  19.976  -1.053  1.00 10.76           H  
ATOM   4839 3HG2 VAL A 328      11.713  18.220  -1.000  1.00 10.76           H  
ATOM   4840  N   ASN A 329      15.527  20.935   1.073  1.00 12.98           N  
ATOM   4841  CA  ASN A 329      16.625  21.250   1.987  1.00 10.77           C  
ATOM   4842  C   ASN A 329      16.302  20.904   3.439  1.00  6.33           C  
ATOM   4843  O   ASN A 329      17.175  20.415   4.159  1.00 21.87           O  
ATOM   4844  CB  ASN A 329      16.997  22.715   1.874  1.00 16.16           C  
ATOM   4845  CG  ASN A 329      17.732  23.029   0.601  1.00 16.16           C  
ATOM   4846  OD1 ASN A 329      18.309  22.139  -0.035  1.00 16.16           O  
ATOM   4847  ND2 ASN A 329      17.721  24.279   0.216  1.00 16.16           N  
ATOM   4848  H   ASN A 329      15.136  21.667   0.498  1.00 15.58           H  
ATOM   4849  HA  ASN A 329      17.489  20.648   1.701  1.00 12.92           H  
ATOM   4850 1HB  ASN A 329      16.095  23.327   1.919  1.00 19.39           H  
ATOM   4851 2HB  ASN A 329      17.625  22.997   2.720  1.00 19.39           H  
ATOM   4852 1HD2 ASN A 329      18.193  24.547  -0.625  1.00 19.39           H  
ATOM   4853 2HD2 ASN A 329      17.242  24.966   0.761  1.00 19.39           H  
ATOM   4854  N   SER A 330      15.060  21.146   3.862  1.00  9.67           N  
ATOM   4855  CA  SER A 330      14.603  20.783   5.202  1.00  5.02           C  
ATOM   4856  C   SER A 330      14.866  19.296   5.464  1.00  1.88           C  
ATOM   4857  O   SER A 330      14.180  18.455   4.882  1.00  3.62           O  
ATOM   4858  CB  SER A 330      13.123  21.071   5.349  1.00  7.53           C  
ATOM   4859  OG  SER A 330      12.644  20.623   6.587  1.00  7.53           O  
ATOM   4860  H   SER A 330      14.404  21.578   3.229  1.00 11.60           H  
ATOM   4861  HA  SER A 330      15.134  21.396   5.923  1.00  6.02           H  
ATOM   4862 1HB  SER A 330      12.954  22.143   5.257  1.00  9.04           H  
ATOM   4863 2HB  SER A 330      12.573  20.584   4.545  1.00  9.04           H  
ATOM   4864  HG  SER A 330      13.219  21.007   7.254  1.00  9.04           H  
ATOM   4865  N   PRO A 331      15.820  18.957   6.350  1.00  1.02           N  
ATOM   4866  CA  PRO A 331      16.306  17.619   6.709  1.00  1.22           C  
ATOM   4867  C   PRO A 331      15.202  16.619   7.029  1.00  1.11           C  
ATOM   4868  O   PRO A 331      15.319  15.436   6.707  1.00  2.00           O  
ATOM   4869  CB  PRO A 331      17.146  17.887   7.962  1.00  1.83           C  
ATOM   4870  CG  PRO A 331      17.645  19.270   7.782  1.00  1.83           C  
ATOM   4871  CD  PRO A 331      16.488  19.997   7.168  1.00  1.83           C  
ATOM   4872  HA  PRO A 331      16.937  17.241   5.891  1.00  1.46           H  
ATOM   4873 1HB  PRO A 331      16.531  17.766   8.866  1.00  2.20           H  
ATOM   4874 2HB  PRO A 331      17.965  17.158   8.027  1.00  2.20           H  
ATOM   4875 1HG  PRO A 331      17.950  19.695   8.750  1.00  2.20           H  
ATOM   4876 2HG  PRO A 331      18.536  19.273   7.137  1.00  2.20           H  
ATOM   4877 1HD  PRO A 331      15.803  20.375   7.942  1.00  2.20           H  
ATOM   4878 2HD  PRO A 331      16.882  20.804   6.536  1.00  2.20           H  
ATOM   4879  N   GLN A 332      14.130  17.093   7.653  1.00  1.53           N  
ATOM   4880  CA  GLN A 332      13.017  16.242   8.052  1.00  1.96           C  
ATOM   4881  C   GLN A 332      12.194  15.709   6.877  1.00  1.31           C  
ATOM   4882  O   GLN A 332      11.488  14.710   7.019  1.00  2.12           O  
ATOM   4883  CB  GLN A 332      12.099  17.017   8.998  1.00  2.94           C  
ATOM   4884  CG  GLN A 332      12.764  17.430  10.299  1.00  2.94           C  
ATOM   4885  CD  GLN A 332      13.549  18.724  10.164  1.00  2.94           C  
ATOM   4886  OE1 GLN A 332      13.799  19.210   9.057  1.00  2.94           O  
ATOM   4887  NE2 GLN A 332      13.946  19.292  11.298  1.00  2.94           N  
ATOM   4888  H   GLN A 332      14.089  18.077   7.876  1.00  1.84           H  
ATOM   4889  HA  GLN A 332      13.422  15.384   8.586  1.00  2.35           H  
ATOM   4890 1HB  GLN A 332      11.741  17.918   8.500  1.00  3.53           H  
ATOM   4891 2HB  GLN A 332      11.230  16.410   9.242  1.00  3.53           H  
ATOM   4892 1HG  GLN A 332      11.994  17.576  11.057  1.00  3.53           H  
ATOM   4893 2HG  GLN A 332      13.450  16.643  10.611  1.00  3.53           H  
ATOM   4894 1HE2 GLN A 332      14.467  20.146  11.274  1.00  3.53           H  
ATOM   4895 2HE2 GLN A 332      13.725  18.866  12.175  1.00  3.53           H  
ATOM   4896  N   GLY A 333      12.275  16.375   5.727  1.00  0.98           N  
ATOM   4897  CA  GLY A 333      11.515  15.972   4.555  1.00  1.52           C  
ATOM   4898  C   GLY A 333      10.064  16.430   4.662  1.00  0.90           C  
ATOM   4899  O   GLY A 333       9.648  17.002   5.674  1.00  0.80           O  
ATOM   4900  H   GLY A 333      12.887  17.175   5.643  1.00  1.18           H  
ATOM   4901 1HA  GLY A 333      11.970  16.400   3.661  1.00  1.82           H  
ATOM   4902 2HA  GLY A 333      11.555  14.888   4.448  1.00  1.82           H  
ATOM   4903  N   ILE A 334       9.296  16.181   3.612  1.00  1.12           N  
ATOM   4904  CA  ILE A 334       7.896  16.561   3.613  1.00  1.39           C  
ATOM   4905  C   ILE A 334       7.127  15.699   4.575  1.00  0.88           C  
ATOM   4906  O   ILE A 334       7.259  14.473   4.586  1.00  1.14           O  
ATOM   4907  CB  ILE A 334       7.304  16.507   2.204  1.00  2.08           C  
ATOM   4908  CG1 ILE A 334       8.038  17.520   1.336  1.00  2.08           C  
ATOM   4909  CG2 ILE A 334       5.808  16.777   2.208  1.00  2.08           C  
ATOM   4910  CD1 ILE A 334       7.902  18.947   1.808  1.00  2.08           C  
ATOM   4911  H   ILE A 334       9.685  15.714   2.804  1.00  1.34           H  
ATOM   4912  HA  ILE A 334       7.824  17.594   3.958  1.00  1.67           H  
ATOM   4913  HB  ILE A 334       7.487  15.520   1.779  1.00  2.50           H  
ATOM   4914 1HG1 ILE A 334       9.097  17.270   1.314  1.00  2.50           H  
ATOM   4915 2HG1 ILE A 334       7.649  17.457   0.331  1.00  2.50           H  
ATOM   4916 1HG2 ILE A 334       5.427  16.725   1.192  1.00  2.50           H  
ATOM   4917 2HG2 ILE A 334       5.304  16.034   2.821  1.00  2.50           H  
ATOM   4918 3HG2 ILE A 334       5.621  17.770   2.613  1.00  2.50           H  
ATOM   4919 1HD1 ILE A 334       8.449  19.608   1.136  1.00  2.50           H  
ATOM   4920 2HD1 ILE A 334       6.849  19.228   1.816  1.00  2.50           H  
ATOM   4921 3HD1 ILE A 334       8.308  19.037   2.814  1.00  2.50           H  
ATOM   4922  N   CYS A 335       6.368  16.374   5.423  1.00  0.69           N  
ATOM   4923  CA  CYS A 335       5.587  15.794   6.502  1.00  0.54           C  
ATOM   4924  C   CYS A 335       6.442  14.971   7.457  1.00  0.48           C  
ATOM   4925  O   CYS A 335       5.937  14.082   8.134  1.00  0.64           O  
ATOM   4926  CB  CYS A 335       4.492  14.893   5.930  1.00  0.81           C  
ATOM   4927  SG  CYS A 335       3.320  15.741   4.871  1.00  0.81           S  
ATOM   4928  H   CYS A 335       6.334  17.381   5.319  1.00  0.83           H  
ATOM   4929  HA  CYS A 335       5.112  16.595   7.056  1.00  0.65           H  
ATOM   4930 1HB  CYS A 335       4.932  14.074   5.367  1.00  0.97           H
[truncated: 12,734 more chars]
