# Supplementary material for: Sequence comparison, molecular modeling, and network analysis predict structural diversity in cysteine proteases from the Cape sundew, Drosera capensis
Source: Comput Struct Biotechnol J. 2016 Jun 14;14:271–82. doi: 10.1016/j.csbj.2016.05.003 (PMC4949590; doi:10.1016/j.csbj.2016.05.003)
Supplement: Supplementary file 3 [file mmc3.zip › Rosetta_full/DCAP_0995_full_m1.pdb]

PFRMAT TS
TARGET DCAP_0995_full
AUTHOR BAKER-ROSETTASERVER
METHOD    ROSETTA provides both ab initio and
METHOD    comparative models of protein domains.
METHOD    Comparative models are built from structures
METHOD    detected and aligned by HHSEARCH, SPARKS, and
METHOD    Raptor. Loop regions are assembled from fragments and 
METHOD    optimized to fit the aligned template structures.
METHOD    De novo models are built using the Rosetta de
METHOD    novo protocol.  The procedure is fully automated.
MODEL     1
PARENT 3tnxA_101
REMARK PARENT    3tnxA_101
REMARK PARSRC    alignment
REMARK SCORE     0.87
ATOM      1  N   MET A   1      -5.919   6.976 -57.590  1.00999.99           N  
ATOM      2  CA  MET A   1      -6.066   7.976 -56.530  1.00999.99           C  
ATOM      3  C   MET A   1      -7.211   7.675 -55.556  1.00999.99           C  
ATOM      4  O   MET A   1      -7.314   8.330 -54.518  1.00999.99           O  
ATOM      5  CB  MET A   1      -6.281   9.358 -57.140  1.00999.99           C  
ATOM      6  CG  MET A   1      -5.092   9.902 -57.916  1.00999.99           C  
ATOM      7  SD  MET A   1      -3.619  10.079 -56.892  1.00999.99           S  
ATOM      8  CE  MET A   1      -4.115  11.410 -55.801  1.00999.99           C  
ATOM      9 1H   MET A   1      -6.674   7.068 -58.257  1.00999.99           H  
ATOM     10 2H   MET A   1      -5.038   7.127 -58.067  1.00999.99           H  
ATOM     11 3H   MET A   1      -5.926   6.048 -57.187  1.00999.99           H  
ATOM     12  HA  MET A   1      -5.142   7.994 -55.953  1.00999.99           H  
ATOM     13 1HB  MET A   1      -7.133   9.329 -57.818  1.00999.99           H  
ATOM     14 2HB  MET A   1      -6.516  10.073 -56.349  1.00999.99           H  
ATOM     15 1HG  MET A   1      -4.859   9.233 -58.744  1.00999.99           H  
ATOM     16 2HG  MET A   1      -5.344  10.880 -58.327  1.00999.99           H  
ATOM     17 1HE  MET A   1      -3.303  11.633 -55.110  1.00999.99           H  
ATOM     18 2HE  MET A   1      -4.345  12.298 -56.391  1.00999.99           H  
ATOM     19 3HE  MET A   1      -5.000  11.111 -55.237  1.00999.99           H  
ATOM     20  N   ALA A   2      -8.063   6.700 -55.893  1.00999.99           N  
ATOM     21  CA  ALA A   2      -9.218   6.344 -55.067  1.00999.99           C  
ATOM     22  C   ALA A   2      -8.799   5.900 -53.675  1.00999.99           C  
ATOM     23  O   ALA A   2      -9.441   6.265 -52.694  1.00999.99           O  
ATOM     24  CB  ALA A   2     -10.027   5.248 -55.741  1.00999.99           C  
ATOM     25  H   ALA A   2      -7.924   6.192 -56.753  1.00999.99           H  
ATOM     26  HA  ALA A   2      -9.844   7.232 -54.961  1.00999.99           H  
ATOM     27 1HB  ALA A   2     -10.903   5.014 -55.135  1.00999.99           H  
ATOM     28 2HB  ALA A   2     -10.349   5.588 -56.725  1.00999.99           H  
ATOM     29 3HB  ALA A   2      -9.413   4.356 -55.849  1.00999.99           H  
ATOM     30  N   PHE A   3      -7.714   5.129 -53.594  1.00999.99           N  
ATOM     31  CA  PHE A   3      -7.176   4.678 -52.316  1.00999.99           C  
ATOM     32  C   PHE A   3      -6.858   5.853 -51.421  1.00999.99           C  
ATOM     33  O   PHE A   3      -7.243   5.876 -50.251  1.00999.99           O  
ATOM     34  CB  PHE A   3      -5.901   3.864 -52.507  1.00999.99           C  
ATOM     35  CG  PHE A   3      -5.244   3.524 -51.200  1.00999.99           C  
ATOM     36  CD1 PHE A   3      -5.702   2.470 -50.424  1.00999.99           C  
ATOM     37  CD2 PHE A   3      -4.172   4.273 -50.736  1.00999.99           C  
ATOM     38  CE1 PHE A   3      -5.100   2.172 -49.215  1.00999.99           C  
ATOM     39  CE2 PHE A   3      -3.570   3.979 -49.529  1.00999.99           C  
ATOM     40  CZ  PHE A   3      -4.035   2.926 -48.768  1.00999.99           C  
ATOM     41  H   PHE A   3      -7.241   4.850 -54.441  1.00999.99           H  
ATOM     42  HA  PHE A   3      -7.923   4.058 -51.823  1.00999.99           H  
ATOM     43 1HB  PHE A   3      -6.131   2.936 -53.028  1.00999.99           H  
ATOM     44 2HB  PHE A   3      -5.191   4.421 -53.115  1.00999.99           H  
ATOM     45  HD1 PHE A   3      -6.545   1.876 -50.775  1.00999.99           H  
ATOM     46  HD2 PHE A   3      -3.807   5.107 -51.337  1.00999.99           H  
ATOM     47  HE1 PHE A   3      -5.469   1.341 -48.614  1.00999.99           H  
ATOM     48  HE2 PHE A   3      -2.729   4.577 -49.177  1.00999.99           H  
ATOM     49  HZ  PHE A   3      -3.562   2.691 -47.815  1.00999.99           H  
ATOM     50  N   ILE A   4      -6.123   6.807 -51.981  1.00999.99           N  
ATOM     51  CA  ILE A   4      -5.709   8.003 -51.281  1.00999.99           C  
ATOM     52  C   ILE A   4      -6.902   8.808 -50.822  1.00999.99           C  
ATOM     53  O   ILE A   4      -6.926   9.287 -49.692  1.00999.99           O  
ATOM     54  CB  ILE A   4      -4.803   8.859 -52.172  1.00999.99           C  
ATOM     55  CG1 ILE A   4      -3.479   8.129 -52.402  1.00999.99           C  
ATOM     56  CG2 ILE A   4      -4.580  10.221 -51.541  1.00999.99           C  
ATOM     57  CD1 ILE A   4      -2.626   8.743 -53.485  1.00999.99           C  
ATOM     58  H   ILE A   4      -5.846   6.701 -52.946  1.00999.99           H  
ATOM     59  HA  ILE A   4      -5.140   7.706 -50.399  1.00999.99           H  
ATOM     60  HB  ILE A   4      -5.275   8.991 -53.146  1.00999.99           H  
ATOM     61 1HG1 ILE A   4      -2.907   8.132 -51.474  1.00999.99           H  
ATOM     62 2HG1 ILE A   4      -3.684   7.094 -52.674  1.00999.99           H  
ATOM     63 1HG2 ILE A   4      -3.944  10.821 -52.192  1.00999.99           H  
ATOM     64 2HG2 ILE A   4      -5.539  10.721 -51.409  1.00999.99           H  
ATOM     65 3HG2 ILE A   4      -4.097  10.097 -50.572  1.00999.99           H  
ATOM     66 1HD1 ILE A   4      -1.703   8.172 -53.590  1.00999.99           H  
ATOM     67 2HD1 ILE A   4      -3.171   8.727 -54.428  1.00999.99           H  
ATOM     68 3HD1 ILE A   4      -2.386   9.772 -53.221  1.00999.99           H  
ATOM     69  N   ASN A   5      -7.890   8.956 -51.700  1.00999.99           N  
ATOM     70  CA  ASN A   5      -9.092   9.694 -51.361  1.00999.99           C  
ATOM     71  C   ASN A   5      -9.833   9.048 -50.198  1.00999.99           C  
ATOM     72  O   ASN A   5     -10.271   9.748 -49.288  1.00999.99           O  
ATOM     73  CB  ASN A   5      -9.989   9.802 -52.574  1.00999.99           C  
ATOM     74  CG  ASN A   5      -9.452  10.773 -53.590  1.00999.99           C  
ATOM     75  OD1 ASN A   5      -8.644  11.651 -53.263  1.00999.99           O  
ATOM     76  ND2 ASN A   5      -9.886  10.633 -54.817  1.00999.99           N  
ATOM     77  H   ASN A   5      -7.804   8.559 -52.628  1.00999.99           H  
ATOM     78  HA  ASN A   5      -8.808  10.699 -51.048  1.00999.99           H  
ATOM     79 1HB  ASN A   5     -10.090   8.824 -53.043  1.00999.99           H  
ATOM     80 2HB  ASN A   5     -10.984  10.128 -52.268  1.00999.99           H  
ATOM     81 1HD2 ASN A   5      -9.564  11.251 -55.534  1.00999.99           H  
ATOM     82 2HD2 ASN A   5     -10.539   9.909 -55.038  1.00999.99           H  
ATOM     83  N   LYS A   6      -9.938   7.717 -50.214  1.00999.99           N  
ATOM     84  CA  LYS A   6     -10.594   6.980 -49.141  1.00999.99           C  
ATOM     85  C   LYS A   6      -9.832   7.141 -47.836  1.00999.99           C  
ATOM     86  O   LYS A   6     -10.436   7.304 -46.776  1.00999.99           O  
ATOM     87  CB  LYS A   6     -10.699   5.500 -49.505  1.00999.99           C  
ATOM     88  CG  LYS A   6     -11.696   5.187 -50.614  1.00999.99           C  
ATOM     89  CD  LYS A   6     -11.691   3.703 -50.950  1.00999.99           C  
ATOM     90  CE  LYS A   6     -12.654   3.386 -52.083  1.00999.99           C  
ATOM     91  NZ  LYS A   6     -12.643   1.938 -52.434  1.00999.99           N  
ATOM     92  H   LYS A   6      -9.574   7.199 -51.003  1.00999.99           H  
ATOM     93  HA  LYS A   6     -11.597   7.382 -48.999  1.00999.99           H  
ATOM     94 1HB  LYS A   6      -9.725   5.135 -49.828  1.00999.99           H  
ATOM     95 2HB  LYS A   6     -10.989   4.925 -48.624  1.00999.99           H  
ATOM     96 1HG  LYS A   6     -12.698   5.468 -50.287  1.00999.99           H  
ATOM     97 2HG  LYS A   6     -11.455   5.759 -51.507  1.00999.99           H  
ATOM     98 1HD  LYS A   6     -10.683   3.400 -51.242  1.00999.99           H  
ATOM     99 2HD  LYS A   6     -11.980   3.130 -50.069  1.00999.99           H  
ATOM    100 1HE  LYS A   6     -13.661   3.669 -51.783  1.00999.99           H  
ATOM    101 2HE  LYS A   6     -12.374   3.964 -52.963  1.00999.99           H  
ATOM    102 1HZ  LYS A   6     -13.294   1.769 -53.186  1.00999.99           H  
ATOM    103 2HZ  LYS A   6     -11.714   1.669 -52.726  1.00999.99           H  
ATOM    104 3HZ  LYS A   6     -12.912   1.393 -51.628  1.00999.99           H  
ATOM    105  N   HIS A   7      -8.504   7.112 -47.934  1.00999.99           N  
ATOM    106  CA  HIS A   7      -7.619   7.304 -46.799  1.00999.99           C  
ATOM    107  C   HIS A   7      -7.854   8.678 -46.184  1.00999.99           C  
ATOM    108  O   HIS A   7      -7.964   8.803 -44.966  1.00999.99           O  
ATOM    109  CB  HIS A   7      -6.160   7.119 -47.236  1.00999.99           C  
ATOM    110  CG  HIS A   7      -5.161   7.233 -46.133  1.00999.99           C  
ATOM    111  ND1 HIS A   7      -5.035   6.280 -45.144  1.00999.99           N  
ATOM    112  CD2 HIS A   7      -4.227   8.174 -45.873  1.00999.99           C  
ATOM    113  CE1 HIS A   7      -4.068   6.637 -44.316  1.00999.99           C  
ATOM    114  NE2 HIS A   7      -3.561   7.781 -44.738  1.00999.99           N  
ATOM    115  H   HIS A   7      -8.082   6.936 -48.836  1.00999.99           H  
ATOM    116  HA  HIS A   7      -7.844   6.559 -46.036  1.00999.99           H  
ATOM    117 1HB  HIS A   7      -6.046   6.137 -47.696  1.00999.99           H  
ATOM    118 2HB  HIS A   7      -5.909   7.860 -47.991  1.00999.99           H  
ATOM    119  HD1 HIS A   7      -5.488   5.389 -45.125  1.00999.99           H  
ATOM    120  HD2 HIS A   7      -3.949   9.101 -46.376  1.00999.99           H  
ATOM    121  HE1 HIS A   7      -3.812   6.013 -43.460  1.00999.99           H  
ATOM    122  N   ARG A   8      -7.944   9.698 -47.037  1.00999.99           N  
ATOM    123  CA  ARG A   8      -8.198  11.062 -46.598  1.00999.99           C  
ATOM    124  C   ARG A   8      -9.576  11.210 -45.964  1.00999.99           C  
ATOM    125  O   ARG A   8      -9.724  11.957 -44.998  1.00999.99           O  
ATOM    126  CB  ARG A   8      -8.073  12.024 -47.766  1.00999.99           C  
ATOM    127  CG  ARG A   8      -6.657  12.248 -48.272  1.00999.99           C  
ATOM    128  CD  ARG A   8      -6.651  13.124 -49.470  1.00999.99           C  
ATOM    129  NE  ARG A   8      -5.305  13.405 -49.941  1.00999.99           N  
ATOM    130  CZ  ARG A   8      -5.023  14.026 -51.103  1.00999.99           C  
ATOM    131  NH1 ARG A   8      -6.001  14.415 -51.891  1.00999.99           N  
ATOM    132  NH2 ARG A   8      -3.767  14.245 -51.449  1.00999.99           N  
ATOM    133  H   ARG A   8      -7.819   9.527 -48.024  1.00999.99           H  
ATOM    134  HA  ARG A   8      -7.447  11.327 -45.854  1.00999.99           H  
ATOM    135 1HB  ARG A   8      -8.664  11.655 -48.604  1.00999.99           H  
ATOM    136 2HB  ARG A   8      -8.477  12.996 -47.481  1.00999.99           H  
ATOM    137 1HG  ARG A   8      -6.066  12.728 -47.492  1.00999.99           H  
ATOM    138 2HG  ARG A   8      -6.202  11.294 -48.535  1.00999.99           H  
ATOM    139 1HD  ARG A   8      -7.199  12.634 -50.276  1.00999.99           H  
ATOM    140 2HD  ARG A   8      -7.131  14.072 -49.228  1.00999.99           H  
ATOM    141  HE  ARG A   8      -4.529  13.118 -49.358  1.00999.99           H  
ATOM    142 1HH1 ARG A   8      -6.961  14.243 -51.626  1.00999.99           H  
ATOM    143 2HH1 ARG A   8      -5.794  14.879 -52.763  1.00999.99           H  
ATOM    144 1HH2 ARG A   8      -3.016  13.946 -50.842  1.00999.99           H  
ATOM    145 2HH2 ARG A   8      -3.557  14.711 -52.320  1.00999.99           H  
ATOM    146  N   GLN A   9     -10.574  10.484 -46.483  1.00999.99           N  
ATOM    147  CA  GLN A   9     -11.916  10.504 -45.902  1.00999.99           C  
ATOM    148  C   GLN A   9     -11.880   9.939 -44.493  1.00999.99           C  
ATOM    149  O   GLN A   9     -12.501  10.495 -43.586  1.00999.99           O  
ATOM    150  CB  GLN A   9     -12.898   9.708 -46.766  1.00999.99           C  
ATOM    151  CG  GLN A   9     -13.241  10.361 -48.094  1.00999.99           C  
ATOM    152  CD  GLN A   9     -14.083   9.463 -48.980  1.00999.99           C  
ATOM    153  OE1 GLN A   9     -14.093   8.239 -48.822  1.00999.99           O  
ATOM    154  NE2 GLN A   9     -14.798  10.068 -49.922  1.00999.99           N  
ATOM    155  H   GLN A   9     -10.408   9.919 -47.307  1.00999.99           H  
ATOM    156  HA  GLN A   9     -12.257  11.538 -45.846  1.00999.99           H  
ATOM    157 1HB  GLN A   9     -12.484   8.723 -46.977  1.00999.99           H  
ATOM    158 2HB  GLN A   9     -13.827   9.560 -46.217  1.00999.99           H  
ATOM    159 1HG  GLN A   9     -13.813  11.267 -47.896  1.00999.99           H  
ATOM    160 2HG  GLN A   9     -12.327  10.614 -48.623  1.00999.99           H  
ATOM    161 1HE2 GLN A   9     -15.374   9.529 -50.537  1.00999.99           H  
ATOM    162 2HE2 GLN A   9     -14.761  11.063 -50.016  1.00999.99           H  
ATOM    163  N   TYR A  10     -11.120   8.855 -44.311  1.00999.99           N  
ATOM    164  CA  TYR A  10     -10.918   8.264 -42.998  1.00999.99           C  
ATOM    165  C   TYR A  10     -10.299   9.273 -42.053  1.00999.99           C  
ATOM    166  O   TYR A  10     -10.786   9.450 -40.936  1.00999.99           O  
ATOM    167  CB  TYR A  10     -10.037   7.022 -43.072  1.00999.99           C  
ATOM    168  CG  TYR A  10      -9.695   6.479 -41.704  1.00999.99           C  
ATOM    169  CD1 TYR A  10     -10.608   5.697 -41.013  1.00999.99           C  
ATOM    170  CD2 TYR A  10      -8.465   6.778 -41.134  1.00999.99           C  
ATOM    171  CE1 TYR A  10     -10.292   5.213 -39.758  1.00999.99           C  
ATOM    172  CE2 TYR A  10      -8.150   6.296 -39.880  1.00999.99           C  
ATOM    173  CZ  TYR A  10      -9.058   5.516 -39.192  1.00999.99           C  
ATOM    174  OH  TYR A  10      -8.744   5.035 -37.942  1.00999.99           O  
ATOM    175  H   TYR A  10     -10.672   8.425 -45.111  1.00999.99           H  
ATOM    176  HA  TYR A  10     -11.889   7.981 -42.591  1.00999.99           H  
ATOM    177 1HB  TYR A  10     -10.551   6.240 -43.633  1.00999.99           H  
ATOM    178 2HB  TYR A  10      -9.110   7.246 -43.592  1.00999.99           H  
ATOM    179  HD1 TYR A  10     -11.575   5.464 -41.460  1.00999.99           H  
ATOM    180  HD2 TYR A  10      -7.749   7.396 -41.677  1.00999.99           H  
ATOM    181  HE1 TYR A  10     -11.009   4.599 -39.214  1.00999.99           H  
ATOM    182  HE2 TYR A  10      -7.184   6.532 -39.432  1.00999.99           H  
ATOM    183  HH  TYR A  10      -9.473   4.505 -37.612  1.00999.99           H  
ATOM    184  N   ILE A  11      -9.221   9.922 -42.504  1.00999.99           N  
ATOM    185  CA  ILE A  11      -8.526  10.920 -41.707  1.00999.99           C  
ATOM    186  C   ILE A  11      -9.455  12.041 -41.298  1.00999.99           C  
ATOM    187  O   ILE A  11      -9.457  12.441 -40.136  1.00999.99           O  
ATOM    188  CB  ILE A  11      -7.339  11.519 -42.474  1.00999.99           C  
ATOM    189  CG1 ILE A  11      -6.241  10.474 -42.658  1.00999.99           C  
ATOM    190  CG2 ILE A  11      -6.807  12.737 -41.736  1.00999.99           C  
ATOM    191  CD1 ILE A  11      -5.181  10.900 -43.644  1.00999.99           C  
ATOM    192  H   ILE A  11      -8.867   9.706 -43.428  1.00999.99           H  
ATOM    193  HA  ILE A  11      -8.149  10.442 -40.804  1.00999.99           H  
ATOM    194  HB  ILE A  11      -7.666  11.820 -43.467  1.00999.99           H  
ATOM    195 1HG1 ILE A  11      -5.763  10.289 -41.697  1.00999.99           H  
ATOM    196 2HG1 ILE A  11      -6.683   9.541 -43.004  1.00999.99           H  
ATOM    197 1HG2 ILE A  11      -5.975  13.166 -42.294  1.00999.99           H  
ATOM    198 2HG2 ILE A  11      -7.600  13.478 -41.642  1.00999.99           H  
ATOM    199 3HG2 ILE A  11      -6.466  12.442 -40.744  1.00999.99           H  
ATOM    200 1HD1 ILE A  11      -4.425  10.120 -43.723  1.00999.99           H  
ATOM    201 2HD1 ILE A  11      -5.633  11.067 -44.621  1.00999.99           H  
ATOM    202 3HD1 ILE A  11      -4.712  11.820 -43.298  1.00999.99           H  
ATOM    203  N   PHE A  12     -10.247  12.537 -42.247  1.00999.99           N  
ATOM    204  CA  PHE A  12     -11.210  13.584 -41.964  1.00999.99           C  
ATOM    205  C   PHE A  12     -12.163  13.192 -40.866  1.00999.99           C  
ATOM    206  O   PHE A  12     -12.377  13.967 -39.936  1.00999.99           O  
ATOM    207  CB  PHE A  12     -12.041  13.939 -43.190  1.00999.99           C  
ATOM    208  CG  PHE A  12     -13.160  14.874 -42.832  1.00999.99           C  
ATOM    209  CD1 PHE A  12     -12.926  16.225 -42.624  1.00999.99           C  
ATOM    210  CD2 PHE A  12     -14.453  14.394 -42.683  1.00999.99           C  
ATOM    211  CE1 PHE A  12     -13.962  17.073 -42.275  1.00999.99           C  
ATOM    212  CE2 PHE A  12     -15.487  15.237 -42.336  1.00999.99           C  
ATOM    213  CZ  PHE A  12     -15.241  16.579 -42.129  1.00999.99           C  
ATOM    214  H   PHE A  12     -10.179  12.184 -43.190  1.00999.99           H  
ATOM    215  HA  PHE A  12     -10.667  14.473 -41.644  1.00999.99           H  
ATOM    216 1HB  PHE A  12     -11.414  14.416 -43.942  1.00999.99           H  
ATOM    217 2HB  PHE A  12     -12.467  13.039 -43.629  1.00999.99           H  
ATOM    218  HD1 PHE A  12     -11.913  16.614 -42.735  1.00999.99           H  
ATOM    219  HD2 PHE A  12     -14.645  13.332 -42.841  1.00999.99           H  
ATOM    220  HE1 PHE A  12     -13.765  18.132 -42.113  1.00999.99           H  
ATOM    221  HE2 PHE A  12     -16.497  14.844 -42.221  1.00999.99           H  
ATOM    222  HZ  PHE A  12     -16.056  17.247 -41.853  1.00999.99           H  
ATOM    223  N   LEU A  13     -12.754  12.009 -40.988  1.00999.99           N  
ATOM    224  CA  LEU A  13     -13.714  11.542 -40.011  1.00999.99           C  
ATOM    225  C   LEU A  13     -13.067  11.305 -38.655  1.00999.99           C  
ATOM    226  O   LEU A  13     -13.689  11.556 -37.624  1.00999.99           O  
ATOM    227  CB  LEU A  13     -14.374  10.267 -40.520  1.00999.99           C  
ATOM    228  CG  LEU A  13     -15.292  10.464 -41.732  1.00999.99           C  
ATOM    229  CD1 LEU A  13     -15.756   9.108 -42.243  1.00999.99           C  
ATOM    230  CD2 LEU A  13     -16.469  11.339 -41.326  1.00999.99           C  
ATOM    231  H   LEU A  13     -12.545  11.423 -41.788  1.00999.99           H  
ATOM    232  HA  LEU A  13     -14.482  12.304 -39.895  1.00999.99           H  
ATOM    233 1HB  LEU A  13     -13.595   9.559 -40.802  1.00999.99           H  
ATOM    234 2HB  LEU A  13     -14.967   9.829 -39.717  1.00999.99           H  
ATOM    235  HG  LEU A  13     -14.739  10.955 -42.533  1.00999.99           H  
ATOM    236 1HD1 LEU A  13     -16.402   9.248 -43.110  1.00999.99           H  
ATOM    237 2HD1 LEU A  13     -14.890   8.511 -42.529  1.00999.99           H  
ATOM    238 3HD1 LEU A  13     -16.309   8.595 -41.458  1.00999.99           H  
ATOM    239 1HD2 LEU A  13     -17.124  11.489 -42.185  1.00999.99           H  
ATOM    240 2HD2 LEU A  13     -17.026  10.850 -40.527  1.00999.99           H  
ATOM    241 3HD2 LEU A  13     -16.102  12.304 -40.976  1.00999.99           H  
ATOM    242  N   ALA A  14     -11.814  10.846 -38.652  1.00999.99           N  
ATOM    243  CA  ALA A  14     -11.084  10.646 -37.409  1.00999.99           C  
ATOM    244  C   ALA A  14     -10.866  11.985 -36.714  1.00999.99           C  
ATOM    245  O   ALA A  14     -11.054  12.094 -35.497  1.00999.99           O  
ATOM    246  CB  ALA A  14      -9.751   9.965 -37.688  1.00999.99           C  
ATOM    247  H   ALA A  14     -11.358  10.619 -39.524  1.00999.99           H  
ATOM    248  HA  ALA A  14     -11.681  10.014 -36.757  1.00999.99           H  
ATOM    249 1HB  ALA A  14      -9.221   9.805 -36.748  1.00999.99           H  
ATOM    250 2HB  ALA A  14      -9.929   9.004 -38.171  1.00999.99           H  
ATOM    251 3HB  ALA A  14      -9.148  10.592 -38.342  1.00999.99           H  
ATOM    252  N   LEU A  15     -10.495  13.001 -37.493  1.00999.99           N  
ATOM    253  CA  LEU A  15     -10.285  14.340 -36.972  1.00999.99           C  
ATOM    254  C   LEU A  15     -11.591  14.950 -36.511  1.00999.99           C  
ATOM    255  O   LEU A  15     -11.632  15.604 -35.472  1.00999.99           O  
ATOM    256  CB  LEU A  15      -9.654  15.232 -38.042  1.00999.99           C  
ATOM    257  CG  LEU A  15      -8.209  14.895 -38.428  1.00999.99           C  
ATOM    258  CD1 LEU A  15      -7.801  15.744 -39.624  1.00999.99           C  
ATOM    259  CD2 LEU A  15      -7.299  15.150 -37.238  1.00999.99           C  
ATOM    260  H   LEU A  15     -10.338  12.839 -38.481  1.00999.99           H  
ATOM    261  HA  LEU A  15      -9.610  14.278 -36.118  1.00999.99           H  
ATOM    262 1HB  LEU A  15     -10.259  15.171 -38.945  1.00999.99           H  
ATOM    263 2HB  LEU A  15      -9.670  16.264 -37.689  1.00999.99           H  
ATOM    264  HG  LEU A  15      -8.137  13.848 -38.715  1.00999.99           H  
ATOM    265 1HD1 LEU A  15      -6.776  15.505 -39.908  1.00999.99           H  
ATOM    266 2HD1 LEU A  15      -8.466  15.535 -40.462  1.00999.99           H  
ATOM    267 3HD1 LEU A  15      -7.868  16.800 -39.362  1.00999.99           H  
ATOM    268 1HD2 LEU A  15      -6.270  14.909 -37.510  1.00999.99           H  
ATOM    269 2HD2 LEU A  15      -7.362  16.199 -36.949  1.00999.99           H  
ATOM    270 3HD2 LEU A  15      -7.609  14.523 -36.401  1.00999.99           H  
ATOM    271  N   LEU A  16     -12.657  14.707 -37.273  1.00999.99           N  
ATOM    272  CA  LEU A  16     -13.988  15.189 -36.953  1.00999.99           C  
ATOM    273  C   LEU A  16     -14.414  14.661 -35.601  1.00999.99           C  
ATOM    274  O   LEU A  16     -14.883  15.424 -34.758  1.00999.99           O  
ATOM    275  CB  LEU A  16     -14.980  14.759 -38.037  1.00999.99           C  
ATOM    276  CG  LEU A  16     -16.435  15.163 -37.805  1.00999.99           C  
ATOM    277  CD1 LEU A  16     -16.530  16.682 -37.750  1.00999.99           C  
ATOM    278  CD2 LEU A  16     -17.292  14.598 -38.929  1.00999.99           C  
ATOM    279  H   LEU A  16     -12.544  14.178 -38.124  1.00999.99           H  
ATOM    280  HA  LEU A  16     -13.965  16.278 -36.909  1.00999.99           H  
ATOM    281 1HB  LEU A  16     -14.664  15.188 -38.987  1.00999.99           H  
ATOM    282 2HB  LEU A  16     -14.952  13.675 -38.126  1.00999.99           H  
ATOM    283  HG  LEU A  16     -16.780  14.766 -36.850  1.00999.99           H  
ATOM    284 1HD1 LEU A  16     -17.566  16.976 -37.579  1.00999.99           H  
ATOM    285 2HD1 LEU A  16     -15.908  17.056 -36.937  1.00999.99           H  
ATOM    286 3HD1 LEU A  16     -16.185  17.101 -38.695  1.00999.99           H  
ATOM    287 1HD2 LEU A  16     -18.334  14.879 -38.769  1.00999.99           H  
ATOM    288 2HD2 LEU A  16     -16.951  14.999 -39.882  1.00999.99           H  
ATOM    289 3HD2 LEU A  16     -17.206  13.511 -38.940  1.00999.99           H  
ATOM    290  N   LEU A  17     -14.239  13.356 -35.402  1.00999.99           N  
ATOM    291  CA  LEU A  17     -14.544  12.715 -34.137  1.00999.99           C  
ATOM    292  C   LEU A  17     -13.762  13.346 -33.005  1.00999.99           C  
ATOM    293  O   LEU A  17     -14.338  13.662 -31.969  1.00999.99           O  
ATOM    294  CB  LEU A  17     -14.235  11.223 -34.193  1.00999.99           C  
ATOM    295  CG  LEU A  17     -14.458  10.477 -32.874  1.00999.99           C  
ATOM    296  CD1 LEU A  17     -15.921  10.595 -32.468  1.00999.99           C  
ATOM    297  CD2 LEU A  17     -14.050   9.024 -33.043  1.00999.99           C  
ATOM    298  H   LEU A  17     -13.880  12.784 -36.155  1.00999.99           H  
ATOM    299  HA  LEU A  17     -15.607  12.844 -33.934  1.00999.99           H  
ATOM    300 1HB  LEU A  17     -14.867  10.761 -34.950  1.00999.99           H  
ATOM    301 2HB  LEU A  17     -13.193  11.087 -34.483  1.00999.99           H  
ATOM    302  HG  LEU A  17     -13.852  10.935 -32.094  1.00999.99           H  
ATOM    303 1HD1 LEU A  17     -16.080  10.074 -31.524  1.00999.99           H  
ATOM    304 2HD1 LEU A  17     -16.184  11.647 -32.350  1.00999.99           H  
ATOM    305 3HD1 LEU A  17     -16.549  10.149 -33.239  1.00999.99           H  
ATOM    306 1HD2 LEU A  17     -14.202   8.491 -32.104  1.00999.99           H  
ATOM    307 2HD2 LEU A  17     -14.658   8.565 -33.823  1.00999.99           H  
ATOM    308 3HD2 LEU A  17     -12.998   8.972 -33.324  1.00999.99           H  
ATOM    309  N   ALA A  18     -12.451  13.522 -33.202  1.00999.99           N  
ATOM    310  CA  ALA A  18     -11.598  14.141 -32.193  1.00999.99           C  
ATOM    311  C   ALA A  18     -12.107  15.531 -31.813  1.00999.99           C  
ATOM    312  O   ALA A  18     -12.089  15.889 -30.636  1.00999.99           O  
ATOM    313  CB  ALA A  18     -10.168  14.228 -32.697  1.00999.99           C  
ATOM    314  H   ALA A  18     -12.029  13.219 -34.073  1.00999.99           H  
ATOM    315  HA  ALA A  18     -11.624  13.516 -31.300  1.00999.99           H  
ATOM    316 1HB  ALA A  18      -9.536  14.664 -31.924  1.00999.99           H  
ATOM    317 2HB  ALA A  18      -9.806  13.229 -32.941  1.00999.99           H  
ATOM    318 3HB  ALA A  18     -10.132  14.852 -33.587  1.00999.99           H  
ATOM    319  N   ILE A  19     -12.575  16.295 -32.806  1.00999.99           N  
ATOM    320  CA  ILE A  19     -13.138  17.626 -32.575  1.00999.99           C  
ATOM    321  C   ILE A  19     -14.391  17.548 -31.719  1.00999.99           C  
ATOM    322  O   ILE A  19     -14.545  18.321 -30.770  1.00999.99           O  
ATOM    323  CB  ILE A  19     -13.474  18.324 -33.907  1.00999.99           C  
ATOM    324  CG1 ILE A  19     -12.188  18.664 -34.663  1.00999.99           C  
ATOM    325  CG2 ILE A  19     -14.305  19.570 -33.650  1.00999.99           C  
ATOM    326  CD1 ILE A  19     -12.425  19.074 -36.099  1.00999.99           C  
ATOM    327  H   ILE A  19     -12.526  15.951 -33.756  1.00999.99           H  
ATOM    328  HA  ILE A  19     -12.400  18.227 -32.049  1.00999.99           H  
ATOM    329  HB  ILE A  19     -14.043  17.648 -34.539  1.00999.99           H  
ATOM    330 1HG1 ILE A  19     -11.682  19.484 -34.151  1.00999.99           H  
ATOM    331 2HG1 ILE A  19     -11.526  17.799 -34.653  1.00999.99           H  
ATOM    332 1HG2 ILE A  19     -14.547  20.046 -34.598  1.00999.99           H  
ATOM    333 2HG2 ILE A  19     -15.226  19.294 -33.139  1.00999.99           H  
ATOM    334 3HG2 ILE A  19     -13.739  20.265 -33.028  1.00999.99           H  
ATOM    335 1HD1 ILE A  19     -11.472  19.302 -36.575  1.00999.99           H  
ATOM    336 2HD1 ILE A  19     -12.913  18.261 -36.637  1.00999.99           H  
ATOM    337 3HD1 ILE A  19     -13.062  19.957 -36.125  1.00999.99           H  
ATOM    338  N   VAL A  20     -15.276  16.613 -32.058  1.00999.99           N  
ATOM    339  CA  VAL A  20     -16.507  16.402 -31.312  1.00999.99           C  
ATOM    340  C   VAL A  20     -16.216  16.004 -29.876  1.00999.99           C  
ATOM    341  O   VAL A  20     -16.829  16.539 -28.947  1.00999.99           O  
ATOM    342  CB  VAL A  20     -17.365  15.314 -31.981  1.00999.99           C  
ATOM    343  CG1 VAL A  20     -18.529  14.940 -31.077  1.00999.99           C  
ATOM    344  CG2 VAL A  20     -17.879  15.828 -33.318  1.00999.99           C  
ATOM    345  H   VAL A  20     -15.093  16.031 -32.867  1.00999.99           H  
ATOM    346  HA  VAL A  20     -17.074  17.332 -31.310  1.00999.99           H  
ATOM    347  HB  VAL A  20     -16.761  14.420 -32.136  1.00999.99           H  
ATOM    348 1HG1 VAL A  20     -19.127  14.165 -31.556  1.00999.99           H  
ATOM    349 2HG1 VAL A  20     -18.147  14.569 -30.127  1.00999.99           H  
ATOM    350 3HG1 VAL A  20     -19.149  15.819 -30.902  1.00999.99           H  
ATOM    351 1HG2 VAL A  20     -18.481  15.057 -33.798  1.00999.99           H  
ATOM    352 2HG2 VAL A  20     -18.489  16.716 -33.154  1.00999.99           H  
ATOM    353 3HG2 VAL A  20     -17.039  16.083 -33.961  1.00999.99           H  
ATOM    354  N   LEU A  21     -15.280  15.074 -29.701  1.00999.99           N  
ATOM    355  CA  LEU A  21     -14.893  14.601 -28.385  1.00999.99           C  
ATOM    356  C   LEU A  21     -14.290  15.722 -27.566  1.00999.99           C  
ATOM    357  O   LEU A  21     -14.600  15.855 -26.385  1.00999.99           O  
ATOM    358  CB  LEU A  21     -13.882  13.459 -28.515  1.00999.99           C  
ATOM    359  CG  LEU A  21     -14.429  12.144 -29.083  1.00999.99           C  
ATOM    360  CD1 LEU A  21     -13.272  11.187 -29.330  1.00999.99           C  
ATOM    361  CD2 LEU A  21     -15.428  11.554 -28.103  1.00999.99           C  
ATOM    362  H   LEU A  21     -14.827  14.671 -30.509  1.00999.99           H  
ATOM    363  HA  LEU A  21     -15.780  14.232 -27.873  1.00999.99           H  
ATOM    364 1HB  LEU A  21     -13.071  13.786 -29.164  1.00999.99           H  
ATOM    365 2HB  LEU A  21     -13.468  13.247 -27.530  1.00999.99           H  
ATOM    366  HG  LEU A  21     -14.926  12.330 -30.033  1.00999.99           H  
ATOM    367 1HD1 LEU A  21     -13.654  10.252 -29.739  1.00999.99           H  
ATOM    368 2HD1 LEU A  21     -12.575  11.635 -30.038  1.00999.99           H  
ATOM    369 3HD1 LEU A  21     -12.757  10.988 -28.390  1.00999.99           H  
ATOM    370 1HD2 LEU A  21     -15.821  10.619 -28.504  1.00999.99           H  
ATOM    371 2HD2 LEU A  21     -14.933  11.361 -27.151  1.00999.99           H  
ATOM    372 3HD2 LEU A  21     -16.247  12.257 -27.951  1.00999.99           H  
ATOM    373  N   PHE A  22     -13.463  16.548 -28.199  1.00999.99           N  
ATOM    374  CA  PHE A  22     -12.854  17.691 -27.541  1.00999.99           C  
ATOM    375  C   PHE A  22     -13.905  18.637 -26.994  1.00999.99           C  
ATOM    376  O   PHE A  22     -13.846  19.023 -25.826  1.00999.99           O  
ATOM    377  CB  PHE A  22     -11.941  18.443 -28.506  1.00999.99           C  
ATOM    378  CG  PHE A  22     -11.370  19.702 -27.926  1.00999.99           C  
ATOM    379  CD1 PHE A  22     -10.296  19.658 -27.050  1.00999.99           C  
ATOM    380  CD2 PHE A  22     -11.910  20.936 -28.255  1.00999.99           C  
ATOM    381  CE1 PHE A  22      -9.775  20.821 -26.514  1.00999.99           C  
ATOM    382  CE2 PHE A  22     -11.392  22.099 -27.721  1.00999.99           C  
ATOM    383  CZ  PHE A  22     -10.323  22.041 -26.850  1.00999.99           C  
ATOM    384  H   PHE A  22     -13.225  16.375 -29.166  1.00999.99           H  
ATOM    385  HA  PHE A  22     -12.253  17.328 -26.707  1.00999.99           H  
ATOM    386 1HB  PHE A  22     -11.114  17.798 -28.801  1.00999.99           H  
ATOM    387 2HB  PHE A  22     -12.490  18.702 -29.408  1.00999.99           H  
ATOM    388  HD1 PHE A  22      -9.864  18.692 -26.785  1.00999.99           H  
ATOM    389  HD2 PHE A  22     -12.755  20.980 -28.943  1.00999.99           H  
ATOM    390  HE1 PHE A  22      -8.932  20.773 -25.826  1.00999.99           H  
ATOM    391  HE2 PHE A  22     -11.826  23.062 -27.988  1.00999.99           H  
ATOM    392  HZ  PHE A  22      -9.914  22.958 -26.428  1.00999.99           H  
ATOM    393  N   SER A  23     -14.851  19.020 -27.848  1.00999.99           N  
ATOM    394  CA  SER A  23     -15.918  19.935 -27.471  1.00999.99           C  
ATOM    395  C   SER A  23     -16.774  19.402 -26.326  1.00999.99           C  
ATOM    396  O   SER A  23     -17.046  20.124 -25.362  1.00999.99           O  
ATOM    397  CB  SER A  23     -16.795  20.215 -28.675  1.00999.99           C  
ATOM    398  OG  SER A  23     -17.847  21.079 -28.342  1.00999.99           O  
ATOM    399  H   SER A  23     -14.828  18.673 -28.800  1.00999.99           H  
ATOM    400  HA  SER A  23     -15.463  20.872 -27.147  1.00999.99           H  
ATOM    401 1HB  SER A  23     -16.191  20.662 -29.465  1.00999.99           H  
ATOM    402 2HB  SER A  23     -17.195  19.278 -29.062  1.00999.99           H  
ATOM    403  HG  SER A  23     -18.397  20.595 -27.720  1.00999.99           H  
ATOM    404  N   CYS A  24     -17.193  18.140 -26.436  1.00999.99           N  
ATOM    405  CA  CYS A  24     -18.045  17.526 -25.426  1.00999.99           C  
ATOM    406  C   CYS A  24     -17.325  17.357 -24.099  1.00999.99           C  
ATOM    407  O   CYS A  24     -17.901  17.627 -23.041  1.00999.99           O  
ATOM    408  CB  CYS A  24     -18.535  16.158 -25.903  1.00999.99           C  
ATOM    409  SG  CYS A  24     -19.727  16.227 -27.262  1.00999.99           S  
ATOM    410  H   CYS A  24     -16.936  17.595 -27.250  1.00999.99           H  
ATOM    411  HA  CYS A  24     -18.910  18.170 -25.271  1.00999.99           H  
ATOM    412 1HB  CYS A  24     -17.683  15.562 -26.232  1.00999.99           H  
ATOM    413 2HB  CYS A  24     -19.002  15.630 -25.073  1.00999.99           H  
ATOM    414  HG  CYS A  24     -19.914  14.913 -27.346  1.00999.99           H  
ATOM    415  N   ARG A  25     -16.065  16.927 -24.154  1.00999.99           N  
ATOM    416  CA  ARG A  25     -15.279  16.747 -22.950  1.00999.99           C  
ATOM    417  C   ARG A  25     -14.963  18.072 -22.295  1.00999.99           C  
ATOM    418  O   ARG A  25     -14.989  18.166 -21.071  1.00999.99           O  
ATOM    419  CB  ARG A  25     -13.988  16.004 -23.256  1.00999.99           C  
ATOM    420  CG  ARG A  25     -14.166  14.531 -23.599  1.00999.99           C  
ATOM    421  CD  ARG A  25     -12.878  13.896 -23.974  1.00999.99           C  
ATOM    422  NE  ARG A  25     -13.043  12.489 -24.302  1.00999.99           N  
ATOM    423  CZ  ARG A  25     -12.059  11.690 -24.758  1.00999.99           C  
ATOM    424  NH1 ARG A  25     -10.847  12.171 -24.931  1.00999.99           N  
ATOM    425  NH2 ARG A  25     -12.309  10.420 -25.027  1.00999.99           N  
ATOM    426  H   ARG A  25     -15.639  16.705 -25.043  1.00999.99           H  
ATOM    427  HA  ARG A  25     -15.856  16.144 -22.251  1.00999.99           H  
ATOM    428 1HB  ARG A  25     -13.483  16.481 -24.095  1.00999.99           H  
ATOM    429 2HB  ARG A  25     -13.321  16.064 -22.395  1.00999.99           H  
ATOM    430 1HG  ARG A  25     -14.562  14.006 -22.729  1.00999.99           H  
ATOM    431 2HG  ARG A  25     -14.861  14.425 -24.431  1.00999.99           H  
ATOM    432 1HD  ARG A  25     -12.463  14.403 -24.844  1.00999.99           H  
ATOM    433 2HD  ARG A  25     -12.179  13.972 -23.142  1.00999.99           H  
ATOM    434  HE  ARG A  25     -13.961  12.082 -24.180  1.00999.99           H  
ATOM    435 1HH1 ARG A  25     -10.655  13.141 -24.723  1.00999.99           H  
ATOM    436 2HH1 ARG A  25     -10.109  11.572 -25.271  1.00999.99           H  
ATOM    437 1HH2 ARG A  25     -13.240  10.048 -24.891  1.00999.99           H  
ATOM    438 2HH2 ARG A  25     -11.571   9.820 -25.364  1.00999.99           H  
ATOM    439  N   GLY A  26     -14.694  19.101 -23.101  1.00999.99           N  
ATOM    440  CA  GLY A  26     -14.402  20.423 -22.572  1.00999.99           C  
ATOM    441  C   GLY A  26     -15.568  20.933 -21.746  1.00999.99           C  
ATOM    442  O   GLY A  26     -15.376  21.405 -20.621  1.00999.99           O  
ATOM    443  H   GLY A  26     -14.667  18.972 -24.104  1.00999.99           H  
ATOM    444 1HA  GLY A  26     -13.502  20.382 -21.960  1.00999.99           H  
ATOM    445 2HA  GLY A  26     -14.204  21.109 -23.395  1.00999.99           H  
ATOM    446  N   SER A  27     -16.780  20.803 -22.286  1.00999.99           N  
ATOM    447  CA  SER A  27     -17.978  21.222 -21.576  1.00999.99           C  
ATOM    448  C   SER A  27     -18.171  20.436 -20.283  1.00999.99           C  
ATOM    449  O   SER A  27     -18.302  21.025 -19.207  1.00999.99           O  
ATOM    450  CB  SER A  27     -19.191  21.052 -22.469  1.00999.99           C  
ATOM    451  OG  SER A  27     -20.364  21.437 -21.804  1.00999.99           O  
ATOM    452  H   SER A  27     -16.874  20.423 -23.223  1.00999.99           H  
ATOM    453  HA  SER A  27     -17.874  22.278 -21.322  1.00999.99           H  
ATOM    454 1HB  SER A  27     -19.066  21.654 -23.368  1.00999.99           H  
ATOM    455 2HB  SER A  27     -19.271  20.012 -22.783  1.00999.99           H  
ATOM    456  HG  SER A  27     -21.072  21.339 -22.445  1.00999.99           H  
ATOM    457  N   SER A  28     -18.177  19.103 -20.384  1.00999.99           N  
ATOM    458  CA  SER A  28     -18.405  18.248 -19.221  1.00999.99           C  
ATOM    459  C   SER A  28     -17.284  18.299 -18.184  1.00999.99           C  
ATOM    460  O   SER A  28     -17.509  17.963 -17.021  1.00999.99           O  
ATOM    461  CB  SER A  28     -18.609  16.812 -19.661  1.00999.99           C  
ATOM    462  OG  SER A  28     -17.425  16.269 -20.172  1.00999.99           O  
ATOM    463  H   SER A  28     -18.044  18.664 -21.289  1.00999.99           H  
ATOM    464  HA  SER A  28     -19.322  18.588 -18.735  1.00999.99           H  
ATOM    465 1HB  SER A  28     -18.951  16.217 -18.815  1.00999.99           H  
ATOM    466 2HB  SER A  28     -19.388  16.775 -20.423  1.00999.99           H  
ATOM    467  HG  SER A  28     -17.187  16.827 -20.917  1.00999.99           H  
ATOM    468  N   SER A  29     -16.084  18.748 -18.580  1.00999.99           N  
ATOM    469  CA  SER A  29     -14.983  18.859 -17.628  1.00999.99           C  
ATOM    470  C   SER A  29     -15.240  19.957 -16.606  1.00999.99           C  
ATOM    471  O   SER A  29     -14.662  19.943 -15.516  1.00999.99           O  
ATOM    472  CB  SER A  29     -13.670  19.163 -18.332  1.00999.99           C  
ATOM    473  OG  SER A  29     -13.638  20.479 -18.823  1.00999.99           O  
ATOM    474  H   SER A  29     -15.917  18.983 -19.547  1.00999.99           H  
ATOM    475  HA  SER A  29     -14.888  17.913 -17.098  1.00999.99           H  
ATOM    476 1HB  SER A  29     -12.845  19.016 -17.635  1.00999.99           H  
ATOM    477 2HB  SER A  29     -13.525  18.463 -19.152  1.00999.99           H  
ATOM    478  HG  SER A  29     -14.386  20.573 -19.421  1.00999.99           H  
ATOM    479  N   ARG A  30     -16.113  20.907 -16.932  1.00104.01           N  
ATOM    480  CA  ARG A  30     -16.390  22.009 -16.026  1.00 75.33           C  
ATOM    481  C   ARG A  30     -17.432  21.646 -14.985  1.00 52.48           C  
ATOM    482  O   ARG A  30     -18.553  22.149 -15.022  1.00 87.26           O  
ATOM    483  CB  ARG A  30     -16.839  23.229 -16.801  1.00113.00           C  
ATOM    484  CG  ARG A  30     -15.770  23.813 -17.710  1.00113.00           C  
ATOM    485  CD  ARG A  30     -16.233  25.043 -18.390  1.00113.00           C  
ATOM    486  NE  ARG A  30     -15.190  25.625 -19.216  1.00113.00           N  
ATOM    487  CZ  ARG A  30     -15.303  26.788 -19.886  1.00113.00           C  
ATOM    488  NH1 ARG A  30     -16.420  27.479 -19.821  1.00113.00           N  
ATOM    489  NH2 ARG A  30     -14.289  27.233 -20.606  1.00113.00           N  
ATOM    490  H   ARG A  30     -16.610  20.882 -17.817  1.00135.59           H  
ATOM    491  HA  ARG A  30     -15.465  22.258 -15.503  1.00 90.40           H  
ATOM    492 1HB  ARG A  30     -17.701  22.974 -17.418  1.00135.59           H  
ATOM    493 2HB  ARG A  30     -17.152  24.007 -16.106  1.00135.59           H  
ATOM    494 1HG  ARG A  30     -14.885  24.057 -17.123  1.00135.59           H  
ATOM    495 2HG  ARG A  30     -15.509  23.079 -18.474  1.00135.59           H  
ATOM    496 1HD  ARG A  30     -17.085  24.806 -19.026  1.00135.59           H  
ATOM    497 2HD  ARG A  30     -16.529  25.779 -17.643  1.00135.59           H  
ATOM    498  HE  ARG A  30     -14.315  25.122 -19.290  1.00135.59           H  
ATOM    499 1HH1 ARG A  30     -17.195  27.138 -19.269  1.00135.59           H  
ATOM    500 2HH1 ARG A  30     -16.503  28.351 -20.322  1.00135.59           H  
ATOM    501 1HH2 ARG A  30     -13.431  26.701 -20.652  1.00135.59           H  
ATOM    502 2HH2 ARG A  30     -14.370  28.105 -21.107  1.00135.59           H  
ATOM    503  N   LEU A  31     -17.051  20.771 -14.064  1.00 53.54           N  
ATOM    504  CA  LEU A  31     -17.934  20.333 -12.994  1.00 63.36           C  
ATOM    505  C   LEU A  31     -17.638  21.079 -11.690  1.00 35.72           C  
ATOM    506  O   LEU A  31     -16.558  20.910 -11.124  1.00 41.72           O  
ATOM    507  CB  LEU A  31     -17.764  18.829 -12.751  1.00 95.04           C  
ATOM    508  CG  LEU A  31     -18.597  18.254 -11.598  1.00 95.04           C  
ATOM    509  CD1 LEU A  31     -20.067  18.388 -11.925  1.00 95.04           C  
ATOM    510  CD2 LEU A  31     -18.232  16.803 -11.376  1.00 95.04           C  
ATOM    511  H   LEU A  31     -16.107  20.407 -14.125  1.00 64.25           H  
ATOM    512  HA  LEU A  31     -18.957  20.514 -13.305  1.00 76.03           H  
ATOM    513 1HB  LEU A  31     -18.039  18.298 -13.660  1.00114.05           H  
ATOM    514 2HB  LEU A  31     -16.714  18.624 -12.539  1.00114.05           H  
ATOM    515  HG  LEU A  31     -18.398  18.821 -10.688  1.00114.05           H  
ATOM    516 1HD1 LEU A  31     -20.658  17.991 -11.099  1.00114.05           H  
ATOM    517 2HD1 LEU A  31     -20.314  19.437 -12.072  1.00114.05           H  
ATOM    518 3HD1 LEU A  31     -20.290  17.830 -12.833  1.00114.05           H  
ATOM    519 1HD2 LEU A  31     -18.826  16.408 -10.553  1.00114.05           H  
ATOM    520 2HD2 LEU A  31     -18.443  16.239 -12.280  1.00114.05           H  
ATOM    521 3HD2 LEU A  31     -17.172  16.724 -11.131  1.00114.05           H  
ATOM    522  N   PRO A  32     -18.545  21.951 -11.214  1.00 56.24           N  
ATOM    523  CA  PRO A  32     -18.493  22.662  -9.941  1.00 57.98           C  
ATOM    524  C   PRO A  32     -18.913  21.782  -8.778  1.00 26.92           C  
ATOM    525  O   PRO A  32     -19.598  20.775  -8.954  1.00 56.08           O  
ATOM    526  CB  PRO A  32     -19.456  23.831 -10.150  1.00 86.97           C  
ATOM    527  CG  PRO A  32     -20.454  23.321 -11.115  1.00 86.97           C  
ATOM    528  CD  PRO A  32     -19.665  22.439 -12.049  1.00 86.97           C  
ATOM    529  HA  PRO A  32     -17.471  23.036  -9.778  1.00 69.58           H  
ATOM    530 1HB  PRO A  32     -19.906  24.121  -9.188  1.00104.36           H  
ATOM    531 2HB  PRO A  32     -18.910  24.707 -10.528  1.00104.36           H  
ATOM    532 1HG  PRO A  32     -21.247  22.786 -10.579  1.00104.36           H  
ATOM    533 2HG  PRO A  32     -20.934  24.168 -11.630  1.00104.36           H  
ATOM    534 1HD  PRO A  32     -20.297  21.605 -12.377  1.00104.36           H  
ATOM    535 2HD  PRO A  32     -19.284  23.029 -12.889  1.00104.36           H  
ATOM    536  N   ASN A  33     -18.511  22.175  -7.576  1.00 21.53           N  
ATOM    537  CA  ASN A  33     -18.847  21.422  -6.377  1.00 28.08           C  
ATOM    538  C   ASN A  33     -20.310  21.601  -5.989  1.00 21.12           C  
ATOM    539  O   ASN A  33     -20.639  22.396  -5.108  1.00 52.44           O  
ATOM    540  CB  ASN A  33     -17.943  21.820  -5.227  1.00 42.12           C  
ATOM    541  CG  ASN A  33     -18.136  20.953  -4.015  1.00 42.12           C  
ATOM    542  OD1 ASN A  33     -18.992  20.061  -3.999  1.00 42.12           O  
ATOM    543  ND2 ASN A  33     -17.352  21.198  -2.996  1.00 42.12           N  
ATOM    544  H   ASN A  33     -17.955  23.014  -7.492  1.00 25.84           H  
ATOM    545  HA  ASN A  33     -18.695  20.362  -6.587  1.00 33.70           H  
ATOM    546 1HB  ASN A  33     -16.901  21.749  -5.544  1.00 50.54           H  
ATOM    547 2HB  ASN A  33     -18.133  22.858  -4.953  1.00 50.54           H  
ATOM    548 1HD2 ASN A  33     -17.431  20.652  -2.160  1.00 50.54           H  
ATOM    549 2HD2 ASN A  33     -16.672  21.929  -3.053  1.00 50.54           H  
ATOM    550  N   SER A  34     -21.183  20.839  -6.643  1.00  8.43           N  
ATOM    551  CA  SER A  34     -22.613  20.905  -6.370  1.00  9.31           C  
ATOM    552  C   SER A  34     -23.348  19.674  -6.870  1.00  6.78           C  
ATOM    553  O   SER A  34     -23.235  19.317  -8.043  1.00  6.13           O  
ATOM    554  CB  SER A  34     -23.217  22.137  -7.009  1.00 13.96           C  
ATOM    555  OG  SER A  34     -24.601  22.183  -6.791  1.00 13.96           O  
ATOM    556  H   SER A  34     -20.830  20.231  -7.370  1.00 10.12           H  
ATOM    557  HA  SER A  34     -22.752  20.966  -5.290  1.00 11.17           H  
ATOM    558 1HB  SER A  34     -22.754  23.028  -6.587  1.00 16.76           H  
ATOM    559 2HB  SER A  34     -23.014  22.139  -8.078  1.00 16.76           H  
ATOM    560  HG  SER A  34     -24.902  23.021  -7.155  1.00 16.76           H  
ATOM    561  N   GLU A  35     -24.120  19.063  -5.972  1.00  7.16           N  
ATOM    562  CA  GLU A  35     -24.917  17.866  -6.245  1.00  6.11           C  
ATOM    563  C   GLU A  35     -25.669  17.907  -7.571  1.00  4.28           C  
ATOM    564  O   GLU A  35     -25.680  16.927  -8.317  1.00  3.76           O  
ATOM    565  CB  GLU A  35     -25.929  17.657  -5.118  1.00  9.17           C  
ATOM    566  CG  GLU A  35     -26.793  16.419  -5.279  1.00  9.17           C  
ATOM    567  CD  GLU A  35     -26.005  15.152  -5.129  1.00  9.17           C  
ATOM    568  OE1 GLU A  35     -25.000  15.172  -4.457  1.00  9.17           O  
ATOM    569  OE2 GLU A  35     -26.395  14.162  -5.700  1.00  9.17           O  
ATOM    570  H   GLU A  35     -24.141  19.438  -5.033  1.00  8.59           H  
ATOM    571  HA  GLU A  35     -24.241  17.011  -6.270  1.00  7.33           H  
ATOM    572 1HB  GLU A  35     -25.401  17.576  -4.168  1.00 11.00           H  
ATOM    573 2HB  GLU A  35     -26.589  18.523  -5.052  1.00 11.00           H  
ATOM    574 1HG  GLU A  35     -27.583  16.439  -4.528  1.00 11.00           H  
ATOM    575 2HG  GLU A  35     -27.259  16.440  -6.263  1.00 11.00           H  
ATOM    576  N   LEU A  36     -26.299  19.042  -7.848  1.00  4.67           N  
ATOM    577  CA  LEU A  36     -27.091  19.210  -9.050  1.00  4.68           C  
ATOM    578  C   LEU A  36     -26.243  19.235 -10.310  1.00  4.44           C  
ATOM    579  O   LEU A  36     -26.718  18.839 -11.372  1.00  4.64           O  
ATOM    580  CB  LEU A  36     -27.906  20.498  -8.954  1.00  7.02           C  
ATOM    581  CG  LEU A  36     -29.007  20.494  -7.888  1.00  7.02           C  
ATOM    582  CD1 LEU A  36     -29.651  21.871  -7.824  1.00  7.02           C  
ATOM    583  CD2 LEU A  36     -30.027  19.419  -8.229  1.00  7.02           C  
ATOM    584  H   LEU A  36     -26.239  19.812  -7.196  1.00  5.60           H  
ATOM    585  HA  LEU A  36     -27.780  18.370  -9.120  1.00  5.62           H  
ATOM    586 1HB  LEU A  36     -27.231  21.322  -8.731  1.00  8.42           H  
ATOM    587 2HB  LEU A  36     -28.375  20.688  -9.919  1.00  8.42           H  
ATOM    588  HG  LEU A  36     -28.571  20.281  -6.912  1.00  8.42           H  
ATOM    589 1HD1 LEU A  36     -30.429  21.874  -7.060  1.00  8.42           H  
ATOM    590 2HD1 LEU A  36     -28.895  22.614  -7.574  1.00  8.42           H  
ATOM    591 3HD1 LEU A  36     -30.092  22.111  -8.791  1.00  8.42           H  
ATOM    592 1HD2 LEU A  36     -30.812  19.409  -7.471  1.00  8.42           H  
ATOM    593 2HD2 LEU A  36     -30.467  19.631  -9.204  1.00  8.42           H  
ATOM    594 3HD2 LEU A  36     -29.536  18.449  -8.256  1.00  8.42           H  
ATOM    595  N   SER A  37     -24.996  19.697 -10.206  1.00  5.24           N  
ATOM    596  CA  SER A  37     -24.135  19.741 -11.373  1.00  6.54           C  
ATOM    597  C   SER A  37     -23.581  18.358 -11.641  1.00  5.40           C  
ATOM    598  O   SER A  37     -23.307  18.012 -12.789  1.00  6.55           O  
ATOM    599  CB  SER A  37     -23.011  20.725 -11.178  1.00  9.81           C  
ATOM    600  OG  SER A  37     -22.118  20.281 -10.198  1.00  9.81           O  
ATOM    601  H   SER A  37     -24.628  19.993  -9.315  1.00  6.29           H  
ATOM    602  HA  SER A  37     -24.727  20.052 -12.235  1.00  7.85           H  
ATOM    603 1HB  SER A  37     -22.483  20.867 -12.121  1.00 11.77           H  
ATOM    604 2HB  SER A  37     -23.423  21.690 -10.887  1.00 11.77           H  
ATOM    605  HG  SER A  37     -22.649  20.079  -9.424  1.00 11.77           H  
ATOM    606  N   MET A  38     -23.469  17.546 -10.584  1.00  4.29           N  
ATOM    607  CA  MET A  38     -23.072  16.153 -10.753  1.00  4.76           C  
ATOM    608  C   MET A  38     -24.173  15.443 -11.519  1.00  3.02           C  
ATOM    609  O   MET A  38     -23.900  14.659 -12.430  1.00  2.98           O  
ATOM    610  CB  MET A  38     -22.829  15.469  -9.411  1.00  7.14           C  
ATOM    611  CG  MET A  38     -22.327  14.031  -9.519  1.00  7.14           C  
ATOM    612  SD  MET A  38     -20.708  13.878 -10.294  1.00  7.14           S  
ATOM    613  CE  MET A  38     -19.656  14.268  -8.899  1.00  7.14           C  
ATOM    614  H   MET A  38     -23.655  17.908  -9.655  1.00  5.15           H  
ATOM    615  HA  MET A  38     -22.161  16.110 -11.349  1.00  5.71           H  
ATOM    616 1HB  MET A  38     -22.096  16.039  -8.841  1.00  8.57           H  
ATOM    617 2HB  MET A  38     -23.753  15.455  -8.833  1.00  8.57           H  
ATOM    618 1HG  MET A  38     -22.276  13.600  -8.523  1.00  8.57           H  
ATOM    619 2HG  MET A  38     -23.036  13.449 -10.103  1.00  8.57           H  
ATOM    620 1HE  MET A  38     -18.611  14.223  -9.207  1.00  8.57           H  
ATOM    621 2HE  MET A  38     -19.885  15.273  -8.541  1.00  8.57           H  
ATOM    622 3HE  MET A  38     -19.828  13.549  -8.098  1.00  8.57           H  
ATOM    623  N   ARG A  39     -25.420  15.754 -11.157  1.00  2.43           N  
ATOM    624  CA  ARG A  39     -26.586  15.215 -11.835  1.00  2.27           C  
ATOM    625  C   ARG A  39     -26.635  15.687 -13.284  1.00  2.21           C  
ATOM    626  O   ARG A  39     -26.955  14.897 -14.171  1.00  2.16           O  
ATOM    627  CB  ARG A  39     -27.849  15.615 -11.091  1.00  3.41           C  
ATOM    628  CG  ARG A  39     -28.013  14.900  -9.762  1.00  3.41           C  
ATOM    629  CD  ARG A  39     -29.211  15.328  -9.007  1.00  3.41           C  
ATOM    630  NE  ARG A  39     -29.284  14.646  -7.725  1.00  3.41           N  
ATOM    631  CZ  ARG A  39     -29.849  13.437  -7.532  1.00  3.41           C  
ATOM    632  NH1 ARG A  39     -30.416  12.803  -8.535  1.00  3.41           N  
ATOM    633  NH2 ARG A  39     -29.830  12.883  -6.332  1.00  3.41           N  
ATOM    634  H   ARG A  39     -25.565  16.373 -10.367  1.00  2.92           H  
ATOM    635  HA  ARG A  39     -26.517  14.128 -11.832  1.00  2.72           H  
ATOM    636 1HB  ARG A  39     -27.842  16.684 -10.895  1.00  4.09           H  
ATOM    637 2HB  ARG A  39     -28.724  15.396 -11.703  1.00  4.09           H  
ATOM    638 1HG  ARG A  39     -28.106  13.830  -9.945  1.00  4.09           H  
ATOM    639 2HG  ARG A  39     -27.137  15.085  -9.141  1.00  4.09           H  
ATOM    640 1HD  ARG A  39     -29.166  16.400  -8.824  1.00  4.09           H  
ATOM    641 2HD  ARG A  39     -30.110  15.089  -9.574  1.00  4.09           H  
ATOM    642  HE  ARG A  39     -28.851  15.094  -6.927  1.00  4.09           H  
ATOM    643 1HH1 ARG A  39     -30.434  13.218  -9.455  1.00  4.09           H  
ATOM    644 2HH1 ARG A  39     -30.840  11.893  -8.380  1.00  4.09           H  
ATOM    645 1HH2 ARG A  39     -29.389  13.362  -5.559  1.00  4.09           H  
ATOM    646 2HH2 ARG A  39     -30.246  11.967  -6.194  1.00  4.09           H  
ATOM    647  N   ASP A  40     -26.272  16.949 -13.532  1.00  2.88           N  
ATOM    648  CA  ASP A  40     -26.198  17.463 -14.896  1.00  3.53           C  
ATOM    649  C   ASP A  40     -25.147  16.708 -15.704  1.00  2.98           C  
ATOM    650  O   ASP A  40     -25.387  16.377 -16.865  1.00  3.18           O  
ATOM    651  CB  ASP A  40     -25.879  18.959 -14.908  1.00  5.29           C  
ATOM    652  CG  ASP A  40     -27.046  19.829 -14.455  1.00  5.29           C  
ATOM    653  OD1 ASP A  40     -28.153  19.343 -14.423  1.00  5.29           O  
ATOM    654  OD2 ASP A  40     -26.817  20.976 -14.153  1.00  5.29           O  
ATOM    655  H   ASP A  40     -26.066  17.573 -12.763  1.00  3.46           H  
ATOM    656  HA  ASP A  40     -27.166  17.314 -15.375  1.00  4.24           H  
ATOM    657 1HB  ASP A  40     -25.027  19.155 -14.260  1.00  6.35           H  
ATOM    658 2HB  ASP A  40     -25.595  19.260 -15.916  1.00  6.35           H  
ATOM    659  N   ARG A  41     -24.002  16.410 -15.078  1.00  2.67           N  
ATOM    660  CA  ARG A  41     -22.952  15.642 -15.736  1.00  2.71           C  
ATOM    661  C   ARG A  41     -23.483  14.261 -16.077  1.00  1.79           C  
ATOM    662  O   ARG A  41     -23.198  13.740 -17.153  1.00  1.65           O  
ATOM    663  CB  ARG A  41     -21.704  15.515 -14.868  1.00  4.06           C  
ATOM    664  CG  ARG A  41     -20.527  14.835 -15.567  1.00  4.06           C  
ATOM    665  CD  ARG A  41     -19.295  14.821 -14.731  1.00  4.06           C  
ATOM    666  NE  ARG A  41     -18.164  14.230 -15.440  1.00  4.06           N  
ATOM    667  CZ  ARG A  41     -16.926  14.077 -14.921  1.00  4.06           C  
ATOM    668  NH1 ARG A  41     -16.683  14.459 -13.688  1.00  4.06           N  
ATOM    669  NH2 ARG A  41     -15.962  13.549 -15.655  1.00  4.06           N  
ATOM    670  H   ARG A  41     -23.847  16.739 -14.135  1.00  3.20           H  
ATOM    671  HA  ARG A  41     -22.677  16.147 -16.661  1.00  3.25           H  
ATOM    672 1HB  ARG A  41     -21.377  16.505 -14.552  1.00  4.88           H  
ATOM    673 2HB  ARG A  41     -21.933  14.942 -13.971  1.00  4.88           H  
ATOM    674 1HG  ARG A  41     -20.793  13.805 -15.803  1.00  4.88           H  
ATOM    675 2HG  ARG A  41     -20.302  15.369 -16.491  1.00  4.88           H  
ATOM    676 1HD  ARG A  41     -19.031  15.843 -14.460  1.00  4.88           H  
ATOM    677 2HD  ARG A  41     -19.473  14.240 -13.827  1.00  4.88           H  
ATOM    678  HE  ARG A  41     -18.312  13.930 -16.394  1.00  4.88           H  
ATOM    679 1HH1 ARG A  41     -17.422  14.860 -13.134  1.00  4.88           H  
ATOM    680 2HH1 ARG A  41     -15.762  14.365 -13.273  1.00  4.88           H  
ATOM    681 1HH2 ARG A  41     -16.151  13.262 -16.606  1.00  4.88           H  
ATOM    682 2HH2 ARG A  41     -15.037  13.437 -15.267  1.00  4.88           H  
ATOM    683  N   HIS A  42     -24.261  13.679 -15.162  1.00  1.65           N  
ATOM    684  CA  HIS A  42     -24.895  12.392 -15.392  1.00  1.50           C  
ATOM    685  C   HIS A  42     -25.833  12.447 -16.593  1.00  1.51           C  
ATOM    686  O   HIS A  42     -25.855  11.517 -17.392  1.00  1.67           O  
ATOM    687  CB  HIS A  42     -25.645  11.888 -14.167  1.00  2.25           C  
ATOM    688  CG  HIS A  42     -26.167  10.504 -14.366  1.00  2.25           C  
ATOM    689  ND1 HIS A  42     -25.325   9.425 -14.490  1.00  2.25           N  
ATOM    690  CD2 HIS A  42     -27.425  10.017 -14.461  1.00  2.25           C  
ATOM    691  CE1 HIS A  42     -26.038   8.330 -14.644  1.00  2.25           C  
ATOM    692  NE2 HIS A  42     -27.318   8.658 -14.641  1.00  2.25           N  
ATOM    693  H   HIS A  42     -24.415  14.142 -14.275  1.00  1.98           H  
ATOM    694  HA  HIS A  42     -24.124  11.658 -15.622  1.00  1.80           H  
ATOM    695 1HB  HIS A  42     -24.986  11.893 -13.299  1.00  2.70           H  
ATOM    696 2HB  HIS A  42     -26.487  12.541 -13.948  1.00  2.70           H  
ATOM    697  HD1 HIS A  42     -24.357   9.481 -14.727  1.00  2.70           H  
ATOM    698  HD2 HIS A  42     -28.407  10.489 -14.423  1.00  2.70           H  
ATOM    699  HE1 HIS A  42     -25.547   7.363 -14.760  1.00  2.70           H  
ATOM    700  N   GLU A  43     -26.604  13.533 -16.721  1.00  2.02           N  
ATOM    701  CA  GLU A  43     -27.513  13.690 -17.857  1.00  2.56           C  
ATOM    702  C   GLU A  43     -26.724  13.758 -19.164  1.00  2.34           C  
ATOM    703  O   GLU A  43     -27.144  13.198 -20.181  1.00  2.52           O  
ATOM    704  CB  GLU A  43     -28.346  14.972 -17.720  1.00  3.84           C  
ATOM    705  CG  GLU A  43     -29.376  14.998 -16.598  1.00  3.84           C  
ATOM    706  CD  GLU A  43     -30.512  14.032 -16.778  1.00  3.84           C  
ATOM    707  OE1 GLU A  43     -30.757  13.613 -17.883  1.00  3.84           O  
ATOM    708  OE2 GLU A  43     -31.160  13.736 -15.801  1.00  3.84           O  
ATOM    709  H   GLU A  43     -26.572  14.254 -16.011  1.00  2.42           H  
ATOM    710  HA  GLU A  43     -28.180  12.828 -17.897  1.00  3.07           H  
ATOM    711 1HB  GLU A  43     -27.681  15.820 -17.567  1.00  4.61           H  
ATOM    712 2HB  GLU A  43     -28.880  15.150 -18.653  1.00  4.61           H  
ATOM    713 1HG  GLU A  43     -28.876  14.771 -15.660  1.00  4.61           H  
ATOM    714 2HG  GLU A  43     -29.779  16.008 -16.522  1.00  4.61           H  
ATOM    715  N   GLN A  44     -25.564  14.419 -19.117  1.00  2.28           N  
ATOM    716  CA  GLN A  44     -24.681  14.516 -20.270  1.00  2.53           C  
ATOM    717  C   GLN A  44     -24.122  13.142 -20.607  1.00  1.96           C  
ATOM    718  O   GLN A  44     -24.043  12.774 -21.778  1.00  2.35           O  
ATOM    719  CB  GLN A  44     -23.545  15.502 -19.984  1.00  3.79           C  
ATOM    720  CG  GLN A  44     -23.992  16.949 -19.886  1.00  3.79           C  
ATOM    721  CD  GLN A  44     -22.871  17.873 -19.455  1.00  3.79           C  
ATOM    722  OE1 GLN A  44     -21.900  17.445 -18.825  1.00  3.79           O  
ATOM    723  NE2 GLN A  44     -23.001  19.152 -19.791  1.00  3.79           N  
ATOM    724  H   GLN A  44     -25.297  14.888 -18.259  1.00  2.74           H  
ATOM    725  HA  GLN A  44     -25.256  14.873 -21.124  1.00  3.04           H  
ATOM    726 1HB  GLN A  44     -23.053  15.239 -19.050  1.00  4.55           H  
ATOM    727 2HB  GLN A  44     -22.799  15.435 -20.777  1.00  4.55           H  
ATOM    728 1HG  GLN A  44     -24.341  17.274 -20.866  1.00  4.55           H  
ATOM    729 2HG  GLN A  44     -24.799  17.024 -19.160  1.00  4.55           H  
ATOM    730 1HE2 GLN A  44     -22.294  19.813 -19.534  1.00  4.55           H  
ATOM    731 2HE2 GLN A  44     -23.806  19.455 -20.300  1.00  4.55           H  
ATOM    732  N   TRP A  45     -23.764  12.391 -19.566  1.00  1.49           N  
ATOM    733  CA  TRP A  45     -23.261  11.031 -19.677  1.00  1.40           C  
ATOM    734  C   TRP A  45     -24.299  10.122 -20.339  1.00  1.38           C  
ATOM    735  O   TRP A  45     -23.969   9.349 -21.239  1.00  1.82           O  
ATOM    736  CB  TRP A  45     -22.886  10.510 -18.283  1.00  2.10           C  
ATOM    737  CG  TRP A  45     -22.373   9.120 -18.285  1.00  2.10           C  
ATOM    738  CD1 TRP A  45     -21.086   8.726 -18.441  1.00  2.10           C  
ATOM    739  CD2 TRP A  45     -23.149   7.917 -18.140  1.00  2.10           C  
ATOM    740  NE1 TRP A  45     -21.006   7.361 -18.412  1.00  2.10           N  
ATOM    741  CE2 TRP A  45     -22.258   6.846 -18.235  1.00  2.10           C  
ATOM    742  CE3 TRP A  45     -24.506   7.664 -17.947  1.00  2.10           C  
ATOM    743  CZ2 TRP A  45     -22.680   5.537 -18.155  1.00  2.10           C  
ATOM    744  CZ3 TRP A  45     -24.929   6.352 -17.865  1.00  2.10           C  
ATOM    745  CH2 TRP A  45     -24.039   5.315 -17.975  1.00  2.10           C  
ATOM    746  H   TRP A  45     -23.830  12.787 -18.639  1.00  1.79           H  
ATOM    747  HA  TRP A  45     -22.365  11.043 -20.298  1.00  1.68           H  
ATOM    748 1HB  TRP A  45     -22.125  11.157 -17.848  1.00  2.52           H  
ATOM    749 2HB  TRP A  45     -23.751  10.542 -17.630  1.00  2.52           H  
ATOM    750  HD1 TRP A  45     -20.242   9.398 -18.580  1.00  2.52           H  
ATOM    751  HE1 TRP A  45     -20.158   6.814 -18.514  1.00  2.52           H  
ATOM    752  HE3 TRP A  45     -25.218   8.485 -17.865  1.00  2.52           H  
ATOM    753  HZ2 TRP A  45     -21.990   4.699 -18.233  1.00  2.52           H  
ATOM    754  HZ3 TRP A  45     -25.989   6.167 -17.714  1.00  2.52           H  
ATOM    755  HH2 TRP A  45     -24.407   4.293 -17.915  1.00  2.52           H  
ATOM    756  N   MET A  46     -25.558  10.248 -19.908  1.00  1.65           N  
ATOM    757  CA  MET A  46     -26.666   9.490 -20.477  1.00  2.35           C  
ATOM    758  C   MET A  46     -26.780   9.750 -21.960  1.00  2.51           C  
ATOM    759  O   MET A  46     -26.925   8.816 -22.747  1.00  2.93           O  
ATOM    760  CB  MET A  46     -27.979   9.873 -19.807  1.00  3.53           C  
ATOM    761  CG  MET A  46     -28.171   9.418 -18.376  1.00  3.53           C  
ATOM    762  SD  MET A  46     -29.615  10.212 -17.643  1.00  3.53           S  
ATOM    763  CE  MET A  46     -30.923   9.539 -18.666  1.00  3.53           C  
ATOM    764  H   MET A  46     -25.752  10.884 -19.149  1.00  1.98           H  
ATOM    765  HA  MET A  46     -26.478   8.427 -20.331  1.00  2.82           H  
ATOM    766 1HB  MET A  46     -28.084  10.956 -19.815  1.00  4.23           H  
ATOM    767 2HB  MET A  46     -28.807   9.467 -20.388  1.00  4.23           H  
ATOM    768 1HG  MET A  46     -28.320   8.339 -18.352  1.00  4.23           H  
ATOM    769 2HG  MET A  46     -27.296   9.657 -17.778  1.00  4.23           H  
ATOM    770 1HE  MET A  46     -31.885   9.931 -18.333  1.00  4.23           H  
ATOM    771 2HE  MET A  46     -30.754   9.827 -19.704  1.00  4.23           H  
ATOM    772 3HE  MET A  46     -30.927   8.452 -18.591  1.00  4.23           H  
ATOM    773  N   THR A  47     -26.724  11.029 -22.335  1.00  2.46           N  
ATOM    774  CA  THR A  47     -26.802  11.436 -23.730  1.00  2.89           C  
ATOM    775  C   THR A  47     -25.634  10.878 -24.536  1.00  2.80           C  
ATOM    776  O   THR A  47     -25.816  10.402 -25.658  1.00  4.83           O  
ATOM    777  CB  THR A  47     -26.818  12.972 -23.853  1.00  4.33           C  
ATOM    778  OG1 THR A  47     -27.972  13.499 -23.184  1.00  4.33           O  
ATOM    779  CG2 THR A  47     -26.848  13.385 -25.316  1.00  4.33           C  
ATOM    780  H   THR A  47     -26.638  11.751 -21.628  1.00  2.95           H  
ATOM    781  HA  THR A  47     -27.726  11.043 -24.155  1.00  3.47           H  
ATOM    782  HB  THR A  47     -25.923  13.382 -23.387  1.00  5.20           H  
ATOM    783  HG1 THR A  47     -27.899  13.325 -22.240  1.00  5.20           H  
ATOM    784 1HG2 THR A  47     -26.855  14.472 -25.386  1.00  5.20           H  
ATOM    785 2HG2 THR A  47     -25.966  12.994 -25.822  1.00  5.20           H  
ATOM    786 3HG2 THR A  47     -27.744  12.985 -25.789  1.00  5.20           H  
ATOM    787  N   GLN A  48     -24.438  10.934 -23.956  1.00  2.24           N  
ATOM    788  CA  GLN A  48     -23.228  10.456 -24.607  1.00  2.48           C  
ATOM    789  C   GLN A  48     -23.232   8.965 -24.906  1.00  1.89           C  
ATOM    790  O   GLN A  48     -22.741   8.547 -25.955  1.00  2.24           O  
ATOM    791  CB  GLN A  48     -22.010  10.780 -23.740  1.00  3.72           C  
ATOM    792  CG  GLN A  48     -20.683  10.384 -24.361  1.00  3.72           C  
ATOM    793  CD  GLN A  48     -20.378  11.144 -25.634  1.00  3.72           C  
ATOM    794  OE1 GLN A  48     -20.397  12.378 -25.662  1.00  3.72           O  
ATOM    795  NE2 GLN A  48     -20.094  10.409 -26.703  1.00  3.72           N  
ATOM    796  H   GLN A  48     -24.352  11.350 -23.038  1.00  2.69           H  
ATOM    797  HA  GLN A  48     -23.128  10.983 -25.556  1.00  2.98           H  
ATOM    798 1HB  GLN A  48     -21.982  11.851 -23.538  1.00  4.46           H  
ATOM    799 2HB  GLN A  48     -22.099  10.269 -22.782  1.00  4.46           H  
ATOM    800 1HG  GLN A  48     -19.886  10.584 -23.644  1.00  4.46           H  
ATOM    801 2HG  GLN A  48     -20.711   9.320 -24.597  1.00  4.46           H  
ATOM    802 1HE2 GLN A  48     -19.885  10.853 -27.576  1.00  4.46           H  
ATOM    803 2HE2 GLN A  48     -20.091   9.411 -26.636  1.00  4.46           H  
ATOM    804  N   TYR A  49     -23.782   8.156 -24.003  1.00  1.71           N  
ATOM    805  CA  TYR A  49     -23.759   6.717 -24.233  1.00  1.81           C  
ATOM    806  C   TYR A  49     -25.130   6.108 -24.546  1.00  2.43           C  
ATOM    807  O   TYR A  49     -25.218   4.917 -24.848  1.00  6.70           O  
ATOM    808  CB  TYR A  49     -23.118   6.041 -23.025  1.00  2.71           C  
ATOM    809  CG  TYR A  49     -21.707   6.545 -22.825  1.00  2.71           C  
ATOM    810  CD1 TYR A  49     -21.447   7.425 -21.800  1.00  2.71           C  
ATOM    811  CD2 TYR A  49     -20.684   6.166 -23.683  1.00  2.71           C  
ATOM    812  CE1 TYR A  49     -20.181   7.927 -21.627  1.00  2.71           C  
ATOM    813  CE2 TYR A  49     -19.407   6.671 -23.502  1.00  2.71           C  
ATOM    814  CZ  TYR A  49     -19.161   7.552 -22.472  1.00  2.71           C  
ATOM    815  OH  TYR A  49     -17.909   8.076 -22.257  1.00  2.71           O  
ATOM    816  H   TYR A  49     -24.164   8.532 -23.143  1.00  2.05           H  
ATOM    817  HA  TYR A  49     -23.123   6.525 -25.097  1.00  2.17           H  
ATOM    818 1HB  TYR A  49     -23.695   6.250 -22.123  1.00  3.26           H  
ATOM    819 2HB  TYR A  49     -23.087   4.961 -23.168  1.00  3.26           H  
ATOM    820  HD1 TYR A  49     -22.247   7.729 -21.129  1.00  3.26           H  
ATOM    821  HD2 TYR A  49     -20.887   5.476 -24.502  1.00  3.26           H  
ATOM    822  HE1 TYR A  49     -19.974   8.627 -20.824  1.00  3.26           H  
ATOM    823  HE2 TYR A  49     -18.600   6.377 -24.173  1.00  3.26           H  
ATOM    824  HH  TYR A  49     -17.821   8.294 -21.318  1.00  3.26           H  
ATOM    825  N   GLY A  50     -26.190   6.914 -24.509  1.00  2.59           N  
ATOM    826  CA  GLY A  50     -27.525   6.424 -24.847  1.00  3.11           C  
ATOM    827  C   GLY A  50     -28.135   5.588 -23.726  1.00  3.48           C  
ATOM    828  O   GLY A  50     -28.748   4.551 -23.983  1.00  4.45           O  
ATOM    829  H   GLY A  50     -26.092   7.881 -24.237  1.00  3.11           H  
ATOM    830 1HA  GLY A  50     -28.175   7.272 -25.063  1.00  3.73           H  
ATOM    831 2HA  GLY A  50     -27.469   5.828 -25.757  1.00  3.73           H  
ATOM    832  N   ARG A  51     -27.949   6.023 -22.483  1.00  3.40           N  
ATOM    833  CA  ARG A  51     -28.470   5.259 -21.355  1.00  4.26           C  
ATOM    834  C   ARG A  51     -29.914   5.612 -21.043  1.00  4.44           C  
ATOM    835  O   ARG A  51     -30.215   6.717 -20.592  1.00  8.85           O  
ATOM    836  CB  ARG A  51     -27.645   5.470 -20.107  1.00  6.39           C  
ATOM    837  CG  ARG A  51     -28.099   4.632 -18.915  1.00  6.39           C  
ATOM    838  CD  ARG A  51     -27.818   3.182 -19.113  1.00  6.39           C  
ATOM    839  NE  ARG A  51     -27.893   2.439 -17.861  1.00  6.39           N  
ATOM    840  CZ  ARG A  51     -28.969   1.772 -17.388  1.00  6.39           C  
ATOM    841  NH1 ARG A  51     -30.099   1.702 -18.058  1.00  6.39           N  
ATOM    842  NH2 ARG A  51     -28.897   1.176 -16.213  1.00  6.39           N  
ATOM    843  H   ARG A  51     -27.455   6.893 -22.334  1.00  4.08           H  
ATOM    844  HA  ARG A  51     -28.426   4.201 -21.612  1.00  5.11           H  
ATOM    845 1HB  ARG A  51     -26.604   5.224 -20.310  1.00  7.67           H  
ATOM    846 2HB  ARG A  51     -27.687   6.518 -19.813  1.00  7.67           H  
ATOM    847 1HG  ARG A  51     -27.588   4.952 -18.011  1.00  7.67           H  
ATOM    848 2HG  ARG A  51     -29.175   4.751 -18.781  1.00  7.67           H  
ATOM    849 1HD  ARG A  51     -28.548   2.760 -19.803  1.00  7.67           H  
ATOM    850 2HD  ARG A  51     -26.816   3.058 -19.522  1.00  7.67           H  
ATOM    851  HE  ARG A  51     -27.070   2.465 -17.264  1.00  7.67           H  
ATOM    852 1HH1 ARG A  51     -30.195   2.151 -18.958  1.00  7.67           H  
ATOM    853 2HH1 ARG A  51     -30.878   1.199 -17.644  1.00  7.67           H  
ATOM    854 1HH2 ARG A  51     -28.039   1.221 -15.678  1.00  7.67           H  
ATOM    855 2HH2 ARG A  51     -29.715   0.696 -15.854  1.00  7.67           H  
ATOM    856  N   VAL A  52     -30.798   4.651 -21.279  1.00  4.65           N  
ATOM    857  CA  VAL A  52     -32.218   4.809 -21.008  1.00  7.14           C  
ATOM    858  C   VAL A  52     -32.606   3.941 -19.825  1.00  6.39           C  
ATOM    859  O   VAL A  52     -32.286   2.752 -19.790  1.00  9.50           O  
ATOM    860  CB  VAL A  52     -33.058   4.428 -22.241  1.00 10.71           C  
ATOM    861  CG1 VAL A  52     -34.542   4.549 -21.922  1.00 10.71           C  
ATOM    862  CG2 VAL A  52     -32.683   5.332 -23.406  1.00 10.71           C  
ATOM    863  H   VAL A  52     -30.472   3.775 -21.662  1.00  5.58           H  
ATOM    864  HA  VAL A  52     -32.416   5.852 -20.760  1.00  8.57           H  
ATOM    865  HB  VAL A  52     -32.860   3.389 -22.504  1.00 12.85           H  
ATOM    866 1HG1 VAL A  52     -35.126   4.267 -22.799  1.00 12.85           H  
ATOM    867 2HG1 VAL A  52     -34.793   3.890 -21.093  1.00 12.85           H  
ATOM    868 3HG1 VAL A  52     -34.772   5.579 -21.651  1.00 12.85           H  
ATOM    869 1HG2 VAL A  52     -33.269   5.057 -24.283  1.00 12.85           H  
ATOM    870 2HG2 VAL A  52     -32.888   6.369 -23.142  1.00 12.85           H  
ATOM    871 3HG2 VAL A  52     -31.622   5.217 -23.630  1.00 12.85           H  
ATOM    872  N   TYR A  53     -33.274   4.541 -18.850  1.00  7.37           N  
ATOM    873  CA  TYR A  53     -33.657   3.823 -17.645  1.00  6.94           C  
ATOM    874  C   TYR A  53     -35.099   3.350 -17.724  1.00  8.75           C  
ATOM    875  O   TYR A  53     -35.929   3.982 -18.379  1.00 10.32           O  
ATOM    876  CB  TYR A  53     -33.475   4.721 -16.427  1.00 10.41           C  
ATOM    877  CG  TYR A  53     -32.043   5.148 -16.232  1.00 10.41           C  
ATOM    878  CD1 TYR A  53     -31.665   6.452 -16.497  1.00 10.41           C  
ATOM    879  CD2 TYR A  53     -31.100   4.236 -15.821  1.00 10.41           C  
ATOM    880  CE1 TYR A  53     -30.351   6.834 -16.323  1.00 10.41           C  
ATOM    881  CE2 TYR A  53     -29.792   4.620 -15.659  1.00 10.41           C  
ATOM    882  CZ  TYR A  53     -29.417   5.910 -15.902  1.00 10.41           C  
ATOM    883  OH  TYR A  53     -28.109   6.276 -15.737  1.00 10.41           O  
ATOM    884  H   TYR A  53     -33.514   5.518 -18.942  1.00  8.84           H  
ATOM    885  HA  TYR A  53     -33.021   2.943 -17.541  1.00  8.33           H  
ATOM    886 1HB  TYR A  53     -34.090   5.615 -16.531  1.00 12.49           H  
ATOM    887 2HB  TYR A  53     -33.801   4.196 -15.530  1.00 12.49           H  
ATOM    888  HD1 TYR A  53     -32.406   7.178 -16.833  1.00 12.49           H  
ATOM    889  HD2 TYR A  53     -31.387   3.208 -15.633  1.00 12.49           H  
ATOM    890  HE1 TYR A  53     -30.048   7.856 -16.518  1.00 12.49           H  
ATOM    891  HE2 TYR A  53     -29.044   3.899 -15.343  1.00 12.49           H  
ATOM    892  HH  TYR A  53     -28.064   7.193 -15.456  1.00 12.49           H  
ATOM    893  N   LYS A  54     -35.401   2.241 -17.050  1.00 11.06           N  
ATOM    894  CA  LYS A  54     -36.762   1.718 -17.029  1.00 15.65           C  
ATOM    895  C   LYS A  54     -37.670   2.633 -16.219  1.00 12.58           C  
ATOM    896  O   LYS A  54     -38.838   2.825 -16.559  1.00 17.04           O  
ATOM    897  CB  LYS A  54     -36.790   0.307 -16.441  1.00 23.48           C  
ATOM    898  CG  LYS A  54     -36.152  -0.757 -17.323  1.00 23.48           C  
ATOM    899  CD  LYS A  54     -36.196  -2.122 -16.654  1.00 23.48           C  
ATOM    900  CE  LYS A  54     -35.550  -3.189 -17.525  1.00 23.48           C  
ATOM    901  NZ  LYS A  54     -35.551  -4.521 -16.860  1.00 23.48           N  
ATOM    902  H   LYS A  54     -34.678   1.749 -16.534  1.00 13.27           H  
ATOM    903  HA  LYS A  54     -37.140   1.684 -18.051  1.00 18.78           H  
ATOM    904 1HB  LYS A  54     -36.270   0.301 -15.483  1.00 28.17           H  
ATOM    905 2HB  LYS A  54     -37.822   0.011 -16.256  1.00 28.17           H  
ATOM    906 1HG  LYS A  54     -36.681  -0.808 -18.275  1.00 28.17           H  
ATOM    907 2HG  LYS A  54     -35.113  -0.490 -17.516  1.00 28.17           H  
ATOM    908 1HD  LYS A  54     -35.667  -2.074 -15.701  1.00 28.17           H  
ATOM    909 2HD  LYS A  54     -37.232  -2.400 -16.461  1.00 28.17           H  
ATOM    910 1HE  LYS A  54     -36.095  -3.263 -18.464  1.00 28.17           H  
ATOM    911 2HE  LYS A  54     -34.520  -2.902 -17.737  1.00 28.17           H  
ATOM    912 1HZ  LYS A  54     -35.115  -5.201 -17.466  1.00 28.17           H  
ATOM    913 2HZ  LYS A  54     -35.036  -4.464 -15.992  1.00 28.17           H  
ATOM    914 3HZ  LYS A  54     -36.502  -4.802 -16.669  1.00 28.17           H  
ATOM    915  N   ASN A  55     -37.123   3.201 -15.149  1.00  8.14           N  
ATOM    916  CA  ASN A  55     -37.869   4.122 -14.309  1.00  8.05           C  
ATOM    917  C   ASN A  55     -36.927   5.032 -13.523  1.00  5.77           C  
ATOM    918  O   ASN A  55     -35.704   4.897 -13.611  1.00  4.51           O  
ATOM    919  CB  ASN A  55     -38.799   3.353 -13.389  1.00 12.08           C  
ATOM    920  CG  ASN A  55     -38.058   2.412 -12.494  1.00 12.08           C  
ATOM    921  OD1 ASN A  55     -37.081   2.814 -11.853  1.00 12.08           O  
ATOM    922  ND2 ASN A  55     -38.497   1.181 -12.432  1.00 12.08           N  
ATOM    923  H   ASN A  55     -36.163   2.993 -14.916  1.00  9.77           H  
ATOM    924  HA  ASN A  55     -38.474   4.763 -14.953  1.00  9.66           H  
ATOM    925 1HB  ASN A  55     -39.375   4.047 -12.777  1.00 14.49           H  
ATOM    926 2HB  ASN A  55     -39.508   2.781 -13.988  1.00 14.49           H  
ATOM    927 1HD2 ASN A  55     -38.036   0.514 -11.845  1.00 14.49           H  
ATOM    928 2HD2 ASN A  55     -39.294   0.906 -12.970  1.00 14.49           H  
ATOM    929  N   GLY A  56     -37.515   5.942 -12.744  1.00  6.01           N  
ATOM    930  CA  GLY A  56     -36.768   6.910 -11.945  1.00  4.95           C  
ATOM    931  C   GLY A  56     -36.003   6.292 -10.779  1.00  3.76           C  
ATOM    932  O   GLY A  56     -35.067   6.905 -10.265  1.00  3.64           O  
ATOM    933  H   GLY A  56     -38.524   5.977 -12.720  1.00  7.21           H  
ATOM    934 1HA  GLY A  56     -36.071   7.439 -12.594  1.00  5.94           H  
ATOM    935 2HA  GLY A  56     -37.460   7.659 -11.561  1.00  5.94           H  
ATOM    936  N   VAL A  57     -36.394   5.088 -10.358  1.00  3.83           N  
ATOM    937  CA  VAL A  57     -35.709   4.415  -9.265  1.00  3.38           C  
ATOM    938  C   VAL A  57     -34.383   3.914  -9.778  1.00  2.59           C  
ATOM    939  O   VAL A  57     -33.348   4.131  -9.146  1.00  2.67           O  
ATOM    940  CB  VAL A  57     -36.541   3.248  -8.703  1.00  5.07           C  
ATOM    941  CG1 VAL A  57     -35.725   2.479  -7.676  1.00  5.07           C  
ATOM    942  CG2 VAL A  57     -37.820   3.789  -8.085  1.00  5.07           C  
ATOM    943  H   VAL A  57     -37.162   4.614 -10.814  1.00  4.60           H  
ATOM    944  HA  VAL A  57     -35.530   5.134  -8.465  1.00  4.06           H  
ATOM    945  HB  VAL A  57     -36.787   2.556  -9.505  1.00  6.08           H  
ATOM    946 1HG1 VAL A  57     -36.315   1.648  -7.290  1.00  6.08           H  
ATOM    947 2HG1 VAL A  57     -34.819   2.094  -8.144  1.00  6.08           H  
ATOM    948 3HG1 VAL A  57     -35.456   3.144  -6.855  1.00  6.08           H  
ATOM    949 1HG2 VAL A  57     -38.412   2.963  -7.693  1.00  6.08           H  
ATOM    950 2HG2 VAL A  57     -37.570   4.474  -7.275  1.00  6.08           H  
ATOM    951 3HG2 VAL A  57     -38.395   4.319  -8.844  1.00  6.08           H  
ATOM    952  N   GLU A  58     -34.426   3.257 -10.940  1.00  2.97           N  
ATOM    953  CA  GLU A  58     -33.223   2.786 -11.608  1.00  2.91           C  
ATOM    954  C   GLU A  58     -32.309   3.966 -11.872  1.00  2.13           C  
ATOM    955  O   GLU A  58     -31.117   3.900 -11.588  1.00  2.27           O  
ATOM    956  CB  GLU A  58     -33.538   2.083 -12.934  1.00  4.37           C  
ATOM    957  CG  GLU A  58     -32.300   1.507 -13.628  1.00  4.37           C  
ATOM    958  CD  GLU A  58     -32.589   0.880 -14.972  1.00  4.37           C  
ATOM    959  OE1 GLU A  58     -33.740   0.786 -15.320  1.00  4.37           O  
ATOM    960  OE2 GLU A  58     -31.658   0.520 -15.662  1.00  4.37           O  
ATOM    961  H   GLU A  58     -35.326   3.094 -11.377  1.00  3.56           H  
ATOM    962  HA  GLU A  58     -32.704   2.088 -10.951  1.00  3.49           H  
ATOM    963 1HB  GLU A  58     -34.236   1.265 -12.755  1.00  5.24           H  
ATOM    964 2HB  GLU A  58     -34.018   2.783 -13.617  1.00  5.24           H  
ATOM    965 1HG  GLU A  58     -31.564   2.298 -13.747  1.00  5.24           H  
ATOM    966 2HG  GLU A  58     -31.867   0.749 -12.976  1.00  5.24           H  
ATOM    967  N   LYS A  59     -32.874   5.044 -12.418  1.00  2.02           N  
ATOM    968  CA  LYS A  59     -32.112   6.247 -12.713  1.00  2.00           C  
ATOM    969  C   LYS A  59     -31.379   6.803 -11.500  1.00  1.48           C  
ATOM    970  O   LYS A  59     -30.194   7.120 -11.596  1.00  1.52           O  
ATOM    971  CB  LYS A  59     -33.019   7.324 -13.291  1.00  3.00           C  
ATOM    972  CG  LYS A  59     -32.273   8.597 -13.654  1.00  3.00           C  
ATOM    973  CD  LYS A  59     -33.169   9.610 -14.340  1.00  3.00           C  
ATOM    974  CE  LYS A  59     -32.369  10.847 -14.712  1.00  3.00           C  
ATOM    975  NZ  LYS A  59     -33.192  11.871 -15.404  1.00  3.00           N  
ATOM    976  H   LYS A  59     -33.862   5.032 -12.649  1.00  2.42           H  
ATOM    977  HA  LYS A  59     -31.359   5.997 -13.459  1.00  2.40           H  
ATOM    978 1HB  LYS A  59     -33.518   6.949 -14.185  1.00  3.60           H  
ATOM    979 2HB  LYS A  59     -33.790   7.582 -12.566  1.00  3.60           H  
ATOM    980 1HG  LYS A  59     -31.880   9.048 -12.742  1.00  3.60           H  
ATOM    981 2HG  LYS A  59     -31.435   8.365 -14.304  1.00  3.60           H  
ATOM    982 1HD  LYS A  59     -33.598   9.173 -15.242  1.00  3.60           H  
ATOM    983 2HD  LYS A  59     -33.980   9.897 -13.671  1.00  3.60           H  
ATOM    984 1HE  LYS A  59     -31.950  11.286 -13.808  1.00  3.60           H  
ATOM    985 2HE  LYS A  59     -31.552  10.554 -15.370  1.00  3.60           H  
ATOM    986 1HZ  LYS A  59     -32.590  12.656 -15.624  1.00  3.60           H  
ATOM    987 2HZ  LYS A  59     -33.572  11.488 -16.257  1.00  3.60           H  
ATOM    988 3HZ  LYS A  59     -33.943  12.175 -14.804  1.00  3.60           H  
ATOM    989  N   GLU A  60     -32.073   6.919 -10.365  1.00  1.38           N  
ATOM    990  CA  GLU A  60     -31.463   7.458  -9.152  1.00  1.45           C  
ATOM    991  C   GLU A  60     -30.400   6.525  -8.593  1.00  1.01           C  
ATOM    992  O   GLU A  60     -29.348   6.983  -8.150  1.00  0.93           O  
ATOM    993  CB  GLU A  60     -32.528   7.715  -8.091  1.00  2.17           C  
ATOM    994  CG  GLU A  60     -31.999   8.329  -6.802  1.00  2.17           C  
ATOM    995  CD  GLU A  60     -31.409   9.701  -6.996  1.00  2.17           C  
ATOM    996  OE1 GLU A  60     -31.640  10.294  -8.023  1.00  2.17           O  
ATOM    997  OE2 GLU A  60     -30.733  10.170  -6.109  1.00  2.17           O  
ATOM    998  H   GLU A  60     -33.052   6.662 -10.341  1.00  1.66           H  
ATOM    999  HA  GLU A  60     -30.985   8.405  -9.401  1.00  1.74           H  
ATOM   1000 1HB  GLU A  60     -33.287   8.386  -8.495  1.00  2.61           H  
ATOM   1001 2HB  GLU A  60     -33.024   6.778  -7.838  1.00  2.61           H  
ATOM   1002 1HG  GLU A  60     -32.816   8.396  -6.084  1.00  2.61           H  
ATOM   1003 2HG  GLU A  60     -31.241   7.666  -6.387  1.00  2.61           H  
ATOM   1004  N   PHE A  61     -30.677   5.226  -8.630  1.00  1.10           N  
ATOM   1005  CA  PHE A  61     -29.743   4.199  -8.195  1.00  1.18           C  
ATOM   1006  C   PHE A  61     -28.449   4.286  -8.984  1.00  1.14           C  
ATOM   1007  O   PHE A  61     -27.357   4.334  -8.410  1.00  1.10           O  
ATOM   1008  CB  PHE A  61     -30.398   2.828  -8.383  1.00  1.77           C  
ATOM   1009  CG  PHE A  61     -29.519   1.642  -8.124  1.00  1.77           C  
ATOM   1010  CD1 PHE A  61     -29.155   1.291  -6.834  1.00  1.77           C  
ATOM   1011  CD2 PHE A  61     -29.085   0.851  -9.178  1.00  1.77           C  
ATOM   1012  CE1 PHE A  61     -28.367   0.179  -6.602  1.00  1.77           C  
ATOM   1013  CE2 PHE A  61     -28.302  -0.263  -8.949  1.00  1.77           C  
ATOM   1014  CZ  PHE A  61     -27.942  -0.599  -7.658  1.00  1.77           C  
ATOM   1015  H   PHE A  61     -31.576   4.922  -8.979  1.00  1.32           H  
ATOM   1016  HA  PHE A  61     -29.520   4.351  -7.138  1.00  1.42           H  
ATOM   1017 1HB  PHE A  61     -31.259   2.755  -7.721  1.00  2.12           H  
ATOM   1018 2HB  PHE A  61     -30.773   2.748  -9.401  1.00  2.12           H  
ATOM   1019  HD1 PHE A  61     -29.497   1.902  -5.999  1.00  2.12           H  
ATOM   1020  HD2 PHE A  61     -29.374   1.115 -10.195  1.00  2.12           H  
ATOM   1021  HE1 PHE A  61     -28.086  -0.085  -5.583  1.00  2.12           H  
ATOM   1022  HE2 PHE A  61     -27.967  -0.878  -9.784  1.00  2.12           H  
ATOM   1023  HZ  PHE A  61     -27.324  -1.477  -7.475  1.00  2.12           H  
ATOM   1024  N   ARG A  62     -28.592   4.313 -10.303  1.00  1.30           N  
ATOM   1025  CA  ARG A  62     -27.476   4.382 -11.220  1.00  1.54           C  
ATOM   1026  C   ARG A  62     -26.750   5.707 -11.112  1.00  0.95           C  
ATOM   1027  O   ARG A  62     -25.527   5.743 -11.233  1.00  0.74           O  
ATOM   1028  CB  ARG A  62     -27.986   4.142 -12.619  1.00  2.31           C  
ATOM   1029  CG  ARG A  62     -28.495   2.727 -12.804  1.00  2.31           C  
ATOM   1030  CD  ARG A  62     -27.397   1.753 -12.716  1.00  2.31           C  
ATOM   1031  NE  ARG A  62     -27.874   0.398 -12.873  1.00  2.31           N  
ATOM   1032  CZ  ARG A  62     -27.116  -0.696 -12.684  1.00  2.31           C  
ATOM   1033  NH1 ARG A  62     -25.848  -0.573 -12.357  1.00  2.31           N  
ATOM   1034  NH2 ARG A  62     -27.648  -1.896 -12.830  1.00  2.31           N  
ATOM   1035  H   ARG A  62     -29.521   4.268 -10.695  1.00  1.56           H  
ATOM   1036  HA  ARG A  62     -26.777   3.586 -10.970  1.00  1.85           H  
ATOM   1037 1HB  ARG A  62     -28.812   4.822 -12.827  1.00  2.77           H  
ATOM   1038 2HB  ARG A  62     -27.208   4.333 -13.353  1.00  2.77           H  
ATOM   1039 1HG  ARG A  62     -29.207   2.492 -12.015  1.00  2.77           H  
ATOM   1040 2HG  ARG A  62     -28.979   2.614 -13.771  1.00  2.77           H  
ATOM   1041 1HD  ARG A  62     -26.672   1.952 -13.505  1.00  2.77           H  
ATOM   1042 2HD  ARG A  62     -26.910   1.835 -11.746  1.00  2.77           H  
ATOM   1043  HE  ARG A  62     -28.844   0.262 -13.122  1.00  2.77           H  
ATOM   1044 1HH1 ARG A  62     -25.418   0.340 -12.268  1.00  2.77           H  
ATOM   1045 2HH1 ARG A  62     -25.285  -1.402 -12.210  1.00  2.77           H  
ATOM   1046 1HH2 ARG A  62     -28.620  -1.995 -13.083  1.00  2.77           H  
ATOM   1047 2HH2 ARG A  62     -27.068  -2.718 -12.703  1.00  2.77           H  
ATOM   1048  N   TYR A  63     -27.489   6.782 -10.837  1.00  1.00           N  
ATOM   1049  CA  TYR A  63     -26.887   8.074 -10.563  1.00  0.94           C  
ATOM   1050  C   TYR A  63     -25.972   8.036  -9.361  1.00  0.76           C  
ATOM   1051  O   TYR A  63     -24.858   8.547  -9.418  1.00  0.80           O  
ATOM   1052  CB  TYR A  63     -27.909   9.166 -10.345  1.00  1.41           C  
ATOM   1053  CG  TYR A  63     -27.202  10.350  -9.752  1.00  1.41           C  
ATOM   1054  CD1 TYR A  63     -26.345  11.120 -10.518  1.00  1.41           C  
ATOM   1055  CD2 TYR A  63     -27.383  10.632  -8.408  1.00  1.41           C  
ATOM   1056  CE1 TYR A  63     -25.663  12.169  -9.938  1.00  1.41           C  
ATOM   1057  CE2 TYR A  63     -26.705  11.678  -7.830  1.00  1.41           C  
ATOM   1058  CZ  TYR A  63     -25.848  12.443  -8.586  1.00  1.41           C  
ATOM   1059  OH  TYR A  63     -25.178  13.480  -7.991  1.00  1.41           O  
ATOM   1060  H   TYR A  63     -28.497   6.711 -10.806  1.00  1.20           H  
ATOM   1061  HA  TYR A  63     -26.279   8.351 -11.425  1.00  1.13           H  
ATOM   1062 1HB  TYR A  63     -28.367   9.459 -11.291  1.00  1.69           H  
ATOM   1063 2HB  TYR A  63     -28.694   8.841  -9.664  1.00  1.69           H  
ATOM   1064  HD1 TYR A  63     -26.201  10.888 -11.570  1.00  1.69           H  
ATOM   1065  HD2 TYR A  63     -28.054  10.018  -7.807  1.00  1.69           H  
ATOM   1066  HE1 TYR A  63     -24.986  12.773 -10.537  1.00  1.69           H  
ATOM   1067  HE2 TYR A  63     -26.842  11.897  -6.771  1.00  1.69           H  
ATOM   1068  HH  TYR A  63     -25.568  13.651  -7.126  1.00  1.69           H  
ATOM   1069  N   LYS A  64     -26.455   7.477  -8.253  1.00  0.71           N  
ATOM   1070  CA  LYS A  64     -25.649   7.401  -7.046  1.00  0.72           C  
ATOM   1071  C   LYS A  64     -24.376   6.608  -7.302  1.00  0.67           C  
ATOM   1072  O   LYS A  64     -23.301   6.994  -6.834  1.00  0.70           O  
ATOM   1073  CB  LYS A  64     -26.455   6.776  -5.913  1.00  1.08           C  
ATOM   1074  CG  LYS A  64     -27.562   7.670  -5.369  1.00  1.08           C  
ATOM   1075  CD  LYS A  64     -28.340   6.967  -4.268  1.00  1.08           C  
ATOM   1076  CE  LYS A  64     -29.430   7.862  -3.702  1.00  1.08           C  
ATOM   1077  NZ  LYS A  64     -30.218   7.173  -2.644  1.00  1.08           N  
ATOM   1078  H   LYS A  64     -27.395   7.102  -8.246  1.00  0.85           H  
ATOM   1079  HA  LYS A  64     -25.362   8.412  -6.754  1.00  0.86           H  
ATOM   1080 1HB  LYS A  64     -26.914   5.850  -6.259  1.00  1.30           H  
ATOM   1081 2HB  LYS A  64     -25.791   6.523  -5.087  1.00  1.30           H  
ATOM   1082 1HG  LYS A  64     -27.124   8.583  -4.963  1.00  1.30           H  
ATOM   1083 2HG  LYS A  64     -28.245   7.943  -6.170  1.00  1.30           H  
ATOM   1084 1HD  LYS A  64     -28.795   6.061  -4.668  1.00  1.30           H  
ATOM   1085 2HD  LYS A  64     -27.659   6.688  -3.465  1.00  1.30           H  
ATOM   1086 1HE  LYS A  64     -28.974   8.755  -3.276  1.00  1.30           H  
ATOM   1087 2HE  LYS A  64     -30.103   8.162  -4.504  1.00  1.30           H  
ATOM   1088 1HZ  LYS A  64     -30.929   7.799  -2.293  1.00  1.30           H  
ATOM   1089 2HZ  LYS A  64     -30.656   6.350  -3.033  1.00  1.30           H  
ATOM   1090 3HZ  LYS A  64     -29.605   6.902  -1.888  1.00  1.30           H  
ATOM   1091  N   ILE A  65     -24.493   5.531  -8.082  1.00  0.65           N  
ATOM   1092  CA  ILE A  65     -23.336   4.735  -8.461  1.00  0.67           C  
ATOM   1093  C   ILE A  65     -22.373   5.564  -9.293  1.00  0.60           C  
ATOM   1094  O   ILE A  65     -21.169   5.544  -9.043  1.00  0.62           O  
ATOM   1095  CB  ILE A  65     -23.741   3.494  -9.256  1.00  1.01           C  
ATOM   1096  CG1 ILE A  65     -24.509   2.522  -8.376  1.00  1.01           C  
ATOM   1097  CG2 ILE A  65     -22.501   2.825  -9.806  1.00  1.01           C  
ATOM   1098  CD1 ILE A  65     -25.172   1.427  -9.162  1.00  1.01           C  
ATOM   1099  H   ILE A  65     -25.412   5.245  -8.407  1.00  0.78           H  
ATOM   1100  HA  ILE A  65     -22.821   4.416  -7.557  1.00  0.80           H  
ATOM   1101  HB  ILE A  65     -24.394   3.778 -10.080  1.00  1.21           H  
ATOM   1102 1HG1 ILE A  65     -23.819   2.068  -7.665  1.00  1.21           H  
ATOM   1103 2HG1 ILE A  65     -25.272   3.062  -7.816  1.00  1.21           H  
ATOM   1104 1HG2 ILE A  65     -22.789   1.943 -10.375  1.00  1.21           H  
ATOM   1105 2HG2 ILE A  65     -21.973   3.521 -10.455  1.00  1.21           H  
ATOM   1106 3HG2 ILE A  65     -21.851   2.529  -8.982  1.00  1.21           H  
ATOM   1107 1HD1 ILE A  65     -25.691   0.764  -8.474  1.00  1.21           H  
ATOM   1108 2HD1 ILE A  65     -25.884   1.861  -9.861  1.00  1.21           H  
ATOM   1109 3HD1 ILE A  65     -24.419   0.864  -9.710  1.00  1.21           H  
ATOM   1110  N   PHE A  66     -22.920   6.291 -10.270  1.00  0.60           N  
ATOM   1111  CA  PHE A  66     -22.159   7.175 -11.138  1.00  0.62           C  
ATOM   1112  C   PHE A  66     -21.366   8.171 -10.330  1.00  0.59           C  
ATOM   1113  O   PHE A  66     -20.162   8.285 -10.528  1.00  0.60           O  
ATOM   1114  CB  PHE A  66     -23.098   7.913 -12.095  1.00  0.93           C  
ATOM   1115  CG  PHE A  66     -22.451   8.971 -12.942  1.00  0.93           C  
ATOM   1116  CD1 PHE A  66     -21.760   8.639 -14.092  1.00  0.93           C  
ATOM   1117  CD2 PHE A  66     -22.553  10.313 -12.592  1.00  0.93           C  
ATOM   1118  CE1 PHE A  66     -21.182   9.619 -14.874  1.00  0.93           C  
ATOM   1119  CE2 PHE A  66     -21.980  11.297 -13.375  1.00  0.93           C  
ATOM   1120  CZ  PHE A  66     -21.292  10.947 -14.521  1.00  0.93           C  
ATOM   1121  H   PHE A  66     -23.915   6.229 -10.427  1.00  0.72           H  
ATOM   1122  HA  PHE A  66     -21.461   6.577 -11.720  1.00  0.74           H  
ATOM   1123 1HB  PHE A  66     -23.561   7.188 -12.763  1.00  1.12           H  
ATOM   1124 2HB  PHE A  66     -23.899   8.383 -11.535  1.00  1.12           H  
ATOM   1125  HD1 PHE A  66     -21.679   7.590 -14.375  1.00  1.12           H  
ATOM   1126  HD2 PHE A  66     -23.099  10.587 -11.689  1.00  1.12           H  
ATOM   1127  HE1 PHE A  66     -20.639   9.343 -15.774  1.00  1.12           H  
ATOM   1128  HE2 PHE A  66     -22.069  12.345 -13.090  1.00  1.12           H  
ATOM   1129  HZ  PHE A  66     -20.837  11.716 -15.141  1.00  1.12           H  
ATOM   1130  N   LYS A  67     -22.036   8.878  -9.421  1.00  0.62           N  
ATOM   1131  CA  LYS A  67     -21.389   9.853  -8.554  1.00  0.69           C  
ATOM   1132  C   LYS A  67     -20.198   9.256  -7.824  1.00  0.62           C  
ATOM   1133  O   LYS A  67     -19.112   9.838  -7.825  1.00  0.67           O  
ATOM   1134  CB  LYS A  67     -22.378  10.410  -7.537  1.00  1.03           C  
ATOM   1135  CG  LYS A  67     -21.754  11.421  -6.586  1.00  1.03           C  
ATOM   1136  CD  LYS A  67     -22.763  11.971  -5.593  1.00  1.03           C  
ATOM   1137  CE  LYS A  67     -22.083  12.900  -4.596  1.00  1.03           C  
ATOM   1138  NZ  LYS A  67     -23.027  13.407  -3.564  1.00  1.03           N  
ATOM   1139  H   LYS A  67     -23.030   8.732  -9.326  1.00  0.74           H  
ATOM   1140  HA  LYS A  67     -21.025  10.674  -9.172  1.00  0.83           H  
ATOM   1141 1HB  LYS A  67     -23.204  10.898  -8.056  1.00  1.24           H  
ATOM   1142 2HB  LYS A  67     -22.796   9.596  -6.943  1.00  1.24           H  
ATOM   1143 1HG  LYS A  67     -20.947  10.940  -6.030  1.00  1.24           H  
ATOM   1144 2HG  LYS A  67     -21.331  12.245  -7.155  1.00  1.24           H  
ATOM   1145 1HD  LYS A  67     -23.539  12.524  -6.124  1.00  1.24           H  
ATOM   1146 2HD  LYS A  67     -23.230  11.150  -5.050  1.00  1.24           H  
ATOM   1147 1HE  LYS A  67     -21.278  12.359  -4.101  1.00  1.24           H  
ATOM   1148 2HE  LYS A  67     -21.656  13.749  -5.131  1.00  1.24           H  
ATOM   1149 1HZ  LYS A  67     -22.531  14.012  -2.926  1.00  1.24           H  
ATOM   1150 2HZ  LYS A  67     -23.775  13.931  -4.003  1.00  1.24           H  
ATOM   1151 3HZ  LYS A  67     -23.418  12.630  -3.053  1.00  1.24           H  
ATOM   1152  N   LYS A  68     -20.409   8.094  -7.200  1.00  0.61           N  
ATOM   1153  CA  LYS A  68     -19.354   7.416  -6.463  1.00  0.77           C  
ATOM   1154  C   LYS A  68     -18.194   7.037  -7.374  1.00  0.54           C  
ATOM   1155  O   LYS A  68     -17.029   7.185  -6.998  1.00  0.51           O  
ATOM   1156  CB  LYS A  68     -19.913   6.167  -5.788  1.00  1.16           C  
ATOM   1157  CG  LYS A  68     -20.856   6.448  -4.627  1.00  1.16           C  
ATOM   1158  CD  LYS A  68     -21.403   5.157  -4.038  1.00  1.16           C  
ATOM   1159  CE  LYS A  68     -22.361   5.434  -2.888  1.00  1.16           C  
ATOM   1160  NZ  LYS A  68     -22.916   4.177  -2.314  1.00  1.16           N  
ATOM   1161  H   LYS A  68     -21.333   7.673  -7.224  1.00  0.73           H  
ATOM   1162  HA  LYS A  68     -18.974   8.094  -5.698  1.00  0.92           H  
ATOM   1163 1HB  LYS A  68     -20.454   5.567  -6.520  1.00  1.39           H  
ATOM   1164 2HB  LYS A  68     -19.091   5.560  -5.410  1.00  1.39           H  
ATOM   1165 1HG  LYS A  68     -20.318   6.991  -3.848  1.00  1.39           H  
ATOM   1166 2HG  LYS A  68     -21.684   7.067  -4.967  1.00  1.39           H  
ATOM   1167 1HD  LYS A  68     -21.931   4.600  -4.813  1.00  1.39           H  
ATOM   1168 2HD  LYS A  68     -20.578   4.545  -3.672  1.00  1.39           H  
ATOM   1169 1HE  LYS A  68     -21.832   5.977  -2.106  1.00  1.39           H  
ATOM   1170 2HE  LYS A  68     -23.184   6.051  -3.249  1.00  1.39           H  
ATOM   1171 1HZ  LYS A  68     -23.545   4.402  -1.556  1.00  1.39           H  
ATOM   1172 2HZ  LYS A  68     -23.419   3.673  -3.030  1.00  1.39           H  
ATOM   1173 3HZ  LYS A  68     -22.162   3.604  -1.965  1.00  1.39           H  
ATOM   1174  N   ASN A  69     -18.517   6.568  -8.578  1.00  0.52           N  
ATOM   1175  CA  ASN A  69     -17.500   6.196  -9.539  1.00  0.50           C  
ATOM   1176  C   ASN A  69     -16.737   7.413 -10.030  1.00  0.46           C  
ATOM   1177  O   ASN A  69     -15.531   7.328 -10.222  1.00  0.47           O  
ATOM   1178  CB  ASN A  69     -18.113   5.424 -10.681  1.00  0.75           C  
ATOM   1179  CG  ASN A  69     -18.480   4.019 -10.276  1.00  0.75           C  
ATOM   1180  OD1 ASN A  69     -17.973   3.482  -9.284  1.00  0.75           O  
ATOM   1181  ND2 ASN A  69     -19.340   3.411 -11.049  1.00  0.75           N  
ATOM   1182  H   ASN A  69     -19.489   6.447  -8.829  1.00  0.62           H  
ATOM   1183  HA  ASN A  69     -16.780   5.546  -9.041  1.00  0.60           H  
ATOM   1184 1HB  ASN A  69     -19.011   5.936 -11.031  1.00  0.90           H  
ATOM   1185 2HB  ASN A  69     -17.411   5.381 -11.514  1.00  0.90           H  
ATOM   1186 1HD2 ASN A  69     -19.632   2.466 -10.877  1.00  0.90           H  
ATOM   1187 2HD2 ASN A  69     -19.720   3.895 -11.833  1.00  0.90           H  
ATOM   1188  N   VAL A  70     -17.419   8.551 -10.182  1.00  0.44           N  
ATOM   1189  CA  VAL A  70     -16.761   9.795 -10.569  1.00  0.45           C  
ATOM   1190  C   VAL A  70     -15.751  10.208  -9.526  1.00  0.46           C  
ATOM   1191  O   VAL A  70     -14.647  10.630  -9.864  1.00  0.49           O  
ATOM   1192  CB  VAL A  70     -17.773  10.937 -10.775  1.00  0.68           C  
ATOM   1193  CG1 VAL A  70     -17.034  12.254 -10.926  1.00  0.68           C  
ATOM   1194  CG2 VAL A  70     -18.581  10.685 -12.032  1.00  0.68           C  
ATOM   1195  H   VAL A  70     -18.417   8.556 -10.037  1.00  0.53           H  
ATOM   1196  HA  VAL A  70     -16.239   9.630 -11.511  1.00  0.54           H  
ATOM   1197  HB  VAL A  70     -18.431  11.006  -9.909  1.00  0.81           H  
ATOM   1198 1HG1 VAL A  70     -17.752  13.061 -11.071  1.00  0.81           H  
ATOM   1199 2HG1 VAL A  70     -16.449  12.449 -10.027  1.00  0.81           H  
ATOM   1200 3HG1 VAL A  70     -16.368  12.203 -11.787  1.00  0.81           H  
ATOM   1201 1HG2 VAL A  70     -19.289  11.500 -12.175  1.00  0.81           H  
ATOM   1202 2HG2 VAL A  70     -17.906  10.637 -12.883  1.00  0.81           H  
ATOM   1203 3HG2 VAL A  70     -19.121   9.748 -11.951  1.00  0.81           H  
ATOM   1204  N   GLU A  71     -16.123  10.079  -8.254  1.00  0.47           N  
ATOM   1205  CA  GLU A  71     -15.213  10.406  -7.170  1.00  0.48           C  
ATOM   1206  C   GLU A  71     -13.968   9.518  -7.241  1.00  0.48           C  
ATOM   1207  O   GLU A  71     -12.848  10.011  -7.097  1.00  0.52           O  
ATOM   1208  CB  GLU A  71     -15.921  10.239  -5.823  1.00  0.72           C  
ATOM   1209  CG  GLU A  71     -17.006  11.276  -5.556  1.00  0.72           C  
ATOM   1210  CD  GLU A  71     -17.761  11.022  -4.280  1.00  0.72           C  
ATOM   1211  OE1 GLU A  71     -17.523  10.013  -3.661  1.00  0.72           O  
ATOM   1212  OE2 GLU A  71     -18.578  11.840  -3.922  1.00  0.72           O  
ATOM   1213  H   GLU A  71     -17.060   9.759  -8.036  1.00  0.56           H  
ATOM   1214  HA  GLU A  71     -14.900  11.445  -7.278  1.00  0.58           H  
ATOM   1215 1HB  GLU A  71     -16.381   9.254  -5.770  1.00  0.86           H  
ATOM   1216 2HB  GLU A  71     -15.190  10.304  -5.017  1.00  0.86           H  
ATOM   1217 1HG  GLU A  71     -16.543  12.261  -5.498  1.00  0.86           H  
ATOM   1218 2HG  GLU A  71     -17.703  11.283  -6.391  1.00  0.86           H  
ATOM   1219  N   PHE A  72     -14.172   8.220  -7.504  1.00  0.47           N  
ATOM   1220  CA  PHE A  72     -13.076   7.266  -7.680  1.00  0.47           C  
ATOM   1221  C   PHE A  72     -12.162   7.673  -8.832  1.00  0.44           C  
ATOM   1222  O   PHE A  72     -10.938   7.726  -8.679  1.00  0.50           O  
ATOM   1223  CB  PHE A  72     -13.619   5.858  -7.938  1.00  0.70           C  
ATOM   1224  CG  PHE A  72     -12.548   4.855  -8.252  1.00  0.70           C  
ATOM   1225  CD1 PHE A  72     -11.802   4.273  -7.239  1.00  0.70           C  
ATOM   1226  CD2 PHE A  72     -12.277   4.501  -9.564  1.00  0.70           C  
ATOM   1227  CE1 PHE A  72     -10.811   3.357  -7.532  1.00  0.70           C  
ATOM   1228  CE2 PHE A  72     -11.287   3.588  -9.857  1.00  0.70           C  
ATOM   1229  CZ  PHE A  72     -10.554   3.015  -8.840  1.00  0.70           C  
ATOM   1230  H   PHE A  72     -15.124   7.876  -7.572  1.00  0.56           H  
ATOM   1231  HA  PHE A  72     -12.484   7.246  -6.763  1.00  0.56           H  
ATOM   1232 1HB  PHE A  72     -14.163   5.511  -7.060  1.00  0.85           H  
ATOM   1233 2HB  PHE A  72     -14.319   5.874  -8.768  1.00  0.85           H  
ATOM   1234  HD1 PHE A  72     -12.005   4.546  -6.203  1.00  0.85           H  
ATOM   1235  HD2 PHE A  72     -12.857   4.955 -10.368  1.00  0.85           H  
ATOM   1236  HE1 PHE A  72     -10.232   2.905  -6.727  1.00  0.85           H  
ATOM   1237  HE2 PHE A  72     -11.083   3.315 -10.891  1.00  0.85           H  
ATOM   1238  HZ  PHE A  72      -9.776   2.293  -9.071  1.00  0.85           H  
ATOM   1239  N   ILE A  73     -12.780   7.944  -9.979  1.00  0.40           N  
ATOM   1240  CA  ILE A  73     -12.103   8.332 -11.203  1.00  0.39           C  
ATOM   1241  C   ILE A  73     -11.268   9.582 -11.056  1.00  0.49           C  
ATOM   1242  O   ILE A  73     -10.078   9.565 -11.377  1.00  0.54           O  
ATOM   1243  CB  ILE A  73     -13.153   8.537 -12.313  1.00  0.58           C  
ATOM   1244  CG1 ILE A  73     -13.759   7.190 -12.721  1.00  0.58           C  
ATOM   1245  CG2 ILE A  73     -12.576   9.282 -13.494  1.00  0.58           C  
ATOM   1246  CD1 ILE A  73     -15.011   7.326 -13.557  1.00  0.58           C  
ATOM   1247  H   ILE A  73     -13.785   7.869 -10.010  1.00  0.48           H  
ATOM   1248  HA  ILE A  73     -11.442   7.517 -11.496  1.00  0.47           H  
ATOM   1249  HB  ILE A  73     -13.972   9.128 -11.905  1.00  0.70           H  
ATOM   1250 1HG1 ILE A  73     -13.022   6.639 -13.303  1.00  0.70           H  
ATOM   1251 2HG1 ILE A  73     -13.989   6.607 -11.832  1.00  0.70           H  
ATOM   1252 1HG2 ILE A  73     -13.354   9.430 -14.242  1.00  0.70           H  
ATOM   1253 2HG2 ILE A  73     -12.197  10.249 -13.173  1.00  0.70           H  
ATOM   1254 3HG2 ILE A  73     -11.767   8.704 -13.923  1.00  0.70           H  
ATOM   1255 1HD1 ILE A  73     -15.383   6.338 -13.824  1.00  0.70           H  
ATOM   1256 2HD1 ILE A  73     -15.773   7.857 -12.985  1.00  0.70           H  
ATOM   1257 3HD1 ILE A  73     -14.783   7.884 -14.459  1.00  0.70           H  
ATOM   1258  N   GLU A  74     -11.871  10.652 -10.553  1.00  0.66           N  
ATOM   1259  CA  GLU A  74     -11.161  11.905 -10.402  1.00  1.07           C  
ATOM   1260  C   GLU A  74     -10.055  11.794  -9.369  1.00  1.33           C  
ATOM   1261  O   GLU A  74      -8.974  12.345  -9.574  1.00  2.05           O  
ATOM   1262  CB  GLU A  74     -12.131  13.024 -10.038  1.00  1.60           C  
ATOM   1263  CG  GLU A  74     -13.081  13.399 -11.171  1.00  1.60           C  
ATOM   1264  CD  GLU A  74     -14.010  14.523 -10.815  1.00  1.60           C  
ATOM   1265  OE1 GLU A  74     -13.974  14.964  -9.692  1.00  1.60           O  
ATOM   1266  OE2 GLU A  74     -14.764  14.940 -11.666  1.00  1.60           O  
ATOM   1267  H   GLU A  74     -12.846  10.604 -10.295  1.00  0.79           H  
ATOM   1268  HA  GLU A  74     -10.701  12.153 -11.359  1.00  1.28           H  
ATOM   1269 1HB  GLU A  74     -12.734  12.723  -9.181  1.00  1.93           H  
ATOM   1270 2HB  GLU A  74     -11.574  13.917  -9.754  1.00  1.93           H  
ATOM   1271 1HG  GLU A  74     -12.493  13.690 -12.041  1.00  1.93           H  
ATOM   1272 2HG  GLU A  74     -13.666  12.521 -11.440  1.00  1.93           H  
ATOM   1273  N   THR A  75     -10.301  11.049  -8.288  1.00  1.21           N  
ATOM   1274  CA  THR A  75      -9.283  10.845  -7.268  1.00  1.70           C  
ATOM   1275  C   THR A  75      -8.053  10.187  -7.862  1.00  1.48           C  
ATOM   1276  O   THR A  75      -6.927  10.595  -7.578  1.00  2.36           O  
ATOM   1277  CB  THR A  75      -9.805   9.979  -6.107  1.00  2.55           C  
ATOM   1278  OG1 THR A  75     -10.903  10.639  -5.466  1.00  2.55           O  
ATOM   1279  CG2 THR A  75      -8.696   9.737  -5.096  1.00  2.55           C  
ATOM   1280  H   THR A  75     -11.210  10.626  -8.146  1.00  1.45           H  
ATOM   1281  HA  THR A  75      -8.991  11.816  -6.868  1.00  2.04           H  
ATOM   1282  HB  THR A  75     -10.149   9.021  -6.496  1.00  3.06           H  
ATOM   1283  HG1 THR A  75     -11.659  10.647  -6.063  1.00  3.06           H  
ATOM   1284 1HG2 THR A  75      -9.076   9.121  -4.281  1.00  3.06           H  
ATOM   1285 2HG2 THR A  75      -7.865   9.225  -5.581  1.00  3.06           H  
ATOM   1286 3HG2 THR A  75      -8.352  10.691  -4.698  1.00  3.06           H  
ATOM   1287  N   SER A  76      -8.264   9.168  -8.696  1.00  0.92           N  
ATOM   1288  CA  SER A  76      -7.140   8.496  -9.323  1.00  1.14           C  
ATOM   1289  C   SER A  76      -6.475   9.371 -10.380  1.00  1.00           C  
ATOM   1290  O   SER A  76      -5.261   9.307 -10.565  1.00  1.28           O  
ATOM   1291  CB  SER A  76      -7.604   7.229  -9.978  1.00  1.71           C  
ATOM   1292  OG  SER A  76      -8.386   7.527 -11.097  1.00  1.71           O  
ATOM   1293  H   SER A  76      -9.206   8.843  -8.882  1.00  1.10           H  
ATOM   1294  HA  SER A  76      -6.406   8.259  -8.555  1.00  1.37           H  
ATOM   1295 1HB  SER A  76      -6.746   6.636 -10.276  1.00  2.05           H  
ATOM   1296 2HB  SER A  76      -8.185   6.643  -9.268  1.00  2.05           H  
ATOM   1297  HG  SER A  76      -9.030   8.182 -10.811  1.00  2.05           H  
ATOM   1298  N   ASN A  77      -7.248  10.245 -11.027  1.00  0.96           N  
ATOM   1299  CA  ASN A  77      -6.686  11.148 -12.026  1.00  1.28           C  
ATOM   1300  C   ASN A  77      -5.773  12.188 -11.390  1.00  1.92           C  
ATOM   1301  O   ASN A  77      -4.820  12.653 -12.017  1.00  3.95           O  
ATOM   1302  CB  ASN A  77      -7.787  11.794 -12.836  1.00  1.92           C  
ATOM   1303  CG  ASN A  77      -8.387  10.812 -13.799  1.00  1.92           C  
ATOM   1304  OD1 ASN A  77      -7.811   9.738 -14.010  1.00  1.92           O  
ATOM   1305  ND2 ASN A  77      -9.494  11.155 -14.401  1.00  1.92           N  
ATOM   1306  H   ASN A  77      -8.246  10.259 -10.865  1.00  1.15           H  
ATOM   1307  HA  ASN A  77      -6.069  10.559 -12.706  1.00  1.54           H  
ATOM   1308 1HB  ASN A  77      -8.567  12.165 -12.171  1.00  2.30           H  
ATOM   1309 2HB  ASN A  77      -7.390  12.645 -13.390  1.00  2.30           H  
ATOM   1310 1HD2 ASN A  77      -9.911  10.530 -15.065  1.00  2.30           H  
ATOM   1311 2HD2 ASN A  77      -9.918  12.039 -14.207  1.00  2.30           H  
ATOM   1312  N   LYS A  78      -6.035  12.509 -10.122  1.00  2.57           N  
ATOM   1313  CA  LYS A  78      -5.197  13.414  -9.345  1.00  3.21           C  
ATOM   1314  C   LYS A  78      -3.846  12.793  -8.950  1.00  3.03           C  
ATOM   1315  O   LYS A  78      -2.973  13.494  -8.435  1.00  4.61           O  
ATOM   1316  CB  LYS A  78      -5.939  13.863  -8.086  1.00  4.81           C  
ATOM   1317  CG  LYS A  78      -7.130  14.775  -8.345  1.00  4.81           C  
ATOM   1318  CD  LYS A  78      -7.846  15.129  -7.051  1.00  4.81           C  
ATOM   1319  CE  LYS A  78      -9.045  16.029  -7.310  1.00  4.81           C  
ATOM   1320  NZ  LYS A  78      -9.770  16.364  -6.052  1.00  4.81           N  
ATOM   1321  H   LYS A  78      -6.866  12.130  -9.684  1.00  3.08           H  
ATOM   1322  HA  LYS A  78      -4.991  14.294  -9.956  1.00  3.85           H  
ATOM   1323 1HB  LYS A  78      -6.299  12.991  -7.542  1.00  5.78           H  
ATOM   1324 2HB  LYS A  78      -5.250  14.396  -7.430  1.00  5.78           H  
ATOM   1325 1HG  LYS A  78      -6.779  15.696  -8.812  1.00  5.78           H  
ATOM   1326 2HG  LYS A  78      -7.828  14.296  -9.024  1.00  5.78           H  
ATOM   1327 1HD  LYS A  78      -8.187  14.215  -6.562  1.00  5.78           H  
ATOM   1328 2HD  LYS A  78      -7.156  15.643  -6.382  1.00  5.78           H  
ATOM   1329 1HE  LYS A  78      -8.706  16.952  -7.778  1.00  5.78           H  
ATOM   1330 2HE  LYS A  78      -9.733  15.524  -7.988  1.00  5.78           H  
ATOM   1331 1HZ  LYS A  78     -10.557  16.960  -6.266  1.00  5.78           H  
ATOM   1332 2HZ  LYS A  78     -10.100  15.514  -5.617  1.00  5.78           H  
ATOM   1333 3HZ  LYS A  78      -9.146  16.845  -5.420  1.00  5.78           H  
ATOM   1334  N   LEU A  79      -3.677  11.486  -9.168  1.00  2.64           N  
ATOM   1335  CA  LEU A  79      -2.444  10.804  -8.817  1.00  4.27           C  
ATOM   1336  C   LEU A  79      -1.454  10.844  -9.971  1.00  9.10           C  
ATOM   1337  O   LEU A  79      -1.847  10.890 -11.139  1.00 59.63           O  
ATOM   1338  CB  LEU A  79      -2.741   9.346  -8.453  1.00  6.40           C  
ATOM   1339  CG  LEU A  79      -3.714   9.140  -7.288  1.00  6.40           C  
ATOM   1340  CD1 LEU A  79      -3.970   7.652  -7.106  1.00  6.40           C  
ATOM   1341  CD2 LEU A  79      -3.134   9.761  -6.029  1.00  6.40           C  
ATOM   1342  H   LEU A  79      -4.402  10.929  -9.596  1.00  3.17           H  
ATOM   1343  HA  LEU A  79      -2.000  11.305  -7.958  1.00  5.12           H  
ATOM   1344 1HB  LEU A  79      -3.156   8.846  -9.326  1.00  7.69           H  
ATOM   1345 2HB  LEU A  79      -1.804   8.855  -8.191  1.00  7.69           H  
ATOM   1346  HG  LEU A  79      -4.665   9.617  -7.519  1.00  7.69           H  
ATOM   1347 1HD1 LEU A  79      -4.671   7.500  -6.286  1.00  7.69           H  
ATOM   1348 2HD1 LEU A  79      -4.391   7.242  -8.024  1.00  7.69           H  
ATOM   1349 3HD1 LEU A  79      -3.031   7.148  -6.879  1.00  7.69           H  
ATOM   1350 1HD2 LEU A  79      -3.829   9.619  -5.200  1.00  7.69           H  
ATOM   1351 2HD2 LEU A  79      -2.184   9.283  -5.791  1.00  7.69           H  
ATOM   1352 3HD2 LEU A  79      -2.974  10.827  -6.190  1.00  7.69           H  
ATOM   1353  N   ASP A  80      -0.164  10.817  -9.644  1.00 22.96           N  
ATOM   1354  CA  ASP A  80       0.894  10.852 -10.656  1.00 27.89           C  
ATOM   1355  C   ASP A  80       0.999   9.528 -11.408  1.00 15.37           C  
ATOM   1356  O   ASP A  80       1.891   8.718 -11.150  1.00 25.54           O  
ATOM   1357  CB  ASP A  80       2.241  11.191 -10.013  1.00 41.84           C  
ATOM   1358  CG  ASP A  80       3.349  11.405 -11.036  1.00 41.84           C  
ATOM   1359  OD1 ASP A  80       3.058  11.400 -12.209  1.00 41.84           O  
ATOM   1360  OD2 ASP A  80       4.476  11.574 -10.635  1.00 41.84           O  
ATOM   1361  H   ASP A  80       0.092  10.777  -8.667  1.00 27.55           H  
ATOM   1362  HA  ASP A  80       0.650  11.632 -11.377  1.00 33.47           H  
ATOM   1363 1HB  ASP A  80       2.140  12.096  -9.413  1.00 50.20           H  
ATOM   1364 2HB  ASP A  80       2.537  10.385  -9.342  1.00 50.20           H  
ATOM   1365  N   ARG A  81       0.082   9.332 -12.345  1.00  5.53           N  
ATOM   1366  CA  ARG A  81       0.004   8.131 -13.159  1.00  2.29           C  
ATOM   1367  C   ARG A  81       0.242   8.424 -14.631  1.00  2.00           C  
ATOM   1368  O   ARG A  81       0.039   9.548 -15.091  1.00  2.39           O  
ATOM   1369  CB  ARG A  81      -1.365   7.485 -13.005  1.00  3.44           C  
ATOM   1370  CG  ARG A  81      -1.689   6.926 -11.628  1.00  3.44           C  
ATOM   1371  CD  ARG A  81      -3.060   6.364 -11.617  1.00  3.44           C  
ATOM   1372  NE  ARG A  81      -3.386   5.668 -10.384  1.00  3.44           N  
ATOM   1373  CZ  ARG A  81      -4.469   4.878 -10.248  1.00  3.44           C  
ATOM   1374  NH1 ARG A  81      -5.286   4.717 -11.262  1.00  3.44           N  
ATOM   1375  NH2 ARG A  81      -4.735   4.251  -9.117  1.00  3.44           N  
ATOM   1376  H   ARG A  81      -0.615  10.055 -12.467  1.00  6.64           H  
ATOM   1377  HA  ARG A  81       0.767   7.431 -12.817  1.00  2.75           H  
ATOM   1378 1HB  ARG A  81      -2.136   8.216 -13.244  1.00  4.12           H  
ATOM   1379 2HB  ARG A  81      -1.461   6.667 -13.717  1.00  4.12           H  
ATOM   1380 1HG  ARG A  81      -0.985   6.133 -11.375  1.00  4.12           H  
ATOM   1381 2HG  ARG A  81      -1.632   7.721 -10.884  1.00  4.12           H  
ATOM   1382 1HD  ARG A  81      -3.775   7.178 -11.741  1.00  4.12           H  
ATOM   1383 2HD  ARG A  81      -3.170   5.668 -12.439  1.00  4.12           H  
ATOM   1384  HE  ARG A  81      -2.767   5.773  -9.591  1.00  4.12           H  
ATOM   1385 1HH1 ARG A  81      -5.107   5.183 -12.140  1.00  4.12           H  
ATOM   1386 2HH1 ARG A  81      -6.094   4.116 -11.153  1.00  4.12           H  
ATOM   1387 1HH2 ARG A  81      -4.125   4.349  -8.318  1.00  4.12           H  
ATOM   1388 2HH2 ARG A  81      -5.563   3.669  -9.074  1.00  4.12           H  
ATOM   1389  N   ALA A  82       0.630   7.400 -15.385  1.00  2.18           N  
ATOM   1390  CA  ALA A  82       0.833   7.544 -16.825  1.00  2.65           C  
ATOM   1391  C   ALA A  82      -0.469   7.336 -17.602  1.00  1.49           C  
ATOM   1392  O   ALA A  82      -0.457   7.323 -18.835  1.00  1.39           O  
ATOM   1393  CB  ALA A  82       1.870   6.566 -17.318  1.00  3.97           C  
ATOM   1394  H   ALA A  82       0.788   6.499 -14.954  1.00  2.62           H  
ATOM   1395  HA  ALA A  82       1.182   8.559 -17.016  1.00  3.18           H  
ATOM   1396 1HB  ALA A  82       2.029   6.706 -18.387  1.00  4.77           H  
ATOM   1397 2HB  ALA A  82       2.808   6.726 -16.786  1.00  4.77           H  
ATOM   1398 3HB  ALA A  82       1.508   5.559 -17.132  1.00  4.77           H  
ATOM   1399  N   PHE A  83      -1.581   7.169 -16.881  1.00  0.99           N  
ATOM   1400  CA  PHE A  83      -2.876   6.955 -17.491  1.00  0.51           C  
ATOM   1401  C   PHE A  83      -3.969   7.623 -16.681  1.00  0.39           C  
ATOM   1402  O   PHE A  83      -3.768   7.995 -15.523  1.00  0.53           O  
ATOM   1403  CB  PHE A  83      -3.155   5.461 -17.610  1.00  0.77           C  
ATOM   1404  CG  PHE A  83      -3.334   4.745 -16.301  1.00  0.77           C  
ATOM   1405  CD1 PHE A  83      -4.605   4.453 -15.828  1.00  0.77           C  
ATOM   1406  CD2 PHE A  83      -2.240   4.378 -15.530  1.00  0.77           C  
ATOM   1407  CE1 PHE A  83      -4.777   3.789 -14.629  1.00  0.77           C  
ATOM   1408  CE2 PHE A  83      -2.409   3.720 -14.330  1.00  0.77           C  
ATOM   1409  CZ  PHE A  83      -3.677   3.418 -13.883  1.00  0.77           C  
ATOM   1410  H   PHE A  83      -1.533   7.180 -15.877  1.00  1.19           H  
ATOM   1411  HA  PHE A  83      -2.871   7.400 -18.481  1.00  0.61           H  
ATOM   1412 1HB  PHE A  83      -4.053   5.307 -18.206  1.00  0.92           H  
ATOM   1413 2HB  PHE A  83      -2.335   4.992 -18.139  1.00  0.92           H  
ATOM   1414  HD1 PHE A  83      -5.474   4.745 -16.420  1.00  0.92           H  
ATOM   1415  HD2 PHE A  83      -1.237   4.614 -15.880  1.00  0.92           H  
ATOM   1416  HE1 PHE A  83      -5.780   3.558 -14.274  1.00  0.92           H  
ATOM   1417  HE2 PHE A  83      -1.540   3.434 -13.737  1.00  0.92           H  
ATOM   1418  HZ  PHE A  83      -3.811   2.895 -12.936  1.00  0.92           H  
ATOM   1419  N   ARG A  84      -5.123   7.789 -17.310  1.00  0.30           N  
ATOM   1420  CA  ARG A  84      -6.257   8.435 -16.688  1.00  0.35           C  
ATOM   1421  C   ARG A  84      -7.528   7.634 -16.906  1.00  0.25           C  
ATOM   1422  O   ARG A  84      -7.668   6.909 -17.900  1.00  0.22           O  
ATOM   1423  CB  ARG A  84      -6.450   9.840 -17.250  1.00  0.52           C  
ATOM   1424  CG  ARG A  84      -5.302  10.808 -16.993  1.00  0.52           C  
ATOM   1425  CD  ARG A  84      -5.204  11.180 -15.561  1.00  0.52           C  
ATOM   1426  NE  ARG A  84      -4.163  12.161 -15.323  1.00  0.52           N  
ATOM   1427  CZ  ARG A  84      -2.870  11.862 -15.093  1.00  0.52           C  
ATOM   1428  NH1 ARG A  84      -2.471  10.611 -15.070  1.00  0.52           N  
ATOM   1429  NH2 ARG A  84      -1.997  12.834 -14.892  1.00  0.52           N  
ATOM   1430  H   ARG A  84      -5.204   7.470 -18.260  1.00  0.36           H  
ATOM   1431  HA  ARG A  84      -6.072   8.508 -15.616  1.00  0.42           H  
ATOM   1432 1HB  ARG A  84      -6.592   9.783 -18.328  1.00  0.63           H  
ATOM   1433 2HB  ARG A  84      -7.351  10.281 -16.825  1.00  0.63           H  
ATOM   1434 1HG  ARG A  84      -4.358  10.358 -17.297  1.00  0.63           H  
ATOM   1435 2HG  ARG A  84      -5.467  11.720 -17.568  1.00  0.63           H  
ATOM   1436 1HD  ARG A  84      -6.149  11.611 -15.243  1.00  0.63           H  
ATOM   1437 2HD  ARG A  84      -4.986  10.295 -14.963  1.00  0.63           H  
ATOM   1438  HE  ARG A  84      -4.426  13.137 -15.331  1.00  0.63           H  
ATOM   1439 1HH1 ARG A  84      -3.123   9.851 -15.220  1.00  0.63           H  
ATOM   1440 2HH1 ARG A  84      -1.497  10.396 -14.908  1.00  0.63           H  
ATOM   1441 1HH2 ARG A  84      -2.301  13.797 -14.908  1.00  0.63           H  
ATOM   1442 2HH2 ARG A  84      -1.028  12.612 -14.720  1.00  0.63           H  
ATOM   1443  N   LEU A  85      -8.448   7.783 -15.960  1.00  0.28           N  
ATOM   1444  CA  LEU A  85      -9.732   7.118 -16.006  1.00  0.24           C  
ATOM   1445  C   LEU A  85     -10.790   8.135 -16.416  1.00  0.21           C  
ATOM   1446  O   LEU A  85     -10.549   9.343 -16.374  1.00  0.25           O  
ATOM   1447  CB  LEU A  85     -10.092   6.513 -14.638  1.00  0.36           C  
ATOM   1448  CG  LEU A  85      -9.065   5.563 -14.010  1.00  0.36           C  
ATOM   1449  CD1 LEU A  85      -9.614   5.051 -12.687  1.00  0.36           C  
ATOM   1450  CD2 LEU A  85      -8.739   4.427 -14.951  1.00  0.36           C  
ATOM   1451  H   LEU A  85      -8.247   8.398 -15.180  1.00  0.34           H  
ATOM   1452  HA  LEU A  85      -9.693   6.327 -16.752  1.00  0.29           H  
ATOM   1453 1HB  LEU A  85     -10.231   7.329 -13.933  1.00  0.43           H  
ATOM   1454 2HB  LEU A  85     -11.032   5.976 -14.729  1.00  0.43           H  
ATOM   1455  HG  LEU A  85      -8.153   6.121 -13.798  1.00  0.43           H  
ATOM   1456 1HD1 LEU A  85      -8.879   4.400 -12.216  1.00  0.43           H  
ATOM   1457 2HD1 LEU A  85      -9.828   5.890 -12.029  1.00  0.43           H  
ATOM   1458 3HD1 LEU A  85     -10.530   4.493 -12.866  1.00  0.43           H  
ATOM   1459 1HD2 LEU A  85      -7.999   3.781 -14.483  1.00  0.43           H  
ATOM   1460 2HD2 LEU A  85      -9.640   3.855 -15.158  1.00  0.43           H  
ATOM   1461 3HD2 LEU A  85      -8.337   4.828 -15.880  1.00  0.43           H  
ATOM   1462  N   GLY A  86     -11.973   7.668 -16.783  1.00  0.24           N  
ATOM   1463  CA  GLY A  86     -13.015   8.606 -17.166  1.00  0.28           C  
ATOM   1464  C   GLY A  86     -14.398   7.989 -17.179  1.00  0.36           C  
ATOM   1465  O   GLY A  86     -14.565   6.774 -17.054  1.00  0.97           O  
ATOM   1466  H   GLY A  86     -12.134   6.672 -16.805  1.00  0.29           H  
ATOM   1467 1HA  GLY A  86     -13.004   9.454 -16.481  1.00  0.34           H  
ATOM   1468 2HA  GLY A  86     -12.790   9.003 -18.155  1.00  0.34           H  
ATOM   1469  N   VAL A  87     -15.401   8.848 -17.341  1.00  0.45           N  
ATOM   1470  CA  VAL A  87     -16.796   8.431 -17.339  1.00  0.46           C  
ATOM   1471  C   VAL A  87     -17.187   7.791 -18.662  1.00  0.55           C  
ATOM   1472  O   VAL A  87     -17.803   8.422 -19.529  1.00  0.73           O  
ATOM   1473  CB  VAL A  87     -17.718   9.620 -17.014  1.00  0.69           C  
ATOM   1474  CG1 VAL A  87     -17.404  10.144 -15.622  1.00  0.69           C  
ATOM   1475  CG2 VAL A  87     -17.541  10.719 -18.051  1.00  0.69           C  
ATOM   1476  H   VAL A  87     -15.186   9.829 -17.454  1.00  0.54           H  
ATOM   1477  HA  VAL A  87     -16.926   7.686 -16.551  1.00  0.55           H  
ATOM   1478  HB  VAL A  87     -18.750   9.281 -17.008  1.00  0.83           H  
ATOM   1479 1HG1 VAL A  87     -18.070  10.974 -15.386  1.00  0.83           H  
ATOM   1480 2HG1 VAL A  87     -17.547   9.346 -14.893  1.00  0.83           H  
ATOM   1481 3HG1 VAL A  87     -16.370  10.487 -15.587  1.00  0.83           H  
ATOM   1482 1HG2 VAL A  87     -18.202  11.552 -17.814  1.00  0.83           H  
ATOM   1483 2HG2 VAL A  87     -16.507  11.063 -18.045  1.00  0.83           H  
ATOM   1484 3HG2 VAL A  87     -17.788  10.332 -19.039  1.00  0.83           H  
ATOM   1485  N   ASN A  88     -16.787   6.538 -18.804  1.00  0.56           N  
ATOM   1486  CA  ASN A  88     -17.091   5.726 -19.963  1.00  0.67           C  
ATOM   1487  C   ASN A  88     -18.462   5.076 -19.788  1.00  0.70           C  
ATOM   1488  O   ASN A  88     -19.175   5.377 -18.828  1.00  0.74           O  
ATOM   1489  CB  ASN A  88     -15.973   4.732 -20.200  1.00  1.01           C  
ATOM   1490  CG  ASN A  88     -15.817   3.692 -19.138  1.00  1.01           C  
ATOM   1491  OD1 ASN A  88     -16.768   3.263 -18.474  1.00  1.01           O  
ATOM   1492  ND2 ASN A  88     -14.600   3.257 -18.970  1.00  1.01           N  
ATOM   1493  H   ASN A  88     -16.245   6.134 -18.050  1.00  0.67           H  
ATOM   1494  HA  ASN A  88     -17.146   6.371 -20.834  1.00  0.80           H  
ATOM   1495 1HB  ASN A  88     -16.120   4.240 -21.150  1.00  1.21           H  
ATOM   1496 2HB  ASN A  88     -15.033   5.279 -20.275  1.00  1.21           H  
ATOM   1497 1HD2 ASN A  88     -14.412   2.544 -18.290  1.00  1.21           H  
ATOM   1498 2HD2 ASN A  88     -13.854   3.624 -19.527  1.00  1.21           H  
ATOM   1499  N   ALA A  89     -18.837   4.182 -20.703  1.00  0.81           N  
ATOM   1500  CA  ALA A  89     -20.156   3.541 -20.673  1.00  1.04           C  
ATOM   1501  C   ALA A  89     -20.446   2.705 -19.423  1.00  1.01           C  
ATOM   1502  O   ALA A  89     -21.589   2.292 -19.222  1.00  1.40           O  
ATOM   1503  CB  ALA A  89     -20.317   2.648 -21.884  1.00  1.56           C  
ATOM   1504  H   ALA A  89     -18.206   3.941 -21.461  1.00  0.97           H  
ATOM   1505  HA  ALA A  89     -20.904   4.333 -20.718  1.00  1.25           H  
ATOM   1506 1HB  ALA A  89     -21.317   2.214 -21.885  1.00  1.87           H  
ATOM   1507 2HB  ALA A  89     -20.184   3.239 -22.785  1.00  1.87           H  
ATOM   1508 3HB  ALA A  89     -19.576   1.852 -21.854  1.00  1.87           H  
ATOM   1509  N   PHE A  90     -19.440   2.425 -18.597  1.00  0.94           N  
ATOM   1510  CA  PHE A  90     -19.650   1.577 -17.441  1.00  1.44           C  
ATOM   1511  C   PHE A  90     -19.650   2.383 -16.146  1.00  0.90           C  
ATOM   1512  O   PHE A  90     -19.603   1.811 -15.054  1.00  0.89           O  
ATOM   1513  CB  PHE A  90     -18.520   0.566 -17.405  1.00  2.16           C  
ATOM   1514  CG  PHE A  90     -18.395  -0.131 -18.722  1.00  2.16           C  
ATOM   1515  CD1 PHE A  90     -17.202  -0.080 -19.428  1.00  2.16           C  
ATOM   1516  CD2 PHE A  90     -19.472  -0.787 -19.289  1.00  2.16           C  
ATOM   1517  CE1 PHE A  90     -17.085  -0.694 -20.660  1.00  2.16           C  
ATOM   1518  CE2 PHE A  90     -19.358  -1.387 -20.522  1.00  2.16           C  
ATOM   1519  CZ  PHE A  90     -18.165  -1.347 -21.206  1.00  2.16           C  
ATOM   1520  H   PHE A  90     -18.510   2.783 -18.765  1.00  1.13           H  
ATOM   1521  HA  PHE A  90     -20.608   1.065 -17.544  1.00  1.73           H  
ATOM   1522 1HB  PHE A  90     -17.576   1.064 -17.184  1.00  2.59           H  
ATOM   1523 2HB  PHE A  90     -18.701  -0.178 -16.631  1.00  2.59           H  
ATOM   1524  HD1 PHE A  90     -16.351   0.448 -18.996  1.00  2.59           H  
ATOM   1525  HD2 PHE A  90     -20.422  -0.817 -18.758  1.00  2.59           H  
ATOM   1526  HE1 PHE A  90     -16.142  -0.656 -21.201  1.00  2.59           H  
ATOM   1527  HE2 PHE A  90     -20.217  -1.895 -20.960  1.00  2.59           H  
ATOM   1528  HZ  PHE A  90     -18.083  -1.826 -22.180  1.00  2.59           H  
ATOM   1529  N   ALA A  91     -19.722   3.712 -16.264  1.00  0.88           N  
ATOM   1530  CA  ALA A  91     -19.687   4.592 -15.100  1.00  0.70           C  
ATOM   1531  C   ALA A  91     -20.877   4.396 -14.155  1.00  0.63           C  
ATOM   1532  O   ALA A  91     -20.758   4.673 -12.965  1.00  1.17           O  
ATOM   1533  CB  ALA A  91     -19.622   6.039 -15.543  1.00  1.05           C  
ATOM   1534  H   ALA A  91     -19.759   4.141 -17.181  1.00  1.06           H  
ATOM   1535  HA  ALA A  91     -18.782   4.366 -14.544  1.00  0.84           H  
ATOM   1536 1HB  ALA A  91     -19.545   6.684 -14.668  1.00  1.26           H  
ATOM   1537 2HB  ALA A  91     -18.751   6.186 -16.181  1.00  1.26           H  
ATOM   1538 3HB  ALA A  91     -20.524   6.285 -16.094  1.00  1.26           H  
ATOM   1539  N   ASP A  92     -22.019   3.912 -14.644  1.00  0.91           N  
ATOM   1540  CA  ASP A  92     -23.138   3.693 -13.727  1.00  2.81           C  
ATOM   1541  C   ASP A  92     -23.237   2.247 -13.221  1.00  1.05           C  
ATOM   1542  O   ASP A  92     -24.256   1.880 -12.629  1.00  2.81           O  
ATOM   1543  CB  ASP A  92     -24.475   4.048 -14.362  1.00  4.21           C  
ATOM   1544  CG  ASP A  92     -24.861   3.141 -15.522  1.00  4.21           C  
ATOM   1545  OD1 ASP A  92     -24.020   2.422 -16.004  1.00  4.21           O  
ATOM   1546  OD2 ASP A  92     -26.011   3.163 -15.897  1.00  4.21           O  
ATOM   1547  H   ASP A  92     -22.113   3.698 -15.627  1.00  1.09           H  
ATOM   1548  HA  ASP A  92     -22.998   4.339 -12.861  1.00  3.37           H  
ATOM   1549 1HB  ASP A  92     -25.245   3.988 -13.600  1.00  5.06           H  
ATOM   1550 2HB  ASP A  92     -24.445   5.078 -14.718  1.00  5.06           H  
ATOM   1551  N   LEU A  93     -22.197   1.435 -13.451  1.00  0.76           N  
ATOM   1552  CA  LEU A  93     -22.201   0.044 -13.009  1.00  1.99           C  
ATOM   1553  C   LEU A  93     -21.356  -0.149 -11.762  1.00  0.64           C  
ATOM   1554  O   LEU A  93     -20.426   0.620 -11.502  1.00  0.93           O  
ATOM   1555  CB  LEU A  93     -21.643  -0.879 -14.104  1.00  2.98           C  
ATOM   1556  CG  LEU A  93     -22.349  -0.851 -15.462  1.00  2.98           C  
ATOM   1557  CD1 LEU A  93     -21.617  -1.788 -16.411  1.00  2.98           C  
ATOM   1558  CD2 LEU A  93     -23.800  -1.261 -15.292  1.00  2.98           C  
ATOM   1559  H   LEU A  93     -21.381   1.769 -13.948  1.00  0.91           H  
ATOM   1560  HA  LEU A  93     -23.224  -0.249 -12.784  1.00  2.39           H  
ATOM   1561 1HB  LEU A  93     -20.600  -0.615 -14.274  1.00  3.58           H  
ATOM   1562 2HB  LEU A  93     -21.678  -1.905 -13.739  1.00  3.58           H  
ATOM   1563  HG  LEU A  93     -22.305   0.156 -15.878  1.00  3.58           H  
ATOM   1564 1HD1 LEU A  93     -22.103  -1.769 -17.387  1.00  3.58           H  
ATOM   1565 2HD1 LEU A  93     -20.583  -1.463 -16.514  1.00  3.58           H  
ATOM   1566 3HD1 LEU A  93     -21.642  -2.802 -16.013  1.00  3.58           H  
ATOM   1567 1HD2 LEU A  93     -24.301  -1.240 -16.260  1.00  3.58           H  
ATOM   1568 2HD2 LEU A  93     -23.849  -2.269 -14.880  1.00  3.58           H  
ATOM   1569 3HD2 LEU A  93     -24.294  -0.567 -14.614  1.00  3.58           H  
ATOM   1570  N   THR A  94     -21.666  -1.186 -10.985  1.00  0.88           N  
ATOM   1571  CA  THR A  94     -20.815  -1.469  -9.834  1.00  0.81           C  
ATOM   1572  C   THR A  94     -19.683  -2.349 -10.317  1.00  0.51           C  
ATOM   1573  O   THR A  94     -19.779  -2.932 -11.393  1.00  0.53           O  
ATOM   1574  CB  THR A  94     -21.567  -2.155  -8.674  1.00  1.22           C  
ATOM   1575  OG1 THR A  94     -22.047  -3.440  -9.086  1.00  1.22           O  
ATOM   1576  CG2 THR A  94     -22.745  -1.301  -8.234  1.00  1.22           C  
ATOM   1577  H   THR A  94     -22.458  -1.787 -11.214  1.00  1.06           H  
ATOM   1578  HA  THR A  94     -20.393  -0.534  -9.462  1.00  0.97           H  
ATOM   1579  HB  THR A  94     -20.887  -2.286  -7.833  1.00  1.46           H  
ATOM   1580  HG1 THR A  94     -22.829  -3.316  -9.630  1.00  1.46           H  
ATOM   1581 1HG2 THR A  94     -23.263  -1.792  -7.411  1.00  1.46           H  
ATOM   1582 2HG2 THR A  94     -22.384  -0.326  -7.907  1.00  1.46           H  
ATOM   1583 3HG2 THR A  94     -23.432  -1.173  -9.070  1.00  1.46           H  
ATOM   1584  N   ASN A  95     -18.617  -2.450  -9.535  1.00  0.62           N  
ATOM   1585  CA  ASN A  95     -17.471  -3.262  -9.932  1.00  0.73           C  
ATOM   1586  C   ASN A  95     -17.831  -4.735 -10.047  1.00  0.56           C  
ATOM   1587  O   ASN A  95     -17.459  -5.390 -11.020  1.00  0.62           O  
ATOM   1588  CB  ASN A  95     -16.320  -3.060  -8.970  1.00  1.09           C  
ATOM   1589  CG  ASN A  95     -15.089  -3.814  -9.383  1.00  1.09           C  
ATOM   1590  OD1 ASN A  95     -14.601  -4.657  -8.624  1.00  1.09           O  
ATOM   1591  ND2 ASN A  95     -14.588  -3.542 -10.562  1.00  1.09           N  
ATOM   1592  H   ASN A  95     -18.592  -1.948  -8.657  1.00  0.74           H  
ATOM   1593  HA  ASN A  95     -17.150  -2.937 -10.922  1.00  0.88           H  
ATOM   1594 1HB  ASN A  95     -16.081  -1.998  -8.910  1.00  1.31           H  
ATOM   1595 2HB  ASN A  95     -16.615  -3.386  -7.973  1.00  1.31           H  
ATOM   1596 1HD2 ASN A  95     -13.773  -4.030 -10.883  1.00  1.31           H  
ATOM   1597 2HD2 ASN A  95     -15.019  -2.851 -11.149  1.00  1.31           H  
ATOM   1598  N   GLU A  96     -18.551  -5.248  -9.053  1.00  0.76           N  
ATOM   1599  CA  GLU A  96     -18.986  -6.638  -9.052  1.00  1.06           C  
ATOM   1600  C   GLU A  96     -19.862  -6.928 -10.256  1.00  1.17           C  
ATOM   1601  O   GLU A  96     -19.646  -7.915 -10.964  1.00  1.44           O  
ATOM   1602  CB  GLU A  96     -19.746  -6.960  -7.768  1.00  1.59           C  
ATOM   1603  CG  GLU A  96     -20.221  -8.401  -7.669  1.00  1.59           C  
ATOM   1604  CD  GLU A  96     -20.942  -8.692  -6.383  1.00  1.59           C  
ATOM   1605  OE1 GLU A  96     -21.057  -7.803  -5.574  1.00  1.59           O  
ATOM   1606  OE2 GLU A  96     -21.377  -9.806  -6.208  1.00  1.59           O  
ATOM   1607  H   GLU A  96     -18.812  -4.655  -8.277  1.00  0.91           H  
ATOM   1608  HA  GLU A  96     -18.106  -7.278  -9.111  1.00  1.27           H  
ATOM   1609 1HB  GLU A  96     -19.109  -6.757  -6.908  1.00  1.91           H  
ATOM   1610 2HB  GLU A  96     -20.620  -6.313  -7.688  1.00  1.91           H  
ATOM   1611 1HG  GLU A  96     -20.892  -8.610  -8.502  1.00  1.91           H  
ATOM   1612 2HG  GLU A  96     -19.361  -9.063  -7.756  1.00  1.91           H  
ATOM   1613  N   GLU A  97     -20.854  -6.063 -10.467  1.00  1.48           N  
ATOM   1614  CA  GLU A  97     -21.773  -6.173 -11.587  1.00  2.14           C  
ATOM   1615  C   GLU A  97     -21.048  -6.170 -12.910  1.00  1.12           C  
ATOM   1616  O   GLU A  97     -21.320  -7.000 -13.780  1.00  1.15           O  
ATOM   1617  CB  GLU A  97     -22.746  -5.024 -11.551  1.00  3.21           C  
ATOM   1618  CG  GLU A  97     -23.771  -5.018 -12.645  1.00  3.21           C  
ATOM   1619  CD  GLU A  97     -24.679  -3.851 -12.499  1.00  3.21           C  
ATOM   1620  OE1 GLU A  97     -24.261  -2.847 -11.963  1.00  3.21           O  
ATOM   1621  OE2 GLU A  97     -25.814  -3.959 -12.901  1.00  3.21           O  
ATOM   1622  H   GLU A  97     -20.986  -5.277  -9.836  1.00  1.78           H  
ATOM   1623  HA  GLU A  97     -22.321  -7.109 -11.497  1.00  2.57           H  
ATOM   1624 1HB  GLU A  97     -23.284  -5.047 -10.604  1.00  3.85           H  
ATOM   1625 2HB  GLU A  97     -22.200  -4.082 -11.598  1.00  3.85           H  
ATOM   1626 1HG  GLU A  97     -23.270  -4.965 -13.612  1.00  3.85           H  
ATOM   1627 2HG  GLU A  97     -24.349  -5.940 -12.607  1.00  3.85           H  
ATOM   1628  N   PHE A  98     -20.133  -5.219 -13.053  1.00  1.14           N  
ATOM   1629  CA  PHE A  98     -19.329  -5.079 -14.240  1.00  1.39           C  
ATOM   1630  C   PHE A  98     -18.614  -6.369 -14.541  1.00  1.38           C  
ATOM   1631  O   PHE A  98     -18.660  -6.843 -15.668  1.00  2.13           O  
ATOM   1632  CB  PHE A  98     -18.316  -3.961 -14.065  1.00  2.08           C  
ATOM   1633  CG  PHE A  98     -17.378  -3.827 -15.218  1.00  2.08           C  
ATOM   1634  CD1 PHE A  98     -17.785  -3.199 -16.378  1.00  2.08           C  
ATOM   1635  CD2 PHE A  98     -16.086  -4.328 -15.144  1.00  2.08           C  
ATOM   1636  CE1 PHE A  98     -16.923  -3.077 -17.443  1.00  2.08           C  
ATOM   1637  CE2 PHE A  98     -15.221  -4.198 -16.210  1.00  2.08           C  
ATOM   1638  CZ  PHE A  98     -15.650  -3.567 -17.359  1.00  2.08           C  
ATOM   1639  H   PHE A  98     -19.982  -4.559 -12.304  1.00  1.37           H  
ATOM   1640  HA  PHE A  98     -19.982  -4.840 -15.079  1.00  1.67           H  
ATOM   1641 1HB  PHE A  98     -18.838  -3.013 -13.938  1.00  2.50           H  
ATOM   1642 2HB  PHE A  98     -17.728  -4.133 -13.166  1.00  2.50           H  
ATOM   1643  HD1 PHE A  98     -18.798  -2.806 -16.446  1.00  2.50           H  
ATOM   1644  HD2 PHE A  98     -15.758  -4.824 -14.230  1.00  2.50           H  
ATOM   1645  HE1 PHE A  98     -17.251  -2.592 -18.356  1.00  2.50           H  
ATOM   1646  HE2 PHE A  98     -14.206  -4.590 -16.145  1.00  2.50           H  
ATOM   1647  HZ  PHE A  98     -14.986  -3.455 -18.206  1.00  2.50           H  
ATOM   1648  N   ARG A  99     -17.958  -6.942 -13.540  1.00  1.37           N  
ATOM   1649  CA  ARG A  99     -17.241  -8.189 -13.733  1.00  2.18           C  
ATOM   1650  C   ARG A  99     -18.162  -9.316 -14.177  1.00  2.38           C  
ATOM   1651  O   ARG A  99     -17.844 -10.065 -15.106  1.00  4.47           O  
ATOM   1652  CB  ARG A  99     -16.571  -8.608 -12.443  1.00  3.27           C  
ATOM   1653  CG  ARG A  99     -15.406  -7.751 -12.013  1.00  3.27           C  
ATOM   1654  CD  ARG A  99     -14.896  -8.168 -10.685  1.00  3.27           C  
ATOM   1655  NE  ARG A  99     -13.830  -7.300 -10.249  1.00  3.27           N  
ATOM   1656  CZ  ARG A  99     -13.160  -7.387  -9.088  1.00  3.27           C  
ATOM   1657  NH1 ARG A  99     -13.432  -8.331  -8.215  1.00  3.27           N  
ATOM   1658  NH2 ARG A  99     -12.221  -6.492  -8.852  1.00  3.27           N  
ATOM   1659  H   ARG A  99     -17.941  -6.500 -12.629  1.00  1.64           H  
ATOM   1660  HA  ARG A  99     -16.483  -8.032 -14.497  1.00  2.62           H  
ATOM   1661 1HB  ARG A  99     -17.299  -8.600 -11.634  1.00  3.92           H  
ATOM   1662 2HB  ARG A  99     -16.205  -9.631 -12.541  1.00  3.92           H  
ATOM   1663 1HG  ARG A  99     -14.597  -7.858 -12.735  1.00  3.92           H  
ATOM   1664 2HG  ARG A  99     -15.707  -6.707 -11.961  1.00  3.92           H  
ATOM   1665 1HD  ARG A  99     -15.700  -8.120  -9.951  1.00  3.92           H  
ATOM   1666 2HD  ARG A  99     -14.511  -9.185 -10.741  1.00  3.92           H  
ATOM   1667  HE  ARG A  99     -13.566  -6.542 -10.864  1.00  3.92           H  
ATOM   1668 1HH1 ARG A  99     -14.155  -9.007  -8.411  1.00  3.92           H  
ATOM   1669 2HH1 ARG A  99     -12.918  -8.377  -7.347  1.00  3.92           H  
ATOM   1670 1HH2 ARG A  99     -12.051  -5.780  -9.553  1.00  3.92           H  
ATOM   1671 2HH2 ARG A  99     -11.693  -6.514  -7.993  1.00  3.92           H  
ATOM   1672  N   ALA A 100     -19.325  -9.416 -13.541  1.00  1.70           N  
ATOM   1673  CA  ALA A 100     -20.271 -10.476 -13.853  1.00  2.46           C  
ATOM   1674  C   ALA A 100     -20.689 -10.469 -15.322  1.00  2.73           C  
ATOM   1675  O   ALA A 100     -20.810 -11.533 -15.934  1.00  6.51           O  
ATOM   1676  CB  ALA A 100     -21.501 -10.346 -12.967  1.00  3.69           C  
ATOM   1677  H   ALA A 100     -19.547  -8.769 -12.793  1.00  2.04           H  
ATOM   1678  HA  ALA A 100     -19.785 -11.430 -13.648  1.00  2.95           H  
ATOM   1679 1HB  ALA A 100     -22.190 -11.164 -13.178  1.00  4.43           H  
ATOM   1680 2HB  ALA A 100     -21.200 -10.387 -11.920  1.00  4.43           H  
ATOM   1681 3HB  ALA A 100     -21.995  -9.397 -13.164  1.00  4.43           H  
ATOM   1682  N   SER A 101     -20.910  -9.284 -15.890  1.00  2.50           N  
ATOM   1683  CA  SER A 101     -21.344  -9.212 -17.283  1.00  3.28           C  
ATOM   1684  C   SER A 101     -20.254  -8.857 -18.310  1.00  2.52           C  
ATOM   1685  O   SER A 101     -20.443  -9.078 -19.506  1.00  3.43           O  
ATOM   1686  CB  SER A 101     -22.464  -8.210 -17.395  1.00  4.92           C  
ATOM   1687  OG  SER A 101     -22.029  -6.915 -17.089  1.00  4.92           O  
ATOM   1688  H   SER A 101     -20.817  -8.436 -15.340  1.00  3.00           H  
ATOM   1689  HA  SER A 101     -21.741 -10.190 -17.554  1.00  3.94           H  
ATOM   1690 1HB  SER A 101     -22.863  -8.230 -18.404  1.00  5.90           H  
ATOM   1691 2HB  SER A 101     -23.272  -8.492 -16.722  1.00  5.90           H  
ATOM   1692  HG  SER A 101     -22.719  -6.328 -17.417  1.00  5.90           H  
ATOM   1693  N   HIS A 102     -19.124  -8.310 -17.859  1.00  1.76           N  
ATOM   1694  CA  HIS A 102     -18.077  -7.879 -18.787  1.00  1.83           C  
ATOM   1695  C   HIS A 102     -16.758  -8.650 -18.767  1.00  3.39           C  
ATOM   1696  O   HIS A 102     -15.921  -8.423 -19.640  1.00 14.40           O  
ATOM   1697  CB  HIS A 102     -17.824  -6.376 -18.660  1.00  2.75           C  
ATOM   1698  CG  HIS A 102     -18.982  -5.563 -19.136  1.00  2.75           C  
ATOM   1699  ND1 HIS A 102     -19.265  -5.411 -20.475  1.00  2.75           N  
ATOM   1700  CD2 HIS A 102     -19.942  -4.881 -18.468  1.00  2.75           C  
ATOM   1701  CE1 HIS A 102     -20.339  -4.662 -20.611  1.00  2.75           C  
ATOM   1702  NE2 HIS A 102     -20.778  -4.329 -19.409  1.00  2.75           N  
ATOM   1703  H   HIS A 102     -18.996  -8.147 -16.875  1.00  2.11           H  
ATOM   1704  HA  HIS A 102     -18.469  -8.019 -19.794  1.00  2.20           H  
ATOM   1705 1HB  HIS A 102     -17.615  -6.112 -17.626  1.00  3.29           H  
ATOM   1706 2HB  HIS A 102     -16.952  -6.099 -19.243  1.00  3.29           H  
ATOM   1707  HD1 HIS A 102     -18.899  -5.976 -21.214  1.00  3.29           H  
ATOM   1708  HD2 HIS A 102     -20.136  -4.727 -17.406  1.00  3.29           H  
ATOM   1709  HE1 HIS A 102     -20.724  -4.425 -21.603  1.00  3.29           H  
ATOM   1710  N   THR A 103     -16.567  -9.587 -17.836  1.00  2.57           N  
ATOM   1711  CA  THR A 103     -15.330 -10.377 -17.848  1.00  3.77           C  
ATOM   1712  C   THR A 103     -15.704 -11.816 -18.207  1.00 13.29           C  
ATOM   1713  O   THR A 103     -16.116 -12.087 -19.336  1.00 70.32           O  
ATOM   1714  CB  THR A 103     -14.607 -10.337 -16.487  1.00  5.66           C  
ATOM   1715  OG1 THR A 103     -15.463 -10.879 -15.478  1.00  5.66           O  
ATOM   1716  CG2 THR A 103     -14.233  -8.903 -16.139  1.00  5.66           C  
ATOM   1717  H   THR A 103     -17.242  -9.750 -17.099  1.00  3.08           H  
ATOM   1718  HA  THR A 103     -14.659  -9.989 -18.606  1.00  4.52           H  
ATOM   1719  HB  THR A 103     -13.699 -10.920 -16.523  1.00  6.79           H  
ATOM   1720  HG1 THR A 103     -16.347 -10.519 -15.582  1.00  6.79           H  
ATOM   1721 1HG2 THR A 103     -13.724  -8.883 -15.176  1.00  6.79           H  
ATOM   1722 2HG2 THR A 103     -13.570  -8.506 -16.908  1.00  6.79           H  
ATOM   1723 3HG2 THR A 103     -15.132  -8.293 -16.090  1.00  6.79           H  
ATOM   1724  N   GLY A 104     -15.584 -12.730 -17.250  1.00  8.57           N  
ATOM   1725  CA  GLY A 104     -16.034 -14.110 -17.452  1.00 14.52           C  
ATOM   1726  C   GLY A 104     -15.120 -15.056 -18.250  1.00  7.30           C  
ATOM   1727  O   GLY A 104     -15.593 -16.074 -18.745  1.00 20.39           O  
ATOM   1728  H   GLY A 104     -15.216 -12.460 -16.347  1.00 10.28           H  
ATOM   1729 1HA  GLY A 104     -16.212 -14.553 -16.472  1.00 17.42           H  
ATOM   1730 2HA  GLY A 104     -17.007 -14.080 -17.940  1.00 17.42           H  
ATOM   1731  N   PHE A 105     -13.832 -14.757 -18.374  1.00 11.06           N  
ATOM   1732  CA  PHE A 105     -12.932 -15.693 -19.058  1.00 20.55           C  
ATOM   1733  C   PHE A 105     -12.786 -16.967 -18.244  1.00 11.30           C  
ATOM   1734  O   PHE A 105     -12.536 -16.907 -17.039  1.00 47.43           O  
ATOM   1735  CB  PHE A 105     -11.555 -15.087 -19.280  1.00 30.83           C  
ATOM   1736  CG  PHE A 105     -10.580 -16.014 -19.931  1.00 30.83           C  
ATOM   1737  CD1 PHE A 105     -10.655 -16.319 -21.281  1.00 30.83           C  
ATOM   1738  CD2 PHE A 105      -9.573 -16.588 -19.169  1.00 30.83           C  
ATOM   1739  CE1 PHE A 105      -9.740 -17.183 -21.850  1.00 30.83           C  
ATOM   1740  CE2 PHE A 105      -8.658 -17.449 -19.737  1.00 30.83           C  
ATOM   1741  CZ  PHE A 105      -8.743 -17.743 -21.080  1.00 30.83           C  
ATOM   1742  H   PHE A 105     -13.458 -13.902 -17.987  1.00 13.27           H  
ATOM   1743  HA  PHE A 105     -13.364 -15.949 -20.027  1.00 24.66           H  
ATOM   1744 1HB  PHE A 105     -11.640 -14.190 -19.891  1.00 36.99           H  
ATOM   1745 2HB  PHE A 105     -11.140 -14.801 -18.319  1.00 36.99           H  
ATOM   1746  HD1 PHE A 105     -11.444 -15.875 -21.888  1.00 36.99           H  
ATOM   1747  HD2 PHE A 105      -9.510 -16.352 -18.106  1.00 36.99           H  
ATOM   1748  HE1 PHE A 105      -9.803 -17.420 -22.907  1.00 36.99           H  
ATOM   1749  HE2 PHE A 105      -7.871 -17.893 -19.128  1.00 36.99           H  
ATOM   1750  HZ  PHE A 105      -8.018 -18.417 -21.530  1.00 36.99           H  
ATOM   1751  N   LYS A 106     -12.959 -18.120 -18.886  1.00 25.52           N  
ATOM   1752  CA  LYS A 106     -12.861 -19.380 -18.160  1.00 32.95           C  
ATOM   1753  C   LYS A 106     -11.956 -20.379 -18.911  1.00 25.70           C  
ATOM   1754  O   LYS A 106     -12.533 -21.061 -19.761  1.00107.81           O  
ATOM   1755  CB  LYS A 106     -14.272 -19.931 -17.913  1.00 49.43           C  
ATOM   1756  CG  LYS A 106     -15.126 -19.066 -17.000  1.00 49.43           C  
ATOM   1757  CD  LYS A 106     -16.404 -19.784 -16.609  1.00 49.43           C  
ATOM   1758  CE  LYS A 106     -17.252 -18.942 -15.669  1.00 49.43           C  
ATOM   1759  NZ  LYS A 106     -18.436 -19.698 -15.176  1.00 49.43           N  
ATOM   1760  H   LYS A 106     -13.143 -18.133 -19.884  1.00 30.62           H  
ATOM   1761  HA  LYS A 106     -12.406 -19.167 -17.197  1.00 39.54           H  
ATOM   1762 1HB  LYS A 106     -14.798 -20.031 -18.862  1.00 59.31           H  
ATOM   1763 2HB  LYS A 106     -14.243 -20.905 -17.452  1.00 59.31           H  
ATOM   1764 1HG  LYS A 106     -14.565 -18.815 -16.100  1.00 59.31           H  
ATOM   1765 2HG  LYS A 106     -15.391 -18.145 -17.512  1.00 59.31           H  
ATOM   1766 1HD  LYS A 106     -16.987 -20.002 -17.505  1.00 59.31           H  
ATOM   1767 2HD  LYS A 106     -16.161 -20.726 -16.119  1.00 59.31           H  
ATOM   1768 1HE  LYS A 106     -16.652 -18.626 -14.817  1.00 59.31           H  
ATOM   1769 2HE  LYS A 106     -17.596 -18.057 -16.201  1.00 59.31           H  
ATOM   1770 1HZ  LYS A 106     -18.990 -19.115 -14.567  1.00 59.31           H  
ATOM   1771 2HZ  LYS A 106     -18.995 -19.995 -15.966  1.00 59.31           H  
ATOM   1772 3HZ  LYS A 106     -18.126 -20.515 -14.672  1.00 59.31           H  
ATOM   1773  N   SER A 107     -11.052 -20.999 -18.133  1.00 18.59           N  
ATOM   1774  CA  SER A 107     -11.371 -21.502 -16.789  1.00 61.33           C  
ATOM   1775  C   SER A 107     -10.122 -21.980 -16.060  1.00 43.36           C  
ATOM   1776  O   SER A 107      -9.082 -21.324 -16.096  1.00101.24           O  
ATOM   1777  CB  SER A 107     -12.304 -22.702 -16.898  1.00 92.00           C  
ATOM   1778  OG  SER A 107     -12.686 -23.152 -15.627  1.00 92.00           O  
ATOM   1779  H   SER A 107     -10.160 -20.521 -18.133  1.00 22.31           H  
ATOM   1780  HA  SER A 107     -11.833 -20.716 -16.195  1.00 73.60           H  
ATOM   1781 1HB  SER A 107     -13.178 -22.476 -17.496  1.00110.39           H  
ATOM   1782 2HB  SER A 107     -11.782 -23.505 -17.417  1.00110.39           H  
ATOM   1783  HG  SER A 107     -13.187 -22.434 -15.233  1.00110.39           H  
ATOM   1784  N   GLN A 108     -10.224 -23.151 -15.423  1.00 37.25           N  
ATOM   1785  CA  GLN A 108      -9.103 -23.745 -14.716  1.00 52.53           C  
ATOM   1786  C   GLN A 108      -8.388 -24.764 -15.591  1.00 27.25           C  
ATOM   1787  O   GLN A 108      -7.433 -25.397 -15.148  1.00 53.44           O  
ATOM   1788  CB  GLN A 108      -9.572 -24.401 -13.417  1.00 78.80           C  
ATOM   1789  CG  GLN A 108     -10.220 -23.436 -12.438  1.00 78.80           C  
ATOM   1790  CD  GLN A 108      -9.283 -22.327 -11.990  1.00 78.80           C  
ATOM   1791  OE1 GLN A 108      -8.163 -22.574 -11.531  1.00 78.80           O  
ATOM   1792  NE2 GLN A 108      -9.740 -21.086 -12.121  1.00 78.80           N  
ATOM   1793  H   GLN A 108     -11.104 -23.647 -15.406  1.00 44.70           H  
ATOM   1794  HA  GLN A 108      -8.392 -22.957 -14.469  1.00 63.04           H  
ATOM   1795 1HB  GLN A 108     -10.295 -25.184 -13.645  1.00 94.55           H  
ATOM   1796 2HB  GLN A 108      -8.726 -24.871 -12.918  1.00 94.55           H  
ATOM   1797 1HG  GLN A 108     -11.085 -22.978 -12.917  1.00 94.55           H  
ATOM   1798 2HG  GLN A 108     -10.536 -23.991 -11.554  1.00 94.55           H  
ATOM   1799 1HE2 GLN A 108      -9.170 -20.311 -11.843  1.00 94.55           H  
ATOM   1800 2HE2 GLN A 108     -10.653 -20.924 -12.496  1.00 94.55           H  
ATOM   1801  N   LYS A 109      -8.843 -24.909 -16.846  1.00 43.52           N  
ATOM   1802  CA  LYS A 109      -8.240 -25.821 -17.818  1.00 81.56           C  
ATOM   1803  C   LYS A 109      -6.768 -25.517 -18.038  1.00 84.83           C  
ATOM   1804  O   LYS A 109      -5.993 -26.418 -18.346  1.00106.17           O  
ATOM   1805  CB  LYS A 109      -8.992 -25.793 -19.143  1.00122.34           C  
ATOM   1806  CG  LYS A 109      -8.449 -26.788 -20.164  1.00122.34           C  
ATOM   1807  CD  LYS A 109      -9.372 -26.919 -21.364  1.00122.34           C  
ATOM   1808  CE  LYS A 109      -8.790 -27.859 -22.408  1.00122.34           C  
ATOM   1809  NZ  LYS A 109      -9.748 -28.114 -23.519  1.00122.34           N  
ATOM   1810  H   LYS A 109      -9.639 -24.368 -17.146  1.00 52.22           H  
ATOM   1811  HA  LYS A 109      -8.308 -26.834 -17.421  1.00 97.87           H  
ATOM   1812 1HB  LYS A 109     -10.045 -26.022 -18.975  1.00146.81           H  
ATOM   1813 2HB  LYS A 109      -8.935 -24.795 -19.579  1.00146.81           H  
ATOM   1814 1HG  LYS A 109      -7.468 -26.458 -20.508  1.00146.81           H  
ATOM   1815 2HG  LYS A 109      -8.338 -27.766 -19.695  1.00146.81           H  
ATOM   1816 1HD  LYS A 109     -10.335 -27.311 -21.036  1.00146.81           H  
ATOM   1817 2HD  LYS A 109      -9.535 -25.943 -21.815  1.00146.81           H  
ATOM   1818 1HE  LYS A 109      -7.885 -27.414 -22.819  1.00146.81           H  
ATOM   1819 2HE  LYS A 109      -8.533 -28.808 -21.937  1.00146.81           H  
ATOM   1820 1HZ  LYS A 109      -9.325 -28.738 -24.190  1.00146.81           H  
ATOM   1821 2HZ  LYS A 109     -10.584 -28.542 -23.146  1.00146.81           H  
ATOM   1822 3HZ  LYS A 109     -10.000 -27.249 -23.982  1.00146.81           H  
ATOM   1823  N   ALA A 110      -6.378 -24.257 -17.843  1.00 99.43           N  
ATOM   1824  CA  ALA A 110      -4.992 -23.828 -17.944  1.00136.55           C  
ATOM   1825  C   ALA A 110      -4.067 -24.659 -17.049  1.00 99.71           C  
ATOM   1826  O   ALA A 110      -2.883 -24.785 -17.347  1.00112.79           O  
ATOM   1827  CB  ALA A 110      -4.879 -22.365 -17.571  1.00204.83           C  
ATOM   1828  H   ALA A 110      -7.074 -23.562 -17.610  1.00119.32           H  
ATOM   1829  HA  ALA A 110      -4.672 -23.960 -18.974  1.00163.86           H  
ATOM   1830 1HB  ALA A 110      -3.843 -22.040 -17.678  1.00245.79           H  
ATOM   1831 2HB  ALA A 110      -5.515 -21.773 -18.228  1.00245.79           H  
ATOM   1832 3HB  ALA A 110      -5.197 -22.227 -16.539  1.00245.79           H  
ATOM   1833  N   ARG A 111      -4.602 -25.219 -15.959  1.00 85.62           N  
ATOM   1834  CA  ARG A 111      -3.845 -26.061 -15.048  1.00 99.64           C  
ATOM   1835  C   ARG A 111      -3.491 -27.389 -15.713  1.00 84.20           C  
ATOM   1836  O   ARG A 111      -2.448 -27.977 -15.426  1.00109.29           O  
ATOM   1837  CB  ARG A 111      -4.659 -26.323 -13.796  1.00149.46           C  
ATOM   1838  CG  ARG A 111      -4.884 -25.105 -12.918  1.00149.46           C  
ATOM   1839  CD  ARG A 111      -5.727 -25.430 -11.741  1.00149.46           C  
ATOM   1840  NE  ARG A 111      -6.040 -24.246 -10.962  1.00149.46           N  
ATOM   1841  CZ  ARG A 111      -5.254 -23.725 -10.001  1.00149.46           C  
ATOM   1842  NH1 ARG A 111      -4.111 -24.299  -9.696  1.00149.46           N  
ATOM   1843  NH2 ARG A 111      -5.642 -22.633  -9.367  1.00149.46           N  
ATOM   1844  H   ARG A 111      -5.581 -25.081 -15.752  1.00102.74           H  
ATOM   1845  HA  ARG A 111      -2.924 -25.544 -14.776  1.00119.57           H  
ATOM   1846 1HB  ARG A 111      -5.634 -26.722 -14.069  1.00179.35           H  
ATOM   1847 2HB  ARG A 111      -4.158 -27.077 -13.188  1.00179.35           H  
ATOM   1848 1HG  ARG A 111      -3.925 -24.729 -12.560  1.00179.35           H  
ATOM   1849 2HG  ARG A 111      -5.387 -24.329 -13.496  1.00179.35           H  
ATOM   1850 1HD  ARG A 111      -6.663 -25.875 -12.077  1.00179.35           H  
ATOM   1851 2HD  ARG A 111      -5.201 -26.133 -11.098  1.00179.35           H  
ATOM   1852  HE  ARG A 111      -6.910 -23.764 -11.166  1.00179.35           H  
ATOM   1853 1HH1 ARG A 111      -3.819 -25.134 -10.185  1.00179.35           H  
ATOM   1854 2HH1 ARG A 111      -3.524 -23.905  -8.975  1.00179.35           H  
ATOM   1855 1HH2 ARG A 111      -6.523 -22.199  -9.610  1.00179.35           H  
ATOM   1856 2HH2 ARG A 111      -5.061 -22.234  -8.645  1.00179.35           H  
ATOM   1857  N   GLU A 112      -4.375 -27.852 -16.600  1.00 76.51           N  
ATOM   1858  CA  GLU A 112      -4.195 -29.086 -17.347  1.00114.42           C  
ATOM   1859  C   GLU A 112      -3.260 -28.825 -18.507  1.00121.77           C  
ATOM   1860  O   GLU A 112      -2.515 -29.701 -18.939  1.00169.74           O  
ATOM   1861  CB  GLU A 112      -5.540 -29.599 -17.867  1.00171.63           C  
ATOM   1862  CG  GLU A 112      -6.512 -30.038 -16.784  1.00171.63           C  
ATOM   1863  CD  GLU A 112      -7.840 -30.472 -17.339  1.00171.63           C  
ATOM   1864  OE1 GLU A 112      -8.068 -30.272 -18.508  1.00171.63           O  
ATOM   1865  OE2 GLU A 112      -8.627 -31.005 -16.593  1.00171.63           O  
ATOM   1866  H   GLU A 112      -5.205 -27.315 -16.795  1.00 91.81           H  
ATOM   1867  HA  GLU A 112      -3.745 -29.837 -16.697  1.00137.30           H  
ATOM   1868 1HB  GLU A 112      -6.025 -28.829 -18.462  1.00205.96           H  
ATOM   1869 2HB  GLU A 112      -5.369 -30.454 -18.521  1.00205.96           H  
ATOM   1870 1HG  GLU A 112      -6.073 -30.867 -16.230  1.00205.96           H  
ATOM   1871 2HG  GLU A 112      -6.665 -29.212 -16.090  1.00205.96           H  
ATOM   1872  N   LEU A 113      -3.292 -27.595 -19.003  1.00112.22           N  
ATOM   1873  CA  LEU A 113      -2.394 -27.198 -20.063  1.00163.68           C  
ATOM   1874  C   LEU A 113      -0.985 -27.035 -19.477  1.00141.53           C  
ATOM   1875  O   LEU A 113       0.011 -27.393 -20.107  1.00196.35           O  
ATOM   1876  CB  LEU A 113      -2.890 -25.888 -20.694  1.00245.52           C  
ATOM   1877  CG  LEU A 113      -4.246 -25.984 -21.423  1.00245.52           C  
ATOM   1878  CD1 LEU A 113      -4.686 -24.599 -21.888  1.00245.52           C  
ATOM   1879  CD2 LEU A 113      -4.120 -26.939 -22.596  1.00245.52           C  
ATOM   1880  H   LEU A 113      -3.968 -26.931 -18.645  1.00134.66           H  
ATOM   1881  HA  LEU A 113      -2.373 -27.979 -20.821  1.00196.42           H  
ATOM   1882 1HB  LEU A 113      -2.980 -25.134 -19.916  1.00294.62           H  
ATOM   1883 2HB  LEU A 113      -2.149 -25.549 -21.418  1.00294.62           H  
ATOM   1884  HG  LEU A 113      -5.002 -26.361 -20.732  1.00294.62           H  
ATOM   1885 1HD1 LEU A 113      -5.649 -24.672 -22.393  1.00294.62           H  
ATOM   1886 2HD1 LEU A 113      -4.778 -23.932 -21.034  1.00294.62           H  
ATOM   1887 3HD1 LEU A 113      -3.945 -24.198 -22.579  1.00294.62           H  
ATOM   1888 1HD2 LEU A 113      -5.080 -27.017 -23.108  1.00294.62           H  
ATOM   1889 2HD2 LEU A 113      -3.368 -26.563 -23.291  1.00294.62           H  
ATOM   1890 3HD2 LEU A 113      -3.821 -27.923 -22.234  1.00294.62           H  
ATOM   1891  N   ALA A 114      -0.919 -26.550 -18.234  1.00 94.70           N  
ATOM   1892  CA  ALA A 114       0.334 -26.399 -17.506  1.00105.96           C  
ATOM   1893  C   ALA A 114       0.943 -27.744 -17.117  1.00108.11           C  
ATOM   1894  O   ALA A 114       2.155 -27.931 -17.240  1.00144.92           O  
ATOM   1895  CB  ALA A 114       0.113 -25.567 -16.253  1.00158.94           C  
ATOM   1896  H   ALA A 114      -1.766 -26.243 -17.780  1.00113.64           H  
ATOM   1897  HA  ALA A 114       1.041 -25.884 -18.156  1.00127.15           H  
ATOM   1898 1HB  ALA A 114       1.063 -25.433 -15.735  1.00190.73           H  
ATOM   1899 2HB  ALA A 114      -0.291 -24.593 -16.530  1.00190.73           H  
ATOM   1900 3HB  ALA A 114      -0.589 -26.077 -15.597  1.00190.73           H  
ATOM   1901  N   LYS A 115       0.110 -28.682 -16.644  1.00100.17           N  
ATOM   1902  CA  LYS A 115       0.599 -30.000 -16.226  1.00148.83           C  
ATOM   1903  C   LYS A 115      -0.182 -31.200 -16.816  1.00190.41           C  
ATOM   1904  O   LYS A 115      -1.366 -31.238 -16.482  1.00264.96           O  
ATOM   1905  CB  LYS A 115       0.563 -30.093 -14.703  1.00223.25           C  
ATOM   1906  CG  LYS A 115       1.493 -29.121 -13.988  1.00223.25           C  
ATOM   1907  CD  LYS A 115       1.419 -29.299 -12.482  1.00223.25           C  
ATOM   1908  CE  LYS A 115       2.347 -28.333 -11.761  1.00223.25           C  
ATOM   1909  NZ  LYS A 115       2.273 -28.495 -10.283  1.00223.25           N  
ATOM   1910  H   LYS A 115      -0.875 -28.477 -16.543  1.00120.20           H  
ATOM   1911  HA  LYS A 115       1.634 -30.092 -16.533  1.00178.60           H  
ATOM   1912 1HB  LYS A 115      -0.452 -29.907 -14.350  1.00267.89           H  
ATOM   1913 2HB  LYS A 115       0.837 -31.102 -14.395  1.00267.89           H  
ATOM   1914 1HG  LYS A 115       2.520 -29.289 -14.317  1.00267.89           H  
ATOM   1915 2HG  LYS A 115       1.215 -28.097 -14.233  1.00267.89           H  
ATOM   1916 1HD  LYS A 115       0.396 -29.125 -12.145  1.00267.89           H  
ATOM   1917 2HD  LYS A 115       1.700 -30.319 -12.221  1.00267.89           H  
ATOM   1918 1HE  LYS A 115       3.371 -28.511 -12.086  1.00267.89           H  
ATOM   1919 2HE  LYS A 115       2.070 -27.310 -12.019  1.00267.89           H  
ATOM   1920 1HZ  LYS A 115       2.900 -27.839  -9.840  1.00267.89           H  
ATOM   1921 2HZ  LYS A 115       1.328 -28.320  -9.973  1.00267.89           H  
ATOM   1922 3HZ  LYS A 115       2.540 -29.436 -10.035  1.00267.89           H  
ATOM   1923  N   SER A 116       0.140 -31.553 -18.085  1.00202.28           N  
ATOM   1924  CA  SER A 116       0.503 -30.586 -19.127  1.00305.01           C  
ATOM   1925  C   SER A 116       0.016 -31.009 -20.501  1.00281.64           C  
ATOM   1926  O   SER A 116      -0.211 -32.192 -20.762  1.00379.28           O  
ATOM   1927  CB  SER A 116       2.015 -30.430 -19.246  1.00457.51           C  
ATOM   1928  OG  SER A 116       2.600 -31.612 -19.722  1.00457.51           O  
ATOM   1929  H   SER A 116       0.800 -32.316 -18.097  1.00242.74           H  
ATOM   1930  HA  SER A 116       0.044 -29.631 -18.903  1.00366.01           H  
ATOM   1931 1HB  SER A 116       2.241 -29.615 -19.932  1.00549.02           H  
ATOM   1932 2HB  SER A 116       2.458 -30.173 -18.292  1.00549.02           H  
ATOM   1933  HG  SER A 116       2.275 -31.720 -20.620  1.00549.02           H  
ATOM   1934  N   SER A 117      -0.097 -30.026 -21.387  1.00232.36           N  
ATOM   1935  CA  SER A 117      -0.436 -30.242 -22.784  1.00275.82           C  
ATOM   1936  C   SER A 117       0.744 -30.900 -23.481  1.00272.28           C  
ATOM   1937  O   SER A 117       1.893 -30.662 -23.106  1.00365.42           O  
ATOM   1938  CB  SER A 117      -0.788 -28.935 -23.462  1.00413.73           C  
ATOM   1939  OG  SER A 117      -1.026 -29.130 -24.830  1.00413.73           O  
ATOM   1940  H   SER A 117       0.070 -29.078 -21.075  1.00278.83           H  
ATOM   1941  HA  SER A 117      -1.294 -30.914 -22.839  1.00330.98           H  
ATOM   1942 1HB  SER A 117      -1.675 -28.513 -22.993  1.00496.48           H  
ATOM   1943 2HB  SER A 117       0.024 -28.222 -23.328  1.00496.48           H  
ATOM   1944  HG  SER A 117      -0.185 -29.396 -25.211  1.00496.48           H  
ATOM   1945  N   LYS A 118       0.462 -31.741 -24.472  1.00259.47           N  
ATOM   1946  CA  LYS A 118       1.520 -32.462 -25.176  1.00319.20           C  
ATOM   1947  C   LYS A 118       2.599 -31.511 -25.678  1.00308.95           C  
ATOM   1948  O   LYS A 118       2.344 -30.641 -26.514  1.00392.36           O  
ATOM   1949  CB  LYS A 118       0.928 -33.242 -26.353  1.00478.80           C  
ATOM   1950  CG  LYS A 118       1.915 -34.118 -27.114  1.00478.80           C  
ATOM   1951  CD  LYS A 118       1.207 -34.894 -28.215  1.00478.80           C  
ATOM   1952  CE  LYS A 118       2.159 -35.813 -28.966  1.00478.80           C  
ATOM   1953  NZ  LYS A 118       1.461 -36.572 -30.040  1.00478.80           N  
ATOM   1954  H   LYS A 118      -0.500 -31.893 -24.735  1.00311.36           H  
ATOM   1955  HA  LYS A 118       1.987 -33.163 -24.484  1.00383.04           H  
ATOM   1956 1HB  LYS A 118       0.127 -33.885 -25.989  1.00574.56           H  
ATOM   1957 2HB  LYS A 118       0.487 -32.544 -27.064  1.00574.56           H  
ATOM   1958 1HG  LYS A 118       2.684 -33.493 -27.564  1.00574.56           H  
ATOM   1959 2HG  LYS A 118       2.390 -34.819 -26.428  1.00574.56           H  
ATOM   1960 1HD  LYS A 118       0.406 -35.494 -27.780  1.00574.56           H  
ATOM   1961 2HD  LYS A 118       0.766 -34.193 -28.924  1.00574.56           H  
ATOM   1962 1HE  LYS A 118       2.951 -35.219 -29.415  1.00574.56           H  
ATOM   1963 2HE  LYS A 118       2.604 -36.520 -28.266  1.00574.56           H  
ATOM   1964 1HZ  LYS A 118       2.123 -37.167 -30.516  1.00574.56           H  
ATOM   1965 2HZ  LYS A 118       0.730 -37.138 -29.633  1.00574.56           H  
ATOM   1966 3HZ  LYS A 118       1.057 -35.923 -30.700  1.00574.56           H  
ATOM   1967  N   SER A 119       3.819 -31.710 -25.168  1.00300.66           N  
ATOM   1968  CA  SER A 119       4.960 -30.874 -25.528  1.00366.57           C  
ATOM   1969  C   SER A 119       5.383 -31.089 -26.970  1.00309.85           C  
ATOM   1970  O   SER A 119       5.905 -30.180 -27.617  1.00360.11           O  
ATOM   1971  CB  SER A 119       6.126 -31.172 -24.611  1.00549.86           C  
ATOM   1972  OG  SER A 119       6.609 -32.470 -24.822  1.00549.86           O  
ATOM   1973  H   SER A 119       3.954 -32.449 -24.495  1.00360.79           H  
ATOM   1974  HA  SER A 119       4.670 -29.829 -25.407  1.00439.88           H  
ATOM   1975 1HB  SER A 119       6.922 -30.450 -24.790  1.00659.83           H  
ATOM   1976 2HB  SER A 119       5.810 -31.060 -23.575  1.00659.83           H  
ATOM   1977  HG  SER A 119       7.340 -32.583 -24.209  1.00659.83           H  
ATOM   1978  N   LYS A 120       5.086 -32.263 -27.510  1.00320.86           N  
ATOM   1979  CA  LYS A 120       5.413 -32.557 -28.894  1.00368.39           C  
ATOM   1980  C   LYS A 120       4.252 -32.157 -29.782  1.00337.91           C  
ATOM   1981  O   LYS A 120       3.556 -33.001 -30.352  1.00327.60           O  
ATOM   1982  CB  LYS A 120       5.742 -34.035 -29.067  1.00552.59           C  
ATOM   1983  CG  LYS A 120       6.992 -34.488 -28.327  1.00552.59           C  
ATOM   1984  CD  LYS A 120       7.260 -35.967 -28.554  1.00552.59           C  
ATOM   1985  CE  LYS A 120       8.513 -36.422 -27.820  1.00552.59           C  
ATOM   1986  NZ  LYS A 120       8.781 -37.872 -28.021  1.00552.59           N  
ATOM   1987  H   LYS A 120       4.647 -32.976 -26.945  1.00385.03           H  
ATOM   1988  HA  LYS A 120       6.284 -31.965 -29.183  1.00442.07           H  
ATOM   1989 1HB  LYS A 120       4.912 -34.636 -28.704  1.00663.10           H  
ATOM   1990 2HB  LYS A 120       5.878 -34.260 -30.123  1.00663.10           H  
ATOM   1991 1HG  LYS A 120       7.849 -33.912 -28.677  1.00663.10           H  
ATOM   1992 2HG  LYS A 120       6.868 -34.308 -27.259  1.00663.10           H  
ATOM   1993 1HD  LYS A 120       6.408 -36.549 -28.198  1.00663.10           H  
ATOM   1994 2HD  LYS A 120       7.384 -36.153 -29.621  1.00663.10           H  
ATOM   1995 1HE  LYS A 120       9.367 -35.852 -28.183  1.00663.10           H  
ATOM   1996 2HE  LYS A 120       8.391 -36.231 -26.753  1.00663.10           H  
ATOM   1997 1HZ  LYS A 120       9.617 -38.134 -27.519  1.00663.10           H  
ATOM   1998 2HZ  LYS A 120       7.999 -38.411 -27.675  1.00663.10           H  
ATOM   1999 3HZ  LYS A 120       8.907 -38.059 -29.006  1.00663.10           H  
ATOM   2000  N   SER A 121       4.061 -30.850 -29.891  1.00400.00           N  
ATOM   2001  CA  SER A 121       2.991 -30.273 -30.681  1.00400.00           C  
ATOM   2002  C   SER A 121       3.354 -28.859 -31.090  1.00400.00           C  
ATOM   2003  O   SER A 121       4.287 -28.267 -30.543  1.00400.00           O  
ATOM   2004  CB  SER A 121       1.685 -30.279 -29.899  1.00600.00           C  
ATOM   2005  OG  SER A 121       1.736 -29.403 -28.805  1.00600.00           O  
ATOM   2006  H   SER A 121       4.696 -30.243 -29.384  1.00480.00           H  
ATOM   2007  HA  SER A 121       2.862 -30.865 -31.585  1.00480.00           H  
ATOM   2008 1HB  SER A 121       0.871 -29.986 -30.562  1.00720.00           H  
ATOM   2009 2HB  SER A 121       1.471 -31.289 -29.550  1.00720.00           H  
ATOM   2010  HG  SER A 121       2.145 -29.892 -28.082  1.00720.00           H  
ATOM   2011  N   SER A 122       2.608 -28.322 -32.055  1.00400.00           N  
ATOM   2012  CA  SER A 122       2.811 -26.975 -32.592  1.00400.00           C  
ATOM   2013  C   SER A 122       2.710 -25.859 -31.551  1.00400.00           C  
ATOM   2014  O   SER A 122       1.711 -25.148 -31.493  1.00400.00           O  
ATOM   2015  CB  SER A 122       1.802 -26.708 -33.693  1.00600.00           C  
ATOM   2016  OG  SER A 122       2.004 -27.571 -34.779  1.00600.00           O  
ATOM   2017  H   SER A 122       1.861 -28.880 -32.444  1.00480.00           H  
ATOM   2018  HA  SER A 122       3.811 -26.936 -33.026  1.00480.00           H  
ATOM   2019 1HB  SER A 122       0.794 -26.840 -33.303  1.00720.00           H  
ATOM   2020 2HB  SER A 122       1.893 -25.675 -34.025  1.00720.00           H  
ATOM   2021  HG  SER A 122       1.345 -27.331 -35.435  1.00720.00           H  
ATOM   2022  N   SER A 123       3.754 -25.690 -30.753  1.00400.00           N  
ATOM   2023  CA  SER A 123       3.809 -24.606 -29.790  1.00400.00           C  
ATOM   2024  C   SER A 123       4.555 -23.440 -30.410  1.00388.31           C  
ATOM   2025  O   SER A 123       5.238 -23.605 -31.421  1.00400.00           O  
ATOM   2026  CB  SER A 123       4.483 -25.060 -28.512  1.00600.00           C  
ATOM   2027  OG  SER A 123       5.831 -25.365 -28.736  1.00600.00           O  
ATOM   2028  H   SER A 123       4.524 -26.340 -30.823  1.00480.00           H  
ATOM   2029  HA  SER A 123       2.793 -24.285 -29.558  1.00480.00           H  
ATOM   2030 1HB  SER A 123       4.405 -24.274 -27.761  1.00720.00           H  
ATOM   2031 2HB  SER A 123       3.969 -25.937 -28.121  1.00720.00           H  
ATOM   2032  HG  SER A 123       5.833 -26.129 -29.319  1.00720.00           H  
ATOM   2033  N   PHE A 124       4.426 -22.264 -29.818  1.00347.89           N  
ATOM   2034  CA  PHE A 124       5.113 -21.093 -30.339  1.00285.62           C  
ATOM   2035  C   PHE A 124       6.617 -21.141 -30.150  1.00187.49           C  
ATOM   2036  O   PHE A 124       7.131 -20.940 -29.046  1.00195.00           O  
ATOM   2037  CB  PHE A 124       4.580 -19.839 -29.719  1.00428.43           C  
ATOM   2038  CG  PHE A 124       5.279 -18.631 -30.218  1.00428.43           C  
ATOM   2039  CD1 PHE A 124       5.100 -18.230 -31.518  1.00428.43           C  
ATOM   2040  CD2 PHE A 124       6.122 -17.900 -29.402  1.00428.43           C  
ATOM   2041  CE1 PHE A 124       5.730 -17.117 -32.009  1.00428.43           C  
ATOM   2042  CE2 PHE A 124       6.762 -16.787 -29.886  1.00428.43           C  
ATOM   2043  CZ  PHE A 124       6.557 -16.399 -31.188  1.00428.43           C  
ATOM   2044  H   PHE A 124       3.858 -22.164 -28.986  1.00417.47           H  
ATOM   2045  HA  PHE A 124       4.918 -21.042 -31.411  1.00342.74           H  
ATOM   2046 1HB  PHE A 124       3.515 -19.739 -29.925  1.00514.12           H  
ATOM   2047 2HB  PHE A 124       4.712 -19.901 -28.654  1.00514.12           H  
ATOM   2048  HD1 PHE A 124       4.444 -18.812 -32.158  1.00514.12           H  
ATOM   2049  HD2 PHE A 124       6.279 -18.211 -28.373  1.00514.12           H  
ATOM   2050  HE1 PHE A 124       5.574 -16.808 -33.042  1.00514.12           H  
ATOM   2051  HE2 PHE A 124       7.426 -16.213 -29.243  1.00514.12           H  
ATOM   2052  HZ  PHE A 124       7.050 -15.522 -31.575  1.00514.12           H  
ATOM   2053  N   LYS A 125       7.335 -21.378 -31.237  1.00160.80           N  
ATOM   2054  CA  LYS A 125       8.775 -21.485 -31.136  1.00130.50           C  
ATOM   2055  C   LYS A 125       9.449 -20.114 -31.147  1.00 74.41           C  
ATOM   2056  O   LYS A 125       9.829 -19.594 -32.202  1.00117.49           O  
ATOM   2057  CB  LYS A 125       9.314 -22.357 -32.267  1.00195.75           C  
ATOM   2058  CG  LYS A 125      10.795 -22.698 -32.159  1.00195.75           C  
ATOM   2059  CD  LYS A 125      11.217 -23.622 -33.293  1.00195.75           C  
ATOM   2060  CE  LYS A 125      12.616 -24.188 -33.080  1.00195.75           C  
ATOM   2061  NZ  LYS A 125      13.645 -23.123 -33.012  1.00195.75           N  
ATOM   2062  H   LYS A 125       6.874 -21.515 -32.127  1.00192.96           H  
ATOM   2063  HA  LYS A 125       9.017 -21.966 -30.187  1.00156.60           H  
ATOM   2064 1HB  LYS A 125       8.757 -23.294 -32.301  1.00234.90           H  
ATOM   2065 2HB  LYS A 125       9.159 -21.851 -33.220  1.00234.90           H  
ATOM   2066 1HG  LYS A 125      11.386 -21.782 -32.210  1.00234.90           H  
ATOM   2067 2HG  LYS A 125      10.991 -23.186 -31.205  1.00234.90           H  
ATOM   2068 1HD  LYS A 125      10.509 -24.447 -33.372  1.00234.90           H  
ATOM   2069 2HD  LYS A 125      11.206 -23.066 -34.231  1.00234.90           H  
ATOM   2070 1HE  LYS A 125      12.640 -24.764 -32.156  1.00234.90           H  
ATOM   2071 2HE  LYS A 125      12.854 -24.849 -33.913  1.00234.90           H  
ATOM   2072 1HZ  LYS A 125      14.559 -23.531 -32.886  1.00234.90           H  
ATOM   2073 2HZ  LYS A 125      13.632 -22.577 -33.865  1.00234.90           H  
ATOM   2074 3HZ  LYS A 125      13.443 -22.508 -32.236  1.00234.90           H  
ATOM   2075  N   TYR A 126       9.612 -19.554 -29.954  1.00 42.44           N  
ATOM   2076  CA  TYR A 126      10.345 -18.306 -29.791  1.00 36.63           C  
ATOM   2077  C   TYR A 126      11.807 -18.513 -30.153  1.00 39.96           C  
ATOM   2078  O   TYR A 126      12.451 -19.438 -29.656  1.00 86.06           O  
ATOM   2079  CB  TYR A 126      10.226 -17.766 -28.367  1.00 54.95           C  
ATOM   2080  CG  TYR A 126      11.056 -16.517 -28.140  1.00 54.95           C  
ATOM   2081  CD1 TYR A 126      10.729 -15.335 -28.778  1.00 54.95           C  
ATOM   2082  CD2 TYR A 126      12.151 -16.559 -27.290  1.00 54.95           C  
ATOM   2083  CE1 TYR A 126      11.486 -14.199 -28.574  1.00 54.95           C  
ATOM   2084  CE2 TYR A 126      12.911 -15.424 -27.083  1.00 54.95           C  
ATOM   2085  CZ  TYR A 126      12.582 -14.246 -27.723  1.00 54.95           C  
ATOM   2086  OH  TYR A 126      13.340 -13.115 -27.520  1.00 54.95           O  
ATOM   2087  H   TYR A 126       9.212 -20.028 -29.151  1.00 50.93           H  
ATOM   2088  HA  TYR A 126       9.933 -17.569 -30.478  1.00 43.96           H  
ATOM   2089 1HB  TYR A 126       9.184 -17.531 -28.148  1.00 65.93           H  
ATOM   2090 2HB  TYR A 126      10.549 -18.526 -27.657  1.00 65.93           H  
ATOM   2091  HD1 TYR A 126       9.870 -15.304 -29.445  1.00 65.93           H  
ATOM   2092  HD2 TYR A 126      12.413 -17.489 -26.786  1.00 65.93           H  
ATOM   2093  HE1 TYR A 126      11.225 -13.271 -29.081  1.00 65.93           H  
ATOM   2094  HE2 TYR A 126      13.773 -15.460 -26.416  1.00 65.93           H  
ATOM   2095  HH  TYR A 126      14.098 -13.333 -26.971  1.00 65.93           H  
ATOM   2096  N   GLU A 127      12.321 -17.655 -31.024  1.00 66.89           N  
ATOM   2097  CA  GLU A 127      13.697 -17.745 -31.468  1.00106.53           C  
ATOM   2098  C   GLU A 127      14.583 -16.729 -30.781  1.00 44.90           C  
ATOM   2099  O   GLU A 127      14.130 -15.654 -30.390  1.00 51.70           O  
ATOM   2100  CB  GLU A 127      13.782 -17.531 -32.977  1.00159.80           C  
ATOM   2101  CG  GLU A 127      13.036 -18.553 -33.820  1.00159.80           C  
ATOM   2102  CD  GLU A 127      13.662 -19.915 -33.778  1.00159.80           C  
ATOM   2103  OE1 GLU A 127      14.767 -20.036 -33.303  1.00159.80           O  
ATOM   2104  OE2 GLU A 127      13.043 -20.846 -34.238  1.00159.80           O  
ATOM   2105  H   GLU A 127      11.745 -16.908 -31.386  1.00 80.27           H  
ATOM   2106  HA  GLU A 127      14.072 -18.741 -31.230  1.00127.84           H  
ATOM   2107 1HB  GLU A 127      13.376 -16.549 -33.220  1.00191.75           H  
ATOM   2108 2HB  GLU A 127      14.825 -17.539 -33.291  1.00191.75           H  
ATOM   2109 1HG  GLU A 127      12.010 -18.626 -33.459  1.00191.75           H  
ATOM   2110 2HG  GLU A 127      13.005 -18.202 -34.850  1.00191.75           H  
ATOM   2111  N   ASN A 128      15.862 -17.060 -30.674  1.00 42.78           N  
ATOM   2112  CA  ASN A 128      16.842 -16.153 -30.101  1.00 46.20           C  
ATOM   2113  C   ASN A 128      17.666 -15.479 -31.192  1.00 61.72           C  
ATOM   2114  O   ASN A 128      18.587 -14.716 -30.898  1.00144.61           O  
ATOM   2115  CB  ASN A 128      17.748 -16.892 -29.139  1.00 69.30           C  
ATOM   2116  CG  ASN A 128      17.023 -17.354 -27.907  1.00 69.30           C  
ATOM   2117  OD1 ASN A 128      16.198 -16.625 -27.344  1.00 69.30           O  
ATOM   2118  ND2 ASN A 128      17.317 -18.554 -27.477  1.00 69.30           N  
ATOM   2119  H   ASN A 128      16.162 -17.968 -31.003  1.00 51.34           H  
ATOM   2120  HA  ASN A 128      16.316 -15.368 -29.558  1.00 55.44           H  
ATOM   2121 1HB  ASN A 128      18.180 -17.759 -29.641  1.00 83.16           H  
ATOM   2122 2HB  ASN A 128      18.571 -16.242 -28.843  1.00 83.16           H  
ATOM   2123 1HD2 ASN A 128      16.867 -18.916 -26.660  1.00 83.16           H  
ATOM   2124 2HD2 ASN A 128      17.992 -19.108 -27.963  1.00 83.16           H  
ATOM   2125  N   PHE A 129      17.341 -15.772 -32.454  1.00 62.74           N  
ATOM   2126  CA  PHE A 129      18.082 -15.226 -33.578  1.00137.45           C  
ATOM   2127  C   PHE A 129      17.159 -14.602 -34.622  1.00 88.00           C  
ATOM   2128  O   PHE A 129      17.524 -14.489 -35.792  1.00144.97           O  
ATOM   2129  CB  PHE A 129      18.912 -16.337 -34.215  1.00206.17           C  
ATOM   2130  CG  PHE A 129      19.864 -16.963 -33.238  1.00206.17           C  
ATOM   2131  CD1 PHE A 129      19.569 -18.190 -32.664  1.00206.17           C  
ATOM   2132  CD2 PHE A 129      21.039 -16.323 -32.878  1.00206.17           C  
ATOM   2133  CE1 PHE A 129      20.428 -18.765 -31.749  1.00206.17           C  
ATOM   2134  CE2 PHE A 129      21.900 -16.896 -31.963  1.00206.17           C  
ATOM   2135  CZ  PHE A 129      21.593 -18.117 -31.398  1.00206.17           C  
ATOM   2136  H   PHE A 129      16.573 -16.397 -32.645  1.00 75.29           H  
ATOM   2137  HA  PHE A 129      18.754 -14.451 -33.208  1.00164.94           H  
ATOM   2138 1HB  PHE A 129      18.255 -17.114 -34.603  1.00247.41           H  
ATOM   2139 2HB  PHE A 129      19.488 -15.939 -35.049  1.00247.41           H  
ATOM   2140  HD1 PHE A 129      18.645 -18.699 -32.940  1.00247.41           H  
ATOM   2141  HD2 PHE A 129      21.277 -15.355 -33.322  1.00247.41           H  
ATOM   2142  HE1 PHE A 129      20.185 -19.729 -31.304  1.00247.41           H  
ATOM   2143  HE2 PHE A 129      22.820 -16.383 -31.687  1.00247.41           H  
ATOM   2144  HZ  PHE A 129      22.272 -18.569 -30.675  1.00247.41           H  
ATOM   2145  N   THR A 130      15.964 -14.206 -34.194  1.00 62.93           N  
ATOM   2146  CA  THR A 130      15.011 -13.549 -35.080  1.00 71.70           C  
ATOM   2147  C   THR A 130      14.802 -12.109 -34.675  1.00 32.86           C  
ATOM   2148  O   THR A 130      14.566 -11.810 -33.503  1.00 63.22           O  
ATOM   2149  CB  THR A 130      13.651 -14.280 -35.100  1.00107.55           C  
ATOM   2150  OG1 THR A 130      13.829 -15.606 -35.614  1.00107.55           O  
ATOM   2151  CG2 THR A 130      12.641 -13.526 -35.956  1.00107.55           C  
ATOM   2152  H   THR A 130      15.711 -14.340 -33.226  1.00 75.52           H  
ATOM   2153  HA  THR A 130      15.415 -13.556 -36.091  1.00 86.04           H  
ATOM   2154  HB  THR A 130      13.268 -14.349 -34.083  1.00129.06           H  
ATOM   2155  HG1 THR A 130      14.175 -15.558 -36.508  1.00129.06           H  
ATOM   2156 1HG2 THR A 130      11.690 -14.060 -35.951  1.00129.06           H  
ATOM   2157 2HG2 THR A 130      12.494 -12.525 -35.551  1.00129.06           H  
ATOM   2158 3HG2 THR A 130      13.008 -13.453 -36.979  1.00129.06           H  
ATOM   2159  N   VAL A 131      14.899 -11.215 -35.648  1.00 24.01           N  
ATOM   2160  CA  VAL A 131      14.708  -9.809 -35.372  1.00 22.68           C  
ATOM   2161  C   VAL A 131      13.242  -9.517 -35.136  1.00 11.48           C  
ATOM   2162  O   VAL A 131      12.401  -9.733 -36.007  1.00 19.10           O  
ATOM   2163  CB  VAL A 131      15.228  -8.947 -36.537  1.00 34.02           C  
ATOM   2164  CG1 VAL A 131      14.933  -7.479 -36.266  1.00 34.02           C  
ATOM   2165  CG2 VAL A 131      16.724  -9.170 -36.704  1.00 34.02           C  
ATOM   2166  H   VAL A 131      15.104 -11.520 -36.590  1.00 28.81           H  
ATOM   2167  HA  VAL A 131      15.268  -9.552 -34.471  1.00 27.22           H  
ATOM   2168  HB  VAL A 131      14.709  -9.229 -37.452  1.00 40.82           H  
ATOM   2169 1HG1 VAL A 131      15.294  -6.877 -37.101  1.00 40.82           H  
ATOM   2170 2HG1 VAL A 131      13.859  -7.339 -36.156  1.00 40.82           H  
ATOM   2171 3HG1 VAL A 131      15.436  -7.168 -35.351  1.00 40.82           H  
ATOM   2172 1HG2 VAL A 131      17.089  -8.567 -37.534  1.00 40.82           H  
ATOM   2173 2HG2 VAL A 131      17.240  -8.883 -35.789  1.00 40.82           H  
ATOM   2174 3HG2 VAL A 131      16.914 -10.225 -36.912  1.00 40.82           H  
ATOM   2175  N   VAL A 132      12.949  -9.018 -33.946  1.00  9.28           N  
ATOM   2176  CA  VAL A 132      11.596  -8.661 -33.567  1.00  5.24           C  
ATOM   2177  C   VAL A 132      11.418  -7.162 -33.716  1.00  4.40           C  
ATOM   2178  O   VAL A 132      12.279  -6.389 -33.287  1.00  6.14           O  
ATOM   2179  CB  VAL A 132      11.295  -9.116 -32.121  1.00  7.86           C  
ATOM   2180  CG1 VAL A 132       9.906  -8.669 -31.697  1.00  7.86           C  
ATOM   2181  CG2 VAL A 132      11.398 -10.634 -32.036  1.00  7.86           C  
ATOM   2182  H   VAL A 132      13.695  -8.876 -33.279  1.00 11.14           H  
ATOM   2183  HA  VAL A 132      10.899  -9.167 -34.238  1.00  6.29           H  
ATOM   2184  HB  VAL A 132      12.015  -8.658 -31.443  1.00  9.43           H  
ATOM   2185 1HG1 VAL A 132       9.724  -8.996 -30.675  1.00  9.43           H  
ATOM   2186 2HG1 VAL A 132       9.837  -7.584 -31.748  1.00  9.43           H  
ATOM   2187 3HG1 VAL A 132       9.163  -9.114 -32.357  1.00  9.43           H  
ATOM   2188 1HG2 VAL A 132      11.196 -10.956 -31.014  1.00  9.43           H  
ATOM   2189 2HG2 VAL A 132      10.670 -11.086 -32.710  1.00  9.43           H  
ATOM   2190 3HG2 VAL A 132      12.402 -10.948 -32.322  1.00  9.43           H  
ATOM   2191  N   ALA A 133      10.330  -6.761 -34.366  1.00  3.20           N  
ATOM   2192  CA  ALA A 133      10.038  -5.352 -34.600  1.00  2.92           C  
ATOM   2193  C   ALA A 133      10.061  -4.580 -33.292  1.00  2.56           C  
ATOM   2194  O   ALA A 133       9.545  -5.050 -32.281  1.00  2.79           O  
ATOM   2195  CB  ALA A 133       8.681  -5.202 -35.274  1.00  4.38           C  
ATOM   2196  H   ALA A 133       9.676  -7.456 -34.697  1.00  3.84           H  
ATOM   2197  HA  ALA A 133      10.812  -4.945 -35.251  1.00  3.50           H  
ATOM   2198 1HB  ALA A 133       8.483  -4.147 -35.461  1.00  5.26           H  
ATOM   2199 2HB  ALA A 133       8.683  -5.743 -36.220  1.00  5.26           H  
ATOM   2200 3HB  ALA A 133       7.905  -5.607 -34.627  1.00  5.26           H  
ATOM   2201  N   THR A 134      10.637  -3.379 -33.310  1.00  2.39           N  
ATOM   2202  CA  THR A 134      10.690  -2.569 -32.096  1.00  2.49           C  
ATOM   2203  C   THR A 134       9.321  -1.978 -31.769  1.00  1.78           C  
ATOM   2204  O   THR A 134       9.009  -1.727 -30.604  1.00  1.66           O  
ATOM   2205  CB  THR A 134      11.724  -1.437 -32.231  1.00  3.74           C  
ATOM   2206  OG1 THR A 134      11.371  -0.591 -33.334  1.00  3.74           O  
ATOM   2207  CG2 THR A 134      13.112  -2.014 -32.461  1.00  3.74           C  
ATOM   2208  H   THR A 134      11.050  -3.030 -34.164  1.00  2.87           H  
ATOM   2209  HA  THR A 134      10.988  -3.209 -31.265  1.00  2.99           H  
ATOM   2210  HB  THR A 134      11.731  -0.841 -31.319  1.00  4.48           H  
ATOM   2211  HG1 THR A 134      10.517  -0.185 -33.166  1.00  4.48           H  
ATOM   2212 1HG2 THR A 134      13.834  -1.203 -32.552  1.00  4.48           H  
ATOM   2213 2HG2 THR A 134      13.385  -2.649 -31.619  1.00  4.48           H  
ATOM   2214 3HG2 THR A 134      13.113  -2.605 -33.376  1.00  4.48           H  
ATOM   2215  N   THR A 135       8.498  -1.787 -32.802  1.00  1.93           N  
ATOM   2216  CA  THR A 135       7.126  -1.326 -32.630  1.00  1.78           C  
ATOM   2217  C   THR A 135       6.195  -2.126 -33.537  1.00  1.77           C  
ATOM   2218  O   THR A 135       6.627  -2.674 -34.552  1.00  4.00           O  
ATOM   2219  CB  THR A 135       6.961   0.181 -32.955  1.00  2.67           C  
ATOM   2220  OG1 THR A 135       7.246   0.404 -34.342  1.00  2.67           O  
ATOM   2221  CG2 THR A 135       7.879   1.051 -32.106  1.00  2.67           C  
ATOM   2222  H   THR A 135       8.826  -1.987 -33.735  1.00  2.32           H  
ATOM   2223  HA  THR A 135       6.825  -1.497 -31.597  1.00  2.14           H  
ATOM   2224  HB  THR A 135       5.928   0.469 -32.759  1.00  3.20           H  
ATOM   2225  HG1 THR A 135       6.629  -0.102 -34.878  1.00  3.20           H  
ATOM   2226 1HG2 THR A 135       7.719   2.098 -32.361  1.00  3.20           H  
ATOM   2227 2HG2 THR A 135       7.659   0.897 -31.052  1.00  3.20           H  
ATOM   2228 3HG2 THR A 135       8.917   0.789 -32.299  1.00  3.20           H  
ATOM   2229  N   MET A 136       4.916  -2.152 -33.197  1.00  0.79           N  
ATOM   2230  CA  MET A 136       3.926  -2.836 -34.016  1.00  0.62           C  
ATOM   2231  C   MET A 136       2.536  -2.244 -33.850  1.00  0.48           C  
ATOM   2232  O   MET A 136       2.136  -1.866 -32.753  1.00  0.40           O  
ATOM   2233  CB  MET A 136       3.909  -4.333 -33.709  1.00  0.93           C  
ATOM   2234  CG  MET A 136       2.905  -5.121 -34.544  1.00  0.93           C  
ATOM   2235  SD  MET A 136       3.184  -4.943 -36.322  1.00  0.93           S  
ATOM   2236  CE  MET A 136       4.715  -5.833 -36.550  1.00  0.93           C  
ATOM   2237  H   MET A 136       4.632  -1.705 -32.338  1.00  0.95           H  
ATOM   2238  HA  MET A 136       4.206  -2.709 -35.061  1.00  0.74           H  
ATOM   2239 1HB  MET A 136       4.898  -4.753 -33.886  1.00  1.12           H  
ATOM   2240 2HB  MET A 136       3.669  -4.488 -32.657  1.00  1.12           H  
ATOM   2241 1HG  MET A 136       2.976  -6.179 -34.292  1.00  1.12           H  
ATOM   2242 2HG  MET A 136       1.893  -4.787 -34.318  1.00  1.12           H  
ATOM   2243 1HE  MET A 136       5.005  -5.795 -37.601  1.00  1.12           H  
ATOM   2244 2HE  MET A 136       5.496  -5.380 -35.940  1.00  1.12           H  
ATOM   2245 3HE  MET A 136       4.575  -6.871 -36.255  1.00  1.12           H  
ATOM   2246  N   ASP A 137       1.809  -2.137 -34.954  1.00  0.52           N  
ATOM   2247  CA  ASP A 137       0.428  -1.681 -34.917  1.00  0.50           C  
ATOM   2248  C   ASP A 137      -0.312  -2.229 -36.126  1.00  0.55           C  
ATOM   2249  O   ASP A 137      -0.300  -1.623 -37.200  1.00  0.69           O  
ATOM   2250  CB  ASP A 137       0.346  -0.157 -34.870  1.00  0.75           C  
ATOM   2251  CG  ASP A 137      -1.074   0.368 -34.668  1.00  0.75           C  
ATOM   2252  OD1 ASP A 137      -2.020  -0.368 -34.853  1.00  0.75           O  
ATOM   2253  OD2 ASP A 137      -1.199   1.511 -34.292  1.00  0.75           O  
ATOM   2254  H   ASP A 137       2.208  -2.423 -35.837  1.00  0.62           H  
ATOM   2255  HA  ASP A 137      -0.047  -2.077 -34.019  1.00  0.60           H  
ATOM   2256 1HB  ASP A 137       0.972   0.213 -34.057  1.00  0.90           H  
ATOM   2257 2HB  ASP A 137       0.741   0.256 -35.799  1.00  0.90           H  
ATOM   2258  N   TRP A 138      -0.980  -3.367 -35.935  1.00  0.56           N  
ATOM   2259  CA  TRP A 138      -1.678  -4.061 -37.015  1.00  0.63           C  
ATOM   2260  C   TRP A 138      -2.910  -3.310 -37.564  1.00  0.80           C  
ATOM   2261  O   TRP A 138      -3.447  -3.675 -38.614  1.00  1.16           O  
ATOM   2262  CB  TRP A 138      -2.073  -5.468 -36.546  1.00  0.95           C  
ATOM   2263  CG  TRP A 138      -0.919  -6.407 -36.398  1.00  0.95           C  
ATOM   2264  CD1 TRP A 138      -0.459  -6.980 -35.251  1.00  0.95           C  
ATOM   2265  CD2 TRP A 138      -0.047  -6.866 -37.451  1.00  0.95           C  
ATOM   2266  NE1 TRP A 138       0.633  -7.757 -35.521  1.00  0.95           N  
ATOM   2267  CE2 TRP A 138       0.902  -7.697 -36.859  1.00  0.95           C  
ATOM   2268  CE3 TRP A 138       0.010  -6.637 -38.823  1.00  0.95           C  
ATOM   2269  CZ2 TRP A 138       1.904  -8.297 -37.595  1.00  0.95           C  
ATOM   2270  CZ3 TRP A 138       1.013  -7.244 -39.565  1.00  0.95           C  
ATOM   2271  CH2 TRP A 138       1.938  -8.055 -38.964  1.00  0.95           C  
ATOM   2272  H   TRP A 138      -0.972  -3.792 -35.013  1.00  0.67           H  
ATOM   2273  HA  TRP A 138      -0.972  -4.177 -37.838  1.00  0.76           H  
ATOM   2274 1HB  TRP A 138      -2.552  -5.390 -35.571  1.00  1.13           H  
ATOM   2275 2HB  TRP A 138      -2.789  -5.907 -37.231  1.00  1.13           H  
ATOM   2276  HD1 TRP A 138      -0.891  -6.841 -34.266  1.00  1.13           H  
ATOM   2277  HE1 TRP A 138       1.175  -8.289 -34.851  1.00  1.13           H  
ATOM   2278  HE3 TRP A 138      -0.721  -5.989 -39.301  1.00  1.13           H  
ATOM   2279  HZ2 TRP A 138       2.650  -8.938 -37.131  1.00  1.13           H  
ATOM   2280  HZ3 TRP A 138       1.048  -7.058 -40.639  1.00  1.13           H  
ATOM   2281  HH2 TRP A 138       2.717  -8.516 -39.571  1.00  1.13           H  
ATOM   2282  N   ARG A 139      -3.329  -2.226 -36.901  1.00  1.06           N  
ATOM   2283  CA  ARG A 139      -4.459  -1.448 -37.395  1.00  1.48           C  
ATOM   2284  C   ARG A 139      -4.050  -0.634 -38.616  1.00  1.42           C  
ATOM   2285  O   ARG A 139      -4.900  -0.187 -39.387  1.00  2.22           O  
ATOM   2286  CB  ARG A 139      -4.951  -0.474 -36.350  1.00  2.22           C  
ATOM   2287  CG  ARG A 139      -5.512  -1.073 -35.085  1.00  2.22           C  
ATOM   2288  CD  ARG A 139      -5.828   0.003 -34.127  1.00  2.22           C  
ATOM   2289  NE  ARG A 139      -4.638   0.758 -33.798  1.00  2.22           N  
ATOM   2290  CZ  ARG A 139      -4.617   1.868 -33.038  1.00  2.22           C  
ATOM   2291  NH1 ARG A 139      -5.728   2.331 -32.503  1.00  2.22           N  
ATOM   2292  NH2 ARG A 139      -3.470   2.492 -32.842  1.00  2.22           N  
ATOM   2293  H   ARG A 139      -2.868  -1.915 -36.049  1.00  1.27           H  
ATOM   2294  HA  ARG A 139      -5.265  -2.126 -37.674  1.00  1.78           H  
ATOM   2295 1HB  ARG A 139      -4.135   0.188 -36.062  1.00  2.66           H  
ATOM   2296 2HB  ARG A 139      -5.733   0.150 -36.784  1.00  2.66           H  
ATOM   2297 1HG  ARG A 139      -6.429  -1.615 -35.309  1.00  2.66           H  
ATOM   2298 2HG  ARG A 139      -4.779  -1.743 -34.641  1.00  2.66           H  
ATOM   2299 1HD  ARG A 139      -6.562   0.683 -34.558  1.00  2.66           H  
ATOM   2300 2HD  ARG A 139      -6.218  -0.427 -33.210  1.00  2.66           H  
ATOM   2301  HE  ARG A 139      -3.756   0.438 -34.193  1.00  2.66           H  
ATOM   2302 1HH1 ARG A 139      -6.603   1.851 -32.658  1.00  2.66           H  
ATOM   2303 2HH1 ARG A 139      -5.705   3.166 -31.936  1.00  2.66           H  
ATOM   2304 1HH2 ARG A 139      -2.623   2.130 -33.276  1.00  2.66           H  
ATOM   2305 2HH2 ARG A 139      -3.434   3.327 -32.280  1.00  2.66           H  
ATOM   2306  N   THR A 140      -2.737  -0.442 -38.790  1.00  1.16           N  
ATOM   2307  CA  THR A 140      -2.204   0.332 -39.896  1.00  1.43           C  
ATOM   2308  C   THR A 140      -1.903  -0.554 -41.091  1.00  1.51           C  
ATOM   2309  O   THR A 140      -1.533  -0.061 -42.157  1.00  1.99           O  
ATOM   2310  CB  THR A 140      -0.917   1.068 -39.482  1.00  2.15           C  
ATOM   2311  OG1 THR A 140       0.097   0.111 -39.147  1.00  2.15           O  
ATOM   2312  CG2 THR A 140      -1.187   1.948 -38.273  1.00  2.15           C  
ATOM   2313  H   THR A 140      -2.070  -0.836 -38.136  1.00  1.39           H  
ATOM   2314  HA  THR A 140      -2.949   1.069 -40.197  1.00  1.72           H  
ATOM   2315  HB  THR A 140      -0.567   1.685 -40.309  1.00  2.57           H  
ATOM   2316  HG1 THR A 140      -0.196  -0.421 -38.400  1.00  2.57           H  
ATOM   2317 1HG2 THR A 140      -0.271   2.463 -37.985  1.00  2.57           H  
ATOM   2318 2HG2 THR A 140      -1.954   2.682 -38.520  1.00  2.57           H  
ATOM   2319 3HG2 THR A 140      -1.532   1.331 -37.444  1.00  2.57           H  
ATOM   2320  N   LYS A 141      -2.037  -1.867 -40.910  1.00  1.41           N  
ATOM   2321  CA  LYS A 141      -1.766  -2.805 -41.976  1.00  1.68           C  
ATOM   2322  C   LYS A 141      -3.065  -3.307 -42.592  1.00  1.61           C  
ATOM   2323  O   LYS A 141      -3.046  -4.075 -43.556  1.00  2.47           O  
ATOM   2324  CB  LYS A 141      -0.946  -3.970 -41.434  1.00  2.52           C  
ATOM   2325  CG  LYS A 141       0.390  -3.566 -40.827  1.00  2.52           C  
ATOM   2326  CD  LYS A 141       1.311  -2.956 -41.867  1.00  2.52           C  
ATOM   2327  CE  LYS A 141       2.681  -2.653 -41.279  1.00  2.52           C  
ATOM   2328  NZ  LYS A 141       3.590  -2.033 -42.282  1.00  2.52           N  
ATOM   2329  H   LYS A 141      -2.354  -2.249 -40.028  1.00  1.69           H  
ATOM   2330  HA  LYS A 141      -1.196  -2.298 -42.755  1.00  2.02           H  
ATOM   2331 1HB  LYS A 141      -1.517  -4.480 -40.660  1.00  3.02           H  
ATOM   2332 2HB  LYS A 141      -0.754  -4.688 -42.232  1.00  3.02           H  
ATOM   2333 1HG  LYS A 141       0.224  -2.840 -40.030  1.00  3.02           H  
ATOM   2334 2HG  LYS A 141       0.880  -4.438 -40.401  1.00  3.02           H  
ATOM   2335 1HD  LYS A 141       1.428  -3.647 -42.703  1.00  3.02           H  
ATOM   2336 2HD  LYS A 141       0.875  -2.030 -42.242  1.00  3.02           H  
ATOM   2337 1HE  LYS A 141       2.565  -1.972 -40.438  1.00  3.02           H  
ATOM   2338 2HE  LYS A 141       3.129  -3.579 -40.921  1.00  3.02           H  
ATOM   2339 1HZ  LYS A 141       4.487  -1.847 -41.855  1.00  3.02           H  
ATOM   2340 2HZ  LYS A 141       3.713  -2.664 -43.062  1.00  3.02           H  
ATOM   2341 3HZ  LYS A 141       3.186  -1.167 -42.609  1.00  3.02           H  
ATOM   2342  N   GLY A 142      -4.197  -2.884 -42.022  1.00  1.74           N  
ATOM   2343  CA  GLY A 142      -5.500  -3.329 -42.492  1.00  1.58           C  
ATOM   2344  C   GLY A 142      -5.781  -4.730 -41.974  1.00  1.04           C  
ATOM   2345  O   GLY A 142      -6.519  -5.490 -42.598  1.00  1.30           O  
ATOM   2346  H   GLY A 142      -4.162  -2.243 -41.244  1.00  2.09           H  
ATOM   2347 1HA  GLY A 142      -6.271  -2.641 -42.143  1.00  1.90           H  
ATOM   2348 2HA  GLY A 142      -5.521  -3.322 -43.581  1.00  1.90           H  
ATOM   2349  N   VAL A 143      -5.156  -5.072 -40.849  1.00  0.89           N  
ATOM   2350  CA  VAL A 143      -5.256  -6.385 -40.238  1.00  1.37           C  
ATOM   2351  C   VAL A 143      -6.269  -6.400 -39.096  1.00  0.70           C  
ATOM   2352  O   VAL A 143      -7.077  -7.320 -38.984  1.00  2.22           O  
ATOM   2353  CB  VAL A 143      -3.845  -6.802 -39.772  1.00  2.06           C  
ATOM   2354  CG1 VAL A 143      -3.856  -8.092 -38.996  1.00  2.06           C  
ATOM   2355  CG2 VAL A 143      -2.972  -6.975 -40.999  1.00  2.06           C  
ATOM   2356  H   VAL A 143      -4.574  -4.398 -40.367  1.00  1.07           H  
ATOM   2357  HA  VAL A 143      -5.587  -7.092 -40.997  1.00  1.64           H  
ATOM   2358  HB  VAL A 143      -3.440  -6.025 -39.135  1.00  2.47           H  
ATOM   2359 1HG1 VAL A 143      -2.840  -8.343 -38.692  1.00  2.47           H  
ATOM   2360 2HG1 VAL A 143      -4.484  -7.982 -38.113  1.00  2.47           H  
ATOM   2361 3HG1 VAL A 143      -4.248  -8.880 -39.634  1.00  2.47           H  
ATOM   2362 1HG2 VAL A 143      -1.966  -7.249 -40.696  1.00  2.47           H  
ATOM   2363 2HG2 VAL A 143      -3.385  -7.761 -41.629  1.00  2.47           H  
ATOM   2364 3HG2 VAL A 143      -2.942  -6.043 -41.561  1.00  2.47           H  
ATOM   2365  N   VAL A 144      -6.225  -5.378 -38.249  1.00  1.44           N  
ATOM   2366  CA  VAL A 144      -7.162  -5.282 -37.127  1.00  1.32           C  
ATOM   2367  C   VAL A 144      -8.497  -4.630 -37.479  1.00  0.98           C  
ATOM   2368  O   VAL A 144      -8.543  -3.536 -38.043  1.00  0.95           O  
ATOM   2369  CB  VAL A 144      -6.512  -4.507 -35.981  1.00  1.98           C  
ATOM   2370  CG1 VAL A 144      -7.479  -4.284 -34.832  1.00  1.98           C  
ATOM   2371  CG2 VAL A 144      -5.337  -5.297 -35.504  1.00  1.98           C  
ATOM   2372  H   VAL A 144      -5.515  -4.663 -38.378  1.00  1.73           H  
ATOM   2373  HA  VAL A 144      -7.362  -6.295 -36.776  1.00  1.58           H  
ATOM   2374  HB  VAL A 144      -6.188  -3.537 -36.347  1.00  2.38           H  
ATOM   2375 1HG1 VAL A 144      -6.977  -3.735 -34.035  1.00  2.38           H  
ATOM   2376 2HG1 VAL A 144      -8.333  -3.709 -35.186  1.00  2.38           H  
ATOM   2377 3HG1 VAL A 144      -7.818  -5.247 -34.452  1.00  2.38           H  
ATOM   2378 1HG2 VAL A 144      -4.838  -4.751 -34.709  1.00  2.38           H  
ATOM   2379 2HG2 VAL A 144      -5.671  -6.267 -35.135  1.00  2.38           H  
ATOM   2380 3HG2 VAL A 144      -4.664  -5.440 -36.339  1.00  2.38           H  
ATOM   2381  N   THR A 145      -9.584  -5.315 -37.114  1.00  1.12           N  
ATOM   2382  CA  THR A 145     -10.941  -4.813 -37.324  1.00  1.20           C  
ATOM   2383  C   THR A 145     -11.361  -3.901 -36.167  1.00  0.88           C  
ATOM   2384  O   THR A 145     -10.791  -3.997 -35.079  1.00  0.85           O  
ATOM   2385  CB  THR A 145     -11.950  -5.981 -37.413  1.00  1.80           C  
ATOM   2386  OG1 THR A 145     -11.937  -6.706 -36.172  1.00  1.80           O  
ATOM   2387  CG2 THR A 145     -11.608  -6.912 -38.556  1.00  1.80           C  
ATOM   2388  H   THR A 145      -9.462  -6.215 -36.672  1.00  1.34           H  
ATOM   2389  HA  THR A 145     -10.954  -4.256 -38.256  1.00  1.44           H  
ATOM   2390  HB  THR A 145     -12.953  -5.593 -37.575  1.00  2.16           H  
ATOM   2391  HG1 THR A 145     -12.216  -7.617 -36.327  1.00  2.16           H  
ATOM   2392 1HG2 THR A 145     -12.333  -7.723 -38.593  1.00  2.16           H  
ATOM   2393 2HG2 THR A 145     -11.640  -6.359 -39.491  1.00  2.16           H  
ATOM   2394 3HG2 THR A 145     -10.611  -7.322 -38.404  1.00  2.16           H  
ATOM   2395  N   PRO A 146     -12.397  -3.071 -36.368  1.00  0.91           N  
ATOM   2396  CA  PRO A 146     -13.029  -2.172 -35.399  1.00  0.84           C  
ATOM   2397  C   PRO A 146     -13.572  -2.946 -34.196  1.00  0.62           C  
ATOM   2398  O   PRO A 146     -14.031  -4.079 -34.323  1.00  1.43           O  
ATOM   2399  CB  PRO A 146     -14.154  -1.516 -36.210  1.00  1.26           C  
ATOM   2400  CG  PRO A 146     -13.655  -1.526 -37.615  1.00  1.26           C  
ATOM   2401  CD  PRO A 146     -12.860  -2.793 -37.744  1.00  1.26           C  
ATOM   2402  HA  PRO A 146     -12.297  -1.424 -35.076  1.00  1.01           H  
ATOM   2403 1HB  PRO A 146     -15.089  -2.077 -36.084  1.00  1.51           H  
ATOM   2404 2HB  PRO A 146     -14.338  -0.497 -35.834  1.00  1.51           H  
ATOM   2405 1HG  PRO A 146     -14.504  -1.491 -38.315  1.00  1.51           H  
ATOM   2406 2HG  PRO A 146     -13.051  -0.629 -37.809  1.00  1.51           H  
ATOM   2407 1HD  PRO A 146     -13.496  -3.610 -38.111  1.00  1.51           H  
ATOM   2408 2HD  PRO A 146     -12.006  -2.604 -38.409  1.00  1.51           H  
ATOM   2409  N   ILE A 147     -13.512  -2.314 -33.027  1.00  0.81           N  
ATOM   2410  CA  ILE A 147     -13.978  -2.947 -31.800  1.00  1.19           C  
ATOM   2411  C   ILE A 147     -15.471  -2.963 -31.619  1.00  0.99           C  
ATOM   2412  O   ILE A 147     -16.160  -1.955 -31.774  1.00  1.75           O  
ATOM   2413  CB  ILE A 147     -13.332  -2.318 -30.579  1.00  1.78           C  
ATOM   2414  CG1 ILE A 147     -11.861  -2.628 -30.643  1.00  1.78           C  
ATOM   2415  CG2 ILE A 147     -13.951  -2.843 -29.296  1.00  1.78           C  
ATOM   2416  CD1 ILE A 147     -11.061  -1.924 -29.622  1.00  1.78           C  
ATOM   2417  H   ILE A 147     -13.130  -1.381 -32.985  1.00  0.97           H  
ATOM   2418  HA  ILE A 147     -13.648  -3.983 -31.826  1.00  1.43           H  
ATOM   2419  HB  ILE A 147     -13.445  -1.235 -30.620  1.00  2.14           H  
ATOM   2420 1HG1 ILE A 147     -11.734  -3.695 -30.492  1.00  2.14           H  
ATOM   2421 2HG1 ILE A 147     -11.477  -2.366 -31.629  1.00  2.14           H  
ATOM   2422 1HG2 ILE A 147     -13.459  -2.383 -28.439  1.00  2.14           H  
ATOM   2423 2HG2 ILE A 147     -15.011  -2.598 -29.277  1.00  2.14           H  
ATOM   2424 3HG2 ILE A 147     -13.830  -3.924 -29.249  1.00  2.14           H  
ATOM   2425 1HD1 ILE A 147     -10.016  -2.207 -29.709  1.00  2.14           H  
ATOM   2426 2HD1 ILE A 147     -11.161  -0.849 -29.764  1.00  2.14           H  
ATOM   2427 3HD1 ILE A 147     -11.428  -2.203 -28.636  1.00  2.14           H  
ATOM   2428  N   LYS A 148     -15.949  -4.151 -31.293  1.00  0.94           N  
ATOM   2429  CA  LYS A 148     -17.347  -4.419 -31.083  1.00  1.07           C  
ATOM   2430  C   LYS A 148     -17.630  -4.465 -29.589  1.00  0.81           C  
ATOM   2431  O   LYS A 148     -16.719  -4.667 -28.786  1.00  1.13           O  
ATOM   2432  CB  LYS A 148     -17.689  -5.744 -31.727  1.00  1.60           C  
ATOM   2433  CG  LYS A 148     -17.400  -5.779 -33.216  1.00  1.60           C  
ATOM   2434  CD  LYS A 148     -17.708  -7.140 -33.800  1.00  1.60           C  
ATOM   2435  CE  LYS A 148     -17.150  -7.268 -35.205  1.00  1.60           C  
ATOM   2436  NZ  LYS A 148     -17.444  -8.596 -35.779  1.00  1.60           N  
ATOM   2437  H   LYS A 148     -15.296  -4.914 -31.189  1.00  1.13           H  
ATOM   2438  HA  LYS A 148     -17.940  -3.620 -31.528  1.00  1.28           H  
ATOM   2439 1HB  LYS A 148     -17.101  -6.530 -31.258  1.00  1.93           H  
ATOM   2440 2HB  LYS A 148     -18.743  -5.974 -31.571  1.00  1.93           H  
ATOM   2441 1HG  LYS A 148     -18.008  -5.029 -33.722  1.00  1.93           H  
ATOM   2442 2HG  LYS A 148     -16.350  -5.546 -33.390  1.00  1.93           H  
ATOM   2443 1HD  LYS A 148     -17.267  -7.918 -33.177  1.00  1.93           H  
ATOM   2444 2HD  LYS A 148     -18.787  -7.292 -33.834  1.00  1.93           H  
ATOM   2445 1HE  LYS A 148     -17.564  -6.496 -35.852  1.00  1.93           H  
ATOM   2446 2HE  LYS A 148     -16.069  -7.143 -35.156  1.00  1.93           H  
ATOM   2447 1HZ  LYS A 148     -17.039  -8.679 -36.701  1.00  1.93           H  
ATOM   2448 2HZ  LYS A 148     -17.067  -9.316 -35.173  1.00  1.93           H  
ATOM   2449 3HZ  LYS A 148     -18.440  -8.716 -35.855  1.00  1.93           H  
ATOM   2450  N   ASP A 149     -18.889  -4.286 -29.230  1.00  1.10           N  
ATOM   2451  CA  ASP A 149     -19.325  -4.338 -27.844  1.00  0.85           C  
ATOM   2452  C   ASP A 149     -19.916  -5.706 -27.545  1.00  0.82           C  
ATOM   2453  O   ASP A 149     -20.977  -6.051 -28.070  1.00  1.08           O  
ATOM   2454  CB  ASP A 149     -20.341  -3.229 -27.550  1.00  1.27           C  
ATOM   2455  CG  ASP A 149     -20.767  -3.146 -26.084  1.00  1.27           C  
ATOM   2456  OD1 ASP A 149     -20.484  -4.051 -25.333  1.00  1.27           O  
ATOM   2457  OD2 ASP A 149     -21.380  -2.166 -25.731  1.00  1.27           O  
ATOM   2458  H   ASP A 149     -19.578  -4.102 -29.947  1.00  1.32           H  
ATOM   2459  HA  ASP A 149     -18.459  -4.197 -27.197  1.00  1.02           H  
ATOM   2460 1HB  ASP A 149     -19.919  -2.267 -27.841  1.00  1.53           H  
ATOM   2461 2HB  ASP A 149     -21.231  -3.387 -28.159  1.00  1.53           H  
ATOM   2462  N   GLN A 150     -19.241  -6.489 -26.702  1.00  0.75           N  
ATOM   2463  CA  GLN A 150     -19.714  -7.831 -26.353  1.00  1.01           C  
ATOM   2464  C   GLN A 150     -21.050  -7.828 -25.597  1.00  1.12           C  
ATOM   2465  O   GLN A 150     -21.724  -8.860 -25.519  1.00  1.83           O  
ATOM   2466  CB  GLN A 150     -18.655  -8.557 -25.505  1.00  1.52           C  
ATOM   2467  CG  GLN A 150     -18.483  -7.992 -24.105  1.00  1.52           C  
ATOM   2468  CD  GLN A 150     -17.341  -8.637 -23.334  1.00  1.52           C  
ATOM   2469  OE1 GLN A 150     -16.162  -8.454 -23.662  1.00  1.52           O  
ATOM   2470  NE2 GLN A 150     -17.687  -9.404 -22.305  1.00  1.52           N  
ATOM   2471  H   GLN A 150     -18.368  -6.162 -26.302  1.00  0.90           H  
ATOM   2472  HA  GLN A 150     -19.871  -8.381 -27.277  1.00  1.21           H  
ATOM   2473 1HB  GLN A 150     -18.918  -9.610 -25.415  1.00  1.82           H  
ATOM   2474 2HB  GLN A 150     -17.690  -8.501 -26.008  1.00  1.82           H  
ATOM   2475 1HG  GLN A 150     -18.285  -6.924 -24.181  1.00  1.82           H  
ATOM   2476 2HG  GLN A 150     -19.405  -8.159 -23.548  1.00  1.82           H  
ATOM   2477 1HE2 GLN A 150     -16.984  -9.858 -21.755  1.00  1.82           H  
ATOM   2478 2HE2 GLN A 150     -18.654  -9.528 -22.076  1.00  1.82           H  
ATOM   2479  N   GLY A 151     -21.447  -6.672 -25.062  1.00  0.96           N  
ATOM   2480  CA  GLY A 151     -22.714  -6.565 -24.367  1.00  1.34           C  
ATOM   2481  C   GLY A 151     -22.584  -7.027 -22.937  1.00  0.92           C  
ATOM   2482  O   GLY A 151     -21.521  -6.914 -22.329  1.00  3.52           O  
ATOM   2483  H   GLY A 151     -20.876  -5.839 -25.146  1.00  1.15           H  
ATOM   2484 1HA  GLY A 151     -23.054  -5.529 -24.392  1.00  1.61           H  
ATOM   2485 2HA  GLY A 151     -23.465  -7.164 -24.882  1.00  1.61           H  
ATOM   2486  N   GLN A 152     -23.673  -7.567 -22.407  1.00  1.48           N  
ATOM   2487  CA  GLN A 152     -23.703  -8.052 -21.037  1.00  1.14           C  
ATOM   2488  C   GLN A 152     -23.457  -9.560 -20.963  1.00  3.39           C  
ATOM   2489  O   GLN A 152     -23.856 -10.211 -19.995  1.00 18.36           O  
ATOM   2490  CB  GLN A 152     -25.047  -7.698 -20.385  1.00  1.71           C  
ATOM   2491  CG  GLN A 152     -25.311  -6.202 -20.321  1.00  1.71           C  
ATOM   2492  CD  GLN A 152     -24.252  -5.495 -19.508  1.00  1.71           C  
ATOM   2493  OE1 GLN A 152     -24.065  -5.783 -18.322  1.00  1.71           O  
ATOM   2494  NE2 GLN A 152     -23.530  -4.587 -20.150  1.00  1.71           N  
ATOM   2495  H   GLN A 152     -24.511  -7.634 -22.968  1.00  1.78           H  
ATOM   2496  HA  GLN A 152     -22.908  -7.556 -20.482  1.00  1.37           H  
ATOM   2497 1HB  GLN A 152     -25.860  -8.162 -20.943  1.00  2.05           H  
ATOM   2498 2HB  GLN A 152     -25.078  -8.093 -19.369  1.00  2.05           H  
ATOM   2499 1HG  GLN A 152     -25.303  -5.793 -21.331  1.00  2.05           H  
ATOM   2500 2HG  GLN A 152     -26.280  -6.028 -19.852  1.00  2.05           H  
ATOM   2501 1HE2 GLN A 152     -22.773  -4.125 -19.680  1.00  2.05           H  
ATOM   2502 2HE2 GLN A 152     -23.708  -4.395 -21.114  1.00  2.05           H  
ATOM   2503  N   CYS A 153     -22.814 -10.115 -21.990  1.00  1.29           N  
ATOM   2504  CA  CYS A 153     -22.516 -11.534 -22.035  1.00  1.89           C  
ATOM   2505  C   CYS A 153     -21.014 -11.793 -22.046  1.00  1.72           C  
ATOM   2506  O   CYS A 153     -20.237 -11.048 -22.647  1.00  2.86           O  
ATOM   2507  CB  CYS A 153     -23.152 -12.155 -23.271  1.00  2.83           C  
ATOM   2508  SG  CYS A 153     -24.957 -12.032 -23.286  1.00  2.83           S  
ATOM   2509  H   CYS A 153     -22.510  -9.542 -22.762  1.00  1.55           H  
ATOM   2510  HA  CYS A 153     -22.944 -12.005 -21.150  1.00  2.27           H  
ATOM   2511 1HB  CYS A 153     -22.773 -11.660 -24.166  1.00  3.40           H  
ATOM   2512 2HB  CYS A 153     -22.879 -13.207 -23.338  1.00  3.40           H  
ATOM   2513  HG  CYS A 153     -25.153 -12.719 -22.164  1.00  3.40           H  
ATOM   2514  N   GLY A 154     -20.609 -12.874 -21.387  1.00  1.20           N  
ATOM   2515  CA  GLY A 154     -19.206 -13.276 -21.267  1.00  1.09           C  
ATOM   2516  C   GLY A 154     -18.727 -14.038 -22.496  1.00  0.77           C  
ATOM   2517  O   GLY A 154     -18.410 -15.224 -22.400  1.00  1.39           O  
ATOM   2518  H   GLY A 154     -21.301 -13.465 -20.952  1.00  1.44           H  
ATOM   2519 1HA  GLY A 154     -18.588 -12.390 -21.121  1.00  1.31           H  
ATOM   2520 2HA  GLY A 154     -19.084 -13.897 -20.381  1.00  1.31           H  
ATOM   2521  N   CYS A 155     -18.690 -13.349 -23.636  1.00  0.54           N  
ATOM   2522  CA  CYS A 155     -18.313 -13.946 -24.915  1.00  0.48           C  
ATOM   2523  C   CYS A 155     -17.004 -13.383 -25.456  1.00  0.42           C  
ATOM   2524  O   CYS A 155     -16.682 -13.579 -26.628  1.00  0.86           O  
ATOM   2525  CB  CYS A 155     -19.409 -13.708 -25.948  1.00  0.72           C  
ATOM   2526  SG  CYS A 155     -20.987 -14.484 -25.539  1.00  0.72           S  
ATOM   2527  H   CYS A 155     -18.962 -12.373 -23.602  1.00  0.65           H  
ATOM   2528  HA  CYS A 155     -18.202 -15.017 -24.774  1.00  0.58           H  
ATOM   2529 1HB  CYS A 155     -19.577 -12.637 -26.054  1.00  0.86           H  
ATOM   2530 2HB  CYS A 155     -19.086 -14.088 -26.917  1.00  0.86           H  
ATOM   2531  HG  CYS A 155     -21.662 -13.979 -26.565  1.00  0.86           H  
ATOM   2532  N   CYS A 156     -16.251 -12.702 -24.594  1.00  0.65           N  
ATOM   2533  CA  CYS A 156     -14.988 -12.059 -24.950  1.00  0.82           C  
ATOM   2534  C   CYS A 156     -13.937 -12.976 -25.558  1.00  0.30           C  
ATOM   2535  O   CYS A 156     -13.094 -12.528 -26.335  1.00  0.70           O  
ATOM   2536  CB  CYS A 156     -14.397 -11.448 -23.700  1.00  1.23           C  
ATOM   2537  SG  CYS A 156     -14.022 -12.667 -22.414  1.00  1.23           S  
ATOM   2538  H   CYS A 156     -16.573 -12.604 -23.642  1.00  0.78           H  
ATOM   2539  HA  CYS A 156     -15.205 -11.262 -25.660  1.00  0.98           H  
ATOM   2540 1HB  CYS A 156     -13.475 -10.921 -23.951  1.00  1.48           H  
ATOM   2541 2HB  CYS A 156     -15.093 -10.721 -23.286  1.00  1.48           H  
ATOM   2542  HG  CYS A 156     -15.283 -13.023 -22.187  1.00  1.48           H  
ATOM   2543  N   TRP A 157     -14.007 -14.257 -25.229  1.00  0.49           N  
ATOM   2544  CA  TRP A 157     -13.091 -15.258 -25.741  1.00  0.37           C  
ATOM   2545  C   TRP A 157     -13.405 -15.604 -27.187  1.00  0.36           C  
ATOM   2546  O   TRP A 157     -12.530 -16.056 -27.927  1.00  0.76           O  
ATOM   2547  CB  TRP A 157     -13.196 -16.476 -24.832  1.00  0.55           C  
ATOM   2548  CG  TRP A 157     -14.625 -16.882 -24.712  1.00  0.55           C  
ATOM   2549  CD1 TRP A 157     -15.490 -16.415 -23.775  1.00  0.55           C  
ATOM   2550  CD2 TRP A 157     -15.381 -17.798 -25.535  1.00  0.55           C  
ATOM   2551  NE1 TRP A 157     -16.731 -16.952 -23.967  1.00  0.55           N  
ATOM   2552  CE2 TRP A 157     -16.687 -17.804 -25.038  1.00  0.55           C  
ATOM   2553  CE3 TRP A 157     -15.066 -18.589 -26.642  1.00  0.55           C  
ATOM   2554  CZ2 TRP A 157     -17.687 -18.571 -25.611  1.00  0.55           C  
ATOM   2555  CZ3 TRP A 157     -16.070 -19.355 -27.212  1.00  0.55           C  
ATOM   2556  CH2 TRP A 157     -17.346 -19.349 -26.714  1.00  0.55           C  
ATOM   2557  H   TRP A 157     -14.722 -14.554 -24.582  1.00  0.59           H  
ATOM   2558  HA  TRP A 157     -12.079 -14.863 -25.695  1.00  0.44           H  
ATOM   2559 1HB  TRP A 157     -12.623 -17.307 -25.243  1.00  0.67           H  
ATOM   2560 2HB  TRP A 157     -12.805 -16.247 -23.842  1.00  0.67           H  
ATOM   2561  HD1 TRP A 157     -15.237 -15.697 -22.997  1.00  0.67           H  
ATOM   2562  HE1 TRP A 157     -17.542 -16.730 -23.405  1.00  0.67           H  
ATOM   2563  HE3 TRP A 157     -14.056 -18.600 -27.050  1.00  0.67           H  
ATOM   2564  HZ2 TRP A 157     -18.703 -18.574 -25.228  1.00  0.67           H  
ATOM   2565  HZ3 TRP A 157     -15.814 -19.962 -28.071  1.00  0.67           H  
ATOM   2566  HH2 TRP A 157     -18.105 -19.968 -27.194  1.00  0.67           H  
ATOM   2567  N   ALA A 158     -14.644 -15.337 -27.605  1.00  0.26           N  
ATOM   2568  CA  ALA A 158     -15.046 -15.543 -28.977  1.00  0.28           C  
ATOM   2569  C   ALA A 158     -14.598 -14.332 -29.755  1.00  0.26           C  
ATOM   2570  O   ALA A 158     -14.144 -14.452 -30.888  1.00  0.35           O  
ATOM   2571  CB  ALA A 158     -16.550 -15.760 -29.091  1.00  0.42           C  
ATOM   2572  H   ALA A 158     -15.328 -14.958 -26.968  1.00  0.31           H  
ATOM   2573  HA  ALA A 158     -14.527 -16.418 -29.369  1.00  0.34           H  
ATOM   2574 1HB  ALA A 158     -16.818 -15.909 -30.137  1.00  0.50           H  
ATOM   2575 2HB  ALA A 158     -16.834 -16.640 -28.514  1.00  0.50           H  
ATOM   2576 3HB  ALA A 158     -17.075 -14.889 -28.704  1.00  0.50           H  
ATOM   2577  N   PHE A 159     -14.666 -13.164 -29.112  1.00  0.27           N  
ATOM   2578  CA  PHE A 159     -14.211 -11.938 -29.753  1.00  0.25           C  
ATOM   2579  C   PHE A 159     -12.719 -11.929 -29.977  1.00  0.34           C  
ATOM   2580  O   PHE A 159     -12.270 -11.468 -31.023  1.00  0.80           O  
ATOM   2581  CB  PHE A 159     -14.582 -10.711 -28.929  1.00  0.38           C  
ATOM   2582  CG  PHE A 159     -16.000 -10.300 -29.101  1.00  0.38           C  
ATOM   2583  CD1 PHE A 159     -16.961 -10.710 -28.206  1.00  0.38           C  
ATOM   2584  CD2 PHE A 159     -16.374  -9.497 -30.166  1.00  0.38           C  
ATOM   2585  CE1 PHE A 159     -18.270 -10.340 -28.373  1.00  0.38           C  
ATOM   2586  CE2 PHE A 159     -17.688  -9.124 -30.333  1.00  0.38           C  
ATOM   2587  CZ  PHE A 159     -18.633  -9.545 -29.437  1.00  0.38           C  
ATOM   2588  H   PHE A 159     -15.074 -13.130 -28.183  1.00  0.32           H  
ATOM   2589  HA  PHE A 159     -14.699 -11.860 -30.725  1.00  0.30           H  
ATOM   2590 1HB  PHE A 159     -14.411 -10.912 -27.872  1.00  0.45           H  
ATOM   2591 2HB  PHE A 159     -13.947  -9.873 -29.212  1.00  0.45           H  
ATOM   2592  HD1 PHE A 159     -16.671 -11.333 -27.367  1.00  0.45           H  
ATOM   2593  HD2 PHE A 159     -15.618  -9.168 -30.879  1.00  0.45           H  
ATOM   2594  HE1 PHE A 159     -19.018 -10.674 -27.657  1.00  0.45           H  
ATOM   2595  HE2 PHE A 159     -17.981  -8.501 -31.173  1.00  0.45           H  
ATOM   2596  HZ  PHE A 159     -19.668  -9.246 -29.571  1.00  0.45           H  
ATOM   2597  N   SER A 160     -11.946 -12.445 -29.021  1.00  0.23           N  
ATOM   2598  CA  SER A 160     -10.508 -12.497 -29.221  1.00  0.27           C  
ATOM   2599  C   SER A 160     -10.147 -13.543 -30.249  1.00  0.28           C  
ATOM   2600  O   SER A 160      -9.326 -13.280 -31.127  1.00  0.59           O  
ATOM   2601  CB  SER A 160      -9.756 -12.771 -27.956  1.00  0.41           C  
ATOM   2602  OG  SER A 160      -8.380 -12.784 -28.239  1.00  0.41           O  
ATOM   2603  H   SER A 160     -12.351 -12.779 -28.156  1.00  0.28           H  
ATOM   2604  HA  SER A 160     -10.186 -11.529 -29.601  1.00  0.32           H  
ATOM   2605 1HB  SER A 160      -9.977 -12.000 -27.219  1.00  0.49           H  
ATOM   2606 2HB  SER A 160     -10.064 -13.729 -27.540  1.00  0.49           H  
ATOM   2607  HG  SER A 160      -8.196 -11.952 -28.695  1.00  0.49           H  
ATOM   2608  N   THR A 161     -10.754 -14.735 -30.143  1.00  0.37           N  
ATOM   2609  CA  THR A 161     -10.527 -15.794 -31.121  1.00  0.45           C  
ATOM   2610  C   THR A 161     -10.723 -15.264 -32.517  1.00  0.36           C  
ATOM   2611  O   THR A 161      -9.871 -15.448 -33.390  1.00  0.38           O  
ATOM   2612  CB  THR A 161     -11.498 -16.961 -30.915  1.00  0.68           C  
ATOM   2613  OG1 THR A 161     -11.283 -17.540 -29.625  1.00  0.68           O  
ATOM   2614  CG2 THR A 161     -11.317 -18.002 -32.008  1.00  0.68           C  
ATOM   2615  H   THR A 161     -11.396 -14.924 -29.381  1.00  0.44           H  
ATOM   2616  HA  THR A 161      -9.503 -16.153 -31.024  1.00  0.54           H  
ATOM   2617  HB  THR A 161     -12.518 -16.583 -30.957  1.00  0.81           H  
ATOM   2618  HG1 THR A 161     -11.525 -16.902 -28.946  1.00  0.81           H  
ATOM   2619 1HG2 THR A 161     -12.021 -18.816 -31.866  1.00  0.81           H  
ATOM   2620 2HG2 THR A 161     -11.494 -17.541 -32.980  1.00  0.81           H  
ATOM   2621 3HG2 THR A 161     -10.309 -18.390 -31.972  1.00  0.81           H  
ATOM   2622  N   VAL A 162     -11.854 -14.597 -32.707  1.00  0.33           N  
ATOM   2623  CA  VAL A 162     -12.200 -13.980 -33.957  1.00  0.41           C  
ATOM   2624  C   VAL A 162     -11.273 -12.863 -34.361  1.00  0.25           C  
ATOM   2625  O   VAL A 162     -10.838 -12.848 -35.500  1.00  0.38           O  
ATOM   2626  CB  VAL A 162     -13.641 -13.476 -33.900  1.00  0.61           C  
ATOM   2627  CG1 VAL A 162     -13.932 -12.600 -35.076  1.00  0.61           C  
ATOM   2628  CG2 VAL A 162     -14.556 -14.671 -33.965  1.00  0.61           C  
ATOM   2629  H   VAL A 162     -12.514 -14.513 -31.945  1.00  0.40           H  
ATOM   2630  HA  VAL A 162     -12.152 -14.750 -34.728  1.00  0.49           H  
ATOM   2631  HB  VAL A 162     -13.810 -12.906 -32.986  1.00  0.74           H  
ATOM   2632 1HG1 VAL A 162     -14.969 -12.264 -35.036  1.00  0.74           H  
ATOM   2633 2HG1 VAL A 162     -13.272 -11.737 -35.039  1.00  0.74           H  
ATOM   2634 3HG1 VAL A 162     -13.760 -13.150 -35.993  1.00  0.74           H  
ATOM   2635 1HG2 VAL A 162     -15.594 -14.350 -33.945  1.00  0.74           H  
ATOM   2636 2HG2 VAL A 162     -14.359 -15.201 -34.889  1.00  0.74           H  
ATOM   2637 3HG2 VAL A 162     -14.354 -15.319 -33.120  1.00  0.74           H  
ATOM   2638  N   ALA A 163     -10.945 -11.946 -33.458  1.00  0.17           N  
ATOM   2639  CA  ALA A 163     -10.066 -10.836 -33.812  1.00  0.17           C  
ATOM   2640  C   ALA A 163      -8.718 -11.336 -34.311  1.00  0.18           C  
ATOM   2641  O   ALA A 163      -8.195 -10.830 -35.307  1.00  0.28           O  
ATOM   2642  CB  ALA A 163      -9.871  -9.920 -32.619  1.00  0.26           C  
ATOM   2643  H   ALA A 163     -11.323 -11.988 -32.524  1.00  0.20           H  
ATOM   2644  HA  ALA A 163     -10.537 -10.275 -34.620  1.00  0.20           H  
ATOM   2645 1HB  ALA A 163      -9.234  -9.082 -32.902  1.00  0.31           H  
ATOM   2646 2HB  ALA A 163     -10.839  -9.546 -32.286  1.00  0.31           H  
ATOM   2647 3HB  ALA A 163      -9.402 -10.477 -31.812  1.00  0.31           H  
ATOM   2648  N   ALA A 164      -8.166 -12.337 -33.625  1.00  0.17           N  
ATOM   2649  CA  ALA A 164      -6.899 -12.925 -34.022  1.00  0.22           C  
ATOM   2650  C   ALA A 164      -7.041 -13.619 -35.371  1.00  0.27           C  
ATOM   2651  O   ALA A 164      -6.172 -13.480 -36.232  1.00  0.34           O  
ATOM   2652  CB  ALA A 164      -6.414 -13.901 -32.961  1.00  0.33           C  
ATOM   2653  H   ALA A 164      -8.633 -12.696 -32.804  1.00  0.20           H  
ATOM   2654  HA  ALA A 164      -6.171 -12.125 -34.129  1.00  0.26           H  
ATOM   2655 1HB  ALA A 164      -5.453 -14.314 -33.262  1.00  0.40           H  
ATOM   2656 2HB  ALA A 164      -6.302 -13.378 -32.011  1.00  0.40           H  
ATOM   2657 3HB  ALA A 164      -7.138 -14.706 -32.847  1.00  0.40           H  
ATOM   2658  N   MET A 165      -8.148 -14.346 -35.552  1.00  0.30           N  
ATOM   2659  CA  MET A 165      -8.443 -15.048 -36.794  1.00  0.45           C  
ATOM   2660  C   MET A 165      -8.684 -14.102 -37.963  1.00  0.39           C  
ATOM   2661  O   MET A 165      -8.318 -14.415 -39.093  1.00  0.60           O  
ATOM   2662  CB  MET A 165      -9.646 -15.948 -36.612  1.00  0.68           C  
ATOM   2663  CG  MET A 165      -9.953 -16.799 -37.826  1.00  0.68           C  
ATOM   2664  SD  MET A 165     -11.325 -17.913 -37.533  1.00  0.68           S  
ATOM   2665  CE  MET A 165     -11.444 -18.737 -39.107  1.00  0.68           C  
ATOM   2666  H   MET A 165      -8.814 -14.441 -34.795  1.00  0.36           H  
ATOM   2667  HA  MET A 165      -7.583 -15.668 -37.046  1.00  0.54           H  
ATOM   2668 1HB  MET A 165      -9.480 -16.613 -35.765  1.00  0.81           H  
ATOM   2669 2HB  MET A 165     -10.527 -15.345 -36.389  1.00  0.81           H  
ATOM   2670 1HG  MET A 165     -10.195 -16.160 -38.673  1.00  0.81           H  
ATOM   2671 2HG  MET A 165      -9.077 -17.392 -38.087  1.00  0.81           H  
ATOM   2672 1HE  MET A 165     -12.243 -19.476 -39.076  1.00  0.81           H  
ATOM   2673 2HE  MET A 165     -11.659 -18.003 -39.880  1.00  0.81           H  
ATOM   2674 3HE  MET A 165     -10.506 -19.232 -39.339  1.00  0.81           H  
ATOM   2675  N   GLU A 166      -9.325 -12.965 -37.699  1.00  0.33           N  
ATOM   2676  CA  GLU A 166      -9.583 -11.958 -38.715  1.00  0.51           C  
ATOM   2677  C   GLU A 166      -8.265 -11.375 -39.183  1.00  0.41           C  
ATOM   2678  O   GLU A 166      -8.045 -11.207 -40.385  1.00  0.54           O  
ATOM   2679  CB  GLU A 166     -10.489 -10.851 -38.161  1.00  0.77           C  
ATOM   2680  CG  GLU A 166     -11.941 -11.254 -37.919  1.00  0.77           C  
ATOM   2681  CD  GLU A 166     -12.719 -10.199 -37.180  1.00  0.77           C  
ATOM   2682  OE1 GLU A 166     -12.098  -9.351 -36.585  1.00  0.77           O  
ATOM   2683  OE2 GLU A 166     -13.932 -10.250 -37.193  1.00  0.77           O  
ATOM   2684  H   GLU A 166      -9.634 -12.784 -36.761  1.00  0.40           H  
ATOM   2685  HA  GLU A 166     -10.076 -12.430 -39.566  1.00  0.61           H  
ATOM   2686 1HB  GLU A 166     -10.084 -10.495 -37.213  1.00  0.92           H  
ATOM   2687 2HB  GLU A 166     -10.490 -10.007 -38.851  1.00  0.92           H  
ATOM   2688 1HG  GLU A 166     -12.413 -11.419 -38.880  1.00  0.92           H  
ATOM   2689 2HG  GLU A 166     -11.980 -12.192 -37.377  1.00  0.92           H  
ATOM   2690  N   GLY A 167      -7.375 -11.106 -38.225  1.00  0.44           N  
ATOM   2691  CA  GLY A 167      -6.052 -10.607 -38.537  1.00  0.53           C  
ATOM   2692  C   GLY A 167      -5.286 -11.623 -39.365  1.00  0.66           C  
ATOM   2693  O   GLY A 167      -4.669 -11.271 -40.371  1.00  0.86           O  
ATOM   2694  H   GLY A 167      -7.626 -11.234 -37.252  1.00  0.53           H  
ATOM   2695 1HA  GLY A 167      -6.149  -9.675 -39.090  1.00  0.64           H  
ATOM   2696 2HA  GLY A 167      -5.514 -10.393 -37.617  1.00  0.64           H  
ATOM   2697  N   LEU A 168      -5.359 -12.886 -38.941  1.00  0.70           N  
ATOM   2698  CA  LEU A 168      -4.747 -14.005 -39.635  1.00  1.11           C  
ATOM   2699  C   LEU A 168      -5.236 -14.073 -41.072  1.00  0.89           C  
ATOM   2700  O   LEU A 168      -4.431 -14.165 -41.994  1.00  1.05           O  
ATOM   2701  CB  LEU A 168      -5.094 -15.311 -38.912  1.00  1.67           C  
ATOM   2702  CG  LEU A 168      -4.580 -16.605 -39.537  1.00  1.67           C  
ATOM   2703  CD1 LEU A 168      -3.062 -16.612 -39.510  1.00  1.67           C  
ATOM   2704  CD2 LEU A 168      -5.157 -17.772 -38.766  1.00  1.67           C  
ATOM   2705  H   LEU A 168      -5.860 -13.085 -38.086  1.00  0.84           H  
ATOM   2706  HA  LEU A 168      -3.666 -13.869 -39.638  1.00  1.33           H  
ATOM   2707 1HB  LEU A 168      -4.695 -15.256 -37.900  1.00  2.00           H  
ATOM   2708 2HB  LEU A 168      -6.174 -15.397 -38.843  1.00  2.00           H  
ATOM   2709  HG  LEU A 168      -4.899 -16.665 -40.578  1.00  2.00           H  
ATOM   2710 1HD1 LEU A 168      -2.695 -17.534 -39.959  1.00  2.00           H  
ATOM   2711 2HD1 LEU A 168      -2.683 -15.758 -40.072  1.00  2.00           H  
ATOM   2712 3HD1 LEU A 168      -2.716 -16.549 -38.478  1.00  2.00           H  
ATOM   2713 1HD2 LEU A 168      -4.805 -18.707 -39.188  1.00  2.00           H  
ATOM   2714 2HD2 LEU A 168      -4.831 -17.699 -37.735  1.00  2.00           H  
ATOM   2715 3HD2 LEU A 168      -6.246 -17.738 -38.810  1.00  2.00           H  
ATOM   2716  N   THR A 169      -6.560 -14.023 -41.242  1.00  0.71           N  
ATOM   2717  CA  THR A 169      -7.213 -14.069 -42.542  1.00  0.88           C  
ATOM   2718  C   THR A 169      -6.657 -13.001 -43.469  1.00  0.69           C  
ATOM   2719  O   THR A 169      -6.335 -13.286 -44.620  1.00  1.00           O  
ATOM   2720  CB  THR A 169      -8.736 -13.890 -42.393  1.00  1.32           C  
ATOM   2721  OG1 THR A 169      -9.254 -14.930 -41.557  1.00  1.32           O  
ATOM   2722  CG2 THR A 169      -9.416 -13.963 -43.751  1.00  1.32           C  
ATOM   2723  H   THR A 169      -7.150 -13.962 -40.428  1.00  0.85           H  
ATOM   2724  HA  THR A 169      -7.022 -15.043 -42.992  1.00  1.06           H  
ATOM   2725  HB  THR A 169      -8.948 -12.925 -41.936  1.00  1.58           H  
ATOM   2726  HG1 THR A 169      -8.862 -14.858 -40.680  1.00  1.58           H  
ATOM   2727 1HG2 THR A 169     -10.491 -13.837 -43.628  1.00  1.58           H  
ATOM   2728 2HG2 THR A 169      -9.028 -13.177 -44.393  1.00  1.58           H  
ATOM   2729 3HG2 THR A 169      -9.214 -14.932 -44.206  1.00  1.58           H  
ATOM   2730  N   LYS A 170      -6.518 -11.776 -42.971  1.00  0.76           N  
ATOM   2731  CA  LYS A 170      -5.927 -10.714 -43.776  1.00  0.98           C  
ATOM   2732  C   LYS A 170      -4.488 -11.024 -44.163  1.00  0.91           C  
ATOM   2733  O   LYS A 170      -4.099 -10.890 -45.323  1.00  1.14           O  
ATOM   2734  CB  LYS A 170      -5.952  -9.386 -43.029  1.00  1.47           C  
ATOM   2735  CG  LYS A 170      -5.241  -8.265 -43.771  1.00  1.47           C  
ATOM   2736  CD  LYS A 170      -5.961  -7.871 -45.045  1.00  1.47           C  
ATOM   2737  CE  LYS A 170      -5.233  -6.742 -45.760  1.00  1.47           C  
ATOM   2738  NZ  LYS A 170      -5.921  -6.345 -47.022  1.00  1.47           N  
ATOM   2739  H   LYS A 170      -6.830 -11.576 -42.027  1.00  0.91           H  
ATOM   2740  HA  LYS A 170      -6.506 -10.614 -44.693  1.00  1.18           H  
ATOM   2741 1HB  LYS A 170      -6.984  -9.081 -42.864  1.00  1.76           H  
ATOM   2742 2HB  LYS A 170      -5.482  -9.501 -42.052  1.00  1.76           H  
ATOM   2743 1HG  LYS A 170      -5.158  -7.395 -43.126  1.00  1.76           H  
ATOM   2744 2HG  LYS A 170      -4.234  -8.591 -44.030  1.00  1.76           H  
ATOM   2745 1HD  LYS A 170      -6.023  -8.735 -45.703  1.00  1.76           H  
ATOM   2746 2HD  LYS A 170      -6.969  -7.541 -44.811  1.00  1.76           H  
ATOM   2747 1HE  LYS A 170      -5.171  -5.876 -45.103  1.00  1.76           H  
ATOM   2748 2HE  LYS A 170      -4.223  -7.073 -46.002  1.00  1.76           H  
ATOM   2749 1HZ  LYS A 170      -5.403  -5.603 -47.471  1.00  1.76           H  
ATOM   2750 2HZ  LYS A 170      -5.979  -7.145 -47.642  1.00  1.76           H  
ATOM   2751 3HZ  LYS A 170      -6.853  -6.022 -46.809  1.00  1.76           H  
ATOM   2752  N   LEU A 171      -3.703 -11.471 -43.194  1.00  0.80           N  
ATOM   2753  CA  LEU A 171      -2.300 -11.773 -43.422  1.00  0.94           C  
ATOM   2754  C   LEU A 171      -2.066 -13.012 -44.299  1.00  1.48           C  
ATOM   2755  O   LEU A 171      -1.015 -13.128 -44.933  1.00  2.41           O  
ATOM   2756  CB  LEU A 171      -1.614 -11.935 -42.061  1.00  1.41           C  
ATOM   2757  CG  LEU A 171      -1.522 -10.634 -41.245  1.00  1.41           C  
ATOM   2758  CD1 LEU A 171      -0.981 -10.925 -39.853  1.00  1.41           C  
ATOM   2759  CD2 LEU A 171      -0.621  -9.660 -41.983  1.00  1.41           C  
ATOM   2760  H   LEU A 171      -4.074 -11.573 -42.258  1.00  0.96           H  
ATOM   2761  HA  LEU A 171      -1.852 -10.918 -43.927  1.00  1.13           H  
ATOM   2762 1HB  LEU A 171      -2.168 -12.664 -41.472  1.00  1.69           H  
ATOM   2763 2HB  LEU A 171      -0.602 -12.308 -42.216  1.00  1.69           H  
ATOM   2764  HG  LEU A 171      -2.515 -10.199 -41.137  1.00  1.69           H  
ATOM   2765 1HD1 LEU A 171      -0.924  -9.998 -39.284  1.00  1.69           H  
ATOM   2766 2HD1 LEU A 171      -1.646 -11.623 -39.345  1.00  1.69           H  
ATOM   2767 3HD1 LEU A 171       0.013 -11.363 -39.936  1.00  1.69           H  
ATOM   2768 1HD2 LEU A 171      -0.553  -8.730 -41.423  1.00  1.69           H  
ATOM   2769 2HD2 LEU A 171       0.373 -10.094 -42.089  1.00  1.69           H  
ATOM   2770 3HD2 LEU A 171      -1.036  -9.458 -42.971  1.00  1.69           H  
ATOM   2771  N   LYS A 172      -3.034 -13.925 -44.348  1.00  1.41           N  
ATOM   2772  CA  LYS A 172      -2.895 -15.138 -45.146  1.00  2.23           C  
ATOM   2773  C   LYS A 172      -3.574 -15.078 -46.517  1.00  2.76           C  
ATOM   2774  O   LYS A 172      -3.058 -15.645 -47.481  1.00  3.87           O  
ATOM   2775  CB  LYS A 172      -3.439 -16.327 -44.358  1.00  3.34           C  
ATOM   2776  CG  LYS A 172      -2.668 -16.616 -43.081  1.00  3.34           C  
ATOM   2777  CD  LYS A 172      -1.251 -17.060 -43.392  1.00  3.34           C  
ATOM   2778  CE  LYS A 172      -0.471 -17.365 -42.124  1.00  3.34           C  
ATOM   2779  NZ  LYS A 172       0.887 -17.892 -42.430  1.00  3.34           N  
ATOM   2780  H   LYS A 172      -3.870 -13.799 -43.794  1.00  1.69           H  
ATOM   2781  HA  LYS A 172      -1.831 -15.304 -45.318  1.00  2.68           H  
ATOM   2782 1HB  LYS A 172      -4.480 -16.144 -44.088  1.00  4.01           H  
ATOM   2783 2HB  LYS A 172      -3.411 -17.223 -44.977  1.00  4.01           H  
ATOM   2784 1HG  LYS A 172      -2.625 -15.721 -42.462  1.00  4.01           H  
ATOM   2785 2HG  LYS A 172      -3.171 -17.402 -42.521  1.00  4.01           H  
ATOM   2786 1HD  LYS A 172      -1.283 -17.960 -44.009  1.00  4.01           H  
ATOM   2787 2HD  LYS A 172      -0.736 -16.277 -43.947  1.00  4.01           H  
ATOM   2788 1HE  LYS A 172      -0.371 -16.452 -41.540  1.00  4.01           H  
ATOM   2789 2HE  LYS A 172      -1.012 -18.101 -41.532  1.00  4.01           H  
ATOM   2790 1HZ  LYS A 172       1.377 -18.082 -41.568  1.00  4.01           H  
ATOM   2791 2HZ  LYS A 172       0.795 -18.748 -42.961  1.00  4.01           H  
ATOM   2792 3HZ  LYS A 172       1.402 -17.212 -42.970  1.00  4.01           H  
ATOM   2793  N   THR A 173      -4.720 -14.404 -46.615  1.00  2.72           N  
ATOM   2794  CA  THR A 173      -5.442 -14.341 -47.885  1.00  3.24           C  
ATOM   2795  C   THR A 173      -5.321 -12.992 -48.576  1.00  3.08           C  
ATOM   2796  O   THR A 173      -5.510 -12.897 -49.789  1.00  3.10           O  
ATOM   2797  CB  THR A 173      -6.944 -14.600 -47.686  1.00  4.86           C  
ATOM   2798  OG1 THR A 173      -7.498 -13.547 -46.888  1.00  4.86           O  
ATOM   2799  CG2 THR A 173      -7.164 -15.927 -46.976  1.00  4.86           C  
ATOM   2800  H   THR A 173      -5.119 -13.956 -45.807  1.00  3.26           H  
ATOM   2801  HA  THR A 173      -5.036 -15.101 -48.552  1.00  3.89           H  
ATOM   2802  HB  THR A 173      -7.443 -14.617 -48.654  1.00  5.83           H  
ATOM   2803  HG1 THR A 173      -7.098 -13.567 -46.014  1.00  5.83           H  
ATOM   2804 1HG2 THR A 173      -8.232 -16.093 -46.838  1.00  5.83           H  
ATOM   2805 2HG2 THR A 173      -6.746 -16.735 -47.578  1.00  5.83           H  
ATOM   2806 3HG2 THR A 173      -6.671 -15.906 -46.005  1.00  5.83           H  
ATOM   2807  N   GLY A 174      -5.035 -11.942 -47.810  1.00  3.47           N  
ATOM   2808  CA  GLY A 174      -4.961 -10.603 -48.369  1.00  3.45           C  
ATOM   2809  C   GLY A 174      -6.286  -9.853 -48.204  1.00  3.28           C  
ATOM   2810  O   GLY A 174      -6.377  -8.671 -48.550  1.00  5.20           O  
ATOM   2811  H   GLY A 174      -4.866 -12.041 -46.820  1.00  4.16           H  
ATOM   2812 1HA  GLY A 174      -4.162 -10.050 -47.875  1.00  4.14           H  
ATOM   2813 2HA  GLY A 174      -4.702 -10.663 -49.425  1.00  4.14           H  
ATOM   2814  N   LYS A 175      -7.305 -10.524 -47.655  1.00  3.06           N  
ATOM   2815  CA  LYS A 175      -8.611  -9.907 -47.452  1.00  2.81           C  
ATOM   2816  C   LYS A 175      -9.063  -9.987 -46.005  1.00  1.89           C  
ATOM   2817  O   LYS A 175      -9.114 -11.066 -45.420  1.00  2.21           O  
ATOM   2818  CB  LYS A 175      -9.666 -10.567 -48.336  1.00  4.21           C  
ATOM   2819  CG  LYS A 175     -11.056  -9.958 -48.190  1.00  4.21           C  
ATOM   2820  CD  LYS A 175     -12.061 -10.627 -49.113  1.00  4.21           C  
ATOM   2821  CE  LYS A 175     -13.448 -10.022 -48.946  1.00  4.21           C  
ATOM   2822  NZ  LYS A 175     -14.441 -10.646 -49.864  1.00  4.21           N  
ATOM   2823  H   LYS A 175      -7.193 -11.494 -47.384  1.00  3.67           H  
ATOM   2824  HA  LYS A 175      -8.541  -8.853 -47.721  1.00  3.37           H  
ATOM   2825 1HB  LYS A 175      -9.369 -10.484 -49.382  1.00  5.06           H  
ATOM   2826 2HB  LYS A 175      -9.733 -11.628 -48.096  1.00  5.06           H  
ATOM   2827 1HG  LYS A 175     -11.393 -10.063 -47.159  1.00  5.06           H  
ATOM   2828 2HG  LYS A 175     -11.011  -8.895 -48.429  1.00  5.06           H  
ATOM   2829 1HD  LYS A 175     -11.742 -10.506 -50.149  1.00  5.06           H  
ATOM   2830 2HD  LYS A 175     -12.110 -11.692 -48.887  1.00  5.06           H  
ATOM   2831 1HE  LYS A 175     -13.779 -10.164 -47.919  1.00  5.06           H  
ATOM   2832 2HE  LYS A 175     -13.399  -8.953 -49.154  1.00  5.06           H  
ATOM   2833 1HZ  LYS A 175     -15.346 -10.219 -49.723  1.00  5.06           H  
ATOM   2834 2HZ  LYS A 175     -14.149 -10.508 -50.822  1.00  5.06           H  
ATOM   2835 3HZ  LYS A 175     -14.503 -11.635 -49.671  1.00  5.06           H  
ATOM   2836  N   LEU A 176      -9.399  -8.840 -45.432  1.00  1.63           N  
ATOM   2837  CA  LEU A 176      -9.875  -8.797 -44.059  1.00  1.20           C  
ATOM   2838  C   LEU A 176     -11.366  -9.118 -44.025  1.00  1.19           C  
ATOM   2839  O   LEU A 176     -12.183  -8.368 -44.561  1.00  1.61           O  
ATOM   2840  CB  LEU A 176      -9.604  -7.414 -43.450  1.00  1.80           C  
ATOM   2841  CG  LEU A 176     -10.011  -7.225 -41.992  1.00  1.80           C  
ATOM   2842  CD1 LEU A 176      -9.197  -8.181 -41.136  1.00  1.80           C  
ATOM   2843  CD2 LEU A 176      -9.754  -5.776 -41.591  1.00  1.80           C  
ATOM   2844  H   LEU A 176      -9.334  -7.980 -45.959  1.00  1.96           H  
ATOM   2845  HA  LEU A 176      -9.342  -9.550 -43.478  1.00  1.44           H  
ATOM   2846 1HB  LEU A 176      -8.539  -7.206 -43.514  1.00  2.16           H  
ATOM   2847 2HB  LEU A 176     -10.133  -6.666 -44.040  1.00  2.16           H  
ATOM   2848  HG  LEU A 176     -11.067  -7.462 -41.862  1.00  2.16           H  
ATOM   2849 1HD1 LEU A 176      -9.468  -8.064 -40.089  1.00  2.16           H  
ATOM   2850 2HD1 LEU A 176      -9.396  -9.206 -41.448  1.00  2.16           H  
ATOM   2851 3HD1 LEU A 176      -8.137  -7.963 -41.259  1.00  2.16           H  
ATOM   2852 1HD2 LEU A 176     -10.026  -5.622 -40.550  1.00  2.16           H  
ATOM   2853 2HD2 LEU A 176      -8.701  -5.546 -41.718  1.00  2.16           H  
ATOM   2854 3HD2 LEU A 176     -10.348  -5.114 -42.222  1.00  2.16           H  
ATOM   2855  N   ILE A 177     -11.710 -10.240 -43.402  1.00  1.37           N  
ATOM   2856  CA  ILE A 177     -13.094 -10.696 -43.315  1.00  1.72           C  
ATOM   2857  C   ILE A 177     -13.547 -10.800 -41.872  1.00  1.93           C  
ATOM   2858  O   ILE A 177     -12.975 -11.580 -41.116  1.00  5.72           O  
ATOM   2859  CB  ILE A 177     -13.257 -12.080 -43.961  1.00  2.58           C  
ATOM   2860  CG1 ILE A 177     -12.843 -12.044 -45.431  1.00  2.58           C  
ATOM   2861  CG2 ILE A 177     -14.697 -12.539 -43.820  1.00  2.58           C  
ATOM   2862  CD1 ILE A 177     -12.764 -13.414 -46.063  1.00  2.58           C  
ATOM   2863  H   ILE A 177     -10.985 -10.804 -42.979  1.00  1.64           H  
ATOM   2864  HA  ILE A 177     -13.734  -9.982 -43.831  1.00  2.06           H  
ATOM   2865  HB  ILE A 177     -12.604 -12.793 -43.459  1.00  3.10           H  
ATOM   2866 1HG1 ILE A 177     -13.562 -11.445 -45.988  1.00  3.10           H  
ATOM   2867 2HG1 ILE A 177     -11.863 -11.575 -45.516  1.00  3.10           H  
ATOM   2868 1HG2 ILE A 177     -14.801 -13.522 -44.267  1.00  3.10           H  
ATOM   2869 2HG2 ILE A 177     -14.965 -12.586 -42.765  1.00  3.10           H  
ATOM   2870 3HG2 ILE A 177     -15.355 -11.835 -44.330  1.00  3.10           H  
ATOM   2871 1HD1 ILE A 177     -12.464 -13.318 -47.106  1.00  3.10           H  
ATOM   2872 2HD1 ILE A 177     -12.031 -14.020 -45.529  1.00  3.10           H  
ATOM   2873 3HD1 ILE A 177     -13.740 -13.896 -46.010  1.00  3.10           H  
ATOM   2874  N   SER A 178     -14.569 -10.037 -41.479  1.00  1.43           N  
ATOM   2875  CA  SER A 178     -15.018 -10.134 -40.095  1.00  1.89           C  
ATOM   2876  C   SER A 178     -15.840 -11.404 -39.872  1.00  1.51           C  
ATOM   2877  O   SER A 178     -16.688 -11.760 -40.697  1.00  2.99           O  
ATOM   2878  CB  SER A 178     -15.813  -8.928 -39.665  1.00  2.83           C  
ATOM   2879  OG  SER A 178     -16.219  -9.094 -38.332  1.00  2.83           O  
ATOM   2880  H   SER A 178     -15.020  -9.402 -42.123  1.00  1.72           H  
ATOM   2881  HA  SER A 178     -14.136 -10.190 -39.474  1.00  2.27           H  
ATOM   2882 1HB  SER A 178     -15.196  -8.034 -39.753  1.00  3.40           H  
ATOM   2883 2HB  SER A 178     -16.683  -8.801 -40.307  1.00  3.40           H  
ATOM   2884  HG  SER A 178     -15.440  -9.433 -37.868  1.00  3.40           H  
ATOM   2885  N   LEU A 179     -15.572 -12.091 -38.760  1.00  0.63           N  
ATOM   2886  CA  LEU A 179     -16.173 -13.409 -38.544  1.00  0.72           C  
ATOM   2887  C   LEU A 179     -17.152 -13.550 -37.369  1.00  0.66           C  
ATOM   2888  O   LEU A 179     -17.081 -12.848 -36.360  1.00  0.85           O  
ATOM   2889  CB  LEU A 179     -15.047 -14.416 -38.390  1.00  1.08           C  
ATOM   2890  CG  LEU A 179     -14.064 -14.462 -39.565  1.00  1.08           C  
ATOM   2891  CD1 LEU A 179     -12.909 -15.362 -39.222  1.00  1.08           C  
ATOM   2892  CD2 LEU A 179     -14.778 -14.968 -40.804  1.00  1.08           C  
ATOM   2893  H   LEU A 179     -14.910 -11.700 -38.096  1.00  0.76           H  
ATOM   2894  HA  LEU A 179     -16.716 -13.663 -39.446  1.00  0.86           H  
ATOM   2895 1HB  LEU A 179     -14.488 -14.208 -37.488  1.00  1.30           H  
ATOM   2896 2HB  LEU A 179     -15.490 -15.406 -38.303  1.00  1.30           H  
ATOM   2897  HG  LEU A 179     -13.669 -13.464 -39.747  1.00  1.30           H  
ATOM   2898 1HD1 LEU A 179     -12.206 -15.382 -40.055  1.00  1.30           H  
ATOM   2899 2HD1 LEU A 179     -12.402 -14.985 -38.334  1.00  1.30           H  
ATOM   2900 3HD1 LEU A 179     -13.279 -16.367 -39.034  1.00  1.30           H  
ATOM   2901 1HD2 LEU A 179     -14.079 -14.998 -41.640  1.00  1.30           H  
ATOM   2902 2HD2 LEU A 179     -15.166 -15.969 -40.616  1.00  1.30           H  
ATOM   2903 3HD2 LEU A 179     -15.602 -14.298 -41.046  1.00  1.30           H  
ATOM   2904  N   SER A 180     -18.096 -14.464 -37.567  1.00  0.72           N  
ATOM   2905  CA  SER A 180     -19.185 -14.817 -36.655  1.00  0.89           C  
ATOM   2906  C   SER A 180     -18.821 -15.252 -35.236  1.00  1.11           C  
ATOM   2907  O   SER A 180     -18.861 -16.454 -34.936  1.00  5.27           O  
ATOM   2908  CB  SER A 180     -20.027 -15.914 -37.254  1.00  1.33           C  
ATOM   2909  OG  SER A 180     -21.060 -16.265 -36.374  1.00  1.33           O  
ATOM   2910  H   SER A 180     -18.053 -14.986 -38.432  1.00  0.86           H  
ATOM   2911  HA  SER A 180     -19.811 -13.930 -36.560  1.00  1.07           H  
ATOM   2912 1HB  SER A 180     -20.447 -15.586 -38.205  1.00  1.60           H  
ATOM   2913 2HB  SER A 180     -19.402 -16.784 -37.456  1.00  1.60           H  
ATOM   2914  HG  SER A 180     -21.749 -15.598 -36.502  1.00  1.60           H  
ATOM   2915  N   GLU A 181     -18.561 -14.292 -34.344  1.00  1.61           N  
ATOM   2916  CA  GLU A 181     -18.328 -14.607 -32.924  1.00  1.70           C  
ATOM   2917  C   GLU A 181     -19.452 -15.502 -32.359  1.00  0.83           C  
ATOM   2918  O   GLU A 181     -19.200 -16.351 -31.503  1.00  0.67           O  
ATOM   2919  CB  GLU A 181     -18.276 -13.333 -32.061  1.00  2.55           C  
ATOM   2920  CG  GLU A 181     -17.148 -12.365 -32.356  1.00  2.55           C  
ATOM   2921  CD  GLU A 181     -17.495 -11.381 -33.442  1.00  2.55           C  
ATOM   2922  OE1 GLU A 181     -18.596 -11.438 -33.933  1.00  2.55           O  
ATOM   2923  OE2 GLU A 181     -16.664 -10.568 -33.782  1.00  2.55           O  
ATOM   2924  H   GLU A 181     -18.493 -13.337 -34.675  1.00  1.93           H  
ATOM   2925  HA  GLU A 181     -17.384 -15.144 -32.835  1.00  2.04           H  
ATOM   2926 1HB  GLU A 181     -19.209 -12.784 -32.181  1.00  3.06           H  
ATOM   2927 2HB  GLU A 181     -18.199 -13.613 -31.011  1.00  3.06           H  
ATOM   2928 1HG  GLU A 181     -16.925 -11.822 -31.444  1.00  3.06           H  
ATOM   2929 2HG  GLU A 181     -16.259 -12.917 -32.633  1.00  3.06           H  
ATOM   2930  N   GLN A 182     -20.676 -15.305 -32.869  1.00  1.04           N  
ATOM   2931  CA  GLN A 182     -21.871 -16.048 -32.482  1.00  1.20           C  
ATOM   2932  C   GLN A 182     -21.758 -17.540 -32.783  1.00  0.92           C  
ATOM   2933  O   GLN A 182     -22.273 -18.357 -32.021  1.00  1.31           O  
ATOM   2934  CB  GLN A 182     -23.080 -15.485 -33.225  1.00  1.80           C  
ATOM   2935  CG  GLN A 182     -24.438 -16.018 -32.795  1.00  1.80           C  
ATOM   2936  CD  GLN A 182     -24.851 -15.631 -31.384  1.00  1.80           C  
ATOM   2937  OE1 GLN A 182     -24.732 -14.475 -30.956  1.00  1.80           O  
ATOM   2938  NE2 GLN A 182     -25.386 -16.604 -30.658  1.00  1.80           N  
ATOM   2939  H   GLN A 182     -20.788 -14.583 -33.565  1.00  1.25           H  
ATOM   2940  HA  GLN A 182     -22.020 -15.928 -31.410  1.00  1.44           H  
ATOM   2941 1HB  GLN A 182     -23.092 -14.413 -33.122  1.00  2.16           H  
ATOM   2942 2HB  GLN A 182     -22.973 -15.699 -34.288  1.00  2.16           H  
ATOM   2943 1HG  GLN A 182     -25.194 -15.645 -33.486  1.00  2.16           H  
ATOM   2944 2HG  GLN A 182     -24.406 -17.105 -32.833  1.00  2.16           H  
ATOM   2945 1HE2 GLN A 182     -25.712 -16.438 -29.724  1.00  2.16           H  
ATOM   2946 2HE2 GLN A 182     -25.485 -17.522 -31.047  1.00  2.16           H  
ATOM   2947  N   GLN A 183     -21.098 -17.898 -33.894  1.00  0.76           N  
ATOM   2948  CA  GLN A 183     -20.914 -19.304 -34.242  1.00  1.31           C  
ATOM   2949  C   GLN A 183     -20.084 -19.963 -33.172  1.00  0.82           C  
ATOM   2950  O   GLN A 183     -20.380 -21.077 -32.749  1.00  1.15           O  
ATOM   2951  CB  GLN A 183     -20.251 -19.487 -35.624  1.00  1.97           C  
ATOM   2952  CG  GLN A 183     -20.066 -20.956 -36.043  1.00  1.97           C  
ATOM   2953  CD  GLN A 183     -19.489 -21.155 -37.453  1.00  1.97           C  
ATOM   2954  OE1 GLN A 183     -19.476 -20.227 -38.272  1.00  1.97           O  
ATOM   2955  NE2 GLN A 183     -19.022 -22.375 -37.736  1.00  1.97           N  
ATOM   2956  H   GLN A 183     -20.682 -17.195 -34.492  1.00  0.91           H  
ATOM   2957  HA  GLN A 183     -21.885 -19.795 -34.259  1.00  1.57           H  
ATOM   2958 1HB  GLN A 183     -20.855 -18.995 -36.385  1.00  2.36           H  
ATOM   2959 2HB  GLN A 183     -19.280 -19.003 -35.620  1.00  2.36           H  
ATOM   2960 1HG  GLN A 183     -19.388 -21.433 -35.335  1.00  2.36           H  
ATOM   2961 2HG  GLN A 183     -21.037 -21.449 -36.008  1.00  2.36           H  
ATOM   2962 1HE2 GLN A 183     -18.657 -22.598 -38.650  1.00  2.36           H  
ATOM   2963 2HE2 GLN A 183     -19.047 -23.099 -37.041  1.00  2.36           H  
ATOM   2964  N   LEU A 184     -19.048 -19.264 -32.715  1.00  0.65           N  
ATOM   2965  CA  LEU A 184     -18.207 -19.820 -31.663  1.00  0.57           C  
ATOM   2966  C   LEU A 184     -18.995 -19.961 -30.354  1.00  0.67           C  
ATOM   2967  O   LEU A 184     -18.945 -20.993 -29.683  1.00  0.99           O  
ATOM   2968  CB  LEU A 184     -16.992 -18.921 -31.443  1.00  0.85           C  
ATOM   2969  CG  LEU A 184     -16.011 -18.860 -32.612  1.00  0.85           C  
ATOM   2970  CD1 LEU A 184     -14.931 -17.853 -32.286  1.00  0.85           C  
ATOM   2971  CD2 LEU A 184     -15.432 -20.236 -32.882  1.00  0.85           C  
ATOM   2972  H   LEU A 184     -18.850 -18.348 -33.120  1.00  0.78           H  
ATOM   2973  HA  LEU A 184     -17.868 -20.808 -31.973  1.00  0.68           H  
ATOM   2974 1HB  LEU A 184     -17.337 -17.909 -31.252  1.00  1.03           H  
ATOM   2975 2HB  LEU A 184     -16.449 -19.265 -30.565  1.00  1.03           H  
ATOM   2976  HG  LEU A 184     -16.537 -18.512 -33.502  1.00  1.03           H  
ATOM   2977 1HD1 LEU A 184     -14.236 -17.780 -33.122  1.00  1.03           H  
ATOM   2978 2HD1 LEU A 184     -15.390 -16.882 -32.105  1.00  1.03           H  
ATOM   2979 3HD1 LEU A 184     -14.396 -18.173 -31.394  1.00  1.03           H  
ATOM   2980 1HD2 LEU A 184     -14.749 -20.180 -33.724  1.00  1.03           H  
ATOM   2981 2HD2 LEU A 184     -14.895 -20.588 -32.004  1.00  1.03           H  
ATOM   2982 3HD2 LEU A 184     -16.239 -20.930 -33.117  1.00  1.03           H  
ATOM   2983  N   VAL A 185     -19.809 -18.957 -30.041  1.00  0.64           N  
ATOM   2984  CA  VAL A 185     -20.643 -18.994 -28.841  1.00  0.74           C  
ATOM   2985  C   VAL A 185     -21.592 -20.195 -28.842  1.00  1.15           C  
ATOM   2986  O   VAL A 185     -21.792 -20.836 -27.807  1.00  1.47           O  
ATOM   2987  CB  VAL A 185     -21.449 -17.684 -28.708  1.00  1.11           C  
ATOM   2988  CG1 VAL A 185     -22.486 -17.804 -27.597  1.00  1.11           C  
ATOM   2989  CG2 VAL A 185     -20.492 -16.541 -28.405  1.00  1.11           C  
ATOM   2990  H   VAL A 185     -19.820 -18.126 -30.623  1.00  0.77           H  
ATOM   2991  HA  VAL A 185     -19.989 -19.075 -27.975  1.00  0.89           H  
ATOM   2992  HB  VAL A 185     -21.978 -17.490 -29.639  1.00  1.33           H  
ATOM   2993 1HG1 VAL A 185     -23.047 -16.872 -27.523  1.00  1.33           H  
ATOM   2994 2HG1 VAL A 185     -23.170 -18.621 -27.824  1.00  1.33           H  
ATOM   2995 3HG1 VAL A 185     -21.986 -18.001 -26.649  1.00  1.33           H  
ATOM   2996 1HG2 VAL A 185     -21.053 -15.611 -28.320  1.00  1.33           H  
ATOM   2997 2HG2 VAL A 185     -19.975 -16.741 -27.466  1.00  1.33           H  
ATOM   2998 3HG2 VAL A 185     -19.762 -16.451 -29.205  1.00  1.33           H  
ATOM   2999  N   ASP A 186     -22.170 -20.497 -30.002  1.00  1.38           N  
ATOM   3000  CA  ASP A 186     -23.119 -21.595 -30.150  1.00  2.11           C  
ATOM   3001  C   ASP A 186     -22.506 -22.944 -30.545  1.00  2.93           C  
ATOM   3002  O   ASP A 186     -23.242 -23.848 -30.943  1.00  5.26           O  
ATOM   3003  CB  ASP A 186     -24.164 -21.218 -31.196  1.00  3.17           C  
ATOM   3004  CG  ASP A 186     -24.994 -20.048 -30.732  1.00  3.17           C  
ATOM   3005  OD1 ASP A 186     -25.101 -19.874 -29.541  1.00  3.17           O  
ATOM   3006  OD2 ASP A 186     -25.519 -19.332 -31.556  1.00  3.17           O  
ATOM   3007  H   ASP A 186     -21.973 -19.921 -30.812  1.00  1.66           H  
ATOM   3008  HA  ASP A 186     -23.623 -21.729 -29.193  1.00  2.53           H  
ATOM   3009 1HB  ASP A 186     -23.671 -20.955 -32.132  1.00  3.80           H  
ATOM   3010 2HB  ASP A 186     -24.821 -22.066 -31.389  1.00  3.80           H  
ATOM   3011  N   CYS A 187     -21.182 -23.101 -30.446  1.00  2.79           N  
ATOM   3012  CA  CYS A 187     -20.567 -24.353 -30.888  1.00  4.00           C  
ATOM   3013  C   CYS A 187     -19.417 -24.834 -30.006  1.00  6.27           C  
ATOM   3014  O   CYS A 187     -19.276 -26.036 -29.767  1.00 28.73           O  
ATOM   3015  CB  CYS A 187     -20.050 -24.205 -32.309  1.00  6.00           C  
ATOM   3016  SG  CYS A 187     -21.330 -23.856 -33.537  1.00  6.00           S  
ATOM   3017  H   CYS A 187     -20.590 -22.353 -30.102  1.00  3.35           H  
ATOM   3018  HA  CYS A 187     -21.338 -25.125 -30.884  1.00  4.80           H  
ATOM   3019 1HB  CYS A 187     -19.312 -23.402 -32.348  1.00  7.20           H  
ATOM   3020 2HB  CYS A 187     -19.551 -25.125 -32.599  1.00  7.20           H  
ATOM   3021  HG  CYS A 187     -20.497 -23.560 -34.529  1.00  7.20           H  
ATOM   3022  N   ASP A 188     -18.608 -23.900 -29.508  1.00 20.42           N  
ATOM   3023  CA  ASP A 188     -17.426 -24.210 -28.701  1.00 28.98           C  
ATOM   3024  C   ASP A 188     -17.743 -24.853 -27.355  1.00 22.55           C  
ATOM   3025  O   ASP A 188     -16.848 -25.375 -26.684  1.00 60.68           O  
ATOM   3026  CB  ASP A 188     -16.637 -22.951 -28.481  1.00 43.47           C  
ATOM   3027  CG  ASP A 188     -16.091 -22.470 -29.786  1.00 43.47           C  
ATOM   3028  OD1 ASP A 188     -16.165 -23.205 -30.734  1.00 43.47           O  
ATOM   3029  OD2 ASP A 188     -15.607 -21.376 -29.840  1.00 43.47           O  
ATOM   3030  H   ASP A 188     -18.781 -22.926 -29.716  1.00 24.50           H  
ATOM   3031  HA  ASP A 188     -16.809 -24.908 -29.268  1.00 34.78           H  
ATOM   3032 1HB  ASP A 188     -17.269 -22.178 -28.043  1.00 52.16           H  
ATOM   3033 2HB  ASP A 188     -15.811 -23.144 -27.798  1.00 52.16           H  
ATOM   3034  N   VAL A 189     -19.018 -24.823 -26.975  1.00 16.57           N  
ATOM   3035  CA  VAL A 189     -19.530 -25.488 -25.795  1.00 28.48           C  
ATOM   3036  C   VAL A 189     -19.103 -26.958 -25.753  1.00 28.04           C  
ATOM   3037  O   VAL A 189     -18.871 -27.512 -24.678  1.00 47.17           O  
ATOM   3038  CB  VAL A 189     -21.061 -25.374 -25.751  1.00 42.72           C  
ATOM   3039  CG1 VAL A 189     -21.618 -26.232 -24.626  1.00 42.72           C  
ATOM   3040  CG2 VAL A 189     -21.447 -23.912 -25.569  1.00 42.72           C  
ATOM   3041  H   VAL A 189     -19.685 -24.331 -27.548  1.00 19.88           H  
ATOM   3042  HA  VAL A 189     -19.120 -24.989 -24.927  1.00 34.18           H  
ATOM   3043  HB  VAL A 189     -21.478 -25.748 -26.686  1.00 51.26           H  
ATOM   3044 1HG1 VAL A 189     -22.705 -26.152 -24.611  1.00 51.26           H  
ATOM   3045 2HG1 VAL A 189     -21.334 -27.272 -24.786  1.00 51.26           H  
ATOM   3046 3HG1 VAL A 189     -21.216 -25.888 -23.673  1.00 51.26           H  
ATOM   3047 1HG2 VAL A 189     -22.532 -23.822 -25.548  1.00 51.26           H  
ATOM   3048 2HG2 VAL A 189     -21.033 -23.541 -24.632  1.00 51.26           H  
ATOM   3049 3HG2 VAL A 189     -21.051 -23.324 -26.398  1.00 51.26           H  
ATOM   3050  N   ASP A 190     -18.983 -27.586 -26.932  1.00 44.76           N  
ATOM   3051  CA  ASP A 190     -18.576 -28.985 -27.052  1.00 62.54           C  
ATOM   3052  C   ASP A 190     -17.151 -29.251 -26.543  1.00 47.41           C  
ATOM   3053  O   ASP A 190     -16.793 -30.399 -26.277  1.00112.11           O  
ATOM   3054  CB  ASP A 190     -18.674 -29.432 -28.510  1.00 93.81           C  
ATOM   3055  CG  ASP A 190     -20.111 -29.586 -28.990  1.00 93.81           C  
ATOM   3056  OD1 ASP A 190     -20.992 -29.639 -28.164  1.00 93.81           O  
ATOM   3057  OD2 ASP A 190     -20.314 -29.652 -30.178  1.00 93.81           O  
ATOM   3058  H   ASP A 190     -19.173 -27.076 -27.789  1.00 53.71           H  
ATOM   3059  HA  ASP A 190     -19.262 -29.589 -26.459  1.00 75.05           H  
ATOM   3060 1HB  ASP A 190     -18.171 -28.704 -29.148  1.00112.57           H  
ATOM   3061 2HB  ASP A 190     -18.160 -30.386 -28.635  1.00112.57           H  
ATOM   3062  N   TYR A 191     -16.346 -28.198 -26.405  1.00 39.73           N  
ATOM   3063  CA  TYR A 191     -14.990 -28.315 -25.903  1.00 50.27           C  
ATOM   3064  C   TYR A 191     -14.869 -27.798 -24.472  1.00 44.64           C  
ATOM   3065  O   TYR A 191     -13.759 -27.636 -23.962  1.00 82.53           O  
ATOM   3066  CB  TYR A 191     -14.037 -27.565 -26.826  1.00 75.41           C  
ATOM   3067  CG  TYR A 191     -13.944 -28.195 -28.187  1.00 75.41           C  
ATOM   3068  CD1 TYR A 191     -14.706 -27.708 -29.234  1.00 75.41           C  
ATOM   3069  CD2 TYR A 191     -13.101 -29.277 -28.382  1.00 75.41           C  
ATOM   3070  CE1 TYR A 191     -14.626 -28.313 -30.471  1.00 75.41           C  
ATOM   3071  CE2 TYR A 191     -13.020 -29.876 -29.621  1.00 75.41           C  
ATOM   3072  CZ  TYR A 191     -13.781 -29.398 -30.663  1.00 75.41           C  
ATOM   3073  OH  TYR A 191     -13.710 -29.999 -31.897  1.00 75.41           O  
ATOM   3074  H   TYR A 191     -16.673 -27.275 -26.641  1.00 47.68           H  
ATOM   3075  HA  TYR A 191     -14.713 -29.369 -25.898  1.00 60.32           H  
ATOM   3076 1HB  TYR A 191     -14.380 -26.537 -26.947  1.00 90.49           H  
ATOM   3077 2HB  TYR A 191     -13.039 -27.537 -26.389  1.00 90.49           H  
ATOM   3078  HD1 TYR A 191     -15.371 -26.858 -29.080  1.00 90.49           H  
ATOM   3079  HD2 TYR A 191     -12.504 -29.658 -27.553  1.00 90.49           H  
ATOM   3080  HE1 TYR A 191     -15.226 -27.940 -31.294  1.00 90.49           H  
ATOM   3081  HE2 TYR A 191     -12.359 -30.729 -29.772  1.00 90.49           H  
ATOM   3082  HH  TYR A 191     -14.416 -29.664 -32.455  1.00 90.49           H  
ATOM   3083  N   GLY A 192     -16.007 -27.569 -23.811  1.00 26.48           N  
ATOM   3084  CA  GLY A 192     -16.002 -27.121 -22.428  1.00  8.62           C  
ATOM   3085  C   GLY A 192     -16.377 -25.651 -22.229  1.00  5.46           C  
ATOM   3086  O   GLY A 192     -16.397 -25.181 -21.090  1.00  8.75           O  
ATOM   3087  H   GLY A 192     -16.904 -27.708 -24.257  1.00 31.78           H  
ATOM   3088 1HA  GLY A 192     -16.691 -27.743 -21.856  1.00 10.34           H  
ATOM   3089 2HA  GLY A 192     -15.014 -27.295 -22.004  1.00 10.34           H  
ATOM   3090  N   ASP A 193     -16.659 -24.913 -23.304  1.00  2.92           N  
ATOM   3091  CA  ASP A 193     -17.031 -23.513 -23.120  1.00  1.53           C  
ATOM   3092  C   ASP A 193     -18.469 -23.374 -22.628  1.00  1.11           C  
ATOM   3093  O   ASP A 193     -19.288 -24.277 -22.788  1.00  1.94           O  
ATOM   3094  CB  ASP A 193     -16.797 -22.716 -24.393  1.00  2.29           C  
ATOM   3095  CG  ASP A 193     -15.306 -22.578 -24.662  1.00  2.29           C  
ATOM   3096  OD1 ASP A 193     -14.542 -22.877 -23.771  1.00  2.29           O  
ATOM   3097  OD2 ASP A 193     -14.937 -22.160 -25.728  1.00  2.29           O  
ATOM   3098  H   ASP A 193     -16.641 -25.298 -24.245  1.00  3.50           H  
ATOM   3099  HA  ASP A 193     -16.381 -23.091 -22.352  1.00  1.84           H  
ATOM   3100 1HB  ASP A 193     -17.274 -23.208 -25.236  1.00  2.75           H  
ATOM   3101 2HB  ASP A 193     -17.233 -21.722 -24.297  1.00  2.75           H  
ATOM   3102  N   GLU A 194     -18.760 -22.258 -21.978  1.00  0.83           N  
ATOM   3103  CA  GLU A 194     -20.083 -22.013 -21.423  1.00  1.29           C  
ATOM   3104  C   GLU A 194     -20.876 -20.966 -22.210  1.00  0.80           C  
ATOM   3105  O   GLU A 194     -21.872 -20.442 -21.708  1.00  0.97           O  
ATOM   3106  CB  GLU A 194     -19.960 -21.562 -19.977  1.00  1.94           C  
ATOM   3107  CG  GLU A 194     -19.314 -22.568 -19.044  1.00  1.94           C  
ATOM   3108  CD  GLU A 194     -19.214 -22.048 -17.641  1.00  1.94           C  
ATOM   3109  OE1 GLU A 194     -19.618 -20.931 -17.418  1.00  1.94           O  
ATOM   3110  OE2 GLU A 194     -18.730 -22.754 -16.788  1.00  1.94           O  
ATOM   3111  H   GLU A 194     -18.055 -21.543 -21.871  1.00  1.00           H  
ATOM   3112  HA  GLU A 194     -20.643 -22.948 -21.450  1.00  1.55           H  
ATOM   3113 1HB  GLU A 194     -19.398 -20.631 -19.923  1.00  2.32           H  
ATOM   3114 2HB  GLU A 194     -20.957 -21.373 -19.588  1.00  2.32           H  
ATOM   3115 1HG  GLU A 194     -19.905 -23.484 -19.042  1.00  2.32           H  
ATOM   3116 2HG  GLU A 194     -18.318 -22.809 -19.413  1.00  2.32           H  
ATOM   3117  N   GLY A 195     -20.425 -20.644 -23.422  1.00  0.96           N  
ATOM   3118  CA  GLY A 195     -21.118 -19.658 -24.243  1.00  0.88           C  
ATOM   3119  C   GLY A 195     -21.074 -18.300 -23.563  1.00  0.64           C  
ATOM   3120  O   GLY A 195     -20.006 -17.831 -23.175  1.00  0.92           O  
ATOM   3121  H   GLY A 195     -19.599 -21.093 -23.788  1.00  1.15           H  
ATOM   3122 1HA  GLY A 195     -20.652 -19.600 -25.227  1.00  1.06           H  
ATOM   3123 2HA  GLY A 195     -22.153 -19.966 -24.391  1.00  1.06           H  
ATOM   3124  N   CYS A 196     -22.247 -17.686 -23.395  1.00  0.86           N  
ATOM   3125  CA  CYS A 196     -22.394 -16.385 -22.728  1.00  0.77           C  
ATOM   3126  C   CYS A 196     -21.928 -16.349 -21.262  1.00  0.64           C  
ATOM   3127  O   CYS A 196     -21.811 -15.272 -20.673  1.00  0.65           O  
ATOM   3128  CB  CYS A 196     -23.855 -15.935 -22.768  1.00  1.16           C  
ATOM   3129  SG  CYS A 196     -24.973 -16.921 -21.745  1.00  1.16           S  
ATOM   3130  H   CYS A 196     -23.079 -18.136 -23.761  1.00  1.03           H  
ATOM   3131  HA  CYS A 196     -21.802 -15.661 -23.282  1.00  0.92           H  
ATOM   3132 1HB  CYS A 196     -23.928 -14.900 -22.439  1.00  1.39           H  
ATOM   3133 2HB  CYS A 196     -24.217 -15.979 -23.795  1.00  1.39           H  
ATOM   3134  HG  CYS A 196     -24.396 -16.628 -20.584  1.00  1.39           H  
ATOM   3135  N   GLU A 197     -21.650 -17.502 -20.657  1.00  0.70           N  
ATOM   3136  CA  GLU A 197     -21.176 -17.504 -19.284  1.00  0.72           C  
ATOM   3137  C   GLU A 197     -19.647 -17.604 -19.183  1.00  0.61           C  
ATOM   3138  O   GLU A 197     -19.105 -17.603 -18.077  1.00  1.52           O  
ATOM   3139  CB  GLU A 197     -21.833 -18.639 -18.505  1.00  1.08           C  
ATOM   3140  CG  GLU A 197     -23.345 -18.534 -18.396  1.00  1.08           C  
ATOM   3141  CD  GLU A 197     -23.796 -17.311 -17.647  1.00  1.08           C  
ATOM   3142  OE1 GLU A 197     -23.155 -16.953 -16.689  1.00  1.08           O  
ATOM   3143  OE2 GLU A 197     -24.785 -16.735 -18.034  1.00  1.08           O  
ATOM   3144  H   GLU A 197     -21.769 -18.390 -21.131  1.00  0.84           H  
ATOM   3145  HA  GLU A 197     -21.476 -16.564 -18.821  1.00  0.86           H  
ATOM   3146 1HB  GLU A 197     -21.612 -19.582 -18.990  1.00  1.30           H  
ATOM   3147 2HB  GLU A 197     -21.420 -18.682 -17.497  1.00  1.30           H  
ATOM   3148 1HG  GLU A 197     -23.772 -18.513 -19.398  1.00  1.30           H  
ATOM   3149 2HG  GLU A 197     -23.723 -19.422 -17.891  1.00  1.30           H  
ATOM   3150  N   GLY A 198     -18.950 -17.670 -20.323  1.00  0.79           N  
ATOM   3151  CA  GLY A 198     -17.488 -17.736 -20.304  1.00  0.69           C  
ATOM   3152  C   GLY A 198     -16.933 -18.889 -21.130  1.00  0.67           C  
ATOM   3153  O   GLY A 198     -17.683 -19.739 -21.602  1.00  0.88           O  
ATOM   3154  H   GLY A 198     -19.421 -17.670 -21.218  1.00  0.95           H  
ATOM   3155 1HA  GLY A 198     -17.083 -16.795 -20.676  1.00  0.83           H  
ATOM   3156 2HA  GLY A 198     -17.152 -17.841 -19.275  1.00  0.83           H  
ATOM   3157  N   GLY A 199     -15.613 -18.907 -21.308  1.00  0.78           N  
ATOM   3158  CA  GLY A 199     -14.973 -19.960 -22.090  1.00  1.00           C  
ATOM   3159  C   GLY A 199     -13.493 -19.686 -22.362  1.00  0.87           C  
ATOM   3160  O   GLY A 199     -12.953 -18.652 -21.959  1.00  2.54           O  
ATOM   3161  H   GLY A 199     -15.050 -18.178 -20.894  1.00  0.94           H  
ATOM   3162 1HA  GLY A 199     -15.073 -20.910 -21.563  1.00  1.20           H  
ATOM   3163 2HA  GLY A 199     -15.499 -20.070 -23.037  1.00  1.20           H  
ATOM   3164  N   LEU A 200     -12.844 -20.653 -23.018  1.00  0.85           N  
ATOM   3165  CA  LEU A 200     -11.421 -20.603 -23.345  1.00  0.74           C  
ATOM   3166  C   LEU A 200     -11.163 -20.431 -24.840  1.00  0.52           C  
ATOM   3167  O   LEU A 200     -11.667 -21.187 -25.670  1.00  0.98           O  
ATOM   3168  CB  LEU A 200     -10.727 -21.875 -22.837  1.00  1.11           C  
ATOM   3169  CG  LEU A 200      -9.249 -22.057 -23.219  1.00  1.11           C  
ATOM   3170  CD1 LEU A 200      -8.408 -20.975 -22.570  1.00  1.11           C  
ATOM   3171  CD2 LEU A 200      -8.778 -23.430 -22.777  1.00  1.11           C  
ATOM   3172  H   LEU A 200     -13.369 -21.473 -23.305  1.00  1.02           H  
ATOM   3173  HA  LEU A 200     -10.986 -19.750 -22.828  1.00  0.89           H  
ATOM   3174 1HB  LEU A 200     -10.789 -21.888 -21.750  1.00  1.33           H  
ATOM   3175 2HB  LEU A 200     -11.272 -22.733 -23.216  1.00  1.33           H  
ATOM   3176  HG  LEU A 200      -9.144 -21.975 -24.294  1.00  1.33           H  
ATOM   3177 1HD1 LEU A 200      -7.363 -21.107 -22.853  1.00  1.33           H  
ATOM   3178 2HD1 LEU A 200      -8.753 -20.000 -22.908  1.00  1.33           H  
ATOM   3179 3HD1 LEU A 200      -8.502 -21.040 -21.487  1.00  1.33           H  
ATOM   3180 1HD2 LEU A 200      -7.732 -23.562 -23.058  1.00  1.33           H  
ATOM   3181 2HD2 LEU A 200      -8.878 -23.519 -21.696  1.00  1.33           H  
ATOM   3182 3HD2 LEU A 200      -9.383 -24.194 -23.263  1.00  1.33           H  
ATOM   3183  N   MET A 201     -10.329 -19.452 -25.154  1.00  0.41           N  
ATOM   3184  CA  MET A 201      -9.962 -19.072 -26.512  1.00  0.43           C  
ATOM   3185  C   MET A 201      -9.337 -20.222 -27.303  1.00  0.51           C  
ATOM   3186  O   MET A 201      -9.584 -20.366 -28.500  1.00  0.72           O  
ATOM   3187  CB  MET A 201      -8.984 -17.926 -26.395  1.00  0.65           C  
ATOM   3188  CG  MET A 201      -9.609 -16.654 -25.865  1.00  0.65           C  
ATOM   3189  SD  MET A 201      -8.453 -15.296 -25.857  1.00  0.65           S  
ATOM   3190  CE  MET A 201      -7.377 -15.825 -24.530  1.00  0.65           C  
ATOM   3191  H   MET A 201      -9.943 -18.907 -24.396  1.00  0.49           H  
ATOM   3192  HA  MET A 201     -10.859 -18.745 -27.038  1.00  0.52           H  
ATOM   3193 1HB  MET A 201      -8.167 -18.206 -25.731  1.00  0.77           H  
ATOM   3194 2HB  MET A 201      -8.554 -17.709 -27.374  1.00  0.77           H  
ATOM   3195 1HG  MET A 201     -10.453 -16.381 -26.494  1.00  0.77           H  
ATOM   3196 2HG  MET A 201      -9.974 -16.808 -24.853  1.00  0.77           H  
ATOM   3197 1HE  MET A 201      -6.580 -15.100 -24.403  1.00  0.77           H  
ATOM   3198 2HE  MET A 201      -7.947 -15.906 -23.606  1.00  0.77           H  
ATOM   3199 3HE  MET A 201      -6.944 -16.795 -24.778  1.00  0.77           H  
ATOM   3200  N   ASP A 202      -8.552 -21.048 -26.622  1.00  0.63           N  
ATOM   3201  CA  ASP A 202      -7.923 -22.203 -27.237  1.00  0.97           C  
ATOM   3202  C   ASP A 202      -8.943 -23.275 -27.621  1.00  0.65           C  
ATOM   3203  O   ASP A 202      -8.700 -24.051 -28.547  1.00  0.77           O  
ATOM   3204  CB  ASP A 202      -6.856 -22.778 -26.313  1.00  1.46           C  
ATOM   3205  CG  ASP A 202      -5.646 -21.858 -26.220  1.00  1.46           C  
ATOM   3206  OD1 ASP A 202      -5.545 -20.972 -27.037  1.00  1.46           O  
ATOM   3207  OD2 ASP A 202      -4.837 -22.046 -25.344  1.00  1.46           O  
ATOM   3208  H   ASP A 202      -8.378 -20.862 -25.646  1.00  0.76           H  
ATOM   3209  HA  ASP A 202      -7.432 -21.876 -28.148  1.00  1.16           H  
ATOM   3210 1HB  ASP A 202      -7.268 -22.923 -25.316  1.00  1.75           H  
ATOM   3211 2HB  ASP A 202      -6.533 -23.752 -26.683  1.00  1.75           H  
ATOM   3212  N   ASN A 203     -10.083 -23.325 -26.919  1.00  0.70           N  
ATOM   3213  CA  ASN A 203     -11.127 -24.276 -27.262  1.00  0.85           C  
ATOM   3214  C   ASN A 203     -11.772 -23.822 -28.548  1.00  0.75           C  
ATOM   3215  O   ASN A 203     -12.105 -24.639 -29.406  1.00  1.02           O  
ATOM   3216  CB  ASN A 203     -12.167 -24.399 -26.166  1.00  1.27           C  
ATOM   3217  CG  ASN A 203     -11.693 -25.159 -24.963  1.00  1.27           C  
ATOM   3218  OD1 ASN A 203     -10.736 -25.944 -25.034  1.00  1.27           O  
ATOM   3219  ND2 ASN A 203     -12.357 -24.938 -23.858  1.00  1.27           N  
ATOM   3220  H   ASN A 203     -10.265 -22.669 -26.172  1.00  0.84           H  
ATOM   3221  HA  ASN A 203     -10.677 -25.253 -27.441  1.00  1.02           H  
ATOM   3222 1HB  ASN A 203     -12.483 -23.408 -25.845  1.00  1.53           H  
ATOM   3223 2HB  ASN A 203     -13.049 -24.895 -26.564  1.00  1.53           H  
ATOM   3224 1HD2 ASN A 203     -12.105 -25.410 -23.014  1.00  1.53           H  
ATOM   3225 2HD2 ASN A 203     -13.121 -24.285 -23.859  1.00  1.53           H  
ATOM   3226  N   ALA A 204     -11.915 -22.504 -28.681  1.00  0.55           N  
ATOM   3227  CA  ALA A 204     -12.468 -21.910 -29.885  1.00  0.56           C  
ATOM   3228  C   ALA A 204     -11.558 -22.153 -31.084  1.00  0.65           C  
ATOM   3229  O   ALA A 204     -12.043 -22.470 -32.173  1.00  1.04           O  
ATOM   3230  CB  ALA A 204     -12.698 -20.430 -29.671  1.00  0.84           C  
ATOM   3231  H   ALA A 204     -11.651 -21.901 -27.906  1.00  0.66           H  
ATOM   3232  HA  ALA A 204     -13.416 -22.394 -30.092  1.00  0.67           H  
ATOM   3233 1HB  ALA A 204     -13.148 -20.002 -30.565  1.00  1.01           H  
ATOM   3234 2HB  ALA A 204     -13.372 -20.289 -28.826  1.00  1.01           H  
ATOM   3235 3HB  ALA A 204     -11.752 -19.938 -29.467  1.00  1.01           H  
ATOM   3236  N   PHE A 205     -10.239 -22.052 -30.877  1.00  0.51           N  
ATOM   3237  CA  PHE A 205      -9.299 -22.322 -31.959  1.00  0.60           C  
ATOM   3238  C   PHE A 205      -9.365 -23.798 -32.345  1.00  0.73           C  
ATOM   3239  O   PHE A 205      -9.298 -24.135 -33.529  1.00  0.95           O  
ATOM   3240  CB  PHE A 205      -7.855 -22.033 -31.539  1.00  0.90           C  
ATOM   3241  CG  PHE A 205      -7.479 -20.594 -31.362  1.00  0.90           C  
ATOM   3242  CD1 PHE A 205      -6.653 -20.215 -30.314  1.00  0.90           C  
ATOM   3243  CD2 PHE A 205      -7.936 -19.621 -32.229  1.00  0.90           C  
ATOM   3244  CE1 PHE A 205      -6.300 -18.895 -30.130  1.00  0.90           C  
ATOM   3245  CE2 PHE A 205      -7.585 -18.298 -32.048  1.00  0.90           C  
ATOM   3246  CZ  PHE A 205      -6.770 -17.937 -30.996  1.00  0.90           C  
ATOM   3247  H   PHE A 205      -9.891 -21.756 -29.971  1.00  0.61           H  
ATOM   3248  HA  PHE A 205      -9.566 -21.715 -32.825  1.00  0.72           H  
ATOM   3249 1HB  PHE A 205      -7.639 -22.555 -30.607  1.00  1.08           H  
ATOM   3250 2HB  PHE A 205      -7.199 -22.444 -32.300  1.00  1.08           H  
ATOM   3251  HD1 PHE A 205      -6.281 -20.975 -29.627  1.00  1.08           H  
ATOM   3252  HD2 PHE A 205      -8.583 -19.907 -33.059  1.00  1.08           H  
ATOM   3253  HE1 PHE A 205      -5.652 -18.613 -29.301  1.00  1.08           H  
ATOM   3254  HE2 PHE A 205      -7.955 -17.536 -32.736  1.00  1.08           H  
ATOM   3255  HZ  PHE A 205      -6.495 -16.894 -30.855  1.00  1.08           H  
ATOM   3256  N   THR A 206      -9.528 -24.665 -31.335  1.00  0.86           N  
ATOM   3257  CA  THR A 206      -9.631 -26.106 -31.534  1.00  1.45           C  
ATOM   3258  C   THR A 206     -10.870 -26.444 -32.352  1.00  1.42           C  
ATOM   3259  O   THR A 206     -10.802 -27.266 -33.266  1.00  1.37           O  
ATOM   3260  CB  THR A 206      -9.683 -26.855 -30.188  1.00  2.17           C  
ATOM   3261  OG1 THR A 206      -8.486 -26.591 -29.440  1.00  2.17           O  
ATOM   3262  CG2 THR A 206      -9.807 -28.347 -30.431  1.00  2.17           C  
ATOM   3263  H   THR A 206      -9.547 -24.322 -30.383  1.00  1.03           H  
ATOM   3264  HA  THR A 206      -8.756 -26.445 -32.088  1.00  1.74           H  
ATOM   3265  HB  THR A 206     -10.541 -26.517 -29.612  1.00  2.61           H  
ATOM   3266  HG1 THR A 206      -8.516 -25.683 -29.114  1.00  2.61           H  
ATOM   3267 1HG2 THR A 206      -9.846 -28.869 -29.476  1.00  2.61           H  
ATOM   3268 2HG2 THR A 206     -10.720 -28.548 -30.992  1.00  2.61           H  
ATOM   3269 3HG2 THR A 206      -8.948 -28.696 -31.002  1.00  2.61           H  
ATOM   3270  N   TYR A 207     -11.990 -25.795 -32.027  1.00  1.83           N  
ATOM   3271  CA  TYR A 207     -13.224 -25.963 -32.778  1.00  2.31           C  
ATOM   3272  C   TYR A 207     -13.062 -25.633 -34.228  1.00  1.92           C  
ATOM   3273  O   TYR A 207     -13.433 -26.435 -35.075  1.00  1.90           O  
ATOM   3274  CB  TYR A 207     -14.345 -25.096 -32.225  1.00  3.46           C  
ATOM   3275  CG  TYR A 207     -15.545 -25.026 -33.162  1.00  3.46           C  
ATOM   3276  CD1 TYR A 207     -16.418 -26.094 -33.307  1.00  3.46           C  
ATOM   3277  CD2 TYR A 207     -15.763 -23.861 -33.888  1.00  3.46           C  
ATOM   3278  CE1 TYR A 207     -17.488 -25.998 -34.176  1.00  3.46           C  
ATOM   3279  CE2 TYR A 207     -16.835 -23.760 -34.752  1.00  3.46           C  
ATOM   3280  CZ  TYR A 207     -17.695 -24.826 -34.900  1.00  3.46           C  
ATOM   3281  OH  TYR A 207     -18.764 -24.737 -35.764  1.00  3.46           O  
ATOM   3282  H   TYR A 207     -11.988 -25.166 -31.236  1.00  2.20           H  
ATOM   3283  HA  TYR A 207     -13.525 -27.007 -32.715  1.00  2.77           H  
ATOM   3284 1HB  TYR A 207     -14.681 -25.487 -31.265  1.00  4.16           H  
ATOM   3285 2HB  TYR A 207     -13.984 -24.083 -32.057  1.00  4.16           H  
ATOM   3286  HD1 TYR A 207     -16.262 -27.011 -32.746  1.00  4.16           H  
ATOM   3287  HD2 TYR A 207     -15.080 -23.022 -33.774  1.00  4.16           H  
ATOM   3288  HE1 TYR A 207     -18.170 -26.840 -34.293  1.00  4.16           H  
ATOM   3289  HE2 TYR A 207     -16.997 -22.843 -35.318  1.00  4.16           H  
ATOM   3290  HH  TYR A 207     -19.193 -25.595 -35.832  1.00  4.16           H  
ATOM   3291  N   ILE A 208     -12.524 -24.454 -34.515  1.00  1.97           N  
ATOM   3292  CA  ILE A 208     -12.357 -24.000 -35.885  1.00  1.81           C  
ATOM   3293  C   ILE A 208     -11.483 -24.966 -36.671  1.00  1.62           C  
ATOM   3294  O   ILE A 208     -11.781 -25.302 -37.821  1.00  2.63           O  
ATOM   3295  CB  ILE A 208     -11.761 -22.598 -35.907  1.00  2.71           C  
ATOM   3296  CG1 ILE A 208     -12.779 -21.607 -35.339  1.00  2.71           C  
ATOM   3297  CG2 ILE A 208     -11.413 -22.237 -37.337  1.00  2.71           C  
ATOM   3298  CD1 ILE A 208     -12.191 -20.259 -35.026  1.00  2.71           C  
ATOM   3299  H   ILE A 208     -12.242 -23.840 -33.757  1.00  2.36           H  
ATOM   3300  HA  ILE A 208     -13.337 -23.961 -36.359  1.00  2.17           H  
ATOM   3301  HB  ILE A 208     -10.867 -22.559 -35.284  1.00  3.26           H  
ATOM   3302 1HG1 ILE A 208     -13.582 -21.473 -36.063  1.00  3.26           H  
ATOM   3303 2HG1 ILE A 208     -13.207 -22.016 -34.424  1.00  3.26           H  
ATOM   3304 1HG2 ILE A 208     -10.997 -21.234 -37.374  1.00  3.26           H  
ATOM   3305 2HG2 ILE A 208     -10.687 -22.950 -37.726  1.00  3.26           H  
ATOM   3306 3HG2 ILE A 208     -12.315 -22.275 -37.935  1.00  3.26           H  
ATOM   3307 1HD1 ILE A 208     -12.962 -19.597 -34.636  1.00  3.26           H  
ATOM   3308 2HD1 ILE A 208     -11.399 -20.371 -34.285  1.00  3.26           H  
ATOM   3309 3HD1 ILE A 208     -11.779 -19.841 -35.934  1.00  3.26           H  
ATOM   3310  N   LYS A 209     -10.395 -25.415 -36.042  1.00  1.22           N  
ATOM   3311  CA  LYS A 209      -9.508 -26.413 -36.625  1.00  1.73           C  
ATOM   3312  C   LYS A 209     -10.257 -27.683 -37.028  1.00  1.80           C  
ATOM   3313  O   LYS A 209     -10.140 -28.154 -38.161  1.00  3.44           O  
ATOM   3314  CB  LYS A 209      -8.405 -26.782 -35.633  1.00  2.59           C  
ATOM   3315  CG  LYS A 209      -7.437 -27.837 -36.142  1.00  2.59           C  
ATOM   3316  CD  LYS A 209      -6.396 -28.192 -35.090  1.00  2.59           C  
ATOM   3317  CE  LYS A 209      -5.461 -29.283 -35.593  1.00  2.59           C  
ATOM   3318  NZ  LYS A 209      -4.453 -29.672 -34.569  1.00  2.59           N  
ATOM   3319  H   LYS A 209     -10.174 -25.067 -35.117  1.00  1.46           H  
ATOM   3320  HA  LYS A 209      -9.055 -25.991 -37.522  1.00  2.08           H  
ATOM   3321 1HB  LYS A 209      -7.829 -25.890 -35.383  1.00  3.11           H  
ATOM   3322 2HB  LYS A 209      -8.846 -27.154 -34.711  1.00  3.11           H  
ATOM   3323 1HG  LYS A 209      -7.992 -28.738 -36.406  1.00  3.11           H  
ATOM   3324 2HG  LYS A 209      -6.935 -27.469 -37.034  1.00  3.11           H  
ATOM   3325 1HD  LYS A 209      -5.814 -27.310 -34.829  1.00  3.11           H  
ATOM   3326 2HD  LYS A 209      -6.900 -28.550 -34.193  1.00  3.11           H  
ATOM   3327 1HE  LYS A 209      -6.048 -30.161 -35.861  1.00  3.11           H  
ATOM   3328 2HE  LYS A 209      -4.940 -28.926 -36.481  1.00  3.11           H  
ATOM   3329 1HZ  LYS A 209      -3.855 -30.396 -34.943  1.00  3.11           H  
ATOM   3330 2HZ  LYS A 209      -3.893 -28.868 -34.323  1.00  3.11           H  
ATOM   3331 3HZ  LYS A 209      -4.925 -30.018 -33.746  1.00  3.11           H  
ATOM   3332  N   ASN A 210     -11.013 -28.244 -36.085  1.00  1.65           N  
ATOM   3333  CA  ASN A 210     -11.759 -29.477 -36.312  1.00  2.27           C  
ATOM   3334  C   ASN A 210     -13.017 -29.293 -37.167  1.00  2.06           C  
ATOM   3335  O   ASN A 210     -13.483 -30.239 -37.802  1.00  3.02           O  
ATOM   3336  CB  ASN A 210     -12.123 -30.100 -34.984  1.00  3.41           C  
ATOM   3337  CG  ASN A 210     -10.932 -30.684 -34.279  1.00  3.41           C  
ATOM   3338  OD1 ASN A 210      -9.905 -30.986 -34.900  1.00  3.41           O  
ATOM   3339  ND2 ASN A 210     -11.055 -30.856 -32.989  1.00  3.41           N  
ATOM   3340  H   ASN A 210     -11.061 -27.813 -35.169  1.00  1.98           H  
ATOM   3341  HA  ASN A 210     -11.109 -30.170 -36.848  1.00  2.72           H  
ATOM   3342 1HB  ASN A 210     -12.575 -29.344 -34.340  1.00  4.09           H  
ATOM   3343 2HB  ASN A 210     -12.862 -30.885 -35.138  1.00  4.09           H  
ATOM   3344 1HD2 ASN A 210     -10.301 -31.246 -32.460  1.00  4.09           H  
ATOM   3345 2HD2 ASN A 210     -11.909 -30.598 -32.535  1.00  4.09           H  
ATOM   3346  N   ASN A 211     -13.556 -28.081 -37.182  1.00  1.57           N  
ATOM   3347  CA  ASN A 211     -14.756 -27.755 -37.935  1.00  2.20           C  
ATOM   3348  C   ASN A 211     -14.479 -27.570 -39.407  1.00  1.61           C  
ATOM   3349  O   ASN A 211     -15.123 -28.190 -40.255  1.00  6.55           O  
ATOM   3350  CB  ASN A 211     -15.399 -26.503 -37.379  1.00  3.30           C  
ATOM   3351  CG  ASN A 211     -16.652 -26.128 -38.101  1.00  3.30           C  
ATOM   3352  OD1 ASN A 211     -17.602 -26.916 -38.203  1.00  3.30           O  
ATOM   3353  ND2 ASN A 211     -16.665 -24.927 -38.616  1.00  3.30           N  
ATOM   3354  H   ASN A 211     -13.138 -27.348 -36.631  1.00  1.88           H  
ATOM   3355  HA  ASN A 211     -15.458 -28.584 -37.839  1.00  2.64           H  
ATOM   3356 1HB  ASN A 211     -15.634 -26.657 -36.327  1.00  3.96           H  
ATOM   3357 2HB  ASN A 211     -14.695 -25.672 -37.438  1.00  3.96           H  
ATOM   3358 1HD2 ASN A 211     -17.457 -24.593 -39.128  1.00  3.96           H  
ATOM   3359 2HD2 ASN A 211     -15.873 -24.322 -38.517  1.00  3.96           H  
ATOM   3360  N   GLY A 212     -13.543 -26.689 -39.711  1.00  1.70           N  
ATOM   3361  CA  GLY A 212     -13.215 -26.376 -41.085  1.00  1.59           C  
ATOM   3362  C   GLY A 212     -13.430 -24.896 -41.340  1.00  1.95           C  
ATOM   3363  O   GLY A 212     -13.836 -24.500 -42.434  1.00  4.45           O  
ATOM   3364  H   GLY A 212     -13.037 -26.225 -38.970  1.00  2.04           H  
ATOM   3365 1HA  GLY A 212     -12.177 -26.641 -41.285  1.00  1.91           H  
ATOM   3366 2HA  GLY A 212     -13.838 -26.964 -41.758  1.00  1.91           H  
ATOM   3367  N   GLY A 213     -13.159 -24.078 -40.325  1.00  1.53           N  
ATOM   3368  CA  GLY A 213     -13.288 -22.643 -40.479  1.00  2.29           C  
ATOM   3369  C   GLY A 213     -14.377 -22.001 -39.644  1.00  1.71           C  
ATOM   3370  O   GLY A 213     -14.971 -22.621 -38.758  1.00  2.80           O  
ATOM   3371  H   GLY A 213     -12.829 -24.452 -39.443  1.00  1.84           H  
ATOM   3372 1HA  GLY A 213     -12.342 -22.188 -40.208  1.00  2.75           H  
ATOM   3373 2HA  GLY A 213     -13.458 -22.409 -41.527  1.00  2.75           H  
ATOM   3374  N   LEU A 214     -14.624 -20.734 -39.952  1.00  1.96           N  
ATOM   3375  CA  LEU A 214     -15.607 -19.918 -39.267  1.00  2.78           C  
ATOM   3376  C   LEU A 214     -16.335 -19.052 -40.311  1.00  2.17           C  
ATOM   3377  O   LEU A 214     -15.708 -18.503 -41.225  1.00  3.27           O  
ATOM   3378  CB  LEU A 214     -14.901 -19.073 -38.198  1.00  4.17           C  
ATOM   3379  CG  LEU A 214     -15.765 -18.194 -37.303  1.00  4.17           C  
ATOM   3380  CD1 LEU A 214     -16.645 -19.073 -36.450  1.00  4.17           C  
ATOM   3381  CD2 LEU A 214     -14.869 -17.377 -36.404  1.00  4.17           C  
ATOM   3382  H   LEU A 214     -14.077 -20.318 -40.693  1.00  2.35           H  
ATOM   3383  HA  LEU A 214     -16.333 -20.567 -38.780  1.00  3.34           H  
ATOM   3384 1HB  LEU A 214     -14.331 -19.740 -37.553  1.00  5.00           H  
ATOM   3385 2HB  LEU A 214     -14.202 -18.411 -38.704  1.00  5.00           H  
ATOM   3386  HG  LEU A 214     -16.394 -17.542 -37.909  1.00  5.00           H  
ATOM   3387 1HD1 LEU A 214     -17.258 -18.448 -35.802  1.00  5.00           H  
ATOM   3388 2HD1 LEU A 214     -17.281 -19.669 -37.095  1.00  5.00           H  
ATOM   3389 3HD1 LEU A 214     -16.024 -19.729 -35.842  1.00  5.00           H  
ATOM   3390 1HD2 LEU A 214     -15.491 -16.761 -35.756  1.00  5.00           H  
ATOM   3391 2HD2 LEU A 214     -14.257 -18.043 -35.796  1.00  5.00           H  
ATOM   3392 3HD2 LEU A 214     -14.222 -16.742 -37.004  1.00  5.00           H  
ATOM   3393  N   THR A 215     -17.667 -18.982 -40.218  1.00  2.01           N  
ATOM   3394  CA  THR A 215     -18.437 -18.192 -41.175  1.00  2.48           C  
ATOM   3395  C   THR A 215     -18.346 -16.722 -40.825  1.00  1.82           C  
ATOM   3396  O   THR A 215     -18.016 -16.374 -39.692  1.00  1.54           O  
ATOM   3397  CB  THR A 215     -19.936 -18.593 -41.198  1.00  3.72           C  
ATOM   3398  OG1 THR A 215     -20.506 -18.361 -39.903  1.00  3.72           O  
ATOM   3399  CG2 THR A 215     -20.146 -20.049 -41.583  1.00  3.72           C  
ATOM   3400  H   THR A 215     -18.161 -19.467 -39.474  1.00  2.41           H  
ATOM   3401  HA  THR A 215     -18.023 -18.335 -42.169  1.00  2.98           H  
ATOM   3402  HB  THR A 215     -20.454 -17.966 -41.923  1.00  4.46           H  
ATOM   3403  HG1 THR A 215     -20.128 -18.982 -39.269  1.00  4.46           H  
ATOM   3404 1HG2 THR A 215     -21.211 -20.272 -41.587  1.00  4.46           H  
ATOM   3405 2HG2 THR A 215     -19.739 -20.232 -42.575  1.00  4.46           H  
ATOM   3406 3HG2 THR A 215     -19.650 -20.688 -40.858  1.00  4.46           H  
ATOM   3407  N   THR A 216     -18.645 -15.872 -41.801  1.00  2.56           N  
ATOM   3408  CA  THR A 216     -18.653 -14.434 -41.593  1.00  2.31           C  
ATOM   3409  C   THR A 216     -19.807 -13.993 -40.739  1.00  2.07           C  
ATOM   3410  O   THR A 216     -20.897 -14.572 -40.798  1.00  2.38           O  
ATOM   3411  CB  THR A 216     -18.702 -13.637 -42.901  1.00  3.46           C  
ATOM   3412  OG1 THR A 216     -18.729 -12.235 -42.577  1.00  3.46           O  
ATOM   3413  CG2 THR A 216     -19.924 -14.000 -43.718  1.00  3.46           C  
ATOM   3414  H   THR A 216     -18.892 -16.237 -42.711  1.00  3.07           H  
ATOM   3415  HA  THR A 216     -17.737 -14.162 -41.079  1.00  2.77           H  
ATOM   3416  HB  THR A 216     -17.806 -13.847 -43.484  1.00  4.16           H  
ATOM   3417  HG1 THR A 216     -17.932 -12.005 -42.084  1.00  4.16           H  
ATOM   3418 1HG2 THR A 216     -19.932 -13.416 -44.638  1.00  4.16           H  
ATOM   3419 2HG2 THR A 216     -19.897 -15.062 -43.963  1.00  4.16           H  
ATOM   3420 3HG2 THR A 216     -20.820 -13.783 -43.145  1.00  4.16           H  
ATOM   3421  N   GLU A 217     -19.573 -12.937 -39.973  1.00  2.67           N  
ATOM   3422  CA  GLU A 217     -20.610 -12.377 -39.121  1.00  3.73           C  
ATOM   3423  C   GLU A 217     -21.821 -11.939 -39.927  1.00  3.26           C  
ATOM   3424  O   GLU A 217     -22.937 -11.922 -39.414  1.00  4.81           O  
ATOM   3425  CB  GLU A 217     -20.127 -11.195 -38.305  1.00  5.59           C  
ATOM   3426  CG  GLU A 217     -21.209 -10.767 -37.334  1.00  5.59           C  
ATOM   3427  CD  GLU A 217     -20.866  -9.646 -36.420  1.00  5.59           C  
ATOM   3428  OE1 GLU A 217     -19.955  -8.916 -36.717  1.00  5.59           O  
ATOM   3429  OE2 GLU A 217     -21.525  -9.513 -35.414  1.00  5.59           O  
ATOM   3430  H   GLU A 217     -18.648 -12.519 -40.002  1.00  3.20           H  
ATOM   3431  HA  GLU A 217     -20.937 -13.152 -38.429  1.00  4.48           H  
ATOM   3432 1HB  GLU A 217     -19.232 -11.461 -37.742  1.00  6.71           H  
ATOM   3433 2HB  GLU A 217     -19.883 -10.356 -38.957  1.00  6.71           H  
ATOM   3434 1HG  GLU A 217     -22.076 -10.469 -37.922  1.00  6.71           H  
ATOM   3435 2HG  GLU A 217     -21.491 -11.633 -36.738  1.00  6.71           H  
ATOM   3436  N   ALA A 218     -21.600 -11.554 -41.186  1.00  2.52           N  
ATOM   3437  CA  ALA A 218     -22.683 -11.126 -42.056  1.00  3.04           C  
ATOM   3438  C   ALA A 218     -23.736 -12.227 -42.220  1.00  2.83           C  
ATOM   3439  O   ALA A 218     -24.912 -11.933 -42.435  1.00  4.39           O  
ATOM   3440  CB  ALA A 218     -22.134 -10.724 -43.415  1.00  4.56           C  
ATOM   3441  H   ALA A 218     -20.656 -11.586 -41.565  1.00  3.02           H  
ATOM   3442  HA  ALA A 218     -23.167 -10.264 -41.596  1.00  3.65           H  
ATOM   3443 1HB  ALA A 218     -22.951 -10.379 -44.049  1.00  5.47           H  
ATOM   3444 2HB  ALA A 218     -21.408  -9.922 -43.290  1.00  5.47           H  
ATOM   3445 3HB  ALA A 218     -21.651 -11.581 -43.881  1.00  5.47           H  
ATOM   3446  N   ASN A 219     -23.312 -13.489 -42.142  1.00  2.60           N  
ATOM   3447  CA  ASN A 219     -24.225 -14.606 -42.263  1.00  3.46           C  
ATOM   3448  C   ASN A 219     -24.766 -15.019 -40.901  1.00  3.46           C  
ATOM   3449  O   ASN A 219     -25.912 -15.454 -40.793  1.00  5.25           O  
ATOM   3450  CB  ASN A 219     -23.557 -15.774 -42.959  1.00  5.19           C  
ATOM   3451  CG  ASN A 219     -23.319 -15.506 -44.419  1.00  5.19           C  
ATOM   3452  OD1 ASN A 219     -23.950 -14.626 -45.016  1.00  5.19           O  
ATOM   3453  ND2 ASN A 219     -22.428 -16.259 -45.013  1.00  5.19           N  
ATOM   3454  H   ASN A 219     -22.342 -13.690 -41.951  1.00  3.12           H  
ATOM   3455  HA  ASN A 219     -25.079 -14.290 -42.864  1.00  4.15           H  
ATOM   3456 1HB  ASN A 219     -22.603 -15.989 -42.476  1.00  6.23           H  
ATOM   3457 2HB  ASN A 219     -24.181 -16.660 -42.862  1.00  6.23           H  
ATOM   3458 1HD2 ASN A 219     -22.233 -16.131 -45.986  1.00  6.23           H  
ATOM   3459 2HD2 ASN A 219     -21.947 -16.965 -44.495  1.00  6.23           H  
ATOM   3460  N   TYR A 220     -23.968 -14.833 -39.846  1.00  2.61           N  
ATOM   3461  CA  TYR A 220     -24.430 -15.214 -38.510  1.00  4.04           C  
ATOM   3462  C   TYR A 220     -23.975 -14.184 -37.451  1.00  3.11           C  
ATOM   3463  O   TYR A 220     -22.987 -14.397 -36.741  1.00  2.88           O  
ATOM   3464  CB  TYR A 220     -23.926 -16.630 -38.205  1.00  6.06           C  
ATOM   3465  CG  TYR A 220     -24.620 -17.339 -37.062  1.00  6.06           C  
ATOM   3466  CD1 TYR A 220     -26.005 -17.355 -37.007  1.00  6.06           C  
ATOM   3467  CD2 TYR A 220     -23.886 -18.014 -36.099  1.00  6.06           C  
ATOM   3468  CE1 TYR A 220     -26.649 -18.028 -35.988  1.00  6.06           C  
ATOM   3469  CE2 TYR A 220     -24.531 -18.691 -35.081  1.00  6.06           C  
ATOM   3470  CZ  TYR A 220     -25.906 -18.696 -35.022  1.00  6.06           C  
ATOM   3471  OH  TYR A 220     -26.557 -19.370 -34.014  1.00  6.06           O  
ATOM   3472  H   TYR A 220     -23.027 -14.477 -39.980  1.00  3.13           H  
ATOM   3473  HA  TYR A 220     -25.518 -15.245 -38.510  1.00  4.85           H  
ATOM   3474 1HB  TYR A 220     -24.047 -17.241 -39.099  1.00  7.27           H  
ATOM   3475 2HB  TYR A 220     -22.862 -16.596 -37.988  1.00  7.27           H  
ATOM   3476  HD1 TYR A 220     -26.585 -16.837 -37.771  1.00  7.27           H  
ATOM   3477  HD2 TYR A 220     -22.800 -18.014 -36.150  1.00  7.27           H  
ATOM   3478  HE1 TYR A 220     -27.738 -18.037 -35.947  1.00  7.27           H  
ATOM   3479  HE2 TYR A 220     -23.956 -19.222 -34.324  1.00  7.27           H  
ATOM   3480  HH  TYR A 220     -26.006 -19.395 -33.220  1.00  7.27           H  
ATOM   3481  N   PRO A 221     -24.707 -13.049 -37.366  1.00  3.46           N  
ATOM   3482  CA  PRO A 221     -24.526 -11.859 -36.519  1.00  3.74           C  
ATOM   3483  C   PRO A 221     -24.435 -12.138 -35.030  1.00  3.28           C  
ATOM   3484  O   PRO A 221     -25.182 -12.959 -34.496  1.00  3.42           O  
ATOM   3485  CB  PRO A 221     -25.784 -11.030 -36.799  1.00  5.61           C  
ATOM   3486  CG  PRO A 221     -26.203 -11.434 -38.159  1.00  5.61           C  
ATOM   3487  CD  PRO A 221     -25.919 -12.902 -38.202  1.00  5.61           C  
ATOM   3488  HA  PRO A 221     -23.646 -11.315 -36.855  1.00  4.49           H  
ATOM   3489 1HB  PRO A 221     -26.549 -11.241 -36.038  1.00  6.73           H  
ATOM   3490 2HB  PRO A 221     -25.548  -9.958 -36.728  1.00  6.73           H  
ATOM   3491 1HG  PRO A 221     -27.267 -11.203 -38.316  1.00  6.73           H  
ATOM   3492 2HG  PRO A 221     -25.638 -10.871 -38.916  1.00  6.73           H  
ATOM   3493 1HD  PRO A 221     -26.752 -13.475 -37.770  1.00  6.73           H  
ATOM   3494 2HD  PRO A 221     -25.729 -13.179 -39.240  1.00  6.73           H  
ATOM   3495  N   TYR A 222     -23.534 -11.425 -34.354  1.00  3.05           N  
ATOM   3496  CA  TYR A 222     -23.399 -11.555 -32.910  1.00  2.76           C  
ATOM   3497  C   TYR A 222     -24.585 -10.981 -32.157  1.00  2.27           C  
ATOM   3498  O   TYR A 222     -24.942  -9.815 -32.329  1.00  2.39           O  
ATOM   3499  CB  TYR A 222     -22.126 -10.876 -32.415  1.00  4.14           C  
ATOM   3500  CG  TYR A 222     -21.959 -10.981 -30.915  1.00  4.14           C  
ATOM   3501  CD1 TYR A 222     -21.460 -12.142 -30.344  1.00  4.14           C  
ATOM   3502  CD2 TYR A 222     -22.329  -9.912 -30.110  1.00  4.14           C  
ATOM   3503  CE1 TYR A 222     -21.321 -12.226 -28.973  1.00  4.14           C  
ATOM   3504  CE2 TYR A 222     -22.194  -9.997 -28.739  1.00  4.14           C  
ATOM   3505  CZ  TYR A 222     -21.690 -11.146 -28.170  1.00  4.14           C  
ATOM   3506  OH  TYR A 222     -21.548 -11.230 -26.803  1.00  4.14           O  
ATOM   3507  H   TYR A 222     -22.929 -10.769 -34.844  1.00  3.66           H  
ATOM   3508  HA  TYR A 222     -23.345 -12.602 -32.659  1.00  3.31           H  
ATOM   3509 1HB  TYR A 222     -21.255 -11.329 -32.892  1.00  4.97           H  
ATOM   3510 2HB  TYR A 222     -22.140  -9.821 -32.688  1.00  4.97           H  
ATOM   3511  HD1 TYR A 222     -21.175 -12.983 -30.976  1.00  4.97           H  
ATOM   3512  HD2 TYR A 222     -22.727  -9.003 -30.561  1.00  4.97           H  
ATOM   3513  HE1 TYR A 222     -20.924 -13.136 -28.524  1.00  4.97           H  
ATOM   3514  HE2 TYR A 222     -22.484  -9.156 -28.107  1.00  4.97           H  
ATOM   3515  HH  TYR A 222     -21.632 -10.353 -26.410  1.00  4.97           H  
ATOM   3516  N   THR A 223     -25.165 -11.801 -31.287  1.00  2.17           N  
ATOM   3517  CA  THR A 223     -26.254 -11.370 -30.419  1.00  2.46           C  
ATOM   3518  C   THR A 223     -25.812 -11.499 -28.974  1.00  1.42           C  
ATOM   3519  O   THR A 223     -26.132 -10.658 -28.133  1.00  2.98           O  
ATOM   3520  CB  THR A 223     -27.508 -12.235 -30.592  1.00  3.69           C  
ATOM   3521  OG1 THR A 223     -27.204 -13.573 -30.173  1.00  3.69           O  
ATOM   3522  CG2 THR A 223     -27.940 -12.254 -32.050  1.00  3.69           C  
ATOM   3523  H   THR A 223     -24.838 -12.755 -31.231  1.00  2.60           H  
ATOM   3524  HA  THR A 223     -26.492 -10.326 -30.624  1.00  2.95           H  
ATOM   3525  HB  THR A 223     -28.317 -11.840 -29.978  1.00  4.43           H  
ATOM   3526  HG1 THR A 223     -26.353 -13.834 -30.537  1.00  4.43           H  
ATOM   3527 1HG2 THR A 223     -28.827 -12.879 -32.159  1.00  4.43           H  
ATOM   3528 2HG2 THR A 223     -28.170 -11.239 -32.375  1.00  4.43           H  
ATOM   3529 3HG2 THR A 223     -27.136 -12.657 -32.664  1.00  4.43           H  
ATOM   3530  N   GLY A 224     -25.056 -12.565 -28.701  1.00  1.27           N  
ATOM   3531  CA  GLY A 224     -24.552 -12.842 -27.365  1.00  2.56           C  
ATOM   3532  C   GLY A 224     -25.400 -13.871 -26.630  1.00  2.70           C  
ATOM   3533  O   GLY A 224     -25.071 -14.261 -25.511  1.00  6.23           O  
ATOM   3534  H   GLY A 224     -24.840 -13.222 -29.441  1.00  1.52           H  
ATOM   3535 1HA  GLY A 224     -23.530 -13.207 -27.435  1.00  3.07           H  
ATOM   3536 2HA  GLY A 224     -24.521 -11.917 -26.790  1.00  3.07           H  
ATOM   3537  N   ASN A 225     -26.484 -14.322 -27.254  1.00  2.73           N  
ATOM   3538  CA  ASN A 225     -27.351 -15.295 -26.609  1.00  4.02           C  
ATOM   3539  C   ASN A 225     -26.985 -16.714 -27.011  1.00  2.91           C  
ATOM   3540  O   ASN A 225     -26.670 -16.981 -28.171  1.00  4.77           O  
ATOM   3541  CB  ASN A 225     -28.801 -15.004 -26.936  1.00  6.03           C  
ATOM   3542  CG  ASN A 225     -29.277 -13.711 -26.334  1.00  6.03           C  
ATOM   3543  OD1 ASN A 225     -28.999 -13.414 -25.166  1.00  6.03           O  
ATOM   3544  ND2 ASN A 225     -29.993 -12.935 -27.108  1.00  6.03           N  
ATOM   3545  H   ASN A 225     -26.725 -13.990 -28.181  1.00  3.28           H  
ATOM   3546  HA  ASN A 225     -27.215 -15.220 -25.529  1.00  4.82           H  
ATOM   3547 1HB  ASN A 225     -28.926 -14.954 -28.019  1.00  7.24           H  
ATOM   3548 2HB  ASN A 225     -29.430 -15.816 -26.571  1.00  7.24           H  
ATOM   3549 1HD2 ASN A 225     -30.337 -12.062 -26.761  1.00  7.24           H  
ATOM   3550 2HD2 ASN A 225     -30.194 -13.215 -28.046  1.00  7.24           H  
ATOM   3551  N   ASP A 226     -27.008 -17.627 -26.047  1.00  1.55           N  
ATOM   3552  CA  ASP A 226     -26.709 -19.018 -26.348  1.00  1.58           C  
ATOM   3553  C   ASP A 226     -27.827 -19.624 -27.179  1.00  1.37           C  
ATOM   3554  O   ASP A 226     -29.006 -19.424 -26.879  1.00  1.33           O  
ATOM   3555  CB  ASP A 226     -26.537 -19.840 -25.069  1.00  2.37           C  
ATOM   3556  CG  ASP A 226     -25.287 -19.494 -24.280  1.00  2.37           C  
ATOM   3557  OD1 ASP A 226     -24.469 -18.759 -24.775  1.00  2.37           O  
ATOM   3558  OD2 ASP A 226     -25.157 -19.980 -23.184  1.00  2.37           O  
ATOM   3559  H   ASP A 226     -27.252 -17.359 -25.103  1.00  1.86           H  
ATOM   3560  HA  ASP A 226     -25.785 -19.061 -26.928  1.00  1.90           H  
ATOM   3561 1HB  ASP A 226     -27.405 -19.691 -24.426  1.00  2.84           H  
ATOM   3562 2HB  ASP A 226     -26.501 -20.900 -25.325  1.00  2.84           H  
ATOM   3563  N   ASP A 227     -27.463 -20.404 -28.185  1.00  1.78           N  
ATOM   3564  CA  ASP A 227     -28.458 -21.063 -29.013  1.00  1.78           C  
ATOM   3565  C   ASP A 227     -27.883 -22.357 -29.597  1.00  2.17           C  
ATOM   3566  O   ASP A 227     -26.710 -22.675 -29.398  1.00  3.75           O  
ATOM   3567  CB  ASP A 227     -28.924 -20.099 -30.123  1.00  2.67           C  
ATOM   3568  CG  ASP A 227     -30.340 -20.360 -30.640  1.00  2.67           C  
ATOM   3569  OD1 ASP A 227     -30.842 -21.440 -30.431  1.00  2.67           O  
ATOM   3570  OD2 ASP A 227     -30.907 -19.473 -31.234  1.00  2.67           O  
ATOM   3571  H   ASP A 227     -26.480 -20.506 -28.409  1.00  2.14           H  
ATOM   3572  HA  ASP A 227     -29.316 -21.319 -28.392  1.00  2.14           H  
ATOM   3573 1HB  ASP A 227     -28.880 -19.077 -29.747  1.00  3.20           H  
ATOM   3574 2HB  ASP A 227     -28.232 -20.160 -30.964  1.00  3.20           H  
ATOM   3575  N   THR A 228     -28.721 -23.103 -30.302  1.00  2.08           N  
ATOM   3576  CA  THR A 228     -28.328 -24.362 -30.917  1.00  3.12           C  
ATOM   3577  C   THR A 228     -27.489 -24.132 -32.163  1.00  2.97           C  
ATOM   3578  O   THR A 228     -27.847 -23.319 -33.013  1.00  5.84           O  
ATOM   3579  CB  THR A 228     -29.564 -25.207 -31.285  1.00  4.68           C  
ATOM   3580  OG1 THR A 228     -30.315 -25.501 -30.100  1.00  4.68           O  
ATOM   3581  CG2 THR A 228     -29.145 -26.510 -31.953  1.00  4.68           C  
ATOM   3582  H   THR A 228     -29.675 -22.780 -30.410  1.00  2.50           H  
ATOM   3583  HA  THR A 228     -27.725 -24.923 -30.203  1.00  3.74           H  
ATOM   3584  HB  THR A 228     -30.196 -24.641 -31.970  1.00  5.62           H  
ATOM   3585  HG1 THR A 228     -30.634 -24.680 -29.715  1.00  5.62           H  
ATOM   3586 1HG2 THR A 228     -30.032 -27.090 -32.204  1.00  5.62           H  
ATOM   3587 2HG2 THR A 228     -28.585 -26.293 -32.862  1.00  5.62           H  
ATOM   3588 3HG2 THR A 228     -28.519 -27.084 -31.270  1.00  5.62           H  
ATOM   3589  N   CYS A 229     -26.374 -24.852 -32.252  1.00  2.11           N  
ATOM   3590  CA  CYS A 229     -25.465 -24.804 -33.396  1.00  2.67           C  
ATOM   3591  C   CYS A 229     -26.185 -24.688 -34.737  1.00  3.55           C  
ATOM   3592  O   CYS A 229     -26.781 -25.661 -35.211  1.00  7.55           O  
ATOM   3593  CB  CYS A 229     -24.600 -26.062 -33.421  1.00  4.00           C  
ATOM   3594  SG  CYS A 229     -23.444 -26.143 -34.806  1.00  4.00           S  
ATOM   3595  H   CYS A 229     -26.149 -25.482 -31.495  1.00  2.53           H  
ATOM   3596  HA  CYS A 229     -24.818 -23.933 -33.276  1.00  3.20           H  
ATOM   3597 1HB  CYS A 229     -24.023 -26.122 -32.497  1.00  4.81           H  
ATOM   3598 2HB  CYS A 229     -25.240 -26.942 -33.464  1.00  4.81           H  
ATOM   3599  HG  CYS A 229     -22.902 -27.308 -34.465  1.00  4.81           H  
ATOM   3600  N   ASN A 230     -26.103 -23.507 -35.347  1.00  2.61           N  
ATOM   3601  CA  ASN A 230     -26.713 -23.240 -36.648  1.00  3.90           C  
ATOM   3602  C   ASN A 230     -25.696 -23.214 -37.783  1.00  4.38           C  
ATOM   3603  O   ASN A 230     -26.001 -22.718 -38.862  1.00  6.36           O  
ATOM   3604  CB  ASN A 230     -27.484 -21.931 -36.626  1.00  5.85           C  
ATOM   3605  CG  ASN A 230     -28.744 -21.996 -35.810  1.00  5.85           C  
ATOM   3606  OD1 ASN A 230     -29.629 -22.816 -36.086  1.00  5.85           O  
ATOM   3607  ND2 ASN A 230     -28.847 -21.152 -34.816  1.00  5.85           N  
ATOM   3608  H   ASN A 230     -25.601 -22.759 -34.888  1.00  3.13           H  
ATOM   3609  HA  ASN A 230     -27.414 -24.046 -36.866  1.00  4.68           H  
ATOM   3610 1HB  ASN A 230     -26.847 -21.145 -36.220  1.00  7.02           H  
ATOM   3611 2HB  ASN A 230     -27.743 -21.645 -37.646  1.00  7.02           H  
ATOM   3612 1HD2 ASN A 230     -29.665 -21.154 -34.239  1.00  7.02           H  
ATOM   3613 2HD2 ASN A 230     -28.104 -20.511 -34.620  1.00  7.02           H  
ATOM   3614  N   THR A 231     -24.496 -23.750 -37.547  1.00  4.60           N  
ATOM   3615  CA  THR A 231     -23.424 -23.768 -38.550  1.00  5.95           C  
ATOM   3616  C   THR A 231     -23.876 -24.317 -39.898  1.00  5.78           C  
ATOM   3617  O   THR A 231     -23.610 -23.719 -40.943  1.00  5.56           O  
ATOM   3618  CB  THR A 231     -22.239 -24.614 -38.061  1.00  8.93           C  
ATOM   3619  OG1 THR A 231     -21.694 -24.036 -36.869  1.00  8.93           O  
ATOM   3620  CG2 THR A 231     -21.168 -24.700 -39.136  1.00  8.93           C  
ATOM   3621  H   THR A 231     -24.310 -24.155 -36.640  1.00  5.52           H  
ATOM   3622  HA  THR A 231     -23.086 -22.742 -38.703  1.00  7.14           H  
ATOM   3623  HB  THR A 231     -22.588 -25.620 -37.830  1.00 10.71           H  
ATOM   3624  HG1 THR A 231     -22.361 -24.047 -36.177  1.00 10.71           H  
ATOM   3625 1HG2 THR A 231     -20.339 -25.308 -38.776  1.00 10.71           H  
ATOM   3626 2HG2 THR A 231     -21.589 -25.155 -40.032  1.00 10.71           H  
ATOM   3627 3HG2 THR A 231     -20.808 -23.700 -39.374  1.00 10.71           H  
ATOM   3628  N   GLN A 232     -24.591 -25.438 -39.857  1.00  7.57           N  
ATOM   3629  CA  GLN A 232     -25.098 -26.124 -41.045  1.00  9.03           C  
ATOM   3630  C   GLN A 232     -26.163 -25.326 -41.803  1.00  8.71           C  
ATOM   3631  O   GLN A 232     -26.481 -25.646 -42.950  1.00 11.88           O  
ATOM   3632  CB  GLN A 232     -25.682 -27.474 -40.626  1.00 13.54           C  
ATOM   3633  CG  GLN A 232     -26.963 -27.340 -39.817  1.00 13.54           C  
ATOM   3634  CD  GLN A 232     -26.681 -27.048 -38.358  1.00 13.54           C  
ATOM   3635  OE1 GLN A 232     -25.590 -26.586 -38.017  1.00 13.54           O  
ATOM   3636  NE2 GLN A 232     -27.660 -27.285 -37.494  1.00 13.54           N  
ATOM   3637  H   GLN A 232     -24.775 -25.854 -38.955  1.00  9.08           H  
ATOM   3638  HA  GLN A 232     -24.262 -26.294 -41.723  1.00 10.84           H  
ATOM   3639 1HB  GLN A 232     -25.898 -28.073 -41.510  1.00 16.25           H  
ATOM   3640 2HB  GLN A 232     -24.954 -28.020 -40.026  1.00 16.25           H  
ATOM   3641 1HG  GLN A 232     -27.574 -26.538 -40.223  1.00 16.25           H  
ATOM   3642 2HG  GLN A 232     -27.509 -28.282 -39.873  1.00 16.25           H  
ATOM   3643 1HE2 GLN A 232     -27.520 -27.076 -36.523  1.00 16.25           H  
ATOM   3644 2HE2 GLN A 232     -28.535 -27.650 -37.812  1.00 16.25           H  
ATOM   3645  N   GLU A 233     -26.712 -24.289 -41.170  1.00  8.89           N  
ATOM   3646  CA  GLU A 233     -27.715 -23.449 -41.782  1.00 10.16           C  
ATOM   3647  C   GLU A 233     -27.049 -22.248 -42.441  1.00  8.18           C  
ATOM   3648  O   GLU A 233     -27.685 -21.509 -43.196  1.00 11.02           O  
ATOM   3649  CB  GLU A 233     -28.715 -22.968 -40.726  1.00 15.24           C  
ATOM   3650  CG  GLU A 233     -29.442 -24.079 -39.983  1.00 15.24           C  
ATOM   3651  CD  GLU A 233     -30.303 -24.926 -40.874  1.00 15.24           C  
ATOM   3652  OE1 GLU A 233     -30.942 -24.386 -41.744  1.00 15.24           O  
ATOM   3653  OE2 GLU A 233     -30.318 -26.119 -40.683  1.00 15.24           O  
ATOM   3654  H   GLU A 233     -26.425 -24.051 -40.234  1.00 10.67           H  
ATOM   3655  HA  GLU A 233     -28.240 -24.023 -42.548  1.00 12.19           H  
ATOM   3656 1HB  GLU A 233     -28.199 -22.352 -39.990  1.00 18.29           H  
ATOM   3657 2HB  GLU A 233     -29.470 -22.341 -41.202  1.00 18.29           H  
ATOM   3658 1HG  GLU A 233     -28.705 -24.714 -39.494  1.00 18.29           H  
ATOM   3659 2HG  GLU A 233     -30.064 -23.633 -39.208  1.00 18.29           H  
ATOM   3660  N   GLU A 234     -25.763 -22.051 -42.141  1.00  5.70           N  
ATOM   3661  CA  GLU A 234     -25.000 -20.949 -42.684  1.00  5.31           C  
ATOM   3662  C   GLU A 234     -24.181 -21.427 -43.871  1.00  4.18           C  
ATOM   3663  O   GLU A 234     -23.955 -20.663 -44.810  1.00 17.57           O  
ATOM   3664  CB  GLU A 234     -24.106 -20.341 -41.609  1.00  7.96           C  
ATOM   3665  CG  GLU A 234     -24.882 -19.809 -40.414  1.00  7.96           C  
ATOM   3666  CD  GLU A 234     -25.919 -18.801 -40.808  1.00  7.96           C  
ATOM   3667  OE1 GLU A 234     -25.785 -18.228 -41.861  1.00  7.96           O  
ATOM   3668  OE2 GLU A 234     -26.854 -18.613 -40.064  1.00  7.96           O  
ATOM   3669  H   GLU A 234     -25.271 -22.683 -41.529  1.00  6.84           H  
ATOM   3670  HA  GLU A 234     -25.692 -20.182 -43.035  1.00  6.37           H  
ATOM   3671 1HB  GLU A 234     -23.402 -21.090 -41.249  1.00  9.56           H  
ATOM   3672 2HB  GLU A 234     -23.529 -19.518 -42.031  1.00  9.56           H  
ATOM   3673 1HG  GLU A 234     -25.375 -20.639 -39.914  1.00  9.56           H  
ATOM   3674 2HG  GLU A 234     -24.185 -19.358 -39.710  1.00  9.56           H  
ATOM   3675  N   ALA A 235     -23.760 -22.701 -43.822  1.00 11.88           N  
ATOM   3676  CA  ALA A 235     -23.024 -23.360 -44.906  1.00 18.98           C  
ATOM   3677  C   ALA A 235     -21.565 -22.871 -44.954  1.00 27.88           C  
ATOM   3678  O   ALA A 235     -20.951 -22.678 -43.904  1.00 44.52           O  
ATOM   3679  CB  ALA A 235     -23.743 -23.156 -46.249  1.00 28.47           C  
ATOM   3680  H   ALA A 235     -23.944 -23.241 -42.983  1.00 14.26           H  
ATOM   3681  HA  ALA A 235     -23.010 -24.427 -44.695  1.00 22.78           H  
ATOM   3682 1HB  ALA A 235     -23.226 -23.707 -47.032  1.00 34.16           H  
ATOM   3683 2HB  ALA A 235     -24.759 -23.539 -46.167  1.00 34.16           H  
ATOM   3684 3HB  ALA A 235     -23.778 -22.107 -46.524  1.00 34.16           H  
ATOM   3685  N   GLN A 236     -21.005 -22.755 -46.165  1.00 22.90           N  
ATOM   3686  CA  GLN A 236     -19.613 -22.380 -46.415  1.00 30.90           C  
ATOM   3687  C   GLN A 236     -19.037 -21.320 -45.479  1.00 12.23           C  
ATOM   3688  O   GLN A 236     -19.601 -20.235 -45.301  1.00  3.06           O  
ATOM   3689  CB  GLN A 236     -19.479 -21.893 -47.862  1.00 46.35           C  
ATOM   3690  CG  GLN A 236     -18.084 -21.441 -48.249  1.00 46.35           C  
ATOM   3691  CD  GLN A 236     -17.090 -22.584 -48.308  1.00 46.35           C  
ATOM   3692  OE1 GLN A 236     -17.312 -23.596 -48.980  1.00 46.35           O  
ATOM   3693  NE2 GLN A 236     -15.985 -22.427 -47.591  1.00 46.35           N  
ATOM   3694  H   GLN A 236     -21.568 -22.927 -46.983  1.00 27.48           H  
ATOM   3695  HA  GLN A 236     -19.009 -23.282 -46.298  1.00 37.08           H  
ATOM   3696 1HB  GLN A 236     -19.774 -22.693 -48.542  1.00 55.62           H  
ATOM   3697 2HB  GLN A 236     -20.160 -21.058 -48.025  1.00 55.62           H  
ATOM   3698 1HG  GLN A 236     -18.129 -20.982 -49.236  1.00 55.62           H  
ATOM   3699 2HG  GLN A 236     -17.731 -20.715 -47.519  1.00 55.62           H  
ATOM   3700 1HE2 GLN A 236     -15.285 -23.143 -47.582  1.00 55.62           H  
ATOM   3701 2HE2 GLN A 236     -15.858 -21.590 -47.054  1.00 55.62           H  
ATOM   3702  N   HIS A 237     -17.874 -21.642 -44.923  1.00 25.99           N  
ATOM   3703  CA  HIS A 237     -17.158 -20.780 -43.998  1.00 23.89           C  
ATOM   3704  C   HIS A 237     -16.345 -19.738 -44.759  1.00  5.93           C  
ATOM   3705  O   HIS A 237     -15.951 -19.958 -45.905  1.00  9.97           O  
ATOM   3706  CB  HIS A 237     -16.269 -21.633 -43.097  1.00 35.84           C  
ATOM   3707  CG  HIS A 237     -17.060 -22.550 -42.207  1.00 35.84           C  
ATOM   3708  ND1 HIS A 237     -17.477 -23.802 -42.604  1.00 35.84           N  
ATOM   3709  CD2 HIS A 237     -17.518 -22.387 -40.948  1.00 35.84           C  
ATOM   3710  CE1 HIS A 237     -18.155 -24.365 -41.618  1.00 35.84           C  
ATOM   3711  NE2 HIS A 237     -18.184 -23.524 -40.591  1.00 35.84           N  
ATOM   3712  H   HIS A 237     -17.474 -22.546 -45.136  1.00 31.19           H  
ATOM   3713  HA  HIS A 237     -17.865 -20.249 -43.370  1.00 28.67           H  
ATOM   3714 1HB  HIS A 237     -15.602 -22.241 -43.709  1.00 43.00           H  
ATOM   3715 2HB  HIS A 237     -15.650 -20.990 -42.475  1.00 43.00           H  
ATOM   3716  HD1 HIS A 237     -17.105 -24.317 -43.377  1.00 43.00           H  
ATOM   3717  HD2 HIS A 237     -17.450 -21.580 -40.230  1.00 43.00           H  
ATOM   3718  HE1 HIS A 237     -18.571 -25.366 -41.733  1.00 43.00           H  
ATOM   3719  N   ALA A 238     -16.128 -18.584 -44.135  1.00  9.53           N  
ATOM   3720  CA  ALA A 238     -15.452 -17.479 -44.802  1.00 14.72           C  
ATOM   3721  C   ALA A 238     -13.939 -17.543 -44.644  1.00  9.82           C  
ATOM   3722  O   ALA A 238     -13.201 -17.113 -45.532  1.00 18.12           O  
ATOM   3723  CB  ALA A 238     -15.977 -16.165 -44.269  1.00 22.08           C  
ATOM   3724  H   ALA A 238     -16.419 -18.465 -43.175  1.00 11.44           H  
ATOM   3725  HA  ALA A 238     -15.677 -17.542 -45.867  1.00 17.66           H  
ATOM   3726 1HB  ALA A 238     -15.497 -15.350 -44.804  1.00 26.50           H  
ATOM   3727 2HB  ALA A 238     -17.054 -16.116 -44.423  1.00 26.50           H  
ATOM   3728 3HB  ALA A 238     -15.758 -16.089 -43.207  1.00 26.50           H  
ATOM   3729  N   ALA A 239     -13.472 -18.092 -43.529  1.00  2.54           N  
ATOM   3730  CA  ALA A 239     -12.035 -18.190 -43.303  1.00  2.12           C  
ATOM   3731  C   ALA A 239     -11.709 -19.434 -42.497  1.00  1.46           C  
ATOM   3732  O   ALA A 239     -12.572 -19.970 -41.804  1.00  1.76           O  
ATOM   3733  CB  ALA A 239     -11.537 -16.944 -42.600  1.00  3.18           C  
ATOM   3734  H   ALA A 239     -14.116 -18.415 -42.814  1.00  3.05           H  
ATOM   3735  HA  ALA A 239     -11.539 -18.276 -44.270  1.00  2.54           H  
ATOM   3736 1HB  ALA A 239     -10.460 -17.013 -42.452  1.00  3.82           H  
ATOM   3737 2HB  ALA A 239     -11.765 -16.069 -43.209  1.00  3.82           H  
ATOM   3738 3HB  ALA A 239     -12.032 -16.853 -41.638  1.00  3.82           H  
ATOM   3739  N   THR A 240     -10.466 -19.918 -42.603  1.00  1.65           N  
ATOM   3740  CA  THR A 240     -10.084 -21.141 -41.895  1.00  2.04           C  
ATOM   3741  C   THR A 240      -8.807 -21.026 -41.062  1.00  2.88           C  
ATOM   3742  O   THR A 240      -7.969 -20.153 -41.287  1.00  9.11           O  
ATOM   3743  CB  THR A 240      -9.890 -22.311 -42.887  1.00  3.06           C  
ATOM   3744  OG1 THR A 240      -8.794 -22.015 -43.763  1.00  3.06           O  
ATOM   3745  CG2 THR A 240     -11.143 -22.546 -43.718  1.00  3.06           C  
ATOM   3746  H   THR A 240      -9.789 -19.441 -43.182  1.00  1.98           H  
ATOM   3747  HA  THR A 240     -10.886 -21.397 -41.218  1.00  2.45           H  
ATOM   3748  HB  THR A 240      -9.660 -23.218 -42.329  1.00  3.67           H  
ATOM   3749  HG1 THR A 240      -8.651 -22.756 -44.358  1.00  3.67           H  
ATOM   3750 1HG2 THR A 240     -10.972 -23.378 -44.401  1.00  3.67           H  
ATOM   3751 2HG2 THR A 240     -11.977 -22.783 -43.062  1.00  3.67           H  
ATOM   3752 3HG2 THR A 240     -11.376 -21.652 -44.292  1.00  3.67           H  
ATOM   3753  N   ILE A 241      -8.679 -21.953 -40.110  1.00  2.78           N  
ATOM   3754  CA  ILE A 241      -7.514 -22.112 -39.237  1.00  2.85           C  
ATOM   3755  C   ILE A 241      -7.037 -23.565 -39.287  1.00  2.60           C  
ATOM   3756  O   ILE A 241      -7.829 -24.485 -39.081  1.00  3.30           O  
ATOM   3757  CB  ILE A 241      -7.816 -21.728 -37.768  1.00  4.28           C  
ATOM   3758  CG1 ILE A 241      -8.214 -20.269 -37.620  1.00  4.28           C  
ATOM   3759  CG2 ILE A 241      -6.634 -22.004 -36.893  1.00  4.28           C  
ATOM   3760  CD1 ILE A 241      -8.670 -19.937 -36.216  1.00  4.28           C  
ATOM   3761  H   ILE A 241      -9.437 -22.610 -39.995  1.00  3.34           H  
ATOM   3762  HA  ILE A 241      -6.710 -21.474 -39.602  1.00  3.42           H  
ATOM   3763  HB  ILE A 241      -8.647 -22.329 -37.410  1.00  5.13           H  
ATOM   3764 1HG1 ILE A 241      -7.362 -19.639 -37.868  1.00  5.13           H  
ATOM   3765 2HG1 ILE A 241      -9.018 -20.045 -38.309  1.00  5.13           H  
ATOM   3766 1HG2 ILE A 241      -6.878 -21.754 -35.861  1.00  5.13           H  
ATOM   3767 2HG2 ILE A 241      -6.380 -23.058 -36.957  1.00  5.13           H  
ATOM   3768 3HG2 ILE A 241      -5.788 -21.402 -37.223  1.00  5.13           H  
ATOM   3769 1HD1 ILE A 241      -8.938 -18.884 -36.153  1.00  5.13           H  
ATOM   3770 2HD1 ILE A 241      -9.531 -20.546 -35.958  1.00  5.13           H  
ATOM   3771 3HD1 ILE A 241      -7.867 -20.148 -35.516  1.00  5.13           H  
ATOM   3772  N   SER A 242      -5.752 -23.773 -39.578  1.00  2.55           N  
ATOM   3773  CA  SER A 242      -5.192 -25.123 -39.654  1.00  3.22           C  
ATOM   3774  C   SER A 242      -4.742 -25.647 -38.288  1.00  5.32           C  
ATOM   3775  O   SER A 242      -4.722 -26.856 -38.055  1.00 19.17           O  
ATOM   3776  CB  SER A 242      -4.011 -25.139 -40.599  1.00  4.83           C  
ATOM   3777  OG  SER A 242      -2.948 -24.395 -40.074  1.00  4.83           O  
ATOM   3778  H   SER A 242      -5.142 -22.982 -39.731  1.00  3.06           H  
ATOM   3779  HA  SER A 242      -5.962 -25.793 -40.040  1.00  3.86           H  
ATOM   3780 1HB  SER A 242      -3.692 -26.166 -40.773  1.00  5.80           H  
ATOM   3781 2HB  SER A 242      -4.310 -24.721 -41.559  1.00  5.80           H  
ATOM   3782  HG  SER A 242      -3.318 -23.541 -39.830  1.00  5.80           H  
ATOM   3783  N   GLY A 243      -4.410 -24.733 -37.383  1.00  4.39           N  
ATOM   3784  CA  GLY A 243      -4.003 -25.092 -36.026  1.00  5.41           C  
ATOM   3785  C   GLY A 243      -3.740 -23.834 -35.227  1.00  2.60           C  
ATOM   3786  O   GLY A 243      -4.155 -22.758 -35.627  1.00  2.45           O  
ATOM   3787  H   GLY A 243      -4.410 -23.756 -37.654  1.00  5.27           H  
ATOM   3788 1HA  GLY A 243      -4.788 -25.674 -35.551  1.00  6.49           H  
ATOM   3789 2HA  GLY A 243      -3.107 -25.709 -36.060  1.00  6.49           H  
ATOM   3790  N   TYR A 244      -3.082 -23.948 -34.090  1.00  2.78           N  
ATOM   3791  CA  TYR A 244      -2.780 -22.753 -33.313  1.00  1.53           C  
ATOM   3792  C   TYR A 244      -1.559 -22.983 -32.447  1.00  1.28           C  
ATOM   3793  O   TYR A 244      -1.212 -24.127 -32.159  1.00  2.47           O  
ATOM   3794  CB  TYR A 244      -4.005 -22.331 -32.490  1.00  2.29           C  
ATOM   3795  CG  TYR A 244      -4.484 -23.336 -31.468  1.00  2.29           C  
ATOM   3796  CD1 TYR A 244      -4.079 -23.241 -30.145  1.00  2.29           C  
ATOM   3797  CD2 TYR A 244      -5.342 -24.354 -31.861  1.00  2.29           C  
ATOM   3798  CE1 TYR A 244      -4.541 -24.158 -29.218  1.00  2.29           C  
ATOM   3799  CE2 TYR A 244      -5.803 -25.266 -30.936  1.00  2.29           C  
ATOM   3800  CZ  TYR A 244      -5.408 -25.171 -29.619  1.00  2.29           C  
ATOM   3801  OH  TYR A 244      -5.875 -26.084 -28.700  1.00  2.29           O  
ATOM   3802  H   TYR A 244      -2.769 -24.854 -33.770  1.00  3.34           H  
ATOM   3803  HA  TYR A 244      -2.546 -21.943 -34.000  1.00  1.84           H  
ATOM   3804 1HB  TYR A 244      -3.780 -21.403 -31.964  1.00  2.75           H  
ATOM   3805 2HB  TYR A 244      -4.833 -22.122 -33.166  1.00  2.75           H  
ATOM   3806  HD1 TYR A 244      -3.405 -22.443 -29.835  1.00  2.75           H  
ATOM   3807  HD2 TYR A 244      -5.660 -24.428 -32.901  1.00  2.75           H  
ATOM   3808  HE1 TYR A 244      -4.229 -24.083 -28.176  1.00  2.75           H  
ATOM   3809  HE2 TYR A 244      -6.483 -26.061 -31.245  1.00  2.75           H  
ATOM   3810  HH  TYR A 244      -6.726 -26.427 -28.997  1.00  2.75           H  
ATOM   3811  N   GLU A 245      -0.905 -21.897 -32.039  1.00  1.30           N  
ATOM   3812  CA  GLU A 245       0.301 -22.005 -31.234  1.00  2.03           C  
ATOM   3813  C   GLU A 245       0.166 -21.370 -29.866  1.00  1.38           C  
ATOM   3814  O   GLU A 245      -0.418 -20.298 -29.694  1.00  2.52           O  
ATOM   3815  CB  GLU A 245       1.500 -21.390 -31.970  1.00  3.04           C  
ATOM   3816  CG  GLU A 245       1.927 -22.161 -33.212  1.00  3.04           C  
ATOM   3817  CD  GLU A 245       3.112 -21.573 -33.926  1.00  3.04           C  
ATOM   3818  OE1 GLU A 245       3.574 -20.535 -33.524  1.00  3.04           O  
ATOM   3819  OE2 GLU A 245       3.553 -22.162 -34.886  1.00  3.04           O  
ATOM   3820  H   GLU A 245      -1.251 -20.987 -32.297  1.00  1.56           H  
ATOM   3821  HA  GLU A 245       0.509 -23.063 -31.083  1.00  2.44           H  
ATOM   3822 1HB  GLU A 245       1.254 -20.373 -32.277  1.00  3.65           H  
ATOM   3823 2HB  GLU A 245       2.353 -21.332 -31.297  1.00  3.65           H  
ATOM   3824 1HG  GLU A 245       2.174 -23.180 -32.919  1.00  3.65           H  
ATOM   3825 2HG  GLU A 245       1.084 -22.211 -33.892  1.00  3.65           H  
ATOM   3826  N   ASP A 246       0.732 -22.065 -28.889  1.00  1.39           N  
ATOM   3827  CA  ASP A 246       0.748 -21.657 -27.495  1.00  1.46           C  
ATOM   3828  C   ASP A 246       1.974 -20.811 -27.206  1.00  1.69           C  
ATOM   3829  O   ASP A 246       3.100 -21.303 -27.300  1.00  3.65           O  
ATOM   3830  CB  ASP A 246       0.727 -22.891 -26.584  1.00  2.19           C  
ATOM   3831  CG  ASP A 246       0.661 -22.563 -25.096  1.00  2.19           C  
ATOM   3832  OD1 ASP A 246       0.814 -21.418 -24.747  1.00  2.19           O  
ATOM   3833  OD2 ASP A 246       0.459 -23.468 -24.321  1.00  2.19           O  
ATOM   3834  H   ASP A 246       1.181 -22.937 -29.132  1.00  1.67           H  
ATOM   3835  HA  ASP A 246      -0.140 -21.057 -27.294  1.00  1.75           H  
ATOM   3836 1HB  ASP A 246      -0.135 -23.509 -26.838  1.00  2.63           H  
ATOM   3837 2HB  ASP A 246       1.619 -23.491 -26.767  1.00  2.63           H  
ATOM   3838  N   VAL A 247       1.774 -19.529 -26.910  1.00  1.42           N  
ATOM   3839  CA  VAL A 247       2.909 -18.667 -26.625  1.00  1.69           C  
ATOM   3840  C   VAL A 247       3.343 -18.930 -25.182  1.00  1.34           C  
ATOM   3841  O   VAL A 247       2.575 -18.652 -24.263  1.00  1.31           O  
ATOM   3842  CB  VAL A 247       2.534 -17.186 -26.846  1.00  2.54           C  
ATOM   3843  CG1 VAL A 247       3.688 -16.263 -26.493  1.00  2.54           C  
ATOM   3844  CG2 VAL A 247       2.129 -16.979 -28.290  1.00  2.54           C  
ATOM   3845  H   VAL A 247       0.835 -19.154 -26.823  1.00  1.70           H  
ATOM   3846  HA  VAL A 247       3.707 -18.909 -27.303  1.00  2.03           H  
ATOM   3847  HB  VAL A 247       1.703 -16.941 -26.204  1.00  3.04           H  
ATOM   3848 1HG1 VAL A 247       3.384 -15.228 -26.645  1.00  3.04           H  
ATOM   3849 2HG1 VAL A 247       3.964 -16.410 -25.448  1.00  3.04           H  
ATOM   3850 3HG1 VAL A 247       4.542 -16.487 -27.130  1.00  3.04           H  
ATOM   3851 1HG2 VAL A 247       1.842 -15.939 -28.442  1.00  3.04           H  
ATOM   3852 2HG2 VAL A 247       2.969 -17.223 -28.938  1.00  3.04           H  
ATOM   3853 3HG2 VAL A 247       1.286 -17.627 -28.529  1.00  3.04           H  
ATOM   3854  N   PRO A 248       4.561 -19.480 -24.980  1.00  1.67           N  
ATOM   3855  CA  PRO A 248       5.142 -19.867 -23.691  1.00  1.76           C  
ATOM   3856  C   PRO A 248       4.626 -19.017 -22.554  1.00  1.26           C  
ATOM   3857  O   PRO A 248       4.982 -17.846 -22.422  1.00  1.15           O  
ATOM   3858  CB  PRO A 248       6.646 -19.624 -23.874  1.00  2.64           C  
ATOM   3859  CG  PRO A 248       6.866 -19.761 -25.325  1.00  2.64           C  
ATOM   3860  CD  PRO A 248       5.640 -19.161 -25.931  1.00  2.64           C  
ATOM   3861  HA  PRO A 248       4.936 -20.929 -23.506  1.00  2.11           H  
ATOM   3862 1HB  PRO A 248       6.916 -18.631 -23.494  1.00  3.17           H  
ATOM   3863 2HB  PRO A 248       7.218 -20.359 -23.287  1.00  3.17           H  
ATOM   3864 1HG  PRO A 248       7.787 -19.238 -25.624  1.00  3.17           H  
ATOM   3865 2HG  PRO A 248       6.999 -20.819 -25.596  1.00  3.17           H  
ATOM   3866 1HD  PRO A 248       5.737 -18.079 -26.043  1.00  3.17           H  
ATOM   3867 2HD  PRO A 248       5.466 -19.663 -26.883  1.00  3.17           H  
ATOM   3868  N   SER A 249       3.778 -19.633 -21.732  1.00  1.30           N  
ATOM   3869  CA  SER A 249       3.195 -18.956 -20.594  1.00  1.22           C  
ATOM   3870  C   SER A 249       4.297 -18.410 -19.718  1.00  1.20           C  
ATOM   3871  O   SER A 249       5.266 -19.109 -19.415  1.00  1.33           O  
ATOM   3872  CB  SER A 249       2.317 -19.907 -19.803  1.00  1.83           C  
ATOM   3873  OG  SER A 249       1.802 -19.285 -18.658  1.00  1.83           O  
ATOM   3874  H   SER A 249       3.530 -20.596 -21.911  1.00  1.56           H  
ATOM   3875  HA  SER A 249       2.587 -18.124 -20.952  1.00  1.46           H  
ATOM   3876 1HB  SER A 249       1.498 -20.254 -20.432  1.00  2.20           H  
ATOM   3877 2HB  SER A 249       2.899 -20.780 -19.513  1.00  2.20           H  
ATOM   3878  HG  SER A 249       1.216 -18.589 -18.977  1.00  2.20           H  
ATOM   3879  N   ASN A 250       4.120 -17.165 -19.308  1.00  1.24           N  
ATOM   3880  CA  ASN A 250       5.071 -16.414 -18.506  1.00  1.43           C  
ATOM   3881  C   ASN A 250       6.326 -16.072 -19.315  1.00  1.37           C  
ATOM   3882  O   ASN A 250       7.446 -16.383 -18.904  1.00  1.51           O  
ATOM   3883  CB  ASN A 250       5.430 -17.166 -17.241  1.00  2.15           C  
ATOM   3884  CG  ASN A 250       4.212 -17.479 -16.427  1.00  2.15           C  
ATOM   3885  OD1 ASN A 250       3.238 -16.721 -16.440  1.00  2.15           O  
ATOM   3886  ND2 ASN A 250       4.244 -18.582 -15.721  1.00  2.15           N  
ATOM   3887  H   ASN A 250       3.287 -16.679 -19.602  1.00  1.49           H  
ATOM   3888  HA  ASN A 250       4.599 -15.476 -18.221  1.00  1.72           H  
ATOM   3889 1HB  ASN A 250       5.960 -18.089 -17.473  1.00  2.57           H  
ATOM   3890 2HB  ASN A 250       6.101 -16.554 -16.643  1.00  2.57           H  
ATOM   3891 1HD2 ASN A 250       3.456 -18.842 -15.163  1.00  2.57           H  
ATOM   3892 2HD2 ASN A 250       5.054 -19.168 -15.746  1.00  2.57           H  
ATOM   3893  N   ASN A 251       6.127 -15.424 -20.469  1.00  1.39           N  
ATOM   3894  CA  ASN A 251       7.251 -15.016 -21.319  1.00  1.55           C  
ATOM   3895  C   ASN A 251       6.872 -13.870 -22.267  1.00  1.27           C  
ATOM   3896  O   ASN A 251       6.333 -14.093 -23.356  1.00  1.20           O  
ATOM   3897  CB  ASN A 251       7.792 -16.198 -22.098  1.00  2.33           C  
ATOM   3898  CG  ASN A 251       9.038 -15.857 -22.861  1.00  2.33           C  
ATOM   3899  OD1 ASN A 251       9.253 -14.690 -23.210  1.00  2.33           O  
ATOM   3900  ND2 ASN A 251       9.861 -16.840 -23.124  1.00  2.33           N  
ATOM   3901  H   ASN A 251       5.175 -15.202 -20.736  1.00  1.67           H  
ATOM   3902  HA  ASN A 251       8.046 -14.643 -20.672  1.00  1.86           H  
ATOM   3903 1HB  ASN A 251       8.006 -17.022 -21.416  1.00  2.79           H  
ATOM   3904 2HB  ASN A 251       7.037 -16.542 -22.803  1.00  2.79           H  
ATOM   3905 1HD2 ASN A 251      10.707 -16.665 -23.628  1.00  2.79           H  
ATOM   3906 2HD2 ASN A 251       9.646 -17.767 -22.818  1.00  2.79           H  
ATOM   3907  N   GLU A 252       7.174 -12.647 -21.832  1.00  1.43           N  
ATOM   3908  CA  GLU A 252       6.864 -11.424 -22.566  1.00  1.33           C  
ATOM   3909  C   GLU A 252       7.579 -11.348 -23.913  1.00  1.00           C  
ATOM   3910  O   GLU A 252       6.989 -10.912 -24.901  1.00  1.22           O  
ATOM   3911  CB  GLU A 252       7.212 -10.200 -21.714  1.00  2.00           C  
ATOM   3912  CG  GLU A 252       6.775  -8.873 -22.314  1.00  2.00           C  
ATOM   3913  CD  GLU A 252       7.052  -7.695 -21.422  1.00  2.00           C  
ATOM   3914  OE1 GLU A 252       7.996  -7.751 -20.671  1.00  2.00           O  
ATOM   3915  OE2 GLU A 252       6.307  -6.740 -21.470  1.00  2.00           O  
ATOM   3916  H   GLU A 252       7.629 -12.561 -20.934  1.00  1.72           H  
ATOM   3917  HA  GLU A 252       5.792 -11.409 -22.760  1.00  1.60           H  
ATOM   3918 1HB  GLU A 252       6.746 -10.296 -20.733  1.00  2.39           H  
ATOM   3919 2HB  GLU A 252       8.290 -10.158 -21.560  1.00  2.39           H  
ATOM   3920 1HG  GLU A 252       7.292  -8.725 -23.261  1.00  2.39           H  
ATOM   3921 2HG  GLU A 252       5.706  -8.921 -22.515  1.00  2.39           H  
ATOM   3922  N   ALA A 253       8.851 -11.752 -23.937  1.00  0.85           N  
ATOM   3923  CA  ALA A 253       9.656 -11.730 -25.156  1.00  0.82           C  
ATOM   3924  C   ALA A 253       9.040 -12.607 -26.233  1.00  0.82           C  
ATOM   3925  O   ALA A 253       9.024 -12.232 -27.409  1.00  0.83           O  
ATOM   3926  CB  ALA A 253      11.072 -12.187 -24.860  1.00  1.23           C  
ATOM   3927  H   ALA A 253       9.275 -12.093 -23.085  1.00  1.02           H  
ATOM   3928  HA  ALA A 253       9.683 -10.709 -25.526  1.00  0.98           H  
ATOM   3929 1HB  ALA A 253      11.666 -12.141 -25.772  1.00  1.48           H  
ATOM   3930 2HB  ALA A 253      11.514 -11.537 -24.106  1.00  1.48           H  
ATOM   3931 3HB  ALA A 253      11.053 -13.212 -24.491  1.00  1.48           H  
ATOM   3932  N   ALA A 254       8.520 -13.764 -25.827  1.00  0.94           N  
ATOM   3933  CA  ALA A 254       7.857 -14.654 -26.760  1.00  1.04           C  
ATOM   3934  C   ALA A 254       6.643 -13.969 -27.344  1.00  0.86           C  
ATOM   3935  O   ALA A 254       6.420 -14.032 -28.554  1.00  0.97           O  
ATOM   3936  CB  ALA A 254       7.472 -15.949 -26.086  1.00  1.56           C  
ATOM   3937  H   ALA A 254       8.595 -14.029 -24.853  1.00  1.13           H  
ATOM   3938  HA  ALA A 254       8.536 -14.868 -27.572  1.00  1.25           H  
ATOM   3939 1HB  ALA A 254       6.994 -16.599 -26.816  1.00  1.87           H  
ATOM   3940 2HB  ALA A 254       8.365 -16.435 -25.695  1.00  1.87           H  
ATOM   3941 3HB  ALA A 254       6.781 -15.746 -25.270  1.00  1.87           H  
ATOM   3942  N   LEU A 255       5.884 -13.279 -26.496  1.00  0.71           N  
ATOM   3943  CA  LEU A 255       4.731 -12.540 -26.976  1.00  0.73           C  
ATOM   3944  C   LEU A 255       5.141 -11.470 -27.984  1.00  0.64           C  
ATOM   3945  O   LEU A 255       4.437 -11.266 -28.968  1.00  0.58           O  
ATOM   3946  CB  LEU A 255       3.951 -11.912 -25.829  1.00  1.09           C  
ATOM   3947  CG  LEU A 255       2.689 -11.169 -26.276  1.00  1.09           C  
ATOM   3948  CD1 LEU A 255       1.779 -12.136 -27.008  1.00  1.09           C  
ATOM   3949  CD2 LEU A 255       1.992 -10.590 -25.062  1.00  1.09           C  
ATOM   3950  H   LEU A 255       6.099 -13.286 -25.502  1.00  0.85           H  
ATOM   3951  HA  LEU A 255       4.069 -13.240 -27.485  1.00  0.88           H  
ATOM   3952 1HB  LEU A 255       3.655 -12.694 -25.132  1.00  1.31           H  
ATOM   3953 2HB  LEU A 255       4.590 -11.203 -25.305  1.00  1.31           H  
ATOM   3954  HG  LEU A 255       2.954 -10.374 -26.967  1.00  1.31           H  
ATOM   3955 1HD1 LEU A 255       0.880 -11.614 -27.334  1.00  1.31           H  
ATOM   3956 2HD1 LEU A 255       2.300 -12.540 -27.876  1.00  1.31           H  
ATOM   3957 3HD1 LEU A 255       1.508 -12.945 -26.340  1.00  1.31           H  
ATOM   3958 1HD2 LEU A 255       1.090 -10.064 -25.377  1.00  1.31           H  
ATOM   3959 2HD2 LEU A 255       1.723 -11.398 -24.383  1.00  1.31           H  
ATOM   3960 3HD2 LEU A 255       2.659  -9.896 -24.553  1.00  1.31           H  
ATOM   3961  N   LEU A 256       6.269 -10.788 -27.749  1.00  0.96           N  
ATOM   3962  CA  LEU A 256       6.740  -9.772 -28.695  1.00  1.55           C  
ATOM   3963  C   LEU A 256       6.980 -10.358 -30.075  1.00  1.64           C  
ATOM   3964  O   LEU A 256       6.551  -9.778 -31.073  1.00  2.33           O  
ATOM   3965  CB  LEU A 256       8.043  -9.129 -28.194  1.00  2.33           C  
ATOM   3966  CG  LEU A 256       7.920  -8.168 -27.017  1.00  2.33           C  
ATOM   3967  CD1 LEU A 256       9.296  -7.842 -26.462  1.00  2.33           C  
ATOM   3968  CD2 LEU A 256       7.276  -6.894 -27.522  1.00  2.33           C  
ATOM   3969  H   LEU A 256       6.794 -10.967 -26.901  1.00  1.15           H  
ATOM   3970  HA  LEU A 256       5.977  -9.001 -28.783  1.00  1.86           H  
ATOM   3971 1HB  LEU A 256       8.738  -9.913 -27.907  1.00  2.79           H  
ATOM   3972 2HB  LEU A 256       8.483  -8.569 -29.016  1.00  2.79           H  
ATOM   3973  HG  LEU A 256       7.316  -8.616 -26.228  1.00  2.79           H  
ATOM   3974 1HD1 LEU A 256       9.198  -7.143 -25.632  1.00  2.79           H  
ATOM   3975 2HD1 LEU A 256       9.777  -8.752 -26.110  1.00  2.79           H  
ATOM   3976 3HD1 LEU A 256       9.905  -7.392 -27.245  1.00  2.79           H  
ATOM   3977 1HD2 LEU A 256       7.180  -6.195 -26.700  1.00  2.79           H  
ATOM   3978 2HD2 LEU A 256       7.900  -6.458 -28.302  1.00  2.79           H  
ATOM   3979 3HD2 LEU A 256       6.293  -7.112 -27.933  1.00  2.79           H  
ATOM   3980  N   GLN A 257       7.637 -11.517 -30.133  1.00  1.61           N  
ATOM   3981  CA  GLN A 257       7.866 -12.176 -31.414  1.00  2.47           C  
ATOM   3982  C   GLN A 257       6.543 -12.587 -32.057  1.00  2.00           C  
ATOM   3983  O   GLN A 257       6.367 -12.443 -33.266  1.00  2.30           O  
ATOM   3984  CB  GLN A 257       8.769 -13.401 -31.267  1.00  3.71           C  
ATOM   3985  CG  GLN A 257       9.079 -14.097 -32.598  1.00  3.71           C  
ATOM   3986  CD  GLN A 257       9.904 -15.366 -32.435  1.00  3.71           C  
ATOM   3987  OE1 GLN A 257      10.993 -15.341 -31.861  1.00  3.71           O  
ATOM   3988  NE2 GLN A 257       9.377 -16.490 -32.922  1.00  3.71           N  
ATOM   3989  H   GLN A 257       7.989 -11.936 -29.277  1.00  1.93           H  
ATOM   3990  HA  GLN A 257       8.356 -11.469 -32.083  1.00  2.96           H  
ATOM   3991 1HB  GLN A 257       9.715 -13.097 -30.820  1.00  4.45           H  
ATOM   3992 2HB  GLN A 257       8.307 -14.118 -30.591  1.00  4.45           H  
ATOM   3993 1HG  GLN A 257       8.142 -14.361 -33.087  1.00  4.45           H  
ATOM   3994 2HG  GLN A 257       9.643 -13.407 -33.227  1.00  4.45           H  
ATOM   3995 1HE2 GLN A 257       9.854 -17.370 -32.820  1.00  4.45           H  
ATOM   3996 2HE2 GLN A 257       8.485 -16.467 -33.373  1.00  4.45           H  
ATOM   3997  N   ALA A 258       5.621 -13.111 -31.246  1.00  1.69           N  
ATOM   3998  CA  ALA A 258       4.316 -13.541 -31.735  1.00  1.81           C  
ATOM   3999  C   ALA A 258       3.536 -12.379 -32.353  1.00  1.36           C  
ATOM   4000  O   ALA A 258       3.053 -12.491 -33.482  1.00  1.87           O  
ATOM   4001  CB  ALA A 258       3.522 -14.163 -30.595  1.00  2.71           C  
ATOM   4002  H   ALA A 258       5.830 -13.228 -30.262  1.00  2.03           H  
ATOM   4003  HA  ALA A 258       4.474 -14.291 -32.510  1.00  2.17           H  
ATOM   4004 1HB  ALA A 258       2.560 -14.507 -30.971  1.00  3.26           H  
ATOM   4005 2HB  ALA A 258       4.075 -15.006 -30.183  1.00  3.26           H  
ATOM   4006 3HB  ALA A 258       3.360 -13.422 -29.816  1.00  3.26           H  
ATOM   4007  N   VAL A 259       3.466 -11.255 -31.631  1.00  0.89           N  
ATOM   4008  CA  VAL A 259       2.747 -10.066 -32.082  1.00  0.73           C  
ATOM   4009  C   VAL A 259       3.414  -9.459 -33.305  1.00  0.86           C  
ATOM   4010  O   VAL A 259       2.747  -8.927 -34.189  1.00  1.14           O  
ATOM   4011  CB  VAL A 259       2.610  -9.029 -30.957  1.00  1.09           C  
ATOM   4012  CG1 VAL A 259       2.021  -7.738 -31.511  1.00  1.09           C  
ATOM   4013  CG2 VAL A 259       1.696  -9.595 -29.881  1.00  1.09           C  
ATOM   4014  H   VAL A 259       3.899 -11.233 -30.721  1.00  1.07           H  
ATOM   4015  HA  VAL A 259       1.741 -10.367 -32.354  1.00  0.88           H  
ATOM   4016  HB  VAL A 259       3.591  -8.807 -30.538  1.00  1.31           H  
ATOM   4017 1HG1 VAL A 259       1.920  -7.008 -30.708  1.00  1.31           H  
ATOM   4018 2HG1 VAL A 259       2.679  -7.340 -32.283  1.00  1.31           H  
ATOM   4019 3HG1 VAL A 259       1.039  -7.941 -31.939  1.00  1.31           H  
ATOM   4020 1HG2 VAL A 259       1.582  -8.873 -29.076  1.00  1.31           H  
ATOM   4021 2HG2 VAL A 259       0.718  -9.809 -30.313  1.00  1.31           H  
ATOM   4022 3HG2 VAL A 259       2.124 -10.515 -29.487  1.00  1.31           H  
ATOM   4023  N   ALA A 260       4.741  -9.557 -33.382  1.00  0.94           N  
ATOM   4024  CA  ALA A 260       5.469  -9.084 -34.555  1.00  1.28           C  
ATOM   4025  C   ALA A 260       5.056  -9.827 -35.854  1.00  1.80           C  
ATOM   4026  O   ALA A 260       5.357  -9.350 -36.950  1.00  3.19           O  
ATOM   4027  CB  ALA A 260       6.967  -9.233 -34.335  1.00  1.92           C  
ATOM   4028  H   ALA A 260       5.270  -9.956 -32.618  1.00  1.13           H  
ATOM   4029  HA  ALA A 260       5.240  -8.029 -34.682  1.00  1.54           H  
ATOM   4030 1HB  ALA A 260       7.502  -8.840 -35.199  1.00  2.30           H  
ATOM   4031 2HB  ALA A 260       7.256  -8.678 -33.443  1.00  2.30           H  
ATOM   4032 3HB  ALA A 260       7.214 -10.284 -34.204  1.00  2.30           H  
ATOM   4033  N   ASN A 261       4.378 -10.981 -35.741  1.00  2.17           N  
ATOM   4034  CA  ASN A 261       3.938 -11.743 -36.903  1.00  3.19           C  
ATOM   4035  C   ASN A 261       2.424 -11.659 -37.140  1.00  1.57           C  
ATOM   4036  O   ASN A 261       1.985 -11.687 -38.290  1.00  1.62           O  
ATOM   4037  CB  ASN A 261       4.382 -13.181 -36.766  1.00  4.79           C  
ATOM   4038  CG  ASN A 261       5.871 -13.330 -36.915  1.00  4.79           C  
ATOM   4039  OD1 ASN A 261       6.375 -13.369 -38.044  1.00  4.79           O  
ATOM   4040  ND2 ASN A 261       6.587 -13.395 -35.823  1.00  4.79           N  
ATOM   4041  H   ASN A 261       4.144 -11.358 -34.834  1.00  2.60           H  
ATOM   4042  HA  ASN A 261       4.419 -11.323 -37.786  1.00  3.83           H  
ATOM   4043 1HB  ASN A 261       4.084 -13.563 -35.788  1.00  5.74           H  
ATOM   4044 2HB  ASN A 261       3.888 -13.791 -37.522  1.00  5.74           H  
ATOM   4045 1HD2 ASN A 261       7.581 -13.486 -35.886  1.00  5.74           H  
ATOM   4046 2HD2 ASN A 261       6.153 -13.333 -34.923  1.00  5.74           H  
ATOM   4047  N   GLN A 262       1.634 -11.514 -36.071  1.00  1.26           N  
ATOM   4048  CA  GLN A 262       0.178 -11.365 -36.218  1.00  0.67           C  
ATOM   4049  C   GLN A 262      -0.468 -11.039 -34.871  1.00  0.64           C  
ATOM   4050  O   GLN A 262       0.195 -11.118 -33.844  1.00  0.97           O  
ATOM   4051  CB  GLN A 262      -0.445 -12.657 -36.760  1.00  1.01           C  
ATOM   4052  CG  GLN A 262      -0.323 -13.816 -35.803  1.00  1.01           C  
ATOM   4053  CD  GLN A 262      -0.933 -15.083 -36.346  1.00  1.01           C  
ATOM   4054  OE1 GLN A 262      -0.330 -15.783 -37.164  1.00  1.01           O  
ATOM   4055  NE2 GLN A 262      -2.135 -15.395 -35.879  1.00  1.01           N  
ATOM   4056  H   GLN A 262       2.044 -11.528 -35.143  1.00  1.51           H  
ATOM   4057  HA  GLN A 262      -0.016 -10.550 -36.911  1.00  0.80           H  
ATOM   4058 1HB  GLN A 262      -1.500 -12.515 -36.978  1.00  1.21           H  
ATOM   4059 2HB  GLN A 262       0.039 -12.944 -37.692  1.00  1.21           H  
ATOM   4060 1HG  GLN A 262       0.732 -14.003 -35.607  1.00  1.21           H  
ATOM   4061 2HG  GLN A 262      -0.835 -13.561 -34.876  1.00  1.21           H  
ATOM   4062 1HE2 GLN A 262      -2.574 -16.249 -36.171  1.00  1.21           H  
ATOM   4063 2HE2 GLN A 262      -2.584 -14.798 -35.213  1.00  1.21           H  
ATOM   4064  N   PRO A 263      -1.756 -10.674 -34.845  1.00  0.47           N  
ATOM   4065  CA  PRO A 263      -2.551 -10.436 -33.642  1.00  0.42           C  
ATOM   4066  C   PRO A 263      -2.611 -11.704 -32.780  1.00  0.42           C  
ATOM   4067  O   PRO A 263      -2.723 -12.816 -33.304  1.00  0.61           O  
ATOM   4068  CB  PRO A 263      -3.901  -9.986 -34.197  1.00  0.63           C  
ATOM   4069  CG  PRO A 263      -3.558  -9.320 -35.492  1.00  0.63           C  
ATOM   4070  CD  PRO A 263      -2.392 -10.090 -36.043  1.00  0.63           C  
ATOM   4071  HA  PRO A 263      -2.080  -9.619 -33.078  1.00  0.50           H  
ATOM   4072 1HB  PRO A 263      -4.557 -10.856 -34.332  1.00  0.76           H  
ATOM   4073 2HB  PRO A 263      -4.400  -9.312 -33.485  1.00  0.76           H  
ATOM   4074 1HG  PRO A 263      -4.428  -9.327 -36.162  1.00  0.76           H  
ATOM   4075 2HG  PRO A 263      -3.311  -8.264 -35.312  1.00  0.76           H  
ATOM   4076 1HD  PRO A 263      -2.751 -10.881 -36.716  1.00  0.76           H  
ATOM   4077 2HD  PRO A 263      -1.696  -9.407 -36.551  1.00  0.76           H  
ATOM   4078  N   VAL A 264      -2.520 -11.528 -31.458  1.00  0.45           N  
ATOM   4079  CA  VAL A 264      -2.458 -12.661 -30.526  1.00  0.52           C  
ATOM   4080  C   VAL A 264      -3.542 -12.638 -29.450  1.00  0.51           C  
ATOM   4081  O   VAL A 264      -3.773 -11.624 -28.799  1.00  0.66           O  
ATOM   4082  CB  VAL A 264      -1.071 -12.701 -29.837  1.00  0.78           C  
ATOM   4083  CG1 VAL A 264      -0.999 -13.845 -28.839  1.00  0.78           C  
ATOM   4084  CG2 VAL A 264       0.018 -12.853 -30.883  1.00  0.78           C  
ATOM   4085  H   VAL A 264      -2.470 -10.582 -31.101  1.00  0.54           H  
ATOM   4086  HA  VAL A 264      -2.578 -13.575 -31.106  1.00  0.62           H  
ATOM   4087  HB  VAL A 264      -0.920 -11.774 -29.286  1.00  0.94           H  
ATOM   4088 1HG1 VAL A 264      -0.023 -13.851 -28.358  1.00  0.94           H  
ATOM   4089 2HG1 VAL A 264      -1.773 -13.724 -28.082  1.00  0.94           H  
ATOM   4090 3HG1 VAL A 264      -1.145 -14.786 -29.362  1.00  0.94           H  
ATOM   4091 1HG2 VAL A 264       0.988 -12.866 -30.389  1.00  0.94           H  
ATOM   4092 2HG2 VAL A 264      -0.126 -13.784 -31.429  1.00  0.94           H  
ATOM   4093 3HG2 VAL A 264      -0.021 -12.015 -31.575  1.00  0.94           H  
ATOM   4094  N   SER A 265      -4.209 -13.766 -29.249  1.00  0.48           N  
ATOM   4095  CA  SER A 265      -5.241 -13.850 -28.221  1.00  0.58           C  
ATOM   4096  C   SER A 265      -4.644 -13.951 -26.824  1.00  0.59           C  
ATOM   4097  O   SER A 265      -3.847 -14.841 -26.535  1.00  0.72           O  
ATOM   4098  CB  SER A 265      -6.140 -15.027 -28.500  1.00  0.87           C  
ATOM   4099  OG  SER A 265      -6.932 -14.784 -29.623  1.00  0.87           O  
ATOM   4100  H   SER A 265      -3.984 -14.593 -29.787  1.00  0.58           H  
ATOM   4101  HA  SER A 265      -5.841 -12.941 -28.265  1.00  0.70           H  
ATOM   4102 1HB  SER A 265      -5.534 -15.916 -28.667  1.00  1.04           H  
ATOM   4103 2HB  SER A 265      -6.762 -15.223 -27.645  1.00  1.04           H  
ATOM   4104  HG  SER A 265      -7.536 -14.088 -29.339  1.00  1.04           H  
ATOM   4105  N   VAL A 266      -5.006 -13.011 -25.949  1.00  0.64           N  
ATOM   4106  CA  VAL A 266      -4.427 -12.999 -24.612  1.00  0.74           C  
ATOM   4107  C   VAL A 266      -5.448 -12.778 -23.486  1.00  0.55           C  
ATOM   4108  O   VAL A 266      -6.243 -11.846 -23.540  1.00  2.90           O  
ATOM   4109  CB  VAL A 266      -3.371 -11.891 -24.496  1.00  1.11           C  
ATOM   4110  CG1 VAL A 266      -2.773 -11.958 -23.118  1.00  1.11           C  
ATOM   4111  CG2 VAL A 266      -2.306 -12.020 -25.570  1.00  1.11           C  
ATOM   4112  H   VAL A 266      -5.668 -12.297 -26.211  1.00  0.77           H  
ATOM   4113  HA  VAL A 266      -3.941 -13.955 -24.455  1.00  0.89           H  
ATOM   4114  HB  VAL A 266      -3.854 -10.919 -24.592  1.00  1.33           H  
ATOM   4115 1HG1 VAL A 266      -2.040 -11.173 -23.021  1.00  1.33           H  
ATOM   4116 2HG1 VAL A 266      -3.548 -11.825 -22.369  1.00  1.33           H  
ATOM   4117 3HG1 VAL A 266      -2.287 -12.923 -22.976  1.00  1.33           H  
ATOM   4118 1HG2 VAL A 266      -1.570 -11.226 -25.450  1.00  1.33           H  
ATOM   4119 2HG2 VAL A 266      -1.823 -12.983 -25.477  1.00  1.33           H  
ATOM   4120 3HG2 VAL A 266      -2.762 -11.940 -26.553  1.00  1.33           H  
ATOM   4121  N   ALA A 267      -5.428 -13.611 -22.452  1.00  1.14           N  
ATOM   4122  CA  ALA A 267      -6.326 -13.331 -21.331  1.00  0.78           C  
ATOM   4123  C   ALA A 267      -5.626 -12.379 -20.371  1.00  0.65           C  
ATOM   4124  O   ALA A 267      -4.427 -12.514 -20.132  1.00  1.38           O  
ATOM   4125  CB  ALA A 267      -6.744 -14.593 -20.615  1.00  1.17           C  
ATOM   4126  H   ALA A 267      -4.781 -14.392 -22.437  1.00  1.37           H  
ATOM   4127  HA  ALA A 267      -7.214 -12.835 -21.718  1.00  0.94           H  
ATOM   4128 1HB  ALA A 267      -7.422 -14.341 -19.800  1.00  1.40           H  
ATOM   4129 2HB  ALA A 267      -7.251 -15.254 -21.317  1.00  1.40           H  
ATOM   4130 3HB  ALA A 267      -5.869 -15.091 -20.212  1.00  1.40           H  
ATOM   4131  N   VAL A 268      -6.366 -11.414 -19.831  1.00  0.44           N  
ATOM   4132  CA  VAL A 268      -5.806 -10.446 -18.895  1.00  0.63           C  
ATOM   4133  C   VAL A 268      -6.722 -10.199 -17.697  1.00  0.53           C  
ATOM   4134  O   VAL A 268      -7.895 -10.565 -17.705  1.00  0.74           O  
ATOM   4135  CB  VAL A 268      -5.529  -9.085 -19.588  1.00  0.95           C  
ATOM   4136  CG1 VAL A 268      -4.513  -9.236 -20.717  1.00  0.95           C  
ATOM   4137  CG2 VAL A 268      -6.839  -8.507 -20.108  1.00  0.95           C  
ATOM   4138  H   VAL A 268      -7.338 -11.344 -20.076  1.00  0.53           H  
ATOM   4139  HA  VAL A 268      -4.860 -10.844 -18.533  1.00  0.76           H  
ATOM   4140  HB  VAL A 268      -5.100  -8.402 -18.860  1.00  1.13           H  
ATOM   4141 1HG1 VAL A 268      -4.324  -8.261 -21.167  1.00  1.13           H  
ATOM   4142 2HG1 VAL A 268      -3.582  -9.636 -20.315  1.00  1.13           H  
ATOM   4143 3HG1 VAL A 268      -4.902  -9.912 -21.476  1.00  1.13           H  
ATOM   4144 1HG2 VAL A 268      -6.650  -7.540 -20.573  1.00  1.13           H  
ATOM   4145 2HG2 VAL A 268      -7.269  -9.186 -20.844  1.00  1.13           H  
ATOM   4146 3HG2 VAL A 268      -7.536  -8.382 -19.279  1.00  1.13           H  
ATOM   4147  N   ASP A 269      -6.164  -9.554 -16.676  1.00  0.46           N  
ATOM   4148  CA  ASP A 269      -6.879  -9.135 -15.468  1.00  0.49           C  
ATOM   4149  C   ASP A 269      -7.563  -7.782 -15.676  1.00  0.41           C  
ATOM   4150  O   ASP A 269      -6.945  -6.735 -15.475  1.00  0.57           O  
ATOM   4151  CB  ASP A 269      -5.911  -9.011 -14.279  1.00  0.73           C  
ATOM   4152  CG  ASP A 269      -6.615  -8.625 -12.978  1.00  0.73           C  
ATOM   4153  OD1 ASP A 269      -7.805  -8.415 -13.015  1.00  0.73           O  
ATOM   4154  OD2 ASP A 269      -5.955  -8.493 -11.972  1.00  0.73           O  
ATOM   4155  H   ASP A 269      -5.180  -9.350 -16.736  1.00  0.55           H  
ATOM   4156  HA  ASP A 269      -7.645  -9.877 -15.236  1.00  0.59           H  
ATOM   4157 1HB  ASP A 269      -5.396  -9.960 -14.130  1.00  0.88           H  
ATOM   4158 2HB  ASP A 269      -5.154  -8.260 -14.503  1.00  0.88           H  
ATOM   4159  N   GLY A 270      -8.829  -7.806 -16.084  1.00  0.39           N  
ATOM   4160  CA  GLY A 270      -9.571  -6.577 -16.323  1.00  0.51           C  
ATOM   4161  C   GLY A 270     -10.626  -6.240 -15.258  1.00  0.48           C  
ATOM   4162  O   GLY A 270     -11.298  -5.210 -15.357  1.00  0.62           O  
ATOM   4163  H   GLY A 270      -9.288  -8.695 -16.225  1.00  0.47           H  
ATOM   4164 1HA  GLY A 270      -8.858  -5.759 -16.388  1.00  0.61           H  
ATOM   4165 2HA  GLY A 270     -10.056  -6.647 -17.296  1.00  0.61           H  
ATOM   4166  N   GLY A 271     -10.762  -7.079 -14.232  1.00  0.45           N  
ATOM   4167  CA  GLY A 271     -11.764  -6.861 -13.189  1.00  0.63           C  
ATOM   4168  C   GLY A 271     -11.553  -5.644 -12.267  1.00  0.67           C  
ATOM   4169  O   GLY A 271     -12.473  -5.261 -11.544  1.00  1.31           O  
ATOM   4170  H   GLY A 271     -10.211  -7.930 -14.187  1.00  0.54           H  
ATOM   4171 1HA  GLY A 271     -12.739  -6.774 -13.666  1.00  0.76           H  
ATOM   4172 2HA  GLY A 271     -11.812  -7.759 -12.574  1.00  0.76           H  
ATOM   4173  N   ASP A 272     -10.358  -5.071 -12.222  1.00  0.48           N  
ATOM   4174  CA  ASP A 272     -10.115  -3.935 -11.324  1.00  0.67           C  
ATOM   4175  C   ASP A 272     -10.764  -2.644 -11.850  1.00  0.46           C  
ATOM   4176  O   ASP A 272     -10.811  -2.428 -13.061  1.00  0.61           O  
ATOM   4177  CB  ASP A 272      -8.619  -3.712 -11.121  1.00  1.01           C  
ATOM   4178  CG  ASP A 272      -8.316  -2.791  -9.943  1.00  1.01           C  
ATOM   4179  OD1 ASP A 272      -8.023  -3.296  -8.884  1.00  1.01           O  
ATOM   4180  OD2 ASP A 272      -8.423  -1.598 -10.096  1.00  1.01           O  
ATOM   4181  H   ASP A 272      -9.610  -5.412 -12.810  1.00  0.58           H  
ATOM   4182  HA  ASP A 272     -10.557  -4.164 -10.355  1.00  0.80           H  
ATOM   4183 1HB  ASP A 272      -8.129  -4.671 -10.950  1.00  1.21           H  
ATOM   4184 2HB  ASP A 272      -8.186  -3.281 -12.024  1.00  1.21           H  
ATOM   4185  N   MET A 273     -11.233  -1.785 -10.934  1.00  0.48           N  
ATOM   4186  CA  MET A 273     -11.879  -0.509 -11.280  1.00  0.48           C  
ATOM   4187  C   MET A 273     -10.947   0.443 -12.027  1.00  0.35           C  
ATOM   4188  O   MET A 273     -11.393   1.261 -12.835  1.00  0.54           O  
ATOM   4189  CB  MET A 273     -12.404   0.194 -10.036  1.00  0.72           C  
ATOM   4190  CG  MET A 273     -13.611  -0.443  -9.385  1.00  0.72           C  
ATOM   4191  SD  MET A 273     -14.310   0.591  -8.084  1.00  0.72           S  
ATOM   4192  CE  MET A 273     -13.086   0.378  -6.798  1.00  0.72           C  
ATOM   4193  H   MET A 273     -11.147  -2.029  -9.957  1.00  0.58           H  
ATOM   4194  HA  MET A 273     -12.723  -0.728 -11.926  1.00  0.58           H  
ATOM   4195 1HB  MET A 273     -11.614   0.242  -9.288  1.00  0.86           H  
ATOM   4196 2HB  MET A 273     -12.676   1.216 -10.290  1.00  0.86           H  
ATOM   4197 1HG  MET A 273     -14.380  -0.623 -10.136  1.00  0.86           H  
ATOM   4198 2HG  MET A 273     -13.327  -1.400  -8.949  1.00  0.86           H  
ATOM   4199 1HE  MET A 273     -13.374   0.959  -5.922  1.00  0.86           H  
ATOM   4200 2HE  MET A 273     -13.021  -0.677  -6.530  1.00  0.86           H  
ATOM   4201 3HE  MET A 273     -12.116   0.720  -7.159  1.00  0.86           H  
ATOM   4202  N   ASN A 274      -9.640   0.308 -11.798  1.00  0.28           N  
ATOM   4203  CA  ASN A 274      -8.638   1.129 -12.471  1.00  0.44           C  
ATOM   4204  C   ASN A 274      -8.489   0.736 -13.952  1.00  0.60           C  
ATOM   4205  O   ASN A 274      -7.749   1.377 -14.699  1.00  2.84           O  
ATOM   4206  CB  ASN A 274      -7.309   1.002 -11.759  1.00  0.66           C  
ATOM   4207  CG  ASN A 274      -7.270   1.675 -10.406  1.00  0.66           C  
ATOM   4208  OD1 ASN A 274      -7.073   2.891 -10.289  1.00  0.66           O  
ATOM   4209  ND2 ASN A 274      -7.464   0.900  -9.369  1.00  0.66           N  
ATOM   4210  H   ASN A 274      -9.312  -0.387 -11.136  1.00  0.34           H  
ATOM   4211  HA  ASN A 274      -8.965   2.168 -12.440  1.00  0.53           H  
ATOM   4212 1HB  ASN A 274      -7.078  -0.056 -11.628  1.00  0.79           H  
ATOM   4213 2HB  ASN A 274      -6.524   1.429 -12.384  1.00  0.79           H  
ATOM   4214 1HD2 ASN A 274      -7.454   1.282  -8.445  1.00  0.79           H  
ATOM   4215 2HD2 ASN A 274      -7.641  -0.077  -9.502  1.00  0.79           H  
ATOM   4216  N   PHE A 275      -9.206  -0.305 -14.372  1.00  0.62           N  
ATOM   4217  CA  PHE A 275      -9.229  -0.762 -15.737  1.00  0.78           C  
ATOM   4218  C   PHE A 275     -10.656  -0.585 -16.255  1.00  0.45           C  
ATOM   4219  O   PHE A 275     -10.868  -0.196 -17.401  1.00  0.70           O  
ATOM   4220  CB  PHE A 275      -8.854  -2.235 -15.747  1.00  1.17           C  
ATOM   4221  CG  PHE A 275      -8.632  -2.843 -17.087  1.00  1.17           C  
ATOM   4222  CD1 PHE A 275      -7.408  -2.696 -17.699  1.00  1.17           C  
ATOM   4223  CD2 PHE A 275      -9.613  -3.575 -17.723  1.00  1.17           C  
ATOM   4224  CE1 PHE A 275      -7.153  -3.283 -18.915  1.00  1.17           C  
ATOM   4225  CE2 PHE A 275      -9.361  -4.169 -18.941  1.00  1.17           C  
ATOM   4226  CZ  PHE A 275      -8.134  -4.026 -19.532  1.00  1.17           C  
ATOM   4227  H   PHE A 275      -9.763  -0.836 -13.723  1.00  0.74           H  
ATOM   4228  HA  PHE A 275      -8.542  -0.167 -16.339  1.00  0.94           H  
ATOM   4229 1HB  PHE A 275      -7.943  -2.370 -15.165  1.00  1.40           H  
ATOM   4230 2HB  PHE A 275      -9.636  -2.806 -15.250  1.00  1.40           H  
ATOM   4231  HD1 PHE A 275      -6.639  -2.117 -17.194  1.00  1.40           H  
ATOM   4232  HD2 PHE A 275     -10.585  -3.696 -17.244  1.00  1.40           H  
ATOM   4233  HE1 PHE A 275      -6.175  -3.166 -19.379  1.00  1.40           H  
ATOM   4234  HE2 PHE A 275     -10.126  -4.759 -19.438  1.00  1.40           H  
ATOM   4235  HZ  PHE A 275      -7.946  -4.503 -20.489  1.00  1.40           H  
ATOM   4236  N   GLN A 276     -11.635  -0.808 -15.371  1.00  0.35           N  
ATOM   4237  CA  GLN A 276     -13.053  -0.609 -15.673  1.00  0.38           C  
ATOM   4238  C   GLN A 276     -13.320   0.783 -16.217  1.00  0.31           C  
ATOM   4239  O   GLN A 276     -14.061   0.946 -17.188  1.00  0.47           O  
ATOM   4240  CB  GLN A 276     -13.906  -0.822 -14.420  1.00  0.57           C  
ATOM   4241  CG  GLN A 276     -15.398  -0.630 -14.620  1.00  0.57           C  
ATOM   4242  CD  GLN A 276     -16.194  -0.907 -13.353  1.00  0.57           C  
ATOM   4243  OE1 GLN A 276     -15.673  -1.470 -12.383  1.00  0.57           O  
ATOM   4244  NE2 GLN A 276     -17.464  -0.514 -13.355  1.00  0.57           N  
ATOM   4245  H   GLN A 276     -11.394  -1.152 -14.451  1.00  0.42           H  
ATOM   4246  HA  GLN A 276     -13.349  -1.334 -16.432  1.00  0.46           H  
ATOM   4247 1HB  GLN A 276     -13.737  -1.825 -14.026  1.00  0.68           H  
ATOM   4248 2HB  GLN A 276     -13.596  -0.110 -13.659  1.00  0.68           H  
ATOM   4249 1HG  GLN A 276     -15.581   0.401 -14.919  1.00  0.68           H  
ATOM   4250 2HG  GLN A 276     -15.741  -1.308 -15.398  1.00  0.68           H  
ATOM   4251 1HE2 GLN A 276     -18.038  -0.669 -12.550  1.00  0.68           H  
ATOM   4252 2HE2 GLN A 276     -17.848  -0.061 -14.160  1.00  0.68           H  
ATOM   4253  N   PHE A 277     -12.711   1.788 -15.586  1.00  0.24           N  
ATOM   4254  CA  PHE A 277     -12.917   3.164 -16.000  1.00  0.21           C  
ATOM   4255  C   PHE A 277     -11.771   3.699 -16.861  1.00  0.21           C  
ATOM   4256  O   PHE A 277     -11.622   4.906 -17.012  1.00  0.19           O  
ATOM   4257  CB  PHE A 277     -13.064   4.039 -14.771  1.00  0.32           C  
ATOM   4258  CG  PHE A 277     -14.165   3.553 -13.893  1.00  0.32           C  
ATOM   4259  CD1 PHE A 277     -13.876   3.129 -12.609  1.00  0.32           C  
ATOM   4260  CD2 PHE A 277     -15.469   3.465 -14.352  1.00  0.32           C  
ATOM   4261  CE1 PHE A 277     -14.860   2.632 -11.790  1.00  0.32           C  
ATOM   4262  CE2 PHE A 277     -16.458   2.964 -13.535  1.00  0.32           C  
ATOM   4263  CZ  PHE A 277     -16.148   2.547 -12.256  1.00  0.32           C  
ATOM   4264  H   PHE A 277     -12.127   1.594 -14.780  1.00  0.29           H  
ATOM   4265  HA  PHE A 277     -13.840   3.218 -16.568  1.00  0.25           H  
ATOM   4266 1HB  PHE A 277     -12.139   4.036 -14.200  1.00  0.38           H  
ATOM   4267 2HB  PHE A 277     -13.280   5.066 -15.063  1.00  0.38           H  
ATOM   4268  HD1 PHE A 277     -12.849   3.189 -12.254  1.00  0.38           H  
ATOM   4269  HD2 PHE A 277     -15.704   3.784 -15.369  1.00  0.38           H  
ATOM   4270  HE1 PHE A 277     -14.620   2.299 -10.781  1.00  0.38           H  
ATOM   4271  HE2 PHE A 277     -17.481   2.885 -13.895  1.00  0.38           H  
ATOM   4272  HZ  PHE A 277     -16.927   2.143 -11.614  1.00  0.38           H  
ATOM   4273  N   TYR A 278     -10.964   2.812 -17.443  1.00  0.27           N  
ATOM   4274  CA  TYR A 278      -9.830   3.245 -18.254  1.00  0.27           C  
ATOM   4275  C   TYR A 278     -10.253   4.088 -19.436  1.00  0.30           C  
ATOM   4276  O   TYR A 278     -11.145   3.707 -20.198  1.00  0.45           O  
ATOM   4277  CB  TYR A 278      -9.040   2.036 -18.739  1.00  0.41           C  
ATOM   4278  CG  TYR A 278      -7.905   2.346 -19.698  1.00  0.41           C  
ATOM   4279  CD1 TYR A 278      -6.671   2.813 -19.258  1.00  0.41           C  
ATOM   4280  CD2 TYR A 278      -8.123   2.151 -21.050  1.00  0.41           C  
ATOM   4281  CE1 TYR A 278      -5.665   3.068 -20.181  1.00  0.41           C  
ATOM   4282  CE2 TYR A 278      -7.130   2.407 -21.966  1.00  0.41           C  
ATOM   4283  CZ  TYR A 278      -5.902   2.858 -21.542  1.00  0.41           C  
ATOM   4284  OH  TYR A 278      -4.913   3.094 -22.471  1.00  0.41           O  
ATOM   4285  H   TYR A 278     -11.111   1.820 -17.331  1.00  0.32           H  
ATOM   4286  HA  TYR A 278      -9.177   3.856 -17.637  1.00  0.32           H  
ATOM   4287 1HB  TYR A 278      -8.622   1.512 -17.879  1.00  0.49           H  
ATOM   4288 2HB  TYR A 278      -9.722   1.355 -19.230  1.00  0.49           H  
ATOM   4289  HD1 TYR A 278      -6.491   2.971 -18.194  1.00  0.49           H  
ATOM   4290  HD2 TYR A 278      -9.091   1.788 -21.390  1.00  0.49           H  
ATOM   4291  HE1 TYR A 278      -4.693   3.427 -19.842  1.00  0.49           H  
ATOM   4292  HE2 TYR A 278      -7.315   2.245 -23.028  1.00  0.49           H  
ATOM   4293  HH  TYR A 278      -4.193   3.578 -22.061  1.00  0.49           H  
ATOM   4294  N   SER A 279      -9.589   5.237 -19.573  1.00  0.23           N  
ATOM   4295  CA  SER A 279      -9.825   6.177 -20.652  1.00  0.52           C  
ATOM   4296  C   SER A 279      -8.611   6.294 -21.573  1.00  0.27           C  
ATOM   4297  O   SER A 279      -8.720   6.081 -22.777  1.00  1.10           O  
ATOM   4298  CB  SER A 279     -10.176   7.542 -20.095  1.00  0.78           C  
ATOM   4299  OG  SER A 279     -10.374   8.469 -21.127  1.00  0.78           O  
ATOM   4300  H   SER A 279      -8.891   5.493 -18.884  1.00  0.28           H  
ATOM   4301  HA  SER A 279     -10.667   5.817 -21.245  1.00  0.62           H  
ATOM   4302 1HB  SER A 279     -11.081   7.466 -19.493  1.00  0.94           H  
ATOM   4303 2HB  SER A 279      -9.378   7.889 -19.441  1.00  0.94           H  
ATOM   4304  HG  SER A 279      -9.548   8.499 -21.616  1.00  0.94           H  
ATOM   4305  N   SER A 280      -7.462   6.680 -21.027  1.00  0.43           N  
ATOM   4306  CA  SER A 280      -6.295   6.877 -21.886  1.00  0.51           C  
ATOM   4307  C   SER A 280      -4.961   6.840 -21.169  1.00  0.45           C  
ATOM   4308  O   SER A 280      -4.859   7.184 -19.997  1.00  1.14           O  
ATOM   4309  CB  SER A 280      -6.408   8.199 -22.613  1.00  0.77           C  
ATOM   4310  OG  SER A 280      -5.267   8.430 -23.394  1.00  0.77           O  
ATOM   4311  H   SER A 280      -7.399   6.837 -20.027  1.00  0.52           H  
ATOM   4312  HA  SER A 280      -6.292   6.078 -22.628  1.00  0.61           H  
ATOM   4313 1HB  SER A 280      -7.290   8.187 -23.252  1.00  0.92           H  
ATOM   4314 2HB  SER A 280      -6.534   9.007 -21.893  1.00  0.92           H  
ATOM   4315  HG  SER A 280      -5.105   7.615 -23.881  1.00  0.92           H  
ATOM   4316  N   GLY A 281      -3.926   6.417 -21.888  1.00  0.45           N  
ATOM   4317  CA  GLY A 281      -2.576   6.384 -21.327  1.00  0.51           C  
ATOM   4318  C   GLY A 281      -2.055   4.976 -21.081  1.00  0.78           C  
ATOM   4319  O   GLY A 281      -2.686   3.994 -21.460  1.00  1.38           O  
ATOM   4320  H   GLY A 281      -4.080   6.148 -22.856  1.00  0.54           H  
ATOM   4321 1HA  GLY A 281      -1.900   6.901 -22.009  1.00  0.61           H  
ATOM   4322 2HA  GLY A 281      -2.558   6.946 -20.400  1.00  0.61           H  
ATOM   4323  N   ILE A 282      -0.890   4.884 -20.443  1.00  0.80           N  
ATOM   4324  CA  ILE A 282      -0.234   3.596 -20.204  1.00  1.21           C  
ATOM   4325  C   ILE A 282      -0.525   3.053 -18.806  1.00  0.82           C  
ATOM   4326  O   ILE A 282      -0.207   3.691 -17.807  1.00  0.82           O  
ATOM   4327  CB  ILE A 282       1.278   3.722 -20.433  1.00  1.81           C  
ATOM   4328  CG1 ILE A 282       1.531   4.134 -21.885  1.00  1.81           C  
ATOM   4329  CG2 ILE A 282       1.974   2.412 -20.122  1.00  1.81           C  
ATOM   4330  CD1 ILE A 282       2.959   4.511 -22.170  1.00  1.81           C  
ATOM   4331  H   ILE A 282      -0.456   5.735 -20.109  1.00  0.96           H  
ATOM   4332  HA  ILE A 282      -0.616   2.884 -20.928  1.00  1.45           H  
ATOM   4333  HB  ILE A 282       1.679   4.506 -19.791  1.00  2.18           H  
ATOM   4334 1HG1 ILE A 282       1.258   3.308 -22.538  1.00  2.18           H  
ATOM   4335 2HG1 ILE A 282       0.897   4.988 -22.128  1.00  2.18           H  
ATOM   4336 1HG2 ILE A 282       3.046   2.519 -20.288  1.00  2.18           H  
ATOM   4337 2HG2 ILE A 282       1.793   2.141 -19.083  1.00  2.18           H  
ATOM   4338 3HG2 ILE A 282       1.583   1.631 -20.774  1.00  2.18           H  
ATOM   4339 1HD1 ILE A 282       3.060   4.791 -23.219  1.00  2.18           H  
ATOM   4340 2HD1 ILE A 282       3.242   5.354 -21.540  1.00  2.18           H  
ATOM   4341 3HD1 ILE A 282       3.609   3.663 -21.957  1.00  2.18           H  
ATOM   4342  N   LEU A 283      -1.150   1.878 -18.764  1.00  0.96           N  
ATOM   4343  CA  LEU A 283      -1.607   1.231 -17.535  1.00  1.28           C  
ATOM   4344  C   LEU A 283      -0.505   0.687 -16.638  1.00  1.06           C  
ATOM   4345  O   LEU A 283       0.427   0.029 -17.098  1.00  2.18           O  
ATOM   4346  CB  LEU A 283      -2.533   0.057 -17.860  1.00  1.92           C  
ATOM   4347  CG  LEU A 283      -3.229  -0.569 -16.640  1.00  1.92           C  
ATOM   4348  CD1 LEU A 283      -4.235   0.428 -16.087  1.00  1.92           C  
ATOM   4349  CD2 LEU A 283      -3.889  -1.872 -17.018  1.00  1.92           C  
ATOM   4350  H   LEU A 283      -1.346   1.416 -19.640  1.00  1.15           H  
ATOM   4351  HA  LEU A 283      -2.171   1.966 -16.966  1.00  1.54           H  
ATOM   4352 1HB  LEU A 283      -3.303   0.397 -18.551  1.00  2.30           H  
ATOM   4353 2HB  LEU A 283      -1.950  -0.723 -18.347  1.00  2.30           H  
ATOM   4354  HG  LEU A 283      -2.494  -0.771 -15.867  1.00  2.30           H  
ATOM   4355 1HD1 LEU A 283      -4.723   0.008 -15.208  1.00  2.30           H  
ATOM   4356 2HD1 LEU A 283      -3.717   1.344 -15.814  1.00  2.30           H  
ATOM   4357 3HD1 LEU A 283      -4.985   0.647 -16.847  1.00  2.30           H  
ATOM   4358 1HD2 LEU A 283      -4.376  -2.301 -16.141  1.00  2.30           H  
ATOM   4359 2HD2 LEU A 283      -4.629  -1.691 -17.796  1.00  2.30           H  
ATOM   4360 3HD2 LEU A 283      -3.133  -2.564 -17.383  1.00  2.30           H  
ATOM   4361  N   HIS A 284      -0.641   0.949 -15.343  1.00  1.12           N  
ATOM   4362  CA  HIS A 284       0.241   0.405 -14.318  1.00  1.85           C  
ATOM   4363  C   HIS A 284      -0.553  -0.272 -13.205  1.00  3.07           C  
ATOM   4364  O   HIS A 284       0.028  -0.804 -12.257  1.00 15.76           O  
ATOM   4365  CB  HIS A 284       1.138   1.487 -13.731  1.00  2.78           C  
ATOM   4366  CG  HIS A 284       2.088   2.013 -14.739  1.00  2.78           C  
ATOM   4367  ND1 HIS A 284       1.771   3.034 -15.604  1.00  2.78           N  
ATOM   4368  CD2 HIS A 284       3.343   1.628 -15.047  1.00  2.78           C  
ATOM   4369  CE1 HIS A 284       2.795   3.248 -16.407  1.00  2.78           C  
ATOM   4370  NE2 HIS A 284       3.755   2.412 -16.088  1.00  2.78           N  
ATOM   4371  H   HIS A 284      -1.407   1.536 -15.057  1.00  1.34           H  
ATOM   4372  HA  HIS A 284       0.887  -0.353 -14.762  1.00  2.22           H  
ATOM   4373 1HB  HIS A 284       0.531   2.312 -13.359  1.00  3.33           H  
ATOM   4374 2HB  HIS A 284       1.706   1.085 -12.893  1.00  3.33           H  
ATOM   4375  HD2 HIS A 284       3.914   0.830 -14.571  1.00  3.33           H  
ATOM   4376  HE1 HIS A 284       2.848   3.978 -17.209  1.00  3.33           H  
ATOM   4377  HE2 HIS A 284       4.647   2.347 -16.558  1.00  3.33           H  
ATOM   4378  N   GLY A 285      -1.877  -0.256 -13.321  1.00  1.63           N  
ATOM   4379  CA  GLY A 285      -2.742  -0.865 -12.326  1.00  2.57           C  
ATOM   4380  C   GLY A 285      -3.436   0.206 -11.486  1.00  6.66           C  
ATOM   4381  O   GLY A 285      -2.724   1.162 -11.181  1.00 28.96           O  
ATOM   4382  H   GLY A 285      -2.304   0.188 -14.118  1.00  1.96           H  
ATOM   4383 1HA  GLY A 285      -3.484  -1.486 -12.827  1.00  3.08           H  
ATOM   4384 2HA  GLY A 285      -2.147  -1.514 -11.687  1.00  3.08           H  
ATOM   4385  N   SER A 286      -4.260  -0.297 -10.558  1.00  7.07           N  
ATOM   4386  CA  SER A 286      -3.950  -1.545  -9.862  1.00  3.31           C  
ATOM   4387  C   SER A 286      -4.459  -2.768 -10.604  1.00  5.42           C  
ATOM   4388  O   SER A 286      -5.534  -2.743 -11.201  1.00 21.56           O  
ATOM   4389  CB  SER A 286      -4.545  -1.529  -8.470  1.00  4.96           C  
ATOM   4390  OG  SER A 286      -4.350  -2.763  -7.832  1.00  4.96           O  
ATOM   4391  H   SER A 286      -5.223  -0.304 -10.858  1.00  8.48           H  
ATOM   4392  HA  SER A 286      -2.866  -1.626  -9.767  1.00  3.97           H  
ATOM   4393 1HB  SER A 286      -4.079  -0.737  -7.885  1.00  5.96           H  
ATOM   4394 2HB  SER A 286      -5.611  -1.311  -8.529  1.00  5.96           H  
ATOM   4395  HG  SER A 286      -4.911  -3.389  -8.297  1.00  5.96           H  
ATOM   4396  N   CYS A 287      -3.666  -3.830 -10.583  1.00  3.51           N  
ATOM   4397  CA  CYS A 287      -4.036  -5.089 -11.214  1.00  4.23           C  
ATOM   4398  C   CYS A 287      -3.072  -6.180 -10.795  1.00  2.73           C  
ATOM   4399  O   CYS A 287      -1.985  -5.898 -10.288  1.00  4.65           O  
ATOM   4400  CB  CYS A 287      -4.019  -4.966 -12.735  1.00  6.35           C  
ATOM   4401  SG  CYS A 287      -2.384  -4.604 -13.403  1.00  6.35           S  
ATOM   4402  H   CYS A 287      -2.785  -3.770 -10.090  1.00  4.21           H  
ATOM   4403  HA  CYS A 287      -5.041  -5.364 -10.891  1.00  5.08           H  
ATOM   4404 1HB  CYS A 287      -4.367  -5.898 -13.180  1.00  7.61           H  
ATOM   4405 2HB  CYS A 287      -4.699  -4.177 -13.055  1.00  7.61           H  
ATOM   4406  HG  CYS A 287      -1.794  -5.686 -12.904  1.00  7.61           H  
ATOM   4407  N   GLY A 288      -3.458  -7.426 -11.027  1.00  2.39           N  
ATOM   4408  CA  GLY A 288      -2.599  -8.550 -10.723  1.00  1.93           C  
ATOM   4409  C   GLY A 288      -2.478  -9.405 -11.963  1.00  1.70           C  
ATOM   4410  O   GLY A 288      -2.335  -8.890 -13.069  1.00  2.25           O  
ATOM   4411  H   GLY A 288      -4.369  -7.617 -11.433  1.00  2.87           H  
ATOM   4412 1HA  GLY A 288      -1.616  -8.198 -10.411  1.00  2.32           H  
ATOM   4413 2HA  GLY A 288      -3.023  -9.129  -9.904  1.00  2.32           H  
ATOM   4414  N   THR A 289      -2.552 -10.712 -11.776  1.00  1.47           N  
ATOM   4415  CA  THR A 289      -2.509 -11.657 -12.880  1.00  1.68           C  
ATOM   4416  C   THR A 289      -3.749 -12.536 -12.840  1.00  1.12           C  
ATOM   4417  O   THR A 289      -3.758 -13.655 -13.358  1.00  1.33           O  
ATOM   4418  CB  THR A 289      -1.232 -12.504 -12.838  1.00  2.52           C  
ATOM   4419  OG1 THR A 289      -1.155 -13.198 -11.585  1.00  2.52           O  
ATOM   4420  CG2 THR A 289      -0.016 -11.604 -13.006  1.00  2.52           C  
ATOM   4421  H   THR A 289      -2.650 -11.063 -10.834  1.00  1.76           H  
ATOM   4422  HA  THR A 289      -2.520 -11.102 -13.819  1.00  2.02           H  
ATOM   4423  HB  THR A 289      -1.254 -13.233 -13.646  1.00  3.02           H  
ATOM   4424  HG1 THR A 289      -1.953 -13.718 -11.460  1.00  3.02           H  
ATOM   4425 1HG2 THR A 289       0.889 -12.202 -12.978  1.00  3.02           H  
ATOM   4426 2HG2 THR A 289      -0.078 -11.084 -13.962  1.00  3.02           H  
ATOM   4427 3HG2 THR A 289       0.013 -10.874 -12.199  1.00  3.02           H  
ATOM   4428  N   ASP A 290      -4.805 -12.021 -12.212  1.00  0.91           N  
ATOM   4429  CA  ASP A 290      -6.054 -12.752 -12.089  1.00  1.05           C  
ATOM   4430  C   ASP A 290      -6.783 -12.692 -13.417  1.00  0.79           C  
ATOM   4431  O   ASP A 290      -7.644 -11.841 -13.635  1.00  1.00           O  
ATOM   4432  CB  ASP A 290      -6.917 -12.161 -10.968  1.00  1.58           C  
ATOM   4433  CG  ASP A 290      -8.174 -12.971 -10.678  1.00  1.58           C  
ATOM   4434  OD1 ASP A 290      -8.391 -13.956 -11.341  1.00  1.58           O  
ATOM   4435  OD2 ASP A 290      -8.901 -12.601  -9.786  1.00  1.58           O  
ATOM   4436  H   ASP A 290      -4.750 -11.095 -11.814  1.00  1.09           H  
ATOM   4437  HA  ASP A 290      -5.836 -13.795 -11.857  1.00  1.26           H  
ATOM   4438 1HB  ASP A 290      -6.327 -12.097 -10.053  1.00  1.89           H  
ATOM   4439 2HB  ASP A 290      -7.212 -11.145 -11.236  1.00  1.89           H  
ATOM   4440  N   LEU A 291      -6.420 -13.618 -14.295  1.00  0.80           N  
ATOM   4441  CA  LEU A 291      -6.947 -13.682 -15.646  1.00  0.68           C  
ATOM   4442  C   LEU A 291      -8.465 -13.755 -15.612  1.00  0.60           C  
ATOM   4443  O   LEU A 291      -9.032 -14.659 -14.997  1.00  0.82           O  
ATOM   4444  CB  LEU A 291      -6.396 -14.936 -16.338  1.00  1.02           C  
ATOM   4445  CG  LEU A 291      -4.865 -15.030 -16.440  1.00  1.02           C  
ATOM   4446  CD1 LEU A 291      -4.492 -16.380 -17.029  1.00  1.02           C  
ATOM   4447  CD2 LEU A 291      -4.326 -13.898 -17.282  1.00  1.02           C  
ATOM   4448  H   LEU A 291      -5.700 -14.272 -14.012  1.00  0.96           H  
ATOM   4449  HA  LEU A 291      -6.644 -12.790 -16.189  1.00  0.82           H  
ATOM   4450 1HB  LEU A 291      -6.745 -15.812 -15.795  1.00  1.22           H  
ATOM   4451 2HB  LEU A 291      -6.797 -14.978 -17.350  1.00  1.22           H  
ATOM   4452  HG  LEU A 291      -4.432 -14.970 -15.441  1.00  1.22           H  
ATOM   4453 1HD1 LEU A 291      -3.407 -16.465 -17.090  1.00  1.22           H  
ATOM   4454 2HD1 LEU A 291      -4.882 -17.175 -16.393  1.00  1.22           H  
ATOM   4455 3HD1 LEU A 291      -4.921 -16.470 -18.025  1.00  1.22           H  
ATOM   4456 1HD2 LEU A 291      -3.240 -13.973 -17.345  1.00  1.22           H  
ATOM   4457 2HD2 LEU A 291      -4.754 -13.974 -18.276  1.00  1.22           H  
ATOM   4458 3HD2 LEU A 291      -4.600 -12.943 -16.834  1.00  1.22           H  
ATOM   4459  N   ASP A 292      -9.126 -12.826 -16.297  1.00  0.41           N  
ATOM   4460  CA  ASP A 292     -10.579 -12.818 -16.287  1.00  0.39           C  
ATOM   4461  C   ASP A 292     -11.206 -12.238 -17.555  1.00  0.27           C  
ATOM   4462  O   ASP A 292     -12.423 -12.292 -17.715  1.00  0.37           O  
ATOM   4463  CB  ASP A 292     -11.071 -12.033 -15.059  1.00  0.58           C  
ATOM   4464  CG  ASP A 292     -10.650 -10.575 -15.099  1.00  0.58           C  
ATOM   4465  OD1 ASP A 292     -10.212 -10.157 -16.141  1.00  0.58           O  
ATOM   4466  OD2 ASP A 292     -10.745  -9.891 -14.106  1.00  0.58           O  
ATOM   4467  H   ASP A 292      -8.619 -12.105 -16.788  1.00  0.49           H  
ATOM   4468  HA  ASP A 292     -10.921 -13.847 -16.188  1.00  0.47           H  
ATOM   4469 1HB  ASP A 292     -12.158 -12.087 -14.997  1.00  0.70           H  
ATOM   4470 2HB  ASP A 292     -10.667 -12.488 -14.153  1.00  0.70           H  
ATOM   4471  N   HIS A 293     -10.403 -11.782 -18.512  1.00  0.29           N  
ATOM   4472  CA  HIS A 293     -11.007 -11.283 -19.735  1.00  0.64           C  
ATOM   4473  C   HIS A 293     -10.097 -11.415 -20.942  1.00  0.51           C  
ATOM   4474  O   HIS A 293      -8.909 -11.120 -20.897  1.00  1.28           O  
ATOM   4475  CB  HIS A 293     -11.424  -9.825 -19.548  1.00  0.96           C  
ATOM   4476  CG  HIS A 293     -12.133  -9.260 -20.731  1.00  0.96           C  
ATOM   4477  ND1 HIS A 293     -11.483  -8.569 -21.726  1.00  0.96           N  
ATOM   4478  CD2 HIS A 293     -13.427  -9.325 -21.104  1.00  0.96           C  
ATOM   4479  CE1 HIS A 293     -12.356  -8.218 -22.653  1.00  0.96           C  
ATOM   4480  NE2 HIS A 293     -13.545  -8.663 -22.296  1.00  0.96           N  
ATOM   4481  H   HIS A 293      -9.403 -11.719 -18.380  1.00  0.35           H  
ATOM   4482  HA  HIS A 293     -11.907 -11.860 -19.946  1.00  0.77           H  
ATOM   4483 1HB  HIS A 293     -12.079  -9.740 -18.680  1.00  1.15           H  
ATOM   4484 2HB  HIS A 293     -10.540  -9.218 -19.354  1.00  1.15           H  
ATOM   4485  HD2 HIS A 293     -14.230  -9.820 -20.567  1.00  1.15           H  
ATOM   4486  HE1 HIS A 293     -12.129  -7.667 -23.563  1.00  1.15           H  
ATOM   4487  HE2 HIS A 293     -14.411  -8.555 -22.815  1.00  1.15           H  
ATOM   4488  N   ALA A 294     -10.674 -11.877 -22.035  1.00  0.33           N  
ATOM   4489  CA  ALA A 294      -9.928 -12.100 -23.257  1.00  0.27           C  
ATOM   4490  C   ALA A 294      -9.866 -10.857 -24.130  1.00  0.30           C  
ATOM   4491  O   ALA A 294     -10.890 -10.293 -24.516  1.00  0.39           O  
ATOM   4492  CB  ALA A 294     -10.548 -13.238 -24.016  1.00  0.41           C  
ATOM   4493  H   ALA A 294     -11.658 -12.090 -22.016  1.00  0.40           H  
ATOM   4494  HA  ALA A 294      -8.907 -12.366 -22.989  1.00  0.32           H  
ATOM   4495 1HB  ALA A 294      -9.976 -13.416 -24.921  1.00  0.49           H  
ATOM   4496 2HB  ALA A 294     -10.552 -14.135 -23.397  1.00  0.49           H  
ATOM   4497 3HB  ALA A 294     -11.566 -12.974 -24.278  1.00  0.49           H  
ATOM   4498  N   VAL A 295      -8.642 -10.470 -24.464  1.00  0.29           N  
ATOM   4499  CA  VAL A 295      -8.331  -9.321 -25.307  1.00  0.33           C  
ATOM   4500  C   VAL A 295      -7.362  -9.754 -26.406  1.00  0.30           C  
ATOM   4501  O   VAL A 295      -6.819 -10.853 -26.346  1.00  0.37           O  
ATOM   4502  CB  VAL A 295      -7.717  -8.185 -24.471  1.00  0.49           C  
ATOM   4503  CG1 VAL A 295      -8.687  -7.700 -23.410  1.00  0.49           C  
ATOM   4504  CG2 VAL A 295      -6.452  -8.697 -23.805  1.00  0.49           C  
ATOM   4505  H   VAL A 295      -7.861 -10.999 -24.101  1.00  0.35           H  
ATOM   4506  HA  VAL A 295      -9.252  -8.961 -25.767  1.00  0.40           H  
ATOM   4507  HB  VAL A 295      -7.493  -7.345 -25.123  1.00  0.59           H  
ATOM   4508 1HG1 VAL A 295      -8.229  -6.893 -22.838  1.00  0.59           H  
ATOM   4509 2HG1 VAL A 295      -9.597  -7.335 -23.886  1.00  0.59           H  
ATOM   4510 3HG1 VAL A 295      -8.932  -8.521 -22.738  1.00  0.59           H  
ATOM   4511 1HG2 VAL A 295      -6.001  -7.898 -23.218  1.00  0.59           H  
ATOM   4512 2HG2 VAL A 295      -6.703  -9.528 -23.148  1.00  0.59           H  
ATOM   4513 3HG2 VAL A 295      -5.747  -9.032 -24.566  1.00  0.59           H  
ATOM   4514  N   THR A 296      -7.170  -8.931 -27.431  1.00  0.28           N  
ATOM   4515  CA  THR A 296      -6.263  -9.332 -28.502  1.00  0.31           C  
ATOM   4516  C   THR A 296      -5.081  -8.382 -28.631  1.00  0.28           C  
ATOM   4517  O   THR A 296      -5.251  -7.185 -28.834  1.00  0.60           O  
ATOM   4518  CB  THR A 296      -7.004  -9.409 -29.846  1.00  0.46           C  
ATOM   4519  OG1 THR A 296      -8.077 -10.353 -29.740  1.00  0.46           O  
ATOM   4520  CG2 THR A 296      -6.056  -9.852 -30.952  1.00  0.46           C  
ATOM   4521  H   THR A 296      -7.636  -8.033 -27.463  1.00  0.34           H  
ATOM   4522  HA  THR A 296      -5.871 -10.322 -28.272  1.00  0.37           H  
ATOM   4523  HB  THR A 296      -7.413  -8.432 -30.095  1.00  0.56           H  
ATOM   4524  HG1 THR A 296      -8.804  -9.947 -29.260  1.00  0.56           H  
ATOM   4525 1HG2 THR A 296      -6.598  -9.905 -31.896  1.00  0.56           H  
ATOM   4526 2HG2 THR A 296      -5.239  -9.136 -31.041  1.00  0.56           H  
ATOM   4527 3HG2 THR A 296      -5.651 -10.834 -30.712  1.00  0.56           H  
ATOM   4528  N   ALA A 297      -3.874  -8.913 -28.507  1.00  0.42           N  
ATOM   4529  CA  ALA A 297      -2.687  -8.093 -28.643  1.00  0.83           C  
ATOM   4530  C   ALA A 297      -2.537  -7.729 -30.104  1.00  0.53           C  
ATOM   4531  O   ALA A 297      -2.547  -8.602 -30.971  1.00  0.83           O  
ATOM   4532  CB  ALA A 297      -1.459  -8.825 -28.121  1.00  1.24           C  
ATOM   4533  H   ALA A 297      -3.777  -9.901 -28.352  1.00  0.50           H  
ATOM   4534  HA  ALA A 297      -2.828  -7.174 -28.074  1.00  1.00           H  
ATOM   4535 1HB  ALA A 297      -0.580  -8.190 -28.231  1.00  1.49           H  
ATOM   4536 2HB  ALA A 297      -1.601  -9.068 -27.068  1.00  1.49           H  
ATOM   4537 3HB  ALA A 297      -1.316  -9.742 -28.688  1.00  1.49           H  
ATOM   4538  N   ILE A 298      -2.395  -6.442 -30.389  1.00  0.56           N  
ATOM   4539  CA  ILE A 298      -2.300  -5.997 -31.774  1.00  1.22           C  
ATOM   4540  C   ILE A 298      -1.099  -5.101 -32.031  1.00  0.57           C  
ATOM   4541  O   ILE A 298      -0.845  -4.698 -33.169  1.00  3.71           O  
ATOM   4542  CB  ILE A 298      -3.568  -5.250 -32.192  1.00  1.83           C  
ATOM   4543  CG1 ILE A 298      -3.728  -4.011 -31.325  1.00  1.83           C  
ATOM   4544  CG2 ILE A 298      -4.797  -6.144 -32.102  1.00  1.83           C  
ATOM   4545  CD1 ILE A 298      -4.792  -3.079 -31.816  1.00  1.83           C  
ATOM   4546  H   ILE A 298      -2.376  -5.758 -29.644  1.00  0.67           H  
ATOM   4547  HA  ILE A 298      -2.203  -6.877 -32.407  1.00  1.46           H  
ATOM   4548  HB  ILE A 298      -3.445  -4.908 -33.216  1.00  2.20           H  
ATOM   4549 1HG1 ILE A 298      -3.976  -4.315 -30.308  1.00  2.20           H  
ATOM   4550 2HG1 ILE A 298      -2.783  -3.469 -31.299  1.00  2.20           H  
ATOM   4551 1HG2 ILE A 298      -5.677  -5.585 -32.420  1.00  2.20           H  
ATOM   4552 2HG2 ILE A 298      -4.665  -7.010 -32.750  1.00  2.20           H  
ATOM   4553 3HG2 ILE A 298      -4.935  -6.476 -31.078  1.00  2.20           H  
ATOM   4554 1HD1 ILE A 298      -4.851  -2.215 -31.156  1.00  2.20           H  
ATOM   4555 2HD1 ILE A 298      -4.542  -2.751 -32.823  1.00  2.20           H  
ATOM   4556 3HD1 ILE A 298      -5.748  -3.598 -31.829  1.00  2.20           H  
ATOM   4557  N   GLY A 299      -0.341  -4.793 -30.993  1.00  1.16           N  
ATOM   4558  CA  GLY A 299       0.839  -3.996 -31.216  1.00  0.68           C  
ATOM   4559  C   GLY A 299       1.609  -3.715 -29.949  1.00  0.42           C  
ATOM   4560  O   GLY A 299       1.363  -4.324 -28.910  1.00  0.46           O  
ATOM   4561  H   GLY A 299      -0.589  -5.076 -30.056  1.00  1.39           H  
ATOM   4562 1HA  GLY A 299       1.484  -4.497 -31.937  1.00  0.82           H  
ATOM   4563 2HA  GLY A 299       0.527  -3.056 -31.661  1.00  0.82           H  
ATOM   4564  N   TYR A 300       2.544  -2.783 -30.048  1.00  0.45           N  
ATOM   4565  CA  TYR A 300       3.384  -2.358 -28.935  1.00  0.62           C  
ATOM   4566  C   TYR A 300       4.326  -1.242 -29.381  1.00  0.54           C  
ATOM   4567  O   TYR A 300       4.650  -1.116 -30.560  1.00  0.61           O  
ATOM   4568  CB  TYR A 300       4.167  -3.540 -28.336  1.00  0.93           C  
ATOM   4569  CG  TYR A 300       5.008  -4.319 -29.317  1.00  0.93           C  
ATOM   4570  CD1 TYR A 300       6.282  -3.888 -29.617  1.00  0.93           C  
ATOM   4571  CD2 TYR A 300       4.515  -5.483 -29.896  1.00  0.93           C  
ATOM   4572  CE1 TYR A 300       7.054  -4.608 -30.500  1.00  0.93           C  
ATOM   4573  CE2 TYR A 300       5.290  -6.203 -30.781  1.00  0.93           C  
ATOM   4574  CZ  TYR A 300       6.556  -5.768 -31.086  1.00  0.93           C  
ATOM   4575  OH  TYR A 300       7.329  -6.485 -31.966  1.00  0.93           O  
ATOM   4576  H   TYR A 300       2.662  -2.342 -30.950  1.00  0.54           H  
ATOM   4577  HA  TYR A 300       2.740  -1.949 -28.158  1.00  0.74           H  
ATOM   4578 1HB  TYR A 300       4.829  -3.162 -27.558  1.00  1.12           H  
ATOM   4579 2HB  TYR A 300       3.481  -4.231 -27.856  1.00  1.12           H  
ATOM   4580  HD1 TYR A 300       6.677  -2.981 -29.157  1.00  1.12           H  
ATOM   4581  HD2 TYR A 300       3.514  -5.830 -29.649  1.00  1.12           H  
ATOM   4582  HE1 TYR A 300       8.055  -4.260 -30.727  1.00  1.12           H  
ATOM   4583  HE2 TYR A 300       4.905  -7.115 -31.236  1.00  1.12           H  
ATOM   4584  HH  TYR A 300       8.177  -6.045 -32.077  1.00  1.12           H  
ATOM   4585  N   GLY A 301       4.756  -0.406 -28.449  1.00  0.70           N  
ATOM   4586  CA  GLY A 301       5.632   0.691 -28.831  1.00  1.01           C  
ATOM   4587  C   GLY A 301       6.233   1.412 -27.643  1.00  1.11           C  
ATOM   4588  O   GLY A 301       6.384   0.838 -26.564  1.00  1.44           O  
ATOM   4589  H   GLY A 301       4.468  -0.532 -27.490  1.00  0.84           H  
ATOM   4590 1HA  GLY A 301       6.432   0.301 -29.457  1.00  1.21           H  
ATOM   4591 2HA  GLY A 301       5.072   1.399 -29.441  1.00  1.21           H  
ATOM   4592  N   VAL A 302       6.609   2.668 -27.866  1.00  2.06           N  
ATOM   4593  CA  VAL A 302       7.209   3.504 -26.836  1.00  2.58           C  
ATOM   4594  C   VAL A 302       6.840   4.970 -27.057  1.00  2.87           C  
ATOM   4595  O   VAL A 302       6.825   5.447 -28.193  1.00  3.41           O  
ATOM   4596  CB  VAL A 302       8.741   3.328 -26.844  1.00  3.87           C  
ATOM   4597  CG1 VAL A 302       9.303   3.765 -28.188  1.00  3.87           C  
ATOM   4598  CG2 VAL A 302       9.366   4.128 -25.717  1.00  3.87           C  
ATOM   4599  H   VAL A 302       6.462   3.063 -28.784  1.00  2.47           H  
ATOM   4600  HA  VAL A 302       6.824   3.192 -25.869  1.00  3.10           H  
ATOM   4601  HB  VAL A 302       8.978   2.272 -26.716  1.00  4.64           H  
ATOM   4602 1HG1 VAL A 302      10.384   3.621 -28.194  1.00  4.64           H  
ATOM   4603 2HG1 VAL A 302       8.854   3.170 -28.982  1.00  4.64           H  
ATOM   4604 3HG1 VAL A 302       9.078   4.819 -28.351  1.00  4.64           H  
ATOM   4605 1HG2 VAL A 302      10.446   3.985 -25.726  1.00  4.64           H  
ATOM   4606 2HG2 VAL A 302       9.142   5.185 -25.848  1.00  4.64           H  
ATOM   4607 3HG2 VAL A 302       8.964   3.786 -24.764  1.00  4.64           H  
ATOM   4608  N   GLY A 303       6.535   5.678 -25.971  1.00  3.36           N  
ATOM   4609  CA  GLY A 303       6.148   7.079 -26.052  1.00  4.74           C  
ATOM   4610  C   GLY A 303       7.345   8.023 -26.004  1.00  5.91           C  
ATOM   4611  O   GLY A 303       8.493   7.593 -25.892  1.00  5.70           O  
ATOM   4612  H   GLY A 303       6.559   5.227 -25.069  1.00  4.03           H  
ATOM   4613 1HA  GLY A 303       5.591   7.245 -26.974  1.00  5.69           H  
ATOM   4614 2HA  GLY A 303       5.470   7.311 -25.230  1.00  5.69           H  
ATOM   4615  N   SER A 304       7.059   9.325 -26.053  1.00  8.13           N  
ATOM   4616  CA  SER A 304       8.089  10.367 -26.069  1.00 10.66           C  
ATOM   4617  C   SER A 304       8.889  10.465 -24.772  1.00 11.25           C  
ATOM   4618  O   SER A 304       9.990  11.015 -24.763  1.00 13.62           O  
ATOM   4619  CB  SER A 304       7.450  11.712 -26.352  1.00 15.99           C  
ATOM   4620  OG  SER A 304       6.644  12.120 -25.281  1.00 15.99           O  
ATOM   4621  H   SER A 304       6.089   9.604 -26.117  1.00  9.76           H  
ATOM   4622  HA  SER A 304       8.785  10.137 -26.877  1.00 12.79           H  
ATOM   4623 1HB  SER A 304       8.228  12.455 -26.531  1.00 19.19           H  
ATOM   4624 2HB  SER A 304       6.848  11.644 -27.257  1.00 19.19           H  
ATOM   4625  HG  SER A 304       7.235  12.231 -24.532  1.00 19.19           H  
ATOM   4626  N   ASN A 305       8.350   9.921 -23.686  1.00  9.89           N  
ATOM   4627  CA  ASN A 305       9.046   9.941 -22.410  1.00 10.69           C  
ATOM   4628  C   ASN A 305       9.807   8.641 -22.150  1.00  8.47           C  
ATOM   4629  O   ASN A 305      10.355   8.450 -21.064  1.00  8.91           O  
ATOM   4630  CB  ASN A 305       8.066  10.211 -21.286  1.00 16.04           C  
ATOM   4631  CG  ASN A 305       7.511  11.608 -21.333  1.00 16.04           C  
ATOM   4632  OD1 ASN A 305       8.220  12.560 -21.680  1.00 16.04           O  
ATOM   4633  ND2 ASN A 305       6.256  11.750 -20.991  1.00 16.04           N  
ATOM   4634  H   ASN A 305       7.439   9.490 -23.740  1.00 11.87           H  
ATOM   4635  HA  ASN A 305       9.783  10.746 -22.432  1.00 12.83           H  
ATOM   4636 1HB  ASN A 305       7.240   9.502 -21.342  1.00 19.24           H  
ATOM   4637 2HB  ASN A 305       8.561  10.062 -20.325  1.00 19.24           H  
ATOM   4638 1HD2 ASN A 305       5.833  12.657 -21.003  1.00 19.24           H  
ATOM   4639 2HD2 ASN A 305       5.720  10.953 -20.715  1.00 19.24           H  
ATOM   4640  N   GLY A 306       9.838   7.741 -23.139  1.00  6.91           N  
ATOM   4641  CA  GLY A 306      10.524   6.466 -22.979  1.00  6.12           C  
ATOM   4642  C   GLY A 306       9.606   5.403 -22.377  1.00  5.05           C  
ATOM   4643  O   GLY A 306      10.046   4.290 -22.084  1.00  7.06           O  
ATOM   4644  H   GLY A 306       9.387   7.922 -24.027  1.00  8.29           H  
ATOM   4645 1HA  GLY A 306      10.891   6.129 -23.948  1.00  7.34           H  
ATOM   4646 2HA  GLY A 306      11.395   6.602 -22.339  1.00  7.34           H  
ATOM   4647  N   MET A 307       8.335   5.750 -22.188  1.00  5.33           N  
ATOM   4648  CA  MET A 307       7.366   4.834 -21.615  1.00  5.91           C  
ATOM   4649  C   MET A 307       6.963   3.777 -22.629  1.00  4.08           C  
ATOM   4650  O   MET A 307       6.336   4.085 -23.640  1.00  6.51           O  
ATOM   4651  CB  MET A 307       6.144   5.618 -21.147  1.00  8.87           C  
ATOM   4652  CG  MET A 307       6.436   6.678 -20.095  1.00  8.87           C  
ATOM   4653  SD  MET A 307       7.074   5.976 -18.567  1.00  8.87           S  
ATOM   4654  CE  MET A 307       5.609   5.125 -17.992  1.00  8.87           C  
ATOM   4655  H   MET A 307       8.025   6.673 -22.446  1.00  6.40           H  
ATOM   4656  HA  MET A 307       7.821   4.329 -20.763  1.00  7.09           H  
ATOM   4657 1HB  MET A 307       5.674   6.109 -21.998  1.00 10.64           H  
ATOM   4658 2HB  MET A 307       5.415   4.929 -20.721  1.00 10.64           H  
ATOM   4659 1HG  MET A 307       7.171   7.380 -20.484  1.00 10.64           H  
ATOM   4660 2HG  MET A 307       5.524   7.229 -19.866  1.00 10.64           H  
ATOM   4661 1HE  MET A 307       5.825   4.628 -17.046  1.00 10.64           H  
ATOM   4662 2HE  MET A 307       4.802   5.844 -17.849  1.00 10.64           H  
ATOM   4663 3HE  MET A 307       5.306   4.382 -18.731  1.00 10.64           H  
ATOM   4664  N   THR A 308       7.322   2.528 -22.367  1.00  3.12           N  
ATOM   4665  CA  THR A 308       6.988   1.467 -23.306  1.00  2.44           C  
ATOM   4666  C   THR A 308       5.615   0.893 -23.022  1.00  1.39           C  
ATOM   4667  O   THR A 308       5.161   0.887 -21.878  1.00  1.72           O  
ATOM   4668  CB  THR A 308       8.038   0.349 -23.245  1.00  3.66           C  
ATOM   4669  OG1 THR A 308       8.069  -0.192 -21.919  1.00  3.66           O  
ATOM   4670  CG2 THR A 308       9.411   0.887 -23.609  1.00  3.66           C  
ATOM   4671  H   THR A 308       7.836   2.315 -21.524  1.00  3.74           H  
ATOM   4672  HA  THR A 308       6.981   1.879 -24.310  1.00  2.93           H  
ATOM   4673  HB  THR A 308       7.764  -0.441 -23.942  1.00  4.39           H  
ATOM   4674  HG1 THR A 308       8.681  -0.932 -21.885  1.00  4.39           H  
ATOM   4675 1HG2 THR A 308      10.142   0.080 -23.558  1.00  4.39           H  
ATOM   4676 2HG2 THR A 308       9.387   1.291 -24.620  1.00  4.39           H  
ATOM   4677 3HG2 THR A 308       9.692   1.674 -22.910  1.00  4.39           H  
ATOM   4678  N   TYR A 309       4.966   0.368 -24.053  1.00  1.21           N  
ATOM   4679  CA  TYR A 309       3.636  -0.175 -23.850  1.00  1.90           C  
ATOM   4680  C   TYR A 309       3.188  -1.225 -24.860  1.00  0.62           C  
ATOM   4681  O   TYR A 309       3.702  -1.311 -25.972  1.00  1.14           O  
ATOM   4682  CB  TYR A 309       2.616   0.954 -23.877  1.00  2.85           C  
ATOM   4683  CG  TYR A 309       2.592   1.629 -25.222  1.00  2.85           C  
ATOM   4684  CD1 TYR A 309       1.766   1.142 -26.222  1.00  2.85           C  
ATOM   4685  CD2 TYR A 309       3.407   2.722 -25.462  1.00  2.85           C  
ATOM   4686  CE1 TYR A 309       1.761   1.737 -27.465  1.00  2.85           C  
ATOM   4687  CE2 TYR A 309       3.398   3.323 -26.702  1.00  2.85           C  
ATOM   4688  CZ  TYR A 309       2.588   2.830 -27.702  1.00  2.85           C  
ATOM   4689  OH  TYR A 309       2.588   3.431 -28.941  1.00  2.85           O  
ATOM   4690  H   TYR A 309       5.386   0.387 -24.971  1.00  1.45           H  
ATOM   4691  HA  TYR A 309       3.632  -0.634 -22.872  1.00  2.28           H  
ATOM   4692 1HB  TYR A 309       1.619   0.567 -23.662  1.00  3.42           H  
ATOM   4693 2HB  TYR A 309       2.862   1.696 -23.119  1.00  3.42           H  
ATOM   4694  HD1 TYR A 309       1.126   0.284 -26.028  1.00  3.42           H  
ATOM   4695  HD2 TYR A 309       4.055   3.105 -24.674  1.00  3.42           H  
ATOM   4696  HE1 TYR A 309       1.116   1.351 -28.254  1.00  3.42           H  
ATOM   4697  HE2 TYR A 309       4.038   4.183 -26.895  1.00  3.42           H  
ATOM   4698  HH  TYR A 309       3.325   4.046 -28.997  1.00  3.42           H  
ATOM   4699  N   TRP A 310       2.184  -1.996 -24.460  1.00  0.50           N  
ATOM   4700  CA  TRP A 310       1.521  -2.959 -25.319  1.00  0.28           C  
ATOM   4701  C   TRP A 310       0.255  -2.351 -25.858  1.00  0.27           C  
ATOM   4702  O   TRP A 310      -0.480  -1.710 -25.118  1.00  0.34           O  
ATOM   4703  CB  TRP A 310       1.148  -4.231 -24.564  1.00  0.42           C  
ATOM   4704  CG  TRP A 310       2.284  -5.129 -24.248  1.00  0.42           C  
ATOM   4705  CD1 TRP A 310       2.998  -5.234 -23.092  1.00  0.42           C  
ATOM   4706  CD2 TRP A 310       2.840  -6.101 -25.154  1.00  0.42           C  
ATOM   4707  NE1 TRP A 310       3.963  -6.206 -23.223  1.00  0.42           N  
ATOM   4708  CE2 TRP A 310       3.874  -6.742 -24.482  1.00  0.42           C  
ATOM   4709  CE3 TRP A 310       2.537  -6.467 -26.470  1.00  0.42           C  
ATOM   4710  CZ2 TRP A 310       4.621  -7.737 -25.080  1.00  0.42           C  
ATOM   4711  CZ3 TRP A 310       3.288  -7.461 -27.068  1.00  0.42           C  
ATOM   4712  CH2 TRP A 310       4.297  -8.074 -26.387  1.00  0.42           C  
ATOM   4713  H   TRP A 310       1.852  -1.887 -23.517  1.00  0.60           H  
ATOM   4714  HA  TRP A 310       2.176  -3.209 -26.151  1.00  0.34           H  
ATOM   4715 1HB  TRP A 310       0.665  -3.963 -23.630  1.00  0.50           H  
ATOM   4716 2HB  TRP A 310       0.424  -4.797 -25.149  1.00  0.50           H  
ATOM   4717  HD1 TRP A 310       2.831  -4.635 -22.197  1.00  0.50           H  
ATOM   4718  HE1 TRP A 310       4.637  -6.482 -22.519  1.00  0.50           H  
ATOM   4719  HE3 TRP A 310       1.731  -5.977 -27.012  1.00  0.50           H  
ATOM   4720  HZ2 TRP A 310       5.434  -8.246 -24.572  1.00  0.50           H  
ATOM   4721  HZ3 TRP A 310       3.056  -7.741 -28.094  1.00  0.50           H  
ATOM   4722  HH2 TRP A 310       4.866  -8.849 -26.883  1.00  0.50           H  
ATOM   4723  N   LEU A 311      -0.021  -2.563 -27.133  1.00  0.33           N  
ATOM   4724  CA  LEU A 311      -1.259  -2.066 -27.715  1.00  0.43           C  
ATOM   4725  C   LEU A 311      -2.207  -3.233 -27.841  1.00  0.49           C  
ATOM   4726  O   LEU A 311      -1.927  -4.209 -28.547  1.00  0.62           O  
ATOM   4727  CB  LEU A 311      -1.035  -1.417 -29.073  1.00  0.65           C  
ATOM   4728  CG  LEU A 311      -2.307  -0.920 -29.758  1.00  0.65           C  
ATOM   4729  CD1 LEU A 311      -2.931   0.194 -28.925  1.00  0.65           C  
ATOM   4730  CD2 LEU A 311      -1.958  -0.451 -31.161  1.00  0.65           C  
ATOM   4731  H   LEU A 311       0.617  -3.102 -27.694  1.00  0.40           H  
ATOM   4732  HA  LEU A 311      -1.698  -1.330 -27.045  1.00  0.52           H  
ATOM   4733 1HB  LEU A 311      -0.360  -0.571 -28.955  1.00  0.77           H  
ATOM   4734 2HB  LEU A 311      -0.575  -2.139 -29.738  1.00  0.77           H  
ATOM   4735  HG  LEU A 311      -3.030  -1.730 -29.816  1.00  0.77           H  
ATOM   4736 1HD1 LEU A 311      -3.844   0.543 -29.409  1.00  0.77           H  
ATOM   4737 2HD1 LEU A 311      -3.170  -0.184 -27.931  1.00  0.77           H  
ATOM   4738 3HD1 LEU A 311      -2.228   1.021 -28.839  1.00  0.77           H  
ATOM   4739 1HD2 LEU A 311      -2.861  -0.103 -31.662  1.00  0.77           H  
ATOM   4740 2HD2 LEU A 311      -1.236   0.363 -31.104  1.00  0.77           H  
ATOM   4741 3HD2 LEU A 311      -1.527  -1.278 -31.726  1.00  0.77           H  
ATOM   4742  N   VAL A 312      -3.316  -3.151 -27.123  1.00  0.52           N  
ATOM   4743  CA  VAL A 312      -4.233  -4.265 -27.076  1.00  1.00           C  
ATOM   4744  C   VAL A 312      -5.689  -3.882 -27.374  1.00  0.61           C  
ATOM   4745  O   VAL A 312      -6.200  -2.860 -26.914  1.00  0.82           O  
ATOM   4746  CB  VAL A 312      -4.132  -4.936 -25.696  1.00  1.50           C  
ATOM   4747  CG1 VAL A 312      -5.067  -6.107 -25.632  1.00  1.50           C  
ATOM   4748  CG2 VAL A 312      -2.704  -5.390 -25.416  1.00  1.50           C  
ATOM   4749  H   VAL A 312      -3.501  -2.318 -26.575  1.00  0.62           H  
ATOM   4750  HA  VAL A 312      -3.918  -4.991 -27.826  1.00  1.20           H  
ATOM   4751  HB  VAL A 312      -4.439  -4.224 -24.935  1.00  1.80           H  
ATOM   4752 1HG1 VAL A 312      -4.990  -6.553 -24.644  1.00  1.80           H  
ATOM   4753 2HG1 VAL A 312      -6.090  -5.778 -25.805  1.00  1.80           H  
ATOM   4754 3HG1 VAL A 312      -4.783  -6.840 -26.381  1.00  1.80           H  
ATOM   4755 1HG2 VAL A 312      -2.663  -5.857 -24.433  1.00  1.80           H  
ATOM   4756 2HG2 VAL A 312      -2.394  -6.111 -26.172  1.00  1.80           H  
ATOM   4757 3HG2 VAL A 312      -2.030  -4.535 -25.432  1.00  1.80           H  
ATOM   4758  N   LYS A 313      -6.335  -4.713 -28.184  1.00  0.71           N  
ATOM   4759  CA  LYS A 313      -7.732  -4.574 -28.571  1.00  0.53           C  
ATOM   4760  C   LYS A 313      -8.692  -5.185 -27.543  1.00  0.49           C  
ATOM   4761  O   LYS A 313      -8.638  -6.385 -27.268  1.00  0.71           O  
ATOM   4762  CB  LYS A 313      -7.938  -5.244 -29.935  1.00  0.80           C  
ATOM   4763  CG  LYS A 313      -9.363  -5.209 -30.445  1.00  0.80           C  
ATOM   4764  CD  LYS A 313      -9.504  -5.792 -31.844  1.00  0.80           C  
ATOM   4765  CE  LYS A 313     -10.975  -5.961 -32.220  1.00  0.80           C  
ATOM   4766  NZ  LYS A 313     -11.154  -6.391 -33.629  1.00  0.80           N  
ATOM   4767  H   LYS A 313      -5.840  -5.519 -28.529  1.00  0.85           H  
ATOM   4768  HA  LYS A 313      -7.964  -3.513 -28.653  1.00  0.64           H  
ATOM   4769 1HB  LYS A 313      -7.306  -4.758 -30.677  1.00  0.95           H  
ATOM   4770 2HB  LYS A 313      -7.628  -6.286 -29.877  1.00  0.95           H  
ATOM   4771 1HG  LYS A 313     -10.019  -5.745 -29.758  1.00  0.95           H  
ATOM   4772 2HG  LYS A 313      -9.671  -4.174 -30.482  1.00  0.95           H  
ATOM   4773 1HD  LYS A 313      -9.031  -5.125 -32.563  1.00  0.95           H  
ATOM   4774 2HD  LYS A 313      -9.010  -6.762 -31.891  1.00  0.95           H  
ATOM   4775 1HE  LYS A 313     -11.407  -6.719 -31.568  1.00  0.95           H  
ATOM   4776 2HE  LYS A 313     -11.509  -5.027 -32.074  1.00  0.95           H  
ATOM   4777 1HZ  LYS A 313     -12.138  -6.509 -33.827  1.00  0.95           H  
ATOM   4778 2HZ  LYS A 313     -10.787  -5.667 -34.237  1.00  0.95           H  
ATOM   4779 3HZ  LYS A 313     -10.675  -7.263 -33.797  1.00  0.95           H  
ATOM   4780  N   ASN A 314      -9.597  -4.375 -26.990  1.00  0.72           N  
ATOM   4781  CA  ASN A 314     -10.578  -4.901 -26.040  1.00  0.89           C  
ATOM   4782  C   ASN A 314     -11.893  -5.205 -26.787  1.00  0.79           C  
ATOM   4783  O   ASN A 314     -11.999  -4.930 -27.980  1.00  1.51           O  
ATOM   4784  CB  ASN A 314     -10.766  -3.915 -24.889  1.00  1.33           C  
ATOM   4785  CG  ASN A 314     -11.213  -4.554 -23.599  1.00  1.33           C  
ATOM   4786  OD1 ASN A 314     -12.191  -5.303 -23.569  1.00  1.33           O  
ATOM   4787  ND2 ASN A 314     -10.504  -4.287 -22.536  1.00  1.33           N  
ATOM   4788  H   ASN A 314      -9.617  -3.384 -27.204  1.00  0.86           H  
ATOM   4789  HA  ASN A 314     -10.208  -5.844 -25.634  1.00  1.07           H  
ATOM   4790 1HB  ASN A 314      -9.823  -3.396 -24.708  1.00  1.60           H  
ATOM   4791 2HB  ASN A 314     -11.497  -3.159 -25.177  1.00  1.60           H  
ATOM   4792 1HD2 ASN A 314     -10.754  -4.691 -21.656  1.00  1.60           H  
ATOM   4793 2HD2 ASN A 314      -9.713  -3.680 -22.602  1.00  1.60           H  
ATOM   4794  N   SER A 315     -12.867  -5.808 -26.096  1.00  0.70           N  
ATOM   4795  CA  SER A 315     -14.172  -6.144 -26.680  1.00  0.88           C  
ATOM   4796  C   SER A 315     -15.321  -5.467 -25.933  1.00  0.54           C  
ATOM   4797  O   SER A 315     -16.393  -6.051 -25.764  1.00  1.16           O  
ATOM   4798  CB  SER A 315     -14.376  -7.647 -26.691  1.00  1.32           C  
ATOM   4799  OG  SER A 315     -14.258  -8.186 -25.405  1.00  1.32           O  
ATOM   4800  H   SER A 315     -12.711  -6.002 -25.120  1.00  0.84           H  
ATOM   4801  HA  SER A 315     -14.187  -5.791 -27.711  1.00  1.06           H  
ATOM   4802 1HB  SER A 315     -15.357  -7.883 -27.100  1.00  1.58           H  
ATOM   4803 2HB  SER A 315     -13.632  -8.102 -27.345  1.00  1.58           H  
ATOM   4804  HG  SER A 315     -15.092  -8.022 -24.952  1.00  1.58           H  
ATOM   4805  N   TRP A 316     -15.091  -4.235 -25.493  1.00  1.15           N  
ATOM   4806  CA  TRP A 316     -16.083  -3.472 -24.739  1.00  1.24           C  
ATOM   4807  C   TRP A 316     -16.614  -2.276 -25.516  1.00  1.40           C  
ATOM   4808  O   TRP A 316     -17.016  -1.271 -24.928  1.00  2.01           O  
ATOM   4809  CB  TRP A 316     -15.495  -3.014 -23.403  1.00  1.86           C  
ATOM   4810  CG  TRP A 316     -15.307  -4.136 -22.423  1.00  1.86           C  
ATOM   4811  CD1 TRP A 316     -15.972  -5.325 -22.406  1.00  1.86           C  
ATOM   4812  CD2 TRP A 316     -14.386  -4.184 -21.311  1.00  1.86           C  
ATOM   4813  NE1 TRP A 316     -15.525  -6.102 -21.369  1.00  1.86           N  
ATOM   4814  CE2 TRP A 316     -14.552  -5.422 -20.693  1.00  1.86           C  
ATOM   4815  CE3 TRP A 316     -13.450  -3.292 -20.803  1.00  1.86           C  
ATOM   4816  CZ2 TRP A 316     -13.806  -5.801 -19.587  1.00  1.86           C  
ATOM   4817  CZ3 TRP A 316     -12.703  -3.663 -19.696  1.00  1.86           C  
ATOM   4818  CH2 TRP A 316     -12.873  -4.890 -19.104  1.00  1.86           C  
ATOM   4819  H   TRP A 316     -14.193  -3.813 -25.678  1.00  1.38           H  
ATOM   4820  HA  TRP A 316     -16.924  -4.132 -24.524  1.00  1.49           H  
ATOM   4821 1HB  TRP A 316     -14.525  -2.545 -23.575  1.00  2.23           H  
ATOM   4822 2HB  TRP A 316     -16.142  -2.265 -22.958  1.00  2.23           H  
ATOM   4823  HD1 TRP A 316     -16.746  -5.614 -23.115  1.00  2.23           H  
ATOM   4824  HE1 TRP A 316     -15.841  -7.028 -21.115  1.00  2.23           H  
ATOM   4825  HE3 TRP A 316     -13.313  -2.326 -21.273  1.00  2.23           H  
ATOM   4826  HZ2 TRP A 316     -13.934  -6.770 -19.105  1.00  2.23           H  
ATOM   4827  HZ3 TRP A 316     -11.975  -2.951 -19.310  1.00  2.23           H  
ATOM   4828  HH2 TRP A 316     -12.268  -5.151 -18.235  1.00  2.23           H  
ATOM   4829  N   GLY A 317     -16.587  -2.374 -26.845  1.00  1.13           N  
ATOM   4830  CA  GLY A 317     -17.072  -1.307 -27.709  1.00  1.27           C  
ATOM   4831  C   GLY A 317     -16.083  -0.162 -27.841  1.00  1.35           C  
ATOM   4832  O   GLY A 317     -14.924  -0.261 -27.435  1.00  3.68           O  
ATOM   4833  H   GLY A 317     -16.272  -3.227 -27.288  1.00  1.36           H  
ATOM   4834 1HA  GLY A 317     -17.286  -1.715 -28.696  1.00  1.52           H  
ATOM   4835 2HA  GLY A 317     -18.014  -0.929 -27.316  1.00  1.52           H  
ATOM   4836  N   ASN A 318     -16.570   0.944 -28.399  1.00  1.07           N  
ATOM   4837  CA  ASN A 318     -15.782   2.155 -28.581  1.00  1.03           C  
ATOM   4838  C   ASN A 318     -16.075   3.169 -27.470  1.00  1.53           C  
ATOM   4839  O   ASN A 318     -15.742   4.349 -27.592  1.00  5.71           O  
ATOM   4840  CB  ASN A 318     -16.059   2.764 -29.943  1.00  1.54           C  
ATOM   4841  CG  ASN A 318     -15.571   1.905 -31.079  1.00  1.54           C  
ATOM   4842  OD1 ASN A 318     -14.460   1.367 -31.045  1.00  1.54           O  
ATOM   4843  ND2 ASN A 318     -16.391   1.765 -32.090  1.00  1.54           N  
ATOM   4844  H   ASN A 318     -17.531   0.943 -28.713  1.00  1.28           H  
ATOM   4845  HA  ASN A 318     -14.724   1.896 -28.519  1.00  1.24           H  
ATOM   4846 1HB  ASN A 318     -17.132   2.922 -30.059  1.00  1.85           H  
ATOM   4847 2HB  ASN A 318     -15.577   3.739 -30.010  1.00  1.85           H  
ATOM   4848 1HD2 ASN A 318     -16.126   1.205 -32.875  1.00  1.85           H  
ATOM   4849 2HD2 ASN A 318     -17.282   2.217 -32.077  1.00  1.85           H  
ATOM   4850  N   SER A 319     -16.712   2.701 -26.393  1.00  1.14           N  
ATOM   4851  CA  SER A 319     -17.097   3.534 -25.262  1.00  1.69           C  
ATOM   4852  C   SER A 319     -16.322   3.132 -24.012  1.00  3.41           C  
ATOM   4853  O   SER A 319     -16.868   3.067 -22.909  1.00 17.45           O  
ATOM   4854  CB  SER A 319     -18.578   3.412 -25.020  1.00  2.54           C  
ATOM   4855  OG  SER A 319     -19.312   3.871 -26.122  1.00  2.54           O  
ATOM   4856  H   SER A 319     -16.950   1.723 -26.346  1.00  1.37           H  
ATOM   4857  HA  SER A 319     -16.859   4.573 -25.494  1.00  2.03           H  
ATOM   4858 1HB  SER A 319     -18.833   2.372 -24.815  1.00  3.04           H  
ATOM   4859 2HB  SER A 319     -18.837   3.992 -24.141  1.00  3.04           H  
ATOM   4860  HG  SER A 319     -19.013   4.769 -26.283  1.00  3.04           H  
ATOM   4861  N   TRP A 320     -15.041   2.853 -24.218  1.00  2.81           N  
ATOM   4862  CA  TRP A 320     -14.085   2.462 -23.190  1.00  2.76           C  
ATOM   4863  C   TRP A 320     -12.688   2.644 -23.733  1.00  1.10           C  
ATOM   4864  O   TRP A 320     -12.435   2.268 -24.873  1.00  1.10           O  
ATOM   4865  CB  TRP A 320     -14.271   0.993 -22.799  1.00  4.14           C  
ATOM   4866  CG  TRP A 320     -13.294   0.516 -21.757  1.00  4.14           C  
ATOM   4867  CD1 TRP A 320     -13.463   0.511 -20.407  1.00  4.14           C  
ATOM   4868  CD2 TRP A 320     -11.968  -0.022 -21.995  1.00  4.14           C  
ATOM   4869  NE1 TRP A 320     -12.344   0.008 -19.791  1.00  4.14           N  
ATOM   4870  CE2 TRP A 320     -11.421  -0.325 -20.745  1.00  4.14           C  
ATOM   4871  CE3 TRP A 320     -11.212  -0.268 -23.148  1.00  4.14           C  
ATOM   4872  CZ2 TRP A 320     -10.156  -0.868 -20.612  1.00  4.14           C  
ATOM   4873  CZ3 TRP A 320      -9.938  -0.801 -23.012  1.00  4.14           C  
ATOM   4874  CH2 TRP A 320      -9.428  -1.093 -21.773  1.00  4.14           C  
ATOM   4875  H   TRP A 320     -14.693   2.929 -25.162  1.00  3.37           H  
ATOM   4876  HA  TRP A 320     -14.216   3.099 -22.315  1.00  3.31           H  
ATOM   4877 1HB  TRP A 320     -15.281   0.853 -22.417  1.00  4.97           H  
ATOM   4878 2HB  TRP A 320     -14.166   0.364 -23.683  1.00  4.97           H  
ATOM   4879  HD1 TRP A 320     -14.355   0.852 -19.892  1.00  4.97           H  
ATOM   4880  HE1 TRP A 320     -12.214  -0.103 -18.792  1.00  4.97           H  
ATOM   4881  HE3 TRP A 320     -11.618  -0.038 -24.131  1.00  4.97           H  
ATOM   4882  HZ2 TRP A 320      -9.728  -1.106 -19.637  1.00  4.97           H  
ATOM   4883  HZ3 TRP A 320      -9.354  -0.985 -23.915  1.00  4.97           H  
ATOM   4884  HH2 TRP A 320      -8.429  -1.511 -21.696  1.00  4.97           H  
ATOM   4885  N   GLY A 321     -11.780   3.189 -22.931  1.00  0.87           N  
ATOM   4886  CA  GLY A 321     -10.400   3.339 -23.354  1.00  0.57           C  
ATOM   4887  C   GLY A 321     -10.247   4.222 -24.574  1.00  0.61           C  
ATOM   4888  O   GLY A 321     -11.073   5.096 -24.856  1.00  0.97           O  
ATOM   4889  H   GLY A 321     -12.022   3.495 -21.998  1.00  1.04           H  
ATOM   4890 1HA  GLY A 321      -9.824   3.761 -22.533  1.00  0.68           H  
ATOM   4891 2HA  GLY A 321      -9.978   2.357 -23.562  1.00  0.68           H  
ATOM   4892  N   GLU A 322      -9.170   3.997 -25.311  1.00  0.68           N  
ATOM   4893  CA  GLU A 322      -8.875   4.800 -26.479  1.00  1.06           C  
ATOM   4894  C   GLU A 322      -9.583   4.172 -27.655  1.00  1.05           C  
ATOM   4895  O   GLU A 322      -8.985   3.435 -28.435  1.00  1.84           O  
ATOM   4896  CB  GLU A 322      -7.360   4.884 -26.678  1.00  1.59           C  
ATOM   4897  CG  GLU A 322      -6.652   5.561 -25.504  1.00  1.59           C  
ATOM   4898  CD  GLU A 322      -5.158   5.658 -25.643  1.00  1.59           C  
ATOM   4899  OE1 GLU A 322      -4.634   5.247 -26.649  1.00  1.59           O  
ATOM   4900  OE2 GLU A 322      -4.524   6.154 -24.736  1.00  1.59           O  
ATOM   4901  H   GLU A 322      -8.540   3.242 -25.078  1.00  0.82           H  
ATOM   4902  HA  GLU A 322      -9.268   5.806 -26.332  1.00  1.27           H  
ATOM   4903 1HB  GLU A 322      -6.946   3.883 -26.796  1.00  1.91           H  
ATOM   4904 2HB  GLU A 322      -7.137   5.447 -27.584  1.00  1.91           H  
ATOM   4905 1HG  GLU A 322      -7.057   6.567 -25.392  1.00  1.91           H  
ATOM   4906 2HG  GLU A 322      -6.888   5.007 -24.596  1.00  1.91           H  
ATOM   4907  N   SER A 323     -10.889   4.425 -27.726  1.00  1.28           N  
ATOM   4908  CA  SER A 323     -11.776   3.841 -28.730  1.00  1.63           C  
ATOM   4909  C   SER A 323     -11.745   2.317 -28.635  1.00  1.39           C  
ATOM   4910  O   SER A 323     -11.758   1.622 -29.650  1.00  2.00           O  
ATOM   4911  CB  SER A 323     -11.384   4.286 -30.129  1.00  2.44           C  
ATOM   4912  OG  SER A 323     -11.468   5.680 -30.255  1.00  2.44           O  
ATOM   4913  H   SER A 323     -11.277   5.042 -27.020  1.00  1.54           H  
ATOM   4914  HA  SER A 323     -12.794   4.175 -28.531  1.00  1.96           H  
ATOM   4915 1HB  SER A 323     -10.372   3.958 -30.356  1.00  2.93           H  
ATOM   4916 2HB  SER A 323     -12.047   3.816 -30.854  1.00  2.93           H  
ATOM   4917  HG  SER A 323     -12.386   5.905 -30.088  1.00  2.93           H  
ATOM   4918  N   GLY A 324     -11.695   1.810 -27.401  1.00  1.00           N  
ATOM   4919  CA  GLY A 324     -11.659   0.383 -27.124  1.00  1.33           C  
ATOM   4920  C   GLY A 324     -10.234  -0.183 -27.021  1.00  1.36           C  
ATOM   4921  O   GLY A 324     -10.054  -1.339 -26.631  1.00  4.06           O  
ATOM   4922  H   GLY A 324     -11.697   2.431 -26.606  1.00  1.20           H  
ATOM   4923 1HA  GLY A 324     -12.192   0.186 -26.195  1.00  1.60           H  
ATOM   4924 2HA  GLY A 324     -12.208  -0.140 -27.902  1.00  1.60           H  
ATOM   4925  N   TYR A 325      -9.227   0.609 -27.383  1.00  0.85           N  
ATOM   4926  CA  TYR A 325      -7.862   0.120 -27.359  1.00  1.43           C  
ATOM   4927  C   TYR A 325      -7.147   0.599 -26.106  1.00  0.60           C  
ATOM   4928  O   TYR A 325      -7.478   1.638 -25.530  1.00  0.62           O  
ATOM   4929  CB  TYR A 325      -7.117   0.577 -28.614  1.00  2.15           C  
ATOM   4930  CG  TYR A 325      -7.720   0.042 -29.899  1.00  2.15           C
[truncated: 32,741 more chars]
