# Supplementary material for: Sequence comparison, molecular modeling, and network analysis predict structural diversity in cysteine proteases from the Cape sundew, Drosera capensis
Source: Comput Struct Biotechnol J. 2016 Jun 14;14:271–82. doi: 10.1016/j.csbj.2016.05.003 (PMC4949590; doi:10.1016/j.csbj.2016.05.003)
Supplement: Supplementary file 3 [file mmc3.zip › Rosetta_full/DCAP_1658_full_m1.pdb]

PFRMAT TS
TARGET DCAP_1658
AUTHOR BAKER-ROSETTASERVER
METHOD    ROSETTA provides both ab initio and
METHOD    comparative models of protein domains.
METHOD    Comparative models are built from structures
METHOD    detected and aligned by HHSEARCH, SPARKS, and
METHOD    Raptor. Loop regions are assembled from fragments and 
METHOD    optimized to fit the aligned template structures.
METHOD    De novo models are built using the Rosetta de
METHOD    novo protocol.  The procedure is fully automated.
MODEL     1
PARENT 4qrvB_301
REMARK PARENT    4qrvB_301
REMARK PARSRC    alignment
REMARK SCORE     0.75  
ATOM      1  N   MET A   1     -30.765   6.841 -38.995  1.00400.00           N  
ATOM      2  CA  MET A   1     -29.929   6.541 -37.834  1.00400.00           C  
ATOM      3  C   MET A   1     -29.885   7.673 -36.802  1.00400.00           C  
ATOM      4  O   MET A   1     -29.039   7.649 -35.909  1.00400.00           O  
ATOM      5  CB  MET A   1     -28.506   6.227 -38.298  1.00600.00           C  
ATOM      6  CG  MET A   1     -28.383   4.983 -39.166  1.00600.00           C  
ATOM      7  SD  MET A   1     -28.877   3.478 -38.307  1.00600.00           S  
ATOM      8  CE  MET A   1     -27.514   3.299 -37.159  1.00600.00           C  
ATOM      9 1H   MET A   1     -30.582   6.157 -39.716  1.00480.00           H  
ATOM     10 2H   MET A   1     -31.740   6.795 -38.737  1.00480.00           H  
ATOM     11 3H   MET A   1     -30.547   7.761 -39.349  1.00480.00           H  
ATOM     12  HA  MET A   1     -30.340   5.661 -37.340  1.00480.00           H  
ATOM     13 1HB  MET A   1     -28.114   7.069 -38.867  1.00720.00           H  
ATOM     14 2HB  MET A   1     -27.862   6.091 -37.429  1.00720.00           H  
ATOM     15 1HG  MET A   1     -29.010   5.095 -40.051  1.00720.00           H  
ATOM     16 2HG  MET A   1     -27.350   4.869 -39.494  1.00720.00           H  
ATOM     17 1HE  MET A   1     -27.669   2.411 -36.545  1.00720.00           H  
ATOM     18 2HE  MET A   1     -26.581   3.199 -37.715  1.00720.00           H  
ATOM     19 3HE  MET A   1     -27.460   4.179 -36.517  1.00720.00           H  
ATOM     20  N   TYR A   2     -30.790   8.657 -36.914  1.00400.00           N  
ATOM     21  CA  TYR A   2     -30.809   9.807 -35.999  1.00400.00           C  
ATOM     22  C   TYR A   2     -30.979   9.419 -34.532  1.00400.00           C  
ATOM     23  O   TYR A   2     -30.493  10.116 -33.642  1.00400.00           O  
ATOM     24  CB  TYR A   2     -31.925  10.779 -36.396  1.00600.00           C  
ATOM     25  CG  TYR A   2     -33.320  10.315 -36.028  1.00600.00           C  
ATOM     26  CD1 TYR A   2     -33.876  10.683 -34.810  1.00600.00           C  
ATOM     27  CD2 TYR A   2     -34.041   9.521 -36.906  1.00600.00           C  
ATOM     28  CE1 TYR A   2     -35.146  10.256 -34.472  1.00600.00           C  
ATOM     29  CE2 TYR A   2     -35.311   9.095 -36.568  1.00600.00           C  
ATOM     30  CZ  TYR A   2     -35.863   9.460 -35.358  1.00600.00           C  
ATOM     31  OH  TYR A   2     -37.124   9.024 -35.021  1.00600.00           O  
ATOM     32  H   TYR A   2     -31.476   8.625 -37.652  1.00480.00           H  
ATOM     33  HA  TYR A   2     -29.856  10.323 -36.089  1.00480.00           H  
ATOM     34 1HB  TYR A   2     -31.751  11.743 -35.914  1.00720.00           H  
ATOM     35 2HB  TYR A   2     -31.895  10.943 -37.472  1.00720.00           H  
ATOM     36  HD1 TYR A   2     -33.309  11.306 -34.118  1.00720.00           H  
ATOM     37  HD2 TYR A   2     -33.606   9.231 -37.862  1.00720.00           H  
ATOM     38  HE1 TYR A   2     -35.581  10.544 -33.515  1.00720.00           H  
ATOM     39  HE2 TYR A   2     -35.877   8.469 -37.258  1.00720.00           H  
ATOM     40  HH  TYR A   2     -37.573   8.718 -35.815  1.00720.00           H  
ATOM     41  N   ARG A   3     -31.607   8.272 -34.279  1.00400.00           N  
ATOM     42  CA  ARG A   3     -31.833   7.784 -32.929  1.00400.00           C  
ATOM     43  C   ARG A   3     -30.542   7.368 -32.232  1.00400.00           C  
ATOM     44  O   ARG A   3     -30.508   7.239 -31.006  1.00400.00           O  
ATOM     45  CB  ARG A   3     -32.794   6.612 -32.955  1.00600.00           C  
ATOM     46  CG  ARG A   3     -34.210   6.990 -33.341  1.00600.00           C  
ATOM     47  CD  ARG A   3     -35.124   5.825 -33.364  1.00600.00           C  
ATOM     48  NE  ARG A   3     -36.477   6.210 -33.740  1.00600.00           N  
ATOM     49  CZ  ARG A   3     -37.508   5.354 -33.873  1.00600.00           C  
ATOM     50  NH1 ARG A   3     -37.333   4.069 -33.656  1.00600.00           N  
ATOM     51  NH2 ARG A   3     -38.699   5.809 -34.222  1.00600.00           N  
ATOM     52  H   ARG A   3     -31.974   7.733 -35.049  1.00480.00           H  
ATOM     53  HA  ARG A   3     -32.290   8.587 -32.350  1.00480.00           H  
ATOM     54 1HB  ARG A   3     -32.443   5.865 -33.665  1.00720.00           H  
ATOM     55 2HB  ARG A   3     -32.829   6.143 -31.972  1.00720.00           H  
ATOM     56 1HG  ARG A   3     -34.601   7.720 -32.632  1.00720.00           H  
ATOM     57 2HG  ARG A   3     -34.197   7.423 -34.339  1.00720.00           H  
ATOM     58 1HD  ARG A   3     -34.763   5.094 -34.087  1.00720.00           H  
ATOM     59 2HD  ARG A   3     -35.160   5.371 -32.375  1.00720.00           H  
ATOM     60  HE  ARG A   3     -36.656   7.191 -33.923  1.00720.00           H  
ATOM     61 1HH1 ARG A   3     -36.423   3.721 -33.388  1.00720.00           H  
ATOM     62 2HH1 ARG A   3     -38.108   3.430 -33.756  1.00720.00           H  
ATOM     63 1HH2 ARG A   3     -38.833   6.797 -34.385  1.00720.00           H  
ATOM     64 2HH2 ARG A   3     -39.473   5.170 -34.322  1.00720.00           H  
ATOM     65  N   HIS A   4     -29.485   7.154 -33.014  1.00400.00           N  
ATOM     66  CA  HIS A   4     -28.203   6.752 -32.488  1.00400.00           C  
ATOM     67  C   HIS A   4     -27.221   7.920 -32.460  1.00400.00           C  
ATOM     68  O   HIS A   4     -26.067   7.764 -32.058  1.00400.00           O  
ATOM     69  CB  HIS A   4     -27.655   5.613 -33.339  1.00600.00           C  
ATOM     70  CG  HIS A   4     -28.534   4.406 -33.290  1.00600.00           C  
ATOM     71  ND1 HIS A   4     -28.599   3.577 -32.191  1.00600.00           N  
ATOM     72  CD2 HIS A   4     -29.404   3.901 -34.195  1.00600.00           C  
ATOM     73  CE1 HIS A   4     -29.463   2.605 -32.428  1.00600.00           C  
ATOM     74  NE2 HIS A   4     -29.964   2.778 -33.637  1.00600.00           N  
ATOM     75  H   HIS A   4     -29.556   7.277 -34.015  1.00480.00           H  
ATOM     76  HA  HIS A   4     -28.322   6.390 -31.468  1.00480.00           H  
ATOM     77 1HB  HIS A   4     -27.564   5.937 -34.376  1.00720.00           H  
ATOM     78 2HB  HIS A   4     -26.662   5.334 -32.988  1.00720.00           H  
ATOM     79  HD2 HIS A   4     -29.618   4.307 -35.184  1.00720.00           H  
ATOM     80  HE1 HIS A   4     -29.720   1.800 -31.741  1.00720.00           H  
ATOM     81  HE2 HIS A   4     -30.652   2.187 -34.081  1.00720.00           H  
ATOM     82  N   LYS A   5     -27.683   9.117 -32.837  1.00400.00           N  
ATOM     83  CA  LYS A   5     -26.816  10.288 -32.844  1.00400.00           C  
ATOM     84  C   LYS A   5     -26.924  10.970 -31.496  1.00400.00           C  
ATOM     85  O   LYS A   5     -27.546  12.023 -31.352  1.00400.00           O  
ATOM     86  CB  LYS A   5     -27.191  11.235 -33.983  1.00600.00           C  
ATOM     87  CG  LYS A   5     -26.962  10.647 -35.370  1.00600.00           C  
ATOM     88  CD  LYS A   5     -27.314  11.639 -36.470  1.00600.00           C  
ATOM     89  CE  LYS A   5     -27.082  11.038 -37.849  1.00600.00           C  
ATOM     90  NZ  LYS A   5     -27.430  11.993 -38.933  1.00600.00           N  
ATOM     91  H   LYS A   5     -28.641   9.242 -33.134  1.00480.00           H  
ATOM     92  HA  LYS A   5     -25.783   9.967 -32.979  1.00480.00           H  
ATOM     93 1HB  LYS A   5     -28.244  11.507 -33.902  1.00720.00           H  
ATOM     94 2HB  LYS A   5     -26.607  12.152 -33.905  1.00720.00           H  
ATOM     95 1HG  LYS A   5     -25.914  10.363 -35.473  1.00720.00           H  
ATOM     96 2HG  LYS A   5     -27.574   9.754 -35.491  1.00720.00           H  
ATOM     97 1HD  LYS A   5     -28.359  11.935 -36.379  1.00720.00           H  
ATOM     98 2HD  LYS A   5     -26.694  12.529 -36.367  1.00720.00           H  
ATOM     99 1HE  LYS A   5     -26.032  10.763 -37.946  1.00720.00           H  
ATOM    100 2HE  LYS A   5     -27.691  10.141 -37.960  1.00720.00           H  
ATOM    101 1HZ  LYS A   5     -27.255  11.567 -39.836  1.00720.00           H  
ATOM    102 2HZ  LYS A   5     -28.403  12.249 -38.865  1.00720.00           H  
ATOM    103 3HZ  LYS A   5     -26.856  12.822 -38.846  1.00720.00           H  
ATOM    104  N   ARG A   6     -26.319  10.325 -30.507  1.00400.00           N  
ATOM    105  CA  ARG A   6     -26.393  10.745 -29.121  1.00400.00           C  
ATOM    106  C   ARG A   6     -25.055  11.257 -28.623  1.00400.00           C  
ATOM    107  O   ARG A   6     -24.010  10.961 -29.204  1.00400.00           O  
ATOM    108  CB  ARG A   6     -26.834   9.569 -28.270  1.00600.00           C  
ATOM    109  CG  ARG A   6     -28.176   8.980 -28.674  1.00600.00           C  
ATOM    110  CD  ARG A   6     -28.556   7.831 -27.819  1.00600.00           C  
ATOM    111  NE  ARG A   6     -29.755   7.171 -28.307  1.00600.00           N  
ATOM    112  CZ  ARG A   6     -30.452   6.244 -27.624  1.00600.00           C  
ATOM    113  NH1 ARG A   6     -30.076   5.890 -26.414  1.00600.00           N  
ATOM    114  NH2 ARG A   6     -31.517   5.692 -28.178  1.00600.00           N  
ATOM    115  H   ARG A   6     -25.820   9.476 -30.747  1.00480.00           H  
ATOM    116  HA  ARG A   6     -27.129  11.544 -29.037  1.00480.00           H  
ATOM    117 1HB  ARG A   6     -26.092   8.774 -28.333  1.00720.00           H  
ATOM    118 2HB  ARG A   6     -26.904   9.874 -27.227  1.00720.00           H  
ATOM    119 1HG  ARG A   6     -28.950   9.744 -28.583  1.00720.00           H  
ATOM    120 2HG  ARG A   6     -28.128   8.636 -29.706  1.00720.00           H  
ATOM    121 1HD  ARG A   6     -27.746   7.102 -27.807  1.00720.00           H  
ATOM    122 2HD  ARG A   6     -28.747   8.178 -26.804  1.00720.00           H  
ATOM    123  HE  ARG A   6     -30.075   7.402 -29.243  1.00720.00           H  
ATOM    124 1HH1 ARG A   6     -29.261   6.315 -25.995  1.00720.00           H  
ATOM    125 2HH1 ARG A   6     -30.601   5.195 -25.905  1.00720.00           H  
ATOM    126 1HH2 ARG A   6     -31.796   5.968 -29.110  1.00720.00           H  
ATOM    127 2HH2 ARG A   6     -32.046   4.996 -27.675  1.00720.00           H  
ATOM    128  N   ARG A   7     -25.089  12.032 -27.543  1.00400.00           N  
ATOM    129  CA  ARG A   7     -23.865  12.569 -26.972  1.00400.00           C  
ATOM    130  C   ARG A   7     -23.058  11.469 -26.296  1.00400.00           C  
ATOM    131  O   ARG A   7     -23.614  10.528 -25.730  1.00400.00           O  
ATOM    132  CB  ARG A   7     -24.167  13.677 -25.976  1.00600.00           C  
ATOM    133  CG  ARG A   7     -24.737  14.945 -26.596  1.00600.00           C  
ATOM    134  CD  ARG A   7     -25.015  15.993 -25.579  1.00600.00           C  
ATOM    135  NE  ARG A   7     -26.089  15.614 -24.675  1.00600.00           N  
ATOM    136  CZ  ARG A   7     -26.448  16.315 -23.581  1.00600.00           C  
ATOM    137  NH1 ARG A   7     -25.810  17.422 -23.270  1.00600.00           N  
ATOM    138  NH2 ARG A   7     -27.441  15.891 -22.819  1.00600.00           N  
ATOM    139  H   ARG A   7     -25.975  12.249 -27.111  1.00480.00           H  
ATOM    140  HA  ARG A   7     -23.264  12.991 -27.778  1.00480.00           H  
ATOM    141 1HB  ARG A   7     -24.886  13.318 -25.239  1.00720.00           H  
ATOM    142 2HB  ARG A   7     -23.257  13.949 -25.441  1.00720.00           H  
ATOM    143 1HG  ARG A   7     -24.023  15.348 -27.315  1.00720.00           H  
ATOM    144 2HG  ARG A   7     -25.671  14.710 -27.108  1.00720.00           H  
ATOM    145 1HD  ARG A   7     -24.117  16.168 -24.986  1.00720.00           H  
ATOM    146 2HD  ARG A   7     -25.302  16.916 -26.081  1.00720.00           H  
ATOM    147  HE  ARG A   7     -26.603  14.769 -24.881  1.00720.00           H  
ATOM    148 1HH1 ARG A   7     -25.051  17.748 -23.851  1.00720.00           H  
ATOM    149 2HH1 ARG A   7     -26.079  17.947 -22.450  1.00720.00           H  
ATOM    150 1HH2 ARG A   7     -27.934  15.041 -23.058  1.00720.00           H  
ATOM    151 2HH2 ARG A   7     -27.710  16.417 -22.000  1.00720.00           H  
ATOM    152  N   LYS A   8     -21.742  11.600 -26.374  1.00400.00           N  
ATOM    153  CA  LYS A   8     -20.811  10.626 -25.825  1.00400.00           C  
ATOM    154  C   LYS A   8     -20.450  10.930 -24.378  1.00400.00           C  
ATOM    155  O   LYS A   8     -20.873  11.944 -23.820  1.00400.00           O  
ATOM    156  CB  LYS A   8     -19.567  10.567 -26.700  1.00600.00           C  
ATOM    157  CG  LYS A   8     -19.861  10.044 -28.098  1.00600.00           C  
ATOM    158  CD  LYS A   8     -18.619   9.969 -28.967  1.00600.00           C  
ATOM    159  CE  LYS A   8     -18.971   9.395 -30.333  1.00600.00           C  
ATOM    160  NZ  LYS A   8     -17.786   9.277 -31.216  1.00600.00           N  
ATOM    161  H   LYS A   8     -21.366  12.409 -26.850  1.00480.00           H  
ATOM    162  HA  LYS A   8     -21.290   9.648 -25.845  1.00480.00           H  
ATOM    163 1HB  LYS A   8     -19.138  11.563 -26.793  1.00720.00           H  
ATOM    164 2HB  LYS A   8     -18.814   9.925 -26.250  1.00720.00           H  
ATOM    165 1HG  LYS A   8     -20.296   9.047 -28.022  1.00720.00           H  
ATOM    166 2HG  LYS A   8     -20.587  10.698 -28.580  1.00720.00           H  
ATOM    167 1HD  LYS A   8     -18.202  10.968 -29.097  1.00720.00           H  
ATOM    168 2HD  LYS A   8     -17.869   9.339 -28.493  1.00720.00           H  
ATOM    169 1HE  LYS A   8     -19.410   8.407 -30.200  1.00720.00           H  
ATOM    170 2HE  LYS A   8     -19.704  10.043 -30.812  1.00720.00           H  
ATOM    171 1HZ  LYS A   8     -18.065   8.892 -32.106  1.00720.00           H  
ATOM    172 2HZ  LYS A   8     -17.377  10.190 -31.355  1.00720.00           H  
ATOM    173 3HZ  LYS A   8     -17.106   8.667 -30.783  1.00720.00           H  
ATOM    174  N   ASN A   9     -19.659  10.046 -23.774  1.00400.00           N  
ATOM    175  CA  ASN A   9     -19.256  10.167 -22.375  1.00400.00           C  
ATOM    176  C   ASN A   9     -17.976  10.985 -22.151  1.00400.00           C  
ATOM    177  O   ASN A   9     -17.329  10.851 -21.107  1.00400.00           O  
ATOM    178  CB  ASN A   9     -19.101   8.794 -21.764  1.00600.00           C  
ATOM    179  CG  ASN A   9     -20.411   8.076 -21.606  1.00600.00           C  
ATOM    180  OD1 ASN A   9     -21.445   8.698 -21.334  1.00600.00           O  
ATOM    181  ND2 ASN A   9     -20.391   6.778 -21.766  1.00600.00           N  
ATOM    182  H   ASN A   9     -19.346   9.242 -24.298  1.00480.00           H  
ATOM    183  HA  ASN A   9     -20.058  10.686 -21.844  1.00480.00           H  
ATOM    184 1HB  ASN A   9     -18.440   8.188 -22.385  1.00720.00           H  
ATOM    185 2HB  ASN A   9     -18.638   8.887 -20.782  1.00720.00           H  
ATOM    186 1HD2 ASN A   9     -21.233   6.248 -21.668  1.00720.00           H  
ATOM    187 2HD2 ASN A   9     -19.531   6.314 -21.981  1.00720.00           H  
ATOM    188  N   LEU A  10     -17.625  11.836 -23.121  1.00400.00           N  
ATOM    189  CA  LEU A  10     -16.509  12.770 -23.017  1.00400.00           C  
ATOM    190  C   LEU A  10     -15.158  12.082 -22.843  1.00400.00           C  
ATOM    191  O   LEU A  10     -14.415  11.887 -23.803  1.00400.00           O  
ATOM    192  CB  LEU A  10     -16.752  13.745 -21.849  1.00600.00           C  
ATOM    193  CG  LEU A  10     -17.992  14.639 -21.970  1.00600.00           C  
ATOM    194  CD1 LEU A  10     -18.117  15.475 -20.705  1.00600.00           C  
ATOM    195  CD2 LEU A  10     -17.901  15.504 -23.210  1.00600.00           C  
ATOM    196  H   LEU A  10     -18.174  11.870 -23.964  1.00480.00           H  
ATOM    197  HA  LEU A  10     -16.471  13.347 -23.935  1.00480.00           H  
ATOM    198 1HB  LEU A  10     -16.865  13.191 -20.921  1.00720.00           H  
ATOM    199 2HB  LEU A  10     -15.884  14.394 -21.756  1.00720.00           H  
ATOM    200  HG  LEU A  10     -18.882  14.013 -22.042  1.00720.00           H  
ATOM    201 1HD1 LEU A  10     -19.008  16.100 -20.768  1.00720.00           H  
ATOM    202 2HD1 LEU A  10     -18.196  14.817 -19.840  1.00720.00           H  
ATOM    203 3HD1 LEU A  10     -17.237  16.109 -20.600  1.00720.00           H  
ATOM    204 1HD2 LEU A  10     -18.794  16.125 -23.286  1.00720.00           H  
ATOM    205 2HD2 LEU A  10     -17.025  16.143 -23.152  1.00720.00           H  
ATOM    206 3HD2 LEU A  10     -17.830  14.865 -24.087  1.00720.00           H  
ATOM    207  N   TYR A  11     -14.830  11.775 -21.596  1.00400.00           N  
ATOM    208  CA  TYR A  11     -13.560  11.189 -21.220  1.00400.00           C  
ATOM    209  C   TYR A  11     -13.585   9.677 -21.410  1.00400.00           C  
ATOM    210  O   TYR A  11     -12.544   9.050 -21.614  1.00400.00           O  
ATOM    211  CB  TYR A  11     -13.278  11.508 -19.752  1.00600.00           C  
ATOM    212  CG  TYR A  11     -13.113  12.980 -19.427  1.00600.00           C  
ATOM    213  CD1 TYR A  11     -14.222  13.698 -19.007  1.00600.00           C  
ATOM    214  CD2 TYR A  11     -11.877  13.605 -19.503  1.00600.00           C  
ATOM    215  CE1 TYR A  11     -14.100  15.030 -18.669  1.00600.00           C  
ATOM    216  CE2 TYR A  11     -11.751  14.937 -19.163  1.00600.00           C  
ATOM    217  CZ  TYR A  11     -12.859  15.646 -18.742  1.00600.00           C  
ATOM    218  OH  TYR A  11     -12.737  16.970 -18.387  1.00600.00           O  
ATOM    219  H   TYR A  11     -15.517  11.926 -20.873  1.00480.00           H  
ATOM    220  HA  TYR A  11     -12.775  11.603 -21.852  1.00480.00           H  
ATOM    221 1HB  TYR A  11     -14.093  11.119 -19.141  1.00720.00           H  
ATOM    222 2HB  TYR A  11     -12.371  10.991 -19.441  1.00720.00           H  
ATOM    223  HD1 TYR A  11     -15.194  13.208 -18.939  1.00720.00           H  
ATOM    224  HD2 TYR A  11     -11.002  13.051 -19.825  1.00720.00           H  
ATOM    225  HE1 TYR A  11     -14.972  15.592 -18.335  1.00720.00           H  
ATOM    226  HE2 TYR A  11     -10.778  15.425 -19.217  1.00720.00           H  
ATOM    227  HH  TYR A  11     -13.591  17.301 -18.097  1.00720.00           H  
ATOM    228  N   GLU A  12     -14.781   9.089 -21.324  1.00400.00           N  
ATOM    229  CA  GLU A  12     -14.935   7.643 -21.441  1.00400.00           C  
ATOM    230  C   GLU A  12     -15.312   7.178 -22.849  1.00400.00           C  
ATOM    231  O   GLU A  12     -15.434   5.977 -23.093  1.00400.00           O  
ATOM    232  CB  GLU A  12     -15.980   7.145 -20.446  1.00600.00           C  
ATOM    233  CG  GLU A  12     -15.603   7.347 -18.989  1.00600.00           C  
ATOM    234  CD  GLU A  12     -16.654   6.845 -18.038  1.00600.00           C  
ATOM    235  OE1 GLU A  12     -17.659   6.357 -18.495  1.00600.00           O  
ATOM    236  OE2 GLU A  12     -16.449   6.948 -16.851  1.00600.00           O  
ATOM    237  H   GLU A  12     -15.605   9.659 -21.167  1.00480.00           H  
ATOM    238  HA  GLU A  12     -13.980   7.182 -21.186  1.00480.00           H  
ATOM    239 1HB  GLU A  12     -16.918   7.662 -20.616  1.00720.00           H  
ATOM    240 2HB  GLU A  12     -16.157   6.081 -20.603  1.00720.00           H  
ATOM    241 1HG  GLU A  12     -14.669   6.822 -18.791  1.00720.00           H  
ATOM    242 2HG  GLU A  12     -15.436   8.408 -18.810  1.00720.00           H  
ATOM    243  N   ASN A  13     -15.487   8.116 -23.771  1.00400.00           N  
ATOM    244  CA  ASN A  13     -15.813   7.769 -25.149  1.00400.00           C  
ATOM    245  C   ASN A  13     -15.308   8.868 -26.065  1.00400.00           C  
ATOM    246  O   ASN A  13     -15.954   9.902 -26.240  1.00400.00           O  
ATOM    247  CB  ASN A  13     -17.297   7.532 -25.318  1.00600.00           C  
ATOM    248  CG  ASN A  13     -17.650   7.033 -26.693  1.00600.00           C  
ATOM    249  OD1 ASN A  13     -16.868   7.181 -27.641  1.00600.00           O  
ATOM    250  ND2 ASN A  13     -18.810   6.441 -26.821  1.00600.00           N  
ATOM    251  H   ASN A  13     -15.385   9.089 -23.524  1.00480.00           H  
ATOM    252  HA  ASN A  13     -15.285   6.852 -25.416  1.00480.00           H  
ATOM    253 1HB  ASN A  13     -17.636   6.803 -24.580  1.00720.00           H  
ATOM    254 2HB  ASN A  13     -17.826   8.460 -25.132  1.00720.00           H  
ATOM    255 1HD2 ASN A  13     -19.095   6.085 -27.712  1.00720.00           H  
ATOM    256 2HD2 ASN A  13     -19.409   6.337 -26.029  1.00720.00           H  
ATOM    257  N   CYS A  14     -14.130   8.628 -26.629  1.00400.00           N  
ATOM    258  CA  CYS A  14     -13.431   9.604 -27.447  1.00400.00           C  
ATOM    259  C   CYS A  14     -12.532   8.955 -28.493  1.00400.00           C  
ATOM    260  O   CYS A  14     -11.318   9.159 -28.485  1.00400.00           O  
ATOM    261  CB  CYS A  14     -12.568  10.468 -26.546  1.00600.00           C  
ATOM    262  SG  CYS A  14     -11.365   9.484 -25.622  1.00600.00           S  
ATOM    263  H   CYS A  14     -13.686   7.738 -26.454  1.00480.00           H  
ATOM    264  HA  CYS A  14     -14.166  10.230 -27.948  1.00480.00           H  
ATOM    265 1HB  CYS A  14     -12.027  11.204 -27.137  1.00720.00           H  
ATOM    266 2HB  CYS A  14     -13.194  11.004 -25.832  1.00720.00           H  
ATOM    267  HG  CYS A  14     -12.258   8.751 -24.965  1.00720.00           H  
ATOM    268  N   ASN A  15     -13.120   8.158 -29.386  1.00400.00           N  
ATOM    269  CA  ASN A  15     -12.332   7.469 -30.408  1.00400.00           C  
ATOM    270  C   ASN A  15     -11.776   8.421 -31.455  1.00400.00           C  
ATOM    271  O   ASN A  15     -12.336   8.566 -32.545  1.00400.00           O  
ATOM    272  CB  ASN A  15     -13.157   6.393 -31.083  1.00600.00           C  
ATOM    273  CG  ASN A  15     -12.345   5.564 -32.042  1.00600.00           C  
ATOM    274  OD1 ASN A  15     -11.280   5.985 -32.512  1.00600.00           O  
ATOM    275  ND2 ASN A  15     -12.830   4.384 -32.341  1.00600.00           N  
ATOM    276  H   ASN A  15     -14.120   8.023 -29.353  1.00480.00           H  
ATOM    277  HA  ASN A  15     -11.481   6.995 -29.920  1.00480.00           H  
ATOM    278 1HB  ASN A  15     -13.590   5.737 -30.327  1.00720.00           H  
ATOM    279 2HB  ASN A  15     -13.980   6.854 -31.628  1.00720.00           H  
ATOM    280 1HD2 ASN A  15     -12.336   3.786 -32.972  1.00720.00           H  
ATOM    281 2HD2 ASN A  15     -13.693   4.082 -31.937  1.00720.00           H  
ATOM    282  N   ASN A  16     -10.628   9.020 -31.133  1.00400.00           N  
ATOM    283  CA  ASN A  16      -9.946   9.982 -31.994  1.00400.00           C  
ATOM    284  C   ASN A  16      -9.275   9.398 -33.239  1.00400.00           C  
ATOM    285  O   ASN A  16      -8.564  10.118 -33.942  1.00400.00           O  
ATOM    286  CB  ASN A  16      -8.921  10.750 -31.181  1.00600.00           C  
ATOM    287  CG  ASN A  16      -7.805   9.880 -30.680  1.00600.00           C  
ATOM    288  OD1 ASN A  16      -7.874   8.649 -30.766  1.00600.00           O  
ATOM    289  ND2 ASN A  16      -6.773  10.495 -30.158  1.00600.00           N  
ATOM    290  H   ASN A  16     -10.252   8.832 -30.212  1.00480.00           H  
ATOM    291  HA  ASN A  16     -10.687  10.687 -32.350  1.00480.00           H  
ATOM    292 1HB  ASN A  16      -8.499  11.551 -31.791  1.00720.00           H  
ATOM    293 2HB  ASN A  16      -9.410  11.213 -30.326  1.00720.00           H  
ATOM    294 1HD2 ASN A  16      -6.001   9.965 -29.808  1.00720.00           H  
ATOM    295 2HD2 ASN A  16      -6.759  11.493 -30.109  1.00720.00           H  
ATOM    296  N   ASN A  17      -9.512   8.122 -33.543  1.00400.00           N  
ATOM    297  CA  ASN A  17      -8.967   7.534 -34.744  1.00400.00           C  
ATOM    298  C   ASN A  17     -10.027   7.495 -35.836  1.00400.00           C  
ATOM    299  O   ASN A  17      -9.738   7.130 -36.979  1.00400.00           O  
ATOM    300  CB  ASN A  17      -8.438   6.147 -34.454  1.00600.00           C  
ATOM    301  CG  ASN A  17      -7.247   6.170 -33.540  1.00600.00           C  
ATOM    302  OD1 ASN A  17      -6.300   6.938 -33.749  1.00600.00           O  
ATOM    303  ND2 ASN A  17      -7.278   5.343 -32.526  1.00600.00           N  
ATOM    304  H   ASN A  17     -10.079   7.536 -32.946  1.00480.00           H  
ATOM    305  HA  ASN A  17      -8.147   8.159 -35.103  1.00480.00           H  
ATOM    306 1HB  ASN A  17      -9.223   5.546 -33.995  1.00720.00           H  
ATOM    307 2HB  ASN A  17      -8.155   5.662 -35.387  1.00720.00           H  
ATOM    308 1HD2 ASN A  17      -6.513   5.311 -31.882  1.00720.00           H  
ATOM    309 2HD2 ASN A  17      -8.066   4.742 -32.396  1.00720.00           H  
ATOM    310  N   ASN A  18     -11.260   7.902 -35.508  1.00400.00           N  
ATOM    311  CA  ASN A  18     -12.306   7.872 -36.515  1.00400.00           C  
ATOM    312  C   ASN A  18     -12.250   9.084 -37.412  1.00400.00           C  
ATOM    313  O   ASN A  18     -12.962  10.069 -37.208  1.00400.00           O  
ATOM    314  CB  ASN A  18     -13.677   7.758 -35.897  1.00600.00           C  
ATOM    315  CG  ASN A  18     -14.733   7.580 -36.959  1.00600.00           C  
ATOM    316  OD1 ASN A  18     -14.456   7.722 -38.159  1.00600.00           O  
ATOM    317  ND2 ASN A  18     -15.934   7.270 -36.543  1.00600.00           N  
ATOM    318  H   ASN A  18     -11.487   8.207 -34.565  1.00480.00           H  
ATOM    319  HA  ASN A  18     -12.147   6.999 -37.148  1.00480.00           H  
ATOM    320 1HB  ASN A  18     -13.706   6.906 -35.217  1.00720.00           H  
ATOM    321 2HB  ASN A  18     -13.898   8.654 -35.317  1.00720.00           H  
ATOM    322 1HD2 ASN A  18     -16.674   7.141 -37.205  1.00720.00           H  
ATOM    323 2HD2 ASN A  18     -16.113   7.164 -35.566  1.00720.00           H  
ATOM    324  N   LYS A  19     -11.424   8.976 -38.437  1.00400.00           N  
ATOM    325  CA  LYS A  19     -11.270  10.015 -39.434  1.00400.00           C  
ATOM    326  C   LYS A  19     -11.969   9.619 -40.730  1.00400.00           C  
ATOM    327  O   LYS A  19     -11.681  10.173 -41.792  1.00400.00           O  
ATOM    328  CB  LYS A  19      -9.788  10.279 -39.675  1.00600.00           C  
ATOM    329  CG  LYS A  19      -9.058  10.810 -38.448  1.00600.00           C  
ATOM    330  CD  LYS A  19      -7.592  11.075 -38.741  1.00600.00           C  
ATOM    331  CE  LYS A  19      -6.874  11.594 -37.505  1.00600.00           C  
ATOM    332  NZ  LYS A  19      -5.430  11.838 -37.767  1.00600.00           N  
ATOM    333  H   LYS A  19     -10.863   8.133 -38.496  1.00480.00           H  
ATOM    334  HA  LYS A  19     -11.737  10.929 -39.064  1.00480.00           H  
ATOM    335 1HB  LYS A  19      -9.297   9.358 -39.987  1.00720.00           H  
ATOM    336 2HB  LYS A  19      -9.671  11.005 -40.480  1.00720.00           H  
ATOM    337 1HG  LYS A  19      -9.528  11.737 -38.119  1.00720.00           H  
ATOM    338 2HG  LYS A  19      -9.131  10.081 -37.641  1.00720.00           H  
ATOM    339 1HD  LYS A  19      -7.114  10.152 -39.070  1.00720.00           H  
ATOM    340 2HD  LYS A  19      -7.506  11.814 -39.537  1.00720.00           H  
ATOM    341 1HE  LYS A  19      -7.338  12.526 -37.186  1.00720.00           H  
ATOM    342 2HE  LYS A  19      -6.968  10.863 -36.702  1.00720.00           H  
ATOM    343 1HZ  LYS A  19      -4.989  12.180 -36.926  1.00720.00           H  
ATOM    344 2HZ  LYS A  19      -4.988  10.975 -38.052  1.00720.00           H  
ATOM    345 3HZ  LYS A  19      -5.332  12.524 -38.502  1.00720.00           H  
ATOM    346  N   ARG A  20     -12.869   8.637 -40.643  1.00400.00           N  
ATOM    347  CA  ARG A  20     -13.583   8.141 -41.808  1.00400.00           C  
ATOM    348  C   ARG A  20     -14.739   9.041 -42.219  1.00400.00           C  
ATOM    349  O   ARG A  20     -15.078   9.117 -43.401  1.00400.00           O  
ATOM    350  CB  ARG A  20     -14.112   6.743 -41.540  1.00600.00           C  
ATOM    351  CG  ARG A  20     -13.042   5.668 -41.436  1.00600.00           C  
ATOM    352  CD  ARG A  20     -13.628   4.336 -41.142  1.00600.00           C  
ATOM    353  NE  ARG A  20     -12.607   3.303 -41.058  1.00600.00           N  
ATOM    354  CZ  ARG A  20     -12.841   2.020 -40.717  1.00600.00           C  
ATOM    355  NH1 ARG A  20     -14.062   1.627 -40.431  1.00600.00           N  
ATOM    356  NH2 ARG A  20     -11.841   1.157 -40.671  1.00600.00           N  
ATOM    357  H   ARG A  20     -13.083   8.223 -39.744  1.00480.00           H  
ATOM    358  HA  ARG A  20     -12.879   8.087 -42.639  1.00480.00           H  
ATOM    359 1HB  ARG A  20     -14.675   6.739 -40.608  1.00720.00           H  
ATOM    360 2HB  ARG A  20     -14.796   6.452 -42.338  1.00720.00           H  
ATOM    361 1HG  ARG A  20     -12.501   5.604 -42.380  1.00720.00           H  
ATOM    362 2HG  ARG A  20     -12.347   5.922 -40.635  1.00720.00           H  
ATOM    363 1HD  ARG A  20     -14.156   4.372 -40.190  1.00720.00           H  
ATOM    364 2HD  ARG A  20     -14.324   4.063 -41.934  1.00720.00           H  
ATOM    365  HE  ARG A  20     -11.654   3.566 -41.272  1.00720.00           H  
ATOM    366 1HH1 ARG A  20     -14.826   2.287 -40.467  1.00720.00           H  
ATOM    367 2HH1 ARG A  20     -14.236   0.666 -40.176  1.00720.00           H  
ATOM    368 1HH2 ARG A  20     -10.902   1.459 -40.892  1.00720.00           H  
ATOM    369 2HH2 ARG A  20     -12.015   0.196 -40.416  1.00720.00           H  
ATOM    370  N   ALA A  21     -15.353   9.717 -41.252  1.00400.00           N  
ATOM    371  CA  ALA A  21     -16.478  10.587 -41.565  1.00400.00           C  
ATOM    372  C   ALA A  21     -16.713  11.634 -40.486  1.00400.00           C  
ATOM    373  O   ALA A  21     -16.379  11.435 -39.317  1.00400.00           O  
ATOM    374  CB  ALA A  21     -17.740   9.757 -41.757  1.00600.00           C  
ATOM    375  H   ALA A  21     -15.044   9.627 -40.295  1.00480.00           H  
ATOM    376  HA  ALA A  21     -16.251  11.109 -42.494  1.00480.00           H  
ATOM    377 1HB  ALA A  21     -18.570  10.412 -42.024  1.00720.00           H  
ATOM    378 2HB  ALA A  21     -17.581   9.032 -42.555  1.00720.00           H  
ATOM    379 3HB  ALA A  21     -17.975   9.233 -40.833  1.00720.00           H  
ATOM    380  N   THR A  22     -17.304  12.749 -40.904  1.00400.00           N  
ATOM    381  CA  THR A  22     -17.662  13.853 -40.023  1.00400.00           C  
ATOM    382  C   THR A  22     -19.050  13.620 -39.440  1.00400.00           C  
ATOM    383  O   THR A  22     -19.729  12.663 -39.818  1.00400.00           O  
ATOM    384  CB  THR A  22     -17.630  15.194 -40.772  1.00600.00           C  
ATOM    385  OG1 THR A  22     -18.621  15.190 -41.808  1.00600.00           O  
ATOM    386  CG2 THR A  22     -16.258  15.431 -41.384  1.00600.00           C  
ATOM    387  H   THR A  22     -17.529  12.831 -41.885  1.00480.00           H  
ATOM    388  HA  THR A  22     -16.948  13.894 -39.200  1.00480.00           H  
ATOM    389  HB  THR A  22     -17.853  15.998 -40.076  1.00720.00           H  
ATOM    390  HG1 THR A  22     -19.492  15.093 -41.413  1.00720.00           H  
ATOM    391 1HG2 THR A  22     -16.254  16.387 -41.907  1.00720.00           H  
ATOM    392 2HG2 THR A  22     -15.506  15.446 -40.595  1.00720.00           H  
ATOM    393 3HG2 THR A  22     -16.030  14.632 -42.088  1.00720.00           H  
ATOM    394  N   ILE A  23     -19.475  14.479 -38.518  1.00400.00           N  
ATOM    395  CA  ILE A  23     -20.794  14.306 -37.917  1.00400.00           C  
ATOM    396  C   ILE A  23     -21.878  14.740 -38.898  1.00400.00           C  
ATOM    397  O   ILE A  23     -21.850  15.855 -39.414  1.00400.00           O  
ATOM    398  CB  ILE A  23     -20.925  15.110 -36.610  1.00600.00           C  
ATOM    399  CG1 ILE A  23     -19.854  14.671 -35.605  1.00600.00           C  
ATOM    400  CG2 ILE A  23     -22.318  14.925 -36.022  1.00600.00           C  
ATOM    401  CD1 ILE A  23     -19.944  13.209 -35.227  1.00600.00           C  
ATOM    402  H   ILE A  23     -18.890  15.260 -38.233  1.00480.00           H  
ATOM    403  HA  ILE A  23     -20.938  13.250 -37.690  1.00480.00           H  
ATOM    404  HB  ILE A  23     -20.759  16.166 -36.820  1.00720.00           H  
ATOM    405 1HG1 ILE A  23     -18.868  14.858 -36.031  1.00720.00           H  
ATOM    406 2HG1 ILE A  23     -19.953  15.267 -34.698  1.00720.00           H  
ATOM    407 1HG2 ILE A  23     -22.404  15.507 -35.105  1.00720.00           H  
ATOM    408 2HG2 ILE A  23     -23.064  15.264 -36.738  1.00720.00           H  
ATOM    409 3HG2 ILE A  23     -22.481  13.870 -35.800  1.00720.00           H  
ATOM    410 1HD1 ILE A  23     -19.159  12.967 -34.511  1.00720.00           H  
ATOM    411 2HD1 ILE A  23     -20.918  13.010 -34.778  1.00720.00           H  
ATOM    412 3HD1 ILE A  23     -19.823  12.595 -36.118  1.00720.00           H  
ATOM    413  N   GLU A  24     -22.832  13.850 -39.158  1.00400.00           N  
ATOM    414  CA  GLU A  24     -23.895  14.145 -40.112  1.00400.00           C  
ATOM    415  C   GLU A  24     -25.047  14.909 -39.482  1.00400.00           C  
ATOM    416  O   GLU A  24     -25.872  14.337 -38.764  1.00400.00           O  
ATOM    417  CB  GLU A  24     -24.429  12.855 -40.728  1.00600.00           C  
ATOM    418  CG  GLU A  24     -25.502  13.073 -41.787  1.00600.00           C  
ATOM    419  CD  GLU A  24     -26.089  11.787 -42.295  1.00600.00           C  
ATOM    420  OE1 GLU A  24     -26.749  11.121 -41.529  1.00600.00           O  
ATOM    421  OE2 GLU A  24     -25.883  11.469 -43.442  1.00600.00           O  
ATOM    422  H   GLU A  24     -22.812  12.951 -38.698  1.00480.00           H  
ATOM    423  HA  GLU A  24     -23.477  14.762 -40.909  1.00480.00           H  
ATOM    424 1HB  GLU A  24     -23.608  12.311 -41.195  1.00720.00           H  
ATOM    425 2HB  GLU A  24     -24.840  12.218 -39.947  1.00720.00           H  
ATOM    426 1HG  GLU A  24     -26.300  13.685 -41.366  1.00720.00           H  
ATOM    427 2HG  GLU A  24     -25.066  13.620 -42.621  1.00720.00           H  
ATOM    428  N   ARG A  25     -25.117  16.199 -39.785  1.00400.00           N  
ATOM    429  CA  ARG A  25     -26.175  17.064 -39.282  1.00400.00           C  
ATOM    430  C   ARG A  25     -27.078  17.554 -40.405  1.00400.00           C  
ATOM    431  O   ARG A  25     -26.794  17.338 -41.583  1.00400.00           O  
ATOM    432  CB  ARG A  25     -25.580  18.242 -38.535  1.00600.00           C  
ATOM    433  CG  ARG A  25     -24.712  17.847 -37.354  1.00600.00           C  
ATOM    434  CD  ARG A  25     -25.527  17.246 -36.275  1.00600.00           C  
ATOM    435  NE  ARG A  25     -26.479  18.202 -35.731  1.00600.00           N  
ATOM    436  CZ  ARG A  25     -27.471  17.897 -34.872  1.00600.00           C  
ATOM    437  NH1 ARG A  25     -27.636  16.657 -34.464  1.00600.00           N  
ATOM    438  NH2 ARG A  25     -28.279  18.848 -34.438  1.00600.00           N  
ATOM    439  H   ARG A  25     -24.406  16.599 -40.381  1.00480.00           H  
ATOM    440  HA  ARG A  25     -26.782  16.490 -38.581  1.00480.00           H  
ATOM    441 1HB  ARG A  25     -24.971  18.835 -39.214  1.00720.00           H  
ATOM    442 2HB  ARG A  25     -26.377  18.883 -38.158  1.00720.00           H  
ATOM    443 1HG  ARG A  25     -23.964  17.121 -37.672  1.00720.00           H  
ATOM    444 2HG  ARG A  25     -24.216  18.729 -36.951  1.00720.00           H  
ATOM    445 1HD  ARG A  25     -26.083  16.396 -36.668  1.00720.00           H  
ATOM    446 2HD  ARG A  25     -24.876  16.914 -35.468  1.00720.00           H  
ATOM    447  HE  ARG A  25     -26.383  19.172 -36.015  1.00720.00           H  
ATOM    448 1HH1 ARG A  25     -27.017  15.930 -34.795  1.00720.00           H  
ATOM    449 2HH1 ARG A  25     -28.380  16.431 -33.819  1.00720.00           H  
ATOM    450 1HH2 ARG A  25     -28.150  19.800 -34.753  1.00720.00           H  
ATOM    451 2HH2 ARG A  25     -29.024  18.624 -33.795  1.00720.00           H  
ATOM    452  N   GLY A  26     -28.170  18.224 -40.032  1.00400.00           N  
ATOM    453  CA  GLY A  26     -29.133  18.753 -41.001  1.00400.00           C  
ATOM    454  C   GLY A  26     -28.719  20.101 -41.610  1.00400.00           C  
ATOM    455  O   GLY A  26     -29.429  20.643 -42.459  1.00400.00           O  
ATOM    456  H   GLY A  26     -28.345  18.365 -39.047  1.00480.00           H  
ATOM    457 1HA  GLY A  26     -29.267  18.024 -41.801  1.00480.00           H  
ATOM    458 2HA  GLY A  26     -30.102  18.861 -40.515  1.00480.00           H  
ATOM    459  N   ALA A  27     -27.577  20.633 -41.186  1.00400.00           N  
ATOM    460  CA  ALA A  27     -27.066  21.889 -41.711  1.00400.00           C  
ATOM    461  C   ALA A  27     -25.562  21.927 -41.552  1.00400.00           C  
ATOM    462  O   ALA A  27     -25.031  21.340 -40.612  1.00400.00           O  
ATOM    463  CB  ALA A  27     -27.703  23.072 -40.998  1.00600.00           C  
ATOM    464  H   ALA A  27     -27.038  20.156 -40.480  1.00480.00           H  
ATOM    465  HA  ALA A  27     -27.299  21.940 -42.775  1.00480.00           H  
ATOM    466 1HB  ALA A  27     -27.316  24.002 -41.414  1.00720.00           H  
ATOM    467 2HB  ALA A  27     -28.784  23.035 -41.135  1.00720.00           H  
ATOM    468 3HB  ALA A  27     -27.471  23.025 -39.936  1.00720.00           H  
ATOM    469  N   GLN A  28     -24.885  22.624 -42.462  1.00400.00           N  
ATOM    470  CA  GLN A  28     -23.430  22.742 -42.435  1.00324.47           C  
ATOM    471  C   GLN A  28     -22.935  23.490 -41.204  1.00225.43           C  
ATOM    472  O   GLN A  28     -21.862  23.192 -40.677  1.00214.16           O  
ATOM    473  CB  GLN A  28     -22.926  23.433 -43.698  1.00486.71           C  
ATOM    474  CG  GLN A  28     -23.076  22.599 -44.957  1.00486.71           C  
ATOM    475  CD  GLN A  28     -22.615  23.338 -46.198  1.00486.71           C  
ATOM    476  OE1 GLN A  28     -22.596  24.572 -46.231  1.00486.71           O  
ATOM    477  NE2 GLN A  28     -22.241  22.588 -47.228  1.00486.71           N  
ATOM    478  H   GLN A  28     -25.396  23.081 -43.205  1.00480.00           H  
ATOM    479  HA  GLN A  28     -23.011  21.737 -42.408  1.00389.36           H  
ATOM    480 1HB  GLN A  28     -23.470  24.366 -43.844  1.00584.05           H  
ATOM    481 2HB  GLN A  28     -21.872  23.685 -43.581  1.00584.05           H  
ATOM    482 1HG  GLN A  28     -22.475  21.695 -44.856  1.00584.05           H  
ATOM    483 2HG  GLN A  28     -24.125  22.337 -45.086  1.00584.05           H  
ATOM    484 1HE2 GLN A  28     -21.927  23.020 -48.075  1.00584.05           H  
ATOM    485 2HE2 GLN A  28     -22.272  21.591 -47.158  1.00584.05           H  
ATOM    486  N   ASP A  29     -23.714  24.466 -40.749  1.00195.55           N  
ATOM    487  CA  ASP A  29     -23.362  25.210 -39.552  1.00168.10           C  
ATOM    488  C   ASP A  29     -23.353  24.283 -38.342  1.00108.83           C  
ATOM    489  O   ASP A  29     -22.408  24.294 -37.547  1.00122.39           O  
ATOM    490  CB  ASP A  29     -24.345  26.357 -39.334  1.00252.15           C  
ATOM    491  CG  ASP A  29     -24.173  27.469 -40.357  1.00252.15           C  
ATOM    492  OD1 ASP A  29     -23.165  27.486 -41.022  1.00252.15           O  
ATOM    493  OD2 ASP A  29     -25.053  28.290 -40.467  1.00252.15           O  
ATOM    494  H   ASP A  29     -24.571  24.690 -41.234  1.00234.66           H  
ATOM    495  HA  ASP A  29     -22.361  25.623 -39.677  1.00201.72           H  
ATOM    496 1HB  ASP A  29     -25.367  25.982 -39.395  1.00302.58           H  
ATOM    497 2HB  ASP A  29     -24.207  26.774 -38.336  1.00302.58           H  
ATOM    498  N   SER A  30     -24.413  23.477 -38.221  1.00 96.64           N  
ATOM    499  CA  SER A  30     -24.542  22.514 -37.139  1.00 99.74           C  
ATOM    500  C   SER A  30     -23.443  21.473 -37.249  1.00 76.09           C  
ATOM    501  O   SER A  30     -22.819  21.122 -36.250  1.00 67.13           O  
ATOM    502  CB  SER A  30     -25.905  21.848 -37.169  1.00149.61           C  
ATOM    503  OG  SER A  30     -26.046  20.955 -36.097  1.00149.61           O  
ATOM    504  H   SER A  30     -25.153  23.534 -38.908  1.00115.97           H  
ATOM    505  HA  SER A  30     -24.428  23.038 -36.189  1.00119.69           H  
ATOM    506 1HB  SER A  30     -26.682  22.611 -37.117  1.00179.53           H  
ATOM    507 2HB  SER A  30     -26.031  21.316 -38.111  1.00179.53           H  
ATOM    508  HG  SER A  30     -25.927  21.482 -35.301  1.00179.53           H  
ATOM    509  N   MET A  31     -23.224  20.985 -38.471  1.00 74.88           N  
ATOM    510  CA  MET A  31     -22.187  20.017 -38.794  1.00 64.07           C  
ATOM    511  C   MET A  31     -20.847  20.418 -38.218  1.00 46.05           C  
ATOM    512  O   MET A  31     -20.286  19.699 -37.388  1.00 37.40           O  
ATOM    513  CB  MET A  31     -22.085  19.857 -40.306  1.00 96.10           C  
ATOM    514  CG  MET A  31     -21.007  18.907 -40.786  1.00 96.10           C  
ATOM    515  SD  MET A  31     -20.860  18.900 -42.582  1.00 96.10           S  
ATOM    516  CE  MET A  31     -20.142  20.519 -42.854  1.00 96.10           C  
ATOM    517  H   MET A  31     -23.804  21.305 -39.232  1.00 89.86           H  
ATOM    518  HA  MET A  31     -22.456  19.058 -38.357  1.00 76.88           H  
ATOM    519 1HB  MET A  31     -23.038  19.505 -40.699  1.00115.33           H  
ATOM    520 2HB  MET A  31     -21.882  20.820 -40.762  1.00115.33           H  
ATOM    521 1HG  MET A  31     -20.047  19.196 -40.361  1.00115.33           H  
ATOM    522 2HG  MET A  31     -21.237  17.897 -40.457  1.00115.33           H  
ATOM    523 1HE  MET A  31     -19.986  20.673 -43.922  1.00115.33           H  
ATOM    524 2HE  MET A  31     -20.814  21.286 -42.469  1.00115.33           H  
ATOM    525 3HE  MET A  31     -19.185  20.583 -42.335  1.00115.33           H  
ATOM    526  N   SER A  32     -20.331  21.565 -38.668  1.00 50.14           N  
ATOM    527  CA  SER A  32     -19.035  22.031 -38.207  1.00 47.46           C  
ATOM    528  C   SER A  32     -19.023  22.334 -36.715  1.00 39.48           C  
ATOM    529  O   SER A  32     -17.994  22.145 -36.066  1.00 34.75           O  
ATOM    530  CB  SER A  32     -18.622  23.270 -38.974  1.00 71.19           C  
ATOM    531  OG  SER A  32     -19.454  24.356 -38.671  1.00 71.19           O  
ATOM    532  H   SER A  32     -20.843  22.115 -39.347  1.00 60.17           H  
ATOM    533  HA  SER A  32     -18.303  21.247 -38.400  1.00 56.95           H  
ATOM    534 1HB  SER A  32     -17.590  23.522 -38.730  1.00 85.43           H  
ATOM    535 2HB  SER A  32     -18.664  23.066 -40.043  1.00 85.43           H  
ATOM    536  HG  SER A  32     -20.333  24.107 -38.969  1.00 85.43           H  
ATOM    537  N   SER A  33     -20.167  22.747 -36.156  1.00 44.65           N  
ATOM    538  CA  SER A  33     -20.239  23.002 -34.726  1.00 46.51           C  
ATOM    539  C   SER A  33     -20.013  21.718 -33.941  1.00 34.15           C  
ATOM    540  O   SER A  33     -19.250  21.707 -32.973  1.00 32.06           O  
ATOM    541  CB  SER A  33     -21.585  23.602 -34.358  1.00 69.77           C  
ATOM    542  OG  SER A  33     -21.751  24.866 -34.940  1.00 69.77           O  
ATOM    543  H   SER A  33     -20.989  22.923 -36.722  1.00 53.58           H  
ATOM    544  HA  SER A  33     -19.456  23.709 -34.459  1.00 55.81           H  
ATOM    545 1HB  SER A  33     -22.386  22.942 -34.682  1.00 83.72           H  
ATOM    546 2HB  SER A  33     -21.653  23.689 -33.275  1.00 83.72           H  
ATOM    547  HG  SER A  33     -21.799  24.716 -35.892  1.00 83.72           H  
ATOM    548  N   THR A  34     -20.648  20.629 -34.387  1.00 32.03           N  
ATOM    549  CA  THR A  34     -20.505  19.339 -33.728  1.00 28.28           C  
ATOM    550  C   THR A  34     -19.164  18.700 -34.025  1.00 23.62           C  
ATOM    551  O   THR A  34     -18.677  17.905 -33.226  1.00 24.16           O  
ATOM    552  CB  THR A  34     -21.630  18.376 -34.132  1.00 42.42           C  
ATOM    553  OG1 THR A  34     -21.600  18.181 -35.549  1.00 42.42           O  
ATOM    554  CG2 THR A  34     -22.982  18.932 -33.717  1.00 42.42           C  
ATOM    555  H   THR A  34     -21.268  20.707 -35.183  1.00 38.44           H  
ATOM    556  HA  THR A  34     -20.567  19.494 -32.654  1.00 33.94           H  
ATOM    557  HB  THR A  34     -21.476  17.415 -33.642  1.00 50.90           H  
ATOM    558  HG1 THR A  34     -21.556  19.034 -35.990  1.00 50.90           H  
ATOM    559 1HG2 THR A  34     -23.766  18.235 -34.008  1.00 50.90           H  
ATOM    560 2HG2 THR A  34     -23.001  19.067 -32.636  1.00 50.90           H  
ATOM    561 3HG2 THR A  34     -23.150  19.890 -34.203  1.00 50.90           H  
ATOM    562  N   ASN A  35     -18.540  19.073 -35.143  1.00 23.06           N  
ATOM    563  CA  ASN A  35     -17.204  18.585 -35.440  1.00 22.71           C  
ATOM    564  C   ASN A  35     -16.215  19.200 -34.459  1.00 20.33           C  
ATOM    565  O   ASN A  35     -15.311  18.517 -33.975  1.00 20.56           O  
ATOM    566  CB  ASN A  35     -16.815  18.890 -36.870  1.00 34.06           C  
ATOM    567  CG  ASN A  35     -17.517  18.015 -37.872  1.00 34.06           C  
ATOM    568  OD1 ASN A  35     -17.955  16.899 -37.558  1.00 34.06           O  
ATOM    569  ND2 ASN A  35     -17.625  18.510 -39.078  1.00 34.06           N  
ATOM    570  H   ASN A  35     -19.000  19.686 -35.804  1.00 27.67           H  
ATOM    571  HA  ASN A  35     -17.184  17.504 -35.292  1.00 27.25           H  
ATOM    572 1HB  ASN A  35     -17.043  19.932 -37.093  1.00 40.88           H  
ATOM    573 2HB  ASN A  35     -15.738  18.762 -36.986  1.00 40.88           H  
ATOM    574 1HD2 ASN A  35     -18.081  17.986 -39.798  1.00 40.88           H  
ATOM    575 2HD2 ASN A  35     -17.252  19.414 -39.281  1.00 40.88           H  
ATOM    576  N   MET A  36     -16.410  20.485 -34.143  1.00 20.98           N  
ATOM    577  CA  MET A  36     -15.567  21.157 -33.166  1.00 22.89           C  
ATOM    578  C   MET A  36     -15.802  20.583 -31.775  1.00 19.47           C  
ATOM    579  O   MET A  36     -14.849  20.397 -31.019  1.00 19.62           O  
ATOM    580  CB  MET A  36     -15.824  22.661 -33.188  1.00 34.34           C  
ATOM    581  CG  MET A  36     -15.302  23.366 -34.434  1.00 34.34           C  
ATOM    582  SD  MET A  36     -15.419  25.162 -34.325  1.00 34.34           S  
ATOM    583  CE  MET A  36     -17.178  25.398 -34.555  1.00 34.34           C  
ATOM    584  H   MET A  36     -17.144  21.010 -34.603  1.00 25.18           H  
ATOM    585  HA  MET A  36     -14.525  20.977 -33.426  1.00 27.47           H  
ATOM    586 1HB  MET A  36     -16.894  22.850 -33.120  1.00 41.20           H  
ATOM    587 2HB  MET A  36     -15.352  23.124 -32.321  1.00 41.20           H  
ATOM    588 1HG  MET A  36     -14.256  23.100 -34.586  1.00 41.20           H  
ATOM    589 2HG  MET A  36     -15.862  23.038 -35.308  1.00 41.20           H  
ATOM    590 1HE  MET A  36     -17.411  26.462 -34.513  1.00 41.20           H  
ATOM    591 2HE  MET A  36     -17.475  24.998 -35.525  1.00 41.20           H  
ATOM    592 3HE  MET A  36     -17.719  24.877 -33.765  1.00 41.20           H  
ATOM    593  N   ILE A  37     -17.061  20.261 -31.458  1.00 19.32           N  
ATOM    594  CA  ILE A  37     -17.378  19.622 -30.188  1.00 19.75           C  
ATOM    595  C   ILE A  37     -16.688  18.275 -30.096  1.00 17.71           C  
ATOM    596  O   ILE A  37     -16.068  17.966 -29.083  1.00 17.56           O  
ATOM    597  CB  ILE A  37     -18.896  19.438 -30.008  1.00 29.62           C  
ATOM    598  CG1 ILE A  37     -19.572  20.801 -29.839  1.00 29.62           C  
ATOM    599  CG2 ILE A  37     -19.177  18.539 -28.815  1.00 29.62           C  
ATOM    600  CD1 ILE A  37     -21.079  20.753 -29.948  1.00 29.62           C  
ATOM    601  H   ILE A  37     -17.814  20.478 -32.100  1.00 23.18           H  
ATOM    602  HA  ILE A  37     -17.009  20.252 -29.379  1.00 23.70           H  
ATOM    603  HB  ILE A  37     -19.310  18.979 -30.903  1.00 35.55           H  
ATOM    604 1HG1 ILE A  37     -19.314  21.202 -28.860  1.00 35.55           H  
ATOM    605 2HG1 ILE A  37     -19.191  21.484 -30.595  1.00 35.55           H  
ATOM    606 1HG2 ILE A  37     -20.253  18.406 -28.706  1.00 35.55           H  
ATOM    607 2HG2 ILE A  37     -18.707  17.569 -28.970  1.00 35.55           H  
ATOM    608 3HG2 ILE A  37     -18.776  18.996 -27.910  1.00 35.55           H  
ATOM    609 1HD1 ILE A  37     -21.486  21.756 -29.812  1.00 35.55           H  
ATOM    610 2HD1 ILE A  37     -21.368  20.378 -30.928  1.00 35.55           H  
ATOM    611 3HD1 ILE A  37     -21.478  20.094 -29.177  1.00 35.55           H  
ATOM    612  N   LEU A  38     -16.786  17.490 -31.166  1.00 18.91           N  
ATOM    613  CA  LEU A  38     -16.146  16.189 -31.252  1.00 20.91           C  
ATOM    614  C   LEU A  38     -14.645  16.307 -31.000  1.00 17.81           C  
ATOM    615  O   LEU A  38     -14.070  15.495 -30.274  1.00 17.44           O  
ATOM    616  CB  LEU A  38     -16.401  15.572 -32.623  1.00 31.37           C  
ATOM    617  CG  LEU A  38     -15.821  14.181 -32.818  1.00 31.37           C  
ATOM    618  CD1 LEU A  38     -16.479  13.234 -31.821  1.00 31.37           C  
ATOM    619  CD2 LEU A  38     -16.044  13.730 -34.252  1.00 31.37           C  
ATOM    620  H   LEU A  38     -17.333  17.798 -31.955  1.00 22.69           H  
ATOM    621  HA  LEU A  38     -16.574  15.541 -30.488  1.00 25.09           H  
ATOM    622 1HB  LEU A  38     -17.476  15.512 -32.785  1.00 37.64           H  
ATOM    623 2HB  LEU A  38     -15.974  16.218 -33.387  1.00 37.64           H  
ATOM    624  HG  LEU A  38     -14.755  14.205 -32.608  1.00 37.64           H  
ATOM    625 1HD1 LEU A  38     -16.063  12.235 -31.939  1.00 37.64           H  
ATOM    626 2HD1 LEU A  38     -16.294  13.588 -30.806  1.00 37.64           H  
ATOM    627 3HD1 LEU A  38     -17.553  13.206 -32.005  1.00 37.64           H  
ATOM    628 1HD2 LEU A  38     -15.623  12.733 -34.390  1.00 37.64           H  
ATOM    629 2HD2 LEU A  38     -17.111  13.706 -34.465  1.00 37.64           H  
ATOM    630 3HD2 LEU A  38     -15.555  14.427 -34.933  1.00 37.64           H  
ATOM    631  N   ALA A  39     -14.016  17.327 -31.599  1.00 17.40           N  
ATOM    632  CA  ALA A  39     -12.599  17.584 -31.386  1.00 17.48           C  
ATOM    633  C   ALA A  39     -12.322  17.820 -29.907  1.00 14.35           C  
ATOM    634  O   ALA A  39     -11.338  17.301 -29.382  1.00 14.18           O  
ATOM    635  CB  ALA A  39     -12.140  18.777 -32.207  1.00 26.22           C  
ATOM    636  H   ALA A  39     -14.533  17.934 -32.224  1.00 20.88           H  
ATOM    637  HA  ALA A  39     -12.043  16.701 -31.700  1.00 20.98           H  
ATOM    638 1HB  ALA A  39     -11.073  18.936 -32.050  1.00 31.46           H  
ATOM    639 2HB  ALA A  39     -12.326  18.584 -33.263  1.00 31.46           H  
ATOM    640 3HB  ALA A  39     -12.685  19.667 -31.902  1.00 31.46           H  
ATOM    641  N   VAL A  40     -13.204  18.570 -29.229  1.00 13.71           N  
ATOM    642  CA  VAL A  40     -13.062  18.785 -27.792  1.00 13.92           C  
ATOM    643  C   VAL A  40     -13.130  17.468 -27.046  1.00 13.07           C  
ATOM    644  O   VAL A  40     -12.333  17.242 -26.144  1.00 12.86           O  
ATOM    645  CB  VAL A  40     -14.130  19.743 -27.239  1.00 20.88           C  
ATOM    646  CG1 VAL A  40     -14.066  19.749 -25.719  1.00 20.88           C  
ATOM    647  CG2 VAL A  40     -13.887  21.139 -27.787  1.00 20.88           C  
ATOM    648  H   VAL A  40     -13.974  19.008 -29.723  1.00 16.45           H  
ATOM    649  HA  VAL A  40     -12.088  19.230 -27.606  1.00 16.70           H  
ATOM    650  HB  VAL A  40     -15.119  19.401 -27.526  1.00 25.06           H  
ATOM    651 1HG1 VAL A  40     -14.826  20.424 -25.326  1.00 25.06           H  
ATOM    652 2HG1 VAL A  40     -14.247  18.742 -25.343  1.00 25.06           H  
ATOM    653 3HG1 VAL A  40     -13.081  20.085 -25.396  1.00 25.06           H  
ATOM    654 1HG2 VAL A  40     -14.641  21.819 -27.394  1.00 25.06           H  
ATOM    655 2HG2 VAL A  40     -12.897  21.481 -27.484  1.00 25.06           H  
ATOM    656 3HG2 VAL A  40     -13.945  21.120 -28.873  1.00 25.06           H  
ATOM    657  N   LEU A  41     -14.067  16.596 -27.423  1.00 14.31           N  
ATOM    658  CA  LEU A  41     -14.163  15.280 -26.798  1.00 16.55           C  
ATOM    659  C   LEU A  41     -12.852  14.508 -26.935  1.00 13.85           C  
ATOM    660  O   LEU A  41     -12.430  13.831 -25.996  1.00 13.78           O  
ATOM    661  CB  LEU A  41     -15.298  14.468 -27.433  1.00 24.83           C  
ATOM    662  CG  LEU A  41     -16.671  14.594 -26.774  1.00 24.83           C  
ATOM    663  CD1 LEU A  41     -17.076  16.054 -26.700  1.00 24.83           C  
ATOM    664  CD2 LEU A  41     -17.681  13.803 -27.584  1.00 24.83           C  
ATOM    665  H   LEU A  41     -14.720  16.854 -28.153  1.00 17.17           H  
ATOM    666  HA  LEU A  41     -14.374  15.415 -25.739  1.00 19.86           H  
ATOM    667 1HB  LEU A  41     -15.413  14.776 -28.467  1.00 29.79           H  
ATOM    668 2HB  LEU A  41     -15.021  13.414 -27.419  1.00 29.79           H  
ATOM    669  HG  LEU A  41     -16.623  14.203 -25.763  1.00 29.79           H  
ATOM    670 1HD1 LEU A  41     -18.052  16.137 -26.224  1.00 29.79           H  
ATOM    671 2HD1 LEU A  41     -16.340  16.612 -26.121  1.00 29.79           H  
ATOM    672 3HD1 LEU A  41     -17.133  16.456 -27.705  1.00 29.79           H  
ATOM    673 1HD2 LEU A  41     -18.663  13.882 -27.117  1.00 29.79           H  
ATOM    674 2HD2 LEU A  41     -17.729  14.200 -28.598  1.00 29.79           H  
ATOM    675 3HD2 LEU A  41     -17.378  12.756 -27.618  1.00 29.79           H  
ATOM    676  N   PHE A  42     -12.195  14.636 -28.091  1.00 13.40           N  
ATOM    677  CA  PHE A  42     -10.921  13.969 -28.317  1.00 13.42           C  
ATOM    678  C   PHE A  42      -9.840  14.570 -27.418  1.00 11.27           C  
ATOM    679  O   PHE A  42      -9.011  13.842 -26.866  1.00 12.01           O  
ATOM    680  CB  PHE A  42     -10.528  14.096 -29.784  1.00 20.13           C  
ATOM    681  CG  PHE A  42     -11.447  13.340 -30.696  1.00 20.13           C  
ATOM    682  CD1 PHE A  42     -12.295  12.369 -30.189  1.00 20.13           C  
ATOM    683  CD2 PHE A  42     -11.463  13.594 -32.058  1.00 20.13           C  
ATOM    684  CE1 PHE A  42     -13.144  11.672 -31.021  1.00 20.13           C  
ATOM    685  CE2 PHE A  42     -12.308  12.893 -32.895  1.00 20.13           C  
ATOM    686  CZ  PHE A  42     -13.147  11.928 -32.374  1.00 20.13           C  
ATOM    687  H   PHE A  42     -12.608  15.184 -28.838  1.00 16.08           H  
ATOM    688  HA  PHE A  42     -11.029  12.913 -28.070  1.00 16.10           H  
ATOM    689 1HB  PHE A  42     -10.531  15.140 -30.085  1.00 24.16           H  
ATOM    690 2HB  PHE A  42      -9.517  13.716 -29.926  1.00 24.16           H  
ATOM    691  HD1 PHE A  42     -12.292  12.164 -29.119  1.00 24.16           H  
ATOM    692  HD2 PHE A  42     -10.799  14.356 -32.467  1.00 24.16           H  
ATOM    693  HE1 PHE A  42     -13.808  10.912 -30.610  1.00 24.16           H  
ATOM    694  HE2 PHE A  42     -12.312  13.098 -33.965  1.00 24.16           H  
ATOM    695  HZ  PHE A  42     -13.814  11.375 -33.033  1.00 24.16           H  
ATOM    696  N   ILE A  43      -9.896  15.892 -27.235  1.00 10.40           N  
ATOM    697  CA  ILE A  43      -8.997  16.610 -26.338  1.00 10.97           C  
ATOM    698  C   ILE A  43      -9.192  16.134 -24.904  1.00  9.82           C  
ATOM    699  O   ILE A  43      -8.223  15.925 -24.175  1.00 10.21           O  
ATOM    700  CB  ILE A  43      -9.223  18.131 -26.431  1.00 16.46           C  
ATOM    701  CG1 ILE A  43      -8.769  18.647 -27.799  1.00 16.46           C  
ATOM    702  CG2 ILE A  43      -8.492  18.838 -25.314  1.00 16.46           C  
ATOM    703  CD1 ILE A  43      -9.208  20.065 -28.092  1.00 16.46           C  
ATOM    704  H   ILE A  43     -10.580  16.427 -27.754  1.00 12.48           H  
ATOM    705  HA  ILE A  43      -7.970  16.397 -26.631  1.00 13.16           H  
ATOM    706  HB  ILE A  43     -10.282  18.351 -26.345  1.00 19.75           H  
ATOM    707 1HG1 ILE A  43      -7.682  18.610 -27.848  1.00 19.75           H  
ATOM    708 2HG1 ILE A  43      -9.165  17.996 -28.576  1.00 19.75           H  
ATOM    709 1HG2 ILE A  43      -8.670  19.911 -25.384  1.00 19.75           H  
ATOM    710 2HG2 ILE A  43      -8.860  18.470 -24.358  1.00 19.75           H  
ATOM    711 3HG2 ILE A  43      -7.423  18.642 -25.394  1.00 19.75           H  
ATOM    712 1HD1 ILE A  43      -8.847  20.362 -29.077  1.00 19.75           H  
ATOM    713 2HD1 ILE A  43     -10.295  20.127 -28.074  1.00 19.75           H  
ATOM    714 3HD1 ILE A  43      -8.796  20.735 -27.339  1.00 19.75           H  
ATOM    715  N   LEU A  44     -10.453  15.952 -24.511  1.00 10.03           N  
ATOM    716  CA  LEU A  44     -10.777  15.466 -23.185  1.00 11.64           C  
ATOM    717  C   LEU A  44     -10.260  14.042 -23.021  1.00 10.40           C  
ATOM    718  O   LEU A  44      -9.810  13.671 -21.942  1.00 10.65           O  
ATOM    719  CB  LEU A  44     -12.286  15.514 -22.955  1.00 17.46           C  
ATOM    720  CG  LEU A  44     -12.894  16.921 -22.927  1.00 17.46           C  
ATOM    721  CD1 LEU A  44     -14.396  16.807 -22.774  1.00 17.46           C  
ATOM    722  CD2 LEU A  44     -12.265  17.738 -21.818  1.00 17.46           C  
ATOM    723  H   LEU A  44     -11.205  16.166 -25.149  1.00 12.04           H  
ATOM    724  HA  LEU A  44     -10.288  16.101 -22.449  1.00 13.97           H  
ATOM    725 1HB  LEU A  44     -12.781  14.954 -23.747  1.00 20.95           H  
ATOM    726 2HB  LEU A  44     -12.514  15.035 -22.004  1.00 20.95           H  
ATOM    727  HG  LEU A  44     -12.698  17.418 -23.871  1.00 20.95           H  
ATOM    728 1HD1 LEU A  44     -14.840  17.802 -22.776  1.00 20.95           H  
ATOM    729 2HD1 LEU A  44     -14.802  16.226 -23.603  1.00 20.95           H  
ATOM    730 3HD1 LEU A  44     -14.627  16.308 -21.834  1.00 20.95           H  
ATOM    731 1HD2 LEU A  44     -12.696  18.740 -21.816  1.00 20.95           H  
ATOM    732 2HD2 LEU A  44     -12.456  17.263 -20.863  1.00 20.95           H  
ATOM    733 3HD2 LEU A  44     -11.192  17.805 -21.985  1.00 20.95           H  
ATOM    734  N   GLY A  45     -10.282  13.266 -24.110  1.00 10.82           N  
ATOM    735  CA  GLY A  45      -9.720  11.922 -24.125  1.00 12.24           C  
ATOM    736  C   GLY A  45      -8.241  11.954 -23.773  1.00  9.97           C  
ATOM    737  O   GLY A  45      -7.767  11.128 -22.985  1.00 10.36           O  
ATOM    738  H   GLY A  45     -10.718  13.610 -24.955  1.00 12.98           H  
ATOM    739 1HA  GLY A  45     -10.261  11.283 -23.427  1.00 14.69           H  
ATOM    740 2HA  GLY A  45      -9.839  11.504 -25.119  1.00 14.69           H  
ATOM    741  N   VAL A  46      -7.521  12.924 -24.342  1.00  9.01           N  
ATOM    742  CA  VAL A  46      -6.112  13.119 -24.026  1.00  9.08           C  
ATOM    743  C   VAL A  46      -5.950  13.420 -22.546  1.00  7.85           C  
ATOM    744  O   VAL A  46      -5.062  12.868 -21.891  1.00  8.01           O  
ATOM    745  CB  VAL A  46      -5.505  14.272 -24.850  1.00 13.62           C  
ATOM    746  CG1 VAL A  46      -4.107  14.587 -24.344  1.00 13.62           C  
ATOM    747  CG2 VAL A  46      -5.474  13.890 -26.320  1.00 13.62           C  
ATOM    748  H   VAL A  46      -7.968  13.532 -25.021  1.00 10.81           H  
ATOM    749  HA  VAL A  46      -5.572  12.201 -24.260  1.00 10.90           H  
ATOM    750  HB  VAL A  46      -6.105  15.167 -24.719  1.00 16.34           H  
ATOM    751 1HG1 VAL A  46      -3.690  15.412 -24.920  1.00 16.34           H  
ATOM    752 2HG1 VAL A  46      -4.157  14.868 -23.292  1.00 16.34           H  
ATOM    753 3HG1 VAL A  46      -3.473  13.708 -24.456  1.00 16.34           H  
ATOM    754 1HG2 VAL A  46      -5.050  14.709 -26.899  1.00 16.34           H  
ATOM    755 2HG2 VAL A  46      -4.861  12.998 -26.450  1.00 16.34           H  
ATOM    756 3HG2 VAL A  46      -6.487  13.687 -26.665  1.00 16.34           H  
ATOM    757  N   PHE A  47      -6.817  14.289 -22.025  1.00  7.88           N  
ATOM    758  CA  PHE A  47      -6.785  14.657 -20.620  1.00  9.04           C  
ATOM    759  C   PHE A  47      -7.055  13.450 -19.734  1.00  9.33           C  
ATOM    760  O   PHE A  47      -6.449  13.317 -18.673  1.00 11.45           O  
ATOM    761  CB  PHE A  47      -7.827  15.732 -20.332  1.00 13.56           C  
ATOM    762  CG  PHE A  47      -7.524  17.025 -21.008  1.00 13.56           C  
ATOM    763  CD1 PHE A  47      -6.294  17.229 -21.613  1.00 13.56           C  
ATOM    764  CD2 PHE A  47      -8.462  18.041 -21.037  1.00 13.56           C  
ATOM    765  CE1 PHE A  47      -6.011  18.423 -22.241  1.00 13.56           C  
ATOM    766  CE2 PHE A  47      -8.181  19.238 -21.660  1.00 13.56           C  
ATOM    767  CZ  PHE A  47      -6.953  19.430 -22.261  1.00 13.56           C  
ATOM    768  H   PHE A  47      -7.503  14.724 -22.633  1.00  9.46           H  
ATOM    769  HA  PHE A  47      -5.793  15.047 -20.384  1.00 10.85           H  
ATOM    770 1HB  PHE A  47      -8.810  15.401 -20.655  1.00 16.27           H  
ATOM    771 2HB  PHE A  47      -7.878  15.911 -19.259  1.00 16.27           H  
ATOM    772  HD1 PHE A  47      -5.551  16.432 -21.595  1.00 16.27           H  
ATOM    773  HD2 PHE A  47      -9.430  17.885 -20.560  1.00 16.27           H  
ATOM    774  HE1 PHE A  47      -5.042  18.572 -22.718  1.00 16.27           H  
ATOM    775  HE2 PHE A  47      -8.928  20.033 -21.679  1.00 16.27           H  
ATOM    776  HZ  PHE A  47      -6.730  20.374 -22.756  1.00 16.27           H  
ATOM    777  N   ALA A  48      -7.957  12.562 -20.170  1.00  9.03           N  
ATOM    778  CA  ALA A  48      -8.271  11.344 -19.427  1.00 11.01           C  
ATOM    779  C   ALA A  48      -7.048  10.451 -19.332  1.00 10.83           C  
ATOM    780  O   ALA A  48      -6.743   9.916 -18.265  1.00 12.59           O  
ATOM    781  CB  ALA A  48      -9.411  10.581 -20.088  1.00 16.52           C  
ATOM    782  H   ALA A  48      -8.451  12.742 -21.032  1.00 10.84           H  
ATOM    783  HA  ALA A  48      -8.566  11.628 -18.417  1.00 13.21           H  
ATOM    784 1HB  ALA A  48      -9.635   9.689 -19.502  1.00 19.82           H  
ATOM    785 2HB  ALA A  48     -10.295  11.205 -20.141  1.00 19.82           H  
ATOM    786 3HB  ALA A  48      -9.120  10.286 -21.093  1.00 19.82           H  
ATOM    787  N   SER A  49      -6.338  10.308 -20.453  1.00 10.48           N  
ATOM    788  CA  SER A  49      -5.122   9.508 -20.506  1.00 12.73           C  
ATOM    789  C   SER A  49      -4.035  10.077 -19.600  1.00 11.38           C  
ATOM    790  O   SER A  49      -3.335   9.335 -18.906  1.00 13.55           O  
ATOM    791  CB  SER A  49      -4.612   9.436 -21.931  1.00 19.09           C  
ATOM    792  OG  SER A  49      -5.502   8.733 -22.753  1.00 19.09           O  
ATOM    793  H   SER A  49      -6.662  10.756 -21.303  1.00 12.58           H  
ATOM    794  HA  SER A  49      -5.359   8.498 -20.165  1.00 15.28           H  
ATOM    795 1HB  SER A  49      -4.474  10.445 -22.319  1.00 22.91           H  
ATOM    796 2HB  SER A  49      -3.639   8.951 -21.939  1.00 22.91           H  
ATOM    797  HG  SER A  49      -6.316   9.245 -22.758  1.00 22.91           H  
ATOM    798  N   ASN A  50      -3.912  11.404 -19.594  1.00  9.93           N  
ATOM    799  CA  ASN A  50      -2.925  12.075 -18.766  1.00 11.43           C  
ATOM    800  C   ASN A  50      -3.401  12.275 -17.330  1.00 10.56           C  
ATOM    801  O   ASN A  50      -2.594  12.541 -16.443  1.00 31.18           O  
ATOM    802  CB  ASN A  50      -2.558  13.414 -19.370  1.00 17.14           C  
ATOM    803  CG  ASN A  50      -1.806  13.271 -20.660  1.00 17.14           C  
ATOM    804  OD1 ASN A  50      -1.296  12.191 -20.972  1.00 17.14           O  
ATOM    805  ND2 ASN A  50      -1.714  14.339 -21.410  1.00 17.14           N  
ATOM    806  H   ASN A  50      -4.499  11.965 -20.201  1.00 11.92           H  
ATOM    807  HA  ASN A  50      -2.031  11.450 -18.725  1.00 13.72           H  
ATOM    808 1HB  ASN A  50      -3.465  13.992 -19.553  1.00 20.57           H  
ATOM    809 2HB  ASN A  50      -1.946  13.977 -18.666  1.00 20.57           H  
ATOM    810 1HD2 ASN A  50      -1.217  14.301 -22.277  1.00 20.57           H  
ATOM    811 2HD2 ASN A  50      -2.135  15.195 -21.114  1.00 20.57           H  
ATOM    812  N   VAL A  51      -4.720  12.142 -17.112  1.00  6.47           N  
ATOM    813  CA  VAL A  51      -5.336  12.363 -15.807  1.00  8.41           C  
ATOM    814  C   VAL A  51      -5.212  13.831 -15.402  1.00  8.29           C  
ATOM    815  O   VAL A  51      -5.110  14.145 -14.213  1.00 26.44           O  
ATOM    816  CB  VAL A  51      -4.723  11.442 -14.735  1.00 12.62           C  
ATOM    817  CG1 VAL A  51      -5.528  11.532 -13.447  1.00 12.62           C  
ATOM    818  CG2 VAL A  51      -4.709   9.997 -15.233  1.00 12.62           C  
ATOM    819  H   VAL A  51      -5.333  11.921 -17.880  1.00  7.76           H  
ATOM    820  HA  VAL A  51      -6.398  12.120 -15.891  1.00 10.09           H  
ATOM    821  HB  VAL A  51      -3.713  11.765 -14.521  1.00 15.14           H  
ATOM    822 1HG1 VAL A  51      -5.081  10.888 -12.692  1.00 15.14           H  
ATOM    823 2HG1 VAL A  51      -5.530  12.562 -13.089  1.00 15.14           H  
ATOM    824 3HG1 VAL A  51      -6.554  11.214 -13.636  1.00 15.14           H  
ATOM    825 1HG2 VAL A  51      -4.274   9.355 -14.470  1.00 15.14           H  
ATOM    826 2HG2 VAL A  51      -5.731   9.677 -15.438  1.00 15.14           H  
ATOM    827 3HG2 VAL A  51      -4.120   9.917 -16.146  1.00 15.14           H  
ATOM    828  N   SER A  52      -5.190  14.726 -16.396  1.00  7.80           N  
ATOM    829  CA  SER A  52      -5.003  16.153 -16.153  1.00  9.67           C  
ATOM    830  C   SER A  52      -5.229  17.036 -17.374  1.00  7.46           C  
ATOM    831  O   SER A  52      -4.768  16.728 -18.472  1.00 19.20           O  
ATOM    832  CB  SER A  52      -3.597  16.414 -15.657  1.00 14.50           C  
ATOM    833  OG  SER A  52      -3.365  17.786 -15.496  1.00 14.50           O  
ATOM    834  H   SER A  52      -5.323  14.400 -17.346  1.00  9.36           H  
ATOM    835  HA  SER A  52      -5.714  16.455 -15.380  1.00 11.60           H  
ATOM    836 1HB  SER A  52      -3.451  15.906 -14.706  1.00 17.41           H  
ATOM    837 2HB  SER A  52      -2.879  15.997 -16.363  1.00 17.41           H  
ATOM    838  HG  SER A  52      -3.575  18.191 -16.342  1.00 17.41           H  
ATOM    839  N   SER A  53      -5.911  18.157 -17.151  1.00  9.55           N  
ATOM    840  CA  SER A  53      -6.112  19.171 -18.180  1.00  7.83           C  
ATOM    841  C   SER A  53      -4.854  19.978 -18.383  1.00  7.14           C  
ATOM    842  O   SER A  53      -4.143  20.278 -17.426  1.00 11.56           O  
ATOM    843  CB  SER A  53      -7.233  20.126 -17.822  1.00 11.75           C  
ATOM    844  OG  SER A  53      -7.301  21.174 -18.758  1.00 11.75           O  
ATOM    845  H   SER A  53      -6.286  18.323 -16.228  1.00 11.46           H  
ATOM    846  HA  SER A  53      -6.354  18.673 -19.116  1.00  9.40           H  
ATOM    847 1HB  SER A  53      -8.180  19.584 -17.807  1.00 14.09           H  
ATOM    848 2HB  SER A  53      -7.069  20.528 -16.824  1.00 14.09           H  
ATOM    849  HG  SER A  53      -7.377  20.752 -19.617  1.00 14.09           H  
ATOM    850  N   SER A  54      -4.594  20.369 -19.626  1.00  6.92           N  
ATOM    851  CA  SER A  54      -3.429  21.184 -19.954  1.00 10.60           C  
ATOM    852  C   SER A  54      -3.507  22.575 -19.316  1.00  8.68           C  
ATOM    853  O   SER A  54      -2.486  23.238 -19.136  1.00 11.46           O  
ATOM    854  CB  SER A  54      -3.300  21.321 -21.457  1.00 15.90           C  
ATOM    855  OG  SER A  54      -4.348  22.088 -21.985  1.00 15.90           O  
ATOM    856  H   SER A  54      -5.216  20.089 -20.368  1.00  8.30           H  
ATOM    857  HA  SER A  54      -2.540  20.682 -19.571  1.00 12.72           H  
ATOM    858 1HB  SER A  54      -2.345  21.786 -21.702  1.00 19.08           H  
ATOM    859 2HB  SER A  54      -3.307  20.331 -21.911  1.00 19.08           H  
ATOM    860  HG  SER A  54      -4.256  22.962 -21.597  1.00 19.08           H  
ATOM    861  N   ARG A  55      -4.717  22.993 -18.923  1.00  9.33           N  
ATOM    862  CA  ARG A  55      -4.927  24.285 -18.285  1.00 12.12           C  
ATOM    863  C   ARG A  55      -4.314  24.329 -16.891  1.00 11.09           C  
ATOM    864  O   ARG A  55      -4.026  25.405 -16.359  1.00 12.37           O  
ATOM    865  CB  ARG A  55      -6.412  24.566 -18.168  1.00 18.18           C  
ATOM    866  CG  ARG A  55      -7.136  24.766 -19.484  1.00 18.18           C  
ATOM    867  CD  ARG A  55      -8.598  24.899 -19.273  1.00 18.18           C  
ATOM    868  NE  ARG A  55      -9.184  23.659 -18.781  1.00 18.18           N  
ATOM    869  CZ  ARG A  55     -10.466  23.521 -18.389  1.00 18.18           C  
ATOM    870  NH1 ARG A  55     -11.285  24.549 -18.437  1.00 18.18           N  
ATOM    871  NH2 ARG A  55     -10.900  22.350 -17.957  1.00 18.18           N  
ATOM    872  H   ARG A  55      -5.530  22.405 -19.073  1.00 11.20           H  
ATOM    873  HA  ARG A  55      -4.462  25.057 -18.899  1.00 14.54           H  
ATOM    874 1HB  ARG A  55      -6.897  23.742 -17.648  1.00 21.82           H  
ATOM    875 2HB  ARG A  55      -6.565  25.465 -17.570  1.00 21.82           H  
ATOM    876 1HG  ARG A  55      -6.774  25.672 -19.969  1.00 21.82           H  
ATOM    877 2HG  ARG A  55      -6.959  23.908 -20.133  1.00 21.82           H  
ATOM    878 1HD  ARG A  55      -8.791  25.682 -18.540  1.00 21.82           H  
ATOM    879 2HD  ARG A  55      -9.081  25.155 -20.215  1.00 21.82           H  
ATOM    880  HE  ARG A  55      -8.583  22.842 -18.727  1.00 21.82           H  
ATOM    881 1HH1 ARG A  55     -10.954  25.445 -18.767  1.00 21.82           H  
ATOM    882 2HH1 ARG A  55     -12.245  24.443 -18.143  1.00 21.82           H  
ATOM    883 1HH2 ARG A  55     -10.269  21.561 -17.921  1.00 21.82           H  
ATOM    884 2HH2 ARG A  55     -11.859  22.245 -17.662  1.00 21.82           H  
ATOM    885  N   LEU A  56      -4.058  23.154 -16.315  1.00  9.95           N  
ATOM    886  CA  LEU A  56      -3.506  23.049 -14.984  1.00 11.23           C  
ATOM    887  C   LEU A  56      -1.999  23.296 -14.983  1.00  9.43           C  
ATOM    888  O   LEU A  56      -1.385  23.399 -13.923  1.00 10.34           O  
ATOM    889  CB  LEU A  56      -3.868  21.670 -14.431  1.00 16.84           C  
ATOM    890  CG  LEU A  56      -5.386  21.478 -14.259  1.00 16.84           C  
ATOM    891  CD1 LEU A  56      -5.717  20.036 -13.916  1.00 16.84           C  
ATOM    892  CD2 LEU A  56      -5.869  22.408 -13.155  1.00 16.84           C  
ATOM    893  H   LEU A  56      -4.269  22.288 -16.796  1.00 11.94           H  
ATOM    894  HA  LEU A  56      -3.981  23.803 -14.361  1.00 13.48           H  
ATOM    895 1HB  LEU A  56      -3.495  20.902 -15.105  1.00 20.21           H  
ATOM    896 2HB  LEU A  56      -3.396  21.541 -13.457  1.00 20.21           H  
ATOM    897  HG  LEU A  56      -5.889  21.725 -15.194  1.00 20.21           H  
ATOM    898 1HD1 LEU A  56      -6.797  19.927 -13.808  1.00 20.21           H  
ATOM    899 2HD1 LEU A  56      -5.364  19.383 -14.713  1.00 20.21           H  
ATOM    900 3HD1 LEU A  56      -5.236  19.761 -12.985  1.00 20.21           H  
ATOM    901 1HD2 LEU A  56      -6.946  22.295 -13.029  1.00 20.21           H  
ATOM    902 2HD2 LEU A  56      -5.366  22.155 -12.222  1.00 20.21           H  
ATOM    903 3HD2 LEU A  56      -5.641  23.439 -13.422  1.00 20.21           H  
ATOM    904  N   LEU A  57      -1.409  23.427 -16.177  1.00 11.31           N  
ATOM    905  CA  LEU A  57      -0.006  23.755 -16.322  1.00 12.22           C  
ATOM    906  C   LEU A  57       0.199  25.257 -16.506  1.00 12.58           C  
ATOM    907  O   LEU A  57       1.336  25.714 -16.639  1.00 14.60           O  
ATOM    908  CB  LEU A  57       0.586  23.015 -17.525  1.00 18.33           C  
ATOM    909  CG  LEU A  57       0.576  21.489 -17.434  1.00 18.33           C  
ATOM    910  CD1 LEU A  57       1.089  20.900 -18.741  1.00 18.33           C  
ATOM    911  CD2 LEU A  57       1.453  21.066 -16.266  1.00 18.33           C  
ATOM    912  H   LEU A  57      -1.936  23.311 -17.035  1.00 13.57           H  
ATOM    913  HA  LEU A  57       0.520  23.441 -15.419  1.00 14.66           H  
ATOM    914 1HB  LEU A  57       0.026  23.297 -18.415  1.00 22.00           H  
ATOM    915 2HB  LEU A  57       1.620  23.333 -17.655  1.00 22.00           H  
ATOM    916  HG  LEU A  57      -0.442  21.133 -17.278  1.00 22.00           H  
ATOM    917 1HD1 LEU A  57       1.081  19.811 -18.679  1.00 22.00           H  
ATOM    918 2HD1 LEU A  57       0.446  21.220 -19.562  1.00 22.00           H  
ATOM    919 3HD1 LEU A  57       2.107  21.245 -18.922  1.00 22.00           H  
ATOM    920 1HD2 LEU A  57       1.457  19.980 -16.193  1.00 22.00           H  
ATOM    921 2HD2 LEU A  57       2.471  21.422 -16.429  1.00 22.00           H  
ATOM    922 3HD2 LEU A  57       1.062  21.494 -15.343  1.00 22.00           H  
ATOM    923  N   SER A  58      -0.897  26.033 -16.532  1.00 12.16           N  
ATOM    924  CA  SER A  58      -0.803  27.476 -16.742  1.00 13.63           C  
ATOM    925  C   SER A  58      -0.111  28.228 -15.598  1.00 12.40           C  
ATOM    926  O   SER A  58       0.414  29.323 -15.809  1.00 14.04           O  
ATOM    927  CB  SER A  58      -2.190  28.049 -16.968  1.00 20.45           C  
ATOM    928  OG  SER A  58      -2.982  27.935 -15.819  1.00 20.45           O  
ATOM    929  H   SER A  58      -1.824  25.641 -16.414  1.00 14.59           H  
ATOM    930  HA  SER A  58      -0.218  27.642 -17.648  1.00 16.36           H  
ATOM    931 1HB  SER A  58      -2.103  29.098 -17.248  1.00 24.53           H  
ATOM    932 2HB  SER A  58      -2.669  27.529 -17.796  1.00 24.53           H  
ATOM    933  HG  SER A  58      -3.226  27.005 -15.758  1.00 24.53           H  
ATOM    934  N   SER A  59      -0.093  27.647 -14.399  1.00 10.60           N  
ATOM    935  CA  SER A  59       0.593  28.270 -13.272  1.00 10.98           C  
ATOM    936  C   SER A  59       0.907  27.238 -12.206  1.00  9.28           C  
ATOM    937  O   SER A  59       0.301  26.167 -12.188  1.00  7.65           O  
ATOM    938  CB  SER A  59      -0.259  29.374 -12.666  1.00 16.47           C  
ATOM    939  OG  SER A  59      -1.381  28.862 -11.990  1.00 16.47           O  
ATOM    940  H   SER A  59      -0.551  26.757 -14.270  1.00 12.72           H  
ATOM    941  HA  SER A  59       1.532  28.699 -13.627  1.00 13.18           H  
ATOM    942 1HB  SER A  59       0.344  29.969 -11.983  1.00 19.76           H  
ATOM    943 2HB  SER A  59      -0.592  30.040 -13.461  1.00 19.76           H  
ATOM    944  HG  SER A  59      -1.864  29.631 -11.674  1.00 19.76           H  
ATOM    945  N   GLU A  60       1.841  27.556 -11.311  1.00 11.26           N  
ATOM    946  CA  GLU A  60       2.151  26.632 -10.233  1.00 11.01           C  
ATOM    947  C   GLU A  60       0.934  26.411  -9.328  1.00  8.90           C  
ATOM    948  O   GLU A  60       0.683  25.269  -8.961  1.00  7.36           O  
ATOM    949  CB  GLU A  60       3.383  27.043  -9.424  1.00 16.52           C  
ATOM    950  CG  GLU A  60       3.742  26.019  -8.359  1.00 16.52           C  
ATOM    951  CD  GLU A  60       4.941  26.400  -7.542  1.00 16.52           C  
ATOM    952  OE1 GLU A  60       4.981  27.511  -7.072  1.00 16.52           O  
ATOM    953  OE2 GLU A  60       5.822  25.584  -7.387  1.00 16.52           O  
ATOM    954  H   GLU A  60       2.324  28.442 -11.373  1.00 13.51           H  
ATOM    955  HA  GLU A  60       2.379  25.671 -10.680  1.00 13.21           H  
ATOM    956 1HB  GLU A  60       4.237  27.130 -10.095  1.00 19.82           H  
ATOM    957 2HB  GLU A  60       3.263  28.005  -8.943  1.00 19.82           H  
ATOM    958 1HG  GLU A  60       2.886  25.893  -7.698  1.00 19.82           H  
ATOM    959 2HG  GLU A  60       3.927  25.062  -8.845  1.00 19.82           H  
ATOM    960  N   PRO A  61       0.183  27.465  -8.925  1.00 10.07           N  
ATOM    961  CA  PRO A  61      -1.068  27.386  -8.177  1.00  8.94           C  
ATOM    962  C   PRO A  61      -2.070  26.478  -8.877  1.00  6.56           C  
ATOM    963  O   PRO A  61      -2.792  25.736  -8.207  1.00  5.22           O  
ATOM    964  CB  PRO A  61      -1.539  28.837  -8.134  1.00 13.41           C  
ATOM    965  CG  PRO A  61      -0.277  29.617  -8.103  1.00 13.41           C  
ATOM    966  CD  PRO A  61       0.669  28.865  -8.983  1.00 13.41           C  
ATOM    967  HA  PRO A  61      -0.858  27.018  -7.168  1.00 10.73           H  
ATOM    968 1HB  PRO A  61      -2.165  29.061  -9.008  1.00 16.09           H  
ATOM    969 2HB  PRO A  61      -2.160  29.001  -7.240  1.00 16.09           H  
ATOM    970 1HG  PRO A  61      -0.459  30.640  -8.465  1.00 16.09           H  
ATOM    971 2HG  PRO A  61       0.089  29.706  -7.071  1.00 16.09           H  
ATOM    972 1HD  PRO A  61       0.613  29.268  -9.997  1.00 16.09           H  
ATOM    973 2HD  PRO A  61       1.667  28.961  -8.551  1.00 16.09           H  
ATOM    974  N   SER A  62      -2.101  26.508 -10.214  1.00  6.97           N  
ATOM    975  CA  SER A  62      -2.979  25.621 -10.963  1.00  6.29           C  
ATOM    976  C   SER A  62      -2.536  24.177 -10.757  1.00  4.89           C  
ATOM    977  O   SER A  62      -3.366  23.289 -10.562  1.00  4.91           O  
ATOM    978  CB  SER A  62      -2.971  25.959 -12.441  1.00  9.44           C  
ATOM    979  OG  SER A  62      -3.480  27.242 -12.676  1.00  9.44           O  
ATOM    980  H   SER A  62      -1.517  27.163 -10.727  1.00  8.36           H  
ATOM    981  HA  SER A  62      -3.997  25.729 -10.579  1.00  7.55           H  
ATOM    982 1HB  SER A  62      -1.964  25.879 -12.843  1.00 11.32           H  
ATOM    983 2HB  SER A  62      -3.586  25.233 -12.961  1.00 11.32           H  
ATOM    984  HG  SER A  62      -2.756  27.846 -12.479  1.00 11.32           H  
ATOM    985  N   MET A  63      -1.213  23.961 -10.771  1.00  5.05           N  
ATOM    986  CA  MET A  63      -0.656  22.638 -10.530  1.00  4.48           C  
ATOM    987  C   MET A  63      -0.905  22.204  -9.088  1.00  4.15           C  
ATOM    988  O   MET A  63      -1.112  21.020  -8.833  1.00  4.11           O  
ATOM    989  CB  MET A  63       0.845  22.600 -10.849  1.00  6.72           C  
ATOM    990  CG  MET A  63       1.179  22.727 -12.331  1.00  6.72           C  
ATOM    991  SD  MET A  63       2.910  22.375 -12.714  1.00  6.72           S  
ATOM    992  CE  MET A  63       3.742  23.839 -12.121  1.00  6.72           C  
ATOM    993  H   MET A  63      -0.585  24.730 -10.976  1.00  6.06           H  
ATOM    994  HA  MET A  63      -1.165  21.927 -11.181  1.00  5.38           H  
ATOM    995 1HB  MET A  63       1.354  23.406 -10.327  1.00  8.06           H  
ATOM    996 2HB  MET A  63       1.269  21.662 -10.491  1.00  8.06           H  
ATOM    997 1HG  MET A  63       0.551  22.052 -12.907  1.00  8.06           H  
ATOM    998 2HG  MET A  63       0.961  23.744 -12.656  1.00  8.06           H  
ATOM    999 1HE  MET A  63       4.813  23.747 -12.303  1.00  8.06           H  
ATOM   1000 2HE  MET A  63       3.357  24.715 -12.646  1.00  8.06           H  
ATOM   1001 3HE  MET A  63       3.565  23.946 -11.051  1.00  8.06           H  
ATOM   1002  N   LYS A  64      -0.894  23.163  -8.150  1.00  4.24           N  
ATOM   1003  CA  LYS A  64      -1.174  22.877  -6.746  1.00  4.31           C  
ATOM   1004  C   LYS A  64      -2.613  22.416  -6.576  1.00  4.52           C  
ATOM   1005  O   LYS A  64      -2.869  21.460  -5.847  1.00  4.64           O  
ATOM   1006  CB  LYS A  64      -0.909  24.103  -5.869  1.00  6.46           C  
ATOM   1007  CG  LYS A  64       0.559  24.471  -5.699  1.00  6.46           C  
ATOM   1008  CD  LYS A  64       0.730  25.705  -4.828  1.00  6.46           C  
ATOM   1009  CE  LYS A  64       2.201  26.060  -4.653  1.00  6.46           C  
ATOM   1010  NZ  LYS A  64       2.389  27.263  -3.795  1.00  6.46           N  
ATOM   1011  H   LYS A  64      -0.675  24.111  -8.416  1.00  5.09           H  
ATOM   1012  HA  LYS A  64      -0.523  22.067  -6.419  1.00  5.17           H  
ATOM   1013 1HB  LYS A  64      -1.424  24.968  -6.283  1.00  7.76           H  
ATOM   1014 2HB  LYS A  64      -1.321  23.927  -4.874  1.00  7.76           H  
ATOM   1015 1HG  LYS A  64       1.084  23.639  -5.230  1.00  7.76           H  
ATOM   1016 2HG  LYS A  64       1.009  24.659  -6.670  1.00  7.76           H  
ATOM   1017 1HD  LYS A  64       0.214  26.551  -5.282  1.00  7.76           H  
ATOM   1018 2HD  LYS A  64       0.293  25.521  -3.846  1.00  7.76           H  
ATOM   1019 1HE  LYS A  64       2.722  25.217  -4.200  1.00  7.76           H  
ATOM   1020 2HE  LYS A  64       2.638  26.258  -5.628  1.00  7.76           H  
ATOM   1021 1HZ  LYS A  64       3.376  27.462  -3.710  1.00  7.76           H  
ATOM   1022 2HZ  LYS A  64       1.921  28.054  -4.215  1.00  7.76           H  
ATOM   1023 3HZ  LYS A  64       2.000  27.090  -2.879  1.00  7.76           H  
ATOM   1024  N   GLU A  65      -3.540  23.076  -7.282  1.00  5.02           N  
ATOM   1025  CA  GLU A  65      -4.946  22.681  -7.272  1.00  5.91           C  
ATOM   1026  C   GLU A  65      -5.094  21.273  -7.789  1.00  5.42           C  
ATOM   1027  O   GLU A  65      -5.779  20.449  -7.176  1.00  5.60           O  
ATOM   1028  CB  GLU A  65      -5.782  23.639  -8.119  1.00  8.87           C  
ATOM   1029  CG  GLU A  65      -7.227  23.194  -8.317  1.00  8.87           C  
ATOM   1030  CD  GLU A  65      -8.047  23.168  -7.059  1.00  8.87           C  
ATOM   1031  OE1 GLU A  65      -7.747  23.906  -6.151  1.00  8.87           O  
ATOM   1032  OE2 GLU A  65      -8.975  22.391  -7.007  1.00  8.87           O  
ATOM   1033  H   GLU A  65      -3.266  23.877  -7.832  1.00  6.02           H  
ATOM   1034  HA  GLU A  65      -5.309  22.711  -6.244  1.00  7.09           H  
ATOM   1035 1HB  GLU A  65      -5.795  24.622  -7.652  1.00 10.64           H  
ATOM   1036 2HB  GLU A  65      -5.331  23.749  -9.103  1.00 10.64           H  
ATOM   1037 1HG  GLU A  65      -7.701  23.872  -9.026  1.00 10.64           H  
ATOM   1038 2HG  GLU A  65      -7.224  22.200  -8.762  1.00 10.64           H  
ATOM   1039  N   ARG A  66      -4.435  21.001  -8.910  1.00  5.22           N  
ATOM   1040  CA  ARG A  66      -4.414  19.673  -9.483  1.00  5.54           C  
ATOM   1041  C   ARG A  66      -3.896  18.652  -8.496  1.00  4.12           C  
ATOM   1042  O   ARG A  66      -4.466  17.570  -8.373  1.00  3.78           O  
ATOM   1043  CB  ARG A  66      -3.558  19.639 -10.713  1.00  8.31           C  
ATOM   1044  CG  ARG A  66      -3.465  18.274 -11.345  1.00  8.31           C  
ATOM   1045  CD  ARG A  66      -2.646  18.325 -12.558  1.00  8.31           C  
ATOM   1046  NE  ARG A  66      -1.300  18.758 -12.276  1.00  8.31           N  
ATOM   1047  CZ  ARG A  66      -0.376  18.978 -13.222  1.00  8.31           C  
ATOM   1048  NH1 ARG A  66      -0.674  18.755 -14.483  1.00  8.31           N  
ATOM   1049  NH2 ARG A  66       0.819  19.417 -12.881  1.00  8.31           N  
ATOM   1050  H   ARG A  66      -3.924  21.737  -9.381  1.00  6.26           H  
ATOM   1051  HA  ARG A  66      -5.432  19.403  -9.760  1.00  6.65           H  
ATOM   1052 1HB  ARG A  66      -3.944  20.338 -11.450  1.00  9.97           H  
ATOM   1053 2HB  ARG A  66      -2.546  19.951 -10.468  1.00  9.97           H  
ATOM   1054 1HG  ARG A  66      -3.007  17.573 -10.647  1.00  9.97           H  
ATOM   1055 2HG  ARG A  66      -4.462  17.924 -11.614  1.00  9.97           H  
ATOM   1056 1HD  ARG A  66      -2.603  17.343 -13.016  1.00  9.97           H  
ATOM   1057 2HD  ARG A  66      -3.083  19.030 -13.261  1.00  9.97           H  
ATOM   1058  HE  ARG A  66      -1.052  18.944 -11.313  1.00  9.97           H  
ATOM   1059 1HH1 ARG A  66      -1.596  18.418 -14.741  1.00  9.97           H  
ATOM   1060 2HH1 ARG A  66       0.014  18.918 -15.201  1.00  9.97           H  
ATOM   1061 1HH2 ARG A  66       1.036  19.590 -11.909  1.00  9.97           H  
ATOM   1062 2HH2 ARG A  66       1.515  19.591 -13.589  1.00  9.97           H  
ATOM   1063  N   HIS A  67      -2.808  18.993  -7.807  1.00  3.74           N  
ATOM   1064  CA  HIS A  67      -2.214  18.126  -6.811  1.00  3.20           C  
ATOM   1065  C   HIS A  67      -3.197  17.808  -5.695  1.00  3.31           C  
ATOM   1066  O   HIS A  67      -3.250  16.672  -5.235  1.00  3.38           O  
ATOM   1067  CB  HIS A  67      -0.941  18.719  -6.229  1.00  4.80           C  
ATOM   1068  CG  HIS A  67      -0.240  17.751  -5.341  1.00  4.80           C  
ATOM   1069  ND1 HIS A  67       0.399  16.641  -5.838  1.00  4.80           N  
ATOM   1070  CD2 HIS A  67      -0.077  17.711  -3.998  1.00  4.80           C  
ATOM   1071  CE1 HIS A  67       0.932  15.958  -4.847  1.00  4.80           C  
ATOM   1072  NE2 HIS A  67       0.654  16.581  -3.715  1.00  4.80           N  
ATOM   1073  H   HIS A  67      -2.368  19.886  -7.985  1.00  4.49           H  
ATOM   1074  HA  HIS A  67      -1.946  17.181  -7.282  1.00  3.84           H  
ATOM   1075 1HB  HIS A  67      -0.267  19.005  -7.036  1.00  5.76           H  
ATOM   1076 2HB  HIS A  67      -1.175  19.612  -5.653  1.00  5.76           H  
ATOM   1077  HD1 HIS A  67       0.321  16.297  -6.775  1.00  5.76           H  
ATOM   1078  HD2 HIS A  67      -0.406  18.367  -3.191  1.00  5.76           H  
ATOM   1079  HE1 HIS A  67       1.485  15.039  -5.043  1.00  5.76           H  
ATOM   1080  N   GLU A  68      -3.980  18.803  -5.260  1.00  3.71           N  
ATOM   1081  CA  GLU A  68      -4.973  18.569  -4.216  1.00  4.25           C  
ATOM   1082  C   GLU A  68      -6.022  17.575  -4.703  1.00  4.22           C  
ATOM   1083  O   GLU A  68      -6.468  16.706  -3.948  1.00  4.49           O  
ATOM   1084  CB  GLU A  68      -5.679  19.874  -3.828  1.00  6.38           C  
ATOM   1085  CG  GLU A  68      -4.825  20.915  -3.120  1.00  6.38           C  
ATOM   1086  CD  GLU A  68      -4.335  20.492  -1.769  1.00  6.38           C  
ATOM   1087  OE1 GLU A  68      -5.079  19.886  -1.037  1.00  6.38           O  
ATOM   1088  OE2 GLU A  68      -3.210  20.801  -1.456  1.00  6.38           O  
ATOM   1089  H   GLU A  68      -3.872  19.733  -5.647  1.00  4.45           H  
ATOM   1090  HA  GLU A  68      -4.475  18.150  -3.341  1.00  5.10           H  
ATOM   1091 1HB  GLU A  68      -6.087  20.344  -4.721  1.00  7.65           H  
ATOM   1092 2HB  GLU A  68      -6.520  19.644  -3.174  1.00  7.65           H  
ATOM   1093 1HG  GLU A  68      -3.962  21.141  -3.741  1.00  7.65           H  
ATOM   1094 2HG  GLU A  68      -5.407  21.829  -3.016  1.00  7.65           H  
ATOM   1095  N   GLN A  69      -6.390  17.692  -5.980  1.00  4.29           N  
ATOM   1096  CA  GLN A  69      -7.341  16.777  -6.588  1.00  4.53           C  
ATOM   1097  C   GLN A  69      -6.732  15.379  -6.701  1.00  3.76           C  
ATOM   1098  O   GLN A  69      -7.417  14.383  -6.471  1.00  3.85           O  
ATOM   1099  CB  GLN A  69      -7.774  17.301  -7.959  1.00  6.79           C  
ATOM   1100  CG  GLN A  69      -8.609  18.571  -7.885  1.00  6.79           C  
ATOM   1101  CD  GLN A  69      -8.976  19.123  -9.250  1.00  6.79           C  
ATOM   1102  OE1 GLN A  69      -8.968  18.401 -10.252  1.00  6.79           O  
ATOM   1103  NE2 GLN A  69      -9.298  20.411  -9.299  1.00  6.79           N  
ATOM   1104  H   GLN A  69      -6.015  18.452  -6.538  1.00  5.15           H  
ATOM   1105  HA  GLN A  69      -8.221  16.712  -5.947  1.00  5.44           H  
ATOM   1106 1HB  GLN A  69      -6.898  17.507  -8.572  1.00  8.15           H  
ATOM   1107 2HB  GLN A  69      -8.362  16.540  -8.472  1.00  8.15           H  
ATOM   1108 1HG  GLN A  69      -9.532  18.351  -7.350  1.00  8.15           H  
ATOM   1109 2HG  GLN A  69      -8.045  19.335  -7.351  1.00  8.15           H  
ATOM   1110 1HE2 GLN A  69      -9.548  20.833 -10.172  1.00  8.15           H  
ATOM   1111 2HE2 GLN A  69      -9.285  20.970  -8.463  1.00  8.15           H  
ATOM   1112  N   TRP A  70      -5.439  15.325  -7.036  1.00  3.37           N  
ATOM   1113  CA  TRP A  70      -4.671  14.089  -7.145  1.00  3.41           C  
ATOM   1114  C   TRP A  70      -4.650  13.362  -5.802  1.00  2.59           C  
ATOM   1115  O   TRP A  70      -4.870  12.151  -5.741  1.00  2.23           O  
ATOM   1116  CB  TRP A  70      -3.247  14.413  -7.612  1.00  5.12           C  
ATOM   1117  CG  TRP A  70      -2.370  13.229  -7.843  1.00  5.12           C  
ATOM   1118  CD1 TRP A  70      -2.240  12.534  -9.003  1.00  5.12           C  
ATOM   1119  CD2 TRP A  70      -1.490  12.590  -6.892  1.00  5.12           C  
ATOM   1120  NE1 TRP A  70      -1.336  11.514  -8.845  1.00  5.12           N  
ATOM   1121  CE2 TRP A  70      -0.871  11.530  -7.560  1.00  5.12           C  
ATOM   1122  CE3 TRP A  70      -1.182  12.827  -5.548  1.00  5.12           C  
ATOM   1123  CZ2 TRP A  70       0.036  10.699  -6.934  1.00  5.12           C  
ATOM   1124  CZ3 TRP A  70      -0.273  11.989  -4.921  1.00  5.12           C  
ATOM   1125  CH2 TRP A  70       0.315  10.950  -5.597  1.00  5.12           C  
ATOM   1126  H   TRP A  70      -4.959  16.189  -7.240  1.00  4.04           H  
ATOM   1127  HA  TRP A  70      -5.149  13.444  -7.883  1.00  4.09           H  
ATOM   1128 1HB  TRP A  70      -3.295  14.984  -8.539  1.00  6.14           H  
ATOM   1129 2HB  TRP A  70      -2.757  15.040  -6.874  1.00  6.14           H  
ATOM   1130  HD1 TRP A  70      -2.774  12.759  -9.924  1.00  6.14           H  
ATOM   1131  HE1 TRP A  70      -1.059  10.849  -9.557  1.00  6.14           H  
ATOM   1132  HE3 TRP A  70      -1.649  13.649  -5.008  1.00  6.14           H  
ATOM   1133  HZ2 TRP A  70       0.518   9.873  -7.451  1.00  6.14           H  
ATOM   1134  HZ3 TRP A  70      -0.038  12.175  -3.874  1.00  6.14           H  
ATOM   1135  HH2 TRP A  70       1.021  10.307  -5.072  1.00  6.14           H  
ATOM   1136  N   MET A  71      -4.410  14.125  -4.729  1.00  2.93           N  
ATOM   1137  CA  MET A  71      -4.430  13.612  -3.366  1.00  3.15           C  
ATOM   1138  C   MET A  71      -5.767  12.978  -3.061  1.00  3.19           C  
ATOM   1139  O   MET A  71      -5.824  11.877  -2.518  1.00  3.14           O  
ATOM   1140  CB  MET A  71      -4.173  14.736  -2.369  1.00  4.72           C  
ATOM   1141  CG  MET A  71      -2.769  15.302  -2.330  1.00  4.72           C  
ATOM   1142  SD  MET A  71      -2.719  16.827  -1.366  1.00  4.72           S  
ATOM   1143  CE  MET A  71      -3.150  16.217   0.262  1.00  4.72           C  
ATOM   1144  H   MET A  71      -4.203  15.104  -4.865  1.00  3.52           H  
ATOM   1145  HA  MET A  71      -3.660  12.848  -3.265  1.00  3.78           H  
ATOM   1146 1HB  MET A  71      -4.847  15.563  -2.573  1.00  5.67           H  
ATOM   1147 2HB  MET A  71      -4.401  14.378  -1.364  1.00  5.67           H  
ATOM   1148 1HG  MET A  71      -2.097  14.580  -1.868  1.00  5.67           H  
ATOM   1149 2HG  MET A  71      -2.410  15.508  -3.336  1.00  5.67           H  
ATOM   1150 1HE  MET A  71      -3.160  17.045   0.971  1.00  5.67           H  
ATOM   1151 2HE  MET A  71      -4.140  15.760   0.226  1.00  5.67           H  
ATOM   1152 3HE  MET A  71      -2.423  15.473   0.581  1.00  5.67           H  
ATOM   1153  N   THR A  72      -6.847  13.686  -3.404  1.00  3.81           N  
ATOM   1154  CA  THR A  72      -8.203  13.193  -3.193  1.00  4.51           C  
ATOM   1155  C   THR A  72      -8.459  11.903  -3.966  1.00  4.01           C  
ATOM   1156  O   THR A  72      -9.078  10.973  -3.445  1.00  5.43           O  
ATOM   1157  CB  THR A  72      -9.246  14.249  -3.613  1.00  6.76           C  
ATOM   1158  OG1 THR A  72      -9.088  15.428  -2.812  1.00  6.76           O  
ATOM   1159  CG2 THR A  72     -10.653  13.703  -3.437  1.00  6.76           C  
ATOM   1160  H   THR A  72      -6.728  14.607  -3.814  1.00  4.57           H  
ATOM   1161  HA  THR A  72      -8.332  12.982  -2.132  1.00  5.41           H  
ATOM   1162  HB  THR A  72      -9.097  14.511  -4.658  1.00  8.12           H  
ATOM   1163  HG1 THR A  72      -8.224  15.816  -2.984  1.00  8.12           H  
ATOM   1164 1HG2 THR A  72     -11.377  14.459  -3.741  1.00  8.12           H  
ATOM   1165 2HG2 THR A  72     -10.778  12.813  -4.053  1.00  8.12           H  
ATOM   1166 3HG2 THR A  72     -10.816  13.446  -2.391  1.00  8.12           H  
ATOM   1167  N   GLU A  73      -7.969  11.847  -5.204  1.00  3.33           N  
ATOM   1168  CA  GLU A  73      -8.156  10.686  -6.063  1.00  3.28           C  
ATOM   1169  C   GLU A  73      -7.451   9.438  -5.556  1.00  3.04           C  
ATOM   1170  O   GLU A  73      -8.003   8.340  -5.641  1.00  3.57           O  
ATOM   1171  CB  GLU A  73      -7.655  10.991  -7.475  1.00  4.92           C  
ATOM   1172  CG  GLU A  73      -7.836   9.844  -8.459  1.00  4.92           C  
ATOM   1173  CD  GLU A  73      -9.280   9.512  -8.713  1.00  4.92           C  
ATOM   1174  OE1 GLU A  73     -10.114  10.352  -8.474  1.00  4.92           O  
ATOM   1175  OE2 GLU A  73      -9.553   8.417  -9.146  1.00  4.92           O  
ATOM   1176  H   GLU A  73      -7.481  12.649  -5.579  1.00  4.00           H  
ATOM   1177  HA  GLU A  73      -9.224  10.471  -6.111  1.00  3.94           H  
ATOM   1178 1HB  GLU A  73      -8.182  11.859  -7.870  1.00  5.90           H  
ATOM   1179 2HB  GLU A  73      -6.594  11.239  -7.442  1.00  5.90           H  
ATOM   1180 1HG  GLU A  73      -7.363  10.110  -9.404  1.00  5.90           H  
ATOM   1181 2HG  GLU A  73      -7.330   8.963  -8.067  1.00  5.90           H  
ATOM   1182  N   TYR A  74      -6.240   9.591  -5.028  1.00  2.54           N  
ATOM   1183  CA  TYR A  74      -5.502   8.421  -4.575  1.00  2.49           C  
ATOM   1184  C   TYR A  74      -5.436   8.266  -3.056  1.00  3.12           C  
ATOM   1185  O   TYR A  74      -4.918   7.264  -2.562  1.00  5.06           O  
ATOM   1186  CB  TYR A  74      -4.105   8.458  -5.186  1.00  3.74           C  
ATOM   1187  CG  TYR A  74      -4.192   8.386  -6.690  1.00  3.74           C  
ATOM   1188  CD1 TYR A  74      -3.910   9.500  -7.458  1.00  3.74           C  
ATOM   1189  CD2 TYR A  74      -4.599   7.211  -7.300  1.00  3.74           C  
ATOM   1190  CE1 TYR A  74      -4.030   9.436  -8.829  1.00  3.74           C  
ATOM   1191  CE2 TYR A  74      -4.719   7.147  -8.674  1.00  3.74           C  
ATOM   1192  CZ  TYR A  74      -4.435   8.258  -9.435  1.00  3.74           C  
ATOM   1193  OH  TYR A  74      -4.551   8.213 -10.804  1.00  3.74           O  
ATOM   1194  H   TYR A  74      -5.814  10.510  -4.987  1.00  3.05           H  
ATOM   1195  HA  TYR A  74      -6.008   7.537  -4.962  1.00  2.99           H  
ATOM   1196 1HB  TYR A  74      -3.594   9.382  -4.908  1.00  4.48           H  
ATOM   1197 2HB  TYR A  74      -3.512   7.618  -4.827  1.00  4.48           H  
ATOM   1198  HD1 TYR A  74      -3.599  10.428  -6.981  1.00  4.48           H  
ATOM   1199  HD2 TYR A  74      -4.831   6.337  -6.693  1.00  4.48           H  
ATOM   1200  HE1 TYR A  74      -3.814  10.309  -9.439  1.00  4.48           H  
ATOM   1201  HE2 TYR A  74      -5.041   6.223  -9.155  1.00  4.48           H  
ATOM   1202  HH  TYR A  74      -3.947   8.858 -11.190  1.00  4.48           H  
ATOM   1203  N   GLY A  75      -5.983   9.226  -2.314  1.00  3.23           N  
ATOM   1204  CA  GLY A  75      -6.005   9.138  -0.857  1.00  3.93           C  
ATOM   1205  C   GLY A  75      -4.631   9.409  -0.259  1.00  4.06           C  
ATOM   1206  O   GLY A  75      -4.204   8.717   0.667  1.00  5.13           O  
ATOM   1207  H   GLY A  75      -6.383  10.045  -2.748  1.00  3.88           H  
ATOM   1208 1HA  GLY A  75      -6.725   9.853  -0.463  1.00  4.72           H  
ATOM   1209 2HA  GLY A  75      -6.345   8.145  -0.562  1.00  4.72           H  
ATOM   1210  N   ARG A  76      -3.930  10.401  -0.799  1.00  3.57           N  
ATOM   1211  CA  ARG A  76      -2.587  10.691  -0.319  1.00  4.16           C  
ATOM   1212  C   ARG A  76      -2.586  11.650   0.855  1.00  5.72           C  
ATOM   1213  O   ARG A  76      -2.814  12.851   0.698  1.00  9.05           O  
ATOM   1214  CB  ARG A  76      -1.722  11.275  -1.412  1.00  6.24           C  
ATOM   1215  CG  ARG A  76      -0.289  11.546  -0.983  1.00  6.24           C  
ATOM   1216  CD  ARG A  76       0.454  10.281  -0.728  1.00  6.24           C  
ATOM   1217  NE  ARG A  76       1.891  10.500  -0.668  1.00  6.24           N  
ATOM   1218  CZ  ARG A  76       2.631  10.668   0.450  1.00  6.24           C  
ATOM   1219  NH1 ARG A  76       2.103  10.615   1.653  1.00  6.24           N  
ATOM   1220  NH2 ARG A  76       3.925  10.900   0.341  1.00  6.24           N  
ATOM   1221  H   ARG A  76      -4.344  10.949  -1.540  1.00  4.28           H  
ATOM   1222  HA  ARG A  76      -2.134   9.754   0.008  1.00  4.99           H  
ATOM   1223 1HB  ARG A  76      -1.694  10.594  -2.261  1.00  7.49           H  
ATOM   1224 2HB  ARG A  76      -2.150  12.215  -1.755  1.00  7.49           H  
ATOM   1225 1HG  ARG A  76       0.235  12.097  -1.762  1.00  7.49           H  
ATOM   1226 2HG  ARG A  76      -0.291  12.132  -0.063  1.00  7.49           H  
ATOM   1227 1HD  ARG A  76       0.134   9.857   0.225  1.00  7.49           H  
ATOM   1228 2HD  ARG A  76       0.250   9.571  -1.528  1.00  7.49           H  
ATOM   1229  HE  ARG A  76       2.372  10.584  -1.560  1.00  7.49           H  
ATOM   1230 1HH1 ARG A  76       1.115  10.444   1.778  1.00  7.49           H  
ATOM   1231 2HH1 ARG A  76       2.708  10.761   2.455  1.00  7.49           H  
ATOM   1232 1HH2 ARG A  76       4.352  10.951  -0.575  1.00  7.49           H  
ATOM   1233 2HH2 ARG A  76       4.473  11.045   1.182  1.00  7.49           H  
ATOM   1234  N   VAL A  77      -2.302  11.106   2.029  1.00  5.62           N  
ATOM   1235  CA  VAL A  77      -2.206  11.885   3.250  1.00  7.67           C  
ATOM   1236  C   VAL A  77      -0.747  12.050   3.623  1.00  8.59           C  
ATOM   1237  O   VAL A  77       0.004  11.073   3.653  1.00 12.12           O  
ATOM   1238  CB  VAL A  77      -2.971  11.201   4.398  1.00 11.50           C  
ATOM   1239  CG1 VAL A  77      -2.815  12.002   5.684  1.00 11.50           C  
ATOM   1240  CG2 VAL A  77      -4.438  11.071   4.015  1.00 11.50           C  
ATOM   1241  H   VAL A  77      -2.143  10.109   2.075  1.00  6.74           H  
ATOM   1242  HA  VAL A  77      -2.641  12.870   3.077  1.00  9.20           H  
ATOM   1243  HB  VAL A  77      -2.550  10.211   4.572  1.00 13.81           H  
ATOM   1244 1HG1 VAL A  77      -3.352  11.503   6.490  1.00 13.81           H  
ATOM   1245 2HG1 VAL A  77      -1.760  12.075   5.944  1.00 13.81           H  
ATOM   1246 3HG1 VAL A  77      -3.224  13.002   5.542  1.00 13.81           H  
ATOM   1247 1HG2 VAL A  77      -4.982  10.578   4.820  1.00 13.81           H  
ATOM   1248 2HG2 VAL A  77      -4.859  12.063   3.846  1.00 13.81           H  
ATOM   1249 3HG2 VAL A  77      -4.525  10.480   3.103  1.00 13.81           H  
ATOM   1250  N   TYR A  78      -0.339  13.282   3.888  1.00  9.33           N  
ATOM   1251  CA  TYR A  78       1.048  13.553   4.227  1.00 10.13           C  
ATOM   1252  C   TYR A  78       1.227  13.621   5.735  1.00 17.09           C  
ATOM   1253  O   TYR A  78       0.325  14.054   6.453  1.00 28.78           O  
ATOM   1254  CB  TYR A  78       1.494  14.858   3.577  1.00 15.20           C  
ATOM   1255  CG  TYR A  78       1.462  14.791   2.069  1.00 15.20           C  
ATOM   1256  CD1 TYR A  78       0.412  15.362   1.369  1.00 15.20           C  
ATOM   1257  CD2 TYR A  78       2.464  14.139   1.385  1.00 15.20           C  
ATOM   1258  CE1 TYR A  78       0.386  15.288  -0.010  1.00 15.20           C  
ATOM   1259  CE2 TYR A  78       2.426  14.063   0.013  1.00 15.20           C  
ATOM   1260  CZ  TYR A  78       1.400  14.635  -0.683  1.00 15.20           C  
ATOM   1261  OH  TYR A  78       1.382  14.544  -2.050  1.00 15.20           O  
ATOM   1262  H   TYR A  78      -1.000  14.045   3.850  1.00 11.20           H  
ATOM   1263  HA  TYR A  78       1.669  12.738   3.852  1.00 12.16           H  
ATOM   1264 1HB  TYR A  78       0.844  15.673   3.899  1.00 18.23           H  
ATOM   1265 2HB  TYR A  78       2.510  15.100   3.889  1.00 18.23           H  
ATOM   1266  HD1 TYR A  78      -0.388  15.873   1.904  1.00 18.23           H  
ATOM   1267  HD2 TYR A  78       3.279  13.677   1.928  1.00 18.23           H  
ATOM   1268  HE1 TYR A  78      -0.428  15.737  -0.568  1.00 18.23           H  
ATOM   1269  HE2 TYR A  78       3.209  13.542  -0.528  1.00 18.23           H  
ATOM   1270  HH  TYR A  78       0.973  15.329  -2.423  1.00 18.23           H  
ATOM   1271  N   LYS A  79       2.393  13.195   6.215  1.00 21.65           N  
ATOM   1272  CA  LYS A  79       2.685  13.228   7.643  1.00 33.30           C  
ATOM   1273  C   LYS A  79       3.052  14.637   8.093  1.00 20.31           C  
ATOM   1274  O   LYS A  79       2.875  14.991   9.259  1.00 31.55           O  
ATOM   1275  CB  LYS A  79       3.819  12.262   7.982  1.00 49.95           C  
ATOM   1276  CG  LYS A  79       3.460  10.790   7.831  1.00 49.95           C  
ATOM   1277  CD  LYS A  79       4.645   9.901   8.177  1.00 49.95           C  
ATOM   1278  CE  LYS A  79       4.300   8.427   8.029  1.00 49.95           C  
ATOM   1279  NZ  LYS A  79       5.469   7.555   8.328  1.00 49.95           N  
ATOM   1280  H   LYS A  79       3.104  12.845   5.581  1.00 25.98           H  
ATOM   1281  HA  LYS A  79       1.790  12.925   8.188  1.00 39.96           H  
ATOM   1282 1HB  LYS A  79       4.675  12.464   7.339  1.00 59.94           H  
ATOM   1283 2HB  LYS A  79       4.139  12.423   9.012  1.00 59.94           H  
ATOM   1284 1HG  LYS A  79       2.626  10.547   8.489  1.00 59.94           H  
ATOM   1285 2HG  LYS A  79       3.159  10.595   6.802  1.00 59.94           H  
ATOM   1286 1HD  LYS A  79       5.480  10.138   7.515  1.00 59.94           H  
ATOM   1287 2HD  LYS A  79       4.953  10.091   9.204  1.00 59.94           H  
ATOM   1288 1HE  LYS A  79       3.489   8.177   8.712  1.00 59.94           H  
ATOM   1289 2HE  LYS A  79       3.970   8.236   7.008  1.00 59.94           H  
ATOM   1290 1HZ  LYS A  79       5.204   6.586   8.220  1.00 59.94           H  
ATOM   1291 2HZ  LYS A  79       6.222   7.771   7.691  1.00 59.94           H  
ATOM   1292 3HZ  LYS A  79       5.775   7.716   9.277  1.00 59.94           H  
ATOM   1293  N   SER A  80       3.561  15.441   7.160  1.00  8.75           N  
ATOM   1294  CA  SER A  80       3.934  16.814   7.462  1.00  8.34           C  
ATOM   1295  C   SER A  80       3.822  17.703   6.241  1.00  7.71           C  
ATOM   1296  O   SER A  80       3.760  17.219   5.109  1.00  6.58           O  
ATOM   1297  CB  SER A  80       5.358  16.878   7.980  1.00 12.51           C  
ATOM   1298  OG  SER A  80       6.277  16.535   6.976  1.00 12.51           O  
ATOM   1299  H   SER A  80       3.693  15.091   6.222  1.00 10.50           H  
ATOM   1300  HA  SER A  80       3.259  17.196   8.229  1.00 10.01           H  
ATOM   1301 1HB  SER A  80       5.568  17.883   8.342  1.00 15.01           H  
ATOM   1302 2HB  SER A  80       5.467  16.198   8.824  1.00 15.01           H  
ATOM   1303  HG  SER A  80       6.156  15.593   6.823  1.00 15.01           H  
ATOM   1304  N   ASP A  81       3.826  19.009   6.485  1.00  9.11           N  
ATOM   1305  CA  ASP A  81       3.769  19.995   5.420  1.00  9.50           C  
ATOM   1306  C   ASP A  81       5.048  19.955   4.606  1.00  8.26           C  
ATOM   1307  O   ASP A  81       5.018  20.142   3.392  1.00  8.07           O  
ATOM   1308  CB  ASP A  81       3.556  21.393   5.992  1.00 14.25           C  
ATOM   1309  CG  ASP A  81       2.157  21.585   6.557  1.00 14.25           C  
ATOM   1310  OD1 ASP A  81       1.305  20.778   6.270  1.00 14.25           O  
ATOM   1311  OD2 ASP A  81       1.953  22.535   7.274  1.00 14.25           O  
ATOM   1312  H   ASP A  81       3.870  19.327   7.443  1.00 10.93           H  
ATOM   1313  HA  ASP A  81       2.934  19.753   4.762  1.00 11.40           H  
ATOM   1314 1HB  ASP A  81       4.282  21.579   6.784  1.00 17.10           H  
ATOM   1315 2HB  ASP A  81       3.724  22.137   5.212  1.00 17.10           H  
ATOM   1316  N   ALA A  82       6.168  19.693   5.286  1.00  7.93           N  
ATOM   1317  CA  ALA A  82       7.463  19.574   4.637  1.00  7.35           C  
ATOM   1318  C   ALA A  82       7.443  18.418   3.653  1.00  6.00           C  
ATOM   1319  O   ALA A  82       7.943  18.549   2.531  1.00  5.62           O  
ATOM   1320  CB  ALA A  82       8.558  19.374   5.672  1.00 11.02           C  
ATOM   1321  H   ALA A  82       6.117  19.567   6.286  1.00  9.52           H  
ATOM   1322  HA  ALA A  82       7.655  20.492   4.081  1.00  8.82           H  
ATOM   1323 1HB  ALA A  82       9.523  19.302   5.170  1.00 13.23           H  
ATOM   1324 2HB  ALA A  82       8.568  20.221   6.358  1.00 13.23           H  
ATOM   1325 3HB  ALA A  82       8.370  18.458   6.229  1.00 13.23           H  
ATOM   1326  N   GLU A  83       6.850  17.291   4.077  1.00  5.81           N  
ATOM   1327  CA  GLU A  83       6.701  16.136   3.203  1.00  5.26           C  
ATOM   1328  C   GLU A  83       5.903  16.525   1.982  1.00  4.19           C  
ATOM   1329  O   GLU A  83       6.328  16.273   0.860  1.00  3.46           O  
ATOM   1330  CB  GLU A  83       5.994  14.966   3.901  1.00  7.89           C  
ATOM   1331  CG  GLU A  83       5.848  13.723   3.021  1.00  7.89           C  
ATOM   1332  CD  GLU A  83       5.056  12.619   3.674  1.00  7.89           C  
ATOM   1333  OE1 GLU A  83       4.754  12.750   4.834  1.00  7.89           O  
ATOM   1334  OE2 GLU A  83       4.724  11.660   3.007  1.00  7.89           O  
ATOM   1335  H   GLU A  83       6.490  17.236   5.024  1.00  6.97           H  
ATOM   1336  HA  GLU A  83       7.690  15.810   2.878  1.00  6.31           H  
ATOM   1337 1HB  GLU A  83       6.552  14.684   4.794  1.00  9.47           H  
ATOM   1338 2HB  GLU A  83       4.999  15.271   4.216  1.00  9.47           H  
ATOM   1339 1HG  GLU A  83       5.369  14.006   2.086  1.00  9.47           H  
ATOM   1340 2HG  GLU A  83       6.844  13.349   2.784  1.00  9.47           H  
ATOM   1341  N   LYS A  84       4.745  17.141   2.216  1.00  4.89           N  
ATOM   1342  CA  LYS A  84       3.857  17.565   1.146  1.00  4.52           C  
ATOM   1343  C   LYS A  84       4.536  18.453   0.119  1.00  3.75           C  
ATOM   1344  O   LYS A  84       4.378  18.233  -1.081  1.00  3.40           O  
ATOM   1345  CB  LYS A  84       2.651  18.285   1.727  1.00  6.78           C  
ATOM   1346  CG  LYS A  84       1.645  18.726   0.684  1.00  6.78           C  
ATOM   1347  CD  LYS A  84       0.414  19.326   1.332  1.00  6.78           C  
ATOM   1348  CE  LYS A  84      -0.593  19.752   0.282  1.00  6.78           C  
ATOM   1349  NZ  LYS A  84      -1.815  20.342   0.886  1.00  6.78           N  
ATOM   1350  H   LYS A  84       4.458  17.310   3.174  1.00  5.87           H  
ATOM   1351  HA  LYS A  84       3.507  16.677   0.624  1.00  5.42           H  
ATOM   1352 1HB  LYS A  84       2.143  17.639   2.442  1.00  8.14           H  
ATOM   1353 2HB  LYS A  84       2.979  19.173   2.265  1.00  8.14           H  
ATOM   1354 1HG  LYS A  84       2.102  19.478   0.040  1.00  8.14           H  
ATOM   1355 2HG  LYS A  84       1.352  17.881   0.066  1.00  8.14           H  
ATOM   1356 1HD  LYS A  84      -0.048  18.589   1.991  1.00  8.14           H  
ATOM   1357 2HD  LYS A  84       0.699  20.193   1.926  1.00  8.14           H  
ATOM   1358 1HE  LYS A  84      -0.134  20.489  -0.376  1.00  8.14           H  
ATOM   1359 2HE  LYS A  84      -0.878  18.884  -0.310  1.00  8.14           H  
ATOM   1360 1HZ  LYS A  84      -2.443  20.597   0.135  1.00  8.14           H  
ATOM   1361 2HZ  LYS A  84      -2.263  19.664   1.484  1.00  8.14           H  
ATOM   1362 3HZ  LYS A  84      -1.574  21.161   1.422  1.00  8.14           H  
ATOM   1363  N   GLU A  85       5.284  19.454   0.584  1.00  3.93           N  
ATOM   1364  CA  GLU A  85       5.976  20.369  -0.314  1.00  3.81           C  
ATOM   1365  C   GLU A  85       7.038  19.656  -1.142  1.00  3.26           C  
ATOM   1366  O   GLU A  85       7.165  19.914  -2.343  1.00  3.29           O  
ATOM   1367  CB  GLU A  85       6.611  21.509   0.482  1.00  5.71           C  
ATOM   1368  CG  GLU A  85       5.608  22.487   1.078  1.00  5.71           C  
ATOM   1369  CD  GLU A  85       6.253  23.556   1.916  1.00  5.71           C  
ATOM   1370  OE1 GLU A  85       7.434  23.469   2.154  1.00  5.71           O  
ATOM   1371  OE2 GLU A  85       5.564  24.466   2.313  1.00  5.71           O  
ATOM   1372  H   GLU A  85       5.361  19.596   1.583  1.00  4.72           H  
ATOM   1373  HA  GLU A  85       5.243  20.794  -1.000  1.00  4.57           H  
ATOM   1374 1HB  GLU A  85       7.203  21.098   1.300  1.00  6.86           H  
ATOM   1375 2HB  GLU A  85       7.287  22.073  -0.161  1.00  6.86           H  
ATOM   1376 1HG  GLU A  85       5.060  22.963   0.266  1.00  6.86           H  
ATOM   1377 2HG  GLU A  85       4.892  21.937   1.685  1.00  6.86           H  
ATOM   1378  N   THR A  86       7.778  18.744  -0.504  1.00  3.13           N  
ATOM   1379  CA  THR A  86       8.800  17.968  -1.193  1.00  2.96           C  
ATOM   1380  C   THR A  86       8.172  17.099  -2.263  1.00  3.05           C  
ATOM   1381  O   THR A  86       8.653  17.047  -3.397  1.00  3.43           O  
ATOM   1382  CB  THR A  86       9.577  17.070  -0.210  1.00  4.44           C  
ATOM   1383  OG1 THR A  86      10.245  17.882   0.764  1.00  4.44           O  
ATOM   1384  CG2 THR A  86      10.595  16.225  -0.959  1.00  4.44           C  
ATOM   1385  H   THR A  86       7.645  18.590   0.489  1.00  3.76           H  
ATOM   1386  HA  THR A  86       9.498  18.654  -1.674  1.00  3.55           H  
ATOM   1387  HB  THR A  86       8.880  16.410   0.305  1.00  5.33           H  
ATOM   1388  HG1 THR A  86       9.589  18.303   1.330  1.00  5.33           H  
ATOM   1389 1HG2 THR A  86      11.133  15.591  -0.254  1.00  5.33           H  
ATOM   1390 2HG2 THR A  86      10.081  15.600  -1.689  1.00  5.33           H  
ATOM   1391 3HG2 THR A  86      11.302  16.876  -1.473  1.00  5.33           H  
ATOM   1392  N   ARG A  87       7.085  16.433  -1.888  1.00  2.99           N  
ATOM   1393  CA  ARG A  87       6.354  15.546  -2.766  1.00  3.27           C  
ATOM   1394  C   ARG A  87       5.696  16.299  -3.906  1.00  2.85           C  
ATOM   1395  O   ARG A  87       5.601  15.767  -5.007  1.00  2.65           O  
ATOM   1396  CB  ARG A  87       5.335  14.780  -1.955  1.00  4.91           C  
ATOM   1397  CG  ARG A  87       5.971  13.815  -0.967  1.00  4.91           C  
ATOM   1398  CD  ARG A  87       6.577  12.664  -1.655  1.00  4.91           C  
ATOM   1399  NE  ARG A  87       7.210  11.747  -0.724  1.00  4.91           N  
ATOM   1400  CZ  ARG A  87       7.981  10.711  -1.100  1.00  4.91           C  
ATOM   1401  NH1 ARG A  87       8.177  10.475  -2.376  1.00  4.91           N  
ATOM   1402  NH2 ARG A  87       8.541   9.933  -0.191  1.00  4.91           N  
ATOM   1403  H   ARG A  87       6.757  16.528  -0.937  1.00  3.59           H  
ATOM   1404  HA  ARG A  87       7.057  14.830  -3.191  1.00  3.92           H  
ATOM   1405 1HB  ARG A  87       4.719  15.479  -1.391  1.00  5.89           H  
ATOM   1406 2HB  ARG A  87       4.677  14.215  -2.610  1.00  5.89           H  
ATOM   1407 1HG  ARG A  87       6.771  14.323  -0.432  1.00  5.89           H  
ATOM   1408 2HG  ARG A  87       5.237  13.447  -0.254  1.00  5.89           H  
ATOM   1409 1HD  ARG A  87       5.801  12.119  -2.192  1.00  5.89           H  
ATOM   1410 2HD  ARG A  87       7.329  13.010  -2.359  1.00  5.89           H  
ATOM   1411  HE  ARG A  87       7.080  11.908   0.266  1.00  5.89           H  
ATOM   1412 1HH1 ARG A  87       7.733  11.057  -3.081  1.00  5.89           H  
ATOM   1413 2HH1 ARG A  87       8.770   9.700  -2.658  1.00  5.89           H  
ATOM   1414 1HH2 ARG A  87       8.392  10.110   0.792  1.00  5.89           H  
ATOM   1415 2HH2 ARG A  87       9.111   9.147  -0.485  1.00  5.89           H  
ATOM   1416  N   PHE A  88       5.274  17.541  -3.657  1.00  2.94           N  
ATOM   1417  CA  PHE A  88       4.735  18.387  -4.710  1.00  2.77           C  
ATOM   1418  C   PHE A  88       5.793  18.690  -5.754  1.00  2.47           C  
ATOM   1419  O   PHE A  88       5.513  18.639  -6.949  1.00  2.38           O  
ATOM   1420  CB  PHE A  88       4.123  19.674  -4.175  1.00  4.16           C  
ATOM   1421  CG  PHE A  88       3.599  20.552  -5.280  1.00  4.16           C  
ATOM   1422  CD1 PHE A  88       2.548  20.128  -6.078  1.00  4.16           C  
ATOM   1423  CD2 PHE A  88       4.143  21.805  -5.516  1.00  4.16           C  
ATOM   1424  CE1 PHE A  88       2.058  20.928  -7.092  1.00  4.16           C  
ATOM   1425  CE2 PHE A  88       3.651  22.610  -6.525  1.00  4.16           C  
ATOM   1426  CZ  PHE A  88       2.609  22.169  -7.317  1.00  4.16           C  
ATOM   1427  H   PHE A  88       5.323  17.912  -2.719  1.00  3.53           H  
ATOM   1428  HA  PHE A  88       3.933  17.837  -5.205  1.00  3.32           H  
ATOM   1429 1HB  PHE A  88       3.302  19.441  -3.500  1.00  4.99           H  
ATOM   1430 2HB  PHE A  88       4.869  20.234  -3.614  1.00  4.99           H  
ATOM   1431  HD1 PHE A  88       2.114  19.146  -5.898  1.00  4.99           H  
ATOM   1432  HD2 PHE A  88       4.967  22.154  -4.893  1.00  4.99           H  
ATOM   1433  HE1 PHE A  88       1.235  20.577  -7.713  1.00  4.99           H  
ATOM   1434  HE2 PHE A  88       4.088  23.593  -6.698  1.00  4.99           H  
ATOM   1435  HZ  PHE A  88       2.223  22.804  -8.113  1.00  4.99           H  
ATOM   1436  N   GLN A  89       7.006  19.023  -5.311  1.00  2.49           N  
ATOM   1437  CA  GLN A  89       8.077  19.267  -6.266  1.00  2.44           C  
ATOM   1438  C   GLN A  89       8.388  18.013  -7.074  1.00  2.10           C  
ATOM   1439  O   GLN A  89       8.583  18.098  -8.286  1.00  2.01           O  
ATOM   1440  CB  GLN A  89       9.341  19.750  -5.562  1.00  3.66           C  
ATOM   1441  CG  GLN A  89      10.474  20.094  -6.520  1.00  3.66           C  
ATOM   1442  CD  GLN A  89      10.128  21.247  -7.449  1.00  3.66           C  
ATOM   1443  OE1 GLN A  89       9.665  22.304  -7.000  1.00  3.66           O  
ATOM   1444  NE2 GLN A  89      10.350  21.056  -8.748  1.00  3.66           N  
ATOM   1445  H   GLN A  89       7.184  19.105  -4.315  1.00  2.99           H  
ATOM   1446  HA  GLN A  89       7.751  20.037  -6.959  1.00  2.93           H  
ATOM   1447 1HB  GLN A  89       9.114  20.635  -4.967  1.00  4.39           H  
ATOM   1448 2HB  GLN A  89       9.697  18.979  -4.881  1.00  4.39           H  
ATOM   1449 1HG  GLN A  89      11.353  20.375  -5.940  1.00  4.39           H  
ATOM   1450 2HG  GLN A  89      10.698  19.219  -7.132  1.00  4.39           H  
ATOM   1451 1HE2 GLN A  89      10.144  21.782  -9.404  1.00  4.39           H  
ATOM   1452 2HE2 GLN A  89      10.719  20.184  -9.086  1.00  4.39           H  
ATOM   1453  N   ILE A  90       8.385  16.853  -6.410  1.00  2.09           N  
ATOM   1454  CA  ILE A  90       8.619  15.580  -7.082  1.00  1.92           C  
ATOM   1455  C   ILE A  90       7.522  15.311  -8.101  1.00  1.71           C  
ATOM   1456  O   ILE A  90       7.799  14.879  -9.222  1.00  1.56           O  
ATOM   1457  CB  ILE A  90       8.676  14.420  -6.086  1.00  2.88           C  
ATOM   1458  CG1 ILE A  90       9.908  14.539  -5.195  1.00  2.88           C  
ATOM   1459  CG2 ILE A  90       8.718  13.118  -6.855  1.00  2.88           C  
ATOM   1460  CD1 ILE A  90       9.881  13.603  -4.010  1.00  2.88           C  
ATOM   1461  H   ILE A  90       8.241  16.854  -5.406  1.00  2.51           H  
ATOM   1462  HA  ILE A  90       9.572  15.634  -7.609  1.00  2.30           H  
ATOM   1463  HB  ILE A  90       7.796  14.437  -5.443  1.00  3.46           H  
ATOM   1464 1HG1 ILE A  90      10.797  14.322  -5.786  1.00  3.46           H  
ATOM   1465 2HG1 ILE A  90       9.986  15.561  -4.827  1.00  3.46           H  
ATOM   1466 1HG2 ILE A  90       8.756  12.292  -6.149  1.00  3.46           H  
ATOM   1467 2HG2 ILE A  90       7.825  13.029  -7.474  1.00  3.46           H  
ATOM   1468 3HG2 ILE A  90       9.603  13.097  -7.490  1.00  3.46           H  
ATOM   1469 1HD1 ILE A  90      10.787  13.739  -3.419  1.00  3.46           H  
ATOM   1470 2HD1 ILE A  90       9.011  13.824  -3.394  1.00  3.46           H  
ATOM   1471 3HD1 ILE A  90       9.827  12.573  -4.359  1.00  3.46           H  
ATOM   1472  N   PHE A  91       6.282  15.573  -7.689  1.00  1.83           N  
ATOM   1473  CA  PHE A  91       5.104  15.443  -8.522  1.00  1.81           C  
ATOM   1474  C   PHE A  91       5.282  16.245  -9.796  1.00  1.75           C  
ATOM   1475  O   PHE A  91       5.158  15.689 -10.885  1.00  1.61           O  
ATOM   1476  CB  PHE A  91       3.874  15.924  -7.725  1.00  2.71           C  
ATOM   1477  CG  PHE A  91       2.568  16.013  -8.457  1.00  2.71           C  
ATOM   1478  CD1 PHE A  91       1.769  14.899  -8.648  1.00  2.71           C  
ATOM   1479  CD2 PHE A  91       2.121  17.239  -8.934  1.00  2.71           C  
ATOM   1480  CE1 PHE A  91       0.560  15.004  -9.308  1.00  2.71           C  
ATOM   1481  CE2 PHE A  91       0.909  17.348  -9.590  1.00  2.71           C  
ATOM   1482  CZ  PHE A  91       0.128  16.226  -9.778  1.00  2.71           C  
ATOM   1483  H   PHE A  91       6.143  15.884  -6.742  1.00  2.20           H  
ATOM   1484  HA  PHE A  91       4.974  14.396  -8.785  1.00  2.17           H  
ATOM   1485 1HB  PHE A  91       3.730  15.253  -6.879  1.00  3.26           H  
ATOM   1486 2HB  PHE A  91       4.076  16.901  -7.311  1.00  3.26           H  
ATOM   1487  HD1 PHE A  91       2.105  13.933  -8.271  1.00  3.26           H  
ATOM   1488  HD2 PHE A  91       2.739  18.125  -8.782  1.00  3.26           H  
ATOM   1489  HE1 PHE A  91      -0.051  14.118  -9.456  1.00  3.26           H  
ATOM   1490  HE2 PHE A  91       0.573  18.316  -9.958  1.00  3.26           H  
ATOM   1491  HZ  PHE A  91      -0.826  16.305 -10.297  1.00  3.26           H  
ATOM   1492  N   LYS A  92       5.613  17.533  -9.655  1.00  2.05           N  
ATOM   1493  CA  LYS A  92       5.821  18.413 -10.801  1.00  2.31           C  
ATOM   1494  C   LYS A  92       6.925  17.915 -11.726  1.00  2.01           C  
ATOM   1495  O   LYS A  92       6.781  17.979 -12.950  1.00  1.96           O  
ATOM   1496  CB  LYS A  92       6.189  19.821 -10.343  1.00  3.46           C  
ATOM   1497  CG  LYS A  92       5.089  20.655  -9.703  1.00  3.46           C  
ATOM   1498  CD  LYS A  92       5.601  22.080  -9.537  1.00  3.46           C  
ATOM   1499  CE  LYS A  92       6.758  22.094  -8.556  1.00  3.46           C  
ATOM   1500  NZ  LYS A  92       7.362  23.444  -8.366  1.00  3.46           N  
ATOM   1501  H   LYS A  92       5.702  17.919  -8.725  1.00  2.46           H  
ATOM   1502  HA  LYS A  92       4.894  18.455 -11.374  1.00  2.77           H  
ATOM   1503 1HB  LYS A  92       7.003  19.755  -9.620  1.00  4.16           H  
ATOM   1504 2HB  LYS A  92       6.566  20.385 -11.197  1.00  4.16           H  
ATOM   1505 1HG  LYS A  92       4.203  20.658 -10.338  1.00  4.16           H  
ATOM   1506 2HG  LYS A  92       4.823  20.249  -8.728  1.00  4.16           H  
ATOM   1507 1HD  LYS A  92       5.948  22.458 -10.500  1.00  4.16           H  
ATOM   1508 2HD  LYS A  92       4.806  22.730  -9.175  1.00  4.16           H  
ATOM   1509 1HE  LYS A  92       6.413  21.724  -7.593  1.00  4.16           H  
ATOM   1510 2HE  LYS A  92       7.528  21.421  -8.933  1.00  4.16           H  
ATOM   1511 1HZ  LYS A  92       8.139  23.340  -7.720  1.00  4.16           H  
ATOM   1512 2HZ  LYS A  92       7.705  23.791  -9.249  1.00  4.16           H  
ATOM   1513 3HZ  LYS A  92       6.685  24.098  -7.992  1.00  4.16           H  
ATOM   1514  N   ASP A  93       8.018  17.413 -11.143  1.00  2.04           N  
ATOM   1515  CA  ASP A  93       9.132  16.893 -11.926  1.00  2.10           C  
ATOM   1516  C   ASP A  93       8.656  15.749 -12.815  1.00  1.71           C  
ATOM   1517  O   ASP A  93       8.968  15.705 -14.009  1.00  1.74           O  
ATOM   1518  CB  ASP A  93      10.261  16.410 -11.006  1.00  3.15           C  
ATOM   1519  CG  ASP A  93      10.990  17.541 -10.274  1.00  3.15           C  
ATOM   1520  OD1 ASP A  93      10.808  18.685 -10.622  1.00  3.15           O  
ATOM   1521  OD2 ASP A  93      11.730  17.242  -9.367  1.00  3.15           O  
ATOM   1522  H   ASP A  93       8.093  17.410 -10.132  1.00  2.45           H  
ATOM   1523  HA  ASP A  93       9.513  17.690 -12.565  1.00  2.52           H  
ATOM   1524 1HB  ASP A  93       9.858  15.724 -10.262  1.00  3.78           H  
ATOM   1525 2HB  ASP A  93      10.992  15.855 -11.594  1.00  3.78           H  
ATOM   1526  N   ASN A  94       7.872  14.842 -12.228  1.00  1.54           N  
ATOM   1527  CA  ASN A  94       7.328  13.724 -12.970  1.00  1.37           C  
ATOM   1528  C   ASN A  94       6.299  14.166 -13.992  1.00  1.29           C  
ATOM   1529  O   ASN A  94       6.228  13.571 -15.058  1.00  1.21           O  
ATOM   1530  CB  ASN A  94       6.770  12.682 -12.031  1.00  2.06           C  
ATOM   1531  CG  ASN A  94       7.862  11.873 -11.376  1.00  2.06           C  
ATOM   1532  OD1 ASN A  94       8.961  11.728 -11.929  1.00  2.06           O  
ATOM   1533  ND2 ASN A  94       7.572  11.348 -10.214  1.00  2.06           N  
ATOM   1534  H   ASN A  94       7.666  14.925 -11.238  1.00  1.85           H  
ATOM   1535  HA  ASN A  94       8.141  13.262 -13.527  1.00  1.64           H  
ATOM   1536 1HB  ASN A  94       6.179  13.171 -11.256  1.00  2.47           H  
ATOM   1537 2HB  ASN A  94       6.109  12.011 -12.579  1.00  2.47           H  
ATOM   1538 1HD2 ASN A  94       8.232  10.792  -9.703  1.00  2.47           H  
ATOM   1539 2HD2 ASN A  94       6.671  11.511  -9.814  1.00  2.47           H  
ATOM   1540  N   VAL A  95       5.539  15.227 -13.703  1.00  1.46           N  
ATOM   1541  CA  VAL A  95       4.590  15.757 -14.681  1.00  1.55           C  
ATOM   1542  C   VAL A  95       5.291  16.183 -15.953  1.00  1.57           C  
ATOM   1543  O   VAL A  95       4.821  15.885 -17.052  1.00  1.60           O  
ATOM   1544  CB  VAL A  95       3.816  16.959 -14.128  1.00  2.33           C  
ATOM   1545  CG1 VAL A  95       3.037  17.613 -15.257  1.00  2.33           C  
ATOM   1546  CG2 VAL A  95       2.864  16.496 -13.045  1.00  2.33           C  
ATOM   1547  H   VAL A  95       5.606  15.664 -12.794  1.00  1.75           H  
ATOM   1548  HA  VAL A  95       3.875  14.972 -14.926  1.00  1.86           H  
ATOM   1549  HB  VAL A  95       4.513  17.690 -13.725  1.00  2.79           H  
ATOM   1550 1HG1 VAL A  95       2.491  18.470 -14.873  1.00  2.79           H  
ATOM   1551 2HG1 VAL A  95       3.728  17.944 -16.031  1.00  2.79           H  
ATOM   1552 3HG1 VAL A  95       2.334  16.895 -15.679  1.00  2.79           H  
ATOM   1553 1HG2 VAL A  95       2.312  17.343 -12.650  1.00  2.79           H  
ATOM   1554 2HG2 VAL A  95       2.175  15.783 -13.477  1.00  2.79           H  
ATOM   1555 3HG2 VAL A  95       3.410  16.021 -12.243  1.00  2.79           H  
ATOM   1556  N   GLU A  96       6.416  16.884 -15.803  1.00  1.71           N  
ATOM   1557  CA  GLU A  96       7.182  17.313 -16.961  1.00  1.90           C  
ATOM   1558  C   GLU A  96       7.682  16.108 -17.745  1.00  1.69           C  
ATOM   1559  O   GLU A  96       7.625  16.101 -18.975  1.00  1.92           O  
ATOM   1560  CB  GLU A  96       8.362  18.187 -16.541  1.00  2.85           C  
ATOM   1561  CG  GLU A  96       7.967  19.554 -16.004  1.00  2.85           C  
ATOM   1562  CD  GLU A  96       9.151  20.403 -15.630  1.00  2.85           C  
ATOM   1563  OE1 GLU A  96      10.258  19.930 -15.734  1.00  2.85           O  
ATOM   1564  OE2 GLU A  96       8.949  21.532 -15.247  1.00  2.85           O  
ATOM   1565  H   GLU A  96       6.734  17.126 -14.870  1.00  2.05           H  
ATOM   1566  HA  GLU A  96       6.530  17.895 -17.613  1.00  2.28           H  
ATOM   1567 1HB  GLU A  96       8.935  17.678 -15.767  1.00  3.42           H  
ATOM   1568 2HB  GLU A  96       9.024  18.341 -17.392  1.00  3.42           H  
ATOM   1569 1HG  GLU A  96       7.385  20.076 -16.764  1.00  3.42           H  
ATOM   1570 2HG  GLU A  96       7.332  19.419 -15.129  1.00  3.42           H  
ATOM   1571  N   ARG A  97       8.136  15.078 -17.023  1.00  1.62           N  
ATOM   1572  CA  ARG A  97       8.593  13.838 -17.641  1.00  1.75           C  
ATOM   1573  C   ARG A  97       7.463  13.162 -18.417  1.00  1.55           C  
ATOM   1574  O   ARG A  97       7.663  12.728 -19.550  1.00  1.98           O  
ATOM   1575  CB  ARG A  97       9.133  12.903 -16.570  1.00  2.62           C  
ATOM   1576  CG  ARG A  97      10.452  13.350 -15.963  1.00  2.62           C  
ATOM   1577  CD  ARG A  97      10.841  12.537 -14.781  1.00  2.62           C  
ATOM   1578  NE  ARG A  97      12.138  12.941 -14.262  1.00  2.62           N  
ATOM   1579  CZ  ARG A  97      12.542  12.815 -12.980  1.00  2.62           C  
ATOM   1580  NH1 ARG A  97      11.743  12.319 -12.058  1.00  2.62           N  
ATOM   1581  NH2 ARG A  97      13.761  13.200 -12.644  1.00  2.62           N  
ATOM   1582  H   ARG A  97       8.190  15.164 -16.012  1.00  1.94           H  
ATOM   1583  HA  ARG A  97       9.399  14.075 -18.337  1.00  2.10           H  
ATOM   1584 1HB  ARG A  97       8.414  12.804 -15.762  1.00  3.15           H  
ATOM   1585 2HB  ARG A  97       9.286  11.911 -16.995  1.00  3.15           H  
ATOM   1586 1HG  ARG A  97      11.241  13.262 -16.710  1.00  3.15           H  
ATOM   1587 2HG  ARG A  97      10.370  14.390 -15.648  1.00  3.15           H  
ATOM   1588 1HD  ARG A  97      10.106  12.665 -13.990  1.00  3.15           H  
ATOM   1589 2HD  ARG A  97      10.896  11.486 -15.060  1.00  3.15           H  
ATOM   1590  HE  ARG A  97      12.798  13.332 -14.921  1.00  3.15           H  
ATOM   1591 1HH1 ARG A  97      10.796  12.030 -12.283  1.00  3.15           H  
ATOM   1592 2HH1 ARG A  97      12.067  12.240 -11.106  1.00  3.15           H  
ATOM   1593 1HH2 ARG A  97      14.382  13.585 -13.344  1.00  3.15           H  
ATOM   1594 2HH2 ARG A  97      14.071  13.114 -11.688  1.00  3.15           H  
ATOM   1595  N   ILE A  98       6.271  13.123 -17.820  1.00  1.23           N  
ATOM   1596  CA  ILE A  98       5.085  12.549 -18.444  1.00  1.29           C  
ATOM   1597  C   ILE A  98       4.716  13.223 -19.740  1.00  1.69           C  
ATOM   1598  O   ILE A  98       4.489  12.549 -20.743  1.00  2.04           O  
ATOM   1599  CB  ILE A  98       3.874  12.623 -17.488  1.00  1.94           C  
ATOM   1600  CG1 ILE A  98       4.047  11.668 -16.312  1.00  1.94           C  
ATOM   1601  CG2 ILE A  98       2.574  12.369 -18.222  1.00  1.94           C  
ATOM   1602  CD1 ILE A  98       3.059  11.925 -15.201  1.00  1.94           C  
ATOM   1603  H   ILE A  98       6.182  13.491 -16.885  1.00  1.48           H  
ATOM   1604  HA  ILE A  98       5.291  11.499 -18.656  1.00  1.55           H  
ATOM   1605  HB  ILE A  98       3.832  13.625 -17.064  1.00  2.32           H  
ATOM   1606 1HG1 ILE A  98       3.905  10.648 -16.664  1.00  2.32           H  
ATOM   1607 2HG1 ILE A  98       5.055  11.751 -15.917  1.00  2.32           H  
ATOM   1608 1HG2 ILE A  98       1.742  12.459 -17.526  1.00  2.32           H  
ATOM   1609 2HG2 ILE A  98       2.455  13.097 -19.022  1.00  2.32           H  
ATOM   1610 3HG2 ILE A  98       2.585  11.369 -18.646  1.00  2.32           H  
ATOM   1611 1HD1 ILE A  98       3.219  11.212 -14.399  1.00  2.32           H  
ATOM   1612 2HD1 ILE A  98       3.195  12.936 -14.818  1.00  2.32           H  
ATOM   1613 3HD1 ILE A  98       2.046  11.818 -15.585  1.00  2.32           H  
ATOM   1614  N   GLU A  99       4.655  14.550 -19.723  1.00  2.05           N  
ATOM   1615  CA  GLU A  99       4.249  15.281 -20.905  1.00  3.14           C  
ATOM   1616  C   GLU A  99       5.290  15.210 -22.010  1.00  3.11           C  
ATOM   1617  O   GLU A  99       4.933  15.050 -23.176  1.00  3.85           O  
ATOM   1618  CB  GLU A  99       3.963  16.736 -20.536  1.00  4.71           C  
ATOM   1619  CG  GLU A  99       2.727  16.916 -19.663  1.00  4.71           C  
ATOM   1620  CD  GLU A  99       1.459  16.474 -20.346  1.00  4.71           C  
ATOM   1621  OE1 GLU A  99       1.251  16.858 -21.472  1.00  4.71           O  
ATOM   1622  OE2 GLU A  99       0.698  15.754 -19.743  1.00  4.71           O  
ATOM   1623  H   GLU A  99       4.858  15.054 -18.868  1.00  2.46           H  
ATOM   1624  HA  GLU A  99       3.328  14.835 -21.283  1.00  3.77           H  
ATOM   1625 1HB  GLU A  99       4.816  17.151 -20.000  1.00  5.65           H  
ATOM   1626 2HB  GLU A  99       3.824  17.325 -21.443  1.00  5.65           H  
ATOM   1627 1HG  GLU A  99       2.854  16.337 -18.749  1.00  5.65           H  
ATOM   1628 2HG  GLU A  99       2.639  17.966 -19.386  1.00  5.65           H  
ATOM   1629  N   ALA A 100       6.571  15.275 -21.645  1.00  3.24           N  
ATOM   1630  CA  ALA A 100       7.641  15.185 -22.629  1.00  4.16           C  
ATOM   1631  C   ALA A 100       7.605  13.843 -23.339  1.00  3.48           C  
ATOM   1632  O   ALA A 100       7.759  13.769 -24.559  1.00  4.93           O  
ATOM   1633  CB  ALA A 100       8.989  15.388 -21.960  1.00  6.24           C  
ATOM   1634  H   ALA A 100       6.820  15.414 -20.674  1.00  3.89           H  
ATOM   1635  HA  ALA A 100       7.487  15.966 -23.374  1.00  4.99           H  
ATOM   1636 1HB  ALA A 100       9.779  15.339 -22.709  1.00  7.49           H  
ATOM   1637 2HB  ALA A 100       9.009  16.363 -21.474  1.00  7.49           H  
ATOM   1638 3HB  ALA A 100       9.146  14.609 -21.216  1.00  7.49           H  
ATOM   1639  N   MET A 101       7.387  12.783 -22.566  1.00  2.24           N  
ATOM   1640  CA  MET A 101       7.298  11.440 -23.103  1.00  2.17           C  
ATOM   1641  C   MET A 101       6.033  11.254 -23.940  1.00  2.03           C  
ATOM   1642  O   MET A 101       6.075  10.623 -24.994  1.00  2.59           O  
ATOM   1643  CB  MET A 101       7.387  10.456 -21.952  1.00  3.25           C  
ATOM   1644  CG  MET A 101       8.775  10.434 -21.307  1.00  3.25           C  
ATOM   1645  SD  MET A 101       8.887   9.357 -19.866  1.00  3.25           S  
ATOM   1646  CE  MET A 101      10.457   9.846 -19.160  1.00  3.25           C  
ATOM   1647  H   MET A 101       7.293  12.901 -21.565  1.00  2.69           H  
ATOM   1648  HA  MET A 101       8.151  11.278 -23.760  1.00  2.60           H  
ATOM   1649 1HB  MET A 101       6.663  10.724 -21.185  1.00  3.91           H  
ATOM   1650 2HB  MET A 101       7.147   9.453 -22.300  1.00  3.91           H  
ATOM   1651 1HG  MET A 101       9.501  10.090 -22.043  1.00  3.91           H  
ATOM   1652 2HG  MET A 101       9.059  11.441 -21.008  1.00  3.91           H  
ATOM   1653 1HE  MET A 101      10.650   9.259 -18.262  1.00  3.91           H  
ATOM   1654 2HE  MET A 101      11.252   9.671 -19.887  1.00  3.91           H  
ATOM   1655 3HE  MET A 101      10.426  10.905 -18.903  1.00  3.91           H  
ATOM   1656  N   ASN A 102       4.919  11.849 -23.508  1.00  2.01           N  
ATOM   1657  CA  ASN A 102       3.671  11.771 -24.267  1.00  2.97           C  
ATOM   1658  C   ASN A 102       3.757  12.473 -25.616  1.00  3.58           C  
ATOM   1659  O   ASN A 102       3.088  12.068 -26.568  1.00  6.92           O  
ATOM   1660  CB  ASN A 102       2.518  12.313 -23.454  1.00  4.46           C  
ATOM   1661  CG  ASN A 102       2.045  11.335 -22.417  1.00  4.46           C  
ATOM   1662  OD1 ASN A 102       2.230  10.118 -22.567  1.00  4.46           O  
ATOM   1663  ND2 ASN A 102       1.420  11.822 -21.384  1.00  4.46           N  
ATOM   1664  H   ASN A 102       4.916  12.345 -22.627  1.00  2.41           H  
ATOM   1665  HA  ASN A 102       3.468  10.718 -24.473  1.00  3.56           H  
ATOM   1666 1HB  ASN A 102       2.824  13.234 -22.956  1.00  5.35           H  
ATOM   1667 2HB  ASN A 102       1.686  12.558 -24.116  1.00  5.35           H  
ATOM   1668 1HD2 ASN A 102       1.065  11.205 -20.676  1.00  5.35           H  
ATOM   1669 2HD2 ASN A 102       1.278  12.809 -21.302  1.00  5.35           H  
ATOM   1670  N   LYS A 103       4.602  13.500 -25.718  1.00  4.59           N  
ATOM   1671  CA  LYS A 103       4.829  14.180 -26.990  1.00  6.29           C  
ATOM   1672  C   LYS A 103       5.600  13.322 -28.013  1.00  6.52           C  
ATOM   1673  O   LYS A 103       5.674  13.685 -29.188  1.00  8.70           O  
ATOM   1674  CB  LYS A 103       5.573  15.496 -26.762  1.00  9.44           C  
ATOM   1675  CG  LYS A 103       4.749  16.574 -26.068  1.00  9.44           C  
ATOM   1676  CD  LYS A 103       5.565  17.839 -25.843  1.00  9.44           C  
ATOM   1677  CE  LYS A 103       4.740  18.916 -25.152  1.00  9.44           C  
ATOM   1678  NZ  LYS A 103       5.529  20.159 -24.922  1.00  9.44           N  
ATOM   1679  H   LYS A 103       5.089  13.831 -24.893  1.00  5.51           H  
ATOM   1680  HA  LYS A 103       3.857  14.411 -27.426  1.00  7.55           H  
ATOM   1681 1HB  LYS A 103       6.460  15.312 -26.156  1.00 11.32           H  
ATOM   1682 2HB  LYS A 103       5.909  15.895 -27.719  1.00 11.32           H  
ATOM   1683 1HG  LYS A 103       3.892  16.823 -26.694  1.00 11.32           H  
ATOM   1684 2HG  LYS A 103       4.378  16.210 -25.116  1.00 11.32           H  
ATOM   1685 1HD  LYS A 103       6.433  17.606 -25.225  1.00 11.32           H  
ATOM   1686 2HD  LYS A 103       5.915  18.220 -26.801  1.00 11.32           H  
ATOM   1687 1HE  LYS A 103       3.876  19.157 -25.770  1.00 11.32           H  
ATOM   1688 2HE  LYS A 103       4.389  18.539 -24.191  1.00 11.32           H  
ATOM   1689 1HZ  LYS A 103       4.950  20.848 -24.464  1.00 11.32           H  
ATOM   1690 2HZ  LYS A 103       6.327  19.948 -24.339  1.00 11.32           H  
ATOM   1691 3HZ  LYS A 103       5.848  20.524 -25.808  1.00 11.32           H  
ATOM   1692  N   LEU A 104       6.181  12.201 -27.574  1.00  6.34           N  
ATOM   1693  CA  LEU A 104       6.927  11.324 -28.460  1.00  7.20           C  
ATOM   1694  C   LEU A 104       5.998  10.341 -29.154  1.00  8.91           C  
ATOM   1695  O   LEU A 104       4.961   9.962 -28.607  1.00 49.65           O  
ATOM   1696  CB  LEU A 104       7.980  10.552 -27.663  1.00 10.80           C  
ATOM   1697  CG  LEU A 104       9.010  11.420 -26.935  1.00 10.80           C  
ATOM   1698  CD1 LEU A 104       9.922  10.530 -26.106  1.00 10.80           C  
ATOM   1699  CD2 LEU A 104       9.798  12.225 -27.956  1.00 10.80           C  
ATOM   1700  H   LEU A 104       6.103  11.920 -26.607  1.00  7.61           H  
ATOM   1701  HA  LEU A 104       7.423  11.930 -29.217  1.00  8.64           H  
ATOM   1702 1HB  LEU A 104       7.478   9.934 -26.921  1.00 12.96           H  
ATOM   1703 2HB  LEU A 104       8.522   9.898 -28.345  1.00 12.96           H  
ATOM   1704  HG  LEU A 104       8.497  12.100 -26.257  1.00 12.96           H  
ATOM   1705 1HD1 LEU A 104      10.649  11.147 -25.578  1.00 12.96           H  
ATOM   1706 2HD1 LEU A 104       9.325   9.973 -25.384  1.00 12.96           H  
ATOM   1707 3HD1 LEU A 104      10.444   9.834 -26.761  1.00 12.96           H  
ATOM   1708 1HD2 LEU A 104      10.528  12.850 -27.441  1.00 12.96           H  
ATOM   1709 2HD2 LEU A 104      10.315  11.546 -28.634  1.00 12.96           H  
ATOM   1710 3HD2 LEU A 104       9.116  12.857 -28.525  1.00 12.96           H  
ATOM   1711  N   ASN A 105       6.371   9.919 -30.361  1.00 32.79           N  
ATOM   1712  CA  ASN A 105       5.558   8.972 -31.121  1.00 36.74           C  
ATOM   1713  C   ASN A 105       5.611   7.578 -30.501  1.00 26.97           C  
ATOM   1714  O   ASN A 105       6.372   6.714 -30.941  1.00 43.52           O  
ATOM   1715  CB  ASN A 105       6.009   8.933 -32.569  1.00 55.11           C  
ATOM   1716  CG  ASN A 105       5.106   8.103 -33.441  1.00 55.11           C  
ATOM   1717  OD1 ASN A 105       4.166   7.463 -32.957  1.00 55.11           O  
ATOM   1718  ND2 ASN A 105       5.374   8.103 -34.723  1.00 55.11           N  
ATOM   1719  H   ASN A 105       7.232  10.263 -30.761  1.00 39.35           H  
ATOM   1720  HA  ASN A 105       4.519   9.302 -31.088  1.00 44.09           H  
ATOM   1721 1HB  ASN A 105       6.041   9.949 -32.966  1.00 66.13           H  
ATOM   1722 2HB  ASN A 105       7.020   8.529 -32.625  1.00 66.13           H  
ATOM   1723 1HD2 ASN A 105       4.807   7.571 -35.352  1.00 66.13           H  
ATOM   1724 2HD2 ASN A 105       6.144   8.636 -35.072  1.00 66.13           H  
ATOM   1725  N   ARG A 106       4.781   7.371 -29.485  1.00 12.86           N  
ATOM   1726  CA  ARG A 106       4.711   6.113 -28.758  1.00  8.18           C  
ATOM   1727  C   ARG A 106       3.346   5.449 -28.857  1.00  6.30           C  
ATOM   1728  O   ARG A 106       2.328   6.115 -29.047  1.00  6.58           O  
ATOM   1729  CB  ARG A 106       5.048   6.341 -27.294  1.00 12.27           C  
ATOM   1730  CG  ARG A 106       6.485   6.756 -27.029  1.00 12.27           C  
ATOM   1731  CD  ARG A 106       6.722   6.967 -25.583  1.00 12.27           C  
ATOM   1732  NE  ARG A 106       8.124   7.197 -25.285  1.00 12.27           N  
ATOM   1733  CZ  ARG A 106       8.633   7.203 -24.037  1.00 12.27           C  
ATOM   1734  NH1 ARG A 106       7.834   7.008 -23.015  1.00 12.27           N  
ATOM   1735  NH2 ARG A 106       9.925   7.390 -23.837  1.00 12.27           N  
ATOM   1736  H   ARG A 106       4.204   8.147 -29.185  1.00 15.43           H  
ATOM   1737  HA  ARG A 106       5.453   5.434 -29.180  1.00  9.82           H  
ATOM   1738 1HB  ARG A 106       4.403   7.120 -26.891  1.00 14.72           H  
ATOM   1739 2HB  ARG A 106       4.858   5.431 -26.726  1.00 14.72           H  
ATOM   1740 1HG  ARG A 106       7.161   5.977 -27.381  1.00 14.72           H  
ATOM   1741 2HG  ARG A 106       6.697   7.689 -27.552  1.00 14.72           H  
ATOM   1742 1HD  ARG A 106       6.156   7.835 -25.248  1.00 14.72           H  
ATOM   1743 2HD  ARG A 106       6.396   6.091 -25.031  1.00 14.72           H  
ATOM   1744  HE  ARG A 106       8.760   7.342 -26.059  1.00 14.72           H  
ATOM   1745 1HH1 ARG A 106       6.847   6.857 -23.165  1.00 14.72           H  
ATOM   1746 2HH1 ARG A 106       8.210   6.993 -22.073  1.00 14.72           H  
ATOM   1747 1HH2 ARG A 106      10.544   7.533 -24.622  1.00 14.72           H  
ATOM   1748 2HH2 ARG A 106      10.292   7.378 -22.895  1.00 14.72           H  
ATOM   1749  N   GLY A 107       3.332   4.123 -28.705  1.00  5.82           N  
ATOM   1750  CA  GLY A 107       2.097   3.339 -28.741  1.00  5.15           C  
ATOM   1751  C   GLY A 107       1.417   3.237 -27.369  1.00  3.84           C  
ATOM   1752  O   GLY A 107       0.394   2.559 -27.232  1.00  3.67           O  
ATOM   1753  H   GLY A 107       4.208   3.640 -28.561  1.00  6.98           H  
ATOM   1754 1HA  GLY A 107       1.407   3.790 -29.454  1.00  6.18           H  
ATOM   1755 2HA  GLY A 107       2.320   2.339 -29.108  1.00  6.18           H  
ATOM   1756  N   PHE A 108       1.973   3.937 -26.375  1.00  3.48           N  
ATOM   1757  CA  PHE A 108       1.451   3.949 -25.019  1.00  2.86           C  
ATOM   1758  C   PHE A 108       1.613   5.336 -24.442  1.00  3.09           C  
ATOM   1759  O   PHE A 108       2.297   6.182 -25.019  1.00  4.35           O  
ATOM   1760  CB  PHE A 108       2.186   2.950 -24.129  1.00  4.29           C  
ATOM   1761  CG  PHE A 108       3.618   3.294 -23.835  1.00  4.29           C  
ATOM   1762  CD1 PHE A 108       3.959   3.912 -22.640  1.00  4.29           C  
ATOM   1763  CD2 PHE A 108       4.623   3.015 -24.745  1.00  4.29           C  
ATOM   1764  CE1 PHE A 108       5.273   4.227 -22.355  1.00  4.29           C  
ATOM   1765  CE2 PHE A 108       5.938   3.328 -24.462  1.00  4.29           C  
ATOM   1766  CZ  PHE A 108       6.263   3.929 -23.265  1.00  4.29           C  
ATOM   1767  H   PHE A 108       2.802   4.477 -26.557  1.00  4.18           H  
ATOM   1768  HA  PHE A 108       0.391   3.705 -25.044  1.00  3.43           H  
ATOM   1769 1HB  PHE A 108       1.661   2.860 -23.179  1.00  5.15           H  
ATOM   1770 2HB  PHE A 108       2.165   1.976 -24.597  1.00  5.15           H  
ATOM   1771  HD1 PHE A 108       3.173   4.144 -21.919  1.00  5.15           H  
ATOM   1772  HD2 PHE A 108       4.368   2.535 -25.692  1.00  5.15           H  
ATOM   1773  HE1 PHE A 108       5.527   4.705 -21.411  1.00  5.15           H  
ATOM   1774  HE2 PHE A 108       6.722   3.099 -25.184  1.00  5.15           H  
ATOM   1775  HZ  PHE A 108       7.301   4.174 -23.041  1.00  5.15           H  
ATOM   1776  N   THR A 109       0.979   5.564 -23.305  1.00  2.63           N  
ATOM   1777  CA  THR A 109       0.985   6.874 -22.691  1.00  3.55           C  
ATOM   1778  C   THR A 109       1.126   6.833 -21.181  1.00  2.55           C  
ATOM   1779  O   THR A 109       0.799   5.837 -20.529  1.00  3.22           O  
ATOM   1780  CB  THR A 109      -0.300   7.619 -23.059  1.00  5.32           C  
ATOM   1781  OG1 THR A 109      -0.237   8.949 -22.539  1.00  5.32           O  
ATOM   1782  CG2 THR A 109      -1.517   6.902 -22.497  1.00  5.32           C  
ATOM   1783  H   THR A 109       0.449   4.820 -22.880  1.00  3.16           H  
ATOM   1784  HA  THR A 109       1.832   7.433 -23.088  1.00  4.26           H  
ATOM   1785  HB  THR A 109      -0.382   7.670 -24.145  1.00  6.39           H  
ATOM   1786  HG1 THR A 109       0.653   9.292 -22.660  1.00  6.39           H  
ATOM   1787 1HG2 THR A 109      -2.419   7.443 -22.776  1.00  6.39           H  
ATOM   1788 2HG2 THR A 109      -1.563   5.891 -22.903  1.00  6.39           H  
ATOM   1789 3HG2 THR A 109      -1.444   6.854 -21.415  1.00  6.39           H  
ATOM   1790  N   LEU A 110       1.633   7.942 -20.643  1.00  1.49           N  
ATOM   1791  CA  LEU A 110       1.864   8.098 -19.216  1.00  1.20           C  
ATOM   1792  C   LEU A 110       0.871   9.100 -18.627  1.00  1.12           C  
ATOM   1793  O   LEU A 110       0.311   9.928 -19.346  1.00  1.23           O  
ATOM   1794  CB  LEU A 110       3.294   8.583 -18.961  1.00  1.80           C  
ATOM   1795  CG  LEU A 110       4.418   7.743 -19.584  1.00  1.80           C  
ATOM   1796  CD1 LEU A 110       5.748   8.381 -19.239  1.00  1.80           C  
ATOM   1797  CD2 LEU A 110       4.354   6.316 -19.096  1.00  1.80           C  
ATOM   1798  H   LEU A 110       1.867   8.715 -21.258  1.00  1.79           H  
ATOM   1799  HA  LEU A 110       1.720   7.135 -18.730  1.00  1.44           H  
ATOM   1800 1HB  LEU A 110       3.391   9.588 -19.360  1.00  2.16           H  
ATOM   1801 2HB  LEU A 110       3.464   8.620 -17.886  1.00  2.16           H  
ATOM   1802  HG  LEU A 110       4.313   7.753 -20.670  1.00  2.16           H  
ATOM   1803 1HD1 LEU A 110       6.552   7.804 -19.696  1.00  2.16           H  
ATOM   1804 2HD1 LEU A 110       5.771   9.402 -19.617  1.00  2.16           H  
ATOM   1805 3HD1 LEU A 110       5.877   8.390 -18.159  1.00  2.16           H  
ATOM   1806 1HD2 LEU A 110       5.153   5.738 -19.555  1.00  2.16           H  
ATOM   1807 2HD2 LEU A 110       4.472   6.297 -18.016  1.00  2.16           H  
ATOM   1808 3HD2 LEU A 110       3.393   5.885 -19.370  1.00  2.16           H  
ATOM   1809  N   GLY A 111       0.676   9.053 -17.314  1.00  1.03           N  
ATOM   1810  CA  GLY A 111      -0.265   9.975 -16.688  1.00  1.09           C  
ATOM   1811  C   GLY A 111      -0.175   9.966 -15.172  1.00  1.04           C  
ATOM   1812  O   GLY A 111       0.657   9.272 -14.585  1.00  1.02           O  
ATOM   1813  H   GLY A 111       1.170   8.364 -16.761  1.00  1.24           H  
ATOM   1814 1HA  GLY A 111      -0.081  10.985 -17.056  1.00  1.31           H  
ATOM   1815 2HA  GLY A 111      -1.277   9.711 -16.992  1.00  1.31           H  
ATOM   1816  N   LEU A 112      -1.047  10.738 -14.530  1.00  1.21           N  
ATOM   1817  CA  LEU A 112      -0.966  10.911 -13.084  1.00  1.40           C  
ATOM   1818  C   LEU A 112      -1.581   9.783 -12.279  1.00  1.46           C  
ATOM   1819  O   LEU A 112      -2.692   9.917 -11.756  1.00  1.94           O  
ATOM   1820  CB  LEU A 112      -1.643  12.200 -12.658  1.00  2.10           C  
ATOM   1821  CG  LEU A 112      -1.128  13.464 -13.317  1.00  2.10           C  
ATOM   1822  CD1 LEU A 112      -1.903  14.645 -12.783  1.00  2.10           C  
ATOM   1823  CD2 LEU A 112       0.344  13.606 -13.044  1.00  2.10           C  
ATOM   1824  H   LEU A 112      -1.727  11.266 -15.068  1.00  1.45           H  
ATOM   1825  HA  LEU A 112       0.089  10.974 -12.820  1.00  1.68           H  
ATOM   1826 1HB  LEU A 112      -2.711  12.130 -12.826  1.00  2.52           H  
ATOM   1827 2HB  LEU A 112      -1.474  12.318 -11.594  1.00  2.52           H  
ATOM   1828  HG  LEU A 112      -1.291  13.406 -14.393  1.00  2.52           H  
ATOM   1829 1HD1 LEU A 112      -1.542  15.552 -13.263  1.00  2.52           H  
ATOM   1830 2HD1 LEU A 112      -2.962  14.513 -13.000  1.00  2.52           H  
ATOM   1831 3HD1 LEU A 112      -1.760  14.718 -11.707  1.00  2.52           H  
ATOM   1832 1HD2 LEU A 112       0.697  14.508 -13.529  1.00  2.52           H  
ATOM   1833 2HD2 LEU A 112       0.507  13.673 -11.970  1.00  2.52           H  
ATOM   1834 3HD2 LEU A 112       0.876  12.743 -13.442  1.00  2.52           H  
ATOM   1835  N   ASN A 113      -0.847   8.685 -12.177  1.00  1.31           N  
ATOM   1836  CA  ASN A 113      -1.251   7.559 -11.356  1.00  1.34           C  
ATOM   1837  C   ASN A 113      -0.777   7.779  -9.913  1.00  1.33           C  
ATOM   1838  O   ASN A 113      -0.211   8.828  -9.595  1.00  1.49           O  
ATOM   1839  CB  ASN A 113      -0.742   6.264 -11.951  1.00  2.01           C  
ATOM   1840  CG  ASN A 113       0.745   6.125 -11.927  1.00  2.01           C  
ATOM   1841  OD1 ASN A 113       1.439   6.574 -11.010  1.00  2.01           O  
ATOM   1842  ND2 ASN A 113       1.263   5.486 -12.933  1.00  2.01           N  
ATOM   1843  H   ASN A 113       0.031   8.657 -12.683  1.00  1.57           H  
ATOM   1844  HA  ASN A 113      -2.337   7.512 -11.338  1.00  1.61           H  
ATOM   1845 1HB  ASN A 113      -1.180   5.421 -11.426  1.00  2.41           H  
ATOM   1846 2HB  ASN A 113      -1.074   6.200 -12.988  1.00  2.41           H  
ATOM   1847 1HD2 ASN A 113       2.254   5.344 -12.962  1.00  2.41           H  
ATOM   1848 2HD2 ASN A 113       0.679   5.129 -13.662  1.00  2.41           H  
ATOM   1849  N   ALA A 114      -0.988   6.785  -9.049  1.00  1.46           N  
ATOM   1850  CA  ALA A 114      -0.641   6.876  -7.627  1.00  1.86           C  
ATOM   1851  C   ALA A 114       0.849   7.084  -7.307  1.00  2.09           C  
ATOM   1852  O   ALA A 114       1.185   7.351  -6.153  1.00  3.12           O  
ATOM   1853  CB  ALA A 114      -1.100   5.619  -6.919  1.00  2.79           C  
ATOM   1854  H   ALA A 114      -1.435   5.931  -9.371  1.00  1.75           H  
ATOM   1855  HA  ALA A 114      -1.183   7.728  -7.217  1.00  2.23           H  
ATOM   1856 1HB  ALA A 114      -0.898   5.707  -5.851  1.00  3.35           H  
ATOM   1857 2HB  ALA A 114      -2.167   5.484  -7.074  1.00  3.35           H  
ATOM   1858 3HB  ALA A 114      -0.564   4.759  -7.319  1.00  3.35           H  
ATOM   1859  N   PHE A 115       1.746   6.941  -8.284  1.00  1.92           N  
ATOM   1860  CA  PHE A 115       3.169   7.051  -7.996  1.00  3.06           C  
ATOM   1861  C   PHE A 115       3.798   8.346  -8.512  1.00  2.40           C  
ATOM   1862  O   PHE A 115       5.025   8.477  -8.525  1.00  3.41           O  
ATOM   1863  CB  PHE A 115       3.889   5.877  -8.648  1.00  4.59           C  
ATOM   1864  CG  PHE A 115       3.343   4.554  -8.212  1.00  4.59           C  
ATOM   1865  CD1 PHE A 115       2.688   3.740  -9.124  1.00  4.59           C  
ATOM   1866  CD2 PHE A 115       3.453   4.127  -6.901  1.00  4.59           C  
ATOM   1867  CE1 PHE A 115       2.169   2.519  -8.737  1.00  4.59           C  
ATOM   1868  CE2 PHE A 115       2.928   2.912  -6.513  1.00  4.59           C  
ATOM   1869  CZ  PHE A 115       2.291   2.106  -7.430  1.00  4.59           C  
ATOM   1870  H   PHE A 115       1.455   6.742  -9.230  1.00  2.30           H  
ATOM   1871  HA  PHE A 115       3.307   7.005  -6.915  1.00  3.67           H  
ATOM   1872 1HB  PHE A 115       3.795   5.944  -9.732  1.00  5.51           H  
ATOM   1873 2HB  PHE A 115       4.949   5.910  -8.402  1.00  5.51           H  
ATOM   1874  HD1 PHE A 115       2.591   4.076 -10.156  1.00  5.51           H  
ATOM   1875  HD2 PHE A 115       3.953   4.762  -6.170  1.00  5.51           H  
ATOM   1876  HE1 PHE A 115       1.660   1.887  -9.464  1.00  5.51           H  
ATOM   1877  HE2 PHE A 115       3.018   2.589  -5.478  1.00  5.51           H  
ATOM   1878  HZ  PHE A 115       1.881   1.148  -7.116  1.00  5.51           H  
ATOM   1879  N   THR A 116       2.984   9.309  -8.936  1.00  1.62           N  
ATOM   1880  CA  THR A 116       3.554  10.543  -9.471  1.00  1.81           C  
ATOM   1881  C   THR A 116       4.341  11.349  -8.433  1.00  1.47           C  
ATOM   1882  O   THR A 116       5.350  11.967  -8.769  1.00  2.02           O  
ATOM   1883  CB  THR A 116       2.493  11.421 -10.129  1.00  2.71           C  
ATOM   1884  OG1 THR A 116       1.869  10.683 -11.187  1.00  2.71           O  
ATOM   1885  CG2 THR A 116       3.176  12.639 -10.735  1.00  2.71           C  
ATOM   1886  H   THR A 116       1.975   9.179  -8.926  1.00  1.94           H  
ATOM   1887  HA  THR A 116       4.253  10.272 -10.254  1.00  2.17           H  
ATOM   1888  HB  THR A 116       1.744  11.730  -9.400  1.00  3.26           H  
ATOM   1889  HG1 THR A 116       2.546  10.253 -11.728  1.00  3.26           H  
ATOM   1890 1HG2 THR A 116       2.440  13.272 -11.221  1.00  3.26           H  
ATOM   1891 2HG2 THR A 116       3.673  13.203  -9.951  1.00  3.26           H  
ATOM   1892 3HG2 THR A 116       3.911  12.313 -11.468  1.00  3.26           H  
ATOM   1893  N   ASP A 117       3.922  11.349  -7.170  1.00  2.38           N  
ATOM   1894  CA  ASP A 117       4.672  12.118  -6.173  1.00  4.59           C  
ATOM   1895  C   ASP A 117       5.928  11.414  -5.607  1.00  2.13           C  
ATOM   1896  O   ASP A 117       6.472  11.878  -4.602  1.00  2.58           O  
ATOM   1897  CB  ASP A 117       3.805  12.495  -4.977  1.00  6.88           C  
ATOM   1898  CG  ASP A 117       3.399  11.301  -4.124  1.00  6.88           C  
ATOM   1899  OD1 ASP A 117       3.657  10.189  -4.516  1.00  6.88           O  
ATOM   1900  OD2 ASP A 117       2.855  11.521  -3.069  1.00  6.88           O  
ATOM   1901  H   ASP A 117       3.093  10.837  -6.901  1.00  2.86           H  
ATOM   1902  HA  ASP A 117       5.003  13.042  -6.650  1.00  5.51           H  
ATOM   1903 1HB  ASP A 117       4.348  13.201  -4.354  1.00  8.26           H  
ATOM   1904 2HB  ASP A 117       2.903  12.995  -5.328  1.00  8.26           H  
ATOM   1905  N   MET A 118       6.400  10.317  -6.220  1.00  2.10           N  
ATOM   1906  CA  MET A 118       7.597   9.671  -5.685  1.00  3.46           C  
ATOM   1907  C   MET A 118       8.682   9.509  -6.742  1.00  2.23           C  
ATOM   1908  O   MET A 118       8.427   9.659  -7.942  1.00  5.04           O  
ATOM   1909  CB  MET A 118       7.225   8.333  -5.060  1.00  5.19           C  
ATOM   1910  CG  MET A 118       6.709   7.285  -6.020  1.00  5.19           C  
ATOM   1911  SD  MET A 118       6.295   5.765  -5.170  1.00  5.19           S  
ATOM   1912  CE  MET A 118       7.918   5.366  -4.562  1.00  5.19           C  
ATOM   1913  H   MET A 118       5.942   9.918  -7.033  1.00  2.52           H  
ATOM   1914  HA  MET A 118       8.012  10.306  -4.912  1.00  4.15           H  
ATOM   1915 1HB  MET A 118       8.094   7.913  -4.559  1.00  6.23           H  
ATOM   1916 2HB  MET A 118       6.458   8.492  -4.301  1.00  6.23           H  
ATOM   1917 1HG  MET A 118       5.812   7.659  -6.499  1.00  6.23           H  
ATOM   1918 2HG  MET A 118       7.456   7.071  -6.785  1.00  6.23           H  
ATOM   1919 1HE  MET A 118       7.882   4.436  -3.994  1.00  6.23           H  
ATOM   1920 2HE  MET A 118       8.602   5.261  -5.401  1.00  6.23           H  
ATOM   1921 3HE  MET A 118       8.262   6.171  -3.914  1.00  6.23           H  
ATOM   1922  N   THR A 119       9.913   9.245  -6.294  1.00  3.52           N  
ATOM   1923  CA  THR A 119      11.011   9.196  -7.253  1.00  3.94           C  
ATOM   1924  C   THR A 119      11.188   7.813  -7.820  1.00  3.26           C  
ATOM   1925  O   THR A 119      10.666   6.840  -7.281  1.00  5.27           O  
ATOM   1926  CB  THR A 119      12.353   9.656  -6.637  1.00  5.91           C  
ATOM   1927  OG1 THR A 119      12.785   8.732  -5.630  1.00  5.91           O  
ATOM   1928  CG2 THR A 119      12.188  11.032  -6.008  1.00  5.91           C  
ATOM   1929  H   THR A 119      10.080   9.086  -5.300  1.00  4.22           H  
ATOM   1930  HA  THR A 119      10.775   9.868  -8.079  1.00  4.73           H  
ATOM   1931  HB  THR A 119      13.113   9.710  -7.416  1.00  7.09           H  
ATOM   1932  HG1 THR A 119      13.551   9.095  -5.176  1.00  7.09           H  
ATOM   1933 1HG2 THR A 119      13.139  11.351  -5.582  1.00  7.09           H  
ATOM   1934 2HG2 THR A 119      11.874  11.745  -6.769  1.00  7.09           H  
ATOM   1935 3HG2 THR A 119      11.437  10.984  -5.222  1.00  7.09           H  
ATOM   1936  N   ASN A 120      11.945   7.741  -8.906  1.00  4.59           N  
ATOM   1937  CA  ASN A 120      12.216   6.492  -9.591  1.00  5.68           C  
ATOM   1938  C   ASN A 120      13.095   5.588  -8.758  1.00  3.92           C  
ATOM   1939  O   ASN A 120      12.843   4.390  -8.683  1.00  5.71           O  
ATOM   1940  CB  ASN A 120      12.831   6.756 -10.944  1.00  8.52           C  
ATOM   1941  CG  ASN A 120      12.965   5.510 -11.770  1.00  8.52           C  
ATOM   1942  OD1 ASN A 120      14.087   5.098 -12.079  1.00  8.52           O  
ATOM   1943  ND2 ASN A 120      11.862   4.899 -12.127  1.00  8.52           N  
ATOM   1944  H   ASN A 120      12.337   8.593  -9.282  1.00  5.51           H  
ATOM   1945  HA  ASN A 120      11.274   5.966  -9.736  1.00  6.82           H  
ATOM   1946 1HB  ASN A 120      12.220   7.478 -11.486  1.00 10.22           H  
ATOM   1947 2HB  ASN A 120      13.819   7.195 -10.815  1.00 10.22           H  
ATOM   1948 1HD2 ASN A 120      11.930   4.061 -12.676  1.00 10.22           H  
ATOM   1949 2HD2 ASN A 120      10.967   5.272 -11.849  1.00 10.22           H  
ATOM   1950  N   GLU A 121      14.124   6.155  -8.135  1.00  4.68           N  
ATOM   1951  CA  GLU A 121      15.008   5.371  -7.288  1.00  8.06           C  
ATOM   1952  C   GLU A 121      14.234   4.807  -6.106  1.00  7.66           C  
ATOM   1953  O   GLU A 121      14.410   3.641  -5.746  1.00 12.93           O  
ATOM   1954  CB  GLU A 121      16.173   6.228  -6.797  1.00 12.09           C  
ATOM   1955  CG  GLU A 121      17.163   6.617  -7.884  1.00 12.09           C  
ATOM   1956  CD  GLU A 121      18.241   7.540  -7.389  1.00 12.09           C  
ATOM   1957  OE1 GLU A 121      18.129   8.014  -6.284  1.00 12.09           O  
ATOM   1958  OE2 GLU A 121      19.178   7.773  -8.118  1.00 12.09           O  
ATOM   1959  H   GLU A 121      14.293   7.145  -8.243  1.00  5.62           H  
ATOM   1960  HA  GLU A 121      15.402   4.537  -7.869  1.00  9.67           H  
ATOM   1961 1HB  GLU A 121      15.791   7.144  -6.347  1.00 14.51           H  
ATOM   1962 2HB  GLU A 121      16.723   5.688  -6.026  1.00 14.51           H  
ATOM   1963 1HG  GLU A 121      17.627   5.715  -8.280  1.00 14.51           H  
ATOM   1964 2HG  GLU A 121      16.622   7.101  -8.697  1.00 14.51           H  
ATOM   1965  N   GLU A 122      13.366   5.638  -5.522  1.00  5.43           N  
ATOM   1966  CA  GLU A 122      12.513   5.239  -4.416  1.00  7.05           C  
ATOM   1967  C   GLU A 122      11.584   4.106  -4.845  1.00  7.28           C  
ATOM   1968  O   GLU A 122      11.397   3.130  -4.114  1.00  9.30           O  
ATOM   1969  CB  GLU A 122      11.720   6.447  -3.934  1.00 10.57           C  
ATOM   1970  CG  GLU A 122      10.894   6.244  -2.689  1.00 10.57           C  
ATOM   1971  CD  GLU A 122      10.179   7.506  -2.292  1.00 10.57           C  
ATOM   1972  OE1 GLU A 122      10.036   8.392  -3.109  1.00 10.57           O  
ATOM   1973  OE2 GLU A 122       9.784   7.599  -1.153  1.00 10.57           O  
ATOM   1974  H   GLU A 122      13.282   6.598  -5.847  1.00  6.52           H  
ATOM   1975  HA  GLU A 122      13.142   4.879  -3.601  1.00  8.46           H  
ATOM   1976 1HB  GLU A 122      12.412   7.262  -3.724  1.00 12.69           H  
ATOM   1977 2HB  GLU A 122      11.052   6.782  -4.727  1.00 12.69           H  
ATOM   1978 1HG  GLU A 122      10.168   5.451  -2.858  1.00 12.69           H  
ATOM   1979 2HG  GLU A 122      11.549   5.931  -1.878  1.00 12.69           H  
ATOM   1980  N   PHE A 123      11.000   4.260  -6.035  1.00  7.31           N  
ATOM   1981  CA  PHE A 123      10.102   3.286  -6.636  1.00  9.34           C  
ATOM   1982  C   PHE A 123      10.822   1.955  -6.843  1.00  8.80           C  
ATOM   1983  O   PHE A 123      10.288   0.894  -6.533  1.00 11.64           O  
ATOM   1984  CB  PHE A 123       9.585   3.840  -7.967  1.00 14.01           C  
ATOM   1985  CG  PHE A 123       8.537   3.017  -8.649  1.00 14.01           C  
ATOM   1986  CD1 PHE A 123       7.211   3.140  -8.270  1.00 14.01           C  
ATOM   1987  CD2 PHE A 123       8.859   2.136  -9.670  1.00 14.01           C  
ATOM   1988  CE1 PHE A 123       6.229   2.402  -8.891  1.00 14.01           C  
ATOM   1989  CE2 PHE A 123       7.872   1.399 -10.296  1.00 14.01           C  
ATOM   1990  CZ  PHE A 123       6.556   1.539  -9.901  1.00 14.01           C  
ATOM   1991  H   PHE A 123      11.173   5.107  -6.558  1.00  8.77           H  
ATOM   1992  HA  PHE A 123       9.261   3.123  -5.963  1.00 11.21           H  
ATOM   1993 1HB  PHE A 123       9.173   4.834  -7.802  1.00 16.81           H  
ATOM   1994 2HB  PHE A 123      10.419   3.951  -8.657  1.00 16.81           H  
ATOM   1995  HD1 PHE A 123       6.947   3.833  -7.471  1.00 16.81           H  
ATOM   1996  HD2 PHE A 123       9.899   2.032  -9.978  1.00 16.81           H  
ATOM   1997  HE1 PHE A 123       5.192   2.501  -8.583  1.00 16.81           H  
ATOM   1998  HE2 PHE A 123       8.131   0.709 -11.099  1.00 16.81           H  
ATOM   1999  HZ  PHE A 123       5.773   0.967 -10.388  1.00 16.81           H  
ATOM   2000  N   ARG A 124      12.053   2.014  -7.339  1.00  7.60           N  
ATOM   2001  CA  ARG A 124      12.844   0.809  -7.521  1.00 10.32           C  
ATOM   2002  C   ARG A 124      13.127   0.126  -6.189  1.00 10.67           C  
ATOM   2003  O   ARG A 124      13.092  -1.099  -6.092  1.00 18.40           O  
ATOM   2004  CB  ARG A 124      14.158   1.139  -8.197  1.00 15.48           C  
ATOM   2005  CG  ARG A 124      14.046   1.532  -9.654  1.00 15.48           C  
ATOM   2006  CD  ARG A 124      15.356   1.962 -10.197  1.00 15.48           C  
ATOM   2007  NE  ARG A 124      15.240   2.362 -11.580  1.00 15.48           N  
ATOM   2008  CZ  ARG A 124      16.233   2.850 -12.343  1.00 15.48           C  
ATOM   2009  NH1 ARG A 124      17.448   3.002 -11.863  1.00 15.48           N  
ATOM   2010  NH2 ARG A 124      15.948   3.169 -13.590  1.00 15.48           N  
ATOM   2011  H   ARG A 124      12.447   2.902  -7.608  1.00  9.12           H  
ATOM   2012  HA  ARG A 124      12.285   0.125  -8.154  1.00 12.38           H  
ATOM   2013 1HB  ARG A 124      14.641   1.961  -7.672  1.00 18.58           H  
ATOM   2014 2HB  ARG A 124      14.823   0.277  -8.139  1.00 18.58           H  
ATOM   2015 1HG  ARG A 124      13.707   0.673 -10.233  1.00 18.58           H  
ATOM   2016 2HG  ARG A 124      13.336   2.346  -9.771  1.00 18.58           H  
ATOM   2017 1HD  ARG A 124      15.729   2.811  -9.626  1.00 18.58           H  
ATOM   2018 2HD  ARG A 124      16.067   1.139 -10.137  1.00 18.58           H  
ATOM   2019  HE  ARG A 124      14.332   2.279 -12.024  1.00 18.58           H  
ATOM   2020 1HH1 ARG A 124      17.647   2.754 -10.904  1.00 18.58           H  
ATOM   2021 2HH1 ARG A 124      18.180   3.373 -12.452  1.00 18.58           H  
ATOM   2022 1HH2 ARG A 124      14.995   3.036 -13.910  1.00 18.58           H  
ATOM   2023 2HH2 ARG A 124      16.659   3.539 -14.202  1.00 18.58           H  
ATOM   2024  N   ALA A 125      13.404   0.925  -5.162  1.00  7.57           N  
ATOM   2025  CA  ALA A 125      13.675   0.406  -3.831  1.00  9.68           C  
ATOM   2026  C   ALA A 125      12.445  -0.208  -3.154  1.00  8.52           C  
ATOM   2027  O   ALA A 125      12.571  -1.199  -2.433  1.00 14.66           O  
ATOM   2028  CB  ALA A 125      14.229   1.520  -2.954  1.00 14.52           C  
ATOM   2029  H   ALA A 125      13.454   1.925  -5.308  1.00  9.08           H  
ATOM   2030  HA  ALA A 125      14.428  -0.377  -3.926  1.00 11.62           H  
ATOM   2031 1HB  ALA A 125      14.472   1.121  -1.969  1.00 17.42           H  
ATOM   2032 2HB  ALA A 125      15.129   1.930  -3.411  1.00 17.42           H  
ATOM   2033 3HB  ALA A 125      13.484   2.307  -2.851  1.00 17.42           H  
ATOM   2034  N   THR A 126      11.264   0.386  -3.360  1.00  4.88           N  
ATOM   2035  CA  THR A 126      10.069  -0.068  -2.648  1.00  5.28           C  
ATOM   2036  C   THR A 126       8.989  -0.790  -3.463  1.00  5.45           C  
ATOM   2037  O   THR A 126       8.275  -1.631  -2.921  1.00 11.94           O  
ATOM   2038  CB  THR A 126       9.408   1.140  -1.967  1.00  7.92           C  
ATOM   2039  OG1 THR A 126       9.058   2.109  -2.964  1.00  7.92           O  
ATOM   2040  CG2 THR A 126      10.347   1.776  -0.958  1.00  7.92           C  
ATOM   2041  H   THR A 126      11.206   1.195  -3.963  1.00  5.86           H  
ATOM   2042  HA  THR A 126      10.396  -0.757  -1.868  1.00  6.34           H  
ATOM   2043  HB  THR A 126       8.504   0.814  -1.461  1.00  9.50           H  
ATOM   2044  HG1 THR A 126       9.860   2.423  -3.396  1.00  9.50           H  
ATOM   2045 1HG2 THR A 126       9.854   2.628  -0.490  1.00  9.50           H  
ATOM   2046 2HG2 THR A 126      10.609   1.044  -0.194  1.00  9.50           H  
ATOM   2047 3HG2 THR A 126      11.251   2.113  -1.463  1.00  9.50           H  
ATOM   2048  N   HIS A 127       8.862  -0.496  -4.748  1.00  3.64           N  
ATOM   2049  CA  HIS A 127       7.826  -1.143  -5.546  1.00  5.42           C  
ATOM   2050  C   HIS A 127       8.382  -2.214  -6.484  1.00  7.74           C  
ATOM   2051  O   HIS A 127       7.639  -3.091  -6.927  1.00 19.80           O  
ATOM   2052  CB  HIS A 127       7.011  -0.097  -6.290  1.00  8.13           C  
ATOM   2053  CG  HIS A 127       6.299   0.819  -5.347  1.00  8.13           C  
ATOM   2054  ND1 HIS A 127       5.272   0.403  -4.523  1.00  8.13           N  
ATOM   2055  CD2 HIS A 127       6.486   2.126  -5.083  1.00  8.13           C  
ATOM   2056  CE1 HIS A 127       4.857   1.431  -3.802  1.00  8.13           C  
ATOM   2057  NE2 HIS A 127       5.579   2.485  -4.122  1.00  8.13           N  
ATOM   2058  H   HIS A 127       9.454   0.189  -5.178  1.00  4.37           H  
ATOM   2059  HA  HIS A 127       7.137  -1.651  -4.871  1.00  6.50           H  
ATOM   2060 1HB  HIS A 127       7.667   0.497  -6.925  1.00  9.76           H  
ATOM   2061 2HB  HIS A 127       6.275  -0.576  -6.929  1.00  9.76           H  
ATOM   2062  HD1 HIS A 127       5.177  -0.521  -4.149  1.00  9.76           H  
ATOM   2063  HD2 HIS A 127       7.182   2.860  -5.478  1.00  9.76           H  
ATOM   2064  HE1 HIS A 127       4.047   1.313  -3.085  1.00  9.76           H  
ATOM   2065  N   ASN A 128       9.690  -2.160  -6.757  1.00  7.02           N  
ATOM   2066  CA  ASN A 128      10.364  -3.220  -7.514  1.00 11.08           C  
ATOM   2067  C   ASN A 128      11.116  -4.142  -6.553  1.00 30.91           C  
ATOM   2068  O   ASN A 128      11.370  -3.779  -5.404  1.00107.64           O  
ATOM   2069  CB  ASN A 128      11.299  -2.673  -8.580  1.00 16.62           C  
ATOM   2070  CG  ASN A 128      10.581  -2.033  -9.736  1.00 16.62           C  
ATOM   2071  OD1 ASN A 128       9.471  -2.445 -10.086  1.00 16.62           O  
ATOM   2072  ND2 ASN A 128      11.203  -1.064 -10.354  1.00 16.62           N  
ATOM   2073  H   ASN A 128      10.228  -1.366  -6.428  1.00  8.42           H  
ATOM   2074  HA  ASN A 128       9.609  -3.824  -8.012  1.00 13.30           H  
ATOM   2075 1HB  ASN A 128      11.971  -1.945  -8.135  1.00 19.94           H  
ATOM   2076 2HB  ASN A 128      11.915  -3.484  -8.967  1.00 19.94           H  
ATOM   2077 1HD2 ASN A 128      10.783  -0.639 -11.160  1.00 19.94           H  
ATOM   2078 2HD2 ASN A 128      12.110  -0.776 -10.049  1.00 19.94           H  
ATOM   2079  N   GLY A 129      11.433  -5.352  -7.005  1.00 32.98           N  
ATOM   2080  CA  GLY A 129      12.145  -6.311  -6.167  1.00 72.37           C  
ATOM   2081  C   GLY A 129      11.895  -7.741  -6.631  1.00 48.05           C  
ATOM   2082  O   GLY A 129      10.786  -8.257  -6.477  1.00 92.68           O  
ATOM   2083  H   GLY A 129      11.215  -5.613  -7.955  1.00 39.58           H  
ATOM   2084 1HA  GLY A 129      13.213  -6.096  -6.196  1.00 86.84           H  
ATOM   2085 2HA  GLY A 129      11.823  -6.199  -5.132  1.00 86.84           H  
ATOM   2086  N   TYR A 130      12.916  -8.389  -7.189  1.00 16.29           N  
ATOM   2087  CA  TYR A 130      12.742  -9.764  -7.648  1.00 14.76           C  
ATOM   2088  C   TYR A 130      14.079 -10.490  -7.818  1.00  9.84           C  
ATOM   2089  O   TYR A 130      15.059  -9.917  -8.297  1.00 52.11           O  
ATOM   2090  CB  TYR A 130      11.943  -9.795  -8.964  1.00 22.14           C  
ATOM   2091  CG  TYR A 130      11.561 -11.194  -9.388  1.00 22.14           C  
ATOM   2092  CD1 TYR A 130      10.602 -11.858  -8.657  1.00 22.14           C  
ATOM   2093  CD2 TYR A 130      12.147 -11.813 -10.479  1.00 22.14           C  
ATOM   2094  CE1 TYR A 130      10.233 -13.147  -8.988  1.00 22.14           C  
ATOM   2095  CE2 TYR A 130      11.773 -13.108 -10.812  1.00 22.14           C  
ATOM   2096  CZ  TYR A 130      10.823 -13.777 -10.067  1.00 22.14           C  
ATOM   2097  OH  TYR A 130      10.458 -15.069 -10.383  1.00 22.14           O  
ATOM   2098  H   TYR A 130      13.809  -7.929  -7.296  1.00 19.55           H  
ATOM   2099  HA  TYR A 130      12.173 -10.305  -6.893  1.00 17.71           H  
ATOM   2100 1HB  TYR A 130      11.029  -9.207  -8.859  1.00 26.57           H  
ATOM   2101 2HB  TYR A 130      12.535  -9.347  -9.760  1.00 26.57           H  
ATOM   2102  HD1 TYR A 130      10.150 -11.355  -7.809  1.00 26.57           H  
ATOM   2103  HD2 TYR A 130      12.903 -11.293 -11.066  1.00 26.57           H  
ATOM   2104  HE1 TYR A 130       9.481 -13.671  -8.402  1.00 26.57           H  
ATOM   2105  HE2 TYR A 130      12.239 -13.605 -11.663  1.00 26.57           H  
ATOM   2106  HH  TYR A 130      10.833 -15.302 -11.239  1.00 26.57           H  
ATOM   2107  N   LYS A 131      14.099 -11.756  -7.410  1.00 29.11           N  
ATOM   2108  CA  LYS A 131      15.267 -12.633  -7.488  1.00 37.31           C  
ATOM   2109  C   LYS A 131      15.155 -13.318  -8.864  1.00 27.87           C  
ATOM   2110  O   LYS A 131      14.029 -13.745  -9.086  1.00101.80           O  
ATOM   2111  CB  LYS A 131      15.236 -13.514  -6.261  1.00 55.97           C  
ATOM   2112  CG  LYS A 131      15.191 -12.659  -5.006  1.00 55.97           C  
ATOM   2113  CD  LYS A 131      16.451 -11.825  -4.850  1.00 55.97           C  
ATOM   2114  CE  LYS A 131      16.417 -11.002  -3.567  1.00 55.97           C  
ATOM   2115  NZ  LYS A 131      17.619 -10.128  -3.437  1.00 55.97           N  
ATOM   2116  H   LYS A 131      13.251 -12.152  -7.019  1.00 34.93           H  
ATOM   2117  HA  LYS A 131      16.179 -12.032  -7.474  1.00 44.77           H  
ATOM   2118 1HB  LYS A 131      14.348 -14.132  -6.275  1.00 67.16           H  
ATOM   2119 2HB  LYS A 131      16.100 -14.158  -6.184  1.00 67.16           H  
ATOM   2120 1HG  LYS A 131      14.341 -11.981  -5.076  1.00 67.16           H  
ATOM   2121 2HG  LYS A 131      15.051 -13.282  -4.131  1.00 67.16           H  
ATOM   2122 1HD  LYS A 131      17.321 -12.484  -4.825  1.00 67.16           H  
ATOM   2123 2HD  LYS A 131      16.551 -11.152  -5.701  1.00 67.16           H  
ATOM   2124 1HE  LYS A 131      15.527 -10.376  -3.569  1.00 67.16           H  
ATOM   2125 2HE  LYS A 131      16.373 -11.670  -2.708  1.00 67.16           H  
ATOM   2126 1HZ  LYS A 131      17.559  -9.597  -2.580  1.00 67.16           H  
ATOM   2127 2HZ  LYS A 131      18.453 -10.699  -3.420  1.00 67.16           H  
ATOM   2128 3HZ  LYS A 131      17.662  -9.494  -4.222  1.00 67.16           H  
ATOM   2129  N   LYS A 132      16.162 -14.065  -9.348  1.00 30.66           N  
ATOM   2130  CA  LYS A 132      16.889 -15.155  -8.694  1.00 95.05           C  
ATOM   2131  C   LYS A 132      17.998 -14.927  -7.689  1.00 94.93           C  
ATOM   2132  O   LYS A 132      18.704 -13.917  -7.691  1.00 92.93           O  
ATOM   2133  CB  LYS A 132      17.503 -16.016  -9.812  1.00142.57           C  
ATOM   2134  CG  LYS A 132      16.513 -16.646 -10.778  1.00142.57           C  
ATOM   2135  CD  LYS A 132      15.684 -17.713 -10.086  1.00142.57           C  
ATOM   2136  CE  LYS A 132      14.742 -18.421 -11.052  1.00142.57           C  
ATOM   2137  NZ  LYS A 132      13.942 -19.460 -10.357  1.00142.57           N  
ATOM   2138  H   LYS A 132      16.816 -13.493  -9.868  1.00 36.79           H  
ATOM   2139  HA  LYS A 132      16.135 -15.755  -8.185  1.00114.06           H  
ATOM   2140 1HB  LYS A 132      18.176 -15.394 -10.404  1.00171.09           H  
ATOM   2141 2HB  LYS A 132      18.101 -16.813  -9.379  1.00171.09           H  
ATOM   2142 1HG  LYS A 132      15.846 -15.880 -11.174  1.00171.09           H  
ATOM   2143 2HG  LYS A 132      17.051 -17.099 -11.609  1.00171.09           H  
ATOM   2144 1HD  LYS A 132      16.343 -18.448  -9.622  1.00171.09           H  
ATOM   2145 2HD  LYS A 132      15.088 -17.244  -9.309  1.00171.09           H  
ATOM   2146 1HE  LYS A 132      14.064 -17.688 -11.486  1.00171.09           H  
ATOM   2147 2HE  LYS A 132      15.315 -18.890 -11.851  1.00171.09           H  
ATOM   2148 1HZ  LYS A 132      13.298 -19.916 -10.994  1.00171.09           H  
ATOM   2149 2HZ  LYS A 132      14.560 -20.151  -9.958  1.00171.09           H  
ATOM   2150 3HZ  LYS A 132      13.409 -19.022  -9.622  1.00171.09           H  
ATOM   2151  N   HIS A 133      18.147 -15.964  -6.863  1.00189.68           N  
ATOM   2152  CA  HIS A 133      19.200 -16.142  -5.876  1.00256.34           C  
ATOM   2153  C   HIS A 133      20.192 -17.156  -6.450  1.00190.22           C  
ATOM   2154  O   HIS A 133      21.330 -17.269  -5.994  1.00226.06           O  
ATOM   2155  CB  HIS A 133      18.646 -16.806  -4.598  1.00384.51           C  
ATOM   2156  CG  HIS A 133      17.628 -16.044  -3.811  1.00384.51           C  
ATOM   2157  ND1 HIS A 133      17.962 -14.998  -2.980  1.00384.51           N  
ATOM   2158  CD2 HIS A 133      16.287 -16.200  -3.707  1.00384.51           C  
ATOM   2159  CE1 HIS A 133      16.868 -14.545  -2.394  1.00384.51           C  
ATOM   2160  NE2 HIS A 133      15.840 -15.255  -2.822  1.00384.51           N  
ATOM   2161  H   HIS A 133      17.467 -16.707  -6.943  1.00227.62           H  
ATOM   2162  HA  HIS A 133      19.710 -15.208  -5.641  1.00307.61           H  
ATOM   2163 1HB  HIS A 133      18.203 -17.766  -4.863  1.00461.41           H  
ATOM   2164 2HB  HIS A 133      19.479 -17.018  -3.929  1.00461.41           H  
ATOM   2165  HD1 HIS A 133      18.887 -14.769  -2.677  1.00461.41           H  
ATOM   2166  HD2 HIS A 133      15.582 -16.895  -4.164  1.00461.41           H  
ATOM   2167  HE1 HIS A 133      16.921 -13.713  -1.694  1.00461.41           H  
ATOM   2168  N   MET A 134      19.716 -17.910  -7.445  1.00173.17           N  
ATOM   2169  CA  MET A 134      20.445 -18.980  -8.102  1.00177.33           C  
ATOM   2170  C   MET A 134      20.939 -18.587  -9.487  1.00158.75           C  
ATOM   2171  O   MET A 134      20.258 -17.870 -10.222  1.00209.13           O  
ATOM   2172  CB  MET A 134      19.530 -20.198  -8.207  1.00266.00           C  
ATOM   2173  CG  MET A 134      20.150 -21.433  -8.838  1.00266.00           C  
ATOM   2174  SD  MET A 134      18.992 -22.813  -8.896  1.00266.00           S  
ATOM   2175  CE  MET A 134      18.820 -23.190  -7.155  1.00266.00           C  
ATOM   2176  H   MET A 134      18.777 -17.752  -7.768  1.00207.80           H  
ATOM   2177  HA  MET A 134      21.314 -19.231  -7.495  1.00212.80           H  
ATOM   2178 1HB  MET A 134      19.188 -20.476  -7.211  1.00319.19           H  
ATOM   2179 2HB  MET A 134      18.647 -19.937  -8.791  1.00319.19           H  
ATOM   2180 1HG  MET A 134      20.469 -21.208  -9.855  1.00319.19           H  
ATOM   2181 2HG  MET A 134      21.025 -21.739  -8.263  1.00319.19           H  
ATOM   2182 1HE  MET A 134      18.133 -24.028  -7.032  1.00319.19           H  
ATOM   2183 2HE  MET A 134      19.794 -23.454  -6.741  1.00319.19           H  
ATOM   2184 3HE  MET A 134      18.426 -22.319  -6.630  1.00319.19           H  
ATOM   2185  N   LYS A 135      22.126 -19.072  -9.837  1.00147.00           N  
ATOM   2186  CA  LYS A 135      22.712 -18.837 -11.150  1.00165.33           C  
ATOM   2187  C   LYS A 135      21.806 -19.375 -12.265  1.00180.11           C  
ATOM   2188  O   LYS A 135      21.329 -20.507 -12.171  1.00219.60           O  
ATOM   2189  CB  LYS A 135      24.080 -19.509 -11.248  1.00248.00           C  
ATOM   2190  CG  LYS A 135      24.800 -19.287 -12.572  1.00248.00           C  
ATOM   2191  CD  LYS A 135      26.165 -19.949 -12.582  1.00248.00           C  
ATOM   2192  CE  LYS A 135      26.863 -19.754 -13.920  1.00248.00           C  
ATOM   2193  NZ  LYS A 135      28.205 -20.397 -13.944  1.00248.00           N  
ATOM   2194  H   LYS A 135      22.635 -19.637  -9.173  1.00176.40           H  
ATOM   2195  HA  LYS A 135      22.837 -17.764 -11.266  1.00198.40           H  
ATOM   2196 1HB  LYS A 135      24.726 -19.141 -10.450  1.00297.59           H  
ATOM   2197 2HB  LYS A 135      23.966 -20.584 -11.107  1.00297.59           H  
ATOM   2198 1HG  LYS A 135      24.202 -19.697 -13.385  1.00297.59           H  
ATOM   2199 2HG  LYS A 135      24.928 -18.219 -12.741  1.00297.59           H  
ATOM   2200 1HD  LYS A 135      26.783 -19.521 -11.792  1.00297.59           H  
ATOM   2201 2HD  LYS A 135      26.052 -21.017 -12.394  1.00297.59           H  
ATOM   2202 1HE  LYS A 135      26.250 -20.188 -14.709  1.00297.59           H  
ATOM   2203 2HE  LYS A 135      26.979 -18.687 -14.113  1.00297.59           H  
ATOM   2204 1HZ  LYS A 135      28.635 -20.247 -14.846  1.00297.59           H  
ATOM   2205 2HZ  LYS A 135      28.786 -19.992 -13.223  1.00297.59           H  
ATOM   2206 3HZ  LYS A 135      28.107 -21.388 -13.778  1.00297.59           H  
ATOM   2207  N   PRO A 136      21.552 -18.592 -13.320  1.00238.99           N  
ATOM   2208  CA  PRO A 136      20.758 -18.929 -14.489  1.00343.80           C  
ATOM   2209  C   PRO A 136      21.508 -19.929 -15.351  1.00364.91           C  
ATOM   2210  O   PRO A 136      22.740 -19.925 -15.386  1.00339.21           O  
ATOM   2211  CB  PRO A 136      20.560 -17.587 -15.196  1.00515.70           C  
ATOM   2212  CG  PRO A 136      21.731 -16.767 -14.777  1.00515.70           C  
ATOM   2213  CD  PRO A 136      21.999 -17.185 -13.356  1.00515.70           C  
ATOM   2214  HA  PRO A 136      19.794 -19.349 -14.161  1.00412.56           H  
ATOM   2215 1HB  PRO A 136      20.512 -17.738 -16.283  1.00618.84           H  
ATOM   2216 2HB  PRO A 136      19.602 -17.141 -14.892  1.00618.84           H  
ATOM   2217 1HG  PRO A 136      22.585 -16.962 -15.442  1.00618.84           H  
ATOM   2218 2HG  PRO A 136      21.497 -15.696 -14.866  1.00618.84           H  
ATOM   2219 1HD  PRO A 136      23.076 -17.112 -13.158  1.00618.84           H  
ATOM   2220 2HD  PRO A 136      21.408 -16.583 -12.651  1.00618.84           H  
ATOM   2221  N   ALA A 137      20.756 -20.771 -16.057  1.00400.00           N  
ATOM   2222  CA  ALA A 137      21.311 -21.824 -16.911  1.00400.00           C  
ATOM   2223  C   ALA A 137      22.321 -22.699 -16.156  1.00400.00           C  
ATOM   2224  O   ALA A 137      23.366 -23.064 -16.700  1.00400.00           O  
ATOM   2225  CB  ALA A 137      21.968 -21.210 -18.138  1.00600.00           C  
ATOM   2226  H   ALA A 137      19.753 -20.690 -15.987  1.00480.00           H  
ATOM   2227  HA  ALA A 137      20.488 -22.463 -17.232  1.00480.00           H  
ATOM   2228 1HB  ALA A 137      22.346 -22.004 -18.783  1.00720.00           H  
ATOM   2229 2HB  ALA A 137      21.235 -20.617 -18.685  1.00720.00           H  
ATOM   2230 3HB  ALA A 137      22.794 -20.570 -17.831  1.00720.00           H  
ATOM   2231  N   SER A 138      21.995 -23.035 -14.907  1.00400.00           N  
ATOM   2232  CA  SER A 138      22.841 -23.875 -14.068  1.00400.00           C  
ATOM   2233  C   SER A 138      22.514 -25.344 -14.266  1.00341.65           C  
ATOM   2234  O   SER A 138      21.603 -25.687 -15.023  1.00379.86           O  
ATOM   2235  CB  SER A 138      22.667 -23.525 -12.603  1.00600.00           C  
ATOM   2236  OG  SER A 138      21.403 -23.917 -12.143  1.00600.00           O  
ATOM   2237  H   SER A 138      21.123 -22.700 -14.524  1.00480.00           H  
ATOM   2238  HA  SER A 138      23.882 -23.712 -14.350  1.00480.00           H  
ATOM   2239 1HB  SER A 138      23.440 -24.018 -12.014  1.00720.00           H  
ATOM   2240 2HB  SER A 138      22.793 -22.452 -12.469  1.00720.00           H  
ATOM   2241  HG  SER A 138      21.362 -24.871 -12.258  1.00720.00           H  
ATOM   2242  N   ASN A 139      23.278 -26.202 -13.595  1.00331.19           N  
ATOM   2243  CA  ASN A 139      23.054 -27.643 -13.619  1.00347.61           C  
ATOM   2244  C   ASN A 139      21.833 -28.034 -12.764  1.00274.45           C  
ATOM   2245  O   ASN A 139      21.006 -27.179 -12.449  1.00319.87           O  
ATOM   2246  CB  ASN A 139      24.320 -28.355 -13.162  1.00521.41           C  
ATOM   2247  CG  ASN A 139      24.668 -28.055 -11.729  1.00521.41           C  
ATOM   2248  OD1 ASN A 139      23.971 -27.289 -11.055  1.00521.41           O  
ATOM   2249  ND2 ASN A 139      25.732 -28.648 -11.250  1.00521.41           N  
ATOM   2250  H   ASN A 139      24.027 -25.839 -13.024  1.00397.43           H  
ATOM   2251  HA  ASN A 139      22.840 -27.943 -14.645  1.00417.13           H  
ATOM   2252 1HB  ASN A 139      24.218 -29.432 -13.290  1.00625.70           H  
ATOM   2253 2HB  ASN A 139      25.152 -28.037 -13.789  1.00625.70           H  
ATOM   2254 1HD2 ASN A 139      26.012 -28.484 -10.303  1.00625.70           H  
ATOM   2255 2HD2 ASN A 139      26.268 -29.259 -11.831  1.00625.70           H  
ATOM   2256  N   MET A 140      21.755 -29.320 -12.383  1.00232.18           N  
ATOM   2257  CA  MET A 140      20.676 -29.911 -11.566  1.00209.44           C  
ATOM   2258  C   MET A 140      19.493 -30.302 -12.448  1.00136.39           C  
ATOM   2259  O   MET A 140      19.500 -30.061 -13.656  1.00149.42           O  
ATOM   2260  CB  MET A 140      20.229 -28.984 -10.422  1.00314.16           C  
ATOM   2261  CG  MET A 140      21.291 -28.754  -9.356  1.00314.16           C  
ATOM   2262  SD  MET A 140      20.741 -27.633  -8.061  1.00314.16           S  
ATOM   2263  CE  MET A 140      20.865 -26.080  -8.944  1.00314.16           C  
ATOM   2264  H   MET A 140      22.484 -29.946 -12.688  1.00278.62           H  
ATOM   2265  HA  MET A 140      21.056 -30.827 -11.115  1.00251.33           H  
ATOM   2266 1HB  MET A 140      19.861 -28.029 -10.779  1.00376.99           H  
ATOM   2267 2HB  MET A 140      19.393 -29.456  -9.907  1.00376.99           H  
ATOM   2268 1HG  MET A 140      21.555 -29.705  -8.897  1.00376.99           H  
ATOM   2269 2HG  MET A 140      22.186 -28.337  -9.810  1.00376.99           H  
ATOM   2270 1HE  MET A 140      20.562 -25.265  -8.289  1.00376.99           H  
ATOM   2271 2HE  MET A 140      21.897 -25.923  -9.264  1.00376.99           H  
ATOM   2272 3HE  MET A 140      20.214 -26.105  -9.819  1.00376.99           H  
ATOM   2273  N   LYS A 141      18.488 -30.931 -11.848  1.00121.42           N  
ATOM   2274  CA  LYS A 141      17.320 -31.373 -12.597  1.00122.58           C  
ATOM   2275  C   LYS A 141      16.342 -30.240 -12.870  1.00123.68           C  
ATOM   2276  O   LYS A 141      15.851 -29.590 -11.945  1.00129.86           O  
ATOM   2277  CB  LYS A 141      16.595 -32.491 -11.852  1.00183.87           C  
ATOM   2278  CG  LYS A 141      15.402 -33.063 -12.607  1.00183.87           C  
ATOM   2279  CD  LYS A 141      14.751 -34.203 -11.840  1.00183.87           C  
ATOM   2280  CE  LYS A 141      13.550 -34.758 -12.591  1.00183.87           C  
ATOM   2281  NZ  LYS A 141      12.903 -35.877 -11.852  1.00183.87           N  
ATOM   2282  H   LYS A 141      18.533 -31.108 -10.854  1.00145.70           H  
ATOM   2283  HA  LYS A 141      17.657 -31.760 -13.560  1.00147.10           H  
ATOM   2284 1HB  LYS A 141      17.289 -33.307 -11.650  1.00220.64           H  
ATOM   2285 2HB  LYS A 141      16.237 -32.118 -10.892  1.00220.64           H  
ATOM   2286 1HG  LYS A 141      14.663 -32.276 -12.767  1.00220.64           H  
ATOM   2287 2HG  LYS A 141      15.729 -33.430 -13.580  1.00220.64           H  
ATOM   2288 1HD  LYS A 141      15.478 -35.003 -11.690  1.00220.64           H  
ATOM   2289 2HD  LYS A 141      14.424 -33.845 -10.865  1.00220.64           H  
ATOM   2290 1HE  LYS A 141      12.820 -33.963 -12.737  1.00220.64           H  
ATOM   2291 2HE  LYS A 141      13.873 -35.121 -13.567  1.00220.64           H  
ATOM   2292 1HZ  LYS A 141      12.113 -36.218 -12.381  1.00220.64           H  
ATOM   2293 2HZ  LYS A 141      13.569 -36.625 -11.723  1.00220.64           H  
ATOM   2294 3HZ  LYS A 141      12.588 -35.548 -10.951  1.00220.64           H  
ATOM   2295  N   SER A 142      16.054 -30.022 -14.149  1.00158.70           N  
ATOM   2296  CA  SER A 142      15.102 -29.006 -14.576  1.00199.86           C  
ATOM   2297  C   SER A 142      13.724 -29.624 -14.763  1.00148.82           C  
ATOM   2298  O   SER A 142      13.574 -30.846 -14.723  1.00136.41           O  
ATOM   2299  CB  SER A 142      15.548 -28.363 -15.875  1.00299.79           C  
ATOM   2300  OG  SER A 142      15.436 -29.262 -16.944  1.00299.79           O  
ATOM   2301  H   SER A 142      16.507 -30.589 -14.852  1.00190.44           H  
ATOM   2302  HA  SER A 142      15.036 -28.239 -13.803  1.00239.83           H  
ATOM   2303 1HB  SER A 142      14.944 -27.478 -16.073  1.00359.75           H  
ATOM   2304 2HB  SER A 142      16.583 -28.038 -15.779  1.00359.75           H  
ATOM   2305  HG  SER A 142      14.495 -29.436 -17.045  1.00359.75           H  
ATOM   2306  N   THR A 143      12.722 -28.780 -14.980  1.00189.36           N  
ATOM   2307  CA  THR A 143      11.367 -29.262 -15.207  1.00200.62           C  
ATOM   2308  C   THR A 143      11.164 -29.619 -16.674  1.00187.23           C  
ATOM   2309  O   THR A 143      11.976 -29.263 -17.530  1.00236.56           O  
ATOM   2310  CB  THR A 143      10.325 -28.207 -14.818  1.00300.93           C  
ATOM   2311  OG1 THR A 143      10.499 -27.071 -15.668  1.00300.93           O  
ATOM   2312  CG2 THR A 143      10.478 -27.782 -13.365  1.00300.93           C  
ATOM   2313  H   THR A 143      12.901 -27.784 -14.992  1.00227.23           H  
ATOM   2314  HA  THR A 143      11.206 -30.158 -14.608  1.00240.74           H  
ATOM   2315  HB  THR A 143       9.326 -28.615 -14.970  1.00361.12           H  
ATOM   2316  HG1 THR A 143      11.250 -26.550 -15.359  1.00361.12           H  
ATOM   2317 1HG2 THR A 143       9.728 -27.028 -13.125  1.00361.12           H  
ATOM   2318 2HG2 THR A 143      10.342 -28.647 -12.716  1.00361.12           H  
ATOM   2319 3HG2 THR A 143      11.472 -27.363 -13.210  1.00361.12           H  
ATOM   2320  N   SER A 144      10.072 -30.317 -16.957  1.00190.64           N  
ATOM   2321  CA  SER A 144       9.726 -30.708 -18.318  1.00213.62           C  
ATOM   2322  C   SER A 144       8.674 -29.771 -18.902  1.00140.37           C  
ATOM   2323  O   SER A 144       7.794 -29.301 -18.188  1.00138.22           O  
ATOM   2324  CB  SER A 144       9.220 -32.135 -18.345  1.00320.43           C  
ATOM   2325  OG  SER A 144       8.794 -32.494 -19.631  1.00320.43           O  
ATOM   2326  H   SER A 144       9.454 -30.583 -16.202  1.00228.77           H  
ATOM   2327  HA  SER A 144      10.622 -30.644 -18.936  1.00256.34           H  
ATOM   2328 1HB  SER A 144      10.016 -32.806 -18.023  1.00384.52           H  
ATOM   2329 2HB  SER A 144       8.395 -32.244 -17.642  1.00384.52           H  
ATOM   2330  HG  SER A 144       8.062 -31.909 -19.842  1.00384.52           H  
ATOM   2331  N   PHE A 145       8.771 -29.506 -20.200  1.00151.98           N  
ATOM   2332  CA  PHE A 145       7.819 -28.628 -20.875  1.00136.20           C  
ATOM   2333  C   PHE A 145       7.420 -29.207 -22.222  1.00 97.22           C  
ATOM   2334  O   PHE A 145       8.263 -29.403 -23.098  1.00114.69           O  
ATOM   2335  CB  PHE A 145       8.425 -27.240 -21.085  1.00204.30           C  
ATOM   2336  CG  PHE A 145       7.495 -26.232 -21.714  1.00204.30           C  
ATOM   2337  CD1 PHE A 145       6.608 -25.496 -20.942  1.00204.30           C  
ATOM   2338  CD2 PHE A 145       7.515 -26.007 -23.084  1.00204.30           C  
ATOM   2339  CE1 PHE A 145       5.775 -24.559 -21.526  1.00204.30           C  
ATOM   2340  CE2 PHE A 145       6.682 -25.065 -23.662  1.00204.30           C  
ATOM   2341  CZ  PHE A 145       5.812 -24.342 -22.881  1.00204.30           C  
ATOM   2342  H   PHE A 145       9.522 -29.923 -20.733  1.00182.38           H  
ATOM   2343  HA  PHE A 145       6.924 -28.536 -20.257  1.00163.44           H  
ATOM   2344 1HB  PHE A 145       8.751 -26.843 -20.124  1.00245.16           H  
ATOM   2345 2HB  PHE A 145       9.309 -27.324 -21.716  1.00245.16           H  
ATOM   2346  HD1 PHE A 145       6.577 -25.659 -19.864  1.00245.16           H  
ATOM   2347  HD2 PHE A 145       8.206 -26.577 -23.705  1.00245.16           H  
ATOM   2348  HE1 PHE A 145       5.083 -23.989 -20.914  1.00245.16           H  
ATOM   2349  HE2 PHE A 145       6.714 -24.894 -24.736  1.00245.16           H  
ATOM   2350  HZ  PHE A 145       5.154 -23.602 -23.334  1.00245.16           H  
ATOM   2351  N   LYS A 146       6.132 -29.484 -22.382  1.00103.81           N  
ATOM   2352  CA  LYS A 146       5.628 -30.041 -23.627  1.00107.43           C  
ATOM   2353  C   LYS A 146       5.430 -28.951 -24.664  1.00111.45           C  
ATOM   2354  O   LYS A 146       4.796 -27.930 -24.391  1.00185.78           O  
ATOM   2355  CB  LYS A 146       4.318 -30.789 -23.395  1.00161.15           C  
ATOM   2356  CG  LYS A 146       3.768 -31.485 -24.633  1.00161.15           C  
ATOM   2357  CD  LYS A 146       2.509 -32.274 -24.307  1.00161.15           C  
ATOM   2358  CE  LYS A 146       1.958 -32.972 -25.542  1.00161.15           C  
ATOM   2359  NZ  LYS A 146       0.730 -33.753 -25.235  1.00161.15           N  
ATOM   2360  H   LYS A 146       5.488 -29.301 -21.625  1.00124.57           H  
ATOM   2361  HA  LYS A 146       6.366 -30.744 -24.018  1.00128.92           H  
ATOM   2362 1HB  LYS A 146       4.461 -31.543 -22.621  1.00193.37           H  
ATOM   2363 2HB  LYS A 146       3.559 -30.092 -23.037  1.00193.37           H  
ATOM   2364 1HG  LYS A 146       3.535 -30.741 -25.396  1.00193.37           H  
ATOM   2365 2HG  LYS A 146       4.520 -32.165 -25.032  1.00193.37           H  
ATOM   2366 1HD  LYS A 146       2.736 -33.024 -23.549  1.00193.37           H  
ATOM   2367 2HD  LYS A 146       1.750 -31.601 -23.913  1.00193.37           H  
ATOM   2368 1HE  LYS A 146       1.721 -32.225 -26.300  1.00193.37           H  
ATOM   2369 2HE  LYS A 146       2.715 -33.648 -25.941  1.00193.37           H  
ATOM   2370 1HZ  LYS A 146       0.395 -34.200 -26.076  1.00193.37           H  
ATOM   2371 2HZ  LYS A 146       0.943 -34.457 -24.541  1.00193.37           H  
ATOM   2372 3HZ  LYS A 146       0.017 -33.133 -24.876  1.00193.37           H  
ATOM   2373  N   TYR A 147       5.968 -29.170 -25.857  1.00 89.84           N  
ATOM   2374  CA  TYR A 147       5.850 -28.186 -26.919  1.00128.96           C  
ATOM   2375  C   TYR A 147       5.899 -28.820 -28.297  1.00123.54           C  
ATOM   2376  O   TYR A 147       6.770 -29.640 -28.588  1.00169.60           O  
ATOM   2377  CB  TYR A 147       6.962 -27.156 -26.805  1.00193.44           C  
ATOM   2378  CG  TYR A 147       6.850 -26.033 -27.806  1.00193.44           C  
ATOM   2379  CD1 TYR A 147       5.992 -24.973 -27.559  1.00193.44           C  
ATOM   2380  CD2 TYR A 147       7.595 -26.068 -28.974  1.00193.44           C  
ATOM   2381  CE1 TYR A 147       5.882 -23.947 -28.474  1.00193.44           C  
ATOM   2382  CE2 TYR A 147       7.485 -25.041 -29.889  1.00193.44           C  
ATOM   2383  CZ  TYR A 147       6.633 -23.987 -29.642  1.00193.44           C  
ATOM   2384  OH  TYR A 147       6.531 -22.964 -30.554  1.00193.44           O  
ATOM   2385  H   TYR A 147       6.473 -30.030 -26.025  1.00107.81           H  
ATOM   2386  HA  TYR A 147       4.888 -27.684 -26.817  1.00154.75           H  
ATOM   2387 1HB  TYR A 147       6.961 -26.729 -25.806  1.00232.13           H  
ATOM   2388 2HB  TYR A 147       7.927 -27.644 -26.948  1.00232.13           H  
ATOM   2389  HD1 TYR A 147       5.407 -24.951 -26.641  1.00232.13           H  
ATOM   2390  HD2 TYR A 147       8.269 -26.902 -29.168  1.00232.13           H  
ATOM   2391  HE1 TYR A 147       5.209 -23.113 -28.281  1.00232.13           H  
ATOM   2392  HE2 TYR A 147       8.070 -25.065 -30.809  1.00232.13           H  
ATOM   2393  HH  TYR A 147       6.923 -23.243 -31.386  1.00232.13           H  
ATOM   2394  N   GLU A 148       4.963 -28.422 -29.147  1.00147.60           N  
ATOM   2395  CA  GLU A 148       4.907 -28.904 -30.517  1.00181.44           C  
ATOM   2396  C   GLU A 148       4.893 -27.725 -31.481  1.00172.72           C  
ATOM   2397  O   GLU A 148       4.121 -26.782 -31.301  1.00254.78           O  
ATOM   2398  CB  GLU A 148       3.676 -29.793 -30.724  1.00272.16           C  
ATOM   2399  CG  GLU A 148       3.539 -30.380 -32.122  1.00272.16           C  
ATOM   2400  CD  GLU A 148       2.371 -31.312 -32.264  1.00272.16           C  
ATOM   2401  OE1 GLU A 148       1.704 -31.556 -31.288  1.00272.16           O  
ATOM   2402  OE2 GLU A 148       2.147 -31.785 -33.353  1.00272.16           O  
ATOM   2403  H   GLU A 148       4.271 -27.755 -28.836  1.00177.12           H  
ATOM   2404  HA  GLU A 148       5.801 -29.496 -30.717  1.00217.73           H  
ATOM   2405 1HB  GLU A 148       3.707 -30.622 -30.018  1.00326.59           H  
ATOM   2406 2HB  GLU A 148       2.772 -29.222 -30.514  1.00326.59           H  
ATOM   2407 1HG  GLU A 148       3.403 -29.566 -32.821  1.00326.59           H  
ATOM   2408 2HG  GLU A 148       4.458 -30.904 -32.382  1.00326.59           H  
ATOM   2409  N   ASN A 149       5.730 -27.790 -32.512  1.00170.03           N  
ATOM   2410  CA  ASN A 149       5.836 -26.720 -33.505  1.00229.31           C  
ATOM   2411  C   ASN A 149       4.511 -26.435 -34.209  1.00190.18           C  
ATOM   2412  O   ASN A 149       4.222 -25.294 -34.571  1.00247.31           O  
ATOM   2413  CB  ASN A 149       6.898 -27.063 -34.530  1.00343.97           C  
ATOM   2414  CG  ASN A 149       8.294 -26.941 -33.984  1.00343.97           C  
ATOM   2415  OD1 ASN A 149       8.525 -26.257 -32.981  1.00343.97           O  
ATOM   2416  ND2 ASN A 149       9.231 -27.592 -34.625  1.00343.97           N  
ATOM   2417  H   ASN A 149       6.329 -28.600 -32.604  1.00204.04           H  
ATOM   2418  HA  ASN A 149       6.129 -25.805 -32.990  1.00275.17           H  
ATOM   2419 1HB  ASN A 149       6.749 -28.085 -34.882  1.00412.76           H  
ATOM   2420 2HB  ASN A 149       6.799 -26.404 -35.393  1.00412.76           H  
ATOM   2421 1HD2 ASN A 149      10.178 -27.548 -34.306  1.00412.76           H  
ATOM   2422 2HD2 ASN A 149       9.000 -28.134 -35.433  1.00412.76           H  
ATOM   2423  N   LEU A 150       3.708 -27.476 -34.393  1.00187.90           N  
ATOM   2424  CA  LEU A 150       2.416 -27.378 -35.050  1.00215.89           C  
ATOM   2425  C   LEU A 150       1.241 -27.092 -34.103  1.00161.68           C  
ATOM   2426  O   LEU A 150       0.086 -27.241 -34.508  1.00239.41           O  
ATOM   2427  CB  LEU A 150       2.143 -28.685 -35.796  1.00323.83           C  
ATOM   2428  CG  LEU A 150       3.139 -29.025 -36.908  1.00323.83           C  
ATOM   2429  CD1 LEU A 150       2.800 -30.391 -37.485  1.00323.83           C  
ATOM   2430  CD2 LEU A 150       3.077 -27.947 -37.979  1.00323.83           C  
ATOM   2431  H   LEU A 150       4.016 -28.383 -34.081  1.00225.48           H  
ATOM   2432  HA  LEU A 150       2.470 -26.567 -35.777  1.00259.07           H  
ATOM   2433 1HB  LEU A 150       2.154 -29.506 -35.080  1.00388.60           H  
ATOM   2434 2HB  LEU A 150       1.151 -28.633 -36.244  1.00388.60           H  
ATOM   2435  HG  LEU A 150       4.146 -29.073 -36.497  1.00388.60           H  
ATOM   2436 1HD1 LEU A 150       3.511 -30.641 -38.273  1.00388.60           H  
ATOM   2437 2HD1 LEU A 150       2.854 -31.142 -36.697  1.00388.60           H  
ATOM   2438 3HD1 LEU A 150       1.792 -30.372 -37.899  1.00388.60           H  
ATOM   2439 1HD2 LEU A 150       3.786 -28.182 -38.773  1.00388.60           H  
ATOM   2440 2HD2 LEU A 150       2.069 -27.905 -38.393  1.00388.60           H  
ATOM   2441 3HD2 LEU A 150       3.329 -26.982 -37.540  1.00388.60           H  
ATOM   2442  N   THR A 151       1.514 -26.687 -32.855  1.00116.90           N  
ATOM   2443  CA  THR A 151       0.434 -26.389 -31.912  1.00139.58           C  
ATOM   2444  C   THR A 151      -0.489 -25.292 -32.424  1.00 74.13           C  
ATOM   2445  O   THR A 151      -0.041 -24.205 -32.792  1.00128.29           O  
ATOM   2446  CB  THR A 151       0.972 -25.949 -30.537  1.00209.37           C  
ATOM   2447  OG1 THR A 151       1.804 -26.972 -29.988  1.00209.37           O  
ATOM   2448  CG2 THR A 151      -0.185 -25.680 -29.586  1.00209.37           C  
ATOM   2449  H   THR A 151       2.470 -26.590 -32.535  1.00140.28           H  
ATOM   2450  HA  THR A 151      -0.161 -27.294 -31.777  1.00167.50           H  
ATOM   2451  HB  THR A 151       1.561 -25.039 -30.652  1.00251.24           H  
ATOM   2452  HG1 THR A 151       2.606 -27.036 -30.514  1.00251.24           H  
ATOM   2453 1HG2 THR A 151       0.206 -25.368 -28.620  1.00251.24           H  
ATOM   2454 2HG2 THR A 151      -0.817 -24.892 -29.992  1.00251.24           H  
ATOM   2455 3HG2 THR A 151      -0.773 -26.589 -29.463  1.00251.24           H  
ATOM   2456  N   ASP A 152      -1.785 -25.579 -32.416  1.00 32.17           N  
ATOM   2457  CA  ASP A 152      -2.794 -24.623 -32.844  1.00 26.27           C  
ATOM   2458  C   ASP A 152      -3.294 -23.811 -31.651  1.00 19.86           C  
ATOM   2459  O   ASP A 152      -4.283 -24.178 -31.013  1.00 35.46           O  
ATOM   2460  CB  ASP A 152      -3.957 -25.353 -33.526  1.00 39.41           C  
ATOM   2461  CG  ASP A 152      -5.006 -24.422 -34.123  1.00 39.41           C  
ATOM   2462  OD1 ASP A 152      -4.922 -23.238 -33.906  1.00 39.41           O  
ATOM   2463  OD2 ASP A 152      -5.884 -24.911 -34.796  1.00 39.41           O  
ATOM   2464  H   ASP A 152      -2.080 -26.494 -32.103  1.00 38.60           H  
ATOM   2465  HA  ASP A 152      -2.344 -23.936 -33.561  1.00 31.52           H  
ATOM   2466 1HB  ASP A 152      -3.565 -25.985 -34.323  1.00 47.29           H  
ATOM   2467 2HB  ASP A 152      -4.445 -26.007 -32.804  1.00 47.29           H  
ATOM   2468  N   THR A 153      -2.602 -22.712 -31.349  1.00 13.42           N  
ATOM   2469  CA  THR A 153      -2.980 -21.861 -30.227  1.00 11.37           C  
ATOM   2470  C   THR A 153      -4.091 -20.895 -30.654  1.00  8.47           C  
ATOM   2471  O   THR A 153      -4.296 -20.689 -31.849  1.00  8.48           O  
ATOM   2472  CB  THR A 153      -1.763 -21.052 -29.720  1.00 17.05           C  
ATOM   2473  OG1 THR A 153      -1.310 -20.186 -30.766  1.00 17.05           O  
ATOM   2474  CG2 THR A 153      -0.632 -21.978 -29.299  1.00 17.05           C  
ATOM   2475  H   THR A 153      -1.800 -22.464 -31.913  1.00 16.10           H  
ATOM   2476  HA  THR A 153      -3.338 -22.499 -29.426  1.00 13.64           H  
ATOM   2477  HB  THR A 153      -2.052 -20.444 -28.865  1.00 20.47           H  
ATOM   2478  HG1 THR A 153      -2.013 -19.572 -30.996  1.00 20.47           H  
ATOM   2479 1HG2 THR A 153       0.213 -21.387 -28.951  1.00 20.47           H  
ATOM   2480 2HG2 THR A 153      -0.977 -22.629 -28.495  1.00 20.47           H  
ATOM   2481 3HG2 THR A 153      -0.324 -22.584 -30.150  1.00 20.47           H  
ATOM   2482  N   PRO A 154      -4.810 -20.296 -29.694  1.00 10.35           N  
ATOM   2483  CA  PRO A 154      -5.872 -19.309 -29.868  1.00 10.53           C  
ATOM   2484  C   PRO A 154      -5.374 -18.050 -30.563  1.00  8.24           C  
ATOM   2485  O   PRO A 154      -4.229 -17.638 -30.383  1.00  8.73           O  
ATOM   2486  CB  PRO A 154      -6.321 -19.010 -28.435  1.00 15.79           C  
ATOM   2487  CG  PRO A 154      -5.996 -20.243 -27.667  1.00 15.79           C  
ATOM   2488  CD  PRO A 154      -4.746 -20.781 -28.298  1.00 15.79           C  
ATOM   2489  HA  PRO A 154      -6.691 -19.765 -30.442  1.00 12.64           H  
ATOM   2490 1HB  PRO A 154      -5.799 -18.119 -28.060  1.00 18.95           H  
ATOM   2491 2HB  PRO A 154      -7.397 -18.776 -28.421  1.00 18.95           H  
ATOM   2492 1HG  PRO A 154      -5.861 -20.002 -26.603  1.00 18.95           H  
ATOM   2493 2HG  PRO A 154      -6.833 -20.954 -27.725  1.00 18.95           H  
ATOM   2494 1HD  PRO A 154      -3.858 -20.380 -27.791  1.00 18.95           H  
ATOM   2495 2HD  PRO A 154      -4.782 -21.879 -28.264  1.00 18.95           H  
ATOM   2496  N   ALA A 155      -6.262 -17.421 -31.333  1.00 10.01           N  
ATOM   2497  CA  ALA A 155      -5.951 -16.158 -32.003  1.00 11.83           C  
ATOM   2498  C   ALA A 155      -5.796 -15.042 -30.971  1.00  7.93           C  
ATOM   2499  O   ALA A 155      -5.051 -14.084 -31.180  1.00  9.27           O  
ATOM   2500  CB  ALA A 155      -7.038 -15.804 -33.005  1.00 17.75           C  
ATOM   2501  H   ALA A 155      -7.180 -17.824 -31.452  1.00 12.01           H  
ATOM   2502  HA  ALA A 155      -5.002 -16.272 -32.527  1.00 14.20           H  
ATOM   2503 1HB  ALA A 155      -6.780 -14.870 -33.506  1.00 21.29           H  
ATOM   2504 2HB  ALA A 155      -7.125 -16.599 -33.746  1.00 21.29           H  
ATOM   2505 3HB  ALA A 155      -7.989 -15.685 -32.488  1.00 21.29           H  
ATOM   2506  N   SER A 156      -6.501 -15.190 -29.854  1.00  6.57           N  
ATOM   2507  CA  SER A 156      -6.456 -14.255 -28.746  1.00  5.53           C  
ATOM   2508  C   SER A 156      -6.737 -15.009 -27.458  1.00  4.62           C  
ATOM   2509  O   SER A 156      -7.515 -15.963 -27.443  1.00  7.54           O  
ATOM   2510  CB  SER A 156      -7.458 -13.137 -28.939  1.00  8.29           C  
ATOM   2511  OG  SER A 156      -7.445 -12.260 -27.845  1.00  8.29           O  
ATOM   2512  H   SER A 156      -7.101 -15.997 -29.762  1.00  7.88           H  
ATOM   2513  HA  SER A 156      -5.456 -13.826 -28.685  1.00  6.64           H  
ATOM   2514 1HB  SER A 156      -7.214 -12.591 -29.849  1.00  9.95           H  
ATOM   2515 2HB  SER A 156      -8.456 -13.555 -29.065  1.00  9.95           H  
ATOM   2516  HG  SER A 156      -6.519 -12.065 -27.666  1.00  9.95           H  
ATOM   2517  N   ILE A 157      -6.071 -14.599 -26.390  1.00  3.48           N  
ATOM   2518  CA  ILE A 157      -6.199 -15.262 -25.099  1.00  4.54           C  
ATOM   2519  C   ILE A 157      -6.555 -14.259 -24.026  1.00  2.90           C  
ATOM   2520  O   ILE A 157      -5.943 -13.202 -23.945  1.00  2.97           O  
ATOM   2521  CB  ILE A 157      -4.891 -15.998 -24.707  1.00  6.81           C  
ATOM   2522  CG1 ILE A 157      -4.553 -17.082 -25.738  1.00  6.81           C  
ATOM   2523  CG2 ILE A 157      -5.016 -16.601 -23.313  1.00  6.81           C  
ATOM   2524  CD1 ILE A 157      -3.201 -17.724 -25.533  1.00  6.81           C  
ATOM   2525  H   ILE A 157      -5.477 -13.784 -26.475  1.00  4.18           H  
ATOM   2526  HA  ILE A 157      -7.003 -15.996 -25.161  1.00  5.45           H  
ATOM   2527  HB  ILE A 157      -4.067 -15.285 -24.710  1.00  8.17           H  
ATOM   2528 1HG1 ILE A 157      -5.314 -17.860 -25.696  1.00  8.17           H  
ATOM   2529 2HG1 ILE A 157      -4.564 -16.644 -26.735  1.00  8.17           H  
ATOM   2530 1HG2 ILE A 157      -4.084 -17.098 -23.047  1.00  8.17           H  
ATOM   2531 2HG2 ILE A 157      -5.223 -15.814 -22.590  1.00  8.17           H  
ATOM   2532 3HG2 ILE A 157      -5.830 -17.326 -23.303  1.00  8.17           H  
ATOM   2533 1HD1 ILE A 157      -3.037 -18.479 -26.303  1.00  8.17           H  
ATOM   2534 2HD1 ILE A 157      -2.425 -16.965 -25.600  1.00  8.17           H  
ATOM   2535 3HD1 ILE A 157      -3.168 -18.193 -24.552  1.00  8.17           H  
ATOM   2536  N   ASP A 158      -7.541 -14.563 -23.200  1.00  3.09           N  
ATOM   2537  CA  ASP A 158      -7.836 -13.635 -22.125  1.00  2.58           C  
ATOM   2538  C   ASP A 158      -8.492 -14.355 -20.962  1.00  2.65           C  
ATOM   2539  O   ASP A 158      -9.716 -14.525 -20.922  1.00  3.13           O  
ATOM   2540  CB  ASP A 158      -8.699 -12.481 -22.626  1.00  3.87           C  
ATOM   2541  CG  ASP A 158      -8.866 -11.378 -21.593  1.00  3.87           C  
ATOM   2542  OD1 ASP A 158      -8.608 -11.604 -20.433  1.00  3.87           O  
ATOM   2543  OD2 ASP A 158      -9.211 -10.287 -21.987  1.00  3.87           O  
ATOM   2544  H   ASP A 158      -8.055 -15.427 -23.298  1.00  3.71           H  
ATOM   2545  HA  ASP A 158      -6.895 -13.215 -21.768  1.00  3.10           H  
ATOM   2546 1HB  ASP A 158      -8.252 -12.051 -23.523  1.00  4.64           H  
ATOM   2547 2HB  ASP A 158      -9.687 -12.855 -22.902  1.00  4.64           H  
ATOM   2548  N   TRP A 159      -7.658 -14.740 -19.996  1.00  2.31           N  
ATOM   2549  CA  TRP A 159      -8.085 -15.489 -18.827  1.00  2.34           C  
ATOM   2550  C   TRP A 159      -8.993 -14.697 -17.879  1.00  2.63           C  
ATOM   2551  O   TRP A 159      -9.576 -15.262 -16.956  1.00  3.38           O  
ATOM   2552  CB  TRP A 159      -6.854 -16.013 -18.080  1.00  3.51           C  
ATOM   2553  CG  TRP A 159      -6.179 -17.134 -18.807  1.00  3.51           C  
ATOM   2554  CD1 TRP A 159      -4.977 -17.101 -19.450  1.00  3.51           C  
ATOM   2555  CD2 TRP A 159      -6.691 -18.477 -18.993  1.00  3.51           C  
ATOM   2556  NE1 TRP A 159      -4.717 -18.318 -20.024  1.00  3.51           N  
ATOM   2557  CE2 TRP A 159      -5.756 -19.166 -19.761  1.00  3.51           C  
ATOM   2558  CE3 TRP A 159      -7.855 -19.136 -18.582  1.00  3.51           C  
ATOM   2559  CZ2 TRP A 159      -5.948 -20.480 -20.140  1.00  3.51           C  
ATOM   2560  CZ3 TRP A 159      -8.044 -20.459 -18.954  1.00  3.51           C  
ATOM   2561  CH2 TRP A 159      -7.113 -21.114 -19.717  1.00  3.51           C  
ATOM   2562  H   TRP A 159      -6.674 -14.522 -20.089  1.00  2.77           H  
ATOM   2563  HA  TRP A 159      -8.638 -16.350 -19.179  1.00  2.81           H  
ATOM   2564 1HB  TRP A 159      -6.133 -15.207 -17.951  1.00  4.21           H  
ATOM   2565 2HB  TRP A 159      -7.141 -16.361 -17.093  1.00  4.21           H  
ATOM   2566  HD1 TRP A 159      -4.323 -16.235 -19.508  1.00  4.21           H  
ATOM   2567  HE1 TRP A 159      -3.901 -18.568 -20.568  1.00  4.21           H  
ATOM   2568  HE3 TRP A 159      -8.601 -18.619 -17.983  1.00  4.21           H  
ATOM   2569  HZ2 TRP A 159      -5.220 -21.013 -20.749  1.00  4.21           H  
ATOM   2570  HZ3 TRP A 159      -8.954 -20.964 -18.629  1.00  4.21           H  
ATOM   2571  HH2 TRP A 159      -7.291 -22.153 -19.999  1.00  4.21           H  
ATOM   2572  N   ARG A 160      -9.144 -13.387 -18.121  1.00  2.43           N  
ATOM   2573  CA  ARG A 160     -10.017 -12.579 -17.284  1.00  2.94           C  
ATOM   2574  C   ARG A 160     -11.465 -12.798 -17.710  1.00  3.68           C  
ATOM   2575  O   ARG A 160     -12.389 -12.528 -16.938  1.00  4.74           O  
ATOM   2576  CB  ARG A 160      -9.689 -11.113 -17.450  1.00  4.41           C  
ATOM   2577  CG  ARG A 160      -8.296 -10.709 -17.017  1.00  4.41           C  
ATOM   2578  CD  ARG A 160      -8.045  -9.300 -17.375  1.00  4.41           C  
ATOM   2579  NE  ARG A 160      -8.162  -9.101 -18.805  1.00  4.41           N  
ATOM   2580  CZ  ARG A 160      -8.009  -7.923 -19.439  1.00  4.41           C  
ATOM   2581  NH1 ARG A 160      -7.692  -6.834 -18.766  1.00  4.41           N  
ATOM   2582  NH2 ARG A 160      -8.186  -7.870 -20.746  1.00  4.41           N  
ATOM   2583  H   ARG A 160      -8.663 -12.931 -18.887  1.00  2.92           H  
ATOM   2584  HA  ARG A 160      -9.900 -12.872 -16.249  1.00  3.53           H  
ATOM   2585 1HB  ARG A 160      -9.817 -10.818 -18.486  1.00  5.29           H  
ATOM   2586 2HB  ARG A 160     -10.391 -10.525 -16.856  1.00  5.29           H  
ATOM   2587 1HG  ARG A 160      -8.202 -10.816 -15.940  1.00  5.29           H  
ATOM   2588 2HG  ARG A 160      -7.556 -11.333 -17.520  1.00  5.29           H  
ATOM   2589 1HD  ARG A 160      -8.765  -8.651 -16.875  1.00  5.29           H  
ATOM   2590 2HD  ARG A 160      -7.037  -9.029 -17.081  1.00  5.29           H  
ATOM   2591  HE  ARG A 160      -8.406  -9.911 -19.369  1.00  5.29           H  
ATOM   2592 1HH1 ARG A 160      -7.557  -6.878 -17.766  1.00  5.29           H  
ATOM   2593 2HH1 ARG A 160      -7.581  -5.956 -19.252  1.00  5.29           H  
ATOM   2594 1HH2 ARG A 160      -8.450  -8.714 -21.249  1.00  5.29           H  
ATOM   2595 2HH2 ARG A 160      -8.080  -6.998 -21.240  1.00  5.29           H  
ATOM   2596  N   THR A 161     -11.658 -13.296 -18.935  1.00  3.65           N  
ATOM   2597  CA  THR A 161     -12.984 -13.580 -19.452  1.00  4.46           C  
ATOM   2598  C   THR A 161     -13.256 -15.061 -19.305  1.00  4.64           C  
ATOM   2599  O   THR A 161     -14.408 -15.489 -19.211  1.00  5.74           O  
ATOM   2600  CB  THR A 161     -13.103 -13.181 -20.932  1.00  6.69           C  
ATOM   2601  OG1 THR A 161     -12.199 -13.973 -21.716  1.00  6.69           O  
ATOM   2602  CG2 THR A 161     -12.755 -11.712 -21.104  1.00  6.69           C  
ATOM   2603  H   THR A 161     -10.869 -13.503 -19.535  1.00  4.38           H  
ATOM   2604  HA  THR A 161     -13.723 -13.029 -18.871  1.00  5.35           H  
ATOM   2605  HB  THR A 161     -14.122 -13.354 -21.278  1.00  8.03           H  
ATOM   2606  HG1 THR A 161     -11.307 -13.895 -21.362  1.00  8.03           H  
ATOM   2607 1HG2 THR A 161     -12.839 -11.438 -22.155  1.00  8.03           H  
ATOM   2608 2HG2 THR A 161     -13.441 -11.104 -20.513  1.00  8.03           H  
ATOM   2609 3HG2 THR A 161     -11.734 -11.536 -20.765  1.00  8.03           H  
ATOM   2610  N   LEU A 162     -12.177 -15.839 -19.221  1.00  4.67           N  
ATOM   2611  CA  LEU A 162     -12.273 -17.273 -19.009  1.00  5.22           C  
ATOM   2612  C   LEU A 162     -12.416 -17.614 -17.517  1.00  5.55           C  
ATOM   2613  O   LEU A 162     -12.663 -18.767 -17.162  1.00  9.60           O  
ATOM   2614  CB  LEU A 162     -11.046 -17.952 -19.603  1.00  7.83           C  
ATOM   2615  CG  LEU A 162     -10.889 -17.775 -21.122  1.00  7.83           C  
ATOM   2616  CD1 LEU A 162      -9.560 -18.353 -21.581  1.00  7.83           C  
ATOM   2617  CD2 LEU A 162     -12.049 -18.465 -21.820  1.00  7.83           C  
ATOM   2618  H   LEU A 162     -11.259 -15.429 -19.358  1.00  5.60           H  
ATOM   2619  HA  LEU A 162     -13.160 -17.638 -19.529  1.00  6.26           H  
ATOM   2620 1HB  LEU A 162     -10.166 -17.558 -19.115  1.00  9.40           H  
ATOM   2621 2HB  LEU A 162     -11.105 -19.020 -19.397  1.00  9.40           H  
ATOM   2622  HG  LEU A 162     -10.900 -16.713 -21.368  1.00  9.40           H  
ATOM   2623 1HD1 LEU A 162      -9.456 -18.219 -22.657  1.00  9.40           H  
ATOM   2624 2HD1 LEU A 162      -8.745 -17.839 -21.072  1.00  9.40           H  
ATOM   2625 3HD1 LEU A 162      -9.525 -19.415 -21.343  1.00  9.40           H  
ATOM   2626 1HD2 LEU A 162     -11.954 -18.337 -22.899  1.00  9.40           H  
ATOM   2627 2HD2 LEU A 162     -12.039 -19.528 -21.578  1.00  9.40           H  
ATOM   2628 3HD2 LEU A 162     -12.989 -18.026 -21.486  1.00  9.40           H  
ATOM   2629  N   GLY A 163     -12.293 -16.601 -16.649  1.00  3.98           N  
ATOM   2630  CA  GLY A 163     -12.504 -16.774 -15.216  1.00  4.09           C  
ATOM   2631  C   GLY A 163     -11.308 -17.292 -14.417  1.00  3.23           C  
ATOM   2632  O   GLY A 163     -11.480 -17.720 -13.280  1.00  3.77           O  
ATOM   2633  H   GLY A 163     -12.064 -15.678 -16.989  1.00  4.78           H  
ATOM   2634 1HA  GLY A 163     -12.820 -15.820 -14.795  1.00  4.91           H  
ATOM   2635 2HA  GLY A 163     -13.341 -17.456 -15.071  1.00  4.91           H  
ATOM   2636  N   ALA A 164     -10.110 -17.284 -14.992  1.00  2.36           N  
ATOM   2637  CA  ALA A 164      -8.942 -17.764 -14.255  1.00  1.96           C  
ATOM   2638  C   ALA A 164      -8.153 -16.615 -13.609  1.00  1.72           C  
ATOM   2639  O   ALA A 164      -7.072 -16.838 -13.066  1.00  2.05           O  
ATOM   2640  CB  ALA A 164      -8.037 -18.568 -15.168  1.00  2.94           C  
ATOM   2641  H   ALA A 164      -9.988 -16.915 -15.926  1.00  2.83           H  
ATOM   2642  HA  ALA A 164      -9.294 -18.415 -13.455  1.00  2.35           H  
ATOM   2643 1HB  ALA A 164      -7.191 -18.951 -14.602  1.00  3.53           H  
ATOM   2644 2HB  ALA A 164      -8.600 -19.401 -15.588  1.00  3.53           H  
ATOM   2645 3HB  ALA A 164      -7.677 -17.934 -15.968  1.00  3.53           H  
ATOM   2646  N   VAL A 165      -8.664 -15.384 -13.686  1.00  1.71           N  
ATOM   2647  CA  VAL A 165      -7.936 -14.248 -13.125  1.00  1.91           C  
ATOM   2648  C   VAL A 165      -8.705 -13.506 -12.037  1.00  1.67           C  
ATOM   2649  O   VAL A 165      -9.826 -13.040 -12.246  1.00  2.07           O  
ATOM   2650  CB  VAL A 165      -7.555 -13.259 -14.245  1.00  2.86           C  
ATOM   2651  CG1 VAL A 165      -6.840 -12.041 -13.682  1.00  2.86           C  
ATOM   2652  CG2 VAL A 165      -6.660 -13.962 -15.234  1.00  2.86           C  
ATOM   2653  H   VAL A 165      -9.553 -15.228 -14.135  1.00  2.05           H  
ATOM   2654  HA  VAL A 165      -7.012 -14.624 -12.686  1.00  2.29           H  
ATOM   2655  HB  VAL A 165      -8.460 -12.915 -14.741  1.00  3.44           H  
ATOM   2656 1HG1 VAL A 165      -6.584 -11.360 -14.494  1.00  3.44           H  
ATOM   2657 2HG1 VAL A 165      -7.496 -11.533 -12.979  1.00  3.44           H  
ATOM   2658 3HG1 VAL A 165      -5.930 -12.356 -13.174  1.00  3.44           H  
ATOM   2659 1HG2 VAL A 165      -6.404 -13.276 -16.038  1.00  3.44           H  
ATOM   2660 2HG2 VAL A 165      -5.752 -14.297 -14.733  1.00  3.44           H  
ATOM   2661 3HG2 VAL A 165      -7.187 -14.819 -15.638  1.00  3.44           H  
ATOM   2662  N   THR A 166      -8.064 -13.388 -10.876  1.00  1.39           N  
ATOM   2663  CA  THR A 166      -8.596 -12.661  -9.727  1.00  1.54           C  
ATOM   2664  C   THR A 166      -8.224 -11.181  -9.844  1.00  1.61           C  
ATOM   2665  O   THR A 166      -7.385 -10.829 -10.674  1.00  3.18           O  
ATOM   2666  CB  THR A 166      -8.027 -13.237  -8.411  1.00  2.31           C  
ATOM   2667  OG1 THR A 166      -6.600 -13.065  -8.404  1.00  2.31           O  
ATOM   2668  CG2 THR A 166      -8.374 -14.704  -8.277  1.00  2.31           C  
ATOM   2669  H   THR A 166      -7.154 -13.819 -10.788  1.00  1.67           H  
ATOM   2670  HA  THR A 166      -9.680 -12.762  -9.727  1.00  1.85           H  
ATOM   2671  HB  THR A 166      -8.443 -12.712  -7.556  1.00  2.77           H  
ATOM   2672  HG1 THR A 166      -6.194 -13.741  -7.847  1.00  2.77           H  
ATOM   2673 1HG2 THR A 166      -7.964 -15.090  -7.345  1.00  2.77           H  
ATOM   2674 2HG2 THR A 166      -9.456 -14.823  -8.275  1.00  2.77           H  
ATOM   2675 3HG2 THR A 166      -7.945 -15.249  -9.114  1.00  2.77           H  
ATOM   2676  N   PRO A 167      -8.811 -10.313  -9.013  1.00  1.74           N  
ATOM   2677  CA  PRO A 167      -8.547  -8.879  -8.897  1.00  1.79           C  
ATOM   2678  C   PRO A 167      -7.090  -8.576  -8.527  1.00  1.44           C  
ATOM   2679  O   PRO A 167      -6.384  -9.408  -7.944  1.00  2.25           O  
ATOM   2680  CB  PRO A 167      -9.531  -8.423  -7.816  1.00  2.69           C  
ATOM   2681  CG  PRO A 167     -10.678  -9.370  -7.934  1.00  2.69           C  
ATOM   2682  CD  PRO A 167     -10.081 -10.681  -8.349  1.00  2.69           C  
ATOM   2683  HA  PRO A 167      -8.796  -8.402  -9.856  1.00  2.15           H  
ATOM   2684 1HB  PRO A 167      -9.048  -8.458  -6.829  1.00  3.22           H  
ATOM   2685 2HB  PRO A 167      -9.825  -7.377  -7.992  1.00  3.22           H  
ATOM   2686 1HG  PRO A 167     -11.209  -9.436  -6.973  1.00  3.22           H  
ATOM   2687 2HG  PRO A 167     -11.404  -8.991  -8.668  1.00  3.22           H  
ATOM   2688 1HD  PRO A 167      -9.893 -11.297  -7.459  1.00  3.22           H  
ATOM   2689 2HD  PRO A 167     -10.753 -11.179  -9.059  1.00  3.22           H  
ATOM   2690  N   ILE A 168      -6.646  -7.383  -8.912  1.00  1.74           N  
ATOM   2691  CA  ILE A 168      -5.289  -6.931  -8.639  1.00  1.61           C  
ATOM   2692  C   ILE A 168      -5.095  -6.366  -7.253  1.00  1.12           C  
ATOM   2693  O   ILE A 168      -5.843  -5.499  -6.797  1.00  1.95           O  
ATOM   2694  CB  ILE A 168      -4.826  -5.904  -9.673  1.00  2.42           C  
ATOM   2695  CG1 ILE A 168      -4.759  -6.586 -11.019  1.00  2.42           C  
ATOM   2696  CG2 ILE A 168      -3.474  -5.336  -9.295  1.00  2.42           C  
ATOM   2697  CD1 ILE A 168      -4.516  -5.681 -12.159  1.00  2.42           C  
ATOM   2698  H   ILE A 168      -7.277  -6.761  -9.398  1.00  2.09           H  
ATOM   2699  HA  ILE A 168      -4.631  -7.793  -8.731  1.00  1.93           H  
ATOM   2700  HB  ILE A 168      -5.555  -5.097  -9.745  1.00  2.90           H  
ATOM   2701 1HG1 ILE A 168      -3.941  -7.292 -10.988  1.00  2.90           H  
ATOM   2702 2HG1 ILE A 168      -5.689  -7.129 -11.197  1.00  2.90           H  
ATOM   2703 1HG2 ILE A 168      -3.157  -4.616 -10.049  1.00  2.90           H  
ATOM   2704 2HG2 ILE A 168      -3.546  -4.840  -8.329  1.00  2.90           H  
ATOM   2705 3HG2 ILE A 168      -2.747  -6.143  -9.233  1.00  2.90           H  
ATOM   2706 1HD1 ILE A 168      -4.455  -6.258 -13.078  1.00  2.90           H  
ATOM   2707 2HD1 ILE A 168      -5.326  -4.959 -12.231  1.00  2.90           H  
ATOM   2708 3HD1 ILE A 168      -3.574  -5.168 -11.992  1.00  2.90           H  
ATOM   2709  N   LYS A 169      -4.068  -6.878  -6.596  1.00  1.25           N  
ATOM   2710  CA  LYS A 169      -3.695  -6.473  -5.260  1.00  1.74           C  
ATOM   2711  C   LYS A 169      -2.510  -5.526  -5.327  1.00  1.36           C  
ATOM   2712  O   LYS A 169      -1.859  -5.414  -6.365  1.00  3.76           O  
ATOM   2713  CB  LYS A 169      -3.367  -7.700  -4.432  1.00  2.61           C  
ATOM   2714  CG  LYS A 169      -4.548  -8.631  -4.263  1.00  2.61           C  
ATOM   2715  CD  LYS A 169      -4.181  -9.847  -3.444  1.00  2.61           C  
ATOM   2716  CE  LYS A 169      -5.347 -10.815  -3.377  1.00  2.61           C  
ATOM   2717  NZ  LYS A 169      -5.004 -12.017  -2.599  1.00  2.61           N  
ATOM   2718  H   LYS A 169      -3.515  -7.589  -7.051  1.00  1.50           H  
ATOM   2719  HA  LYS A 169      -4.531  -5.943  -4.802  1.00  2.09           H  
ATOM   2720 1HB  LYS A 169      -2.567  -8.262  -4.911  1.00  3.13           H  
ATOM   2721 2HB  LYS A 169      -3.022  -7.402  -3.442  1.00  3.13           H  
ATOM   2722 1HG  LYS A 169      -5.361  -8.101  -3.765  1.00  3.13           H  
ATOM   2723 2HG  LYS A 169      -4.899  -8.957  -5.243  1.00  3.13           H  
ATOM   2724 1HD  LYS A 169      -3.324 -10.353  -3.893  1.00  3.13           H  
ATOM   2725 2HD  LYS A 169      -3.914  -9.544  -2.432  1.00  3.13           H  
ATOM   2726 1HE  LYS A 169      -6.203 -10.325  -2.915  1.00  3.13           H  
ATOM   2727 2HE  LYS A 169      -5.617 -11.117  -4.389  1.00  3.13           H  
ATOM   2728 1HZ  LYS A 169      -5.793 -12.648  -2.572  1.00  3.13           H  
ATOM   2729 2HZ  LYS A 169      -4.207 -12.478  -3.020  1.00  3.13           H  
ATOM   2730 3HZ  LYS A 169      -4.765 -11.746  -1.655  1.00  3.13           H  
ATOM   2731  N   ASN A 170      -2.249  -4.839  -4.224  1.00  1.93           N  
ATOM   2732  CA  ASN A 170      -1.142  -3.900  -4.151  1.00  1.38           C  
ATOM   2733  C   ASN A 170      -0.141  -4.343  -3.089  1.00  1.05           C  
ATOM   2734  O   ASN A 170      -0.442  -4.310  -1.894  1.00  1.53           O  
ATOM   2735  CB  ASN A 170      -1.658  -2.502  -3.871  1.00  2.07           C  
ATOM   2736  CG  ASN A 170      -0.595  -1.440  -3.949  1.00  2.07           C  
ATOM   2737  OD1 ASN A 170       0.611  -1.713  -3.959  1.00  2.07           O  
ATOM   2738  ND2 ASN A 170      -1.031  -0.208  -4.006  1.00  2.07           N  
ATOM   2739  H   ASN A 170      -2.831  -4.974  -3.411  1.00  2.32           H  
ATOM   2740  HA  ASN A 170      -0.621  -3.897  -5.110  1.00  1.66           H  
ATOM   2741 1HB  ASN A 170      -2.448  -2.259  -4.580  1.00  2.48           H  
ATOM   2742 2HB  ASN A 170      -2.100  -2.476  -2.874  1.00  2.48           H  
ATOM   2743 1HD2 ASN A 170      -0.383   0.552  -4.061  1.00  2.48           H  
ATOM   2744 2HD2 ASN A 170      -2.014  -0.024  -3.994  1.00  2.48           H  
ATOM   2745  N   GLN A 171       1.051  -4.761  -3.526  1.00  0.89           N  
ATOM   2746  CA  GLN A 171       2.123  -5.202  -2.617  1.00  1.28           C  
ATOM   2747  C   GLN A 171       2.675  -4.062  -1.736  1.00  1.37           C  
ATOM   2748  O   GLN A 171       3.407  -4.312  -0.775  1.00  2.96           O  
ATOM   2749  CB  GLN A 171       3.272  -5.812  -3.411  1.00  1.92           C  
ATOM   2750  CG  GLN A 171       4.058  -4.790  -4.195  1.00  1.92           C  
ATOM   2751  CD  GLN A 171       5.052  -5.405  -5.145  1.00  1.92           C  
ATOM   2752  OE1 GLN A 171       5.958  -6.171  -4.788  1.00  1.92           O  
ATOM   2753  NE2 GLN A 171       4.854  -5.048  -6.404  1.00  1.92           N  
ATOM   2754  H   GLN A 171       1.223  -4.765  -4.526  1.00  1.07           H  
ATOM   2755  HA  GLN A 171       1.716  -5.962  -1.954  1.00  1.54           H  
ATOM   2756 1HB  GLN A 171       3.961  -6.310  -2.730  1.00  2.30           H  
ATOM   2757 2HB  GLN A 171       2.888  -6.561  -4.104  1.00  2.30           H  
ATOM   2758 1HG  GLN A 171       3.363  -4.185  -4.777  1.00  2.30           H  
ATOM   2759 2HG  GLN A 171       4.605  -4.157  -3.496  1.00  2.30           H  
ATOM   2760 1HE2 GLN A 171       5.435  -5.379  -7.149  1.00  2.30           H  
ATOM   2761 2HE2 GLN A 171       4.098  -4.435  -6.626  1.00  2.30           H  
ATOM   2762  N   GLY A 172       2.345  -2.817  -2.085  1.00  1.71           N  
ATOM   2763  CA  GLY A 172       2.770  -1.663  -1.324  1.00  3.32           C  
ATOM   2764  C   GLY A 172       4.250  -1.431  -1.487  1.00  4.03           C  
ATOM   2765  O   GLY A 172       4.790  -1.526  -2.591  1.00  9.90           O  
ATOM   2766  H   GLY A 172       1.758  -2.653  -2.892  1.00  2.05           H  
ATOM   2767 1HA  GLY A 172       2.220  -0.783  -1.659  1.00  3.98           H  
ATOM   2768 2HA  GLY A 172       2.532  -1.811  -0.272  1.00  3.98           H  
ATOM   2769  N   GLN A 173       4.907  -1.143  -0.371  1.00  5.01           N  
ATOM   2770  CA  GLN A 173       6.335  -0.888  -0.364  1.00  6.21           C  
ATOM   2771  C   GLN A 173       7.142  -2.120   0.027  1.00  6.71           C  
ATOM   2772  O   GLN A 173       8.297  -1.998   0.439  1.00 22.22           O  
ATOM   2773  CB  GLN A 173       6.660   0.267   0.586  1.00  9.31           C  
ATOM   2774  CG  GLN A 173       6.078   1.604   0.159  1.00  9.31           C  
ATOM   2775  CD  GLN A 173       6.412   2.717   1.134  1.00  9.31           C  
ATOM   2776  OE1 GLN A 173       6.821   2.460   2.270  1.00  9.31           O  
ATOM   2777  NE2 GLN A 173       6.239   3.959   0.698  1.00  9.31           N  
ATOM   2778  H   GLN A 173       4.396  -1.090   0.500  1.00  6.01           H  
ATOM   2779  HA  GLN A 173       6.634  -0.598  -1.370  1.00  7.45           H  
ATOM   2780 1HB  GLN A 173       6.277   0.038   1.581  1.00 11.18           H  
ATOM   2781 2HB  GLN A 173       7.741   0.379   0.670  1.00 11.18           H  
ATOM   2782 1HG  GLN A 173       6.482   1.871  -0.817  1.00 11.18           H  
ATOM   2783 2HG  GLN A 173       4.993   1.516   0.102  1.00 11.18           H  
ATOM   2784 1HE2 GLN A 173       6.445   4.734   1.298  1.00 11.18           H  
ATOM   2785 2HE2 GLN A 173       5.907   4.122  -0.231  1.00 11.18           H  
ATOM   2786  N   CYS A 174       6.547  -3.308  -0.103  1.00  5.19           N  
ATOM   2787  CA  CYS A 174       7.276  -4.527   0.189  1.00  4.00           C  
ATOM   2788  C   CYS A 174       7.428  -5.387  -1.052  1.00  3.84           C  
ATOM   2789  O   CYS A 174       6.531  -5.457  -1.892  1.00  4.86           O  
ATOM   2790  CB  CYS A 174       6.570  -5.320   1.279  1.00  6.00           C  
ATOM   2791  SG  CYS A 174       6.519  -4.468   2.871  1.00  6.00           S  
ATOM   2792  H   CYS A 174       5.583  -3.389  -0.412  1.00  6.23           H  
ATOM   2793  HA  CYS A 174       8.269  -4.260   0.550  1.00  4.80           H  
ATOM   2794 1HB  CYS A 174       5.544  -5.526   0.973  1.00  7.20           H  
ATOM   2795 2HB  CYS A 174       7.070  -6.275   1.416  1.00  7.20           H  
ATOM   2796  HG  CYS A 174       5.735  -3.470   2.475  1.00  7.20           H  
ATOM   2797  N   GLY A 175       8.580  -6.039  -1.167  1.00  3.24           N  
ATOM   2798  CA  GLY A 175       8.903  -6.905  -2.299  1.00  3.37           C  
ATOM   2799  C   GLY A 175       8.130  -8.209  -2.226  1.00  2.56           C  
ATOM   2800  O   GLY A 175       8.688  -9.243  -1.856  1.00  3.50           O  
ATOM   2801  H   GLY A 175       9.263  -5.962  -0.427  1.00  3.89           H  
ATOM   2802 1HA  GLY A 175       8.666  -6.389  -3.229  1.00  4.04           H  
ATOM   2803 2HA  GLY A 175       9.972  -7.111  -2.307  1.00  4.04           H  
ATOM   2804  N   CYS A 176       6.838  -8.150  -2.549  1.00  2.11           N  
ATOM   2805  CA  CYS A 176       5.978  -9.323  -2.474  1.00  2.58           C  
ATOM   2806  C   CYS A 176       5.417  -9.786  -3.818  1.00  1.52           C  
ATOM   2807  O   CYS A 176       4.807 -10.854  -3.877  1.00  2.20           O  
ATOM   2808  CB  CYS A 176       4.820  -9.056  -1.517  1.00  3.87           C  
ATOM   2809  SG  CYS A 176       5.347  -8.721   0.180  1.00  3.87           S  
ATOM   2810  H   CYS A 176       6.455  -7.255  -2.829  1.00  2.53           H  
ATOM   2811  HA  CYS A 176       6.566 -10.140  -2.057  1.00  3.10           H  
ATOM   2812 1HB  CYS A 176       4.239  -8.205  -1.867  1.00  4.64           H  
ATOM   2813 2HB  CYS A 176       4.160  -9.921  -1.499  1.00  4.64           H  
ATOM   2814  HG  CYS A 176       5.981  -9.876   0.357  1.00  4.64           H  
ATOM   2815  N   CYS A 177       5.645  -9.016  -4.892  1.00  1.74           N  
ATOM   2816  CA  CYS A 177       5.162  -9.372  -6.235  1.00  1.90           C  
ATOM   2817  C   CYS A 177       5.488 -10.784  -6.703  1.00  1.45           C  
ATOM   2818  O   CYS A 177       4.731 -11.369  -7.472  1.00  2.14           O  
ATOM   2819  CB  CYS A 177       5.762  -8.443  -7.267  1.00  2.85           C  
ATOM   2820  SG  CYS A 177       7.565  -8.533  -7.360  1.00  2.85           S  
ATOM   2821  H   CYS A 177       6.124  -8.129  -4.786  1.00  2.09           H  
ATOM   2822  HA  CYS A 177       4.083  -9.244  -6.241  1.00  2.28           H  
ATOM   2823 1HB  CYS A 177       5.360  -8.685  -8.251  1.00  3.42           H  
ATOM   2824 2HB  CYS A 177       5.484  -7.422  -7.044  1.00  3.42           H  
ATOM   2825  HG  CYS A 177       7.791  -8.048  -6.143  1.00  3.42           H  
ATOM   2826  N   TRP A 178       6.601 -11.341  -6.239  1.00  1.45           N  
ATOM   2827  CA  TRP A 178       6.981 -12.704  -6.583  1.00  1.63           C  
ATOM   2828  C   TRP A 178       5.972 -13.732  -6.084  1.00  1.12           C  
ATOM   2829  O   TRP A 178       5.783 -14.782  -6.704  1.00  1.19           O  
ATOM   2830  CB  TRP A 178       8.360 -12.964  -6.004  1.00  2.44           C  
ATOM   2831  CG  TRP A 178       8.394 -12.829  -4.530  1.00  2.44           C  
ATOM   2832  CD1 TRP A 178       8.633 -11.678  -3.850  1.00  2.44           C  
ATOM   2833  CD2 TRP A 178       8.211 -13.853  -3.533  1.00  2.44           C  
ATOM   2834  NE1 TRP A 178       8.592 -11.906  -2.504  1.00  2.44           N  
ATOM   2835  CE2 TRP A 178       8.332 -13.231  -2.292  1.00  2.44           C  
ATOM   2836  CE3 TRP A 178       7.954 -15.224  -3.595  1.00  2.44           C  
ATOM   2837  CZ2 TRP A 178       8.196 -13.928  -1.110  1.00  2.44           C  
ATOM   2838  CZ3 TRP A 178       7.823 -15.923  -2.407  1.00  2.44           C  
ATOM   2839  CH2 TRP A 178       7.936 -15.289  -1.202  1.00  2.44           C  
ATOM   2840  H   TRP A 178       7.201 -10.809  -5.626  1.00  1.74           H  
ATOM   2841  HA  TRP A 178       7.037 -12.780  -7.668  1.00  1.96           H  
ATOM   2842 1HB  TRP A 178       8.697 -13.965  -6.274  1.00  2.93           H  
ATOM   2843 2HB  TRP A 178       9.064 -12.252  -6.409  1.00  2.93           H  
ATOM   2844  HD1 TRP A 178       8.823 -10.710  -4.312  1.00  2.93           H  
ATOM   2845  HE1 TRP A 178       8.732 -11.205  -1.787  1.00  2.93           H  
ATOM   2846  HE3 TRP A 178       7.858 -15.729  -4.554  1.00  2.93           H  
ATOM   2847  HZ2 TRP A 178       8.286 -13.447  -0.142  1.00  2.93           H  
ATOM   2848  HZ3 TRP A 178       7.625 -16.994  -2.456  1.00  2.93           H  
ATOM   2849  HH2 TRP A 178       7.824 -15.869  -0.288  1.00  2.93           H  
ATOM   2850  N   ALA A 179       5.290 -13.401  -4.989  1.00  1.05           N  
ATOM   2851  CA  ALA A 179       4.280 -14.258  -4.418  1.00  1.16           C  
ATOM   2852  C   ALA A 179       2.957 -13.914  -5.047  1.00  0.77           C  
ATOM   2853  O   ALA A 179       2.150 -14.795  -5.309  1.00  0.87           O  
ATOM   2854  CB  ALA A 179       4.221 -14.104  -2.903  1.00  1.74           C  
ATOM   2855  H   ALA A 179       5.470 -12.519  -4.534  1.00  1.26           H  
ATOM   2856  HA  ALA A 179       4.518 -15.292  -4.665  1.00  1.39           H  
ATOM   2857 1HB  ALA A 179       3.453 -14.765  -2.501  1.00  2.09           H  
ATOM   2858 2HB  ALA A 179       5.187 -14.367  -2.474  1.00  2.09           H  
ATOM   2859 3HB  ALA A 179       3.981 -13.073  -2.651  1.00  2.09           H  
ATOM   2860  N   PHE A 180       2.743 -12.630  -5.334  1.00  0.63           N  
ATOM   2861  CA  PHE A 180       1.501 -12.215  -5.973  1.00  0.73           C  
ATOM   2862  C   PHE A 180       1.349 -12.838  -7.346  1.00  0.73           C  
ATOM   2863  O   PHE A 180       0.256 -13.262  -7.715  1.00  1.12           O  
ATOM   2864  CB  PHE A 180       1.446 -10.699  -6.125  1.00  1.09           C  
ATOM   2865  CG  PHE A 180       1.166  -9.950  -4.857  1.00  1.09           C  
ATOM   2866  CD1 PHE A 180       1.667 -10.380  -3.640  1.00  1.09           C  
ATOM   2867  CD2 PHE A 180       0.380  -8.810  -4.885  1.00  1.09           C  
ATOM   2868  CE1 PHE A 180       1.383  -9.692  -2.480  1.00  1.09           C  
ATOM   2869  CE2 PHE A 180       0.099  -8.120  -3.728  1.00  1.09           C  
ATOM   2870  CZ  PHE A 180       0.597  -8.564  -2.527  1.00  1.09           C  
ATOM   2871  H   PHE A 180       3.439 -11.936  -5.082  1.00  0.76           H  
ATOM   2872  HA  PHE A 180       0.665 -12.544  -5.363  1.00  0.88           H  
ATOM   2873 1HB  PHE A 180       2.387 -10.344  -6.533  1.00  1.31           H  
ATOM   2874 2HB  PHE A 180       0.669 -10.441  -6.844  1.00  1.31           H  
ATOM   2875  HD1 PHE A 180       2.284 -11.277  -3.604  1.00  1.31           H  
ATOM   2876  HD2 PHE A 180      -0.021  -8.464  -5.838  1.00  1.31           H  
ATOM   2877  HE1 PHE A 180       1.779 -10.043  -1.528  1.00  1.31           H  
ATOM   2878  HE2 PHE A 180      -0.523  -7.227  -3.762  1.00  1.31           H  
ATOM   2879  HZ  PHE A 180       0.368  -8.020  -1.618  1.00  1.31           H  
ATOM   2880  N   SER A 181       2.448 -12.912  -8.090  1.00  0.66           N  
ATOM   2881  CA  SER A 181       2.432 -13.506  -9.412  1.00  0.71           C  
ATOM   2882  C   SER A 181       2.270 -15.016  -9.336  1.00  0.68           C  
ATOM   2883  O   SER A 181       1.422 -15.582 -10.031  1.00  0.77           O  
ATOM   2884  CB  SER A 181       3.689 -13.149 -10.168  1.00  1.06           C  
ATOM   2885  OG  SER A 181       3.671 -13.721 -11.448  1.00  1.06           O  
ATOM   2886  H   SER A 181       3.311 -12.524  -7.742  1.00  0.79           H  
ATOM   2887  HA  SER A 181       1.579 -13.101  -9.955  1.00  0.85           H  
ATOM   2888 1HB  SER A 181       3.765 -12.065 -10.251  1.00  1.28           H  
ATOM   2889 2HB  SER A 181       4.561 -13.498  -9.617  1.00  1.28           H  
ATOM   2890  HG  SER A 181       2.818 -13.480 -11.835  1.00  1.28           H  
ATOM   2891  N   ALA A 182       3.082 -15.668  -8.492  1.00  0.69           N  
ATOM   2892  CA  ALA A 182       3.004 -17.114  -8.329  1.00  0.79           C  
ATOM   2893  C   ALA A 182       1.613 -17.540  -7.880  1.00  0.69           C  
ATOM   2894  O   ALA A 182       1.048 -18.500  -8.410  1.00  0.88           O  
ATOM   2895  CB  ALA A 182       4.038 -17.579  -7.325  1.00  1.19           C  
ATOM   2896  H   ALA A 182       3.782 -15.169  -7.949  1.00  0.83           H  
ATOM   2897  HA  ALA A 182       3.203 -17.575  -9.295  1.00  0.95           H  
ATOM   2898 1HB  ALA A 182       3.989 -18.661  -7.222  1.00  1.42           H  
ATOM   2899 2HB  ALA A 182       5.029 -17.291  -7.668  1.00  1.42           H  
ATOM   2900 3HB  ALA A 182       3.838 -17.116  -6.361  1.00  1.42           H  
ATOM   2901  N   VAL A 183       1.063 -16.819  -6.909  1.00  0.57           N  
ATOM   2902  CA  VAL A 183      -0.265 -17.090  -6.411  1.00  0.73           C  
ATOM   2903  C   VAL A 183      -1.336 -16.811  -7.432  1.00  0.70           C  
ATOM   2904  O   VAL A 183      -2.246 -17.613  -7.566  1.00  0.86           O  
ATOM   2905  CB  VAL A 183      -0.544 -16.306  -5.133  1.00  1.09           C  
ATOM   2906  CG1 VAL A 183      -1.998 -16.416  -4.775  1.00  1.09           C  
ATOM   2907  CG2 VAL A 183       0.275 -16.910  -4.016  1.00  1.09           C  
ATOM   2908  H   VAL A 183       1.579 -16.058  -6.494  1.00  0.68           H  
ATOM   2909  HA  VAL A 183      -0.313 -18.148  -6.155  1.00  0.88           H  
ATOM   2910  HB  VAL A 183      -0.299 -15.254  -5.274  1.00  1.31           H  
ATOM   2911 1HG1 VAL A 183      -2.192 -15.872  -3.852  1.00  1.31           H  
ATOM   2912 2HG1 VAL A 183      -2.602 -15.996  -5.578  1.00  1.31           H  
ATOM   2913 3HG1 VAL A 183      -2.243 -17.467  -4.644  1.00  1.31           H  
ATOM   2914 1HG2 VAL A 183       0.081 -16.378  -3.089  1.00  1.31           H  
ATOM   2915 2HG2 VAL A 183       0.003 -17.957  -3.896  1.00  1.31           H  
ATOM   2916 3HG2 VAL A 183       1.332 -16.838  -4.265  1.00  1.31           H  
ATOM   2917  N   ALA A 184      -1.242 -15.701  -8.163  1.00  0.62           N  
ATOM   2918  CA  ALA A 184      -2.236 -15.415  -9.193  1.00  0.75           C  
ATOM   2919  C   ALA A 184      -2.310 -16.560 -10.197  1.00  0.81           C  
ATOM   2920  O   ALA A 184      -3.404 -16.964 -10.599  1.00  0.96           O  
ATOM   2921  CB  ALA A 184      -1.908 -14.116  -9.905  1.00  1.12           C  
ATOM   2922  H   ALA A 184      -0.495 -15.038  -8.012  1.00  0.74           H  
ATOM   2923  HA  ALA A 184      -3.209 -15.323  -8.713  1.00  0.90           H  
ATOM   2924 1HB  ALA A 184      -2.669 -13.910 -10.657  1.00  1.35           H  
ATOM   2925 2HB  ALA A 184      -1.882 -13.302  -9.181  1.00  1.35           H  
ATOM   2926 3HB  ALA A 184      -0.937 -14.206 -10.384  1.00  1.35           H  
ATOM   2927  N   SER A 185      -1.146 -17.091 -10.583  1.00  0.82           N  
ATOM   2928  CA  SER A 185      -1.093 -18.222 -11.495  1.00  1.17           C  
ATOM   2929  C   SER A 185      -1.694 -19.469 -10.845  1.00  0.91           C  
ATOM   2930  O   SER A 185      -2.423 -20.218 -11.499  1.00  0.98           O  
ATOM   2931  CB  SER A 185       0.339 -18.487 -11.917  1.00  1.75           C  
ATOM   2932  OG  SER A 185       0.852 -17.420 -12.664  1.00  1.75           O  
ATOM   2933  H   SER A 185      -0.277 -16.696 -10.243  1.00  0.98           H  
ATOM   2934  HA  SER A 185      -1.680 -17.979 -12.380  1.00  1.40           H  
ATOM   2935 1HB  SER A 185       0.959 -18.653 -11.036  1.00  2.11           H  
ATOM   2936 2HB  SER A 185       0.368 -19.393 -12.517  1.00  2.11           H  
ATOM   2937  HG  SER A 185       0.911 -16.678 -12.056  1.00  2.11           H  
ATOM   2938  N   THR A 186      -1.400 -19.668  -9.550  1.00  0.98           N  
ATOM   2939  CA  THR A 186      -1.919 -20.789  -8.766  1.00  0.97           C  
ATOM   2940  C   THR A 186      -3.444 -20.732  -8.677  1.00  0.95           C  
ATOM   2941  O   THR A 186      -4.122 -21.753  -8.808  1.00  1.14           O  
ATOM   2942  CB  THR A 186      -1.314 -20.789  -7.344  1.00  1.46           C  
ATOM   2943  OG1 THR A 186       0.111 -20.922  -7.430  1.00  1.46           O  
ATOM   2944  CG2 THR A 186      -1.877 -21.936  -6.519  1.00  1.46           C  
ATOM   2945  H   THR A 186      -0.768 -19.028  -9.087  1.00  1.18           H  
ATOM   2946  HA  THR A 186      -1.638 -21.718  -9.257  1.00  1.16           H  
ATOM   2947  HB  THR A 186      -1.552 -19.852  -6.847  1.00  1.75           H  
ATOM   2948  HG1 THR A 186       0.479 -20.132  -7.844  1.00  1.75           H  
ATOM   2949 1HG2 THR A 186      -1.440 -21.915  -5.521  1.00  1.75           H  
ATOM   2950 2HG2 THR A 186      -2.959 -21.830  -6.443  1.00  1.75           H  
ATOM   2951 3HG2 THR A 186      -1.640 -22.882  -6.998  1.00  1.75           H  
ATOM   2952  N   GLU A 187      -3.970 -19.529  -8.461  1.00  0.83           N  
ATOM   2953  CA  GLU A 187      -5.399 -19.281  -8.385  1.00  0.91           C  
ATOM   2954  C   GLU A 187      -6.060 -19.613  -9.714  1.00  1.14           C  
ATOM   2955  O   GLU A 187      -7.125 -20.236  -9.742  1.00  1.47           O  
ATOM   2956  CB  GLU A 187      -5.654 -17.810  -8.024  1.00  1.36           C  
ATOM   2957  CG  GLU A 187      -5.282 -17.409  -6.600  1.00  1.36           C  
ATOM   2958  CD  GLU A 187      -5.348 -15.921  -6.391  1.00  1.36           C  
ATOM   2959  OE1 GLU A 187      -5.365 -15.228  -7.380  1.00  1.36           O  
ATOM   2960  OE2 GLU A 187      -5.379 -15.468  -5.269  1.00  1.36           O  
ATOM   2961  H   GLU A 187      -3.350 -18.747  -8.340  1.00  1.00           H  
ATOM   2962  HA  GLU A 187      -5.827 -19.922  -7.613  1.00  1.09           H  
ATOM   2963 1HB  GLU A 187      -5.095 -17.168  -8.702  1.00  1.64           H  
ATOM   2964 2HB  GLU A 187      -6.712 -17.585  -8.162  1.00  1.64           H  
ATOM   2965 1HG  GLU A 187      -5.970 -17.894  -5.915  1.00  1.64           H  
ATOM   2966 2HG  GLU A 187      -4.283 -17.766  -6.371  1.00  1.64           H  
ATOM   2967  N   GLY A 188      -5.407 -19.215 -10.810  1.00  1.12           N  
ATOM   2968  CA  GLY A 188      -5.912 -19.477 -12.144  1.00  1.54           C  
ATOM   2969  C   GLY A 188      -5.979 -20.955 -12.459  1.00  1.58           C  
ATOM   2970  O   GLY A 188      -7.031 -21.440 -12.869  1.00  1.81           O  
ATOM   2971  H   GLY A 188      -4.549 -18.683 -10.715  1.00  1.34           H  
ATOM   2972 1HA  GLY A 188      -6.909 -19.053 -12.233  1.00  1.85           H  
ATOM   2973 2HA  GLY A 188      -5.282 -18.973 -12.875  1.00  1.85           H  
ATOM   2974  N   ILE A 189      -4.874 -21.680 -12.253  1.00  1.77           N  
ATOM   2975  CA  ILE A 189      -4.876 -23.116 -12.514  1.00  2.15           C  
ATOM   2976  C   ILE A 189      -5.826 -23.869 -11.593  1.00  2.09           C  
ATOM   2977  O   ILE A 189      -6.366 -24.899 -11.988  1.00  2.61           O  
ATOM   2978  CB  ILE A 189      -3.459 -23.718 -12.450  1.00  3.22           C  
ATOM   2979  CG1 ILE A 189      -3.492 -25.144 -13.009  1.00  3.22           C  
ATOM   2980  CG2 ILE A 189      -2.902 -23.699 -11.046  1.00  3.22           C  
ATOM   2981  CD1 ILE A 189      -3.890 -25.218 -14.462  1.00  3.22           C  
ATOM   2982  H   ILE A 189      -4.031 -21.232 -11.918  1.00  2.12           H  
ATOM   2983  HA  ILE A 189      -5.225 -23.265 -13.531  1.00  2.58           H  
ATOM   2984  HB  ILE A 189      -2.801 -23.137 -13.094  1.00  3.87           H  
ATOM   2985 1HG1 ILE A 189      -2.502 -25.586 -12.903  1.00  3.87           H  
ATOM   2986 2HG1 ILE A 189      -4.196 -25.739 -12.428  1.00  3.87           H  
ATOM   2987 1HG2 ILE A 189      -1.898 -24.122 -11.047  1.00  3.87           H  
ATOM   2988 2HG2 ILE A 189      -2.864 -22.673 -10.701  1.00  3.87           H  
ATOM   2989 3HG2 ILE A 189      -3.542 -24.283 -10.388  1.00  3.87           H  
ATOM   2990 1HD1 ILE A 189      -3.887 -26.257 -14.787  1.00  3.87           H  
ATOM   2991 2HD1 ILE A 189      -4.887 -24.803 -14.587  1.00  3.87           H  
ATOM   2992 3HD1 ILE A 189      -3.189 -24.650 -15.064  1.00  3.87           H  
ATOM   2993  N   THR A 190      -6.067 -23.346 -10.386  1.00  2.09           N  
ATOM   2994  CA  THR A 190      -7.038 -23.959  -9.496  1.00  2.74           C  
ATOM   2995  C   THR A 190      -8.429 -23.850 -10.120  1.00  2.58           C  
ATOM   2996  O   THR A 190      -9.174 -24.830 -10.172  1.00  3.44           O  
ATOM   2997  CB  THR A 190      -7.023 -23.295  -8.105  1.00  4.11           C  
ATOM   2998  OG1 THR A 190      -5.726 -23.452  -7.516  1.00  4.11           O  
ATOM   2999  CG2 THR A 190      -8.064 -23.934  -7.199  1.00  4.11           C  
ATOM   3000  H   THR A 190      -5.568 -22.525 -10.069  1.00  2.51           H  
ATOM   3001  HA  THR A 190      -6.794 -25.015  -9.382  1.00  3.29           H  
ATOM   3002  HB  THR A 190      -7.241 -22.233  -8.206  1.00  4.93           H  
ATOM   3003  HG1 THR A 190      -5.079 -22.966  -8.041  1.00  4.93           H  
ATOM   3004 1HG2 THR A 190      -8.039 -23.452  -6.222  1.00  4.93           H  
ATOM   3005 2HG2 THR A 190      -9.054 -23.811  -7.639  1.00  4.93           H  
ATOM   3006 3HG2 THR A 190      -7.848 -24.995  -7.086  1.00  4.93           H  
ATOM   3007  N   GLN A 191      -8.769 -22.666 -10.628  1.00  2.30           N  
ATOM   3008  CA  GLN A 191     -10.041 -22.494 -11.316  1.00  3.09           C  
ATOM   3009  C   GLN A 191     -10.133 -23.372 -12.564  1.00  3.54           C  
ATOM   3010  O   GLN A 191     -11.183 -23.927 -12.867  1.00  4.80           O  
ATOM   3011  CB  GLN A 191     -10.264 -21.042 -11.705  1.00  4.63           C  
ATOM   3012  CG  GLN A 191     -11.641 -20.802 -12.292  1.00  4.63           C  
ATOM   3013  CD  GLN A 191     -11.693 -21.108 -13.776  1.00  4.63           C  
ATOM   3014  OE1 GLN A 191     -10.710 -20.930 -14.500  1.00  4.63           O  
ATOM   3015  NE2 GLN A 191     -12.847 -21.576 -14.238  1.00  4.63           N  
ATOM   3016  H   GLN A 191      -8.143 -21.873 -10.532  1.00  2.76           H  
ATOM   3017  HA  GLN A 191     -10.839 -22.794 -10.638  1.00  3.71           H  
ATOM   3018 1HB  GLN A 191     -10.148 -20.406 -10.829  1.00  5.56           H  
ATOM   3019 2HB  GLN A 191      -9.520 -20.737 -12.439  1.00  5.56           H  
ATOM   3020 1HG  GLN A 191     -12.355 -21.452 -11.787  1.00  5.56           H  
ATOM   3021 2HG  GLN A 191     -11.921 -19.763 -12.147  1.00  5.56           H  
ATOM   3022 1HE2 GLN A 191     -12.945 -21.797 -15.209  1.00  5.56           H  
ATOM   3023 2HE2 GLN A 191     -13.619 -21.705 -13.615  1.00  5.56           H  
ATOM   3024  N   ILE A 192      -9.031 -23.493 -13.289  1.00  3.17           N  
ATOM   3025  CA  ILE A 192      -8.985 -24.312 -14.490  1.00  4.00           C  
ATOM   3026  C   ILE A 192      -9.185 -25.805 -14.208  1.00  4.66           C  
ATOM   3027  O   ILE A 192      -9.931 -26.478 -14.925  1.00  6.27           O  
ATOM   3028  CB  ILE A 192      -7.648 -24.088 -15.211  1.00  6.00           C  
ATOM   3029  CG1 ILE A 192      -7.608 -22.660 -15.772  1.00  6.00           C  
ATOM   3030  CG2 ILE A 192      -7.451 -25.116 -16.312  1.00  6.00           C  
ATOM   3031  CD1 ILE A 192      -6.240 -22.220 -16.233  1.00  6.00           C  
ATOM   3032  H   ILE A 192      -8.201 -22.984 -13.017  1.00  3.80           H  
ATOM   3033  HA  ILE A 192      -9.783 -23.986 -15.152  1.00  4.80           H  
ATOM   3034  HB  ILE A 192      -6.843 -24.175 -14.492  1.00  7.20           H  
ATOM   3035 1HG1 ILE A 192      -8.288 -22.598 -16.620  1.00  7.20           H  
ATOM   3036 2HG1 ILE A 192      -7.957 -21.967 -15.008  1.00  7.20           H  
ATOM   3037 1HG2 ILE A 192      -6.493 -24.943 -16.803  1.00  7.20           H  
ATOM   3038 2HG2 ILE A 192      -7.462 -26.116 -15.882  1.00  7.20           H  
ATOM   3039 3HG2 ILE A 192      -8.254 -25.026 -17.043  1.00  7.20           H  
ATOM   3040 1HD1 ILE A 192      -6.298 -21.203 -16.621  1.00  7.20           H  
ATOM   3041 2HD1 ILE A 192      -5.543 -22.249 -15.397  1.00  7.20           H  
ATOM   3042 3HD1 ILE A 192      -5.894 -22.889 -17.017  1.00  7.20           H  
ATOM   3043  N   LYS A 193      -8.516 -26.327 -13.182  1.00  4.14           N  
ATOM   3044  CA  LYS A 193      -8.590 -27.751 -12.868  1.00  5.75           C  
ATOM   3045  C   LYS A 193      -9.727 -28.170 -11.928  1.00  6.72           C  
ATOM   3046  O   LYS A 193     -10.273 -29.263 -12.084  1.00  9.45           O  
ATOM   3047  CB  LYS A 193      -7.261 -28.204 -12.275  1.00  8.62           C  
ATOM   3048  CG  LYS A 193      -6.090 -28.119 -13.242  1.00  8.62           C  
ATOM   3049  CD  LYS A 193      -6.275 -29.070 -14.410  1.00  8.62           C  
ATOM   3050  CE  LYS A 193      -5.060 -29.073 -15.325  1.00  8.62           C  
ATOM   3051  NZ  LYS A 193      -5.227 -30.023 -16.461  1.00  8.62           N  
ATOM   3052  H   LYS A 193      -7.914 -25.736 -12.628  1.00  4.97           H  
ATOM   3053  HA  LYS A 193      -8.739 -28.286 -13.807  1.00  6.90           H  
ATOM   3054 1HB  LYS A 193      -7.021 -27.594 -11.404  1.00 10.35           H  
ATOM   3055 2HB  LYS A 193      -7.343 -29.239 -11.941  1.00 10.35           H  
ATOM   3056 1HG  LYS A 193      -5.999 -27.099 -13.616  1.00 10.35           H  
ATOM   3057 2HG  LYS A 193      -5.170 -28.387 -12.729  1.00 10.35           H  
ATOM   3058 1HD  LYS A 193      -6.435 -30.081 -14.032  1.00 10.35           H  
ATOM   3059 2HD  LYS A 193      -7.152 -28.773 -14.986  1.00 10.35           H  
ATOM   3060 1HE  LYS A 193      -4.907 -28.072 -15.722  1.00 10.35           H  
ATOM   3061 2HE  LYS A 193      -4.180 -29.363 -14.751  1.00 10.35           H  
ATOM   3062 1HZ  LYS A 193      -4.402 -29.999 -17.044  1.00 10.35           H  
ATOM   3063 2HZ  LYS A 193      -5.357 -30.958 -16.100  1.00 10.35           H  
ATOM   3064 3HZ  LYS A 193      -6.034 -29.758 -17.008  1.00 10.35           H  
ATOM   3065  N   THR A 194     -10.093 -27.326 -10.961  1.00  5.46           N  
ATOM   3066  CA  THR A 194     -11.163 -27.693 -10.031  1.00  6.91           C  
ATOM   3067  C   THR A 194     -12.430 -26.902 -10.294  1.00  7.02           C  
ATOM   3068  O   THR A 194     -13.536 -27.385 -10.048  1.00  8.18           O  
ATOM   3069  CB  THR A 194     -10.763 -27.421  -8.573  1.00 10.37           C  
ATOM   3070  OG1 THR A 194     -10.586 -26.009  -8.395  1.00 10.37           O  
ATOM   3071  CG2 THR A 194      -9.457 -28.128  -8.244  1.00 10.37           C  
ATOM   3072  H   THR A 194      -9.627 -26.443 -10.848  1.00  6.55           H  
ATOM   3073  HA  THR A 194     -11.388 -28.754 -10.150  1.00  8.29           H  
ATOM   3074  HB  THR A 194     -11.548 -27.772  -7.905  1.00 12.44           H  
ATOM   3075  HG1 THR A 194      -9.863 -25.709  -8.953  1.00 12.44           H  
ATOM   3076 1HG2 THR A 194      -9.181 -27.920  -7.211  1.00 12.44           H  
ATOM   3077 2HG2 THR A 194      -9.582 -29.202  -8.378  1.00 12.44           H  
ATOM   3078 3HG2 THR A 194      -8.672 -27.768  -8.909  1.00 12.44           H  
ATOM   3079  N   GLY A 195     -12.266 -25.692 -10.819  1.00  6.87           N  
ATOM   3080  CA  GLY A 195     -13.408 -24.833 -11.113  1.00  7.63           C  
ATOM   3081  C   GLY A 195     -13.592 -23.728 -10.073  1.00  9.01           C  
ATOM   3082  O   GLY A 195     -14.397 -22.818 -10.276  1.00 12.16           O  
ATOM   3083  H   GLY A 195     -11.326 -25.347 -10.977  1.00  8.24           H  
ATOM   3084 1HA  GLY A 195     -13.301 -24.394 -12.101  1.00  9.16           H  
ATOM   3085 2HA  GLY A 195     -14.310 -25.443 -11.147  1.00  9.16           H  
ATOM   3086  N   THR A 196     -12.847 -23.794  -8.966  1.00 10.26           N  
ATOM   3087  CA  THR A 196     -12.979 -22.778  -7.926  1.00 12.96           C  
ATOM   3088  C   THR A 196     -11.937 -21.676  -8.029  1.00  7.51           C  
ATOM   3089  O   THR A 196     -10.740 -21.927  -7.903  1.00  9.18           O  
ATOM   3090  CB  THR A 196     -12.881 -23.398  -6.517  1.00 19.44           C  
ATOM   3091  OG1 THR A 196     -13.947 -24.337  -6.321  1.00 19.44           O  
ATOM   3092  CG2 THR A 196     -12.960 -22.308  -5.455  1.00 19.44           C  
ATOM   3093  H   THR A 196     -12.188 -24.554  -8.829  1.00 12.31           H  
ATOM   3094  HA  THR A 196     -13.962 -22.316  -8.023  1.00 15.55           H  
ATOM   3095  HB  THR A 196     -11.930 -23.922  -6.420  1.00 23.33           H  
ATOM   3096  HG1 THR A 196     -13.881 -25.038  -6.974  1.00 23.33           H  
ATOM   3097 1HG2 THR A 196     -12.884 -22.758  -4.465  1.00 23.33           H  
ATOM   3098 2HG2 THR A 196     -12.143 -21.601  -5.597  1.00 23.33           H  
ATOM   3099 3HG2 THR A 196     -13.911 -21.784  -5.543  1.00 23.33           H  
ATOM   3100  N   LEU A 197     -12.400 -20.446  -8.226  1.00  6.92           N  
ATOM   3101  CA  LEU A 197     -11.493 -19.307  -8.244  1.00  4.73           C  
ATOM   3102  C   LEU A 197     -11.590 -18.633  -6.880  1.00  2.19           C  
ATOM   3103  O   LEU A 197     -12.683 -18.251  -6.460  1.00  3.17           O  
ATOM   3104  CB  LEU A 197     -11.875 -18.296  -9.333  1.00  7.10           C  
ATOM   3105  CG  LEU A 197     -10.922 -17.103  -9.476  1.00  7.10           C  
ATOM   3106  CD1 LEU A 197      -9.592 -17.622 -10.018  1.00  7.10           C  
ATOM   3107  CD2 LEU A 197     -11.530 -16.040 -10.377  1.00  7.10           C  
ATOM   3108  H   LEU A 197     -13.392 -20.296  -8.344  1.00  8.30           H  
ATOM   3109  HA  LEU A 197     -10.471 -19.656  -8.404  1.00  5.68           H  
ATOM   3110 1HB  LEU A 197     -11.914 -18.805 -10.291  1.00  8.51           H  
ATOM   3111 2HB  LEU A 197     -12.868 -17.904  -9.113  1.00  8.51           H  
ATOM   3112  HG  LEU A 197     -10.735 -16.669  -8.494  1.00  8.51           H  
ATOM   3113 1HD1 LEU A 197      -8.886 -16.803 -10.119  1.00  8.51           H  
ATOM   3114 2HD1 LEU A 197      -9.185 -18.370  -9.338  1.00  8.51           H  
ATOM   3115 3HD1 LEU A 197      -9.756 -18.074 -10.997  1.00  8.51           H  
ATOM   3116 1HD2 LEU A 197     -10.841 -15.200 -10.466  1.00  8.51           H  
ATOM   3117 2HD2 LEU A 197     -11.720 -16.455 -11.361  1.00  8.51           H  
ATOM   3118 3HD2 LEU A 197     -12.470 -15.693  -9.946  1.00  8.51           H  
ATOM   3119  N   THR A 198     -10.469 -18.486  -6.186  1.00  2.43           N  
ATOM   3120  CA  THR A 198     -10.496 -17.862  -4.865  1.00  2.05           C  
ATOM   3121  C   THR A 198      -9.184 -17.184  -4.523  1.00  2.30           C  
ATOM   3122  O   THR A 198      -8.130 -17.589  -5.005  1.00  6.27           O  
ATOM   3123  CB  THR A 198     -10.821 -18.900  -3.773  1.00  3.07           C  
ATOM   3124  OG1 THR A 198     -10.970 -18.235  -2.511  1.00  3.07           O  
ATOM   3125  CG2 THR A 198      -9.706 -19.931  -3.670  1.00  3.07           C  
ATOM   3126  H   THR A 198      -9.595 -18.813  -6.571  1.00  2.92           H  
ATOM   3127  HA  THR A 198     -11.277 -17.102  -4.861  1.00  2.46           H  
ATOM   3128  HB  THR A 198     -11.756 -19.402  -4.022  1.00  3.69           H  
ATOM   3129  HG1 THR A 198     -10.110 -17.940  -2.201  1.00  3.69           H  
ATOM   3130 1HG2 THR A 198      -9.953 -20.656  -2.895  1.00  3.69           H  
ATOM   3131 2HG2 THR A 198      -9.594 -20.444  -4.625  1.00  3.69           H  
ATOM   3132 3HG2 THR A 198      -8.773 -19.430  -3.415  1.00  3.69           H  
ATOM   3133  N   SER A 199      -9.254 -16.159  -3.675  1.00  1.73           N  
ATOM   3134  CA  SER A 199      -8.051 -15.459  -3.242  1.00  2.07           C  
ATOM   3135  C   SER A 199      -7.226 -16.324  -2.303  1.00  1.84           C  
ATOM   3136  O   SER A 199      -7.719 -16.755  -1.260  1.00  2.98           O  
ATOM   3137  CB  SER A 199      -8.396 -14.157  -2.534  1.00  3.10           C  
ATOM   3138  OG  SER A 199      -7.238 -13.579  -1.989  1.00  3.10           O  
ATOM   3139  H   SER A 199     -10.155 -15.866  -3.322  1.00  2.08           H  
ATOM   3140  HA  SER A 199      -7.452 -15.230  -4.121  1.00  2.48           H  
ATOM   3141 1HB  SER A 199      -8.860 -13.465  -3.237  1.00  3.73           H  
ATOM   3142 2HB  SER A 199      -9.116 -14.354  -1.742  1.00  3.73           H  
ATOM   3143  HG  SER A 199      -7.508 -12.867  -1.396  1.00  3.73           H  
ATOM   3144  N   LEU A 200      -5.968 -16.552  -2.668  1.00  1.09           N  
ATOM   3145  CA  LEU A 200      -5.059 -17.357  -1.860  1.00  0.94           C  
ATOM   3146  C   LEU A 200      -4.048 -16.476  -1.126  1.00  1.02           C  
ATOM   3147  O   LEU A 200      -3.715 -15.375  -1.569  1.00  1.82           O  
ATOM   3148  CB  LEU A 200      -4.385 -18.396  -2.750  1.00  1.41           C  
ATOM   3149  CG  LEU A 200      -5.360 -19.364  -3.430  1.00  1.41           C  
ATOM   3150  CD1 LEU A 200      -4.618 -20.260  -4.412  1.00  1.41           C  
ATOM   3151  CD2 LEU A 200      -6.046 -20.188  -2.357  1.00  1.41           C  
ATOM   3152  H   LEU A 200      -5.640 -16.168  -3.551  1.00  1.31           H  
ATOM   3153  HA  LEU A 200      -5.644 -17.888  -1.119  1.00  1.13           H  
ATOM   3154 1HB  LEU A 200      -3.850 -17.881  -3.532  1.00  1.69           H  
ATOM   3155 2HB  LEU A 200      -3.678 -18.977  -2.158  1.00  1.69           H  
ATOM   3156  HG  LEU A 200      -6.106 -18.799  -3.986  1.00  1.69           H  
ATOM   3157 1HD1 LEU A 200      -5.325 -20.938  -4.888  1.00  1.69           H  
ATOM   3158 2HD1 LEU A 200      -4.135 -19.648  -5.172  1.00  1.69           H  
ATOM   3159 3HD1 LEU A 200      -3.868 -20.834  -3.887  1.00  1.69           H  
ATOM   3160 1HD2 LEU A 200      -6.752 -20.876  -2.823  1.00  1.69           H  
ATOM   3161 2HD2 LEU A 200      -5.301 -20.754  -1.799  1.00  1.69           H  
ATOM   3162 3HD2 LEU A 200      -6.581 -19.525  -1.678  1.00  1.69           H  
ATOM   3163  N   SER A 201      -3.584 -16.953   0.021  1.00  0.81           N  
ATOM   3164  CA  SER A 201      -2.731 -16.141   0.884  1.00  0.95           C  
ATOM   3165  C   SER A 201      -1.273 -16.011   0.482  1.00  1.08           C  
ATOM   3166  O   SER A 201      -0.420 -16.764   0.960  1.00  4.03           O  
ATOM   3167  CB  SER A 201      -2.747 -16.691   2.289  1.00  1.42           C  
ATOM   3168  OG  SER A 201      -1.902 -15.935   3.115  1.00  1.42           O  
ATOM   3169  H   SER A 201      -3.866 -17.878   0.324  1.00  0.97           H  
ATOM   3170  HA  SER A 201      -3.156 -15.137   0.905  1.00  1.14           H  
ATOM   3171 1HB  SER A 201      -3.759 -16.683   2.689  1.00  1.71           H  
ATOM   3172 2HB  SER A 201      -2.409 -17.727   2.271  1.00  1.71           H  
ATOM   3173  HG  SER A 201      -2.458 -15.249   3.506  1.00  1.71           H  
ATOM   3174  N   GLU A 202      -0.973 -14.963  -0.291  1.00  1.07           N  
ATOM   3175  CA  GLU A 202       0.418 -14.629  -0.630  1.00  0.99           C  
ATOM   3176  C   GLU A 202       1.234 -14.417   0.652  1.00  0.66           C  
ATOM   3177  O   GLU A 202       2.431 -14.707   0.687  1.00  0.93           O  
ATOM   3178  CB  GLU A 202       0.498 -13.337  -1.447  1.00  1.48           C  
ATOM   3179  CG  GLU A 202      -0.273 -13.343  -2.744  1.00  1.48           C  
ATOM   3180  CD  GLU A 202      -1.698 -12.956  -2.534  1.00  1.48           C  
ATOM   3181  OE1 GLU A 202      -2.039 -12.644  -1.419  1.00  1.48           O  
ATOM   3182  OE2 GLU A 202      -2.461 -12.972  -3.471  1.00  1.48           O  
ATOM   3183  H   GLU A 202      -1.743 -14.423  -0.668  1.00  1.28           H  
ATOM   3184  HA  GLU A 202       0.856 -15.453  -1.192  1.00  1.19           H  
ATOM   3185 1HB  GLU A 202       0.133 -12.504  -0.848  1.00  1.78           H  
ATOM   3186 2HB  GLU A 202       1.542 -13.129  -1.689  1.00  1.78           H  
ATOM   3187 1HG  GLU A 202       0.180 -12.631  -3.422  1.00  1.78           H  
ATOM   3188 2HG  GLU A 202      -0.223 -14.323  -3.197  1.00  1.78           H  
ATOM   3189  N   GLN A 203       0.548 -13.936   1.698  1.00  0.75           N  
ATOM   3190  CA  GLN A 203       1.085 -13.687   3.026  1.00  0.81           C  
ATOM   3191  C   GLN A 203       1.613 -14.964   3.669  1.00  0.66           C  
ATOM   3192  O   GLN A 203       2.642 -14.937   4.342  1.00  0.95           O  
ATOM   3193  CB  GLN A 203      -0.022 -13.073   3.894  1.00  1.22           C  
ATOM   3194  CG  GLN A 203       0.365 -12.638   5.299  1.00  1.22           C  
ATOM   3195  CD  GLN A 203       1.329 -11.469   5.353  1.00  1.22           C  
ATOM   3196  OE1 GLN A 203       1.137 -10.430   4.709  1.00  1.22           O  
ATOM   3197  NE2 GLN A 203       2.368 -11.625   6.166  1.00  1.22           N  
ATOM   3198  H   GLN A 203      -0.429 -13.719   1.558  1.00  0.90           H  
ATOM   3199  HA  GLN A 203       1.911 -12.980   2.941  1.00  0.97           H  
ATOM   3200 1HB  GLN A 203      -0.428 -12.209   3.377  1.00  1.46           H  
ATOM   3201 2HB  GLN A 203      -0.833 -13.793   3.996  1.00  1.46           H  
ATOM   3202 1HG  GLN A 203      -0.539 -12.352   5.835  1.00  1.46           H  
ATOM   3203 2HG  GLN A 203       0.838 -13.482   5.803  1.00  1.46           H  
ATOM   3204 1HE2 GLN A 203       3.036 -10.886   6.281  1.00  1.46           H  
ATOM   3205 2HE2 GLN A 203       2.478 -12.479   6.682  1.00  1.46           H  
ATOM   3206  N   GLU A 204       0.908 -16.083   3.451  1.00  0.59           N  
ATOM   3207  CA  GLU A 204       1.330 -17.375   3.971  1.00  0.83           C  
ATOM   3208  C   GLU A 204       2.681 -17.734   3.420  1.00  0.92           C  
ATOM   3209  O   GLU A 204       3.563 -18.180   4.154  1.00  1.61           O  
ATOM   3210  CB  GLU A 204       0.352 -18.488   3.607  1.00  1.24           C  
ATOM   3211  CG  GLU A 204       0.767 -19.845   4.157  1.00  1.24           C  
ATOM   3212  CD  GLU A 204      -0.163 -20.948   3.774  1.00  1.24           C  
ATOM   3213  OE1 GLU A 204      -1.036 -20.712   2.970  1.00  1.24           O  
ATOM   3214  OE2 GLU A 204      -0.015 -22.024   4.303  1.00  1.24           O  
ATOM   3215  H   GLU A 204       0.071 -16.055   2.883  1.00  0.71           H  
ATOM   3216  HA  GLU A 204       1.406 -17.312   5.056  1.00  1.00           H  
ATOM   3217 1HB  GLU A 204      -0.636 -18.247   3.999  1.00  1.49           H  
ATOM   3218 2HB  GLU A 204       0.269 -18.572   2.525  1.00  1.49           H  
ATOM   3219 1HG  GLU A 204       1.765 -20.085   3.788  1.00  1.49           H  
ATOM   3220 2HG  GLU A 204       0.819 -19.781   5.243  1.00  1.49           H  
ATOM   3221  N   ILE A 205       2.832 -17.545   2.111  1.00  0.95           N  
ATOM   3222  CA  ILE A 205       4.089 -17.854   1.458  1.00  1.75           C  
ATOM   3223  C   ILE A 205       5.187 -16.976   2.029  1.00  1.52           C  
ATOM   3224  O   ILE A 205       6.227 -17.470   2.449  1.00  2.47           O  
ATOM   3225  CB  ILE A 205       4.024 -17.617  -0.048  1.00  2.62           C  
ATOM   3226  CG1 ILE A 205       3.059 -18.576  -0.711  1.00  2.62           C  
ATOM   3227  CG2 ILE A 205       5.404 -17.814  -0.634  1.00  2.62           C  
ATOM   3228  CD1 ILE A 205       2.769 -18.186  -2.126  1.00  2.62           C  
ATOM   3229  H   ILE A 205       2.042 -17.189   1.573  1.00  1.14           H  
ATOM   3230  HA  ILE A 205       4.342 -18.898   1.648  1.00  2.10           H  
ATOM   3231  HB  ILE A 205       3.684 -16.603  -0.250  1.00  3.15           H  
ATOM   3232 1HG1 ILE A 205       3.476 -19.573  -0.710  1.00  3.15           H  
ATOM   3233 2HG1 ILE A 205       2.122 -18.591  -0.154  1.00  3.15           H  
ATOM   3234 1HG2 ILE A 205       5.374 -17.636  -1.708  1.00  3.15           H  
ATOM   3235 2HG2 ILE A 205       6.092 -17.115  -0.166  1.00  3.15           H  
ATOM   3236 3HG2 ILE A 205       5.740 -18.834  -0.443  1.00  3.15           H  
ATOM   3237 1HD1 ILE A 205       2.069 -18.893  -2.563  1.00  3.15           H  
ATOM   3238 2HD1 ILE A 205       2.335 -17.187  -2.134  1.00  3.15           H  
ATOM   3239 3HD1 ILE A 205       3.692 -18.185  -2.698  1.00  3.15           H  
ATOM   3240  N   VAL A 206       4.932 -15.666   2.080  1.00  1.18           N  
ATOM   3241  CA  VAL A 206       5.876 -14.693   2.632  1.00  1.40           C  
ATOM   3242  C   VAL A 206       6.387 -15.062   4.028  1.00  1.79           C  
ATOM   3243  O   VAL A 206       7.564 -14.874   4.328  1.00  2.26           O  
ATOM   3244  CB  VAL A 206       5.227 -13.290   2.668  1.00  2.10           C  
ATOM   3245  CG1 VAL A 206       6.074 -12.321   3.477  1.00  2.10           C  
ATOM   3246  CG2 VAL A 206       5.083 -12.769   1.245  1.00  2.10           C  
ATOM   3247  H   VAL A 206       4.051 -15.324   1.712  1.00  1.42           H  
ATOM   3248  HA  VAL A 206       6.737 -14.648   1.962  1.00  1.68           H  
ATOM   3249  HB  VAL A 206       4.248 -13.359   3.143  1.00  2.52           H  
ATOM   3250 1HG1 VAL A 206       5.592 -11.343   3.491  1.00  2.52           H  
ATOM   3251 2HG1 VAL A 206       6.171 -12.691   4.497  1.00  2.52           H  
ATOM   3252 3HG1 VAL A 206       7.057 -12.232   3.026  1.00  2.52           H  
ATOM   3253 1HG2 VAL A 206       4.616 -11.785   1.265  1.00  2.52           H  
ATOM   3254 2HG2 VAL A 206       6.068 -12.695   0.785  1.00  2.52           H  
ATOM   3255 3HG2 VAL A 206       4.466 -13.451   0.663  1.00  2.52           H  
ATOM   3256  N   ASP A 207       5.499 -15.591   4.872  1.00  2.00           N  
ATOM   3257  CA  ASP A 207       5.857 -15.969   6.235  1.00  2.66           C  
ATOM   3258  C   ASP A 207       6.435 -17.380   6.378  1.00  3.64           C  
ATOM   3259  O   ASP A 207       6.777 -17.794   7.490  1.00  5.66           O  
ATOM   3260  CB  ASP A 207       4.612 -15.864   7.111  1.00  3.99           C  
ATOM   3261  CG  ASP A 207       4.145 -14.436   7.200  1.00  3.99           C  
ATOM   3262  OD1 ASP A 207       4.950 -13.576   6.944  1.00  3.99           O  
ATOM   3263  OD2 ASP A 207       3.003 -14.193   7.509  1.00  3.99           O  
ATOM   3264  H   ASP A 207       4.537 -15.699   4.577  1.00  2.40           H  
ATOM   3265  HA  ASP A 207       6.600 -15.261   6.597  1.00  3.19           H  
ATOM   3266 1HB  ASP A 207       3.811 -16.474   6.689  1.00  4.79           H  
ATOM   3267 2HB  ASP A 207       4.826 -16.237   8.111  1.00  4.79           H  
ATOM   3268  N   CYS A 208       6.533 -18.127   5.280  1.00  3.55           N  
ATOM   3269  CA  CYS A 208       6.996 -19.506   5.343  1.00  4.81           C  
ATOM   3270  C   CYS A 208       7.957 -19.884   4.209  1.00  6.16           C  
ATOM   3271  O   CYS A 208       8.283 -21.059   4.035  1.00 13.09           O  
ATOM   3272  CB  CYS A 208       5.797 -20.438   5.269  1.00  7.21           C  
ATOM   3273  SG  CYS A 208       4.583 -20.238   6.589  1.00  7.21           S  
ATOM   3274  H   CYS A 208       6.273 -17.753   4.380  1.00  4.26           H  
ATOM   3275  HA  CYS A 208       7.505 -19.654   6.295  1.00  5.77           H  
ATOM   3276 1HB  CYS A 208       5.285 -20.274   4.324  1.00  8.66           H  
ATOM   3277 2HB  CYS A 208       6.143 -21.467   5.292  1.00  8.66           H  
ATOM   3278  HG  CYS A 208       3.823 -21.270   6.231  1.00  8.66           H  
ATOM   3279  N   ASP A 209       8.391 -18.900   3.427  1.00  6.29           N  
ATOM   3280  CA  ASP A 209       9.223 -19.145   2.248  1.00  8.09           C  
ATOM   3281  C   ASP A 209      10.722 -19.360   2.483  1.00 12.48           C  
ATOM   3282  O   ASP A 209      11.487 -19.409   1.518  1.00 35.73           O  
ATOM   3283  CB  ASP A 209       9.095 -17.975   1.297  1.00 12.13           C  
ATOM   3284  CG  ASP A 209       9.685 -16.702   1.905  1.00 12.13           C  
ATOM   3285  OD1 ASP A 209      10.056 -16.730   3.055  1.00 12.13           O  
ATOM   3286  OD2 ASP A 209       9.791 -15.727   1.203  1.00 12.13           O  
ATOM   3287  H   ASP A 209       8.115 -17.949   3.630  1.00  7.55           H  
ATOM   3288  HA  ASP A 209       8.835 -20.037   1.756  1.00  9.71           H  
ATOM   3289 1HB  ASP A 209       9.601 -18.212   0.368  1.00 14.56           H  
ATOM   3290 2HB  ASP A 209       8.050 -17.805   1.054  1.00 14.56           H  
ATOM   3291  N   THR A 210      11.153 -19.516   3.733  1.00 28.27           N  
ATOM   3292  CA  THR A 210      12.578 -19.655   4.014  1.00 43.05           C  
ATOM   3293  C   THR A 210      13.156 -20.949   3.454  1.00 33.05           C  
ATOM   3294  O   THR A 210      14.341 -21.015   3.124  1.00 64.12           O  
ATOM   3295  CB  THR A 210      12.838 -19.596   5.531  1.00 64.57           C  
ATOM   3296  OG1 THR A 210      12.148 -20.672   6.181  1.00 64.57           O  
ATOM   3297  CG2 THR A 210      12.336 -18.274   6.088  1.00 64.57           C  
ATOM   3298  H   THR A 210      10.500 -19.496   4.501  1.00 33.92           H  
ATOM   3299  HA  THR A 210      13.102 -18.822   3.544  1.00 51.66           H  
ATOM   3300  HB  THR A 210      13.906 -19.689   5.724  1.00 77.49           H  
ATOM   3301  HG1 THR A 210      12.511 -21.511   5.884  1.00 77.49           H  
ATOM   3302 1HG2 THR A 210      12.519 -18.236   7.161  1.00 77.49           H  
ATOM   3303 2HG2 THR A 210      12.860 -17.451   5.600  1.00 77.49           H  
ATOM   3304 3HG2 THR A 210      11.266 -18.181   5.900  1.00 77.49           H  
ATOM   3305  N   ASN A 211      12.309 -21.958   3.274  1.00 43.13           N  
ATOM   3306  CA  ASN A 211      12.749 -23.236   2.735  1.00 77.50           C  
ATOM   3307  C   ASN A 211      13.077 -23.186   1.239  1.00 82.07           C  
ATOM   3308  O   ASN A 211      13.651 -24.135   0.703  1.00127.14           O  
ATOM   3309  CB  ASN A 211      11.701 -24.295   2.998  1.00116.25           C  
ATOM   3310  CG  ASN A 211      11.620 -24.671   4.449  1.00116.25           C  
ATOM   3311  OD1 ASN A 211      12.572 -24.469   5.212  1.00116.25           O  
ATOM   3312  ND2 ASN A 211      10.499 -25.219   4.846  1.00116.25           N  
ATOM   3313  H   ASN A 211      11.341 -21.849   3.543  1.00 51.76           H  
ATOM   3314  HA  ASN A 211      13.667 -23.523   3.252  1.00 93.00           H  
ATOM   3315 1HB  ASN A 211      10.726 -23.930   2.674  1.00139.50           H  
ATOM   3316 2HB  ASN A 211      11.929 -25.187   2.415  1.00139.50           H  
ATOM   3317 1HD2 ASN A 211      10.386 -25.492   5.802  1.00139.50           H  
ATOM   3318 2HD2 ASN A 211       9.756 -25.364   4.193  1.00139.50           H  
ATOM   3319  N   GLY A 212      12.718 -22.092   0.561  1.00 87.88           N  
ATOM   3320  CA  GLY A 212      13.022 -21.949  -0.852  1.00100.18           C  
ATOM   3321  C   GLY A 212      14.051 -20.847  -1.094  1.00 67.74           C  
ATOM   3322  O   GLY A 212      14.238 -20.424  -2.235  1.00132.64           O  
ATOM   3323  H   GLY A 212      12.240 -21.326   1.020  1.00105.46           H  
ATOM   3324 1HA  GLY A 212      13.400 -22.896  -1.241  1.00120.22           H  
ATOM   3325 2HA  GLY A 212      12.108 -21.723  -1.398  1.00120.22           H  
ATOM   3326  N   ASN A 213      14.702 -20.371  -0.014  1.00 35.63           N  
ATOM   3327  CA  ASN A 213      15.698 -19.283  -0.047  1.00 41.89           C  
ATOM   3328  C   ASN A 213      15.108 -17.877  -0.291  1.00 28.90           C  
ATOM   3329  O   ASN A 213      15.852 -16.895  -0.268  1.00 46.96           O  
ATOM   3330  CB  ASN A 213      16.783 -19.562  -1.080  1.00 62.84           C  
ATOM   3331  CG  ASN A 213      17.550 -20.822  -0.787  1.00 62.84           C  
ATOM   3332  OD1 ASN A 213      17.917 -21.091   0.362  1.00 62.84           O  
ATOM   3333  ND2 ASN A 213      17.801 -21.601  -1.809  1.00 62.84           N  
ATOM   3334  H   ASN A 213      14.508 -20.765   0.900  1.00 42.76           H  
ATOM   3335  HA  ASN A 213      16.178 -19.249   0.933  1.00 50.27           H  
ATOM   3336 1HB  ASN A 213      16.366 -19.621  -2.083  1.00 75.40           H  
ATOM   3337 2HB  ASN A 213      17.489 -18.732  -1.082  1.00 75.40           H  
ATOM   3338 1HD2 ASN A 213      18.307 -22.454  -1.675  1.00 75.40           H  
ATOM   3339 2HD2 ASN A 213      17.484 -21.345  -2.721  1.00 75.40           H  
ATOM   3340  N   ASP A 214      13.792 -17.786  -0.511  1.00 13.59           N  
ATOM   3341  CA  ASP A 214      13.093 -16.527  -0.718  1.00  7.71           C  
ATOM   3342  C   ASP A 214      13.164 -15.700   0.569  1.00  7.69           C  
ATOM   3343  O   ASP A 214      13.331 -16.256   1.657  1.00 10.28           O  
ATOM   3344  CB  ASP A 214      11.652 -16.800  -1.119  1.00 11.56           C  
ATOM   3345  CG  ASP A 214      11.457 -17.384  -2.521  1.00 11.56           C  
ATOM   3346  OD1 ASP A 214      12.321 -17.254  -3.361  1.00 11.56           O  
ATOM   3347  OD2 ASP A 214      10.422 -17.962  -2.739  1.00 11.56           O  
ATOM   3348  H   ASP A 214      13.232 -18.621  -0.513  1.00 16.31           H  
ATOM   3349  HA  ASP A 214      13.586 -15.974  -1.515  1.00  9.25           H  
ATOM   3350 1HB  ASP A 214      11.247 -17.511  -0.411  1.00 13.88           H  
ATOM   3351 2HB  ASP A 214      11.067 -15.883  -1.037  1.00 13.88           H  
ATOM   3352  N   GLN A 215      13.058 -14.378   0.452  1.00  6.60           N  
ATOM   3353  CA  GLN A 215      13.248 -13.508   1.612  1.00  7.46           C  
ATOM   3354  C   GLN A 215      12.021 -12.685   2.017  1.00  5.24           C  
ATOM   3355  O   GLN A 215      12.172 -11.578   2.542  1.00  5.45           O  
ATOM   3356  CB  GLN A 215      14.420 -12.567   1.336  1.00 11.19           C  
ATOM   3357  CG  GLN A 215      15.732 -13.292   1.089  1.00 11.19           C  
ATOM   3358  CD  GLN A 215      16.221 -14.036   2.317  1.00 11.19           C  
ATOM   3359  OE1 GLN A 215      16.361 -13.446   3.393  1.00 11.19           O  
ATOM   3360  NE2 GLN A 215      16.476 -15.331   2.171  1.00 11.19           N  
ATOM   3361  H   GLN A 215      12.881 -13.950  -0.448  1.00  7.92           H  
ATOM   3362  HA  GLN A 215      13.510 -14.137   2.462  1.00  8.95           H  
ATOM   3363 1HB  GLN A 215      14.200 -11.954   0.463  1.00 13.43           H  
ATOM   3364 2HB  GLN A 215      14.560 -11.899   2.185  1.00 13.43           H  
ATOM   3365 1HG  GLN A 215      15.591 -14.015   0.287  1.00 13.43           H  
ATOM   3366 2HG  GLN A 215      16.492 -12.563   0.806  1.00 13.43           H  
ATOM   3367 1HE2 GLN A 215      16.797 -15.869   2.951  1.00 13.43           H  
ATOM   3368 2HE2 GLN A 215      16.338 -15.777   1.282  1.00 13.43           H  
ATOM   3369  N   GLY A 216      10.819 -13.205   1.766  1.00  3.98           N  
ATOM   3370  CA  GLY A 216       9.599 -12.500   2.133  1.00  2.58           C  
ATOM   3371  C   GLY A 216       9.519 -11.145   1.456  1.00  2.23           C  
ATOM   3372  O   GLY A 216       9.703 -11.032   0.245  1.00  2.65           O  
ATOM   3373  H   GLY A 216      10.727 -14.126   1.355  1.00  4.78           H  
ATOM   3374 1HA  GLY A 216       8.735 -13.107   1.860  1.00  3.10           H  
ATOM   3375 2HA  GLY A 216       9.567 -12.373   3.213  1.00  3.10           H  
ATOM   3376  N   CYS A 217       9.260 -10.115   2.268  1.00  2.47           N  
ATOM   3377  CA  CYS A 217       9.166  -8.715   1.840  1.00  2.50           C  
ATOM   3378  C   CYS A 217      10.447  -8.141   1.205  1.00  2.61           C  
ATOM   3379  O   CYS A 217      10.433  -7.041   0.647  1.00  2.53           O  
ATOM   3380  CB  CYS A 217       8.788  -7.845   3.035  1.00  3.75           C  
ATOM   3381  SG  CYS A 217       7.120  -8.152   3.658  1.00  3.75           S  
ATOM   3382  H   CYS A 217       9.119 -10.315   3.248  1.00  2.96           H  
ATOM   3383  HA  CYS A 217       8.367  -8.646   1.104  1.00  3.00           H  
ATOM   3384 1HB  CYS A 217       9.490  -8.022   3.850  1.00  4.50           H  
ATOM   3385 2HB  CYS A 217       8.861  -6.791   2.763  1.00  4.50           H  
ATOM   3386  HG  CYS A 217       7.268  -9.464   3.802  1.00  4.50           H  
ATOM   3387  N   ASN A 218      11.554  -8.879   1.260  1.00  3.13           N  
ATOM   3388  CA  ASN A 218      12.783  -8.433   0.640  1.00  3.62           C  
ATOM   3389  C   ASN A 218      12.967  -9.039  -0.755  1.00  3.65           C  
ATOM   3390  O   ASN A 218      14.072  -9.004  -1.301  1.00  5.54           O  
ATOM   3391  CB  ASN A 218      13.961  -8.761   1.528  1.00  5.43           C  
ATOM   3392  CG  ASN A 218      13.970  -7.946   2.791  1.00  5.43           C  
ATOM   3393  OD1 ASN A 218      13.715  -6.737   2.767  1.00  5.43           O  
ATOM   3394  ND2 ASN A 218      14.259  -8.585   3.897  1.00  5.43           N  
ATOM   3395  H   ASN A 218      11.566  -9.769   1.741  1.00  3.76           H  
ATOM   3396  HA  ASN A 218      12.733  -7.350   0.515  1.00  4.34           H  
ATOM   3397 1HB  ASN A 218      13.930  -9.815   1.796  1.00  6.52           H  
ATOM   3398 2HB  ASN A 218      14.891  -8.585   0.987  1.00  6.52           H  
ATOM   3399 1HD2 ASN A 218      14.280  -8.093   4.769  1.00  6.52           H  
ATOM   3400 2HD2 ASN A 218      14.459  -9.564   3.872  1.00  6.52           H  
ATOM   3401  N   GLY A 219      11.898  -9.600  -1.337  1.00  3.49           N  
ATOM   3402  CA  GLY A 219      11.999 -10.198  -2.655  1.00  3.44           C  
ATOM   3403  C   GLY A 219      12.159 -11.709  -2.567  1.00  3.24           C  
ATOM   3404  O   GLY A 219      12.439 -12.258  -1.500  1.00  4.87           O  
ATOM   3405  H   GLY A 219      10.986  -9.625  -0.889  1.00  4.19           H  
ATOM   3406 1HA  GLY A 219      11.105  -9.956  -3.230  1.00  4.13           H  
ATOM   3407 2HA  GLY A 219      12.847  -9.768  -3.187  1.00  4.13           H  
ATOM   3408  N   GLY A 220      11.987 -12.361  -3.704  1.00  3.07           N  
ATOM   3409  CA  GLY A 220      12.077 -13.805  -3.804  1.00  2.92           C  
ATOM   3410  C   GLY A 220      11.784 -14.226  -5.232  1.00  2.92           C  
ATOM   3411  O   GLY A 220      11.768 -13.395  -6.142  1.00  4.44           O  
ATOM   3412  H   GLY A 220      11.770 -11.830  -4.536  1.00  3.68           H  
ATOM   3413 1HA  GLY A 220      13.070 -14.141  -3.509  1.00  3.50           H  
ATOM   3414 2HA  GLY A 220      11.359 -14.266  -3.126  1.00  3.50           H  
ATOM   3415  N   THR A 221      11.569 -15.519  -5.429  1.00  3.38           N  
ATOM   3416  CA  THR A 221      11.288 -16.060  -6.743  1.00  4.48           C  
ATOM   3417  C   THR A 221       9.904 -16.685  -6.821  1.00  3.23           C  
ATOM   3418  O   THR A 221       9.408 -17.237  -5.837  1.00  3.85           O  
ATOM   3419  CB  THR A 221      12.300 -17.163  -7.077  1.00  6.72           C  
ATOM   3420  OG1 THR A 221      12.140 -18.219  -6.122  1.00  6.72           O  
ATOM   3421  CG2 THR A 221      13.721 -16.654  -7.002  1.00  6.72           C  
ATOM   3422  H   THR A 221      11.635 -16.155  -4.650  1.00  4.06           H  
ATOM   3423  HA  THR A 221      11.355 -15.261  -7.479  1.00  5.38           H  
ATOM   3424  HB  THR A 221      12.104 -17.546  -8.077  1.00  8.06           H  
ATOM   3425  HG1 THR A 221      12.240 -17.868  -5.221  1.00  8.06           H  
ATOM   3426 1HG2 THR A 221      14.409 -17.467  -7.229  1.00  8.06           H  
ATOM   3427 2HG2 THR A 221      13.856 -15.849  -7.721  1.00  8.06           H  
ATOM   3428 3HG2 THR A 221      13.920 -16.284  -5.997  1.00  8.06           H  
ATOM   3429  N   ALA A 222       9.317 -16.664  -8.017  1.00  3.11           N  
ATOM   3430  CA  ALA A 222       8.025 -17.305  -8.236  1.00  2.99           C  
ATOM   3431  C   ALA A 222       8.164 -18.815  -8.102  1.00  3.00           C  
ATOM   3432  O   ALA A 222       7.260 -19.485  -7.611  1.00  3.27           O  
ATOM   3433  CB  ALA A 222       7.473 -16.947  -9.600  1.00  4.49           C  
ATOM   3434  H   ALA A 222       9.765 -16.180  -8.792  1.00  3.73           H  
ATOM   3435  HA  ALA A 222       7.335 -16.956  -7.468  1.00  3.59           H  
ATOM   3436 1HB  ALA A 222       6.501 -17.421  -9.736  1.00  5.38           H  
ATOM   3437 2HB  ALA A 222       7.364 -15.866  -9.677  1.00  5.38           H  
ATOM   3438 3HB  ALA A 222       8.157 -17.298 -10.371  1.00  5.38           H  
ATOM   3439  N   ASP A 223       9.312 -19.334  -8.539  1.00  3.39           N  
ATOM   3440  CA  ASP A 223       9.621 -20.752  -8.470  1.00  4.37           C  
ATOM   3441  C   ASP A 223       9.740 -21.223  -7.035  1.00  2.83           C  
ATOM   3442  O   ASP A 223       9.294 -22.323  -6.713  1.00  2.86           O  
ATOM   3443  CB  ASP A 223      10.903 -21.040  -9.238  1.00  6.55           C  
ATOM   3444  CG  ASP A 223      10.684 -20.914 -10.733  1.00  6.55           C  
ATOM   3445  OD1 ASP A 223       9.546 -20.983 -11.134  1.00  6.55           O  
ATOM   3446  OD2 ASP A 223      11.636 -20.705 -11.451  1.00  6.55           O  
ATOM   3447  H   ASP A 223      10.002 -18.715  -8.938  1.00  4.07           H  
ATOM   3448  HA  ASP A 223       8.811 -21.305  -8.939  1.00  5.24           H  
ATOM   3449 1HB  ASP A 223      11.680 -20.340  -8.935  1.00  7.87           H  
ATOM   3450 2HB  ASP A 223      11.255 -22.048  -9.014  1.00  7.87           H  
ATOM   3451  N   GLY A 224      10.326 -20.387  -6.170  1.00  2.77           N  
ATOM   3452  CA  GLY A 224      10.417 -20.693  -4.755  1.00  2.28           C  
ATOM   3453  C   GLY A 224       9.024 -20.745  -4.152  1.00  1.99           C  
ATOM   3454  O   GLY A 224       8.730 -21.632  -3.353  1.00  2.04           O  
ATOM   3455  H   GLY A 224      10.730 -19.514  -6.473  1.00  3.32           H  
ATOM   3456 1HA  GLY A 224      10.921 -21.648  -4.617  1.00  2.74           H  
ATOM   3457 2HA  GLY A 224      11.013 -19.931  -4.253  1.00  2.74           H  
ATOM   3458  N   ALA A 225       8.161 -19.808  -4.558  1.00  2.05           N  
ATOM   3459  CA  ALA A 225       6.774 -19.797  -4.105  1.00  2.07           C  
ATOM   3460  C   ALA A 225       6.036 -21.058  -4.559  1.00  2.02           C  
ATOM   3461  O   ALA A 225       5.268 -21.636  -3.788  1.00  2.14           O  
ATOM   3462  CB  ALA A 225       6.061 -18.566  -4.624  1.00  3.10           C  
ATOM   3463  H   ALA A 225       8.479 -19.072  -5.181  1.00  2.46           H  
ATOM   3464  HA  ALA A 225       6.771 -19.778  -3.015  1.00  2.48           H  
ATOM   3465 1HB  ALA A 225       5.035 -18.558  -4.265  1.00  3.73           H  
ATOM   3466 2HB  ALA A 225       6.574 -17.673  -4.279  1.00  3.73           H  
ATOM   3467 3HB  ALA A 225       6.065 -18.585  -5.709  1.00  3.73           H  
ATOM   3468  N   PHE A 226       6.284 -21.493  -5.802  1.00  2.00           N  
ATOM   3469  CA  PHE A 226       5.648 -22.700  -6.320  1.00  1.97           C  
ATOM   3470  C   PHE A 226       6.158 -23.919  -5.576  1.00  2.03           C  
ATOM   3471  O   PHE A 226       5.384 -24.825  -5.254  1.00  1.97           O  
ATOM   3472  CB  PHE A 226       5.993 -22.911  -7.796  1.00  2.96           C  
ATOM   3473  CG  PHE A 226       5.405 -21.925  -8.751  1.00  2.96           C  
ATOM   3474  CD1 PHE A 226       6.129 -21.513  -9.861  1.00  2.96           C  
ATOM   3475  CD2 PHE A 226       4.144 -21.400  -8.548  1.00  2.96           C  
ATOM   3476  CE1 PHE A 226       5.608 -20.590 -10.742  1.00  2.96           C  
ATOM   3477  CE2 PHE A 226       3.623 -20.481  -9.432  1.00  2.96           C  
ATOM   3478  CZ  PHE A 226       4.357 -20.070 -10.526  1.00  2.96           C  
ATOM   3479  H   PHE A 226       6.901 -20.966  -6.405  1.00  2.40           H  
ATOM   3480  HA  PHE A 226       4.568 -22.622  -6.190  1.00  2.36           H  
ATOM   3481 1HB  PHE A 226       7.075 -22.898  -7.922  1.00  3.55           H  
ATOM   3482 2HB  PHE A 226       5.645 -23.897  -8.089  1.00  3.55           H  
ATOM   3483  HD1 PHE A 226       7.124 -21.923 -10.031  1.00  3.55           H  
ATOM   3484  HD2 PHE A 226       3.565 -21.717  -7.681  1.00  3.55           H  
ATOM   3485  HE1 PHE A 226       6.186 -20.271 -11.605  1.00  3.55           H  
ATOM   3486  HE2 PHE A 226       2.630 -20.075  -9.265  1.00  3.55           H  
ATOM   3487  HZ  PHE A 226       3.942 -19.341 -11.220  1.00  3.55           H  
ATOM   3488  N   SER A 227       7.465 -23.922  -5.284  1.00  2.34           N  
ATOM   3489  CA  SER A 227       8.123 -24.999  -4.564  1.00  2.86           C  
ATOM   3490  C   SER A 227       7.541 -25.103  -3.169  1.00  2.31           C  
ATOM   3491  O   SER A 227       7.291 -26.200  -2.669  1.00  2.77           O  
ATOM   3492  CB  SER A 227       9.620 -24.747  -4.472  1.00  4.29           C  
ATOM   3493  OG  SER A 227      10.219 -24.725  -5.738  1.00  4.29           O  
ATOM   3494  H   SER A 227       8.040 -23.153  -5.598  1.00  2.81           H  
ATOM   3495  HA  SER A 227       7.940 -25.938  -5.090  1.00  3.43           H  
ATOM   3496 1HB  SER A 227       9.803 -23.803  -3.964  1.00  5.15           H  
ATOM   3497 2HB  SER A 227      10.076 -25.532  -3.870  1.00  5.15           H  
ATOM   3498  HG  SER A 227       9.897 -23.919  -6.162  1.00  5.15           H  
ATOM   3499  N   PHE A 228       7.320 -23.941  -2.550  1.00  1.99           N  
ATOM   3500  CA  PHE A 228       6.706 -23.860  -1.242  1.00  2.22           C  
ATOM   3501  C   PHE A 228       5.334 -24.463  -1.201  1.00  2.02           C  
ATOM   3502  O   PHE A 228       5.070 -25.311  -0.359  1.00  2.03           O  
ATOM   3503  CB  PHE A 228       6.612 -22.424  -0.741  1.00  3.33           C  
ATOM   3504  CG  PHE A 228       5.749 -22.339   0.485  1.00  3.33           C  
ATOM   3505  CD1 PHE A 228       6.201 -22.771   1.719  1.00  3.33           C  
ATOM   3506  CD2 PHE A 228       4.459 -21.846   0.387  1.00  3.33           C  
ATOM   3507  CE1 PHE A 228       5.373 -22.714   2.822  1.00  3.33           C  
ATOM   3508  CE2 PHE A 228       3.631 -21.777   1.488  1.00  3.33           C  
ATOM   3509  CZ  PHE A 228       4.089 -22.213   2.709  1.00  3.33           C  
ATOM   3510  H   PHE A 228       7.589 -23.078  -3.001  1.00  2.39           H  
ATOM   3511  HA  PHE A 228       7.337 -24.419  -0.542  1.00  2.66           H  
ATOM   3512 1HB  PHE A 228       7.605 -22.048  -0.494  1.00  4.00           H  
ATOM   3513 2HB  PHE A 228       6.189 -21.782  -1.508  1.00  4.00           H  
ATOM   3514  HD1 PHE A 228       7.211 -23.170   1.810  1.00  4.00           H  
ATOM   3515  HD2 PHE A 228       4.099 -21.515  -0.585  1.00  4.00           H  
ATOM   3516  HE1 PHE A 228       5.736 -23.063   3.787  1.00  4.00           H  
ATOM   3517  HE2 PHE A 228       2.617 -21.386   1.390  1.00  4.00           H  
ATOM   3518  HZ  PHE A 228       3.442 -22.169   3.583  1.00  4.00           H  
ATOM   3519  N   ILE A 229       4.454 -24.025  -2.100  1.00  2.02           N  
ATOM   3520  CA  ILE A 229       3.082 -24.511  -2.092  1.00  2.07           C  
ATOM   3521  C   ILE A 229       3.069 -26.017  -2.297  1.00  2.10           C  
ATOM   3522  O   ILE A 229       2.421 -26.755  -1.556  1.00  2.23           O  
ATOM   3523  CB  ILE A 229       2.246 -23.820  -3.178  1.00  3.10           C  
ATOM   3524  CG1 ILE A 229       2.083 -22.334  -2.859  1.00  3.10           C  
ATOM   3525  CG2 ILE A 229       0.879 -24.476  -3.287  1.00  3.10           C  
ATOM   3526  CD1 ILE A 229       1.517 -21.542  -4.016  1.00  3.10           C  
ATOM   3527  H   ILE A 229       4.729 -23.326  -2.781  1.00  2.42           H  
ATOM   3528  HA  ILE A 229       2.640 -24.293  -1.117  1.00  2.48           H  
ATOM   3529  HB  ILE A 229       2.767 -23.892  -4.130  1.00  3.73           H  
ATOM   3530 1HG1 ILE A 229       1.426 -22.223  -2.001  1.00  3.73           H  
ATOM   3531 2HG1 ILE A 229       3.053 -21.915  -2.600  1.00  3.73           H  
ATOM   3532 1HG2 ILE A 229       0.302 -23.978  -4.066  1.00  3.73           H  
ATOM   3533 2HG2 ILE A 229       0.997 -25.528  -3.538  1.00  3.73           H  
ATOM   3534 3HG2 ILE A 229       0.359 -24.381  -2.339  1.00  3.73           H  
ATOM   3535 1HD1 ILE A 229       1.422 -20.496  -3.736  1.00  3.73           H  
ATOM   3536 2HD1 ILE A 229       2.183 -21.629  -4.876  1.00  3.73           H  
ATOM   3537 3HD1 ILE A 229       0.535 -21.935  -4.279  1.00  3.73           H  
ATOM   3538  N   MET A 230       3.803 -26.466  -3.315  1.00  2.10           N  
ATOM   3539  CA  MET A 230       3.972 -27.881  -3.613  1.00  2.33           C  
ATOM   3540  C   MET A 230       4.378 -28.687  -2.374  1.00  2.99           C  
ATOM   3541  O   MET A 230       3.653 -29.577  -1.926  1.00  4.42           O  
ATOM   3542  CB  MET A 230       5.011 -28.038  -4.719  1.00  3.50           C  
ATOM   3543  CG  MET A 230       5.322 -29.469  -5.116  1.00  3.50           C  
ATOM   3544  SD  MET A 230       6.672 -29.559  -6.308  1.00  3.50           S  
ATOM   3545  CE  MET A 230       8.052 -29.089  -5.267  1.00  3.50           C  
ATOM   3546  H   MET A 230       4.295 -25.806  -3.903  1.00  2.52           H  
ATOM   3547  HA  MET A 230       3.019 -28.274  -3.964  1.00  2.80           H  
ATOM   3548 1HB  MET A 230       4.667 -27.516  -5.610  1.00  4.19           H  
ATOM   3549 2HB  MET A 230       5.945 -27.570  -4.410  1.00  4.19           H  
ATOM   3550 1HG  MET A 230       5.600 -30.043  -4.234  1.00  4.19           H  
ATOM   3551 2HG  MET A 230       4.438 -29.928  -5.559  1.00  4.19           H  
ATOM   3552 1HE  MET A 230       8.970 -29.093  -5.855  1.00  4.19           H  
ATOM   3553 2HE  MET A 230       7.880 -28.092  -4.864  1.00  4.19           H  
ATOM   3554 3HE  MET A 230       8.144 -29.801  -4.445  1.00  4.19           H  
ATOM   3555  N   SER A 231       5.560 -28.371  -1.833  1.00  2.83           N  
ATOM   3556  CA  SER A 231       6.126 -29.073  -0.683  1.00  3.82           C  
ATOM   3557  C   SER A 231       5.348 -28.880   0.621  1.00  3.60           C  
ATOM   3558  O   SER A 231       5.438 -29.717   1.521  1.00  5.33           O  
ATOM   3559  CB  SER A 231       7.564 -28.636  -0.485  1.00  5.73           C  
ATOM   3560  OG  SER A 231       7.636 -27.288  -0.114  1.00  5.73           O  
ATOM   3561  H   SER A 231       6.100 -27.618  -2.235  1.00  3.40           H  
ATOM   3562  HA  SER A 231       6.126 -30.140  -0.913  1.00  4.58           H  
ATOM   3563 1HB  SER A 231       8.028 -29.253   0.285  1.00  6.88           H  
ATOM   3564 2HB  SER A 231       8.121 -28.792  -1.407  1.00  6.88           H  
ATOM   3565  HG  SER A 231       7.290 -26.793  -0.864  1.00  6.88           H  
ATOM   3566  N   ASN A 232       4.558 -27.811   0.717  1.00  2.59           N  
ATOM   3567  CA  ASN A 232       3.738 -27.568   1.898  1.00  3.00           C  
ATOM   3568  C   ASN A 232       2.411 -28.310   1.854  1.00  3.98           C  
ATOM   3569  O   ASN A 232       1.628 -28.230   2.803  1.00  9.96           O  
ATOM   3570  CB  ASN A 232       3.464 -26.084   2.062  1.00  4.50           C  
ATOM   3571  CG  ASN A 232       2.893 -25.727   3.401  1.00  4.50           C  
ATOM   3572  OD1 ASN A 232       3.504 -25.978   4.448  1.00  4.50           O  
ATOM   3573  ND2 ASN A 232       1.718 -25.151   3.385  1.00  4.50           N  
ATOM   3574  H   ASN A 232       4.534 -27.128  -0.026  1.00  3.11           H  
ATOM   3575  HA  ASN A 232       4.282 -27.927   2.774  1.00  3.60           H  
ATOM   3576 1HB  ASN A 232       4.393 -25.530   1.935  1.00  5.40           H  
ATOM   3577 2HB  ASN A 232       2.775 -25.751   1.285  1.00  5.40           H  
ATOM   3578 1HD2 ASN A 232       1.277 -24.884   4.242  1.00  5.40           H  
ATOM   3579 2HD2 ASN A 232       1.256 -24.981   2.511  1.00  5.40           H  
ATOM   3580  N   GLY A 233       2.137 -29.026   0.759  1.00  3.39           N  
ATOM   3581  CA  GLY A 233       0.875 -29.729   0.633  1.00  4.26           C  
ATOM   3582  C   GLY A 233      -0.240 -28.791   0.179  1.00  4.14           C  
ATOM   3583  O   GLY A 233      -1.412 -29.176   0.172  1.00  6.07           O  
ATOM   3584  H   GLY A 233       2.793 -29.094  -0.010  1.00  4.07           H  
ATOM   3585 1HA  GLY A 233       0.985 -30.544  -0.083  1.00  5.11           H  
ATOM   3586 2HA  GLY A 233       0.612 -30.177   1.591  1.00  5.11           H  
ATOM   3587  N   GLY A 234       0.113 -27.561  -0.198  1.00  3.48           N  
ATOM   3588  CA  GLY A 234      -0.875 -26.605  -0.633  1.00  4.07           C  
ATOM   3589  C   GLY A 234      -0.759 -25.237   0.023  1.00  3.04           C  
ATOM   3590  O   GLY A 234       0.180 -24.945   0.769  1.00  3.35           O  
ATOM   3591  H   GLY A 234       1.082 -27.279  -0.216  1.00  4.18           H  
ATOM   3592 1HA  GLY A 234      -0.779 -26.478  -1.708  1.00  4.88           H  
ATOM   3593 2HA  GLY A 234      -1.870 -27.010  -0.452  1.00  4.88           H  
ATOM   3594  N   ILE A 235      -1.750 -24.408  -0.284  1.00  2.45           N  
ATOM   3595  CA  ILE A 235      -1.857 -23.037   0.169  1.00  2.16           C  
ATOM   3596  C   ILE A 235      -3.267 -22.734   0.653  1.00  1.86           C  
ATOM   3597  O   ILE A 235      -4.259 -23.178   0.070  1.00  2.08           O  
ATOM   3598  CB  ILE A 235      -1.472 -22.078  -0.973  1.00  3.24           C  
ATOM   3599  CG1 ILE A 235      -1.466 -20.621  -0.496  1.00  3.24           C  
ATOM   3600  CG2 ILE A 235      -2.416 -22.267  -2.140  1.00  3.24           C  
ATOM   3601  CD1 ILE A 235      -0.797 -19.667  -1.457  1.00  3.24           C  
ATOM   3602  H   ILE A 235      -2.468 -24.761  -0.898  1.00  2.94           H  
ATOM   3603  HA  ILE A 235      -1.168 -22.887   1.000  1.00  2.59           H  
ATOM   3604  HB  ILE A 235      -0.464 -22.311  -1.299  1.00  3.89           H  
ATOM   3605 1HG1 ILE A 235      -2.491 -20.293  -0.352  1.00  3.89           H  
ATOM   3606 2HG1 ILE A 235      -0.947 -20.562   0.461  1.00  3.89           H  
ATOM   3607 1HG2 ILE A 235      -2.117 -21.606  -2.952  1.00  3.89           H  
ATOM   3608 2HG2 ILE A 235      -2.374 -23.301  -2.479  1.00  3.89           H  
ATOM   3609 3HG2 ILE A 235      -3.432 -22.027  -1.829  1.00  3.89           H  
ATOM   3610 1HD1 ILE A 235      -0.834 -18.656  -1.050  1.00  3.89           H  
ATOM   3611 2HD1 ILE A 235       0.242 -19.964  -1.599  1.00  3.89           H  
ATOM   3612 3HD1 ILE A 235      -1.317 -19.691  -2.414  1.00  3.89           H  
ATOM   3613  N   THR A 236      -3.335 -21.975   1.737  1.00  1.85           N  
ATOM   3614  CA  THR A 236      -4.584 -21.578   2.364  1.00  1.95           C  
ATOM   3615  C   THR A 236      -5.127 -20.313   1.707  1.00  1.52           C  
ATOM   3616  O   THR A 236      -4.422 -19.680   0.919  1.00  1.56           O  
ATOM   3617  CB  THR A 236      -4.350 -21.317   3.850  1.00  2.92           C  
ATOM   3618  OG1 THR A 236      -3.487 -20.190   3.966  1.00  2.92           O  
ATOM   3619  CG2 THR A 236      -3.667 -22.517   4.504  1.00  2.92           C  
ATOM   3620  H   THR A 236      -2.469 -21.650   2.160  1.00  2.22           H  
ATOM   3621  HA  THR A 236      -5.317 -22.372   2.242  1.00  2.34           H  
ATOM   3622  HB  THR A 236      -5.296 -21.109   4.346  1.00  3.51           H  
ATOM   3623  HG1 THR A 236      -2.652 -20.381   3.531  1.00  3.51           H  
ATOM   3624 1HG2 THR A 236      -3.486 -22.307   5.556  1.00  3.51           H  
ATOM   3625 2HG2 THR A 236      -4.299 -23.396   4.417  1.00  3.51           H  
ATOM   3626 3HG2 THR A 236      -2.716 -22.707   4.006  1.00  3.51           H  
ATOM   3627  N   THR A 237      -6.366 -19.941   2.032  1.00  1.98           N  
ATOM   3628  CA  THR A 237      -6.952 -18.738   1.442  1.00  2.25           C  
ATOM   3629  C   THR A 237      -6.517 -17.485   2.158  1.00  2.03           C  
ATOM   3630  O   THR A 237      -6.137 -17.525   3.331  1.00  2.16           O  
ATOM   3631  CB  THR A 237      -8.490 -18.724   1.490  1.00  3.38           C  
ATOM   3632  OG1 THR A 237      -8.906 -18.719   2.862  1.00  3.38           O  
ATOM   3633  CG2 THR A 237      -9.098 -19.906   0.784  1.00  3.38           C  
ATOM   3634  H   THR A 237      -6.905 -20.493   2.685  1.00  2.38           H  
ATOM   3635  HA  THR A 237      -6.633 -18.674   0.406  1.00  2.70           H  
ATOM   3636  HB  THR A 237      -8.845 -17.809   1.014  1.00  4.05           H  
ATOM   3637  HG1 THR A 237      -9.713 -18.201   2.961  1.00  4.05           H  
ATOM   3638 1HG2 THR A 237     -10.184 -19.847   0.841  1.00  4.05           H  
ATOM   3639 2HG2 THR A 237      -8.788 -19.906  -0.261  1.00  4.05           H  
ATOM   3640 3HG2 THR A 237      -8.758 -20.815   1.271  1.00  4.05           H  
ATOM   3641  N   GLU A 238      -6.653 -16.364   1.466  1.00  2.62           N  
ATOM   3642  CA  GLU A 238      -6.382 -15.057   2.038  1.00  3.35           C  
ATOM   3643  C   GLU A 238      -7.306 -14.766   3.215  1.00  3.62           C  
ATOM   3644  O   GLU A 238      -6.936 -14.047   4.137  1.00  4.78           O  
ATOM   3645  CB  GLU A 238      -6.515 -13.947   1.016  1.00  5.03           C  
ATOM   3646  CG  GLU A 238      -6.084 -12.625   1.609  1.00  5.03           C  
ATOM   3647  CD  GLU A 238      -6.077 -11.454   0.687  1.00  5.03           C  
ATOM   3648  OE1 GLU A 238      -6.680 -11.514  -0.364  1.00  5.03           O  
ATOM   3649  OE2 GLU A 238      -5.431 -10.488   1.037  1.00  5.03           O  
ATOM   3650  H   GLU A 238      -6.964 -16.430   0.504  1.00  3.14           H  
ATOM   3651  HA  GLU A 238      -5.358 -15.052   2.409  1.00  4.02           H  
ATOM   3652 1HB  GLU A 238      -5.891 -14.162   0.149  1.00  6.03           H  
ATOM   3653 2HB  GLU A 238      -7.549 -13.865   0.682  1.00  6.03           H  
ATOM   3654 1HG  GLU A 238      -6.758 -12.398   2.434  1.00  6.03           H  
ATOM   3655 2HG  GLU A 238      -5.083 -12.751   2.019  1.00  6.03           H  
ATOM   3656  N   SER A 239      -8.525 -15.319   3.178  1.00  3.63           N  
ATOM   3657  CA  SER A 239      -9.489 -15.132   4.256  1.00  5.37           C  
ATOM   3658  C   SER A 239      -9.013 -15.769   5.570  1.00  6.15           C  
ATOM   3659  O   SER A 239      -9.516 -15.430   6.641  1.00  9.80           O  
ATOM   3660  CB  SER A 239     -10.836 -15.724   3.867  1.00  8.05           C  
ATOM   3661  OG  SER A 239     -10.796 -17.125   3.808  1.00  8.05           O  
ATOM   3662  H   SER A 239      -8.784 -15.883   2.385  1.00  4.36           H  
ATOM   3663  HA  SER A 239      -9.616 -14.064   4.424  1.00  6.44           H  
ATOM   3664 1HB  SER A 239     -11.590 -15.411   4.588  1.00  9.67           H  
ATOM   3665 2HB  SER A 239     -11.133 -15.327   2.896  1.00  9.67           H  
ATOM   3666  HG  SER A 239     -10.639 -17.421   4.709  1.00  9.67           H  
ATOM   3667  N   ASN A 240      -8.035 -16.674   5.485  1.00  4.69           N  
ATOM   3668  CA  ASN A 240      -7.441 -17.280   6.656  1.00  6.83           C  
ATOM   3669  C   ASN A 240      -6.242 -16.430   7.067  1.00  4.77           C  
ATOM   3670  O   ASN A 240      -6.088 -16.096   8.243  1.00  6.21           O  
ATOM   3671  CB  ASN A 240      -7.060 -18.733   6.386  1.00 10.25           C  
ATOM   3672  CG  ASN A 240      -8.279 -19.609   6.258  1.00 10.25           C  
ATOM   3673  OD1 ASN A 240      -9.357 -19.222   6.725  1.00 10.25           O  
ATOM   3674  ND2 ASN A 240      -8.150 -20.767   5.656  1.00 10.25           N  
ATOM   3675  H   ASN A 240      -7.654 -16.942   4.590  1.00  5.63           H  
ATOM   3676  HA  ASN A 240      -8.159 -17.255   7.475  1.00  8.20           H  
ATOM   3677 1HB  ASN A 240      -6.473 -18.802   5.470  1.00 12.29           H  
ATOM   3678 2HB  ASN A 240      -6.443 -19.107   7.203  1.00 12.29           H  
ATOM   3679 1HD2 ASN A 240      -8.946 -21.366   5.559  1.00 12.29           H  
ATOM   3680 2HD2 ASN A 240      -7.269 -21.074   5.294  1.00 12.29           H  
ATOM   3681  N   TYR A 241      -5.395 -16.074   6.089  1.00  3.07           N  
ATOM   3682  CA  TYR A 241      -4.216 -15.239   6.355  1.00  2.42           C  
ATOM   3683  C   TYR A 241      -4.125 -14.035   5.392  1.00  2.10           C  
ATOM   3684  O   TYR A 241      -3.426 -14.109   4.377  1.00  2.12           O  
ATOM   3685  CB  TYR A 241      -2.956 -16.082   6.242  1.00  3.63           C  
ATOM   3686  CG  TYR A 241      -3.007 -17.312   7.102  1.00  3.63           C  
ATOM   3687  CD1 TYR A 241      -3.425 -18.479   6.506  1.00  3.63           C  
ATOM   3688  CD2 TYR A 241      -2.671 -17.292   8.445  1.00  3.63           C  
ATOM   3689  CE1 TYR A 241      -3.512 -19.641   7.230  1.00  3.63           C  
ATOM   3690  CE2 TYR A 241      -2.762 -18.460   9.177  1.00  3.63           C  
ATOM   3691  CZ  TYR A 241      -3.180 -19.629   8.565  1.00  3.63           C  
ATOM   3692  OH  TYR A 241      -3.273 -20.795   9.274  1.00  3.63           O  
ATOM   3693  H   TYR A 241      -5.576 -16.395   5.143  1.00  3.68           H  
ATOM   3694  HA  TYR A 241      -4.285 -14.855   7.372  1.00  2.90           H  
ATOM   3695 1HB  TYR A 241      -2.822 -16.403   5.214  1.00  4.36           H  
ATOM   3696 2HB  TYR A 241      -2.085 -15.493   6.529  1.00  4.36           H  
ATOM   3697  HD1 TYR A 241      -3.691 -18.467   5.453  1.00  4.36           H  
ATOM   3698  HD2 TYR A 241      -2.344 -16.366   8.920  1.00  4.36           H  
ATOM   3699  HE1 TYR A 241      -3.845 -20.561   6.754  1.00  4.36           H  
ATOM   3700  HE2 TYR A 241      -2.501 -18.462  10.237  1.00  4.36           H  
ATOM   3701  HH  TYR A 241      -3.321 -21.536   8.663  1.00  4.36           H  
ATOM   3702  N   PRO A 242      -4.848 -12.935   5.676  1.00  2.40           N  
ATOM   3703  CA  PRO A 242      -4.936 -11.690   4.908  1.00  2.92           C  
ATOM   3704  C   PRO A 242      -3.577 -11.048   4.683  1.00  1.89           C  
ATOM   3705  O   PRO A 242      -2.723 -11.070   5.567  1.00  1.88           O  
ATOM   3706  CB  PRO A 242      -5.803 -10.789   5.798  1.00  4.38           C  
ATOM   3707  CG  PRO A 242      -6.625 -11.734   6.598  1.00  4.38           C  
ATOM   3708  CD  PRO A 242      -5.699 -12.883   6.879  1.00  4.38           C  
ATOM   3709  HA  PRO A 242      -5.435 -11.878   3.964  1.00  3.50           H  
ATOM   3710 1HB  PRO A 242      -5.165 -10.145   6.419  1.00  5.26           H  
ATOM   3711 2HB  PRO A 242      -6.415 -10.123   5.170  1.00  5.26           H  
ATOM   3712 1HG  PRO A 242      -6.981 -11.245   7.517  1.00  5.26           H  
ATOM   3713 2HG  PRO A 242      -7.516 -12.039   6.032  1.00  5.26           H  
ATOM   3714 1HD  PRO A 242      -5.085 -12.690   7.770  1.00  5.26           H  
ATOM   3715 2HD  PRO A 242      -6.295 -13.793   6.978  1.00  5.26           H  
ATOM   3716  N   PHE A 243      -3.383 -10.446   3.506  1.00  1.86           N  
ATOM   3717  CA  PHE A 243      -2.121  -9.751   3.261  1.00  1.65           C  
ATOM   3718  C   PHE A 243      -2.067  -8.483   4.100  1.00  2.50           C  
ATOM   3719  O   PHE A 243      -2.984  -7.662   4.048  1.00  4.22           O  
ATOM   3720  CB  PHE A 243      -1.950  -9.426   1.776  1.00  2.47           C  
ATOM   3721  CG  PHE A 243      -0.645  -8.751   1.448  1.00  2.47           C  
ATOM   3722  CD1 PHE A 243       0.545  -9.464   1.466  1.00  2.47           C  
ATOM   3723  CD2 PHE A 243      -0.607  -7.403   1.114  1.00  2.47           C  
ATOM   3724  CE1 PHE A 243       1.742  -8.845   1.159  1.00  2.47           C  
ATOM   3725  CE2 PHE A 243       0.589  -6.783   0.805  1.00  2.47           C  
ATOM   3726  CZ  PHE A 243       1.765  -7.506   0.826  1.00  2.47           C  
ATOM   3727  H   PHE A 243      -4.107 -10.462   2.784  1.00  2.23           H  
ATOM   3728  HA  PHE A 243      -1.301 -10.392   3.571  1.00  1.98           H  
ATOM   3729 1HB  PHE A 243      -2.014 -10.345   1.194  1.00  2.97           H  
ATOM   3730 2HB  PHE A 243      -2.762  -8.778   1.450  1.00  2.97           H  
ATOM   3731  HD1 PHE A 243       0.528 -10.522   1.725  1.00  2.97           H  
ATOM   3732  HD2 PHE A 243      -1.537  -6.833   1.095  1.00  2.97           H  
ATOM   3733  HE1 PHE A 243       2.670  -9.417   1.179  1.00  2.97           H  
ATOM   3734  HE2 PHE A 243       0.604  -5.724   0.543  1.00  2.97           H  
ATOM   3735  HZ  PHE A 243       2.709  -7.019   0.583  1.00  2.97           H  
ATOM   3736  N   VAL A 244      -0.994  -8.318   4.878  1.00  2.70           N  
ATOM   3737  CA  VAL A 244      -0.895  -7.138   5.742  1.00  5.10           C  
ATOM   3738  C   VAL A 244       0.238  -6.187   5.364  1.00  4.27           C  
ATOM   3739  O   VAL A 244       0.396  -5.140   5.992  1.00  4.80           O  
ATOM   3740  CB  VAL A 244      -0.723  -7.545   7.224  1.00  7.65           C  
ATOM   3741  CG1 VAL A 244      -1.923  -8.358   7.687  1.00  7.65           C  
ATOM   3742  CG2 VAL A 244       0.562  -8.329   7.410  1.00  7.65           C  
ATOM   3743  H   VAL A 244      -0.262  -9.022   4.879  1.00  3.24           H  
ATOM   3744  HA  VAL A 244      -1.833  -6.587   5.661  1.00  6.12           H  
ATOM   3745  HB  VAL A 244      -0.686  -6.643   7.834  1.00  9.18           H  
ATOM   3746 1HG1 VAL A 244      -1.802  -8.617   8.739  1.00  9.18           H  
ATOM   3747 2HG1 VAL A 244      -2.832  -7.769   7.561  1.00  9.18           H  
ATOM   3748 3HG1 VAL A 244      -1.995  -9.269   7.096  1.00  9.18           H  
ATOM   3749 1HG2 VAL A 244       0.677  -8.595   8.460  1.00  9.18           H  
ATOM   3750 2HG2 VAL A 244       0.523  -9.235   6.810  1.00  9.18           H  
ATOM   3751 3HG2 VAL A 244       1.409  -7.721   7.097  1.00  9.18           H  
ATOM   3752  N   GLY A 245       1.027  -6.533   4.350  1.00  5.35           N  
ATOM   3753  CA  GLY A 245       2.115  -5.649   3.933  1.00  5.35           C  
ATOM   3754  C   GLY A 245       3.358  -5.761   4.811  1.00  4.65           C  
ATOM   3755  O   GLY A 245       4.196  -4.861   4.818  1.00  5.36           O  
ATOM   3756  H   GLY A 245       0.872  -7.399   3.856  1.00  6.42           H  
ATOM   3757 1HA  GLY A 245       2.387  -5.868   2.905  1.00  6.42           H  
ATOM   3758 2HA  GLY A 245       1.760  -4.620   3.947  1.00  6.42           H  
ATOM   3759  N   SER A 246       3.468  -6.846   5.569  1.00  4.12           N  
ATOM   3760  CA  SER A 246       4.611  -7.054   6.448  1.00  3.68           C  
ATOM   3761  C   SER A 246       4.819  -8.535   6.714  1.00  3.92           C  
ATOM   3762  O   SER A 246       3.852  -9.288   6.816  1.00  6.95           O  
ATOM   3763  CB  SER A 246       4.411  -6.315   7.756  1.00  5.52           C  
ATOM   3764  OG  SER A 246       5.495  -6.519   8.621  1.00  5.52           O  
ATOM   3765  H   SER A 246       2.751  -7.554   5.529  1.00  4.94           H  
ATOM   3766  HA  SER A 246       5.504  -6.664   5.956  1.00  4.42           H  
ATOM   3767 1HB  SER A 246       4.299  -5.249   7.554  1.00  6.62           H  
ATOM   3768 2HB  SER A 246       3.492  -6.654   8.231  1.00  6.62           H  
ATOM   3769  HG  SER A 246       5.507  -7.460   8.816  1.00  6.62           H  
ATOM   3770  N   GLN A 247       6.079  -8.948   6.821  1.00  5.65           N  
ATOM   3771  CA  GLN A 247       6.390 -10.345   7.096  1.00  6.56           C  
ATOM   3772  C   GLN A 247       6.187 -10.658   8.570  1.00  6.17           C  
ATOM   3773  O   GLN A 247       6.683  -9.944   9.444  1.00 11.01           O  
ATOM   3774  CB  GLN A 247       7.824 -10.692   6.694  1.00  9.84           C  
ATOM   3775  CG  GLN A 247       8.156 -12.170   6.847  1.00  9.84           C  
ATOM   3776  CD  GLN A 247       9.566 -12.503   6.401  1.00  9.84           C  
ATOM   3777  OE1 GLN A 247      10.512 -11.773   6.713  1.00  9.84           O  
ATOM   3778  NE2 GLN A 247       9.720 -13.600   5.668  1.00  9.84           N  
ATOM   3779  H   GLN A 247       6.831  -8.281   6.717  1.00  6.78           H  
ATOM   3780  HA  GLN A 247       5.707 -10.974   6.522  1.00  7.87           H  
ATOM   3781 1HB  GLN A 247       7.994 -10.413   5.655  1.00 11.81           H  
ATOM   3782 2HB  GLN A 247       8.522 -10.123   7.307  1.00 11.81           H  
ATOM   3783 1HG  GLN A 247       8.060 -12.442   7.898  1.00 11.81           H  
ATOM   3784 2HG  GLN A 247       7.459 -12.756   6.249  1.00 11.81           H  
ATOM   3785 1HE2 GLN A 247      10.630 -13.865   5.345  1.00 11.81           H  
ATOM   3786 2HE2 GLN A 247       8.924 -14.159   5.420  1.00 11.81           H  
ATOM   3787  N   GLY A 248       5.451 -11.725   8.834  1.00  4.77           N  
ATOM   3788  CA  GLY A 248       5.168 -12.186  10.186  1.00  5.43           C  
ATOM   3789  C   GLY A 248       5.903 -13.492  10.486  1.00  4.90           C  
ATOM   3790  O   GLY A 248       7.090 -13.631  10.190  1.00  8.87           O  
ATOM   3791  H   GLY A 248       5.083 -12.255   8.057  1.00  5.72           H  
ATOM   3792 1HA  GLY A 248       5.466 -11.420  10.904  1.00  6.52           H  
ATOM   3793 2HA  GLY A 248       4.095 -12.334  10.299  1.00  6.52           H  
ATOM   3794  N   THR A 249       5.184 -14.438  11.088  1.00  5.49           N  
ATOM   3795  CA  THR A 249       5.742 -15.741  11.444  1.00  6.38           C  
ATOM   3796  C   THR A 249       4.818 -16.877  11.004  1.00  5.56           C  
ATOM   3797  O   THR A 249       3.599 -16.773  11.124  1.00  7.07           O  
ATOM   3798  CB  THR A 249       6.004 -15.838  12.965  1.00  9.57           C  
ATOM   3799  OG1 THR A 249       6.919 -14.805  13.355  1.00  9.57           O  
ATOM   3800  CG2 THR A 249       6.598 -17.194  13.328  1.00  9.57           C  
ATOM   3801  H   THR A 249       4.215 -14.247  11.300  1.00  6.59           H  
ATOM   3802  HA  THR A 249       6.692 -15.865  10.927  1.00  7.66           H  
ATOM   3803  HB  THR A 249       5.068 -15.701  13.506  1.00 11.48           H  
ATOM   3804  HG1 THR A 249       7.732 -14.893  12.848  1.00 11.48           H  
ATOM   3805 1HG2 THR A 249       6.782 -17.229  14.400  1.00 11.48           H  
ATOM   3806 2HG2 THR A 249       5.904 -17.987  13.056  1.00 11.48           H  
ATOM   3807 3HG2 THR A 249       7.537 -17.333  12.794  1.00 11.48           H  
ATOM   3808  N   CYS A 250       5.418 -17.943  10.477  1.00  6.61           N  
ATOM   3809  CA  CYS A 250       4.719 -19.156  10.028  1.00  8.76           C  
ATOM   3810  C   CYS A 250       3.550 -19.596  10.915  1.00 12.52           C  
ATOM   3811  O   CYS A 250       3.757 -20.103  12.015  1.00 20.31           O  
ATOM   3812  CB  CYS A 250       5.712 -20.320   9.945  1.00 13.14           C  
ATOM   3813  SG  CYS A 250       4.969 -21.895   9.443  1.00 13.14           S  
ATOM   3814  H   CYS A 250       6.424 -17.924  10.398  1.00  7.93           H  
ATOM   3815  HA  CYS A 250       4.336 -18.962   9.028  1.00 10.51           H  
ATOM   3816 1HB  CYS A 250       6.490 -20.075   9.220  1.00 15.77           H  
ATOM   3817 2HB  CYS A 250       6.197 -20.463  10.909  1.00 15.77           H  
ATOM   3818  HG  CYS A 250       6.093 -22.602   9.469  1.00 15.77           H  
ATOM   3819  N   ASN A 251       2.323 -19.427  10.411  1.00 12.32           N  
ATOM   3820  CA  ASN A 251       1.131 -19.865  11.144  1.00 18.09           C  
ATOM   3821  C   ASN A 251       0.170 -20.699  10.295  1.00 15.55           C  
ATOM   3822  O   ASN A 251      -1.028 -20.682  10.562  1.00 19.73           O  
ATOM   3823  CB  ASN A 251       0.363 -18.683  11.726  1.00 27.13           C  
ATOM   3824  CG  ASN A 251       1.076 -17.994  12.856  1.00 27.13           C  
ATOM   3825  OD1 ASN A 251       1.327 -18.599  13.903  1.00 27.13           O  
ATOM   3826  ND2 ASN A 251       1.392 -16.738  12.673  1.00 27.13           N  
ATOM   3827  H   ASN A 251       2.217 -18.993   9.506  1.00 14.78           H  
ATOM   3828  HA  ASN A 251       1.454 -20.500  11.969  1.00 21.71           H  
ATOM   3829 1HB  ASN A 251       0.165 -17.955  10.939  1.00 32.56           H  
ATOM   3830 2HB  ASN A 251      -0.602 -19.032  12.094  1.00 32.56           H  
ATOM   3831 1HD2 ASN A 251       1.865 -16.231  13.395  1.00 32.56           H  
ATOM   3832 2HD2 ASN A 251       1.170 -16.285  11.811  1.00 32.56           H  
ATOM   3833  N   THR A 252       0.689 -21.439   9.304  1.00 12.67           N  
ATOM   3834  CA  THR A 252      -0.140 -22.260   8.397  1.00 11.82           C  
ATOM   3835  C   THR A 252      -1.197 -23.115   9.083  1.00 10.44           C  
ATOM   3836  O   THR A 252      -2.339 -23.186   8.618  1.00 45.87           O  
ATOM   3837  CB  THR A 252       0.727 -23.204   7.538  1.00 17.73           C  
ATOM   3838  OG1 THR A 252       1.554 -22.443   6.647  1.00 17.73           O  
ATOM   3839  CG2 THR A 252      -0.153 -24.157   6.746  1.00 17.73           C  
ATOM   3840  H   THR A 252       1.688 -21.423   9.156  1.00 15.20           H  
ATOM   3841  HA  THR A 252      -0.660 -21.581   7.721  1.00 14.18           H  
ATOM   3842  HB  THR A 252       1.374 -23.785   8.195  1.00 21.28           H  
ATOM   3843  HG1 THR A 252       1.049 -22.229   5.850  1.00 21.28           H  
ATOM   3844 1HG2 THR A 252       0.474 -24.823   6.155  1.00 21.28           H  
ATOM   3845 2HG2 THR A 252      -0.762 -24.745   7.431  1.00 21.28           H  
ATOM   3846 3HG2 THR A 252      -0.802 -23.587   6.083  1.00 21.28           H  
ATOM   3847  N   ASN A 253      -0.828 -23.753  10.188  1.00 11.35           N  
ATOM   3848  CA  ASN A 253      -1.724 -24.661  10.895  1.00 14.51           C  
ATOM   3849  C   ASN A 253      -2.930 -23.998  11.578  1.00 46.86           C  
ATOM   3850  O   ASN A 253      -3.772 -24.701  12.140  1.00 89.05           O  
ATOM   3851  CB  ASN A 253      -0.932 -25.449  11.914  1.00 21.77           C  
ATOM   3852  CG  ASN A 253      -0.019 -26.454  11.270  1.00 21.77           C  
ATOM   3853  OD1 ASN A 253      -0.264 -26.907  10.146  1.00 21.77           O  
ATOM   3854  ND2 ASN A 253       1.034 -26.809  11.960  1.00 21.77           N  
ATOM   3855  H   ASN A 253       0.113 -23.631  10.533  1.00 13.62           H  
ATOM   3856  HA  ASN A 253      -2.127 -25.362  10.163  1.00 17.41           H  
ATOM   3857 1HB  ASN A 253      -0.334 -24.767  12.521  1.00 26.12           H  
ATOM   3858 2HB  ASN A 253      -1.615 -25.972  12.583  1.00 26.12           H  
ATOM   3859 1HD2 ASN A 253       1.679 -27.474  11.583  1.00 26.12           H  
ATOM   3860 2HD2 ASN A 253       1.193 -26.417  12.866  1.00 26.12           H  
ATOM   3861  N   ALA A 254      -3.038 -22.666  11.529  1.00 97.51           N  
ATOM   3862  CA  ALA A 254      -4.174 -21.983  12.126  1.00206.70           C  
ATOM   3863  C   ALA A 254      -5.409 -21.976  11.203  1.00172.81           C  
ATOM   3864  O   ALA A 254      -6.462 -21.476  11.599  1.00258.10           O  
ATOM   3865  CB  ALA A 254      -3.793 -20.555  12.494  1.00310.05           C  
ATOM   3866  H   ALA A 254      -2.330 -22.101  11.080  1.00117.01           H  
ATOM   3867  HA  ALA A 254      -4.445 -22.518  13.037  1.00248.04           H  
ATOM   3868 1HB  ALA A 254      -4.639 -20.064  12.976  1.00372.06           H  
ATOM   3869 2HB  ALA A 254      -2.945 -20.569  13.178  1.00372.06           H  
ATOM   3870 3HB  ALA A 254      -3.522 -20.005  11.597  1.00372.06           H  
ATOM   3871  N   GLY A 255      -5.309 -22.543   9.987  1.00 92.68           N  
ATOM   3872  CA  GLY A 255      -6.493 -22.573   9.127  1.00 77.61           C  
ATOM   3873  C   GLY A 255      -6.395 -23.559   7.943  1.00 31.60           C  
ATOM   3874  O   GLY A 255      -5.320 -24.079   7.648  1.00 68.27           O  
ATOM   3875  H   GLY A 255      -4.430 -22.931   9.659  1.00111.22           H  
ATOM   3876 1HA  GLY A 255      -7.343 -22.819   9.756  1.00 93.13           H  
ATOM   3877 2HA  GLY A 255      -6.674 -21.570   8.742  1.00 93.13           H  
ATOM   3878  N   PRO A 256      -7.536 -23.829   7.277  1.00  8.88           N  
ATOM   3879  CA  PRO A 256      -7.752 -24.716   6.121  1.00 15.87           C  
ATOM   3880  C   PRO A 256      -6.970 -24.361   4.855  1.00 19.89           C  
ATOM   3881  O   PRO A 256      -6.767 -23.188   4.536  1.00 60.04           O  
ATOM   3882  CB  PRO A 256      -9.258 -24.591   5.862  1.00 23.80           C  
ATOM   3883  CG  PRO A 256      -9.850 -24.255   7.184  1.00 23.80           C  
ATOM   3884  CD  PRO A 256      -8.823 -23.417   7.881  1.00 23.80           C  
ATOM   3885  HA  PRO A 256      -7.511 -25.745   6.427  1.00 19.04           H  
ATOM   3886 1HB  PRO A 256      -9.446 -23.821   5.101  1.00 28.57           H  
ATOM   3887 2HB  PRO A 256      -9.646 -25.539   5.457  1.00 28.57           H  
ATOM   3888 1HG  PRO A 256     -10.802 -23.722   7.043  1.00 28.57           H  
ATOM   3889 2HG  PRO A 256     -10.084 -25.176   7.735  1.00 28.57           H  
ATOM   3890 1HD  PRO A 256      -9.004 -22.345   7.717  1.00 28.57           H  
ATOM   3891 2HD  PRO A 256      -8.854 -23.680   8.947  1.00 28.57           H  
ATOM   3892  N   VAL A 257      -6.594 -25.412   4.116  1.00  6.17           N  
ATOM   3893  CA  VAL A 257      -5.890 -25.324   2.831  1.00 11.06           C  
ATOM   3894  C   VAL A 257      -6.876 -25.364   1.667  1.00  3.86           C  
ATOM   3895  O   VAL A 257      -7.773 -26.206   1.638  1.00 18.95           O  
ATOM   3896  CB  VAL A 257      -4.875 -26.478   2.691  1.00 16.59           C  
ATOM   3897  CG1 VAL A 257      -4.230 -26.451   1.316  1.00 16.59           C  
ATOM   3898  CG2 VAL A 257      -3.805 -26.341   3.764  1.00 16.59           C  
ATOM   3899  H   VAL A 257      -6.809 -26.332   4.470  1.00  7.40           H  
ATOM   3900  HA  VAL A 257      -5.346 -24.384   2.797  1.00 13.27           H  
ATOM   3901  HB  VAL A 257      -5.394 -27.430   2.802  1.00 19.91           H  
ATOM   3902 1HG1 VAL A 257      -3.521 -27.275   1.231  1.00 19.91           H  
ATOM   3903 2HG1 VAL A 257      -4.997 -26.555   0.549  1.00 19.91           H  
ATOM   3904 3HG1 VAL A 257      -3.708 -25.508   1.184  1.00 19.91           H  
ATOM   3905 1HG2 VAL A 257      -3.092 -27.160   3.670  1.00 19.91           H  
ATOM   3906 2HG2 VAL A 257      -3.286 -25.392   3.639  1.00 19.91           H  
ATOM   3907 3HG2 VAL A 257      -4.269 -26.375   4.750  1.00 19.91           H  
ATOM   3908  N   ALA A 258      -6.732 -24.431   0.727  1.00 10.68           N  
ATOM   3909  CA  ALA A 258      -7.646 -24.343  -0.407  1.00 23.92           C  
ATOM   3910  C   ALA A 258      -7.150 -25.021  -1.680  1.00 16.82           C  
ATOM   3911  O   ALA A 258      -7.948 -25.589  -2.424  1.00 28.59           O  
ATOM   3912  CB  ALA A 258      -7.926 -22.901  -0.711  1.00 35.88           C  
ATOM   3913  H   ALA A 258      -5.966 -23.775   0.784  1.00 12.82           H  
ATOM   3914  HA  ALA A 258      -8.579 -24.829  -0.119  1.00 28.70           H  
ATOM   3915 1HB  ALA A 258      -8.648 -22.826  -1.524  1.00 43.06           H  
ATOM   3916 2HB  ALA A 258      -8.331 -22.443   0.183  1.00 43.06           H  
ATOM   3917 3HB  ALA A 258      -7.001 -22.408  -0.994  1.00 43.06           H  
ATOM   3918  N   ALA A 259      -5.848 -24.954  -1.949  1.00  5.84           N  
ATOM   3919  CA  ALA A 259      -5.354 -25.525  -3.199  1.00  4.77           C  
ATOM   3920  C   ALA A 259      -4.002 -26.188  -3.033  1.00  5.69           C  
ATOM   3921  O   ALA A 259      -3.188 -25.769  -2.219  1.00 14.01           O  
ATOM   3922  CB  ALA A 259      -5.268 -24.436  -4.259  1.00  7.15           C  
ATOM   3923  H   ALA A 259      -5.214 -24.483  -1.314  1.00  7.01           H  
ATOM   3924  HA  ALA A 259      -6.060 -26.288  -3.528  1.00  5.72           H  
ATOM   3925 1HB  ALA A 259      -4.932 -24.867  -5.203  1.00  8.59           H  
ATOM   3926 2HB  ALA A 259      -6.252 -23.987  -4.397  1.00  8.59           H  
ATOM   3927 3HB  ALA A 259      -4.563 -23.671  -3.939  1.00  8.59           H  
ATOM   3928  N   THR A 260      -3.759 -27.231  -3.823  1.00  5.47           N  
ATOM   3929  CA  THR A 260      -2.503 -27.973  -3.755  1.00  6.10           C  
ATOM   3930  C   THR A 260      -1.847 -28.129  -5.116  1.00  6.13           C  
ATOM   3931  O   THR A 260      -2.500 -28.494  -6.093  1.00 15.89           O  
ATOM   3932  CB  THR A 260      -2.726 -29.377  -3.141  1.00  9.15           C  
ATOM   3933  OG1 THR A 260      -3.239 -29.251  -1.806  1.00  9.15           O  
ATOM   3934  CG2 THR A 260      -1.432 -30.179  -3.119  1.00  9.15           C  
ATOM   3935  H   THR A 260      -4.466 -27.525  -4.482  1.00  6.56           H  
ATOM   3936  HA  THR A 260      -1.815 -27.426  -3.120  1.00  7.32           H  
ATOM   3937  HB  THR A 260      -3.460 -29.910  -3.744  1.00 10.98           H  
ATOM   3938  HG1 THR A 260      -2.518 -29.081  -1.187  1.00 10.98           H  
ATOM   3939 1HG2 THR A 260      -1.622 -31.162  -2.690  1.00 10.98           H  
ATOM   3940 2HG2 THR A 260      -1.055 -30.297  -4.135  1.00 10.98           H  
ATOM   3941 3HG2 THR A 260      -0.689 -29.659  -2.518  1.00 10.98           H  
ATOM   3942  N   LEU A 261      -0.543 -27.863  -5.168  1.00  4.75           N  
ATOM   3943  CA  LEU A 261       0.212 -28.045  -6.398  1.00  4.09           C  
ATOM   3944  C   LEU A 261       0.939 -29.366  -6.377  1.00  4.13           C  
ATOM   3945  O   LEU A 261       1.468 -29.778  -5.345  1.00  4.29           O  
ATOM   3946  CB  LEU A 261       1.251 -26.935  -6.605  1.00  6.13           C  
ATOM   3947  CG  LEU A 261       0.710 -25.516  -6.738  1.00  6.13           C  
ATOM   3948  CD1 LEU A 261       1.874 -24.548  -6.937  1.00  6.13           C  
ATOM   3949  CD2 LEU A 261      -0.259 -25.482  -7.892  1.00  6.13           C  
ATOM   3950  H   LEU A 261      -0.067 -27.551  -4.335  1.00  5.70           H  
ATOM   3951  HA  LEU A 261      -0.479 -28.043  -7.239  1.00  4.91           H  
ATOM   3952 1HB  LEU A 261       1.938 -26.945  -5.760  1.00  7.36           H  
ATOM   3953 2HB  LEU A 261       1.819 -27.157  -7.508  1.00  7.36           H  
ATOM   3954  HG  LEU A 261       0.185 -25.234  -5.830  1.00  7.36           H  
ATOM   3955 1HD1 LEU A 261       1.491 -23.531  -7.025  1.00  7.36           H  
ATOM   3956 2HD1 LEU A 261       2.548 -24.610  -6.084  1.00  7.36           H  
ATOM   3957 3HD1 LEU A 261       2.415 -24.814  -7.843  1.00  7.36           H  
ATOM   3958 1HD2 LEU A 261      -0.664 -24.479  -8.007  1.00  7.36           H  
ATOM   3959 2HD2 LEU A 261       0.256 -25.776  -8.805  1.00  7.36           H  
ATOM   3960 3HD2 LEU A 261      -1.064 -26.181  -7.687  1.00  7.36           H  
ATOM   3961  N   SER A 262       0.976 -30.027  -7.524  1.00  4.70           N  
ATOM   3962  CA  SER A 262       1.714 -31.268  -7.633  1.00  5.17           C  
ATOM   3963  C   SER A 262       3.115 -30.956  -8.120  1.00  5.79           C  
ATOM   3964  O   SER A 262       4.080 -31.621  -7.741  1.00  7.93           O  
ATOM   3965  CB  SER A 262       1.028 -32.207  -8.600  1.00  7.75           C  
ATOM   3966  OG  SER A 262       1.047 -31.683  -9.900  1.00  7.75           O  
ATOM   3967  H   SER A 262       0.510 -29.649  -8.338  1.00  5.64           H  
ATOM   3968  HA  SER A 262       1.778 -31.736  -6.651  1.00  6.20           H  
ATOM   3969 1HB  SER A 262       1.528 -33.176  -8.586  1.00  9.31           H  
ATOM   3970 2HB  SER A 262      -0.003 -32.365  -8.285  1.00  9.31           H  
ATOM   3971  HG  SER A 262       0.553 -30.859  -9.862  1.00  9.31           H  
ATOM   3972  N   SER A 263       3.222 -29.912  -8.942  1.00  5.14           N  
ATOM   3973  CA  SER A 263       4.511 -29.460  -9.440  1.00  6.82           C  
ATOM   3974  C   SER A 263       4.414 -28.054 -10.028  1.00  5.34           C  
ATOM   3975  O   SER A 263       3.499 -27.296  -9.706  1.00  4.78           O  
ATOM   3976  CB  SER A 263       5.028 -30.437 -10.486  1.00 10.23           C  
ATOM   3977  OG  SER A 263       6.358 -30.150 -10.817  1.00 10.23           O  
ATOM   3978  H   SER A 263       2.384 -29.424  -9.239  1.00  6.17           H  
ATOM   3979  HA  SER A 263       5.213 -29.434  -8.609  1.00  8.18           H  
ATOM   3980 1HB  SER A 263       4.957 -31.456 -10.107  1.00 12.28           H  
ATOM   3981 2HB  SER A 263       4.406 -30.377 -11.377  1.00 12.28           H  
ATOM   3982  HG  SER A 263       6.874 -30.356 -10.033  1.00 12.28           H  
ATOM   3983  N   TYR A 264       5.376 -27.727 -10.887  1.00  6.89           N  
ATOM   3984  CA  TYR A 264       5.409 -26.490 -11.658  1.00  7.78           C  
ATOM   3985  C   TYR A 264       6.335 -26.715 -12.856  1.00  5.76           C  
ATOM   3986  O   TYR A 264       7.174 -27.615 -12.825  1.00  5.58           O  
ATOM   3987  CB  TYR A 264       5.820 -25.300 -10.785  1.00 11.67           C  
ATOM   3988  CG  TYR A 264       7.173 -25.392 -10.127  1.00 11.67           C  
ATOM   3989  CD1 TYR A 264       8.290 -24.848 -10.742  1.00 11.67           C  
ATOM   3990  CD2 TYR A 264       7.288 -26.004  -8.886  1.00 11.67           C  
ATOM   3991  CE1 TYR A 264       9.519 -24.917 -10.115  1.00 11.67           C  
ATOM   3992  CE2 TYR A 264       8.512 -26.070  -8.262  1.00 11.67           C  
ATOM   3993  CZ  TYR A 264       9.624 -25.528  -8.869  1.00 11.67           C  
ATOM   3994  OH  TYR A 264      10.842 -25.590  -8.233  1.00 11.67           O  
ATOM   3995  H   TYR A 264       6.105 -28.403 -11.047  1.00  8.27           H  
ATOM   3996  HA  TYR A 264       4.413 -26.285 -12.041  1.00  9.34           H  
ATOM   3997 1HB  TYR A 264       5.806 -24.394 -11.392  1.00 14.00           H  
ATOM   3998 2HB  TYR A 264       5.077 -25.168  -9.999  1.00 14.00           H  
ATOM   3999  HD1 TYR A 264       8.198 -24.364 -11.715  1.00 14.00           H  
ATOM   4000  HD2 TYR A 264       6.408 -26.427  -8.402  1.00 14.00           H  
ATOM   4001  HE1 TYR A 264      10.399 -24.486 -10.593  1.00 14.00           H  
ATOM   4002  HE2 TYR A 264       8.603 -26.545  -7.284  1.00 14.00           H  
ATOM   4003  HH  TYR A 264      10.705 -25.475  -7.287  1.00 14.00           H  
ATOM   4004  N   GLN A 265       6.177 -25.922 -13.912  1.00  5.69           N  
ATOM   4005  CA  GLN A 265       6.997 -26.095 -15.108  1.00  5.58           C  
ATOM   4006  C   GLN A 265       7.593 -24.792 -15.619  1.00  4.75           C  
ATOM   4007  O   GLN A 265       6.979 -23.727 -15.551  1.00  6.58           O  
ATOM   4008  CB  GLN A 265       6.180 -26.752 -16.230  1.00  8.37           C  
ATOM   4009  CG  GLN A 265       5.735 -28.174 -15.937  1.00  8.37           C  
ATOM   4010  CD  GLN A 265       4.916 -28.811 -17.055  1.00  8.37           C  
ATOM   4011  OE1 GLN A 265       4.262 -28.151 -17.872  1.00  8.37           O  
ATOM   4012  NE2 GLN A 265       4.947 -30.138 -17.096  1.00  8.37           N  
ATOM   4013  H   GLN A 265       5.480 -25.196 -13.885  1.00  6.83           H  
ATOM   4014  HA  GLN A 265       7.824 -26.758 -14.858  1.00  6.70           H  
ATOM   4015 1HB  GLN A 265       5.288 -26.161 -16.407  1.00 10.04           H  
ATOM   4016 2HB  GLN A 265       6.760 -26.761 -17.153  1.00 10.04           H  
ATOM   4017 1HG  GLN A 265       6.623 -28.787 -15.782  1.00 10.04           H  
ATOM   4018 2HG  GLN A 265       5.131 -28.171 -15.034  1.00 10.04           H  
ATOM   4019 1HE2 GLN A 265       4.436 -30.630 -17.801  1.00 10.04           H  
ATOM   4020 2HE2 GLN A 265       5.486 -30.646 -16.423  1.00 10.04           H  
ATOM   4021  N   ASP A 266       8.805 -24.899 -16.148  1.00  4.92           N  
ATOM   4022  CA  ASP A 266       9.540 -23.772 -16.707  1.00  5.70           C  
ATOM   4023  C   ASP A 266       9.196 -23.543 -18.172  1.00  6.43           C  
ATOM   4024  O   ASP A 266       9.108 -24.494 -18.949  1.00 11.96           O  
ATOM   4025  CB  ASP A 266      11.044 -24.022 -16.589  1.00  8.55           C  
ATOM   4026  CG  ASP A 266      11.554 -24.029 -15.155  1.00  8.55           C  
ATOM   4027  OD1 ASP A 266      11.370 -23.059 -14.461  1.00  8.55           O  
ATOM   4028  OD2 ASP A 266      12.081 -25.044 -14.757  1.00  8.55           O  
ATOM   4029  H   ASP A 266       9.248 -25.807 -16.151  1.00  5.90           H  
ATOM   4030  HA  ASP A 266       9.281 -22.874 -16.146  1.00  6.84           H  
ATOM   4031 1HB  ASP A 266      11.286 -24.981 -17.049  1.00 10.26           H  
ATOM   4032 2HB  ASP A 266      11.583 -23.253 -17.144  1.00 10.26           H  
ATOM   4033  N   VAL A 267       9.032 -22.284 -18.551  1.00  4.58           N  
ATOM   4034  CA  VAL A 267       8.770 -21.937 -19.940  1.00  5.10           C  
ATOM   4035  C   VAL A 267      10.084 -21.611 -20.661  1.00  5.03           C  
ATOM   4036  O   VAL A 267      10.737 -20.632 -20.296  1.00  5.80           O  
ATOM   4037  CB  VAL A 267       7.854 -20.705 -20.038  1.00  7.65           C  
ATOM   4038  CG1 VAL A 267       7.630 -20.327 -21.490  1.00  7.65           C  
ATOM   4039  CG2 VAL A 267       6.529 -20.980 -19.368  1.00  7.65           C  
ATOM   4040  H   VAL A 267       9.103 -21.541 -17.870  1.00  5.50           H  
ATOM   4041  HA  VAL A 267       8.265 -22.775 -20.409  1.00  6.12           H  
ATOM   4042  HB  VAL A 267       8.347 -19.872 -19.550  1.00  9.18           H  
ATOM   4043 1HG1 VAL A 267       7.004 -19.438 -21.536  1.00  9.18           H  
ATOM   4044 2HG1 VAL A 267       8.590 -20.119 -21.962  1.00  9.18           H  
ATOM   4045 3HG1 VAL A 267       7.138 -21.148 -22.010  1.00  9.18           H  
ATOM   4046 1HG2 VAL A 267       5.899 -20.094 -19.433  1.00  9.18           H  
ATOM   4047 2HG2 VAL A 267       6.042 -21.810 -19.875  1.00  9.18           H  
ATOM   4048 3HG2 VAL A 267       6.695 -21.234 -18.323  1.00  9.18           H  
ATOM   4049  N   PRO A 268      10.500 -22.433 -21.640  1.00  5.23           N  
ATOM   4050  CA  PRO A 268      11.662 -22.255 -22.517  1.00  5.61           C  
ATOM   4051  C   PRO A 268      11.930 -20.785 -22.781  1.00  5.89           C  
ATOM   4052  O   PRO A 268      11.171 -20.129 -23.501  1.00  6.90           O  
ATOM   4053  CB  PRO A 268      11.263 -22.969 -23.809  1.00  8.42           C  
ATOM   4054  CG  PRO A 268      10.295 -23.995 -23.371  1.00  8.42           C  
ATOM   4055  CD  PRO A 268       9.524 -23.331 -22.269  1.00  8.42           C  
ATOM   4056  HA  PRO A 268      12.541 -22.732 -22.056  1.00  6.73           H  
ATOM   4057 1HB  PRO A 268      10.832 -22.248 -24.518  1.00 10.10           H  
ATOM   4058 2HB  PRO A 268      12.152 -23.401 -24.291  1.00 10.10           H  
ATOM   4059 1HG  PRO A 268       9.657 -24.296 -24.215  1.00 10.10           H  
ATOM   4060 2HG  PRO A 268      10.823 -24.901 -23.034  1.00 10.10           H  
ATOM   4061 1HD  PRO A 268       8.671 -22.764 -22.660  1.00 10.10           H  
ATOM   4062 2HD  PRO A 268       9.216 -24.095 -21.544  1.00 10.10           H  
ATOM   4063  N   SER A 269      13.000 -20.272 -22.182  1.00  6.33           N  
ATOM   4064  CA  SER A 269      13.344 -18.868 -22.316  1.00  7.57           C  
ATOM   4065  C   SER A 269      13.725 -18.509 -23.742  1.00  6.81           C  
ATOM   4066  O   SER A 269      14.145 -19.360 -24.529  1.00  9.04           O  
ATOM   4067  CB  SER A 269      14.488 -18.521 -21.380  1.00 11.36           C  
ATOM   4068  OG  SER A 269      15.675 -19.155 -21.777  1.00 11.36           O  
ATOM   4069  H   SER A 269      13.581 -20.870 -21.611  1.00  7.60           H  
ATOM   4070  HA  SER A 269      12.473 -18.274 -22.036  1.00  9.08           H  
ATOM   4071 1HB  SER A 269      14.634 -17.442 -21.367  1.00 13.63           H  
ATOM   4072 2HB  SER A 269      14.232 -18.827 -20.366  1.00 13.63           H  
ATOM   4073  HG  SER A 269      16.348 -18.865 -21.157  1.00 13.63           H  
ATOM   4074  N   ASN A 270      13.587 -17.225 -24.045  1.00  5.47           N  
ATOM   4075  CA  ASN A 270      13.855 -16.642 -25.349  1.00  6.33           C  
ATOM   4076  C   ASN A 270      12.926 -17.195 -26.427  1.00  6.07           C  
ATOM   4077  O   ASN A 270      13.329 -17.350 -27.581  1.00 12.85           O  
ATOM   4078  CB  ASN A 270      15.311 -16.829 -25.743  1.00  9.50           C  
ATOM   4079  CG  ASN A 270      16.256 -16.088 -24.834  1.00  9.50           C  
ATOM   4080  OD1 ASN A 270      16.008 -14.937 -24.457  1.00  9.50           O  
ATOM   4081  ND2 ASN A 270      17.339 -16.729 -24.476  1.00  9.50           N  
ATOM   4082  H   ASN A 270      13.246 -16.614 -23.322  1.00  6.56           H  
ATOM   4083  HA  ASN A 270      13.664 -15.577 -25.276  1.00  7.60           H  
ATOM   4084 1HB  ASN A 270      15.572 -17.886 -25.734  1.00 11.39           H  
ATOM   4085 2HB  ASN A 270      15.457 -16.471 -26.761  1.00 11.39           H  
ATOM   4086 1HD2 ASN A 270      18.005 -16.289 -23.874  1.00 11.39           H  
ATOM   4087 2HD2 ASN A 270      17.500 -17.660 -24.804  1.00 11.39           H  
ATOM   4088  N   SER A 271      11.675 -17.480 -26.054  1.00  5.32           N  
ATOM   4089  CA  SER A 271      10.698 -17.996 -27.003  1.00  5.67           C  
ATOM   4090  C   SER A 271       9.287 -17.499 -26.747  1.00  3.83           C  
ATOM   4091  O   SER A 271       8.599 -17.988 -25.846  1.00  4.12           O  
ATOM   4092  CB  SER A 271      10.670 -19.502 -26.986  1.00  8.50           C  
ATOM   4093  OG  SER A 271       9.685 -19.973 -27.870  1.00  8.50           O  
ATOM   4094  H   SER A 271      11.398 -17.337 -25.094  1.00  6.38           H  
ATOM   4095  HA  SER A 271      10.992 -17.669 -28.001  1.00  6.80           H  
ATOM   4096 1HB  SER A 271      11.645 -19.892 -27.276  1.00 10.21           H  
ATOM   4097 2HB  SER A 271      10.461 -19.850 -25.977  1.00 10.21           H  
ATOM   4098  HG  SER A 271      10.004 -19.772 -28.753  1.00 10.21           H  
ATOM   4099  N   GLU A 272       8.861 -16.553 -27.577  1.00  3.77           N  
ATOM   4100  CA  GLU A 272       7.513 -16.006 -27.538  1.00  3.58           C  
ATOM   4101  C   GLU A 272       6.460 -17.090 -27.702  1.00  2.99           C  
ATOM   4102  O   GLU A 272       5.462 -17.100 -26.981  1.00  3.03           O  
ATOM   4103  CB  GLU A 272       7.345 -14.936 -28.624  1.00  5.37           C  
ATOM   4104  CG  GLU A 272       5.949 -14.335 -28.708  1.00  5.37           C  
ATOM   4105  CD  GLU A 272       5.844 -13.187 -29.679  1.00  5.37           C  
ATOM   4106  OE1 GLU A 272       6.591 -12.241 -29.550  1.00  5.37           O  
ATOM   4107  OE2 GLU A 272       4.994 -13.242 -30.539  1.00  5.37           O  
ATOM   4108  H   GLU A 272       9.501 -16.204 -28.276  1.00  4.52           H  
ATOM   4109  HA  GLU A 272       7.363 -15.537 -26.564  1.00  4.30           H  
ATOM   4110 1HB  GLU A 272       8.047 -14.123 -28.444  1.00  6.44           H  
ATOM   4111 2HB  GLU A 272       7.584 -15.364 -29.598  1.00  6.44           H  
ATOM   4112 1HG  GLU A 272       5.257 -15.116 -29.023  1.00  6.44           H  
ATOM   4113 2HG  GLU A 272       5.642 -14.007 -27.719  1.00  6.44           H  
ATOM   4114  N   SER A 273       6.676 -17.982 -28.672  1.00  3.80           N  
ATOM   4115  CA  SER A 273       5.727 -19.048 -28.949  1.00  4.58           C  
ATOM   4116  C   SER A 273       5.653 -20.086 -27.828  1.00  3.92           C  
ATOM   4117  O   SER A 273       4.587 -20.659 -27.603  1.00  4.40           O  
ATOM   4118  CB  SER A 273       6.082 -19.713 -30.264  1.00  6.87           C  
ATOM   4119  OG  SER A 273       7.301 -20.397 -30.184  1.00  6.87           O  
ATOM   4120  H   SER A 273       7.516 -17.918 -29.229  1.00  4.56           H  
ATOM   4121  HA  SER A 273       4.739 -18.599 -29.055  1.00  5.50           H  
ATOM   4122 1HB  SER A 273       5.291 -20.402 -30.559  1.00  8.24           H  
ATOM   4123 2HB  SER A 273       6.149 -18.946 -31.034  1.00  8.24           H  
ATOM   4124  HG  SER A 273       7.072 -21.320 -30.039  1.00  8.24           H  
ATOM   4125  N   ALA A 274       6.751 -20.300 -27.091  1.00  3.68           N  
ATOM   4126  CA  ALA A 274       6.686 -21.196 -25.939  1.00  3.88           C  
ATOM   4127  C   ALA A 274       5.810 -20.580 -24.854  1.00  2.83           C  
ATOM   4128  O   ALA A 274       4.991 -21.274 -24.249  1.00  2.81           O  
ATOM   4129  CB  ALA A 274       8.067 -21.490 -25.393  1.00  5.82           C  
ATOM   4130  H   ALA A 274       7.639 -19.868 -27.327  1.00  4.42           H  
ATOM   4131  HA  ALA A 274       6.225 -22.130 -26.257  1.00  4.66           H  
ATOM   4132 1HB  ALA A 274       7.981 -22.173 -24.552  1.00  6.98           H  
ATOM   4133 2HB  ALA A 274       8.675 -21.946 -26.174  1.00  6.98           H  
ATOM   4134 3HB  ALA A 274       8.533 -20.563 -25.065  1.00  6.98           H  
ATOM   4135  N   LEU A 275       5.978 -19.269 -24.628  1.00  2.66           N  
ATOM   4136  CA  LEU A 275       5.166 -18.549 -23.650  1.00  2.87           C  
ATOM   4137  C   LEU A 275       3.698 -18.622 -24.047  1.00  2.88           C  
ATOM   4138  O   LEU A 275       2.843 -18.866 -23.196  1.00  3.88           O  
ATOM   4139  CB  LEU A 275       5.632 -17.089 -23.517  1.00  4.30           C  
ATOM   4140  CG  LEU A 275       4.866 -16.230 -22.490  1.00  4.30           C  
ATOM   4141  CD1 LEU A 275       5.005 -16.855 -21.109  1.00  4.30           C  
ATOM   4142  CD2 LEU A 275       5.430 -14.810 -22.494  1.00  4.30           C  
ATOM   4143  H   LEU A 275       6.694 -18.762 -25.140  1.00  3.19           H  
ATOM   4144  HA  LEU A 275       5.276 -19.034 -22.683  1.00  3.44           H  
ATOM   4145 1HB  LEU A 275       6.683 -17.085 -23.235  1.00  5.17           H  
ATOM   4146 2HB  LEU A 275       5.538 -16.604 -24.488  1.00  5.17           H  
ATOM   4147  HG  LEU A 275       3.808 -16.204 -22.748  1.00  5.17           H  
ATOM   4148 1HD1 LEU A 275       4.460 -16.254 -20.381  1.00  5.17           H  
ATOM   4149 2HD1 LEU A 275       4.595 -17.866 -21.123  1.00  5.17           H  
ATOM   4150 3HD1 LEU A 275       6.058 -16.894 -20.832  1.00  5.17           H  
ATOM   4151 1HD2 LEU A 275       4.891 -14.200 -21.768  1.00  5.17           H  
ATOM   4152 2HD2 LEU A 275       6.488 -14.838 -22.229  1.00  5.17           H  
ATOM   4153 3HD2 LEU A 275       5.318 -14.376 -23.487  1.00  5.17           H  
ATOM   4154  N   LEU A 276       3.422 -18.415 -25.338  1.00  3.26           N  
ATOM   4155  CA  LEU A 276       2.082 -18.526 -25.904  1.00  4.29           C  
ATOM   4156  C   LEU A 276       1.471 -19.894 -25.640  1.00  3.13           C  
ATOM   4157  O   LEU A 276       0.325 -19.982 -25.199  1.00  3.30           O  
ATOM   4158  CB  LEU A 276       2.138 -18.251 -27.407  1.00  6.44           C  
ATOM   4159  CG  LEU A 276       0.833 -18.419 -28.187  1.00  6.44           C  
ATOM   4160  CD1 LEU A 276      -0.220 -17.467 -27.659  1.00  6.44           C  
ATOM   4161  CD2 LEU A 276       1.117 -18.146 -29.654  1.00  6.44           C  
ATOM   4162  H   LEU A 276       4.179 -18.174 -25.965  1.00  3.91           H  
ATOM   4163  HA  LEU A 276       1.448 -17.778 -25.435  1.00  5.15           H  
ATOM   4164 1HB  LEU A 276       2.481 -17.228 -27.555  1.00  7.72           H  
ATOM   4165 2HB  LEU A 276       2.867 -18.921 -27.853  1.00  7.72           H  
ATOM   4166  HG  LEU A 276       0.461 -19.435 -28.064  1.00  7.72           H  
ATOM   4167 1HD1 LEU A 276      -1.144 -17.598 -28.221  1.00  7.72           H  
ATOM   4168 2HD1 LEU A 276      -0.403 -17.675 -26.605  1.00  7.72           H  
ATOM   4169 3HD1 LEU A 276       0.131 -16.445 -27.774  1.00  7.72           H  
ATOM   4170 1HD2 LEU A 276       0.201 -18.264 -30.232  1.00  7.72           H  
ATOM   4171 2HD2 LEU A 276       1.488 -17.127 -29.768  1.00  7.72           H  
ATOM   4172 3HD2 LEU A 276       1.868 -18.848 -30.017  1.00  7.72           H  
ATOM   4173  N   ASN A 277       2.237 -20.953 -25.910  1.00  3.40           N  
ATOM   4174  CA  ASN A 277       1.795 -22.319 -25.660  1.00  4.70           C  
ATOM   4175  C   ASN A 277       1.383 -22.509 -24.206  1.00  3.87           C  
ATOM   4176  O   ASN A 277       0.341 -23.107 -23.926  1.00  4.65           O  
ATOM   4177  CB  ASN A 277       2.879 -23.313 -26.030  1.00  7.05           C  
ATOM   4178  CG  ASN A 277       2.419 -24.737 -25.883  1.00  7.05           C  
ATOM   4179  OD1 ASN A 277       1.408 -25.133 -26.471  1.00  7.05           O  
ATOM   4180  ND2 ASN A 277       3.133 -25.513 -25.110  1.00  7.05           N  
ATOM   4181  H   ASN A 277       3.156 -20.812 -26.307  1.00  4.08           H  
ATOM   4182  HA  ASN A 277       0.916 -22.516 -26.274  1.00  5.64           H  
ATOM   4183 1HB  ASN A 277       3.189 -23.146 -27.062  1.00  8.46           H  
ATOM   4184 2HB  ASN A 277       3.751 -23.158 -25.396  1.00  8.46           H  
ATOM   4185 1HD2 ASN A 277       2.873 -26.471 -24.977  1.00  8.46           H  
ATOM   4186 2HD2 ASN A 277       3.944 -25.154 -24.650  1.00  8.46           H  
ATOM   4187  N   ALA A 278       2.204 -22.006 -23.283  1.00  3.81           N  
ATOM   4188  CA  ALA A 278       1.893 -22.088 -21.865  1.00  4.75           C  
ATOM   4189  C   ALA A 278       0.614 -21.305 -21.543  1.00  2.75           C  
ATOM   4190  O   ALA A 278      -0.264 -21.818 -20.847  1.00  2.88           O  
ATOM   4191  CB  ALA A 278       3.063 -21.567 -21.045  1.00  7.12           C  
ATOM   4192  H   ALA A 278       3.066 -21.556 -23.574  1.00  4.57           H  
ATOM   4193  HA  ALA A 278       1.720 -23.134 -21.614  1.00  5.70           H  
ATOM   4194 1HB  ALA A 278       2.831 -21.656 -19.985  1.00  8.55           H  
ATOM   4195 2HB  ALA A 278       3.953 -22.150 -21.273  1.00  8.55           H  
ATOM   4196 3HB  ALA A 278       3.244 -20.522 -21.291  1.00  8.55           H  
ATOM   4197  N   ALA A 279       0.506 -20.086 -22.090  1.00  2.41           N  
ATOM   4198  CA  ALA A 279      -0.642 -19.197 -21.889  1.00  2.74           C  
ATOM   4199  C   ALA A 279      -1.939 -19.804 -22.391  1.00  2.46           C  
ATOM   4200  O   ALA A 279      -3.007 -19.578 -21.824  1.00  3.20           O  
ATOM   4201  CB  ALA A 279      -0.407 -17.881 -22.578  1.00  4.11           C  
ATOM   4202  H   ALA A 279       1.268 -19.738 -22.652  1.00  2.89           H  
ATOM   4203  HA  ALA A 279      -0.741 -19.015 -20.825  1.00  3.29           H  
ATOM   4204 1HB  ALA A 279      -1.250 -17.219 -22.389  1.00  4.93           H  
ATOM   4205 2HB  ALA A 279       0.506 -17.432 -22.190  1.00  4.93           H  
ATOM   4206 3HB  ALA A 279      -0.306 -18.046 -23.648  1.00  4.93           H  
ATOM   4207  N   ALA A 280      -1.857 -20.592 -23.461  1.00  2.55           N  
ATOM   4208  CA  ALA A 280      -3.021 -21.274 -24.011  1.00  4.08           C  
ATOM   4209  C   ALA A 280      -3.614 -22.301 -23.029  1.00  4.30           C  
ATOM   4210  O   ALA A 280      -4.744 -22.756 -23.218  1.00  8.85           O  
ATOM   4211  CB  ALA A 280      -2.648 -21.957 -25.318  1.00  6.12           C  
ATOM   4212  H   ALA A 280      -0.963 -20.715 -23.919  1.00  3.06           H  
ATOM   4213  HA  ALA A 280      -3.786 -20.523 -24.209  1.00  4.90           H  
ATOM   4214 1HB  ALA A 280      -3.532 -22.433 -25.742  1.00  7.34           H  
ATOM   4215 2HB  ALA A 280      -2.263 -21.215 -26.017  1.00  7.34           H  
ATOM   4216 3HB  ALA A 280      -1.886 -22.710 -25.130  1.00  7.34           H  
ATOM   4217  N   ASN A 281      -2.861 -22.667 -21.986  1.00  3.08           N  
ATOM   4218  CA  ASN A 281      -3.302 -23.629 -20.998  1.00  3.80           C  
ATOM   4219  C   ASN A 281      -3.598 -22.985 -19.642  1.00  2.43           C  
ATOM   4220  O   ASN A 281      -4.491 -23.443 -18.932  1.00  2.32           O  
ATOM   4221  CB  ASN A 281      -2.257 -24.714 -20.866  1.00  5.70           C  
ATOM   4222  CG  ASN A 281      -2.160 -25.555 -22.107  1.00  5.70           C  
ATOM   4223  OD1 ASN A 281      -2.977 -26.462 -22.304  1.00  5.70           O  
ATOM   4224  ND2 ASN A 281      -1.204 -25.273 -22.956  1.00  5.70           N  
ATOM   4225  H   ASN A 281      -1.940 -22.277 -21.856  1.00  3.70           H  
ATOM   4226  HA  ASN A 281      -4.231 -24.082 -21.349  1.00  4.56           H  
ATOM   4227 1HB  ASN A 281      -1.284 -24.260 -20.672  1.00  6.84           H  
ATOM   4228 2HB  ASN A 281      -2.497 -25.357 -20.020  1.00  6.84           H  
ATOM   4229 1HD2 ASN A 281      -1.111 -25.805 -23.797  1.00  6.84           H  
ATOM   4230 2HD2 ASN A 281      -0.569 -24.516 -22.783  1.00  6.84           H  
ATOM   4231  N   GLN A 282      -2.874 -21.911 -19.298  1.00  2.07           N  
ATOM   4232  CA  GLN A 282      -3.102 -21.222 -18.019  1.00  1.84           C  
ATOM   4233  C   GLN A 282      -2.280 -19.928 -17.918  1.00  1.45           C  
ATOM   4234  O   GLN A 282      -1.419 -19.684 -18.755  1.00  2.04           O  
ATOM   4235  CB  GLN A 282      -2.707 -22.149 -16.873  1.00  2.76           C  
ATOM   4236  CG  GLN A 282      -1.233 -22.466 -16.886  1.00  2.76           C  
ATOM   4237  CD  GLN A 282      -0.851 -23.460 -15.833  1.00  2.76           C  
ATOM   4238  OE1 GLN A 282      -0.825 -24.669 -16.086  1.00  2.76           O  
ATOM   4239  NE2 GLN A 282      -0.550 -22.969 -14.642  1.00  2.76           N  
ATOM   4240  H   GLN A 282      -2.137 -21.588 -19.913  1.00  2.48           H  
ATOM   4241  HA  GLN A 282      -4.158 -20.978 -17.945  1.00  2.21           H  
ATOM   4242 1HB  GLN A 282      -2.946 -21.703 -15.912  1.00  3.31           H  
ATOM   4243 2HB  GLN A 282      -3.253 -23.089 -16.939  1.00  3.31           H  
ATOM   4244 1HG  GLN A 282      -0.967 -22.879 -17.859  1.00  3.31           H  
ATOM   4245 2HG  GLN A 282      -0.676 -21.546 -16.706  1.00  3.31           H  
ATOM   4246 1HE2 GLN A 282      -0.267 -23.592 -13.910  1.00  3.31           H  
ATOM   4247 2HE2 GLN A 282      -0.586 -21.982 -14.484  1.00  3.31           H  
ATOM   4248  N   PRO A 283      -2.525 -19.091 -16.898  1.00  1.34           N  
ATOM   4249  CA  PRO A 283      -1.767 -17.878 -16.576  1.00  1.08           C  
ATOM   4250  C   PRO A 283      -0.302 -18.232 -16.265  1.00  0.78           C  
ATOM   4251  O   PRO A 283      -0.026 -19.288 -15.689  1.00  0.81           O  
ATOM   4252  CB  PRO A 283      -2.531 -17.290 -15.388  1.00  1.62           C  
ATOM   4253  CG  PRO A 283      -3.944 -17.752 -15.586  1.00  1.62           C  
ATOM   4254  CD  PRO A 283      -3.841 -19.109 -16.224  1.00  1.62           C  
ATOM   4255  HA  PRO A 283      -1.816 -17.195 -17.438  1.00  1.30           H  
ATOM   4256 1HB  PRO A 283      -2.093 -17.651 -14.447  1.00  1.94           H  
ATOM   4257 2HB  PRO A 283      -2.440 -16.194 -15.385  1.00  1.94           H  
ATOM   4258 1HG  PRO A 283      -4.470 -17.782 -14.620  1.00  1.94           H  
ATOM   4259 2HG  PRO A 283      -4.488 -17.034 -16.217  1.00  1.94           H  
ATOM   4260 1HD  PRO A 283      -3.869 -19.889 -15.452  1.00  1.94           H  
ATOM   4261 2HD  PRO A 283      -4.644 -19.235 -16.962  1.00  1.94           H  
ATOM   4262  N   VAL A 284       0.633 -17.350 -16.647  1.00  0.80           N  
ATOM   4263  CA  VAL A 284       2.070 -17.633 -16.464  1.00  0.77           C  
ATOM   4264  C   VAL A 284       2.833 -16.532 -15.719  1.00  0.89           C  
ATOM   4265  O   VAL A 284       2.688 -15.346 -16.010  1.00  1.33           O  
ATOM   4266  CB  VAL A 284       2.748 -17.866 -17.838  1.00  1.16           C  
ATOM   4267  CG1 VAL A 284       4.240 -18.120 -17.655  1.00  1.16           C  
ATOM   4268  CG2 VAL A 284       2.102 -19.049 -18.541  1.00  1.16           C  
ATOM   4269  H   VAL A 284       0.333 -16.487 -17.092  1.00  0.96           H  
ATOM   4270  HA  VAL A 284       2.158 -18.554 -15.887  1.00  0.92           H  
ATOM   4271  HB  VAL A 284       2.636 -16.971 -18.450  1.00  1.39           H  
ATOM   4272 1HG1 VAL A 284       4.705 -18.274 -18.628  1.00  1.39           H  
ATOM   4273 2HG1 VAL A 284       4.704 -17.264 -17.167  1.00  1.39           H  
ATOM   4274 3HG1 VAL A 284       4.383 -19.009 -17.044  1.00  1.39           H  
ATOM   4275 1HG2 VAL A 284       2.581 -19.194 -19.507  1.00  1.39           H  
ATOM   4276 2HG2 VAL A 284       2.224 -19.946 -17.933  1.00  1.39           H  
ATOM   4277 3HG2 VAL A 284       1.041 -18.853 -18.691  1.00  1.39           H  
ATOM   4278  N   SER A 285       3.658 -16.926 -14.747  1.00  0.81           N  
ATOM   4279  CA  SER A 285       4.427 -15.948 -13.980  1.00  0.94           C  
ATOM   4280  C   SER A 285       5.677 -15.531 -14.751  1.00  1.10           C  
ATOM   4281  O   SER A 285       6.446 -16.377 -15.204  1.00  1.31           O  
ATOM   4282  CB  SER A 285       4.820 -16.518 -12.637  1.00  1.41           C  
ATOM   4283  OG  SER A 285       5.606 -15.597 -11.937  1.00  1.41           O  
ATOM   4284  H   SER A 285       3.780 -17.910 -14.549  1.00  0.97           H  
ATOM   4285  HA  SER A 285       3.808 -15.064 -13.820  1.00  1.13           H  
ATOM   4286 1HB  SER A 285       3.927 -16.755 -12.062  1.00  1.69           H  
ATOM   4287 2HB  SER A 285       5.377 -17.443 -12.782  1.00  1.69           H  
ATOM   4288  HG  SER A 285       5.019 -14.854 -11.763  1.00  1.69           H  
ATOM   4289  N   VAL A 286       5.868 -14.220 -14.918  1.00  1.30           N  
ATOM   4290  CA  VAL A 286       6.990 -13.698 -15.700  1.00  1.44           C  
ATOM   4291  C   VAL A 286       7.751 -12.535 -15.043  1.00  1.52           C  
ATOM   4292  O   VAL A 286       7.154 -11.619 -14.490  1.00  1.76           O  
ATOM   4293  CB  VAL A 286       6.498 -13.218 -17.079  1.00  2.16           C  
ATOM   4294  CG1 VAL A 286       7.669 -12.667 -17.851  1.00  2.16           C  
ATOM   4295  CG2 VAL A 286       5.855 -14.357 -17.849  1.00  2.16           C  
ATOM   4296  H   VAL A 286       5.213 -13.569 -14.513  1.00  1.56           H  
ATOM   4297  HA  VAL A 286       7.689 -14.517 -15.856  1.00  1.73           H  
ATOM   4298  HB  VAL A 286       5.774 -12.414 -16.952  1.00  2.59           H  
ATOM   4299 1HG1 VAL A 286       7.325 -12.337 -18.818  1.00  2.59           H  
ATOM   4300 2HG1 VAL A 286       8.108 -11.827 -17.320  1.00  2.59           H  
ATOM   4301 3HG1 VAL A 286       8.418 -13.447 -17.987  1.00  2.59           H  
ATOM   4302 1HG2 VAL A 286       5.530 -13.996 -18.823  1.00  2.59           H  
ATOM   4303 2HG2 VAL A 286       6.578 -15.148 -17.983  1.00  2.59           H  
ATOM   4304 3HG2 VAL A 286       4.995 -14.740 -17.302  1.00  2.59           H  
ATOM   4305  N   ALA A 287       9.080 -12.558 -15.109  1.00  1.79           N  
ATOM   4306  CA  ALA A 287       9.849 -11.431 -14.577  1.00  2.03           C  
ATOM   4307  C   ALA A 287      10.131 -10.416 -15.672  1.00  1.24           C  
ATOM   4308  O   ALA A 287      10.484 -10.798 -16.786  1.00  1.95           O  
ATOM   4309  CB  ALA A 287      11.144 -11.902 -13.985  1.00  3.04           C  
ATOM   4310  H   ALA A 287       9.547 -13.342 -15.553  1.00  2.15           H  
ATOM   4311  HA  ALA A 287       9.254 -10.949 -13.803  1.00  2.44           H  
ATOM   4312 1HB  ALA A 287      11.689 -11.056 -13.568  1.00  3.65           H  
ATOM   4313 2HB  ALA A 287      10.922 -12.621 -13.205  1.00  3.65           H  
ATOM   4314 3HB  ALA A 287      11.742 -12.373 -14.755  1.00  3.65           H  
ATOM   4315  N   ILE A 288       9.981  -9.124 -15.363  1.00  1.42           N  
ATOM   4316  CA  ILE A 288      10.259  -8.077 -16.344  1.00  1.41           C  
ATOM   4317  C   ILE A 288      11.075  -6.908 -15.767  1.00  1.46           C  
ATOM   4318  O   ILE A 288      11.136  -6.697 -14.552  1.00  1.97           O  
ATOM   4319  CB  ILE A 288       8.957  -7.492 -16.935  1.00  2.11           C  
ATOM   4320  CG1 ILE A 288       8.134  -6.826 -15.831  1.00  2.11           C  
ATOM   4321  CG2 ILE A 288       8.142  -8.562 -17.657  1.00  2.11           C  
ATOM   4322  CD1 ILE A 288       6.963  -6.030 -16.359  1.00  2.11           C  
ATOM   4323  H   ILE A 288       9.669  -8.868 -14.439  1.00  1.70           H  
ATOM   4324  HA  ILE A 288      10.830  -8.516 -17.159  1.00  1.69           H  
ATOM   4325  HB  ILE A 288       9.213  -6.721 -17.651  1.00  2.54           H  
ATOM   4326 1HG1 ILE A 288       7.757  -7.593 -15.155  1.00  2.54           H  
ATOM   4327 2HG1 ILE A 288       8.778  -6.155 -15.262  1.00  2.54           H  
ATOM   4328 1HG2 ILE A 288       7.245  -8.109 -18.079  1.00  2.54           H  
ATOM   4329 2HG2 ILE A 288       8.740  -8.994 -18.458  1.00  2.54           H  
ATOM   4330 3HG2 ILE A 288       7.854  -9.343 -16.956  1.00  2.54           H  
ATOM   4331 1HD1 ILE A 288       6.422  -5.583 -15.524  1.00  2.54           H  
ATOM   4332 2HD1 ILE A 288       7.326  -5.242 -17.019  1.00  2.54           H  
ATOM   4333 3HD1 ILE A 288       6.295  -6.689 -16.912  1.00  2.54           H  
ATOM   4334  N   ASP A 289      11.658  -6.115 -16.666  1.00  1.79           N  
ATOM   4335  CA  ASP A 289      12.397  -4.896 -16.319  1.00  2.19           C  
ATOM   4336  C   ASP A 289      11.503  -3.700 -16.091  1.00  2.26           C  
ATOM   4337  O   ASP A 289      11.403  -2.834 -16.955  1.00  4.40           O  
ATOM   4338  CB  ASP A 289      13.371  -4.510 -17.440  1.00  3.29           C  
ATOM   4339  CG  ASP A 289      14.140  -3.224 -17.125  1.00  3.29           C  
ATOM   4340  OD1 ASP A 289      13.866  -2.618 -16.109  1.00  3.29           O  
ATOM   4341  OD2 ASP A 289      14.940  -2.817 -17.937  1.00  3.29           O  
ATOM   4342  H   ASP A 289      11.581  -6.366 -17.644  1.00  2.15           H  
ATOM   4343  HA  ASP A 289      12.956  -5.084 -15.402  1.00  2.63           H  
ATOM   4344 1HB  ASP A 289      14.086  -5.316 -17.599  1.00  3.94           H  
ATOM   4345 2HB  ASP A 289      12.825  -4.368 -18.371  1.00  3.94           H  
ATOM   4346  N   ALA A 290      10.905  -3.605 -14.916  1.00  1.91           N  
ATOM   4347  CA  ALA A 290      10.035  -2.469 -14.621  1.00  3.56           C  
ATOM   4348  C   ALA A 290      10.771  -1.317 -13.909  1.00  2.82           C  
ATOM   4349  O   ALA A 290      10.181  -0.643 -13.058  1.00  6.96           O  
ATOM   4350  CB  ALA A 290       8.861  -2.931 -13.780  1.00  5.34           C  
ATOM   4351  H   ALA A 290      11.042  -4.352 -14.234  1.00  2.29           H  
ATOM   4352  HA  ALA A 290       9.660  -2.089 -15.566  1.00  4.27           H  
ATOM   4353 1HB  ALA A 290       8.197  -2.089 -13.607  1.00  6.41           H  
ATOM   4354 2HB  ALA A 290       8.323  -3.718 -14.308  1.00  6.41           H  
ATOM   4355 3HB  ALA A 290       9.224  -3.315 -12.827  1.00  6.41           H  
ATOM   4356  N   SER A 291      12.044  -1.079 -14.258  1.00  2.61           N  
ATOM   4357  CA  SER A 291      12.839  -0.040 -13.600  1.00  2.64           C  
ATOM   4358  C   SER A 291      12.646   1.396 -14.122  1.00  4.86           C  
ATOM   4359  O   SER A 291      13.041   2.353 -13.450  1.00 39.60           O  
ATOM   4360  CB  SER A 291      14.312  -0.385 -13.729  1.00  3.96           C  
ATOM   4361  OG  SER A 291      14.742  -0.268 -15.058  1.00  3.96           O  
ATOM   4362  H   SER A 291      12.500  -1.650 -14.967  1.00  3.13           H  
ATOM   4363  HA  SER A 291      12.575  -0.047 -12.542  1.00  3.17           H  
ATOM   4364 1HB  SER A 291      14.899   0.274 -13.096  1.00  4.75           H  
ATOM   4365 2HB  SER A 291      14.481  -1.403 -13.382  1.00  4.75           H  
ATOM   4366  HG  SER A 291      14.426  -1.060 -15.508  1.00  4.75           H  
ATOM   4367  N   GLY A 292      12.101   1.559 -15.323  1.00  5.95           N  
ATOM   4368  CA  GLY A 292      11.989   2.900 -15.911  1.00  4.71           C  
ATOM   4369  C   GLY A 292      10.748   3.706 -15.514  1.00  2.27           C  
ATOM   4370  O   GLY A 292       9.767   3.160 -15.006  1.00  1.42           O  
ATOM   4371  H   GLY A 292      11.778   0.757 -15.845  1.00  7.14           H  
ATOM   4372 1HA  GLY A 292      12.878   3.471 -15.641  1.00  5.65           H  
ATOM   4373 2HA  GLY A 292      12.015   2.805 -16.996  1.00  5.65           H  
ATOM   4374  N   ASN A 293      10.793   5.006 -15.841  1.00  3.61           N  
ATOM   4375  CA  ASN A 293       9.713   5.970 -15.598  1.00  3.86           C  
ATOM   4376  C   ASN A 293       8.511   5.667 -16.467  1.00  1.86           C  
ATOM   4377  O   ASN A 293       7.374   5.995 -16.128  1.00  3.49           O  
ATOM   4378  CB  ASN A 293      10.194   7.381 -15.872  1.00  5.79           C  
ATOM   4379  CG  ASN A 293      11.127   7.888 -14.820  1.00  5.79           C  
ATOM   4380  OD1 ASN A 293      11.051   7.464 -13.665  1.00  5.79           O  
ATOM   4381  ND2 ASN A 293      12.012   8.776 -15.196  1.00  5.79           N  
ATOM   4382  H   ASN A 293      11.641   5.353 -16.268  1.00  4.33           H  
ATOM   4383  HA  ASN A 293       9.400   5.892 -14.556  1.00  4.63           H  
ATOM   4384 1HB  ASN A 293      10.703   7.408 -16.836  1.00  6.95           H  
ATOM   4385 2HB  ASN A 293       9.337   8.052 -15.937  1.00  6.95           H  
ATOM   4386 1HD2 ASN A 293      12.665   9.142 -14.532  1.00  6.95           H  
ATOM   4387 2HD2 ASN A 293      12.038   9.085 -16.146  1.00  6.95           H  
ATOM   4388  N   ASP A 294       8.774   4.997 -17.582  1.00  1.27           N  
ATOM   4389  CA  ASP A 294       7.757   4.569 -18.512  1.00  2.07           C  
ATOM   4390  C   ASP A 294       6.837   3.521 -17.882  1.00  1.83           C  
ATOM   4391  O   ASP A 294       5.710   3.329 -18.337  1.00  3.08           O  
ATOM   4392  CB  ASP A 294       8.437   4.023 -19.760  1.00  3.10           C  
ATOM   4393  CG  ASP A 294       9.094   5.119 -20.567  1.00  3.10           C  
ATOM   4394  OD1 ASP A 294       8.694   6.248 -20.426  1.00  3.10           O  
ATOM   4395  OD2 ASP A 294       9.995   4.834 -21.315  1.00  3.10           O  
ATOM   4396  H   ASP A 294       9.734   4.775 -17.803  1.00  1.52           H  
ATOM   4397  HA  ASP A 294       7.157   5.435 -18.787  1.00  2.48           H  
ATOM   4398 1HB  ASP A 294       9.185   3.279 -19.485  1.00  3.73           H  
ATOM   4399 2HB  ASP A 294       7.702   3.541 -20.396  1.00  3.73           H  
ATOM   4400  N   PHE A 295       7.312   2.855 -16.826  1.00  1.77           N  
ATOM   4401  CA  PHE A 295       6.511   1.892 -16.109  1.00  2.28           C  
ATOM   4402  C   PHE A 295       5.881   2.593 -14.940  1.00  2.28           C  
ATOM   4403  O   PHE A 295       4.679   2.498 -14.729  1.00  3.08           O  
ATOM   4404  CB  PHE A 295       7.392   0.788 -15.560  1.00  3.42           C  
ATOM   4405  CG  PHE A 295       8.004  -0.038 -16.622  1.00  3.42           C  
ATOM   4406  CD1 PHE A 295       9.242   0.312 -17.125  1.00  3.42           C  
ATOM   4407  CD2 PHE A 295       7.363  -1.161 -17.111  1.00  3.42           C  
ATOM   4408  CE1 PHE A 295       9.837  -0.441 -18.106  1.00  3.42           C  
ATOM   4409  CE2 PHE A 295       7.955  -1.922 -18.091  1.00  3.42           C  
ATOM   4410  CZ  PHE A 295       9.192  -1.556 -18.584  1.00  3.42           C  
ATOM   4411  H   PHE A 295       8.245   3.027 -16.479  1.00  2.12           H  
ATOM   4412  HA  PHE A 295       5.736   1.490 -16.763  1.00  2.74           H  
ATOM   4413 1HB  PHE A 295       8.190   1.215 -14.954  1.00  4.10           H  
ATOM   4414 2HB  PHE A 295       6.803   0.137 -14.915  1.00  4.10           H  
ATOM   4415  HD1 PHE A 295       9.743   1.197 -16.736  1.00  4.10           H  
ATOM   4416  HD2 PHE A 295       6.387  -1.440 -16.712  1.00  4.10           H  
ATOM   4417  HE1 PHE A 295      10.812  -0.158 -18.501  1.00  4.10           H  
ATOM   4418  HE2 PHE A 295       7.450  -2.807 -18.477  1.00  4.10           H  
ATOM   4419  HZ  PHE A 295       9.661  -2.151 -19.362  1.00  4.10           H  
ATOM   4420  N   GLN A 296       6.698   3.342 -14.203  1.00  1.95           N  
ATOM   4421  CA  GLN A 296       6.240   4.056 -13.017  1.00  2.62           C  
ATOM   4422  C   GLN A 296       5.007   4.924 -13.288  1.00  2.30           C  
ATOM   4423  O   GLN A 296       4.050   4.900 -12.512  1.00  3.10           O  
ATOM   4424  CB  GLN A 296       7.371   4.917 -12.450  1.00  3.93           C  
ATOM   4425  CG  GLN A 296       7.009   5.613 -11.154  1.00  3.93           C  
ATOM   4426  CD  GLN A 296       8.127   6.479 -10.596  1.00  3.93           C  
ATOM   4427  OE1 GLN A 296       9.302   6.354 -10.958  1.00  3.93           O  
ATOM   4428  NE2 GLN A 296       7.741   7.379  -9.694  1.00  3.93           N  
ATOM   4429  H   GLN A 296       7.682   3.393 -14.450  1.00  2.34           H  
ATOM   4430  HA  GLN A 296       5.965   3.318 -12.265  1.00  3.14           H  
ATOM   4431 1HB  GLN A 296       8.249   4.295 -12.272  1.00  4.72           H  
ATOM   4432 2HB  GLN A 296       7.649   5.678 -13.177  1.00  4.72           H  
ATOM   4433 1HG  GLN A 296       6.140   6.243 -11.327  1.00  4.72           H  
ATOM   4434 2HG  GLN A 296       6.768   4.855 -10.413  1.00  4.72           H  
ATOM   4435 1HE2 GLN A 296       8.396   8.008  -9.264  1.00  4.72           H  
ATOM   4436 2HE2 GLN A 296       6.776   7.442  -9.434  1.00  4.72           H  
ATOM   4437  N   GLN A 297       5.031   5.690 -14.384  1.00  1.61           N  
ATOM   4438  CA  GLN A 297       3.929   6.585 -14.732  1.00  1.61           C  
ATOM   4439  C   GLN A 297       2.945   5.991 -15.761  1.00  1.59           C  
ATOM   4440  O   GLN A 297       2.082   6.704 -16.273  1.00  1.84           O  
ATOM   4441  CB  GLN A 297       4.477   7.903 -15.284  1.00  2.42           C  
ATOM   4442  CG  GLN A 297       5.415   8.641 -14.343  1.00  2.42           C  
ATOM   4443  CD  GLN A 297       4.794   8.970 -12.997  1.00  2.42           C  
ATOM   4444  OE1 GLN A 297       3.653   9.434 -12.892  1.00  2.42           O  
ATOM   4445  NE2 GLN A 297       5.570   8.722 -11.951  1.00  2.42           N  
ATOM   4446  H   GLN A 297       5.846   5.676 -14.983  1.00  1.93           H  
ATOM   4447  HA  GLN A 297       3.372   6.806 -13.822  1.00  1.93           H  
ATOM   4448 1HB  GLN A 297       5.018   7.709 -16.210  1.00  2.90           H  
ATOM   4449 2HB  GLN A 297       3.649   8.571 -15.523  1.00  2.90           H  
ATOM   4450 1HG  GLN A 297       6.289   8.013 -14.167  1.00  2.90           H  
ATOM   4451 2HG  GLN A 297       5.721   9.575 -14.814  1.00  2.90           H  
ATOM   4452 1HE2 GLN A 297       5.246   8.900 -11.023  1.00  2.90           H  
ATOM   4453 2HE2 GLN A 297       6.488   8.349 -12.089  1.00  2.90           H  
ATOM   4454  N   TYR A 298       3.092   4.706 -16.100  1.00  1.84           N  
ATOM   4455  CA  TYR A 298       2.242   4.073 -17.116  1.00  1.95           C  
ATOM   4456  C   TYR A 298       0.746   4.265 -16.882  1.00  2.11           C  
ATOM   4457  O   TYR A 298       0.206   3.828 -15.861  1.00  4.10           O  
ATOM   4458  CB  TYR A 298       2.558   2.583 -17.212  1.00  2.92           C  
ATOM   4459  CG  TYR A 298       1.725   1.816 -18.223  1.00  2.92           C  
ATOM   4460  CD1 TYR A 298       1.976   1.896 -19.590  1.00  2.92           C  
ATOM   4461  CD2 TYR A 298       0.697   1.019 -17.763  1.00  2.92           C  
ATOM   4462  CE1 TYR A 298       1.194   1.170 -20.480  1.00  2.92           C  
ATOM   4463  CE2 TYR A 298      -0.082   0.303 -18.640  1.00  2.92           C  
ATOM   4464  CZ  TYR A 298       0.156   0.371 -19.995  1.00  2.92           C  
ATOM   4465  OH  TYR A 298      -0.634  -0.372 -20.855  1.00  2.92           O  
ATOM   4466  H   TYR A 298       3.786   4.131 -15.644  1.00  2.21           H  
ATOM   4467  HA  TYR A 298       2.472   4.524 -18.077  1.00  2.34           H  
ATOM   4468 1HB  TYR A 298       3.609   2.448 -17.467  1.00  3.51           H  
ATOM   4469 2HB  TYR A 298       2.402   2.136 -16.238  1.00  3.51           H  
ATOM   4470  HD1 TYR A 298       2.789   2.522 -19.960  1.00  3.51           H  
ATOM   4471  HD2 TYR A 298       0.507   0.955 -16.692  1.00  3.51           H  
ATOM   4472  HE1 TYR A 298       1.389   1.225 -21.550  1.00  3.51           H  
ATOM   4473  HE2 TYR A 298      -0.889  -0.320 -18.263  1.00  3.51           H  
ATOM   4474  HH  TYR A 298      -0.504  -0.079 -21.760  1.00  3.51           H  
ATOM   4475  N   SER A 299       0.096   4.924 -17.848  1.00  1.52           N  
ATOM   4476  CA  SER A 299      -1.346   5.138 -17.855  1.00  1.64           C  
ATOM   4477  C   SER A 299      -2.050   4.063 -18.679  1.00  1.38           C  
ATOM   4478  O   SER A 299      -2.998   3.441 -18.212  1.00  2.17           O  
ATOM   4479  CB  SER A 299      -1.692   6.511 -18.386  1.00  2.46           C  
ATOM   4480  OG  SER A 299      -3.081   6.695 -18.439  1.00  2.46           O  
ATOM   4481  H   SER A 299       0.617   5.275 -18.641  1.00  1.82           H  
ATOM   4482  HA  SER A 299      -1.710   5.068 -16.829  1.00  1.97           H  
ATOM   4483 1HB  SER A 299      -1.258   7.264 -17.732  1.00  2.95           H  
ATOM   4484 2HB  SER A 299      -1.263   6.648 -19.372  1.00  2.95           H  
ATOM   4485  HG  SER A 299      -3.217   7.617 -18.690  1.00  2.95           H  
ATOM   4486  N   GLY A 300      -1.616   3.865 -19.921  1.00  1.97           N  
ATOM   4487  CA  GLY A 300      -2.254   2.840 -20.749  1.00  1.94           C  
ATOM   4488  C   GLY A 300      -1.644   2.726 -22.141  1.00  2.16           C  
ATOM   4489  O   GLY A 300      -0.713   3.449 -22.484  1.00  2.39           O  
ATOM   4490  H   GLY A 300      -0.840   4.413 -20.279  1.00  2.36           H  
ATOM   4491 1HA  GLY A 300      -2.189   1.879 -20.243  1.00  2.33           H  
ATOM   4492 2HA  GLY A 300      -3.315   3.069 -20.840  1.00  2.33           H  
ATOM   4493  N   GLY A 301      -2.184   1.813 -22.948  1.00  2.74           N  
ATOM   4494  CA  GLY A 301      -1.703   1.615 -24.321  1.00  3.31           C  
ATOM   4495  C   GLY A 301      -0.693   0.470 -24.433  1.00  3.76           C  
ATOM   4496  O   GLY A 301      -0.353  -0.171 -23.439  1.00  4.07           O  
ATOM   4497  H   GLY A 301      -2.949   1.237 -22.602  1.00  3.29           H  
ATOM   4498 1HA  GLY A 301      -2.554   1.408 -24.969  1.00  3.97           H  
ATOM   4499 2HA  GLY A 301      -1.254   2.536 -24.682  1.00  3.97           H  
ATOM   4500  N   VAL A 302      -0.213   0.209 -25.652  1.00  4.39           N  
ATOM   4501  CA  VAL A 302       0.719  -0.901 -25.872  1.00  4.95           C  
ATOM   4502  C   VAL A 302       2.142  -0.454 -25.630  1.00  4.05           C  
ATOM   4503  O   VAL A 302       2.697   0.358 -26.371  1.00  3.63           O  
ATOM   4504  CB  VAL A 302       0.574  -1.479 -27.290  1.00  7.43           C  
ATOM   4505  CG1 VAL A 302       1.587  -2.592 -27.497  1.00  7.43           C  
ATOM   4506  CG2 VAL A 302      -0.836  -2.019 -27.472  1.00  7.43           C  
ATOM   4507  H   VAL A 302      -0.475   0.804 -26.427  1.00  5.27           H  
ATOM   4508  HA  VAL A 302       0.488  -1.693 -25.164  1.00  5.94           H  
ATOM   4509  HB  VAL A 302       0.773  -0.698 -28.024  1.00  8.91           H  
ATOM   4510 1HG1 VAL A 302       1.484  -2.997 -28.503  1.00  8.91           H  
ATOM   4511 2HG1 VAL A 302       2.594  -2.197 -27.367  1.00  8.91           H  
ATOM   4512 3HG1 VAL A 302       1.410  -3.382 -26.769  1.00  8.91           H  
ATOM   4513 1HG2 VAL A 302      -0.940  -2.427 -28.476  1.00  8.91           H  
ATOM   4514 2HG2 VAL A 302      -1.023  -2.803 -26.739  1.00  8.91           H  
ATOM   4515 3HG2 VAL A 302      -1.555  -1.211 -27.331  1.00  8.91           H  
ATOM   4516  N   PHE A 303       2.718  -0.983 -24.566  1.00  5.05           N  
ATOM   4517  CA  PHE A 303       4.028  -0.601 -24.104  1.00  6.52           C  
ATOM   4518  C   PHE A 303       5.109  -0.993 -25.096  1.00  6.32           C  
ATOM   4519  O   PHE A 303       5.092  -2.087 -25.649  1.00  7.64           O  
ATOM   4520  CB  PHE A 303       4.294  -1.241 -22.749  1.00  9.78           C  
ATOM   4521  CG  PHE A 303       5.476  -0.658 -22.073  1.00  9.78           C  
ATOM   4522  CD1 PHE A 303       5.339   0.559 -21.442  1.00  9.78           C  
ATOM   4523  CD2 PHE A 303       6.706  -1.286 -22.064  1.00  9.78           C  
ATOM   4524  CE1 PHE A 303       6.407   1.145 -20.818  1.00  9.78           C  
ATOM   4525  CE2 PHE A 303       7.781  -0.695 -21.445  1.00  9.78           C  
ATOM   4526  CZ  PHE A 303       7.632   0.527 -20.821  1.00  9.78           C  
ATOM   4527  H   PHE A 303       2.215  -1.669 -24.029  1.00  6.06           H  
ATOM   4528  HA  PHE A 303       4.046   0.478 -23.982  1.00  7.82           H  
ATOM   4529 1HB  PHE A 303       3.428  -1.113 -22.102  1.00 11.74           H  
ATOM   4530 2HB  PHE A 303       4.462  -2.310 -22.872  1.00 11.74           H  
ATOM   4531  HD1 PHE A 303       4.369   1.055 -21.446  1.00 11.74           H  
ATOM   4532  HD2 PHE A 303       6.821  -2.248 -22.555  1.00 11.74           H  
ATOM   4533  HE1 PHE A 303       6.273   2.104 -20.329  1.00 11.74           H  
ATOM   4534  HE2 PHE A 303       8.750  -1.193 -21.448  1.00 11.74           H  
ATOM   4535  HZ  PHE A 303       8.481   0.996 -20.328  1.00 11.74           H  
ATOM   4536  N   SER A 304       6.053  -0.095 -25.330  1.00  6.70           N  
ATOM   4537  CA  SER A 304       7.151  -0.377 -26.247  1.00  8.38           C  
ATOM   4538  C   SER A 304       8.506   0.051 -25.685  1.00 11.29           C  
ATOM   4539  O   SER A 304       9.527  -0.080 -26.361  1.00 26.43           O  
ATOM   4540  CB  SER A 304       6.917   0.322 -27.567  1.00 12.57           C  
ATOM   4541  OG  SER A 304       6.913   1.714 -27.402  1.00 12.57           O  
ATOM   4542  H   SER A 304       6.012   0.794 -24.860  1.00  8.04           H  
ATOM   4543  HA  SER A 304       7.182  -1.453 -26.423  1.00 10.06           H  
ATOM   4544 1HB  SER A 304       7.699   0.038 -28.271  1.00 15.08           H  
ATOM   4545 2HB  SER A 304       5.964  -0.000 -27.985  1.00 15.08           H  
ATOM   4546  HG  SER A 304       7.765   1.937 -27.018  1.00 15.08           H  
ATOM   4547  N   GLY A 305       8.515   0.563 -24.459  1.00 10.43           N  
ATOM   4548  CA  GLY A 305       9.741   1.037 -23.830  1.00 24.57           C  
ATOM   4549  C   GLY A 305       9.789   2.564 -23.848  1.00 24.45           C  
ATOM   4550  O   GLY A 305       9.493   3.070 -24.931  1.00 83.49           O  
ATOM   4551  H   GLY A 305       7.652   0.636 -23.941  1.00 12.52           H  
ATOM   4552 1HA  GLY A 305       9.789   0.675 -22.805  1.00 29.48           H  
ATOM   4553 2HA  GLY A 305      10.597   0.625 -24.361  1.00 29.48           H  
ATOM   4554  N   SER A 306      10.825   3.076 -23.175  1.00 24.83           N  
ATOM   4555  CA  SER A 306      12.131   2.412 -23.150  1.00 11.69           C  
ATOM   4556  C   SER A 306      12.317   1.456 -21.971  1.00 12.82           C  
ATOM   4557  O   SER A 306      11.895   1.735 -20.848  1.00 34.75           O  
ATOM   4558  CB  SER A 306      13.233   3.450 -23.114  1.00 17.54           C  
ATOM   4559  OG  SER A 306      14.489   2.841 -22.979  1.00 17.54           O  
ATOM   4560  H   SER A 306      10.568   3.394 -22.247  1.00 29.80           H  
ATOM   4561  HA  SER A 306      12.238   1.839 -24.071  1.00 14.03           H  
ATOM   4562 1HB  SER A 306      13.207   4.040 -24.029  1.00 21.04           H  
ATOM   4563 2HB  SER A 306      13.062   4.131 -22.281  1.00 21.04           H  
ATOM   4564  HG  SER A 306      14.472   2.384 -22.135  1.00 21.04           H  
ATOM   4565  N   CYS A 307      12.964   0.329 -22.249  1.00  5.58           N  
ATOM   4566  CA  CYS A 307      13.258  -0.692 -21.246  1.00  6.27           C  
ATOM   4567  C   CYS A 307      14.453  -1.537 -21.689  1.00  5.44           C  
ATOM   4568  O   CYS A 307      14.888  -1.436 -22.837  1.00  8.55           O  
ATOM   4569  CB  CYS A 307      12.040  -1.583 -21.049  1.00  9.40           C  
ATOM   4570  SG  CYS A 307      11.587  -2.494 -22.541  1.00  9.40           S  
ATOM   4571  H   CYS A 307      13.272   0.173 -23.199  1.00  6.70           H  
ATOM   4572  HA  CYS A 307      13.500  -0.202 -20.303  1.00  7.52           H  
ATOM   4573 1HB  CYS A 307      12.230  -2.302 -20.252  1.00 11.29           H  
ATOM   4574 2HB  CYS A 307      11.188  -0.974 -20.752  1.00 11.29           H  
ATOM   4575  HG  CYS A 307      12.755  -3.117 -22.675  1.00 11.29           H  
ATOM   4576  N   GLY A 308      14.975  -2.384 -20.798  1.00  5.15           N  
ATOM   4577  CA  GLY A 308      16.100  -3.239 -21.157  1.00  5.72           C  
ATOM   4578  C   GLY A 308      15.856  -4.691 -20.766  1.00  5.12           C  
ATOM   4579  O   GLY A 308      14.754  -5.216 -20.928  1.00  5.27           O  
ATOM   4580  H   GLY A 308      14.617  -2.445 -19.849  1.00  6.18           H  
ATOM   4581 1HA  GLY A 308      16.279  -3.175 -22.230  1.00  6.86           H  
ATOM   4582 2HA  GLY A 308      17.000  -2.875 -20.663  1.00  6.86           H  
ATOM   4583  N   THR A 309      16.906  -5.327 -20.247  1.00  5.38           N  
ATOM   4584  CA  THR A 309      16.853  -6.719 -19.809  1.00  5.21           C  
ATOM   4585  C   THR A 309      17.070  -6.851 -18.301  1.00  4.10           C  
ATOM   4586  O   THR A 309      17.118  -7.962 -17.766  1.00  3.77           O  
ATOM   4587  CB  THR A 309      17.910  -7.562 -20.553  1.00  7.81           C  
ATOM   4588  OG1 THR A 309      19.216  -7.029 -20.298  1.00  7.81           O  
ATOM   4589  CG2 THR A 309      17.639  -7.566 -22.051  1.00  7.81           C  
ATOM   4590  H   THR A 309      17.778  -4.825 -20.159  1.00  6.46           H  
ATOM   4591  HA  THR A 309      15.867  -7.118 -20.044  1.00  6.25           H  
ATOM   4592  HB  THR A 309      17.875  -8.583 -20.185  1.00  9.38           H  
ATOM   4593  HG1 THR A 309      19.875  -7.574 -20.736  1.00  9.38           H  
ATOM   4594 1HG2 THR A 309      18.392  -8.171 -22.555  1.00  9.38           H  
ATOM   4595 2HG2 THR A 309      16.651  -7.984 -22.240  1.00  9.38           H  
ATOM   4596 3HG2 THR A 309      17.681  -6.546 -22.431  1.00  9.38           H  
ATOM   4597  N   ASN A 310      17.212  -5.717 -17.614  1.00  4.15           N  
ATOM   4598  CA  ASN A 310      17.430  -5.712 -16.170  1.00  3.74           C  
ATOM   4599  C   ASN A 310      16.152  -6.088 -15.437  1.00  3.04           C  
ATOM   4600  O   ASN A 310      15.415  -5.219 -14.980  1.00  4.01           O  
ATOM   4601  CB  ASN A 310      17.930  -4.353 -15.716  1.00  5.61           C  
ATOM   4602  CG  ASN A 310      18.348  -4.336 -14.273  1.00  5.61           C  
ATOM   4603  OD1 ASN A 310      18.328  -5.367 -13.591  1.00  5.61           O  
ATOM   4604  ND2 ASN A 310      18.731  -3.180 -13.792  1.00  5.61           N  
ATOM   4605  H   ASN A 310      17.160  -4.831 -18.094  1.00  4.98           H  
ATOM   4606  HA  ASN A 310      18.182  -6.464 -15.927  1.00  4.49           H  
ATOM   4607 1HB  ASN A 310      18.780  -4.056 -16.331  1.00  6.73           H  
ATOM   4608 2HB  ASN A 310      17.146  -3.609 -15.864  1.00  6.73           H  
ATOM   4609 1HD2 ASN A 310      19.022  -3.107 -12.838  1.00  6.73           H  
ATOM   4610 2HD2 ASN A 310      18.731  -2.372 -14.380  1.00  6.73           H  
ATOM   4611  N   LEU A 311      15.911  -7.386 -15.306  1.00  2.54           N  
ATOM   4612  CA  LEU A 311      14.680  -7.867 -14.702  1.00  2.44           C  
ATOM   4613  C   LEU A 311      14.613  -7.460 -13.233  1.00  2.45           C  
ATOM   4614  O   LEU A 311      15.599  -7.587 -12.506  1.00  3.10           O  
ATOM   4615  CB  LEU A 311      14.621  -9.395 -14.795  1.00  3.66           C  
ATOM   4616  CG  LEU A 311      14.689  -9.988 -16.207  1.00  3.66           C  
ATOM   4617  CD1 LEU A 311      14.645 -11.504 -16.103  1.00  3.66           C  
ATOM   4618  CD2 LEU A 311      13.569  -9.443 -17.058  1.00  3.66           C  
ATOM   4619  H   LEU A 311      16.574  -8.040 -15.703  1.00  3.05           H  
ATOM   4620  HA  LEU A 311      13.835  -7.432 -15.230  1.00  2.93           H  
ATOM   4621 1HB  LEU A 311      15.450  -9.809 -14.223  1.00  4.39           H  
ATOM   4622 2HB  LEU A 311      13.690  -9.733 -14.343  1.00  4.39           H  
ATOM   4623  HG  LEU A 311      15.641  -9.720 -16.664  1.00  4.39           H  
ATOM   4624 1HD1 LEU A 311      14.720 -11.941 -17.095  1.00  4.39           H  
ATOM   4625 2HD1 LEU A 311      15.479 -11.850 -15.493  1.00  4.39           H  
ATOM   4626 3HD1 LEU A 311      13.708 -11.811 -15.642  1.00  4.39           H  
ATOM   4627 1HD2 LEU A 311      13.633  -9.871 -18.058  1.00  4.39           H  
ATOM   4628 2HD2 LEU A 311      12.621  -9.710 -16.608  1.00  4.39           H  
ATOM   4629 3HD2 LEU A 311      13.649  -8.358 -17.120  1.00  4.39           H  
ATOM   4630  N   ASP A 312      13.443  -7.001 -12.787  1.00  2.14           N  
ATOM   4631  CA  ASP A 312      13.310  -6.587 -11.393  1.00  2.57           C  
ATOM   4632  C   ASP A 312      11.899  -6.728 -10.810  1.00  2.49           C  
ATOM   4633  O   ASP A 312      11.695  -6.413  -9.638  1.00  3.95           O  
ATOM   4634  CB  ASP A 312      13.766  -5.131 -11.222  1.00  3.85           C  
ATOM   4635  CG  ASP A 312      12.911  -4.130 -11.975  1.00  3.85           C  
ATOM   4636  OD1 ASP A 312      11.979  -4.539 -12.623  1.00  3.85           O  
ATOM   4637  OD2 ASP A 312      13.187  -2.960 -11.873  1.00  3.85           O  
ATOM   4638  H   ASP A 312      12.664  -6.915 -13.420  1.00  2.57           H  
ATOM   4639  HA  ASP A 312      13.973  -7.209 -10.799  1.00  3.08           H  
ATOM   4640 1HB  ASP A 312      13.761  -4.871 -10.163  1.00  4.63           H  
ATOM   4641 2HB  ASP A 312      14.794  -5.037 -11.573  1.00  4.63           H  
ATOM   4642  N   HIS A 313      10.923  -7.203 -11.587  1.00  2.85           N  
ATOM   4643  CA  HIS A 313       9.588  -7.317 -11.012  1.00  4.75           C  
ATOM   4644  C   HIS A 313       8.752  -8.428 -11.645  1.00  3.42           C  
ATOM   4645  O   HIS A 313       8.755  -8.622 -12.858  1.00  5.93           O  
ATOM   4646  CB  HIS A 313       8.874  -5.968 -11.157  1.00  7.12           C  
ATOM   4647  CG  HIS A 313       7.587  -5.870 -10.414  1.00  7.12           C  
ATOM   4648  ND1 HIS A 313       6.388  -6.304 -10.932  1.00  7.12           N  
ATOM   4649  CD2 HIS A 313       7.317  -5.398  -9.180  1.00  7.12           C  
ATOM   4650  CE1 HIS A 313       5.432  -6.094 -10.044  1.00  7.12           C  
ATOM   4651  NE2 HIS A 313       5.971  -5.548  -8.971  1.00  7.12           N  
ATOM   4652  H   HIS A 313      11.080  -7.432 -12.559  1.00  3.42           H  
ATOM   4653  HA  HIS A 313       9.671  -7.538  -9.948  1.00  5.70           H  
ATOM   4654 1HB  HIS A 313       9.530  -5.170 -10.807  1.00  8.55           H  
ATOM   4655 2HB  HIS A 313       8.672  -5.781 -12.212  1.00  8.55           H  
ATOM   4656  HD1 HIS A 313       6.290  -6.937 -11.699  1.00  8.55           H  
ATOM   4657  HD2 HIS A 313       7.943  -4.968  -8.403  1.00  8.55           H  
ATOM   4658  HE1 HIS A 313       4.403  -6.375 -10.264  1.00  8.55           H  
ATOM   4659  N   ALA A 314       8.036  -9.170 -10.804  1.00  1.82           N  
ATOM   4660  CA  ALA A 314       7.214 -10.274 -11.279  1.00  1.44           C  
ATOM   4661  C   ALA A 314       5.798  -9.829 -11.604  1.00  1.40           C  
ATOM   4662  O   ALA A 314       5.145  -9.143 -10.817  1.00  1.96           O  
ATOM   4663  CB  ALA A 314       7.172 -11.380 -10.248  1.00  2.16           C  
ATOM   4664  H   ALA A 314       8.067  -8.966  -9.816  1.00  2.18           H  
ATOM   4665  HA  ALA A 314       7.663 -10.661 -12.192  1.00  1.73           H  
ATOM   4666 1HB  ALA A 314       6.582 -12.212 -10.629  1.00  2.59           H  
ATOM   4667 2HB  ALA A 314       8.183 -11.715 -10.048  1.00  2.59           H  
ATOM   4668 3HB  ALA A 314       6.723 -11.006  -9.330  1.00  2.59           H  
ATOM   4669  N   VAL A 315       5.334 -10.254 -12.772  1.00  1.49           N  
ATOM   4670  CA  VAL A 315       4.004  -9.967 -13.292  1.00  1.52           C  
ATOM   4671  C   VAL A 315       3.374 -11.250 -13.835  1.00  1.55           C  
ATOM   4672  O   VAL A 315       4.059 -12.257 -13.990  1.00  1.86           O  
ATOM   4673  CB  VAL A 315       4.078  -8.904 -14.395  1.00  2.28           C  
ATOM   4674  CG1 VAL A 315       4.635  -7.595 -13.859  1.00  2.28           C  
ATOM   4675  CG2 VAL A 315       4.960  -9.423 -15.526  1.00  2.28           C  
ATOM   4676  H   VAL A 315       5.946 -10.810 -13.349  1.00  1.79           H  
ATOM   4677  HA  VAL A 315       3.384  -9.587 -12.480  1.00  1.82           H  
ATOM   4678  HB  VAL A 315       3.074  -8.704 -14.750  1.00  2.74           H  
ATOM   4679 1HG1 VAL A 315       4.656  -6.858 -14.661  1.00  2.74           H  
ATOM   4680 2HG1 VAL A 315       4.000  -7.235 -13.051  1.00  2.74           H  
ATOM   4681 3HG1 VAL A 315       5.646  -7.752 -13.488  1.00  2.74           H  
ATOM   4682 1HG2 VAL A 315       5.007  -8.681 -16.322  1.00  2.74           H  
ATOM   4683 2HG2 VAL A 315       5.964  -9.608 -15.146  1.00  2.74           H  
ATOM   4684 3HG2 VAL A 315       4.542 -10.350 -15.918  1.00  2.74           H  
ATOM   4685  N   THR A 316       2.073 -11.240 -14.106  1.00  1.33           N  
ATOM   4686  CA  THR A 316       1.442 -12.460 -14.609  1.00  1.21           C  
ATOM   4687  C   THR A 316       0.823 -12.282 -15.993  1.00  1.25           C  
ATOM   4688  O   THR A 316       0.015 -11.388 -16.223  1.00  1.56           O  
ATOM   4689  CB  THR A 316       0.366 -12.958 -13.628  1.00  1.81           C  
ATOM   4690  OG1 THR A 316       0.967 -13.242 -12.357  1.00  1.81           O  
ATOM   4691  CG2 THR A 316      -0.307 -14.220 -14.159  1.00  1.81           C  
ATOM   4692  H   THR A 316       1.526 -10.399 -13.965  1.00  1.60           H  
ATOM   4693  HA  THR A 316       2.206 -13.232 -14.688  1.00  1.45           H  
ATOM   4694  HB  THR A 316      -0.386 -12.183 -13.496  1.00  2.18           H  
ATOM   4695  HG1 THR A 316       0.288 -13.537 -11.747  1.00  2.18           H  
ATOM   4696 1HG2 THR A 316      -1.064 -14.552 -13.450  1.00  2.18           H  
ATOM   4697 2HG2 THR A 316      -0.778 -14.007 -15.118  1.00  2.18           H  
ATOM   4698 3HG2 THR A 316       0.438 -15.003 -14.287  1.00  2.18           H  
ATOM   4699  N   VAL A 317       1.194 -13.152 -16.924  1.00  1.22           N  
ATOM   4700  CA  VAL A 317       0.628 -13.073 -18.258  1.00  1.64           C  
ATOM   4701  C   VAL A 317      -0.741 -13.707 -18.233  1.00  1.14           C  
ATOM   4702  O   VAL A 317      -0.890 -14.883 -17.890  1.00  1.46           O  
ATOM   4703  CB  VAL A 317       1.522 -13.777 -19.299  1.00  2.46           C  
ATOM   4704  CG1 VAL A 317       0.852 -13.743 -20.670  1.00  2.46           C  
ATOM   4705  CG2 VAL A 317       2.872 -13.086 -19.357  1.00  2.46           C  
ATOM   4706  H   VAL A 317       1.851 -13.883 -16.701  1.00  1.46           H  
ATOM   4707  HA  VAL A 317       0.527 -12.024 -18.538  1.00  1.97           H  
ATOM   4708  HB  VAL A 317       1.653 -14.821 -19.014  1.00  2.95           H  
ATOM   4709 1HG1 VAL A 317       1.485 -14.250 -21.399  1.00  2.95           H  
ATOM   4710 2HG1 VAL A 317      -0.113 -14.246 -20.615  1.00  2.95           H  
ATOM   4711 3HG1 VAL A 317       0.705 -12.707 -20.976  1.00  2.95           H  
ATOM   4712 1HG2 VAL A 317       3.508 -13.590 -20.083  1.00  2.95           H  
ATOM   4713 2HG2 VAL A 317       2.740 -12.048 -19.651  1.00  2.95           H  
ATOM   4714 3HG2 VAL A 317       3.339 -13.127 -18.373  1.00  2.95           H  
ATOM   4715  N   VAL A 318      -1.748 -12.915 -18.579  1.00  1.22           N  
ATOM   4716  CA  VAL A 318      -3.119 -13.391 -18.572  1.00  1.91           C  
ATOM   4717  C   VAL A 318      -3.722 -13.396 -19.977  1.00  1.77           C  
ATOM   4718  O   VAL A 318      -4.814 -13.929 -20.184  1.00  5.00           O  
ATOM   4719  CB  VAL A 318      -3.985 -12.549 -17.605  1.00  2.86           C  
ATOM   4720  CG1 VAL A 318      -3.449 -12.670 -16.183  1.00  2.86           C  
ATOM   4721  CG2 VAL A 318      -3.997 -11.097 -18.030  1.00  2.86           C  
ATOM   4722  H   VAL A 318      -1.556 -11.962 -18.860  1.00  1.46           H  
ATOM   4723  HA  VAL A 318      -3.119 -14.416 -18.202  1.00  2.29           H  
ATOM   4724  HB  VAL A 318      -5.001 -12.939 -17.615  1.00  3.44           H  
ATOM   4725 1HG1 VAL A 318      -4.079 -12.091 -15.508  1.00  3.44           H  
ATOM   4726 2HG1 VAL A 318      -3.458 -13.716 -15.879  1.00  3.44           H  
ATOM   4727 3HG1 VAL A 318      -2.430 -12.289 -16.143  1.00  3.44           H  
ATOM   4728 1HG2 VAL A 318      -4.622 -10.524 -17.347  1.00  3.44           H  
ATOM   4729 2HG2 VAL A 318      -2.982 -10.704 -18.012  1.00  3.44           H  
ATOM   4730 3HG2 VAL A 318      -4.400 -11.024 -19.040  1.00  3.44           H  
ATOM   4731  N   GLY A 319      -3.012 -12.847 -20.966  1.00  2.42           N  
ATOM   4732  CA  GLY A 319      -3.572 -12.931 -22.304  1.00  4.35           C  
ATOM   4733  C   GLY A 319      -2.719 -12.414 -23.465  1.00  4.40           C  
ATOM   4734  O   GLY A 319      -1.574 -11.993 -23.299  1.00  5.30           O  
ATOM   4735  H   GLY A 319      -2.143 -12.360 -20.792  1.00  2.90           H  
ATOM   4736 1HA  GLY A 319      -3.837 -13.968 -22.501  1.00  5.22           H  
ATOM   4737 2HA  GLY A 319      -4.509 -12.378 -22.298  1.00  5.22           H  
ATOM   4738  N   TYR A 320      -3.318 -12.516 -24.652  1.00  6.00           N  
ATOM   4739  CA  TYR A 320      -2.791 -12.110 -25.954  1.00 10.00           C  
ATOM   4740  C   TYR A 320      -3.847 -11.372 -26.778  1.00 15.48           C  
ATOM   4741  O   TYR A 320      -4.999 -11.804 -26.840  1.00 63.11           O  
ATOM   4742  CB  TYR A 320      -2.285 -13.342 -26.728  1.00 15.00           C  
ATOM   4743  CG  TYR A 320      -0.976 -13.920 -26.234  1.00 15.00           C  
ATOM   4744  CD1 TYR A 320      -0.872 -14.699 -25.089  1.00 15.00           C  
ATOM   4745  CD2 TYR A 320       0.152 -13.664 -26.986  1.00 15.00           C  
ATOM   4746  CE1 TYR A 320       0.367 -15.176 -24.701  1.00 15.00           C  
ATOM   4747  CE2 TYR A 320       1.376 -14.159 -26.607  1.00 15.00           C  
ATOM   4748  CZ  TYR A 320       1.487 -14.904 -25.467  1.00 15.00           C  
ATOM   4749  OH  TYR A 320       2.726 -15.356 -25.087  1.00 15.00           O  
ATOM   4750  H   TYR A 320      -4.255 -12.887 -24.634  1.00  7.20           H  
ATOM   4751  HA  TYR A 320      -1.957 -11.426 -25.794  1.00 12.00           H  
ATOM   4752 1HB  TYR A 320      -3.039 -14.129 -26.680  1.00 18.00           H  
ATOM   4753 2HB  TYR A 320      -2.162 -13.080 -27.779  1.00 18.00           H  
ATOM   4754  HD1 TYR A 320      -1.754 -14.915 -24.487  1.00 18.00           H  
ATOM   4755  HD2 TYR A 320       0.063 -13.064 -27.889  1.00 18.00           H  
ATOM   4756  HE1 TYR A 320       0.470 -15.762 -23.797  1.00 18.00           H  
ATOM   4757  HE2 TYR A 320       2.263 -13.954 -27.201  1.00 18.00           H  
ATOM   4758  HH  TYR A 320       2.623 -16.020 -24.400  1.00 18.00           H  
ATOM   4759  N   GLY A 321      -3.449 -10.305 -27.477  1.00  9.81           N  
ATOM   4760  CA  GLY A 321      -4.423  -9.586 -28.299  1.00 20.57           C  
ATOM   4761  C   GLY A 321      -3.804  -8.755 -29.425  1.00 10.83           C  
ATOM   4762  O   GLY A 321      -2.585  -8.695 -29.581  1.00  7.19           O  
ATOM   4763  H   GLY A 321      -2.493  -9.977 -27.410  1.00 11.77           H  
ATOM   4764 1HA  GLY A 321      -5.122 -10.302 -28.731  1.00 24.68           H  
ATOM   4765 2HA  GLY A 321      -5.012  -8.931 -27.657  1.00 24.68           H  
ATOM   4766  N   THR A 322      -4.679  -8.129 -30.216  1.00 14.76           N  
ATOM   4767  CA  THR A 322      -4.289  -7.284 -31.347  1.00 14.51           C  
ATOM   4768  C   THR A 322      -5.131  -6.001 -31.360  1.00 17.97           C  
ATOM   4769  O   THR A 322      -6.341  -6.054 -31.132  1.00 26.70           O  
ATOM   4770  CB  THR A 322      -4.455  -8.036 -32.688  1.00 21.77           C  
ATOM   4771  OG1 THR A 322      -3.661  -9.230 -32.676  1.00 21.77           O  
ATOM   4772  CG2 THR A 322      -4.012  -7.168 -33.854  1.00 21.77           C  
ATOM   4773  H   THR A 322      -5.664  -8.239 -30.020  1.00 17.71           H  
ATOM   4774  HA  THR A 322      -3.244  -7.011 -31.231  1.00 17.41           H  
ATOM   4775  HB  THR A 322      -5.502  -8.309 -32.819  1.00 26.12           H  
ATOM   4776  HG1 THR A 322      -2.735  -9.006 -32.831  1.00 26.12           H  
ATOM   4777 1HG2 THR A 322      -4.137  -7.722 -34.784  1.00 26.12           H  
ATOM   4778 2HG2 THR A 322      -4.614  -6.265 -33.888  1.00 26.12           H  
ATOM   4779 3HG2 THR A 322      -2.963  -6.904 -33.729  1.00 26.12           H  
ATOM   4780  N   THR A 323      -4.500  -4.853 -31.623  1.00 17.97           N  
ATOM   4781  CA  THR A 323      -5.224  -3.579 -31.639  1.00 27.14           C  
ATOM   4782  C   THR A 323      -5.877  -3.339 -32.981  1.00 38.05           C  
ATOM   4783  O   THR A 323      -5.642  -4.066 -33.946  1.00 38.77           O  
ATOM   4784  CB  THR A 323      -4.319  -2.357 -31.388  1.00 40.71           C  
ATOM   4785  OG1 THR A 323      -3.452  -2.163 -32.515  1.00 40.71           O  
ATOM   4786  CG2 THR A 323      -3.485  -2.547 -30.135  1.00 40.71           C  
ATOM   4787  H   THR A 323      -3.503  -4.866 -31.789  1.00 21.56           H  
ATOM   4788  HA  THR A 323      -6.004  -3.610 -30.876  1.00 32.57           H  
ATOM   4789  HB  THR A 323      -4.938  -1.469 -31.264  1.00 48.85           H  
ATOM   4790  HG1 THR A 323      -2.904  -1.386 -32.365  1.00 48.85           H  
ATOM   4791 1HG2 THR A 323      -2.859  -1.669 -29.979  1.00 48.85           H  
ATOM   4792 2HG2 THR A 323      -4.145  -2.679 -29.278  1.00 48.85           H  
ATOM   4793 3HG2 THR A 323      -2.855  -3.426 -30.247  1.00 48.85           H  
ATOM   4794  N   SER A 324      -6.666  -2.271 -33.055  1.00 52.95           N  
ATOM   4795  CA  SER A 324      -7.327  -1.866 -34.292  1.00 70.71           C  
ATOM   4796  C   SER A 324      -6.330  -1.426 -35.376  1.00 68.06           C  
ATOM   4797  O   SER A 324      -6.692  -1.338 -36.551  1.00 81.61           O  
ATOM   4798  CB  SER A 324      -8.293  -0.734 -34.014  1.00106.06           C  
ATOM   4799  OG  SER A 324      -7.609   0.429 -33.640  1.00106.06           O  
ATOM   4800  H   SER A 324      -6.819  -1.720 -32.222  1.00 63.54           H  
ATOM   4801  HA  SER A 324      -7.888  -2.719 -34.674  1.00 84.85           H  
ATOM   4802 1HB  SER A 324      -8.890  -0.537 -34.906  1.00127.28           H  
ATOM   4803 2HB  SER A 324      -8.978  -1.028 -33.221  1.00127.28           H  
ATOM   4804  HG  SER A 324      -7.020   0.640 -34.371  1.00127.28           H  
ATOM   4805  N   ASP A 325      -5.078  -1.157 -34.986  1.00 54.90           N  
ATOM   4806  CA  ASP A 325      -4.039  -0.785 -35.928  1.00 55.07           C  
ATOM   4807  C   ASP A 325      -3.185  -1.988 -36.324  1.00 49.00           C  
ATOM   4808  O   ASP A 325      -2.188  -1.834 -37.030  1.00 52.53           O  
ATOM   4809  CB  ASP A 325      -3.147   0.306 -35.337  1.00 82.61           C  
ATOM   4810  CG  ASP A 325      -3.882   1.622 -35.134  1.00 82.61           C  
ATOM   4811  OD1 ASP A 325      -4.843   1.855 -35.826  1.00 82.61           O  
ATOM   4812  OD2 ASP A 325      -3.468   2.386 -34.295  1.00 82.61           O  
ATOM   4813  H   ASP A 325      -4.816  -1.237 -34.012  1.00 65.88           H  
ATOM   4814  HA  ASP A 325      -4.514  -0.393 -36.828  1.00 66.08           H  
ATOM   4815 1HB  ASP A 325      -2.753  -0.027 -34.376  1.00 99.13           H  
ATOM   4816 2HB  ASP A 325      -2.296   0.478 -35.998  1.00 99.13           H  
ATOM   4817  N   GLY A 326      -3.573  -3.188 -35.877  1.00 43.73           N  
ATOM   4818  CA  GLY A 326      -2.820  -4.388 -36.191  1.00 42.63           C  
ATOM   4819  C   GLY A 326      -1.632  -4.605 -35.254  1.00 32.61           C  
ATOM   4820  O   GLY A 326      -0.712  -5.351 -35.593  1.00 36.55           O  
ATOM   4821  H   GLY A 326      -4.397  -3.291 -35.302  1.00 52.48           H  
ATOM   4822 1HA  GLY A 326      -3.484  -5.251 -36.139  1.00 51.16           H  
ATOM   4823 2HA  GLY A 326      -2.464  -4.328 -37.218  1.00 51.16           H  
ATOM   4824  N   THR A 327      -1.627  -3.949 -34.089  1.00 24.85           N  
ATOM   4825  CA  THR A 327      -0.504  -4.109 -33.176  1.00 19.88           C  
ATOM   4826  C   THR A 327      -0.720  -5.272 -32.229  1.00 12.39           C  
ATOM   4827  O   THR A 327      -1.683  -5.301 -31.471  1.00 15.94           O  
ATOM   4828  CB  THR A 327      -0.263  -2.831 -32.346  1.00 29.82           C  
ATOM   4829  OG1 THR A 327       0.051  -1.738 -33.218  1.00 29.82           O  
ATOM   4830  CG2 THR A 327       0.870  -3.041 -31.357  1.00 29.82           C  
ATOM   4831  H   THR A 327      -2.394  -3.348 -33.815  1.00 29.82           H  
ATOM   4832  HA  THR A 327       0.393  -4.311 -33.762  1.00 23.86           H  
ATOM   4833  HB  THR A 327      -1.165  -2.588 -31.792  1.00 35.78           H  
ATOM   4834  HG1 THR A 327       0.846  -1.947 -33.716  1.00 35.78           H  
ATOM   4835 1HG2 THR A 327       1.018  -2.131 -30.777  1.00 35.78           H  
ATOM   4836 2HG2 THR A 327       0.622  -3.863 -30.687  1.00 35.78           H  
ATOM   4837 3HG2 THR A 327       1.785  -3.277 -31.898  1.00 35.78           H  
ATOM   4838  N   ASP A 328       0.180  -6.239 -32.284  1.00  7.89           N  
ATOM   4839  CA  ASP A 328       0.102  -7.398 -31.410  1.00  7.39           C  
ATOM   4840  C   ASP A 328       0.663  -7.085 -30.036  1.00  5.04           C  
ATOM   4841  O   ASP A 328       1.660  -6.369 -29.925  1.00  5.77           O  
ATOM   4842  CB  ASP A 328       0.854  -8.574 -32.020  1.00 11.08           C  
ATOM   4843  CG  ASP A 328       0.143  -9.173 -33.226  1.00 11.08           C  
ATOM   4844  OD1 ASP A 328      -1.039  -8.962 -33.368  1.00 11.08           O  
ATOM   4845  OD2 ASP A 328       0.787  -9.857 -33.986  1.00 11.08           O  
ATOM   4846  H   ASP A 328       0.945  -6.166 -32.940  1.00  9.47           H  
ATOM   4847  HA  ASP A 328      -0.945  -7.677 -31.296  1.00  8.87           H  
ATOM   4848 1HB  ASP A 328       1.847  -8.248 -32.330  1.00 13.30           H  
ATOM   4849 2HB  ASP A 328       0.987  -9.348 -31.267  1.00 13.30           H  
ATOM   4850  N   TYR A 329       0.029  -7.616 -28.992  1.00  4.76           N  
ATOM   4851  CA  TYR A 329       0.511  -7.369 -27.644  1.00  4.22           C  
ATOM   4852  C   TYR A 329       0.172  -8.454 -26.614  1.00  4.28           C  
ATOM   4853  O   TYR A 329      -0.690  -9.309 -26.829  1.00  8.46           O  
ATOM   4854  CB  TYR A 329      -0.026  -6.023 -27.147  1.00  6.33           C  
ATOM   4855  CG  TYR A 329      -1.531  -5.951 -27.034  1.00  6.33           C  
ATOM   4856  CD1 TYR A 329      -2.163  -6.330 -25.861  1.00  6.33           C  
ATOM   4857  CD2 TYR A 329      -2.283  -5.490 -28.101  1.00  6.33           C  
ATOM   4858  CE1 TYR A 329      -3.536  -6.251 -25.756  1.00  6.33           C  
ATOM   4859  CE2 TYR A 329      -3.658  -5.411 -27.992  1.00  6.33           C  
ATOM   4860  CZ  TYR A 329      -4.284  -5.792 -26.828  1.00  6.33           C  
ATOM   4861  OH  TYR A 329      -5.655  -5.710 -26.719  1.00  6.33           O  
ATOM   4862  H   TYR A 329      -0.800  -8.175 -29.141  1.00  5.71           H  
ATOM   4863  HA  TYR A 329       1.593  -7.308 -27.702  1.00  5.06           H  
ATOM   4864 1HB  TYR A 329       0.397  -5.800 -26.167  1.00  7.60           H  
ATOM   4865 2HB  TYR A 329       0.298  -5.236 -27.828  1.00  7.60           H  
ATOM   4866  HD1 TYR A 329      -1.574  -6.684 -25.019  1.00  7.60           H  
ATOM   4867  HD2 TYR A 329      -1.789  -5.186 -29.022  1.00  7.60           H  
ATOM   4868  HE1 TYR A 329      -4.033  -6.546 -24.836  1.00  7.60           H  
ATOM   4869  HE2 TYR A 329      -4.250  -5.047 -28.829  1.00  7.60           H  
ATOM   4870  HH  TYR A 329      -6.025  -5.415 -27.554  1.00  7.60           H  
ATOM   4871  N   TRP A 330       0.843  -8.368 -25.465  1.00  3.25           N  
ATOM   4872  CA  TRP A 330       0.586  -9.238 -24.323  1.00  3.83           C  
ATOM   4873  C   TRP A 330      -0.292  -8.529 -23.315  1.00  2.70           C  
ATOM   4874  O   TRP A 330      -0.161  -7.326 -23.115  1.00  2.69           O  
ATOM   4875  CB  TRP A 330       1.866  -9.628 -23.569  1.00  5.75           C  
ATOM   4876  CG  TRP A 330       2.793 -10.589 -24.231  1.00  5.75           C  
ATOM   4877  CD1 TRP A 330       2.642 -11.933 -24.233  1.00  5.75           C  
ATOM   4878  CD2 TRP A 330       4.046 -10.325 -24.914  1.00  5.75           C  
ATOM   4879  NE1 TRP A 330       3.689 -12.531 -24.879  1.00  5.75           N  
ATOM   4880  CE2 TRP A 330       4.564 -11.564 -25.298  1.00  5.75           C  
ATOM   4881  CE3 TRP A 330       4.767  -9.163 -25.204  1.00  5.75           C  
ATOM   4882  CZ2 TRP A 330       5.769 -11.680 -25.972  1.00  5.75           C  
ATOM   4883  CZ3 TRP A 330       5.977  -9.281 -25.875  1.00  5.75           C  
ATOM   4884  CH2 TRP A 330       6.463 -10.506 -26.256  1.00  5.75           C  
ATOM   4885  H   TRP A 330       1.558  -7.661 -25.387  1.00  3.90           H  
ATOM   4886  HA  TRP A 330       0.076 -10.138 -24.668  1.00  4.60           H  
ATOM   4887 1HB  TRP A 330       2.431  -8.728 -23.352  1.00  6.89           H  
ATOM   4888 2HB  TRP A 330       1.584 -10.061 -22.611  1.00  6.89           H  
ATOM   4889  HD1 TRP A 330       1.804 -12.461 -23.780  1.00  6.89           H  
ATOM   4890  HE1 TRP A 330       3.775 -13.533 -24.999  1.00  6.89           H  
ATOM   4891  HE3 TRP A 330       4.390  -8.190 -24.905  1.00  6.89           H  
ATOM   4892  HZ2 TRP A 330       6.176 -12.644 -26.269  1.00  6.89           H  
ATOM   4893  HZ3 TRP A 330       6.534  -8.372 -26.093  1.00  6.89           H  
ATOM   4894  HH2 TRP A 330       7.416 -10.561 -26.782  1.00  6.89           H  
ATOM   4895  N   ILE A 331      -1.168  -9.279 -22.661  1.00  2.98           N  
ATOM   4896  CA  ILE A 331      -2.014  -8.736 -21.606  1.00  2.48           C  
ATOM   4897  C   ILE A 331      -1.436  -9.225 -20.289  1.00  1.91           C  
ATOM   4898  O   ILE A 331      -1.421 -10.431 -20.022  1.00  2.08           O  
ATOM   4899  CB  ILE A 331      -3.471  -9.197 -21.735  1.00  3.72           C  
ATOM   4900  CG1 ILE A 331      -4.040  -8.794 -23.092  1.00  3.72           C  
ATOM   4901  CG2 ILE A 331      -4.295  -8.561 -20.625  1.00  3.72           C  
ATOM   4902  CD1 ILE A 331      -5.380  -9.422 -23.400  1.00  3.72           C  
ATOM   4903  H   ILE A 331      -1.241 -10.258 -22.888  1.00  3.58           H  
ATOM   4904  HA  ILE A 331      -1.975  -7.648 -21.629  1.00  2.98           H  
ATOM   4905  HB  ILE A 331      -3.528 -10.277 -21.652  1.00  4.46           H  
ATOM   4906 1HG1 ILE A 331      -4.154  -7.712 -23.111  1.00  4.46           H  
ATOM   4907 2HG1 ILE A 331      -3.336  -9.081 -23.873  1.00  4.46           H  
ATOM   4908 1HG2 ILE A 331      -5.331  -8.890 -20.706  1.00  4.46           H  
ATOM   4909 2HG2 ILE A 331      -3.893  -8.856 -19.660  1.00  4.46           H  
ATOM   4910 3HG2 ILE A 331      -4.251  -7.476 -20.717  1.00  4.46           H  
ATOM   4911 1HD1 ILE A 331      -5.723  -9.086 -24.379  1.00  4.46           H  
ATOM   4912 2HD1 ILE A 331      -5.282 -10.508 -23.405  1.00  4.46           H  
ATOM   4913 3HD1 ILE A 331      -6.104  -9.128 -22.642  1.00  4.46           H  
ATOM   4914  N   VAL A 332      -0.927  -8.295 -19.486  1.00  1.59           N  
ATOM   4915  CA  VAL A 332      -0.241  -8.656 -18.255  1.00  1.59           C  
ATOM   4916  C   VAL A 332      -0.778  -7.980 -16.979  1.00  1.16           C  
ATOM   4917  O   VAL A 332      -1.044  -6.777 -16.943  1.00  1.61           O  
ATOM   4918  CB  VAL A 332       1.252  -8.337 -18.429  1.00  2.39           C  
ATOM   4919  CG1 VAL A 332       1.992  -8.623 -17.157  1.00  2.39           C  
ATOM   4920  CG2 VAL A 332       1.839  -9.160 -19.570  1.00  2.39           C  
ATOM   4921  H   VAL A 332      -0.966  -7.317 -19.749  1.00  1.91           H  
ATOM   4922  HA  VAL A 332      -0.339  -9.733 -18.129  1.00  1.91           H  
ATOM   4923  HB  VAL A 332       1.365  -7.284 -18.653  1.00  2.86           H  
ATOM   4924 1HG1 VAL A 332       3.041  -8.372 -17.301  1.00  2.86           H  
ATOM   4925 2HG1 VAL A 332       1.582  -8.016 -16.352  1.00  2.86           H  
ATOM   4926 3HG1 VAL A 332       1.899  -9.677 -16.907  1.00  2.86           H  
ATOM   4927 1HG2 VAL A 332       2.895  -8.920 -19.683  1.00  2.86           H  
ATOM   4928 2HG2 VAL A 332       1.727 -10.217 -19.341  1.00  2.86           H  
ATOM   4929 3HG2 VAL A 332       1.318  -8.931 -20.498  1.00  2.86           H  
ATOM   4930  N   LYS A 333      -0.939  -8.791 -15.929  1.00  0.90           N
[truncated: 46,754 more chars]
