# Supplementary material for: Sequence comparison, molecular modeling, and network analysis predict structural diversity in cysteine proteases from the Cape sundew, Drosera capensis
Source: Comput Struct Biotechnol J. 2016 Jun 14;14:271–82. doi: 10.1016/j.csbj.2016.05.003 (PMC4949590; doi:10.1016/j.csbj.2016.05.003)
Supplement: Supplementary file 3 [file mmc3.zip › Rosetta_full/DCAP_2122_full_m1.pdb]

PFRMAT TS
TARGET DCAP_2122_full
AUTHOR BAKER-ROSETTASERVER
METHOD    ROSETTA provides both ab initio and
METHOD    comparative models of protein domains.
METHOD    Comparative models are built from structures
METHOD    detected and aligned by HHSEARCH, SPARKS, and
METHOD    Raptor. Loop regions are assembled from fragments and 
METHOD    optimized to fit the aligned template structures.
METHOD    De novo models are built using the Rosetta de
METHOD    novo protocol.  The procedure is fully automated.
MODEL     1
PARENT 4qrvB_301
REMARK PARENT    4qrvB_301
REMARK PARSRC    alignment
REMARK SCORE     0.80
ATOM      1  N   MET A   1       3.795  27.725 -39.407  1.00999.99           N  
ATOM      2  CA  MET A   1       2.929  28.603 -38.623  1.00999.99           C  
ATOM      3  C   MET A   1       1.710  27.874 -38.049  1.00999.99           C  
ATOM      4  O   MET A   1       1.221  28.230 -36.975  1.00999.99           O  
ATOM      5  CB  MET A   1       2.479  29.782 -39.483  1.00999.99           C  
ATOM      6  CG  MET A   1       3.607  30.721 -39.893  1.00999.99           C  
ATOM      7  SD  MET A   1       4.484  31.423 -38.480  1.00999.99           S  
ATOM      8  CE  MET A   1       3.232  32.500 -37.791  1.00999.99           C  
ATOM      9 1H   MET A   1       3.488  27.711 -40.370  1.00999.99           H  
ATOM     10 2H   MET A   1       4.744  28.075 -39.365  1.00999.99           H  
ATOM     11 3H   MET A   1       3.772  26.790 -39.027  1.00999.99           H  
ATOM     12  HA  MET A   1       3.504  28.986 -37.782  1.00999.99           H  
ATOM     13 1HB  MET A   1       2.005  29.413 -40.391  1.00999.99           H  
ATOM     14 2HB  MET A   1       1.736  30.369 -38.941  1.00999.99           H  
ATOM     15 1HG  MET A   1       4.325  30.177 -40.506  1.00999.99           H  
ATOM     16 2HG  MET A   1       3.203  31.539 -40.489  1.00999.99           H  
ATOM     17 1HE  MET A   1       3.629  32.999 -36.907  1.00999.99           H  
ATOM     18 2HE  MET A   1       2.945  33.248 -38.532  1.00999.99           H  
ATOM     19 3HE  MET A   1       2.358  31.911 -37.513  1.00999.99           H  
ATOM     20  N   ASP A   2       1.239  26.836 -38.748  1.00999.99           N  
ATOM     21  CA  ASP A   2       0.059  26.074 -38.329  1.00999.99           C  
ATOM     22  C   ASP A   2       0.269  25.280 -37.035  1.00999.99           C  
ATOM     23  O   ASP A   2      -0.701  24.895 -36.375  1.00999.99           O  
ATOM     24  CB  ASP A   2      -0.375  25.135 -39.450  1.00999.99           C  
ATOM     25  CG  ASP A   2      -0.976  25.886 -40.633  1.00999.99           C  
ATOM     26  OD1 ASP A   2      -1.303  27.039 -40.476  1.00999.99           O  
ATOM     27  OD2 ASP A   2      -1.096  25.301 -41.682  1.00999.99           O  
ATOM     28  H   ASP A   2       1.688  26.576 -39.613  1.00999.99           H  
ATOM     29  HA  ASP A   2      -0.752  26.784 -38.156  1.00999.99           H  
ATOM     30 1HB  ASP A   2       0.484  24.562 -39.801  1.00999.99           H  
ATOM     31 2HB  ASP A   2      -1.114  24.428 -39.072  1.00999.99           H  
ATOM     32  N   SER A   3       1.537  25.074 -36.657  1.00999.99           N  
ATOM     33  CA  SER A   3       1.876  24.386 -35.424  1.00999.99           C  
ATOM     34  C   SER A   3       1.425  25.182 -34.201  1.00999.99           C  
ATOM     35  O   SER A   3       1.278  24.610 -33.127  1.00999.99           O  
ATOM     36  CB  SER A   3       3.370  24.137 -35.349  1.00999.99           C  
ATOM     37  OG  SER A   3       4.076  25.340 -35.208  1.00999.99           O  
ATOM     38  H   SER A   3       2.289  25.399 -37.245  1.00999.99           H  
ATOM     39  HA  SER A   3       1.365  23.423 -35.414  1.00999.99           H  
ATOM     40 1HB  SER A   3       3.588  23.480 -34.508  1.00999.99           H  
ATOM     41 2HB  SER A   3       3.696  23.626 -36.253  1.00999.99           H  
ATOM     42  HG  SER A   3       3.790  25.718 -34.372  1.00999.99           H  
ATOM     43  N   LYS A   4       1.188  26.494 -34.362  1.00999.99           N  
ATOM     44  CA  LYS A   4       0.669  27.305 -33.269  1.00999.99           C  
ATOM     45  C   LYS A   4      -0.684  26.771 -32.845  1.00999.99           C  
ATOM     46  O   LYS A   4      -0.934  26.568 -31.657  1.00999.99           O  
ATOM     47  CB  LYS A   4       0.544  28.771 -33.685  1.00999.99           C  
ATOM     48  CG  LYS A   4       0.012  29.691 -32.590  1.00999.99           C  
ATOM     49  CD  LYS A   4      -0.033  31.138 -33.062  1.00999.99           C  
ATOM     50  CE  LYS A   4      -0.608  32.061 -31.997  1.00999.99           C  
ATOM     51  NZ  LYS A   4      -0.656  33.475 -32.461  1.00999.99           N  
ATOM     52  H   LYS A   4       1.334  26.943 -35.258  1.00999.99           H  
ATOM     53  HA  LYS A   4       1.347  27.232 -32.419  1.00999.99           H  
ATOM     54 1HB  LYS A   4       1.520  29.144 -33.989  1.00999.99           H  
ATOM     55 2HB  LYS A   4      -0.119  28.854 -34.546  1.00999.99           H  
ATOM     56 1HG  LYS A   4      -0.995  29.377 -32.309  1.00999.99           H  
ATOM     57 2HG  LYS A   4       0.654  29.620 -31.713  1.00999.99           H  
ATOM     58 1HD  LYS A   4       0.975  31.470 -33.314  1.00999.99           H  
ATOM     59 2HD  LYS A   4      -0.653  31.207 -33.956  1.00999.99           H  
ATOM     60 1HE  LYS A   4      -1.616  31.733 -31.750  1.00999.99           H  
ATOM     61 2HE  LYS A   4       0.008  32.003 -31.100  1.00999.99           H  
ATOM     62 1HZ  LYS A   4      -1.045  34.057 -31.732  1.00999.99           H  
ATOM     63 2HZ  LYS A   4       0.278  33.790 -32.680  1.00999.99           H  
ATOM     64 3HZ  LYS A   4      -1.235  33.537 -33.286  1.00999.99           H  
ATOM     65  N   LYS A   5      -1.548  26.544 -33.835  1.00999.99           N  
ATOM     66  CA  LYS A   5      -2.870  25.985 -33.603  1.00999.99           C  
ATOM     67  C   LYS A   5      -2.759  24.612 -32.984  1.00999.99           C  
ATOM     68  O   LYS A   5      -3.440  24.319 -32.006  1.00999.99           O  
ATOM     69  CB  LYS A   5      -3.663  25.901 -34.905  1.00999.99           C  
ATOM     70  CG  LYS A   5      -5.071  25.337 -34.738  1.00999.99           C  
ATOM     71  CD  LYS A   5      -5.831  25.318 -36.059  1.00999.99           C  
ATOM     72  CE  LYS A   5      -7.220  24.722 -35.887  1.00999.99           C  
ATOM     73  NZ  LYS A   5      -7.975  24.691 -37.170  1.00999.99           N  
ATOM     74  H   LYS A   5      -1.272  26.751 -34.785  1.00999.99           H  
ATOM     75  HA  LYS A   5      -3.404  26.629 -32.904  1.00999.99           H  
ATOM     76 1HB  LYS A   5      -3.754  26.898 -35.334  1.00999.99           H  
ATOM     77 2HB  LYS A   5      -3.127  25.285 -35.626  1.00999.99           H  
ATOM     78 1HG  LYS A   5      -5.010  24.319 -34.349  1.00999.99           H  
ATOM     79 2HG  LYS A   5      -5.623  25.947 -34.025  1.00999.99           H  
ATOM     80 1HD  LYS A   5      -5.924  26.335 -36.443  1.00999.99           H  
ATOM     81 2HD  LYS A   5      -5.284  24.721 -36.788  1.00999.99           H  
ATOM     82 1HE  LYS A   5      -7.126  23.706 -35.507  1.00999.99           H  
ATOM     83 2HE  LYS A   5      -7.778  25.315 -35.163  1.00999.99           H  
ATOM     84 1HZ  LYS A   5      -8.889  24.287 -37.014  1.00999.99           H  
ATOM     85 2HZ  LYS A   5      -8.079  25.631 -37.524  1.00999.99           H  
ATOM     86 3HZ  LYS A   5      -7.471  24.131 -37.843  1.00999.99           H  
ATOM     87  N   PHE A   6      -1.884  23.777 -33.542  1.00999.99           N  
ATOM     88  CA  PHE A   6      -1.685  22.431 -33.018  1.00999.99           C  
ATOM     89  C   PHE A   6      -1.353  22.437 -31.538  1.00999.99           C  
ATOM     90  O   PHE A   6      -1.975  21.714 -30.757  1.00999.99           O  
ATOM     91  CB  PHE A   6      -0.562  21.718 -33.765  1.00999.99           C  
ATOM     92  CG  PHE A   6      -0.213  20.389 -33.159  1.00999.99           C  
ATOM     93  CD1 PHE A   6      -0.988  19.266 -33.403  1.00999.99           C  
ATOM     94  CD2 PHE A   6       0.896  20.265 -32.335  1.00999.99           C  
ATOM     95  CE1 PHE A   6      -0.662  18.047 -32.835  1.00999.99           C  
ATOM     96  CE2 PHE A   6       1.223  19.051 -31.765  1.00999.99           C  
ATOM     97  CZ  PHE A   6       0.442  17.940 -32.016  1.00999.99           C  
ATOM     98  H   PHE A   6      -1.357  24.077 -34.357  1.00999.99           H  
ATOM     99  HA  PHE A   6      -2.610  21.869 -33.159  1.00999.99           H  
ATOM    100 1HB  PHE A   6      -0.853  21.557 -34.801  1.00999.99           H  
ATOM    101 2HB  PHE A   6       0.333  22.336 -33.765  1.00999.99           H  
ATOM    102  HD1 PHE A   6      -1.862  19.350 -34.049  1.00999.99           H  
ATOM    103  HD2 PHE A   6       1.510  21.143 -32.136  1.00999.99           H  
ATOM    104  HE1 PHE A   6      -1.279  17.172 -33.034  1.00999.99           H  
ATOM    105  HE2 PHE A   6       2.096  18.969 -31.118  1.00999.99           H  
ATOM    106  HZ  PHE A   6       0.699  16.982 -31.568  1.00999.99           H  
ATOM    107  N   ILE A   7      -0.369  23.242 -31.160  1.00999.99           N  
ATOM    108  CA  ILE A   7       0.072  23.346 -29.785  1.00999.99           C  
ATOM    109  C   ILE A   7      -0.999  23.883 -28.857  1.00999.99           C  
ATOM    110  O   ILE A   7      -1.245  23.312 -27.797  1.00999.99           O  
ATOM    111  CB  ILE A   7       1.317  24.235 -29.687  1.00999.99           C  
ATOM    112  CG1 ILE A   7       2.502  23.545 -30.368  1.00999.99           C  
ATOM    113  CG2 ILE A   7       1.623  24.558 -28.231  1.00999.99           C  
ATOM    114  CD1 ILE A   7       3.690  24.454 -30.588  1.00999.99           C  
ATOM    115  H   ILE A   7       0.102  23.804 -31.857  1.00999.99           H  
ATOM    116  HA  ILE A   7       0.343  22.346 -29.441  1.00999.99           H  
ATOM    117  HB  ILE A   7       1.136  25.166 -30.228  1.00999.99           H  
ATOM    118 1HG1 ILE A   7       2.822  22.705 -29.752  1.00999.99           H  
ATOM    119 2HG1 ILE A   7       2.183  23.157 -31.334  1.00999.99           H  
ATOM    120 1HG2 ILE A   7       2.503  25.199 -28.179  1.00999.99           H  
ATOM    121 2HG2 ILE A   7       0.774  25.071 -27.783  1.00999.99           H  
ATOM    122 3HG2 ILE A   7       1.816  23.633 -27.686  1.00999.99           H  
ATOM    123 1HD1 ILE A   7       4.493  23.896 -31.073  1.00999.99           H  
ATOM    124 2HD1 ILE A   7       3.396  25.290 -31.224  1.00999.99           H  
ATOM    125 3HD1 ILE A   7       4.043  24.834 -29.630  1.00999.99           H  
ATOM    126  N   LEU A   8      -1.633  24.988 -29.248  1.00999.99           N  
ATOM    127  CA  LEU A   8      -2.639  25.610 -28.402  1.00999.99           C  
ATOM    128  C   LEU A   8      -3.861  24.730 -28.200  1.00999.99           C  
ATOM    129  O   LEU A   8      -4.405  24.678 -27.094  1.00999.99           O  
ATOM    130  CB  LEU A   8      -3.064  26.946 -29.006  1.00999.99           C  
ATOM    131  CG  LEU A   8      -1.998  28.046 -28.981  1.00999.99           C  
ATOM    132  CD1 LEU A   8      -2.506  29.251 -29.758  1.00999.99           C  
ATOM    133  CD2 LEU A   8      -1.687  28.410 -27.537  1.00999.99           C  
ATOM    134  H   LEU A   8      -1.405  25.421 -30.133  1.00999.99           H  
ATOM    135  HA  LEU A   8      -2.191  25.799 -27.427  1.00999.99           H  
ATOM    136 1HB  LEU A   8      -3.344  26.782 -30.045  1.00999.99           H  
ATOM    137 2HB  LEU A   8      -3.938  27.313 -28.466  1.00999.99           H  
ATOM    138  HG  LEU A   8      -1.089  27.689 -29.462  1.00999.99           H  
ATOM    139 1HD1 LEU A   8      -1.749  30.035 -29.753  1.00999.99           H  
ATOM    140 2HD1 LEU A   8      -2.715  28.956 -30.787  1.00999.99           H  
ATOM    141 3HD1 LEU A   8      -3.419  29.625 -29.296  1.00999.99           H  
ATOM    142 1HD2 LEU A   8      -0.926  29.189 -27.515  1.00999.99           H  
ATOM    143 2HD2 LEU A   8      -2.593  28.772 -27.050  1.00999.99           H  
ATOM    144 3HD2 LEU A   8      -1.320  27.528 -27.012  1.00999.99           H  
ATOM    145  N   VAL A   9      -4.276  24.024 -29.249  1.00999.99           N  
ATOM    146  CA  VAL A   9      -5.419  23.131 -29.157  1.00999.99           C  
ATOM    147  C   VAL A   9      -5.093  21.895 -28.345  1.00999.99           C  
ATOM    148  O   VAL A   9      -5.857  21.527 -27.455  1.00999.99           O  
ATOM    149  CB  VAL A   9      -5.910  22.712 -30.555  1.00999.99           C  
ATOM    150  CG1 VAL A   9      -6.971  21.632 -30.428  1.00999.99           C  
ATOM    151  CG2 VAL A   9      -6.496  23.921 -31.275  1.00999.99           C  
ATOM    152  H   VAL A   9      -3.807  24.113 -30.141  1.00999.99           H  
ATOM    153  HA  VAL A   9      -6.229  23.666 -28.660  1.00999.99           H  
ATOM    154  HB  VAL A   9      -5.076  22.306 -31.127  1.00999.99           H  
ATOM    155 1HG1 VAL A   9      -7.311  21.336 -31.420  1.00999.99           H  
ATOM    156 2HG1 VAL A   9      -6.548  20.767 -29.917  1.00999.99           H  
ATOM    157 3HG1 VAL A   9      -7.816  22.015 -29.855  1.00999.99           H  
ATOM    158 1HG2 VAL A   9      -6.842  23.622 -32.264  1.00999.99           H  
ATOM    159 2HG2 VAL A   9      -7.338  24.311 -30.701  1.00999.99           H  
ATOM    160 3HG2 VAL A   9      -5.738  24.696 -31.375  1.00999.99           H  
ATOM    161  N   ALA A  10      -3.961  21.256 -28.643  1.00999.99           N  
ATOM    162  CA  ALA A  10      -3.561  20.054 -27.927  1.00999.99           C  
ATOM    163  C   ALA A  10      -3.403  20.342 -26.442  1.00999.99           C  
ATOM    164  O   ALA A  10      -3.856  19.556 -25.607  1.00999.99           O  
ATOM    165  CB  ALA A  10      -2.260  19.507 -28.500  1.00999.99           C  
ATOM    166  H   ALA A  10      -3.360  21.592 -29.383  1.00999.99           H  
ATOM    167  HA  ALA A  10      -4.345  19.308 -28.046  1.00999.99           H  
ATOM    168 1HB  ALA A  10      -1.982  18.595 -27.972  1.00999.99           H  
ATOM    169 2HB  ALA A  10      -2.395  19.287 -29.559  1.00999.99           H  
ATOM    170 3HB  ALA A  10      -1.470  20.248 -28.384  1.00999.99           H  
ATOM    171  N   LEU A  11      -2.780  21.476 -26.123  1.00999.99           N  
ATOM    172  CA  LEU A  11      -2.588  21.900 -24.748  1.00999.99           C  
ATOM    173  C   LEU A  11      -3.900  22.169 -24.048  1.00999.99           C  
ATOM    174  O   LEU A  11      -4.140  21.642 -22.962  1.00999.99           O  
ATOM    175  CB  LEU A  11      -1.732  23.164 -24.701  1.00999.99           C  
ATOM    176  CG  LEU A  11      -1.526  23.768 -23.310  1.00999.99           C  
ATOM    177  CD1 LEU A  11      -0.821  22.759 -22.414  1.00999.99           C  
ATOM    178  CD2 LEU A  11      -0.717  25.049 -23.443  1.00999.99           C  
ATOM    179  H   LEU A  11      -2.411  22.071 -26.853  1.00999.99           H  
ATOM    180  HA  LEU A  11      -2.071  21.104 -24.214  1.00999.99           H  
ATOM    181 1HB  LEU A  11      -0.751  22.935 -25.114  1.00999.99           H  
ATOM    182 2HB  LEU A  11      -2.197  23.925 -25.329  1.00999.99           H  
ATOM    183  HG  LEU A  11      -2.494  23.997 -22.864  1.00999.99           H  
ATOM    184 1HD1 LEU A  11      -0.682  23.187 -21.422  1.00999.99           H  
ATOM    185 2HD1 LEU A  11      -1.426  21.855 -22.337  1.00999.99           H  
ATOM    186 3HD1 LEU A  11       0.150  22.509 -22.841  1.00999.99           H  
ATOM    187 1HD2 LEU A  11      -0.570  25.492 -22.457  1.00999.99           H  
ATOM    188 2HD2 LEU A  11       0.253  24.822 -23.886  1.00999.99           H  
ATOM    189 3HD2 LEU A  11      -1.253  25.752 -24.080  1.00999.99           H  
ATOM    190  N   SER A  12      -4.748  22.991 -24.671  1.00999.99           N  
ATOM    191  CA  SER A  12      -6.031  23.352 -24.094  1.00999.99           C  
ATOM    192  C   SER A  12      -6.875  22.129 -23.798  1.00999.99           C  
ATOM    193  O   SER A  12      -7.465  22.031 -22.721  1.00999.99           O  
ATOM    194  CB  SER A  12      -6.786  24.262 -25.044  1.00999.99           C  
ATOM    195  OG  SER A  12      -6.122  25.485 -25.206  1.00999.99           O  
ATOM    196  H   SER A  12      -4.502  23.401 -25.562  1.00999.99           H  
ATOM    197  HA  SER A  12      -5.852  23.886 -23.161  1.00999.99           H  
ATOM    198 1HB  SER A  12      -6.892  23.774 -26.013  1.00999.99           H  
ATOM    199 2HB  SER A  12      -7.788  24.439 -24.654  1.00999.99           H  
ATOM    200  HG  SER A  12      -5.342  25.292 -25.739  1.00999.99           H  
ATOM    201  N   MET A  13      -6.910  21.188 -24.740  1.00999.99           N  
ATOM    202  CA  MET A  13      -7.676  19.970 -24.559  1.00999.99           C  
ATOM    203  C   MET A  13      -7.120  19.132 -23.432  1.00999.99           C  
ATOM    204  O   MET A  13      -7.880  18.652 -22.598  1.00999.99           O  
ATOM    205  CB  MET A  13      -7.709  19.159 -25.848  1.00999.99           C  
ATOM    206  CG  MET A  13      -8.530  19.783 -26.968  1.00999.99           C  
ATOM    207  SD  MET A  13      -8.413  18.852 -28.505  1.00999.99           S  
ATOM    208  CE  MET A  13      -9.334  17.381 -28.070  1.00999.99           C  
ATOM    209  H   MET A  13      -6.411  21.324 -25.610  1.00999.99           H  
ATOM    210  HA  MET A  13      -8.697  20.244 -24.294  1.00999.99           H  
ATOM    211 1HB  MET A  13      -6.694  19.027 -26.218  1.00999.99           H  
ATOM    212 2HB  MET A  13      -8.118  18.168 -25.644  1.00999.99           H  
ATOM    213 1HG  MET A  13      -9.577  19.823 -26.670  1.00999.99           H  
ATOM    214 2HG  MET A  13      -8.192  20.802 -27.151  1.00999.99           H  
ATOM    215 1HE  MET A  13      -9.355  16.698 -28.920  1.00999.99           H  
ATOM    216 2HE  MET A  13      -8.856  16.890 -27.221  1.00999.99           H  
ATOM    217 3HE  MET A  13     -10.354  17.657 -27.801  1.00999.99           H  
ATOM    218  N   ALA A  14      -5.796  18.973 -23.393  1.00999.99           N  
ATOM    219  CA  ALA A  14      -5.158  18.183 -22.350  1.00999.99           C  
ATOM    220  C   ALA A  14      -5.449  18.749 -20.969  1.00999.99           C  
ATOM    221  O   ALA A  14      -5.692  17.989 -20.028  1.00999.99           O  
ATOM    222  CB  ALA A  14      -3.657  18.137 -22.582  1.00999.99           C  
ATOM    223  H   ALA A  14      -5.210  19.381 -24.110  1.00999.99           H  
ATOM    224  HA  ALA A  14      -5.559  17.173 -22.394  1.00999.99           H  
ATOM    225 1HB  ALA A  14      -3.186  17.522 -21.814  1.00999.99           H  
ATOM    226 2HB  ALA A  14      -3.457  17.707 -23.564  1.00999.99           H  
ATOM    227 3HB  ALA A  14      -3.250  19.146 -22.539  1.00999.99           H  
ATOM    228  N   LEU A  15      -5.437  20.075 -20.847  1.00999.99           N  
ATOM    229  CA  LEU A  15      -5.709  20.724 -19.576  1.00999.99           C  
ATOM    230  C   LEU A  15      -7.149  20.497 -19.128  1.00999.99           C  
ATOM    231  O   LEU A  15      -7.393  20.189 -17.961  1.00999.99           O  
ATOM    232  CB  LEU A  15      -5.426  22.226 -19.694  1.00999.99           C  
ATOM    233  CG  LEU A  15      -3.947  22.609 -19.863  1.00999.99           C  
ATOM    234  CD1 LEU A  15      -3.844  24.096 -20.172  1.00999.99           C  
ATOM    235  CD2 LEU A  15      -3.189  22.261 -18.593  1.00999.99           C  
ATOM    236  H   LEU A  15      -5.210  20.649 -21.650  1.00999.99           H  
ATOM    237  HA  LEU A  15      -5.044  20.299 -18.824  1.00999.99           H  
ATOM    238 1HB  LEU A  15      -5.969  22.615 -20.554  1.00999.99           H  
ATOM    239 2HB  LEU A  15      -5.797  22.722 -18.799  1.00999.99           H  
ATOM    240  HG  LEU A  15      -3.517  22.058 -20.697  1.00999.99           H  
ATOM    241 1HD1 LEU A  15      -2.797  24.369 -20.299  1.00999.99           H  
ATOM    242 2HD1 LEU A  15      -4.390  24.315 -21.089  1.00999.99           H  
ATOM    243 3HD1 LEU A  15      -4.271  24.668 -19.349  1.00999.99           H  
ATOM    244 1HD2 LEU A  15      -2.139  22.528 -18.712  1.00999.99           H  
ATOM    245 2HD2 LEU A  15      -3.612  22.813 -17.754  1.00999.99           H  
ATOM    246 3HD2 LEU A  15      -3.271  21.190 -18.403  1.00999.99           H  
ATOM    247  N   VAL A  16      -8.092  20.602 -20.068  1.00999.99           N  
ATOM    248  CA  VAL A  16      -9.498  20.378 -19.757  1.00999.99           C  
ATOM    249  C   VAL A  16      -9.771  18.938 -19.378  1.00999.99           C  
ATOM    250  O   VAL A  16     -10.487  18.683 -18.411  1.00999.99           O  
ATOM    251  CB  VAL A  16     -10.392  20.769 -20.943  1.00999.99           C  
ATOM    252  CG1 VAL A  16     -11.824  20.327 -20.678  1.00999.99           C  
ATOM    253  CG2 VAL A  16     -10.346  22.277 -21.130  1.00999.99           C  
ATOM    254  H   VAL A  16      -7.837  20.871 -21.012  1.00999.99           H  
ATOM    255  HA  VAL A  16      -9.763  21.012 -18.910  1.00999.99           H  
ATOM    256  HB  VAL A  16     -10.041  20.268 -21.845  1.00999.99           H  
ATOM    257 1HG1 VAL A  16     -12.452  20.604 -21.525  1.00999.99           H  
ATOM    258 2HG1 VAL A  16     -11.852  19.245 -20.546  1.00999.99           H  
ATOM    259 3HG1 VAL A  16     -12.194  20.814 -19.776  1.00999.99           H  
ATOM    260 1HG2 VAL A  16     -10.978  22.558 -21.972  1.00999.99           H  
ATOM    261 2HG2 VAL A  16     -10.709  22.765 -20.226  1.00999.99           H  
ATOM    262 3HG2 VAL A  16      -9.324  22.594 -21.323  1.00999.99           H  
ATOM    263  N   ILE A  17      -9.205  18.006 -20.141  1.00999.99           N  
ATOM    264  CA  ILE A  17      -9.362  16.581 -19.896  1.00999.99           C  
ATOM    265  C   ILE A  17      -8.801  16.187 -18.547  1.00999.99           C  
ATOM    266  O   ILE A  17      -9.435  15.449 -17.798  1.00999.99           O  
ATOM    267  CB  ILE A  17      -8.685  15.755 -21.000  1.00999.99           C  
ATOM    268  CG1 ILE A  17      -9.436  15.934 -22.323  1.00999.99           C  
ATOM    269  CG2 ILE A  17      -8.630  14.289 -20.597  1.00999.99           C  
ATOM    270  CD1 ILE A  17      -8.680  15.412 -23.524  1.00999.99           C  
ATOM    271  H   ILE A  17      -8.639  18.292 -20.928  1.00999.99           H  
ATOM    272  HA  ILE A  17     -10.429  16.348 -19.902  1.00999.99           H  
ATOM    273  HB  ILE A  17      -7.670  16.123 -21.153  1.00999.99           H  
ATOM    274 1HG1 ILE A  17     -10.387  15.405 -22.262  1.00999.99           H  
ATOM    275 2HG1 ILE A  17      -9.645  16.991 -22.477  1.00999.99           H  
ATOM    276 1HG2 ILE A  17      -8.137  13.715 -21.381  1.00999.99           H  
ATOM    277 2HG2 ILE A  17      -8.071  14.187 -19.668  1.00999.99           H  
ATOM    278 3HG2 ILE A  17      -9.643  13.912 -20.454  1.00999.99           H  
ATOM    279 1HD1 ILE A  17      -9.274  15.569 -24.425  1.00999.99           H  
ATOM    280 2HD1 ILE A  17      -7.733  15.945 -23.617  1.00999.99           H  
ATOM    281 3HD1 ILE A  17      -8.487  14.348 -23.399  1.00999.99           H  
ATOM    282  N   GLY A  18      -7.606  16.686 -18.230  1.00999.99           N  
ATOM    283  CA  GLY A  18      -6.986  16.403 -16.946  1.00999.99           C  
ATOM    284  C   GLY A  18      -7.871  16.862 -15.793  1.00999.99           C  
ATOM    285  O   GLY A  18      -8.070  16.122 -14.829  1.00999.99           O  
ATOM    286  H   GLY A  18      -7.106  17.269 -18.888  1.00999.99           H  
ATOM    287 1HA  GLY A  18      -6.796  15.333 -16.862  1.00999.99           H  
ATOM    288 2HA  GLY A  18      -6.021  16.906 -16.892  1.00999.99           H  
ATOM    289  N   LEU A  19      -8.420  18.074 -15.895  1.00999.99           N  
ATOM    290  CA  LEU A  19      -9.303  18.590 -14.856  1.00999.99           C  
ATOM    291  C   LEU A  19     -10.615  17.808 -14.772  1.00999.99           C  
ATOM    292  O   LEU A  19     -11.084  17.481 -13.681  1.00999.99           O  
ATOM    293  CB  LEU A  19      -9.618  20.063 -15.139  1.00999.99           C  
ATOM    294  CG  LEU A  19      -8.447  21.041 -14.991  1.00999.99           C  
ATOM    295  CD1 LEU A  19      -8.867  22.406 -15.517  1.00999.99           C  
ATOM    296  CD2 LEU A  19      -8.041  21.128 -13.531  1.00999.99           C  
ATOM    297  H   LEU A  19      -8.210  18.662 -16.696  1.00999.99           H  
ATOM    298  HA  LEU A  19      -8.791  18.511 -13.898  1.00999.99           H  
ATOM    299 1HB  LEU A  19      -9.988  20.146 -16.160  1.00999.99           H  
ATOM    300 2HB  LEU A  19     -10.407  20.387 -14.461  1.00999.99           H  
ATOM    301  HG  LEU A  19      -7.600  20.692 -15.580  1.00999.99           H  
ATOM    302 1HD1 LEU A  19      -8.036  23.105 -15.422  1.00999.99           H  
ATOM    303 2HD1 LEU A  19      -9.149  22.319 -16.567  1.00999.99           H  
ATOM    304 3HD1 LEU A  19      -9.717  22.772 -14.942  1.00999.99           H  
ATOM    305 1HD2 LEU A  19      -7.207  21.822 -13.429  1.00999.99           H  
ATOM    306 2HD2 LEU A  19      -8.884  21.486 -12.943  1.00999.99           H  
ATOM    307 3HD2 LEU A  19      -7.740  20.143 -13.177  1.00999.99           H  
ATOM    308  N   SER A  20     -11.182  17.486 -15.934  1.00999.99           N  
ATOM    309  CA  SER A  20     -12.445  16.767 -16.028  1.00999.99           C  
ATOM    310  C   SER A  20     -12.353  15.370 -15.446  1.00999.99           C  
ATOM    311  O   SER A  20     -13.082  15.027 -14.517  1.00999.99           O  
ATOM    312  CB  SER A  20     -12.880  16.684 -17.480  1.00999.99           C  
ATOM    313  OG  SER A  20     -14.084  15.978 -17.609  1.00999.99           O  
ATOM    314  H   SER A  20     -10.745  17.778 -16.795  1.00999.99           H  
ATOM    315  HA  SER A  20     -13.198  17.321 -15.467  1.00999.99           H  
ATOM    316 1HB  SER A  20     -13.001  17.690 -17.880  1.00999.99           H  
ATOM    317 2HB  SER A  20     -12.103  16.194 -18.065  1.00999.99           H  
ATOM    318  HG  SER A  20     -13.941  15.131 -17.179  1.00999.99           H  
ATOM    319  N   GLN A  21     -11.466  14.561 -16.003  1.00999.99           N  
ATOM    320  CA  GLN A  21     -11.275  13.195 -15.546  1.00999.99           C  
ATOM    321  C   GLN A  21     -10.712  13.136 -14.135  1.00999.99           C  
ATOM    322  O   GLN A  21     -11.140  12.316 -13.321  1.00999.99           O  
ATOM    323  CB  GLN A  21     -10.340  12.442 -16.492  1.00999.99           C  
ATOM    324  CG  GLN A  21     -10.135  10.987 -16.112  1.00999.99           C  
ATOM    325  CD  GLN A  21      -9.226  10.245 -17.072  1.00999.99           C  
ATOM    326  OE1 GLN A  21      -8.648  10.831 -17.992  1.00999.99           O  
ATOM    327  NE2 GLN A  21      -9.094   8.941 -16.858  1.00999.99           N  
ATOM    328  H   GLN A  21     -10.891  14.901 -16.760  1.00999.99           H  
ATOM    329  HA  GLN A  21     -12.244  12.697 -15.542  1.00999.99           H  
ATOM    330 1HB  GLN A  21     -10.739  12.478 -17.505  1.00999.99           H  
ATOM    331 2HB  GLN A  21      -9.365  12.929 -16.507  1.00999.99           H  
ATOM    332 1HG  GLN A  21      -9.688  10.942 -15.119  1.00999.99           H  
ATOM    333 2HG  GLN A  21     -11.103  10.486 -16.106  1.00999.99           H  
ATOM    334 1HE2 GLN A  21      -8.507   8.392 -17.454  1.00999.99           H  
ATOM    335 2HE2 GLN A  21      -9.584   8.507 -16.097  1.00999.99           H  
ATOM    336  N   GLY A  22      -9.730  13.988 -13.860  1.00999.99           N  
ATOM    337  CA  GLY A  22      -9.044  14.001 -12.585  1.00999.99           C  
ATOM    338  C   GLY A  22      -9.900  14.324 -11.367  1.00999.99           C  
ATOM    339  O   GLY A  22      -9.788  13.628 -10.358  1.00999.99           O  
ATOM    340  H   GLY A  22      -9.416  14.652 -14.555  1.00999.99           H  
ATOM    341 1HA  GLY A  22      -8.577  13.027 -12.436  1.00999.99           H  
ATOM    342 2HA  GLY A  22      -8.227  14.719 -12.639  1.00999.99           H  
ATOM    343  N   PHE A  23     -10.738  15.370 -11.422  1.00149.21           N  
ATOM    344  CA  PHE A  23     -11.449  15.759 -10.200  1.00102.98           C  
ATOM    345  C   PHE A  23     -12.234  14.659  -9.471  1.00 79.15           C  
ATOM    346  O   PHE A  23     -12.472  14.945  -8.303  1.00109.81           O  
ATOM    347  CB  PHE A  23     -12.234  17.060 -10.340  1.00154.47           C  
ATOM    348  CG  PHE A  23     -11.429  18.301 -10.128  1.00154.47           C  
ATOM    349  CD1 PHE A  23     -11.364  19.290 -11.094  1.00154.47           C  
ATOM    350  CD2 PHE A  23     -10.739  18.486  -8.942  1.00154.47           C  
ATOM    351  CE1 PHE A  23     -10.625  20.436 -10.878  1.00154.47           C  
ATOM    352  CE2 PHE A  23      -9.997  19.627  -8.721  1.00154.47           C  
ATOM    353  CZ  PHE A  23      -9.939  20.605  -9.693  1.00154.47           C  
ATOM    354  H   PHE A  23     -10.843  15.924 -12.266  1.00185.36           H  
ATOM    355  HA  PHE A  23     -10.673  16.045  -9.493  1.00123.58           H  
ATOM    356 1HB  PHE A  23     -12.676  17.118 -11.334  1.00185.36           H  
ATOM    357 2HB  PHE A  23     -13.040  17.066  -9.616  1.00185.36           H  
ATOM    358  HD1 PHE A  23     -11.908  19.159 -12.029  1.00185.36           H  
ATOM    359  HD2 PHE A  23     -10.791  17.713  -8.175  1.00185.36           H  
ATOM    360  HE1 PHE A  23     -10.586  21.208 -11.644  1.00185.36           H  
ATOM    361  HE2 PHE A  23      -9.459  19.758  -7.782  1.00185.36           H  
ATOM    362  HZ  PHE A  23      -9.357  21.509  -9.523  1.00185.36           H  
ATOM    363  N   ASP A  24     -13.172  13.979 -10.150  1.00 74.79           N  
ATOM    364  CA  ASP A  24     -14.118  14.535 -11.124  1.00 81.70           C  
ATOM    365  C   ASP A  24     -15.362  15.150 -10.459  1.00 62.17           C  
ATOM    366  O   ASP A  24     -16.245  14.419 -10.017  1.00 85.20           O  
ATOM    367  CB  ASP A  24     -14.578  13.420 -12.075  1.00122.55           C  
ATOM    368  CG  ASP A  24     -15.566  13.877 -13.145  1.00122.55           C  
ATOM    369  OD1 ASP A  24     -16.016  14.996 -13.075  1.00122.55           O  
ATOM    370  OD2 ASP A  24     -15.879  13.092 -14.009  1.00122.55           O  
ATOM    371  H   ASP A  24     -12.785  13.124 -10.527  1.00 89.75           H  
ATOM    372  HA  ASP A  24     -13.618  15.299 -11.712  1.00 98.04           H  
ATOM    373 1HB  ASP A  24     -13.706  12.993 -12.572  1.00147.06           H  
ATOM    374 2HB  ASP A  24     -15.042  12.622 -11.495  1.00147.06           H  
ATOM    375  N   PHE A  25     -15.427  16.479 -10.383  1.00 39.04           N  
ATOM    376  CA  PHE A  25     -16.588  17.176  -9.836  1.00 29.98           C  
ATOM    377  C   PHE A  25     -16.596  18.628 -10.289  1.00 25.94           C  
ATOM    378  O   PHE A  25     -15.580  19.160 -10.740  1.00 42.91           O  
ATOM    379  CB  PHE A  25     -16.655  17.134  -8.301  1.00 44.97           C  
ATOM    380  CG  PHE A  25     -15.528  17.827  -7.602  1.00 44.97           C  
ATOM    381  CD1 PHE A  25     -15.599  19.178  -7.297  1.00 44.97           C  
ATOM    382  CD2 PHE A  25     -14.403  17.126  -7.230  1.00 44.97           C  
ATOM    383  CE1 PHE A  25     -14.557  19.809  -6.646  1.00 44.97           C  
ATOM    384  CE2 PHE A  25     -13.360  17.748  -6.582  1.00 44.97           C  
ATOM    385  CZ  PHE A  25     -13.436  19.094  -6.289  1.00 44.97           C  
ATOM    386  H   PHE A  25     -14.672  17.028 -10.758  1.00 46.85           H  
ATOM    387  HA  PHE A  25     -17.490  16.700 -10.226  1.00 35.98           H  
ATOM    388 1HB  PHE A  25     -17.588  17.586  -7.967  1.00 53.96           H  
ATOM    389 2HB  PHE A  25     -16.664  16.096  -7.974  1.00 53.96           H  
ATOM    390  HD1 PHE A  25     -16.489  19.741  -7.581  1.00 53.96           H  
ATOM    391  HD2 PHE A  25     -14.351  16.065  -7.460  1.00 53.96           H  
ATOM    392  HE1 PHE A  25     -14.621  20.872  -6.416  1.00 53.96           H  
ATOM    393  HE2 PHE A  25     -12.476  17.177  -6.303  1.00 53.96           H  
ATOM    394  HZ  PHE A  25     -12.616  19.590  -5.777  1.00 53.96           H  
ATOM    395  N   HIS A  26     -17.746  19.267 -10.149  1.00 23.22           N  
ATOM    396  CA  HIS A  26     -17.928  20.661 -10.528  1.00 21.60           C  
ATOM    397  C   HIS A  26     -19.213  21.174  -9.934  1.00 18.29           C  
ATOM    398  O   HIS A  26     -20.162  20.410  -9.810  1.00 17.19           O  
ATOM    399  CB  HIS A  26     -17.964  20.826 -12.048  1.00 32.40           C  
ATOM    400  CG  HIS A  26     -17.962  22.258 -12.480  1.00 32.40           C  
ATOM    401  ND1 HIS A  26     -19.102  23.035 -12.486  1.00 32.40           N  
ATOM    402  CD2 HIS A  26     -16.959  23.057 -12.910  1.00 32.40           C  
ATOM    403  CE1 HIS A  26     -18.797  24.252 -12.905  1.00 32.40           C  
ATOM    404  NE2 HIS A  26     -17.504  24.290 -13.169  1.00 32.40           N  
ATOM    405  H   HIS A  26     -18.533  18.762  -9.769  1.00 27.86           H  
ATOM    406  HA  HIS A  26     -17.109  21.264 -10.135  1.00 25.92           H  
ATOM    407 1HB  HIS A  26     -17.097  20.335 -12.490  1.00 38.88           H  
ATOM    408 2HB  HIS A  26     -18.854  20.344 -12.450  1.00 38.88           H  
ATOM    409  HD2 HIS A  26     -15.912  22.775 -13.028  1.00 38.88           H  
ATOM    410  HE1 HIS A  26     -19.493  25.083 -13.014  1.00 38.88           H  
ATOM    411  HE2 HIS A  26     -16.992  25.093 -13.505  1.00 38.88           H  
ATOM    412  N   GLU A  27     -19.261  22.455  -9.577  1.00 19.82           N  
ATOM    413  CA  GLU A  27     -20.458  23.056  -8.989  1.00 20.69           C  
ATOM    414  C   GLU A  27     -21.732  22.806  -9.811  1.00 20.49           C  
ATOM    415  O   GLU A  27     -22.826  22.765  -9.248  1.00 22.12           O  
ATOM    416  CB  GLU A  27     -20.241  24.553  -8.806  1.00 31.04           C  
ATOM    417  CG  GLU A  27     -19.188  24.893  -7.760  1.00 31.04           C  
ATOM    418  CD  GLU A  27     -17.783  24.828  -8.293  1.00 31.04           C  
ATOM    419  OE1 GLU A  27     -17.603  24.387  -9.401  1.00 31.04           O  
ATOM    420  OE2 GLU A  27     -16.885  25.216  -7.584  1.00 31.04           O  
ATOM    421  H   GLU A  27     -18.449  23.037  -9.727  1.00 23.78           H  
ATOM    422  HA  GLU A  27     -20.605  22.615  -8.003  1.00 24.83           H  
ATOM    423 1HB  GLU A  27     -19.932  24.997  -9.753  1.00 37.24           H  
ATOM    424 2HB  GLU A  27     -21.177  25.029  -8.511  1.00 37.24           H  
ATOM    425 1HG  GLU A  27     -19.375  25.897  -7.378  1.00 37.24           H  
ATOM    426 2HG  GLU A  27     -19.286  24.196  -6.929  1.00 37.24           H  
ATOM    427  N   LYS A  28     -21.602  22.632 -11.131  1.00 21.77           N  
ATOM    428  CA  LYS A  28     -22.731  22.221 -11.956  1.00 24.69           C  
ATOM    429  C   LYS A  28     -23.124  20.779 -11.652  1.00 21.44           C  
ATOM    430  O   LYS A  28     -24.295  20.477 -11.442  1.00 29.59           O  
ATOM    431  CB  LYS A  28     -22.407  22.377 -13.439  1.00 37.04           C  
ATOM    432  CG  LYS A  28     -23.563  22.005 -14.348  1.00 37.04           C  
ATOM    433  CD  LYS A  28     -24.728  22.958 -14.134  1.00 37.04           C  
ATOM    434  CE  LYS A  28     -25.892  22.656 -15.065  1.00 37.04           C  
ATOM    435  NZ  LYS A  28     -27.061  23.530 -14.771  1.00 37.04           N  
ATOM    436  H   LYS A  28     -20.695  22.742 -11.567  1.00 26.12           H  
ATOM    437  HA  LYS A  28     -23.585  22.857 -11.717  1.00 29.63           H  
ATOM    438 1HB  LYS A  28     -22.129  23.410 -13.649  1.00 44.44           H  
ATOM    439 2HB  LYS A  28     -21.555  21.748 -13.697  1.00 44.44           H  
ATOM    440 1HG  LYS A  28     -23.243  22.060 -15.389  1.00 44.44           H  
ATOM    441 2HG  LYS A  28     -23.889  20.988 -14.136  1.00 44.44           H  
ATOM    442 1HD  LYS A  28     -25.073  22.878 -13.103  1.00 44.44           H  
ATOM    443 2HD  LYS A  28     -24.396  23.982 -14.306  1.00 44.44           H  
ATOM    444 1HE  LYS A  28     -25.582  22.810 -16.097  1.00 44.44           H  
ATOM    445 2HE  LYS A  28     -26.191  21.615 -14.938  1.00 44.44           H  
ATOM    446 1HZ  LYS A  28     -27.822  23.303 -15.394  1.00 44.44           H  
ATOM    447 2HZ  LYS A  28     -27.351  23.373 -13.810  1.00 44.44           H  
ATOM    448 3HZ  LYS A  28     -26.803  24.498 -14.890  1.00 44.44           H  
ATOM    449  N   ASP A  29     -22.139  19.892 -11.562  1.00 16.70           N  
ATOM    450  CA  ASP A  29     -22.389  18.497 -11.199  1.00 17.71           C  
ATOM    451  C   ASP A  29     -22.827  18.368  -9.735  1.00 15.95           C  
ATOM    452  O   ASP A  29     -23.421  17.366  -9.342  1.00 17.57           O  
ATOM    453  CB  ASP A  29     -21.139  17.653 -11.443  1.00 26.57           C  
ATOM    454  CG  ASP A  29     -20.853  17.411 -12.920  1.00 26.57           C  
ATOM    455  OD1 ASP A  29     -21.758  17.495 -13.718  1.00 26.57           O  
ATOM    456  OD2 ASP A  29     -19.724  17.132 -13.243  1.00 26.57           O  
ATOM    457  H   ASP A  29     -21.191  20.185 -11.748  1.00 20.04           H  
ATOM    458  HA  ASP A  29     -23.194  18.116 -11.828  1.00 21.25           H  
ATOM    459 1HB  ASP A  29     -20.274  18.144 -10.999  1.00 31.88           H  
ATOM    460 2HB  ASP A  29     -21.256  16.687 -10.952  1.00 31.88           H  
ATOM    461  N   LEU A  30     -22.540  19.396  -8.940  1.00 18.44           N  
ATOM    462  CA  LEU A  30     -22.907  19.444  -7.542  1.00 23.15           C  
ATOM    463  C   LEU A  30     -24.150  20.318  -7.302  1.00 23.41           C  
ATOM    464  O   LEU A  30     -24.468  20.624  -6.152  1.00 35.00           O  
ATOM    465  CB  LEU A  30     -21.730  20.013  -6.733  1.00 34.72           C  
ATOM    466  CG  LEU A  30     -20.406  19.239  -6.834  1.00 34.72           C  
ATOM    467  CD1 LEU A  30     -19.326  19.956  -6.033  1.00 34.72           C  
ATOM    468  CD2 LEU A  30     -20.615  17.834  -6.347  1.00 34.72           C  
ATOM    469  H   LEU A  30     -22.012  20.170  -9.314  1.00 22.13           H  
ATOM    470  HA  LEU A  30     -23.122  18.431  -7.204  1.00 27.78           H  
ATOM    471 1HB  LEU A  30     -21.546  21.031  -7.060  1.00 41.67           H  
ATOM    472 2HB  LEU A  30     -22.014  20.039  -5.681  1.00 41.67           H  
ATOM    473  HG  LEU A  30     -20.084  19.198  -7.868  1.00 41.67           H  
ATOM    474 1HD1 LEU A  30     -18.387  19.408  -6.116  1.00 41.67           H  
ATOM    475 2HD1 LEU A  30     -19.192  20.965  -6.424  1.00 41.67           H  
ATOM    476 3HD1 LEU A  30     -19.624  20.009  -4.987  1.00 41.67           H  
ATOM    477 1HD2 LEU A  30     -19.682  17.279  -6.434  1.00 41.67           H  
ATOM    478 2HD2 LEU A  30     -20.936  17.852  -5.306  1.00 41.67           H  
ATOM    479 3HD2 LEU A  30     -21.381  17.354  -6.956  1.00 41.67           H  
ATOM    480  N   GLU A  31     -24.849  20.738  -8.374  1.00 19.13           N  
ATOM    481  CA  GLU A  31     -26.008  21.629  -8.223  1.00 23.66           C  
ATOM    482  C   GLU A  31     -27.214  20.991  -7.529  1.00 20.57           C  
ATOM    483  O   GLU A  31     -28.095  21.704  -7.048  1.00 33.17           O  
ATOM    484  CB  GLU A  31     -26.478  22.157  -9.584  1.00 35.49           C  
ATOM    485  CG  GLU A  31     -27.191  21.134 -10.460  1.00 35.49           C  
ATOM    486  CD  GLU A  31     -27.581  21.685 -11.808  1.00 35.49           C  
ATOM    487  OE1 GLU A  31     -27.462  22.872 -12.009  1.00 35.49           O  
ATOM    488  OE2 GLU A  31     -27.996  20.922 -12.647  1.00 35.49           O  
ATOM    489  H   GLU A  31     -24.580  20.469  -9.313  1.00 22.96           H  
ATOM    490  HA  GLU A  31     -25.694  22.482  -7.619  1.00 28.39           H  
ATOM    491 1HB  GLU A  31     -27.156  22.996  -9.431  1.00 42.59           H  
ATOM    492 2HB  GLU A  31     -25.618  22.530 -10.141  1.00 42.59           H  
ATOM    493 1HG  GLU A  31     -26.551  20.264 -10.600  1.00 42.59           H  
ATOM    494 2HG  GLU A  31     -28.090  20.803  -9.942  1.00 42.59           H  
ATOM    495  N   SER A  32     -27.268  19.662  -7.474  1.00 15.18           N  
ATOM    496  CA  SER A  32     -28.385  18.996  -6.817  1.00 20.05           C  
ATOM    497  C   SER A  32     -27.981  17.629  -6.312  1.00 14.50           C  
ATOM    498  O   SER A  32     -26.911  17.121  -6.650  1.00 11.33           O  
ATOM    499  CB  SER A  32     -29.573  18.850  -7.757  1.00 30.08           C  
ATOM    500  OG  SER A  32     -29.338  17.907  -8.771  1.00 30.08           O  
ATOM    501  H   SER A  32     -26.531  19.110  -7.884  1.00 18.22           H  
ATOM    502  HA  SER A  32     -28.690  19.600  -5.961  1.00 24.06           H  
ATOM    503 1HB  SER A  32     -30.453  18.557  -7.185  1.00 36.09           H  
ATOM    504 2HB  SER A  32     -29.792  19.817  -8.207  1.00 36.09           H  
ATOM    505  HG  SER A  32     -30.145  17.884  -9.295  1.00 36.09           H  
ATOM    506  N   GLU A  33     -28.861  17.036  -5.512  1.00 17.24           N  
ATOM    507  CA  GLU A  33     -28.638  15.727  -4.920  1.00 14.82           C  
ATOM    508  C   GLU A  33     -28.589  14.669  -6.009  1.00 11.55           C  
ATOM    509  O   GLU A  33     -27.747  13.770  -5.977  1.00  9.46           O  
ATOM    510  CB  GLU A  33     -29.763  15.406  -3.933  1.00 22.23           C  
ATOM    511  CG  GLU A  33     -29.574  14.141  -3.114  1.00 22.23           C  
ATOM    512  CD  GLU A  33     -28.463  14.264  -2.107  1.00 22.23           C  
ATOM    513  OE1 GLU A  33     -28.077  15.369  -1.802  1.00 22.23           O  
ATOM    514  OE2 GLU A  33     -28.015  13.259  -1.616  1.00 22.23           O  
ATOM    515  H   GLU A  33     -29.717  17.525  -5.291  1.00 20.69           H  
ATOM    516  HA  GLU A  33     -27.682  15.733  -4.395  1.00 17.78           H  
ATOM    517 1HB  GLU A  33     -29.876  16.236  -3.235  1.00 26.68           H  
ATOM    518 2HB  GLU A  33     -30.703  15.310  -4.475  1.00 26.68           H  
ATOM    519 1HG  GLU A  33     -30.502  13.916  -2.590  1.00 26.68           H  
ATOM    520 2HG  GLU A  33     -29.358  13.312  -3.787  1.00 26.68           H  
ATOM    521  N   GLU A  34     -29.500  14.797  -6.973  1.00 12.73           N  
ATOM    522  CA  GLU A  34     -29.580  13.889  -8.102  1.00 11.93           C  
ATOM    523  C   GLU A  34     -28.399  14.071  -9.039  1.00 10.54           C  
ATOM    524  O   GLU A  34     -27.902  13.093  -9.598  1.00  9.63           O  
ATOM    525  CB  GLU A  34     -30.887  14.100  -8.861  1.00 17.89           C  
ATOM    526  CG  GLU A  34     -32.129  13.667  -8.097  1.00 17.89           C  
ATOM    527  CD  GLU A  34     -33.401  13.926  -8.854  1.00 17.89           C  
ATOM    528  OE1 GLU A  34     -33.344  14.579  -9.868  1.00 17.89           O  
ATOM    529  OE2 GLU A  34     -34.432  13.468  -8.419  1.00 17.89           O  
ATOM    530  H   GLU A  34     -30.163  15.557  -6.921  1.00 15.28           H  
ATOM    531  HA  GLU A  34     -29.559  12.866  -7.724  1.00 14.32           H  
ATOM    532 1HB  GLU A  34     -30.998  15.155  -9.111  1.00 21.47           H  
ATOM    533 2HB  GLU A  34     -30.859  13.542  -9.797  1.00 21.47           H  
ATOM    534 1HG  GLU A  34     -32.057  12.600  -7.884  1.00 21.47           H  
ATOM    535 2HG  GLU A  34     -32.162  14.197  -7.146  1.00 21.47           H  
ATOM    536  N   SER A  35     -27.938  15.319  -9.200  1.00 11.49           N  
ATOM    537  CA  SER A  35     -26.780  15.583 -10.043  1.00 11.10           C  
ATOM    538  C   SER A  35     -25.564  14.894  -9.455  1.00  8.81           C  
ATOM    539  O   SER A  35     -24.782  14.281 -10.183  1.00  9.16           O  
ATOM    540  CB  SER A  35     -26.514  17.072 -10.156  1.00 16.65           C  
ATOM    541  OG  SER A  35     -27.566  17.724 -10.806  1.00 16.65           O  
ATOM    542  H   SER A  35     -28.395  16.100  -8.743  1.00 13.79           H  
ATOM    543  HA  SER A  35     -26.966  15.175 -11.037  1.00 13.32           H  
ATOM    544 1HB  SER A  35     -26.368  17.499  -9.166  1.00 19.98           H  
ATOM    545 2HB  SER A  35     -25.593  17.226 -10.717  1.00 19.98           H  
ATOM    546  HG  SER A  35     -28.238  17.856 -10.130  1.00 19.98           H  
ATOM    547  N   LEU A  36     -25.431  14.976  -8.131  1.00  7.60           N  
ATOM    548  CA  LEU A  36     -24.349  14.322  -7.423  1.00  6.46           C  
ATOM    549  C   LEU A  36     -24.466  12.810  -7.545  1.00  5.92           C  
ATOM    550  O   LEU A  36     -23.455  12.139  -7.734  1.00  5.68           O  
ATOM    551  CB  LEU A  36     -24.317  14.758  -5.964  1.00  9.69           C  
ATOM    552  CG  LEU A  36     -23.196  14.138  -5.127  1.00  9.69           C  
ATOM    553  CD1 LEU A  36     -21.855  14.459  -5.732  1.00  9.69           C  
ATOM    554  CD2 LEU A  36     -23.275  14.684  -3.727  1.00  9.69           C  
ATOM    555  H   LEU A  36     -26.094  15.525  -7.597  1.00  9.12           H  
ATOM    556  HA  LEU A  36     -23.409  14.627  -7.883  1.00  7.75           H  
ATOM    557 1HB  LEU A  36     -24.204  15.840  -5.927  1.00 11.63           H  
ATOM    558 2HB  LEU A  36     -25.266  14.495  -5.498  1.00 11.63           H  
ATOM    559  HG  LEU A  36     -23.300  13.068  -5.112  1.00 11.63           H  
ATOM    560 1HD1 LEU A  36     -21.068  14.011  -5.128  1.00 11.63           H  
ATOM    561 2HD1 LEU A  36     -21.806  14.063  -6.744  1.00 11.63           H  
ATOM    562 3HD1 LEU A  36     -21.730  15.532  -5.752  1.00 11.63           H  
ATOM    563 1HD2 LEU A  36     -22.480  14.245  -3.127  1.00 11.63           H  
ATOM    564 2HD2 LEU A  36     -23.157  15.767  -3.751  1.00 11.63           H  
ATOM    565 3HD2 LEU A  36     -24.243  14.433  -3.292  1.00 11.63           H  
ATOM    566  N   TRP A  37     -25.684  12.266  -7.427  1.00  6.58           N  
ATOM    567  CA  TRP A  37     -25.889  10.832  -7.637  1.00  6.87           C  
ATOM    568  C   TRP A  37     -25.339  10.412  -8.992  1.00  7.53           C  
ATOM    569  O   TRP A  37     -24.634   9.406  -9.095  1.00  7.88           O  
ATOM    570  CB  TRP A  37     -27.360  10.439  -7.564  1.00 10.30           C  
ATOM    571  CG  TRP A  37     -27.538   8.965  -7.782  1.00 10.30           C  
ATOM    572  CD1 TRP A  37     -27.834   8.344  -8.959  1.00 10.30           C  
ATOM    573  CD2 TRP A  37     -27.426   7.911  -6.793  1.00 10.30           C  
ATOM    574  NE1 TRP A  37     -27.902   6.983  -8.773  1.00 10.30           N  
ATOM    575  CE2 TRP A  37     -27.652   6.702  -7.454  1.00 10.30           C  
ATOM    576  CE3 TRP A  37     -27.156   7.899  -5.426  1.00 10.30           C  
ATOM    577  CZ2 TRP A  37     -27.608   5.481  -6.791  1.00 10.30           C  
ATOM    578  CZ3 TRP A  37     -27.115   6.679  -4.760  1.00 10.30           C  
ATOM    579  CH2 TRP A  37     -27.332   5.501  -5.424  1.00 10.30           C  
ATOM    580  H   TRP A  37     -26.480  12.849  -7.203  1.00  7.90           H  
ATOM    581  HA  TRP A  37     -25.350  10.282  -6.874  1.00  8.24           H  
ATOM    582 1HB  TRP A  37     -27.768  10.703  -6.588  1.00 12.37           H  
ATOM    583 2HB  TRP A  37     -27.930  10.973  -8.320  1.00 12.37           H  
ATOM    584  HD1 TRP A  37     -27.987   8.853  -9.910  1.00 12.37           H  
ATOM    585  HE1 TRP A  37     -28.101   6.302  -9.492  1.00 12.37           H  
ATOM    586  HE3 TRP A  37     -26.983   8.832  -4.896  1.00 12.37           H  
ATOM    587  HZ2 TRP A  37     -27.782   4.536  -7.306  1.00 12.37           H  
ATOM    588  HZ3 TRP A  37     -26.906   6.687  -3.692  1.00 12.37           H  
ATOM    589  HH2 TRP A  37     -27.291   4.562  -4.870  1.00 12.37           H  
ATOM    590  N   ASN A  38     -25.675  11.183 -10.028  1.00  8.31           N  
ATOM    591  CA  ASN A  38     -25.199  10.916 -11.375  1.00  9.45           C  
ATOM    592  C   ASN A  38     -23.682  11.056 -11.455  1.00  8.40           C  
ATOM    593  O   ASN A  38     -23.030  10.298 -12.170  1.00  8.82           O  
ATOM    594  CB  ASN A  38     -25.880  11.839 -12.362  1.00 14.17           C  
ATOM    595  CG  ASN A  38     -27.322  11.476 -12.581  1.00 14.17           C  
ATOM    596  OD1 ASN A  38     -27.745  10.346 -12.310  1.00 14.17           O  
ATOM    597  ND2 ASN A  38     -28.089  12.418 -13.067  1.00 14.17           N  
ATOM    598  H   ASN A  38     -26.285  11.977  -9.877  1.00  9.97           H  
ATOM    599  HA  ASN A  38     -25.446   9.885 -11.633  1.00 11.34           H  
ATOM    600 1HB  ASN A  38     -25.826  12.866 -12.002  1.00 17.01           H  
ATOM    601 2HB  ASN A  38     -25.358  11.798 -13.318  1.00 17.01           H  
ATOM    602 1HD2 ASN A  38     -29.058  12.238 -13.234  1.00 17.01           H  
ATOM    603 2HD2 ASN A  38     -27.706  13.319 -13.271  1.00 17.01           H  
ATOM    604  N   LEU A  39     -23.122  12.003 -10.699  1.00  7.33           N  
ATOM    605  CA  LEU A  39     -21.680  12.184 -10.632  1.00  6.41           C  
ATOM    606  C   LEU A  39     -21.029  10.931 -10.048  1.00  5.49           C  
ATOM    607  O   LEU A  39     -19.989  10.496 -10.535  1.00  5.83           O  
ATOM    608  CB  LEU A  39     -21.317  13.411  -9.794  1.00  9.62           C  
ATOM    609  CG  LEU A  39     -19.825  13.727  -9.742  1.00  9.62           C  
ATOM    610  CD1 LEU A  39     -19.346  13.998 -11.165  1.00  9.62           C  
ATOM    611  CD2 LEU A  39     -19.589  14.923  -8.834  1.00  9.62           C  
ATOM    612  H   LEU A  39     -23.710  12.631 -10.168  1.00  8.80           H  
ATOM    613  HA  LEU A  39     -21.301  12.328 -11.643  1.00  7.69           H  
ATOM    614 1HB  LEU A  39     -21.832  14.280 -10.200  1.00 11.54           H  
ATOM    615 2HB  LEU A  39     -21.651  13.257  -8.773  1.00 11.54           H  
ATOM    616  HG  LEU A  39     -19.277  12.867  -9.357  1.00 11.54           H  
ATOM    617 1HD1 LEU A  39     -18.282  14.218 -11.164  1.00 11.54           H  
ATOM    618 2HD1 LEU A  39     -19.530  13.120 -11.783  1.00 11.54           H  
ATOM    619 3HD1 LEU A  39     -19.888  14.849 -11.574  1.00 11.54           H  
ATOM    620 1HD2 LEU A  39     -18.523  15.141  -8.808  1.00 11.54           H  
ATOM    621 2HD2 LEU A  39     -20.130  15.788  -9.217  1.00 11.54           H  
ATOM    622 3HD2 LEU A  39     -19.936  14.693  -7.830  1.00 11.54           H  
ATOM    623  N   TYR A  40     -21.649  10.363  -9.005  1.00  5.12           N  
ATOM    624  CA  TYR A  40     -21.177   9.126  -8.387  1.00  5.29           C  
ATOM    625  C   TYR A  40     -21.229   7.998  -9.395  1.00  5.94           C  
ATOM    626  O   TYR A  40     -20.290   7.215  -9.478  1.00  6.30           O  
ATOM    627  CB  TYR A  40     -21.988   8.787  -7.135  1.00  7.94           C  
ATOM    628  CG  TYR A  40     -21.549   7.521  -6.410  1.00  7.94           C  
ATOM    629  CD1 TYR A  40     -20.239   7.392  -5.986  1.00  7.94           C  
ATOM    630  CD2 TYR A  40     -22.464   6.516  -6.119  1.00  7.94           C  
ATOM    631  CE1 TYR A  40     -19.830   6.273  -5.290  1.00  7.94           C  
ATOM    632  CE2 TYR A  40     -22.055   5.392  -5.418  1.00  7.94           C  
ATOM    633  CZ  TYR A  40     -20.739   5.268  -5.005  1.00  7.94           C  
ATOM    634  OH  TYR A  40     -20.331   4.142  -4.318  1.00  7.94           O  
ATOM    635  H   TYR A  40     -22.477  10.804  -8.632  1.00  6.14           H  
ATOM    636  HA  TYR A  40     -20.136   9.260  -8.094  1.00  6.35           H  
ATOM    637 1HB  TYR A  40     -21.931   9.618  -6.433  1.00  9.52           H  
ATOM    638 2HB  TYR A  40     -23.035   8.669  -7.405  1.00  9.52           H  
ATOM    639  HD1 TYR A  40     -19.525   8.182  -6.206  1.00  9.52           H  
ATOM    640  HD2 TYR A  40     -23.502   6.614  -6.437  1.00  9.52           H  
ATOM    641  HE1 TYR A  40     -18.795   6.183  -4.964  1.00  9.52           H  
ATOM    642  HE2 TYR A  40     -22.773   4.604  -5.190  1.00  9.52           H  
ATOM    643  HH  TYR A  40     -19.406   4.223  -4.042  1.00  9.52           H  
ATOM    644  N   GLU A  41     -22.317   7.916 -10.163  1.00  6.56           N  
ATOM    645  CA  GLU A  41     -22.428   6.927 -11.231  1.00  7.99           C  
ATOM    646  C   GLU A  41     -21.255   7.040 -12.202  1.00  8.88           C  
ATOM    647  O   GLU A  41     -20.644   6.030 -12.556  1.00 10.45           O  
ATOM    648  CB  GLU A  41     -23.745   7.087 -11.993  1.00 11.98           C  
ATOM    649  CG  GLU A  41     -23.931   6.086 -13.124  1.00 11.98           C  
ATOM    650  CD  GLU A  41     -25.237   6.248 -13.851  1.00 11.98           C  
ATOM    651  OE1 GLU A  41     -26.000   7.108 -13.486  1.00 11.98           O  
ATOM    652  OE2 GLU A  41     -25.471   5.506 -14.776  1.00 11.98           O  
ATOM    653  H   GLU A  41     -23.084   8.561 -10.010  1.00  7.87           H  
ATOM    654  HA  GLU A  41     -22.401   5.934 -10.784  1.00  9.59           H  
ATOM    655 1HB  GLU A  41     -24.582   6.979 -11.304  1.00 14.38           H  
ATOM    656 2HB  GLU A  41     -23.805   8.081 -12.427  1.00 14.38           H  
ATOM    657 1HG  GLU A  41     -23.116   6.210 -13.837  1.00 14.38           H  
ATOM    658 2HG  GLU A  41     -23.870   5.078 -12.720  1.00 14.38           H  
ATOM    659  N   ARG A  42     -20.949   8.274 -12.623  1.00  8.55           N  
ATOM    660  CA  ARG A  42     -19.834   8.538 -13.529  1.00  9.88           C  
ATOM    661  C   ARG A  42     -18.520   8.099 -12.896  1.00  8.82           C  
ATOM    662  O   ARG A  42     -17.702   7.438 -13.546  1.00 10.11           O  
ATOM    663  CB  ARG A  42     -19.744  10.026 -13.848  1.00 14.82           C  
ATOM    664  CG  ARG A  42     -20.848  10.595 -14.720  1.00 14.82           C  
ATOM    665  CD  ARG A  42     -20.713  12.071 -14.835  1.00 14.82           C  
ATOM    666  NE  ARG A  42     -21.782  12.669 -15.620  1.00 14.82           N  
ATOM    667  CZ  ARG A  42     -22.068  13.988 -15.626  1.00 14.82           C  
ATOM    668  NH1 ARG A  42     -21.356  14.814 -14.893  1.00 14.82           N  
ATOM    669  NH2 ARG A  42     -23.063  14.451 -16.361  1.00 14.82           N  
ATOM    670  H   ARG A  42     -21.516   9.053 -12.313  1.00 10.26           H  
ATOM    671  HA  ARG A  42     -19.989   7.980 -14.452  1.00 11.86           H  
ATOM    672 1HB  ARG A  42     -19.737  10.599 -12.925  1.00 17.78           H  
ATOM    673 2HB  ARG A  42     -18.801  10.225 -14.357  1.00 17.78           H  
ATOM    674 1HG  ARG A  42     -20.782  10.164 -15.719  1.00 17.78           H  
ATOM    675 2HG  ARG A  42     -21.822  10.364 -14.289  1.00 17.78           H  
ATOM    676 1HD  ARG A  42     -20.734  12.514 -13.841  1.00 17.78           H  
ATOM    677 2HD  ARG A  42     -19.765  12.310 -15.315  1.00 17.78           H  
ATOM    678  HE  ARG A  42     -22.349  12.059 -16.193  1.00 17.78           H  
ATOM    679 1HH1 ARG A  42     -20.593  14.466 -14.328  1.00 17.78           H  
ATOM    680 2HH1 ARG A  42     -21.570  15.806 -14.876  1.00 17.78           H  
ATOM    681 1HH2 ARG A  42     -23.614  13.818 -16.924  1.00 17.78           H  
ATOM    682 2HH2 ARG A  42     -23.271  15.439 -16.357  1.00 17.78           H  
ATOM    683  N   TRP A  43     -18.350   8.441 -11.620  1.00  7.21           N  
ATOM    684  CA  TRP A  43     -17.179   8.086 -10.842  1.00  7.06           C  
ATOM    685  C   TRP A  43     -17.003   6.579 -10.785  1.00  7.92           C  
ATOM    686  O   TRP A  43     -15.896   6.067 -10.956  1.00  9.07           O  
ATOM    687  CB  TRP A  43     -17.297   8.658  -9.426  1.00 10.59           C  
ATOM    688  CG  TRP A  43     -16.145   8.306  -8.557  1.00 10.59           C  
ATOM    689  CD1 TRP A  43     -14.969   8.978  -8.464  1.00 10.59           C  
ATOM    690  CD2 TRP A  43     -16.043   7.185  -7.650  1.00 10.59           C  
ATOM    691  NE1 TRP A  43     -14.139   8.354  -7.575  1.00 10.59           N  
ATOM    692  CE2 TRP A  43     -14.779   7.251  -7.065  1.00 10.59           C  
ATOM    693  CE3 TRP A  43     -16.906   6.145  -7.299  1.00 10.59           C  
ATOM    694  CZ2 TRP A  43     -14.350   6.309  -6.145  1.00 10.59           C  
ATOM    695  CZ3 TRP A  43     -16.478   5.203  -6.374  1.00 10.59           C  
ATOM    696  CH2 TRP A  43     -15.230   5.284  -5.812  1.00 10.59           C  
ATOM    697  H   TRP A  43     -19.062   8.995 -11.166  1.00  8.65           H  
ATOM    698  HA  TRP A  43     -16.300   8.518 -11.323  1.00  8.47           H  
ATOM    699 1HB  TRP A  43     -17.373   9.744  -9.477  1.00 12.71           H  
ATOM    700 2HB  TRP A  43     -18.203   8.289  -8.952  1.00 12.71           H  
ATOM    701  HD1 TRP A  43     -14.719   9.878  -9.023  1.00 12.71           H  
ATOM    702  HE1 TRP A  43     -13.207   8.677  -7.355  1.00 12.71           H  
ATOM    703  HE3 TRP A  43     -17.897   6.078  -7.743  1.00 12.71           H  
ATOM    704  HZ2 TRP A  43     -13.366   6.352  -5.687  1.00 12.71           H  
ATOM    705  HZ3 TRP A  43     -17.158   4.395  -6.103  1.00 12.71           H  
ATOM    706  HH2 TRP A  43     -14.923   4.528  -5.088  1.00 12.71           H  
ATOM    707  N   ARG A  44     -18.104   5.874 -10.544  1.00  8.32           N  
ATOM    708  CA  ARG A  44     -18.069   4.433 -10.475  1.00 10.88           C  
ATOM    709  C   ARG A  44     -17.728   3.818 -11.818  1.00 10.91           C  
ATOM    710  O   ARG A  44     -16.994   2.834 -11.868  1.00 11.94           O  
ATOM    711  CB  ARG A  44     -19.397   3.867 -10.015  1.00 16.32           C  
ATOM    712  CG  ARG A  44     -19.747   4.072  -8.552  1.00 16.32           C  
ATOM    713  CD  ARG A  44     -20.944   3.281  -8.187  1.00 16.32           C  
ATOM    714  NE  ARG A  44     -22.141   3.746  -8.853  1.00 16.32           N  
ATOM    715  CZ  ARG A  44     -22.729   3.100  -9.878  1.00 16.32           C  
ATOM    716  NH1 ARG A  44     -22.208   1.981 -10.345  1.00 16.32           N  
ATOM    717  NH2 ARG A  44     -23.834   3.587 -10.416  1.00 16.32           N  
ATOM    718  H   ARG A  44     -18.978   6.349 -10.392  1.00  9.98           H  
ATOM    719  HA  ARG A  44     -17.304   4.145  -9.757  1.00 13.06           H  
ATOM    720 1HB  ARG A  44     -20.196   4.326 -10.595  1.00 19.58           H  
ATOM    721 2HB  ARG A  44     -19.423   2.805 -10.226  1.00 19.58           H  
ATOM    722 1HG  ARG A  44     -18.919   3.758  -7.919  1.00 19.58           H  
ATOM    723 2HG  ARG A  44     -19.964   5.122  -8.364  1.00 19.58           H  
ATOM    724 1HD  ARG A  44     -20.788   2.242  -8.467  1.00 19.58           H  
ATOM    725 2HD  ARG A  44     -21.107   3.337  -7.114  1.00 19.58           H  
ATOM    726  HE  ARG A  44     -22.567   4.601  -8.520  1.00 19.58           H  
ATOM    727 1HH1 ARG A  44     -21.356   1.595  -9.950  1.00 19.58           H  
ATOM    728 2HH1 ARG A  44     -22.656   1.503 -11.113  1.00 19.58           H  
ATOM    729 1HH2 ARG A  44     -24.236   4.445 -10.061  1.00 19.58           H  
ATOM    730 2HH2 ARG A  44     -24.277   3.105 -11.185  1.00 19.58           H  
ATOM    731  N   SER A  45     -18.233   4.390 -12.919  1.00 11.57           N  
ATOM    732  CA  SER A  45     -17.927   3.833 -14.236  1.00 14.15           C  
ATOM    733  C   SER A  45     -16.453   4.027 -14.575  1.00 14.20           C  
ATOM    734  O   SER A  45     -15.864   3.214 -15.288  1.00 16.92           O  
ATOM    735  CB  SER A  45     -18.775   4.483 -15.312  1.00 21.23           C  
ATOM    736  OG  SER A  45     -18.381   5.808 -15.540  1.00 21.23           O  
ATOM    737  H   SER A  45     -18.854   5.187 -12.844  1.00 13.88           H  
ATOM    738  HA  SER A  45     -18.140   2.763 -14.218  1.00 16.98           H  
ATOM    739 1HB  SER A  45     -18.698   3.912 -16.237  1.00 25.47           H  
ATOM    740 2HB  SER A  45     -19.818   4.464 -15.002  1.00 25.47           H  
ATOM    741  HG  SER A  45     -18.303   6.216 -14.673  1.00 25.47           H  
ATOM    742  N   HIS A  46     -15.849   5.074 -14.011  1.00 13.20           N  
ATOM    743  CA  HIS A  46     -14.427   5.327 -14.175  1.00 15.46           C  
ATOM    744  C   HIS A  46     -13.619   4.257 -13.451  1.00 15.24           C  
ATOM    745  O   HIS A  46     -12.669   3.703 -14.005  1.00 18.63           O  
ATOM    746  CB  HIS A  46     -14.042   6.716 -13.654  1.00 23.19           C  
ATOM    747  CG  HIS A  46     -12.602   7.062 -13.890  1.00 23.19           C  
ATOM    748  ND1 HIS A  46     -11.597   6.706 -13.016  1.00 23.19           N  
ATOM    749  CD2 HIS A  46     -12.004   7.729 -14.902  1.00 23.19           C  
ATOM    750  CE1 HIS A  46     -10.439   7.140 -13.485  1.00 23.19           C  
ATOM    751  NE2 HIS A  46     -10.658   7.762 -14.630  1.00 23.19           N  
ATOM    752  H   HIS A  46     -16.398   5.736 -13.475  1.00 15.84           H  
ATOM    753  HA  HIS A  46     -14.168   5.276 -15.232  1.00 18.55           H  
ATOM    754 1HB  HIS A  46     -14.660   7.471 -14.142  1.00 27.83           H  
ATOM    755 2HB  HIS A  46     -14.233   6.776 -12.585  1.00 27.83           H  
ATOM    756  HD1 HIS A  46     -11.725   6.366 -12.085  1.00 27.83           H  
ATOM    757  HD2 HIS A  46     -12.389   8.194 -15.811  1.00 27.83           H  
ATOM    758  HE1 HIS A  46      -9.515   6.958 -12.936  1.00 27.83           H  
ATOM    759  N   HIS A  47     -14.018   3.952 -12.220  1.00 12.75           N  
ATOM    760  CA  HIS A  47     -13.292   2.991 -11.401  1.00 13.06           C  
ATOM    761  C   HIS A  47     -13.868   1.569 -11.427  1.00 14.82           C  
ATOM    762  O   HIS A  47     -13.335   0.688 -10.750  1.00 17.27           O  
ATOM    763  CB  HIS A  47     -13.238   3.490  -9.954  1.00 19.59           C  
ATOM    764  CG  HIS A  47     -12.415   4.731  -9.790  1.00 19.59           C  
ATOM    765  ND1 HIS A  47     -11.036   4.716  -9.781  1.00 19.59           N  
ATOM    766  CD2 HIS A  47     -12.777   6.026  -9.651  1.00 19.59           C  
ATOM    767  CE1 HIS A  47     -10.586   5.949  -9.629  1.00 19.59           C  
ATOM    768  NE2 HIS A  47     -11.623   6.763  -9.551  1.00 19.59           N  
ATOM    769  H   HIS A  47     -14.811   4.442 -11.821  1.00 15.30           H  
ATOM    770  HA  HIS A  47     -12.268   2.926 -11.758  1.00 15.67           H  
ATOM    771 1HB  HIS A  47     -14.249   3.700  -9.604  1.00 23.51           H  
ATOM    772 2HB  HIS A  47     -12.820   2.718  -9.313  1.00 23.51           H  
ATOM    773  HD1 HIS A  47     -10.449   3.926  -9.963  1.00 23.51           H  
ATOM    774  HD2 HIS A  47     -13.746   6.522  -9.617  1.00 23.51           H  
ATOM    775  HE1 HIS A  47      -9.514   6.152  -9.594  1.00 23.51           H  
ATOM    776  N   THR A  48     -14.930   1.340 -12.221  1.00 16.86           N  
ATOM    777  CA  THR A  48     -15.623   0.037 -12.386  1.00 21.05           C  
ATOM    778  C   THR A  48     -16.364  -0.393 -11.106  1.00 21.35           C  
ATOM    779  O   THR A  48     -16.687  -1.570 -10.938  1.00 29.74           O  
ATOM    780  CB  THR A  48     -14.684  -1.123 -12.837  1.00 31.58           C  
ATOM    781  OG1 THR A  48     -13.896  -1.606 -11.739  1.00 31.58           O  
ATOM    782  CG2 THR A  48     -13.764  -0.672 -13.970  1.00 31.58           C  
ATOM    783  H   THR A  48     -15.313   2.118 -12.736  1.00 20.23           H  
ATOM    784  HA  THR A  48     -16.375   0.160 -13.166  1.00 25.26           H  
ATOM    785  HB  THR A  48     -15.300  -1.945 -13.205  1.00 37.89           H  
ATOM    786  HG1 THR A  48     -13.507  -0.869 -11.265  1.00 37.89           H  
ATOM    787 1HG2 THR A  48     -13.140  -1.508 -14.282  1.00 37.89           H  
ATOM    788 2HG2 THR A  48     -14.366  -0.335 -14.813  1.00 37.89           H  
ATOM    789 3HG2 THR A  48     -13.126   0.143 -13.636  1.00 37.89           H  
ATOM    790  N   THR A  49     -16.573   0.552 -10.190  1.00 17.28           N  
ATOM    791  CA  THR A  49     -17.191   0.287  -8.897  1.00 18.43           C  
ATOM    792  C   THR A  49     -18.675  -0.066  -8.987  1.00 26.38           C  
ATOM    793  O   THR A  49     -19.459   0.604  -9.661  1.00 63.95           O  
ATOM    794  CB  THR A  49     -16.999   1.497  -7.959  1.00 27.64           C  
ATOM    795  OG1 THR A  49     -15.599   1.720  -7.744  1.00 27.64           O  
ATOM    796  CG2 THR A  49     -17.692   1.272  -6.620  1.00 27.64           C  
ATOM    797  H   THR A  49     -16.323   1.504 -10.416  1.00 20.74           H  
ATOM    798  HA  THR A  49     -16.678  -0.565  -8.453  1.00 22.12           H  
ATOM    799  HB  THR A  49     -17.417   2.379  -8.432  1.00 33.17           H  
ATOM    800  HG1 THR A  49     -15.482   2.471  -7.157  1.00 33.17           H  
ATOM    801 1HG2 THR A  49     -17.542   2.142  -5.982  1.00 33.17           H  
ATOM    802 2HG2 THR A  49     -18.758   1.121  -6.782  1.00 33.17           H  
ATOM    803 3HG2 THR A  49     -17.269   0.392  -6.137  1.00 33.17           H  
ATOM    804  N   SER A  50     -19.042  -1.134  -8.291  1.00 18.91           N  
ATOM    805  CA  SER A  50     -20.417  -1.611  -8.217  1.00 27.55           C  
ATOM    806  C   SER A  50     -20.626  -2.266  -6.863  1.00 26.55           C  
ATOM    807  O   SER A  50     -19.771  -3.019  -6.398  1.00 52.11           O  
ATOM    808  CB  SER A  50     -20.706  -2.594  -9.332  1.00 41.33           C  
ATOM    809  OG  SER A  50     -22.016  -3.082  -9.237  1.00 41.33           O  
ATOM    810  H   SER A  50     -18.334  -1.634  -7.773  1.00 22.69           H  
ATOM    811  HA  SER A  50     -21.095  -0.761  -8.303  1.00 33.06           H  
ATOM    812 1HB  SER A  50     -20.564  -2.104 -10.294  1.00 49.59           H  
ATOM    813 2HB  SER A  50     -20.000  -3.422  -9.280  1.00 49.59           H  
ATOM    814  HG  SER A  50     -22.069  -3.533  -8.391  1.00 49.59           H  
ATOM    815  N   ARG A  51     -21.750  -1.962  -6.218  1.00 42.74           N  
ATOM    816  CA  ARG A  51     -21.975  -2.495  -4.877  1.00 75.79           C  
ATOM    817  C   ARG A  51     -23.252  -3.339  -4.777  1.00 66.46           C  
ATOM    818  O   ARG A  51     -23.184  -4.564  -4.627  1.00134.54           O  
ATOM    819  CB  ARG A  51     -22.088  -1.341  -3.884  1.00113.69           C  
ATOM    820  CG  ARG A  51     -20.916  -0.372  -3.827  1.00113.69           C  
ATOM    821  CD  ARG A  51     -19.670  -0.957  -3.277  1.00113.69           C  
ATOM    822  NE  ARG A  51     -18.633   0.060  -3.208  1.00113.69           N  
ATOM    823  CZ  ARG A  51     -17.357  -0.134  -2.828  1.00113.69           C  
ATOM    824  NH1 ARG A  51     -16.938  -1.328  -2.466  1.00113.69           N  
ATOM    825  NH2 ARG A  51     -16.530   0.897  -2.825  1.00113.69           N  
ATOM    826  H   ARG A  51     -22.427  -1.354  -6.649  1.00 51.29           H  
ATOM    827  HA  ARG A  51     -21.127  -3.111  -4.597  1.00 90.95           H  
ATOM    828 1HB  ARG A  51     -22.966  -0.745  -4.108  1.00136.42           H  
ATOM    829 2HB  ARG A  51     -22.214  -1.746  -2.882  1.00136.42           H  
ATOM    830 1HG  ARG A  51     -20.700  -0.015  -4.833  1.00136.42           H  
ATOM    831 2HG  ARG A  51     -21.191   0.477  -3.200  1.00136.42           H  
ATOM    832 1HD  ARG A  51     -19.849  -1.338  -2.273  1.00136.42           H  
ATOM    833 2HD  ARG A  51     -19.320  -1.763  -3.921  1.00136.42           H  
ATOM    834  HE  ARG A  51     -18.892   1.002  -3.473  1.00136.42           H  
ATOM    835 1HH1 ARG A  51     -17.577  -2.111  -2.473  1.00136.42           H  
ATOM    836 2HH1 ARG A  51     -15.978  -1.462  -2.183  1.00136.42           H  
ATOM    837 1HH2 ARG A  51     -16.867   1.815  -3.106  1.00136.42           H  
ATOM    838 2HH2 ARG A  51     -15.568   0.779  -2.544  1.00136.42           H  
ATOM    839  N   SER A  52     -24.394  -2.663  -4.863  1.00 44.28           N  
ATOM    840  CA  SER A  52     -25.755  -3.196  -4.744  1.00 40.13           C  
ATOM    841  C   SER A  52     -26.644  -1.983  -4.594  1.00 34.33           C  
ATOM    842  O   SER A  52     -26.131  -0.894  -4.390  1.00 34.49           O  
ATOM    843  CB  SER A  52     -25.931  -4.134  -3.552  1.00 60.20           C  
ATOM    844  OG  SER A  52     -25.808  -3.461  -2.328  1.00 60.20           O  
ATOM    845  H   SER A  52     -24.325  -1.670  -5.014  1.00 53.14           H  
ATOM    846  HA  SER A  52     -26.024  -3.723  -5.661  1.00 48.16           H  
ATOM    847 1HB  SER A  52     -26.918  -4.593  -3.609  1.00 72.23           H  
ATOM    848 2HB  SER A  52     -25.210  -4.944  -3.597  1.00 72.23           H  
ATOM    849  HG  SER A  52     -25.867  -4.140  -1.650  1.00 72.23           H  
ATOM    850  N   ILE A  53     -27.957  -2.126  -4.690  1.00 33.59           N  
ATOM    851  CA  ILE A  53     -28.806  -0.940  -4.538  1.00 30.61           C  
ATOM    852  C   ILE A  53     -28.549  -0.275  -3.180  1.00 24.02           C  
ATOM    853  O   ILE A  53     -28.332   0.940  -3.099  1.00 20.45           O  
ATOM    854  CB  ILE A  53     -30.293  -1.305  -4.669  1.00 45.91           C  
ATOM    855  CG1 ILE A  53     -30.598  -1.732  -6.107  1.00 45.91           C  
ATOM    856  CG2 ILE A  53     -31.159  -0.123  -4.263  1.00 45.91           C  
ATOM    857  CD1 ILE A  53     -31.953  -2.381  -6.270  1.00 45.91           C  
ATOM    858  H   ILE A  53     -28.365  -3.034  -4.864  1.00 40.31           H  
ATOM    859  HA  ILE A  53     -28.556  -0.229  -5.322  1.00 36.73           H  
ATOM    860  HB  ILE A  53     -30.517  -2.153  -4.024  1.00 55.10           H  
ATOM    861 1HG1 ILE A  53     -30.556  -0.856  -6.754  1.00 55.10           H  
ATOM    862 2HG1 ILE A  53     -29.837  -2.439  -6.438  1.00 55.10           H  
ATOM    863 1HG2 ILE A  53     -32.211  -0.395  -4.352  1.00 55.10           H  
ATOM    864 2HG2 ILE A  53     -30.942   0.150  -3.231  1.00 55.10           H  
ATOM    865 3HG2 ILE A  53     -30.947   0.725  -4.914  1.00 55.10           H  
ATOM    866 1HD1 ILE A  53     -32.101  -2.657  -7.314  1.00 55.10           H  
ATOM    867 2HD1 ILE A  53     -32.005  -3.275  -5.647  1.00 55.10           H  
ATOM    868 3HD1 ILE A  53     -32.730  -1.681  -5.967  1.00 55.10           H  
ATOM    869  N   GLU A  54     -28.558  -1.095  -2.129  1.00 24.16           N  
ATOM    870  CA  GLU A  54     -28.264  -0.664  -0.770  1.00 20.87           C  
ATOM    871  C   GLU A  54     -26.851  -0.121  -0.638  1.00 18.10           C  
ATOM    872  O   GLU A  54     -26.645   0.954  -0.069  1.00 14.74           O  
ATOM    873  CB  GLU A  54     -28.434  -1.828   0.203  1.00 31.30           C  
ATOM    874  CG  GLU A  54     -28.124  -1.481   1.652  1.00 31.30           C  
ATOM    875  CD  GLU A  54     -28.274  -2.654   2.580  1.00 31.30           C  
ATOM    876  OE1 GLU A  54     -28.739  -3.679   2.142  1.00 31.30           O  
ATOM    877  OE2 GLU A  54     -27.906  -2.531   3.727  1.00 31.30           O  
ATOM    878  H   GLU A  54     -28.767  -2.071  -2.284  1.00 28.99           H  
ATOM    879  HA  GLU A  54     -28.961   0.129  -0.501  1.00 25.04           H  
ATOM    880 1HB  GLU A  54     -29.461  -2.192   0.158  1.00 37.57           H  
ATOM    881 2HB  GLU A  54     -27.783  -2.652  -0.092  1.00 37.57           H  
ATOM    882 1HG  GLU A  54     -27.101  -1.112   1.713  1.00 37.57           H  
ATOM    883 2HG  GLU A  54     -28.791  -0.682   1.971  1.00 37.57           H  
ATOM    884  N   GLY A  55     -25.886  -0.895  -1.140  1.00 21.09           N  
ATOM    885  CA  GLY A  55     -24.475  -0.559  -1.059  1.00 20.64           C  
ATOM    886  C   GLY A  55     -24.153   0.753  -1.743  1.00 16.35           C  
ATOM    887  O   GLY A  55     -23.423   1.567  -1.189  1.00 13.21           O  
ATOM    888  H   GLY A  55     -26.133  -1.761  -1.600  1.00 25.31           H  
ATOM    889 1HA  GLY A  55     -24.179  -0.505  -0.011  1.00 24.77           H  
ATOM    890 2HA  GLY A  55     -23.891  -1.360  -1.510  1.00 24.77           H  
ATOM    891  N   MET A  56     -24.705   0.965  -2.936  1.00 17.66           N  
ATOM    892  CA  MET A  56     -24.470   2.192  -3.680  1.00 15.73           C  
ATOM    893  C   MET A  56     -25.054   3.378  -2.955  1.00 11.41           C  
ATOM    894  O   MET A  56     -24.430   4.431  -2.922  1.00  9.67           O  
ATOM    895  CB  MET A  56     -25.062   2.104  -5.083  1.00 23.59           C  
ATOM    896  CG  MET A  56     -24.324   1.180  -6.040  1.00 23.59           C  
ATOM    897  SD  MET A  56     -24.958   1.298  -7.722  1.00 23.59           S  
ATOM    898  CE  MET A  56     -26.530   0.455  -7.551  1.00 23.59           C  
ATOM    899  H   MET A  56     -25.288   0.257  -3.346  1.00 21.19           H  
ATOM    900  HA  MET A  56     -23.395   2.349  -3.760  1.00 18.88           H  
ATOM    901 1HB  MET A  56     -26.091   1.752  -5.018  1.00 28.31           H  
ATOM    902 2HB  MET A  56     -25.084   3.098  -5.532  1.00 28.31           H  
ATOM    903 1HG  MET A  56     -23.267   1.442  -6.052  1.00 28.31           H  
ATOM    904 2HG  MET A  56     -24.414   0.150  -5.709  1.00 28.31           H  
ATOM    905 1HE  MET A  56     -27.046   0.449  -8.512  1.00 28.31           H  
ATOM    906 2HE  MET A  56     -26.359  -0.571  -7.224  1.00 28.31           H  
ATOM    907 3HE  MET A  56     -27.143   0.974  -6.813  1.00 28.31           H  
ATOM    908  N   HIS A  57     -26.232   3.210  -2.350  1.00 11.15           N  
ATOM    909  CA  HIS A  57     -26.821   4.290  -1.572  1.00  9.33           C  
ATOM    910  C   HIS A  57     -25.943   4.693  -0.396  1.00  7.27           C  
ATOM    911  O   HIS A  57     -25.689   5.879  -0.181  1.00  5.99           O  
ATOM    912  CB  HIS A  57     -28.199   3.920  -1.032  1.00 14.00           C  
ATOM    913  CG  HIS A  57     -28.753   5.008  -0.170  1.00 14.00           C  
ATOM    914  ND1 HIS A  57     -29.264   6.180  -0.686  1.00 14.00           N  
ATOM    915  CD2 HIS A  57     -28.840   5.115   1.175  1.00 14.00           C  
ATOM    916  CE1 HIS A  57     -29.646   6.962   0.309  1.00 14.00           C  
ATOM    917  NE2 HIS A  57     -29.389   6.346   1.450  1.00 14.00           N  
ATOM    918  H   HIS A  57     -26.739   2.335  -2.436  1.00 13.38           H  
ATOM    919  HA  HIS A  57     -26.940   5.165  -2.204  1.00 11.20           H  
ATOM    920 1HB  HIS A  57     -28.887   3.744  -1.859  1.00 16.79           H  
ATOM    921 2HB  HIS A  57     -28.140   3.004  -0.446  1.00 16.79           H  
ATOM    922  HD1 HIS A  57     -29.205   6.477  -1.638  1.00 16.79           H  
ATOM    923  HD2 HIS A  57     -28.553   4.451   1.991  1.00 16.79           H  
ATOM    924  HE1 HIS A  57     -30.079   7.943   0.108  1.00 16.79           H  
ATOM    925  N   LYS A  58     -25.512   3.707   0.379  1.00  8.04           N  
ATOM    926  CA  LYS A  58     -24.698   3.960   1.554  1.00  7.42           C  
ATOM    927  C   LYS A  58     -23.319   4.503   1.196  1.00  5.93           C  
ATOM    928  O   LYS A  58     -22.837   5.442   1.836  1.00  5.38           O  
ATOM    929  CB  LYS A  58     -24.612   2.682   2.380  1.00 11.13           C  
ATOM    930  CG  LYS A  58     -25.937   2.348   3.061  1.00 11.13           C  
ATOM    931  CD  LYS A  58     -25.884   1.052   3.854  1.00 11.13           C  
ATOM    932  CE  LYS A  58     -27.191   0.840   4.610  1.00 11.13           C  
ATOM    933  NZ  LYS A  58     -27.219  -0.451   5.348  1.00 11.13           N  
ATOM    934  H   LYS A  58     -25.765   2.752   0.155  1.00  9.65           H  
ATOM    935  HA  LYS A  58     -25.200   4.717   2.158  1.00  8.90           H  
ATOM    936 1HB  LYS A  58     -24.336   1.844   1.739  1.00 13.36           H  
ATOM    937 2HB  LYS A  58     -23.845   2.784   3.148  1.00 13.36           H  
ATOM    938 1HG  LYS A  58     -26.209   3.160   3.735  1.00 13.36           H  
ATOM    939 2HG  LYS A  58     -26.714   2.259   2.302  1.00 13.36           H  
ATOM    940 1HD  LYS A  58     -25.721   0.212   3.178  1.00 13.36           H  
ATOM    941 2HD  LYS A  58     -25.061   1.090   4.567  1.00 13.36           H  
ATOM    942 1HE  LYS A  58     -27.311   1.652   5.326  1.00 13.36           H  
ATOM    943 2HE  LYS A  58     -28.025   0.864   3.909  1.00 13.36           H  
ATOM    944 1HZ  LYS A  58     -28.097  -0.537   5.839  1.00 13.36           H  
ATOM    945 2HZ  LYS A  58     -27.137  -1.218   4.690  1.00 13.36           H  
ATOM    946 3HZ  LYS A  58     -26.458  -0.487   6.010  1.00 13.36           H  
ATOM    947  N   ARG A  59     -22.708   3.953   0.148  1.00  5.88           N  
ATOM    948  CA  ARG A  59     -21.416   4.437  -0.308  1.00  5.23           C  
ATOM    949  C   ARG A  59     -21.548   5.817  -0.889  1.00  4.23           C  
ATOM    950  O   ARG A  59     -20.649   6.635  -0.726  1.00  3.80           O  
ATOM    951  CB  ARG A  59     -20.813   3.492  -1.322  1.00  7.85           C  
ATOM    952  CG  ARG A  59     -20.364   2.185  -0.721  1.00  7.85           C  
ATOM    953  CD  ARG A  59     -19.211   2.418   0.173  1.00  7.85           C  
ATOM    954  NE  ARG A  59     -18.746   1.201   0.799  1.00  7.85           N  
ATOM    955  CZ  ARG A  59     -17.836   1.169   1.788  1.00  7.85           C  
ATOM    956  NH1 ARG A  59     -17.295   2.289   2.222  1.00  7.85           N  
ATOM    957  NH2 ARG A  59     -17.485   0.013   2.325  1.00  7.85           N  
ATOM    958  H   ARG A  59     -23.132   3.179  -0.340  1.00  7.06           H  
ATOM    959  HA  ARG A  59     -20.744   4.487   0.550  1.00  6.28           H  
ATOM    960 1HB  ARG A  59     -21.541   3.272  -2.101  1.00  9.41           H  
ATOM    961 2HB  ARG A  59     -19.948   3.956  -1.794  1.00  9.41           H  
ATOM    962 1HG  ARG A  59     -21.171   1.749  -0.133  1.00  9.41           H  
ATOM    963 2HG  ARG A  59     -20.067   1.495  -1.506  1.00  9.41           H  
ATOM    964 1HD  ARG A  59     -18.388   2.838  -0.404  1.00  9.41           H  
ATOM    965 2HD  ARG A  59     -19.495   3.117   0.959  1.00  9.41           H  
ATOM    966  HE  ARG A  59     -19.145   0.324   0.491  1.00  9.41           H  
ATOM    967 1HH1 ARG A  59     -17.525   3.181   1.793  1.00  9.41           H  
ATOM    968 2HH1 ARG A  59     -16.619   2.253   2.976  1.00  9.41           H  
ATOM    969 1HH2 ARG A  59     -17.899  -0.846   1.996  1.00  9.41           H  
ATOM    970 2HH2 ARG A  59     -16.786  -0.009   3.060  1.00  9.41           H  
ATOM    971  N   PHE A  60     -22.681   6.084  -1.528  1.00  4.35           N  
ATOM    972  CA  PHE A  60     -23.007   7.398  -2.032  1.00  3.77           C  
ATOM    973  C   PHE A  60     -23.068   8.428  -0.934  1.00  3.42           C  
ATOM    974  O   PHE A  60     -22.540   9.524  -1.088  1.00  3.14           O  
ATOM    975  CB  PHE A  60     -24.313   7.420  -2.769  1.00  5.66           C  
ATOM    976  CG  PHE A  60     -24.673   8.806  -3.132  1.00  5.66           C  
ATOM    977  CD1 PHE A  60     -24.010   9.430  -4.156  1.00  5.66           C  
ATOM    978  CD2 PHE A  60     -25.662   9.492  -2.450  1.00  5.66           C  
ATOM    979  CE1 PHE A  60     -24.319  10.712  -4.505  1.00  5.66           C  
ATOM    980  CE2 PHE A  60     -25.979  10.786  -2.800  1.00  5.66           C  
ATOM    981  CZ  PHE A  60     -25.306  11.400  -3.834  1.00  5.66           C  
ATOM    982  H   PHE A  60     -23.358   5.351  -1.674  1.00  5.22           H  
ATOM    983  HA  PHE A  60     -22.226   7.694  -2.732  1.00  4.52           H  
ATOM    984 1HB  PHE A  60     -24.238   6.830  -3.681  1.00  6.79           H  
ATOM    985 2HB  PHE A  60     -25.109   7.004  -2.161  1.00  6.79           H  
ATOM    986  HD1 PHE A  60     -23.232   8.889  -4.683  1.00  6.79           H  
ATOM    987  HD2 PHE A  60     -26.189   9.000  -1.631  1.00  6.79           H  
ATOM    988  HE1 PHE A  60     -23.778  11.175  -5.324  1.00  6.79           H  
ATOM    989  HE2 PHE A  60     -26.759  11.320  -2.260  1.00  6.79           H  
ATOM    990  HZ  PHE A  60     -25.554  12.423  -4.116  1.00  6.79           H  
ATOM    991  N   ASN A  61     -23.753   8.104   0.159  1.00  3.78           N  
ATOM    992  CA  ASN A  61     -23.865   9.032   1.273  1.00  3.91           C  
ATOM    993  C   ASN A  61     -22.471   9.396   1.794  1.00  3.22           C  
ATOM    994  O   ASN A  61     -22.189  10.566   2.073  1.00  3.36           O  
ATOM    995  CB  ASN A  61     -24.717   8.421   2.366  1.00  5.87           C  
ATOM    996  CG  ASN A  61     -26.167   8.331   1.975  1.00  5.87           C  
ATOM    997  OD1 ASN A  61     -26.630   9.037   1.071  1.00  5.87           O  
ATOM    998  ND2 ASN A  61     -26.889   7.461   2.633  1.00  5.87           N  
ATOM    999  H   ASN A  61     -24.210   7.202   0.217  1.00  4.54           H  
ATOM   1000  HA  ASN A  61     -24.338   9.950   0.922  1.00  4.69           H  
ATOM   1001 1HB  ASN A  61     -24.352   7.419   2.598  1.00  7.04           H  
ATOM   1002 2HB  ASN A  61     -24.633   9.019   3.273  1.00  7.04           H  
ATOM   1003 1HD2 ASN A  61     -27.858   7.330   2.404  1.00  7.04           H  
ATOM   1004 2HD2 ASN A  61     -26.471   6.907   3.352  1.00  7.04           H  
ATOM   1005  N   VAL A  62     -21.595   8.390   1.875  1.00  2.94           N  
ATOM   1006  CA  VAL A  62     -20.214   8.600   2.285  1.00  2.82           C  
ATOM   1007  C   VAL A  62     -19.460   9.421   1.245  1.00  2.32           C  
ATOM   1008  O   VAL A  62     -18.717  10.337   1.598  1.00  2.10           O  
ATOM   1009  CB  VAL A  62     -19.502   7.257   2.498  1.00  4.23           C  
ATOM   1010  CG1 VAL A  62     -18.028   7.496   2.743  1.00  4.23           C  
ATOM   1011  CG2 VAL A  62     -20.127   6.529   3.676  1.00  4.23           C  
ATOM   1012  H   VAL A  62     -21.902   7.445   1.661  1.00  3.53           H  
ATOM   1013  HA  VAL A  62     -20.213   9.147   3.229  1.00  3.38           H  
ATOM   1014  HB  VAL A  62     -19.597   6.649   1.599  1.00  5.08           H  
ATOM   1015 1HG1 VAL A  62     -17.527   6.539   2.882  1.00  5.08           H  
ATOM   1016 2HG1 VAL A  62     -17.598   8.010   1.884  1.00  5.08           H  
ATOM   1017 3HG1 VAL A  62     -17.901   8.107   3.636  1.00  5.08           H  
ATOM   1018 1HG2 VAL A  62     -19.624   5.574   3.823  1.00  5.08           H  
ATOM   1019 2HG2 VAL A  62     -20.021   7.136   4.575  1.00  5.08           H  
ATOM   1020 3HG2 VAL A  62     -21.184   6.355   3.479  1.00  5.08           H  
ATOM   1021  N   PHE A  63     -19.673   9.084  -0.029  1.00  2.68           N  
ATOM   1022  CA  PHE A  63     -19.079   9.759  -1.171  1.00  3.27           C  
ATOM   1023  C   PHE A  63     -19.392  11.231  -1.121  1.00  3.33           C  
ATOM   1024  O   PHE A  63     -18.481  12.041  -1.216  1.00  4.00           O  
ATOM   1025  CB  PHE A  63     -19.593   9.136  -2.473  1.00  4.91           C  
ATOM   1026  CG  PHE A  63     -19.141   9.779  -3.753  1.00  4.91           C  
ATOM   1027  CD1 PHE A  63     -17.883   9.523  -4.281  1.00  4.91           C  
ATOM   1028  CD2 PHE A  63     -19.999  10.618  -4.453  1.00  4.91           C  
ATOM   1029  CE1 PHE A  63     -17.493  10.089  -5.480  1.00  4.91           C  
ATOM   1030  CE2 PHE A  63     -19.611  11.185  -5.652  1.00  4.91           C  
ATOM   1031  CZ  PHE A  63     -18.358  10.917  -6.166  1.00  4.91           C  
ATOM   1032  H   PHE A  63     -20.280   8.307  -0.225  1.00  3.22           H  
ATOM   1033  HA  PHE A  63     -18.000   9.636  -1.125  1.00  3.92           H  
ATOM   1034 1HB  PHE A  63     -19.298   8.089  -2.504  1.00  5.89           H  
ATOM   1035 2HB  PHE A  63     -20.676   9.156  -2.471  1.00  5.89           H  
ATOM   1036  HD1 PHE A  63     -17.206   8.860  -3.744  1.00  5.89           H  
ATOM   1037  HD2 PHE A  63     -20.992  10.820  -4.050  1.00  5.89           H  
ATOM   1038  HE1 PHE A  63     -16.504   9.878  -5.886  1.00  5.89           H  
ATOM   1039  HE2 PHE A  63     -20.294  11.838  -6.194  1.00  5.89           H  
ATOM   1040  HZ  PHE A  63     -18.053  11.361  -7.113  1.00  5.89           H  
ATOM   1041  N   LYS A  64     -20.670  11.571  -0.951  1.00  3.61           N  
ATOM   1042  CA  LYS A  64     -21.119  12.951  -0.816  1.00  4.29           C  
ATOM   1043  C   LYS A  64     -20.331  13.710   0.226  1.00  3.74           C  
ATOM   1044  O   LYS A  64     -19.841  14.807  -0.044  1.00  4.05           O  
ATOM   1045  CB  LYS A  64     -22.604  13.001  -0.464  1.00  6.44           C  
ATOM   1046  CG  LYS A  64     -23.128  14.410  -0.211  1.00  6.44           C  
ATOM   1047  CD  LYS A  64     -24.631  14.420   0.027  1.00  6.44           C  
ATOM   1048  CE  LYS A  64     -25.117  15.824   0.358  1.00  6.44           C  
ATOM   1049  NZ  LYS A  64     -26.589  15.875   0.563  1.00  6.44           N  
ATOM   1050  H   LYS A  64     -21.360  10.841  -0.904  1.00  4.33           H  
ATOM   1051  HA  LYS A  64     -20.970  13.453  -1.773  1.00  5.15           H  
ATOM   1052 1HB  LYS A  64     -23.186  12.566  -1.277  1.00  7.72           H  
ATOM   1053 2HB  LYS A  64     -22.791  12.404   0.428  1.00  7.72           H  
ATOM   1054 1HG  LYS A  64     -22.641  14.808   0.679  1.00  7.72           H  
ATOM   1055 2HG  LYS A  64     -22.888  15.063  -1.046  1.00  7.72           H  
ATOM   1056 1HD  LYS A  64     -25.147  14.068  -0.867  1.00  7.72           H  
ATOM   1057 2HD  LYS A  64     -24.877  13.754   0.854  1.00  7.72           H  
ATOM   1058 1HE  LYS A  64     -24.624  16.160   1.269  1.00  7.72           H  
ATOM   1059 2HE  LYS A  64     -24.851  16.500  -0.455  1.00  7.72           H  
ATOM   1060 1HZ  LYS A  64     -26.866  16.819   0.786  1.00  7.72           H  
ATOM   1061 2HZ  LYS A  64     -27.062  15.584  -0.285  1.00  7.72           H  
ATOM   1062 3HZ  LYS A  64     -26.850  15.260   1.320  1.00  7.72           H  
ATOM   1063  N   LYS A  65     -20.206  13.123   1.415  1.00  3.31           N  
ATOM   1064  CA  LYS A  65     -19.456  13.749   2.492  1.00  3.26           C  
ATOM   1065  C   LYS A  65     -18.000  13.964   2.083  1.00  2.39           C  
ATOM   1066  O   LYS A  65     -17.411  15.008   2.374  1.00  2.52           O  
ATOM   1067  CB  LYS A  65     -19.532  12.878   3.742  1.00  4.89           C  
ATOM   1068  CG  LYS A  65     -20.909  12.836   4.386  1.00  4.89           C  
ATOM   1069  CD  LYS A  65     -20.923  11.911   5.593  1.00  4.89           C  
ATOM   1070  CE  LYS A  65     -22.307  11.841   6.222  1.00  4.89           C  
ATOM   1071  NZ  LYS A  65     -22.340  10.913   7.387  1.00  4.89           N  
ATOM   1072  H   LYS A  65     -20.656  12.227   1.583  1.00  3.97           H  
ATOM   1073  HA  LYS A  65     -19.896  14.723   2.706  1.00  3.91           H  
ATOM   1074 1HB  LYS A  65     -19.247  11.856   3.496  1.00  5.87           H  
ATOM   1075 2HB  LYS A  65     -18.825  13.245   4.486  1.00  5.87           H  
ATOM   1076 1HG  LYS A  65     -21.192  13.840   4.705  1.00  5.87           H  
ATOM   1077 2HG  LYS A  65     -21.641  12.485   3.661  1.00  5.87           H  
ATOM   1078 1HD  LYS A  65     -20.622  10.908   5.286  1.00  5.87           H  
ATOM   1079 2HD  LYS A  65     -20.214  12.272   6.338  1.00  5.87           H  
ATOM   1080 1HE  LYS A  65     -22.601  12.835   6.554  1.00  5.87           H  
ATOM   1081 2HE  LYS A  65     -23.022  11.494   5.476  1.00  5.87           H  
ATOM   1082 1HZ  LYS A  65     -23.273  10.893   7.775  1.00  5.87           H  
ATOM   1083 2HZ  LYS A  65     -22.082   9.984   7.085  1.00  5.87           H  
ATOM   1084 3HZ  LYS A  65     -21.690  11.232   8.091  1.00  5.87           H  
ATOM   1085  N   ASN A  66     -17.439  12.981   1.383  1.00  1.94           N  
ATOM   1086  CA  ASN A  66     -16.071  13.050   0.911  1.00  1.62           C  
ATOM   1087  C   ASN A  66     -15.893  14.062  -0.212  1.00  1.47           C  
ATOM   1088  O   ASN A  66     -14.850  14.705  -0.292  1.00  1.86           O  
ATOM   1089  CB  ASN A  66     -15.623  11.688   0.479  1.00  2.43           C  
ATOM   1090  CG  ASN A  66     -15.405  10.773   1.647  1.00  2.43           C  
ATOM   1091  OD1 ASN A  66     -15.256  11.203   2.797  1.00  2.43           O  
ATOM   1092  ND2 ASN A  66     -15.357   9.506   1.354  1.00  2.43           N  
ATOM   1093  H   ASN A  66     -17.968  12.138   1.198  1.00  2.33           H  
ATOM   1094  HA  ASN A  66     -15.442  13.377   1.740  1.00  1.94           H  
ATOM   1095 1HB  ASN A  66     -16.374  11.246  -0.176  1.00  2.92           H  
ATOM   1096 2HB  ASN A  66     -14.698  11.767  -0.090  1.00  2.92           H  
ATOM   1097 1HD2 ASN A  66     -15.180   8.819   2.059  1.00  2.92           H  
ATOM   1098 2HD2 ASN A  66     -15.483   9.227   0.406  1.00  2.92           H  
ATOM   1099  N   VAL A  67     -16.918  14.232  -1.055  1.00  1.40           N  
ATOM   1100  CA  VAL A  67     -16.876  15.229  -2.116  1.00  1.55           C  
ATOM   1101  C   VAL A  67     -16.801  16.593  -1.501  1.00  1.68           C  
ATOM   1102  O   VAL A  67     -16.029  17.435  -1.950  1.00  2.02           O  
ATOM   1103  CB  VAL A  67     -18.120  15.177  -3.032  1.00  2.33           C  
ATOM   1104  CG1 VAL A  67     -18.106  16.376  -3.964  1.00  2.33           C  
ATOM   1105  CG2 VAL A  67     -18.131  13.910  -3.861  1.00  2.33           C  
ATOM   1106  H   VAL A  67     -17.739  13.656  -0.962  1.00  1.68           H  
ATOM   1107  HA  VAL A  67     -15.983  15.070  -2.715  1.00  1.86           H  
ATOM   1108  HB  VAL A  67     -19.021  15.229  -2.421  1.00  2.79           H  
ATOM   1109 1HG1 VAL A  67     -18.990  16.343  -4.597  1.00  2.79           H  
ATOM   1110 2HG1 VAL A  67     -18.113  17.295  -3.378  1.00  2.79           H  
ATOM   1111 3HG1 VAL A  67     -17.211  16.346  -4.585  1.00  2.79           H  
ATOM   1112 1HG2 VAL A  67     -19.012  13.903  -4.499  1.00  2.79           H  
ATOM   1113 2HG2 VAL A  67     -17.241  13.882  -4.479  1.00  2.79           H  
ATOM   1114 3HG2 VAL A  67     -18.147  13.038  -3.220  1.00  2.79           H  
ATOM   1115  N   LEU A  68     -17.608  16.805  -0.466  1.00  1.88           N  
ATOM   1116  CA  LEU A  68     -17.629  18.065   0.243  1.00  2.37           C  
ATOM   1117  C   LEU A  68     -16.286  18.329   0.913  1.00  2.29           C  
ATOM   1118  O   LEU A  68     -15.804  19.458   0.897  1.00  2.53           O  
ATOM   1119  CB  LEU A  68     -18.753  18.041   1.275  1.00  3.56           C  
ATOM   1120  CG  LEU A  68     -20.167  18.027   0.681  1.00  3.56           C  
ATOM   1121  CD1 LEU A  68     -21.179  17.794   1.793  1.00  3.56           C  
ATOM   1122  CD2 LEU A  68     -20.421  19.345  -0.033  1.00  3.56           C  
ATOM   1123  H   LEU A  68     -18.239  16.069  -0.170  1.00  2.26           H  
ATOM   1124  HA  LEU A  68     -17.822  18.863  -0.472  1.00  2.84           H  
ATOM   1125 1HB  LEU A  68     -18.644  17.154   1.895  1.00  4.27           H  
ATOM   1126 2HB  LEU A  68     -18.666  18.921   1.911  1.00  4.27           H  
ATOM   1127  HG  LEU A  68     -20.256  17.210  -0.033  1.00  4.27           H  
ATOM   1128 1HD1 LEU A  68     -22.184  17.775   1.372  1.00  4.27           H  
ATOM   1129 2HD1 LEU A  68     -20.971  16.840   2.279  1.00  4.27           H  
ATOM   1130 3HD1 LEU A  68     -21.106  18.598   2.525  1.00  4.27           H  
ATOM   1131 1HD2 LEU A  68     -21.423  19.339  -0.462  1.00  4.27           H  
ATOM   1132 2HD2 LEU A  68     -20.336  20.167   0.679  1.00  4.27           H  
ATOM   1133 3HD2 LEU A  68     -19.686  19.476  -0.828  1.00  4.27           H  
ATOM   1134  N   HIS A  69     -15.660  17.278   1.455  1.00  2.26           N  
ATOM   1135  CA  HIS A  69     -14.339  17.409   2.060  1.00  2.85           C  
ATOM   1136  C   HIS A  69     -13.326  17.885   1.026  1.00  2.11           C  
ATOM   1137  O   HIS A  69     -12.641  18.887   1.232  1.00  2.59           O  
ATOM   1138  CB  HIS A  69     -13.854  16.071   2.637  1.00  4.28           C  
ATOM   1139  CG  HIS A  69     -12.522  16.177   3.311  1.00  4.28           C  
ATOM   1140  ND1 HIS A  69     -12.386  16.557   4.629  1.00  4.28           N  
ATOM   1141  CD2 HIS A  69     -11.266  15.999   2.839  1.00  4.28           C  
ATOM   1142  CE1 HIS A  69     -11.102  16.592   4.944  1.00  4.28           C  
ATOM   1143  NE2 HIS A  69     -10.404  16.264   3.874  1.00  4.28           N  
ATOM   1144  H   HIS A  69     -16.119  16.375   1.475  1.00  2.71           H  
ATOM   1145  HA  HIS A  69     -14.370  18.142   2.865  1.00  3.42           H  
ATOM   1146 1HB  HIS A  69     -14.580  15.702   3.363  1.00  5.13           H  
ATOM   1147 2HB  HIS A  69     -13.778  15.330   1.844  1.00  5.13           H  
ATOM   1148  HD2 HIS A  69     -10.991  15.711   1.824  1.00  5.13           H  
ATOM   1149  HE1 HIS A  69     -10.690  16.860   5.916  1.00  5.13           H  
ATOM   1150  HE2 HIS A  69      -9.391  16.228   3.823  1.00  5.13           H  
ATOM   1151  N   VAL A  70     -13.257  17.157  -0.088  1.00  1.78           N  
ATOM   1152  CA  VAL A  70     -12.354  17.446  -1.193  1.00  1.87           C  
ATOM   1153  C   VAL A  70     -12.564  18.835  -1.770  1.00  2.38           C  
ATOM   1154  O   VAL A  70     -11.605  19.580  -1.980  1.00  2.85           O  
ATOM   1155  CB  VAL A  70     -12.560  16.390  -2.294  1.00  2.81           C  
ATOM   1156  CG1 VAL A  70     -11.844  16.799  -3.550  1.00  2.81           C  
ATOM   1157  CG2 VAL A  70     -12.017  15.054  -1.816  1.00  2.81           C  
ATOM   1158  H   VAL A  70     -13.859  16.349  -0.172  1.00  2.14           H  
ATOM   1159  HA  VAL A  70     -11.331  17.374  -0.825  1.00  2.24           H  
ATOM   1160  HB  VAL A  70     -13.623  16.303  -2.520  1.00  3.37           H  
ATOM   1161 1HG1 VAL A  70     -11.998  16.045  -4.322  1.00  3.37           H  
ATOM   1162 2HG1 VAL A  70     -12.233  17.756  -3.893  1.00  3.37           H  
ATOM   1163 3HG1 VAL A  70     -10.788  16.894  -3.340  1.00  3.37           H  
ATOM   1164 1HG2 VAL A  70     -12.164  14.302  -2.591  1.00  3.37           H  
ATOM   1165 2HG2 VAL A  70     -10.953  15.155  -1.605  1.00  3.37           H  
ATOM   1166 3HG2 VAL A  70     -12.535  14.746  -0.910  1.00  3.37           H  
ATOM   1167  N   HIS A  71     -13.826  19.168  -2.007  1.00  2.74           N  
ATOM   1168  CA  HIS A  71     -14.250  20.451  -2.532  1.00  4.16           C  
ATOM   1169  C   HIS A  71     -13.800  21.605  -1.648  1.00  3.83           C  
ATOM   1170  O   HIS A  71     -13.179  22.555  -2.133  1.00  4.54           O  
ATOM   1171  CB  HIS A  71     -15.780  20.434  -2.667  1.00  6.24           C  
ATOM   1172  CG  HIS A  71     -16.409  21.724  -3.076  1.00  6.24           C  
ATOM   1173  ND1 HIS A  71     -16.306  22.241  -4.350  1.00  6.24           N  
ATOM   1174  CD2 HIS A  71     -17.169  22.590  -2.373  1.00  6.24           C  
ATOM   1175  CE1 HIS A  71     -16.971  23.384  -4.409  1.00  6.24           C  
ATOM   1176  NE2 HIS A  71     -17.499  23.624  -3.219  1.00  6.24           N  
ATOM   1177  H   HIS A  71     -14.547  18.491  -1.819  1.00  3.29           H  
ATOM   1178  HA  HIS A  71     -13.824  20.602  -3.523  1.00  4.99           H  
ATOM   1179 1HB  HIS A  71     -16.063  19.678  -3.400  1.00  7.49           H  
ATOM   1180 2HB  HIS A  71     -16.219  20.136  -1.715  1.00  7.49           H  
ATOM   1181  HD1 HIS A  71     -15.984  21.747  -5.156  1.00  7.49           H  
ATOM   1182  HD2 HIS A  71     -17.518  22.596  -1.340  1.00  7.49           H  
ATOM   1183  HE1 HIS A  71     -17.007  23.955  -5.337  1.00  7.49           H  
ATOM   1184  N   GLU A  72     -14.090  21.512  -0.352  1.00  3.60           N  
ATOM   1185  CA  GLU A  72     -13.742  22.578   0.570  1.00  4.23           C  
ATOM   1186  C   GLU A  72     -12.241  22.737   0.733  1.00  3.93           C  
ATOM   1187  O   GLU A  72     -11.760  23.862   0.837  1.00  5.63           O  
ATOM   1188  CB  GLU A  72     -14.394  22.331   1.929  1.00  6.35           C  
ATOM   1189  CG  GLU A  72     -15.912  22.493   1.932  1.00  6.35           C  
ATOM   1190  CD  GLU A  72     -16.352  23.889   1.596  1.00  6.35           C  
ATOM   1191  OE1 GLU A  72     -15.776  24.815   2.112  1.00  6.35           O  
ATOM   1192  OE2 GLU A  72     -17.267  24.035   0.818  1.00  6.35           O  
ATOM   1193  H   GLU A  72     -14.591  20.707   0.002  1.00  4.32           H  
ATOM   1194  HA  GLU A  72     -14.133  23.512   0.171  1.00  5.08           H  
ATOM   1195 1HB  GLU A  72     -14.167  21.319   2.264  1.00  7.61           H  
ATOM   1196 2HB  GLU A  72     -13.981  23.021   2.665  1.00  7.61           H  
ATOM   1197 1HG  GLU A  72     -16.342  21.810   1.202  1.00  7.61           H  
ATOM   1198 2HG  GLU A  72     -16.295  22.220   2.914  1.00  7.61           H  
ATOM   1199  N   VAL A  73     -11.491  21.633   0.710  1.00  3.06           N  
ATOM   1200  CA  VAL A  73     -10.038  21.734   0.793  1.00  3.13           C  
ATOM   1201  C   VAL A  73      -9.457  22.419  -0.427  1.00  2.98           C  
ATOM   1202  O   VAL A  73      -8.586  23.277  -0.301  1.00  3.55           O  
ATOM   1203  CB  VAL A  73      -9.380  20.360   0.961  1.00  4.70           C  
ATOM   1204  CG1 VAL A  73      -7.868  20.499   0.817  1.00  4.70           C  
ATOM   1205  CG2 VAL A  73      -9.711  19.803   2.339  1.00  4.70           C  
ATOM   1206  H   VAL A  73     -11.922  20.718   0.652  1.00  3.67           H  
ATOM   1207  HA  VAL A  73      -9.789  22.329   1.672  1.00  3.76           H  
ATOM   1208  HB  VAL A  73      -9.741  19.688   0.185  1.00  5.63           H  
ATOM   1209 1HG1 VAL A  73      -7.396  19.525   0.937  1.00  5.63           H  
ATOM   1210 2HG1 VAL A  73      -7.631  20.897  -0.169  1.00  5.63           H  
ATOM   1211 3HG1 VAL A  73      -7.494  21.176   1.583  1.00  5.63           H  
ATOM   1212 1HG2 VAL A  73      -9.241  18.828   2.462  1.00  5.63           H  
ATOM   1213 2HG2 VAL A  73      -9.334  20.483   3.103  1.00  5.63           H  
ATOM   1214 3HG2 VAL A  73     -10.787  19.703   2.450  1.00  5.63           H  
ATOM   1215  N   ASN A  74      -9.948  22.067  -1.611  1.00  2.70           N  
ATOM   1216  CA  ASN A  74      -9.433  22.666  -2.833  1.00  3.16           C  
ATOM   1217  C   ASN A  74      -9.740  24.156  -2.940  1.00  4.78           C  
ATOM   1218  O   ASN A  74      -8.993  24.893  -3.584  1.00 11.21           O  
ATOM   1219  CB  ASN A  74      -9.953  21.930  -4.036  1.00  4.74           C  
ATOM   1220  CG  ASN A  74      -9.296  20.595  -4.173  1.00  4.74           C  
ATOM   1221  OD1 ASN A  74      -8.245  20.333  -3.573  1.00  4.74           O  
ATOM   1222  ND2 ASN A  74      -9.890  19.745  -4.957  1.00  4.74           N  
ATOM   1223  H   ASN A  74     -10.664  21.352  -1.677  1.00  3.24           H  
ATOM   1224  HA  ASN A  74      -8.346  22.570  -2.823  1.00  3.79           H  
ATOM   1225 1HB  ASN A  74     -11.031  21.789  -3.945  1.00  5.69           H  
ATOM   1226 2HB  ASN A  74      -9.769  22.515  -4.937  1.00  5.69           H  
ATOM   1227 1HD2 ASN A  74      -9.504  18.832  -5.084  1.00  5.69           H  
ATOM   1228 2HD2 ASN A  74     -10.735  20.002  -5.422  1.00  5.69           H  
ATOM   1229  N   LYS A  75     -10.802  24.620  -2.275  1.00  3.53           N  
ATOM   1230  CA  LYS A  75     -11.102  26.048  -2.272  1.00  4.93           C  
ATOM   1231  C   LYS A  75     -10.222  26.843  -1.289  1.00  5.72           C  
ATOM   1232  O   LYS A  75     -10.313  28.070  -1.231  1.00  7.67           O  
ATOM   1233  CB  LYS A  75     -12.572  26.282  -1.947  1.00  7.39           C  
ATOM   1234  CG  LYS A  75     -13.528  25.778  -3.015  1.00  7.39           C  
ATOM   1235  CD  LYS A  75     -14.950  26.225  -2.742  1.00  7.39           C  
ATOM   1236  CE  LYS A  75     -15.473  25.616  -1.457  1.00  7.39           C  
ATOM   1237  NZ  LYS A  75     -16.953  25.738  -1.346  1.00  7.39           N  
ATOM   1238  H   LYS A  75     -11.426  23.977  -1.796  1.00  4.24           H  
ATOM   1239  HA  LYS A  75     -10.908  26.436  -3.272  1.00  5.92           H  
ATOM   1240 1HB  LYS A  75     -12.821  25.783  -1.010  1.00  8.87           H  
ATOM   1241 2HB  LYS A  75     -12.750  27.348  -1.811  1.00  8.87           H  
ATOM   1242 1HG  LYS A  75     -13.221  26.166  -3.987  1.00  8.87           H  
ATOM   1243 2HG  LYS A  75     -13.499  24.694  -3.058  1.00  8.87           H  
ATOM   1244 1HD  LYS A  75     -14.983  27.312  -2.660  1.00  8.87           H  
ATOM   1245 2HD  LYS A  75     -15.596  25.920  -3.566  1.00  8.87           H  
ATOM   1246 1HE  LYS A  75     -15.201  24.563  -1.420  1.00  8.87           H  
ATOM   1247 2HE  LYS A  75     -15.016  26.127  -0.610  1.00  8.87           H  
ATOM   1248 1HZ  LYS A  75     -17.247  25.312  -0.474  1.00  8.87           H  
ATOM   1249 2HZ  LYS A  75     -17.234  26.707  -1.367  1.00  8.87           H  
ATOM   1250 3HZ  LYS A  75     -17.372  25.235  -2.121  1.00  8.87           H  
ATOM   1251  N   MET A  76      -9.368  26.151  -0.531  1.00  6.37           N  
ATOM   1252  CA  MET A  76      -8.437  26.793   0.382  1.00  8.99           C  
ATOM   1253  C   MET A  76      -7.080  26.903  -0.282  1.00 11.10           C  
ATOM   1254  O   MET A  76      -6.771  26.140  -1.199  1.00 62.80           O  
ATOM   1255  CB  MET A  76      -8.328  26.015   1.690  1.00 13.48           C  
ATOM   1256  CG  MET A  76      -9.632  25.889   2.456  1.00 13.48           C  
ATOM   1257  SD  MET A  76     -10.267  27.484   3.006  1.00 13.48           S  
ATOM   1258  CE  MET A  76      -9.074  27.901   4.273  1.00 13.48           C  
ATOM   1259  H   MET A  76      -9.323  25.145  -0.589  1.00  7.64           H  
ATOM   1260  HA  MET A  76      -8.790  27.801   0.596  1.00 10.79           H  
ATOM   1261 1HB  MET A  76      -7.965  25.009   1.484  1.00 16.18           H  
ATOM   1262 2HB  MET A  76      -7.603  26.499   2.343  1.00 16.18           H  
ATOM   1263 1HG  MET A  76     -10.379  25.430   1.818  1.00 16.18           H  
ATOM   1264 2HG  MET A  76      -9.487  25.253   3.329  1.00 16.18           H  
ATOM   1265 1HE  MET A  76      -9.331  28.866   4.711  1.00 16.18           H  
ATOM   1266 2HE  MET A  76      -9.084  27.135   5.049  1.00 16.18           H  
ATOM   1267 3HE  MET A  76      -8.078  27.957   3.830  1.00 16.18           H  
ATOM   1268  N   ASP A  77      -6.270  27.858   0.166  1.00 20.43           N  
ATOM   1269  CA  ASP A  77      -4.945  28.076  -0.414  1.00 18.08           C  
ATOM   1270  C   ASP A  77      -3.968  26.953  -0.065  1.00 13.81           C  
ATOM   1271  O   ASP A  77      -3.092  27.116   0.785  1.00 23.20           O  
ATOM   1272  CB  ASP A  77      -4.377  29.417   0.057  1.00 27.12           C  
ATOM   1273  CG  ASP A  77      -3.069  29.792  -0.630  1.00 27.12           C  
ATOM   1274  OD1 ASP A  77      -2.664  29.089  -1.525  1.00 27.12           O  
ATOM   1275  OD2 ASP A  77      -2.487  30.781  -0.251  1.00 27.12           O  
ATOM   1276  H   ASP A  77      -6.579  28.452   0.922  1.00 24.52           H  
ATOM   1277  HA  ASP A  77      -5.049  28.107  -1.499  1.00 21.70           H  
ATOM   1278 1HB  ASP A  77      -5.106  30.206  -0.132  1.00 32.54           H  
ATOM   1279 2HB  ASP A  77      -4.206  29.381   1.133  1.00 32.54           H  
ATOM   1280  N   LYS A  78      -4.123  25.820  -0.743  1.00  8.80           N  
ATOM   1281  CA  LYS A  78      -3.267  24.667  -0.543  1.00  6.42           C  
ATOM   1282  C   LYS A  78      -2.242  24.569  -1.665  1.00  4.96           C  
ATOM   1283  O   LYS A  78      -2.451  25.108  -2.751  1.00  8.67           O  
ATOM   1284  CB  LYS A  78      -4.098  23.381  -0.489  1.00  9.63           C  
ATOM   1285  CG  LYS A  78      -5.166  23.358   0.592  1.00  9.63           C  
ATOM   1286  CD  LYS A  78      -4.548  23.429   1.977  1.00  9.63           C  
ATOM   1287  CE  LYS A  78      -5.601  23.283   3.065  1.00  9.63           C  
ATOM   1288  NZ  LYS A  78      -5.005  23.389   4.428  1.00  9.63           N  
ATOM   1289  H   LYS A  78      -4.879  25.765  -1.411  1.00 10.56           H  
ATOM   1290  HA  LYS A  78      -2.750  24.792   0.406  1.00  7.70           H  
ATOM   1291 1HB  LYS A  78      -4.595  23.230  -1.448  1.00 11.56           H  
ATOM   1292 2HB  LYS A  78      -3.442  22.527  -0.324  1.00 11.56           H  
ATOM   1293 1HG  LYS A  78      -5.841  24.203   0.456  1.00 11.56           H  
ATOM   1294 2HG  LYS A  78      -5.743  22.439   0.508  1.00 11.56           H  
ATOM   1295 1HD  LYS A  78      -3.812  22.633   2.090  1.00 11.56           H  
ATOM   1296 2HD  LYS A  78      -4.043  24.387   2.101  1.00 11.56           H  
ATOM   1297 1HE  LYS A  78      -6.350  24.064   2.946  1.00 11.56           H  
ATOM   1298 2HE  LYS A  78      -6.085  22.312   2.968  1.00 11.56           H  
ATOM   1299 1HZ  LYS A  78      -5.730  23.285   5.124  1.00 11.56           H  
ATOM   1300 2HZ  LYS A  78      -4.317  22.657   4.549  1.00 11.56           H  
ATOM   1301 3HZ  LYS A  78      -4.561  24.290   4.535  1.00 11.56           H  
ATOM   1302  N   PRO A  79      -1.133  23.875  -1.412  1.00  5.91           N  
ATOM   1303  CA  PRO A  79      -0.050  23.568  -2.335  1.00  7.80           C  
ATOM   1304  C   PRO A  79      -0.267  22.213  -3.001  1.00  5.68           C  
ATOM   1305  O   PRO A  79       0.543  21.793  -3.828  1.00 14.06           O  
ATOM   1306  CB  PRO A  79       1.186  23.613  -1.444  1.00 11.70           C  
ATOM   1307  CG  PRO A  79       0.697  23.146  -0.130  1.00 11.70           C  
ATOM   1308  CD  PRO A  79      -0.677  23.749  -0.012  1.00 11.70           C  
ATOM   1309  HA  PRO A  79       0.001  24.360  -3.096  1.00  9.36           H  
ATOM   1310 1HB  PRO A  79       1.974  22.969  -1.859  1.00 14.04           H  
ATOM   1311 2HB  PRO A  79       1.589  24.636  -1.411  1.00 14.04           H  
ATOM   1312 1HG  PRO A  79       0.696  22.051  -0.086  1.00 14.04           H  
ATOM   1313 2HG  PRO A  79       1.371  23.498   0.663  1.00 14.04           H  
ATOM   1314 1HD  PRO A  79      -1.342  23.076   0.547  1.00 14.04           H  
ATOM   1315 2HD  PRO A  79      -0.616  24.743   0.454  1.00 14.04           H  
ATOM   1316  N   TYR A  80      -1.392  21.577  -2.665  1.00  2.95           N  
ATOM   1317  CA  TYR A  80      -1.805  20.291  -3.198  1.00  2.30           C  
ATOM   1318  C   TYR A  80      -3.289  20.286  -3.476  1.00  2.38           C  
ATOM   1319  O   TYR A  80      -4.037  21.110  -2.949  1.00  3.59           O  
ATOM   1320  CB  TYR A  80      -1.486  19.169  -2.209  1.00  3.45           C  
ATOM   1321  CG  TYR A  80      -2.230  19.312  -0.894  1.00  3.45           C  
ATOM   1322  CD1 TYR A  80      -3.475  18.724  -0.697  1.00  3.45           C  
ATOM   1323  CD2 TYR A  80      -1.655  20.054   0.122  1.00  3.45           C  
ATOM   1324  CE1 TYR A  80      -4.135  18.891   0.513  1.00  3.45           C  
ATOM   1325  CE2 TYR A  80      -2.308  20.217   1.324  1.00  3.45           C  
ATOM   1326  CZ  TYR A  80      -3.546  19.644   1.524  1.00  3.45           C  
ATOM   1327  OH  TYR A  80      -4.191  19.839   2.729  1.00  3.45           O  
ATOM   1328  H   TYR A  80      -2.001  21.999  -1.984  1.00  3.54           H  
ATOM   1329  HA  TYR A  80      -1.285  20.113  -4.135  1.00  2.76           H  
ATOM   1330 1HB  TYR A  80      -1.746  18.205  -2.648  1.00  4.14           H  
ATOM   1331 2HB  TYR A  80      -0.426  19.158  -2.001  1.00  4.14           H  
ATOM   1332  HD1 TYR A  80      -3.935  18.140  -1.494  1.00  4.14           H  
ATOM   1333  HD2 TYR A  80      -0.681  20.512  -0.032  1.00  4.14           H  
ATOM   1334  HE1 TYR A  80      -5.114  18.440   0.672  1.00  4.14           H  
ATOM   1335  HE2 TYR A  80      -1.850  20.808   2.116  1.00  4.14           H  
ATOM   1336  HH  TYR A  80      -4.851  19.151   2.887  1.00  4.14           H  
ATOM   1337  N   LYS A  81      -3.708  19.345  -4.305  1.00  1.90           N  
ATOM   1338  CA  LYS A  81      -5.098  19.209  -4.670  1.00  2.69           C  
ATOM   1339  C   LYS A  81      -5.619  17.830  -4.331  1.00  1.77           C  
ATOM   1340  O   LYS A  81      -4.950  16.812  -4.564  1.00  1.61           O  
ATOM   1341  CB  LYS A  81      -5.275  19.475  -6.162  1.00  4.04           C  
ATOM   1342  CG  LYS A  81      -4.916  20.890  -6.586  1.00  4.04           C  
ATOM   1343  CD  LYS A  81      -5.106  21.084  -8.079  1.00  4.04           C  
ATOM   1344  CE  LYS A  81      -4.686  22.479  -8.513  1.00  4.04           C  
ATOM   1345  NZ  LYS A  81      -4.810  22.659  -9.983  1.00  4.04           N  
ATOM   1346  H   LYS A  81      -3.038  18.710  -4.702  1.00  2.28           H  
ATOM   1347  HA  LYS A  81      -5.682  19.938  -4.108  1.00  3.23           H  
ATOM   1348 1HB  LYS A  81      -4.650  18.787  -6.731  1.00  4.84           H  
ATOM   1349 2HB  LYS A  81      -6.311  19.292  -6.446  1.00  4.84           H  
ATOM   1350 1HG  LYS A  81      -5.547  21.602  -6.052  1.00  4.84           H  
ATOM   1351 2HG  LYS A  81      -3.876  21.094  -6.335  1.00  4.84           H  
ATOM   1352 1HD  LYS A  81      -4.504  20.352  -8.617  1.00  4.84           H  
ATOM   1353 2HD  LYS A  81      -6.153  20.931  -8.337  1.00  4.84           H  
ATOM   1354 1HE  LYS A  81      -5.314  23.215  -8.012  1.00  4.84           H  
ATOM   1355 2HE  LYS A  81      -3.649  22.647  -8.224  1.00  4.84           H  
ATOM   1356 1HZ  LYS A  81      -4.522  23.593 -10.236  1.00  4.84           H  
ATOM   1357 2HZ  LYS A  81      -4.221  21.984 -10.454  1.00  4.84           H  
ATOM   1358 3HZ  LYS A  81      -5.771  22.517 -10.261  1.00  4.84           H  
ATOM   1359  N   LEU A  82      -6.841  17.811  -3.820  1.00  1.84           N  
ATOM   1360  CA  LEU A  82      -7.503  16.568  -3.508  1.00  1.78           C  
ATOM   1361  C   LEU A  82      -8.473  16.276  -4.618  1.00  1.78           C  
ATOM   1362  O   LEU A  82      -9.083  17.191  -5.170  1.00  2.43           O  
ATOM   1363  CB  LEU A  82      -8.269  16.643  -2.190  1.00  2.67           C  
ATOM   1364  CG  LEU A  82      -7.483  17.035  -0.953  1.00  2.67           C  
ATOM   1365  CD1 LEU A  82      -8.421  16.966   0.238  1.00  2.67           C  
ATOM   1366  CD2 LEU A  82      -6.285  16.135  -0.794  1.00  2.67           C  
ATOM   1367  H   LEU A  82      -7.326  18.686  -3.655  1.00  2.21           H  
ATOM   1368  HA  LEU A  82      -6.765  15.770  -3.459  1.00  2.14           H  
ATOM   1369 1HB  LEU A  82      -9.061  17.380  -2.302  1.00  3.20           H  
ATOM   1370 2HB  LEU A  82      -8.728  15.675  -2.001  1.00  3.20           H  
ATOM   1371  HG  LEU A  82      -7.144  18.067  -1.051  1.00  3.20           H  
ATOM   1372 1HD1 LEU A  82      -7.889  17.268   1.137  1.00  3.20           H  
ATOM   1373 2HD1 LEU A  82      -9.264  17.634   0.075  1.00  3.20           H  
ATOM   1374 3HD1 LEU A  82      -8.787  15.949   0.359  1.00  3.20           H  
ATOM   1375 1HD2 LEU A  82      -5.725  16.422   0.095  1.00  3.20           H  
ATOM   1376 2HD2 LEU A  82      -6.622  15.109  -0.689  1.00  3.20           H  
ATOM   1377 3HD2 LEU A  82      -5.643  16.222  -1.671  1.00  3.20           H  
ATOM   1378  N   LYS A  83      -8.632  15.020  -4.972  1.00  1.44           N  
ATOM   1379  CA  LYS A  83      -9.591  14.719  -6.020  1.00  1.67           C  
ATOM   1380  C   LYS A  83     -10.273  13.405  -5.702  1.00  1.56           C  
ATOM   1381  O   LYS A  83      -9.771  12.614  -4.904  1.00  2.00           O  
ATOM   1382  CB  LYS A  83      -8.926  14.689  -7.403  1.00  2.50           C  
ATOM   1383  CG  LYS A  83      -8.225  16.001  -7.787  1.00  2.50           C  
ATOM   1384  CD  LYS A  83      -7.756  16.040  -9.227  1.00  2.50           C  
ATOM   1385  CE  LYS A  83      -6.844  17.227  -9.473  1.00  2.50           C  
ATOM   1386  NZ  LYS A  83      -6.323  17.256 -10.869  1.00  2.50           N  
ATOM   1387  H   LYS A  83      -8.119  14.292  -4.492  1.00  1.73           H  
ATOM   1388  HA  LYS A  83     -10.358  15.494  -6.030  1.00  2.00           H  
ATOM   1389 1HB  LYS A  83      -8.207  13.876  -7.453  1.00  3.01           H  
ATOM   1390 2HB  LYS A  83      -9.687  14.493  -8.152  1.00  3.01           H  
ATOM   1391 1HG  LYS A  83      -8.903  16.834  -7.620  1.00  3.01           H  
ATOM   1392 2HG  LYS A  83      -7.353  16.144  -7.152  1.00  3.01           H  
ATOM   1393 1HD  LYS A  83      -7.270  15.110  -9.504  1.00  3.01           H  
ATOM   1394 2HD  LYS A  83      -8.618  16.175  -9.869  1.00  3.01           H  
ATOM   1395 1HE  LYS A  83      -7.380  18.153  -9.273  1.00  3.01           H  
ATOM   1396 2HE  LYS A  83      -5.999  17.157  -8.789  1.00  3.01           H  
ATOM   1397 1HZ  LYS A  83      -5.692  18.043 -10.961  1.00  3.01           H  
ATOM   1398 2HZ  LYS A  83      -5.812  16.404 -11.053  1.00  3.01           H  
ATOM   1399 3HZ  LYS A  83      -7.085  17.342 -11.526  1.00  3.01           H  
ATOM   1400  N   LEU A  84     -11.426  13.176  -6.315  1.00  1.60           N  
ATOM   1401  CA  LEU A  84     -12.219  11.976  -6.088  1.00  2.18           C  
ATOM   1402  C   LEU A  84     -11.565  10.735  -6.687  1.00  2.11           C  
ATOM   1403  O   LEU A  84     -11.992  10.221  -7.718  1.00  2.50           O  
ATOM   1404  CB  LEU A  84     -13.609  12.179  -6.674  1.00  3.27           C  
ATOM   1405  CG  LEU A  84     -14.361  13.366  -6.078  1.00  3.27           C  
ATOM   1406  CD1 LEU A  84     -15.689  13.525  -6.790  1.00  3.27           C  
ATOM   1407  CD2 LEU A  84     -14.540  13.144  -4.587  1.00  3.27           C  
ATOM   1408  H   LEU A  84     -11.782  13.861  -6.962  1.00  1.92           H  
ATOM   1409  HA  LEU A  84     -12.314  11.827  -5.014  1.00  2.62           H  
ATOM   1410 1HB  LEU A  84     -13.521  12.340  -7.748  1.00  3.92           H  
ATOM   1411 2HB  LEU A  84     -14.203  11.281  -6.503  1.00  3.92           H  
ATOM   1412  HG  LEU A  84     -13.784  14.277  -6.235  1.00  3.92           H  
ATOM   1413 1HD1 LEU A  84     -16.225  14.380  -6.381  1.00  3.92           H  
ATOM   1414 2HD1 LEU A  84     -15.508  13.685  -7.850  1.00  3.92           H  
ATOM   1415 3HD1 LEU A  84     -16.279  12.625  -6.655  1.00  3.92           H  
ATOM   1416 1HD2 LEU A  84     -15.063  13.995  -4.162  1.00  3.92           H  
ATOM   1417 2HD2 LEU A  84     -15.122  12.238  -4.419  1.00  3.92           H  
ATOM   1418 3HD2 LEU A  84     -13.564  13.043  -4.113  1.00  3.92           H  
ATOM   1419  N   ASN A  85     -10.528  10.266  -6.012  1.00  2.14           N  
ATOM   1420  CA  ASN A  85      -9.756   9.109  -6.417  1.00  2.38           C  
ATOM   1421  C   ASN A  85     -10.450   7.833  -5.980  1.00  2.61           C  
ATOM   1422  O   ASN A  85     -11.567   7.880  -5.468  1.00  3.52           O  
ATOM   1423  CB  ASN A  85      -8.351   9.218  -5.847  1.00  3.57           C  
ATOM   1424  CG  ASN A  85      -8.288   9.116  -4.345  1.00  3.57           C  
ATOM   1425  OD1 ASN A  85      -8.985   8.326  -3.694  1.00  3.57           O  
ATOM   1426  ND2 ASN A  85      -7.439   9.920  -3.767  1.00  3.57           N  
ATOM   1427  H   ASN A  85     -10.250  10.764  -5.179  1.00  2.57           H  
ATOM   1428  HA  ASN A  85      -9.694   9.093  -7.506  1.00  2.86           H  
ATOM   1429 1HB  ASN A  85      -7.720   8.445  -6.269  1.00  4.28           H  
ATOM   1430 2HB  ASN A  85      -7.923  10.176  -6.142  1.00  4.28           H  
ATOM   1431 1HD2 ASN A  85      -7.334   9.897  -2.769  1.00  4.28           H  
ATOM   1432 2HD2 ASN A  85      -6.885  10.548  -4.315  1.00  4.28           H  
ATOM   1433  N   LYS A  86      -9.783   6.697  -6.174  1.00  2.72           N  
ATOM   1434  CA  LYS A  86     -10.317   5.376  -5.832  1.00  4.14           C  
ATOM   1435  C   LYS A  86     -11.057   5.258  -4.496  1.00  3.16           C  
ATOM   1436  O   LYS A  86     -11.957   4.427  -4.366  1.00  5.43           O  
ATOM   1437  CB  LYS A  86      -9.199   4.348  -5.812  1.00  6.21           C  
ATOM   1438  CG  LYS A  86      -9.693   2.948  -5.498  1.00  6.21           C  
ATOM   1439  CD  LYS A  86      -8.577   1.924  -5.549  1.00  6.21           C  
ATOM   1440  CE  LYS A  86      -9.073   0.574  -5.052  1.00  6.21           C  
ATOM   1441  NZ  LYS A  86     -10.106  -0.007  -5.958  1.00  6.21           N  
ATOM   1442  H   LYS A  86      -8.862   6.740  -6.602  1.00  3.26           H  
ATOM   1443  HA  LYS A  86     -11.022   5.097  -6.615  1.00  4.97           H  
ATOM   1444 1HB  LYS A  86      -8.708   4.324  -6.778  1.00  7.45           H  
ATOM   1445 2HB  LYS A  86      -8.453   4.624  -5.066  1.00  7.45           H  
ATOM   1446 1HG  LYS A  86     -10.136   2.935  -4.502  1.00  7.45           H  
ATOM   1447 2HG  LYS A  86     -10.459   2.666  -6.220  1.00  7.45           H  
ATOM   1448 1HD  LYS A  86      -8.223   1.819  -6.575  1.00  7.45           H  
ATOM   1449 2HD  LYS A  86      -7.745   2.253  -4.926  1.00  7.45           H  
ATOM   1450 1HE  LYS A  86      -8.236  -0.115  -4.986  1.00  7.45           H  
ATOM   1451 2HE  LYS A  86      -9.506   0.696  -4.059  1.00  7.45           H  
ATOM   1452 1HZ  LYS A  86     -10.410  -0.899  -5.594  1.00  7.45           H  
ATOM   1453 2HZ  LYS A  86     -10.897   0.620  -6.017  1.00  7.45           H  
ATOM   1454 3HZ  LYS A  86      -9.712  -0.136  -6.880  1.00  7.45           H  
ATOM   1455  N   PHE A  87     -10.654   6.032  -3.493  1.00  2.72           N  
ATOM   1456  CA  PHE A  87     -11.211   5.884  -2.159  1.00  4.21           C  
ATOM   1457  C   PHE A  87     -12.245   6.959  -1.815  1.00  2.24           C  
ATOM   1458  O   PHE A  87     -12.552   7.177  -0.639  1.00  2.18           O  
ATOM   1459  CB  PHE A  87     -10.063   5.974  -1.174  1.00  6.31           C  
ATOM   1460  CG  PHE A  87      -8.973   5.006  -1.511  1.00  6.31           C  
ATOM   1461  CD1 PHE A  87      -7.694   5.470  -1.762  1.00  6.31           C  
ATOM   1462  CD2 PHE A  87      -9.217   3.651  -1.625  1.00  6.31           C  
ATOM   1463  CE1 PHE A  87      -6.677   4.597  -2.094  1.00  6.31           C  
ATOM   1464  CE2 PHE A  87      -8.208   2.781  -1.961  1.00  6.31           C  
ATOM   1465  CZ  PHE A  87      -6.936   3.250  -2.191  1.00  6.31           C  
ATOM   1466  H   PHE A  87      -9.937   6.729  -3.651  1.00  3.26           H  
ATOM   1467  HA  PHE A  87     -11.684   4.904  -2.086  1.00  5.05           H  
ATOM   1468 1HB  PHE A  87      -9.644   6.980  -1.183  1.00  7.58           H  
ATOM   1469 2HB  PHE A  87     -10.414   5.765  -0.166  1.00  7.58           H  
ATOM   1470  HD1 PHE A  87      -7.500   6.539  -1.684  1.00  7.58           H  
ATOM   1471  HD2 PHE A  87     -10.221   3.272  -1.455  1.00  7.58           H  
ATOM   1472  HE1 PHE A  87      -5.674   4.976  -2.281  1.00  7.58           H  
ATOM   1473  HE2 PHE A  87      -8.416   1.717  -2.050  1.00  7.58           H  
ATOM   1474  HZ  PHE A  87      -6.143   2.553  -2.456  1.00  7.58           H  
ATOM   1475  N   ALA A  88     -12.794   7.615  -2.839  1.00  2.20           N  
ATOM   1476  CA  ALA A  88     -13.762   8.692  -2.651  1.00  1.80           C  
ATOM   1477  C   ALA A  88     -15.039   8.264  -1.925  1.00  2.55           C  
ATOM   1478  O   ALA A  88     -15.714   9.116  -1.360  1.00  3.96           O  
ATOM   1479  CB  ALA A  88     -14.139   9.299  -3.986  1.00  2.70           C  
ATOM   1480  H   ALA A  88     -12.505   7.399  -3.783  1.00  2.64           H  
ATOM   1481  HA  ALA A  88     -13.281   9.460  -2.047  1.00  2.16           H  
ATOM   1482 1HB  ALA A  88     -14.819  10.134  -3.824  1.00  3.24           H  
ATOM   1483 2HB  ALA A  88     -13.242   9.652  -4.491  1.00  3.24           H  
ATOM   1484 3HB  ALA A  88     -14.631   8.550  -4.597  1.00  3.24           H  
ATOM   1485  N   ASP A  89     -15.391   6.978  -1.927  1.00  4.21           N  
ATOM   1486  CA  ASP A  89     -16.605   6.564  -1.219  1.00  8.58           C  
ATOM   1487  C   ASP A  89     -16.317   5.750   0.059  1.00  6.06           C  
ATOM   1488  O   ASP A  89     -17.181   4.993   0.520  1.00  7.25           O  
ATOM   1489  CB  ASP A  89     -17.541   5.781  -2.152  1.00 12.87           C  
ATOM   1490  CG  ASP A  89     -16.965   4.477  -2.682  1.00 12.87           C  
ATOM   1491  OD1 ASP A  89     -15.809   4.219  -2.448  1.00 12.87           O  
ATOM   1492  OD2 ASP A  89     -17.685   3.744  -3.325  1.00 12.87           O  
ATOM   1493  H   ASP A  89     -14.827   6.291  -2.408  1.00  5.05           H  
ATOM   1494  HA  ASP A  89     -17.139   7.464  -0.915  1.00 10.30           H  
ATOM   1495 1HB  ASP A  89     -18.466   5.559  -1.622  1.00 15.44           H  
ATOM   1496 2HB  ASP A  89     -17.800   6.411  -3.002  1.00 15.44           H  
ATOM   1497  N   LEU A  90     -15.114   5.926   0.633  1.00  3.93           N  
ATOM   1498  CA  LEU A  90     -14.749   5.255   1.884  1.00  3.67           C  
ATOM   1499  C   LEU A  90     -14.634   6.252   3.039  1.00  2.37           C  
ATOM   1500  O   LEU A  90     -14.214   7.394   2.842  1.00  2.58           O  
ATOM   1501  CB  LEU A  90     -13.397   4.548   1.760  1.00  5.50           C  
ATOM   1502  CG  LEU A  90     -13.235   3.535   0.630  1.00  5.50           C  
ATOM   1503  CD1 LEU A  90     -11.829   2.987   0.698  1.00  5.50           C  
ATOM   1504  CD2 LEU A  90     -14.264   2.433   0.757  1.00  5.50           C  
ATOM   1505  H   LEU A  90     -14.425   6.529   0.196  1.00  4.72           H  
ATOM   1506  HA  LEU A  90     -15.519   4.525   2.128  1.00  4.40           H  
ATOM   1507 1HB  LEU A  90     -12.628   5.306   1.628  1.00  6.61           H  
ATOM   1508 2HB  LEU A  90     -13.199   4.024   2.695  1.00  6.61           H  
ATOM   1509  HG  LEU A  90     -13.358   4.034  -0.332  1.00  6.61           H  
ATOM   1510 1HD1 LEU A  90     -11.677   2.270  -0.108  1.00  6.61           H  
ATOM   1511 2HD1 LEU A  90     -11.115   3.803   0.599  1.00  6.61           H  
ATOM   1512 3HD1 LEU A  90     -11.684   2.492   1.657  1.00  6.61           H  
ATOM   1513 1HD2 LEU A  90     -14.131   1.714  -0.052  1.00  6.61           H  
ATOM   1514 2HD2 LEU A  90     -14.144   1.927   1.715  1.00  6.61           H  
ATOM   1515 3HD2 LEU A  90     -15.260   2.868   0.694  1.00  6.61           H  
ATOM   1516  N   THR A  91     -14.953   5.817   4.258  1.00  2.63           N  
ATOM   1517  CA  THR A  91     -14.792   6.716   5.399  1.00  3.05           C  
ATOM   1518  C   THR A  91     -13.338   6.674   5.809  1.00  2.51           C  
ATOM   1519  O   THR A  91     -12.647   5.715   5.483  1.00  2.35           O  
ATOM   1520  CB  THR A  91     -15.676   6.315   6.600  1.00  4.57           C  
ATOM   1521  OG1 THR A  91     -15.289   5.018   7.078  1.00  4.57           O  
ATOM   1522  CG2 THR A  91     -17.141   6.283   6.196  1.00  4.57           C  
ATOM   1523  H   THR A  91     -15.299   4.876   4.394  1.00  3.16           H  
ATOM   1524  HA  THR A  91     -15.040   7.734   5.097  1.00  3.66           H  
ATOM   1525  HB  THR A  91     -15.543   7.041   7.402  1.00  5.49           H  
ATOM   1526  HG1 THR A  91     -15.578   4.351   6.447  1.00  5.49           H  
ATOM   1527 1HG2 THR A  91     -17.750   6.004   7.056  1.00  5.49           H  
ATOM   1528 2HG2 THR A  91     -17.443   7.270   5.844  1.00  5.49           H  
ATOM   1529 3HG2 THR A  91     -17.284   5.554   5.400  1.00  5.49           H  
ATOM   1530  N   SER A  92     -12.871   7.688   6.533  1.00  2.61           N  
ATOM   1531  CA  SER A  92     -11.466   7.714   6.932  1.00  2.66           C  
ATOM   1532  C   SER A  92     -11.155   6.687   8.014  1.00  2.92           C  
ATOM   1533  O   SER A  92     -10.027   6.209   8.112  1.00  3.27           O  
ATOM   1534  CB  SER A  92     -11.074   9.108   7.385  1.00  3.99           C  
ATOM   1535  OG  SER A  92     -11.743   9.495   8.556  1.00  3.99           O  
ATOM   1536  H   SER A  92     -13.483   8.451   6.789  1.00  3.13           H  
ATOM   1537  HA  SER A  92     -10.865   7.470   6.056  1.00  3.19           H  
ATOM   1538 1HB  SER A  92      -9.998   9.142   7.552  1.00  4.79           H  
ATOM   1539 2HB  SER A  92     -11.300   9.816   6.588  1.00  4.79           H  
ATOM   1540  HG  SER A  92     -11.501   8.848   9.224  1.00  4.79           H  
ATOM   1541  N   HIS A  93     -12.166   6.317   8.795  1.00  3.73           N  
ATOM   1542  CA  HIS A  93     -12.005   5.288   9.810  1.00  5.35           C  
ATOM   1543  C   HIS A  93     -11.791   3.951   9.124  1.00  4.58           C  
ATOM   1544  O   HIS A  93     -10.829   3.232   9.420  1.00  4.85           O  
ATOM   1545  CB  HIS A  93     -13.228   5.221  10.727  1.00  8.02           C  
ATOM   1546  CG  HIS A  93     -13.097   4.206  11.819  1.00  8.02           C  
ATOM   1547  ND1 HIS A  93     -12.268   4.387  12.907  1.00  8.02           N  
ATOM   1548  CD2 HIS A  93     -13.685   2.999  11.990  1.00  8.02           C  
ATOM   1549  CE1 HIS A  93     -12.353   3.333  13.701  1.00  8.02           C  
ATOM   1550  NE2 HIS A  93     -13.205   2.478  13.167  1.00  8.02           N  
ATOM   1551  H   HIS A  93     -13.070   6.753   8.680  1.00  4.48           H  
ATOM   1552  HA  HIS A  93     -11.127   5.499  10.421  1.00  6.42           H  
ATOM   1553 1HB  HIS A  93     -13.396   6.196  11.185  1.00  9.63           H  
ATOM   1554 2HB  HIS A  93     -14.114   4.979  10.141  1.00  9.63           H  
ATOM   1555  HD2 HIS A  93     -14.403   2.528  11.319  1.00  9.63           H  
ATOM   1556  HE1 HIS A  93     -11.811   3.194  14.636  1.00  9.63           H  
ATOM   1557  HE2 HIS A  93     -13.466   1.583  13.556  1.00  9.63           H  
ATOM   1558  N   GLU A  94     -12.705   3.635   8.203  1.00  4.36           N  
ATOM   1559  CA  GLU A  94     -12.643   2.421   7.409  1.00  4.51           C  
ATOM   1560  C   GLU A  94     -11.362   2.358   6.617  1.00  4.30           C  
ATOM   1561  O   GLU A  94     -10.701   1.319   6.570  1.00  5.04           O  
ATOM   1562  CB  GLU A  94     -13.815   2.351   6.447  1.00  6.76           C  
ATOM   1563  CG  GLU A  94     -13.837   1.097   5.605  1.00  6.76           C  
ATOM   1564  CD  GLU A  94     -14.982   1.061   4.645  1.00  6.76           C  
ATOM   1565  OE1 GLU A  94     -15.627   2.071   4.481  1.00  6.76           O  
ATOM   1566  OE2 GLU A  94     -15.230   0.022   4.074  1.00  6.76           O  
ATOM   1567  H   GLU A  94     -13.479   4.269   8.022  1.00  5.23           H  
ATOM   1568  HA  GLU A  94     -12.678   1.563   8.081  1.00  5.41           H  
ATOM   1569 1HB  GLU A  94     -14.749   2.395   7.008  1.00  8.12           H  
ATOM   1570 2HB  GLU A  94     -13.791   3.209   5.776  1.00  8.12           H  
ATOM   1571 1HG  GLU A  94     -12.905   1.034   5.043  1.00  8.12           H  
ATOM   1572 2HG  GLU A  94     -13.893   0.232   6.264  1.00  8.12           H  
ATOM   1573  N   PHE A  95     -11.042   3.477   5.976  1.00  4.44           N  
ATOM   1574  CA  PHE A  95      -9.875   3.612   5.144  1.00  5.64           C  
ATOM   1575  C   PHE A  95      -8.616   3.265   5.893  1.00  5.62           C  
ATOM   1576  O   PHE A  95      -7.803   2.510   5.384  1.00  7.39           O  
ATOM   1577  CB  PHE A  95      -9.766   5.021   4.585  1.00  8.46           C  
ATOM   1578  CG  PHE A  95      -8.561   5.198   3.731  1.00  8.46           C  
ATOM   1579  CD1 PHE A  95      -8.551   4.657   2.463  1.00  8.46           C  
ATOM   1580  CD2 PHE A  95      -7.444   5.888   4.178  1.00  8.46           C  
ATOM   1581  CE1 PHE A  95      -7.451   4.790   1.657  1.00  8.46           C  
ATOM   1582  CE2 PHE A  95      -6.341   6.031   3.360  1.00  8.46           C  
ATOM   1583  CZ  PHE A  95      -6.354   5.476   2.096  1.00  8.46           C  
ATOM   1584  H   PHE A  95     -11.644   4.282   6.057  1.00  5.33           H  
ATOM   1585  HA  PHE A  95      -9.974   2.921   4.307  1.00  6.77           H  
ATOM   1586 1HB  PHE A  95     -10.648   5.254   3.989  1.00 10.15           H  
ATOM   1587 2HB  PHE A  95      -9.717   5.739   5.401  1.00 10.15           H  
ATOM   1588  HD1 PHE A  95      -9.424   4.111   2.110  1.00 10.15           H  
ATOM   1589  HD2 PHE A  95      -7.445   6.319   5.180  1.00 10.15           H  
ATOM   1590  HE1 PHE A  95      -7.449   4.346   0.670  1.00 10.15           H  
ATOM   1591  HE2 PHE A  95      -5.465   6.576   3.710  1.00 10.15           H  
ATOM   1592  HZ  PHE A  95      -5.498   5.575   1.441  1.00 10.15           H  
ATOM   1593  N   ARG A  96      -8.434   3.808   7.091  1.00  4.87           N  
ATOM   1594  CA  ARG A  96      -7.249   3.473   7.868  1.00  6.01           C  
ATOM   1595  C   ARG A  96      -7.212   1.989   8.207  1.00  6.78           C  
ATOM   1596  O   ARG A  96      -6.192   1.323   8.027  1.00 12.04           O  
ATOM   1597  CB  ARG A  96      -7.220   4.265   9.156  1.00  9.02           C  
ATOM   1598  CG  ARG A  96      -6.933   5.738   8.997  1.00  9.02           C  
ATOM   1599  CD  ARG A  96      -7.076   6.454  10.287  1.00  9.02           C  
ATOM   1600  NE  ARG A  96      -6.797   7.863  10.130  1.00  9.02           N  
ATOM   1601  CZ  ARG A  96      -7.040   8.824  11.036  1.00  9.02           C  
ATOM   1602  NH1 ARG A  96      -7.584   8.539  12.199  1.00  9.02           N  
ATOM   1603  NH2 ARG A  96      -6.714  10.063  10.721  1.00  9.02           N  
ATOM   1604  H   ARG A  96      -9.112   4.461   7.469  1.00  5.84           H  
ATOM   1605  HA  ARG A  96      -6.366   3.718   7.279  1.00  7.21           H  
ATOM   1606 1HB  ARG A  96      -8.180   4.171   9.662  1.00 10.82           H  
ATOM   1607 2HB  ARG A  96      -6.459   3.852   9.818  1.00 10.82           H  
ATOM   1608 1HG  ARG A  96      -5.909   5.869   8.648  1.00 10.82           H  
ATOM   1609 2HG  ARG A  96      -7.619   6.177   8.274  1.00 10.82           H  
ATOM   1610 1HD  ARG A  96      -8.095   6.345  10.658  1.00 10.82           H  
ATOM   1611 2HD  ARG A  96      -6.375   6.045  11.014  1.00 10.82           H  
ATOM   1612  HE  ARG A  96      -6.374   8.162   9.260  1.00 10.82           H  
ATOM   1613 1HH1 ARG A  96      -7.825   7.584  12.422  1.00 10.82           H  
ATOM   1614 2HH1 ARG A  96      -7.758   9.275  12.868  1.00 10.82           H  
ATOM   1615 1HH2 ARG A  96      -6.294  10.233   9.812  1.00 10.82           H  
ATOM   1616 2HH2 ARG A  96      -6.877  10.818  11.370  1.00 10.82           H  
ATOM   1617  N   THR A  97      -8.348   1.443   8.636  1.00  4.49           N  
ATOM   1618  CA  THR A  97      -8.412   0.026   8.974  1.00  5.00           C  
ATOM   1619  C   THR A  97      -7.955  -0.863   7.817  1.00  4.47           C  
ATOM   1620  O   THR A  97      -7.222  -1.834   8.022  1.00  6.63           O  
ATOM   1621  CB  THR A  97      -9.843  -0.380   9.380  1.00  7.50           C  
ATOM   1622  OG1 THR A  97     -10.243   0.360  10.542  1.00  7.50           O  
ATOM   1623  CG2 THR A  97      -9.906  -1.869   9.678  1.00  7.50           C  
ATOM   1624  H   THR A  97      -9.175   2.018   8.765  1.00  5.39           H  
ATOM   1625  HA  THR A  97      -7.749  -0.154   9.820  1.00  6.00           H  
ATOM   1626  HB  THR A  97     -10.529  -0.152   8.566  1.00  9.00           H  
ATOM   1627  HG1 THR A  97     -10.289   1.296  10.323  1.00  9.00           H  
ATOM   1628 1HG2 THR A  97     -10.923  -2.140   9.960  1.00  9.00           H  
ATOM   1629 2HG2 THR A  97      -9.613  -2.430   8.791  1.00  9.00           H  
ATOM   1630 3HG2 THR A  97      -9.228  -2.105  10.497  1.00  9.00           H  
ATOM   1631  N   GLN A  98      -8.411  -0.540   6.613  1.00  4.36           N  
ATOM   1632  CA  GLN A  98      -8.110  -1.324   5.425  1.00  5.27           C  
ATOM   1633  C   GLN A  98      -6.851  -0.905   4.651  1.00  5.14           C  
ATOM   1634  O   GLN A  98      -6.272  -1.715   3.934  1.00  8.26           O  
ATOM   1635  CB  GLN A  98      -9.315  -1.245   4.490  1.00  7.90           C  
ATOM   1636  CG  GLN A  98     -10.567  -1.910   5.027  1.00  7.90           C  
ATOM   1637  CD  GLN A  98     -11.781  -1.625   4.163  1.00  7.90           C  
ATOM   1638  OE1 GLN A  98     -11.660  -1.122   3.043  1.00  7.90           O  
ATOM   1639  NE2 GLN A  98     -12.963  -1.920   4.693  1.00  7.90           N  
ATOM   1640  H   GLN A  98      -9.018   0.264   6.520  1.00  5.23           H  
ATOM   1641  HA  GLN A  98      -7.978  -2.360   5.735  1.00  6.32           H  
ATOM   1642 1HB  GLN A  98      -9.557  -0.200   4.307  1.00  9.49           H  
ATOM   1643 2HB  GLN A  98      -9.068  -1.699   3.532  1.00  9.49           H  
ATOM   1644 1HG  GLN A  98     -10.412  -2.989   5.057  1.00  9.49           H  
ATOM   1645 2HG  GLN A  98     -10.766  -1.533   6.031  1.00  9.49           H  
ATOM   1646 1HE2 GLN A  98     -13.807  -1.710   4.190  1.00  9.49           H  
ATOM   1647 2HE2 GLN A  98     -13.017  -2.317   5.609  1.00  9.49           H  
ATOM   1648  N   TYR A  99      -6.448   0.359   4.752  1.00  4.05           N  
ATOM   1649  CA  TYR A  99      -5.345   0.839   3.925  1.00  5.56           C  
ATOM   1650  C   TYR A  99      -4.152   1.497   4.628  1.00  8.33           C  
ATOM   1651  O   TYR A  99      -3.191   1.844   3.944  1.00 23.39           O  
ATOM   1652  CB  TYR A  99      -5.913   1.819   2.898  1.00  8.34           C  
ATOM   1653  CG  TYR A  99      -6.923   1.194   1.959  1.00  8.34           C  
ATOM   1654  CD1 TYR A  99      -8.273   1.285   2.246  1.00  8.34           C  
ATOM   1655  CD2 TYR A  99      -6.509   0.537   0.813  1.00  8.34           C  
ATOM   1656  CE1 TYR A  99      -9.205   0.723   1.405  1.00  8.34           C  
ATOM   1657  CE2 TYR A  99      -7.445  -0.025  -0.034  1.00  8.34           C  
ATOM   1658  CZ  TYR A  99      -8.790   0.069   0.259  1.00  8.34           C  
ATOM   1659  OH  TYR A  99      -9.732  -0.474  -0.585  1.00  8.34           O  
ATOM   1660  H   TYR A  99      -6.921   1.000   5.362  1.00  4.86           H  
ATOM   1661  HA  TYR A  99      -4.949  -0.019   3.384  1.00  6.67           H  
ATOM   1662 1HB  TYR A  99      -6.393   2.650   3.413  1.00 10.01           H  
ATOM   1663 2HB  TYR A  99      -5.109   2.233   2.301  1.00 10.01           H  
ATOM   1664  HD1 TYR A  99      -8.600   1.799   3.146  1.00 10.01           H  
ATOM   1665  HD2 TYR A  99      -5.447   0.463   0.579  1.00 10.01           H  
ATOM   1666  HE1 TYR A  99     -10.265   0.795   1.641  1.00 10.01           H  
ATOM   1667  HE2 TYR A  99      -7.119  -0.541  -0.938  1.00 10.01           H  
ATOM   1668  HH  TYR A  99     -10.610  -0.247  -0.268  1.00 10.01           H  
ATOM   1669  N   ALA A 100      -4.159   1.653   5.959  1.00  9.26           N  
ATOM   1670  CA  ALA A 100      -3.012   2.285   6.632  1.00 12.34           C  
ATOM   1671  C   ALA A 100      -3.070   2.165   8.149  1.00 19.51           C  
ATOM   1672  O   ALA A 100      -3.667   3.014   8.820  1.00 71.44           O  
ATOM   1673  CB  ALA A 100      -2.927   3.761   6.265  1.00 18.51           C  
ATOM   1674  H   ALA A 100      -4.953   1.377   6.521  1.00 11.11           H  
ATOM   1675  HA  ALA A 100      -2.107   1.766   6.299  1.00 14.81           H  
ATOM   1676 1HB  ALA A 100      -2.056   4.205   6.745  1.00 22.21           H  
ATOM   1677 2HB  ALA A 100      -2.839   3.874   5.190  1.00 22.21           H  
ATOM   1678 3HB  ALA A 100      -3.826   4.268   6.608  1.00 22.21           H  
ATOM   1679  N   SER A 101      -2.416   1.140   8.688  1.00 31.66           N  
ATOM   1680  CA  SER A 101      -2.383   0.910  10.130  1.00 52.19           C  
ATOM   1681  C   SER A 101      -1.399  -0.194  10.511  1.00 21.63           C  
ATOM   1682  O   SER A 101      -1.748  -1.116  11.248  1.00 37.36           O  
ATOM   1683  CB  SER A 101      -3.765   0.544  10.641  1.00 78.28           C  
ATOM   1684  OG  SER A 101      -3.740   0.314  12.024  1.00 78.28           O  
ATOM   1685  H   SER A 101      -1.941   0.491   8.078  1.00 37.99           H  
ATOM   1686  HA  SER A 101      -2.063   1.833  10.617  1.00 62.63           H  
ATOM   1687 1HB  SER A 101      -4.468   1.345  10.420  1.00 93.94           H  
ATOM   1688 2HB  SER A 101      -4.118  -0.350  10.128  1.00 93.94           H  
ATOM   1689  HG  SER A 101      -4.637   0.075  12.268  1.00 93.94           H  
ATOM   1690  N   SER A 102      -0.169  -0.092  10.015  1.00 11.76           N  
ATOM   1691  CA  SER A 102       0.864  -1.076  10.336  1.00 25.93           C  
ATOM   1692  C   SER A 102       1.613  -0.672  11.587  1.00 22.86           C  
ATOM   1693  O   SER A 102       2.522   0.157  11.546  1.00 55.17           O  
ATOM   1694  CB  SER A 102       1.845  -1.244   9.189  1.00 38.89           C  
ATOM   1695  OG  SER A 102       2.896  -2.109   9.545  1.00 38.89           O  
ATOM   1696  H   SER A 102       0.060   0.689   9.416  1.00 14.11           H  
ATOM   1697  HA  SER A 102       0.382  -2.036  10.520  1.00 31.12           H  
ATOM   1698 1HB  SER A 102       1.320  -1.644   8.322  1.00 46.67           H  
ATOM   1699 2HB  SER A 102       2.247  -0.272   8.907  1.00 46.67           H  
ATOM   1700  HG  SER A 102       3.428  -1.631  10.187  1.00 46.67           H  
ATOM   1701  N   LYS A 103       1.219  -1.263  12.704  1.00 35.14           N  
ATOM   1702  CA  LYS A 103       1.833  -0.962  13.983  1.00 57.64           C  
ATOM   1703  C   LYS A 103       2.767  -2.062  14.439  1.00 31.27           C  
ATOM   1704  O   LYS A 103       2.601  -3.229  14.081  1.00 38.48           O  
ATOM   1705  CB  LYS A 103       0.755  -0.716  15.032  1.00 86.46           C  
ATOM   1706  CG  LYS A 103      -0.184   0.428  14.684  1.00 86.46           C  
ATOM   1707  CD  LYS A 103       0.586   1.737  14.628  1.00 86.46           C  
ATOM   1708  CE  LYS A 103      -0.328   2.931  14.426  1.00 86.46           C  
ATOM   1709  NZ  LYS A 103       0.446   4.197  14.408  1.00 86.46           N  
ATOM   1710  H   LYS A 103       0.463  -1.934  12.664  1.00 42.17           H  
ATOM   1711  HA  LYS A 103       2.424  -0.052  13.873  1.00 69.17           H  
ATOM   1712 1HB  LYS A 103       0.154  -1.617  15.158  1.00103.75           H  
ATOM   1713 2HB  LYS A 103       1.219  -0.491  15.992  1.00103.75           H  
ATOM   1714 1HG  LYS A 103      -0.650   0.243  13.716  1.00103.75           H  
ATOM   1715 2HG  LYS A 103      -0.966   0.504  15.439  1.00103.75           H  
ATOM   1716 1HD  LYS A 103       1.140   1.871  15.558  1.00103.75           H  
ATOM   1717 2HD  LYS A 103       1.301   1.701  13.805  1.00103.75           H  
ATOM   1718 1HE  LYS A 103      -0.866   2.829  13.484  1.00103.75           H  
ATOM   1719 2HE  LYS A 103      -1.050   2.971  15.241  1.00103.75           H  
ATOM   1720 1HZ  LYS A 103      -0.165   4.993  14.286  1.00103.75           H  
ATOM   1721 2HZ  LYS A 103       0.939   4.300  15.282  1.00103.75           H  
ATOM   1722 3HZ  LYS A 103       1.115   4.193  13.647  1.00103.75           H  
ATOM   1723  N   ILE A 104       3.749  -1.676  15.246  1.00 58.92           N  
ATOM   1724  CA  ILE A 104       4.741  -2.604  15.760  1.00 74.90           C  
ATOM   1725  C   ILE A 104       4.871  -2.401  17.251  1.00 55.99           C  
ATOM   1726  O   ILE A 104       5.983  -2.385  17.768  1.00121.58           O  
ATOM   1727  CB  ILE A 104       6.123  -2.364  15.136  1.00112.35           C  
ATOM   1728  CG1 ILE A 104       6.561  -0.925  15.413  1.00112.35           C  
ATOM   1729  CG2 ILE A 104       6.079  -2.610  13.639  1.00112.35           C  
ATOM   1730  CD1 ILE A 104       8.014  -0.667  15.095  1.00112.35           C  
ATOM   1731  H   ILE A 104       3.816  -0.699  15.497  1.00 70.70           H  
ATOM   1732  HA  ILE A 104       4.417  -3.625  15.566  1.00 89.88           H  
ATOM   1733  HB  ILE A 104       6.852  -3.030  15.585  1.00134.82           H  
ATOM   1734 1HG1 ILE A 104       5.952  -0.247  14.817  1.00134.82           H  
ATOM   1735 2HG1 ILE A 104       6.396  -0.699  16.466  1.00134.82           H  
ATOM   1736 1HG2 ILE A 104       7.064  -2.424  13.220  1.00134.82           H  
ATOM   1737 2HG2 ILE A 104       5.785  -3.640  13.444  1.00134.82           H  
ATOM   1738 3HG2 ILE A 104       5.361  -1.934  13.177  1.00134.82           H  
ATOM   1739 1HD1 ILE A 104       8.256   0.373  15.316  1.00134.82           H  
ATOM   1740 2HD1 ILE A 104       8.642  -1.322  15.700  1.00134.82           H  
ATOM   1741 3HD1 ILE A 104       8.192  -0.862  14.042  1.00134.82           H  
ATOM   1742  N   LYS A 105       3.740  -2.191  17.926  1.00 41.75           N  
ATOM   1743  CA  LYS A 105       3.702  -1.893  19.361  1.00 70.42           C  
ATOM   1744  C   LYS A 105       4.604  -2.792  20.201  1.00 71.40           C  
ATOM   1745  O   LYS A 105       5.391  -2.309  21.016  1.00136.48           O  
ATOM   1746  CB  LYS A 105       2.269  -1.995  19.877  1.00105.63           C  
ATOM   1747  CG  LYS A 105       2.111  -1.667  21.355  1.00105.63           C  
ATOM   1748  CD  LYS A 105       0.655  -1.753  21.786  1.00105.63           C  
ATOM   1749  CE  LYS A 105       0.499  -1.470  23.274  1.00105.63           C  
ATOM   1750  NZ  LYS A 105      -0.923  -1.550  23.706  1.00105.63           N  
ATOM   1751  H   LYS A 105       2.865  -2.234  17.423  1.00 50.10           H  
ATOM   1752  HA  LYS A 105       4.041  -0.869  19.499  1.00 84.50           H  
ATOM   1753 1HB  LYS A 105       1.630  -1.313  19.314  1.00126.76           H  
ATOM   1754 2HB  LYS A 105       1.892  -3.005  19.715  1.00126.76           H  
ATOM   1755 1HG  LYS A 105       2.698  -2.367  21.949  1.00126.76           H  
ATOM   1756 2HG  LYS A 105       2.479  -0.659  21.545  1.00126.76           H  
ATOM   1757 1HD  LYS A 105       0.065  -1.028  21.223  1.00126.76           H  
ATOM   1758 2HD  LYS A 105       0.270  -2.750  21.574  1.00126.76           H  
ATOM   1759 1HE  LYS A 105       1.082  -2.195  23.839  1.00126.76           H  
ATOM   1760 2HE  LYS A 105       0.878  -0.471  23.490  1.00126.76           H  
ATOM   1761 1HZ  LYS A 105      -0.985  -1.356  24.696  1.00126.76           H  
ATOM   1762 2HZ  LYS A 105      -1.469  -0.871  23.195  1.00126.76           H  
ATOM   1763 3HZ  LYS A 105      -1.279  -2.476  23.522  1.00126.76           H  
ATOM   1764  N   HIS A 106       4.501  -4.101  19.993  1.00 81.31           N  
ATOM   1765  CA  HIS A 106       5.285  -5.076  20.748  1.00109.65           C  
ATOM   1766  C   HIS A 106       6.777  -5.119  20.380  1.00118.16           C  
ATOM   1767  O   HIS A 106       7.551  -5.839  21.012  1.00182.10           O  
ATOM   1768  CB  HIS A 106       4.642  -6.461  20.649  1.00164.48           C  
ATOM   1769  CG  HIS A 106       4.567  -7.022  19.265  1.00164.48           C  
ATOM   1770  ND1 HIS A 106       3.723  -6.511  18.301  1.00164.48           N  
ATOM   1771  CD2 HIS A 106       5.203  -8.068  18.691  1.00164.48           C  
ATOM   1772  CE1 HIS A 106       3.851  -7.213  17.189  1.00164.48           C  
ATOM   1773  NE2 HIS A 106       4.740  -8.166  17.401  1.00164.48           N  
ATOM   1774  H   HIS A 106       3.844  -4.437  19.303  1.00 97.57           H  
ATOM   1775  HA  HIS A 106       5.244  -4.793  21.800  1.00131.58           H  
ATOM   1776 1HB  HIS A 106       5.202  -7.163  21.267  1.00197.37           H  
ATOM   1777 2HB  HIS A 106       3.629  -6.417  21.049  1.00197.37           H  
ATOM   1778  HD1 HIS A 106       3.040  -5.792  18.435  1.00197.37           H  
ATOM   1779  HD2 HIS A 106       5.946  -8.776  19.060  1.00197.37           H  
ATOM   1780  HE1 HIS A 106       3.266  -6.965  16.304  1.00197.37           H  
ATOM   1781  N   HIS A 107       7.178  -4.338  19.378  1.00155.79           N  
ATOM   1782  CA  HIS A 107       8.563  -4.231  18.975  1.00284.33           C  
ATOM   1783  C   HIS A 107       9.112  -2.834  19.278  1.00276.41           C  
ATOM   1784  O   HIS A 107      10.258  -2.541  18.937  1.00400.00           O  
ATOM   1785  CB  HIS A 107       8.720  -4.499  17.478  1.00426.50           C  
ATOM   1786  CG  HIS A 107       8.319  -5.872  17.035  1.00426.50           C  
ATOM   1787  ND1 HIS A 107       9.041  -6.999  17.367  1.00426.50           N  
ATOM   1788  CD2 HIS A 107       7.298  -6.296  16.252  1.00426.50           C  
ATOM   1789  CE1 HIS A 107       8.462  -8.062  16.832  1.00426.50           C  
ATOM   1790  NE2 HIS A 107       7.413  -7.664  16.138  1.00426.50           N  
ATOM   1791  H   HIS A 107       6.514  -3.777  18.875  1.00186.95           H  
ATOM   1792  HA  HIS A 107       9.165  -4.954  19.523  1.00341.20           H  
ATOM   1793 1HB  HIS A 107       8.125  -3.777  16.927  1.00511.79           H  
ATOM   1794 2HB  HIS A 107       9.760  -4.341  17.193  1.00511.79           H  
ATOM   1795  HD2 HIS A 107       6.532  -5.671  15.792  1.00511.79           H  
ATOM   1796  HE1 HIS A 107       8.802  -9.092  16.930  1.00511.79           H  
ATOM   1797  HE2 HIS A 107       6.800  -8.274  15.607  1.00511.79           H  
ATOM   1798  N   GLN A 108       8.301  -1.968  19.903  1.00219.85           N  
ATOM   1799  CA  GLN A 108       8.742  -0.603  20.185  1.00314.82           C  
ATOM   1800  C   GLN A 108       9.852  -0.559  21.217  1.00326.98           C  
ATOM   1801  O   GLN A 108      10.721   0.309  21.157  1.00352.48           O  
ATOM   1802  CB  GLN A 108       7.576   0.272  20.645  1.00472.23           C  
ATOM   1803  CG  GLN A 108       6.573   0.593  19.552  1.00472.23           C  
ATOM   1804  CD  GLN A 108       5.423   1.449  20.050  1.00472.23           C  
ATOM   1805  OE1 GLN A 108       5.167   1.542  21.254  1.00472.23           O  
ATOM   1806  NE2 GLN A 108       4.720   2.083  19.118  1.00472.23           N  
ATOM   1807  H   GLN A 108       7.366  -2.235  20.188  1.00263.82           H  
ATOM   1808  HA  GLN A 108       9.135  -0.178  19.261  1.00377.78           H  
ATOM   1809 1HB  GLN A 108       7.042  -0.228  21.453  1.00566.68           H  
ATOM   1810 2HB  GLN A 108       7.960   1.213  21.038  1.00566.68           H  
ATOM   1811 1HG  GLN A 108       7.081   1.135  18.755  1.00566.68           H  
ATOM   1812 2HG  GLN A 108       6.165  -0.338  19.167  1.00566.68           H  
ATOM   1813 1HE2 GLN A 108       3.948   2.664  19.382  1.00566.68           H  
ATOM   1814 2HE2 GLN A 108       4.963   1.982  18.153  1.00566.68           H  
ATOM   1815  N   MET A 109       9.837  -1.484  22.169  1.00391.93           N  
ATOM   1816  CA  MET A 109      10.915  -1.527  23.141  1.00400.00           C  
ATOM   1817  C   MET A 109      12.161  -2.088  22.476  1.00400.00           C  
ATOM   1818  O   MET A 109      13.266  -1.596  22.711  1.00400.00           O  
ATOM   1819  CB  MET A 109      10.519  -2.365  24.347  1.00600.00           C  
ATOM   1820  CG  MET A 109       9.415  -1.746  25.192  1.00600.00           C  
ATOM   1821  SD  MET A 109       9.843  -0.096  25.781  1.00600.00           S  
ATOM   1822  CE  MET A 109      11.205  -0.471  26.880  1.00600.00           C  
ATOM   1823  H   MET A 109       9.091  -2.165  22.210  1.00470.32           H  
ATOM   1824  HA  MET A 109      11.136  -0.512  23.468  1.00480.00           H  
ATOM   1825 1HB  MET A 109      10.179  -3.346  24.016  1.00720.00           H  
ATOM   1826 2HB  MET A 109      11.388  -2.516  24.987  1.00720.00           H  
ATOM   1827 1HG  MET A 109       8.501  -1.676  24.604  1.00720.00           H  
ATOM   1828 2HG  MET A 109       9.217  -2.380  26.056  1.00720.00           H  
ATOM   1829 1HE  MET A 109      11.582   0.452  27.320  1.00720.00           H  
ATOM   1830 2HE  MET A 109      10.861  -1.138  27.671  1.00720.00           H  
ATOM   1831 3HE  MET A 109      12.002  -0.957  26.316  1.00720.00           H  
ATOM   1832  N   LEU A 110      11.949  -3.068  21.589  1.00400.00           N  
ATOM   1833  CA  LEU A 110      13.007  -3.730  20.835  1.00400.00           C  
ATOM   1834  C   LEU A 110      13.654  -2.783  19.846  1.00400.00           C  
ATOM   1835  O   LEU A 110      14.819  -2.950  19.496  1.00400.00           O  
ATOM   1836  CB  LEU A 110      12.447  -4.945  20.103  1.00600.00           C  
ATOM   1837  CG  LEU A 110      11.984  -6.084  21.012  1.00600.00           C  
ATOM   1838  CD1 LEU A 110      11.323  -7.166  20.171  1.00600.00           C  
ATOM   1839  CD2 LEU A 110      13.187  -6.625  21.771  1.00600.00           C  
ATOM   1840  H   LEU A 110      11.003  -3.393  21.449  1.00480.00           H  
ATOM   1841  HA  LEU A 110      13.770  -4.067  21.536  1.00480.00           H  
ATOM   1842 1HB  LEU A 110      11.599  -4.633  19.497  1.00720.00           H  
ATOM   1843 2HB  LEU A 110      13.217  -5.338  19.440  1.00720.00           H  
ATOM   1844  HG  LEU A 110      11.246  -5.711  21.722  1.00720.00           H  
ATOM   1845 1HD1 LEU A 110      10.987  -7.976  20.818  1.00720.00           H  
ATOM   1846 2HD1 LEU A 110      10.466  -6.745  19.647  1.00720.00           H  
ATOM   1847 3HD1 LEU A 110      12.037  -7.553  19.446  1.00720.00           H  
ATOM   1848 1HD2 LEU A 110      12.869  -7.435  22.427  1.00720.00           H  
ATOM   1849 2HD2 LEU A 110      13.926  -7.000  21.062  1.00720.00           H  
ATOM   1850 3HD2 LEU A 110      13.630  -5.827  22.367  1.00720.00           H  
ATOM   1851  N   LYS A 111      12.914  -1.753  19.435  1.00363.61           N  
ATOM   1852  CA  LYS A 111      13.439  -0.694  18.587  1.00400.00           C  
ATOM   1853  C   LYS A 111      14.761  -0.158  19.137  1.00390.78           C  
ATOM   1854  O   LYS A 111      15.661   0.188  18.369  1.00400.00           O  
ATOM   1855  CB  LYS A 111      12.425   0.438  18.466  1.00600.00           C  
ATOM   1856  CG  LYS A 111      12.862   1.587  17.583  1.00600.00           C  
ATOM   1857  CD  LYS A 111      11.764   2.630  17.452  1.00600.00           C  
ATOM   1858  CE  LYS A 111      12.219   3.772  16.563  1.00600.00           C  
ATOM   1859  NZ  LYS A 111      13.337   4.527  17.187  1.00600.00           N  
ATOM   1860  H   LYS A 111      11.942  -1.703  19.707  1.00436.33           H  
ATOM   1861  HA  LYS A 111      13.629  -1.104  17.594  1.00480.00           H  
ATOM   1862 1HB  LYS A 111      11.482   0.049  18.080  1.00720.00           H  
ATOM   1863 2HB  LYS A 111      12.232   0.854  19.452  1.00720.00           H  
ATOM   1864 1HG  LYS A 111      13.749   2.057  18.009  1.00720.00           H  
ATOM   1865 2HG  LYS A 111      13.114   1.210  16.592  1.00720.00           H  
ATOM   1866 1HD  LYS A 111      10.872   2.173  17.021  1.00720.00           H  
ATOM   1867 2HD  LYS A 111      11.513   3.024  18.437  1.00720.00           H  
ATOM   1868 1HE  LYS A 111      12.556   3.369  15.609  1.00720.00           H  
ATOM   1869 2HE  LYS A 111      11.387   4.453  16.383  1.00720.00           H  
ATOM   1870 1HZ  LYS A 111      13.632   5.268  16.564  1.00720.00           H  
ATOM   1871 2HZ  LYS A 111      13.039   4.921  18.067  1.00720.00           H  
ATOM   1872 3HZ  LYS A 111      14.115   3.903  17.342  1.00720.00           H  
ATOM   1873  N   GLY A 112      14.871  -0.064  20.467  1.00315.50           N  
ATOM   1874  CA  GLY A 112      16.107   0.368  21.089  1.00349.55           C  
ATOM   1875  C   GLY A 112      16.850  -0.845  21.651  1.00373.72           C  
ATOM   1876  O   GLY A 112      18.076  -0.923  21.586  1.00400.00           O  
ATOM   1877  H   GLY A 112      14.106  -0.352  21.066  1.00378.60           H  
ATOM   1878 1HA  GLY A 112      16.732   0.882  20.358  1.00419.46           H  
ATOM   1879 2HA  GLY A 112      15.890   1.075  21.889  1.00419.46           H  
ATOM   1880  N   LYS A 113      16.099  -1.833  22.146  1.00393.67           N  
ATOM   1881  CA  LYS A 113      16.710  -3.014  22.746  1.00400.00           C  
ATOM   1882  C   LYS A 113      16.910  -4.133  21.738  1.00400.00           C  
ATOM   1883  O   LYS A 113      16.289  -5.191  21.830  1.00400.00           O  
ATOM   1884  CB  LYS A 113      15.836  -3.524  23.892  1.00600.00           C  
ATOM   1885  CG  LYS A 113      15.716  -2.567  25.068  1.00600.00           C  
ATOM   1886  CD  LYS A 113      14.862  -3.164  26.177  1.00600.00           C  
ATOM   1887  CE  LYS A 113      14.767  -2.224  27.369  1.00600.00           C  
ATOM   1888  NZ  LYS A 113      13.967  -2.812  28.477  1.00600.00           N  
ATOM   1889  H   LYS A 113      15.094  -1.751  22.159  1.00472.40           H  
ATOM   1890  HA  LYS A 113      17.686  -2.739  23.140  1.00480.00           H  
ATOM   1891 1HB  LYS A 113      14.830  -3.721  23.523  1.00720.00           H  
ATOM   1892 2HB  LYS A 113      16.238  -4.466  24.267  1.00720.00           H  
ATOM   1893 1HG  LYS A 113      16.709  -2.348  25.463  1.00720.00           H  
ATOM   1894 2HG  LYS A 113      15.263  -1.636  24.733  1.00720.00           H  
ATOM   1895 1HD  LYS A 113      13.858  -3.359  25.798  1.00720.00           H  
ATOM   1896 2HD  LYS A 113      15.298  -4.108  26.504  1.00720.00           H  
ATOM   1897 1HE  LYS A 113      15.771  -2.008  27.734  1.00720.00           H  
ATOM   1898 2HE  LYS A 113      14.300  -1.291  27.054  1.00720.00           H  
ATOM   1899 1HZ  LYS A 113      13.927  -2.161  29.248  1.00720.00           H  
ATOM   1900 2HZ  LYS A 113      13.030  -3.005  28.151  1.00720.00           H  
ATOM   1901 3HZ  LYS A 113      14.399  -3.672  28.786  1.00720.00           H  
ATOM   1902  N   ALA A 114      17.808  -3.892  20.790  1.00400.00           N  
ATOM   1903  CA  ALA A 114      18.130  -4.878  19.764  1.00400.00           C  
ATOM   1904  C   ALA A 114      19.375  -4.478  18.988  1.00360.49           C  
ATOM   1905  O   ALA A 114      19.712  -3.296  18.898  1.00381.46           O  
ATOM   1906  CB  ALA A 114      16.963  -5.055  18.804  1.00600.00           C  
ATOM   1907  H   ALA A 114      18.271  -2.989  20.798  1.00480.00           H  
ATOM   1908  HA  ALA A 114      18.331  -5.828  20.259  1.00480.00           H  
ATOM   1909 1HB  ALA A 114      17.215  -5.812  18.061  1.00720.00           H  
ATOM   1910 2HB  ALA A 114      16.076  -5.369  19.354  1.00720.00           H  
ATOM   1911 3HB  ALA A 114      16.760  -4.110  18.302  1.00720.00           H  
ATOM   1912  N   ARG A 115      20.051  -5.467  18.414  1.00348.96           N  
ATOM   1913  CA  ARG A 115      21.220  -5.200  17.589  1.00327.90           C  
ATOM   1914  C   ARG A 115      20.775  -4.745  16.208  1.00281.11           C  
ATOM   1915  O   ARG A 115      20.131  -5.501  15.480  1.00386.46           O  
ATOM   1916  CB  ARG A 115      22.097  -6.432  17.460  1.00491.85           C  
ATOM   1917  CG  ARG A 115      23.359  -6.227  16.637  1.00491.85           C  
ATOM   1918  CD  ARG A 115      24.179  -7.463  16.577  1.00491.85           C  
ATOM   1919  NE  ARG A 115      25.377  -7.281  15.774  1.00491.85           N  
ATOM   1920  CZ  ARG A 115      26.298  -8.237  15.546  1.00491.85           C  
ATOM   1921  NH1 ARG A 115      26.146  -9.435  16.067  1.00491.85           N  
ATOM   1922  NH2 ARG A 115      27.354  -7.971  14.798  1.00491.85           N  
ATOM   1923  H   ARG A 115      19.739  -6.420  18.537  1.00418.75           H  
ATOM   1924  HA  ARG A 115      21.803  -4.402  18.050  1.00393.48           H  
ATOM   1925 1HB  ARG A 115      22.400  -6.769  18.450  1.00590.22           H  
ATOM   1926 2HB  ARG A 115      21.529  -7.239  16.997  1.00590.22           H  
ATOM   1927 1HG  ARG A 115      23.089  -5.945  15.618  1.00590.22           H  
ATOM   1928 2HG  ARG A 115      23.962  -5.436  17.084  1.00590.22           H  
ATOM   1929 1HD  ARG A 115      24.483  -7.747  17.584  1.00590.22           H  
ATOM   1930 2HD  ARG A 115      23.592  -8.267  16.135  1.00590.22           H  
ATOM   1931  HE  ARG A 115      25.527  -6.373  15.355  1.00590.22           H  
ATOM   1932 1HH1 ARG A 115      25.338  -9.638  16.639  1.00590.22           H  
ATOM   1933 2HH1 ARG A 115      26.836 -10.151  15.896  1.00590.22           H  
ATOM   1934 1HH2 ARG A 115      27.470  -7.050  14.397  1.00590.22           H  
ATOM   1935 2HH2 ARG A 115      28.044  -8.686  14.626  1.00590.22           H  
ATOM   1936  N   GLY A 116      21.109  -3.509  15.856  1.00214.32           N  
ATOM   1937  CA  GLY A 116      20.712  -2.957  14.568  1.00234.84           C  
ATOM   1938  C   GLY A 116      21.792  -3.117  13.506  1.00177.94           C  
ATOM   1939  O   GLY A 116      22.720  -3.914  13.655  1.00221.97           O  
ATOM   1940  H   GLY A 116      21.641  -2.937  16.497  1.00257.18           H  
ATOM   1941 1HA  GLY A 116      19.798  -3.449  14.233  1.00281.81           H  
ATOM   1942 2HA  GLY A 116      20.474  -1.901  14.689  1.00281.81           H  
ATOM   1943  N   SER A 117      21.653  -2.347  12.431  1.00167.06           N  
ATOM   1944  CA  SER A 117      22.588  -2.367  11.314  1.00175.22           C  
ATOM   1945  C   SER A 117      23.808  -1.499  11.585  1.00119.02           C  
ATOM   1946  O   SER A 117      23.860  -0.775  12.580  1.00184.74           O  
ATOM   1947  CB  SER A 117      21.914  -1.864  10.057  1.00262.83           C  
ATOM   1948  OG  SER A 117      21.681  -0.483  10.146  1.00262.83           O  
ATOM   1949  H   SER A 117      20.861  -1.721  12.386  1.00200.47           H  
ATOM   1950  HA  SER A 117      22.921  -3.394  11.157  1.00210.26           H  
ATOM   1951 1HB  SER A 117      22.541  -2.079   9.192  1.00315.40           H  
ATOM   1952 2HB  SER A 117      20.970  -2.387   9.917  1.00315.40           H  
ATOM   1953  HG  SER A 117      22.547  -0.080  10.273  1.00315.40           H  
ATOM   1954  N   GLU A 118      24.777  -1.567  10.678  1.00 65.92           N  
ATOM   1955  CA  GLU A 118      25.975  -0.742  10.753  1.00 56.04           C  
ATOM   1956  C   GLU A 118      25.591   0.725  10.643  1.00 53.83           C  
ATOM   1957  O   GLU A 118      24.722   1.082   9.847  1.00 79.69           O  
ATOM   1958  CB  GLU A 118      26.965  -1.110   9.649  1.00 84.06           C  
ATOM   1959  CG  GLU A 118      28.282  -0.349   9.712  1.00 84.06           C  
ATOM   1960  CD  GLU A 118      29.262  -0.790   8.662  1.00 84.06           C  
ATOM   1961  OE1 GLU A 118      28.934  -1.670   7.903  1.00 84.06           O  
ATOM   1962  OE2 GLU A 118      30.343  -0.250   8.620  1.00 84.06           O  
ATOM   1963  H   GLU A 118      24.673  -2.202   9.898  1.00 79.10           H  
ATOM   1964  HA  GLU A 118      26.452  -0.901  11.721  1.00 67.25           H  
ATOM   1965 1HB  GLU A 118      27.189  -2.175   9.699  1.00100.87           H  
ATOM   1966 2HB  GLU A 118      26.513  -0.914   8.676  1.00100.87           H  
ATOM   1967 1HG  GLU A 118      28.083   0.714   9.579  1.00100.87           H  
ATOM   1968 2HG  GLU A 118      28.725  -0.487  10.698  1.00100.87           H  
ATOM   1969  N   THR A 119      26.214   1.567  11.462  1.00 58.00           N  
ATOM   1970  CA  THR A 119      25.893   2.989  11.472  1.00 73.64           C  
ATOM   1971  C   THR A 119      26.036   3.641  10.102  1.00 40.38           C  
ATOM   1972  O   THR A 119      27.118   3.662   9.509  1.00 37.57           O  
ATOM   1973  CB  THR A 119      26.781   3.751  12.472  1.00110.46           C  
ATOM   1974  OG1 THR A 119      26.607   3.206  13.786  1.00110.46           O  
ATOM   1975  CG2 THR A 119      26.412   5.228  12.481  1.00110.46           C  
ATOM   1976  H   THR A 119      26.922   1.215  12.092  1.00 69.60           H  
ATOM   1977  HA  THR A 119      24.855   3.099  11.787  1.00 88.37           H  
ATOM   1978  HB  THR A 119      27.826   3.645  12.182  1.00132.55           H  
ATOM   1979  HG1 THR A 119      25.682   3.269  14.037  1.00132.55           H  
ATOM   1980 1HG2 THR A 119      27.048   5.757  13.189  1.00132.55           H  
ATOM   1981 2HG2 THR A 119      26.553   5.645  11.484  1.00132.55           H  
ATOM   1982 3HG2 THR A 119      25.369   5.340  12.776  1.00132.55           H  
ATOM   1983  N   PHE A 120      24.927   4.192   9.619  1.00 46.20           N  
ATOM   1984  CA  PHE A 120      24.875   4.900   8.348  1.00 37.56           C  
ATOM   1985  C   PHE A 120      25.722   6.150   8.355  1.00 24.72           C  
ATOM   1986  O   PHE A 120      25.217   7.244   8.611  1.00 28.71           O  
ATOM   1987  CB  PHE A 120      23.450   5.316   8.044  1.00 56.34           C  
ATOM   1988  CG  PHE A 120      23.254   6.042   6.735  1.00 56.34           C  
ATOM   1989  CD1 PHE A 120      22.829   5.368   5.604  1.00 56.34           C  
ATOM   1990  CD2 PHE A 120      23.489   7.409   6.638  1.00 56.34           C  
ATOM   1991  CE1 PHE A 120      22.631   6.046   4.416  1.00 56.34           C  
ATOM   1992  CE2 PHE A 120      23.292   8.085   5.451  1.00 56.34           C  
ATOM   1993  CZ  PHE A 120      22.857   7.400   4.341  1.00 56.34           C  
ATOM   1994  H   PHE A 120      24.078   4.120  10.163  1.00 55.44           H  
ATOM   1995  HA  PHE A 120      25.239   4.239   7.563  1.00 45.07           H  
ATOM   1996 1HB  PHE A 120      22.824   4.427   8.028  1.00 67.61           H  
ATOM   1997 2HB  PHE A 120      23.089   5.952   8.847  1.00 67.61           H  
ATOM   1998  HD1 PHE A 120      22.642   4.295   5.661  1.00 67.61           H  
ATOM   1999  HD2 PHE A 120      23.827   7.953   7.520  1.00 67.61           H  
ATOM   2000  HE1 PHE A 120      22.290   5.507   3.533  1.00 67.61           H  
ATOM   2001  HE2 PHE A 120      23.474   9.157   5.392  1.00 67.61           H  
ATOM   2002  HZ  PHE A 120      22.693   7.928   3.404  1.00 67.61           H  
ATOM   2003  N   SER A 121      26.999   5.999   8.050  1.00 38.06           N  
ATOM   2004  CA  SER A 121      27.875   7.151   7.968  1.00 47.75           C  
ATOM   2005  C   SER A 121      27.395   8.080   6.862  1.00 40.86           C  
ATOM   2006  O   SER A 121      27.492   7.754   5.677  1.00 71.43           O  
ATOM   2007  CB  SER A 121      29.302   6.717   7.707  1.00 71.62           C  
ATOM   2008  OG  SER A 121      30.140   7.827   7.536  1.00 71.62           O  
ATOM   2009  H   SER A 121      27.356   5.064   7.899  1.00 45.67           H  
ATOM   2010  HA  SER A 121      27.835   7.690   8.916  1.00 57.30           H  
ATOM   2011 1HB  SER A 121      29.659   6.112   8.541  1.00 85.95           H  
ATOM   2012 2HB  SER A 121      29.333   6.093   6.815  1.00 85.95           H  
ATOM   2013  HG  SER A 121      29.760   8.337   6.817  1.00 85.95           H  
ATOM   2014  N   TYR A 122      26.882   9.239   7.255  1.00 62.45           N  
ATOM   2015  CA  TYR A 122      26.398  10.218   6.298  1.00 89.55           C  
ATOM   2016  C   TYR A 122      27.520  11.118   5.822  1.00 89.88           C  
ATOM   2017  O   TYR A 122      28.069  11.920   6.582  1.00142.29           O  
ATOM   2018  CB  TYR A 122      25.248  11.041   6.896  1.00134.32           C  
ATOM   2019  CG  TYR A 122      24.804  12.193   6.017  1.00134.32           C  
ATOM   2020  CD1 TYR A 122      24.870  12.096   4.638  1.00134.32           C  
ATOM   2021  CD2 TYR A 122      24.335  13.359   6.599  1.00134.32           C  
ATOM   2022  CE1 TYR A 122      24.503  13.167   3.852  1.00134.32           C  
ATOM   2023  CE2 TYR A 122      23.954  14.426   5.808  1.00134.32           C  
ATOM   2024  CZ  TYR A 122      24.047  14.334   4.437  1.00134.32           C  
ATOM   2025  OH  TYR A 122      23.691  15.398   3.642  1.00134.32           O  
ATOM   2026  H   TYR A 122      26.827   9.444   8.244  1.00 74.94           H  
ATOM   2027  HA  TYR A 122      26.015   9.686   5.428  1.00107.46           H  
ATOM   2028 1HB  TYR A 122      24.388  10.396   7.076  1.00161.19           H  
ATOM   2029 2HB  TYR A 122      25.556  11.449   7.859  1.00161.19           H  
ATOM   2030  HD1 TYR A 122      25.233  11.181   4.172  1.00161.19           H  
ATOM   2031  HD2 TYR A 122      24.275  13.441   7.685  1.00161.19           H  
ATOM   2032  HE1 TYR A 122      24.577  13.098   2.768  1.00161.19           H  
ATOM   2033  HE2 TYR A 122      23.593  15.345   6.271  1.00161.19           H  
ATOM   2034  HH  TYR A 122      23.507  16.162   4.195  1.00161.19           H  
ATOM   2035  N   ALA A 123      27.861  10.972   4.548  1.00114.54           N  
ATOM   2036  CA  ALA A 123      28.910  11.758   3.933  1.00187.40           C  
ATOM   2037  C   ALA A 123      28.507  13.221   3.821  1.00180.55           C  
ATOM   2038  O   ALA A 123      28.023  13.670   2.784  1.00250.65           O  
ATOM   2039  CB  ALA A 123      29.242  11.200   2.566  1.00281.10           C  
ATOM   2040  H   ALA A 123      27.372  10.290   3.988  1.00137.45           H  
ATOM   2041  HA  ALA A 123      29.794  11.699   4.567  1.00224.88           H  
ATOM   2042 1HB  ALA A 123      30.052  11.780   2.124  1.00337.32           H  
ATOM   2043 2HB  ALA A 123      29.555  10.161   2.664  1.00337.32           H  
ATOM   2044 3HB  ALA A 123      28.362  11.256   1.927  1.00337.32           H  
ATOM   2045  N   ASN A 124      28.800  13.974   4.877  1.00172.60           N  
ATOM   2046  CA  ASN A 124      28.508  15.405   4.975  1.00228.48           C  
ATOM   2047  C   ASN A 124      29.283  16.271   3.973  1.00194.89           C  
ATOM   2048  O   ASN A 124      28.975  17.451   3.803  1.00276.49           O  
ATOM   2049  CB  ASN A 124      28.818  15.885   6.380  1.00342.72           C  
ATOM   2050  CG  ASN A 124      27.819  15.440   7.407  1.00342.72           C  
ATOM   2051  OD1 ASN A 124      26.619  15.371   7.134  1.00342.72           O  
ATOM   2052  ND2 ASN A 124      28.295  15.130   8.586  1.00342.72           N  
ATOM   2053  H   ASN A 124      29.194  13.500   5.681  1.00207.12           H  
ATOM   2054  HA  ASN A 124      27.445  15.549   4.773  1.00274.18           H  
ATOM   2055 1HB  ASN A 124      29.802  15.517   6.672  1.00411.26           H  
ATOM   2056 2HB  ASN A 124      28.865  16.974   6.387  1.00411.26           H  
ATOM   2057 1HD2 ASN A 124      27.676  14.823   9.310  1.00411.26           H  
ATOM   2058 2HD2 ASN A 124      29.276  15.198   8.762  1.00411.26           H  
ATOM   2059  N   VAL A 125      30.278  15.686   3.312  1.00169.50           N  
ATOM   2060  CA  VAL A 125      31.084  16.385   2.329  1.00210.34           C  
ATOM   2061  C   VAL A 125      30.790  15.924   0.903  1.00121.38           C  
ATOM   2062  O   VAL A 125      31.380  16.437  -0.049  1.00182.68           O  
ATOM   2063  CB  VAL A 125      32.574  16.162   2.627  1.00315.51           C  
ATOM   2064  CG1 VAL A 125      32.926  16.703   4.007  1.00315.51           C  
ATOM   2065  CG2 VAL A 125      32.879  14.672   2.544  1.00315.51           C  
ATOM   2066  H   VAL A 125      30.499  14.724   3.505  1.00203.40           H  
ATOM   2067  HA  VAL A 125      30.866  17.450   2.400  1.00252.41           H  
ATOM   2068  HB  VAL A 125      33.173  16.701   1.893  1.00378.61           H  
ATOM   2069 1HG1 VAL A 125      33.987  16.543   4.195  1.00378.61           H  
ATOM   2070 2HG1 VAL A 125      32.706  17.770   4.049  1.00378.61           H  
ATOM   2071 3HG1 VAL A 125      32.340  16.182   4.765  1.00378.61           H  
ATOM   2072 1HG2 VAL A 125      33.937  14.505   2.743  1.00378.61           H  
ATOM   2073 2HG2 VAL A 125      32.282  14.135   3.281  1.00378.61           H  
ATOM   2074 3HG2 VAL A 125      32.637  14.308   1.546  1.00378.61           H  
ATOM   2075  N   ALA A 126      29.898  14.947   0.747  1.00 78.26           N  
ATOM   2076  CA  ALA A 126      29.604  14.428  -0.579  1.00 79.84           C  
ATOM   2077  C   ALA A 126      28.580  15.294  -1.276  1.00 45.30           C  
ATOM   2078  O   ALA A 126      27.655  15.816  -0.650  1.00 80.96           O  
ATOM   2079  CB  ALA A 126      29.100  13.002  -0.497  1.00119.76           C  
ATOM   2080  H   ALA A 126      29.402  14.557   1.538  1.00 93.91           H  
ATOM   2081  HA  ALA A 126      30.521  14.449  -1.166  1.00 95.81           H  
ATOM   2082 1HB  ALA A 126      28.905  12.625  -1.501  1.00143.71           H  
ATOM   2083 2HB  ALA A 126      29.857  12.381  -0.019  1.00143.71           H  
ATOM   2084 3HB  ALA A 126      28.183  12.976   0.088  1.00143.71           H  
ATOM   2085  N   ASP A 127      28.727  15.425  -2.587  1.00 41.42           N  
ATOM   2086  CA  ASP A 127      27.796  16.223  -3.368  1.00 47.53           C  
ATOM   2087  C   ASP A 127      26.525  15.435  -3.636  1.00 28.53           C  
ATOM   2088  O   ASP A 127      26.354  14.859  -4.712  1.00 55.30           O  
ATOM   2089  CB  ASP A 127      28.439  16.660  -4.688  1.00 71.30           C  
ATOM   2090  CG  ASP A 127      27.575  17.629  -5.486  1.00 71.30           C  
ATOM   2091  OD1 ASP A 127      26.519  17.979  -5.017  1.00 71.30           O  
ATOM   2092  OD2 ASP A 127      27.983  18.014  -6.556  1.00 71.30           O  
ATOM   2093  H   ASP A 127      29.503  14.972  -3.050  1.00 49.70           H  
ATOM   2094  HA  ASP A 127      27.532  17.113  -2.796  1.00 57.04           H  
ATOM   2095 1HB  ASP A 127      29.398  17.137  -4.483  1.00 85.55           H  
ATOM   2096 2HB  ASP A 127      28.637  15.782  -5.304  1.00 85.55           H  
ATOM   2097  N   VAL A 128      25.631  15.427  -2.651  1.00 10.34           N  
ATOM   2098  CA  VAL A 128      24.371  14.712  -2.770  1.00  8.46           C  
ATOM   2099  C   VAL A 128      23.464  15.426  -3.780  1.00  6.39           C  
ATOM   2100  O   VAL A 128      23.121  16.591  -3.568  1.00  8.55           O  
ATOM   2101  CB  VAL A 128      23.672  14.613  -1.395  1.00 12.69           C  
ATOM   2102  CG1 VAL A 128      22.309  13.949  -1.534  1.00 12.69           C  
ATOM   2103  CG2 VAL A 128      24.548  13.816  -0.437  1.00 12.69           C  
ATOM   2104  H   VAL A 128      25.862  15.917  -1.794  1.00 12.41           H  
ATOM   2105  HA  VAL A 128      24.595  13.701  -3.094  1.00 10.15           H  
ATOM   2106  HB  VAL A 128      23.514  15.618  -1.001  1.00 15.23           H  
ATOM   2107 1HG1 VAL A 128      21.826  13.898  -0.558  1.00 15.23           H  
ATOM   2108 2HG1 VAL A 128      21.690  14.534  -2.215  1.00 15.23           H  
ATOM   2109 3HG1 VAL A 128      22.433  12.941  -1.930  1.00 15.23           H  
ATOM   2110 1HG2 VAL A 128      24.061  13.755   0.537  1.00 15.23           H  
ATOM   2111 2HG2 VAL A 128      24.697  12.811  -0.831  1.00 15.23           H  
ATOM   2112 3HG2 VAL A 128      25.513  14.310  -0.327  1.00 15.23           H  
ATOM   2113  N   PRO A 129      23.099  14.753  -4.887  1.00  6.66           N  
ATOM   2114  CA  PRO A 129      22.249  15.202  -5.984  1.00  6.28           C  
ATOM   2115  C   PRO A 129      21.069  16.048  -5.515  1.00  4.51           C  
ATOM   2116  O   PRO A 129      20.279  15.597  -4.683  1.00  4.85           O  
ATOM   2117  CB  PRO A 129      21.736  13.898  -6.589  1.00  9.42           C  
ATOM   2118  CG  PRO A 129      22.830  12.932  -6.338  1.00  9.42           C  
ATOM   2119  CD  PRO A 129      23.329  13.296  -4.972  1.00  9.42           C  
ATOM   2120  HA  PRO A 129      22.873  15.725  -6.716  1.00  7.54           H  
ATOM   2121 1HB  PRO A 129      20.794  13.613  -6.105  1.00 11.30           H  
ATOM   2122 2HB  PRO A 129      21.521  14.035  -7.660  1.00 11.30           H  
ATOM   2123 1HG  PRO A 129      22.446  11.903  -6.389  1.00 11.30           H  
ATOM   2124 2HG  PRO A 129      23.603  13.022  -7.114  1.00 11.30           H  
ATOM   2125 1HD  PRO A 129      22.764  12.783  -4.189  1.00 11.30           H  
ATOM   2126 2HD  PRO A 129      24.405  13.070  -4.928  1.00 11.30           H  
ATOM   2127  N   PRO A 130      20.913  17.268  -6.046  1.00  4.30           N  
ATOM   2128  CA  PRO A 130      19.829  18.229  -5.830  1.00  3.62           C  
ATOM   2129  C   PRO A 130      18.459  17.590  -6.066  1.00  3.19           C  
ATOM   2130  O   PRO A 130      17.474  17.958  -5.422  1.00  5.37           O  
ATOM   2131  CB  PRO A 130      20.114  19.312  -6.874  1.00  5.43           C  
ATOM   2132  CG  PRO A 130      21.592  19.276  -7.040  1.00  5.43           C  
ATOM   2133  CD  PRO A 130      21.946  17.818  -6.948  1.00  5.43           C  
ATOM   2134  HA  PRO A 130      19.898  18.632  -4.813  1.00  4.34           H  
ATOM   2135 1HB  PRO A 130      19.572  19.094  -7.805  1.00  6.52           H  
ATOM   2136 2HB  PRO A 130      19.751  20.285  -6.510  1.00  6.52           H  
ATOM   2137 1HG  PRO A 130      21.875  19.717  -8.007  1.00  6.52           H  
ATOM   2138 2HG  PRO A 130      22.079  19.878  -6.261  1.00  6.52           H  
ATOM   2139 1HD  PRO A 130      21.888  17.332  -7.933  1.00  6.52           H  
ATOM   2140 2HD  PRO A 130      22.942  17.717  -6.493  1.00  6.52           H  
ATOM   2141  N   SER A 131      18.407  16.631  -6.985  1.00  2.75           N  
ATOM   2142  CA  SER A 131      17.184  15.918  -7.292  1.00  3.70           C  
ATOM   2143  C   SER A 131      17.478  14.495  -7.740  1.00  2.17           C  
ATOM   2144  O   SER A 131      18.439  14.240  -8.466  1.00  2.37           O  
ATOM   2145  CB  SER A 131      16.404  16.641  -8.366  1.00  5.55           C  
ATOM   2146  OG  SER A 131      15.245  15.929  -8.704  1.00  5.55           O  
ATOM   2147  H   SER A 131      19.247  16.386  -7.487  1.00  3.30           H  
ATOM   2148  HA  SER A 131      16.580  15.874  -6.387  1.00  4.44           H  
ATOM   2149 1HB  SER A 131      16.133  17.634  -8.007  1.00  6.66           H  
ATOM   2150 2HB  SER A 131      17.029  16.771  -9.249  1.00  6.66           H  
ATOM   2151  HG  SER A 131      14.840  15.670  -7.869  1.00  6.66           H  
ATOM   2152  N   VAL A 132      16.643  13.573  -7.275  1.00  1.52           N  
ATOM   2153  CA  VAL A 132      16.752  12.150  -7.577  1.00  1.20           C  
ATOM   2154  C   VAL A 132      15.416  11.606  -8.030  1.00  0.87           C  
ATOM   2155  O   VAL A 132      14.381  11.952  -7.470  1.00  0.94           O  
ATOM   2156  CB  VAL A 132      17.243  11.353  -6.349  1.00  1.80           C  
ATOM   2157  CG1 VAL A 132      17.272   9.859  -6.654  1.00  1.80           C  
ATOM   2158  CG2 VAL A 132      18.634  11.820  -5.971  1.00  1.80           C  
ATOM   2159  H   VAL A 132      15.874  13.886  -6.700  1.00  1.82           H  
ATOM   2160  HA  VAL A 132      17.473  12.019  -8.385  1.00  1.44           H  
ATOM   2161  HB  VAL A 132      16.558  11.514  -5.517  1.00  2.16           H  
ATOM   2162 1HG1 VAL A 132      17.620   9.315  -5.778  1.00  2.16           H  
ATOM   2163 2HG1 VAL A 132      16.272   9.516  -6.914  1.00  2.16           H  
ATOM   2164 3HG1 VAL A 132      17.949   9.670  -7.487  1.00  2.16           H  
ATOM   2165 1HG2 VAL A 132      18.973  11.270  -5.097  1.00  2.16           H  
ATOM   2166 2HG2 VAL A 132      19.317  11.645  -6.802  1.00  2.16           H  
ATOM   2167 3HG2 VAL A 132      18.615  12.883  -5.737  1.00  2.16           H  
ATOM   2168  N   ASP A 133      15.408  10.776  -9.055  1.00  0.80           N  
ATOM   2169  CA  ASP A 133      14.144  10.188  -9.451  1.00  0.72           C  
ATOM   2170  C   ASP A 133      14.393   8.854 -10.115  1.00  0.76           C  
ATOM   2171  O   ASP A 133      14.698   8.783 -11.308  1.00  0.75           O  
ATOM   2172  CB  ASP A 133      13.361  11.131 -10.361  1.00  1.08           C  
ATOM   2173  CG  ASP A 133      11.944  10.649 -10.650  1.00  1.08           C  
ATOM   2174  OD1 ASP A 133      11.653   9.487 -10.467  1.00  1.08           O  
ATOM   2175  OD2 ASP A 133      11.136  11.476 -11.008  1.00  1.08           O  
ATOM   2176  H   ASP A 133      16.267  10.528  -9.527  1.00  0.96           H  
ATOM   2177  HA  ASP A 133      13.547  10.010  -8.555  1.00  0.86           H  
ATOM   2178 1HB  ASP A 133      13.303  12.116  -9.897  1.00  1.30           H  
ATOM   2179 2HB  ASP A 133      13.889  11.246 -11.308  1.00  1.30           H  
ATOM   2180  N   TRP A 134      14.230   7.794  -9.324  1.00  0.94           N  
ATOM   2181  CA  TRP A 134      14.488   6.436  -9.759  1.00  1.09           C  
ATOM   2182  C   TRP A 134      13.497   5.931 -10.806  1.00  1.44           C  
ATOM   2183  O   TRP A 134      13.703   4.876 -11.406  1.00  2.49           O  
ATOM   2184  CB  TRP A 134      14.529   5.505  -8.546  1.00  1.64           C  
ATOM   2185  CG  TRP A 134      15.757   5.716  -7.707  1.00  1.64           C  
ATOM   2186  CD1 TRP A 134      15.818   6.281  -6.469  1.00  1.64           C  
ATOM   2187  CD2 TRP A 134      17.120   5.379  -8.057  1.00  1.64           C  
ATOM   2188  NE1 TRP A 134      17.113   6.330  -6.040  1.00  1.64           N  
ATOM   2189  CE2 TRP A 134      17.924   5.793  -6.997  1.00  1.64           C  
ATOM   2190  CE3 TRP A 134      17.720   4.779  -9.169  1.00  1.64           C  
ATOM   2191  CZ2 TRP A 134      19.292   5.640  -7.018  1.00  1.64           C  
ATOM   2192  CZ3 TRP A 134      19.097   4.612  -9.184  1.00  1.64           C  
ATOM   2193  CH2 TRP A 134      19.865   5.036  -8.133  1.00  1.64           C  
ATOM   2194  H   TRP A 134      13.940   7.942  -8.366  1.00  1.13           H  
ATOM   2195  HA  TRP A 134      15.472   6.422 -10.196  1.00  1.31           H  
ATOM   2196 1HB  TRP A 134      13.653   5.677  -7.921  1.00  1.96           H  
ATOM   2197 2HB  TRP A 134      14.502   4.470  -8.875  1.00  1.96           H  
ATOM   2198  HD1 TRP A 134      14.969   6.647  -5.905  1.00  1.96           H  
ATOM   2199  HE1 TRP A 134      17.439   6.709  -5.161  1.00  1.96           H  
ATOM   2200  HE3 TRP A 134      17.114   4.447 -10.011  1.00  1.96           H  
ATOM   2201  HZ2 TRP A 134      19.914   5.978  -6.193  1.00  1.96           H  
ATOM   2202  HZ3 TRP A 134      19.554   4.141 -10.055  1.00  1.96           H  
ATOM   2203  HH2 TRP A 134      20.946   4.900  -8.173  1.00  1.96           H  
ATOM   2204  N   ARG A 135      12.426   6.681 -11.069  1.00  1.54           N  
ATOM   2205  CA  ARG A 135      11.486   6.261 -12.092  1.00  2.21           C  
ATOM   2206  C   ARG A 135      12.073   6.555 -13.471  1.00  2.24           C  
ATOM   2207  O   ARG A 135      11.669   5.954 -14.467  1.00  3.66           O  
ATOM   2208  CB  ARG A 135      10.178   6.999 -11.942  1.00  3.31           C  
ATOM   2209  CG  ARG A 135       9.436   6.733 -10.650  1.00  3.31           C  
ATOM   2210  CD  ARG A 135       8.263   7.618 -10.549  1.00  3.31           C  
ATOM   2211  NE  ARG A 135       8.668   9.007 -10.557  1.00  3.31           N  
ATOM   2212  CZ  ARG A 135       7.826  10.054 -10.515  1.00  3.31           C  
ATOM   2213  NH1 ARG A 135       6.526   9.858 -10.427  1.00  3.31           N  
ATOM   2214  NH2 ARG A 135       8.317  11.279 -10.569  1.00  3.31           N  
ATOM   2215  H   ARG A 135      12.251   7.555 -10.580  1.00  1.85           H  
ATOM   2216  HA  ARG A 135      11.313   5.190 -12.000  1.00  2.65           H  
ATOM   2217 1HB  ARG A 135      10.351   8.071 -12.013  1.00  3.98           H  
ATOM   2218 2HB  ARG A 135       9.513   6.723 -12.760  1.00  3.98           H  
ATOM   2219 1HG  ARG A 135       9.095   5.700 -10.631  1.00  3.98           H  
ATOM   2220 2HG  ARG A 135      10.093   6.923  -9.800  1.00  3.98           H  
ATOM   2221 1HD  ARG A 135       7.593   7.448 -11.391  1.00  3.98           H  
ATOM   2222 2HD  ARG A 135       7.741   7.430  -9.618  1.00  3.98           H  
ATOM   2223  HE  ARG A 135       9.665   9.203 -10.623  1.00  3.98           H  
ATOM   2224 1HH1 ARG A 135       6.159   8.917 -10.387  1.00  3.98           H  
ATOM   2225 2HH1 ARG A 135       5.896  10.646 -10.399  1.00  3.98           H  
ATOM   2226 1HH2 ARG A 135       9.323  11.409 -10.655  1.00  3.98           H  
ATOM   2227 2HH2 ARG A 135       7.702  12.076 -10.542  1.00  3.98           H  
ATOM   2228  N   ASP A 136      13.040   7.478 -13.514  1.00  2.08           N  
ATOM   2229  CA  ASP A 136      13.736   7.829 -14.738  1.00  2.33           C  
ATOM   2230  C   ASP A 136      15.082   7.127 -14.788  1.00  2.51           C  
ATOM   2231  O   ASP A 136      15.548   6.735 -15.858  1.00  5.93           O  
ATOM   2232  CB  ASP A 136      13.922   9.342 -14.839  1.00  3.50           C  
ATOM   2233  CG  ASP A 136      12.599  10.086 -14.954  1.00  3.50           C  
ATOM   2234  OD1 ASP A 136      11.812   9.725 -15.797  1.00  3.50           O  
ATOM   2235  OD2 ASP A 136      12.394  11.017 -14.212  1.00  3.50           O  
ATOM   2236  H   ASP A 136      13.333   7.947 -12.667  1.00  2.50           H  
ATOM   2237  HA  ASP A 136      13.142   7.495 -15.589  1.00  2.80           H  
ATOM   2238 1HB  ASP A 136      14.449   9.707 -13.956  1.00  4.19           H  
ATOM   2239 2HB  ASP A 136      14.535   9.579 -15.709  1.00  4.19           H  
ATOM   2240  N   LEU A 137      15.691   6.943 -13.613  1.00  3.96           N  
ATOM   2241  CA  LEU A 137      16.978   6.264 -13.520  1.00  6.11           C  
ATOM   2242  C   LEU A 137      16.816   4.765 -13.800  1.00  6.17           C  
ATOM   2243  O   LEU A 137      17.729   4.131 -14.329  1.00  8.95           O  
ATOM   2244  CB  LEU A 137      17.584   6.497 -12.140  1.00  9.17           C  
ATOM   2245  CG  LEU A 137      17.976   7.952 -11.830  1.00  9.17           C  
ATOM   2246  CD1 LEU A 137      18.367   8.090 -10.362  1.00  9.17           C  
ATOM   2247  CD2 LEU A 137      19.130   8.351 -12.732  1.00  9.17           C  
ATOM   2248  H   LEU A 137      15.268   7.312 -12.769  1.00  4.75           H  
ATOM   2249  HA  LEU A 137      17.647   6.683 -14.270  1.00  7.33           H  
ATOM   2250 1HB  LEU A 137      16.884   6.162 -11.399  1.00 11.00           H  
ATOM   2251 2HB  LEU A 137      18.485   5.891 -12.054  1.00 11.00           H  
ATOM   2252  HG  LEU A 137      17.126   8.608 -12.017  1.00 11.00           H  
ATOM   2253 1HD1 LEU A 137      18.640   9.124 -10.154  1.00 11.00           H  
ATOM   2254 2HD1 LEU A 137      17.524   7.804  -9.733  1.00 11.00           H  
ATOM   2255 3HD1 LEU A 137      19.215   7.441 -10.149  1.00 11.00           H  
ATOM   2256 1HD2 LEU A 137      19.413   9.384 -12.527  1.00 11.00           H  
ATOM   2257 2HD2 LEU A 137      19.982   7.697 -12.542  1.00 11.00           H  
ATOM   2258 3HD2 LEU A 137      18.827   8.258 -13.774  1.00 11.00           H  
ATOM   2259  N   GLY A 138      15.637   4.214 -13.494  1.00  5.32           N  
ATOM   2260  CA  GLY A 138      15.340   2.825 -13.827  1.00  5.70           C  
ATOM   2261  C   GLY A 138      15.353   1.857 -12.650  1.00  3.75           C  
ATOM   2262  O   GLY A 138      15.668   0.682 -12.831  1.00  4.50           O  
ATOM   2263  H   GLY A 138      14.928   4.754 -13.017  1.00  6.38           H  
ATOM   2264 1HA  GLY A 138      14.362   2.783 -14.306  1.00  6.84           H  
ATOM   2265 2HA  GLY A 138      16.057   2.483 -14.572  1.00  6.84           H  
ATOM   2266  N   ALA A 139      15.003   2.329 -11.455  1.00  2.14           N  
ATOM   2267  CA  ALA A 139      14.965   1.442 -10.295  1.00  1.37           C  
ATOM   2268  C   ALA A 139      13.579   1.424  -9.652  1.00  1.08           C  
ATOM   2269  O   ALA A 139      13.450   1.190  -8.450  1.00  1.43           O  
ATOM   2270  CB  ALA A 139      16.005   1.856  -9.273  1.00  2.06           C  
ATOM   2271  H   ALA A 139      14.747   3.299 -11.350  1.00  2.57           H  
ATOM   2272  HA  ALA A 139      15.191   0.435 -10.635  1.00  1.64           H  
ATOM   2273 1HB  ALA A 139      15.988   1.170  -8.431  1.00  2.47           H  
ATOM   2274 2HB  ALA A 139      16.993   1.839  -9.732  1.00  2.47           H  
ATOM   2275 3HB  ALA A 139      15.783   2.856  -8.922  1.00  2.47           H  
ATOM   2276  N   VAL A 140      12.540   1.682 -10.446  1.00  1.30           N  
ATOM   2277  CA  VAL A 140      11.171   1.652  -9.936  1.00  1.94           C  
ATOM   2278  C   VAL A 140      10.244   0.830 -10.829  1.00  1.22           C  
ATOM   2279  O   VAL A 140      10.117   1.091 -12.025  1.00  1.30           O  
ATOM   2280  CB  VAL A 140      10.603   3.084  -9.781  1.00  2.91           C  
ATOM   2281  CG1 VAL A 140       9.172   3.039  -9.296  1.00  2.91           C  
ATOM   2282  CG2 VAL A 140      11.425   3.854  -8.777  1.00  2.91           C  
ATOM   2283  H   VAL A 140      12.695   1.885 -11.422  1.00  1.56           H  
ATOM   2284  HA  VAL A 140      11.187   1.189  -8.950  1.00  2.33           H  
ATOM   2285  HB  VAL A 140      10.621   3.585 -10.747  1.00  3.49           H  
ATOM   2286 1HG1 VAL A 140       8.794   4.055  -9.193  1.00  3.49           H  
ATOM   2287 2HG1 VAL A 140       8.564   2.496 -10.016  1.00  3.49           H  
ATOM   2288 3HG1 VAL A 140       9.132   2.539  -8.330  1.00  3.49           H  
ATOM   2289 1HG2 VAL A 140      11.023   4.861  -8.676  1.00  3.49           H  
ATOM   2290 2HG2 VAL A 140      11.390   3.347  -7.813  1.00  3.49           H  
ATOM   2291 3HG2 VAL A 140      12.450   3.904  -9.123  1.00  3.49           H  
ATOM   2292  N   THR A 141       9.589  -0.153 -10.218  1.00  1.18           N  
ATOM   2293  CA  THR A 141       8.622  -1.018 -10.891  1.00  1.30           C  
ATOM   2294  C   THR A 141       7.230  -0.364 -10.867  1.00  1.07           C  
ATOM   2295  O   THR A 141       7.037   0.631 -10.173  1.00  1.00           O  
ATOM   2296  CB  THR A 141       8.601  -2.416 -10.215  1.00  1.95           C  
ATOM   2297  OG1 THR A 141       8.207  -2.298  -8.836  1.00  1.95           O  
ATOM   2298  CG2 THR A 141       9.976  -3.050 -10.291  1.00  1.95           C  
ATOM   2299  H   THR A 141       9.770  -0.304  -9.237  1.00  1.42           H  
ATOM   2300  HA  THR A 141       8.937  -1.140 -11.925  1.00  1.56           H  
ATOM   2301  HB  THR A 141       7.897  -3.069 -10.721  1.00  2.34           H  
ATOM   2302  HG1 THR A 141       8.482  -3.083  -8.347  1.00  2.34           H  
ATOM   2303 1HG2 THR A 141       9.951  -4.031  -9.817  1.00  2.34           H  
ATOM   2304 2HG2 THR A 141      10.269  -3.156 -11.334  1.00  2.34           H  
ATOM   2305 3HG2 THR A 141      10.693  -2.416  -9.772  1.00  2.34           H  
ATOM   2306  N   PRO A 142       6.263  -0.879 -11.637  1.00  1.49           N  
ATOM   2307  CA  PRO A 142       4.870  -0.437 -11.708  1.00  1.64           C  
ATOM   2308  C   PRO A 142       4.195  -0.525 -10.342  1.00  1.04           C  
ATOM   2309  O   PRO A 142       4.407  -1.483  -9.593  1.00  1.16           O  
ATOM   2310  CB  PRO A 142       4.252  -1.382 -12.740  1.00  2.46           C  
ATOM   2311  CG  PRO A 142       5.390  -1.735 -13.641  1.00  2.46           C  
ATOM   2312  CD  PRO A 142       6.601  -1.783 -12.756  1.00  2.46           C  
ATOM   2313  HA  PRO A 142       4.848   0.601 -12.075  1.00  1.97           H  
ATOM   2314 1HB  PRO A 142       3.819  -2.258 -12.236  1.00  2.95           H  
ATOM   2315 2HB  PRO A 142       3.430  -0.876 -13.268  1.00  2.95           H  
ATOM   2316 1HG  PRO A 142       5.192  -2.697 -14.137  1.00  2.95           H  
ATOM   2317 2HG  PRO A 142       5.484  -0.983 -14.438  1.00  2.95           H  
ATOM   2318 1HD  PRO A 142       6.754  -2.808 -12.392  1.00  2.95           H  
ATOM   2319 2HD  PRO A 142       7.475  -1.406 -13.306  1.00  2.95           H  
ATOM   2320  N   VAL A 143       3.372   0.469 -10.024  1.00  1.27           N  
ATOM   2321  CA  VAL A 143       2.706   0.533  -8.727  1.00  1.26           C  
ATOM   2322  C   VAL A 143       1.673  -0.557  -8.526  1.00  1.09           C  
ATOM   2323  O   VAL A 143       0.782  -0.758  -9.353  1.00  1.47           O  
ATOM   2324  CB  VAL A 143       2.041   1.901  -8.529  1.00  1.89           C  
ATOM   2325  CG1 VAL A 143       1.234   1.892  -7.238  1.00  1.89           C  
ATOM   2326  CG2 VAL A 143       3.126   2.968  -8.477  1.00  1.89           C  
ATOM   2327  H   VAL A 143       3.222   1.216 -10.690  1.00  1.52           H  
ATOM   2328  HA  VAL A 143       3.468   0.419  -7.956  1.00  1.51           H  
ATOM   2329  HB  VAL A 143       1.357   2.103  -9.354  1.00  2.27           H  
ATOM   2330 1HG1 VAL A 143       0.756   2.855  -7.085  1.00  2.27           H  
ATOM   2331 2HG1 VAL A 143       0.467   1.120  -7.295  1.00  2.27           H  
ATOM   2332 3HG1 VAL A 143       1.897   1.682  -6.403  1.00  2.27           H  
ATOM   2333 1HG2 VAL A 143       2.677   3.948  -8.340  1.00  2.27           H  
ATOM   2334 2HG2 VAL A 143       3.800   2.760  -7.646  1.00  2.27           H  
ATOM   2335 3HG2 VAL A 143       3.688   2.958  -9.410  1.00  2.27           H  
ATOM   2336  N   LYS A 144       1.813  -1.256  -7.408  1.00  1.13           N  
ATOM   2337  CA  LYS A 144       0.928  -2.343  -7.038  1.00  1.35           C  
ATOM   2338  C   LYS A 144      -0.169  -1.859  -6.096  1.00  1.30           C  
ATOM   2339  O   LYS A 144      -0.119  -0.734  -5.592  1.00  2.11           O  
ATOM   2340  CB  LYS A 144       1.729  -3.474  -6.396  1.00  2.03           C  
ATOM   2341  CG  LYS A 144       2.745  -4.127  -7.331  1.00  2.03           C  
ATOM   2342  CD  LYS A 144       3.482  -5.256  -6.629  1.00  2.03           C  
ATOM   2343  CE  LYS A 144       4.622  -5.820  -7.474  1.00  2.03           C  
ATOM   2344  NZ  LYS A 144       4.141  -6.582  -8.662  1.00  2.03           N  
ATOM   2345  H   LYS A 144       2.572  -1.023  -6.785  1.00  1.36           H  
ATOM   2346  HA  LYS A 144       0.450  -2.726  -7.940  1.00  1.62           H  
ATOM   2347 1HB  LYS A 144       2.267  -3.097  -5.527  1.00  2.43           H  
ATOM   2348 2HB  LYS A 144       1.051  -4.253  -6.047  1.00  2.43           H  
ATOM   2349 1HG  LYS A 144       2.232  -4.529  -8.205  1.00  2.43           H  
ATOM   2350 2HG  LYS A 144       3.468  -3.384  -7.664  1.00  2.43           H  
ATOM   2351 1HD  LYS A 144       3.893  -4.879  -5.696  1.00  2.43           H  
ATOM   2352 2HD  LYS A 144       2.784  -6.061  -6.398  1.00  2.43           H  
ATOM   2353 1HE  LYS A 144       5.245  -4.996  -7.815  1.00  2.43           H  
ATOM   2354 2HE  LYS A 144       5.227  -6.483  -6.855  1.00  2.43           H  
ATOM   2355 1HZ  LYS A 144       4.943  -6.937  -9.170  1.00  2.43           H  
ATOM   2356 2HZ  LYS A 144       3.587  -7.375  -8.358  1.00  2.43           H  
ATOM   2357 3HZ  LYS A 144       3.589  -5.988  -9.261  1.00  2.43           H  
ATOM   2358  N   ASN A 145      -1.157  -2.717  -5.887  1.00  1.59           N  
ATOM   2359  CA  ASN A 145      -2.282  -2.431  -5.013  1.00  1.57           C  
ATOM   2360  C   ASN A 145      -2.448  -3.557  -4.001  1.00  1.35           C  
ATOM   2361  O   ASN A 145      -2.871  -4.660  -4.352  1.00  1.64           O  
ATOM   2362  CB  ASN A 145      -3.546  -2.225  -5.813  1.00  2.35           C  
ATOM   2363  CG  ASN A 145      -4.707  -1.782  -4.968  1.00  2.35           C  
ATOM   2364  OD1 ASN A 145      -4.727  -1.929  -3.739  1.00  2.35           O  
ATOM   2365  ND2 ASN A 145      -5.697  -1.233  -5.619  1.00  2.35           N  
ATOM   2366  H   ASN A 145      -1.125  -3.614  -6.350  1.00  1.91           H  
ATOM   2367  HA  ASN A 145      -2.073  -1.518  -4.459  1.00  1.88           H  
ATOM   2368 1HB  ASN A 145      -3.368  -1.476  -6.586  1.00  2.83           H  
ATOM   2369 2HB  ASN A 145      -3.813  -3.154  -6.316  1.00  2.83           H  
ATOM   2370 1HD2 ASN A 145      -6.500  -0.915  -5.121  1.00  2.83           H  
ATOM   2371 2HD2 ASN A 145      -5.649  -1.132  -6.612  1.00  2.83           H  
ATOM   2372  N   GLN A 146      -2.091  -3.284  -2.745  1.00  1.36           N  
ATOM   2373  CA  GLN A 146      -2.158  -4.283  -1.676  1.00  1.80           C  
ATOM   2374  C   GLN A 146      -3.586  -4.719  -1.319  1.00  1.64           C  
ATOM   2375  O   GLN A 146      -3.772  -5.743  -0.656  1.00  2.51           O  
ATOM   2376  CB  GLN A 146      -1.498  -3.748  -0.407  1.00  2.70           C  
ATOM   2377  CG  GLN A 146      -2.300  -2.667   0.287  1.00  2.70           C  
ATOM   2378  CD  GLN A 146      -1.551  -2.024   1.430  1.00  2.70           C  
ATOM   2379  OE1 GLN A 146      -1.001  -2.670   2.326  1.00  2.70           O  
ATOM   2380  NE2 GLN A 146      -1.521  -0.703   1.372  1.00  2.70           N  
ATOM   2381  H   GLN A 146      -1.766  -2.350  -2.527  1.00  1.63           H  
ATOM   2382  HA  GLN A 146      -1.609  -5.162  -2.006  1.00  2.16           H  
ATOM   2383 1HB  GLN A 146      -1.359  -4.563   0.299  1.00  3.24           H  
ATOM   2384 2HB  GLN A 146      -0.514  -3.346  -0.645  1.00  3.24           H  
ATOM   2385 1HG  GLN A 146      -2.547  -1.891  -0.437  1.00  3.24           H  
ATOM   2386 2HG  GLN A 146      -3.214  -3.107   0.686  1.00  3.24           H  
ATOM   2387 1HE2 GLN A 146      -1.037  -0.152   2.054  1.00  3.24           H  
ATOM   2388 2HE2 GLN A 146      -1.973  -0.238   0.614  1.00  3.24           H  
ATOM   2389  N   GLY A 147      -4.587  -3.946  -1.740  1.00  1.45           N  
ATOM   2390  CA  GLY A 147      -5.965  -4.271  -1.418  1.00  1.69           C  
ATOM   2391  C   GLY A 147      -6.339  -3.676  -0.074  1.00  1.98           C  
ATOM   2392  O   GLY A 147      -5.833  -2.624   0.312  1.00  6.18           O  
ATOM   2393  H   GLY A 147      -4.405  -3.124  -2.303  1.00  1.74           H  
ATOM   2394 1HA  GLY A 147      -6.625  -3.880  -2.193  1.00  2.03           H  
ATOM   2395 2HA  GLY A 147      -6.093  -5.352  -1.394  1.00  2.03           H  
ATOM   2396  N   GLN A 148      -7.198  -4.382   0.654  1.00  2.15           N  
ATOM   2397  CA  GLN A 148      -7.666  -3.965   1.976  1.00  4.29           C  
ATOM   2398  C   GLN A 148      -6.837  -4.605   3.090  1.00  5.53           C  
ATOM   2399  O   GLN A 148      -7.370  -4.971   4.139  1.00 20.25           O  
ATOM   2400  CB  GLN A 148      -9.137  -4.332   2.159  1.00  6.44           C  
ATOM   2401  CG  GLN A 148     -10.079  -3.585   1.237  1.00  6.44           C  
ATOM   2402  CD  GLN A 148     -10.093  -4.178  -0.160  1.00  6.44           C  
ATOM   2403  OE1 GLN A 148     -10.222  -5.394  -0.329  1.00  6.44           O  
ATOM   2404  NE2 GLN A 148      -9.953  -3.328  -1.169  1.00  6.44           N  
ATOM   2405  H   GLN A 148      -7.558  -5.243   0.269  1.00  2.58           H  
ATOM   2406  HA  GLN A 148      -7.562  -2.883   2.055  1.00  5.15           H  
ATOM   2407 1HB  GLN A 148      -9.270  -5.400   1.985  1.00  7.72           H  
ATOM   2408 2HB  GLN A 148      -9.439  -4.128   3.186  1.00  7.72           H  
ATOM   2409 1HG  GLN A 148     -11.090  -3.639   1.642  1.00  7.72           H  
ATOM   2410 2HG  GLN A 148      -9.759  -2.546   1.168  1.00  7.72           H  
ATOM   2411 1HE2 GLN A 148      -9.953  -3.664  -2.112  1.00  7.72           H  
ATOM   2412 2HE2 GLN A 148      -9.846  -2.351  -0.986  1.00  7.72           H  
ATOM   2413  N   CYS A 149      -5.545  -4.785   2.834  1.00  3.03           N  
ATOM   2414  CA  CYS A 149      -4.643  -5.442   3.758  1.00  2.78           C  
ATOM   2415  C   CYS A 149      -3.588  -4.504   4.314  1.00  3.42           C  
ATOM   2416  O   CYS A 149      -3.338  -3.434   3.765  1.00  7.35           O  
ATOM   2417  CB  CYS A 149      -3.947  -6.591   3.046  1.00  4.17           C  
ATOM   2418  SG  CYS A 149      -5.085  -7.854   2.451  1.00  4.17           S  
ATOM   2419  H   CYS A 149      -5.160  -4.451   1.966  1.00  3.64           H  
ATOM   2420  HA  CYS A 149      -5.228  -5.841   4.586  1.00  3.34           H  
ATOM   2421 1HB  CYS A 149      -3.393  -6.206   2.189  1.00  5.00           H  
ATOM   2422 2HB  CYS A 149      -3.229  -7.061   3.714  1.00  5.00           H  
ATOM   2423  HG  CYS A 149      -5.606  -8.143   3.639  1.00  5.00           H  
ATOM   2424  N   GLY A 150      -2.959  -4.928   5.407  1.00  2.03           N  
ATOM   2425  CA  GLY A 150      -1.874  -4.191   6.044  1.00  2.26           C  
ATOM   2426  C   GLY A 150      -0.526  -4.811   5.671  1.00  2.08           C  
ATOM   2427  O   GLY A 150       0.359  -4.945   6.514  1.00  3.79           O  
ATOM   2428  H   GLY A 150      -3.227  -5.808   5.823  1.00  2.44           H  
ATOM   2429 1HA  GLY A 150      -1.904  -3.147   5.731  1.00  2.71           H  
ATOM   2430 2HA  GLY A 150      -2.004  -4.210   7.126  1.00  2.71           H  
ATOM   2431  N   SER A 151      -0.393  -5.200   4.399  1.00  1.33           N  
ATOM   2432  CA  SER A 151       0.800  -5.841   3.851  1.00  1.33           C  
ATOM   2433  C   SER A 151       1.799  -4.831   3.288  1.00  1.40           C  
ATOM   2434  O   SER A 151       2.780  -5.222   2.656  1.00  2.01           O  
ATOM   2435  CB  SER A 151       0.409  -6.797   2.751  1.00  2.00           C  
ATOM   2436  OG  SER A 151      -0.117  -6.086   1.668  1.00  2.00           O  
ATOM   2437  H   SER A 151      -1.162  -5.042   3.765  1.00  1.60           H  
ATOM   2438  HA  SER A 151       1.289  -6.399   4.651  1.00  1.60           H  
ATOM   2439 1HB  SER A 151       1.276  -7.372   2.430  1.00  2.39           H  
ATOM   2440 2HB  SER A 151      -0.335  -7.499   3.126  1.00  2.39           H  
ATOM   2441  HG  SER A 151      -0.598  -6.717   1.127  1.00  2.39           H  
ATOM   2442  N   CYS A 152       1.535  -3.541   3.504  1.00  1.71           N  
ATOM   2443  CA  CYS A 152       2.357  -2.438   3.016  1.00  1.92           C  
ATOM   2444  C   CYS A 152       3.819  -2.499   3.424  1.00  1.12           C  
ATOM   2445  O   CYS A 152       4.674  -1.934   2.743  1.00  1.21           O  
ATOM   2446  CB  CYS A 152       1.783  -1.135   3.532  1.00  2.88           C  
ATOM   2447  SG  CYS A 152       1.794  -1.006   5.336  1.00  2.88           S  
ATOM   2448  H   CYS A 152       0.707  -3.295   4.024  1.00  2.05           H  
ATOM   2449  HA  CYS A 152       2.302  -2.437   1.928  1.00  2.30           H  
ATOM   2450 1HB  CYS A 152       2.354  -0.299   3.128  1.00  3.46           H  
ATOM   2451 2HB  CYS A 152       0.755  -1.031   3.192  1.00  3.46           H  
ATOM   2452  HG  CYS A 152       0.992  -2.044   5.551  1.00  3.46           H  
ATOM   2453  N   TRP A 153       4.119  -3.198   4.511  1.00  1.34           N  
ATOM   2454  CA  TRP A 153       5.493  -3.361   4.932  1.00  1.01           C  
ATOM   2455  C   TRP A 153       6.236  -4.322   4.011  1.00  0.97           C  
ATOM   2456  O   TRP A 153       7.452  -4.217   3.845  1.00  1.08           O  
ATOM   2457  CB  TRP A 153       5.515  -3.883   6.367  1.00  1.52           C  
ATOM   2458  CG  TRP A 153       4.791  -5.190   6.500  1.00  1.52           C  
ATOM   2459  CD1 TRP A 153       3.479  -5.343   6.821  1.00  1.52           C  
ATOM   2460  CD2 TRP A 153       5.312  -6.527   6.307  1.00  1.52           C  
ATOM   2461  NE1 TRP A 153       3.148  -6.673   6.842  1.00  1.52           N  
ATOM   2462  CE2 TRP A 153       4.253  -7.412   6.528  1.00  1.52           C  
ATOM   2463  CE3 TRP A 153       6.565  -7.038   5.960  1.00  1.52           C  
ATOM   2464  CZ2 TRP A 153       4.410  -8.779   6.419  1.00  1.52           C  
ATOM   2465  CZ3 TRP A 153       6.716  -8.414   5.845  1.00  1.52           C  
ATOM   2466  CH2 TRP A 153       5.666  -9.260   6.073  1.00  1.52           C  
ATOM   2467  H   TRP A 153       3.385  -3.626   5.057  1.00  1.61           H  
ATOM   2468  HA  TRP A 153       5.982  -2.389   4.894  1.00  1.21           H  
ATOM   2469 1HB  TRP A 153       6.544  -4.020   6.697  1.00  1.82           H  
ATOM   2470 2HB  TRP A 153       5.046  -3.157   7.031  1.00  1.82           H  
ATOM   2471  HD1 TRP A 153       2.792  -4.525   7.029  1.00  1.82           H  
ATOM   2472  HE1 TRP A 153       2.231  -7.055   7.053  1.00  1.82           H  
ATOM   2473  HE3 TRP A 153       7.404  -6.366   5.778  1.00  1.82           H  
ATOM   2474  HZ2 TRP A 153       3.591  -9.467   6.593  1.00  1.82           H  
ATOM   2475  HZ3 TRP A 153       7.693  -8.809   5.572  1.00  1.82           H  
ATOM   2476  HH2 TRP A 153       5.820 -10.332   5.982  1.00  1.82           H  
ATOM   2477  N   ALA A 154       5.493  -5.224   3.368  1.00  1.11           N  
ATOM   2478  CA  ALA A 154       6.075  -6.164   2.435  1.00  1.07           C  
ATOM   2479  C   ALA A 154       6.250  -5.446   1.127  1.00  0.79           C  
ATOM   2480  O   ALA A 154       7.260  -5.616   0.454  1.00  0.65           O  
ATOM   2481  CB  ALA A 154       5.206  -7.405   2.281  1.00  1.60           C  
ATOM   2482  H   ALA A 154       4.496  -5.261   3.517  1.00  1.33           H  
ATOM   2483  HA  ALA A 154       7.058  -6.459   2.801  1.00  1.28           H  
ATOM   2484 1HB  ALA A 154       5.673  -8.091   1.573  1.00  1.93           H  
ATOM   2485 2HB  ALA A 154       5.103  -7.898   3.248  1.00  1.93           H  
ATOM   2486 3HB  ALA A 154       4.223  -7.121   1.913  1.00  1.93           H  
ATOM   2487  N   PHE A 155       5.276  -4.598   0.796  1.00  1.00           N  
ATOM   2488  CA  PHE A 155       5.357  -3.782  -0.406  1.00  0.99           C  
ATOM   2489  C   PHE A 155       6.564  -2.887  -0.416  1.00  0.83           C  
ATOM   2490  O   PHE A 155       7.320  -2.877  -1.383  1.00  1.05           O  
ATOM   2491  CB  PHE A 155       4.147  -2.883  -0.572  1.00  1.48           C  
ATOM   2492  CG  PHE A 155       4.330  -1.918  -1.714  1.00  1.48           C  
ATOM   2493  CD1 PHE A 155       4.029  -2.283  -3.017  1.00  1.48           C  
ATOM   2494  CD2 PHE A 155       4.814  -0.635  -1.480  1.00  1.48           C  
ATOM   2495  CE1 PHE A 155       4.204  -1.393  -4.057  1.00  1.48           C  
ATOM   2496  CE2 PHE A 155       4.995   0.253  -2.516  1.00  1.48           C  
ATOM   2497  CZ  PHE A 155       4.686  -0.131  -3.803  1.00  1.48           C  
ATOM   2498  H   PHE A 155       4.456  -4.536   1.391  1.00  1.20           H  
ATOM   2499  HA  PHE A 155       5.428  -4.442  -1.263  1.00  1.19           H  
ATOM   2500 1HB  PHE A 155       3.261  -3.487  -0.768  1.00  1.78           H  
ATOM   2501 2HB  PHE A 155       3.971  -2.314   0.338  1.00  1.78           H  
ATOM   2502  HD1 PHE A 155       3.645  -3.282  -3.215  1.00  1.78           H  
ATOM   2503  HD2 PHE A 155       5.054  -0.333  -0.461  1.00  1.78           H  
ATOM   2504  HE1 PHE A 155       3.962  -1.691  -5.076  1.00  1.78           H  
ATOM   2505  HE2 PHE A 155       5.375   1.256  -2.320  1.00  1.78           H  
ATOM   2506  HZ  PHE A 155       4.818   0.570  -4.618  1.00  1.78           H  
ATOM   2507  N   SER A 156       6.730  -2.114   0.653  1.00  0.74           N  
ATOM   2508  CA  SER A 156       7.833  -1.180   0.753  1.00  0.69           C  
ATOM   2509  C   SER A 156       9.155  -1.916   0.718  1.00  0.74           C  
ATOM   2510  O   SER A 156      10.073  -1.510   0.003  1.00  1.07           O  
ATOM   2511  CB  SER A 156       7.714  -0.380   2.015  1.00  1.03           C  
ATOM   2512  OG  SER A 156       8.765   0.539   2.125  1.00  1.03           O  
ATOM   2513  H   SER A 156       6.062  -2.164   1.411  1.00  0.89           H  
ATOM   2514  HA  SER A 156       7.791  -0.504  -0.100  1.00  0.83           H  
ATOM   2515 1HB  SER A 156       6.762   0.143   2.021  1.00  1.24           H  
ATOM   2516 2HB  SER A 156       7.722  -1.056   2.867  1.00  1.24           H  
ATOM   2517  HG  SER A 156       8.595   1.218   1.466  1.00  1.24           H  
ATOM   2518  N   THR A 157       9.235  -3.011   1.483  1.00  0.71           N  
ATOM   2519  CA  THR A 157      10.417  -3.853   1.518  1.00  1.29           C  
ATOM   2520  C   THR A 157      10.805  -4.309   0.132  1.00  0.76           C  
ATOM   2521  O   THR A 157      11.921  -4.054  -0.323  1.00  1.31           O  
ATOM   2522  CB  THR A 157      10.161  -5.095   2.389  1.00  1.94           C  
ATOM   2523  OG1 THR A 157       9.904  -4.688   3.735  1.00  1.94           O  
ATOM   2524  CG2 THR A 157      11.331  -6.054   2.342  1.00  1.94           C  
ATOM   2525  H   THR A 157       8.456  -3.281   2.073  1.00  0.85           H  
ATOM   2526  HA  THR A 157      11.243  -3.280   1.939  1.00  1.55           H  
ATOM   2527  HB  THR A 157       9.280  -5.609   2.011  1.00  2.32           H  
ATOM   2528  HG1 THR A 157       9.090  -4.176   3.761  1.00  2.32           H  
ATOM   2529 1HG2 THR A 157      11.116  -6.929   2.945  1.00  2.32           H  
ATOM   2530 2HG2 THR A 157      11.503  -6.362   1.313  1.00  2.32           H  
ATOM   2531 3HG2 THR A 157      12.213  -5.561   2.729  1.00  2.32           H  
ATOM   2532  N   VAL A 158       9.869  -4.973  -0.533  1.00  0.77           N  
ATOM   2533  CA  VAL A 158      10.078  -5.508  -1.859  1.00  0.94           C  
ATOM   2534  C   VAL A 158      10.387  -4.469  -2.898  1.00  0.94           C  
ATOM   2535  O   VAL A 158      11.304  -4.665  -3.683  1.00  1.14           O  
ATOM   2536  CB  VAL A 158       8.856  -6.307  -2.299  1.00  1.41           C  
ATOM   2537  CG1 VAL A 158       8.971  -6.648  -3.759  1.00  1.41           C  
ATOM   2538  CG2 VAL A 158       8.801  -7.578  -1.488  1.00  1.41           C  
ATOM   2539  H   VAL A 158       8.972  -5.131  -0.098  1.00  0.92           H  
ATOM   2540  HA  VAL A 158      10.923  -6.193  -1.810  1.00  1.13           H  
ATOM   2541  HB  VAL A 158       7.949  -5.721  -2.152  1.00  1.69           H  
ATOM   2542 1HG1 VAL A 158       8.107  -7.234  -4.072  1.00  1.69           H  
ATOM   2543 2HG1 VAL A 158       9.016  -5.729  -4.340  1.00  1.69           H  
ATOM   2544 3HG1 VAL A 158       9.882  -7.218  -3.911  1.00  1.69           H  
ATOM   2545 1HG2 VAL A 158       7.943  -8.173  -1.792  1.00  1.69           H  
ATOM   2546 2HG2 VAL A 158       9.714  -8.140  -1.655  1.00  1.69           H  
ATOM   2547 3HG2 VAL A 158       8.718  -7.324  -0.436  1.00  1.69           H  
ATOM   2548  N   ALA A 159       9.642  -3.377  -2.919  1.00  0.93           N  
ATOM   2549  CA  ALA A 159       9.868  -2.337  -3.904  1.00  1.09           C  
ATOM   2550  C   ALA A 159      11.282  -1.761  -3.774  1.00  1.01           C  
ATOM   2551  O   ALA A 159      11.937  -1.509  -4.787  1.00  1.17           O  
ATOM   2552  CB  ALA A 159       8.811  -1.263  -3.759  1.00  1.64           C  
ATOM   2553  H   ALA A 159       8.892  -3.259  -2.254  1.00  1.12           H  
ATOM   2554  HA  ALA A 159       9.784  -2.781  -4.897  1.00  1.31           H  
ATOM   2555 1HB  ALA A 159       8.963  -0.489  -4.510  1.00  1.96           H  
ATOM   2556 2HB  ALA A 159       7.825  -1.710  -3.890  1.00  1.96           H  
ATOM   2557 3HB  ALA A 159       8.878  -0.836  -2.766  1.00  1.96           H  
ATOM   2558  N   ALA A 160      11.766  -1.584  -2.537  1.00  0.94           N  
ATOM   2559  CA  ALA A 160      13.134  -1.112  -2.324  1.00  0.97           C  
ATOM   2560  C   ALA A 160      14.138  -2.142  -2.861  1.00  0.98           C  
ATOM   2561  O   ALA A 160      15.134  -1.776  -3.495  1.00  1.24           O  
ATOM   2562  CB  ALA A 160      13.379  -0.843  -0.844  1.00  1.46           C  
ATOM   2563  H   ALA A 160      11.183  -1.768  -1.728  1.00  1.13           H  
ATOM   2564  HA  ALA A 160      13.267  -0.186  -2.881  1.00  1.16           H  
ATOM   2565 1HB  ALA A 160      14.395  -0.471  -0.706  1.00  1.75           H  
ATOM   2566 2HB  ALA A 160      12.668  -0.096  -0.490  1.00  1.75           H  
ATOM   2567 3HB  ALA A 160      13.249  -1.764  -0.280  1.00  1.75           H  
ATOM   2568  N   ILE A 161      13.842  -3.427  -2.630  1.00  0.86           N  
ATOM   2569  CA  ILE A 161      14.669  -4.531  -3.110  1.00  0.94           C  
ATOM   2570  C   ILE A 161      14.712  -4.561  -4.630  1.00  1.00           C  
ATOM   2571  O   ILE A 161      15.770  -4.757  -5.228  1.00  1.27           O  
ATOM   2572  CB  ILE A 161      14.147  -5.878  -2.602  1.00  1.41           C  
ATOM   2573  CG1 ILE A 161      14.326  -5.969  -1.092  1.00  1.41           C  
ATOM   2574  CG2 ILE A 161      14.892  -6.999  -3.305  1.00  1.41           C  
ATOM   2575  CD1 ILE A 161      13.587  -7.134  -0.468  1.00  1.41           C  
ATOM   2576  H   ILE A 161      13.023  -3.652  -2.077  1.00  1.03           H  
ATOM   2577  HA  ILE A 161      15.680  -4.394  -2.736  1.00  1.13           H  
ATOM   2578  HB  ILE A 161      13.086  -5.970  -2.810  1.00  1.69           H  
ATOM   2579 1HG1 ILE A 161      15.384  -6.057  -0.871  1.00  1.69           H  
ATOM   2580 2HG1 ILE A 161      13.974  -5.049  -0.639  1.00  1.69           H  
ATOM   2581 1HG2 ILE A 161      14.522  -7.961  -2.950  1.00  1.69           H  
ATOM   2582 2HG2 ILE A 161      14.733  -6.923  -4.380  1.00  1.69           H  
ATOM   2583 3HG2 ILE A 161      15.958  -6.919  -3.090  1.00  1.69           H  
ATOM   2584 1HD1 ILE A 161      13.760  -7.138   0.609  1.00  1.69           H  
ATOM   2585 2HD1 ILE A 161      12.521  -7.037  -0.663  1.00  1.69           H  
ATOM   2586 3HD1 ILE A 161      13.951  -8.067  -0.897  1.00  1.69           H  
ATOM   2587  N   GLU A 162      13.555  -4.368  -5.249  1.00  0.92           N  
ATOM   2588  CA  GLU A 162      13.438  -4.352  -6.691  1.00  1.14           C  
ATOM   2589  C   GLU A 162      14.285  -3.228  -7.256  1.00  1.23           C  
ATOM   2590  O   GLU A 162      14.965  -3.405  -8.268  1.00  1.43           O  
ATOM   2591  CB  GLU A 162      11.975  -4.199  -7.086  1.00  1.71           C  
ATOM   2592  CG  GLU A 162      11.128  -5.424  -6.773  1.00  1.71           C  
ATOM   2593  CD  GLU A 162       9.670  -5.206  -7.036  1.00  1.71           C  
ATOM   2594  OE1 GLU A 162       9.300  -4.067  -7.189  1.00  1.71           O  
ATOM   2595  OE2 GLU A 162       8.921  -6.156  -7.079  1.00  1.71           O  
ATOM   2596  H   GLU A 162      12.722  -4.233  -4.699  1.00  1.10           H  
ATOM   2597  HA  GLU A 162      13.810  -5.295  -7.084  1.00  1.37           H  
ATOM   2598 1HB  GLU A 162      11.541  -3.346  -6.566  1.00  2.05           H  
ATOM   2599 2HB  GLU A 162      11.905  -4.005  -8.156  1.00  2.05           H  
ATOM   2600 1HG  GLU A 162      11.487  -6.241  -7.379  1.00  2.05           H  
ATOM   2601 2HG  GLU A 162      11.271  -5.709  -5.736  1.00  2.05           H  
ATOM   2602  N   GLY A 163      14.289  -2.093  -6.565  1.00  1.21           N  
ATOM   2603  CA  GLY A 163      15.114  -0.976  -6.959  1.00  1.41           C  
ATOM   2604  C   GLY A 163      16.585  -1.352  -7.008  1.00  1.38           C  
ATOM   2605  O   GLY A 163      17.271  -1.036  -7.983  1.00  1.71           O  
ATOM   2606  H   GLY A 163      13.683  -1.992  -5.759  1.00  1.45           H  
ATOM   2607 1HA  GLY A 163      14.801  -0.635  -7.941  1.00  1.69           H  
ATOM   2608 2HA  GLY A 163      14.966  -0.160  -6.260  1.00  1.69           H  
ATOM   2609  N   ILE A 164      17.074  -2.050  -5.981  1.00  1.27           N  
ATOM   2610  CA  ILE A 164      18.475  -2.438  -6.019  1.00  1.64           C  
ATOM   2611  C   ILE A 164      18.735  -3.599  -6.969  1.00  1.37           C  
ATOM   2612  O   ILE A 164      19.872  -3.820  -7.363  1.00  1.80           O  
ATOM   2613  CB  ILE A 164      19.042  -2.754  -4.634  1.00  2.46           C  
ATOM   2614  CG1 ILE A 164      18.395  -3.967  -4.005  1.00  2.46           C  
ATOM   2615  CG2 ILE A 164      18.844  -1.560  -3.745  1.00  2.46           C  
ATOM   2616  CD1 ILE A 164      19.099  -4.407  -2.752  1.00  2.46           C  
ATOM   2617  H   ILE A 164      16.486  -2.273  -5.183  1.00  1.52           H  
ATOM   2618  HA  ILE A 164      19.030  -1.586  -6.386  1.00  1.97           H  
ATOM   2619  HB  ILE A 164      20.108  -2.962  -4.719  1.00  2.95           H  
ATOM   2620 1HG1 ILE A 164      17.370  -3.721  -3.751  1.00  2.95           H  
ATOM   2621 2HG1 ILE A 164      18.391  -4.793  -4.716  1.00  2.95           H  
ATOM   2622 1HG2 ILE A 164      19.271  -1.781  -2.769  1.00  2.95           H  
ATOM   2623 2HG2 ILE A 164      19.344  -0.695  -4.177  1.00  2.95           H  
ATOM   2624 3HG2 ILE A 164      17.779  -1.352  -3.641  1.00  2.95           H  
ATOM   2625 1HD1 ILE A 164      18.589  -5.274  -2.331  1.00  2.95           H  
ATOM   2626 2HD1 ILE A 164      20.129  -4.668  -2.992  1.00  2.95           H  
ATOM   2627 3HD1 ILE A 164      19.095  -3.595  -2.029  1.00  2.95           H  
ATOM   2628  N   ASN A 165      17.700  -4.318  -7.394  1.00  1.60           N  
ATOM   2629  CA  ASN A 165      17.916  -5.331  -8.420  1.00  2.04           C  
ATOM   2630  C   ASN A 165      18.324  -4.638  -9.723  1.00  2.33           C  
ATOM   2631  O   ASN A 165      19.175  -5.130 -10.469  1.00  3.30           O  
ATOM   2632  CB  ASN A 165      16.683  -6.178  -8.614  1.00  3.06           C  
ATOM   2633  CG  ASN A 165      16.470  -7.080  -7.455  1.00  3.06           C  
ATOM   2634  OD1 ASN A 165      17.424  -7.426  -6.751  1.00  3.06           O  
ATOM   2635  ND2 ASN A 165      15.243  -7.458  -7.230  1.00  3.06           N  
ATOM   2636  H   ASN A 165      16.775  -4.177  -7.006  1.00  1.92           H  
ATOM   2637  HA  ASN A 165      18.742  -5.975  -8.115  1.00  2.45           H  
ATOM   2638 1HB  ASN A 165      15.806  -5.550  -8.748  1.00  3.67           H  
ATOM   2639 2HB  ASN A 165      16.796  -6.785  -9.511  1.00  3.67           H  
ATOM   2640 1HD2 ASN A 165      15.040  -8.058  -6.459  1.00  3.67           H  
ATOM   2641 2HD2 ASN A 165      14.506  -7.147  -7.829  1.00  3.67           H  
ATOM   2642  N   ALA A 166      17.758  -3.456  -9.966  1.00  2.02           N  
ATOM   2643  CA  ALA A 166      18.181  -2.657 -11.106  1.00  2.56           C  
ATOM   2644  C   ALA A 166      19.569  -2.070 -10.875  1.00  2.56           C  
ATOM   2645  O   ALA A 166      20.427  -2.104 -11.749  1.00  3.80           O  
ATOM   2646  CB  ALA A 166      17.204  -1.548 -11.375  1.00  3.84           C  
ATOM   2647  H   ALA A 166      17.011  -3.126  -9.358  1.00  2.42           H  
ATOM   2648  HA  ALA A 166      18.226  -3.299 -11.977  1.00  3.07           H  
ATOM   2649 1HB  ALA A 166      17.535  -0.979 -12.244  1.00  4.61           H  
ATOM   2650 2HB  ALA A 166      16.231  -1.975 -11.576  1.00  4.61           H  
ATOM   2651 3HB  ALA A 166      17.145  -0.889 -10.511  1.00  4.61           H  
ATOM   2652  N   ILE A 167      19.810  -1.562  -9.683  1.00  2.02           N  
ATOM   2653  CA  ILE A 167      21.095  -0.950  -9.379  1.00  2.82           C  
ATOM   2654  C   ILE A 167      22.257  -1.945  -9.415  1.00  3.04           C  
ATOM   2655  O   ILE A 167      23.324  -1.643  -9.946  1.00  5.07           O  
ATOM   2656  CB  ILE A 167      21.025  -0.281  -8.014  1.00  4.23           C  
ATOM   2657  CG1 ILE A 167      20.049   0.893  -8.104  1.00  4.23           C  
ATOM   2658  CG2 ILE A 167      22.403   0.189  -7.581  1.00  4.23           C  
ATOM   2659  CD1 ILE A 167      19.646   1.445  -6.772  1.00  4.23           C  
ATOM   2660  H   ILE A 167      19.076  -1.553  -8.984  1.00  2.42           H  
ATOM   2661  HA  ILE A 167      21.288  -0.179 -10.120  1.00  3.38           H  
ATOM   2662  HB  ILE A 167      20.650  -0.983  -7.281  1.00  5.08           H  
ATOM   2663 1HG1 ILE A 167      20.514   1.692  -8.680  1.00  5.08           H  
ATOM   2664 2HG1 ILE A 167      19.151   0.571  -8.630  1.00  5.08           H  
ATOM   2665 1HG2 ILE A 167      22.334   0.668  -6.604  1.00  5.08           H  
ATOM   2666 2HG2 ILE A 167      23.077  -0.664  -7.520  1.00  5.08           H  
ATOM   2667 3HG2 ILE A 167      22.788   0.904  -8.309  1.00  5.08           H  
ATOM   2668 1HD1 ILE A 167      18.959   2.278  -6.919  1.00  5.08           H  
ATOM   2669 2HD1 ILE A 167      19.156   0.667  -6.187  1.00  5.08           H  
ATOM   2670 3HD1 ILE A 167      20.532   1.792  -6.245  1.00  5.08           H  
ATOM   2671  N   LYS A 168      22.063  -3.111  -8.830  1.00  2.66           N  
ATOM   2672  CA  LYS A 168      23.112  -4.108  -8.724  1.00  4.08           C  
ATOM   2673  C   LYS A 168      23.233  -5.046  -9.931  1.00  4.15           C  
ATOM   2674  O   LYS A 168      24.338  -5.496 -10.239  1.00  6.74           O  
ATOM   2675  CB  LYS A 168      22.882  -4.937  -7.457  1.00  6.12           C  
ATOM   2676  CG  LYS A 168      22.926  -4.119  -6.172  1.00  6.12           C  
ATOM   2677  CD  LYS A 168      24.291  -3.487  -5.961  1.00  6.12           C  
ATOM   2678  CE  LYS A 168      24.327  -2.666  -4.680  1.00  6.12           C  
ATOM   2679  NZ  LYS A 168      25.662  -2.044  -4.459  1.00  6.12           N  
ATOM   2680  H   LYS A 168      21.172  -3.309  -8.413  1.00  3.19           H  
ATOM   2681  HA  LYS A 168      24.063  -3.582  -8.626  1.00  4.90           H  
ATOM   2682 1HB  LYS A 168      21.910  -5.430  -7.511  1.00  7.34           H  
ATOM   2683 2HB  LYS A 168      23.641  -5.714  -7.387  1.00  7.34           H  
ATOM   2684 1HG  LYS A 168      22.174  -3.331  -6.216  1.00  7.34           H  
ATOM   2685 2HG  LYS A 168      22.702  -4.763  -5.324  1.00  7.34           H  
ATOM   2686 1HD  LYS A 168      25.048  -4.270  -5.902  1.00  7.34           H  
ATOM   2687 2HD  LYS A 168      24.528  -2.839  -6.805  1.00  7.34           H  
ATOM   2688 1HE  LYS A 168      23.578  -1.879  -4.740  1.00  7.34           H  
ATOM   2689 2HE  LYS A 168      24.093  -3.308  -3.832  1.00  7.34           H  
ATOM   2690 1HZ  LYS A 168      25.647  -1.507  -3.603  1.00  7.34           H  
ATOM   2691 2HZ  LYS A 168      26.363  -2.769  -4.389  1.00  7.34           H  
ATOM   2692 3HZ  LYS A 168      25.883  -1.436  -5.234  1.00  7.34           H  
ATOM   2693  N   THR A 169      22.117  -5.365 -10.604  1.00  2.84           N  
ATOM   2694  CA  THR A 169      22.187  -6.280 -11.746  1.00  3.37           C  
ATOM   2695  C   THR A 169      21.545  -5.735 -13.031  1.00  3.03           C  
ATOM   2696  O   THR A 169      21.474  -6.456 -14.031  1.00  3.94           O  
ATOM   2697  CB  THR A 169      21.510  -7.630 -11.421  1.00  5.05           C  
ATOM   2698  OG1 THR A 169      20.121  -7.418 -11.138  1.00  5.05           O  
ATOM   2699  CG2 THR A 169      22.170  -8.284 -10.215  1.00  5.05           C  
ATOM   2700  H   THR A 169      21.215  -5.002 -10.333  1.00  3.41           H  
ATOM   2701  HA  THR A 169      23.237  -6.473 -11.956  1.00  4.04           H  
ATOM   2702  HB  THR A 169      21.599  -8.295 -12.279  1.00  6.07           H  
ATOM   2703  HG1 THR A 169      20.021  -6.656 -10.560  1.00  6.07           H  
ATOM   2704 1HG2 THR A 169      21.681  -9.235 -10.006  1.00  6.07           H  
ATOM   2705 2HG2 THR A 169      23.225  -8.456 -10.428  1.00  6.07           H  
ATOM   2706 3HG2 THR A 169      22.076  -7.632  -9.348  1.00  6.07           H  
ATOM   2707  N   ASN A 170      21.072  -4.483 -13.011  1.00  2.65           N  
ATOM   2708  CA  ASN A 170      20.404  -3.868 -14.164  1.00  2.54           C  
ATOM   2709  C   ASN A 170      19.192  -4.678 -14.608  1.00  2.83           C  
ATOM   2710  O   ASN A 170      18.939  -4.821 -15.805  1.00  4.01           O  
ATOM   2711  CB  ASN A 170      21.371  -3.648 -15.323  1.00  3.81           C  
ATOM   2712  CG  ASN A 170      22.439  -2.624 -15.016  1.00  3.81           C  
ATOM   2713  OD1 ASN A 170      22.211  -1.673 -14.260  1.00  3.81           O  
ATOM   2714  ND2 ASN A 170      23.596  -2.793 -15.603  1.00  3.81           N  
ATOM   2715  H   ASN A 170      21.158  -3.914 -12.184  1.00  3.18           H  
ATOM   2716  HA  ASN A 170      20.028  -2.891 -13.870  1.00  3.05           H  
ATOM   2717 1HB  ASN A 170      21.854  -4.589 -15.586  1.00  4.57           H  
ATOM   2718 2HB  ASN A 170      20.813  -3.316 -16.199  1.00  4.57           H  
ATOM   2719 1HD2 ASN A 170      24.348  -2.152 -15.428  1.00  4.57           H  
ATOM   2720 2HD2 ASN A 170      23.738  -3.571 -16.213  1.00  4.57           H  
ATOM   2721  N   ASN A 171      18.432  -5.192 -13.641  1.00  2.51           N  
ATOM   2722  CA  ASN A 171      17.271  -6.004 -13.967  1.00  2.94           C  
ATOM   2723  C   ASN A 171      16.157  -5.916 -12.926  1.00  2.44           C  
ATOM   2724  O   ASN A 171      16.226  -6.575 -11.890  1.00  3.94           O  
ATOM   2725  CB  ASN A 171      17.703  -7.449 -14.145  1.00  4.41           C  
ATOM   2726  CG  ASN A 171      16.596  -8.348 -14.614  1.00  4.41           C  
ATOM   2727  OD1 ASN A 171      15.466  -7.902 -14.841  1.00  4.41           O  
ATOM   2728  ND2 ASN A 171      16.899  -9.612 -14.766  1.00  4.41           N  
ATOM   2729  H   ASN A 171      18.684  -5.051 -12.668  1.00  3.01           H  
ATOM   2730  HA  ASN A 171      16.857  -5.644 -14.910  1.00  3.53           H  
ATOM   2731 1HB  ASN A 171      18.520  -7.495 -14.867  1.00  5.29           H  
ATOM   2732 2HB  ASN A 171      18.086  -7.831 -13.198  1.00  5.29           H  
ATOM   2733 1HD2 ASN A 171      16.203 -10.260 -15.077  1.00  5.29           H  
ATOM   2734 2HD2 ASN A 171      17.827  -9.929 -14.570  1.00  5.29           H  
ATOM   2735  N   LEU A 172      15.122  -5.122 -13.211  1.00  1.73           N  
ATOM   2736  CA  LEU A 172      13.973  -5.060 -12.311  1.00  1.66           C  
ATOM   2737  C   LEU A 172      13.202  -6.371 -12.363  1.00  2.19           C  
ATOM   2738  O   LEU A 172      12.801  -6.827 -13.434  1.00  3.45           O  
ATOM   2739  CB  LEU A 172      13.024  -3.906 -12.687  1.00  2.49           C  
ATOM   2740  CG  LEU A 172      13.530  -2.482 -12.438  1.00  2.49           C  
ATOM   2741  CD1 LEU A 172      12.544  -1.473 -13.010  1.00  2.49           C  
ATOM   2742  CD2 LEU A 172      13.674  -2.283 -10.943  1.00  2.49           C  
ATOM   2743  H   LEU A 172      15.121  -4.581 -14.065  1.00  2.08           H  
ATOM   2744  HA  LEU A 172      14.332  -4.908 -11.293  1.00  1.99           H  
ATOM   2745 1HB  LEU A 172      12.791  -3.989 -13.748  1.00  2.99           H  
ATOM   2746 2HB  LEU A 172      12.099  -4.030 -12.127  1.00  2.99           H  
ATOM   2747  HG  LEU A 172      14.492  -2.338 -12.929  1.00  2.99           H  
ATOM   2748 1HD1 LEU A 172      12.910  -0.463 -12.824  1.00  2.99           H  
ATOM   2749 2HD1 LEU A 172      12.445  -1.629 -14.085  1.00  2.99           H  
ATOM   2750 3HD1 LEU A 172      11.574  -1.600 -12.534  1.00  2.99           H  
ATOM   2751 1HD2 LEU A 172      14.034  -1.278 -10.742  1.00  2.99           H  
ATOM   2752 2HD2 LEU A 172      12.713  -2.426 -10.457  1.00  2.99           H  
ATOM   2753 3HD2 LEU A 172      14.387  -3.009 -10.558  1.00  2.99           H  
ATOM   2754  N   ILE A 173      12.982  -6.959 -11.194  1.00  2.43           N  
ATOM   2755  CA  ILE A 173      12.268  -8.223 -11.073  1.00  3.85           C  
ATOM   2756  C   ILE A 173      11.101  -8.088 -10.116  1.00  3.27           C  
ATOM   2757  O   ILE A 173      11.314  -7.798  -8.947  1.00  6.67           O  
ATOM   2758  CB  ILE A 173      13.198  -9.333 -10.548  1.00  5.78           C  
ATOM   2759  CG1 ILE A 173      14.391  -9.538 -11.482  1.00  5.78           C  
ATOM   2760  CG2 ILE A 173      12.418 -10.621 -10.406  1.00  5.78           C  
ATOM   2761  CD1 ILE A 173      15.445 -10.458 -10.913  1.00  5.78           C  
ATOM   2762  H   ILE A 173      13.336  -6.519 -10.358  1.00  2.92           H  
ATOM   2763  HA  ILE A 173      11.887  -8.512 -12.052  1.00  4.62           H  
ATOM   2764  HB  ILE A 173      13.592  -9.044  -9.575  1.00  6.93           H  
ATOM   2765 1HG1 ILE A 173      14.039  -9.955 -12.425  1.00  6.93           H  
ATOM   2766 2HG1 ILE A 173      14.857  -8.577 -11.687  1.00  6.93           H  
ATOM   2767 1HG2 ILE A 173      13.073 -11.401 -10.020  1.00  6.93           H  
ATOM   2768 2HG2 ILE A 173      11.588 -10.470  -9.719  1.00  6.93           H  
ATOM   2769 3HG2 ILE A 173      12.032 -10.920 -11.381  1.00  6.93           H  
ATOM   2770 1HD1 ILE A 173      16.264 -10.558 -11.626  1.00  6.93           H  
ATOM   2771 2HD1 ILE A 173      15.827 -10.041  -9.980  1.00  6.93           H  
ATOM   2772 3HD1 ILE A 173      15.009 -11.437 -10.721  1.00  6.93           H  
ATOM   2773  N   SER A 174       9.876  -8.318 -10.580  1.00  1.99           N  
ATOM   2774  CA  SER A 174       8.735  -8.222  -9.670  1.00  3.03           C  
ATOM   2775  C   SER A 174       8.768  -9.381  -8.674  1.00  1.86           C  
ATOM   2776  O   SER A 174       8.611 -10.539  -9.069  1.00  3.54           O  
ATOM   2777  CB  SER A 174       7.427  -8.225 -10.439  1.00  4.54           C  
ATOM   2778  OG  SER A 174       6.331  -8.230  -9.563  1.00  4.54           O  
ATOM   2779  H   SER A 174       9.736  -8.554 -11.552  1.00  2.39           H  
ATOM   2780  HA  SER A 174       8.810  -7.289  -9.121  1.00  3.64           H  
ATOM   2781 1HB  SER A 174       7.378  -7.349 -11.086  1.00  5.45           H  
ATOM   2782 2HB  SER A 174       7.386  -9.106 -11.078  1.00  5.45           H  
ATOM   2783  HG  SER A 174       6.463  -8.979  -8.975  1.00  5.45           H  
ATOM   2784  N   LEU A 175       8.992  -9.063  -7.394  1.00  2.14           N  
ATOM   2785  CA  LEU A 175       9.135 -10.099  -6.366  1.00  1.50           C  
ATOM   2786  C   LEU A 175       7.887 -10.344  -5.523  1.00  1.56           C  
ATOM   2787  O   LEU A 175       6.962  -9.529  -5.467  1.00  1.96           O  
ATOM   2788  CB  LEU A 175      10.306  -9.783  -5.446  1.00  2.25           C  
ATOM   2789  CG  LEU A 175      11.670  -9.661  -6.120  1.00  2.25           C  
ATOM   2790  CD1 LEU A 175      12.705  -9.256  -5.085  1.00  2.25           C  
ATOM   2791  CD2 LEU A 175      12.026 -10.992  -6.767  1.00  2.25           C  
ATOM   2792  H   LEU A 175       9.087  -8.082  -7.145  1.00  2.57           H  
ATOM   2793  HA  LEU A 175       9.371 -11.019  -6.873  1.00  1.80           H  
ATOM   2794 1HB  LEU A 175      10.107  -8.852  -4.943  1.00  2.70           H  
ATOM   2795 2HB  LEU A 175      10.378 -10.571  -4.699  1.00  2.70           H  
ATOM   2796  HG  LEU A 175      11.633  -8.884  -6.878  1.00  2.70           H  
ATOM   2797 1HD1 LEU A 175      13.675  -9.155  -5.560  1.00  2.70           H  
ATOM   2798 2HD1 LEU A 175      12.418  -8.302  -4.641  1.00  2.70           H  
ATOM   2799 3HD1 LEU A 175      12.762 -10.017  -4.310  1.00  2.70           H  
ATOM   2800 1HD2 LEU A 175      12.994 -10.912  -7.257  1.00  2.70           H  
ATOM   2801 2HD2 LEU A 175      12.067 -11.770  -6.004  1.00  2.70           H  
ATOM   2802 3HD2 LEU A 175      11.268 -11.248  -7.506  1.00  2.70           H  
ATOM   2803  N   SER A 176       7.865 -11.501  -4.864  1.00  1.57           N  
ATOM   2804  CA  SER A 176       6.684 -11.897  -4.120  1.00  1.79           C  
ATOM   2805  C   SER A 176       6.565 -11.282  -2.738  1.00  1.99           C  
ATOM   2806  O   SER A 176       7.094 -11.793  -1.746  1.00  5.58           O  
ATOM   2807  CB  SER A 176       6.643 -13.396  -3.957  1.00  2.69           C  
ATOM   2808  OG  SER A 176       5.500 -13.778  -3.243  1.00  2.69           O  
ATOM   2809  H   SER A 176       8.657 -12.130  -4.921  1.00  1.88           H  
ATOM   2810  HA  SER A 176       5.810 -11.593  -4.697  1.00  2.15           H  
ATOM   2811 1HB  SER A 176       6.645 -13.881  -4.927  1.00  3.22           H  
ATOM   2812 2HB  SER A 176       7.536 -13.722  -3.423  1.00  3.22           H  
ATOM   2813  HG  SER A 176       4.827 -13.969  -3.909  1.00  3.22           H  
ATOM   2814  N   GLU A 177       5.759 -10.233  -2.690  1.00  2.15           N  
ATOM   2815  CA  GLU A 177       5.384  -9.562  -1.454  1.00  1.78           C  
ATOM   2816  C   GLU A 177       4.597 -10.536  -0.590  1.00  1.76           C  
ATOM   2817  O   GLU A 177       4.718 -10.539   0.634  1.00  1.74           O  
ATOM   2818  CB  GLU A 177       4.535  -8.341  -1.773  1.00  2.67           C  
ATOM   2819  CG  GLU A 177       5.296  -7.254  -2.492  1.00  2.67           C  
ATOM   2820  CD  GLU A 177       4.419  -6.165  -3.000  1.00  2.67           C  
ATOM   2821  OE1 GLU A 177       3.228  -6.239  -2.823  1.00  2.67           O  
ATOM   2822  OE2 GLU A 177       4.948  -5.251  -3.581  1.00  2.67           O  
ATOM   2823  H   GLU A 177       5.428  -9.874  -3.580  1.00  2.58           H  
ATOM   2824  HA  GLU A 177       6.284  -9.262  -0.918  1.00  2.14           H  
ATOM   2825 1HB  GLU A 177       3.690  -8.633  -2.397  1.00  3.20           H  
ATOM   2826 2HB  GLU A 177       4.135  -7.920  -0.851  1.00  3.20           H  
ATOM   2827 1HG  GLU A 177       6.015  -6.821  -1.799  1.00  3.20           H  
ATOM   2828 2HG  GLU A 177       5.847  -7.692  -3.323  1.00  3.20           H  
ATOM   2829  N   GLN A 178       3.815 -11.376  -1.270  1.00  2.28           N  
ATOM   2830  CA  GLN A 178       2.985 -12.409  -0.683  1.00  3.19           C  
ATOM   2831  C   GLN A 178       3.826 -13.428   0.074  1.00  2.72           C  
ATOM   2832  O   GLN A 178       3.424 -13.881   1.145  1.00  3.24           O  
ATOM   2833  CB  GLN A 178       2.199 -13.079  -1.800  1.00  4.79           C  
ATOM   2834  CG  GLN A 178       1.158 -14.101  -1.393  1.00  4.79           C  
ATOM   2835  CD  GLN A 178      -0.031 -13.574  -0.625  1.00  4.79           C  
ATOM   2836  OE1 GLN A 178      -0.579 -12.506  -0.913  1.00  4.79           O  
ATOM   2837  NE2 GLN A 178      -0.471 -14.369   0.346  1.00  4.79           N  
ATOM   2838  H   GLN A 178       3.789 -11.285  -2.275  1.00  2.74           H  
ATOM   2839  HA  GLN A 178       2.293 -11.945   0.019  1.00  3.83           H  
ATOM   2840 1HB  GLN A 178       1.717 -12.300  -2.370  1.00  5.74           H  
ATOM   2841 2HB  GLN A 178       2.895 -13.580  -2.473  1.00  5.74           H  
ATOM   2842 1HG  GLN A 178       0.795 -14.615  -2.281  1.00  5.74           H  
ATOM   2843 2HG  GLN A 178       1.655 -14.800  -0.730  1.00  5.74           H  
ATOM   2844 1HE2 GLN A 178      -1.264 -14.102   0.902  1.00  5.74           H  
ATOM   2845 2HE2 GLN A 178      -0.018 -15.254   0.518  1.00  5.74           H  
ATOM   2846  N   GLU A 179       5.006 -13.759  -0.462  1.00  2.14           N  
ATOM   2847  CA  GLU A 179       5.931 -14.647   0.226  1.00  2.15           C  
ATOM   2848  C   GLU A 179       6.291 -14.063   1.576  1.00  2.22           C  
ATOM   2849  O   GLU A 179       6.217 -14.765   2.579  1.00  2.55           O  
ATOM   2850  CB  GLU A 179       7.202 -14.896  -0.589  1.00  3.22           C  
ATOM   2851  CG  GLU A 179       8.169 -15.881   0.064  1.00  3.22           C  
ATOM   2852  CD  GLU A 179       9.404 -16.141  -0.752  1.00  3.22           C  
ATOM   2853  OE1 GLU A 179       9.543 -15.530  -1.785  1.00  3.22           O  
ATOM   2854  OE2 GLU A 179      10.208 -16.947  -0.348  1.00  3.22           O  
ATOM   2855  H   GLU A 179       5.267 -13.413  -1.373  1.00  2.57           H  
ATOM   2856  HA  GLU A 179       5.437 -15.603   0.392  1.00  2.58           H  
ATOM   2857 1HB  GLU A 179       6.936 -15.285  -1.572  1.00  3.87           H  
ATOM   2858 2HB  GLU A 179       7.733 -13.958  -0.740  1.00  3.87           H  
ATOM   2859 1HG  GLU A 179       8.466 -15.489   1.037  1.00  3.87           H  
ATOM   2860 2HG  GLU A 179       7.646 -16.822   0.228  1.00  3.87           H  
ATOM   2861  N   LEU A 180       6.658 -12.777   1.615  1.00  2.15           N  
ATOM   2862  CA  LEU A 180       6.987 -12.156   2.904  1.00  2.26           C  
ATOM   2863  C   LEU A 180       5.809 -12.213   3.864  1.00  2.23           C  
ATOM   2864  O   LEU A 180       5.966 -12.554   5.038  1.00  2.50           O  
ATOM   2865  CB  LEU A 180       7.376 -10.683   2.737  1.00  3.39           C  
ATOM   2866  CG  LEU A 180       8.707 -10.388   2.065  1.00  3.39           C  
ATOM   2867  CD1 LEU A 180       8.822  -8.894   1.838  1.00  3.39           C  
ATOM   2868  CD2 LEU A 180       9.826 -10.880   2.955  1.00  3.39           C  
ATOM   2869  H   LEU A 180       6.719 -12.248   0.745  1.00  2.58           H  
ATOM   2870  HA  LEU A 180       7.823 -12.697   3.346  1.00  2.71           H  
ATOM   2871 1HB  LEU A 180       6.602 -10.183   2.159  1.00  4.07           H  
ATOM   2872 2HB  LEU A 180       7.406 -10.228   3.724  1.00  4.07           H  
ATOM   2873  HG  LEU A 180       8.755 -10.889   1.097  1.00  4.07           H  
ATOM   2874 1HD1 LEU A 180       9.772  -8.669   1.354  1.00  4.07           H  
ATOM   2875 2HD1 LEU A 180       8.001  -8.563   1.203  1.00  4.07           H  
ATOM   2876 3HD1 LEU A 180       8.770  -8.377   2.795  1.00  4.07           H  
ATOM   2877 1HD2 LEU A 180      10.780 -10.668   2.481  1.00  4.07           H  
ATOM   2878 2HD2 LEU A 180       9.777 -10.374   3.919  1.00  4.07           H  
ATOM   2879 3HD2 LEU A 180       9.721 -11.954   3.102  1.00  4.07           H  
ATOM   2880  N   VAL A 181       4.617 -11.935   3.342  1.00  2.07           N  
ATOM   2881  CA  VAL A 181       3.388 -11.967   4.123  1.00  2.15           C  
ATOM   2882  C   VAL A 181       3.124 -13.325   4.771  1.00  2.62           C  
ATOM   2883  O   VAL A 181       2.738 -13.389   5.941  1.00  2.81           O  
ATOM   2884  CB  VAL A 181       2.196 -11.575   3.226  1.00  3.22           C  
ATOM   2885  CG1 VAL A 181       0.878 -11.843   3.927  1.00  3.22           C  
ATOM   2886  CG2 VAL A 181       2.301 -10.098   2.881  1.00  3.22           C  
ATOM   2887  H   VAL A 181       4.563 -11.656   2.368  1.00  2.48           H  
ATOM   2888  HA  VAL A 181       3.475 -11.223   4.914  1.00  2.58           H  
ATOM   2889  HB  VAL A 181       2.216 -12.172   2.317  1.00  3.87           H  
ATOM   2890 1HG1 VAL A 181       0.057 -11.563   3.267  1.00  3.87           H  
ATOM   2891 2HG1 VAL A 181       0.802 -12.903   4.169  1.00  3.87           H  
ATOM   2892 3HG1 VAL A 181       0.821 -11.258   4.839  1.00  3.87           H  
ATOM   2893 1HG2 VAL A 181       1.468  -9.815   2.237  1.00  3.87           H  
ATOM   2894 2HG2 VAL A 181       2.268  -9.508   3.797  1.00  3.87           H  
ATOM   2895 3HG2 VAL A 181       3.238  -9.906   2.365  1.00  3.87           H  
ATOM   2896  N   ASP A 182       3.320 -14.400   4.013  1.00  3.04           N  
ATOM   2897  CA  ASP A 182       3.061 -15.736   4.522  1.00  3.55           C  
ATOM   2898  C   ASP A 182       4.252 -16.452   5.140  1.00  4.42           C  
ATOM   2899  O   ASP A 182       4.075 -17.465   5.818  1.00  6.05           O  
ATOM   2900  CB  ASP A 182       2.490 -16.592   3.415  1.00  5.32           C  
ATOM   2901  CG  ASP A 182       1.124 -16.111   3.003  1.00  5.32           C  
ATOM   2902  OD1 ASP A 182       0.442 -15.545   3.830  1.00  5.32           O  
ATOM   2903  OD2 ASP A 182       0.752 -16.333   1.876  1.00  5.32           O  
ATOM   2904  H   ASP A 182       3.624 -14.286   3.055  1.00  3.65           H  
ATOM   2905  HA  ASP A 182       2.306 -15.646   5.291  1.00  4.26           H  
ATOM   2906 1HB  ASP A 182       3.153 -16.571   2.550  1.00  6.39           H  
ATOM   2907 2HB  ASP A 182       2.416 -17.621   3.754  1.00  6.39           H  
ATOM   2908  N   CYS A 183       5.454 -15.938   4.931  1.00  4.47           N  
ATOM   2909  CA  CYS A 183       6.627 -16.587   5.483  1.00  5.69           C  
ATOM   2910  C   CYS A 183       7.091 -15.904   6.756  1.00  5.92           C  
ATOM   2911  O   CYS A 183       7.311 -16.577   7.767  1.00  6.98           O  
ATOM   2912  CB  CYS A 183       7.743 -16.626   4.467  1.00  8.54           C  
ATOM   2913  SG  CYS A 183       7.351 -17.614   3.009  1.00  8.54           S  
ATOM   2914  H   CYS A 183       5.571 -15.116   4.357  1.00  5.36           H  
ATOM   2915  HA  CYS A 183       6.368 -17.617   5.724  1.00  6.83           H  
ATOM   2916 1HB  CYS A 183       8.006 -15.618   4.148  1.00 10.24           H  
ATOM   2917 2HB  CYS A 183       8.615 -17.071   4.939  1.00 10.24           H  
ATOM   2918  HG  CYS A 183       6.868 -18.654   3.674  1.00 10.24           H  
ATOM   2919  N   ASP A 184       7.245 -14.578   6.741  1.00  5.47           N  
ATOM   2920  CA  ASP A 184       7.652 -13.922   7.975  1.00  6.78           C  
ATOM   2921  C   ASP A 184       6.492 -13.775   8.924  1.00  7.63           C  
ATOM   2922  O   ASP A 184       5.841 -12.733   8.983  1.00 17.30           O  
ATOM   2923  CB  ASP A 184       8.274 -12.546   7.745  1.00 10.17           C  
ATOM   2924  CG  ASP A 184       8.706 -11.904   9.078  1.00 10.17           C  
ATOM   2925  OD1 ASP A 184       8.232 -12.343  10.110  1.00 10.17           O  
ATOM   2926  OD2 ASP A 184       9.496 -10.992   9.048  1.00 10.17           O  
ATOM   2927  H   ASP A 184       7.058 -14.023   5.915  1.00  6.56           H  
ATOM   2928  HA  ASP A 184       8.403 -14.546   8.459  1.00  8.14           H  
ATOM   2929 1HB  ASP A 184       9.144 -12.637   7.096  1.00 12.20           H  
ATOM   2930 2HB  ASP A 184       7.555 -11.894   7.249  1.00 12.20           H  
ATOM   2931  N   ARG A 185       6.282 -14.828   9.697  1.00 10.60           N  
ATOM   2932  CA  ARG A 185       5.286 -14.866  10.743  1.00 11.42           C  
ATOM   2933  C   ARG A 185       5.988 -14.887  12.092  1.00 10.80           C  
ATOM   2934  O   ARG A 185       5.345 -14.958  13.140  1.00 11.54           O  
ATOM   2935  CB  ARG A 185       4.406 -16.093  10.598  1.00 17.13           C  
ATOM   2936  CG  ARG A 185       3.657 -16.204   9.280  1.00 17.13           C  
ATOM   2937  CD  ARG A 185       2.638 -15.135   9.135  1.00 17.13           C  
ATOM   2938  NE  ARG A 185       1.879 -15.285   7.907  1.00 17.13           N  
ATOM   2939  CZ  ARG A 185       0.843 -16.138   7.764  1.00 17.13           C  
ATOM   2940  NH1 ARG A 185       0.481 -16.897   8.776  1.00 17.13           N  
ATOM   2941  NH2 ARG A 185       0.189 -16.230   6.621  1.00 17.13           N  
ATOM   2942  H   ARG A 185       6.853 -15.646   9.526  1.00 12.72           H  
ATOM   2943  HA  ARG A 185       4.665 -13.974  10.677  1.00 13.70           H  
ATOM   2944 1HB  ARG A 185       5.014 -16.990  10.703  1.00 20.56           H  
ATOM   2945 2HB  ARG A 185       3.665 -16.104  11.397  1.00 20.56           H  
ATOM   2946 1HG  ARG A 185       4.362 -16.120   8.452  1.00 20.56           H  
ATOM   2947 2HG  ARG A 185       3.152 -17.168   9.228  1.00 20.56           H  
ATOM   2948 1HD  ARG A 185       1.943 -15.174   9.973  1.00 20.56           H  
ATOM   2949 2HD  ARG A 185       3.129 -14.162   9.115  1.00 20.56           H  
ATOM   2950  HE  ARG A 185       2.143 -14.707   7.115  1.00 20.56           H  
ATOM   2951 1HH1 ARG A 185       0.977 -16.839   9.654  1.00 20.56           H  
ATOM   2952 2HH1 ARG A 185      -0.290 -17.540   8.669  1.00 20.56           H  
ATOM   2953 1HH2 ARG A 185       0.449 -15.668   5.818  1.00 20.56           H  
ATOM   2954 2HH2 ARG A 185      -0.569 -16.892   6.530  1.00 20.56           H  
ATOM   2955  N   ALA A 186       7.323 -14.838  12.052  1.00 12.23           N  
ATOM   2956  CA  ALA A 186       8.142 -14.849  13.247  1.00 15.28           C  
ATOM   2957  C   ALA A 186       8.116 -13.500  13.927  1.00 11.44           C  
ATOM   2958  O   ALA A 186       8.056 -13.420  15.154  1.00 13.24           O  
ATOM   2959  CB  ALA A 186       9.571 -15.231  12.900  1.00 22.92           C  
ATOM   2960  H   ALA A 186       7.795 -14.779  11.163  1.00 14.68           H  
ATOM   2961  HA  ALA A 186       7.729 -15.585  13.938  1.00 18.34           H  
ATOM   2962 1HB  ALA A 186      10.172 -15.257  13.809  1.00 27.50           H  
ATOM   2963 2HB  ALA A 186       9.580 -16.215  12.431  1.00 27.50           H  
ATOM   2964 3HB  ALA A 186       9.987 -14.498  12.211  1.00 27.50           H  
ATOM   2965  N   GLN A 187       8.165 -12.432  13.132  1.00  8.53           N  
ATOM   2966  CA  GLN A 187       8.151 -11.100  13.696  1.00  7.99           C  
ATOM   2967  C   GLN A 187       6.951 -10.310  13.188  1.00  4.87           C  
ATOM   2968  O   GLN A 187       6.298  -9.582  13.944  1.00  5.26           O  
ATOM   2969  CB  GLN A 187       9.441 -10.376  13.338  1.00 11.98           C  
ATOM   2970  CG  GLN A 187      10.723 -11.051  13.810  1.00 11.98           C  
ATOM   2971  CD  GLN A 187      10.851 -11.134  15.317  1.00 11.98           C  
ATOM   2972  OE1 GLN A 187      10.763 -10.127  16.021  1.00 11.98           O  
ATOM   2973  NE2 GLN A 187      11.064 -12.342  15.825  1.00 11.98           N  
ATOM   2974  H   GLN A 187       8.224 -12.526  12.120  1.00 10.24           H  
ATOM   2975  HA  GLN A 187       8.066 -11.179  14.781  1.00  9.59           H  
ATOM   2976 1HB  GLN A 187       9.502 -10.242  12.258  1.00 14.38           H  
ATOM   2977 2HB  GLN A 187       9.408  -9.394  13.794  1.00 14.38           H  
ATOM   2978 1HG  GLN A 187      10.752 -12.065  13.411  1.00 14.38           H  
ATOM   2979 2HG  GLN A 187      11.571 -10.483  13.431  1.00 14.38           H  
ATOM   2980 1HE2 GLN A 187      11.157 -12.460  16.814  1.00 14.38           H  
ATOM   2981 2HE2 GLN A 187      11.130 -13.136  15.220  1.00 14.38           H  
ATOM   2982  N   ASN A 188       6.685 -10.439  11.891  1.00  3.66           N  
ATOM   2983  CA  ASN A 188       5.594  -9.712  11.254  1.00  2.45           C  
ATOM   2984  C   ASN A 188       4.278 -10.486  11.295  1.00  2.49           C  
ATOM   2985  O   ASN A 188       4.262 -11.693  11.531  1.00  3.46           O  
ATOM   2986  CB  ASN A 188       5.999  -9.341   9.853  1.00  3.68           C  
ATOM   2987  CG  ASN A 188       7.143  -8.376   9.912  1.00  3.68           C  
ATOM   2988  OD1 ASN A 188       7.221  -7.609  10.878  1.00  3.68           O  
ATOM   2989  ND2 ASN A 188       8.017  -8.393   8.943  1.00  3.68           N  
ATOM   2990  H   ASN A 188       7.259 -11.058  11.321  1.00  4.39           H  
ATOM   2991  HA  ASN A 188       5.434  -8.788  11.812  1.00  2.94           H  
ATOM   2992 1HB  ASN A 188       6.300 -10.232   9.300  1.00  4.41           H  
ATOM   2993 2HB  ASN A 188       5.164  -8.882   9.327  1.00  4.41           H  
ATOM   2994 1HD2 ASN A 188       8.794  -7.763   8.958  1.00  4.41           H  
ATOM   2995 2HD2 ASN A 188       7.916  -9.043   8.191  1.00  4.41           H  
ATOM   2996  N   MET A 189       3.166  -9.768  11.118  1.00  2.14           N  
ATOM   2997  CA  MET A 189       1.834 -10.367  11.197  1.00  2.53           C  
ATOM   2998  C   MET A 189       1.131 -10.480   9.839  1.00  2.15           C  
ATOM   2999  O   MET A 189      -0.100 -10.517   9.784  1.00  2.29           O  
ATOM   3000  CB  MET A 189       0.966  -9.545  12.144  1.00  3.79           C  
ATOM   3001  CG  MET A 189       1.431  -9.537  13.589  1.00  3.79           C  
ATOM   3002  SD  MET A 189       0.291  -8.645  14.661  1.00  3.79           S  
ATOM   3003  CE  MET A 189       0.575  -6.969  14.098  1.00  3.79           C  
ATOM   3004  H   MET A 189       3.228  -8.777  10.922  1.00  2.57           H  
ATOM   3005  HA  MET A 189       1.937 -11.374  11.597  1.00  3.04           H  
ATOM   3006 1HB  MET A 189       0.915  -8.514  11.800  1.00  4.55           H  
ATOM   3007 2HB  MET A 189      -0.047  -9.945  12.137  1.00  4.55           H  
ATOM   3008 1HG  MET A 189       1.517 -10.561  13.949  1.00  4.55           H  
ATOM   3009 2HG  MET A 189       2.412  -9.066  13.657  1.00  4.55           H  
ATOM   3010 1HE  MET A 189      -0.061  -6.284  14.659  1.00  4.55           H  
ATOM   3011 2HE  MET A 189       1.622  -6.703  14.253  1.00  4.55           H  
ATOM   3012 3HE  MET A 189       0.337  -6.897  13.037  1.00  4.55           H  
ATOM   3013  N   GLY A 190       1.898 -10.532   8.755  1.00  2.12           N  
ATOM   3014  CA  GLY A 190       1.306 -10.668   7.429  1.00  2.17           C  
ATOM   3015  C   GLY A 190       0.465  -9.451   7.069  1.00  1.98           C  
ATOM   3016  O   GLY A 190       0.917  -8.307   7.176  1.00  2.60           O  
ATOM   3017  H   GLY A 190       2.902 -10.493   8.847  1.00  2.54           H  
ATOM   3018 1HA  GLY A 190       2.089 -10.814   6.687  1.00  2.60           H  
ATOM   3019 2HA  GLY A 190       0.681 -11.560   7.405  1.00  2.60           H  
ATOM   3020  N   CYS A 191      -0.786  -9.708   6.681  1.00  1.88           N  
ATOM   3021  CA  CYS A 191      -1.724  -8.654   6.308  1.00  1.72           C  
ATOM   3022  C   CYS A 191      -2.267  -7.881   7.509  1.00  1.47           C  
ATOM   3023  O   CYS A 191      -3.043  -6.940   7.340  1.00  1.47           O  
ATOM   3024  CB  CYS A 191      -2.905  -9.235   5.529  1.00  2.58           C  
ATOM   3025  SG  CYS A 191      -2.478  -9.882   3.894  1.00  2.58           S  
ATOM   3026  H   CYS A 191      -1.099 -10.673   6.621  1.00  2.26           H  
ATOM   3027  HA  CYS A 191      -1.202  -7.953   5.659  1.00  2.06           H  
ATOM   3028 1HB  CYS A 191      -3.353 -10.046   6.104  1.00  3.10           H  
ATOM   3029 2HB  CYS A 191      -3.669  -8.469   5.400  1.00  3.10           H  
ATOM   3030  HG  CYS A 191      -1.767 -10.909   4.337  1.00  3.10           H  
ATOM   3031  N   ASN A 192      -1.848  -8.242   8.722  1.00  1.67           N  
ATOM   3032  CA  ASN A 192      -2.276  -7.514   9.897  1.00  1.95           C  
ATOM   3033  C   ASN A 192      -1.230  -6.486  10.338  1.00  2.00           C  
ATOM   3034  O   ASN A 192      -1.393  -5.846  11.378  1.00  3.78           O  
ATOM   3035  CB  ASN A 192      -2.588  -8.485  11.014  1.00  2.92           C  
ATOM   3036  CG  ASN A 192      -3.802  -9.316  10.712  1.00  2.92           C  
ATOM   3037  OD1 ASN A 192      -4.931  -8.810  10.701  1.00  2.92           O  
ATOM   3038  ND2 ASN A 192      -3.590 -10.581  10.456  1.00  2.92           N  
ATOM   3039  H   ASN A 192      -1.234  -9.035   8.855  1.00  2.00           H  
ATOM   3040  HA  ASN A 192      -3.185  -6.963   9.652  1.00  2.34           H  
ATOM   3041 1HB  ASN A 192      -1.741  -9.150  11.165  1.00  3.51           H  
ATOM   3042 2HB  ASN A 192      -2.751  -7.940  11.944  1.00  3.51           H  
ATOM   3043 1HD2 ASN A 192      -4.356 -11.186  10.237  1.00  3.51           H  
ATOM   3044 2HD2 ASN A 192      -2.658 -10.945  10.466  1.00  3.51           H  
ATOM   3045  N   GLY A 193      -0.175  -6.295   9.533  1.00  2.15           N  
ATOM   3046  CA  GLY A 193       0.840  -5.292   9.849  1.00  2.08           C  
ATOM   3047  C   GLY A 193       2.198  -5.919  10.124  1.00  1.86           C  
ATOM   3048  O   GLY A 193       2.302  -7.131  10.315  1.00  2.31           O  
ATOM   3049  H   GLY A 193      -0.052  -6.851   8.693  1.00  2.58           H  
ATOM   3050 1HA  GLY A 193       0.924  -4.592   9.017  1.00  2.50           H  
ATOM   3051 2HA  GLY A 193       0.523  -4.715  10.716  1.00  2.50           H  
ATOM   3052  N   GLY A 194       3.238  -5.087  10.139  1.00  2.41           N  
ATOM   3053  CA  GLY A 194       4.586  -5.590  10.391  1.00  2.39           C  
ATOM   3054  C   GLY A 194       5.671  -4.534  10.181  1.00  3.00           C  
ATOM   3055  O   GLY A 194       5.385  -3.390   9.826  1.00  8.25           O  
ATOM   3056  H   GLY A 194       3.086  -4.098   9.966  1.00  2.89           H  
ATOM   3057 1HA  GLY A 194       4.643  -5.967  11.412  1.00  2.87           H  
ATOM   3058 2HA  GLY A 194       4.778  -6.437   9.734  1.00  2.87           H  
ATOM   3059  N   LEU A 195       6.918  -4.935  10.432  1.00  1.43           N  
ATOM   3060  CA  LEU A 195       8.072  -4.061  10.315  1.00  1.54           C  
ATOM   3061  C   LEU A 195       8.932  -4.427   9.110  1.00  1.28           C  
ATOM   3062  O   LEU A 195       9.323  -5.584   8.917  1.00  1.27           O  
ATOM   3063  CB  LEU A 195       8.914  -4.102  11.587  1.00  2.31           C  
ATOM   3064  CG  LEU A 195      10.163  -3.221  11.578  1.00  2.31           C  
ATOM   3065  CD1 LEU A 195       9.739  -1.766  11.475  1.00  2.31           C  
ATOM   3066  CD2 LEU A 195      10.963  -3.443  12.851  1.00  2.31           C  
ATOM   3067  H   LEU A 195       7.071  -5.890  10.714  1.00  1.72           H  
ATOM   3068  HA  LEU A 195       7.714  -3.041  10.178  1.00  1.85           H  
ATOM   3069 1HB  LEU A 195       8.305  -3.827  12.440  1.00  2.77           H  
ATOM   3070 2HB  LEU A 195       9.242  -5.120  11.721  1.00  2.77           H  
ATOM   3071  HG  LEU A 195      10.774  -3.464  10.718  1.00  2.77           H  
ATOM   3072 1HD1 LEU A 195      10.622  -1.126  11.460  1.00  2.77           H  
ATOM   3073 2HD1 LEU A 195       9.169  -1.614  10.558  1.00  2.77           H  
ATOM   3074 3HD1 LEU A 195       9.120  -1.507  12.329  1.00  2.77           H  
ATOM   3075 1HD2 LEU A 195      11.848  -2.806  12.839  1.00  2.77           H  
ATOM   3076 2HD2 LEU A 195      10.349  -3.194  13.717  1.00  2.77           H  
ATOM   3077 3HD2 LEU A 195      11.272  -4.482  12.911  1.00  2.77           H  
ATOM   3078  N   MET A 196       9.216  -3.406   8.323  1.00  1.50           N  
ATOM   3079  CA  MET A 196       9.962  -3.470   7.080  1.00  1.86           C  
ATOM   3080  C   MET A 196      11.396  -3.942   7.305  1.00  1.45           C  
ATOM   3081  O   MET A 196      11.944  -4.698   6.501  1.00  1.47           O  
ATOM   3082  CB  MET A 196       9.914  -2.074   6.505  1.00  2.79           C  
ATOM   3083  CG  MET A 196       8.505  -1.689   6.099  1.00  2.79           C  
ATOM   3084  SD  MET A 196       8.398  -0.088   5.320  1.00  2.79           S  
ATOM   3085  CE  MET A 196       8.717   0.901   6.769  1.00  2.79           C  
ATOM   3086  H   MET A 196       8.859  -2.500   8.598  1.00  1.80           H  
ATOM   3087  HA  MET A 196       9.470  -4.172   6.407  1.00  2.23           H  
ATOM   3088 1HB  MET A 196      10.271  -1.353   7.238  1.00  3.35           H  
ATOM   3089 2HB  MET A 196      10.558  -2.008   5.625  1.00  3.35           H  
ATOM   3090 1HG  MET A 196       8.129  -2.433   5.403  1.00  3.35           H  
ATOM   3091 2HG  MET A 196       7.862  -1.688   6.979  1.00  3.35           H  
ATOM   3092 1HE  MET A 196       8.696   1.951   6.503  1.00  3.35           H  
ATOM   3093 2HE  MET A 196       7.954   0.701   7.522  1.00  3.35           H  
ATOM   3094 3HE  MET A 196       9.699   0.649   7.173  1.00  3.35           H  
ATOM   3095  N   GLU A 197      11.974  -3.517   8.426  1.00  1.70           N  
ATOM   3096  CA  GLU A 197      13.308  -3.921   8.836  1.00  1.94           C  
ATOM   3097  C   GLU A 197      13.419  -5.430   8.958  1.00  1.78           C  
ATOM   3098  O   GLU A 197      14.371  -6.033   8.453  1.00  1.90           O  
ATOM   3099  CB  GLU A 197      13.677  -3.295  10.172  1.00  2.91           C  
ATOM   3100  CG  GLU A 197      15.070  -3.665  10.616  1.00  2.91           C  
ATOM   3101  CD  GLU A 197      15.492  -3.068  11.925  1.00  2.91           C  
ATOM   3102  OE1 GLU A 197      14.720  -2.361  12.525  1.00  2.91           O  
ATOM   3103  OE2 GLU A 197      16.606  -3.331  12.326  1.00  2.91           O  
ATOM   3104  H   GLU A 197      11.464  -2.879   9.020  1.00  2.04           H  
ATOM   3105  HA  GLU A 197      14.018  -3.585   8.083  1.00  2.33           H  
ATOM   3106 1HB  GLU A 197      13.609  -2.208  10.106  1.00  3.49           H  
ATOM   3107 2HB  GLU A 197      12.985  -3.628  10.939  1.00  3.49           H  
ATOM   3108 1HG  GLU A 197      15.146  -4.751  10.681  1.00  3.49           H  
ATOM   3109 2HG  GLU A 197      15.746  -3.328   9.839  1.00  3.49           H  
ATOM   3110  N   TYR A 198      12.444  -6.032   9.641  1.00  2.12           N  
ATOM   3111  CA  TYR A 198      12.436  -7.470   9.836  1.00  2.71           C  
ATOM   3112  C   TYR A 198      12.281  -8.184   8.520  1.00  2.10           C  
ATOM   3113  O   TYR A 198      12.877  -9.237   8.328  1.00  2.59           O  
ATOM   3114  CB  TYR A 198      11.307  -7.904  10.754  1.00  4.06           C  
ATOM   3115  CG  TYR A 198      11.486  -7.551  12.204  1.00  4.06           C  
ATOM   3116  CD1 TYR A 198      12.714  -7.678  12.837  1.00  4.06           C  
ATOM   3117  CD2 TYR A 198      10.389  -7.122  12.910  1.00  4.06           C  
ATOM   3118  CE1 TYR A 198      12.826  -7.368  14.184  1.00  4.06           C  
ATOM   3119  CE2 TYR A 198      10.501  -6.813  14.238  1.00  4.06           C  
ATOM   3120  CZ  TYR A 198      11.705  -6.934  14.887  1.00  4.06           C  
ATOM   3121  OH  TYR A 198      11.790  -6.635  16.231  1.00  4.06           O  
ATOM   3122  H   TYR A 198      11.693  -5.481  10.032  1.00  2.54           H  
ATOM   3123  HA  TYR A 198      13.388  -7.770  10.272  1.00  3.25           H  
ATOM   3124 1HB  TYR A 198      10.375  -7.451  10.413  1.00  4.88           H  
ATOM   3125 2HB  TYR A 198      11.183  -8.984  10.684  1.00  4.88           H  
ATOM   3126  HD1 TYR A 198      13.585  -8.025  12.281  1.00  4.88           H  
ATOM   3127  HD2 TYR A 198       9.424  -7.035  12.412  1.00  4.88           H  
ATOM   3128  HE1 TYR A 198      13.786  -7.470  14.689  1.00  4.88           H  
ATOM   3129  HE2 TYR A 198       9.624  -6.477  14.775  1.00  4.88           H  
ATOM   3130  HH  TYR A 198      10.917  -6.726  16.637  1.00  4.88           H  
ATOM   3131  N   ALA A 199      11.491  -7.612   7.613  1.00  1.46           N  
ATOM   3132  CA  ALA A 199      11.311  -8.202   6.296  1.00  1.28           C  
ATOM   3133  C   ALA A 199      12.633  -8.248   5.520  1.00  1.17           C  
ATOM   3134  O   ALA A 199      12.909  -9.234   4.834  1.00  1.41           O  
ATOM   3135  CB  ALA A 199      10.268  -7.435   5.528  1.00  1.92           C  
ATOM   3136  H   ALA A 199      10.988  -6.761   7.849  1.00  1.75           H  
ATOM   3137  HA  ALA A 199      10.965  -9.227   6.432  1.00  1.54           H  
ATOM   3138 1HB  ALA A 199      10.107  -7.905   4.560  1.00  2.30           H  
ATOM   3139 2HB  ALA A 199       9.343  -7.436   6.095  1.00  2.30           H  
ATOM   3140 3HB  ALA A 199      10.601  -6.410   5.384  1.00  2.30           H  
ATOM   3141  N   PHE A 200      13.466  -7.205   5.658  1.00  1.09           N  
ATOM   3142  CA  PHE A 200      14.772  -7.210   4.994  1.00  1.22           C  
ATOM   3143  C   PHE A 200      15.653  -8.302   5.584  1.00  1.45           C  
ATOM   3144  O   PHE A 200      16.363  -9.006   4.856  1.00  1.59           O  
ATOM   3145  CB  PHE A 200      15.501  -5.875   5.181  1.00  1.83           C  
ATOM   3146  CG  PHE A 200      14.946  -4.735   4.389  1.00  1.83           C  
ATOM   3147  CD1 PHE A 200      14.594  -3.547   5.010  1.00  1.83           C  
ATOM   3148  CD2 PHE A 200      14.768  -4.848   3.023  1.00  1.83           C  
ATOM   3149  CE1 PHE A 200      14.072  -2.497   4.281  1.00  1.83           C  
ATOM   3150  CE2 PHE A 200      14.242  -3.803   2.294  1.00  1.83           C  
ATOM   3151  CZ  PHE A 200      13.894  -2.630   2.924  1.00  1.83           C  
ATOM   3152  H   PHE A 200      13.179  -6.399   6.204  1.00  1.31           H  
ATOM   3153  HA  PHE A 200      14.629  -7.407   3.930  1.00  1.46           H  
ATOM   3154 1HB  PHE A 200      15.483  -5.595   6.233  1.00  2.20           H  
ATOM   3155 2HB  PHE A 200      16.544  -6.003   4.899  1.00  2.20           H  
ATOM   3156  HD1 PHE A 200      14.734  -3.448   6.086  1.00  2.20           H  
ATOM   3157  HD2 PHE A 200      15.041  -5.780   2.526  1.00  2.20           H  
ATOM   3158  HE1 PHE A 200      13.798  -1.568   4.780  1.00  2.20           H  
ATOM   3159  HE2 PHE A 200      14.101  -3.904   1.219  1.00  2.20           H  
ATOM   3160  HZ  PHE A 200      13.482  -1.809   2.344  1.00  2.20           H  
ATOM   3161  N   GLU A 201      15.556  -8.470   6.903  1.00  1.73           N  
ATOM   3162  CA  GLU A 201      16.301  -9.496   7.607  1.00  2.33           C  
ATOM   3163  C   GLU A 201      15.806 -10.881   7.229  1.00  2.41           C  
ATOM   3164  O   GLU A 201      16.611 -11.796   7.077  1.00  2.70           O  
ATOM   3165  CB  GLU A 201      16.201  -9.283   9.113  1.00  3.50           C  
ATOM   3166  CG  GLU A 201      16.922 -10.331   9.942  1.00  3.50           C  
ATOM   3167  CD  GLU A 201      18.408 -10.391   9.708  1.00  3.50           C  
ATOM   3168  OE1 GLU A 201      18.955  -9.466   9.157  1.00  3.50           O  
ATOM   3169  OE2 GLU A 201      18.997 -11.378  10.089  1.00  3.50           O  
ATOM   3170  H   GLU A 201      14.969  -7.840   7.440  1.00  2.08           H  
ATOM   3171  HA  GLU A 201      17.349  -9.422   7.316  1.00  2.80           H  
ATOM   3172 1HB  GLU A 201      16.612  -8.308   9.371  1.00  4.19           H  
ATOM   3173 2HB  GLU A 201      15.154  -9.285   9.413  1.00  4.19           H  
ATOM   3174 1HG  GLU A 201      16.744 -10.121  10.997  1.00  4.19           H  
ATOM   3175 2HG  GLU A 201      16.486 -11.302   9.717  1.00  4.19           H  
ATOM   3176  N   PHE A 202      14.488 -11.018   7.064  1.00  2.64           N  
ATOM   3177  CA  PHE A 202      13.887 -12.269   6.645  1.00  3.54           C  
ATOM   3178  C   PHE A 202      14.435 -12.741   5.326  1.00  3.27           C  
ATOM   3179  O   PHE A 202      14.818 -13.903   5.210  1.00  4.72           O  
ATOM   3180  CB  PHE A 202      12.372 -12.176   6.502  1.00  5.31           C  
ATOM   3181  CG  PHE A 202      11.846 -13.443   5.901  1.00  5.31           C  
ATOM   3182  CD1 PHE A 202      11.619 -14.564   6.680  1.00  5.31           C  
ATOM   3183  CD2 PHE A 202      11.627 -13.526   4.535  1.00  5.31           C  
ATOM   3184  CE1 PHE A 202      11.185 -15.740   6.103  1.00  5.31           C  
ATOM   3185  CE2 PHE A 202      11.193 -14.694   3.954  1.00  5.31           C  
ATOM   3186  CZ  PHE A 202      10.979 -15.803   4.741  1.00  5.31           C  
ATOM   3187  H   PHE A 202      13.885 -10.234   7.238  1.00  3.17           H  
ATOM   3188  HA  PHE A 202      14.110 -13.025   7.397  1.00  4.25           H  
ATOM   3189 1HB  PHE A 202      11.905 -12.028   7.475  1.00  6.37           H  
ATOM   3190 2HB  PHE A 202      12.095 -11.342   5.860  1.00  6.37           H  
ATOM   3191  HD1 PHE A 202      11.798 -14.514   7.755  1.00  6.37           H  
ATOM   3192  HD2 PHE A 202      11.816 -12.651   3.916  1.00  6.37           H  
ATOM   3193  HE1 PHE A 202      11.013 -16.621   6.721  1.00  6.37           H  
ATOM   3194  HE2 PHE A 202      11.030 -14.747   2.877  1.00  6.37           H  
ATOM   3195  HZ  PHE A 202      10.644 -16.733   4.284  1.00  6.37           H  
ATOM   3196  N   VAL A 203      14.459 -11.851   4.327  1.00  2.47           N  
ATOM   3197  CA  VAL A 203      14.953 -12.224   3.009  1.00  2.87           C  
ATOM   3198  C   VAL A 203      16.382 -12.719   3.118  1.00  3.92           C  
ATOM   3199  O   VAL A 203      16.737 -13.747   2.537  1.00  7.07           O  
ATOM   3200  CB  VAL A 203      14.892 -11.046   2.023  1.00  4.30           C  
ATOM   3201  CG1 VAL A 203      15.602 -11.440   0.744  1.00  4.30           C  
ATOM   3202  CG2 VAL A 203      13.447 -10.687   1.736  1.00  4.30           C  
ATOM   3203  H   VAL A 203      14.110 -10.912   4.485  1.00  2.96           H  
ATOM   3204  HA  VAL A 203      14.332 -13.030   2.619  1.00  3.44           H  
ATOM   3205  HB  VAL A 203      15.409 -10.185   2.446  1.00  5.17           H  
ATOM   3206 1HG1 VAL A 203      15.564 -10.623   0.029  1.00  5.17           H  
ATOM   3207 2HG1 VAL A 203      16.639 -11.690   0.961  1.00  5.17           H  
ATOM   3208 3HG1 VAL A 203      15.098 -12.303   0.321  1.00  5.17           H  
ATOM   3209 1HG2 VAL A 203      13.412  -9.855   1.034  1.00  5.17           H  
ATOM   3210 2HG2 VAL A 203      12.937 -11.548   1.306  1.00  5.17           H  
ATOM   3211 3HG2 VAL A 203      12.955 -10.400   2.664  1.00  5.17           H  
ATOM   3212  N   HIS A 204      17.204 -11.999   3.884  1.00  2.77           N  
ATOM   3213  CA  HIS A 204      18.572 -12.431   4.122  1.00  3.86           C  
ATOM   3214  C   HIS A 204      18.632 -13.836   4.718  1.00  4.55           C  
ATOM   3215  O   HIS A 204      19.336 -14.706   4.200  1.00  5.89           O  
ATOM   3216  CB  HIS A 204      19.301 -11.450   5.042  1.00  5.79           C  
ATOM   3217  CG  HIS A 204      20.651 -11.938   5.448  1.00  5.79           C  
ATOM   3218  ND1 HIS A 204      21.693 -12.065   4.560  1.00  5.79           N  
ATOM   3219  CD2 HIS A 204      21.133 -12.329   6.652  1.00  5.79           C  
ATOM   3220  CE1 HIS A 204      22.759 -12.518   5.192  1.00  5.79           C  
ATOM   3221  NE2 HIS A 204      22.446 -12.686   6.465  1.00  5.79           N  
ATOM   3222  H   HIS A 204      16.877 -11.137   4.314  1.00  3.32           H  
ATOM   3223  HA  HIS A 204      19.107 -12.458   3.175  1.00  4.63           H  
ATOM   3224 1HB  HIS A 204      19.419 -10.493   4.534  1.00  6.95           H  
ATOM   3225 2HB  HIS A 204      18.714 -11.275   5.941  1.00  6.95           H  
ATOM   3226  HD1 HIS A 204      21.657 -11.825   3.587  1.00  6.95           H  
ATOM   3227  HD2 HIS A 204      20.682 -12.397   7.642  1.00  6.95           H  
ATOM   3228  HE1 HIS A 204      23.692 -12.687   4.656  1.00  6.95           H  
ATOM   3229  N   GLN A 205      17.869 -14.073   5.783  1.00  4.86           N  
ATOM   3230  CA  GLN A 205      17.857 -15.374   6.446  1.00  6.40           C  
ATOM   3231  C   GLN A 205      17.297 -16.482   5.560  1.00  5.43           C  
ATOM   3232  O   GLN A 205      17.701 -17.640   5.679  1.00  7.04           O  
ATOM   3233  CB  GLN A 205      17.051 -15.307   7.742  1.00  9.60           C  
ATOM   3234  CG  GLN A 205      17.701 -14.482   8.836  1.00  9.60           C  
ATOM   3235  CD  GLN A 205      16.881 -14.467  10.112  1.00  9.60           C  
ATOM   3236  OE1 GLN A 205      15.955 -15.266  10.284  1.00  9.60           O  
ATOM   3237  NE2 GLN A 205      17.220 -13.559  11.018  1.00  9.60           N  
ATOM   3238  H   GLN A 205      17.303 -13.327   6.164  1.00  5.83           H  
ATOM   3239  HA  GLN A 205      18.885 -15.636   6.695  1.00  7.68           H  
ATOM   3240 1HB  GLN A 205      16.070 -14.879   7.537  1.00 11.52           H  
ATOM   3241 2HB  GLN A 205      16.895 -16.315   8.127  1.00 11.52           H  
ATOM   3242 1HG  GLN A 205      18.678 -14.907   9.064  1.00 11.52           H  
ATOM   3243 2HG  GLN A 205      17.815 -13.455   8.491  1.00 11.52           H  
ATOM   3244 1HE2 GLN A 205      16.719 -13.499  11.882  1.00 11.52           H  
ATOM   3245 2HE2 GLN A 205      17.972 -12.920  10.829  1.00 11.52           H  
ATOM   3246  N   ASN A 206      16.383 -16.127   4.662  1.00  4.58           N  
ATOM   3247  CA  ASN A 206      15.773 -17.081   3.752  1.00  5.63           C  
ATOM   3248  C   ASN A 206      16.668 -17.421   2.557  1.00  5.27           C  
ATOM   3249  O   ASN A 206      16.329 -18.301   1.765  1.00 18.77           O  
ATOM   3250  CB  ASN A 206      14.447 -16.537   3.252  1.00  8.45           C  
ATOM   3251  CG  ASN A 206      13.565 -17.594   2.650  1.00  8.45           C  
ATOM   3252  OD1 ASN A 206      13.162 -18.542   3.337  1.00  8.45           O  
ATOM   3253  ND2 ASN A 206      13.259 -17.459   1.384  1.00  8.45           N  
ATOM   3254  H   ASN A 206      16.072 -15.167   4.622  1.00  5.50           H  
ATOM   3255  HA  ASN A 206      15.592 -18.008   4.297  1.00  6.76           H  
ATOM   3256 1HB  ASN A 206      13.916 -16.067   4.079  1.00 10.13           H  
ATOM   3257 2HB  ASN A 206      14.631 -15.766   2.503  1.00 10.13           H  
ATOM   3258 1HD2 ASN A 206      12.673 -18.134   0.934  1.00 10.13           H  
ATOM   3259 2HD2 ASN A 206      13.619 -16.685   0.860  1.00 10.13           H  
ATOM   3260  N   GLY A 207      17.798 -16.718   2.406  1.00  5.11           N  
ATOM   3261  CA  GLY A 207      18.688 -16.953   1.280  1.00  6.11           C  
ATOM   3262  C   GLY A 207      18.219 -16.206   0.033  1.00  4.36           C  
ATOM   3263  O   GLY A 207      18.723 -16.452  -1.066  1.00  7.21           O  
ATOM   3264  H   GLY A 207      18.074 -16.013   3.077  1.00  6.13           H  
ATOM   3265 1HA  GLY A 207      19.696 -16.632   1.542  1.00  7.33           H  
ATOM   3266 2HA  GLY A 207      18.736 -18.021   1.072  1.00  7.33           H  
ATOM   3267  N   GLY A 208      17.254 -15.303   0.204  1.00  3.79           N  
ATOM   3268  CA  GLY A 208      16.705 -14.555  -0.905  1.00  2.31           C  
ATOM   3269  C   GLY A 208      15.188 -14.664  -1.005  1.00  2.16           C  
ATOM   3270  O   GLY A 208      14.554 -15.472  -0.324  1.00  4.42           O  
ATOM   3271  H   GLY A 208      16.896 -15.102   1.125  1.00  4.55           H  
ATOM   3272 1HA  GLY A 208      16.978 -13.510  -0.780  1.00  2.77           H  
ATOM   3273 2HA  GLY A 208      17.160 -14.892  -1.835  1.00  2.77           H  
ATOM   3274  N   LEU A 209      14.622 -13.821  -1.860  1.00  2.26           N  
ATOM   3275  CA  LEU A 209      13.186 -13.740  -2.083  1.00  1.99           C  
ATOM   3276  C   LEU A 209      12.845 -14.266  -3.487  1.00  1.91           C  
ATOM   3277  O   LEU A 209      13.596 -14.045  -4.437  1.00  2.19           O  
ATOM   3278  CB  LEU A 209      12.726 -12.280  -1.896  1.00  2.98           C  
ATOM   3279  CG  LEU A 209      11.213 -12.025  -1.885  1.00  2.98           C  
ATOM   3280  CD1 LEU A 209      10.610 -12.666  -0.646  1.00  2.98           C  
ATOM   3281  CD2 LEU A 209      10.949 -10.536  -1.858  1.00  2.98           C  
ATOM   3282  H   LEU A 209      15.232 -13.192  -2.365  1.00  2.71           H  
ATOM   3283  HA  LEU A 209      12.681 -14.366  -1.347  1.00  2.39           H  
ATOM   3284 1HB  LEU A 209      13.124 -11.915  -0.952  1.00  3.58           H  
ATOM   3285 2HB  LEU A 209      13.154 -11.680  -2.698  1.00  3.58           H  
ATOM   3286  HG  LEU A 209      10.757 -12.473  -2.767  1.00  3.58           H  
ATOM   3287 1HD1 LEU A 209       9.534 -12.495  -0.633  1.00  3.58           H  
ATOM   3288 2HD1 LEU A 209      10.810 -13.735  -0.660  1.00  3.58           H  
ATOM   3289 3HD1 LEU A 209      11.057 -12.228   0.245  1.00  3.58           H  
ATOM   3290 1HD2 LEU A 209       9.873 -10.365  -1.841  1.00  3.58           H  
ATOM   3291 2HD2 LEU A 209      11.400 -10.103  -0.965  1.00  3.58           H  
ATOM   3292 3HD2 LEU A 209      11.376 -10.068  -2.739  1.00  3.58           H  
ATOM   3293  N   THR A 210      11.755 -15.026  -3.620  1.00  1.87           N  
ATOM   3294  CA  THR A 210      11.369 -15.526  -4.942  1.00  2.02           C  
ATOM   3295  C   THR A 210      10.499 -14.487  -5.640  1.00  1.79           C  
ATOM   3296  O   THR A 210      10.124 -13.484  -5.029  1.00  1.69           O  
ATOM   3297  CB  THR A 210      10.609 -16.857  -4.866  1.00  3.03           C  
ATOM   3298  OG1 THR A 210       9.360 -16.645  -4.208  1.00  3.03           O  
ATOM   3299  CG2 THR A 210      11.418 -17.886  -4.098  1.00  3.03           C  
ATOM   3300  H   THR A 210      11.153 -15.228  -2.825  1.00  2.24           H  
ATOM   3301  HA  THR A 210      12.267 -15.676  -5.539  1.00  2.42           H  
ATOM   3302  HB  THR A 210      10.420 -17.229  -5.873  1.00  3.64           H  
ATOM   3303  HG1 THR A 210       9.518 -16.257  -3.343  1.00  3.64           H  
ATOM   3304 1HG2 THR A 210      10.868 -18.822  -4.049  1.00  3.64           H  
ATOM   3305 2HG2 THR A 210      12.364 -18.051  -4.608  1.00  3.64           H  
ATOM   3306 3HG2 THR A 210      11.604 -17.522  -3.088  1.00  3.64           H  
ATOM   3307  N   THR A 211      10.191 -14.728  -6.916  1.00  2.21           N  
ATOM   3308  CA  THR A 211       9.408 -13.781  -7.700  1.00  2.26           C  
ATOM   3309  C   THR A 211       7.925 -13.892  -7.462  1.00  2.24           C  
ATOM   3310  O   THR A 211       7.438 -14.909  -6.971  1.00  3.07           O  
ATOM   3311  CB  THR A 211       9.625 -13.978  -9.203  1.00  3.39           C  
ATOM   3312  OG1 THR A 211       9.153 -15.279  -9.591  1.00  3.39           O  
ATOM   3313  CG2 THR A 211      11.088 -13.851  -9.533  1.00  3.39           C  
ATOM   3314  H   THR A 211      10.522 -15.577  -7.352  1.00  2.65           H  
ATOM   3315  HA  THR A 211       9.728 -12.785  -7.434  1.00  2.71           H  
ATOM   3316  HB  THR A 211       9.070 -13.220  -9.755  1.00  4.07           H  
ATOM   3317  HG1 THR A 211       9.373 -15.434 -10.514  1.00  4.07           H  
ATOM   3318 1HG2 THR A 211      11.238 -13.988 -10.604  1.00  4.07           H  
ATOM   3319 2HG2 THR A 211      11.436 -12.867  -9.236  1.00  4.07           H  
ATOM   3320 3HG2 THR A 211      11.638 -14.605  -8.989  1.00  4.07           H  
ATOM   3321  N   GLU A 212       7.201 -12.850  -7.855  1.00  1.91           N  
ATOM   3322  CA  GLU A 212       5.752 -12.856  -7.756  1.00  1.97           C  
ATOM   3323  C   GLU A 212       5.175 -13.884  -8.713  1.00  2.00           C  
ATOM   3324  O   GLU A 212       4.107 -14.431  -8.470  1.00  2.59           O  
ATOM   3325  CB  GLU A 212       5.141 -11.490  -8.014  1.00  2.96           C  
ATOM   3326  CG  GLU A 212       3.652 -11.504  -7.719  1.00  2.96           C  
ATOM   3327  CD  GLU A 212       2.975 -10.173  -7.744  1.00  2.96           C  
ATOM   3328  OE1 GLU A 212       3.600  -9.205  -8.108  1.00  2.96           O  
ATOM   3329  OE2 GLU A 212       1.824 -10.128  -7.372  1.00  2.96           O  
ATOM   3330  H   GLU A 212       7.674 -12.040  -8.237  1.00  2.29           H  
ATOM   3331  HA  GLU A 212       5.479 -13.154  -6.744  1.00  2.36           H  
ATOM   3332 1HB  GLU A 212       5.614 -10.738  -7.384  1.00  3.55           H  
ATOM   3333 2HB  GLU A 212       5.289 -11.202  -9.055  1.00  3.55           H  
ATOM   3334 1HG  GLU A 212       3.177 -12.137  -8.467  1.00  3.55           H  
ATOM   3335 2HG  GLU A 212       3.497 -11.964  -6.744  1.00  3.55           H  
ATOM   3336  N   ASP A 213       5.865 -14.137  -9.819  1.00  1.64           N  
ATOM   3337  CA  ASP A 213       5.431 -15.180 -10.730  1.00  2.01           C  
ATOM   3338  C   ASP A 213       5.439 -16.520  -9.991  1.00  2.69           C  
ATOM   3339  O   ASP A 213       4.510 -17.318 -10.134  1.00  4.42           O  
ATOM   3340  CB  ASP A 213       6.334 -15.239 -11.961  1.00  3.01           C  
ATOM   3341  CG  ASP A 213       6.135 -14.051 -12.892  1.00  3.01           C  
ATOM   3342  OD1 ASP A 213       5.156 -13.360 -12.741  1.00  3.01           O  
ATOM   3343  OD2 ASP A 213       6.962 -13.848 -13.748  1.00  3.01           O  
ATOM   3344  H   ASP A 213       6.717 -13.632 -10.013  1.00  1.97           H  
ATOM   3345  HA  ASP A 213       4.411 -14.968 -11.051  1.00  2.41           H  
ATOM   3346 1HB  ASP A 213       7.378 -15.267 -11.649  1.00  3.62           H  
ATOM   3347 2HB  ASP A 213       6.133 -16.155 -12.516  1.00  3.62           H  
ATOM   3348  N   ALA A 214       6.480 -16.751  -9.176  1.00  3.21           N  
ATOM   3349  CA  ALA A 214       6.548 -17.956  -8.352  1.00  4.21           C  
ATOM   3350  C   ALA A 214       5.428 -17.963  -7.304  1.00  3.56           C  
ATOM   3351  O   ALA A 214       4.815 -19.004  -7.059  1.00  4.11           O  
ATOM   3352  CB  ALA A 214       7.908 -18.068  -7.669  1.00  6.31           C  
ATOM   3353  H   ALA A 214       7.246 -16.085  -9.135  1.00  3.85           H  
ATOM   3354  HA  ALA A 214       6.407 -18.820  -9.002  1.00  5.05           H  
ATOM   3355 1HB  ALA A 214       7.945 -18.987  -7.084  1.00  7.58           H  
ATOM   3356 2HB  ALA A 214       8.692 -18.089  -8.425  1.00  7.58           H  
ATOM   3357 3HB  ALA A 214       8.064 -17.218  -7.010  1.00  7.58           H  
ATOM   3358  N   TYR A 215       5.134 -16.802  -6.713  1.00  2.84           N  
ATOM   3359  CA  TYR A 215       4.065 -16.723  -5.717  1.00  2.82           C  
ATOM   3360  C   TYR A 215       3.313 -15.382  -5.784  1.00  2.24           C  
ATOM   3361  O   TYR A 215       3.672 -14.417  -5.101  1.00  2.06           O  
ATOM   3362  CB  TYR A 215       4.651 -16.941  -4.325  1.00  4.23           C  
ATOM   3363  CG  TYR A 215       3.617 -17.094  -3.236  1.00  4.23           C  
ATOM   3364  CD1 TYR A 215       2.298 -17.355  -3.573  1.00  4.23           C  
ATOM   3365  CD2 TYR A 215       3.988 -16.990  -1.904  1.00  4.23           C  
ATOM   3366  CE1 TYR A 215       1.349 -17.497  -2.584  1.00  4.23           C  
ATOM   3367  CE2 TYR A 215       3.038 -17.137  -0.909  1.00  4.23           C  
ATOM   3368  CZ  TYR A 215       1.720 -17.386  -1.250  1.00  4.23           C  
ATOM   3369  OH  TYR A 215       0.754 -17.498  -0.275  1.00  4.23           O  
ATOM   3370  H   TYR A 215       5.680 -15.978  -6.932  1.00  3.41           H  
ATOM   3371  HA  TYR A 215       3.359 -17.528  -5.906  1.00  3.38           H  
ATOM   3372 1HB  TYR A 215       5.264 -17.836  -4.337  1.00  5.08           H  
ATOM   3373 2HB  TYR A 215       5.301 -16.108  -4.067  1.00  5.08           H  
ATOM   3374  HD1 TYR A 215       2.008 -17.439  -4.620  1.00  5.08           H  
ATOM   3375  HD2 TYR A 215       5.026 -16.789  -1.643  1.00  5.08           H  
ATOM   3376  HE1 TYR A 215       0.310 -17.691  -2.849  1.00  5.08           H  
ATOM   3377  HE2 TYR A 215       3.324 -17.048   0.139  1.00  5.08           H  
ATOM   3378  HH  TYR A 215       1.085 -17.160   0.562  1.00  5.08           H  
ATOM   3379  N   PRO A 216       2.251 -15.331  -6.608  1.00  2.29           N  
ATOM   3380  CA  PRO A 216       1.350 -14.212  -6.901  1.00  1.99           C  
ATOM   3381  C   PRO A 216       0.685 -13.637  -5.667  1.00  1.94           C  
ATOM   3382  O   PRO A 216       0.252 -14.381  -4.786  1.00  2.19           O  
ATOM   3383  CB  PRO A 216       0.311 -14.832  -7.838  1.00  2.98           C  
ATOM   3384  CG  PRO A 216       1.029 -15.950  -8.506  1.00  2.98           C  
ATOM   3385  CD  PRO A 216       1.931 -16.504  -7.449  1.00  2.98           C  
ATOM   3386  HA  PRO A 216       1.908 -13.436  -7.429  1.00  2.39           H  
ATOM   3387 1HB  PRO A 216      -0.562 -15.171  -7.260  1.00  3.58           H  
ATOM   3388 2HB  PRO A 216      -0.050 -14.074  -8.548  1.00  3.58           H  
ATOM   3389 1HG  PRO A 216       0.310 -16.693  -8.881  1.00  3.58           H  
ATOM   3390 2HG  PRO A 216       1.585 -15.576  -9.378  1.00  3.58           H  
ATOM   3391 1HD  PRO A 216       1.410 -17.271  -6.856  1.00  3.58           H  
ATOM   3392 2HD  PRO A 216       2.839 -16.900  -7.923  1.00  3.58           H  
ATOM   3393  N   TYR A 217       0.577 -12.310  -5.615  1.00  1.83           N  
ATOM   3394  CA  TYR A 217      -0.087 -11.665  -4.493  1.00  1.74           C  
ATOM   3395  C   TYR A 217      -1.588 -11.929  -4.534  1.00  1.55           C  
ATOM   3396  O   TYR A 217      -2.234 -11.731  -5.564  1.00  1.90           O  
ATOM   3397  CB  TYR A 217       0.226 -10.173  -4.496  1.00  2.61           C  
ATOM   3398  CG  TYR A 217      -0.306  -9.430  -3.301  1.00  2.61           C  
ATOM   3399  CD1 TYR A 217       0.324  -9.570  -2.072  1.00  2.61           C  
ATOM   3400  CD2 TYR A 217      -1.411  -8.607  -3.429  1.00  2.61           C  
ATOM   3401  CE1 TYR A 217      -0.152  -8.893  -0.971  1.00  2.61           C  
ATOM   3402  CE2 TYR A 217      -1.885  -7.928  -2.330  1.00  2.61           C  
ATOM   3403  CZ  TYR A 217      -1.262  -8.069  -1.105  1.00  2.61           C  
ATOM   3404  OH  TYR A 217      -1.743  -7.400  -0.005  1.00  2.61           O  
ATOM   3405  H   TYR A 217       0.964 -11.726  -6.356  1.00  2.20           H  
ATOM   3406  HA  TYR A 217       0.278 -12.099  -3.576  1.00  2.09           H  
ATOM   3407 1HB  TYR A 217       1.307 -10.030  -4.532  1.00  3.13           H  
ATOM   3408 2HB  TYR A 217      -0.190  -9.716  -5.394  1.00  3.13           H  
ATOM   3409  HD1 TYR A 217       1.195 -10.216  -1.977  1.00  3.13           H  
ATOM   3410  HD2 TYR A 217      -1.903  -8.498  -4.395  1.00  3.13           H  
ATOM   3411  HE1 TYR A 217       0.339  -9.004  -0.006  1.00  3.13           H  
ATOM   3412  HE2 TYR A 217      -2.756  -7.282  -2.429  1.00  3.13           H  
ATOM   3413  HH  TYR A 217      -2.510  -6.872  -0.256  1.00  3.13           H  
ATOM   3414  N   THR A 218      -2.138 -12.391  -3.408  1.00  1.67           N  
ATOM   3415  CA  THR A 218      -3.563 -12.721  -3.334  1.00  2.16           C  
ATOM   3416  C   THR A 218      -4.317 -11.890  -2.293  1.00  2.69           C  
ATOM   3417  O   THR A 218      -5.495 -12.144  -2.034  1.00  4.05           O  
ATOM   3418  CB  THR A 218      -3.771 -14.217  -3.026  1.00  3.24           C  
ATOM   3419  OG1 THR A 218      -3.162 -14.539  -1.772  1.00  3.24           O  
ATOM   3420  CG2 THR A 218      -3.158 -15.083  -4.114  1.00  3.24           C  
ATOM   3421  H   THR A 218      -1.554 -12.518  -2.590  1.00  2.00           H  
ATOM   3422  HA  THR A 218      -4.010 -12.514  -4.306  1.00  2.59           H  
ATOM   3423  HB  THR A 218      -4.839 -14.425  -2.964  1.00  3.89           H  
ATOM   3424  HG1 THR A 218      -2.216 -14.388  -1.831  1.00  3.89           H  
ATOM   3425 1HG2 THR A 218      -3.321 -16.134  -3.876  1.00  3.89           H  
ATOM   3426 2HG2 THR A 218      -3.624 -14.850  -5.071  1.00  3.89           H  
ATOM   3427 3HG2 THR A 218      -2.089 -14.888  -4.174  1.00  3.89           H  
ATOM   3428  N   ALA A 219      -3.630 -10.916  -1.692  1.00  2.87           N  
ATOM   3429  CA  ALA A 219      -4.216 -10.016  -0.691  1.00  3.99           C  
ATOM   3430  C   ALA A 219      -4.875 -10.756   0.464  1.00  4.69           C  
ATOM   3431  O   ALA A 219      -5.993 -10.416   0.864  1.00  6.80           O  
ATOM   3432  CB  ALA A 219      -5.225  -9.088  -1.348  1.00  5.99           C  
ATOM   3433  H   ALA A 219      -2.666 -10.772  -1.948  1.00  3.44           H  
ATOM   3434  HA  ALA A 219      -3.409  -9.419  -0.268  1.00  4.79           H  
ATOM   3435 1HB  ALA A 219      -5.622  -8.397  -0.605  1.00  7.18           H  
ATOM   3436 2HB  ALA A 219      -4.741  -8.524  -2.145  1.00  7.18           H  
ATOM   3437 3HB  ALA A 219      -6.041  -9.675  -1.767  1.00  7.18           H  
ATOM   3438  N   GLN A 220      -4.198 -11.760   1.002  1.00  4.92           N  
ATOM   3439  CA  GLN A 220      -4.741 -12.508   2.126  1.00  6.41           C  
ATOM   3440  C   GLN A 220      -3.670 -13.328   2.832  1.00  5.72           C  
ATOM   3441  O   GLN A 220      -2.625 -13.640   2.258  1.00  8.54           O  
ATOM   3442  CB  GLN A 220      -5.884 -13.402   1.643  1.00  9.62           C  
ATOM   3443  CG  GLN A 220      -5.466 -14.443   0.630  1.00  9.62           C  
ATOM   3444  CD  GLN A 220      -6.652 -15.150   0.010  1.00  9.62           C  
ATOM   3445  OE1 GLN A 220      -7.220 -16.091   0.573  1.00  9.62           O  
ATOM   3446  NE2 GLN A 220      -7.041 -14.680  -1.171  1.00  9.62           N  
ATOM   3447  H   GLN A 220      -3.288 -12.003   0.634  1.00  5.90           H  
ATOM   3448  HA  GLN A 220      -5.144 -11.797   2.846  1.00  7.69           H  
ATOM   3449 1HB  GLN A 220      -6.327 -13.920   2.494  1.00 11.54           H  
ATOM   3450 2HB  GLN A 220      -6.666 -12.790   1.192  1.00 11.54           H  
ATOM   3451 1HG  GLN A 220      -4.911 -13.950  -0.164  1.00 11.54           H  
ATOM   3452 2HG  GLN A 220      -4.839 -15.187   1.122  1.00 11.54           H  
ATOM   3453 1HE2 GLN A 220      -7.821 -15.093  -1.644  1.00 11.54           H  
ATOM   3454 2HE2 GLN A 220      -6.553 -13.907  -1.585  1.00 11.54           H  
ATOM   3455  N   ASP A 221      -3.941 -13.687   4.081  1.00  4.55           N  
ATOM   3456  CA  ASP A 221      -3.008 -14.499   4.844  1.00  5.41           C  
ATOM   3457  C   ASP A 221      -3.199 -15.975   4.522  1.00  7.09           C  
ATOM   3458  O   ASP A 221      -4.314 -16.495   4.588  1.00 12.69           O  
ATOM   3459  CB  ASP A 221      -3.193 -14.266   6.350  1.00  8.12           C  
ATOM   3460  CG  ASP A 221      -2.718 -12.894   6.819  1.00  8.12           C  
ATOM   3461  OD1 ASP A 221      -1.803 -12.368   6.232  1.00  8.12           O  
ATOM   3462  OD2 ASP A 221      -3.281 -12.380   7.755  1.00  8.12           O  
ATOM   3463  H   ASP A 221      -4.811 -13.398   4.505  1.00  5.46           H  
ATOM   3464  HA  ASP A 221      -1.992 -14.216   4.567  1.00  6.49           H  
ATOM   3465 1HB  ASP A 221      -4.248 -14.372   6.603  1.00  9.74           H  
ATOM   3466 2HB  ASP A 221      -2.648 -15.030   6.905  1.00  9.74           H  
ATOM   3467  N   GLY A 222      -2.102 -16.646   4.199  1.00  6.87           N  
ATOM   3468  CA  GLY A 222      -2.119 -18.069   3.886  1.00  9.43           C  
ATOM   3469  C   GLY A 222      -1.129 -18.828   4.759  1.00  9.69           C  
ATOM   3470  O   GLY A 222      -1.038 -18.586   5.966  1.00 14.28           O  
ATOM   3471  H   GLY A 222      -1.222 -16.148   4.149  1.00  8.24           H  
ATOM   3472 1HA  GLY A 222      -3.123 -18.466   4.036  1.00 11.32           H  
ATOM   3473 2HA  GLY A 222      -1.869 -18.213   2.835  1.00 11.32           H  
ATOM   3474  N   THR A 223      -0.384 -19.742   4.141  1.00 10.51           N  
ATOM   3475  CA  THR A 223       0.614 -20.548   4.841  1.00 10.01           C  
ATOM   3476  C   THR A 223       2.007 -20.388   4.237  1.00  6.82           C  
ATOM   3477  O   THR A 223       2.161 -19.930   3.103  1.00  7.04           O  
ATOM   3478  CB  THR A 223       0.210 -22.043   4.842  1.00 15.02           C  
ATOM   3479  OG1 THR A 223       0.103 -22.530   3.494  1.00 15.02           O  
ATOM   3480  CG2 THR A 223      -1.124 -22.237   5.550  1.00 15.02           C  
ATOM   3481  H   THR A 223      -0.512 -19.886   3.148  1.00 12.61           H  
ATOM   3482  HA  THR A 223       0.661 -20.210   5.877  1.00 12.01           H  
ATOM   3483  HB  THR A 223       0.973 -22.619   5.364  1.00 18.02           H  
ATOM   3484  HG1 THR A 223       0.964 -22.539   3.058  1.00 18.02           H  
ATOM   3485 1HG2 THR A 223      -1.384 -23.296   5.548  1.00 18.02           H  
ATOM   3486 2HG2 THR A 223      -1.046 -21.885   6.578  1.00 18.02           H  
ATOM   3487 3HG2 THR A 223      -1.899 -21.674   5.032  1.00 18.02           H  
ATOM   3488  N   CYS A 224       3.026 -20.767   5.006  1.00  6.10           N  
ATOM   3489  CA  CYS A 224       4.407 -20.665   4.549  1.00  4.50           C  
ATOM   3490  C   CYS A 224       4.675 -21.671   3.442  1.00  3.69           C  
ATOM   3491  O   CYS A 224       5.103 -22.796   3.696  1.00  4.62           O  
ATOM   3492  CB  CYS A 224       5.376 -20.906   5.706  1.00  6.75           C  
ATOM   3493  SG  CYS A 224       7.123 -20.800   5.250  1.00  6.75           S  
ATOM   3494  H   CYS A 224       2.838 -21.134   5.928  1.00  7.32           H  
ATOM   3495  HA  CYS A 224       4.572 -19.660   4.159  1.00  5.40           H  
ATOM   3496 1HB  CYS A 224       5.190 -20.173   6.492  1.00  8.10           H  
ATOM   3497 2HB  CYS A 224       5.197 -21.894   6.132  1.00  8.10           H  
ATOM   3498  HG  CYS A 224       7.599 -21.042   6.467  1.00  8.10           H  
ATOM   3499  N   ASP A 225       4.441 -21.238   2.209  1.00  3.72           N  
ATOM   3500  CA  ASP A 225       4.594 -22.090   1.039  1.00  3.90           C  
ATOM   3501  C   ASP A 225       5.924 -21.924   0.308  1.00  3.95           C  
ATOM   3502  O   ASP A 225       6.036 -22.329  -0.847  1.00  4.33           O  
ATOM   3503  CB  ASP A 225       3.452 -21.827   0.060  1.00  5.85           C  
ATOM   3504  CG  ASP A 225       2.097 -22.190   0.653  1.00  5.85           C  
ATOM   3505  OD1 ASP A 225       2.069 -22.889   1.641  1.00  5.85           O  
ATOM   3506  OD2 ASP A 225       1.103 -21.780   0.104  1.00  5.85           O  
ATOM   3507  H   ASP A 225       4.076 -20.300   2.103  1.00  4.46           H  
ATOM   3508  HA  ASP A 225       4.525 -23.126   1.370  1.00  4.68           H  
ATOM   3509 1HB  ASP A 225       3.442 -20.773  -0.219  1.00  7.02           H  
ATOM   3510 2HB  ASP A 225       3.606 -22.408  -0.849  1.00  7.02           H  
ATOM   3511  N   SER A 226       6.937 -21.352   0.973  1.00  4.37           N  
ATOM   3512  CA  SER A 226       8.238 -21.121   0.334  1.00  5.05           C  
ATOM   3513  C   SER A 226       8.936 -22.410  -0.078  1.00  5.23           C  
ATOM   3514  O   SER A 226       9.737 -22.415  -1.010  1.00  5.26           O  
ATOM   3515  CB  SER A 226       9.153 -20.348   1.258  1.00  7.57           C  
ATOM   3516  OG  SER A 226       9.506 -21.116   2.376  1.00  7.57           O  
ATOM   3517  H   SER A 226       6.803 -21.053   1.927  1.00  5.24           H  
ATOM   3518  HA  SER A 226       8.072 -20.530  -0.561  1.00  6.06           H  
ATOM   3519 1HB  SER A 226      10.052 -20.057   0.715  1.00  9.09           H  
ATOM   3520 2HB  SER A 226       8.661 -19.435   1.577  1.00  9.09           H  
ATOM   3521  HG  SER A 226      10.110 -20.571   2.888  1.00  9.09           H  
ATOM   3522  N   GLU A 227       8.582 -23.518   0.566  1.00  6.05           N  
ATOM   3523  CA  GLU A 227       9.138 -24.821   0.228  1.00  7.60           C  
ATOM   3524  C   GLU A 227       8.714 -25.269  -1.173  1.00  6.86           C  
ATOM   3525  O   GLU A 227       9.373 -26.109  -1.786  1.00  9.79           O  
ATOM   3526  CB  GLU A 227       8.701 -25.864   1.255  1.00 11.40           C  
ATOM   3527  CG  GLU A 227       9.302 -25.670   2.639  1.00 11.40           C  
ATOM   3528  CD  GLU A 227       8.835 -26.701   3.629  1.00 11.40           C  
ATOM   3529  OE1 GLU A 227       7.971 -27.474   3.291  1.00 11.40           O  
ATOM   3530  OE2 GLU A 227       9.343 -26.715   4.725  1.00 11.40           O  
ATOM   3531  H   GLU A 227       7.922 -23.456   1.328  1.00  7.26           H  
ATOM   3532  HA  GLU A 227      10.226 -24.746   0.245  1.00  9.12           H  
ATOM   3533 1HB  GLU A 227       7.616 -25.844   1.356  1.00 13.68           H  
ATOM   3534 2HB  GLU A 227       8.980 -26.859   0.906  1.00 13.68           H  
ATOM   3535 1HG  GLU A 227      10.388 -25.722   2.563  1.00 13.68           H  
ATOM   3536 2HG  GLU A 227       9.038 -24.678   3.002  1.00 13.68           H  
ATOM   3537  N   LYS A 228       7.607 -24.714  -1.670  1.00  6.07           N  
ATOM   3538  CA  LYS A 228       7.093 -25.037  -2.988  1.00  6.86           C  
ATOM   3539  C   LYS A 228       7.549 -24.030  -4.041  1.00  6.38           C  
ATOM   3540  O   LYS A 228       7.128 -24.108  -5.196  1.00  9.08           O  
ATOM   3541  CB  LYS A 228       5.568 -25.080  -2.953  1.00 10.29           C  
ATOM   3542  CG  LYS A 228       4.988 -26.180  -2.079  1.00 10.29           C  
ATOM   3543  CD  LYS A 228       3.469 -26.169  -2.125  1.00 10.29           C  
ATOM   3544  CE  LYS A 228       2.878 -27.279  -1.269  1.00 10.29           C  
ATOM   3545  NZ  LYS A 228       1.391 -27.259  -1.289  1.00 10.29           N  
ATOM   3546  H   LYS A 228       7.100 -24.022  -1.137  1.00  7.28           H  
ATOM   3547  HA  LYS A 228       7.469 -26.018  -3.276  1.00  8.23           H  
ATOM   3548 1HB  LYS A 228       5.187 -24.126  -2.588  1.00 12.35           H  
ATOM   3549 2HB  LYS A 228       5.185 -25.220  -3.964  1.00 12.35           H  
ATOM   3550 1HG  LYS A 228       5.346 -27.149  -2.428  1.00 12.35           H  
ATOM   3551 2HG  LYS A 228       5.314 -26.040  -1.049  1.00 12.35           H  
ATOM   3552 1HD  LYS A 228       3.100 -25.208  -1.763  1.00 12.35           H  
ATOM   3553 2HD  LYS A 228       3.136 -26.300  -3.155  1.00 12.35           H  
ATOM   3554 1HE  LYS A 228       3.224 -28.241  -1.642  1.00 12.35           H  
ATOM   3555 2HE  LYS A 228       3.219 -27.157  -0.241  1.00 12.35           H  
ATOM   3556 1HZ  LYS A 228       1.035 -28.007  -0.710  1.00 12.35           H  
ATOM   3557 2HZ  LYS A 228       1.062 -26.372  -0.932  1.00 12.35           H  
ATOM   3558 3HZ  LYS A 228       1.064 -27.382  -2.236  1.00 12.35           H  
ATOM   3559  N   LEU A 229       8.395 -23.073  -3.647  1.00  5.48           N  
ATOM   3560  CA  LEU A 229       8.853 -22.048  -4.568  1.00  6.80           C  
ATOM   3561  C   LEU A 229      10.282 -22.325  -5.042  1.00  8.06           C  
ATOM   3562  O   LEU A 229      10.913 -21.474  -5.670  1.00 19.93           O  
ATOM   3563  CB  LEU A 229       8.761 -20.683  -3.890  1.00 10.20           C  
ATOM   3564  CG  LEU A 229       7.353 -20.314  -3.405  1.00 10.20           C  
ATOM   3565  CD1 LEU A 229       7.373 -18.941  -2.751  1.00 10.20           C  
ATOM   3566  CD2 LEU A 229       6.388 -20.369  -4.570  1.00 10.20           C  
ATOM   3567  H   LEU A 229       8.737 -23.033  -2.698  1.00  6.58           H  
ATOM   3568  HA  LEU A 229       8.199 -22.047  -5.438  1.00  8.16           H  
ATOM   3569 1HB  LEU A 229       9.431 -20.666  -3.032  1.00 12.24           H  
ATOM   3570 2HB  LEU A 229       9.079 -19.918  -4.598  1.00 12.24           H  
ATOM   3571  HG  LEU A 229       7.038 -21.031  -2.651  1.00 12.24           H  
ATOM   3572 1HD1 LEU A 229       6.375 -18.696  -2.390  1.00 12.24           H  
ATOM   3573 2HD1 LEU A 229       8.072 -18.937  -1.916  1.00 12.24           H  
ATOM   3574 3HD1 LEU A 229       7.683 -18.200  -3.484  1.00 12.24           H  
ATOM   3575 1HD2 LEU A 229       5.384 -20.123  -4.224  1.00 12.24           H  
ATOM   3576 2HD2 LEU A 229       6.697 -19.651  -5.328  1.00 12.24           H  
ATOM   3577 3HD2 LEU A 229       6.389 -21.371  -4.998  1.00 12.24           H  
ATOM   3578  N   ASN A 230      10.769 -23.531  -4.753  1.00 14.14           N  
ATOM   3579  CA  ASN A 230      12.099 -23.993  -5.130  1.00 19.05           C  
ATOM   3580  C   ASN A 230      13.229 -23.060  -4.668  1.00 30.41           C  
ATOM   3581  O   ASN A 230      13.429 -22.877  -3.466  1.00 68.07           O  
ATOM   3582  CB  ASN A 230      12.143 -24.218  -6.634  1.00 28.58           C  
ATOM   3583  CG  ASN A 230      11.183 -25.288  -7.078  1.00 28.58           C  
ATOM   3584  OD1 ASN A 230      10.937 -26.261  -6.355  1.00 28.58           O  
ATOM   3585  ND2 ASN A 230      10.636 -25.128  -8.255  1.00 28.58           N  
ATOM   3586  H   ASN A 230      10.192 -24.177  -4.236  1.00 16.97           H  
ATOM   3587  HA  ASN A 230      12.269 -24.956  -4.650  1.00 22.86           H  
ATOM   3588 1HB  ASN A 230      11.900 -23.292  -7.156  1.00 34.29           H  
ATOM   3589 2HB  ASN A 230      13.147 -24.517  -6.932  1.00 34.29           H  
ATOM   3590 1HD2 ASN A 230       9.988 -25.808  -8.603  1.00 34.29           H  
ATOM   3591 2HD2 ASN A 230      10.863 -24.327  -8.807  1.00 34.29           H  
ATOM   3592  N   ALA A 231      13.991 -22.508  -5.613  1.00 28.93           N  
ATOM   3593  CA  ALA A 231      15.136 -21.671  -5.282  1.00 51.62           C  
ATOM   3594  C   ALA A 231      14.784 -20.197  -5.162  1.00 24.31           C  
ATOM   3595  O   ALA A 231      13.890 -19.697  -5.844  1.00  8.69           O  
ATOM   3596  CB  ALA A 231      16.221 -21.846  -6.333  1.00 77.43           C  
ATOM   3597  H   ALA A 231      13.786 -22.667  -6.586  1.00 34.72           H  
ATOM   3598  HA  ALA A 231      15.522 -22.001  -4.318  1.00 61.94           H  
ATOM   3599 1HB  ALA A 231      17.091 -21.249  -6.062  1.00 92.92           H  
ATOM   3600 2HB  ALA A 231      16.505 -22.896  -6.392  1.00 92.92           H  
ATOM   3601 3HB  ALA A 231      15.844 -21.518  -7.301  1.00 92.92           H  
ATOM   3602  N   ALA A 232      15.529 -19.507  -4.304  1.00 50.02           N  
ATOM   3603  CA  ALA A 232      15.392 -18.071  -4.119  1.00 41.70           C  
ATOM   3604  C   ALA A 232      15.920 -17.360  -5.352  1.00 17.11           C  
ATOM   3605  O   ALA A 232      16.813 -17.873  -6.028  1.00 37.24           O  
ATOM   3606  CB  ALA A 232      16.135 -17.621  -2.885  1.00 62.55           C  
ATOM   3607  H   ALA A 232      16.230 -19.998  -3.767  1.00 60.02           H  
ATOM   3608  HA  ALA A 232      14.339 -17.831  -4.010  1.00 50.04           H  
ATOM   3609 1HB  ALA A 232      16.014 -16.549  -2.774  1.00 75.06           H  
ATOM   3610 2HB  ALA A 232      15.733 -18.130  -2.009  1.00 75.06           H  
ATOM   3611 3HB  ALA A 232      17.193 -17.858  -2.988  1.00 75.06           H  
ATOM   3612  N   VAL A 233      15.372 -16.194  -5.660  1.00 15.85           N  
ATOM   3613  CA  VAL A 233      15.793 -15.483  -6.851  1.00  8.57           C  
ATOM   3614  C   VAL A 233      16.693 -14.307  -6.512  1.00  6.08           C  
ATOM   3615  O   VAL A 233      17.757 -14.142  -7.110  1.00  7.85           O  
ATOM   3616  CB  VAL A 233      14.557 -15.036  -7.643  1.00 12.86           C  
ATOM   3617  CG1 VAL A 233      14.961 -14.207  -8.855  1.00 12.86           C  
ATOM   3618  CG2 VAL A 233      13.804 -16.293  -8.059  1.00 12.86           C  
ATOM   3619  H   VAL A 233      14.653 -15.776  -5.084  1.00 19.02           H  
ATOM   3620  HA  VAL A 233      16.358 -16.173  -7.479  1.00 10.28           H  
ATOM   3621  HB  VAL A 233      13.923 -14.413  -7.013  1.00 15.43           H  
ATOM   3622 1HG1 VAL A 233      14.070 -13.903  -9.404  1.00 15.43           H  
ATOM   3623 2HG1 VAL A 233      15.504 -13.322  -8.528  1.00 15.43           H  
ATOM   3624 3HG1 VAL A 233      15.601 -14.803  -9.505  1.00 15.43           H  
ATOM   3625 1HG2 VAL A 233      12.914 -16.036  -8.619  1.00 15.43           H  
ATOM   3626 2HG2 VAL A 233      14.452 -16.908  -8.685  1.00 15.43           H  
ATOM   3627 3HG2 VAL A 233      13.519 -16.858  -7.172  1.00 15.43           H  
ATOM   3628  N   VAL A 234      16.269 -13.487  -5.557  1.00  4.28           N  
ATOM   3629  CA  VAL A 234      17.061 -12.334  -5.160  1.00  4.02           C  
ATOM   3630  C   VAL A 234      17.617 -12.456  -3.754  1.00  4.39           C  
ATOM   3631  O   VAL A 234      16.901 -12.260  -2.775  1.00 10.29           O  
ATOM   3632  CB  VAL A 234      16.214 -11.071  -5.267  1.00  6.03           C  
ATOM   3633  CG1 VAL A 234      17.023  -9.867  -4.827  1.00  6.03           C  
ATOM   3634  CG2 VAL A 234      15.759 -10.922  -6.710  1.00  6.03           C  
ATOM   3635  H   VAL A 234      15.384 -13.658  -5.100  1.00  5.14           H  
ATOM   3636  HA  VAL A 234      17.897 -12.242  -5.853  1.00  4.82           H  
ATOM   3637  HB  VAL A 234      15.348 -11.151  -4.610  1.00  7.24           H  
ATOM   3638 1HG1 VAL A 234      16.413  -8.969  -4.906  1.00  7.24           H  
ATOM   3639 2HG1 VAL A 234      17.341 -10.000  -3.793  1.00  7.24           H  
ATOM   3640 3HG1 VAL A 234      17.900  -9.765  -5.466  1.00  7.24           H  
ATOM   3641 1HG2 VAL A 234      15.146 -10.033  -6.814  1.00  7.24           H  
ATOM   3642 2HG2 VAL A 234      16.630 -10.841  -7.360  1.00  7.24           H  
ATOM   3643 3HG2 VAL A 234      15.173 -11.795  -6.995  1.00  7.24           H  
ATOM   3644  N   THR A 235      18.910 -12.769  -3.670  1.00  2.50           N  
ATOM   3645  CA  THR A 235      19.603 -12.936  -2.395  1.00  3.28           C  
ATOM   3646  C   THR A 235      20.131 -11.612  -1.869  1.00  3.45           C  
ATOM   3647  O   THR A 235      20.785 -10.863  -2.592  1.00  5.47           O  
ATOM   3648  CB  THR A 235      20.766 -13.941  -2.518  1.00  4.92           C  
ATOM   3649  OG1 THR A 235      20.256 -15.225  -2.906  1.00  4.92           O  
ATOM   3650  CG2 THR A 235      21.495 -14.074  -1.188  1.00  4.92           C  
ATOM   3651  H   THR A 235      19.431 -12.906  -4.525  1.00  3.00           H  
ATOM   3652  HA  THR A 235      18.900 -13.324  -1.666  1.00  3.94           H  
ATOM   3653  HB  THR A 235      21.465 -13.594  -3.279  1.00  5.90           H  
ATOM   3654  HG1 THR A 235      19.682 -15.573  -2.214  1.00  5.90           H  
ATOM   3655 1HG2 THR A 235      22.313 -14.787  -1.294  1.00  5.90           H  
ATOM   3656 2HG2 THR A 235      21.898 -13.106  -0.891  1.00  5.90           H  
ATOM   3657 3HG2 THR A 235      20.802 -14.429  -0.426  1.00  5.90           H  
ATOM   3658  N   ILE A 236      19.839 -11.340  -0.600  1.00  3.43           N  
ATOM   3659  CA  ILE A 236      20.257 -10.110   0.064  1.00  4.38           C  
ATOM   3660  C   ILE A 236      21.215 -10.391   1.208  1.00  4.00           C  
ATOM   3661  O   ILE A 236      21.024 -11.344   1.964  1.00  5.18           O  
ATOM   3662  CB  ILE A 236      19.045  -9.309   0.566  1.00  6.57           C  
ATOM   3663  CG1 ILE A 236      18.188  -8.894  -0.614  1.00  6.57           C  
ATOM   3664  CG2 ILE A 236      19.455  -8.091   1.353  1.00  6.57           C  
ATOM   3665  CD1 ILE A 236      16.949  -8.175  -0.197  1.00  6.57           C  
ATOM   3666  H   ILE A 236      19.301 -12.013  -0.074  1.00  4.12           H  
ATOM   3667  HA  ILE A 236      20.785  -9.497  -0.655  1.00  5.26           H  
ATOM   3668  HB  ILE A 236      18.436  -9.951   1.201  1.00  7.88           H  
ATOM   3669 1HG1 ILE A 236      18.757  -8.246  -1.272  1.00  7.88           H  
ATOM   3670 2HG1 ILE A 236      17.895  -9.783  -1.172  1.00  7.88           H  
ATOM   3671 1HG2 ILE A 236      18.564  -7.564   1.692  1.00  7.88           H  
ATOM   3672 2HG2 ILE A 236      20.043  -8.395   2.215  1.00  7.88           H  
ATOM   3673 3HG2 ILE A 236      20.043  -7.434   0.718  1.00  7.88           H  
ATOM   3674 1HD1 ILE A 236      16.380  -7.922  -1.086  1.00  7.88           H  
ATOM   3675 2HD1 ILE A 236      16.349  -8.802   0.454  1.00  7.88           H  
ATOM   3676 3HD1 ILE A 236      17.220  -7.266   0.337  1.00  7.88           H  
ATOM   3677  N   ASP A 237      22.275  -9.586   1.291  1.00  3.77           N  
ATOM   3678  CA  ASP A 237      23.315  -9.762   2.294  1.00  4.70           C  
ATOM   3679  C   ASP A 237      23.012  -9.017   3.592  1.00  4.67           C  
ATOM   3680  O   ASP A 237      23.380  -9.476   4.673  1.00  8.99           O  
ATOM   3681  CB  ASP A 237      24.660  -9.307   1.729  1.00  7.05           C  
ATOM   3682  CG  ASP A 237      25.124 -10.194   0.584  1.00  7.05           C  
ATOM   3683  OD1 ASP A 237      25.196 -11.385   0.783  1.00  7.05           O  
ATOM   3684  OD2 ASP A 237      25.393  -9.683  -0.477  1.00  7.05           O  
ATOM   3685  H   ASP A 237      22.356  -8.807   0.649  1.00  4.52           H  
ATOM   3686  HA  ASP A 237      23.387 -10.825   2.526  1.00  5.64           H  
ATOM   3687 1HB  ASP A 237      24.580  -8.280   1.371  1.00  8.46           H  
ATOM   3688 2HB  ASP A 237      25.413  -9.325   2.517  1.00  8.46           H  
ATOM   3689  N   GLY A 238      22.328  -7.885   3.497  1.00  5.32           N  
ATOM   3690  CA  GLY A 238      21.966  -7.149   4.699  1.00  7.33           C  
ATOM   3691  C   GLY A 238      21.034  -5.991   4.395  1.00  3.48           C  
ATOM   3692  O   GLY A 238      20.325  -5.996   3.392  1.00  2.32           O  
ATOM   3693  H   GLY A 238      22.078  -7.519   2.586  1.00  6.38           H  
ATOM   3694 1HA  GLY A 238      21.488  -7.827   5.407  1.00  8.80           H  
ATOM   3695 2HA  GLY A 238      22.869  -6.775   5.178  1.00  8.80           H  
ATOM   3696  N   TYR A 239      21.019  -5.022   5.293  1.00  4.20           N  
ATOM   3697  CA  TYR A 239      20.212  -3.821   5.150  1.00  3.60           C  
ATOM   3698  C   TYR A 239      20.833  -2.739   6.015  1.00  2.19           C  
ATOM   3699  O   TYR A 239      21.691  -3.034   6.850  1.00  2.79           O  
ATOM   3700  CB  TYR A 239      18.758  -4.064   5.561  1.00  5.40           C  
ATOM   3701  CG  TYR A 239      18.600  -4.379   7.028  1.00  5.40           C  
ATOM   3702  CD1 TYR A 239      18.442  -3.339   7.930  1.00  5.40           C  
ATOM   3703  CD2 TYR A 239      18.610  -5.692   7.476  1.00  5.40           C  
ATOM   3704  CE1 TYR A 239      18.309  -3.605   9.275  1.00  5.40           C  
ATOM   3705  CE2 TYR A 239      18.468  -5.958   8.825  1.00  5.40           C  
ATOM   3706  CZ  TYR A 239      18.320  -4.919   9.724  1.00  5.40           C  
ATOM   3707  OH  TYR A 239      18.180  -5.180  11.070  1.00  5.40           O  
ATOM   3708  H   TYR A 239      21.615  -5.106   6.104  1.00  5.04           H  
ATOM   3709  HA  TYR A 239      20.245  -3.488   4.112  1.00  4.32           H  
ATOM   3710 1HB  TYR A 239      18.153  -3.186   5.332  1.00  6.48           H  
ATOM   3711 2HB  TYR A 239      18.358  -4.898   4.987  1.00  6.48           H  
ATOM   3712  HD1 TYR A 239      18.430  -2.308   7.577  1.00  6.48           H  
ATOM   3713  HD2 TYR A 239      18.730  -6.512   6.767  1.00  6.48           H  
ATOM   3714  HE1 TYR A 239      18.189  -2.786   9.984  1.00  6.48           H  
ATOM   3715  HE2 TYR A 239      18.476  -6.988   9.181  1.00  6.48           H  
ATOM   3716  HH  TYR A 239      17.693  -4.460  11.493  1.00  6.48           H  
ATOM   3717  N   GLU A 240      20.407  -1.496   5.840  1.00  1.81           N  
ATOM   3718  CA  GLU A 240      20.967  -0.438   6.654  1.00  1.66           C  
ATOM   3719  C   GLU A 240      19.945   0.628   7.010  1.00  1.46           C  
ATOM   3720  O   GLU A 240      19.176   1.100   6.171  1.00  2.52           O  
ATOM   3721  CB  GLU A 240      22.170   0.172   5.942  1.00  2.49           C  
ATOM   3722  CG  GLU A 240      22.941   1.208   6.746  1.00  2.49           C  
ATOM   3723  CD  GLU A 240      24.203   1.641   6.050  1.00  2.49           C  
ATOM   3724  OE1 GLU A 240      24.244   1.607   4.840  1.00  2.49           O  
ATOM   3725  OE2 GLU A 240      25.137   1.993   6.727  1.00  2.49           O  
ATOM   3726  H   GLU A 240      19.711  -1.295   5.140  1.00  2.17           H  
ATOM   3727  HA  GLU A 240      21.319  -0.879   7.583  1.00  1.99           H  
ATOM   3728 1HB  GLU A 240      22.866  -0.620   5.667  1.00  2.99           H  
ATOM   3729 2HB  GLU A 240      21.838   0.644   5.024  1.00  2.99           H  
ATOM   3730 1HG  GLU A 240      22.306   2.078   6.908  1.00  2.99           H  
ATOM   3731 2HG  GLU A 240      23.192   0.787   7.719  1.00  2.99           H  
ATOM   3732  N   GLN A 241      19.936   0.969   8.295  1.00  2.05           N  
ATOM   3733  CA  GLN A 241      19.048   1.965   8.884  1.00  2.09           C  
ATOM   3734  C   GLN A 241      19.471   3.391   8.582  1.00  1.66           C  
ATOM   3735  O   GLN A 241      20.612   3.775   8.833  1.00  2.43           O  
ATOM   3736  CB  GLN A 241      18.990   1.776  10.402  1.00  3.13           C  
ATOM   3737  CG  GLN A 241      18.157   2.813  11.145  1.00  3.13           C  
ATOM   3738  CD  GLN A 241      16.671   2.692  10.887  1.00  3.13           C  
ATOM   3739  OE1 GLN A 241      16.078   1.626  11.079  1.00  3.13           O  
ATOM   3740  NE2 GLN A 241      16.055   3.783  10.452  1.00  3.13           N  
ATOM   3741  H   GLN A 241      20.594   0.506   8.909  1.00  2.46           H  
ATOM   3742  HA  GLN A 241      18.050   1.818   8.473  1.00  2.51           H  
ATOM   3743 1HB  GLN A 241      18.576   0.793  10.628  1.00  3.76           H  
ATOM   3744 2HB  GLN A 241      20.002   1.803  10.809  1.00  3.76           H  
ATOM   3745 1HG  GLN A 241      18.324   2.688  12.214  1.00  3.76           H  
ATOM   3746 2HG  GLN A 241      18.475   3.807  10.834  1.00  3.76           H  
ATOM   3747 1HE2 GLN A 241      15.073   3.761  10.266  1.00  3.76           H  
ATOM   3748 2HE2 GLN A 241      16.573   4.628  10.291  1.00  3.76           H  
ATOM   3749  N   VAL A 242      18.543   4.178   8.059  1.00  1.54           N  
ATOM   3750  CA  VAL A 242      18.804   5.582   7.792  1.00  1.71           C  
ATOM   3751  C   VAL A 242      18.632   6.373   9.103  1.00  2.54           C  
ATOM   3752  O   VAL A 242      17.581   6.259   9.738  1.00  3.97           O  
ATOM   3753  CB  VAL A 242      17.829   6.109   6.714  1.00  2.56           C  
ATOM   3754  CG1 VAL A 242      18.021   7.593   6.472  1.00  2.56           C  
ATOM   3755  CG2 VAL A 242      18.041   5.344   5.422  1.00  2.56           C  
ATOM   3756  H   VAL A 242      17.620   3.811   7.868  1.00  1.85           H  
ATOM   3757  HA  VAL A 242      19.816   5.672   7.415  1.00  2.05           H  
ATOM   3758  HB  VAL A 242      16.811   5.967   7.065  1.00  3.08           H  
ATOM   3759 1HG1 VAL A 242      17.307   7.932   5.726  1.00  3.08           H  
ATOM   3760 2HG1 VAL A 242      17.857   8.138   7.402  1.00  3.08           H  
ATOM   3761 3HG1 VAL A 242      19.034   7.778   6.115  1.00  3.08           H  
ATOM   3762 1HG2 VAL A 242      17.342   5.702   4.668  1.00  3.08           H  
ATOM   3763 2HG2 VAL A 242      19.062   5.500   5.074  1.00  3.08           H  
ATOM   3764 3HG2 VAL A 242      17.875   4.281   5.595  1.00  3.08           H  
ATOM   3765  N   PRO A 243      19.680   7.080   9.576  1.00  2.79           N  
ATOM   3766  CA  PRO A 243      19.688   7.924  10.776  1.00  3.71           C  
ATOM   3767  C   PRO A 243      18.329   8.568  10.978  1.00  3.93           C  
ATOM   3768  O   PRO A 243      17.935   9.467  10.228  1.00  5.00           O  
ATOM   3769  CB  PRO A 243      20.750   8.986  10.488  1.00  5.56           C  
ATOM   3770  CG  PRO A 243      21.632   8.353   9.497  1.00  5.56           C  
ATOM   3771  CD  PRO A 243      20.667   7.608   8.624  1.00  5.56           C  
ATOM   3772  HA  PRO A 243      19.963   7.314  11.647  1.00  4.45           H  
ATOM   3773 1HB  PRO A 243      20.278   9.897  10.114  1.00  6.68           H  
ATOM   3774 2HB  PRO A 243      21.276   9.252  11.417  1.00  6.68           H  
ATOM   3775 1HG  PRO A 243      22.212   9.114   8.953  1.00  6.68           H  
ATOM   3776 2HG  PRO A 243      22.356   7.694   9.997  1.00  6.68           H  
ATOM   3777 1HD  PRO A 243      20.192   8.298   7.917  1.00  6.68           H  
ATOM   3778 2HD  PRO A 243      21.177   6.791   8.123  1.00  6.68           H  
ATOM   3779  N   GLU A 244      17.615   8.072  11.979  1.00  3.60           N  
ATOM   3780  CA  GLU A 244      16.273   8.527  12.262  1.00  4.31           C  
ATOM   3781  C   GLU A 244      16.249  10.010  12.549  1.00  3.11           C  
ATOM   3782  O   GLU A 244      17.087  10.528  13.289  1.00  3.32           O  
ATOM   3783  CB  GLU A 244      15.702   7.755  13.441  1.00  6.46           C  
ATOM   3784  CG  GLU A 244      15.509   6.273  13.166  1.00  6.46           C  
ATOM   3785  CD  GLU A 244      14.884   5.547  14.317  1.00  6.46           C  
ATOM   3786  OE1 GLU A 244      14.502   6.189  15.268  1.00  6.46           O  
ATOM   3787  OE2 GLU A 244      14.790   4.344  14.261  1.00  6.46           O  
ATOM   3788  H   GLU A 244      18.016   7.344  12.553  1.00  4.32           H  
ATOM   3789  HA  GLU A 244      15.652   8.339  11.385  1.00  5.17           H  
ATOM   3790 1HB  GLU A 244      16.364   7.856  14.301  1.00  7.76           H  
ATOM   3791 2HB  GLU A 244      14.734   8.173  13.718  1.00  7.76           H  
ATOM   3792 1HG  GLU A 244      14.875   6.154  12.288  1.00  7.76           H  
ATOM   3793 2HG  GLU A 244      16.477   5.827  12.944  1.00  7.76           H  
ATOM   3794  N   ASN A 245      15.264  10.674  11.958  1.00  2.55           N  
ATOM   3795  CA  ASN A 245      15.051  12.113  12.056  1.00  2.36           C  
ATOM   3796  C   ASN A 245      16.145  12.935  11.360  1.00  2.42           C  
ATOM   3797  O   ASN A 245      16.309  14.121  11.651  1.00  4.37           O  
ATOM   3798  CB  ASN A 245      14.918  12.539  13.507  1.00  3.54           C  
ATOM   3799  CG  ASN A 245      13.740  11.904  14.189  1.00  3.54           C  
ATOM   3800  OD1 ASN A 245      12.638  11.843  13.634  1.00  3.54           O  
ATOM   3801  ND2 ASN A 245      13.954  11.423  15.387  1.00  3.54           N  
ATOM   3802  H   ASN A 245      14.631  10.150  11.371  1.00  3.06           H  
ATOM   3803  HA  ASN A 245      14.113  12.347  11.551  1.00  2.83           H  
ATOM   3804 1HB  ASN A 245      15.822  12.302  14.064  1.00  4.25           H  
ATOM   3805 2HB  ASN A 245      14.796  13.619  13.546  1.00  4.25           H  
ATOM   3806 1HD2 ASN A 245      13.210  10.984  15.890  1.00  4.25           H  
ATOM   3807 2HD2 ASN A 245      14.864  11.491  15.797  1.00  4.25           H  
ATOM   3808  N   ASP A 246      16.871  12.326  10.417  1.00  2.69           N  
ATOM   3809  CA  ASP A 246      17.854  13.076   9.646  1.00  2.81           C  
ATOM   3810  C   ASP A 246      17.510  13.017   8.163  1.00  2.28           C  
ATOM   3811  O   ASP A 246      17.913  12.098   7.446  1.00  2.39           O  
ATOM   3812  CB  ASP A 246      19.262  12.557   9.895  1.00  4.21           C  
ATOM   3813  CG  ASP A 246      20.323  13.362   9.165  1.00  4.21           C  
ATOM   3814  OD1 ASP A 246      19.978  14.036   8.221  1.00  4.21           O  
ATOM   3815  OD2 ASP A 246      21.466  13.302   9.553  1.00  4.21           O  
ATOM   3816  H   ASP A 246      16.760  11.335  10.234  1.00  3.23           H  
ATOM   3817  HA  ASP A 246      17.820  14.120   9.959  1.00  3.37           H  
ATOM   3818 1HB  ASP A 246      19.478  12.564  10.964  1.00  5.06           H  
ATOM   3819 2HB  ASP A 246      19.315  11.530   9.549  1.00  5.06           H  
ATOM   3820  N   GLU A 247      16.760  14.026   7.732  1.00  2.18           N  
ATOM   3821  CA  GLU A 247      16.268  14.174   6.371  1.00  2.26           C  
ATOM   3822  C   GLU A 247      17.390  14.201   5.333  1.00  2.30           C  
ATOM   3823  O   GLU A 247      17.251  13.623   4.255  1.00  2.50           O  
ATOM   3824  CB  GLU A 247      15.431  15.447   6.281  1.00  3.39           C  
ATOM   3825  CG  GLU A 247      14.716  15.650   4.961  1.00  3.39           C  
ATOM   3826  CD  GLU A 247      13.879  16.893   4.945  1.00  3.39           C  
ATOM   3827  OE1 GLU A 247      14.061  17.725   5.800  1.00  3.39           O  
ATOM   3828  OE2 GLU A 247      13.029  17.004   4.094  1.00  3.39           O  
ATOM   3829  H   GLU A 247      16.500  14.735   8.404  1.00  2.62           H  
ATOM   3830  HA  GLU A 247      15.626  13.322   6.149  1.00  2.71           H  
ATOM   3831 1HB  GLU A 247      14.679  15.442   7.071  1.00  4.07           H  
ATOM   3832 2HB  GLU A 247      16.071  16.313   6.448  1.00  4.07           H  
ATOM   3833 1HG  GLU A 247      15.456  15.712   4.164  1.00  4.07           H  
ATOM   3834 2HG  GLU A 247      14.081  14.786   4.768  1.00  4.07           H  
ATOM   3835  N   ASP A 248      18.480  14.896   5.649  1.00  2.59           N  
ATOM   3836  CA  ASP A 248      19.613  15.005   4.740  1.00  3.11           C  
ATOM   3837  C   ASP A 248      20.287  13.654   4.523  1.00  2.78           C  
ATOM   3838  O   ASP A 248      20.664  13.322   3.396  1.00  2.85           O  
ATOM   3839  CB  ASP A 248      20.618  16.020   5.275  1.00  4.67           C  
ATOM   3840  CG  ASP A 248      20.119  17.457   5.175  1.00  4.67           C  
ATOM   3841  OD1 ASP A 248      19.169  17.690   4.465  1.00  4.67           O  
ATOM   3842  OD2 ASP A 248      20.696  18.311   5.806  1.00  4.67           O  
ATOM   3843  H   ASP A 248      18.533  15.351   6.550  1.00  3.11           H  
ATOM   3844  HA  ASP A 248      19.249  15.360   3.777  1.00  3.73           H  
ATOM   3845 1HB  ASP A 248      20.840  15.798   6.319  1.00  5.60           H  
ATOM   3846 2HB  ASP A 248      21.546  15.938   4.715  1.00  5.60           H  
ATOM   3847  N   ALA A 249      20.409  12.867   5.594  1.00  2.77           N  
ATOM   3848  CA  ALA A 249      20.973  11.527   5.486  1.00  2.83           C  
ATOM   3849  C   ALA A 249      20.086  10.672   4.600  1.00  2.28           C  
ATOM   3850  O   ALA A 249      20.590   9.890   3.794  1.00  2.29           O  
ATOM   3851  CB  ALA A 249      21.129  10.893   6.851  1.00  4.25           C  
ATOM   3852  H   ALA A 249      20.109  13.211   6.501  1.00  3.32           H  
ATOM   3853  HA  ALA A 249      21.951  11.603   5.014  1.00  3.40           H  
ATOM   3854 1HB  ALA A 249      21.563   9.901   6.746  1.00  5.09           H  
ATOM   3855 2HB  ALA A 249      21.784  11.511   7.464  1.00  5.09           H  
ATOM   3856 3HB  ALA A 249      20.155  10.813   7.329  1.00  5.09           H  
ATOM   3857  N   LEU A 250      18.765  10.846   4.733  1.00  2.07           N  
ATOM   3858  CA  LEU A 250      17.815  10.144   3.880  1.00  1.87           C  
ATOM   3859  C   LEU A 250      18.033  10.505   2.424  1.00  1.45           C  
ATOM   3860  O   LEU A 250      18.013   9.620   1.575  1.00  1.39           O  
ATOM   3861  CB  LEU A 250      16.365  10.434   4.284  1.00  2.81           C  
ATOM   3862  CG  LEU A 250      15.301   9.735   3.420  1.00  2.81           C  
ATOM   3863  CD1 LEU A 250      15.496   8.231   3.490  1.00  2.81           C  
ATOM   3864  CD2 LEU A 250      13.915  10.122   3.918  1.00  2.81           C  
ATOM   3865  H   LEU A 250      18.413  11.472   5.450  1.00  2.48           H  
ATOM   3866  HA  LEU A 250      17.987   9.075   3.984  1.00  2.24           H  
ATOM   3867 1HB  LEU A 250      16.220  10.117   5.316  1.00  3.37           H  
ATOM   3868 2HB  LEU A 250      16.185  11.504   4.225  1.00  3.37           H  
ATOM   3869  HG  LEU A 250      15.416  10.038   2.381  1.00  3.37           H  
ATOM   3870 1HD1 LEU A 250      14.747   7.737   2.873  1.00  3.37           H  
ATOM   3871 2HD1 LEU A 250      16.491   7.976   3.127  1.00  3.37           H  
ATOM   3872 3HD1 LEU A 250      15.391   7.902   4.522  1.00  3.37           H  
ATOM   3873 1HD2 LEU A 250      13.157   9.630   3.307  1.00  3.37           H  
ATOM   3874 2HD2 LEU A 250      13.803   9.808   4.956  1.00  3.37           H  
ATOM   3875 3HD2 LEU A 250      13.790  11.202   3.851  1.00  3.37           H  
ATOM   3876  N   GLN A 251      18.250  11.792   2.130  1.00  1.72           N  
ATOM   3877  CA  GLN A 251      18.500  12.212   0.751  1.00  2.04           C  
ATOM   3878  C   GLN A 251      19.716  11.488   0.191  1.00  1.83           C  
ATOM   3879  O   GLN A 251      19.683  11.017  -0.945  1.00  1.79           O  
ATOM   3880  CB  GLN A 251      18.725  13.728   0.664  1.00  3.06           C  
ATOM   3881  CG  GLN A 251      17.491  14.572   0.919  1.00  3.06           C  
ATOM   3882  CD  GLN A 251      17.787  16.057   0.921  1.00  3.06           C  
ATOM   3883  OE1 GLN A 251      18.219  16.626  -0.086  1.00  3.06           O  
ATOM   3884  NE2 GLN A 251      17.564  16.698   2.062  1.00  3.06           N  
ATOM   3885  H   GLN A 251      18.221  12.486   2.867  1.00  2.06           H  
ATOM   3886  HA  GLN A 251      17.637  11.947   0.142  1.00  2.45           H  
ATOM   3887 1HB  GLN A 251      19.481  14.026   1.387  1.00  3.67           H  
ATOM   3888 2HB  GLN A 251      19.105  13.981  -0.325  1.00  3.67           H  
ATOM   3889 1HG  GLN A 251      16.760  14.374   0.136  1.00  3.67           H  
ATOM   3890 2HG  GLN A 251      17.081  14.309   1.892  1.00  3.67           H  
ATOM   3891 1HE2 GLN A 251      17.751  17.679   2.137  1.00  3.67           H  
ATOM   3892 2HE2 GLN A 251      17.221  16.200   2.859  1.00  3.67           H  
ATOM   3893  N   LYS A 252      20.773  11.383   0.999  1.00  2.34           N  
ATOM   3894  CA  LYS A 252      21.984  10.667   0.611  1.00  3.14           C  
ATOM   3895  C   LYS A 252      21.696   9.197   0.336  1.00  1.83           C  
ATOM   3896  O   LYS A 252      22.194   8.637  -0.641  1.00  1.69           O  
ATOM   3897  CB  LYS A 252      23.045  10.814   1.691  1.00  4.71           C  
ATOM   3898  CG  LYS A 252      24.457  10.408   1.273  1.00  4.71           C  
ATOM   3899  CD  LYS A 252      24.771   8.974   1.665  1.00  4.71           C  
ATOM   3900  CE  LYS A 252      26.219   8.614   1.367  1.00  4.71           C  
ATOM   3901  NZ  LYS A 252      26.511   7.184   1.671  1.00  4.71           N  
ATOM   3902  H   LYS A 252      20.739  11.826   1.912  1.00  2.81           H  
ATOM   3903  HA  LYS A 252      22.365  11.109  -0.310  1.00  3.77           H  
ATOM   3904 1HB  LYS A 252      23.066  11.853   2.005  1.00  5.65           H  
ATOM   3905 2HB  LYS A 252      22.769  10.216   2.560  1.00  5.65           H  
ATOM   3906 1HG  LYS A 252      24.555  10.507   0.191  1.00  5.65           H  
ATOM   3907 2HG  LYS A 252      25.181  11.070   1.745  1.00  5.65           H  
ATOM   3908 1HD  LYS A 252      24.602   8.854   2.733  1.00  5.65           H  
ATOM   3909 2HD  LYS A 252      24.112   8.290   1.129  1.00  5.65           H  
ATOM   3910 1HE  LYS A 252      26.425   8.800   0.314  1.00  5.65           H  
ATOM   3911 2HE  LYS A 252      26.875   9.243   1.969  1.00  5.65           H  
ATOM   3912 1HZ  LYS A 252      27.479   6.986   1.462  1.00  5.65           H  
ATOM   3913 2HZ  LYS A 252      26.335   7.005   2.650  1.00  5.65           H  
ATOM   3914 3HZ  LYS A 252      25.918   6.589   1.110  1.00  5.65           H  
ATOM   3915  N   ALA A 253      20.893   8.573   1.199  1.00  1.71           N  
ATOM   3916  CA  ALA A 253      20.509   7.181   1.014  1.00  1.32           C  
ATOM   3917  C   ALA A 253      19.768   7.004  -0.311  1.00  1.00           C  
ATOM   3918  O   ALA A 253      20.110   6.117  -1.095  1.00  0.98           O  
ATOM   3919  CB  ALA A 253      19.641   6.719   2.175  1.00  1.98           C  
ATOM   3920  H   ALA A 253      20.544   9.074   2.006  1.00  2.05           H  
ATOM   3921  HA  ALA A 253      21.415   6.577   0.981  1.00  1.58           H  
ATOM   3922 1HB  ALA A 253      19.377   5.672   2.034  1.00  2.38           H  
ATOM   3923 2HB  ALA A 253      20.188   6.835   3.109  1.00  2.38           H  
ATOM   3924 3HB  ALA A 253      18.733   7.317   2.214  1.00  2.38           H  
ATOM   3925  N   VAL A 254      18.804   7.896  -0.572  1.00  1.08           N  
ATOM   3926  CA  VAL A 254      17.982   7.890  -1.782  1.00  1.23           C  
ATOM   3927  C   VAL A 254      18.816   8.143  -3.023  1.00  1.01           C  
ATOM   3928  O   VAL A 254      18.564   7.576  -4.084  1.00  1.12           O  
ATOM   3929  CB  VAL A 254      16.846   8.913  -1.664  1.00  1.84           C  
ATOM   3930  CG1 VAL A 254      16.113   9.055  -2.991  1.00  1.84           C  
ATOM   3931  CG2 VAL A 254      15.887   8.428  -0.594  1.00  1.84           C  
ATOM   3932  H   VAL A 254      18.603   8.599   0.124  1.00  1.30           H  
ATOM   3933  HA  VAL A 254      17.520   6.915  -1.869  1.00  1.48           H  
ATOM   3934  HB  VAL A 254      17.254   9.885  -1.393  1.00  2.21           H  
ATOM   3935 1HG1 VAL A 254      15.306   9.780  -2.887  1.00  2.21           H  
ATOM   3936 2HG1 VAL A 254      16.811   9.398  -3.752  1.00  2.21           H  
ATOM   3937 3HG1 VAL A 254      15.698   8.090  -3.282  1.00  2.21           H  
ATOM   3938 1HG2 VAL A 254      15.071   9.134  -0.485  1.00  2.21           H  
ATOM   3939 2HG2 VAL A 254      15.487   7.457  -0.885  1.00  2.21           H  
ATOM   3940 3HG2 VAL A 254      16.410   8.331   0.355  1.00  2.21           H  
ATOM   3941  N   ALA A 255      19.834   8.983  -2.895  1.00  0.94           N  
ATOM   3942  CA  ALA A 255      20.752   9.260  -3.991  1.00  1.07           C  
ATOM   3943  C   ALA A 255      21.506   8.005  -4.466  1.00  1.08           C  
ATOM   3944  O   ALA A 255      22.060   8.003  -5.566  1.00  2.25           O  
ATOM   3945  CB  ALA A 255      21.745  10.323  -3.567  1.00  1.60           C  
ATOM   3946  H   ALA A 255      19.981   9.459  -2.016  1.00  1.13           H  
ATOM   3947  HA  ALA A 255      20.170   9.628  -4.830  1.00  1.28           H  
ATOM   3948 1HB  ALA A 255      22.405  10.550  -4.403  1.00  1.93           H  
ATOM   3949 2HB  ALA A 255      21.208  11.224  -3.270  1.00  1.93           H  
ATOM   3950 3HB  ALA A 255      22.335   9.961  -2.729  1.00  1.93           H  
ATOM   3951  N   ASN A 256      21.534   6.946  -3.651  1.00  0.89           N  
ATOM   3952  CA  ASN A 256      22.210   5.718  -4.019  1.00  1.02           C  
ATOM   3953  C   ASN A 256      21.221   4.603  -4.343  1.00  0.75           C  
ATOM   3954  O   ASN A 256      21.487   3.781  -5.219  1.00  0.84           O  
ATOM   3955  CB  ASN A 256      23.151   5.308  -2.909  1.00  1.53           C  
ATOM   3956  CG  ASN A 256      24.322   6.242  -2.790  1.00  1.53           C  
ATOM   3957  OD1 ASN A 256      25.304   6.101  -3.529  1.00  1.53           O  
ATOM   3958  ND2 ASN A 256      24.244   7.198  -1.901  1.00  1.53           N  
ATOM   3959  H   ASN A 256      21.075   6.967  -2.752  1.00  1.07           H  
ATOM   3960  HA  ASN A 256      22.796   5.901  -4.921  1.00  1.22           H  
ATOM   3961 1HB  ASN A 256      22.612   5.294  -1.960  1.00  1.84           H  
ATOM   3962 2HB  ASN A 256      23.519   4.299  -3.093  1.00  1.84           H  
ATOM   3963 1HD2 ASN A 256      24.999   7.846  -1.801  1.00  1.84           H  
ATOM   3964 2HD2 ASN A 256      23.424   7.305  -1.336  1.00  1.84           H  
ATOM   3965  N   GLN A 257      20.073   4.586  -3.661  1.00  0.92           N  
ATOM   3966  CA  GLN A 257      19.043   3.587  -3.947  1.00  1.05           C  
ATOM   3967  C   GLN A 257      17.693   3.965  -3.340  1.00  0.72           C  
ATOM   3968  O   GLN A 257      17.655   4.746  -2.400  1.00  1.22           O  
ATOM   3969  CB  GLN A 257      19.477   2.242  -3.399  1.00  1.58           C  
ATOM   3970  CG  GLN A 257      19.621   2.235  -1.899  1.00  1.58           C  
ATOM   3971  CD  GLN A 257      20.127   0.915  -1.404  1.00  1.58           C  
ATOM   3972  OE1 GLN A 257      21.332   0.646  -1.382  1.00  1.58           O  
ATOM   3973  NE2 GLN A 257      19.195   0.066  -1.006  1.00  1.58           N  
ATOM   3974  H   GLN A 257      19.913   5.265  -2.928  1.00  1.10           H  
ATOM   3975  HA  GLN A 257      18.936   3.519  -5.023  1.00  1.26           H  
ATOM   3976 1HB  GLN A 257      18.750   1.479  -3.672  1.00  1.89           H  
ATOM   3977 2HB  GLN A 257      20.434   1.955  -3.833  1.00  1.89           H  
ATOM   3978 1HG  GLN A 257      20.327   3.010  -1.602  1.00  1.89           H  
ATOM   3979 2HG  GLN A 257      18.646   2.421  -1.447  1.00  1.89           H  
ATOM   3980 1HE2 GLN A 257      19.450  -0.838  -0.655  1.00  1.89           H  
ATOM   3981 2HE2 GLN A 257      18.231   0.330  -1.050  1.00  1.89           H  
ATOM   3982  N   PRO A 258      16.576   3.411  -3.830  1.00  0.67           N  
ATOM   3983  CA  PRO A 258      15.226   3.567  -3.295  1.00  0.62           C  
ATOM   3984  C   PRO A 258      15.210   3.128  -1.827  1.00  0.57           C  
ATOM   3985  O   PRO A 258      15.771   2.082  -1.483  1.00  0.64           O  
ATOM   3986  CB  PRO A 258      14.380   2.677  -4.209  1.00  0.93           C  
ATOM   3987  CG  PRO A 258      15.115   2.697  -5.508  1.00  0.93           C  
ATOM   3988  CD  PRO A 258      16.572   2.715  -5.132  1.00  0.93           C  
ATOM   3989  HA  PRO A 258      14.926   4.624  -3.384  1.00  0.74           H  
ATOM   3990 1HB  PRO A 258      14.292   1.669  -3.781  1.00  1.12           H  
ATOM   3991 2HB  PRO A 258      13.361   3.082  -4.292  1.00  1.12           H  
ATOM   3992 1HG  PRO A 258      14.837   1.832  -6.120  1.00  1.12           H  
ATOM   3993 2HG  PRO A 258      14.818   3.584  -6.081  1.00  1.12           H  
ATOM   3994 1HD  PRO A 258      16.959   1.692  -5.020  1.00  1.12           H  
ATOM   3995 2HD  PRO A 258      17.136   3.288  -5.879  1.00  1.12           H  
ATOM   3996  N   VAL A 259      14.570   3.921  -0.966  1.00  0.63           N  
ATOM   3997  CA  VAL A 259      14.579   3.632   0.475  1.00  0.64           C  
ATOM   3998  C   VAL A 259      13.201   3.333   1.068  1.00  0.67           C  
ATOM   3999  O   VAL A 259      12.226   4.032   0.809  1.00  0.90           O  
ATOM   4000  CB  VAL A 259      15.212   4.813   1.245  1.00  0.96           C  
ATOM   4001  CG1 VAL A 259      15.183   4.552   2.738  1.00  0.96           C  
ATOM   4002  CG2 VAL A 259      16.642   5.012   0.784  1.00  0.96           C  
ATOM   4003  H   VAL A 259      14.110   4.756  -1.319  1.00  0.76           H  
ATOM   4004  HA  VAL A 259      15.210   2.757   0.634  1.00  0.77           H  
ATOM   4005  HB  VAL A 259      14.638   5.717   1.058  1.00  1.15           H  
ATOM   4006 1HG1 VAL A 259      15.627   5.395   3.264  1.00  1.15           H  
ATOM   4007 2HG1 VAL A 259      14.153   4.422   3.069  1.00  1.15           H  
ATOM   4008 3HG1 VAL A 259      15.753   3.652   2.955  1.00  1.15           H  
ATOM   4009 1HG2 VAL A 259      17.077   5.850   1.324  1.00  1.15           H  
ATOM   4010 2HG2 VAL A 259      17.220   4.110   0.981  1.00  1.15           H  
ATOM   4011 3HG2 VAL A 259      16.651   5.226  -0.282  1.00  1.15           H  
ATOM   4012  N   SER A 260      13.121   2.270   1.866  1.00  0.60           N  
ATOM   4013  CA  SER A 260      11.868   1.906   2.523  1.00  0.64           C  
ATOM   4014  C   SER A 260      11.578   2.881   3.668  1.00  0.69           C  
ATOM   4015  O   SER A 260      12.393   3.060   4.566  1.00  0.87           O  
ATOM   4016  CB  SER A 260      11.958   0.484   3.030  1.00  0.96           C  
ATOM   4017  OG  SER A 260      10.838   0.146   3.785  1.00  0.96           O  
ATOM   4018  H   SER A 260      13.949   1.723   2.063  1.00  0.72           H  
ATOM   4019  HA  SER A 260      11.058   1.974   1.797  1.00  0.77           H  
ATOM   4020 1HB  SER A 260      12.039  -0.191   2.180  1.00  1.15           H  
ATOM   4021 2HB  SER A 260      12.852   0.360   3.634  1.00  1.15           H  
ATOM   4022  HG  SER A 260      10.083   0.266   3.202  1.00  1.15           H  
ATOM   4023  N   VAL A 261      10.420   3.531   3.625  1.00  0.73           N  
ATOM   4024  CA  VAL A 261      10.084   4.561   4.609  1.00  0.84           C  
ATOM   4025  C   VAL A 261       8.713   4.380   5.261  1.00  0.65           C  
ATOM   4026  O   VAL A 261       7.744   4.021   4.604  1.00  0.75           O  
ATOM   4027  CB  VAL A 261      10.114   5.956   3.950  1.00  1.26           C  
ATOM   4028  CG1 VAL A 261       9.749   6.999   4.975  1.00  1.26           C  
ATOM   4029  CG2 VAL A 261      11.481   6.259   3.364  1.00  1.26           C  
ATOM   4030  H   VAL A 261       9.770   3.336   2.883  1.00  0.88           H  
ATOM   4031  HA  VAL A 261      10.840   4.537   5.394  1.00  1.01           H  
ATOM   4032  HB  VAL A 261       9.368   5.993   3.159  1.00  1.51           H  
ATOM   4033 1HG1 VAL A 261       9.758   7.964   4.506  1.00  1.51           H  
ATOM   4034 2HG1 VAL A 261       8.757   6.803   5.370  1.00  1.51           H  
ATOM   4035 3HG1 VAL A 261      10.475   6.989   5.785  1.00  1.51           H  
ATOM   4036 1HG2 VAL A 261      11.466   7.247   2.908  1.00  1.51           H  
ATOM   4037 2HG2 VAL A 261      12.225   6.237   4.150  1.00  1.51           H  
ATOM   4038 3HG2 VAL A 261      11.729   5.518   2.610  1.00  1.51           H  
ATOM   4039  N   ALA A 262       8.621   4.592   6.570  1.00  1.09           N  
ATOM   4040  CA  ALA A 262       7.299   4.545   7.191  1.00  1.07           C  
ATOM   4041  C   ALA A 262       6.763   5.963   7.281  1.00  1.15           C  
ATOM   4042  O   ALA A 262       7.487   6.861   7.705  1.00  2.53           O  
ATOM   4043  CB  ALA A 262       7.342   3.914   8.569  1.00  1.60           C  
ATOM   4044  H   ALA A 262       9.440   4.855   7.103  1.00  1.31           H  
ATOM   4045  HA  ALA A 262       6.635   3.962   6.556  1.00  1.28           H  
ATOM   4046 1HB  ALA A 262       6.339   3.896   8.992  1.00  1.93           H  
ATOM   4047 2HB  ALA A 262       7.721   2.896   8.499  1.00  1.93           H  
ATOM   4048 3HB  ALA A 262       7.992   4.495   9.213  1.00  1.93           H  
ATOM   4049  N   ILE A 263       5.507   6.175   6.887  1.00  0.96           N  
ATOM   4050  CA  ILE A 263       4.913   7.508   6.998  1.00  1.46           C  
ATOM   4051  C   ILE A 263       3.475   7.465   7.503  1.00  1.30           C  
ATOM   4052  O   ILE A 263       2.815   6.424   7.499  1.00  2.21           O  
ATOM   4053  CB  ILE A 263       4.898   8.291   5.662  1.00  2.19           C  
ATOM   4054  CG1 ILE A 263       4.036   7.578   4.626  1.00  2.19           C  
ATOM   4055  CG2 ILE A 263       6.302   8.523   5.127  1.00  2.19           C  
ATOM   4056  CD1 ILE A 263       3.814   8.416   3.387  1.00  2.19           C  
ATOM   4057  H   ILE A 263       4.963   5.407   6.519  1.00  1.15           H  
ATOM   4058  HA  ILE A 263       5.500   8.081   7.712  1.00  1.75           H  
ATOM   4059  HB  ILE A 263       4.437   9.258   5.837  1.00  2.63           H  
ATOM   4060 1HG1 ILE A 263       4.515   6.644   4.339  1.00  2.63           H  
ATOM   4061 2HG1 ILE A 263       3.066   7.346   5.065  1.00  2.63           H  
ATOM   4062 1HG2 ILE A 263       6.249   9.103   4.206  1.00  2.63           H  
ATOM   4063 2HG2 ILE A 263       6.884   9.069   5.867  1.00  2.63           H  
ATOM   4064 3HG2 ILE A 263       6.776   7.565   4.922  1.00  2.63           H  
ATOM   4065 1HD1 ILE A 263       3.190   7.867   2.684  1.00  2.63           H  
ATOM   4066 2HD1 ILE A 263       3.315   9.346   3.664  1.00  2.63           H  
ATOM   4067 3HD1 ILE A 263       4.772   8.643   2.922  1.00  2.63           H  
ATOM   4068  N   ASP A 264       2.990   8.634   7.915  1.00  0.77           N  
ATOM   4069  CA  ASP A 264       1.612   8.821   8.347  1.00  0.86           C  
ATOM   4070  C   ASP A 264       0.695   8.942   7.139  1.00  1.20           C  
ATOM   4071  O   ASP A 264       0.362  10.044   6.707  1.00  2.10           O  
ATOM   4072  CB  ASP A 264       1.487  10.080   9.220  1.00  1.29           C  
ATOM   4073  CG  ASP A 264       0.077  10.286   9.771  1.00  1.29           C  
ATOM   4074  OD1 ASP A 264      -0.793   9.532   9.404  1.00  1.29           O  
ATOM   4075  OD2 ASP A 264      -0.130  11.210  10.525  1.00  1.29           O  
ATOM   4076  H   ASP A 264       3.610   9.430   7.925  1.00  0.92           H  
ATOM   4077  HA  ASP A 264       1.305   7.951   8.929  1.00  1.03           H  
ATOM   4078 1HB  ASP A 264       2.180  10.007  10.058  1.00  1.55           H  
ATOM   4079 2HB  ASP A 264       1.774  10.954   8.638  1.00  1.55           H  
ATOM   4080  N   ALA A 265       0.286   7.800   6.603  1.00  2.20           N  
ATOM   4081  CA  ALA A 265      -0.578   7.759   5.430  1.00  3.91           C  
ATOM   4082  C   ALA A 265      -2.078   7.842   5.768  1.00  3.26           C  
ATOM   4083  O   ALA A 265      -2.905   8.018   4.873  1.00  7.74           O  
ATOM   4084  CB  ALA A 265      -0.299   6.493   4.648  1.00  5.87           C  
ATOM   4085  H   ALA A 265       0.621   6.932   7.020  1.00  2.64           H  
ATOM   4086  HA  ALA A 265      -0.330   8.618   4.810  1.00  4.69           H  
ATOM   4087 1HB  ALA A 265      -0.901   6.480   3.747  1.00  7.04           H  
ATOM   4088 2HB  ALA A 265       0.757   6.459   4.378  1.00  7.04           H  
ATOM   4089 3HB  ALA A 265      -0.546   5.631   5.264  1.00  7.04           H  
ATOM   4090  N   GLY A 266      -2.439   7.735   7.050  1.00  4.17           N  
ATOM   4091  CA  GLY A 266      -3.844   7.766   7.459  1.00  4.10           C  
ATOM   4092  C   GLY A 266      -4.501   9.158   7.574  1.00  3.69           C  
ATOM   4093  O   GLY A 266      -5.579   9.276   8.161  1.00 12.34           O  
ATOM   4094  H   GLY A 266      -1.748   7.566   7.773  1.00  5.00           H  
ATOM   4095 1HA  GLY A 266      -4.419   7.165   6.756  1.00  4.92           H  
ATOM   4096 2HA  GLY A 266      -3.928   7.261   8.421  1.00  4.92           H  
ATOM   4097  N   GLY A 267      -3.887  10.208   7.033  1.00  4.81           N  
ATOM   4098  CA  GLY A 267      -4.528  11.522   7.084  1.00  3.57           C  
ATOM   4099  C   GLY A 267      -5.698  11.559   6.098  1.00  1.95           C  
ATOM   4100  O   GLY A 267      -5.696  10.820   5.114  1.00  2.32           O  
ATOM   4101  H   GLY A 267      -2.992  10.105   6.578  1.00  5.77           H  
ATOM   4102 1HA  GLY A 267      -4.884  11.720   8.095  1.00  4.28           H  
ATOM   4103 2HA  GLY A 267      -3.803  12.296   6.835  1.00  4.28           H  
ATOM   4104  N   GLN A 268      -6.691  12.412   6.355  1.00  2.23           N  
ATOM   4105  CA  GLN A 268      -7.858  12.492   5.472  1.00  1.94           C  
ATOM   4106  C   GLN A 268      -7.502  13.113   4.133  1.00  1.66           C  
ATOM   4107  O   GLN A 268      -7.900  12.609   3.085  1.00  1.89           O  
ATOM   4108  CB  GLN A 268      -8.991  13.284   6.132  1.00  2.91           C  
ATOM   4109  CG  GLN A 268      -9.630  12.562   7.305  1.00  2.91           C  
ATOM   4110  CD  GLN A 268     -10.725  13.364   7.981  1.00  2.91           C  
ATOM   4111  OE1 GLN A 268     -10.708  14.598   7.968  1.00  2.91           O  
ATOM   4112  NE2 GLN A 268     -11.688  12.664   8.579  1.00  2.91           N  
ATOM   4113  H   GLN A 268      -6.645  13.002   7.175  1.00  2.68           H  
ATOM   4114  HA  GLN A 268      -8.215  11.479   5.284  1.00  2.33           H  
ATOM   4115 1HB  GLN A 268      -8.613  14.242   6.488  1.00  3.49           H  
ATOM   4116 2HB  GLN A 268      -9.770  13.489   5.397  1.00  3.49           H  
ATOM   4117 1HG  GLN A 268     -10.065  11.636   6.940  1.00  3.49           H  
ATOM   4118 2HG  GLN A 268      -8.860  12.346   8.046  1.00  3.49           H  
ATOM   4119 1HE2 GLN A 268     -12.436  13.140   9.043  1.00  3.49           H  
ATOM   4120 2HE2 GLN A 268     -11.670  11.660   8.569  1.00  3.49           H  
ATOM   4121  N   ASP A 269      -6.713  14.180   4.158  1.00  2.39           N  
ATOM   4122  CA  ASP A 269      -6.286  14.787   2.910  1.00  2.87           C  
ATOM   4123  C   ASP A 269      -5.328  13.849   2.185  1.00  3.37           C  
ATOM   4124  O   ASP A 269      -5.211  13.895   0.963  1.00  9.55           O  
ATOM   4125  CB  ASP A 269      -5.627  16.150   3.135  1.00  4.30           C  
ATOM   4126  CG  ASP A 269      -6.606  17.215   3.591  1.00  4.30           C  
ATOM   4127  OD1 ASP A 269      -7.767  16.903   3.728  1.00  4.30           O  
ATOM   4128  OD2 ASP A 269      -6.208  18.350   3.714  1.00  4.30           O  
ATOM   4129  H   ASP A 269      -6.410  14.571   5.039  1.00  2.87           H  
ATOM   4130  HA  ASP A 269      -7.161  14.933   2.277  1.00  3.44           H  
ATOM   4131 1HB  ASP A 269      -4.841  16.056   3.883  1.00  5.17           H  
ATOM   4132 2HB  ASP A 269      -5.162  16.487   2.210  1.00  5.17           H  
ATOM   4133  N   PHE A 270      -4.643  12.990   2.941  1.00  2.05           N  
ATOM   4134  CA  PHE A 270      -3.735  12.035   2.344  1.00  2.29           C  
ATOM   4135  C   PHE A 270      -4.609  11.043   1.573  1.00  2.10           C  
ATOM   4136  O   PHE A 270      -4.347  10.756   0.411  1.00  2.46           O  
ATOM   4137  CB  PHE A 270      -2.930  11.310   3.427  1.00  3.44           C  
ATOM   4138  CG  PHE A 270      -1.706  10.595   2.930  1.00  3.44           C  
ATOM   4139  CD1 PHE A 270      -0.457  11.171   3.098  1.00  3.44           C  
ATOM   4140  CD2 PHE A 270      -1.784   9.383   2.277  1.00  3.44           C  
ATOM   4141  CE1 PHE A 270       0.684  10.543   2.647  1.00  3.44           C  
ATOM   4142  CE2 PHE A 270      -0.641   8.757   1.812  1.00  3.44           C  
ATOM   4143  CZ  PHE A 270       0.591   9.335   1.999  1.00  3.44           C  
ATOM   4144  H   PHE A 270      -4.756  12.999   3.943  1.00  2.46           H  
ATOM   4145  HA  PHE A 270      -3.064  12.545   1.651  1.00  2.75           H  
ATOM   4146 1HB  PHE A 270      -2.617  12.029   4.182  1.00  4.12           H  
ATOM   4147 2HB  PHE A 270      -3.565  10.577   3.920  1.00  4.12           H  
ATOM   4148  HD1 PHE A 270      -0.381  12.130   3.605  1.00  4.12           H  
ATOM   4149  HD2 PHE A 270      -2.762   8.926   2.131  1.00  4.12           H  
ATOM   4150  HE1 PHE A 270       1.657  11.007   2.793  1.00  4.12           H  
ATOM   4151  HE2 PHE A 270      -0.707   7.802   1.296  1.00  4.12           H  
ATOM   4152  HZ  PHE A 270       1.487   8.839   1.632  1.00  4.12           H  
ATOM   4153  N   GLN A 271      -5.708  10.585   2.192  1.00  1.91           N  
ATOM   4154  CA  GLN A 271      -6.657   9.685   1.525  1.00  2.27           C  
ATOM   4155  C   GLN A 271      -7.085  10.230   0.168  1.00  1.62           C  
ATOM   4156  O   GLN A 271      -7.069   9.500  -0.823  1.00  2.21           O  
ATOM   4157  CB  GLN A 271      -7.924   9.445   2.377  1.00  3.41           C  
ATOM   4158  CG  GLN A 271      -8.955   8.528   1.715  1.00  3.41           C  
ATOM   4159  CD  GLN A 271     -10.224   8.331   2.542  1.00  3.41           C  
ATOM   4160  OE1 GLN A 271     -10.255   8.609   3.744  1.00  3.41           O  
ATOM   4161  NE2 GLN A 271     -11.283   7.855   1.888  1.00  3.41           N  
ATOM   4162  H   GLN A 271      -5.877  10.841   3.157  1.00  2.29           H  
ATOM   4163  HA  GLN A 271      -6.167   8.726   1.363  1.00  2.72           H  
ATOM   4164 1HB  GLN A 271      -7.642   9.004   3.333  1.00  4.09           H  
ATOM   4165 2HB  GLN A 271      -8.420  10.389   2.586  1.00  4.09           H  
ATOM   4166 1HG  GLN A 271      -9.243   8.961   0.757  1.00  4.09           H  
ATOM   4167 2HG  GLN A 271      -8.500   7.551   1.556  1.00  4.09           H  
ATOM   4168 1HE2 GLN A 271     -12.160   7.707   2.356  1.00  4.09           H  
ATOM   4169 2HE2 GLN A 271     -11.216   7.647   0.911  1.00  4.09           H  
ATOM   4170  N   PHE A 272      -7.432  11.513   0.112  1.00  1.46           N  
ATOM   4171  CA  PHE A 272      -7.919  12.090  -1.136  1.00  1.62           C  
ATOM   4172  C   PHE A 272      -6.840  12.756  -1.998  1.00  1.62           C  
ATOM   4173  O   PHE A 272      -7.158  13.421  -2.983  1.00  2.17           O  
ATOM   4174  CB  PHE A 272      -8.978  13.119  -0.816  1.00  2.43           C  
ATOM   4175  CG  PHE A 272     -10.082  12.521  -0.022  1.00  2.43           C  
ATOM   4176  CD1 PHE A 272     -10.273  12.938   1.280  1.00  2.43           C  
ATOM   4177  CD2 PHE A 272     -10.891  11.520  -0.536  1.00  2.43           C  
ATOM   4178  CE1 PHE A 272     -11.247  12.376   2.066  1.00  2.43           C  
ATOM   4179  CE2 PHE A 272     -11.870  10.953   0.250  1.00  2.43           C  
ATOM   4180  CZ  PHE A 272     -12.040  11.383   1.552  1.00  2.43           C  
ATOM   4181  H   PHE A 272      -7.415  12.072   0.961  1.00  1.75           H  
ATOM   4182  HA  PHE A 272      -8.380  11.293  -1.717  1.00  1.94           H  
ATOM   4183 1HB  PHE A 272      -8.541  13.933  -0.243  1.00  2.92           H  
ATOM   4184 2HB  PHE A 272      -9.390  13.529  -1.735  1.00  2.92           H  
ATOM   4185  HD1 PHE A 272      -9.630  13.719   1.685  1.00  2.92           H  
ATOM   4186  HD2 PHE A 272     -10.739  11.177  -1.560  1.00  2.92           H  
ATOM   4187  HE1 PHE A 272     -11.383  12.710   3.094  1.00  2.92           H  
ATOM   4188  HE2 PHE A 272     -12.503  10.160  -0.146  1.00  2.92           H  
ATOM   4189  HZ  PHE A 272     -12.801  10.932   2.181  1.00  2.92           H  
ATOM   4190  N   TYR A 273      -5.567  12.589  -1.650  1.00  1.86           N  
ATOM   4191  CA  TYR A 273      -4.506  13.230  -2.417  1.00  2.15           C  
ATOM   4192  C   TYR A 273      -4.451  12.762  -3.850  1.00  2.16           C  
ATOM   4193  O   TYR A 273      -4.450  11.555  -4.128  1.00  3.48           O  
ATOM   4194  CB  TYR A 273      -3.144  12.991  -1.786  1.00  3.22           C  
ATOM   4195  CG  TYR A 273      -1.993  13.516  -2.625  1.00  3.22           C  
ATOM   4196  CD1 TYR A 273      -1.551  14.831  -2.530  1.00  3.22           C  
ATOM   4197  CD2 TYR A 273      -1.386  12.649  -3.520  1.00  3.22           C  
ATOM   4198  CE1 TYR A 273      -0.481  15.258  -3.307  1.00  3.22           C  
ATOM   4199  CE2 TYR A 273      -0.337  13.075  -4.300  1.00  3.22           C  
ATOM   4200  CZ  TYR A 273       0.130  14.368  -4.190  1.00  3.22           C  
ATOM   4201  OH  TYR A 273       1.223  14.749  -4.939  1.00  3.22           O  
ATOM   4202  H   TYR A 273      -5.309  12.019  -0.856  1.00  2.23           H  
ATOM   4203  HA  TYR A 273      -4.696  14.302  -2.433  1.00  2.58           H  
ATOM   4204 1HB  TYR A 273      -3.105  13.475  -0.809  1.00  3.87           H  
ATOM   4205 2HB  TYR A 273      -3.000  11.929  -1.631  1.00  3.87           H  
ATOM   4206  HD1 TYR A 273      -2.031  15.518  -1.835  1.00  3.87           H  
ATOM   4207  HD2 TYR A 273      -1.739  11.621  -3.601  1.00  3.87           H  
ATOM   4208  HE1 TYR A 273      -0.118  16.282  -3.218  1.00  3.87           H  
ATOM   4209  HE2 TYR A 273       0.139  12.383  -4.992  1.00  3.87           H  
ATOM   4210  HH  TYR A 273       1.364  15.699  -4.864  1.00  3.87           H  
ATOM   4211  N   PHE A 274      -4.381  13.732  -4.755  1.00  1.88           N  
ATOM   4212  CA  PHE A 274      -4.256  13.433  -6.158  1.00  2.83           C  
ATOM   4213  C   PHE A 274      -2.977  14.045  -6.728  1.00  2.66           C  
ATOM   4214  O   PHE A 274      -2.187  13.348  -7.355  1.00  4.46           O  
ATOM   4215  CB  PHE A 274      -5.433  13.920  -6.947  1.00  4.25           C  
ATOM   4216  CG  PHE A 274      -5.383  13.424  -8.359  1.00  4.25           C  
ATOM   4217  CD1 PHE A 274      -5.924  12.189  -8.677  1.00  4.25           C  
ATOM   4218  CD2 PHE A 274      -4.777  14.159  -9.362  1.00  4.25           C  
ATOM   4219  CE1 PHE A 274      -5.877  11.709  -9.971  1.00  4.25           C  
ATOM   4220  CE2 PHE A 274      -4.725  13.685 -10.656  1.00  4.25           C  
ATOM   4221  CZ  PHE A 274      -5.279  12.458 -10.961  1.00  4.25           C  
ATOM   4222  H   PHE A 274      -4.431  14.704  -4.467  1.00  2.26           H  
ATOM   4223  HA  PHE A 274      -4.200  12.352  -6.277  1.00  3.40           H  
ATOM   4224 1HB  PHE A 274      -6.353  13.566  -6.485  1.00  5.09           H  
ATOM   4225 2HB  PHE A 274      -5.454  15.008  -6.958  1.00  5.09           H  
ATOM   4226  HD1 PHE A 274      -6.395  11.596  -7.893  1.00  5.09           H  
ATOM   4227  HD2 PHE A 274      -4.342  15.125  -9.118  1.00  5.09           H  
ATOM   4228  HE1 PHE A 274      -6.311  10.738 -10.208  1.00  5.09           H  
ATOM   4229  HE2 PHE A 274      -4.247  14.277 -11.436  1.00  5.09           H  
ATOM   4230  HZ  PHE A 274      -5.240  12.081 -11.982  1.00  5.09           H  
ATOM   4231  N   GLU A 275      -2.780  15.356  -6.555  1.00  2.02           N  
ATOM   4232  CA  GLU A 275      -1.584  15.975  -7.136  1.00  2.12           C  
ATOM   4233  C   GLU A 275      -1.087  17.189  -6.370  1.00  2.09           C  
ATOM   4234  O   GLU A 275      -1.806  17.765  -5.561  1.00  3.23           O  
ATOM   4235  CB  GLU A 275      -1.851  16.403  -8.582  1.00  3.18           C  
ATOM   4236  CG  GLU A 275      -2.892  17.509  -8.731  1.00  3.18           C  
ATOM   4237  CD  GLU A 275      -3.181  17.858 -10.168  1.00  3.18           C  
ATOM   4238  OE1 GLU A 275      -2.617  17.241 -11.037  1.00  3.18           O  
ATOM   4239  OE2 GLU A 275      -3.995  18.725 -10.402  1.00  3.18           O  
ATOM   4240  H   GLU A 275      -3.441  15.912  -6.021  1.00  2.42           H  
ATOM   4241  HA  GLU A 275      -0.786  15.233  -7.136  1.00  2.54           H  
ATOM   4242 1HB  GLU A 275      -0.922  16.756  -9.031  1.00  3.82           H  
ATOM   4243 2HB  GLU A 275      -2.181  15.541  -9.160  1.00  3.82           H  
ATOM   4244 1HG  GLU A 275      -3.815  17.191  -8.248  1.00  3.82           H  
ATOM   4245 2HG  GLU A 275      -2.532  18.397  -8.213  1.00  3.82           H  
ATOM   4246  N   GLY A 276       0.156  17.581  -6.639  1.00  2.17           N  
ATOM   4247  CA  GLY A 276       0.734  18.774  -6.002  1.00  2.63           C  
ATOM   4248  C   GLY A 276       1.670  18.425  -4.849  1.00  2.91           C  
ATOM   4249  O   GLY A 276       2.076  17.277  -4.719  1.00  7.46           O  
ATOM   4250  H   GLY A 276       0.697  17.036  -7.309  1.00  2.60           H  
ATOM   4251 1HA  GLY A 276       1.281  19.348  -6.750  1.00  3.16           H  
ATOM   4252 2HA  GLY A 276      -0.067  19.416  -5.643  1.00  3.16           H  
ATOM   4253  N   VAL A 277       2.039  19.419  -4.037  1.00  2.38           N  
ATOM   4254  CA  VAL A 277       2.958  19.210  -2.907  1.00  2.09           C  
ATOM   4255  C   VAL A 277       2.179  19.053  -1.620  1.00  1.37           C  
ATOM   4256  O   VAL A 277       1.667  20.030  -1.077  1.00  2.50           O  
ATOM   4257  CB  VAL A 277       3.930  20.398  -2.733  1.00  3.13           C  
ATOM   4258  CG1 VAL A 277       4.853  20.132  -1.548  1.00  3.13           C  
ATOM   4259  CG2 VAL A 277       4.739  20.619  -3.998  1.00  3.13           C  
ATOM   4260  H   VAL A 277       1.650  20.339  -4.184  1.00  2.86           H  
ATOM   4261  HA  VAL A 277       3.533  18.300  -3.085  1.00  2.51           H  
ATOM   4262  HB  VAL A 277       3.353  21.295  -2.511  1.00  3.76           H  
ATOM   4263 1HG1 VAL A 277       5.522  20.981  -1.411  1.00  3.76           H  
ATOM   4264 2HG1 VAL A 277       4.256  19.990  -0.647  1.00  3.76           H  
ATOM   4265 3HG1 VAL A 277       5.440  19.234  -1.739  1.00  3.76           H  
ATOM   4266 1HG2 VAL A 277       5.406  21.468  -3.855  1.00  3.76           H  
ATOM   4267 2HG2 VAL A 277       5.328  19.732  -4.207  1.00  3.76           H  
ATOM   4268 3HG2 VAL A 277       4.068  20.821  -4.832  1.00  3.76           H  
ATOM   4269  N   TYR A 278       2.070  17.829  -1.137  1.00  1.10           N  
ATOM   4270  CA  TYR A 278       1.296  17.564   0.057  1.00  1.29           C  
ATOM   4271  C   TYR A 278       1.980  18.103   1.303  1.00  2.09           C  
ATOM   4272  O   TYR A 278       3.158  17.826   1.558  1.00  3.81           O  
ATOM   4273  CB  TYR A 278       1.047  16.081   0.194  1.00  1.94           C  
ATOM   4274  CG  TYR A 278       0.095  15.727   1.300  1.00  1.94           C  
ATOM   4275  CD1 TYR A 278      -1.258  15.907   1.088  1.00  1.94           C  
ATOM   4276  CD2 TYR A 278       0.553  15.224   2.507  1.00  1.94           C  
ATOM   4277  CE1 TYR A 278      -2.155  15.580   2.071  1.00  1.94           C  
ATOM   4278  CE2 TYR A 278      -0.350  14.897   3.496  1.00  1.94           C  
ATOM   4279  CZ  TYR A 278      -1.701  15.068   3.278  1.00  1.94           C  
ATOM   4280  OH  TYR A 278      -2.607  14.735   4.260  1.00  1.94           O  
ATOM   4281  H   TYR A 278       2.533  17.060  -1.596  1.00  1.32           H  
ATOM   4282  HA  TYR A 278       0.337  18.069  -0.036  1.00  1.55           H  
ATOM   4283 1HB  TYR A 278       0.649  15.688  -0.740  1.00  2.32           H  
ATOM   4284 2HB  TYR A 278       1.989  15.580   0.381  1.00  2.32           H  
ATOM   4285  HD1 TYR A 278      -1.612  16.307   0.139  1.00  2.32           H  
ATOM   4286  HD2 TYR A 278       1.619  15.085   2.675  1.00  2.32           H  
ATOM   4287  HE1 TYR A 278      -3.215  15.721   1.892  1.00  2.32           H  
ATOM   4288  HE2 TYR A 278       0.007  14.499   4.445  1.00  2.32           H  
ATOM   4289  HH  TYR A 278      -2.164  14.225   4.939  1.00  2.32           H  
ATOM   4290  N   THR A 279       1.228  18.866   2.089  1.00  2.41           N  
ATOM   4291  CA  THR A 279       1.757  19.445   3.312  1.00  3.69           C  
ATOM   4292  C   THR A 279       0.971  19.053   4.558  1.00  4.17           C  
ATOM   4293  O   THR A 279       1.467  19.221   5.676  1.00  4.96           O  
ATOM   4294  CB  THR A 279       1.810  20.980   3.230  1.00  5.54           C  
ATOM   4295  OG1 THR A 279       0.488  21.497   3.036  1.00  5.54           O  
ATOM   4296  CG2 THR A 279       2.719  21.423   2.097  1.00  5.54           C  
ATOM   4297  H   THR A 279       0.274  19.057   1.820  1.00  2.89           H  
ATOM   4298  HA  THR A 279       2.772  19.084   3.435  1.00  4.43           H  
ATOM   4299  HB  THR A 279       2.203  21.373   4.168  1.00  6.64           H  
ATOM   4300  HG1 THR A 279      -0.075  21.210   3.760  1.00  6.64           H  
ATOM   4301 1HG2 THR A 279       2.753  22.511   2.064  1.00  6.64           H  
ATOM   4302 2HG2 THR A 279       3.721  21.037   2.268  1.00  6.64           H  
ATOM   4303 3HG2 THR A 279       2.340  21.042   1.152  1.00  6.64           H  
ATOM   4304  N   GLY A 280      -0.234  18.524   4.384  1.00  4.87           N  
ATOM   4305  CA  GLY A 280      -1.041  18.135   5.533  1.00  5.78           C  
ATOM   4306  C   GLY A 280      -2.491  17.893   5.137  1.00  5.34           C  
ATOM   4307  O   GLY A 280      -3.106  18.901   4.796  1.00 25.31           O  
ATOM   4308  H   GLY A 280      -0.604  18.395   3.454  1.00  5.84           H  
ATOM   4309 1HA  GLY A 280      -0.621  17.232   5.970  1.00  6.94           H  
ATOM   4310 2HA  GLY A 280      -0.989  18.919   6.288  1.00  6.94           H  
ATOM   4311  N   ASP A 281      -3.112  17.011   5.925  1.00  5.30           N  
ATOM   4312  CA  ASP A 281      -2.855  17.008   7.369  1.00  5.52           C  
ATOM   4313  C   ASP A 281      -2.373  15.661   7.914  1.00  4.77           C  
ATOM   4314  O   ASP A 281      -3.178  14.784   8.231  1.00 16.08           O  
ATOM   4315  CB  ASP A 281      -4.126  17.429   8.114  1.00  8.28           C  
ATOM   4316  CG  ASP A 281      -3.940  17.540   9.621  1.00  8.28           C  
ATOM   4317  OD1 ASP A 281      -2.890  17.183  10.100  1.00  8.28           O  
ATOM   4318  OD2 ASP A 281      -4.851  17.982  10.280  1.00  8.28           O  
ATOM   4319  H   ASP A 281      -3.090  16.083   5.530  1.00  6.36           H  
ATOM   4320  HA  ASP A 281      -2.086  17.745   7.588  1.00  6.62           H  
ATOM   4321 1HB  ASP A 281      -4.462  18.395   7.734  1.00  9.94           H  
ATOM   4322 2HB  ASP A 281      -4.919  16.708   7.913  1.00  9.94           H  
ATOM   4323  N   CYS A 282      -1.054  15.518   8.023  1.00  2.69           N  
ATOM   4324  CA  CYS A 282      -0.410  14.340   8.598  1.00  1.92           C  
ATOM   4325  C   CYS A 282       0.607  14.750   9.657  1.00  2.05           C  
ATOM   4326  O   CYS A 282       1.127  15.867   9.627  1.00  2.89           O  
ATOM   4327  CB  CYS A 282       0.261  13.500   7.528  1.00  2.88           C  
ATOM   4328  SG  CYS A 282      -0.898  12.745   6.377  1.00  2.88           S  
ATOM   4329  H   CYS A 282      -0.469  16.282   7.721  1.00  3.23           H  
ATOM   4330  HA  CYS A 282      -1.175  13.727   9.076  1.00  2.30           H  
ATOM   4331 1HB  CYS A 282       0.944  14.129   6.958  1.00  3.46           H  
ATOM   4332 2HB  CYS A 282       0.847  12.710   7.991  1.00  3.46           H  
ATOM   4333  HG  CYS A 282      -1.430  11.905   7.261  1.00  3.46           H  
ATOM   4334  N   GLY A 283       0.883  13.850  10.596  1.00  2.37           N  
ATOM   4335  CA  GLY A 283       1.813  14.136  11.680  1.00  3.46           C  
ATOM   4336  C   GLY A 283       2.901  13.078  11.803  1.00  2.58           C  
ATOM   4337  O   GLY A 283       3.493  12.654  10.811  1.00  3.05           O  
ATOM   4338  H   GLY A 283       0.440  12.939  10.564  1.00  2.84           H  
ATOM   4339 1HA  GLY A 283       2.271  15.110  11.514  1.00  4.15           H  
ATOM   4340 2HA  GLY A 283       1.262  14.201  12.617  1.00  4.15           H  
ATOM   4341  N   THR A 284       3.163  12.670  13.043  1.00  2.06           N  
ATOM   4342  CA  THR A 284       4.192  11.684  13.362  1.00  1.82           C  
ATOM   4343  C   THR A 284       3.612  10.285  13.558  1.00  1.72           C  
ATOM   4344  O   THR A 284       4.332   9.344  13.900  1.00  1.83           O  
ATOM   4345  CB  THR A 284       4.951  12.098  14.635  1.00  2.73           C  
ATOM   4346  OG1 THR A 284       4.035  12.168  15.737  1.00  2.73           O  
ATOM   4347  CG2 THR A 284       5.600  13.456  14.436  1.00  2.73           C  
ATOM   4348  H   THR A 284       2.627  13.069  13.802  1.00  2.47           H  
ATOM   4349  HA  THR A 284       4.899  11.642  12.533  1.00  2.18           H  
ATOM   4350  HB  THR A 284       5.718  11.360  14.859  1.00  3.28           H  
ATOM   4351  HG1 THR A 284       4.514  12.400  16.536  1.00  3.28           H  
ATOM   4352 1HG2 THR A 284       6.134  13.741  15.343  1.00  3.28           H  
ATOM   4353 2HG2 THR A 284       6.302  13.406  13.604  1.00  3.28           H  
ATOM   4354 3HG2 THR A 284       4.833  14.198  14.219  1.00  3.28           H  
ATOM   4355  N   ASP A 285       2.307  10.146  13.350  1.00  1.89           N  
ATOM   4356  CA  ASP A 285       1.645   8.867  13.547  1.00  2.17           C  
ATOM   4357  C   ASP A 285       1.925   7.939  12.373  1.00  1.69           C  
ATOM   4358  O   ASP A 285       1.122   7.825  11.452  1.00  1.74           O  
ATOM   4359  CB  ASP A 285       0.134   9.074  13.714  1.00  3.25           C  
ATOM   4360  CG  ASP A 285      -0.606   7.792  14.068  1.00  3.25           C  
ATOM   4361  OD1 ASP A 285       0.031   6.768  14.099  1.00  3.25           O  
ATOM   4362  OD2 ASP A 285      -1.786   7.845  14.318  1.00  3.25           O  
ATOM   4363  H   ASP A 285       1.753  10.936  13.057  1.00  2.27           H  
ATOM   4364  HA  ASP A 285       2.038   8.405  14.453  1.00  2.60           H  
ATOM   4365 1HB  ASP A 285      -0.048   9.810  14.498  1.00  3.91           H  
ATOM   4366 2HB  ASP A 285      -0.283   9.473  12.788  1.00  3.91           H  
ATOM   4367  N   LEU A 286       3.061   7.251  12.437  1.00  1.70           N  
ATOM   4368  CA  LEU A 286       3.486   6.382  11.350  1.00  1.73           C  
ATOM   4369  C   LEU A 286       2.549   5.186  11.222  1.00  2.35           C  
ATOM   4370  O   LEU A 286       2.200   4.552  12.224  1.00  3.31           O  
ATOM   4371  CB  LEU A 286       4.911   5.879  11.614  1.00  2.59           C  
ATOM   4372  CG  LEU A 286       5.987   6.963  11.756  1.00  2.59           C  
ATOM   4373  CD1 LEU A 286       7.337   6.305  12.012  1.00  2.59           C  
ATOM   4374  CD2 LEU A 286       6.010   7.823  10.524  1.00  2.59           C  
ATOM   4375  H   LEU A 286       3.662   7.399  13.239  1.00  2.04           H  
ATOM   4376  HA  LEU A 286       3.461   6.947  10.419  1.00  2.08           H  
ATOM   4377 1HB  LEU A 286       4.909   5.294  12.532  1.00  3.11           H  
ATOM   4378 2HB  LEU A 286       5.208   5.226  10.793  1.00  3.11           H  
ATOM   4379  HG  LEU A 286       5.758   7.587  12.620  1.00  3.11           H  
ATOM   4380 1HD1 LEU A 286       8.099   7.074  12.134  1.00  3.11           H  
ATOM   4381 2HD1 LEU A 286       7.282   5.703  12.919  1.00  3.11           H  
ATOM   4382 3HD1 LEU A 286       7.597   5.667  11.169  1.00  3.11           H  
ATOM   4383 1HD2 LEU A 286       6.776   8.586  10.639  1.00  3.11           H  
ATOM   4384 2HD2 LEU A 286       6.240   7.203   9.667  1.00  3.11           H  
ATOM   4385 3HD2 LEU A 286       5.037   8.294  10.384  1.00  3.11           H  
ATOM   4386  N   ASP A 287       2.151   4.862   9.996  1.00  2.89           N  
ATOM   4387  CA  ASP A 287       1.198   3.781   9.785  1.00  4.24           C  
ATOM   4388  C   ASP A 287       1.315   3.041   8.447  1.00  1.46           C  
ATOM   4389  O   ASP A 287       0.593   2.069   8.218  1.00  3.65           O  
ATOM   4390  CB  ASP A 287      -0.219   4.337   9.951  1.00  6.36           C  
ATOM   4391  CG  ASP A 287      -0.543   5.400   8.916  1.00  6.36           C  
ATOM   4392  OD1 ASP A 287       0.173   5.480   7.950  1.00  6.36           O  
ATOM   4393  OD2 ASP A 287      -1.475   6.144   9.101  1.00  6.36           O  
ATOM   4394  H   ASP A 287       2.463   5.409   9.199  1.00  3.47           H  
ATOM   4395  HA  ASP A 287       1.381   3.036  10.576  1.00  5.09           H  
ATOM   4396 1HB  ASP A 287      -0.944   3.530   9.865  1.00  7.63           H  
ATOM   4397 2HB  ASP A 287      -0.327   4.772  10.945  1.00  7.63           H  
ATOM   4398  N   HIS A 288       2.216   3.458   7.554  1.00  1.50           N  
ATOM   4399  CA  HIS A 288       2.255   2.765   6.274  1.00  3.89           C  
ATOM   4400  C   HIS A 288       3.618   2.812   5.606  1.00  2.03           C  
ATOM   4401  O   HIS A 288       4.311   3.830   5.623  1.00  3.86           O  
ATOM   4402  CB  HIS A 288       1.223   3.420   5.360  1.00  5.83           C  
ATOM   4403  CG  HIS A 288       0.840   2.673   4.122  1.00  5.83           C  
ATOM   4404  ND1 HIS A 288       1.538   2.747   2.931  1.00  5.83           N  
ATOM   4405  CD2 HIS A 288      -0.192   1.837   3.905  1.00  5.83           C  
ATOM   4406  CE1 HIS A 288       0.914   2.009   2.028  1.00  5.83           C  
ATOM   4407  NE2 HIS A 288      -0.130   1.439   2.599  1.00  5.83           N  
ATOM   4408  H   HIS A 288       2.805   4.262   7.721  1.00  1.80           H  
ATOM   4409  HA  HIS A 288       1.982   1.720   6.407  1.00  4.67           H  
ATOM   4410 1HB  HIS A 288       0.312   3.605   5.931  1.00  7.00           H  
ATOM   4411 2HB  HIS A 288       1.607   4.390   5.050  1.00  7.00           H  
ATOM   4412  HD1 HIS A 288       2.537   2.763   2.884  1.00  7.00           H  
ATOM   4413  HD2 HIS A 288      -0.988   1.477   4.550  1.00  7.00           H  
ATOM   4414  HE1 HIS A 288       1.300   1.936   1.012  1.00  7.00           H  
ATOM   4415  N   GLY A 289       4.004   1.690   5.013  1.00  2.14           N  
ATOM   4416  CA  GLY A 289       5.279   1.610   4.333  1.00  1.48           C  
ATOM   4417  C   GLY A 289       5.156   2.174   2.933  1.00  1.03           C  
ATOM   4418  O   GLY A 289       4.189   1.903   2.223  1.00  1.64           O  
ATOM   4419  H   GLY A 289       3.401   0.882   5.032  1.00  2.57           H  
ATOM   4420 1HA  GLY A 289       6.032   2.164   4.894  1.00  1.78           H  
ATOM   4421 2HA  GLY A 289       5.606   0.572   4.287  1.00  1.78           H  
ATOM   4422  N   VAL A 290       6.132   2.984   2.559  1.00  0.84           N  
ATOM   4423  CA  VAL A 290       6.210   3.624   1.257  1.00  0.78           C  
ATOM   4424  C   VAL A 290       7.659   3.636   0.791  1.00  0.96           C  
ATOM   4425  O   VAL A 290       8.546   3.240   1.541  1.00  1.47           O  
ATOM   4426  CB  VAL A 290       5.662   5.054   1.310  1.00  1.17           C  
ATOM   4427  CG1 VAL A 290       4.189   5.077   1.696  1.00  1.17           C  
ATOM   4428  CG2 VAL A 290       6.481   5.859   2.307  1.00  1.17           C  
ATOM   4429  H   VAL A 290       6.868   3.177   3.219  1.00  1.01           H  
ATOM   4430  HA  VAL A 290       5.616   3.050   0.546  1.00  0.94           H  
ATOM   4431  HB  VAL A 290       5.741   5.482   0.320  1.00  1.40           H  
ATOM   4432 1HG1 VAL A 290       3.833   6.104   1.693  1.00  1.40           H  
ATOM   4433 2HG1 VAL A 290       3.616   4.496   0.974  1.00  1.40           H  
ATOM   4434 3HG1 VAL A 290       4.056   4.656   2.691  1.00  1.40           H  
ATOM   4435 1HG2 VAL A 290       6.118   6.884   2.335  1.00  1.40           H  
ATOM   4436 2HG2 VAL A 290       6.381   5.418   3.295  1.00  1.40           H  
ATOM   4437 3HG2 VAL A 290       7.527   5.853   2.005  1.00  1.40           H  
ATOM   4438  N   VAL A 291       7.916   4.042  -0.448  1.00  0.98           N  
ATOM   4439  CA  VAL A 291       9.309   4.075  -0.883  1.00  1.47           C  
ATOM   4440  C   VAL A 291       9.783   5.429  -1.382  1.00  0.89           C  
ATOM   4441  O   VAL A 291       9.197   6.048  -2.273  1.00  0.98           O  
ATOM   4442  CB  VAL A 291       9.582   3.027  -1.975  1.00  2.21           C  
ATOM   4443  CG1 VAL A 291      11.032   3.115  -2.428  1.00  2.21           C  
ATOM   4444  CG2 VAL A 291       9.313   1.648  -1.425  1.00  2.21           C  
ATOM   4445  H   VAL A 291       7.162   4.329  -1.056  1.00  1.18           H  
ATOM   4446  HA  VAL A 291       9.926   3.809  -0.027  1.00  1.76           H  
ATOM   4447  HB  VAL A 291       8.949   3.218  -2.837  1.00  2.65           H  
ATOM   4448 1HG1 VAL A 291      11.217   2.370  -3.202  1.00  2.65           H  
ATOM   4449 2HG1 VAL A 291      11.232   4.107  -2.827  1.00  2.65           H  
ATOM   4450 3HG1 VAL A 291      11.690   2.926  -1.581  1.00  2.65           H  
ATOM   4451 1HG2 VAL A 291       9.526   0.925  -2.201  1.00  2.65           H  
ATOM   4452 2HG2 VAL A 291       9.961   1.462  -0.568  1.00  2.65           H  
ATOM   4453 3HG2 VAL A 291       8.270   1.565  -1.119  1.00  2.65           H  
ATOM   4454  N   ALA A 292      10.862   5.896  -0.779  1.00  0.80           N  
ATOM   4455  CA  ALA A 292      11.504   7.124  -1.186  1.00  0.76           C  
ATOM   4456  C   ALA A 292      12.179   6.887  -2.526  1.00  0.95           C  
ATOM   4457  O   ALA A 292      13.322   6.426  -2.578  1.00  1.88           O  
ATOM   4458  CB  ALA A 292      12.492   7.591  -0.136  1.00  1.14           C  
ATOM   4459  H   ALA A 292      11.288   5.349  -0.048  1.00  0.96           H  
ATOM   4460  HA  ALA A 292      10.738   7.888  -1.320  1.00  0.91           H  
ATOM   4461 1HB  ALA A 292      12.951   8.523  -0.464  1.00  1.37           H  
ATOM   4462 2HB  ALA A 292      11.971   7.756   0.805  1.00  1.37           H  
ATOM   4463 3HB  ALA A 292      13.259   6.835  -0.001  1.00  1.37           H  
ATOM   4464  N   VAL A 293      11.445   7.138  -3.610  1.00  1.07           N  
ATOM   4465  CA  VAL A 293      11.987   6.917  -4.949  1.00  1.96           C  
ATOM   4466  C   VAL A 293      12.616   8.188  -5.518  1.00  1.27           C  
ATOM   4467  O   VAL A 293      13.286   8.147  -6.550  1.00  3.87           O  
ATOM   4468  CB  VAL A 293      10.913   6.369  -5.922  1.00  2.94           C  
ATOM   4469  CG1 VAL A 293      10.358   5.047  -5.422  1.00  2.94           C  
ATOM   4470  CG2 VAL A 293       9.790   7.363  -6.071  1.00  2.94           C  
ATOM   4471  H   VAL A 293      10.502   7.498  -3.484  1.00  1.28           H  
ATOM   4472  HA  VAL A 293      12.767   6.160  -4.874  1.00  2.35           H  
ATOM   4473  HB  VAL A 293      11.376   6.191  -6.891  1.00  3.53           H  
ATOM   4474 1HG1 VAL A 293       9.618   4.672  -6.131  1.00  3.53           H  
ATOM   4475 2HG1 VAL A 293      11.168   4.324  -5.328  1.00  3.53           H  
ATOM   4476 3HG1 VAL A 293       9.887   5.193  -4.453  1.00  3.53           H  
ATOM   4477 1HG2 VAL A 293       9.049   6.975  -6.770  1.00  3.53           H  
ATOM   4478 2HG2 VAL A 293       9.321   7.531  -5.102  1.00  3.53           H  
ATOM   4479 3HG2 VAL A 293      10.191   8.302  -6.450  1.00  3.53           H  
ATOM   4480  N   GLY A 294      12.444   9.318  -4.839  1.00  1.86           N  
ATOM   4481  CA  GLY A 294      13.135  10.506  -5.304  1.00  1.57           C  
ATOM   4482  C   GLY A 294      12.877  11.748  -4.475  1.00  2.59           C  
ATOM   4483  O   GLY A 294      12.289  11.680  -3.397  1.00  4.03           O  
ATOM   4484  H   GLY A 294      11.828   9.359  -4.037  1.00  2.23           H  
ATOM   4485 1HA  GLY A 294      14.206  10.309  -5.341  1.00  1.88           H  
ATOM   4486 2HA  GLY A 294      12.817  10.698  -6.326  1.00  1.88           H  
ATOM   4487  N   TYR A 295      13.353  12.878  -4.988  1.00  5.18           N  
ATOM   4488  CA  TYR A 295      13.146  14.198  -4.400  1.00  2.02           C  
ATOM   4489  C   TYR A 295      13.594  15.283  -5.389  1.00  2.68           C  
ATOM   4490  O   TYR A 295      14.328  15.005  -6.336  1.00 10.56           O  
ATOM   4491  CB  TYR A 295      13.865  14.327  -3.051  1.00  3.03           C  
ATOM   4492  CG  TYR A 295      15.360  14.122  -3.080  1.00  3.03           C  
ATOM   4493  CD1 TYR A 295      16.187  15.199  -3.337  1.00  3.03           C  
ATOM   4494  CD2 TYR A 295      15.903  12.872  -2.823  1.00  3.03           C  
ATOM   4495  CE1 TYR A 295      17.552  15.027  -3.348  1.00  3.03           C  
ATOM   4496  CE2 TYR A 295      17.272  12.699  -2.834  1.00  3.03           C  
ATOM   4497  CZ  TYR A 295      18.095  13.774  -3.098  1.00  3.03           C  
ATOM   4498  OH  TYR A 295      19.459  13.606  -3.120  1.00  3.03           O  
ATOM   4499  H   TYR A 295      13.853  12.806  -5.862  1.00  6.22           H  
ATOM   4500  HA  TYR A 295      12.077  14.333  -4.230  1.00  2.42           H  
ATOM   4501 1HB  TYR A 295      13.675  15.316  -2.642  1.00  3.64           H  
ATOM   4502 2HB  TYR A 295      13.444  13.609  -2.355  1.00  3.64           H  
ATOM   4503  HD1 TYR A 295      15.761  16.183  -3.531  1.00  3.64           H  
ATOM   4504  HD2 TYR A 295      15.251  12.026  -2.614  1.00  3.64           H  
ATOM   4505  HE1 TYR A 295      18.199  15.877  -3.553  1.00  3.64           H  
ATOM   4506  HE2 TYR A 295      17.704  11.719  -2.635  1.00  3.64           H  
ATOM   4507  HH  TYR A 295      19.856  14.315  -3.637  1.00  3.64           H  
ATOM   4508  N   GLY A 296      13.185  16.527  -5.170  1.00  5.00           N  
ATOM   4509  CA  GLY A 296      13.580  17.590  -6.095  1.00  5.42           C  
ATOM   4510  C   GLY A 296      12.937  18.925  -5.769  1.00  4.89           C  
ATOM   4511  O   GLY A 296      12.475  19.144  -4.650  1.00  4.26           O  
ATOM   4512  H   GLY A 296      12.589  16.723  -4.380  1.00  6.00           H  
ATOM   4513 1HA  GLY A 296      14.664  17.696  -6.074  1.00  6.50           H  
ATOM   4514 2HA  GLY A 296      13.312  17.298  -7.110  1.00  6.50           H  
ATOM   4515  N   THR A 297      12.945  19.838  -6.742  1.00  7.40           N  
ATOM   4516  CA  THR A 297      12.333  21.152  -6.557  1.00  9.23           C  
ATOM   4517  C   THR A 297      11.361  21.488  -7.684  1.00 16.30           C  
ATOM   4518  O   THR A 297      11.475  20.962  -8.793  1.00 24.90           O  
ATOM   4519  CB  THR A 297      13.389  22.271  -6.472  1.00 13.85           C  
ATOM   4520  OG1 THR A 297      14.128  22.327  -7.699  1.00 13.85           O  
ATOM   4521  CG2 THR A 297      14.339  22.043  -5.311  1.00 13.85           C  
ATOM   4522  H   THR A 297      13.362  19.608  -7.633  1.00  8.88           H  
ATOM   4523  HA  THR A 297      11.781  21.133  -5.626  1.00 11.08           H  
ATOM   4524  HB  THR A 297      12.881  23.224  -6.327  1.00 16.61           H  
ATOM   4525  HG1 THR A 297      13.529  22.532  -8.421  1.00 16.61           H  
ATOM   4526 1HG2 THR A 297      15.063  22.856  -5.270  1.00 16.61           H  
ATOM   4527 2HG2 THR A 297      13.768  22.016  -4.386  1.00 16.61           H  
ATOM   4528 3HG2 THR A 297      14.863  21.098  -5.445  1.00 16.61           H  
ATOM   4529  N   THR A 298      10.415  22.383  -7.396  1.00 18.96           N  
ATOM   4530  CA  THR A 298       9.414  22.801  -8.374  1.00 31.67           C  
ATOM   4531  C   THR A 298       9.862  24.043  -9.108  1.00 37.58           C  
ATOM   4532  O   THR A 298      10.922  24.605  -8.829  1.00 35.88           O  
ATOM   4533  CB  THR A 298       8.057  23.152  -7.737  1.00 47.51           C  
ATOM   4534  OG1 THR A 298       8.209  24.355  -6.970  1.00 47.51           O  
ATOM   4535  CG2 THR A 298       7.552  22.027  -6.849  1.00 47.51           C  
ATOM   4536  H   THR A 298      10.369  22.750  -6.455  1.00 22.75           H  
ATOM   4537  HA  THR A 298       9.274  22.001  -9.101  1.00 38.00           H  
ATOM   4538  HB  THR A 298       7.323  23.327  -8.522  1.00 57.01           H  
ATOM   4539  HG1 THR A 298       7.347  24.720  -6.739  1.00 57.01           H  
ATOM   4540 1HG2 THR A 298       6.591  22.309  -6.418  1.00 57.01           H  
ATOM   4541 2HG2 THR A 298       7.430  21.122  -7.445  1.00 57.01           H  
ATOM   4542 3HG2 THR A 298       8.267  21.844  -6.052  1.00 57.01           H  
ATOM   4543  N   LEU A 299       9.010  24.501 -10.016  1.00 54.06           N  
ATOM   4544  CA  LEU A 299       9.265  25.694 -10.806  1.00 69.54           C  
ATOM   4545  C   LEU A 299       9.274  26.973  -9.963  1.00 58.37           C  
ATOM   4546  O   LEU A 299       9.766  28.005 -10.422  1.00 72.42           O  
ATOM   4547  CB  LEU A 299       8.206  25.818 -11.906  1.00104.31           C  
ATOM   4548  CG  LEU A 299       8.243  24.725 -12.980  1.00104.31           C  
ATOM   4549  CD1 LEU A 299       7.061  24.904 -13.922  1.00104.31           C  
ATOM   4550  CD2 LEU A 299       9.562  24.807 -13.733  1.00104.31           C  
ATOM   4551  H   LEU A 299       8.156  23.990 -10.182  1.00 64.87           H  
ATOM   4552  HA  LEU A 299      10.243  25.588 -11.274  1.00 83.45           H  
ATOM   4553 1HB  LEU A 299       7.220  25.798 -11.445  1.00125.17           H  
ATOM   4554 2HB  LEU A 299       8.333  26.779 -12.405  1.00125.17           H  
ATOM   4555  HG  LEU A 299       8.155  23.746 -12.510  1.00125.17           H  
ATOM   4556 1HD1 LEU A 299       7.079  24.123 -14.682  1.00125.17           H  
ATOM   4557 2HD1 LEU A 299       6.131  24.836 -13.356  1.00125.17           H  
ATOM   4558 3HD1 LEU A 299       7.123  25.879 -14.403  1.00125.17           H  
ATOM   4559 1HD2 LEU A 299       9.595  24.029 -14.496  1.00125.17           H  
ATOM   4560 2HD2 LEU A 299       9.650  25.785 -14.208  1.00125.17           H  
ATOM   4561 3HD2 LEU A 299      10.388  24.668 -13.036  1.00125.17           H  
ATOM   4562  N   ASP A 300       8.734  26.920  -8.738  1.00 41.40           N  
ATOM   4563  CA  ASP A 300       8.761  28.096  -7.884  1.00 37.64           C  
ATOM   4564  C   ASP A 300       9.700  27.883  -6.696  1.00 32.75           C  
ATOM   4565  O   ASP A 300       9.633  28.616  -5.709  1.00 33.58           O  
ATOM   4566  CB  ASP A 300       7.352  28.464  -7.395  1.00 56.46           C  
ATOM   4567  CG  ASP A 300       6.686  27.425  -6.498  1.00 56.46           C  
ATOM   4568  OD1 ASP A 300       7.283  26.409  -6.225  1.00 56.46           O  
ATOM   4569  OD2 ASP A 300       5.573  27.662  -6.094  1.00 56.46           O  
ATOM   4570  H   ASP A 300       8.329  26.063  -8.383  1.00 49.68           H  
ATOM   4571  HA  ASP A 300       9.142  28.936  -8.464  1.00 45.17           H  
ATOM   4572 1HB  ASP A 300       7.400  29.406  -6.848  1.00 67.75           H  
ATOM   4573 2HB  ASP A 300       6.708  28.628  -8.260  1.00 67.75           H  
ATOM   4574  N   GLY A 301      10.593  26.891  -6.801  1.00 31.29           N  
ATOM   4575  CA  GLY A 301      11.578  26.629  -5.761  1.00 31.08           C  
ATOM   4576  C   GLY A 301      11.052  25.836  -4.564  1.00 19.81           C  
ATOM   4577  O   GLY A 301      11.654  25.885  -3.489  1.00 21.18           O  
ATOM   4578  H   GLY A 301      10.612  26.297  -7.621  1.00 37.55           H  
ATOM   4579 1HA  GLY A 301      12.418  26.092  -6.202  1.00 37.30           H  
ATOM   4580 2HA  GLY A 301      11.976  27.580  -5.409  1.00 37.30           H  
ATOM   4581  N   THR A 302       9.947  25.104  -4.725  1.00 14.14           N  
ATOM   4582  CA  THR A 302       9.436  24.330  -3.599  1.00  7.76           C  
ATOM   4583  C   THR A 302      10.123  22.984  -3.555  1.00  6.06           C  
ATOM   4584  O   THR A 302      10.155  22.262  -4.545  1.00 10.38           O  
ATOM   4585  CB  THR A 302       7.908  24.119  -3.670  1.00 11.64           C  
ATOM   4586  OG1 THR A 302       7.237  25.385  -3.643  1.00 11.64           O  
ATOM   4587  CG2 THR A 302       7.440  23.272  -2.492  1.00 11.64           C  
ATOM   4588  H   THR A 302       9.459  25.066  -5.611  1.00 16.97           H  
ATOM   4589  HA  THR A 302       9.666  24.860  -2.675  1.00  9.31           H  
ATOM   4590  HB  THR A 302       7.654  23.609  -4.593  1.00 13.97           H  
ATOM   4591  HG1 THR A 302       7.304  25.801  -4.511  1.00 13.97           H  
ATOM   4592 1HG2 THR A 302       6.362  23.129  -2.556  1.00 13.97           H  
ATOM   4593 2HG2 THR A 302       7.937  22.303  -2.517  1.00 13.97           H  
ATOM   4594 3HG2 THR A 302       7.683  23.780  -1.560  1.00 13.97           H  
ATOM   4595  N   LYS A 303      10.698  22.657  -2.412  1.00  3.94           N  
ATOM   4596  CA  LYS A 303      11.402  21.396  -2.261  1.00  2.96           C  
ATOM   4597  C   LYS A 303      10.422  20.280  -1.940  1.00  2.22           C  
ATOM   4598  O   LYS A 303       9.469  20.489  -1.187  1.00  2.67           O  
ATOM   4599  CB  LYS A 303      12.450  21.514  -1.154  1.00  4.44           C  
ATOM   4600  CG  LYS A 303      13.586  22.480  -1.445  1.00  4.44           C  
ATOM   4601  CD  LYS A 303      14.566  22.547  -0.283  1.00  4.44           C  
ATOM   4602  CE  LYS A 303      15.691  23.535  -0.568  1.00  4.44           C  
ATOM   4603  NZ  LYS A 303      16.633  23.660   0.581  1.00  4.44           N  
ATOM   4604  H   LYS A 303      10.644  23.293  -1.628  1.00  4.73           H  
ATOM   4605  HA  LYS A 303      11.899  21.156  -3.200  1.00  3.55           H  
ATOM   4606 1HB  LYS A 303      11.966  21.851  -0.240  1.00  5.33           H  
ATOM   4607 2HB  LYS A 303      12.888  20.539  -0.955  1.00  5.33           H  
ATOM   4608 1HG  LYS A 303      14.125  22.153  -2.331  1.00  5.33           H  
ATOM   4609 2HG  LYS A 303      13.183  23.476  -1.630  1.00  5.33           H  
ATOM   4610 1HD  LYS A 303      14.039  22.858   0.620  1.00  5.33           H  
ATOM   4611 2HD  LYS A 303      14.995  21.560  -0.110  1.00  5.33           H  
ATOM   4612 1HE  LYS A 303      16.246  23.202  -1.443  1.00  5.33           H  
ATOM   4613 2HE  LYS A 303      15.260  24.515  -0.777  1.00  5.33           H  
ATOM   4614 1HZ  LYS A 303      17.359  24.324   0.350  1.00  5.33           H  
ATOM   4615 2HZ  LYS A 303      16.130  23.983   1.396  1.00  5.33           H  
ATOM   4616 3HZ  LYS A 303      17.050  22.762   0.777  1.00  5.33           H  
ATOM   4617  N   TYR A 304      10.665  19.090  -2.487  1.00  2.45           N  
ATOM   4618  CA  TYR A 304       9.776  17.966  -2.232  1.00  4.41           C  
ATOM   4619  C   TYR A 304      10.402  16.573  -2.330  1.00  1.64           C  
ATOM   4620  O   TYR A 304      11.481  16.389  -2.885  1.00  2.35           O  
ATOM   4621  CB  TYR A 304       8.614  17.997  -3.188  1.00  6.62           C  
ATOM   4622  CG  TYR A 304       9.025  17.853  -4.637  1.00  6.62           C  
ATOM   4623  CD1 TYR A 304       9.312  16.599  -5.163  1.00  6.62           C  
ATOM   4624  CD2 TYR A 304       9.058  18.965  -5.455  1.00  6.62           C  
ATOM   4625  CE1 TYR A 304       9.648  16.467  -6.493  1.00  6.62           C  
ATOM   4626  CE2 TYR A 304       9.380  18.824  -6.788  1.00  6.62           C  
ATOM   4627  CZ  TYR A 304       9.680  17.586  -7.308  1.00  6.62           C  
ATOM   4628  OH  TYR A 304      10.005  17.457  -8.639  1.00  6.62           O  
ATOM   4629  H   TYR A 304      11.451  18.979  -3.108  1.00  2.94           H  
ATOM   4630  HA  TYR A 304       9.394  18.077  -1.222  1.00  5.29           H  
ATOM   4631 1HB  TYR A 304       7.932  17.189  -2.938  1.00  7.94           H  
ATOM   4632 2HB  TYR A 304       8.072  18.936  -3.077  1.00  7.94           H  
ATOM   4633  HD1 TYR A 304       9.273  15.719  -4.524  1.00  7.94           H  
ATOM   4634  HD2 TYR A 304       8.816  19.947  -5.050  1.00  7.94           H  
ATOM   4635  HE1 TYR A 304       9.877  15.488  -6.905  1.00  7.94           H  
ATOM   4636  HE2 TYR A 304       9.395  19.695  -7.438  1.00  7.94           H  
ATOM   4637  HH  TYR A 304      10.084  18.330  -9.034  1.00  7.94           H  
ATOM   4638  N   TRP A 305       9.671  15.594  -1.796  1.00  1.56           N  
ATOM   4639  CA  TRP A 305      10.005  14.176  -1.826  1.00  1.27           C  
ATOM   4640  C   TRP A 305       9.078  13.415  -2.751  1.00  1.32           C  
ATOM   4641  O   TRP A 305       7.887  13.699  -2.803  1.00  3.07           O  
ATOM   4642  CB  TRP A 305       9.881  13.546  -0.442  1.00  1.91           C  
ATOM   4643  CG  TRP A 305      10.948  13.919   0.520  1.00  1.91           C  
ATOM   4644  CD1 TRP A 305      10.928  14.880   1.483  1.00  1.91           C  
ATOM   4645  CD2 TRP A 305      12.239  13.286   0.606  1.00  1.91           C  
ATOM   4646  NE1 TRP A 305      12.125  14.888   2.162  1.00  1.91           N  
ATOM   4647  CE2 TRP A 305      12.935  13.916   1.633  1.00  1.91           C  
ATOM   4648  CE3 TRP A 305      12.846  12.245  -0.101  1.00  1.91           C  
ATOM   4649  CZ2 TRP A 305      14.221  13.543   1.973  1.00  1.91           C  
ATOM   4650  CZ3 TRP A 305      14.133  11.876   0.236  1.00  1.91           C  
ATOM   4651  CH2 TRP A 305      14.797  12.509   1.245  1.00  1.91           C  
ATOM   4652  H   TRP A 305       8.814  15.854  -1.339  1.00  1.87           H  
ATOM   4653  HA  TRP A 305      11.028  14.063  -2.183  1.00  1.52           H  
ATOM   4654 1HB  TRP A 305       8.926  13.834  -0.008  1.00  2.29           H  
ATOM   4655 2HB  TRP A 305       9.877  12.461  -0.538  1.00  2.29           H  
ATOM   4656  HD1 TRP A 305      10.090  15.546   1.687  1.00  2.29           H  
ATOM   4657  HE1 TRP A 305      12.375  15.513   2.921  1.00  2.29           H  
ATOM   4658  HE3 TRP A 305      12.314  11.741  -0.906  1.00  2.29           H  
ATOM   4659  HZ2 TRP A 305      14.778  14.027   2.771  1.00  2.29           H  
ATOM   4660  HZ3 TRP A 305      14.602  11.073  -0.324  1.00  2.29           H  
ATOM   4661  HH2 TRP A 305      15.806  12.192   1.486  1.00  2.29           H  
ATOM   4662  N   ILE A 306       9.606  12.418  -3.448  1.00  1.43           N  
ATOM   4663  CA  ILE A 306       8.789  11.586  -4.325  1.00  1.59           C  
ATOM   4664  C   ILE A 306       8.629  10.223  -3.661  1.00  1.59           C  
ATOM   4665  O   ILE A 306       9.603   9.475  -3.493  1.00  1.98           O  
ATOM   4666  CB  ILE A 306       9.419  11.405  -5.710  1.00  2.39           C  
ATOM   4667  CG1 ILE A 306       9.673  12.758  -6.365  1.00  2.39           C  
ATOM   4668  CG2 ILE A 306       8.460  10.604  -6.579  1.00  2.39           C  
ATOM   4669  CD1 ILE A 306      10.515  12.667  -7.618  1.00  2.39           C  
ATOM   4670  H   ILE A 306      10.588  12.227  -3.364  1.00  1.72           H  
ATOM   4671  HA  ILE A 306       7.805  12.039  -4.439  1.00  1.91           H  
ATOM   4672  HB  ILE A 306      10.365  10.878  -5.626  1.00  2.86           H  
ATOM   4673 1HG1 ILE A 306       8.718  13.214  -6.623  1.00  2.86           H  
ATOM   4674 2HG1 ILE A 306      10.185  13.409  -5.656  1.00  2.86           H  
ATOM   4675 1HG2 ILE A 306       8.894  10.462  -7.568  1.00  2.86           H  
ATOM   4676 2HG2 ILE A 306       8.272   9.638  -6.120  1.00  2.86           H  
ATOM   4677 3HG2 ILE A 306       7.518  11.146  -6.671  1.00  2.86           H  
ATOM   4678 1HD1 ILE A 306      10.659  13.663  -8.036  1.00  2.86           H  
ATOM   4679 2HD1 ILE A 306      11.485  12.233  -7.374  1.00  2.86           H  
ATOM   4680 3HD1 ILE A 306      10.012  12.037  -8.350  1.00  2.86           H  
ATOM   4681  N   VAL A 307       7.397   9.920  -3.266  1.00  1.42           N  
ATOM   4682  CA  VAL A 307       7.099   8.717  -2.514  1.00  1.57           C  
ATOM   4683  C   VAL A 307       6.115   7.744  -3.187  1.00  1.08           C  
ATOM   4684  O   VAL A 307       5.030   8.122  -3.625  1.00  1.57           O  
ATOM   4685  CB  VAL A 307       6.563   9.155  -1.148  1.00  2.35           C  
ATOM   4686  CG1 VAL A 307       6.145   7.965  -0.352  1.00  2.35           C  
ATOM   4687  CG2 VAL A 307       7.640   9.928  -0.398  1.00  2.35           C  
ATOM   4688  H   VAL A 307       6.640  10.568  -3.441  1.00  1.70           H  
ATOM   4689  HA  VAL A 307       8.037   8.190  -2.353  1.00  1.88           H  
ATOM   4690  HB  VAL A 307       5.697   9.787  -1.291  1.00  2.83           H  
ATOM   4691 1HG1 VAL A 307       5.759   8.293   0.613  1.00  2.83           H  
ATOM   4692 2HG1 VAL A 307       5.367   7.422  -0.889  1.00  2.83           H  
ATOM   4693 3HG1 VAL A 307       7.006   7.314  -0.199  1.00  2.83           H  
ATOM   4694 1HG2 VAL A 307       7.252  10.240   0.569  1.00  2.83           H  
ATOM   4695 2HG2 VAL A 307       8.510   9.288  -0.251  1.00  2.83           H  
ATOM   4696 3HG2 VAL A 307       7.929  10.808  -0.971  1.00  2.83           H  
ATOM   4697  N   ARG A 308       6.518   6.474  -3.255  1.00  0.87           N  
ATOM   4698  CA  ARG A 308       5.727   5.398  -3.857  1.00  1.22           C  
ATOM   4699  C   ARG A 308       4.898   4.614  -2.834  1.00  1.12           C  
ATOM   4700  O   ARG A 308       5.383   4.296  -1.752  1.00  2.25           O  
ATOM   4701  CB  ARG A 308       6.644   4.430  -4.568  1.00  1.83           C  
ATOM   4702  CG  ARG A 308       5.940   3.298  -5.279  1.00  1.83           C  
ATOM   4703  CD  ARG A 308       6.898   2.419  -5.985  1.00  1.83           C  
ATOM   4704  NE  ARG A 308       6.220   1.290  -6.582  1.00  1.83           N  
ATOM   4705  CZ  ARG A 308       6.829   0.237  -7.152  1.00  1.83           C  
ATOM   4706  NH1 ARG A 308       8.134   0.155  -7.220  1.00  1.83           N  
ATOM   4707  NH2 ARG A 308       6.127  -0.748  -7.667  1.00  1.83           N  
ATOM   4708  H   ARG A 308       7.425   6.240  -2.878  1.00  1.04           H  
ATOM   4709  HA  ARG A 308       5.047   5.839  -4.586  1.00  1.46           H  
ATOM   4710 1HB  ARG A 308       7.251   4.964  -5.294  1.00  2.20           H  
ATOM   4711 2HB  ARG A 308       7.323   3.985  -3.845  1.00  2.20           H  
ATOM   4712 1HG  ARG A 308       5.397   2.696  -4.552  1.00  2.20           H  
ATOM   4713 2HG  ARG A 308       5.241   3.704  -6.010  1.00  2.20           H  
ATOM   4714 1HD  ARG A 308       7.395   2.979  -6.776  1.00  2.20           H  
ATOM   4715 2HD  ARG A 308       7.639   2.042  -5.281  1.00  2.20           H  
ATOM   4716  HE  ARG A 308       5.210   1.292  -6.567  1.00  2.20           H  
ATOM   4717 1HH1 ARG A 308       8.720   0.886  -6.844  1.00  2.20           H  
ATOM   4718 2HH1 ARG A 308       8.525  -0.657  -7.679  1.00  2.20           H  
ATOM   4719 1HH2 ARG A 308       5.118  -0.734  -7.652  1.00  2.20           H  
ATOM   4720 2HH2 ARG A 308       6.624  -1.508  -8.109  1.00  2.20           H  
ATOM   4721  N   ASN A 309       3.663   4.254  -3.192  1.00  1.32           N  
ATOM   4722  CA  ASN A 309       2.813   3.487  -2.267  1.00  2.02           C  
ATOM   4723  C   ASN A 309       2.159   2.272  -2.915  1.00  1.51           C  
ATOM   4724  O   ASN A 309       2.404   1.973  -4.082  1.00  2.15           O  
ATOM   4725  CB  ASN A 309       1.752   4.384  -1.706  1.00  3.03           C  
ATOM   4726  CG  ASN A 309       0.914   4.888  -2.819  1.00  3.03           C  
ATOM   4727  OD1 ASN A 309       0.021   4.225  -3.364  1.00  3.03           O  
ATOM   4728  ND2 ASN A 309       1.237   6.081  -3.214  1.00  3.03           N  
ATOM   4729  H   ASN A 309       3.298   4.547  -4.094  1.00  1.58           H  
ATOM   4730  HA  ASN A 309       3.435   3.120  -1.450  1.00  2.42           H  
ATOM   4731 1HB  ASN A 309       1.130   3.854  -0.986  1.00  3.64           H  
ATOM   4732 2HB  ASN A 309       2.214   5.229  -1.194  1.00  3.64           H  
ATOM   4733 1HD2 ASN A 309       0.749   6.502  -3.977  1.00  3.64           H  
ATOM   4734 2HD2 ASN A 309       1.978   6.575  -2.761  1.00  3.64           H  
ATOM   4735  N   SER A 310       1.316   1.581  -2.141  1.00  1.94           N  
ATOM   4736  CA  SER A 310       0.640   0.369  -2.591  1.00  3.25           C  
ATOM   4737  C   SER A 310      -0.864   0.517  -2.691  1.00  2.08           C  
ATOM   4738  O   SER A 310      -1.606  -0.415  -2.376  1.00  2.30           O  
ATOM   4739  CB  SER A 310       0.926  -0.756  -1.641  1.00  4.88           C  
ATOM   4740  OG  SER A 310       0.505  -0.431  -0.349  1.00  4.88           O  
ATOM   4741  H   SER A 310       1.154   1.895  -1.195  1.00  2.33           H  
ATOM   4742  HA  SER A 310       1.027   0.111  -3.577  1.00  3.90           H  
ATOM   4743 1HB  SER A 310       0.432  -1.666  -1.979  1.00  5.85           H  
ATOM   4744 2HB  SER A 310       1.983  -0.940  -1.631  1.00  5.85           H  
ATOM   4745  HG  SER A 310       0.791  -1.156   0.212  1.00  5.85           H  
ATOM   4746  N   TRP A 311      -1.332   1.668  -3.150  1.00  2.06           N  
ATOM   4747  CA  TRP A 311      -2.768   1.864  -3.301  1.00  2.53           C  
ATOM   4748  C   TRP A 311      -3.195   1.945  -4.764  1.00  2.97           C  
ATOM   4749  O   TRP A 311      -4.251   2.502  -5.073  1.00  4.04           O  
ATOM   4750  CB  TRP A 311      -3.197   3.136  -2.586  1.00  3.79           C  
ATOM   4751  CG  TRP A 311      -3.082   3.075  -1.094  1.00  3.79           C  
ATOM   4752  CD1 TRP A 311      -3.010   1.972  -0.298  1.00  3.79           C  
ATOM   4753  CD2 TRP A 311      -3.029   4.204  -0.201  1.00  3.79           C  
ATOM   4754  NE1 TRP A 311      -2.903   2.344   1.022  1.00  3.79           N  
ATOM   4755  CE2 TRP A 311      -2.912   3.707   1.089  1.00  3.79           C  
ATOM   4756  CE3 TRP A 311      -3.071   5.573  -0.401  1.00  3.79           C  
ATOM   4757  CZ2 TRP A 311      -2.830   4.538   2.192  1.00  3.79           C  
ATOM   4758  CZ3 TRP A 311      -2.999   6.410   0.696  1.00  3.79           C  
ATOM   4759  CH2 TRP A 311      -2.878   5.907   1.961  1.00  3.79           C  
ATOM   4760  H   TRP A 311      -0.700   2.430  -3.372  1.00  2.47           H  
ATOM   4761  HA  TRP A 311      -3.281   1.019  -2.843  1.00  3.04           H  
ATOM   4762 1HB  TRP A 311      -2.581   3.965  -2.935  1.00  4.55           H  
ATOM   4763 2HB  TRP A 311      -4.222   3.369  -2.852  1.00  4.55           H  
ATOM   4764  HD1 TRP A 311      -3.032   0.944  -0.657  1.00  4.55           H  
ATOM   4765  HE1 TRP A 311      -2.837   1.746   1.834  1.00  4.55           H  
ATOM   4766  HE3 TRP A 311      -3.164   5.967  -1.403  1.00  4.55           H  
ATOM   4767  HZ2 TRP A 311      -2.737   4.154   3.201  1.00  4.55           H  
ATOM   4768  HZ3 TRP A 311      -3.040   7.482   0.526  1.00  4.55           H  
ATOM   4769  HH2 TRP A 311      -2.824   6.596   2.803  1.00  4.55           H  
ATOM   4770  N   GLY A 312      -2.380   1.382  -5.659  1.00  2.82           N  
ATOM   4771  CA  GLY A 312      -2.676   1.377  -7.085  1.00  3.48           C  
ATOM   4772  C   GLY A 312      -2.443   2.727  -7.773  1.00  2.77           C  
ATOM   4773  O   GLY A 312      -2.205   3.756  -7.136  1.00  3.37           O  
ATOM   4774  H   GLY A 312      -1.537   0.907  -5.357  1.00  3.38           H  
ATOM   4775 1HA  GLY A 312      -2.062   0.618  -7.570  1.00  4.18           H  
ATOM   4776 2HA  GLY A 312      -3.712   1.075  -7.229  1.00  4.18           H  
ATOM   4777  N   ALA A 313      -2.581   2.718  -9.097  1.00  2.47           N  
ATOM   4778  CA  ALA A 313      -2.401   3.914  -9.914  1.00  2.47           C  
ATOM   4779  C   ALA A 313      -3.652   4.800  -9.918  1.00  2.79           C  
ATOM   4780  O   ALA A 313      -3.677   5.844 -10.569  1.00  5.20           O  
ATOM   4781  CB  ALA A 313      -2.035   3.522 -11.334  1.00  3.71           C  
ATOM   4782  H   ALA A 313      -2.795   1.844  -9.557  1.00  2.96           H  
ATOM   4783  HA  ALA A 313      -1.586   4.490  -9.485  1.00  2.96           H  
ATOM   4784 1HB  ALA A 313      -1.868   4.420 -11.927  1.00  4.45           H  
ATOM   4785 2HB  ALA A 313      -1.126   2.921 -11.322  1.00  4.45           H  
ATOM   4786 3HB  ALA A 313      -2.846   2.944 -11.773  1.00  4.45           H  
ATOM   4787  N   ASP A 314      -4.682   4.390  -9.178  1.00  2.65           N  
ATOM   4788  CA  ASP A 314      -5.909   5.152  -9.062  1.00  3.39           C  
ATOM   4789  C   ASP A 314      -5.876   6.126  -7.879  1.00  4.57           C  
ATOM   4790  O   ASP A 314      -6.881   6.777  -7.588  1.00 14.45           O  
ATOM   4791  CB  ASP A 314      -7.099   4.209  -8.944  1.00  5.08           C  
ATOM   4792  CG  ASP A 314      -7.360   3.431 -10.225  1.00  5.08           C  
ATOM   4793  OD1 ASP A 314      -7.087   3.953 -11.279  1.00  5.08           O  
ATOM   4794  OD2 ASP A 314      -7.833   2.323 -10.139  1.00  5.08           O  
ATOM   4795  H   ASP A 314      -4.626   3.520  -8.675  1.00  3.18           H  
ATOM   4796  HA  ASP A 314      -6.032   5.737  -9.973  1.00  4.07           H  
ATOM   4797 1HB  ASP A 314      -6.927   3.502  -8.132  1.00  6.10           H  
ATOM   4798 2HB  ASP A 314      -7.990   4.783  -8.699  1.00  6.10           H  
ATOM   4799  N   TRP A 315      -4.721   6.233  -7.207  1.00  2.71           N  
ATOM   4800  CA  TRP A 315      -4.547   7.179  -6.109  1.00  2.57           C  
ATOM   4801  C   TRP A 315      -3.313   8.045  -6.337  1.00  2.05           C  
ATOM   4802  O   TRP A 315      -2.281   7.535  -6.771  1.00  2.51           O  
ATOM   4803  CB  TRP A 315      -4.378   6.432  -4.801  1.00  3.85           C  
ATOM   4804  CG  TRP A 315      -4.177   7.346  -3.651  1.00  3.85           C  
ATOM   4805  CD1 TRP A 315      -5.140   7.822  -2.832  1.00  3.85           C  
ATOM   4806  CD2 TRP A 315      -2.938   7.930  -3.183  1.00  3.85           C  
ATOM   4807  NE1 TRP A 315      -4.603   8.639  -1.881  1.00  3.85           N  
ATOM   4808  CE2 TRP A 315      -3.249   8.711  -2.083  1.00  3.85           C  
ATOM   4809  CE3 TRP A 315      -1.611   7.845  -3.612  1.00  3.85           C  
ATOM   4810  CZ2 TRP A 315      -2.279   9.399  -1.377  1.00  3.85           C  
ATOM   4811  CZ3 TRP A 315      -0.647   8.552  -2.907  1.00  3.85           C  
ATOM   4812  CH2 TRP A 315      -0.979   9.293  -1.815  1.00  3.85           C  
ATOM   4813  H   TRP A 315      -3.931   5.637  -7.442  1.00  3.25           H  
ATOM   4814  HA  TRP A 315      -5.423   7.825  -6.057  1.00  3.08           H  
ATOM   4815 1HB  TRP A 315      -5.260   5.820  -4.610  1.00  4.63           H  
ATOM   4816 2HB  TRP A 315      -3.519   5.763  -4.868  1.00  4.63           H  
ATOM   4817  HD1 TRP A 315      -6.197   7.585  -2.919  1.00  4.63           H  
ATOM   4818  HE1 TRP A 315      -5.144   9.094  -1.170  1.00  4.63           H  
ATOM   4819  HE3 TRP A 315      -1.343   7.243  -4.478  1.00  4.63           H  
ATOM   4820  HZ2 TRP A 315      -2.489  10.006  -0.509  1.00  4.63           H  
ATOM   4821  HZ3 TRP A 315       0.388   8.495  -3.239  1.00  4.63           H  
ATOM   4822  HH2 TRP A 315      -0.203   9.820  -1.270  1.00  4.63           H  
ATOM   4823  N   GLY A 316      -3.414   9.350  -6.055  1.00  2.16           N  
ATOM   4824  CA  GLY A 316      -2.271  10.232  -6.217  1.00  2.58           C  
ATOM   4825  C   GLY A 316      -1.871  10.364  -7.668  1.00  1.98           C  
ATOM   4826  O   GLY A 316      -2.683  10.191  -8.581  1.00  2.19           O  
ATOM   4827  H   GLY A 316      -4.268   9.755  -5.689  1.00  2.59           H  
ATOM   4828 1HA  GLY A 316      -2.504  11.212  -5.809  1.00  3.10           H  
ATOM   4829 2HA  GLY A 316      -1.430   9.845  -5.645  1.00  3.10           H  
ATOM   4830  N   GLU A 317      -0.600  10.663  -7.892  1.00  1.81           N  
ATOM   4831  CA  GLU A 317      -0.106  10.821  -9.245  1.00  1.80           C  
ATOM   4832  C   GLU A 317       0.350   9.469  -9.737  1.00  1.37           C  
ATOM   4833  O   GLU A 317       1.544   9.186  -9.793  1.00  1.22           O  
ATOM   4834  CB  GLU A 317       1.021  11.856  -9.299  1.00  2.70           C  
ATOM   4835  CG  GLU A 317       0.572  13.260  -8.901  1.00  2.70           C  
ATOM   4836  CD  GLU A 317       1.649  14.304  -8.993  1.00  2.70           C  
ATOM   4837  OE1 GLU A 317       2.702  14.020  -9.518  1.00  2.70           O  
ATOM   4838  OE2 GLU A 317       1.430  15.401  -8.522  1.00  2.70           O  
ATOM   4839  H   GLU A 317       0.040  10.762  -7.116  1.00  2.17           H  
ATOM   4840  HA  GLU A 317      -0.922  11.162  -9.884  1.00  2.16           H  
ATOM   4841 1HB  GLU A 317       1.827  11.556  -8.629  1.00  3.24           H  
ATOM   4842 2HB  GLU A 317       1.429  11.903 -10.309  1.00  3.24           H  
ATOM   4843 1HG  GLU A 317      -0.261  13.556  -9.537  1.00  3.24           H  
ATOM   4844 2HG  GLU A 317       0.212  13.222  -7.875  1.00  3.24           H  
ATOM   4845  N   GLN A 318      -0.633   8.649 -10.098  1.00  1.65           N  
ATOM   4846  CA  GLN A 318      -0.439   7.272 -10.538  1.00  1.69           C  
ATOM   4847  C   GLN A 318       0.359   6.443  -9.530  1.00  1.37           C  
ATOM   4848  O   GLN A 318       1.320   5.766  -9.898  1.00  1.44           O  
ATOM   4849  CB  GLN A 318       0.261   7.244 -11.899  1.00  2.54           C  
ATOM   4850  CG  GLN A 318      -0.549   7.870 -13.021  1.00  2.54           C  
ATOM   4851  CD  GLN A 318      -1.749   7.028 -13.412  1.00  2.54           C  
ATOM   4852  OE1 GLN A 318      -1.600   5.932 -13.958  1.00  2.54           O  
ATOM   4853  NE2 GLN A 318      -2.945   7.534 -13.134  1.00  2.54           N  
ATOM   4854  H   GLN A 318      -1.578   9.010 -10.019  1.00  1.98           H  
ATOM   4855  HA  GLN A 318      -1.417   6.810 -10.648  1.00  2.03           H  
ATOM   4856 1HB  GLN A 318       1.213   7.769 -11.836  1.00  3.04           H  
ATOM   4857 2HB  GLN A 318       0.475   6.212 -12.176  1.00  3.04           H  
ATOM   4858 1HG  GLN A 318      -0.910   8.845 -12.693  1.00  3.04           H  
ATOM   4859 2HG  GLN A 318       0.090   7.983 -13.897  1.00  3.04           H  
ATOM   4860 1HE2 GLN A 318      -3.772   7.020 -13.365  1.00  3.04           H  
ATOM   4861 2HE2 GLN A 318      -3.021   8.426 -12.688  1.00  3.04           H  
ATOM   4862  N   GLY A 319      -0.071   6.471  -8.265  1.00  1.24           N  
ATOM   4863  CA  GLY A 319       0.566   5.691  -7.212  1.00  1.30           C  
ATOM   4864  C   GLY A 319       1.711   6.411  -6.507  1.00  0.99           C  
ATOM   4865  O   GLY A 319       2.494   5.784  -5.785  1.00  2.31           O  
ATOM   4866  H   GLY A 319      -0.871   7.034  -8.011  1.00  1.49           H  
ATOM   4867 1HA  GLY A 319      -0.187   5.405  -6.477  1.00  1.56           H  
ATOM   4868 2HA  GLY A 319       0.937   4.773  -7.647  1.00  1.56           H  
ATOM   4869  N   TYR A 320       1.816   7.725  -6.712  1.00  1.17           N  
ATOM   4870  CA  TYR A 320       2.886   8.491  -6.083  1.00  1.40           C  
ATOM   4871  C   TYR A 320       2.392   9.754  -5.376  1.00  1.03           C  
ATOM   4872  O   TYR A 320       1.404  10.377  -5.771  1.00  1.45           O  
ATOM   4873  CB  TYR A 320       3.951   8.869  -7.121  1.00  2.10           C  
ATOM   4874  CG  TYR A 320       4.618   7.677  -7.774  1.00  2.10           C  
ATOM   4875  CD1 TYR A 320       4.098   7.168  -8.952  1.00  2.10           C  
ATOM   4876  CD2 TYR A 320       5.735   7.084  -7.201  1.00  2.10           C  
ATOM   4877  CE1 TYR A 320       4.676   6.079  -9.557  1.00  2.10           C  
ATOM   4878  CE2 TYR A 320       6.316   5.986  -7.810  1.00  2.10           C  
ATOM   4879  CZ  TYR A 320       5.786   5.485  -8.982  1.00  2.10           C  
ATOM   4880  OH  TYR A 320       6.351   4.396  -9.594  1.00  2.10           O  
ATOM   4881  H   TYR A 320       1.155   8.198  -7.311  1.00  1.40           H  
ATOM   4882  HA  TYR A 320       3.352   7.859  -5.330  1.00  1.68           H  
ATOM   4883 1HB  TYR A 320       3.494   9.475  -7.905  1.00  2.52           H  
ATOM   4884 2HB  TYR A 320       4.723   9.474  -6.646  1.00  2.52           H  
ATOM   4885  HD1 TYR A 320       3.224   7.627  -9.404  1.00  2.52           H  
ATOM   4886  HD2 TYR A 320       6.150   7.480  -6.274  1.00  2.52           H  
ATOM   4887  HE1 TYR A 320       4.257   5.684 -10.482  1.00  2.52           H  
ATOM   4888  HE2 TYR A 320       7.192   5.515  -7.367  1.00  2.52           H  
ATOM   4889  HH  TYR A 320       5.825   4.152 -10.360  1.00  2.52           H  
ATOM   4890  N   ILE A 321       3.121  10.151  -4.338  1.00  1.57           N  
ATOM   4891  CA  ILE A 321       2.809  11.374  -3.616  1.00  2.45           C  
ATOM   4892  C   ILE A 321       4.009  12.228  -3.384  1.00  1.24           C  
ATOM   4893  O   ILE A 321       5.082  11.757  -3.005  1.00  1.93           O  
ATOM   4894  CB  ILE A 321       2.137  11.104  -2.259  1.00  3.68           C  
ATOM   4895  CG1 ILE A 321       1.801  12.433  -1.563  1.00  3.68           C  
ATOM   4896  CG2 ILE A 321       3.008  10.258  -1.359  1.00  3.68           C  
ATOM   4897  CD1 ILE A 321       0.835  12.308  -0.420  1.00  3.68           C  
ATOM   4898  H   ILE A 321       3.909   9.590  -4.048  1.00  1.88           H  
ATOM   4899  HA  ILE A 321       2.117  11.950  -4.221  1.00  2.94           H  
ATOM   4900  HB  ILE A 321       1.207  10.596  -2.450  1.00  4.41           H  
ATOM   4901 1HG1 ILE A 321       2.724  12.859  -1.172  1.00  4.41           H  
ATOM   4902 2HG1 ILE A 321       1.395  13.127  -2.280  1.00  4.41           H  
ATOM   4903 1HG2 ILE A 321       2.489  10.073  -0.419  1.00  4.41           H  
ATOM   4904 2HG2 ILE A 321       3.227   9.309  -1.847  1.00  4.41           H  
ATOM   4905 3HG2 ILE A 321       3.936  10.792  -1.161  1.00  4.41           H  
ATOM   4906 1HD1 ILE A 321       0.666  13.284   0.025  1.00  4.41           H  
ATOM   4907 2HD1 ILE A 321      -0.111  11.906  -0.778  1.00  4.41           H  
ATOM   4908 3HD1 ILE A 321       1.261  11.640   0.319  1.00  4.41           H  
ATOM   4909  N   ARG A 322       3.813  13.508  -3.623  1.00  1.41           N  
ATOM   4910  CA  ARG A 322       4.846  14.475  -3.407  1.00  1.64           C  
ATOM   4911  C   ARG A 322       4.704  15.079  -2.023  1.00  1.88           C  
ATOM   4912  O   ARG A 322       3.649  15.611  -1.689  1.00  5.02           O  
ATOM   4913  CB  ARG A 322       4.758  15.514  -4.473  1.00  2.46           C  
ATOM   4914  CG  ARG A 322       5.782  16.599  -4.454  1.00  2.46           C  
ATOM   4915  CD  ARG A 322       5.575  17.473  -5.622  1.00  2.46           C  
ATOM   4916  NE  ARG A 322       5.786  16.745  -6.852  1.00  2.46           N  
ATOM   4917  CZ  ARG A 322       4.782  16.321  -7.635  1.00  2.46           C  
ATOM   4918  NH1 ARG A 322       3.542  16.534  -7.264  1.00  2.46           N  
ATOM   4919  NH2 ARG A 322       5.022  15.673  -8.762  1.00  2.46           N  
ATOM   4920  H   ARG A 322       2.912  13.832  -3.973  1.00  1.69           H  
ATOM   4921  HA  ARG A 322       5.801  13.975  -3.488  1.00  1.97           H  
ATOM   4922 1HB  ARG A 322       4.817  15.031  -5.448  1.00  2.95           H  
ATOM   4923 2HB  ARG A 322       3.792  15.978  -4.406  1.00  2.95           H  
ATOM   4924 1HG  ARG A 322       5.693  17.189  -3.541  1.00  2.95           H  
ATOM   4925 2HG  ARG A 322       6.765  16.142  -4.512  1.00  2.95           H  
ATOM   4926 1HD  ARG A 322       4.553  17.851  -5.620  1.00  2.95           H  
ATOM   4927 2HD  ARG A 322       6.271  18.308  -5.594  1.00  2.95           H  
ATOM   4928  HE  ARG A 322       6.737  16.565  -7.149  1.00  2.95           H  
ATOM   4929 1HH1 ARG A 322       3.324  16.990  -6.389  1.00  2.95           H  
ATOM   4930 2HH1 ARG A 322       2.785  16.209  -7.848  1.00  2.95           H
[truncated: 61,901 more chars]
