# Supplementary material for: Sequence comparison, molecular modeling, and network analysis predict structural diversity in cysteine proteases from the Cape sundew, Drosera capensis
Source: Comput Struct Biotechnol J. 2016 Jun 14;14:271–82. doi: 10.1016/j.csbj.2016.05.003 (PMC4949590; doi:10.1016/j.csbj.2016.05.003)
Supplement: Supplementary file 3 [file mmc3.zip › Rosetta_full/DCAP_2190_full_m1.pdb]

PFRMAT TS
TARGET DCAP_2190
AUTHOR BAKER-ROSETTASERVER
METHOD    ROSETTA provides both ab initio and
METHOD    comparative models of protein domains.
METHOD    Comparative models are built from structures
METHOD    detected and aligned by HHSEARCH, SPARKS, and
METHOD    Raptor. Loop regions are assembled from fragments and 
METHOD    optimized to fit the aligned template structures.
METHOD    De novo models are built using the Rosetta de
METHOD    novo protocol.  The procedure is fully automated.
MODEL     1
PARENT 1pciA_201
REMARK PARENT    1pciA_201
REMARK PARSRC    alignment
REMARK SCORE     0.90
ATOM      1  N   MET A   1      -0.378  37.413 -46.078  1.00999.99           N  
ATOM      2  CA  MET A   1      -0.297  37.294 -44.624  1.00999.99           C  
ATOM      3  C   MET A   1      -1.493  37.928 -43.904  1.00999.99           C  
ATOM      4  O   MET A   1      -1.913  37.442 -42.853  1.00999.99           O  
ATOM      5  CB  MET A   1       1.001  37.920 -44.121  1.00999.99           C  
ATOM      6  CG  MET A   1       2.261  37.184 -44.549  1.00999.99           C  
ATOM      7  SD  MET A   1       2.285  35.467 -43.992  1.00999.99           S  
ATOM      8  CE  MET A   1       2.444  35.681 -42.221  1.00999.99           C  
ATOM      9 1H   MET A   1       0.017  38.296 -46.372  1.00999.99           H  
ATOM     10 2H   MET A   1       0.149  36.660 -46.501  1.00999.99           H  
ATOM     11 3H   MET A   1      -1.340  37.354 -46.377  1.00999.99           H  
ATOM     12  HA  MET A   1      -0.289  36.234 -44.369  1.00999.99           H  
ATOM     13 1HB  MET A   1       1.075  38.945 -44.483  1.00999.99           H  
ATOM     14 2HB  MET A   1       0.989  37.958 -43.031  1.00999.99           H  
ATOM     15 1HG  MET A   1       2.338  37.196 -45.636  1.00999.99           H  
ATOM     16 2HG  MET A   1       3.135  37.690 -44.140  1.00999.99           H  
ATOM     17 1HE  MET A   1       2.474  34.703 -41.739  1.00999.99           H  
ATOM     18 2HE  MET A   1       3.365  36.223 -42.001  1.00999.99           H  
ATOM     19 3HE  MET A   1       1.591  36.246 -41.844  1.00999.99           H  
ATOM     20  N   ALA A   2      -2.032  39.009 -44.484  1.00999.99           N  
ATOM     21  CA  ALA A   2      -3.150  39.739 -43.891  1.00999.99           C  
ATOM     22  C   ALA A   2      -4.373  38.854 -43.716  1.00999.99           C  
ATOM     23  O   ALA A   2      -5.030  38.934 -42.680  1.00999.99           O  
ATOM     24  CB  ALA A   2      -3.507  40.941 -44.750  1.00999.99           C  
ATOM     25  H   ALA A   2      -1.642  39.353 -45.348  1.00999.99           H  
ATOM     26  HA  ALA A   2      -2.842  40.087 -42.908  1.00999.99           H  
ATOM     27 1HB  ALA A   2      -4.321  41.493 -44.280  1.00999.99           H  
ATOM     28 2HB  ALA A   2      -2.637  41.590 -44.846  1.00999.99           H  
ATOM     29 3HB  ALA A   2      -3.821  40.607 -45.738  1.00999.99           H  
ATOM     30  N   PHE A   3      -4.663  38.007 -44.704  1.00999.99           N  
ATOM     31  CA  PHE A   3      -5.801  37.098 -44.598  1.00999.99           C  
ATOM     32  C   PHE A   3      -5.706  36.223 -43.386  1.00999.99           C  
ATOM     33  O   PHE A   3      -6.679  36.080 -42.649  1.00999.99           O  
ATOM     34  CB  PHE A   3      -5.950  36.180 -45.801  1.00999.99           C  
ATOM     35  CG  PHE A   3      -7.022  35.148 -45.548  1.00999.99           C  
ATOM     36  CD1 PHE A   3      -8.367  35.465 -45.670  1.00999.99           C  
ATOM     37  CD2 PHE A   3      -6.682  33.859 -45.158  1.00999.99           C  
ATOM     38  CE1 PHE A   3      -9.343  34.518 -45.412  1.00999.99           C  
ATOM     39  CE2 PHE A   3      -7.654  32.912 -44.898  1.00999.99           C  
ATOM     40  CZ  PHE A   3      -8.988  33.243 -45.026  1.00999.99           C  
ATOM     41  H   PHE A   3      -4.095  37.992 -45.535  1.00999.99           H  
ATOM     42  HA  PHE A   3      -6.709  37.695 -44.516  1.00999.99           H  
ATOM     43 1HB  PHE A   3      -6.223  36.755 -46.686  1.00999.99           H  
ATOM     44 2HB  PHE A   3      -5.012  35.667 -46.007  1.00999.99           H  
ATOM     45  HD1 PHE A   3      -8.651  36.474 -45.970  1.00999.99           H  
ATOM     46  HD2 PHE A   3      -5.628  33.598 -45.052  1.00999.99           H  
ATOM     47  HE1 PHE A   3     -10.396  34.783 -45.511  1.00999.99           H  
ATOM     48  HE2 PHE A   3      -7.369  31.906 -44.592  1.00999.99           H  
ATOM     49  HZ  PHE A   3      -9.756  32.498 -44.821  1.00999.99           H  
ATOM     50  N   ALA A   4      -4.549  35.599 -43.196  1.00999.99           N  
ATOM     51  CA  ALA A   4      -4.342  34.707 -42.076  1.00999.99           C  
ATOM     52  C   ALA A   4      -4.552  35.440 -40.768  1.00999.99           C  
ATOM     53  O   ALA A   4      -5.225  34.923 -39.879  1.00999.99           O  
ATOM     54  CB  ALA A   4      -2.946  34.108 -42.124  1.00999.99           C  
ATOM     55  H   ALA A   4      -3.791  35.755 -43.849  1.00999.99           H  
ATOM     56  HA  ALA A   4      -5.076  33.904 -42.137  1.00999.99           H  
ATOM     57 1HB  ALA A   4      -2.811  33.423 -41.287  1.00999.99           H  
ATOM     58 2HB  ALA A   4      -2.815  33.564 -43.059  1.00999.99           H  
ATOM     59 3HB  ALA A   4      -2.203  34.903 -42.062  1.00999.99           H  
ATOM     60  N   ASN A   5      -4.010  36.645 -40.653  1.00999.99           N  
ATOM     61  CA  ASN A   5      -4.167  37.398 -39.419  1.00999.99           C  
ATOM     62  C   ASN A   5      -5.622  37.767 -39.151  1.00999.99           C  
ATOM     63  O   ASN A   5      -6.096  37.626 -38.023  1.00999.99           O  
ATOM     64  CB  ASN A   5      -3.311  38.645 -39.464  1.00999.99           C  
ATOM     65  CG  ASN A   5      -1.848  38.345 -39.322  1.00999.99           C  
ATOM     66  OD1 ASN A   5      -1.466  37.279 -38.825  1.00999.99           O  
ATOM     67  ND2 ASN A   5      -1.018  39.264 -39.745  1.00999.99           N  
ATOM     68  H   ASN A   5      -3.458  37.032 -41.413  1.00999.99           H  
ATOM     69  HA  ASN A   5      -3.838  36.769 -38.590  1.00999.99           H  
ATOM     70 1HB  ASN A   5      -3.473  39.162 -40.411  1.00999.99           H  
ATOM     71 2HB  ASN A   5      -3.611  39.323 -38.666  1.00999.99           H  
ATOM     72 1HD2 ASN A   5      -0.032  39.118 -39.674  1.00999.99           H  
ATOM     73 2HD2 ASN A   5      -1.373  40.111 -40.140  1.00999.99           H  
ATOM     74  N   ILE A   6      -6.331  38.198 -40.191  1.00999.99           N  
ATOM     75  CA  ILE A   6      -7.737  38.572 -40.084  1.00999.99           C  
ATOM     76  C   ILE A   6      -8.599  37.376 -39.727  1.00999.99           C  
ATOM     77  O   ILE A   6      -9.461  37.465 -38.853  1.00999.99           O  
ATOM     78  CB  ILE A   6      -8.243  39.187 -41.399  1.00999.99           C  
ATOM     79  CG1 ILE A   6      -7.567  40.540 -41.635  1.00999.99           C  
ATOM     80  CG2 ILE A   6      -9.756  39.335 -41.360  1.00999.99           C  
ATOM     81  CD1 ILE A   6      -7.775  41.084 -43.030  1.00999.99           C  
ATOM     82  H   ILE A   6      -5.877  38.293 -41.089  1.00999.99           H  
ATOM     83  HA  ILE A   6      -7.839  39.313 -39.293  1.00999.99           H  
ATOM     84  HB  ILE A   6      -7.968  38.538 -42.230  1.00999.99           H  
ATOM     85 1HG1 ILE A   6      -7.964  41.263 -40.923  1.00999.99           H  
ATOM     86 2HG1 ILE A   6      -6.497  40.441 -41.457  1.00999.99           H  
ATOM     87 1HG2 ILE A   6     -10.104  39.761 -42.301  1.00999.99           H  
ATOM     88 2HG2 ILE A   6     -10.214  38.357 -41.215  1.00999.99           H  
ATOM     89 3HG2 ILE A   6     -10.037  39.993 -40.537  1.00999.99           H  
ATOM     90 1HD1 ILE A   6      -7.269  42.045 -43.124  1.00999.99           H  
ATOM     91 2HD1 ILE A   6      -7.363  40.384 -43.757  1.00999.99           H  
ATOM     92 3HD1 ILE A   6      -8.840  41.215 -43.214  1.00999.99           H  
ATOM     93  N   PHE A   7      -8.358  36.270 -40.420  1.00999.99           N  
ATOM     94  CA  PHE A   7      -9.049  35.011 -40.221  1.00999.99           C  
ATOM     95  C   PHE A   7      -8.894  34.526 -38.793  1.00999.99           C  
ATOM     96  O   PHE A   7      -9.867  34.117 -38.163  1.00999.99           O  
ATOM     97  CB  PHE A   7      -8.517  33.984 -41.215  1.00999.99           C  
ATOM     98  CG  PHE A   7      -9.114  32.622 -41.082  1.00999.99           C  
ATOM     99  CD1 PHE A   7     -10.428  32.390 -41.456  1.00999.99           C  
ATOM    100  CD2 PHE A   7      -8.357  31.565 -40.608  1.00999.99           C  
ATOM    101  CE1 PHE A   7     -10.977  31.127 -41.349  1.00999.99           C  
ATOM    102  CE2 PHE A   7      -8.900  30.302 -40.507  1.00999.99           C  
ATOM    103  CZ  PHE A   7     -10.213  30.083 -40.875  1.00999.99           C  
ATOM    104  H   PHE A   7      -7.645  36.293 -41.132  1.00999.99           H  
ATOM    105  HA  PHE A   7     -10.112  35.167 -40.414  1.00999.99           H  
ATOM    106 1HB  PHE A   7      -8.703  34.337 -42.228  1.00999.99           H  
ATOM    107 2HB  PHE A   7      -7.438  33.892 -41.100  1.00999.99           H  
ATOM    108  HD1 PHE A   7     -11.028  33.216 -41.836  1.00999.99           H  
ATOM    109  HD2 PHE A   7      -7.320  31.740 -40.319  1.00999.99           H  
ATOM    110  HE1 PHE A   7     -12.012  30.956 -41.644  1.00999.99           H  
ATOM    111  HE2 PHE A   7      -8.294  29.475 -40.134  1.00999.99           H  
ATOM    112  HZ  PHE A   7     -10.643  29.085 -40.793  1.00999.99           H  
ATOM    113  N   LEU A   8      -7.671  34.563 -38.288  1.00999.99           N  
ATOM    114  CA  LEU A   8      -7.400  34.159 -36.925  1.00999.99           C  
ATOM    115  C   LEU A   8      -8.098  35.061 -35.914  1.00999.99           C  
ATOM    116  O   LEU A   8      -8.624  34.564 -34.921  1.00999.99           O  
ATOM    117  CB  LEU A   8      -5.903  34.154 -36.711  1.00999.99           C  
ATOM    118  CG  LEU A   8      -5.182  33.057 -37.492  1.00999.99           C  
ATOM    119  CD1 LEU A   8      -3.698  33.283 -37.390  1.00999.99           C  
ATOM    120  CD2 LEU A   8      -5.569  31.704 -36.935  1.00999.99           C  
ATOM    121  H   LEU A   8      -6.899  34.877 -38.861  1.00999.99           H  
ATOM    122  HA  LEU A   8      -7.771  33.143 -36.789  1.00999.99           H  
ATOM    123 1HB  LEU A   8      -5.495  35.114 -37.026  1.00999.99           H  
ATOM    124 2HB  LEU A   8      -5.690  34.013 -35.652  1.00999.99           H  
ATOM    125  HG  LEU A   8      -5.468  33.098 -38.539  1.00999.99           H  
ATOM    126 1HD1 LEU A   8      -3.173  32.512 -37.950  1.00999.99           H  
ATOM    127 2HD1 LEU A   8      -3.448  34.263 -37.799  1.00999.99           H  
ATOM    128 3HD1 LEU A   8      -3.416  33.236 -36.343  1.00999.99           H  
ATOM    129 1HD2 LEU A   8      -5.060  30.919 -37.494  1.00999.99           H  
ATOM    130 2HD2 LEU A   8      -5.282  31.648 -35.885  1.00999.99           H  
ATOM    131 3HD2 LEU A   8      -6.643  31.573 -37.026  1.00999.99           H  
ATOM    132  N   GLN A   9      -8.147  36.372 -36.185  1.00999.99           N  
ATOM    133  CA  GLN A   9      -8.863  37.300 -35.310  1.00999.99           C  
ATOM    134  C   GLN A   9     -10.346  36.961 -35.299  1.00999.99           C  
ATOM    135  O   GLN A   9     -10.983  36.988 -34.244  1.00999.99           O  
ATOM    136  CB  GLN A   9      -8.639  38.745 -35.757  1.00999.99           C  
ATOM    137  CG  GLN A   9      -7.234  39.259 -35.504  1.00999.99           C  
ATOM    138  CD  GLN A   9      -7.002  40.630 -36.107  1.00999.99           C  
ATOM    139  OE1 GLN A   9      -7.738  41.068 -36.996  1.00999.99           O  
ATOM    140  NE2 GLN A   9      -5.974  41.319 -35.624  1.00999.99           N  
ATOM    141  H   GLN A   9      -7.666  36.740 -36.998  1.00999.99           H  
ATOM    142  HA  GLN A   9      -8.481  37.189 -34.294  1.00999.99           H  
ATOM    143 1HB  GLN A   9      -8.842  38.837 -36.824  1.00999.99           H  
ATOM    144 2HB  GLN A   9      -9.333  39.403 -35.233  1.00999.99           H  
ATOM    145 1HG  GLN A   9      -7.089  39.340 -34.427  1.00999.99           H  
ATOM    146 2HG  GLN A   9      -6.508  38.564 -35.920  1.00999.99           H  
ATOM    147 1HE2 GLN A   9      -5.771  42.232 -35.982  1.00999.99           H  
ATOM    148 2HE2 GLN A   9      -5.403  40.927 -34.903  1.00999.99           H  
ATOM    149  N   PHE A  10     -10.878  36.613 -36.472  1.00999.99           N  
ATOM    150  CA  PHE A  10     -12.251  36.155 -36.607  1.00999.99           C  
ATOM    151  C   PHE A  10     -12.498  34.934 -35.740  1.00999.99           C  
ATOM    152  O   PHE A  10     -13.507  34.869 -35.035  1.00999.99           O  
ATOM    153  CB  PHE A  10     -12.597  35.848 -38.062  1.00999.99           C  
ATOM    154  CG  PHE A  10     -13.950  35.225 -38.222  1.00999.99           C  
ATOM    155  CD1 PHE A  10     -15.103  35.996 -38.203  1.00999.99           C  
ATOM    156  CD2 PHE A  10     -14.065  33.853 -38.382  1.00999.99           C  
ATOM    157  CE1 PHE A  10     -16.346  35.405 -38.340  1.00999.99           C  
ATOM    158  CE2 PHE A  10     -15.303  33.261 -38.517  1.00999.99           C  
ATOM    159  CZ  PHE A  10     -16.445  34.038 -38.496  1.00999.99           C  
ATOM    160  H   PHE A  10     -10.306  36.663 -37.306  1.00999.99           H  
ATOM    161  HA  PHE A  10     -12.913  36.951 -36.263  1.00999.99           H  
ATOM    162 1HB  PHE A  10     -12.577  36.770 -38.642  1.00999.99           H  
ATOM    163 2HB  PHE A  10     -11.865  35.177 -38.495  1.00999.99           H  
ATOM    164  HD1 PHE A  10     -15.022  37.075 -38.076  1.00999.99           H  
ATOM    165  HD2 PHE A  10     -13.161  33.242 -38.396  1.00999.99           H  
ATOM    166  HE1 PHE A  10     -17.246  36.019 -38.322  1.00999.99           H  
ATOM    167  HE2 PHE A  10     -15.380  32.182 -38.640  1.00999.99           H  
ATOM    168  HZ  PHE A  10     -17.423  33.570 -38.602  1.00999.99           H  
ATOM    169  N   LEU A  11     -11.590  33.957 -35.809  1.00999.99           N  
ATOM    170  CA  LEU A  11     -11.730  32.748 -35.019  1.00999.99           C  
ATOM    171  C   LEU A  11     -11.710  33.056 -33.529  1.00999.99           C  
ATOM    172  O   LEU A  11     -12.470  32.453 -32.777  1.00999.99           O  
ATOM    173  CB  LEU A  11     -10.611  31.757 -35.342  1.00999.99           C  
ATOM    174  CG  LEU A  11     -10.639  31.124 -36.738  1.00999.99           C  
ATOM    175  CD1 LEU A  11      -9.390  30.276 -36.910  1.00999.99           C  
ATOM    176  CD2 LEU A  11     -11.900  30.294 -36.897  1.00999.99           C  
ATOM    177  H   LEU A  11     -10.795  34.055 -36.430  1.00999.99           H  
ATOM    178  HA  LEU A  11     -12.688  32.289 -35.260  1.00999.99           H  
ATOM    179 1HB  LEU A  11      -9.656  32.266 -35.233  1.00999.99           H  
ATOM    180 2HB  LEU A  11     -10.650  30.947 -34.615  1.00999.99           H  
ATOM    181  HG  LEU A  11     -10.626  31.903 -37.499  1.00999.99           H  
ATOM    182 1HD1 LEU A  11      -9.389  29.822 -37.901  1.00999.99           H  
ATOM    183 2HD1 LEU A  11      -8.511  30.903 -36.794  1.00999.99           H  
ATOM    184 3HD1 LEU A  11      -9.380  29.492 -36.151  1.00999.99           H  
ATOM    185 1HD2 LEU A  11     -11.913  29.843 -37.889  1.00999.99           H  
ATOM    186 2HD2 LEU A  11     -11.918  29.509 -36.140  1.00999.99           H  
ATOM    187 3HD2 LEU A  11     -12.772  30.936 -36.776  1.00999.99           H  
ATOM    188  N   VAL A  12     -10.872  34.009 -33.108  1.00999.99           N  
ATOM    189  CA  VAL A  12     -10.840  34.412 -31.707  1.00999.99           C  
ATOM    190  C   VAL A  12     -12.179  34.981 -31.289  1.00999.99           C  
ATOM    191  O   VAL A  12     -12.691  34.630 -30.228  1.00999.99           O  
ATOM    192  CB  VAL A  12      -9.731  35.442 -31.439  1.00999.99           C  
ATOM    193  CG1 VAL A  12      -9.883  36.007 -30.034  1.00999.99           C  
ATOM    194  CG2 VAL A  12      -8.375  34.770 -31.581  1.00999.99           C  
ATOM    195  H   VAL A  12     -10.241  34.450 -33.766  1.00999.99           H  
ATOM    196  HA  VAL A  12     -10.636  33.531 -31.100  1.00999.99           H  
ATOM    197  HB  VAL A  12      -9.814  36.266 -32.146  1.00999.99           H  
ATOM    198 1HG1 VAL A  12      -9.094  36.737 -29.851  1.00999.99           H  
ATOM    199 2HG1 VAL A  12     -10.855  36.492 -29.942  1.00999.99           H  
ATOM    200 3HG1 VAL A  12      -9.807  35.201 -29.304  1.00999.99           H  
ATOM    201 1HG2 VAL A  12      -7.588  35.498 -31.389  1.00999.99           H  
ATOM    202 2HG2 VAL A  12      -8.298  33.954 -30.861  1.00999.99           H  
ATOM    203 3HG2 VAL A  12      -8.266  34.374 -32.588  1.00999.99           H  
ATOM    204  N   PHE A  13     -12.747  35.842 -32.130  1.00999.99           N  
ATOM    205  CA  PHE A  13     -14.066  36.398 -31.877  1.00999.99           C  
ATOM    206  C   PHE A  13     -15.088  35.290 -31.701  1.00999.99           C  
ATOM    207  O   PHE A  13     -15.882  35.322 -30.761  1.00999.99           O  
ATOM    208  CB  PHE A  13     -14.501  37.325 -33.004  1.00999.99           C  
ATOM    209  CG  PHE A  13     -15.901  37.824 -32.829  1.00999.99           C  
ATOM    210  CD1 PHE A  13     -16.189  38.817 -31.905  1.00999.99           C  
ATOM    211  CD2 PHE A  13     -16.936  37.300 -33.589  1.00999.99           C  
ATOM    212  CE1 PHE A  13     -17.482  39.273 -31.740  1.00999.99           C  
ATOM    213  CE2 PHE A  13     -18.230  37.755 -33.427  1.00999.99           C  
ATOM    214  CZ  PHE A  13     -18.503  38.743 -32.501  1.00999.99           C  
ATOM    215  H   PHE A  13     -12.253  36.118 -32.969  1.00999.99           H  
ATOM    216  HA  PHE A  13     -14.026  36.976 -30.954  1.00999.99           H  
ATOM    217 1HB  PHE A  13     -13.832  38.184 -33.055  1.00999.99           H  
ATOM    218 2HB  PHE A  13     -14.441  36.804 -33.957  1.00999.99           H  
ATOM    219  HD1 PHE A  13     -15.381  39.234 -31.304  1.00999.99           H  
ATOM    220  HD2 PHE A  13     -16.719  36.519 -34.319  1.00999.99           H  
ATOM    221  HE1 PHE A  13     -17.695  40.052 -31.007  1.00999.99           H  
ATOM    222  HE2 PHE A  13     -19.035  37.335 -34.029  1.00999.99           H  
ATOM    223  HZ  PHE A  13     -19.523  39.101 -32.371  1.00999.99           H  
ATOM    224  N   ALA A  14     -15.072  34.320 -32.616  1.00999.99           N  
ATOM    225  CA  ALA A  14     -15.979  33.188 -32.555  1.00999.99           C  
ATOM    226  C   ALA A  14     -15.812  32.437 -31.238  1.00999.99           C  
ATOM    227  O   ALA A  14     -16.801  32.049 -30.624  1.00999.99           O  
ATOM    228  CB  ALA A  14     -15.739  32.257 -33.734  1.00999.99           C  
ATOM    229  H   ALA A  14     -14.409  34.371 -33.378  1.00999.99           H  
ATOM    230  HA  ALA A  14     -17.001  33.566 -32.603  1.00999.99           H  
ATOM    231 1HB  ALA A  14     -16.443  31.425 -33.692  1.00999.99           H  
ATOM    232 2HB  ALA A  14     -15.880  32.805 -34.666  1.00999.99           H  
ATOM    233 3HB  ALA A  14     -14.722  31.871 -33.693  1.00999.99           H  
ATOM    234  N   LEU A  15     -14.562  32.266 -30.792  1.00999.99           N  
ATOM    235  CA  LEU A  15     -14.288  31.600 -29.524  1.00999.99           C  
ATOM    236  C   LEU A  15     -14.870  32.379 -28.353  1.00999.99           C  
ATOM    237  O   LEU A  15     -15.384  31.776 -27.411  1.00999.99           O  
ATOM    238  CB  LEU A  15     -12.778  31.419 -29.331  1.00999.99           C  
ATOM    239  CG  LEU A  15     -12.104  30.400 -30.256  1.00999.99           C  
ATOM    240  CD1 LEU A  15     -10.594  30.486 -30.078  1.00999.99           C  
ATOM    241  CD2 LEU A  15     -12.620  29.008 -29.921  1.00999.99           C  
ATOM    242  H   LEU A  15     -13.783  32.582 -31.354  1.00999.99           H  
ATOM    243  HA  LEU A  15     -14.752  30.617 -29.546  1.00999.99           H  
ATOM    244 1HB  LEU A  15     -12.286  32.376 -29.485  1.00999.99           H  
ATOM    245 2HB  LEU A  15     -12.596  31.103 -28.305  1.00999.99           H  
ATOM    246  HG  LEU A  15     -12.339  30.627 -31.293  1.00999.99           H  
ATOM    247 1HD1 LEU A  15     -10.108  29.765 -30.735  1.00999.99           H  
ATOM    248 2HD1 LEU A  15     -10.255  31.490 -30.329  1.00999.99           H  
ATOM    249 3HD1 LEU A  15     -10.336  30.263 -29.043  1.00999.99           H  
ATOM    250 1HD2 LEU A  15     -12.146  28.278 -30.577  1.00999.99           H  
ATOM    251 2HD2 LEU A  15     -12.384  28.772 -28.883  1.00999.99           H  
ATOM    252 3HD2 LEU A  15     -13.700  28.977 -30.064  1.00999.99           H  
ATOM    253  N   VAL A  16     -14.817  33.713 -28.425  1.00999.99           N  
ATOM    254  CA  VAL A  16     -15.417  34.552 -27.395  1.00999.99           C  
ATOM    255  C   VAL A  16     -16.913  34.319 -27.335  1.00999.99           C  
ATOM    256  O   VAL A  16     -17.469  34.151 -26.251  1.00999.99           O  
ATOM    257  CB  VAL A  16     -15.139  36.046 -27.651  1.00999.99           C  
ATOM    258  CG1 VAL A  16     -15.965  36.889 -26.694  1.00999.99           C  
ATOM    259  CG2 VAL A  16     -13.658  36.331 -27.461  1.00999.99           C  
ATOM    260  H   VAL A  16     -14.342  34.154 -29.204  1.00999.99           H  
ATOM    261  HA  VAL A  16     -14.984  34.282 -26.433  1.00999.99           H  
ATOM    262  HB  VAL A  16     -15.436  36.307 -28.664  1.00999.99           H  
ATOM    263 1HG1 VAL A  16     -15.772  37.946 -26.883  1.00999.99           H  
ATOM    264 2HG1 VAL A  16     -17.022  36.679 -26.853  1.00999.99           H  
ATOM    265 3HG1 VAL A  16     -15.693  36.648 -25.667  1.00999.99           H  
ATOM    266 1HG2 VAL A  16     -13.466  37.388 -27.644  1.00999.99           H  
ATOM    267 2HG2 VAL A  16     -13.365  36.081 -26.441  1.00999.99           H  
ATOM    268 3HG2 VAL A  16     -13.078  35.732 -28.161  1.00999.99           H  
ATOM    269  N   VAL A  17     -17.547  34.283 -28.506  1.00999.99           N  
ATOM    270  CA  VAL A  17     -18.978  34.036 -28.607  1.00999.99           C  
ATOM    271  C   VAL A  17     -19.341  32.692 -27.999  1.00999.99           C  
ATOM    272  O   VAL A  17     -20.323  32.589 -27.260  1.00999.99           O  
ATOM    273  CB  VAL A  17     -19.431  34.089 -30.076  1.00999.99           C  
ATOM    274  CG1 VAL A  17     -20.869  33.610 -30.191  1.00999.99           C  
ATOM    275  CG2 VAL A  17     -19.297  35.514 -30.589  1.00999.99           C  
ATOM    276  H   VAL A  17     -17.018  34.448 -29.354  1.00999.99           H  
ATOM    277  HA  VAL A  17     -19.502  34.817 -28.058  1.00999.99           H  
ATOM    278  HB  VAL A  17     -18.811  33.424 -30.676  1.00999.99           H  
ATOM    279 1HG1 VAL A  17     -21.181  33.644 -31.235  1.00999.99           H  
ATOM    280 2HG1 VAL A  17     -20.939  32.585 -29.826  1.00999.99           H  
ATOM    281 3HG1 VAL A  17     -21.518  34.253 -29.597  1.00999.99           H  
ATOM    282 1HG2 VAL A  17     -19.613  35.556 -31.632  1.00999.99           H  
ATOM    283 2HG2 VAL A  17     -19.926  36.176 -29.993  1.00999.99           H  
ATOM    284 3HG2 VAL A  17     -18.260  35.834 -30.512  1.00999.99           H  
ATOM    285  N   ILE A  18     -18.537  31.672 -28.302  1.00999.99           N  
ATOM    286  CA  ILE A  18     -18.748  30.339 -27.762  1.00999.99           C  
ATOM    287  C   ILE A  18     -18.677  30.347 -26.248  1.00999.99           C  
ATOM    288  O   ILE A  18     -19.552  29.778 -25.594  1.00999.99           O  
ATOM    289  CB  ILE A  18     -17.700  29.353 -28.312  1.00999.99           C  
ATOM    290  CG1 ILE A  18     -17.943  29.118 -29.806  1.00999.99           C  
ATOM    291  CG2 ILE A  18     -17.755  28.046 -27.533  1.00999.99           C  
ATOM    292  CD1 ILE A  18     -16.802  28.408 -30.502  1.00999.99           C  
ATOM    293  H   ILE A  18     -17.767  31.823 -28.939  1.00999.99           H  
ATOM    294  HA  ILE A  18     -19.736  29.996 -28.059  1.00999.99           H  
ATOM    295  HB  ILE A  18     -16.708  29.784 -28.213  1.00999.99           H  
ATOM    296 1HG1 ILE A  18     -18.844  28.518 -29.926  1.00999.99           H  
ATOM    297 2HG1 ILE A  18     -18.106  30.077 -30.296  1.00999.99           H  
ATOM    298 1HG2 ILE A  18     -17.003  27.360 -27.923  1.00999.99           H  
ATOM    299 2HG2 ILE A  18     -17.553  28.242 -26.481  1.00999.99           H  
ATOM    300 3HG2 ILE A  18     -18.743  27.598 -27.635  1.00999.99           H  
ATOM    301 1HD1 ILE A  18     -17.048  28.274 -31.555  1.00999.99           H  
ATOM    302 2HD1 ILE A  18     -15.894  29.003 -30.415  1.00999.99           H  
ATOM    303 3HD1 ILE A  18     -16.645  27.435 -30.040  1.00999.99           H  
ATOM    304  N   CYS A  19     -17.661  31.007 -25.696  1.00999.99           N  
ATOM    305  CA  CYS A  19     -17.489  31.078 -24.253  1.00999.99           C  
ATOM    306  C   CYS A  19     -18.640  31.818 -23.586  1.00999.99           C  
ATOM    307  O   CYS A  19     -19.079  31.425 -22.504  1.00999.99           O  
ATOM    308  CB  CYS A  19     -16.171  31.767 -23.907  1.00999.99           C  
ATOM    309  SG  CYS A  19     -14.696  30.795 -24.312  1.00999.99           S  
ATOM    310  H   CYS A  19     -16.971  31.449 -26.293  1.00999.99           H  
ATOM    311  HA  CYS A  19     -17.459  30.063 -23.862  1.00999.99           H  
ATOM    312 1HB  CYS A  19     -16.104  32.716 -24.439  1.00999.99           H  
ATOM    313 2HB  CYS A  19     -16.144  31.987 -22.839  1.00999.99           H  
ATOM    314  HG  CYS A  19     -13.811  31.695 -23.895  1.00999.99           H  
ATOM    315  N   LEU A  20     -19.147  32.867 -24.238  1.00999.99           N  
ATOM    316  CA  LEU A  20     -20.282  33.607 -23.707  1.00999.99           C  
ATOM    317  C   LEU A  20     -21.522  32.718 -23.673  1.00999.99           C  
ATOM    318  O   LEU A  20     -22.294  32.765 -22.713  1.00999.99           O  
ATOM    319  CB  LEU A  20     -20.537  34.861 -24.556  1.00999.99           C  
ATOM    320  CG  LEU A  20     -19.469  35.960 -24.451  1.00999.99           C  
ATOM    321  CD1 LEU A  20     -19.748  37.036 -25.491  1.00999.99           C  
ATOM    322  CD2 LEU A  20     -19.488  36.540 -23.046  1.00999.99           C  
ATOM    323  H   LEU A  20     -18.730  33.168 -25.109  1.00999.99           H  
ATOM    324  HA  LEU A  20     -20.051  33.915 -22.687  1.00999.99           H  
ATOM    325 1HB  LEU A  20     -20.607  34.568 -25.602  1.00999.99           H  
ATOM    326 2HB  LEU A  20     -21.489  35.297 -24.256  1.00999.99           H  
ATOM    327  HG  LEU A  20     -18.486  35.540 -24.649  1.00999.99           H  
ATOM    328 1HD1 LEU A  20     -18.987  37.814 -25.420  1.00999.99           H  
ATOM    329 2HD1 LEU A  20     -19.721  36.593 -26.486  1.00999.99           H  
ATOM    330 3HD1 LEU A  20     -20.730  37.472 -25.313  1.00999.99           H  
ATOM    331 1HD2 LEU A  20     -18.728  37.318 -22.963  1.00999.99           H  
ATOM    332 2HD2 LEU A  20     -20.470  36.967 -22.842  1.00999.99           H  
ATOM    333 3HD2 LEU A  20     -19.278  35.750 -22.323  1.00999.99           H  
ATOM    334  N   GLY A  21     -21.684  31.884 -24.702  1.00999.99           N  
ATOM    335  CA  GLY A  21     -22.781  30.932 -24.754  1.00999.99           C  
ATOM    336  C   GLY A  21     -22.655  29.903 -23.634  1.00999.99           C  
ATOM    337  O   GLY A  21     -23.645  29.574 -22.980  1.00999.99           O  
ATOM    338  H   GLY A  21     -21.039  31.923 -25.483  1.00999.99           H  
ATOM    339 1HA  GLY A  21     -23.728  31.463 -24.664  1.00999.99           H  
ATOM    340 2HA  GLY A  21     -22.781  30.428 -25.719  1.00999.99           H  
ATOM    341  N   LEU A  22     -21.430  29.426 -23.399  1.00999.99           N  
ATOM    342  CA  LEU A  22     -21.169  28.452 -22.351  1.00999.99           C  
ATOM    343  C   LEU A  22     -21.500  29.029 -20.980  1.00999.99           C  
ATOM    344  O   LEU A  22     -22.030  28.326 -20.119  1.00999.99           O  
ATOM    345  CB  LEU A  22     -19.701  28.007 -22.402  1.00999.99           C  
ATOM    346  CG  LEU A  22     -19.307  27.165 -23.624  1.00999.99           C  
ATOM    347  CD1 LEU A  22     -17.799  26.958 -23.633  1.00999.99           C  
ATOM    348  CD2 LEU A  22     -20.044  25.840 -23.580  1.00999.99           C  
ATOM    349  H   LEU A  22     -20.662  29.727 -23.985  1.00999.99           H  
ATOM    350  HA  LEU A  22     -21.801  27.587 -22.522  1.00999.99           H  
ATOM    351 1HB  LEU A  22     -19.069  28.892 -22.395  1.00999.99           H  
ATOM    352 2HB  LEU A  22     -19.483  27.420 -21.510  1.00999.99           H  
ATOM    353  HG  LEU A  22     -19.580  27.691 -24.536  1.00999.99           H  
ATOM    354 1HD1 LEU A  22     -17.520  26.366 -24.505  1.00999.99           H  
ATOM    355 2HD1 LEU A  22     -17.302  27.924 -23.674  1.00999.99           H  
ATOM    356 3HD1 LEU A  22     -17.497  26.431 -22.727  1.00999.99           H  
ATOM    357 1HD2 LEU A  22     -19.773  25.241 -24.451  1.00999.99           H  
ATOM    358 2HD2 LEU A  22     -19.771  25.303 -22.670  1.00999.99           H  
ATOM    359 3HD2 LEU A  22     -21.117  26.025 -23.586  1.00999.99           H  
ATOM    360  N   SER A  23     -21.212  30.318 -20.793  1.00999.99           N  
ATOM    361  CA  SER A  23     -21.565  31.013 -19.566  1.00999.99           C  
ATOM    362  C   SER A  23     -23.083  31.046 -19.397  1.00999.99           C  
ATOM    363  O   SER A  23     -23.598  30.733 -18.324  1.00999.99           O  
ATOM    364  CB  SER A  23     -21.007  32.425 -19.576  1.00999.99           C  
ATOM    365  OG  SER A  23     -21.345  33.109 -18.398  1.00999.99           O  
ATOM    366  H   SER A  23     -20.727  30.828 -21.521  1.00999.99           H  
ATOM    367  HA  SER A  23     -21.135  30.471 -18.722  1.00999.99           H  
ATOM    368 1HB  SER A  23     -19.922  32.386 -19.676  1.00999.99           H  
ATOM    369 2HB  SER A  23     -21.393  32.968 -20.435  1.00999.99           H  
ATOM    370  HG  SER A  23     -22.303  33.165 -18.389  1.00999.99           H  
ATOM    371  N   ALA A  24     -23.797  31.397 -20.473  1.00999.99           N  
ATOM    372  CA  ALA A  24     -25.260  31.481 -20.458  1.00999.99           C  
ATOM    373  C   ALA A  24     -25.906  30.152 -20.061  1.00999.99           C  
ATOM    374  O   ALA A  24     -26.913  30.138 -19.344  1.00999.99           O  
ATOM    375  CB  ALA A  24     -25.768  31.920 -21.821  1.00999.99           C  
ATOM    376  H   ALA A  24     -23.311  31.647 -21.326  1.00999.99           H  
ATOM    377  HA  ALA A  24     -25.545  32.228 -19.719  1.00999.99           H  
ATOM    378 1HB  ALA A  24     -26.854  32.018 -21.791  1.00999.99           H  
ATOM    379 2HB  ALA A  24     -25.325  32.882 -22.079  1.00999.99           H  
ATOM    380 3HB  ALA A  24     -25.493  31.182 -22.572  1.00999.99           H  
ATOM    381  N   ILE A  25     -25.300  29.037 -20.487  1.00999.99           N  
ATOM    382  CA  ILE A  25     -25.775  27.696 -20.143  1.00999.99           C  
ATOM    383  C   ILE A  25     -25.883  27.465 -18.641  1.00999.99           C  
ATOM    384  O   ILE A  25     -26.723  26.677 -18.205  1.00999.99           O  
ATOM    385  CB  ILE A  25     -24.894  26.591 -20.750  1.00999.99           C  
ATOM    386  CG1 ILE A  25     -25.053  26.565 -22.271  1.00999.99           C  
ATOM    387  CG2 ILE A  25     -25.261  25.245 -20.146  1.00999.99           C  
ATOM    388  CD1 ILE A  25     -24.050  25.679 -22.968  1.00999.99           C  
ATOM    389  H   ILE A  25     -24.495  29.123 -21.099  1.00999.99           H  
ATOM    390  HA  ILE A  25     -26.772  27.581 -20.564  1.00999.99           H  
ATOM    391  HB  ILE A  25     -23.849  26.801 -20.536  1.00999.99           H  
ATOM    392 1HG1 ILE A  25     -26.054  26.212 -22.518  1.00999.99           H  
ATOM    393 2HG1 ILE A  25     -24.944  27.576 -22.656  1.00999.99           H  
ATOM    394 1HG2 ILE A  25     -24.625  24.470 -20.572  1.00999.99           H  
ATOM    395 2HG2 ILE A  25     -25.117  25.279 -19.067  1.00999.99           H  
ATOM    396 3HG2 ILE A  25     -26.305  25.019 -20.366  1.00999.99           H  
ATOM    397 1HD1 ILE A  25     -24.220  25.711 -24.044  1.00999.99           H  
ATOM    398 2HD1 ILE A  25     -23.044  26.024 -22.749  1.00999.99           H  
ATOM    399 3HD1 ILE A  25     -24.163  24.655 -22.614  1.00999.99           H  
ATOM    400  N   GLU A  26     -25.034  28.126 -17.847  1.00999.99           N  
ATOM    401  CA  GLU A  26     -25.036  27.951 -16.399  1.00999.99           C  
ATOM    402  C   GLU A  26     -26.383  28.297 -15.771  1.00999.99           C  
ATOM    403  O   GLU A  26     -26.718  27.775 -14.710  1.00999.99           O  
ATOM    404  CB  GLU A  26     -23.951  28.813 -15.749  1.00999.99           C  
ATOM    405  CG  GLU A  26     -22.529  28.367 -16.038  1.00999.99           C  
ATOM    406  CD  GLU A  26     -22.231  27.019 -15.456  1.00999.99           C  
ATOM    407  OE1 GLU A  26     -22.565  26.796 -14.315  1.00999.99           O  
ATOM    408  OE2 GLU A  26     -21.657  26.208 -16.144  1.00999.99           O  
ATOM    409  H   GLU A  26     -24.378  28.790 -18.240  1.00999.99           H  
ATOM    410  HA  GLU A  26     -24.823  26.904 -16.183  1.00999.99           H  
ATOM    411 1HB  GLU A  26     -24.053  29.844 -16.085  1.00999.99           H  
ATOM    412 2HB  GLU A  26     -24.087  28.811 -14.668  1.00999.99           H  
ATOM    413 1HG  GLU A  26     -22.381  28.329 -17.118  1.00999.99           H  
ATOM    414 2HG  GLU A  26     -21.835  29.100 -15.629  1.00999.99           H  
ATOM    415  N   SER A  27     -27.172  29.154 -16.426  1.00999.99           N  
ATOM    416  CA  SER A  27     -28.482  29.536 -15.910  1.00999.99           C  
ATOM    417  C   SER A  27     -29.476  28.365 -15.877  1.00999.99           C  
ATOM    418  O   SER A  27     -30.474  28.419 -15.156  1.00999.99           O  
ATOM    419  CB  SER A  27     -29.052  30.657 -16.757  1.00999.99           C  
ATOM    420  OG  SER A  27     -29.331  30.214 -18.058  1.00999.99           O  
ATOM    421  H   SER A  27     -26.877  29.550 -17.310  1.00999.99           H  
ATOM    422  HA  SER A  27     -28.352  29.900 -14.890  1.00999.99           H  
ATOM    423 1HB  SER A  27     -29.965  31.029 -16.294  1.00999.99           H  
ATOM    424 2HB  SER A  27     -28.343  31.483 -16.795  1.00999.99           H  
ATOM    425  HG  SER A  27     -28.475  30.073 -18.480  1.00999.99           H  
ATOM    426  N   SER A  28     -29.205  27.309 -16.650  1.00999.99           N  
ATOM    427  CA  SER A  28     -30.052  26.122 -16.681  1.00999.99           C  
ATOM    428  C   SER A  28     -29.691  25.127 -15.573  1.00999.99           C  
ATOM    429  O   SER A  28     -30.408  24.150 -15.353  1.00999.99           O  
ATOM    430  CB  SER A  28     -29.941  25.437 -18.031  1.00999.99           C  
ATOM    431  OG  SER A  28     -28.667  24.883 -18.214  1.00999.99           O  
ATOM    432  H   SER A  28     -28.375  27.305 -17.229  1.00999.99           H  
ATOM    433  HA  SER A  28     -31.087  26.435 -16.533  1.00999.99           H  
ATOM    434 1HB  SER A  28     -30.695  24.654 -18.106  1.00999.99           H  
ATOM    435 2HB  SER A  28     -30.141  26.160 -18.821  1.00999.99           H  
ATOM    436  HG  SER A  28     -28.045  25.614 -18.144  1.00999.99           H  
ATOM    437  N   ALA A  29     -28.564  25.365 -14.893  1.00999.99           N  
ATOM    438  CA  ALA A  29     -28.070  24.494 -13.833  1.00999.99           C  
ATOM    439  C   ALA A  29     -28.597  24.877 -12.450  1.00999.99           C  
ATOM    440  O   ALA A  29     -28.069  24.399 -11.443  1.00999.99           O  
ATOM    441  CB  ALA A  29     -26.550  24.523 -13.814  1.00999.99           C  
ATOM    442  H   ALA A  29     -28.013  26.188 -15.091  1.00999.99           H  
ATOM    443  HA  ALA A  29     -28.404  23.480 -14.053  1.00999.99           H  
ATOM    444 1HB  ALA A  29     -26.180  23.842 -13.046  1.00999.99           H  
ATOM    445 2HB  ALA A  29     -26.167  24.214 -14.786  1.00999.99           H  
ATOM    446 3HB  ALA A  29     -26.209  25.533 -13.594  1.00999.99           H  
ATOM    447  N   ILE A  30     -29.625  25.731 -12.391  1.00 97.52           N  
ATOM    448  CA  ILE A  30     -30.152  26.202 -11.116  1.00 22.57           C  
ATOM    449  C   ILE A  30     -29.072  27.043 -10.427  1.00 19.82           C  
ATOM    450  O   ILE A  30     -28.993  28.251 -10.653  1.00 54.28           O  
ATOM    451  CB  ILE A  30     -30.645  25.023 -10.226  1.00 33.86           C  
ATOM    452  CG1 ILE A  30     -31.717  24.219 -10.978  1.00 33.86           C  
ATOM    453  CG2 ILE A  30     -31.222  25.545  -8.913  1.00 33.86           C  
ATOM    454  CD1 ILE A  30     -32.944  25.019 -11.342  1.00 33.86           C  
ATOM    455  H   ILE A  30     -30.038  26.085 -13.237  1.00 40.63           H  
ATOM    456  HA  ILE A  30     -31.007  26.849 -11.311  1.00 27.08           H  
ATOM    457  HB  ILE A  30     -29.832  24.340 -10.004  1.00 40.63           H  
ATOM    458 1HG1 ILE A  30     -31.284  23.824 -11.897  1.00 40.63           H  
ATOM    459 2HG1 ILE A  30     -32.027  23.377 -10.359  1.00 40.63           H  
ATOM    460 1HG2 ILE A  30     -31.564  24.703  -8.312  1.00 40.63           H  
ATOM    461 2HG2 ILE A  30     -30.466  26.095  -8.358  1.00 40.63           H  
ATOM    462 3HG2 ILE A  30     -32.063  26.206  -9.124  1.00 40.63           H  
ATOM    463 1HD1 ILE A  30     -33.652  24.379 -11.871  1.00 40.63           H  
ATOM    464 2HD1 ILE A  30     -33.411  25.401 -10.434  1.00 40.63           H  
ATOM    465 3HD1 ILE A  30     -32.659  25.851 -11.983  1.00 40.63           H  
ATOM    466  N   SER A  31     -28.285  26.425  -9.556  1.00 10.77           N  
ATOM    467  CA  SER A  31     -27.236  27.141  -8.843  1.00  8.86           C  
ATOM    468  C   SER A  31     -25.859  26.693  -9.283  1.00  6.01           C  
ATOM    469  O   SER A  31     -25.589  25.500  -9.426  1.00  4.91           O  
ATOM    470  CB  SER A  31     -27.361  26.965  -7.351  1.00 13.29           C  
ATOM    471  OG  SER A  31     -26.262  27.551  -6.699  1.00 13.29           O  
ATOM    472  H   SER A  31     -28.385  25.428  -9.442  1.00 12.92           H  
ATOM    473  HA  SER A  31     -27.330  28.204  -9.068  1.00 10.63           H  
ATOM    474 1HB  SER A  31     -28.283  27.434  -7.007  1.00 15.95           H  
ATOM    475 2HB  SER A  31     -27.422  25.909  -7.109  1.00 15.95           H  
ATOM    476  HG  SER A  31     -26.458  27.505  -5.760  1.00 15.95           H  
ATOM    477  N   HIS A  32     -24.990  27.677  -9.480  1.00  5.59           N  
ATOM    478  CA  HIS A  32     -23.626  27.452  -9.928  1.00  4.85           C  
ATOM    479  C   HIS A  32     -22.805  26.584  -8.981  1.00  2.90           C  
ATOM    480  O   HIS A  32     -21.841  25.955  -9.414  1.00  2.66           O  
ATOM    481  CB  HIS A  32     -22.889  28.769 -10.176  1.00  7.27           C  
ATOM    482  CG  HIS A  32     -21.536  28.570 -10.791  1.00  7.27           C  
ATOM    483  ND1 HIS A  32     -21.359  28.127 -12.088  1.00  7.27           N  
ATOM    484  CD2 HIS A  32     -20.296  28.748 -10.281  1.00  7.27           C  
ATOM    485  CE1 HIS A  32     -20.066  28.042 -12.345  1.00  7.27           C  
ATOM    486  NE2 HIS A  32     -19.401  28.414 -11.267  1.00  7.27           N  
ATOM    487  H   HIS A  32     -25.297  28.626  -9.322  1.00  6.71           H  
ATOM    488  HA  HIS A  32     -23.665  26.931 -10.882  1.00  5.82           H  
ATOM    489 1HB  HIS A  32     -23.478  29.409 -10.834  1.00  8.73           H  
ATOM    490 2HB  HIS A  32     -22.759  29.297  -9.232  1.00  8.73           H  
ATOM    491  HD1 HIS A  32     -22.062  27.778 -12.716  1.00  8.73           H  
ATOM    492  HD2 HIS A  32     -19.937  29.081  -9.307  1.00  8.73           H  
ATOM    493  HE1 HIS A  32     -19.716  27.708 -13.322  1.00  8.73           H  
ATOM    494  N   GLU A  33     -23.144  26.561  -7.693  1.00  3.20           N  
ATOM    495  CA  GLU A  33     -22.347  25.744  -6.795  1.00  2.83           C  
ATOM    496  C   GLU A  33     -22.610  24.246  -7.082  1.00  2.03           C  
ATOM    497  O   GLU A  33     -21.653  23.473  -7.156  1.00  2.01           O  
ATOM    498  CB  GLU A  33     -22.590  26.145  -5.325  1.00  4.25           C  
ATOM    499  CG  GLU A  33     -21.759  25.358  -4.327  1.00  4.25           C  
ATOM    500  CD  GLU A  33     -20.295  25.637  -4.497  1.00  4.25           C  
ATOM    501  OE1 GLU A  33     -19.976  26.656  -5.061  1.00  4.25           O  
ATOM    502  OE2 GLU A  33     -19.490  24.844  -4.072  1.00  4.25           O  
ATOM    503  H   GLU A  33     -23.947  27.077  -7.348  1.00  3.84           H  
ATOM    504  HA  GLU A  33     -21.295  25.935  -7.005  1.00  3.40           H  
ATOM    505 1HB  GLU A  33     -22.292  27.187  -5.207  1.00  5.09           H  
ATOM    506 2HB  GLU A  33     -23.637  26.100  -5.045  1.00  5.09           H  
ATOM    507 1HG  GLU A  33     -22.057  25.631  -3.315  1.00  5.09           H  
ATOM    508 2HG  GLU A  33     -21.944  24.293  -4.461  1.00  5.09           H  
ATOM    509  N   PRO A  34     -23.879  23.830  -7.269  1.00  1.82           N  
ATOM    510  CA  PRO A  34     -24.259  22.496  -7.730  1.00  1.42           C  
ATOM    511  C   PRO A  34     -23.728  22.211  -9.123  1.00  0.99           C  
ATOM    512  O   PRO A  34     -23.385  21.069  -9.427  1.00  0.93           O  
ATOM    513  CB  PRO A  34     -25.778  22.528  -7.664  1.00  2.13           C  
ATOM    514  CG  PRO A  34     -26.059  23.369  -6.470  1.00  2.13           C  
ATOM    515  CD  PRO A  34     -24.925  24.345  -6.372  1.00  2.13           C  
ATOM    516  HA  PRO A  34     -23.863  21.755  -7.021  1.00  1.70           H  
ATOM    517 1HB  PRO A  34     -26.190  22.953  -8.592  1.00  2.56           H  
ATOM    518 2HB  PRO A  34     -26.175  21.506  -7.570  1.00  2.56           H  
ATOM    519 1HG  PRO A  34     -27.032  23.868  -6.587  1.00  2.56           H  
ATOM    520 2HG  PRO A  34     -26.137  22.737  -5.575  1.00  2.56           H  
ATOM    521 1HD  PRO A  34     -25.240  25.343  -6.685  1.00  2.56           H  
ATOM    522 2HD  PRO A  34     -24.562  24.334  -5.336  1.00  2.56           H  
ATOM    523  N   SER A  35     -23.632  23.251  -9.957  1.00  1.25           N  
ATOM    524  CA  SER A  35     -23.054  23.101 -11.285  1.00  1.35           C  
ATOM    525  C   SER A  35     -21.611  22.645 -11.168  1.00  0.71           C  
ATOM    526  O   SER A  35     -21.199  21.716 -11.862  1.00  0.65           O  
ATOM    527  CB  SER A  35     -23.121  24.396 -12.061  1.00  2.03           C  
ATOM    528  OG  SER A  35     -22.565  24.243 -13.337  1.00  2.03           O  
ATOM    529  H   SER A  35     -23.986  24.156  -9.670  1.00  1.50           H  
ATOM    530  HA  SER A  35     -23.614  22.337 -11.827  1.00  1.62           H  
ATOM    531 1HB  SER A  35     -24.156  24.723 -12.144  1.00  2.43           H  
ATOM    532 2HB  SER A  35     -22.576  25.168 -11.531  1.00  2.43           H  
ATOM    533  HG  SER A  35     -22.570  25.124 -13.729  1.00  2.43           H  
ATOM    534  N   MET A  36     -20.854  23.284 -10.271  1.00  0.78           N  
ATOM    535  CA  MET A  36     -19.471  22.895 -10.041  1.00  0.55           C  
ATOM    536  C   MET A  36     -19.374  21.494  -9.467  1.00  0.31           C  
ATOM    537  O   MET A  36     -18.472  20.746  -9.845  1.00  0.37           O  
ATOM    538  CB  MET A  36     -18.774  23.885  -9.112  1.00  0.83           C  
ATOM    539  CG  MET A  36     -18.480  25.240  -9.732  1.00  0.83           C  
ATOM    540  SD  MET A  36     -17.415  25.109 -11.185  1.00  0.83           S  
ATOM    541  CE  MET A  36     -15.889  24.511 -10.455  1.00  0.83           C  
ATOM    542  H   MET A  36     -21.243  24.064  -9.754  1.00  0.94           H  
ATOM    543  HA  MET A  36     -18.953  22.893 -11.000  1.00  0.66           H  
ATOM    544 1HB  MET A  36     -19.395  24.054  -8.234  1.00  0.99           H  
ATOM    545 2HB  MET A  36     -17.830  23.461  -8.768  1.00  0.99           H  
ATOM    546 1HG  MET A  36     -19.410  25.719 -10.029  1.00  0.99           H  
ATOM    547 2HG  MET A  36     -17.986  25.878  -8.999  1.00  0.99           H  
ATOM    548 1HE  MET A  36     -15.139  24.382 -11.235  1.00  0.99           H  
ATOM    549 2HE  MET A  36     -15.529  25.233  -9.721  1.00  0.99           H  
ATOM    550 3HE  MET A  36     -16.071  23.554  -9.964  1.00  0.99           H  
ATOM    551  N   VAL A  37     -20.317  21.121  -8.591  1.00  0.43           N  
ATOM    552  CA  VAL A  37     -20.335  19.766  -8.046  1.00  0.53           C  
ATOM    553  C   VAL A  37     -20.472  18.760  -9.170  1.00  0.45           C  
ATOM    554  O   VAL A  37     -19.720  17.788  -9.226  1.00  0.62           O  
ATOM    555  CB  VAL A  37     -21.492  19.569  -7.047  1.00  0.80           C  
ATOM    556  CG1 VAL A  37     -21.608  18.096  -6.685  1.00  0.80           C  
ATOM    557  CG2 VAL A  37     -21.249  20.395  -5.798  1.00  0.80           C  
ATOM    558  H   VAL A  37     -21.012  21.792  -8.282  1.00  0.52           H  
ATOM    559  HA  VAL A  37     -19.394  19.583  -7.528  1.00  0.64           H  
ATOM    560  HB  VAL A  37     -22.428  19.873  -7.513  1.00  0.95           H  
ATOM    561 1HG1 VAL A  37     -22.435  17.956  -5.987  1.00  0.95           H  
ATOM    562 2HG1 VAL A  37     -21.793  17.511  -7.586  1.00  0.95           H  
ATOM    563 3HG1 VAL A  37     -20.682  17.762  -6.218  1.00  0.95           H  
ATOM    564 1HG2 VAL A  37     -22.073  20.252  -5.100  1.00  0.95           H  
ATOM    565 2HG2 VAL A  37     -20.319  20.075  -5.330  1.00  0.95           H  
ATOM    566 3HG2 VAL A  37     -21.177  21.446  -6.062  1.00  0.95           H  
ATOM    567  N   LYS A  38     -21.424  19.017 -10.067  1.00  0.45           N  
ATOM    568  CA  LYS A  38     -21.662  18.179 -11.229  1.00  0.50           C  
ATOM    569  C   LYS A  38     -20.424  18.077 -12.099  1.00  0.56           C  
ATOM    570  O   LYS A  38     -20.068  16.983 -12.533  1.00  1.17           O  
ATOM    571  CB  LYS A  38     -22.828  18.719 -12.046  1.00  0.75           C  
ATOM    572  CG  LYS A  38     -23.170  17.886 -13.272  1.00  0.75           C  
ATOM    573  CD  LYS A  38     -24.387  18.444 -13.994  1.00  0.75           C  
ATOM    574  CE  LYS A  38     -24.705  17.641 -15.245  1.00  0.75           C  
ATOM    575  NZ  LYS A  38     -25.906  18.164 -15.948  1.00  0.75           N  
ATOM    576  H   LYS A  38     -22.015  19.826  -9.934  1.00  0.54           H  
ATOM    577  HA  LYS A  38     -21.912  17.175 -10.885  1.00  0.60           H  
ATOM    578 1HB  LYS A  38     -23.717  18.772 -11.416  1.00  0.90           H  
ATOM    579 2HB  LYS A  38     -22.604  19.730 -12.381  1.00  0.90           H  
ATOM    580 1HG  LYS A  38     -22.322  17.880 -13.959  1.00  0.90           H  
ATOM    581 2HG  LYS A  38     -23.376  16.859 -12.970  1.00  0.90           H  
ATOM    582 1HD  LYS A  38     -25.249  18.419 -13.327  1.00  0.90           H  
ATOM    583 2HD  LYS A  38     -24.198  19.479 -14.278  1.00  0.90           H  
ATOM    584 1HE  LYS A  38     -23.855  17.689 -15.923  1.00  0.90           H  
ATOM    585 2HE  LYS A  38     -24.879  16.601 -14.972  1.00  0.90           H  
ATOM    586 1HZ  LYS A  38     -26.081  17.607 -16.773  1.00  0.90           H  
ATOM    587 2HZ  LYS A  38     -26.705  18.115 -15.332  1.00  0.90           H  
ATOM    588 3HZ  LYS A  38     -25.746  19.124 -16.217  1.00  0.90           H  
ATOM    589  N   ARG A  39     -19.765  19.213 -12.338  1.00  0.32           N  
ATOM    590  CA  ARG A  39     -18.549  19.237 -13.137  1.00  0.39           C  
ATOM    591  C   ARG A  39     -17.465  18.374 -12.522  1.00  0.42           C  
ATOM    592  O   ARG A  39     -16.775  17.654 -13.242  1.00  0.67           O  
ATOM    593  CB  ARG A  39     -18.041  20.660 -13.300  1.00  0.58           C  
ATOM    594  CG  ARG A  39     -18.867  21.521 -14.240  1.00  0.58           C  
ATOM    595  CD  ARG A  39     -18.328  22.898 -14.348  1.00  0.58           C  
ATOM    596  NE  ARG A  39     -19.127  23.723 -15.241  1.00  0.58           N  
ATOM    597  CZ  ARG A  39     -18.981  23.756 -16.580  1.00  0.58           C  
ATOM    598  NH1 ARG A  39     -18.067  23.010 -17.161  1.00  0.58           N  
ATOM    599  NH2 ARG A  39     -19.756  24.539 -17.310  1.00  0.58           N  
ATOM    600  H   ARG A  39     -20.123  20.086 -11.971  1.00  0.38           H  
ATOM    601  HA  ARG A  39     -18.783  18.844 -14.127  1.00  0.47           H  
ATOM    602 1HB  ARG A  39     -18.020  21.156 -12.331  1.00  0.70           H  
ATOM    603 2HB  ARG A  39     -17.020  20.642 -13.680  1.00  0.70           H  
ATOM    604 1HG  ARG A  39     -18.856  21.076 -15.235  1.00  0.70           H  
ATOM    605 2HG  ARG A  39     -19.895  21.578 -13.885  1.00  0.70           H  
ATOM    606 1HD  ARG A  39     -18.326  23.365 -13.364  1.00  0.70           H  
ATOM    607 2HD  ARG A  39     -17.310  22.862 -14.735  1.00  0.70           H  
ATOM    608  HE  ARG A  39     -19.844  24.310 -14.832  1.00  0.70           H  
ATOM    609 1HH1 ARG A  39     -17.474  22.411 -16.603  1.00  0.70           H  
ATOM    610 2HH1 ARG A  39     -17.958  23.035 -18.164  1.00  0.70           H  
ATOM    611 1HH2 ARG A  39     -20.463  25.116 -16.861  1.00  0.70           H  
ATOM    612 2HH2 ARG A  39     -19.650  24.567 -18.312  1.00  0.70           H  
ATOM    613  N   HIS A  40     -17.330  18.428 -11.197  1.00  0.38           N  
ATOM    614  CA  HIS A  40     -16.361  17.598 -10.503  1.00  0.67           C  
ATOM    615  C   HIS A  40     -16.708  16.129 -10.661  1.00  0.69           C  
ATOM    616  O   HIS A  40     -15.822  15.315 -10.903  1.00  1.00           O  
ATOM    617  CB  HIS A  40     -16.232  17.951  -9.029  1.00  1.01           C  
ATOM    618  CG  HIS A  40     -15.131  17.181  -8.360  1.00  1.01           C  
ATOM    619  ND1 HIS A  40     -13.806  17.399  -8.658  1.00  1.01           N  
ATOM    620  CD2 HIS A  40     -15.148  16.206  -7.419  1.00  1.01           C  
ATOM    621  CE1 HIS A  40     -13.051  16.598  -7.932  1.00  1.01           C  
ATOM    622  NE2 HIS A  40     -13.837  15.854  -7.175  1.00  1.01           N  
ATOM    623  H   HIS A  40     -17.905  19.064 -10.661  1.00  0.46           H  
ATOM    624  HA  HIS A  40     -15.381  17.746 -10.954  1.00  0.80           H  
ATOM    625 1HB  HIS A  40     -16.022  19.016  -8.932  1.00  1.21           H  
ATOM    626 2HB  HIS A  40     -17.169  17.747  -8.510  1.00  1.21           H  
ATOM    627  HD1 HIS A  40     -13.470  17.895  -9.459  1.00  1.21           H  
ATOM    628  HD2 HIS A  40     -15.957  15.706  -6.886  1.00  1.21           H  
ATOM    629  HE1 HIS A  40     -11.966  16.623  -8.028  1.00  1.21           H  
ATOM    630  N   GLU A  41     -17.993  15.789 -10.500  1.00  0.95           N  
ATOM    631  CA  GLU A  41     -18.443  14.405 -10.623  1.00  1.52           C  
ATOM    632  C   GLU A  41     -18.152  13.867 -12.017  1.00  1.29           C  
ATOM    633  O   GLU A  41     -17.691  12.734 -12.163  1.00  1.57           O  
ATOM    634  CB  GLU A  41     -19.955  14.300 -10.371  1.00  2.28           C  
ATOM    635  CG  GLU A  41     -20.432  14.543  -8.944  1.00  2.28           C  
ATOM    636  CD  GLU A  41     -20.045  13.463  -7.975  1.00  2.28           C  
ATOM    637  OE1 GLU A  41     -19.663  12.400  -8.401  1.00  2.28           O  
ATOM    638  OE2 GLU A  41     -20.168  13.695  -6.795  1.00  2.28           O  
ATOM    639  H   GLU A  41     -18.673  16.505 -10.275  1.00  1.14           H  
ATOM    640  HA  GLU A  41     -17.908  13.795  -9.895  1.00  1.82           H  
ATOM    641 1HB  GLU A  41     -20.475  15.012 -11.012  1.00  2.74           H  
ATOM    642 2HB  GLU A  41     -20.294  13.306 -10.659  1.00  2.74           H  
ATOM    643 1HG  GLU A  41     -20.012  15.482  -8.592  1.00  2.74           H  
ATOM    644 2HG  GLU A  41     -21.516  14.644  -8.951  1.00  2.74           H  
ATOM    645  N   GLU A  42     -18.391  14.692 -13.036  1.00  1.14           N  
ATOM    646  CA  GLU A  42     -18.120  14.299 -14.407  1.00  1.32           C  
ATOM    647  C   GLU A  42     -16.628  14.172 -14.635  1.00  0.99           C  
ATOM    648  O   GLU A  42     -16.184  13.253 -15.317  1.00  1.11           O  
ATOM    649  CB  GLU A  42     -18.723  15.303 -15.389  1.00  1.98           C  
ATOM    650  CG  GLU A  42     -20.244  15.289 -15.446  1.00  1.98           C  
ATOM    651  CD  GLU A  42     -20.805  16.306 -16.400  1.00  1.98           C  
ATOM    652  OE1 GLU A  42     -20.059  17.131 -16.870  1.00  1.98           O  
ATOM    653  OE2 GLU A  42     -21.981  16.249 -16.670  1.00  1.98           O  
ATOM    654  H   GLU A  42     -18.788  15.605 -12.859  1.00  1.37           H  
ATOM    655  HA  GLU A  42     -18.575  13.325 -14.584  1.00  1.58           H  
ATOM    656 1HB  GLU A  42     -18.409  16.311 -15.117  1.00  2.38           H  
ATOM    657 2HB  GLU A  42     -18.348  15.101 -16.392  1.00  2.38           H  
ATOM    658 1HG  GLU A  42     -20.572  14.298 -15.758  1.00  2.38           H  
ATOM    659 2HG  GLU A  42     -20.639  15.473 -14.448  1.00  2.38           H  
ATOM    660  N   TRP A  43     -15.861  15.080 -14.034  1.00  0.73           N  
ATOM    661  CA  TRP A  43     -14.412  15.066 -14.117  1.00  0.63           C  
ATOM    662  C   TRP A  43     -13.859  13.768 -13.525  1.00  1.04           C  
ATOM    663  O   TRP A  43     -12.964  13.152 -14.106  1.00  1.76           O  
ATOM    664  CB  TRP A  43     -13.837  16.286 -13.401  1.00  0.95           C  
ATOM    665  CG  TRP A  43     -12.364  16.375 -13.521  1.00  0.95           C  
ATOM    666  CD1 TRP A  43     -11.672  16.943 -14.541  1.00  0.95           C  
ATOM    667  CD2 TRP A  43     -11.382  15.872 -12.596  1.00  0.95           C  
ATOM    668  NE1 TRP A  43     -10.328  16.826 -14.321  1.00  0.95           N  
ATOM    669  CE2 TRP A  43     -10.129  16.164 -13.137  1.00  0.95           C  
ATOM    670  CE3 TRP A  43     -11.465  15.202 -11.375  1.00  0.95           C  
ATOM    671  CZ2 TRP A  43      -8.958  15.793 -12.505  1.00  0.95           C  
ATOM    672  CZ3 TRP A  43     -10.290  14.843 -10.743  1.00  0.95           C  
ATOM    673  CH2 TRP A  43      -9.069  15.124 -11.298  1.00  0.95           C  
ATOM    674  H   TRP A  43     -16.294  15.828 -13.511  1.00  0.88           H  
ATOM    675  HA  TRP A  43     -14.124  15.117 -15.166  1.00  0.76           H  
ATOM    676 1HB  TRP A  43     -14.273  17.194 -13.816  1.00  1.13           H  
ATOM    677 2HB  TRP A  43     -14.092  16.251 -12.344  1.00  1.13           H  
ATOM    678  HD1 TRP A  43     -12.123  17.417 -15.410  1.00  1.13           H  
ATOM    679  HE1 TRP A  43      -9.614  17.171 -14.949  1.00  1.13           H  
ATOM    680  HE3 TRP A  43     -12.432  14.967 -10.933  1.00  1.13           H  
ATOM    681  HZ2 TRP A  43      -7.979  16.001 -12.917  1.00  1.13           H  
ATOM    682  HZ3 TRP A  43     -10.358  14.320  -9.789  1.00  1.13           H  
ATOM    683  HH2 TRP A  43      -8.163  14.818 -10.779  1.00  1.13           H  
ATOM    684  N   MET A  44     -14.416  13.350 -12.382  1.00  0.91           N  
ATOM    685  CA  MET A  44     -14.045  12.094 -11.741  1.00  1.26           C  
ATOM    686  C   MET A  44     -14.300  10.930 -12.675  1.00  1.39           C  
ATOM    687  O   MET A  44     -13.471  10.032 -12.792  1.00  1.64           O  
ATOM    688  CB  MET A  44     -14.841  11.879 -10.459  1.00  1.89           C  
ATOM    689  CG  MET A  44     -14.501  12.780  -9.290  1.00  1.89           C  
ATOM    690  SD  MET A  44     -15.702  12.588  -7.959  1.00  1.89           S  
ATOM    691  CE  MET A  44     -15.401  10.890  -7.470  1.00  1.89           C  
ATOM    692  H   MET A  44     -15.119  13.924 -11.940  1.00  1.09           H  
ATOM    693  HA  MET A  44     -12.981  12.118 -11.511  1.00  1.51           H  
ATOM    694 1HB  MET A  44     -15.900  12.006 -10.665  1.00  2.27           H  
ATOM    695 2HB  MET A  44     -14.701  10.850 -10.123  1.00  2.27           H  
ATOM    696 1HG  MET A  44     -13.515  12.525  -8.904  1.00  2.27           H  
ATOM    697 2HG  MET A  44     -14.486  13.821  -9.602  1.00  2.27           H  
ATOM    698 1HE  MET A  44     -16.067  10.623  -6.649  1.00  2.27           H  
ATOM    699 2HE  MET A  44     -15.590  10.231  -8.319  1.00  2.27           H  
ATOM    700 3HE  MET A  44     -14.365  10.777  -7.152  1.00  2.27           H  
ATOM    701  N   ILE A  45     -15.455  10.944 -13.338  1.00  1.38           N  
ATOM    702  CA  ILE A  45     -15.804   9.898 -14.291  1.00  1.76           C  
ATOM    703  C   ILE A  45     -14.805   9.850 -15.442  1.00  1.92           C  
ATOM    704  O   ILE A  45     -14.366   8.772 -15.848  1.00  2.15           O  
ATOM    705  CB  ILE A  45     -17.226  10.113 -14.842  1.00  2.64           C  
ATOM    706  CG1 ILE A  45     -18.255   9.887 -13.737  1.00  2.64           C  
ATOM    707  CG2 ILE A  45     -17.482   9.185 -16.018  1.00  2.64           C  
ATOM    708  CD1 ILE A  45     -19.646  10.357 -14.097  1.00  2.64           C  
ATOM    709  H   ILE A  45     -16.120  11.690 -13.167  1.00  1.66           H  
ATOM    710  HA  ILE A  45     -15.781   8.940 -13.777  1.00  2.11           H  
ATOM    711  HB  ILE A  45     -17.334  11.139 -15.177  1.00  3.17           H  
ATOM    712 1HG1 ILE A  45     -18.301   8.823 -13.511  1.00  3.17           H  
ATOM    713 2HG1 ILE A  45     -17.935  10.412 -12.836  1.00  3.17           H  
ATOM    714 1HG2 ILE A  45     -18.486   9.356 -16.403  1.00  3.17           H  
ATOM    715 2HG2 ILE A  45     -16.753   9.382 -16.803  1.00  3.17           H  
ATOM    716 3HG2 ILE A  45     -17.390   8.148 -15.689  1.00  3.17           H  
ATOM    717 1HD1 ILE A  45     -20.324  10.160 -13.266  1.00  3.17           H  
ATOM    718 2HD1 ILE A  45     -19.629  11.427 -14.305  1.00  3.17           H  
ATOM    719 3HD1 ILE A  45     -19.993   9.821 -14.981  1.00  3.17           H  
ATOM    720  N   GLN A  46     -14.440  11.022 -15.955  1.00  1.78           N  
ATOM    721  CA  GLN A  46     -13.492  11.140 -17.053  1.00  2.37           C  
ATOM    722  C   GLN A  46     -12.099  10.622 -16.701  1.00  2.81           C  
ATOM    723  O   GLN A  46     -11.447   9.986 -17.530  1.00  4.77           O  
ATOM    724  CB  GLN A  46     -13.396  12.602 -17.495  1.00  3.56           C  
ATOM    725  CG  GLN A  46     -14.638  13.121 -18.196  1.00  3.56           C  
ATOM    726  CD  GLN A  46     -14.569  14.610 -18.476  1.00  3.56           C  
ATOM    727  OE1 GLN A  46     -13.877  15.360 -17.783  1.00  3.56           O  
ATOM    728  NE2 GLN A  46     -15.291  15.048 -19.501  1.00  3.56           N  
ATOM    729  H   GLN A  46     -14.854  11.868 -15.584  1.00  2.14           H  
ATOM    730  HA  GLN A  46     -13.866  10.548 -17.889  1.00  2.84           H  
ATOM    731 1HB  GLN A  46     -13.210  13.235 -16.628  1.00  4.27           H  
ATOM    732 2HB  GLN A  46     -12.552  12.722 -18.174  1.00  4.27           H  
ATOM    733 1HG  GLN A  46     -14.739  12.604 -19.149  1.00  4.27           H  
ATOM    734 2HG  GLN A  46     -15.511  12.925 -17.577  1.00  4.27           H  
ATOM    735 1HE2 GLN A  46     -15.288  16.021 -19.736  1.00  4.27           H  
ATOM    736 2HE2 GLN A  46     -15.840  14.407 -20.037  1.00  4.27           H  
ATOM    737  N   HIS A  47     -11.647  10.878 -15.475  1.00  2.04           N  
ATOM    738  CA  HIS A  47     -10.319  10.440 -15.063  1.00  3.01           C  
ATOM    739  C   HIS A  47     -10.287   9.170 -14.210  1.00  1.97           C  
ATOM    740  O   HIS A  47      -9.207   8.655 -13.915  1.00  4.73           O  
ATOM    741  CB  HIS A  47      -9.606  11.586 -14.351  1.00  4.51           C  
ATOM    742  CG  HIS A  47      -9.280  12.709 -15.280  1.00  4.51           C  
ATOM    743  ND1 HIS A  47      -8.149  12.717 -16.070  1.00  4.51           N  
ATOM    744  CD2 HIS A  47      -9.957  13.836 -15.583  1.00  4.51           C  
ATOM    745  CE1 HIS A  47      -8.134  13.822 -16.797  1.00  4.51           C  
ATOM    746  NE2 HIS A  47      -9.220  14.517 -16.520  1.00  4.51           N  
ATOM    747  H   HIS A  47     -12.213  11.422 -14.835  1.00  2.45           H  
ATOM    748  HA  HIS A  47      -9.739  10.221 -15.959  1.00  3.61           H  
ATOM    749 1HB  HIS A  47     -10.236  11.972 -13.549  1.00  5.42           H  
ATOM    750 2HB  HIS A  47      -8.680  11.226 -13.905  1.00  5.42           H  
ATOM    751  HD1 HIS A  47      -7.563  11.927 -16.254  1.00  5.42           H  
ATOM    752  HD2 HIS A  47     -10.903  14.244 -15.230  1.00  5.42           H  
ATOM    753  HE1 HIS A  47      -7.313  14.022 -17.486  1.00  5.42           H  
ATOM    754  N   GLY A  48     -11.451   8.643 -13.838  1.00  2.43           N  
ATOM    755  CA  GLY A  48     -11.501   7.408 -13.061  1.00  1.87           C  
ATOM    756  C   GLY A  48     -11.116   7.644 -11.606  1.00  2.00           C  
ATOM    757  O   GLY A  48     -10.395   6.844 -11.010  1.00  2.09           O  
ATOM    758  H   GLY A  48     -12.321   9.099 -14.075  1.00  2.92           H  
ATOM    759 1HA  GLY A  48     -12.506   6.991 -13.111  1.00  2.24           H  
ATOM    760 2HA  GLY A  48     -10.828   6.675 -13.504  1.00  2.24           H  
ATOM    761  N   ARG A  49     -11.579   8.754 -11.042  1.00  2.05           N  
ATOM    762  CA  ARG A  49     -11.244   9.091  -9.668  1.00  2.42           C  
ATOM    763  C   ARG A  49     -12.256   8.620  -8.648  1.00  3.48           C  
ATOM    764  O   ARG A  49     -13.467   8.714  -8.853  1.00  5.28           O  
ATOM    765  CB  ARG A  49     -11.098  10.588  -9.518  1.00  3.63           C  
ATOM    766  CG  ARG A  49      -9.963  11.193 -10.303  1.00  3.63           C  
ATOM    767  CD  ARG A  49      -8.656  10.833  -9.706  1.00  3.63           C  
ATOM    768  NE  ARG A  49      -7.568  11.537 -10.350  1.00  3.63           N  
ATOM    769  CZ  ARG A  49      -6.895  11.062 -11.417  1.00  3.63           C  
ATOM    770  NH1 ARG A  49      -7.211   9.882 -11.907  1.00  3.63           N  
ATOM    771  NH2 ARG A  49      -5.924  11.754 -11.985  1.00  3.63           N  
ATOM    772  H   ARG A  49     -12.174   9.369 -11.579  1.00  2.46           H  
ATOM    773  HA  ARG A  49     -10.285   8.629  -9.434  1.00  2.90           H  
ATOM    774 1HB  ARG A  49     -12.016  11.076  -9.835  1.00  4.36           H  
ATOM    775 2HB  ARG A  49     -10.941  10.836  -8.468  1.00  4.36           H  
ATOM    776 1HG  ARG A  49      -9.988  10.830 -11.330  1.00  4.36           H  
ATOM    777 2HG  ARG A  49     -10.052  12.272 -10.294  1.00  4.36           H  
ATOM    778 1HD  ARG A  49      -8.654  11.098  -8.648  1.00  4.36           H  
ATOM    779 2HD  ARG A  49      -8.484   9.762  -9.814  1.00  4.36           H  
ATOM    780  HE  ARG A  49      -7.318  12.445  -9.962  1.00  4.36           H  
ATOM    781 1HH1 ARG A  49      -7.952   9.338 -11.487  1.00  4.36           H  
ATOM    782 2HH1 ARG A  49      -6.715   9.517 -12.708  1.00  4.36           H  
ATOM    783 1HH2 ARG A  49      -5.670  12.676 -11.647  1.00  4.36           H  
ATOM    784 2HH2 ARG A  49      -5.438  11.370 -12.781  1.00  4.36           H  
ATOM    785  N   THR A  50     -11.726   8.143  -7.529  1.00  3.83           N  
ATOM    786  CA  THR A  50     -12.498   7.726  -6.370  1.00  5.58           C  
ATOM    787  C   THR A  50     -11.795   8.286  -5.151  1.00  4.48           C  
ATOM    788  O   THR A  50     -10.637   8.697  -5.248  1.00  7.07           O  
ATOM    789  CB  THR A  50     -12.606   6.190  -6.247  1.00  8.37           C  
ATOM    790  OG1 THR A  50     -11.308   5.641  -5.980  1.00  8.37           O  
ATOM    791  CG2 THR A  50     -13.156   5.573  -7.525  1.00  8.37           C  
ATOM    792  H   THR A  50     -10.720   8.082  -7.469  1.00  4.60           H  
ATOM    793  HA  THR A  50     -13.500   8.152  -6.428  1.00  6.70           H  
ATOM    794  HB  THR A  50     -13.273   5.943  -5.420  1.00 10.04           H  
ATOM    795  HG1 THR A  50     -10.980   5.998  -5.151  1.00 10.04           H  
ATOM    796 1HG2 THR A  50     -13.226   4.492  -7.406  1.00 10.04           H  
ATOM    797 2HG2 THR A  50     -14.147   5.981  -7.728  1.00 10.04           H  
ATOM    798 3HG2 THR A  50     -12.493   5.800  -8.358  1.00 10.04           H  
ATOM    799  N   TYR A  51     -12.462   8.290  -4.006  1.00  6.37           N  
ATOM    800  CA  TYR A  51     -11.827   8.803  -2.800  1.00  5.57           C  
ATOM    801  C   TYR A  51     -11.985   7.827  -1.651  1.00  8.45           C  
ATOM    802  O   TYR A  51     -12.941   7.050  -1.614  1.00 11.26           O  
ATOM    803  CB  TYR A  51     -12.393  10.172  -2.428  1.00  8.36           C  
ATOM    804  CG  TYR A  51     -12.221  11.186  -3.533  1.00  8.36           C  
ATOM    805  CD1 TYR A  51     -13.316  11.601  -4.270  1.00  8.36           C  
ATOM    806  CD2 TYR A  51     -10.961  11.670  -3.848  1.00  8.36           C  
ATOM    807  CE1 TYR A  51     -13.159  12.519  -5.288  1.00  8.36           C  
ATOM    808  CE2 TYR A  51     -10.805  12.571  -4.884  1.00  8.36           C  
ATOM    809  CZ  TYR A  51     -11.901  13.003  -5.596  1.00  8.36           C  
ATOM    810  OH  TYR A  51     -11.749  13.914  -6.614  1.00  8.36           O  
ATOM    811  H   TYR A  51     -13.410   7.944  -3.970  1.00  7.64           H  
ATOM    812  HA  TYR A  51     -10.758   8.916  -2.987  1.00  6.68           H  
ATOM    813 1HB  TYR A  51     -13.457  10.084  -2.204  1.00 10.03           H  
ATOM    814 2HB  TYR A  51     -11.893  10.551  -1.537  1.00 10.03           H  
ATOM    815  HD1 TYR A  51     -14.307  11.214  -4.036  1.00 10.03           H  
ATOM    816  HD2 TYR A  51     -10.092  11.333  -3.285  1.00 10.03           H  
ATOM    817  HE1 TYR A  51     -14.022  12.859  -5.854  1.00 10.03           H  
ATOM    818  HE2 TYR A  51      -9.813  12.949  -5.131  1.00 10.03           H  
ATOM    819  HH  TYR A  51     -12.569  14.407  -6.731  1.00 10.03           H  
ATOM    820  N   LYS A  52     -11.043   7.866  -0.709  1.00 11.66           N  
ATOM    821  CA  LYS A  52     -11.085   6.973   0.447  1.00 15.80           C  
ATOM    822  C   LYS A  52     -12.220   7.327   1.407  1.00  6.62           C  
ATOM    823  O   LYS A  52     -12.703   6.469   2.149  1.00  7.33           O  
ATOM    824  CB  LYS A  52      -9.752   6.992   1.182  1.00 23.70           C  
ATOM    825  CG  LYS A  52      -8.617   6.319   0.418  1.00 23.70           C  
ATOM    826  CD  LYS A  52      -7.320   6.350   1.205  1.00 23.70           C  
ATOM    827  CE  LYS A  52      -6.198   5.664   0.439  1.00 23.70           C  
ATOM    828  NZ  LYS A  52      -4.909   5.712   1.181  1.00 23.70           N  
ATOM    829  H   LYS A  52     -10.278   8.533  -0.791  1.00 13.99           H  
ATOM    830  HA  LYS A  52     -11.258   5.955   0.089  1.00 18.96           H  
ATOM    831 1HB  LYS A  52      -9.455   8.028   1.361  1.00 28.44           H  
ATOM    832 2HB  LYS A  52      -9.855   6.507   2.154  1.00 28.44           H  
ATOM    833 1HG  LYS A  52      -8.877   5.281   0.206  1.00 28.44           H  
ATOM    834 2HG  LYS A  52      -8.462   6.831  -0.532  1.00 28.44           H  
ATOM    835 1HD  LYS A  52      -7.037   7.381   1.412  1.00 28.44           H  
ATOM    836 2HD  LYS A  52      -7.454   5.838   2.157  1.00 28.44           H  
ATOM    837 1HE  LYS A  52      -6.468   4.623   0.269  1.00 28.44           H  
ATOM    838 2HE  LYS A  52      -6.071   6.154  -0.525  1.00 28.44           H  
ATOM    839 1HZ  LYS A  52      -4.195   5.247   0.641  1.00 28.44           H  
ATOM    840 2HZ  LYS A  52      -4.637   6.673   1.335  1.00 28.44           H  
ATOM    841 3HZ  LYS A  52      -5.007   5.247   2.072  1.00 28.44           H  
ATOM    842  N   ASP A  53     -12.651   8.583   1.380  1.00  6.18           N  
ATOM    843  CA  ASP A  53     -13.746   9.036   2.217  1.00  6.42           C  
ATOM    844  C   ASP A  53     -14.376  10.283   1.619  1.00  5.57           C  
ATOM    845  O   ASP A  53     -13.782  10.937   0.758  1.00  6.56           O  
ATOM    846  CB  ASP A  53     -13.249   9.321   3.643  1.00  9.63           C  
ATOM    847  CG  ASP A  53     -14.352   9.299   4.697  1.00  9.63           C  
ATOM    848  OD1 ASP A  53     -15.499   9.170   4.331  1.00  9.63           O  
ATOM    849  OD2 ASP A  53     -14.042   9.422   5.856  1.00  9.63           O  
ATOM    850  H   ASP A  53     -12.212   9.244   0.755  1.00  7.42           H  
ATOM    851  HA  ASP A  53     -14.507   8.254   2.255  1.00  7.70           H  
ATOM    852 1HB  ASP A  53     -12.503   8.574   3.914  1.00 11.56           H  
ATOM    853 2HB  ASP A  53     -12.757  10.293   3.669  1.00 11.56           H  
ATOM    854  N   HIS A  54     -15.577  10.611   2.087  1.00  5.41           N  
ATOM    855  CA  HIS A  54     -16.297  11.784   1.619  1.00  5.71           C  
ATOM    856  C   HIS A  54     -15.628  13.062   2.109  1.00  3.63           C  
ATOM    857  O   HIS A  54     -15.789  14.119   1.504  1.00  3.48           O  
ATOM    858  CB  HIS A  54     -17.740  11.761   2.125  1.00  8.56           C  
ATOM    859  CG  HIS A  54     -17.849  11.995   3.599  1.00  8.56           C  
ATOM    860  ND1 HIS A  54     -17.514  11.036   4.533  1.00  8.56           N  
ATOM    861  CD2 HIS A  54     -18.247  13.083   4.297  1.00  8.56           C  
ATOM    862  CE1 HIS A  54     -17.706  11.528   5.744  1.00  8.56           C  
ATOM    863  NE2 HIS A  54     -18.151  12.766   5.629  1.00  8.56           N  
ATOM    864  H   HIS A  54     -15.993  10.024   2.800  1.00  6.49           H  
ATOM    865  HA  HIS A  54     -16.312  11.800   0.530  1.00  6.85           H  
ATOM    866 1HB  HIS A  54     -18.319  12.530   1.614  1.00 10.28           H  
ATOM    867 2HB  HIS A  54     -18.193  10.798   1.896  1.00 10.28           H  
ATOM    868  HD1 HIS A  54     -16.902  10.257   4.367  1.00 10.28           H  
ATOM    869  HD2 HIS A  54     -18.596  14.071   3.993  1.00 10.28           H  
ATOM    870  HE1 HIS A  54     -17.497  10.920   6.625  1.00 10.28           H  
ATOM    871  N   ALA A  55     -14.850  12.949   3.191  1.00  3.33           N  
ATOM    872  CA  ALA A  55     -14.107  14.076   3.717  1.00  2.33           C  
ATOM    873  C   ALA A  55     -13.049  14.469   2.710  1.00  1.32           C  
ATOM    874  O   ALA A  55     -12.866  15.655   2.421  1.00  1.36           O  
ATOM    875  CB  ALA A  55     -13.486  13.728   5.059  1.00  3.50           C  
ATOM    876  H   ALA A  55     -14.773  12.057   3.658  1.00  4.00           H  
ATOM    877  HA  ALA A  55     -14.790  14.917   3.841  1.00  2.80           H  
ATOM    878 1HB  ALA A  55     -12.938  14.588   5.441  1.00  4.19           H  
ATOM    879 2HB  ALA A  55     -14.274  13.458   5.762  1.00  4.19           H  
ATOM    880 3HB  ALA A  55     -12.805  12.887   4.940  1.00  4.19           H  
ATOM    881  N   GLU A  56     -12.368  13.457   2.164  1.00  1.33           N  
ATOM    882  CA  GLU A  56     -11.378  13.690   1.132  1.00  1.34           C  
ATOM    883  C   GLU A  56     -12.046  14.256  -0.086  1.00  0.90           C  
ATOM    884  O   GLU A  56     -11.578  15.246  -0.632  1.00  0.58           O  
ATOM    885  CB  GLU A  56     -10.618  12.430   0.737  1.00  2.01           C  
ATOM    886  CG  GLU A  56      -9.577  12.735  -0.333  1.00  2.01           C  
ATOM    887  CD  GLU A  56      -8.736  11.575  -0.777  1.00  2.01           C  
ATOM    888  OE1 GLU A  56      -9.004  10.458  -0.392  1.00  2.01           O  
ATOM    889  OE2 GLU A  56      -7.810  11.824  -1.519  1.00  2.01           O  
ATOM    890  H   GLU A  56     -12.553  12.509   2.462  1.00  1.60           H  
ATOM    891  HA  GLU A  56     -10.661  14.426   1.497  1.00  1.61           H  
ATOM    892 1HB  GLU A  56     -10.108  12.016   1.606  1.00  2.41           H  
ATOM    893 2HB  GLU A  56     -11.307  11.676   0.359  1.00  2.41           H  
ATOM    894 1HG  GLU A  56     -10.101  13.127  -1.202  1.00  2.41           H  
ATOM    895 2HG  GLU A  56      -8.925  13.523   0.041  1.00  2.41           H  
ATOM    896  N   LYS A  57     -13.137  13.618  -0.510  1.00  1.39           N  
ATOM    897  CA  LYS A  57     -13.887  14.062  -1.672  1.00  1.69           C  
ATOM    898  C   LYS A  57     -14.205  15.546  -1.618  1.00  1.28           C  
ATOM    899  O   LYS A  57     -13.961  16.262  -2.589  1.00  1.23           O  
ATOM    900  CB  LYS A  57     -15.177  13.266  -1.807  1.00  2.54           C  
ATOM    901  CG  LYS A  57     -16.001  13.644  -3.023  1.00  2.54           C  
ATOM    902  CD  LYS A  57     -17.235  12.773  -3.156  1.00  2.54           C  
ATOM    903  CE  LYS A  57     -18.041  13.182  -4.375  1.00  2.54           C  
ATOM    904  NZ  LYS A  57     -19.263  12.358  -4.546  1.00  2.54           N  
ATOM    905  H   LYS A  57     -13.456  12.794  -0.014  1.00  1.67           H  
ATOM    906  HA  LYS A  57     -13.278  13.891  -2.558  1.00  2.03           H  
ATOM    907 1HB  LYS A  57     -14.949  12.203  -1.864  1.00  3.04           H  
ATOM    908 2HB  LYS A  57     -15.798  13.424  -0.928  1.00  3.04           H  
ATOM    909 1HG  LYS A  57     -16.319  14.683  -2.930  1.00  3.04           H  
ATOM    910 2HG  LYS A  57     -15.402  13.552  -3.925  1.00  3.04           H  
ATOM    911 1HD  LYS A  57     -16.943  11.727  -3.251  1.00  3.04           H  
ATOM    912 2HD  LYS A  57     -17.858  12.882  -2.267  1.00  3.04           H  
ATOM    913 1HE  LYS A  57     -18.332  14.227  -4.273  1.00  3.04           H  
ATOM    914 2HE  LYS A  57     -17.419  13.076  -5.264  1.00  3.04           H  
ATOM    915 1HZ  LYS A  57     -19.745  12.687  -5.373  1.00  3.04           H  
ATOM    916 2HZ  LYS A  57     -19.011  11.388  -4.662  1.00  3.04           H  
ATOM    917 3HZ  LYS A  57     -19.861  12.460  -3.739  1.00  3.04           H  
ATOM    918  N   ASP A  58     -14.753  16.001  -0.491  1.00  1.17           N  
ATOM    919  CA  ASP A  58     -15.084  17.408  -0.314  1.00  1.18           C  
ATOM    920  C   ASP A  58     -13.853  18.298  -0.405  1.00  0.74           C  
ATOM    921  O   ASP A  58     -13.896  19.342  -1.056  1.00  0.91           O  
ATOM    922  CB  ASP A  58     -15.783  17.629   1.029  1.00  1.77           C  
ATOM    923  CG  ASP A  58     -17.212  17.094   1.054  1.00  1.77           C  
ATOM    924  OD1 ASP A  58     -17.742  16.820   0.003  1.00  1.77           O  
ATOM    925  OD2 ASP A  58     -17.763  16.976   2.122  1.00  1.77           O  
ATOM    926  H   ASP A  58     -14.951  15.356   0.263  1.00  1.40           H  
ATOM    927  HA  ASP A  58     -15.769  17.699  -1.110  1.00  1.42           H  
ATOM    928 1HB  ASP A  58     -15.217  17.134   1.818  1.00  2.12           H  
ATOM    929 2HB  ASP A  58     -15.805  18.694   1.261  1.00  2.12           H  
ATOM    930  N   ALA A  59     -12.755  17.879   0.230  1.00  0.46           N  
ATOM    931  CA  ALA A  59     -11.518  18.648   0.187  1.00  0.35           C  
ATOM    932  C   ALA A  59     -10.978  18.741  -1.233  1.00  0.30           C  
ATOM    933  O   ALA A  59     -10.546  19.809  -1.664  1.00  0.49           O  
ATOM    934  CB  ALA A  59     -10.480  18.018   1.098  1.00  0.52           C  
ATOM    935  H   ALA A  59     -12.777  17.021   0.772  1.00  0.55           H  
ATOM    936  HA  ALA A  59     -11.734  19.658   0.535  1.00  0.42           H  
ATOM    937 1HB  ALA A  59      -9.568  18.616   1.081  1.00  0.63           H  
ATOM    938 2HB  ALA A  59     -10.870  17.981   2.116  1.00  0.63           H  
ATOM    939 3HB  ALA A  59     -10.259  17.009   0.758  1.00  0.63           H  
ATOM    940  N   ARG A  60     -11.027  17.622  -1.955  1.00  0.28           N  
ATOM    941  CA  ARG A  60     -10.548  17.533  -3.325  1.00  0.27           C  
ATOM    942  C   ARG A  60     -11.411  18.367  -4.249  1.00  0.23           C  
ATOM    943  O   ARG A  60     -10.901  18.983  -5.182  1.00  0.36           O  
ATOM    944  CB  ARG A  60     -10.526  16.080  -3.759  1.00  0.41           C  
ATOM    945  CG  ARG A  60      -9.505  15.239  -3.003  1.00  0.41           C  
ATOM    946  CD  ARG A  60      -8.132  15.538  -3.437  1.00  0.41           C  
ATOM    947  NE  ARG A  60      -7.134  14.707  -2.786  1.00  0.41           N  
ATOM    948  CZ  ARG A  60      -5.818  14.994  -2.798  1.00  0.41           C  
ATOM    949  NH1 ARG A  60      -5.396  16.070  -3.427  1.00  0.41           N  
ATOM    950  NH2 ARG A  60      -4.952  14.206  -2.187  1.00  0.41           N  
ATOM    951  H   ARG A  60     -11.395  16.787  -1.529  1.00  0.34           H  
ATOM    952  HA  ARG A  60      -9.530  17.918  -3.362  1.00  0.32           H  
ATOM    953 1HB  ARG A  60     -11.507  15.633  -3.605  1.00  0.49           H  
ATOM    954 2HB  ARG A  60     -10.292  16.012  -4.821  1.00  0.49           H  
ATOM    955 1HG  ARG A  60      -9.562  15.482  -1.944  1.00  0.49           H  
ATOM    956 2HG  ARG A  60      -9.687  14.179  -3.135  1.00  0.49           H  
ATOM    957 1HD  ARG A  60      -8.059  15.365  -4.509  1.00  0.49           H  
ATOM    958 2HD  ARG A  60      -7.899  16.580  -3.223  1.00  0.49           H  
ATOM    959  HE  ARG A  60      -7.437  13.864  -2.303  1.00  0.49           H  
ATOM    960 1HH1 ARG A  60      -6.049  16.663  -3.928  1.00  0.49           H  
ATOM    961 2HH1 ARG A  60      -4.410  16.303  -3.428  1.00  0.49           H  
ATOM    962 1HH2 ARG A  60      -5.274  13.377  -1.705  1.00  0.49           H  
ATOM    963 2HH2 ARG A  60      -3.964  14.434  -2.223  1.00  0.49           H  
ATOM    964  N   PHE A  61     -12.709  18.419  -3.955  1.00  0.27           N  
ATOM    965  CA  PHE A  61     -13.642  19.270  -4.668  1.00  0.36           C  
ATOM    966  C   PHE A  61     -13.281  20.732  -4.494  1.00  0.53           C  
ATOM    967  O   PHE A  61     -13.254  21.483  -5.467  1.00  0.84           O  
ATOM    968  CB  PHE A  61     -15.076  19.000  -4.240  1.00  0.54           C  
ATOM    969  CG  PHE A  61     -16.046  19.951  -4.861  1.00  0.54           C  
ATOM    970  CD1 PHE A  61     -16.081  20.106  -6.232  1.00  0.54           C  
ATOM    971  CD2 PHE A  61     -16.938  20.672  -4.084  1.00  0.54           C  
ATOM    972  CE1 PHE A  61     -16.975  20.970  -6.822  1.00  0.54           C  
ATOM    973  CE2 PHE A  61     -17.843  21.534  -4.671  1.00  0.54           C  
ATOM    974  CZ  PHE A  61     -17.859  21.682  -6.043  1.00  0.54           C  
ATOM    975  H   PHE A  61     -13.070  17.845  -3.207  1.00  0.32           H  
ATOM    976  HA  PHE A  61     -13.569  19.035  -5.730  1.00  0.43           H  
ATOM    977 1HB  PHE A  61     -15.359  17.986  -4.521  1.00  0.65           H  
ATOM    978 2HB  PHE A  61     -15.164  19.079  -3.159  1.00  0.65           H  
ATOM    979  HD1 PHE A  61     -15.381  19.541  -6.842  1.00  0.65           H  
ATOM    980  HD2 PHE A  61     -16.923  20.550  -3.000  1.00  0.65           H  
ATOM    981  HE1 PHE A  61     -16.982  21.085  -7.904  1.00  0.65           H  
ATOM    982  HE2 PHE A  61     -18.543  22.099  -4.055  1.00  0.65           H  
ATOM    983  HZ  PHE A  61     -18.570  22.365  -6.505  1.00  0.65           H  
ATOM    984  N   GLN A  62     -13.013  21.134  -3.254  1.00  0.49           N  
ATOM    985  CA  GLN A  62     -12.622  22.506  -2.966  1.00  0.65           C  
ATOM    986  C   GLN A  62     -11.327  22.863  -3.692  1.00  0.48           C  
ATOM    987  O   GLN A  62     -11.221  23.948  -4.264  1.00  0.78           O  
ATOM    988  CB  GLN A  62     -12.458  22.696  -1.461  1.00  0.98           C  
ATOM    989  CG  GLN A  62     -13.764  22.648  -0.688  1.00  0.98           C  
ATOM    990  CD  GLN A  62     -13.547  22.692   0.811  1.00  0.98           C  
ATOM    991  OE1 GLN A  62     -12.463  22.375   1.307  1.00  0.98           O  
ATOM    992  NE2 GLN A  62     -14.582  23.086   1.544  1.00  0.98           N  
ATOM    993  H   GLN A  62     -13.087  20.476  -2.489  1.00  0.59           H  
ATOM    994  HA  GLN A  62     -13.407  23.173  -3.323  1.00  0.78           H  
ATOM    995 1HB  GLN A  62     -11.803  21.923  -1.061  1.00  1.17           H  
ATOM    996 2HB  GLN A  62     -11.988  23.658  -1.265  1.00  1.17           H  
ATOM    997 1HG  GLN A  62     -14.366  23.511  -0.969  1.00  1.17           H  
ATOM    998 2HG  GLN A  62     -14.295  21.731  -0.936  1.00  1.17           H  
ATOM    999 1HE2 GLN A  62     -14.500  23.135   2.540  1.00  1.17           H  
ATOM   1000 2HE2 GLN A  62     -15.444  23.333   1.101  1.00  1.17           H  
ATOM   1001  N   ILE A  63     -10.368  21.931  -3.699  1.00  0.35           N  
ATOM   1002  CA  ILE A  63      -9.105  22.111  -4.411  1.00  0.23           C  
ATOM   1003  C   ILE A  63      -9.344  22.286  -5.900  1.00  0.19           C  
ATOM   1004  O   ILE A  63      -8.767  23.178  -6.522  1.00  0.23           O  
ATOM   1005  CB  ILE A  63      -8.170  20.912  -4.196  1.00  0.35           C  
ATOM   1006  CG1 ILE A  63      -7.679  20.853  -2.753  1.00  0.35           C  
ATOM   1007  CG2 ILE A  63      -7.000  21.001  -5.149  1.00  0.35           C  
ATOM   1008  CD1 ILE A  63      -7.005  19.543  -2.408  1.00  0.35           C  
ATOM   1009  H   ILE A  63     -10.509  21.073  -3.180  1.00  0.42           H  
ATOM   1010  HA  ILE A  63      -8.618  23.008  -4.033  1.00  0.28           H  
ATOM   1011  HB  ILE A  63      -8.713  19.989  -4.389  1.00  0.41           H  
ATOM   1012 1HG1 ILE A  63      -6.965  21.659  -2.589  1.00  0.41           H  
ATOM   1013 2HG1 ILE A  63      -8.520  21.003  -2.078  1.00  0.41           H  
ATOM   1014 1HG2 ILE A  63      -6.357  20.139  -4.995  1.00  0.41           H  
ATOM   1015 2HG2 ILE A  63      -7.363  21.007  -6.176  1.00  0.41           H  
ATOM   1016 3HG2 ILE A  63      -6.440  21.916  -4.956  1.00  0.41           H  
ATOM   1017 1HD1 ILE A  63      -6.673  19.567  -1.370  1.00  0.41           H  
ATOM   1018 2HD1 ILE A  63      -7.710  18.725  -2.544  1.00  0.41           H  
ATOM   1019 3HD1 ILE A  63      -6.146  19.394  -3.060  1.00  0.41           H  
ATOM   1020  N   PHE A  64     -10.203  21.428  -6.448  1.00  0.22           N  
ATOM   1021  CA  PHE A  64     -10.597  21.458  -7.845  1.00  0.44           C  
ATOM   1022  C   PHE A  64     -11.144  22.829  -8.195  1.00  0.57           C  
ATOM   1023  O   PHE A  64     -10.707  23.427  -9.176  1.00  0.88           O  
ATOM   1024  CB  PHE A  64     -11.640  20.361  -8.098  1.00  0.66           C  
ATOM   1025  CG  PHE A  64     -12.215  20.283  -9.481  1.00  0.66           C  
ATOM   1026  CD1 PHE A  64     -11.525  19.645 -10.500  1.00  0.66           C  
ATOM   1027  CD2 PHE A  64     -13.466  20.821  -9.759  1.00  0.66           C  
ATOM   1028  CE1 PHE A  64     -12.069  19.549 -11.764  1.00  0.66           C  
ATOM   1029  CE2 PHE A  64     -14.012  20.725 -11.024  1.00  0.66           C  
ATOM   1030  CZ  PHE A  64     -13.311  20.086 -12.028  1.00  0.66           C  
ATOM   1031  H   PHE A  64     -10.604  20.707  -5.868  1.00  0.26           H  
ATOM   1032  HA  PHE A  64      -9.722  21.266  -8.463  1.00  0.53           H  
ATOM   1033 1HB  PHE A  64     -11.188  19.396  -7.873  1.00  0.79           H  
ATOM   1034 2HB  PHE A  64     -12.468  20.485  -7.409  1.00  0.79           H  
ATOM   1035  HD1 PHE A  64     -10.546  19.213 -10.290  1.00  0.79           H  
ATOM   1036  HD2 PHE A  64     -14.020  21.320  -8.962  1.00  0.79           H  
ATOM   1037  HE1 PHE A  64     -11.515  19.046 -12.554  1.00  0.79           H  
ATOM   1038  HE2 PHE A  64     -14.994  21.150 -11.230  1.00  0.79           H  
ATOM   1039  HZ  PHE A  64     -13.739  20.008 -13.027  1.00  0.79           H  
ATOM   1040  N   GLN A  65     -12.071  23.335  -7.376  1.00  0.56           N  
ATOM   1041  CA  GLN A  65     -12.661  24.653  -7.586  1.00  0.64           C  
ATOM   1042  C   GLN A  65     -11.617  25.754  -7.583  1.00  0.60           C  
ATOM   1043  O   GLN A  65     -11.656  26.639  -8.438  1.00  0.83           O  
ATOM   1044  CB  GLN A  65     -13.685  24.968  -6.498  1.00  0.96           C  
ATOM   1045  CG  GLN A  65     -14.972  24.183  -6.559  1.00  0.96           C  
ATOM   1046  CD  GLN A  65     -15.859  24.498  -5.371  1.00  0.96           C  
ATOM   1047  OE1 GLN A  65     -15.438  24.390  -4.216  1.00  0.96           O  
ATOM   1048  NE2 GLN A  65     -17.093  24.900  -5.649  1.00  0.96           N  
ATOM   1049  H   GLN A  65     -12.390  22.782  -6.592  1.00  0.67           H  
ATOM   1050  HA  GLN A  65     -13.157  24.657  -8.556  1.00  0.77           H  
ATOM   1051 1HB  GLN A  65     -13.239  24.785  -5.522  1.00  1.15           H  
ATOM   1052 2HB  GLN A  65     -13.940  26.027  -6.541  1.00  1.15           H  
ATOM   1053 1HG  GLN A  65     -15.510  24.448  -7.468  1.00  1.15           H  
ATOM   1054 2HG  GLN A  65     -14.748  23.118  -6.552  1.00  1.15           H  
ATOM   1055 1HE2 GLN A  65     -17.738  25.111  -4.908  1.00  1.15           H  
ATOM   1056 2HE2 GLN A  65     -17.393  24.978  -6.599  1.00  1.15           H  
ATOM   1057  N   LYS A  66     -10.682  25.693  -6.634  1.00  0.58           N  
ATOM   1058  CA  LYS A  66      -9.624  26.690  -6.538  1.00  0.65           C  
ATOM   1059  C   LYS A  66      -8.768  26.696  -7.789  1.00  0.42           C  
ATOM   1060  O   LYS A  66      -8.433  27.764  -8.308  1.00  0.41           O  
ATOM   1061  CB  LYS A  66      -8.753  26.424  -5.309  1.00  0.98           C  
ATOM   1062  CG  LYS A  66      -9.430  26.716  -3.977  1.00  0.98           C  
ATOM   1063  CD  LYS A  66      -8.517  26.374  -2.808  1.00  0.98           C  
ATOM   1064  CE  LYS A  66      -9.200  26.639  -1.474  1.00  0.98           C  
ATOM   1065  NZ  LYS A  66      -8.321  26.292  -0.323  1.00  0.98           N  
ATOM   1066  H   LYS A  66     -10.717  24.950  -5.948  1.00  0.70           H  
ATOM   1067  HA  LYS A  66     -10.082  27.675  -6.437  1.00  0.78           H  
ATOM   1068 1HB  LYS A  66      -8.439  25.381  -5.302  1.00  1.17           H  
ATOM   1069 2HB  LYS A  66      -7.852  27.035  -5.365  1.00  1.17           H  
ATOM   1070 1HG  LYS A  66      -9.679  27.775  -3.926  1.00  1.17           H  
ATOM   1071 2HG  LYS A  66     -10.352  26.145  -3.895  1.00  1.17           H  
ATOM   1072 1HD  LYS A  66      -8.237  25.322  -2.862  1.00  1.17           H  
ATOM   1073 2HD  LYS A  66      -7.611  26.977  -2.867  1.00  1.17           H  
ATOM   1074 1HE  LYS A  66      -9.464  27.694  -1.411  1.00  1.17           H  
ATOM   1075 2HE  LYS A  66     -10.111  26.044  -1.413  1.00  1.17           H  
ATOM   1076 1HZ  LYS A  66      -8.807  26.481   0.542  1.00  1.17           H  
ATOM   1077 2HZ  LYS A  66      -8.080  25.311  -0.365  1.00  1.17           H  
ATOM   1078 3HZ  LYS A  66      -7.478  26.847  -0.363  1.00  1.17           H  
ATOM   1079  N   ASN A  67      -8.444  25.504  -8.289  1.00  0.35           N  
ATOM   1080  CA  ASN A  67      -7.659  25.393  -9.502  1.00  0.27           C  
ATOM   1081  C   ASN A  67      -8.433  25.937 -10.687  1.00  0.30           C  
ATOM   1082  O   ASN A  67      -7.865  26.659 -11.500  1.00  0.36           O  
ATOM   1083  CB  ASN A  67      -7.227  23.956  -9.728  1.00  0.41           C  
ATOM   1084  CG  ASN A  67      -6.111  23.543  -8.801  1.00  0.41           C  
ATOM   1085  OD1 ASN A  67      -5.344  24.391  -8.329  1.00  0.41           O  
ATOM   1086  ND2 ASN A  67      -6.013  22.265  -8.534  1.00  0.41           N  
ATOM   1087  H   ASN A  67      -8.732  24.660  -7.810  1.00  0.42           H  
ATOM   1088  HA  ASN A  67      -6.765  26.008  -9.391  1.00  0.32           H  
ATOM   1089 1HB  ASN A  67      -8.077  23.290  -9.575  1.00  0.49           H  
ATOM   1090 2HB  ASN A  67      -6.894  23.833 -10.759  1.00  0.49           H  
ATOM   1091 1HD2 ASN A  67      -5.293  21.911  -7.930  1.00  0.49           H  
ATOM   1092 2HD2 ASN A  67      -6.664  21.616  -8.927  1.00  0.49           H  
ATOM   1093  N   VAL A  68      -9.735  25.644 -10.753  1.00  0.22           N  
ATOM   1094  CA  VAL A  68     -10.589  26.154 -11.819  1.00  0.25           C  
ATOM   1095  C   VAL A  68     -10.615  27.670 -11.842  1.00  0.38           C  
ATOM   1096  O   VAL A  68     -10.545  28.266 -12.912  1.00  0.61           O  
ATOM   1097  CB  VAL A  68     -12.030  25.615 -11.683  1.00  0.38           C  
ATOM   1098  CG1 VAL A  68     -12.952  26.355 -12.638  1.00  0.38           C  
ATOM   1099  CG2 VAL A  68     -12.057  24.132 -12.025  1.00  0.38           C  
ATOM   1100  H   VAL A  68     -10.144  25.034 -10.058  1.00  0.26           H  
ATOM   1101  HA  VAL A  68     -10.185  25.804 -12.771  1.00  0.30           H  
ATOM   1102  HB  VAL A  68     -12.385  25.775 -10.666  1.00  0.45           H  
ATOM   1103 1HG1 VAL A  68     -13.967  25.971 -12.535  1.00  0.45           H  
ATOM   1104 2HG1 VAL A  68     -12.944  27.420 -12.402  1.00  0.45           H  
ATOM   1105 3HG1 VAL A  68     -12.611  26.207 -13.662  1.00  0.45           H  
ATOM   1106 1HG2 VAL A  68     -13.074  23.754 -11.931  1.00  0.45           H  
ATOM   1107 2HG2 VAL A  68     -11.715  23.998 -13.051  1.00  0.45           H  
ATOM   1108 3HG2 VAL A  68     -11.404  23.580 -11.357  1.00  0.45           H  
ATOM   1109  N   GLU A  69     -10.726  28.290 -10.666  1.00  0.74           N  
ATOM   1110  CA  GLU A  69     -10.746  29.745 -10.572  1.00  1.05           C  
ATOM   1111  C   GLU A  69      -9.438  30.361 -11.060  1.00  0.85           C  
ATOM   1112  O   GLU A  69      -9.455  31.366 -11.775  1.00  0.96           O  
ATOM   1113  CB  GLU A  69     -11.013  30.175  -9.130  1.00  1.58           C  
ATOM   1114  CG  GLU A  69     -12.429  29.901  -8.644  1.00  1.58           C  
ATOM   1115  CD  GLU A  69     -12.630  30.255  -7.197  1.00  1.58           C  
ATOM   1116  OE1 GLU A  69     -11.666  30.568  -6.541  1.00  1.58           O  
ATOM   1117  OE2 GLU A  69     -13.751  30.220  -6.748  1.00  1.58           O  
ATOM   1118  H   GLU A  69     -10.811  27.742  -9.820  1.00  0.89           H  
ATOM   1119  HA  GLU A  69     -11.554  30.118 -11.202  1.00  1.26           H  
ATOM   1120 1HB  GLU A  69     -10.326  29.655  -8.461  1.00  1.89           H  
ATOM   1121 2HB  GLU A  69     -10.826  31.243  -9.027  1.00  1.89           H  
ATOM   1122 1HG  GLU A  69     -13.124  30.485  -9.246  1.00  1.89           H  
ATOM   1123 2HG  GLU A  69     -12.662  28.849  -8.794  1.00  1.89           H  
ATOM   1124  N   LEU A  70      -8.311  29.744 -10.695  1.00  1.10           N  
ATOM   1125  CA  LEU A  70      -7.005  30.221 -11.138  1.00  1.75           C  
ATOM   1126  C   LEU A  70      -6.862  30.072 -12.649  1.00  0.65           C  
ATOM   1127  O   LEU A  70      -6.356  30.974 -13.322  1.00  0.60           O  
ATOM   1128  CB  LEU A  70      -5.909  29.437 -10.420  1.00  2.62           C  
ATOM   1129  CG  LEU A  70      -5.781  29.712  -8.919  1.00  2.62           C  
ATOM   1130  CD1 LEU A  70      -4.809  28.716  -8.304  1.00  2.62           C  
ATOM   1131  CD2 LEU A  70      -5.297  31.137  -8.716  1.00  2.62           C  
ATOM   1132  H   LEU A  70      -8.356  28.938 -10.081  1.00  1.32           H  
ATOM   1133  HA  LEU A  70      -6.913  31.275 -10.881  1.00  2.10           H  
ATOM   1134 1HB  LEU A  70      -6.112  28.376 -10.540  1.00  3.15           H  
ATOM   1135 2HB  LEU A  70      -4.950  29.662 -10.886  1.00  3.15           H  
ATOM   1136  HG  LEU A  70      -6.750  29.585  -8.438  1.00  3.15           H  
ATOM   1137 1HD1 LEU A  70      -4.721  28.907  -7.234  1.00  3.15           H  
ATOM   1138 2HD1 LEU A  70      -5.178  27.702  -8.460  1.00  3.15           H  
ATOM   1139 3HD1 LEU A  70      -3.833  28.825  -8.773  1.00  3.15           H  
ATOM   1140 1HD2 LEU A  70      -5.206  31.342  -7.649  1.00  3.15           H  
ATOM   1141 2HD2 LEU A  70      -4.326  31.263  -9.195  1.00  3.15           H  
ATOM   1142 3HD2 LEU A  70      -6.013  31.830  -9.160  1.00  3.15           H  
ATOM   1143  N   ILE A  71      -7.356  28.950 -13.167  1.00  0.54           N  
ATOM   1144  CA  ILE A  71      -7.384  28.661 -14.591  1.00  0.39           C  
ATOM   1145  C   ILE A  71      -8.234  29.656 -15.354  1.00  0.38           C  
ATOM   1146  O   ILE A  71      -7.818  30.131 -16.408  1.00  0.52           O  
ATOM   1147  CB  ILE A  71      -7.890  27.233 -14.820  1.00  0.58           C  
ATOM   1148  CG1 ILE A  71      -6.831  26.230 -14.347  1.00  0.58           C  
ATOM   1149  CG2 ILE A  71      -8.275  27.026 -16.263  1.00  0.58           C  
ATOM   1150  CD1 ILE A  71      -7.347  24.819 -14.235  1.00  0.58           C  
ATOM   1151  H   ILE A  71      -7.725  28.247 -12.543  1.00  0.65           H  
ATOM   1152  HA  ILE A  71      -6.368  28.724 -14.972  1.00  0.47           H  
ATOM   1153  HB  ILE A  71      -8.768  27.066 -14.202  1.00  0.70           H  
ATOM   1154 1HG1 ILE A  71      -6.006  26.233 -15.057  1.00  0.70           H  
ATOM   1155 2HG1 ILE A  71      -6.444  26.541 -13.381  1.00  0.70           H  
ATOM   1156 1HG2 ILE A  71      -8.649  26.011 -16.396  1.00  0.70           H  
ATOM   1157 2HG2 ILE A  71      -9.053  27.737 -16.536  1.00  0.70           H  
ATOM   1158 3HG2 ILE A  71      -7.407  27.182 -16.896  1.00  0.70           H  
ATOM   1159 1HD1 ILE A  71      -6.542  24.159 -13.909  1.00  0.70           H  
ATOM   1160 2HD1 ILE A  71      -8.161  24.785 -13.511  1.00  0.70           H  
ATOM   1161 3HD1 ILE A  71      -7.712  24.498 -15.204  1.00  0.70           H  
ATOM   1162  N   GLU A  72      -9.413  29.969 -14.826  1.00  0.42           N  
ATOM   1163  CA  GLU A  72     -10.300  30.948 -15.430  1.00  0.56           C  
ATOM   1164  C   GLU A  72      -9.614  32.293 -15.567  1.00  0.70           C  
ATOM   1165  O   GLU A  72      -9.589  32.874 -16.655  1.00  0.95           O  
ATOM   1166  CB  GLU A  72     -11.571  31.107 -14.597  1.00  0.84           C  
ATOM   1167  CG  GLU A  72     -12.544  32.129 -15.160  1.00  0.84           C  
ATOM   1168  CD  GLU A  72     -13.796  32.294 -14.342  1.00  0.84           C  
ATOM   1169  OE1 GLU A  72     -14.001  31.534 -13.428  1.00  0.84           O  
ATOM   1170  OE2 GLU A  72     -14.545  33.199 -14.632  1.00  0.84           O  
ATOM   1171  H   GLU A  72      -9.709  29.515 -13.975  1.00  0.50           H  
ATOM   1172  HA  GLU A  72     -10.574  30.600 -16.427  1.00  0.67           H  
ATOM   1173 1HB  GLU A  72     -12.087  30.148 -14.533  1.00  1.01           H  
ATOM   1174 2HB  GLU A  72     -11.311  31.408 -13.583  1.00  1.01           H  
ATOM   1175 1HG  GLU A  72     -12.037  33.092 -15.219  1.00  1.01           H  
ATOM   1176 2HG  GLU A  72     -12.815  31.831 -16.172  1.00  1.01           H  
ATOM   1177  N   ALA A  73      -9.051  32.777 -14.458  1.00  0.78           N  
ATOM   1178  CA  ALA A  73      -8.362  34.058 -14.434  1.00  1.02           C  
ATOM   1179  C   ALA A  73      -7.212  34.072 -15.428  1.00  1.02           C  
ATOM   1180  O   ALA A  73      -6.994  35.070 -16.115  1.00  1.40           O  
ATOM   1181  CB  ALA A  73      -7.852  34.351 -13.033  1.00  1.53           C  
ATOM   1182  H   ALA A  73      -9.115  32.247 -13.596  1.00  0.94           H  
ATOM   1183  HA  ALA A  73      -9.071  34.833 -14.727  1.00  1.22           H  
ATOM   1184 1HB  ALA A  73      -7.358  35.323 -13.020  1.00  1.84           H  
ATOM   1185 2HB  ALA A  73      -8.690  34.360 -12.337  1.00  1.84           H  
ATOM   1186 3HB  ALA A  73      -7.142  33.581 -12.735  1.00  1.84           H  
ATOM   1187  N   HIS A  74      -6.494  32.953 -15.518  1.00  0.89           N  
ATOM   1188  CA  HIS A  74      -5.405  32.818 -16.459  1.00  1.33           C  
ATOM   1189  C   HIS A  74      -5.850  32.849 -17.909  1.00  1.47           C  
ATOM   1190  O   HIS A  74      -5.281  33.578 -18.717  1.00  1.99           O  
ATOM   1191  CB  HIS A  74      -4.657  31.533 -16.240  1.00  2.00           C  
ATOM   1192  CG  HIS A  74      -3.598  31.404 -17.258  1.00  2.00           C  
ATOM   1193  ND1 HIS A  74      -3.866  30.984 -18.542  1.00  2.00           N  
ATOM   1194  CD2 HIS A  74      -2.272  31.646 -17.205  1.00  2.00           C  
ATOM   1195  CE1 HIS A  74      -2.751  30.976 -19.236  1.00  2.00           C  
ATOM   1196  NE2 HIS A  74      -1.767  31.369 -18.445  1.00  2.00           N  
ATOM   1197  H   HIS A  74      -6.696  32.173 -14.907  1.00  1.07           H  
ATOM   1198  HA  HIS A  74      -4.707  33.637 -16.318  1.00  1.60           H  
ATOM   1199 1HB  HIS A  74      -4.204  31.522 -15.248  1.00  2.39           H  
ATOM   1200 2HB  HIS A  74      -5.331  30.681 -16.317  1.00  2.39           H  
ATOM   1201  HD2 HIS A  74      -1.709  31.995 -16.338  1.00  2.39           H  
ATOM   1202  HE1 HIS A  74      -2.655  30.687 -20.282  1.00  2.39           H  
ATOM   1203  HE2 HIS A  74      -0.797  31.447 -18.715  1.00  2.39           H  
ATOM   1204  N   ASN A  75      -6.848  32.044 -18.257  1.00  1.20           N  
ATOM   1205  CA  ASN A  75      -7.324  31.973 -19.631  1.00  1.37           C  
ATOM   1206  C   ASN A  75      -7.831  33.331 -20.118  1.00  1.74           C  
ATOM   1207  O   ASN A  75      -7.622  33.701 -21.278  1.00  2.17           O  
ATOM   1208  CB  ASN A  75      -8.388  30.899 -19.751  1.00  2.06           C  
ATOM   1209  CG  ASN A  75      -7.809  29.501 -19.731  1.00  2.06           C  
ATOM   1210  OD1 ASN A  75      -6.656  29.271 -20.119  1.00  2.06           O  
ATOM   1211  ND2 ASN A  75      -8.588  28.547 -19.298  1.00  2.06           N  
ATOM   1212  H   ASN A  75      -7.283  31.459 -17.560  1.00  1.44           H  
ATOM   1213  HA  ASN A  75      -6.484  31.699 -20.272  1.00  1.64           H  
ATOM   1214 1HB  ASN A  75      -9.094  30.996 -18.924  1.00  2.47           H  
ATOM   1215 2HB  ASN A  75      -8.947  31.038 -20.676  1.00  2.47           H  
ATOM   1216 1HD2 ASN A  75      -8.246  27.602 -19.264  1.00  2.47           H  
ATOM   1217 2HD2 ASN A  75      -9.517  28.756 -18.995  1.00  2.47           H  
ATOM   1218  N   LYS A  76      -8.433  34.103 -19.210  1.00  1.68           N  
ATOM   1219  CA  LYS A  76      -8.917  35.446 -19.513  1.00  2.14           C  
ATOM   1220  C   LYS A  76      -7.810  36.473 -19.788  1.00  2.08           C  
ATOM   1221  O   LYS A  76      -8.106  37.610 -20.157  1.00  2.16           O  
ATOM   1222  CB  LYS A  76      -9.821  35.941 -18.384  1.00  3.21           C  
ATOM   1223  CG  LYS A  76     -11.164  35.223 -18.318  1.00  3.21           C  
ATOM   1224  CD  LYS A  76     -12.030  35.732 -17.175  1.00  3.21           C  
ATOM   1225  CE  LYS A  76     -13.406  35.080 -17.205  1.00  3.21           C  
ATOM   1226  NZ  LYS A  76     -14.258  35.506 -16.059  1.00  3.21           N  
ATOM   1227  H   LYS A  76      -8.592  33.738 -18.277  1.00  2.02           H  
ATOM   1228  HA  LYS A  76      -9.526  35.382 -20.415  1.00  2.57           H  
ATOM   1229 1HB  LYS A  76      -9.317  35.800 -17.427  1.00  3.85           H  
ATOM   1230 2HB  LYS A  76     -10.011  37.007 -18.504  1.00  3.85           H  
ATOM   1231 1HG  LYS A  76     -11.697  35.379 -19.257  1.00  3.85           H  
ATOM   1232 2HG  LYS A  76     -11.003  34.154 -18.192  1.00  3.85           H  
ATOM   1233 1HD  LYS A  76     -11.549  35.506 -16.223  1.00  3.85           H  
ATOM   1234 2HD  LYS A  76     -12.148  36.813 -17.256  1.00  3.85           H  
ATOM   1235 1HE  LYS A  76     -13.906  35.352 -18.133  1.00  3.85           H  
ATOM   1236 2HE  LYS A  76     -13.291  33.997 -17.176  1.00  3.85           H  
ATOM   1237 1HZ  LYS A  76     -15.156  35.048 -16.119  1.00  3.85           H  
ATOM   1238 2HZ  LYS A  76     -13.811  35.237 -15.191  1.00  3.85           H  
ATOM   1239 3HZ  LYS A  76     -14.386  36.507 -16.079  1.00  3.85           H  
ATOM   1240  N   MET A  77      -6.541  36.087 -19.621  1.00  2.08           N  
ATOM   1241  CA  MET A  77      -5.427  36.981 -19.886  1.00  2.25           C  
ATOM   1242  C   MET A  77      -5.155  37.124 -21.388  1.00  2.31           C  
ATOM   1243  O   MET A  77      -4.418  38.021 -21.795  1.00  2.94           O  
ATOM   1244  CB  MET A  77      -4.174  36.475 -19.178  1.00  3.38           C  
ATOM   1245  CG  MET A  77      -4.259  36.497 -17.661  1.00  3.38           C  
ATOM   1246  SD  MET A  77      -2.784  35.837 -16.861  1.00  3.38           S  
ATOM   1247  CE  MET A  77      -3.294  35.879 -15.144  1.00  3.38           C  
ATOM   1248  H   MET A  77      -6.319  35.155 -19.304  1.00  2.50           H  
ATOM   1249  HA  MET A  77      -5.678  37.968 -19.497  1.00  2.70           H  
ATOM   1250 1HB  MET A  77      -3.956  35.458 -19.495  1.00  4.05           H  
ATOM   1251 2HB  MET A  77      -3.326  37.097 -19.465  1.00  4.05           H  
ATOM   1252 1HG  MET A  77      -4.410  37.520 -17.318  1.00  4.05           H  
ATOM   1253 2HG  MET A  77      -5.113  35.903 -17.345  1.00  4.05           H  
ATOM   1254 1HE  MET A  77      -2.489  35.498 -14.515  1.00  4.05           H  
ATOM   1255 2HE  MET A  77      -3.523  36.907 -14.857  1.00  4.05           H  
ATOM   1256 3HE  MET A  77      -4.182  35.262 -15.009  1.00  4.05           H  
ATOM   1257  N   GLY A  78      -5.751  36.255 -22.215  1.00  2.18           N  
ATOM   1258  CA  GLY A  78      -5.562  36.369 -23.660  1.00  2.31           C  
ATOM   1259  C   GLY A  78      -4.244  35.762 -24.133  1.00  2.24           C  
ATOM   1260  O   GLY A  78      -3.528  36.369 -24.931  1.00  2.94           O  
ATOM   1261  H   GLY A  78      -6.349  35.518 -21.852  1.00  2.62           H  
ATOM   1262 1HA  GLY A  78      -6.392  35.879 -24.171  1.00  2.77           H  
ATOM   1263 2HA  GLY A  78      -5.595  37.420 -23.944  1.00  2.77           H  
ATOM   1264  N   LYS A  79      -3.917  34.578 -23.629  1.00  2.45           N  
ATOM   1265  CA  LYS A  79      -2.660  33.925 -23.976  1.00  2.41           C  
ATOM   1266  C   LYS A  79      -2.795  32.951 -25.148  1.00  1.75           C  
ATOM   1267  O   LYS A  79      -3.892  32.512 -25.493  1.00  4.00           O  
ATOM   1268  CB  LYS A  79      -2.099  33.197 -22.754  1.00  3.62           C  
ATOM   1269  CG  LYS A  79      -1.867  34.110 -21.557  1.00  3.62           C  
ATOM   1270  CD  LYS A  79      -0.836  35.178 -21.892  1.00  3.62           C  
ATOM   1271  CE  LYS A  79      -0.506  36.051 -20.690  1.00  3.62           C  
ATOM   1272  NZ  LYS A  79       0.446  37.142 -21.045  1.00  3.62           N  
ATOM   1273  H   LYS A  79      -4.549  34.120 -22.989  1.00  2.94           H  
ATOM   1274  HA  LYS A  79      -1.947  34.695 -24.271  1.00  2.89           H  
ATOM   1275 1HB  LYS A  79      -2.786  32.407 -22.448  1.00  4.34           H  
ATOM   1276 2HB  LYS A  79      -1.149  32.731 -23.009  1.00  4.34           H  
ATOM   1277 1HG  LYS A  79      -2.804  34.592 -21.278  1.00  4.34           H  
ATOM   1278 2HG  LYS A  79      -1.512  33.523 -20.710  1.00  4.34           H  
ATOM   1279 1HD  LYS A  79       0.081  34.701 -22.241  1.00  4.34           H  
ATOM   1280 2HD  LYS A  79      -1.219  35.813 -22.691  1.00  4.34           H  
ATOM   1281 1HE  LYS A  79      -1.422  36.495 -20.307  1.00  4.34           H  
ATOM   1282 2HE  LYS A  79      -0.062  35.434 -19.909  1.00  4.34           H  
ATOM   1283 1HZ  LYS A  79       0.641  37.700 -20.226  1.00  4.34           H  
ATOM   1284 2HZ  LYS A  79       1.306  36.740 -21.392  1.00  4.34           H  
ATOM   1285 3HZ  LYS A  79       0.036  37.726 -21.760  1.00  4.34           H  
ATOM   1286  N   SER A  80      -1.645  32.617 -25.744  1.00  1.00           N  
ATOM   1287  CA  SER A  80      -1.520  31.689 -26.879  1.00  0.98           C  
ATOM   1288  C   SER A  80      -1.698  30.213 -26.501  1.00  0.80           C  
ATOM   1289  O   SER A  80      -1.704  29.342 -27.374  1.00  5.00           O  
ATOM   1290  CB  SER A  80      -0.181  31.890 -27.550  1.00  1.47           C  
ATOM   1291  OG  SER A  80       0.870  31.584 -26.681  1.00  1.47           O  
ATOM   1292  H   SER A  80      -0.799  33.041 -25.389  1.00  1.20           H  
ATOM   1293  HA  SER A  80      -2.297  31.940 -27.602  1.00  1.18           H  
ATOM   1294 1HB  SER A  80      -0.119  31.262 -28.438  1.00  1.76           H  
ATOM   1295 2HB  SER A  80      -0.094  32.925 -27.876  1.00  1.76           H  
ATOM   1296  HG  SER A  80       0.874  30.628 -26.554  1.00  1.76           H  
ATOM   1297  N   TYR A  81      -1.850  29.950 -25.208  1.00  1.30           N  
ATOM   1298  CA  TYR A  81      -2.064  28.618 -24.674  1.00  0.68           C  
ATOM   1299  C   TYR A  81      -3.151  28.674 -23.649  1.00  0.75           C  
ATOM   1300  O   TYR A  81      -3.610  29.753 -23.272  1.00  1.80           O  
ATOM   1301  CB  TYR A  81      -0.803  28.062 -24.043  1.00  1.02           C  
ATOM   1302  CG  TYR A  81      -0.354  28.825 -22.830  1.00  1.02           C  
ATOM   1303  CD1 TYR A  81      -0.627  28.333 -21.567  1.00  1.02           C  
ATOM   1304  CD2 TYR A  81       0.295  30.042 -22.984  1.00  1.02           C  
ATOM   1305  CE1 TYR A  81      -0.243  29.053 -20.461  1.00  1.02           C  
ATOM   1306  CE2 TYR A  81       0.674  30.764 -21.875  1.00  1.02           C  
ATOM   1307  CZ  TYR A  81       0.403  30.273 -20.621  1.00  1.02           C  
ATOM   1308  OH  TYR A  81       0.734  31.004 -19.504  1.00  1.02           O  
ATOM   1309  H   TYR A  81      -1.821  30.710 -24.550  1.00  1.56           H  
ATOM   1310  HA  TYR A  81      -2.395  27.964 -25.476  1.00  0.82           H  
ATOM   1311 1HB  TYR A  81      -0.965  27.025 -23.748  1.00  1.22           H  
ATOM   1312 2HB  TYR A  81      -0.018  28.065 -24.762  1.00  1.22           H  
ATOM   1313  HD1 TYR A  81      -1.148  27.382 -21.450  1.00  1.22           H  
ATOM   1314  HD2 TYR A  81       0.497  30.433 -23.981  1.00  1.22           H  
ATOM   1315  HE1 TYR A  81      -0.461  28.677 -19.463  1.00  1.22           H  
ATOM   1316  HE2 TYR A  81       1.174  31.726 -21.991  1.00  1.22           H  
ATOM   1317  HH  TYR A  81       1.336  31.715 -19.749  1.00  1.22           H  
ATOM   1318  N   THR A  82      -3.573  27.511 -23.194  1.00  0.42           N  
ATOM   1319  CA  THR A  82      -4.657  27.455 -22.248  1.00  0.70           C  
ATOM   1320  C   THR A  82      -4.456  26.415 -21.174  1.00  0.33           C  
ATOM   1321  O   THR A  82      -3.787  25.392 -21.370  1.00  0.39           O  
ATOM   1322  CB  THR A  82      -5.977  27.169 -22.966  1.00  1.05           C  
ATOM   1323  OG1 THR A  82      -7.040  27.234 -22.014  1.00  1.05           O  
ATOM   1324  CG2 THR A  82      -5.950  25.791 -23.610  1.00  1.05           C  
ATOM   1325  H   THR A  82      -3.152  26.659 -23.536  1.00  0.50           H  
ATOM   1326  HA  THR A  82      -4.735  28.426 -21.760  1.00  0.84           H  
ATOM   1327  HB  THR A  82      -6.141  27.927 -23.733  1.00  1.26           H  
ATOM   1328  HG1 THR A  82      -6.869  27.963 -21.410  1.00  1.26           H  
ATOM   1329 1HG2 THR A  82      -6.900  25.606 -24.111  1.00  1.26           H  
ATOM   1330 2HG2 THR A  82      -5.140  25.744 -24.337  1.00  1.26           H  
ATOM   1331 3HG2 THR A  82      -5.794  25.037 -22.843  1.00  1.26           H  
ATOM   1332  N   LEU A  83      -5.052  26.701 -20.024  1.00  0.24           N  
ATOM   1333  CA  LEU A  83      -4.969  25.811 -18.889  1.00  0.17           C  
ATOM   1334  C   LEU A  83      -6.316  25.171 -18.661  1.00  0.14           C  
ATOM   1335  O   LEU A  83      -7.354  25.745 -19.002  1.00  0.22           O  
ATOM   1336  CB  LEU A  83      -4.562  26.565 -17.623  1.00  0.26           C  
ATOM   1337  CG  LEU A  83      -3.289  27.394 -17.715  1.00  0.26           C  
ATOM   1338  CD1 LEU A  83      -3.040  28.043 -16.369  1.00  0.26           C  
ATOM   1339  CD2 LEU A  83      -2.136  26.527 -18.145  1.00  0.26           C  
ATOM   1340  H   LEU A  83      -5.583  27.565 -19.947  1.00  0.29           H  
ATOM   1341  HA  LEU A  83      -4.238  25.032 -19.098  1.00  0.20           H  
ATOM   1342 1HB  LEU A  83      -5.367  27.242 -17.350  1.00  0.31           H  
ATOM   1343 2HB  LEU A  83      -4.430  25.844 -16.817  1.00  0.31           H  
ATOM   1344  HG  LEU A  83      -3.430  28.188 -18.448  1.00  0.31           H  
ATOM   1345 1HD1 LEU A  83      -2.145  28.662 -16.423  1.00  0.31           H  
ATOM   1346 2HD1 LEU A  83      -3.895  28.663 -16.102  1.00  0.31           H  
ATOM   1347 3HD1 LEU A  83      -2.903  27.268 -15.617  1.00  0.31           H  
ATOM   1348 1HD2 LEU A  83      -1.235  27.133 -18.213  1.00  0.31           H  
ATOM   1349 2HD2 LEU A  83      -1.985  25.740 -17.411  1.00  0.31           H  
ATOM   1350 3HD2 LEU A  83      -2.351  26.085 -19.117  1.00  0.31           H  
ATOM   1351  N   SER A  84      -6.316  23.986 -18.076  1.00  0.11           N  
ATOM   1352  CA  SER A  84      -7.588  23.348 -17.779  1.00  0.12           C  
ATOM   1353  C   SER A  84      -7.460  22.252 -16.751  1.00  0.13           C  
ATOM   1354  O   SER A  84      -6.387  22.002 -16.196  1.00  0.21           O  
ATOM   1355  CB  SER A  84      -8.229  22.782 -19.035  1.00  0.18           C  
ATOM   1356  OG  SER A  84      -9.545  22.372 -18.775  1.00  0.18           O  
ATOM   1357  H   SER A  84      -5.433  23.555 -17.819  1.00  0.13           H  
ATOM   1358  HA  SER A  84      -8.259  24.105 -17.375  1.00  0.14           H  
ATOM   1359 1HB  SER A  84      -8.228  23.534 -19.823  1.00  0.22           H  
ATOM   1360 2HB  SER A  84      -7.648  21.933 -19.390  1.00  0.22           H  
ATOM   1361  HG  SER A  84      -9.896  22.065 -19.615  1.00  0.22           H  
ATOM   1362  N   VAL A  85      -8.581  21.598 -16.501  1.00  0.15           N  
ATOM   1363  CA  VAL A  85      -8.670  20.546 -15.513  1.00  0.24           C  
ATOM   1364  C   VAL A  85      -8.091  19.232 -16.014  1.00  0.18           C  
ATOM   1365  O   VAL A  85      -8.827  18.302 -16.356  1.00  0.49           O  
ATOM   1366  CB  VAL A  85     -10.132  20.360 -15.080  1.00  0.36           C  
ATOM   1367  CG1 VAL A  85     -10.637  21.636 -14.426  1.00  0.36           C  
ATOM   1368  CG2 VAL A  85     -10.981  20.015 -16.292  1.00  0.36           C  
ATOM   1369  H   VAL A  85      -9.403  21.851 -17.030  1.00  0.18           H  
ATOM   1370  HA  VAL A  85      -8.095  20.861 -14.642  1.00  0.29           H  
ATOM   1371  HB  VAL A  85     -10.192  19.561 -14.343  1.00  0.43           H  
ATOM   1372 1HG1 VAL A  85     -11.672  21.499 -14.112  1.00  0.43           H  
ATOM   1373 2HG1 VAL A  85     -10.022  21.867 -13.557  1.00  0.43           H  
ATOM   1374 3HG1 VAL A  85     -10.582  22.457 -15.140  1.00  0.43           H  
ATOM   1375 1HG2 VAL A  85     -12.018  19.882 -15.983  1.00  0.43           H  
ATOM   1376 2HG2 VAL A  85     -10.922  20.825 -17.020  1.00  0.43           H  
ATOM   1377 3HG2 VAL A  85     -10.617  19.093 -16.745  1.00  0.43           H  
ATOM   1378  N   ASN A  86      -6.767  19.156 -16.032  1.00  0.19           N  
ATOM   1379  CA  ASN A  86      -6.081  17.943 -16.441  1.00  0.28           C  
ATOM   1380  C   ASN A  86      -6.099  16.984 -15.267  1.00  0.39           C  
ATOM   1381  O   ASN A  86      -6.677  17.305 -14.231  1.00  0.52           O  
ATOM   1382  CB  ASN A  86      -4.669  18.259 -16.929  1.00  0.42           C  
ATOM   1383  CG  ASN A  86      -3.731  18.781 -15.867  1.00  0.42           C  
ATOM   1384  OD1 ASN A  86      -3.838  18.473 -14.674  1.00  0.42           O  
ATOM   1385  ND2 ASN A  86      -2.787  19.578 -16.300  1.00  0.42           N  
ATOM   1386  H   ASN A  86      -6.237  19.977 -15.762  1.00  0.23           H  
ATOM   1387  HA  ASN A  86      -6.637  17.476 -17.255  1.00  0.34           H  
ATOM   1388 1HB  ASN A  86      -4.231  17.365 -17.368  1.00  0.50           H  
ATOM   1389 2HB  ASN A  86      -4.731  19.004 -17.723  1.00  0.50           H  
ATOM   1390 1HD2 ASN A  86      -2.107  19.965 -15.667  1.00  0.50           H  
ATOM   1391 2HD2 ASN A  86      -2.732  19.800 -17.273  1.00  0.50           H  
ATOM   1392  N   GLN A  87      -5.457  15.825 -15.398  1.00  0.56           N  
ATOM   1393  CA  GLN A  87      -5.476  14.797 -14.349  1.00  0.80           C  
ATOM   1394  C   GLN A  87      -4.977  15.229 -12.948  1.00  0.91           C  
ATOM   1395  O   GLN A  87      -5.110  14.469 -11.984  1.00  1.83           O  
ATOM   1396  CB  GLN A  87      -4.644  13.610 -14.815  1.00  1.20           C  
ATOM   1397  CG  GLN A  87      -3.169  13.905 -14.849  1.00  1.20           C  
ATOM   1398  CD  GLN A  87      -2.348  12.796 -15.461  1.00  1.20           C  
ATOM   1399  OE1 GLN A  87      -2.569  11.602 -15.238  1.00  1.20           O  
ATOM   1400  NE2 GLN A  87      -1.372  13.212 -16.251  1.00  1.20           N  
ATOM   1401  H   GLN A  87      -4.959  15.617 -16.258  1.00  0.67           H  
ATOM   1402  HA  GLN A  87      -6.509  14.467 -14.236  1.00  0.96           H  
ATOM   1403 1HB  GLN A  87      -4.807  12.757 -14.162  1.00  1.44           H  
ATOM   1404 2HB  GLN A  87      -4.953  13.320 -15.820  1.00  1.44           H  
ATOM   1405 1HG  GLN A  87      -3.000  14.814 -15.424  1.00  1.44           H  
ATOM   1406 2HG  GLN A  87      -2.830  14.047 -13.824  1.00  1.44           H  
ATOM   1407 1HE2 GLN A  87      -0.762  12.565 -16.709  1.00  1.44           H  
ATOM   1408 2HE2 GLN A  87      -1.239  14.191 -16.392  1.00  1.44           H  
ATOM   1409  N   PHE A  88      -4.403  16.428 -12.820  1.00  0.61           N  
ATOM   1410  CA  PHE A  88      -3.909  16.892 -11.537  1.00  0.91           C  
ATOM   1411  C   PHE A  88      -4.789  18.017 -10.959  1.00  0.74           C  
ATOM   1412  O   PHE A  88      -4.406  18.679  -9.995  1.00  0.87           O  
ATOM   1413  CB  PHE A  88      -2.481  17.397 -11.717  1.00  1.36           C  
ATOM   1414  CG  PHE A  88      -1.550  16.365 -12.295  1.00  1.36           C  
ATOM   1415  CD1 PHE A  88      -0.987  16.560 -13.546  1.00  1.36           C  
ATOM   1416  CD2 PHE A  88      -1.251  15.193 -11.620  1.00  1.36           C  
ATOM   1417  CE1 PHE A  88      -0.136  15.620 -14.099  1.00  1.36           C  
ATOM   1418  CE2 PHE A  88      -0.404  14.254 -12.172  1.00  1.36           C  
ATOM   1419  CZ  PHE A  88       0.160  14.468 -13.407  1.00  1.36           C  
ATOM   1420  H   PHE A  88      -4.291  17.039 -13.617  1.00  0.73           H  
ATOM   1421  HA  PHE A  88      -3.910  16.055 -10.838  1.00  1.09           H  
ATOM   1422 1HB  PHE A  88      -2.483  18.262 -12.380  1.00  1.64           H  
ATOM   1423 2HB  PHE A  88      -2.083  17.720 -10.761  1.00  1.64           H  
ATOM   1424  HD1 PHE A  88      -1.222  17.474 -14.092  1.00  1.64           H  
ATOM   1425  HD2 PHE A  88      -1.696  15.011 -10.647  1.00  1.64           H  
ATOM   1426  HE1 PHE A  88       0.304  15.790 -15.081  1.00  1.64           H  
ATOM   1427  HE2 PHE A  88      -0.180  13.337 -11.630  1.00  1.64           H  
ATOM   1428  HZ  PHE A  88       0.828  13.725 -13.839  1.00  1.64           H  
ATOM   1429  N   ALA A  89      -5.978  18.221 -11.531  1.00  0.63           N  
ATOM   1430  CA  ALA A  89      -6.884  19.277 -11.068  1.00  0.66           C  
ATOM   1431  C   ALA A  89      -7.356  19.064  -9.627  1.00  0.33           C  
ATOM   1432  O   ALA A  89      -7.617  20.029  -8.910  1.00  0.94           O  
ATOM   1433  CB  ALA A  89      -8.089  19.371 -11.985  1.00  0.99           C  
ATOM   1434  H   ALA A  89      -6.256  17.664 -12.328  1.00  0.76           H  
ATOM   1435  HA  ALA A  89      -6.339  20.220 -11.104  1.00  0.79           H  
ATOM   1436 1HB  ALA A  89      -8.733  20.188 -11.660  1.00  1.19           H  
ATOM   1437 2HB  ALA A  89      -7.749  19.557 -13.001  1.00  1.19           H  
ATOM   1438 3HB  ALA A  89      -8.646  18.441 -11.953  1.00  1.19           H  
ATOM   1439  N   ASP A  90      -7.444  17.809  -9.191  1.00  0.57           N  
ATOM   1440  CA  ASP A  90      -7.872  17.498  -7.828  1.00  1.04           C  
ATOM   1441  C   ASP A  90      -6.775  17.602  -6.760  1.00  0.80           C  
ATOM   1442  O   ASP A  90      -7.030  17.284  -5.597  1.00  1.18           O  
ATOM   1443  CB  ASP A  90      -8.471  16.090  -7.787  1.00  1.56           C  
ATOM   1444  CG  ASP A  90      -7.458  15.002  -8.159  1.00  1.56           C  
ATOM   1445  OD1 ASP A  90      -6.306  15.324  -8.327  1.00  1.56           O  
ATOM   1446  OD2 ASP A  90      -7.854  13.869  -8.310  1.00  1.56           O  
ATOM   1447  H   ASP A  90      -7.219  17.050  -9.816  1.00  0.68           H  
ATOM   1448  HA  ASP A  90      -8.658  18.206  -7.561  1.00  1.25           H  
ATOM   1449 1HB  ASP A  90      -8.845  15.886  -6.784  1.00  1.87           H  
ATOM   1450 2HB  ASP A  90      -9.320  16.038  -8.465  1.00  1.87           H  
ATOM   1451  N   LEU A  91      -5.578  18.072  -7.122  1.00  1.05           N  
ATOM   1452  CA  LEU A  91      -4.521  18.201  -6.130  1.00  1.86           C  
ATOM   1453  C   LEU A  91      -3.892  19.589  -6.112  1.00  0.54           C  
ATOM   1454  O   LEU A  91      -4.168  20.425  -6.977  1.00  0.95           O  
ATOM   1455  CB  LEU A  91      -3.457  17.117  -6.351  1.00  2.79           C  
ATOM   1456  CG  LEU A  91      -2.792  17.025  -7.716  1.00  2.79           C  
ATOM   1457  CD1 LEU A  91      -1.817  18.157  -7.882  1.00  2.79           C  
ATOM   1458  CD2 LEU A  91      -2.056  15.702  -7.797  1.00  2.79           C  
ATOM   1459  H   LEU A  91      -5.377  18.325  -8.083  1.00  1.26           H  
ATOM   1460  HA  LEU A  91      -4.958  18.035  -5.149  1.00  2.23           H  
ATOM   1461 1HB  LEU A  91      -2.655  17.291  -5.645  1.00  3.35           H  
ATOM   1462 2HB  LEU A  91      -3.902  16.146  -6.133  1.00  3.35           H  
ATOM   1463  HG  LEU A  91      -3.540  17.079  -8.501  1.00  3.35           H  
ATOM   1464 1HD1 LEU A  91      -1.334  18.078  -8.853  1.00  3.35           H  
ATOM   1465 2HD1 LEU A  91      -2.345  19.108  -7.815  1.00  3.35           H  
ATOM   1466 3HD1 LEU A  91      -1.068  18.100  -7.097  1.00  3.35           H  
ATOM   1467 1HD2 LEU A  91      -1.562  15.622  -8.760  1.00  3.35           H  
ATOM   1468 2HD2 LEU A  91      -1.309  15.656  -7.005  1.00  3.35           H  
ATOM   1469 3HD2 LEU A  91      -2.764  14.881  -7.678  1.00  3.35           H  
ATOM   1470  N   THR A  92      -3.086  19.851  -5.081  1.00  0.51           N  
ATOM   1471  CA  THR A  92      -2.518  21.186  -4.915  1.00  0.57           C  
ATOM   1472  C   THR A  92      -1.229  21.355  -5.691  1.00  0.57           C  
ATOM   1473  O   THR A  92      -0.630  20.380  -6.133  1.00  0.51           O  
ATOM   1474  CB  THR A  92      -2.255  21.506  -3.431  1.00  0.85           C  
ATOM   1475  OG1 THR A  92      -1.243  20.636  -2.909  1.00  0.85           O  
ATOM   1476  CG2 THR A  92      -3.535  21.314  -2.633  1.00  0.85           C  
ATOM   1477  H   THR A  92      -2.878  19.111  -4.409  1.00  0.61           H  
ATOM   1478  HA  THR A  92      -3.235  21.913  -5.296  1.00  0.68           H  
ATOM   1479  HB  THR A  92      -1.923  22.539  -3.330  1.00  1.03           H  
ATOM   1480  HG1 THR A  92      -1.188  20.749  -1.956  1.00  1.03           H  
ATOM   1481 1HG2 THR A  92      -3.348  21.543  -1.584  1.00  1.03           H  
ATOM   1482 2HG2 THR A  92      -4.307  21.980  -3.017  1.00  1.03           H  
ATOM   1483 3HG2 THR A  92      -3.868  20.281  -2.724  1.00  1.03           H  
ATOM   1484  N   ASP A  93      -0.795  22.602  -5.828  1.00  0.99           N  
ATOM   1485  CA  ASP A  93       0.423  22.921  -6.559  1.00  1.45           C  
ATOM   1486  C   ASP A  93       1.620  22.265  -5.892  1.00  1.02           C  
ATOM   1487  O   ASP A  93       2.499  21.716  -6.564  1.00  0.92           O  
ATOM   1488  CB  ASP A  93       0.624  24.429  -6.598  1.00  2.17           C  
ATOM   1489  CG  ASP A  93      -0.418  25.135  -7.440  1.00  2.17           C  
ATOM   1490  OD1 ASP A  93      -1.150  24.479  -8.144  1.00  2.17           O  
ATOM   1491  OD2 ASP A  93      -0.478  26.338  -7.361  1.00  2.17           O  
ATOM   1492  H   ASP A  93      -1.338  23.355  -5.429  1.00  1.19           H  
ATOM   1493  HA  ASP A  93       0.336  22.539  -7.576  1.00  1.74           H  
ATOM   1494 1HB  ASP A  93       0.582  24.829  -5.585  1.00  2.61           H  
ATOM   1495 2HB  ASP A  93       1.611  24.657  -6.999  1.00  2.61           H  
ATOM   1496  N   GLU A  94       1.626  22.341  -4.561  1.00  0.95           N  
ATOM   1497  CA  GLU A  94       2.630  21.733  -3.709  1.00  1.38           C  
ATOM   1498  C   GLU A  94       2.667  20.239  -3.904  1.00  0.76           C  
ATOM   1499  O   GLU A  94       3.736  19.660  -4.092  1.00  0.70           O  
ATOM   1500  CB  GLU A  94       2.326  22.044  -2.244  1.00  2.07           C  
ATOM   1501  CG  GLU A  94       3.296  21.428  -1.250  1.00  2.07           C  
ATOM   1502  CD  GLU A  94       2.942  21.749   0.176  1.00  2.07           C  
ATOM   1503  OE1 GLU A  94       2.079  22.566   0.386  1.00  2.07           O  
ATOM   1504  OE2 GLU A  94       3.523  21.159   1.060  1.00  2.07           O  
ATOM   1505  H   GLU A  94       0.871  22.837  -4.113  1.00  1.14           H  
ATOM   1506  HA  GLU A  94       3.606  22.141  -3.969  1.00  1.66           H  
ATOM   1507 1HB  GLU A  94       2.339  23.124  -2.095  1.00  2.48           H  
ATOM   1508 2HB  GLU A  94       1.325  21.693  -1.996  1.00  2.48           H  
ATOM   1509 1HG  GLU A  94       3.292  20.347  -1.382  1.00  2.48           H  
ATOM   1510 2HG  GLU A  94       4.301  21.792  -1.464  1.00  2.48           H  
ATOM   1511  N   GLU A  95       1.485  19.628  -3.842  1.00  0.59           N  
ATOM   1512  CA  GLU A  95       1.325  18.195  -3.986  1.00  0.55           C  
ATOM   1513  C   GLU A  95       1.847  17.716  -5.341  1.00  0.46           C  
ATOM   1514  O   GLU A  95       2.590  16.737  -5.396  1.00  0.86           O  
ATOM   1515  CB  GLU A  95      -0.145  17.834  -3.767  1.00  0.83           C  
ATOM   1516  CG  GLU A  95      -0.456  16.356  -3.736  1.00  0.83           C  
ATOM   1517  CD  GLU A  95      -1.871  16.081  -3.302  1.00  0.83           C  
ATOM   1518  OE1 GLU A  95      -2.662  16.997  -3.271  1.00  0.83           O  
ATOM   1519  OE2 GLU A  95      -2.168  14.953  -2.977  1.00  0.83           O  
ATOM   1520  H   GLU A  95       0.647  20.176  -3.673  1.00  0.71           H  
ATOM   1521  HA  GLU A  95       1.913  17.704  -3.211  1.00  0.66           H  
ATOM   1522 1HB  GLU A  95      -0.479  18.256  -2.820  1.00  0.99           H  
ATOM   1523 2HB  GLU A  95      -0.748  18.284  -4.555  1.00  0.99           H  
ATOM   1524 1HG  GLU A  95      -0.309  15.946  -4.734  1.00  0.99           H  
ATOM   1525 2HG  GLU A  95       0.236  15.858  -3.058  1.00  0.99           H  
ATOM   1526  N   PHE A  96       1.488  18.423  -6.422  1.00  0.46           N  
ATOM   1527  CA  PHE A  96       1.990  18.078  -7.751  1.00  0.79           C  
ATOM   1528  C   PHE A  96       3.488  18.084  -7.780  1.00  0.81           C  
ATOM   1529  O   PHE A  96       4.106  17.163  -8.298  1.00  1.22           O  
ATOM   1530  CB  PHE A  96       1.579  19.068  -8.840  1.00  1.19           C  
ATOM   1531  CG  PHE A  96       2.244  18.737 -10.161  1.00  1.19           C  
ATOM   1532  CD1 PHE A  96       1.671  17.862 -11.067  1.00  1.19           C  
ATOM   1533  CD2 PHE A  96       3.481  19.283 -10.482  1.00  1.19           C  
ATOM   1534  CE1 PHE A  96       2.315  17.562 -12.257  1.00  1.19           C  
ATOM   1535  CE2 PHE A  96       4.123  18.983 -11.666  1.00  1.19           C  
ATOM   1536  CZ  PHE A  96       3.535  18.120 -12.558  1.00  1.19           C  
ATOM   1537  H   PHE A  96       0.856  19.204  -6.320  1.00  0.55           H  
ATOM   1538  HA  PHE A  96       1.634  17.085  -8.012  1.00  0.95           H  
ATOM   1539 1HB  PHE A  96       0.506  19.058  -8.987  1.00  1.42           H  
ATOM   1540 2HB  PHE A  96       1.864  20.079  -8.554  1.00  1.42           H  
ATOM   1541  HD1 PHE A  96       0.708  17.410 -10.833  1.00  1.42           H  
ATOM   1542  HD2 PHE A  96       3.952  19.962  -9.778  1.00  1.42           H  
ATOM   1543  HE1 PHE A  96       1.864  16.876 -12.963  1.00  1.42           H  
ATOM   1544  HE2 PHE A  96       5.093  19.427 -11.892  1.00  1.42           H  
ATOM   1545  HZ  PHE A  96       4.033  17.876 -13.494  1.00  1.42           H  
ATOM   1546  N   GLU A  97       4.082  19.152  -7.279  1.00  0.85           N  
ATOM   1547  CA  GLU A  97       5.518  19.288  -7.325  1.00  1.17           C  
ATOM   1548  C   GLU A  97       6.215  18.180  -6.532  1.00  1.28           C  
ATOM   1549  O   GLU A  97       7.119  17.507  -7.035  1.00  1.24           O  
ATOM   1550  CB  GLU A  97       5.883  20.686  -6.832  1.00  1.75           C  
ATOM   1551  CG  GLU A  97       7.348  21.068  -6.911  1.00  1.75           C  
ATOM   1552  CD  GLU A  97       7.572  22.530  -6.603  1.00  1.75           C  
ATOM   1553  OE1 GLU A  97       6.704  23.339  -6.878  1.00  1.75           O  
ATOM   1554  OE2 GLU A  97       8.619  22.859  -6.089  1.00  1.75           O  
ATOM   1555  H   GLU A  97       3.529  19.899  -6.871  1.00  1.02           H  
ATOM   1556  HA  GLU A  97       5.828  19.205  -8.364  1.00  1.40           H  
ATOM   1557 1HB  GLU A  97       5.324  21.417  -7.407  1.00  2.11           H  
ATOM   1558 2HB  GLU A  97       5.573  20.789  -5.792  1.00  2.11           H  
ATOM   1559 1HG  GLU A  97       7.911  20.466  -6.198  1.00  2.11           H  
ATOM   1560 2HG  GLU A  97       7.722  20.846  -7.910  1.00  2.11           H  
ATOM   1561  N   LYS A  98       5.758  17.938  -5.313  1.00  1.52           N  
ATOM   1562  CA  LYS A  98       6.350  16.904  -4.473  1.00  2.18           C  
ATOM   1563  C   LYS A  98       6.158  15.477  -5.006  1.00  1.75           C  
ATOM   1564  O   LYS A  98       6.978  14.600  -4.730  1.00  2.62           O  
ATOM   1565  CB  LYS A  98       5.795  17.024  -3.056  1.00  3.27           C  
ATOM   1566  CG  LYS A  98       6.317  18.249  -2.315  1.00  3.27           C  
ATOM   1567  CD  LYS A  98       5.745  18.367  -0.911  1.00  3.27           C  
ATOM   1568  CE  LYS A  98       6.399  19.521  -0.163  1.00  3.27           C  
ATOM   1569  NZ  LYS A  98       5.824  19.716   1.196  1.00  3.27           N  
ATOM   1570  H   LYS A  98       5.001  18.495  -4.939  1.00  1.82           H  
ATOM   1571  HA  LYS A  98       7.423  17.089  -4.425  1.00  2.62           H  
ATOM   1572 1HB  LYS A  98       4.707  17.087  -3.091  1.00  3.92           H  
ATOM   1573 2HB  LYS A  98       6.059  16.138  -2.479  1.00  3.92           H  
ATOM   1574 1HG  LYS A  98       7.404  18.193  -2.247  1.00  3.92           H  
ATOM   1575 2HG  LYS A  98       6.055  19.146  -2.876  1.00  3.92           H  
ATOM   1576 1HD  LYS A  98       4.669  18.539  -0.965  1.00  3.92           H  
ATOM   1577 2HD  LYS A  98       5.922  17.441  -0.364  1.00  3.92           H  
ATOM   1578 1HE  LYS A  98       7.463  19.310  -0.063  1.00  3.92           H  
ATOM   1579 2HE  LYS A  98       6.276  20.441  -0.733  1.00  3.92           H  
ATOM   1580 1HZ  LYS A  98       6.296  20.482   1.653  1.00  3.92           H  
ATOM   1581 2HZ  LYS A  98       4.839  19.941   1.115  1.00  3.92           H  
ATOM   1582 3HZ  LYS A  98       5.938  18.875   1.742  1.00  3.92           H  
ATOM   1583  N   MET A  99       5.099  15.246  -5.777  1.00  1.30           N  
ATOM   1584  CA  MET A  99       4.813  13.918  -6.310  1.00  1.51           C  
ATOM   1585  C   MET A  99       5.262  13.693  -7.759  1.00  1.22           C  
ATOM   1586  O   MET A  99       5.733  12.607  -8.100  1.00  1.87           O  
ATOM   1587  CB  MET A  99       3.313  13.664  -6.192  1.00  2.27           C  
ATOM   1588  CG  MET A  99       2.812  13.541  -4.761  1.00  2.27           C  
ATOM   1589  SD  MET A  99       1.014  13.428  -4.646  1.00  2.27           S  
ATOM   1590  CE  MET A  99       0.672  11.813  -5.321  1.00  2.27           C  
ATOM   1591  H   MET A  99       4.439  15.991  -5.962  1.00  1.56           H  
ATOM   1592  HA  MET A  99       5.335  13.190  -5.692  1.00  1.81           H  
ATOM   1593 1HB  MET A  99       2.771  14.484  -6.657  1.00  2.72           H  
ATOM   1594 2HB  MET A  99       3.051  12.751  -6.725  1.00  2.72           H  
ATOM   1595 1HG  MET A  99       3.242  12.652  -4.301  1.00  2.72           H  
ATOM   1596 2HG  MET A  99       3.137  14.410  -4.190  1.00  2.72           H  
ATOM   1597 1HE  MET A  99      -0.403  11.630  -5.299  1.00  2.72           H  
ATOM   1598 2HE  MET A  99       1.027  11.768  -6.350  1.00  2.72           H  
ATOM   1599 3HE  MET A  99       1.181  11.054  -4.726  1.00  2.72           H  
ATOM   1600  N   TYR A 100       5.080  14.695  -8.613  1.00  0.63           N  
ATOM   1601  CA  TYR A 100       5.308  14.538 -10.044  1.00  0.59           C  
ATOM   1602  C   TYR A 100       6.357  15.456 -10.704  1.00  0.73           C  
ATOM   1603  O   TYR A 100       6.530  15.387 -11.923  1.00  1.13           O  
ATOM   1604  CB  TYR A 100       3.970  14.751 -10.742  1.00  0.89           C  
ATOM   1605  CG  TYR A 100       2.893  13.820 -10.250  1.00  0.89           C  
ATOM   1606  CD1 TYR A 100       1.909  14.308  -9.406  1.00  0.89           C  
ATOM   1607  CD2 TYR A 100       2.891  12.485 -10.620  1.00  0.89           C  
ATOM   1608  CE1 TYR A 100       0.926  13.467  -8.929  1.00  0.89           C  
ATOM   1609  CE2 TYR A 100       1.906  11.642 -10.146  1.00  0.89           C  
ATOM   1610  CZ  TYR A 100       0.927  12.128  -9.304  1.00  0.89           C  
ATOM   1611  OH  TYR A 100      -0.055  11.285  -8.834  1.00  0.89           O  
ATOM   1612  H   TYR A 100       4.727  15.571  -8.282  1.00  0.76           H  
ATOM   1613  HA  TYR A 100       5.630  13.511 -10.215  1.00  0.71           H  
ATOM   1614 1HB  TYR A 100       3.639  15.774 -10.570  1.00  1.06           H  
ATOM   1615 2HB  TYR A 100       4.079  14.610 -11.811  1.00  1.06           H  
ATOM   1616  HD1 TYR A 100       1.918  15.357  -9.117  1.00  1.06           H  
ATOM   1617  HD2 TYR A 100       3.668  12.100 -11.282  1.00  1.06           H  
ATOM   1618  HE1 TYR A 100       0.154  13.849  -8.263  1.00  1.06           H  
ATOM   1619  HE2 TYR A 100       1.902  10.591 -10.435  1.00  1.06           H  
ATOM   1620  HH  TYR A 100      -0.662  11.780  -8.279  1.00  1.06           H  
ATOM   1621  N   ALA A 101       7.042  16.330  -9.947  1.00  0.85           N  
ATOM   1622  CA  ALA A 101       8.034  17.219 -10.577  1.00  1.44           C  
ATOM   1623  C   ALA A 101       9.291  16.493 -11.063  1.00  1.22           C  
ATOM   1624  O   ALA A 101       9.926  16.953 -12.008  1.00  3.38           O  
ATOM   1625  CB  ALA A 101       8.463  18.319  -9.626  1.00  2.16           C  
ATOM   1626  H   ALA A 101       6.896  16.413  -8.948  1.00  1.02           H  
ATOM   1627  HA  ALA A 101       7.559  17.676 -11.446  1.00  1.73           H  
ATOM   1628 1HB  ALA A 101       9.163  18.983 -10.133  1.00  2.59           H  
ATOM   1629 2HB  ALA A 101       7.595  18.888  -9.311  1.00  2.59           H  
ATOM   1630 3HB  ALA A 101       8.947  17.880  -8.755  1.00  2.59           H  
ATOM   1631  N   SER A 102       9.652  15.373 -10.425  1.00  0.74           N  
ATOM   1632  CA  SER A 102      10.863  14.625 -10.790  1.00  0.63           C  
ATOM   1633  C   SER A 102      12.128  15.468 -10.819  1.00  0.92           C  
ATOM   1634  O   SER A 102      12.830  15.476 -11.833  1.00  2.32           O  
ATOM   1635  CB  SER A 102      10.698  13.998 -12.160  1.00  0.95           C  
ATOM   1636  OG  SER A 102      11.709  13.056 -12.404  1.00  0.95           O  
ATOM   1637  H   SER A 102       9.082  15.036  -9.663  1.00  0.89           H  
ATOM   1638  HA  SER A 102      11.005  13.842 -10.044  1.00  0.76           H  
ATOM   1639 1HB  SER A 102       9.723  13.519 -12.229  1.00  1.13           H  
ATOM   1640 2HB  SER A 102      10.735  14.776 -12.919  1.00  1.13           H  
ATOM   1641  HG  SER A 102      12.531  13.489 -12.160  1.00  1.13           H  
ATOM   1642  N   TYR A 103      12.432  16.137  -9.707  1.00  1.43           N  
ATOM   1643  CA  TYR A 103      13.587  17.030  -9.611  1.00  1.71           C  
ATOM   1644  C   TYR A 103      14.885  16.468 -10.173  1.00  2.05           C  
ATOM   1645  O   TYR A 103      15.435  15.490  -9.668  1.00  6.10           O  
ATOM   1646  CB  TYR A 103      13.834  17.449  -8.169  1.00  2.56           C  
ATOM   1647  CG  TYR A 103      15.035  18.361  -8.039  1.00  2.56           C  
ATOM   1648  CD1 TYR A 103      14.973  19.659  -8.525  1.00  2.56           C  
ATOM   1649  CD2 TYR A 103      16.201  17.900  -7.443  1.00  2.56           C  
ATOM   1650  CE1 TYR A 103      16.070  20.490  -8.419  1.00  2.56           C  
ATOM   1651  CE2 TYR A 103      17.298  18.733  -7.332  1.00  2.56           C  
ATOM   1652  CZ  TYR A 103      17.235  20.024  -7.819  1.00  2.56           C  
ATOM   1653  OH  TYR A 103      18.325  20.857  -7.714  1.00  2.56           O  
ATOM   1654  H   TYR A 103      11.823  16.049  -8.905  1.00  1.72           H  
ATOM   1655  HA  TYR A 103      13.353  17.931 -10.179  1.00  2.05           H  
ATOM   1656 1HB  TYR A 103      12.960  17.968  -7.775  1.00  3.08           H  
ATOM   1657 2HB  TYR A 103      14.004  16.566  -7.553  1.00  3.08           H  
ATOM   1658  HD1 TYR A 103      14.058  20.020  -8.993  1.00  3.08           H  
ATOM   1659  HD2 TYR A 103      16.252  16.879  -7.062  1.00  3.08           H  
ATOM   1660  HE1 TYR A 103      16.020  21.508  -8.803  1.00  3.08           H  
ATOM   1661  HE2 TYR A 103      18.214  18.371  -6.864  1.00  3.08           H  
ATOM   1662  HH  TYR A 103      18.144  21.677  -8.178  1.00  3.08           H  
ATOM   1663  N   LYS A 104      15.379  17.144 -11.195  1.00  1.17           N  
ATOM   1664  CA  LYS A 104      16.629  16.849 -11.871  1.00  2.15           C  
ATOM   1665  C   LYS A 104      17.839  17.033 -10.985  1.00  2.09           C  
ATOM   1666  O   LYS A 104      17.990  18.062 -10.331  1.00  4.99           O  
ATOM   1667  CB  LYS A 104      16.803  17.737 -13.099  1.00  3.22           C  
ATOM   1668  CG  LYS A 104      18.121  17.492 -13.808  1.00  3.22           C  
ATOM   1669  CD  LYS A 104      18.341  18.409 -14.984  1.00  3.22           C  
ATOM   1670  CE  LYS A 104      19.729  18.180 -15.574  1.00  3.22           C  
ATOM   1671  NZ  LYS A 104      20.814  18.597 -14.631  1.00  3.22           N  
ATOM   1672  H   LYS A 104      14.828  17.913 -11.531  1.00  1.40           H  
ATOM   1673  HA  LYS A 104      16.604  15.807 -12.191  1.00  2.58           H  
ATOM   1674 1HB  LYS A 104      15.994  17.552 -13.806  1.00  3.87           H  
ATOM   1675 2HB  LYS A 104      16.758  18.786 -12.808  1.00  3.87           H  
ATOM   1676 1HG  LYS A 104      18.928  17.659 -13.103  1.00  3.87           H  
ATOM   1677 2HG  LYS A 104      18.167  16.460 -14.150  1.00  3.87           H  
ATOM   1678 1HD  LYS A 104      17.587  18.212 -15.746  1.00  3.87           H  
ATOM   1679 2HD  LYS A 104      18.253  19.447 -14.665  1.00  3.87           H  
ATOM   1680 1HE  LYS A 104      19.850  17.126 -15.812  1.00  3.87           H  
ATOM   1681 2HE  LYS A 104      19.829  18.758 -16.489  1.00  3.87           H  
ATOM   1682 1HZ  LYS A 104      21.710  18.437 -15.068  1.00  3.87           H  
ATOM   1683 2HZ  LYS A 104      20.712  19.580 -14.421  1.00  3.87           H  
ATOM   1684 3HZ  LYS A 104      20.770  18.064 -13.766  1.00  3.87           H  
ATOM   1685  N   GLY A 105      18.711  16.038 -10.983  1.00  1.36           N  
ATOM   1686  CA  GLY A 105      19.940  16.118 -10.213  1.00  2.10           C  
ATOM   1687  C   GLY A 105      20.922  17.067 -10.913  1.00  1.85           C  
ATOM   1688  O   GLY A 105      20.968  17.115 -12.145  1.00  1.95           O  
ATOM   1689  H   GLY A 105      18.524  15.232 -11.559  1.00  1.63           H  
ATOM   1690 1HA  GLY A 105      19.709  16.461  -9.208  1.00  2.52           H  
ATOM   1691 2HA  GLY A 105      20.382  15.127 -10.124  1.00  2.52           H  
ATOM   1692  N   PRO A 106      21.719  17.804 -10.138  1.00  3.88           N  
ATOM   1693  CA  PRO A 106      22.725  18.739 -10.639  1.00  5.56           C  
ATOM   1694  C   PRO A 106      24.128  18.180 -10.465  1.00 11.75           C  
ATOM   1695  O   PRO A 106      24.303  17.109  -9.884  1.00 26.10           O  
ATOM   1696  CB  PRO A 106      22.489  19.999  -9.805  1.00  8.34           C  
ATOM   1697  CG  PRO A 106      22.017  19.484  -8.502  1.00  8.34           C  
ATOM   1698  CD  PRO A 106      21.133  18.326  -8.881  1.00  8.34           C  
ATOM   1699  HA  PRO A 106      22.526  18.940 -11.701  1.00  6.67           H  
ATOM   1700 1HB  PRO A 106      23.419  20.580  -9.721  1.00 10.01           H  
ATOM   1701 2HB  PRO A 106      21.750  20.646 -10.300  1.00 10.01           H  
ATOM   1702 1HG  PRO A 106      22.869  19.186  -7.875  1.00 10.01           H  
ATOM   1703 2HG  PRO A 106      21.475  20.270  -7.956  1.00 10.01           H  
ATOM   1704 1HD  PRO A 106      21.171  17.551  -8.102  1.00 10.01           H  
ATOM   1705 2HD  PRO A 106      20.105  18.674  -9.060  1.00 10.01           H  
ATOM   1706  N   GLU A 107      25.118  18.934 -10.946  1.00 10.72           N  
ATOM   1707  CA  GLU A 107      26.528  18.560 -10.865  1.00 18.69           C  
ATOM   1708  C   GLU A 107      27.388  19.592 -11.585  1.00 23.23           C  
ATOM   1709  O   GLU A 107      27.187  19.863 -12.769  1.00 18.50           O  
ATOM   1710  CB  GLU A 107      26.772  17.171 -11.473  1.00 28.04           C  
ATOM   1711  CG  GLU A 107      28.201  16.668 -11.370  1.00 28.04           C  
ATOM   1712  CD  GLU A 107      28.317  15.253 -11.853  1.00 28.04           C  
ATOM   1713  OE1 GLU A 107      27.295  14.685 -12.160  1.00 28.04           O  
ATOM   1714  OE2 GLU A 107      29.408  14.735 -11.908  1.00 28.04           O  
ATOM   1715  H   GLU A 107      24.879  19.806 -11.396  1.00 12.86           H  
ATOM   1716  HA  GLU A 107      26.823  18.540  -9.817  1.00 22.43           H  
ATOM   1717 1HB  GLU A 107      26.151  16.422 -10.991  1.00 33.64           H  
ATOM   1718 2HB  GLU A 107      26.501  17.186 -12.529  1.00 33.64           H  
ATOM   1719 1HG  GLU A 107      28.851  17.307 -11.969  1.00 33.64           H  
ATOM   1720 2HG  GLU A 107      28.528  16.727 -10.333  1.00 33.64           H  
ATOM   1721  N   SER A 108      28.333  20.179 -10.849  1.00 42.94           N  
ATOM   1722  CA  SER A 108      29.232  21.192 -11.394  1.00 55.56           C  
ATOM   1723  C   SER A 108      30.311  20.569 -12.265  1.00 38.81           C  
ATOM   1724  O   SER A 108      30.551  19.362 -12.185  1.00 35.18           O  
ATOM   1725  CB  SER A 108      29.879  21.977 -10.270  1.00 83.34           C  
ATOM   1726  OG  SER A 108      30.763  21.172  -9.538  1.00 83.34           O  
ATOM   1727  H   SER A 108      28.439  19.909  -9.882  1.00 51.53           H  
ATOM   1728  HA  SER A 108      28.650  21.880 -12.011  1.00 66.67           H  
ATOM   1729 1HB  SER A 108      30.415  22.832 -10.680  1.00100.01           H  
ATOM   1730 2HB  SER A 108      29.105  22.364  -9.607  1.00100.01           H  
ATOM   1731  HG  SER A 108      31.430  20.878 -10.164  1.00100.01           H  
ATOM   1732  N   LEU A 109      30.980  21.403 -13.056  1.00 38.31           N  
ATOM   1733  CA  LEU A 109      32.048  21.009 -13.984  1.00 30.18           C  
ATOM   1734  C   LEU A 109      31.657  19.859 -14.914  1.00 23.74           C  
ATOM   1735  O   LEU A 109      32.012  18.710 -14.691  1.00 26.11           O  
ATOM   1736  CB  LEU A 109      33.284  20.572 -13.175  1.00 45.27           C  
ATOM   1737  CG  LEU A 109      33.936  21.674 -12.343  1.00 45.27           C  
ATOM   1738  CD1 LEU A 109      35.073  21.078 -11.524  1.00 45.27           C  
ATOM   1739  CD2 LEU A 109      34.431  22.765 -13.272  1.00 45.27           C  
ATOM   1740  H   LEU A 109      30.715  22.384 -13.040  1.00 45.97           H  
ATOM   1741  HA  LEU A 109      32.320  21.862 -14.583  1.00 36.22           H  
ATOM   1742 1HB  LEU A 109      33.004  19.770 -12.501  1.00 54.32           H  
ATOM   1743 2HB  LEU A 109      34.037  20.194 -13.870  1.00 54.32           H  
ATOM   1744  HG  LEU A 109      33.205  22.092 -11.651  1.00 54.32           H  
ATOM   1745 1HD1 LEU A 109      35.537  21.859 -10.921  1.00 54.32           H  
ATOM   1746 2HD1 LEU A 109      34.679  20.300 -10.871  1.00 54.32           H  
ATOM   1747 3HD1 LEU A 109      35.817  20.648 -12.194  1.00 54.32           H  
ATOM   1748 1HD2 LEU A 109      34.893  23.561 -12.690  1.00 54.32           H  
ATOM   1749 2HD2 LEU A 109      35.162  22.346 -13.964  1.00 54.32           H  
ATOM   1750 3HD2 LEU A 109      33.588  23.167 -13.835  1.00 54.32           H  
ATOM   1751  N   ARG A 110      30.953  20.219 -16.000  1.00 21.33           N  
ATOM   1752  CA  ARG A 110      30.537  19.221 -16.982  1.00 18.55           C  
ATOM   1753  C   ARG A 110      31.751  18.433 -17.434  1.00 12.31           C  
ATOM   1754  O   ARG A 110      32.804  18.997 -17.730  1.00  9.72           O  
ATOM   1755  CB  ARG A 110      29.863  19.857 -18.190  1.00 27.83           C  
ATOM   1756  CG  ARG A 110      29.044  18.888 -19.033  1.00 27.83           C  
ATOM   1757  CD  ARG A 110      28.331  19.574 -20.138  1.00 27.83           C  
ATOM   1758  NE  ARG A 110      29.245  20.007 -21.177  1.00 27.83           N  
ATOM   1759  CZ  ARG A 110      28.942  20.837 -22.189  1.00 27.83           C  
ATOM   1760  NH1 ARG A 110      27.736  21.350 -22.301  1.00 27.83           N  
ATOM   1761  NH2 ARG A 110      29.886  21.121 -23.065  1.00 27.83           N  
ATOM   1762  H   ARG A 110      30.694  21.181 -16.132  1.00 25.60           H  
ATOM   1763  HA  ARG A 110      29.831  18.539 -16.514  1.00 22.26           H  
ATOM   1764 1HB  ARG A 110      29.196  20.653 -17.859  1.00 33.39           H  
ATOM   1765 2HB  ARG A 110      30.616  20.307 -18.838  1.00 33.39           H  
ATOM   1766 1HG  ARG A 110      29.706  18.142 -19.472  1.00 33.39           H  
ATOM   1767 2HG  ARG A 110      28.305  18.391 -18.404  1.00 33.39           H  
ATOM   1768 1HD  ARG A 110      27.602  18.899 -20.581  1.00 33.39           H  
ATOM   1769 2HD  ARG A 110      27.818  20.454 -19.749  1.00 33.39           H  
ATOM   1770  HE  ARG A 110      30.193  19.642 -21.160  1.00 33.39           H  
ATOM   1771 1HH1 ARG A 110      27.027  21.119 -21.620  1.00 33.39           H  
ATOM   1772 2HH1 ARG A 110      27.521  21.972 -23.066  1.00 33.39           H  
ATOM   1773 1HH2 ARG A 110      30.802  20.698 -22.944  1.00 33.39           H  
ATOM   1774 2HH2 ARG A 110      29.699  21.738 -23.841  1.00 33.39           H  
ATOM   1775  N   HIS A 111      31.590  17.121 -17.487  1.00 22.67           N  
ATOM   1776  CA  HIS A 111      32.698  16.227 -17.775  1.00 31.67           C  
ATOM   1777  C   HIS A 111      33.030  16.126 -19.254  1.00 22.93           C  
ATOM   1778  O   HIS A 111      34.134  15.704 -19.603  1.00 49.53           O  
ATOM   1779  CB  HIS A 111      32.362  14.847 -17.230  1.00 47.51           C  
ATOM   1780  CG  HIS A 111      32.205  14.859 -15.745  1.00 47.51           C  
ATOM   1781  ND1 HIS A 111      33.258  15.075 -14.882  1.00 47.51           N  
ATOM   1782  CD2 HIS A 111      31.105  14.711 -14.973  1.00 47.51           C  
ATOM   1783  CE1 HIS A 111      32.810  15.053 -13.638  1.00 47.51           C  
ATOM   1784  NE2 HIS A 111      31.508  14.835 -13.668  1.00 47.51           N  
ATOM   1785  H   HIS A 111      30.686  16.726 -17.269  1.00 27.20           H  
ATOM   1786  HA  HIS A 111      33.587  16.583 -17.256  1.00 38.00           H  
ATOM   1787 1HB  HIS A 111      31.432  14.490 -17.675  1.00 57.01           H  
ATOM   1788 2HB  HIS A 111      33.151  14.142 -17.491  1.00 57.01           H  
ATOM   1789  HD2 HIS A 111      30.087  14.533 -15.319  1.00 57.01           H  
ATOM   1790  HE1 HIS A 111      33.412  15.195 -12.741  1.00 57.01           H  
ATOM   1791  HE2 HIS A 111      30.886  14.771 -12.868  1.00 57.01           H  
ATOM   1792  N   ASP A 112      32.084  16.509 -20.111  1.00 16.58           N  
ATOM   1793  CA  ASP A 112      32.259  16.419 -21.557  1.00 24.87           C  
ATOM   1794  C   ASP A 112      32.642  14.996 -21.954  1.00 33.00           C  
ATOM   1795  O   ASP A 112      33.725  14.748 -22.490  1.00 59.52           O  
ATOM   1796  CB  ASP A 112      33.311  17.419 -22.050  1.00 37.30           C  
ATOM   1797  CG  ASP A 112      32.889  18.873 -21.863  1.00 37.30           C  
ATOM   1798  OD1 ASP A 112      31.720  19.154 -21.988  1.00 37.30           O  
ATOM   1799  OD2 ASP A 112      33.740  19.692 -21.611  1.00 37.30           O  
ATOM   1800  H   ASP A 112      31.209  16.859 -19.751  1.00 19.90           H  
ATOM   1801  HA  ASP A 112      31.312  16.660 -22.036  1.00 29.84           H  
ATOM   1802 1HB  ASP A 112      34.250  17.259 -21.521  1.00 44.77           H  
ATOM   1803 2HB  ASP A 112      33.504  17.247 -23.110  1.00 44.77           H  
ATOM   1804  N   SER A 113      31.731  14.067 -21.665  1.00 72.14           N  
ATOM   1805  CA  SER A 113      31.908  12.644 -21.933  1.00140.51           C  
ATOM   1806  C   SER A 113      31.879  12.334 -23.430  1.00 97.51           C  
ATOM   1807  O   SER A 113      31.659  13.215 -24.262  1.00124.05           O  
ATOM   1808  CB  SER A 113      30.837  11.834 -21.207  1.00210.76           C  
ATOM   1809  OG  SER A 113      29.558  12.065 -21.734  1.00210.76           O  
ATOM   1810  H   SER A 113      30.861  14.360 -21.245  1.00 86.57           H  
ATOM   1811  HA  SER A 113      32.881  12.341 -21.543  1.00168.61           H  
ATOM   1812 1HB  SER A 113      31.072  10.772 -21.287  1.00252.92           H  
ATOM   1813 2HB  SER A 113      30.845  12.084 -20.147  1.00252.92           H  
ATOM   1814  HG  SER A 113      29.009  11.334 -21.411  1.00252.92           H  
ATOM   1815  N   LYS A 114      32.127  11.073 -23.765  1.00 96.17           N  
ATOM   1816  CA  LYS A 114      32.197  10.653 -25.154  1.00 89.46           C  
ATOM   1817  C   LYS A 114      30.777  10.511 -25.741  1.00 98.03           C  
ATOM   1818  O   LYS A 114      30.607  10.226 -24.553  1.00121.23           O  
ATOM   1819  CB  LYS A 114      32.961   9.302 -25.195  1.00134.19           C  
ATOM   1820  CG  LYS A 114      34.428   9.405 -24.796  1.00134.19           C  
ATOM   1821  CD  LYS A 114      35.127   8.060 -24.906  1.00134.19           C  
ATOM   1822  CE  LYS A 114      36.596   8.170 -24.527  1.00134.19           C  
ATOM   1823  NZ  LYS A 114      37.297   6.862 -24.637  1.00134.19           N  
ATOM   1824  H   LYS A 114      32.290  10.392 -23.037  1.00115.40           H  
ATOM   1825  HA  LYS A 114      32.711  11.476 -25.617  1.00107.35           H  
ATOM   1826 1HB  LYS A 114      32.494   8.616 -24.492  1.00161.03           H  
ATOM   1827 2HB  LYS A 114      32.898   8.840 -26.181  1.00161.03           H  
ATOM   1828 1HG  LYS A 114      34.934  10.119 -25.443  1.00161.03           H  
ATOM   1829 2HG  LYS A 114      34.501   9.761 -23.767  1.00161.03           H  
ATOM   1830 1HD  LYS A 114      34.641   7.343 -24.242  1.00161.03           H  
ATOM   1831 2HD  LYS A 114      35.052   7.690 -25.930  1.00161.03           H  
ATOM   1832 1HE  LYS A 114      37.082   8.887 -25.186  1.00161.03           H  
ATOM   1833 2HE  LYS A 114      36.676   8.525 -23.499  1.00161.03           H  
ATOM   1834 1HZ  LYS A 114      38.267   6.976 -24.378  1.00161.03           H  
ATOM   1835 2HZ  LYS A 114      36.861   6.191 -24.020  1.00161.03           H  
ATOM   1836 3HZ  LYS A 114      37.241   6.529 -25.589  1.00161.03           H  
ATOM   1837  N   HIS A 115      31.294  10.815 -26.999  1.00 90.81           N  
ATOM   1838  CA  HIS A 115      32.639  11.009 -27.648  1.00 77.92           C  
ATOM   1839  C   HIS A 115      32.875  12.422 -28.152  1.00 48.00           C  
ATOM   1840  O   HIS A 115      34.024  12.777 -28.422  1.00 74.32           O  
ATOM   1841  CB  HIS A 115      32.762  10.042 -28.826  1.00116.88           C  
ATOM   1842  CG  HIS A 115      31.771  10.294 -29.909  1.00116.88           C  
ATOM   1843  ND1 HIS A 115      30.410  10.227 -29.702  1.00116.88           N  
ATOM   1844  CD2 HIS A 115      31.942  10.597 -31.216  1.00116.88           C  
ATOM   1845  CE1 HIS A 115      29.786  10.489 -30.838  1.00116.88           C  
ATOM   1846  NE2 HIS A 115      30.693  10.711 -31.772  1.00116.88           N  
ATOM   1847  H   HIS A 115      30.535  10.983 -27.644  1.00108.97           H  
ATOM   1848  HA  HIS A 115      33.488  10.788 -27.027  1.00 93.50           H  
ATOM   1849 1HB  HIS A 115      33.762  10.113 -29.254  1.00140.26           H  
ATOM   1850 2HB  HIS A 115      32.628   9.020 -28.472  1.00140.26           H  
ATOM   1851  HD2 HIS A 115      32.894  10.724 -31.732  1.00140.26           H  
ATOM   1852  HE1 HIS A 115      28.708  10.512 -30.981  1.00140.26           H  
ATOM   1853  HE2 HIS A 115      30.503  10.933 -32.739  1.00140.26           H  
ATOM   1854  N   THR A 116      31.835  13.248 -28.288  1.00 19.24           N  
ATOM   1855  CA  THR A 116      32.112  14.596 -28.782  1.00 19.21           C  
ATOM   1856  C   THR A 116      31.034  15.643 -28.488  1.00 11.54           C  
ATOM   1857  O   THR A 116      30.085  15.410 -27.735  1.00 13.12           O  
ATOM   1858  CB  THR A 116      32.372  14.559 -30.304  1.00 28.82           C  
ATOM   1859  OG1 THR A 116      32.880  15.829 -30.737  1.00 28.82           O  
ATOM   1860  CG2 THR A 116      31.091  14.246 -31.053  1.00 28.82           C  
ATOM   1861  H   THR A 116      30.888  12.953 -28.070  1.00 23.09           H  
ATOM   1862  HA  THR A 116      33.029  14.937 -28.297  1.00 23.05           H  
ATOM   1863  HB  THR A 116      33.111  13.789 -30.526  1.00 34.58           H  
ATOM   1864  HG1 THR A 116      33.075  15.791 -31.677  1.00 34.58           H  
ATOM   1865 1HG2 THR A 116      31.293  14.216 -32.124  1.00 34.58           H  
ATOM   1866 2HG2 THR A 116      30.710  13.279 -30.729  1.00 34.58           H  
ATOM   1867 3HG2 THR A 116      30.350  15.017 -30.846  1.00 34.58           H  
ATOM   1868  N   SER A 117      31.230  16.811 -29.093  1.00 12.26           N  
ATOM   1869  CA  SER A 117      30.316  17.934 -29.031  1.00 10.67           C  
ATOM   1870  C   SER A 117      29.581  18.063 -30.359  1.00  7.27           C  
ATOM   1871  O   SER A 117      30.126  17.745 -31.418  1.00 11.64           O  
ATOM   1872  CB  SER A 117      31.062  19.214 -28.716  1.00 16.00           C  
ATOM   1873  OG  SER A 117      30.201  20.320 -28.745  1.00 16.00           O  
ATOM   1874  H   SER A 117      32.052  16.900 -29.669  1.00 14.71           H  
ATOM   1875  HA  SER A 117      29.584  17.748 -28.244  1.00 12.80           H  
ATOM   1876 1HB  SER A 117      31.518  19.132 -27.730  1.00 19.21           H  
ATOM   1877 2HB  SER A 117      31.866  19.356 -29.436  1.00 19.21           H  
ATOM   1878  HG  SER A 117      29.903  20.404 -29.656  1.00 19.21           H  
ATOM   1879  N   PHE A 118      28.339  18.503 -30.298  1.00  5.56           N  
ATOM   1880  CA  PHE A 118      27.521  18.705 -31.485  1.00  4.77           C  
ATOM   1881  C   PHE A 118      28.019  19.838 -32.341  1.00  6.16           C  
ATOM   1882  O   PHE A 118      28.373  20.905 -31.838  1.00  9.25           O  
ATOM   1883  CB  PHE A 118      26.061  18.918 -31.128  1.00  7.15           C  
ATOM   1884  CG  PHE A 118      25.181  19.137 -32.301  1.00  7.15           C  
ATOM   1885  CD1 PHE A 118      24.996  18.127 -33.216  1.00  7.15           C  
ATOM   1886  CD2 PHE A 118      24.530  20.344 -32.490  1.00  7.15           C  
ATOM   1887  CE1 PHE A 118      24.181  18.305 -34.307  1.00  7.15           C  
ATOM   1888  CE2 PHE A 118      23.715  20.529 -33.581  1.00  7.15           C  
ATOM   1889  CZ  PHE A 118      23.543  19.505 -34.486  1.00  7.15           C  
ATOM   1890  H   PHE A 118      27.945  18.716 -29.401  1.00  6.67           H  
ATOM   1891  HA  PHE A 118      27.572  17.809 -32.090  1.00  5.72           H  
ATOM   1892 1HB  PHE A 118      25.684  18.064 -30.568  1.00  8.59           H  
ATOM   1893 2HB  PHE A 118      25.983  19.784 -30.497  1.00  8.59           H  
ATOM   1894  HD1 PHE A 118      25.513  17.183 -33.064  1.00  8.59           H  
ATOM   1895  HD2 PHE A 118      24.669  21.148 -31.772  1.00  8.59           H  
ATOM   1896  HE1 PHE A 118      24.043  17.497 -35.024  1.00  8.59           H  
ATOM   1897  HE2 PHE A 118      23.206  21.480 -33.731  1.00  8.59           H  
ATOM   1898  HZ  PHE A 118      22.900  19.643 -35.342  1.00  8.59           H  
ATOM   1899  N   LYS A 119      28.062  19.587 -33.644  1.00  6.77           N  
ATOM   1900  CA  LYS A 119      28.492  20.583 -34.605  1.00 10.22           C  
ATOM   1901  C   LYS A 119      27.660  21.839 -34.443  1.00  9.70           C  
ATOM   1902  O   LYS A 119      26.442  21.821 -34.626  1.00 15.63           O  
ATOM   1903  CB  LYS A 119      28.363  20.049 -36.029  1.00 15.33           C  
ATOM   1904  CG  LYS A 119      28.875  20.999 -37.104  1.00 15.33           C  
ATOM   1905  CD  LYS A 119      28.769  20.372 -38.486  1.00 15.33           C  
ATOM   1906  CE  LYS A 119      29.293  21.309 -39.563  1.00 15.33           C  
ATOM   1907  NZ  LYS A 119      29.194  20.703 -40.919  1.00 15.33           N  
ATOM   1908  H   LYS A 119      27.769  18.680 -33.981  1.00  8.12           H  
ATOM   1909  HA  LYS A 119      29.535  20.838 -34.414  1.00 12.26           H  
ATOM   1910 1HB  LYS A 119      28.915  19.113 -36.119  1.00 18.40           H  
ATOM   1911 2HB  LYS A 119      27.316  19.834 -36.242  1.00 18.40           H  
ATOM   1912 1HG  LYS A 119      28.290  21.919 -37.085  1.00 18.40           H  
ATOM   1913 2HG  LYS A 119      29.917  21.247 -36.905  1.00 18.40           H  
ATOM   1914 1HD  LYS A 119      29.345  19.446 -38.509  1.00 18.40           H  
ATOM   1915 2HD  LYS A 119      27.727  20.135 -38.700  1.00 18.40           H  
ATOM   1916 1HE  LYS A 119      28.715  22.232 -39.546  1.00 18.40           H  
ATOM   1917 2HE  LYS A 119      30.337  21.545 -39.357  1.00 18.40           H  
ATOM   1918 1HZ  LYS A 119      29.550  21.353 -41.606  1.00 18.40           H  
ATOM   1919 2HZ  LYS A 119      29.738  19.852 -40.948  1.00 18.40           H  
ATOM   1920 3HZ  LYS A 119      28.228  20.493 -41.125  1.00 18.40           H  
ATOM   1921  N   TYR A 120      28.327  22.928 -34.107  1.00  8.23           N  
ATOM   1922  CA  TYR A 120      27.650  24.187 -33.874  1.00  7.60           C  
ATOM   1923  C   TYR A 120      26.961  24.698 -35.123  1.00  6.90           C  
ATOM   1924  O   TYR A 120      27.565  24.762 -36.195  1.00 12.47           O  
ATOM   1925  CB  TYR A 120      28.628  25.236 -33.367  1.00 11.40           C  
ATOM   1926  CG  TYR A 120      27.952  26.555 -33.109  1.00 11.40           C  
ATOM   1927  CD1 TYR A 120      27.163  26.705 -31.983  1.00 11.40           C  
ATOM   1928  CD2 TYR A 120      28.112  27.606 -33.996  1.00 11.40           C  
ATOM   1929  CE1 TYR A 120      26.531  27.902 -31.745  1.00 11.40           C  
ATOM   1930  CE2 TYR A 120      27.479  28.807 -33.756  1.00 11.40           C  
ATOM   1931  CZ  TYR A 120      26.690  28.958 -32.636  1.00 11.40           C  
ATOM   1932  OH  TYR A 120      26.051  30.158 -32.405  1.00 11.40           O  
ATOM   1933  H   TYR A 120      29.329  22.873 -33.991  1.00  9.88           H  
ATOM   1934  HA  TYR A 120      26.883  24.029 -33.114  1.00  9.12           H  
ATOM   1935 1HB  TYR A 120      29.088  24.896 -32.437  1.00 13.68           H  
ATOM   1936 2HB  TYR A 120      29.423  25.389 -34.097  1.00 13.68           H  
ATOM   1937  HD1 TYR A 120      27.039  25.874 -31.289  1.00 13.68           H  
ATOM   1938  HD2 TYR A 120      28.734  27.484 -34.883  1.00 13.68           H  
ATOM   1939  HE1 TYR A 120      25.911  28.012 -30.857  1.00 13.68           H  
ATOM   1940  HE2 TYR A 120      27.601  29.636 -34.452  1.00 13.68           H  
ATOM   1941  HH  TYR A 120      26.330  30.797 -33.065  1.00 13.68           H  
ATOM   1942  N   GLU A 121      25.693  25.062 -34.973  1.00  5.94           N  
ATOM   1943  CA  GLU A 121      24.900  25.574 -36.078  1.00  6.96           C  
ATOM   1944  C   GLU A 121      24.252  26.907 -35.739  1.00  7.46           C  
ATOM   1945  O   GLU A 121      23.691  27.075 -34.658  1.00 17.29           O  
ATOM   1946  CB  GLU A 121      23.820  24.576 -36.482  1.00 10.44           C  
ATOM   1947  CG  GLU A 121      22.962  25.072 -37.634  1.00 10.44           C  
ATOM   1948  CD  GLU A 121      23.763  25.239 -38.888  1.00 10.44           C  
ATOM   1949  OE1 GLU A 121      24.371  24.289 -39.323  1.00 10.44           O  
ATOM   1950  OE2 GLU A 121      23.796  26.336 -39.393  1.00 10.44           O  
ATOM   1951  H   GLU A 121      25.263  24.980 -34.062  1.00  7.13           H  
ATOM   1952  HA  GLU A 121      25.564  25.728 -36.931  1.00  8.35           H  
ATOM   1953 1HB  GLU A 121      24.283  23.635 -36.781  1.00 12.53           H  
ATOM   1954 2HB  GLU A 121      23.169  24.372 -35.632  1.00 12.53           H  
ATOM   1955 1HG  GLU A 121      22.167  24.358 -37.829  1.00 12.53           H  
ATOM   1956 2HG  GLU A 121      22.501  26.020 -37.364  1.00 12.53           H  
ATOM   1957  N   ASN A 122      24.343  27.858 -36.665  1.00  5.18           N  
ATOM   1958  CA  ASN A 122      23.732  29.166 -36.467  1.00  5.59           C  
ATOM   1959  C   ASN A 122      23.085  29.736 -37.731  1.00  6.67           C  
ATOM   1960  O   ASN A 122      22.862  30.945 -37.822  1.00 15.86           O  
ATOM   1961  CB  ASN A 122      24.741  30.138 -35.903  1.00  8.38           C  
ATOM   1962  CG  ASN A 122      25.919  30.355 -36.801  1.00  8.38           C  
ATOM   1963  OD1 ASN A 122      26.393  29.417 -37.451  1.00  8.38           O  
ATOM   1964  ND2 ASN A 122      26.401  31.570 -36.855  1.00  8.38           N  
ATOM   1965  H   ASN A 122      24.827  27.657 -37.529  1.00  6.22           H  
ATOM   1966  HA  ASN A 122      22.941  29.060 -35.731  1.00  6.71           H  
ATOM   1967 1HB  ASN A 122      24.255  31.097 -35.724  1.00 10.06           H  
ATOM   1968 2HB  ASN A 122      25.090  29.767 -34.942  1.00 10.06           H  
ATOM   1969 1HD2 ASN A 122      27.186  31.772 -37.442  1.00 10.06           H  
ATOM   1970 2HD2 ASN A 122      25.981  32.296 -36.312  1.00 10.06           H  
ATOM   1971  N   TYR A 123      22.748  28.868 -38.685  1.00 10.16           N  
ATOM   1972  CA  TYR A 123      22.080  29.303 -39.904  1.00 11.92           C  
ATOM   1973  C   TYR A 123      20.773  28.541 -40.084  1.00  7.33           C  
ATOM   1974  O   TYR A 123      20.422  27.698 -39.257  1.00 12.76           O  
ATOM   1975  CB  TYR A 123      22.982  29.098 -41.123  1.00 17.88           C  
ATOM   1976  CG  TYR A 123      24.283  29.861 -41.049  1.00 17.88           C  
ATOM   1977  CD1 TYR A 123      25.433  29.222 -40.613  1.00 17.88           C  
ATOM   1978  CD2 TYR A 123      24.326  31.201 -41.404  1.00 17.88           C  
ATOM   1979  CE1 TYR A 123      26.623  29.918 -40.537  1.00 17.88           C  
ATOM   1980  CE2 TYR A 123      25.517  31.897 -41.326  1.00 17.88           C  
ATOM   1981  CZ  TYR A 123      26.663  31.259 -40.896  1.00 17.88           C  
ATOM   1982  OH  TYR A 123      27.849  31.952 -40.818  1.00 17.88           O  
ATOM   1983  H   TYR A 123      22.968  27.884 -38.588  1.00 12.19           H  
ATOM   1984  HA  TYR A 123      21.840  30.362 -39.814  1.00 14.30           H  
ATOM   1985 1HB  TYR A 123      23.216  28.037 -41.226  1.00 21.46           H  
ATOM   1986 2HB  TYR A 123      22.460  29.408 -42.027  1.00 21.46           H  
ATOM   1987  HD1 TYR A 123      25.397  28.169 -40.329  1.00 21.46           H  
ATOM   1988  HD2 TYR A 123      23.421  31.704 -41.743  1.00 21.46           H  
ATOM   1989  HE1 TYR A 123      27.527  29.413 -40.195  1.00 21.46           H  
ATOM   1990  HE2 TYR A 123      25.551  32.950 -41.605  1.00 21.46           H  
ATOM   1991  HH  TYR A 123      28.553  31.352 -40.559  1.00 21.46           H  
ATOM   1992  N   ALA A 124      20.048  28.843 -41.158  1.00 11.54           N  
ATOM   1993  CA  ALA A 124      18.794  28.156 -41.438  1.00 10.15           C  
ATOM   1994  C   ALA A 124      18.983  27.167 -42.597  1.00  9.99           C  
ATOM   1995  O   ALA A 124      19.842  26.297 -42.519  1.00 13.35           O  
ATOM   1996  CB  ALA A 124      17.702  29.170 -41.734  1.00 15.23           C  
ATOM   1997  H   ALA A 124      20.376  29.553 -41.799  1.00 13.85           H  
ATOM   1998  HA  ALA A 124      18.515  27.580 -40.552  1.00 12.18           H  
ATOM   1999 1HB  ALA A 124      16.759  28.652 -41.916  1.00 18.27           H  
ATOM   2000 2HB  ALA A 124      17.586  29.838 -40.881  1.00 18.27           H  
ATOM   2001 3HB  ALA A 124      17.973  29.752 -42.612  1.00 18.27           H  
ATOM   2002  N   SER A 125      18.211  27.321 -43.685  1.00 10.55           N  
ATOM   2003  CA  SER A 125      18.263  26.413 -44.843  1.00 13.50           C  
ATOM   2004  C   SER A 125      18.046  24.941 -44.456  1.00 11.35           C  
ATOM   2005  O   SER A 125      18.647  24.037 -45.039  1.00 17.93           O  
ATOM   2006  CB  SER A 125      19.589  26.557 -45.573  1.00 20.25           C  
ATOM   2007  OG  SER A 125      19.756  27.860 -46.064  1.00 20.25           O  
ATOM   2008  H   SER A 125      17.538  28.072 -43.716  1.00 12.66           H  
ATOM   2009  HA  SER A 125      17.466  26.698 -45.532  1.00 16.20           H  
ATOM   2010 1HB  SER A 125      20.412  26.310 -44.904  1.00 24.30           H  
ATOM   2011 2HB  SER A 125      19.622  25.850 -46.400  1.00 24.30           H  
ATOM   2012  HG  SER A 125      20.581  27.853 -46.556  1.00 24.30           H  
ATOM   2013  N   VAL A 126      17.173  24.728 -43.474  1.00  7.43           N  
ATOM   2014  CA  VAL A 126      16.805  23.415 -42.951  1.00  8.28           C  
ATOM   2015  C   VAL A 126      15.276  23.356 -42.851  1.00  6.45           C  
ATOM   2016  O   VAL A 126      14.634  24.407 -42.887  1.00 11.40           O  
ATOM   2017  CB  VAL A 126      17.476  23.197 -41.566  1.00 12.42           C  
ATOM   2018  CG1 VAL A 126      18.985  23.195 -41.689  1.00 12.42           C  
ATOM   2019  CG2 VAL A 126      17.022  24.304 -40.641  1.00 12.42           C  
ATOM   2020  H   VAL A 126      16.729  25.532 -43.059  1.00  8.92           H  
ATOM   2021  HA  VAL A 126      17.155  22.652 -43.645  1.00  9.94           H  
ATOM   2022  HB  VAL A 126      17.198  22.242 -41.147  1.00 14.90           H  
ATOM   2023 1HG1 VAL A 126      19.424  23.048 -40.704  1.00 14.90           H  
ATOM   2024 2HG1 VAL A 126      19.296  22.387 -42.350  1.00 14.90           H  
ATOM   2025 3HG1 VAL A 126      19.326  24.139 -42.092  1.00 14.90           H  
ATOM   2026 1HG2 VAL A 126      17.476  24.169 -39.660  1.00 14.90           H  
ATOM   2027 2HG2 VAL A 126      17.323  25.268 -41.050  1.00 14.90           H  
ATOM   2028 3HG2 VAL A 126      15.937  24.271 -40.550  1.00 14.90           H  
ATOM   2029  N   PRO A 127      14.675  22.155 -42.771  1.00  6.47           N  
ATOM   2030  CA  PRO A 127      13.245  21.880 -42.659  1.00  7.09           C  
ATOM   2031  C   PRO A 127      12.536  22.836 -41.712  1.00  5.21           C  
ATOM   2032  O   PRO A 127      12.895  22.971 -40.540  1.00  5.93           O  
ATOM   2033  CB  PRO A 127      13.203  20.450 -42.120  1.00 10.63           C  
ATOM   2034  CG  PRO A 127      14.440  19.831 -42.659  1.00 10.63           C  
ATOM   2035  CD  PRO A 127      15.462  20.922 -42.548  1.00 10.63           C  
ATOM   2036  HA  PRO A 127      12.793  21.927 -43.660  1.00  8.51           H  
ATOM   2037 1HB  PRO A 127      13.177  20.465 -41.021  1.00 12.76           H  
ATOM   2038 2HB  PRO A 127      12.287  19.945 -42.457  1.00 12.76           H  
ATOM   2039 1HG  PRO A 127      14.707  18.937 -42.077  1.00 12.76           H  
ATOM   2040 2HG  PRO A 127      14.280  19.501 -43.697  1.00 12.76           H  
ATOM   2041 1HD  PRO A 127      15.869  20.901 -41.531  1.00 12.76           H  
ATOM   2042 2HD  PRO A 127      16.241  20.806 -43.314  1.00 12.76           H  
ATOM   2043  N   ALA A 128      11.492  23.482 -42.230  1.00  4.82           N  
ATOM   2044  CA  ALA A 128      10.680  24.423 -41.465  1.00  5.21           C  
ATOM   2045  C   ALA A 128       9.970  23.739 -40.298  1.00  5.42           C  
ATOM   2046  O   ALA A 128       9.659  24.382 -39.294  1.00  9.32           O  
ATOM   2047  CB  ALA A 128       9.657  25.090 -42.371  1.00  7.81           C  
ATOM   2048  H   ALA A 128      11.257  23.319 -43.199  1.00  5.78           H  
ATOM   2049  HA  ALA A 128      11.342  25.186 -41.055  1.00  6.25           H  
ATOM   2050 1HB  ALA A 128       9.078  25.812 -41.797  1.00  9.38           H  
ATOM   2051 2HB  ALA A 128      10.173  25.602 -43.184  1.00  9.38           H  
ATOM   2052 3HB  ALA A 128       8.990  24.335 -42.784  1.00  9.38           H  
ATOM   2053  N   SER A 129       9.714  22.438 -40.429  1.00  3.77           N  
ATOM   2054  CA  SER A 129       9.058  21.694 -39.373  1.00  4.90           C  
ATOM   2055  C   SER A 129       9.503  20.238 -39.328  1.00  2.92           C  
ATOM   2056  O   SER A 129       9.704  19.596 -40.361  1.00  3.71           O  
ATOM   2057  CB  SER A 129       7.558  21.761 -39.544  1.00  7.35           C  
ATOM   2058  OG  SER A 129       6.911  21.006 -38.556  1.00  7.35           O  
ATOM   2059  H   SER A 129       9.980  21.955 -41.274  1.00  4.52           H  
ATOM   2060  HA  SER A 129       9.322  22.157 -38.423  1.00  5.88           H  
ATOM   2061 1HB  SER A 129       7.235  22.800 -39.481  1.00  8.82           H  
ATOM   2062 2HB  SER A 129       7.282  21.391 -40.530  1.00  8.82           H  
ATOM   2063  HG  SER A 129       7.306  21.269 -37.718  1.00  8.82           H  
ATOM   2064  N   ILE A 130       9.669  19.744 -38.108  1.00  2.09           N  
ATOM   2065  CA  ILE A 130      10.083  18.375 -37.812  1.00  2.79           C  
ATOM   2066  C   ILE A 130       9.101  17.698 -36.880  1.00  0.97           C  
ATOM   2067  O   ILE A 130       8.606  18.311 -35.941  1.00  0.79           O  
ATOM   2068  CB  ILE A 130      11.505  18.324 -37.195  1.00  4.19           C  
ATOM   2069  CG1 ILE A 130      12.541  18.846 -38.194  1.00  4.19           C  
ATOM   2070  CG2 ILE A 130      11.864  16.915 -36.744  1.00  4.19           C  
ATOM   2071  CD1 ILE A 130      12.698  17.973 -39.414  1.00  4.19           C  
ATOM   2072  H   ILE A 130       9.459  20.357 -37.331  1.00  2.51           H  
ATOM   2073  HA  ILE A 130      10.102  17.813 -38.745  1.00  3.35           H  
ATOM   2074  HB  ILE A 130      11.536  18.984 -36.330  1.00  5.02           H  
ATOM   2075 1HG1 ILE A 130      12.252  19.840 -38.523  1.00  5.02           H  
ATOM   2076 2HG1 ILE A 130      13.509  18.915 -37.698  1.00  5.02           H  
ATOM   2077 1HG2 ILE A 130      12.860  16.919 -36.301  1.00  5.02           H  
ATOM   2078 2HG2 ILE A 130      11.146  16.570 -36.002  1.00  5.02           H  
ATOM   2079 3HG2 ILE A 130      11.853  16.242 -37.601  1.00  5.02           H  
ATOM   2080 1HD1 ILE A 130      13.451  18.401 -40.074  1.00  5.02           H  
ATOM   2081 2HD1 ILE A 130      13.012  16.974 -39.108  1.00  5.02           H  
ATOM   2082 3HD1 ILE A 130      11.747  17.910 -39.941  1.00  5.02           H  
ATOM   2083  N   ASN A 131       8.797  16.439 -37.140  1.00  1.00           N  
ATOM   2084  CA  ASN A 131       7.958  15.690 -36.220  1.00  0.91           C  
ATOM   2085  C   ASN A 131       8.262  14.215 -36.344  1.00  0.75           C  
ATOM   2086  O   ASN A 131       7.695  13.519 -37.188  1.00  1.37           O  
ATOM   2087  CB  ASN A 131       6.491  15.955 -36.441  1.00  1.36           C  
ATOM   2088  CG  ASN A 131       5.663  15.291 -35.380  1.00  1.36           C  
ATOM   2089  OD1 ASN A 131       6.183  14.488 -34.594  1.00  1.36           O  
ATOM   2090  ND2 ASN A 131       4.393  15.606 -35.338  1.00  1.36           N  
ATOM   2091  H   ASN A 131       9.187  15.983 -37.953  1.00  1.20           H  
ATOM   2092  HA  ASN A 131       8.209  15.985 -35.200  1.00  1.09           H  
ATOM   2093 1HB  ASN A 131       6.302  17.030 -36.421  1.00  1.64           H  
ATOM   2094 2HB  ASN A 131       6.189  15.583 -37.420  1.00  1.64           H  
ATOM   2095 1HD2 ASN A 131       3.796  15.192 -34.648  1.00  1.64           H  
ATOM   2096 2HD2 ASN A 131       4.018  16.261 -35.993  1.00  1.64           H  
ATOM   2097  N   TRP A 132       9.144  13.740 -35.468  1.00  0.38           N  
ATOM   2098  CA  TRP A 132       9.603  12.360 -35.465  1.00  0.47           C  
ATOM   2099  C   TRP A 132       8.488  11.350 -35.193  1.00  0.77           C  
ATOM   2100  O   TRP A 132       8.601  10.181 -35.570  1.00  1.93           O  
ATOM   2101  CB  TRP A 132      10.728  12.216 -34.441  1.00  0.70           C  
ATOM   2102  CG  TRP A 132      11.972  12.916 -34.880  1.00  0.70           C  
ATOM   2103  CD1 TRP A 132      12.551  14.018 -34.324  1.00  0.70           C  
ATOM   2104  CD2 TRP A 132      12.793  12.569 -36.017  1.00  0.70           C  
ATOM   2105  NE1 TRP A 132      13.668  14.374 -35.032  1.00  0.70           N  
ATOM   2106  CE2 TRP A 132      13.825  13.499 -36.073  1.00  0.70           C  
ATOM   2107  CE3 TRP A 132      12.725  11.558 -36.982  1.00  0.70           C  
ATOM   2108  CZ2 TRP A 132      14.793  13.462 -37.058  1.00  0.70           C  
ATOM   2109  CZ3 TRP A 132      13.698  11.521 -37.972  1.00  0.70           C  
ATOM   2110  CH2 TRP A 132      14.706  12.449 -38.008  1.00  0.70           C  
ATOM   2111  H   TRP A 132       9.528  14.372 -34.777  1.00  0.46           H  
ATOM   2112  HA  TRP A 132      10.016  12.143 -36.449  1.00  0.56           H  
ATOM   2113 1HB  TRP A 132      10.412  12.641 -33.488  1.00  0.85           H  
ATOM   2114 2HB  TRP A 132      10.959  11.168 -34.277  1.00  0.85           H  
ATOM   2115  HD1 TRP A 132      12.184  14.544 -33.447  1.00  0.85           H  
ATOM   2116  HE1 TRP A 132      14.277  15.154 -34.838  1.00  0.85           H  
ATOM   2117  HE3 TRP A 132      11.925  10.821 -36.960  1.00  0.85           H  
ATOM   2118  HZ2 TRP A 132      15.596  14.189 -37.103  1.00  0.85           H  
ATOM   2119  HZ3 TRP A 132      13.642  10.733 -38.722  1.00  0.85           H  
ATOM   2120  HH2 TRP A 132      15.454  12.392 -38.799  1.00  0.85           H  
ATOM   2121  N   VAL A 133       7.386  11.811 -34.598  1.00  1.00           N  
ATOM   2122  CA  VAL A 133       6.257  10.949 -34.304  1.00  1.99           C  
ATOM   2123  C   VAL A 133       5.644  10.460 -35.604  1.00  1.82           C  
ATOM   2124  O   VAL A 133       5.236   9.303 -35.714  1.00  2.12           O  
ATOM   2125  CB  VAL A 133       5.187  11.698 -33.480  1.00  2.98           C  
ATOM   2126  CG1 VAL A 133       3.951  10.828 -33.319  1.00  2.98           C  
ATOM   2127  CG2 VAL A 133       5.756  12.103 -32.128  1.00  2.98           C  
ATOM   2128  H   VAL A 133       7.313  12.790 -34.343  1.00  1.20           H  
ATOM   2129  HA  VAL A 133       6.606  10.088 -33.736  1.00  2.39           H  
ATOM   2130  HB  VAL A 133       4.880  12.587 -34.025  1.00  3.58           H  
ATOM   2131 1HG1 VAL A 133       3.193  11.374 -32.758  1.00  3.58           H  
ATOM   2132 2HG1 VAL A 133       3.558  10.569 -34.302  1.00  3.58           H  
ATOM   2133 3HG1 VAL A 133       4.215   9.917 -32.782  1.00  3.58           H  
ATOM   2134 1HG2 VAL A 133       4.998  12.646 -31.564  1.00  3.58           H  
ATOM   2135 2HG2 VAL A 133       6.046  11.214 -31.574  1.00  3.58           H  
ATOM   2136 3HG2 VAL A 133       6.625  12.743 -32.276  1.00  3.58           H  
ATOM   2137  N   SER A 134       5.596  11.345 -36.605  1.00  2.15           N  
ATOM   2138  CA  SER A 134       4.998  11.032 -37.896  1.00  2.58           C  
ATOM   2139  C   SER A 134       5.826  10.044 -38.714  1.00  2.54           C  
ATOM   2140  O   SER A 134       5.351   9.528 -39.726  1.00  3.84           O  
ATOM   2141  CB  SER A 134       4.811  12.301 -38.707  1.00  3.87           C  
ATOM   2142  OG  SER A 134       6.043  12.830 -39.114  1.00  3.87           O  
ATOM   2143  H   SER A 134       6.003  12.265 -36.484  1.00  2.58           H  
ATOM   2144  HA  SER A 134       4.020  10.585 -37.717  1.00  3.10           H  
ATOM   2145 1HB  SER A 134       4.197  12.086 -39.582  1.00  4.64           H  
ATOM   2146 2HB  SER A 134       4.278  13.037 -38.107  1.00  4.64           H  
ATOM   2147  HG  SER A 134       6.550  12.982 -38.310  1.00  4.64           H  
ATOM   2148  N   MET A 135       7.065   9.789 -38.295  1.00  3.04           N  
ATOM   2149  CA  MET A 135       7.923   8.869 -39.005  1.00  3.77           C  
ATOM   2150  C   MET A 135       7.976   7.522 -38.303  1.00  3.14           C  
ATOM   2151  O   MET A 135       8.597   6.586 -38.800  1.00  3.89           O  
ATOM   2152  CB  MET A 135       9.317   9.475 -39.134  1.00  5.66           C  
ATOM   2153  CG  MET A 135       9.344  10.749 -39.970  1.00  5.66           C  
ATOM   2154  SD  MET A 135      10.972  11.514 -40.061  1.00  5.66           S  
ATOM   2155  CE  MET A 135      11.861  10.329 -41.064  1.00  5.66           C  
ATOM   2156  H   MET A 135       7.437  10.212 -37.456  1.00  3.65           H  
ATOM   2157  HA  MET A 135       7.513   8.709 -40.002  1.00  4.52           H  
ATOM   2158 1HB  MET A 135       9.709   9.711 -38.146  1.00  6.79           H  
ATOM   2159 2HB  MET A 135       9.991   8.754 -39.596  1.00  6.79           H  
ATOM   2160 1HG  MET A 135       9.016  10.522 -40.984  1.00  6.79           H  
ATOM   2161 2HG  MET A 135       8.649  11.474 -39.546  1.00  6.79           H  
ATOM   2162 1HE  MET A 135      12.887  10.668 -41.205  1.00  6.79           H  
ATOM   2163 2HE  MET A 135      11.864   9.362 -40.564  1.00  6.79           H  
ATOM   2164 3HE  MET A 135      11.373  10.235 -42.034  1.00  6.79           H  
ATOM   2165  N   GLY A 136       7.329   7.417 -37.138  1.00  2.33           N  
ATOM   2166  CA  GLY A 136       7.364   6.183 -36.372  1.00  2.16           C  
ATOM   2167  C   GLY A 136       8.659   6.068 -35.572  1.00  1.74           C  
ATOM   2168  O   GLY A 136       9.032   4.975 -35.147  1.00  2.44           O  
ATOM   2169  H   GLY A 136       6.788   8.187 -36.765  1.00  2.80           H  
ATOM   2170 1HA  GLY A 136       6.509   6.150 -35.696  1.00  2.59           H  
ATOM   2171 2HA  GLY A 136       7.273   5.333 -37.047  1.00  2.59           H  
ATOM   2172  N   ALA A 137       9.352   7.193 -35.383  1.00  1.07           N  
ATOM   2173  CA  ALA A 137      10.602   7.199 -34.645  1.00  1.05           C  
ATOM   2174  C   ALA A 137      10.359   7.386 -33.155  1.00  1.26           C  
ATOM   2175  O   ALA A 137      11.249   7.136 -32.348  1.00  2.31           O  
ATOM   2176  CB  ALA A 137      11.513   8.299 -35.167  1.00  1.58           C  
ATOM   2177  H   ALA A 137       9.008   8.079 -35.731  1.00  1.28           H  
ATOM   2178  HA  ALA A 137      11.086   6.235 -34.789  1.00  1.26           H  
ATOM   2179 1HB  ALA A 137      12.459   8.281 -34.625  1.00  1.89           H  
ATOM   2180 2HB  ALA A 137      11.698   8.144 -36.229  1.00  1.89           H  
ATOM   2181 3HB  ALA A 137      11.030   9.260 -35.025  1.00  1.89           H  
ATOM   2182  N   VAL A 138       9.155   7.824 -32.792  1.00  0.91           N  
ATOM   2183  CA  VAL A 138       8.815   8.087 -31.400  1.00  1.03           C  
ATOM   2184  C   VAL A 138       7.741   7.138 -30.879  1.00  0.77           C  
ATOM   2185  O   VAL A 138       6.712   6.921 -31.520  1.00  0.78           O  
ATOM   2186  CB  VAL A 138       8.359   9.549 -31.243  1.00  1.54           C  
ATOM   2187  CG1 VAL A 138       7.932   9.840 -29.814  1.00  1.54           C  
ATOM   2188  CG2 VAL A 138       9.501  10.464 -31.639  1.00  1.54           C  
ATOM   2189  H   VAL A 138       8.455   7.999 -33.496  1.00  1.09           H  
ATOM   2190  HA  VAL A 138       9.713   7.948 -30.799  1.00  1.24           H  
ATOM   2191  HB  VAL A 138       7.504   9.722 -31.888  1.00  1.85           H  
ATOM   2192 1HG1 VAL A 138       7.609  10.878 -29.737  1.00  1.85           H  
ATOM   2193 2HG1 VAL A 138       7.105   9.187 -29.545  1.00  1.85           H  
ATOM   2194 3HG1 VAL A 138       8.771   9.669 -29.140  1.00  1.85           H  
ATOM   2195 1HG2 VAL A 138       9.185  11.501 -31.551  1.00  1.85           H  
ATOM   2196 2HG2 VAL A 138      10.355  10.285 -30.984  1.00  1.85           H  
ATOM   2197 3HG2 VAL A 138       9.784  10.256 -32.668  1.00  1.85           H  
ATOM   2198  N   THR A 139       8.010   6.572 -29.705  1.00  0.88           N  
ATOM   2199  CA  THR A 139       7.129   5.617 -29.039  1.00  0.87           C  
ATOM   2200  C   THR A 139       6.033   6.350 -28.247  1.00  0.69           C  
ATOM   2201  O   THR A 139       6.126   7.564 -28.064  1.00  0.66           O  
ATOM   2202  CB  THR A 139       7.979   4.716 -28.108  1.00  1.30           C  
ATOM   2203  OG1 THR A 139       8.592   5.525 -27.089  1.00  1.30           O  
ATOM   2204  CG2 THR A 139       9.057   4.013 -28.921  1.00  1.30           C  
ATOM   2205  H   THR A 139       8.881   6.811 -29.253  1.00  1.06           H  
ATOM   2206  HA  THR A 139       6.663   4.998 -29.803  1.00  1.04           H  
ATOM   2207  HB  THR A 139       7.365   3.960 -27.631  1.00  1.57           H  
ATOM   2208  HG1 THR A 139       9.383   5.082 -26.753  1.00  1.57           H  
ATOM   2209 1HG2 THR A 139       9.655   3.384 -28.263  1.00  1.57           H  
ATOM   2210 2HG2 THR A 139       8.590   3.394 -29.688  1.00  1.57           H  
ATOM   2211 3HG2 THR A 139       9.698   4.754 -29.395  1.00  1.57           H  
ATOM   2212  N   PRO A 140       4.996   5.640 -27.777  1.00  0.90           N  
ATOM   2213  CA  PRO A 140       3.861   6.127 -26.983  1.00  0.97           C  
ATOM   2214  C   PRO A 140       4.288   6.813 -25.684  1.00  0.69           C  
ATOM   2215  O   PRO A 140       5.326   6.496 -25.099  1.00  0.75           O  
ATOM   2216  CB  PRO A 140       3.048   4.855 -26.721  1.00  1.46           C  
ATOM   2217  CG  PRO A 140       3.330   3.984 -27.899  1.00  1.46           C  
ATOM   2218  CD  PRO A 140       4.756   4.265 -28.268  1.00  1.46           C  
ATOM   2219  HA  PRO A 140       3.280   6.823 -27.600  1.00  1.16           H  
ATOM   2220 1HB  PRO A 140       3.352   4.399 -25.768  1.00  1.75           H  
ATOM   2221 2HB  PRO A 140       1.979   5.106 -26.630  1.00  1.75           H  
ATOM   2222 1HG  PRO A 140       3.164   2.929 -27.634  1.00  1.75           H  
ATOM   2223 2HG  PRO A 140       2.632   4.217 -28.714  1.00  1.75           H  
ATOM   2224 1HD  PRO A 140       5.411   3.547 -27.759  1.00  1.75           H  
ATOM   2225 2HD  PRO A 140       4.864   4.220 -29.360  1.00  1.75           H  
ATOM   2226  N   VAL A 141       3.471   7.786 -25.266  1.00  0.60           N  
ATOM   2227  CA  VAL A 141       3.725   8.569 -24.061  1.00  0.49           C  
ATOM   2228  C   VAL A 141       3.350   7.809 -22.804  1.00  0.48           C  
ATOM   2229  O   VAL A 141       2.232   7.309 -22.674  1.00  0.55           O  
ATOM   2230  CB  VAL A 141       2.943   9.891 -24.089  1.00  0.73           C  
ATOM   2231  CG1 VAL A 141       3.184  10.638 -22.785  1.00  0.73           C  
ATOM   2232  CG2 VAL A 141       3.377  10.716 -25.287  1.00  0.73           C  
ATOM   2233  H   VAL A 141       2.641   7.986 -25.805  1.00  0.72           H  
ATOM   2234  HA  VAL A 141       4.786   8.798 -24.015  1.00  0.59           H  
ATOM   2235  HB  VAL A 141       1.876   9.680 -24.159  1.00  0.88           H  
ATOM   2236 1HG1 VAL A 141       2.628  11.571 -22.782  1.00  0.88           H  
ATOM   2237 2HG1 VAL A 141       2.858  10.023 -21.948  1.00  0.88           H  
ATOM   2238 3HG1 VAL A 141       4.247  10.852 -22.685  1.00  0.88           H  
ATOM   2239 1HG2 VAL A 141       2.826  11.651 -25.316  1.00  0.88           H  
ATOM   2240 2HG2 VAL A 141       4.438  10.926 -25.206  1.00  0.88           H  
ATOM   2241 3HG2 VAL A 141       3.186  10.156 -26.203  1.00  0.88           H  
ATOM   2242  N   LYS A 142       4.297   7.725 -21.882  1.00  0.49           N  
ATOM   2243  CA  LYS A 142       4.093   7.020 -20.631  1.00  0.49           C  
ATOM   2244  C   LYS A 142       3.944   7.990 -19.467  1.00  0.46           C  
ATOM   2245  O   LYS A 142       4.293   9.168 -19.577  1.00  0.51           O  
ATOM   2246  CB  LYS A 142       5.253   6.069 -20.376  1.00  0.73           C  
ATOM   2247  CG  LYS A 142       5.402   4.980 -21.427  1.00  0.73           C  
ATOM   2248  CD  LYS A 142       6.600   4.111 -21.116  1.00  0.73           C  
ATOM   2249  CE  LYS A 142       6.860   3.077 -22.196  1.00  0.73           C  
ATOM   2250  NZ  LYS A 142       8.087   2.292 -21.906  1.00  0.73           N  
ATOM   2251  H   LYS A 142       5.189   8.164 -22.057  1.00  0.59           H  
ATOM   2252  HA  LYS A 142       3.173   6.439 -20.704  1.00  0.59           H  
ATOM   2253 1HB  LYS A 142       6.187   6.625 -20.330  1.00  0.88           H  
ATOM   2254 2HB  LYS A 142       5.118   5.580 -19.412  1.00  0.88           H  
ATOM   2255 1HG  LYS A 142       4.505   4.360 -21.444  1.00  0.88           H  
ATOM   2256 2HG  LYS A 142       5.533   5.431 -22.410  1.00  0.88           H  
ATOM   2257 1HD  LYS A 142       7.473   4.750 -21.031  1.00  0.88           H  
ATOM   2258 2HD  LYS A 142       6.451   3.603 -20.163  1.00  0.88           H  
ATOM   2259 1HE  LYS A 142       6.011   2.398 -22.267  1.00  0.88           H  
ATOM   2260 2HE  LYS A 142       6.986   3.585 -23.152  1.00  0.88           H  
ATOM   2261 1HZ  LYS A 142       8.247   1.622 -22.650  1.00  0.88           H  
ATOM   2262 2HZ  LYS A 142       8.880   2.916 -21.849  1.00  0.88           H  
ATOM   2263 3HZ  LYS A 142       7.985   1.803 -21.029  1.00  0.88           H  
ATOM   2264  N   ASN A 143       3.409   7.477 -18.364  1.00  0.63           N  
ATOM   2265  CA  ASN A 143       3.224   8.223 -17.126  1.00  0.66           C  
ATOM   2266  C   ASN A 143       4.154   7.640 -16.069  1.00  0.79           C  
ATOM   2267  O   ASN A 143       3.998   6.484 -15.675  1.00  1.13           O  
ATOM   2268  CB  ASN A 143       1.775   8.187 -16.672  1.00  0.99           C  
ATOM   2269  CG  ASN A 143       1.497   9.070 -15.480  1.00  0.99           C  
ATOM   2270  OD1 ASN A 143       2.391   9.434 -14.705  1.00  0.99           O  
ATOM   2271  ND2 ASN A 143       0.247   9.425 -15.316  1.00  0.99           N  
ATOM   2272  H   ASN A 143       3.132   6.506 -18.379  1.00  0.76           H  
ATOM   2273  HA  ASN A 143       3.514   9.259 -17.289  1.00  0.79           H  
ATOM   2274 1HB  ASN A 143       1.131   8.497 -17.495  1.00  1.19           H  
ATOM   2275 2HB  ASN A 143       1.503   7.162 -16.417  1.00  1.19           H  
ATOM   2276 1HD2 ASN A 143      -0.013  10.010 -14.547  1.00  1.19           H  
ATOM   2277 2HD2 ASN A 143      -0.451   9.112 -15.960  1.00  1.19           H  
ATOM   2278  N   GLN A 144       5.135   8.423 -15.624  1.00  0.77           N  
ATOM   2279  CA  GLN A 144       6.119   7.925 -14.658  1.00  1.16           C  
ATOM   2280  C   GLN A 144       5.595   7.847 -13.219  1.00  0.88           C  
ATOM   2281  O   GLN A 144       6.248   7.252 -12.356  1.00  1.29           O  
ATOM   2282  CB  GLN A 144       7.369   8.807 -14.690  1.00  1.74           C  
ATOM   2283  CG  GLN A 144       8.077   8.780 -16.024  1.00  1.74           C  
ATOM   2284  CD  GLN A 144       8.609   7.412 -16.362  1.00  1.74           C  
ATOM   2285  OE1 GLN A 144       9.525   6.899 -15.710  1.00  1.74           O  
ATOM   2286  NE2 GLN A 144       8.020   6.803 -17.382  1.00  1.74           N  
ATOM   2287  H   GLN A 144       5.205   9.371 -15.976  1.00  0.92           H  
ATOM   2288  HA  GLN A 144       6.403   6.918 -14.961  1.00  1.39           H  
ATOM   2289 1HB  GLN A 144       7.096   9.839 -14.469  1.00  2.09           H  
ATOM   2290 2HB  GLN A 144       8.071   8.481 -13.923  1.00  2.09           H  
ATOM   2291 1HG  GLN A 144       7.370   9.066 -16.802  1.00  2.09           H  
ATOM   2292 2HG  GLN A 144       8.912   9.480 -15.998  1.00  2.09           H  
ATOM   2293 1HE2 GLN A 144       8.329   5.893 -17.667  1.00  2.09           H  
ATOM   2294 2HE2 GLN A 144       7.280   7.255 -17.878  1.00  2.09           H  
ATOM   2295  N   GLY A 145       4.410   8.420 -12.974  1.00  0.59           N  
ATOM   2296  CA  GLY A 145       3.765   8.379 -11.666  1.00  0.59           C  
ATOM   2297  C   GLY A 145       4.560   9.080 -10.575  1.00  0.40           C  
ATOM   2298  O   GLY A 145       5.371   9.971 -10.838  1.00  0.38           O  
ATOM   2299  H   GLY A 145       3.916   8.888 -13.723  1.00  0.71           H  
ATOM   2300 1HA  GLY A 145       2.777   8.834 -11.743  1.00  0.71           H  
ATOM   2301 2HA  GLY A 145       3.606   7.338 -11.384  1.00  0.71           H  
ATOM   2302  N   THR A 146       4.309   8.670  -9.332  1.00  0.94           N  
ATOM   2303  CA  THR A 146       4.974   9.219  -8.150  1.00  0.97           C  
ATOM   2304  C   THR A 146       6.403   8.706  -8.019  1.00  0.85           C  
ATOM   2305  O   THR A 146       6.707   7.899  -7.138  1.00  1.44           O  
ATOM   2306  CB  THR A 146       4.188   8.886  -6.877  1.00  1.46           C  
ATOM   2307  OG1 THR A 146       4.007   7.467  -6.779  1.00  1.46           O  
ATOM   2308  CG2 THR A 146       2.832   9.560  -6.927  1.00  1.46           C  
ATOM   2309  H   THR A 146       3.626   7.937  -9.198  1.00  1.13           H  
ATOM   2310  HA  THR A 146       5.015  10.303  -8.254  1.00  1.16           H  
ATOM   2311  HB  THR A 146       4.736   9.237  -6.004  1.00  1.75           H  
ATOM   2312  HG1 THR A 146       4.866   7.038  -6.750  1.00  1.75           H  
ATOM   2313 1HG2 THR A 146       2.274   9.321  -6.022  1.00  1.75           H  
ATOM   2314 2HG2 THR A 146       2.968  10.637  -6.998  1.00  1.75           H  
ATOM   2315 3HG2 THR A 146       2.280   9.207  -7.797  1.00  1.75           H  
ATOM   2316  N   CYS A 147       7.267   9.173  -8.906  1.00  0.58           N  
ATOM   2317  CA  CYS A 147       8.651   8.742  -8.961  1.00  0.58           C  
ATOM   2318  C   CYS A 147       9.465   9.664  -9.844  1.00  0.55           C  
ATOM   2319  O   CYS A 147       9.136   9.862 -11.015  1.00  0.57           O  
ATOM   2320  CB  CYS A 147       8.723   7.319  -9.521  1.00  0.87           C  
ATOM   2321  SG  CYS A 147      10.383   6.617  -9.635  1.00  0.87           S  
ATOM   2322  H   CYS A 147       6.927   9.839  -9.589  1.00  0.70           H  
ATOM   2323  HA  CYS A 147       9.063   8.757  -7.953  1.00  0.70           H  
ATOM   2324 1HB  CYS A 147       8.121   6.653  -8.902  1.00  1.04           H  
ATOM   2325 2HB  CYS A 147       8.287   7.312 -10.519  1.00  1.04           H  
ATOM   2326  HG  CYS A 147      10.013   5.493 -10.241  1.00  1.04           H  
ATOM   2327  N   GLY A 148      10.542  10.226  -9.294  1.00  0.58           N  
ATOM   2328  CA  GLY A 148      11.400  11.139 -10.036  1.00  0.58           C  
ATOM   2329  C   GLY A 148      12.325  10.434 -11.029  1.00  0.57           C  
ATOM   2330  O   GLY A 148      13.543  10.432 -10.848  1.00  0.89           O  
ATOM   2331  H   GLY A 148      10.784  10.038  -8.331  1.00  0.70           H  
ATOM   2332 1HA  GLY A 148      10.760  11.827 -10.574  1.00  0.70           H  
ATOM   2333 2HA  GLY A 148      11.993  11.733  -9.340  1.00  0.70           H  
ATOM   2334  N   SER A 149      11.723   9.859 -12.071  1.00  0.42           N  
ATOM   2335  CA  SER A 149      12.410   9.096 -13.102  1.00  0.38           C  
ATOM   2336  C   SER A 149      12.314   9.701 -14.506  1.00  0.32           C  
ATOM   2337  O   SER A 149      12.592   9.001 -15.481  1.00  0.36           O  
ATOM   2338  CB  SER A 149      11.865   7.680 -13.121  1.00  0.57           C  
ATOM   2339  OG  SER A 149      10.485   7.673 -13.365  1.00  0.57           O  
ATOM   2340  H   SER A 149      10.718   9.941 -12.125  1.00  0.50           H  
ATOM   2341  HA  SER A 149      13.462   9.046 -12.832  1.00  0.46           H  
ATOM   2342 1HB  SER A 149      12.378   7.090 -13.879  1.00  0.68           H  
ATOM   2343 2HB  SER A 149      12.063   7.215 -12.156  1.00  0.68           H  
ATOM   2344  HG  SER A 149      10.358   7.509 -14.306  1.00  0.68           H  
ATOM   2345  N   CYS A 150      11.943  10.987 -14.618  1.00  0.21           N  
ATOM   2346  CA  CYS A 150      11.786  11.623 -15.936  1.00  0.26           C  
ATOM   2347  C   CYS A 150      13.073  11.603 -16.750  1.00  0.26           C  
ATOM   2348  O   CYS A 150      13.042  11.482 -17.972  1.00  0.88           O  
ATOM   2349  CB  CYS A 150      11.339  13.074 -15.788  1.00  0.39           C  
ATOM   2350  SG  CYS A 150       9.656  13.261 -15.175  1.00  0.39           S  
ATOM   2351  H   CYS A 150      11.752  11.546 -13.792  1.00  0.25           H  
ATOM   2352  HA  CYS A 150      11.016  11.081 -16.486  1.00  0.31           H  
ATOM   2353 1HB  CYS A 150      12.007  13.594 -15.102  1.00  0.47           H  
ATOM   2354 2HB  CYS A 150      11.403  13.574 -16.754  1.00  0.47           H  
ATOM   2355  HG  CYS A 150       9.630  14.589 -15.231  1.00  0.47           H  
ATOM   2356  N   TRP A 151      14.203  11.702 -16.071  1.00  0.24           N  
ATOM   2357  CA  TRP A 151      15.510  11.621 -16.700  1.00  0.22           C  
ATOM   2358  C   TRP A 151      15.775  10.273 -17.377  1.00  0.23           C  
ATOM   2359  O   TRP A 151      16.524  10.209 -18.350  1.00  0.53           O  
ATOM   2360  CB  TRP A 151      16.541  11.909 -15.630  1.00  0.33           C  
ATOM   2361  CG  TRP A 151      16.465  10.933 -14.501  1.00  0.33           C  
ATOM   2362  CD1 TRP A 151      15.646  11.055 -13.425  1.00  0.33           C  
ATOM   2363  CD2 TRP A 151      17.227   9.720 -14.289  1.00  0.33           C  
ATOM   2364  NE1 TRP A 151      15.814   9.998 -12.576  1.00  0.33           N  
ATOM   2365  CE2 TRP A 151      16.782   9.169 -13.082  1.00  0.33           C  
ATOM   2366  CE3 TRP A 151      18.233   9.066 -15.011  1.00  0.33           C  
ATOM   2367  CZ2 TRP A 151      17.299   7.988 -12.577  1.00  0.33           C  
ATOM   2368  CZ3 TRP A 151      18.755   7.884 -14.501  1.00  0.33           C  
ATOM   2369  CH2 TRP A 151      18.299   7.358 -13.318  1.00  0.33           C  
ATOM   2370  H   TRP A 151      14.160  11.827 -15.069  1.00  0.29           H  
ATOM   2371  HA  TRP A 151      15.573  12.392 -17.462  1.00  0.26           H  
ATOM   2372 1HB  TRP A 151      17.532  11.850 -16.065  1.00  0.40           H  
ATOM   2373 2HB  TRP A 151      16.404  12.917 -15.237  1.00  0.40           H  
ATOM   2374  HD1 TRP A 151      14.942  11.870 -13.270  1.00  0.40           H  
ATOM   2375  HE1 TRP A 151      15.291   9.875 -11.719  1.00  0.40           H  
ATOM   2376  HE3 TRP A 151      18.597   9.476 -15.953  1.00  0.40           H  
ATOM   2377  HZ2 TRP A 151      16.953   7.558 -11.639  1.00  0.40           H  
ATOM   2378  HZ3 TRP A 151      19.539   7.381 -15.068  1.00  0.40           H  
ATOM   2379  HH2 TRP A 151      18.733   6.427 -12.951  1.00  0.40           H  
ATOM   2380  N   ALA A 152      15.137   9.206 -16.890  1.00  0.24           N  
ATOM   2381  CA  ALA A 152      15.304   7.882 -17.467  1.00  0.32           C  
ATOM   2382  C   ALA A 152      14.320   7.723 -18.605  1.00  0.25           C  
ATOM   2383  O   ALA A 152      14.638   7.131 -19.636  1.00  0.24           O  
ATOM   2384  CB  ALA A 152      15.102   6.808 -16.415  1.00  0.48           C  
ATOM   2385  H   ALA A 152      14.507   9.303 -16.108  1.00  0.29           H  
ATOM   2386  HA  ALA A 152      16.312   7.803 -17.873  1.00  0.38           H  
ATOM   2387 1HB  ALA A 152      15.238   5.825 -16.866  1.00  0.58           H  
ATOM   2388 2HB  ALA A 152      15.829   6.942 -15.614  1.00  0.58           H  
ATOM   2389 3HB  ALA A 152      14.095   6.882 -16.007  1.00  0.58           H  
ATOM   2390  N   PHE A 153      13.132   8.299 -18.415  1.00  0.22           N  
ATOM   2391  CA  PHE A 153      12.090   8.328 -19.432  1.00  0.23           C  
ATOM   2392  C   PHE A 153      12.584   8.997 -20.695  1.00  0.22           C  
ATOM   2393  O   PHE A 153      12.498   8.430 -21.786  1.00  0.38           O  
ATOM   2394  CB  PHE A 153      10.886   9.112 -18.902  1.00  0.35           C  
ATOM   2395  CG  PHE A 153       9.837   9.416 -19.930  1.00  0.35           C  
ATOM   2396  CD1 PHE A 153       8.883   8.483 -20.297  1.00  0.35           C  
ATOM   2397  CD2 PHE A 153       9.815  10.662 -20.539  1.00  0.35           C  
ATOM   2398  CE1 PHE A 153       7.931   8.788 -21.248  1.00  0.35           C  
ATOM   2399  CE2 PHE A 153       8.870  10.967 -21.490  1.00  0.35           C  
ATOM   2400  CZ  PHE A 153       7.926  10.027 -21.841  1.00  0.35           C  
ATOM   2401  H   PHE A 153      12.939   8.735 -17.520  1.00  0.26           H  
ATOM   2402  HA  PHE A 153      11.793   7.304 -19.664  1.00  0.28           H  
ATOM   2403 1HB  PHE A 153      10.421   8.543 -18.102  1.00  0.41           H  
ATOM   2404 2HB  PHE A 153      11.217  10.052 -18.477  1.00  0.41           H  
ATOM   2405  HD1 PHE A 153       8.891   7.502 -19.827  1.00  0.41           H  
ATOM   2406  HD2 PHE A 153      10.561  11.405 -20.257  1.00  0.41           H  
ATOM   2407  HE1 PHE A 153       7.187   8.047 -21.530  1.00  0.41           H  
ATOM   2408  HE2 PHE A 153       8.864  11.950 -21.961  1.00  0.41           H  
ATOM   2409  HZ  PHE A 153       7.176  10.273 -22.587  1.00  0.41           H  
ATOM   2410  N   ALA A 154      13.088  10.212 -20.541  1.00  0.16           N  
ATOM   2411  CA  ALA A 154      13.576  10.987 -21.655  1.00  0.17           C  
ATOM   2412  C   ALA A 154      14.806  10.356 -22.266  1.00  0.18           C  
ATOM   2413  O   ALA A 154      14.929  10.318 -23.493  1.00  0.30           O  
ATOM   2414  CB  ALA A 154      13.873  12.394 -21.211  1.00  0.26           C  
ATOM   2415  H   ALA A 154      13.122  10.618 -19.617  1.00  0.19           H  
ATOM   2416  HA  ALA A 154      12.796  11.013 -22.418  1.00  0.20           H  
ATOM   2417 1HB  ALA A 154      14.213  12.984 -22.061  1.00  0.31           H  
ATOM   2418 2HB  ALA A 154      12.969  12.842 -20.796  1.00  0.31           H  
ATOM   2419 3HB  ALA A 154      14.649  12.373 -20.448  1.00  0.31           H  
ATOM   2420  N   ALA A 155      15.716   9.850 -21.422  1.00  0.28           N  
ATOM   2421  CA  ALA A 155      16.913   9.225 -21.943  1.00  0.30           C  
ATOM   2422  C   ALA A 155      16.566   8.075 -22.864  1.00  0.25           C  
ATOM   2423  O   ALA A 155      17.012   8.045 -24.012  1.00  0.31           O  
ATOM   2424  CB  ALA A 155      17.805   8.728 -20.813  1.00  0.45           C  
ATOM   2425  H   ALA A 155      15.606   9.910 -20.415  1.00  0.34           H  
ATOM   2426  HA  ALA A 155      17.452   9.968 -22.521  1.00  0.36           H  
ATOM   2427 1HB  ALA A 155      18.710   8.287 -21.231  1.00  0.54           H  
ATOM   2428 2HB  ALA A 155      18.074   9.565 -20.171  1.00  0.54           H  
ATOM   2429 3HB  ALA A 155      17.273   7.980 -20.230  1.00  0.54           H  
ATOM   2430  N   ILE A 156      15.740   7.146 -22.385  1.00  0.25           N  
ATOM   2431  CA  ILE A 156      15.436   5.999 -23.210  1.00  0.48           C  
ATOM   2432  C   ILE A 156      14.577   6.370 -24.403  1.00  0.28           C  
ATOM   2433  O   ILE A 156      14.673   5.716 -25.436  1.00  0.21           O  
ATOM   2434  CB  ILE A 156      14.734   4.887 -22.424  1.00  0.72           C  
ATOM   2435  CG1 ILE A 156      14.899   3.586 -23.181  1.00  0.72           C  
ATOM   2436  CG2 ILE A 156      13.260   5.176 -22.262  1.00  0.72           C  
ATOM   2437  CD1 ILE A 156      16.338   3.141 -23.279  1.00  0.72           C  
ATOM   2438  H   ILE A 156      15.362   7.213 -21.449  1.00  0.30           H  
ATOM   2439  HA  ILE A 156      16.372   5.596 -23.587  1.00  0.58           H  
ATOM   2440  HB  ILE A 156      15.189   4.773 -21.447  1.00  0.86           H  
ATOM   2441 1HG1 ILE A 156      14.327   2.807 -22.681  1.00  0.86           H  
ATOM   2442 2HG1 ILE A 156      14.504   3.709 -24.189  1.00  0.86           H  
ATOM   2443 1HG2 ILE A 156      12.798   4.353 -21.726  1.00  0.86           H  
ATOM   2444 2HG2 ILE A 156      13.127   6.099 -21.703  1.00  0.86           H  
ATOM   2445 3HG2 ILE A 156      12.788   5.268 -23.240  1.00  0.86           H  
ATOM   2446 1HD1 ILE A 156      16.398   2.206 -23.832  1.00  0.86           H  
ATOM   2447 2HD1 ILE A 156      16.924   3.902 -23.789  1.00  0.86           H  
ATOM   2448 3HD1 ILE A 156      16.736   2.990 -22.278  1.00  0.86           H  
ATOM   2449  N   ALA A 157      13.769   7.429 -24.294  1.00  0.31           N  
ATOM   2450  CA  ALA A 157      12.944   7.848 -25.418  1.00  0.29           C  
ATOM   2451  C   ALA A 157      13.815   8.207 -26.609  1.00  0.33           C  
ATOM   2452  O   ALA A 157      13.513   7.820 -27.743  1.00  0.60           O  
ATOM   2453  CB  ALA A 157      12.071   9.030 -25.025  1.00  0.43           C  
ATOM   2454  H   ALA A 157      13.686   7.935 -23.420  1.00  0.37           H  
ATOM   2455  HA  ALA A 157      12.308   7.013 -25.706  1.00  0.35           H  
ATOM   2456 1HB  ALA A 157      11.448   9.320 -25.871  1.00  0.52           H  
ATOM   2457 2HB  ALA A 157      11.438   8.748 -24.186  1.00  0.52           H  
ATOM   2458 3HB  ALA A 157      12.703   9.868 -24.738  1.00  0.52           H  
ATOM   2459  N   THR A 158      14.921   8.913 -26.350  1.00  0.25           N  
ATOM   2460  CA  THR A 158      15.826   9.289 -27.426  1.00  0.30           C  
ATOM   2461  C   THR A 158      16.614   8.092 -27.931  1.00  0.33           C  
ATOM   2462  O   THR A 158      16.947   8.041 -29.110  1.00  0.45           O  
ATOM   2463  CB  THR A 158      16.825  10.349 -26.960  1.00  0.45           C  
ATOM   2464  OG1 THR A 158      17.588   9.794 -25.887  1.00  0.45           O  
ATOM   2465  CG2 THR A 158      16.118  11.607 -26.486  1.00  0.45           C  
ATOM   2466  H   THR A 158      15.109   9.217 -25.398  1.00  0.30           H  
ATOM   2467  HA  THR A 158      15.239   9.688 -28.252  1.00  0.36           H  
ATOM   2468  HB  THR A 158      17.496  10.604 -27.780  1.00  0.54           H  
ATOM   2469  HG1 THR A 158      17.002   9.318 -25.288  1.00  0.54           H  
ATOM   2470 1HG2 THR A 158      16.856  12.336 -26.152  1.00  0.54           H  
ATOM   2471 2HG2 THR A 158      15.540  12.028 -27.309  1.00  0.54           H  
ATOM   2472 3HG2 THR A 158      15.450  11.363 -25.664  1.00  0.54           H  
ATOM   2473  N   VAL A 159      16.873   7.117 -27.056  1.00  0.28           N  
ATOM   2474  CA  VAL A 159      17.578   5.891 -27.441  1.00  0.27           C  
ATOM   2475  C   VAL A 159      16.727   5.030 -28.356  1.00  0.34           C  
ATOM   2476  O   VAL A 159      17.230   4.445 -29.318  1.00  0.72           O  
ATOM   2477  CB  VAL A 159      17.978   5.092 -26.203  1.00  0.41           C  
ATOM   2478  CG1 VAL A 159      18.546   3.736 -26.597  1.00  0.41           C  
ATOM   2479  CG2 VAL A 159      19.000   5.889 -25.434  1.00  0.41           C  
ATOM   2480  H   VAL A 159      16.609   7.238 -26.084  1.00  0.34           H  
ATOM   2481  HA  VAL A 159      18.486   6.172 -27.973  1.00  0.32           H  
ATOM   2482  HB  VAL A 159      17.098   4.921 -25.589  1.00  0.49           H  
ATOM   2483 1HG1 VAL A 159      18.822   3.184 -25.698  1.00  0.49           H  
ATOM   2484 2HG1 VAL A 159      17.795   3.175 -27.152  1.00  0.49           H  
ATOM   2485 3HG1 VAL A 159      19.429   3.880 -27.220  1.00  0.49           H  
ATOM   2486 1HG2 VAL A 159      19.290   5.344 -24.540  1.00  0.49           H  
ATOM   2487 2HG2 VAL A 159      19.872   6.052 -26.066  1.00  0.49           H  
ATOM   2488 3HG2 VAL A 159      18.580   6.847 -25.156  1.00  0.49           H  
ATOM   2489  N   GLU A 160      15.441   4.948 -28.050  1.00  0.32           N  
ATOM   2490  CA  GLU A 160      14.497   4.209 -28.864  1.00  0.56           C  
ATOM   2491  C   GLU A 160      14.417   4.830 -30.256  1.00  0.62           C  
ATOM   2492  O   GLU A 160      14.451   4.120 -31.266  1.00  0.93           O  
ATOM   2493  CB  GLU A 160      13.126   4.226 -28.194  1.00  0.84           C  
ATOM   2494  CG  GLU A 160      13.023   3.413 -26.911  1.00  0.84           C  
ATOM   2495  CD  GLU A 160      11.728   3.668 -26.195  1.00  0.84           C  
ATOM   2496  OE1 GLU A 160      11.122   4.680 -26.464  1.00  0.84           O  
ATOM   2497  OE2 GLU A 160      11.329   2.852 -25.399  1.00  0.84           O  
ATOM   2498  H   GLU A 160      15.099   5.416 -27.223  1.00  0.38           H  
ATOM   2499  HA  GLU A 160      14.842   3.178 -28.959  1.00  0.67           H  
ATOM   2500 1HB  GLU A 160      12.855   5.255 -27.955  1.00  1.01           H  
ATOM   2501 2HB  GLU A 160      12.377   3.846 -28.890  1.00  1.01           H  
ATOM   2502 1HG  GLU A 160      13.093   2.355 -27.155  1.00  1.01           H  
ATOM   2503 2HG  GLU A 160      13.858   3.657 -26.261  1.00  1.01           H  
ATOM   2504  N   SER A 161      14.348   6.164 -30.297  1.00  0.86           N  
ATOM   2505  CA  SER A 161      14.303   6.900 -31.550  1.00  1.38           C  
ATOM   2506  C   SER A 161      15.600   6.756 -32.324  1.00  1.74           C  
ATOM   2507  O   SER A 161      15.583   6.543 -33.535  1.00  3.10           O  
ATOM   2508  CB  SER A 161      14.041   8.355 -31.270  1.00  2.07           C  
ATOM   2509  OG  SER A 161      12.771   8.538 -30.703  1.00  2.07           O  
ATOM   2510  H   SER A 161      14.299   6.691 -29.430  1.00  1.03           H  
ATOM   2511  HA  SER A 161      13.497   6.496 -32.159  1.00  1.66           H  
ATOM   2512 1HB  SER A 161      14.803   8.742 -30.595  1.00  2.48           H  
ATOM   2513 2HB  SER A 161      14.109   8.916 -32.200  1.00  2.48           H  
ATOM   2514  HG  SER A 161      12.162   8.048 -31.260  1.00  2.48           H  
ATOM   2515  N   LEU A 162      16.713   6.832 -31.598  1.00  1.55           N  
ATOM   2516  CA  LEU A 162      18.053   6.659 -32.132  1.00  2.55           C  
ATOM   2517  C   LEU A 162      18.158   5.357 -32.867  1.00  1.93           C  
ATOM   2518  O   LEU A 162      18.636   5.301 -33.999  1.00  2.66           O  
ATOM   2519  CB  LEU A 162      19.064   6.666 -30.987  1.00  3.82           C  
ATOM   2520  CG  LEU A 162      20.508   6.402 -31.362  1.00  3.82           C  
ATOM   2521  CD1 LEU A 162      20.992   7.526 -32.254  1.00  3.82           C  
ATOM   2522  CD2 LEU A 162      21.319   6.272 -30.084  1.00  3.82           C  
ATOM   2523  H   LEU A 162      16.637   7.033 -30.613  1.00  1.86           H  
ATOM   2524  HA  LEU A 162      18.270   7.473 -32.817  1.00  3.06           H  
ATOM   2525 1HB  LEU A 162      19.026   7.638 -30.501  1.00  4.59           H  
ATOM   2526 2HB  LEU A 162      18.780   5.912 -30.261  1.00  4.59           H  
ATOM   2527  HG  LEU A 162      20.578   5.473 -31.928  1.00  4.59           H  
ATOM   2528 1HD1 LEU A 162      22.025   7.348 -32.540  1.00  4.59           H  
ATOM   2529 2HD1 LEU A 162      20.372   7.570 -33.149  1.00  4.59           H  
ATOM   2530 3HD1 LEU A 162      20.918   8.470 -31.720  1.00  4.59           H  
ATOM   2531 1HD2 LEU A 162      22.359   6.076 -30.325  1.00  4.59           H  
ATOM   2532 2HD2 LEU A 162      21.245   7.197 -29.523  1.00  4.59           H  
ATOM   2533 3HD2 LEU A 162      20.925   5.449 -29.486  1.00  4.59           H  
ATOM   2534  N   THR A 163      17.714   4.300 -32.204  1.00  1.17           N  
ATOM   2535  CA  THR A 163      17.723   2.972 -32.756  1.00  0.96           C  
ATOM   2536  C   THR A 163      16.961   2.923 -34.069  1.00  1.01           C  
ATOM   2537  O   THR A 163      17.478   2.410 -35.062  1.00  1.25           O  
ATOM   2538  CB  THR A 163      17.110   1.998 -31.760  1.00  1.44           C  
ATOM   2539  OG1 THR A 163      17.862   2.057 -30.545  1.00  1.44           O  
ATOM   2540  CG2 THR A 163      17.165   0.589 -32.312  1.00  1.44           C  
ATOM   2541  H   THR A 163      17.361   4.422 -31.263  1.00  1.40           H  
ATOM   2542  HA  THR A 163      18.755   2.682 -32.950  1.00  1.15           H  
ATOM   2543  HB  THR A 163      16.076   2.270 -31.556  1.00  1.73           H  
ATOM   2544  HG1 THR A 163      17.752   2.927 -30.144  1.00  1.73           H  
ATOM   2545 1HG2 THR A 163      16.745  -0.097 -31.581  1.00  1.73           H  
ATOM   2546 2HG2 THR A 163      16.592   0.534 -33.238  1.00  1.73           H  
ATOM   2547 3HG2 THR A 163      18.201   0.317 -32.508  1.00  1.73           H  
ATOM   2548  N   TRP A 164      15.745   3.481 -34.076  1.00  1.14           N  
ATOM   2549  CA  TRP A 164      14.902   3.521 -35.272  1.00  1.29           C  
ATOM   2550  C   TRP A 164      15.612   4.195 -36.444  1.00  1.64           C  
ATOM   2551  O   TRP A 164      15.541   3.738 -37.582  1.00  1.44           O  
ATOM   2552  CB  TRP A 164      13.593   4.266 -35.000  1.00  1.94           C  
ATOM   2553  CG  TRP A 164      12.675   4.270 -36.183  1.00  1.94           C  
ATOM   2554  CD1 TRP A 164      11.707   3.355 -36.458  1.00  1.94           C  
ATOM   2555  CD2 TRP A 164      12.642   5.222 -37.272  1.00  1.94           C  
ATOM   2556  NE1 TRP A 164      11.080   3.666 -37.635  1.00  1.94           N  
ATOM   2557  CE2 TRP A 164      11.641   4.803 -38.148  1.00  1.94           C  
ATOM   2558  CE3 TRP A 164      13.372   6.376 -37.572  1.00  1.94           C  
ATOM   2559  CZ2 TRP A 164      11.350   5.493 -39.310  1.00  1.94           C  
ATOM   2560  CZ3 TRP A 164      13.075   7.073 -38.736  1.00  1.94           C  
ATOM   2561  CH2 TRP A 164      12.091   6.640 -39.582  1.00  1.94           C  
ATOM   2562  H   TRP A 164      15.378   3.872 -33.214  1.00  1.37           H  
ATOM   2563  HA  TRP A 164      14.665   2.497 -35.558  1.00  1.55           H  
ATOM   2564 1HB  TRP A 164      13.075   3.802 -34.160  1.00  2.32           H  
ATOM   2565 2HB  TRP A 164      13.804   5.299 -34.727  1.00  2.32           H  
ATOM   2566  HD1 TRP A 164      11.467   2.501 -35.837  1.00  2.32           H  
ATOM   2567  HE1 TRP A 164      10.327   3.142 -38.057  1.00  2.32           H  
ATOM   2568  HE3 TRP A 164      14.156   6.722 -36.901  1.00  2.32           H  
ATOM   2569  HZ2 TRP A 164      10.568   5.167 -39.997  1.00  2.32           H  
ATOM   2570  HZ3 TRP A 164      13.647   7.973 -38.963  1.00  2.32           H  
ATOM   2571  HH2 TRP A 164      11.882   7.205 -40.490  1.00  2.32           H  
ATOM   2572  N   LEU A 165      16.331   5.273 -36.168  1.00  2.19           N  
ATOM   2573  CA  LEU A 165      17.048   6.012 -37.205  1.00  3.01           C  
ATOM   2574  C   LEU A 165      18.114   5.206 -37.960  1.00  2.44           C  
ATOM   2575  O   LEU A 165      18.541   5.621 -39.038  1.00  3.94           O  
ATOM   2576  CB  LEU A 165      17.704   7.227 -36.567  1.00  4.51           C  
ATOM   2577  CG  LEU A 165      16.728   8.286 -36.073  1.00  4.51           C  
ATOM   2578  CD1 LEU A 165      17.466   9.298 -35.242  1.00  4.51           C  
ATOM   2579  CD2 LEU A 165      16.090   8.970 -37.259  1.00  4.51           C  
ATOM   2580  H   LEU A 165      16.355   5.622 -35.216  1.00  2.63           H  
ATOM   2581  HA  LEU A 165      16.316   6.359 -37.933  1.00  3.61           H  
ATOM   2582 1HB  LEU A 165      18.308   6.906 -35.723  1.00  5.42           H  
ATOM   2583 2HB  LEU A 165      18.359   7.697 -37.301  1.00  5.42           H  
ATOM   2584  HG  LEU A 165      15.958   7.822 -35.462  1.00  5.42           H  
ATOM   2585 1HD1 LEU A 165      16.759  10.049 -34.893  1.00  5.42           H  
ATOM   2586 2HD1 LEU A 165      17.927   8.805 -34.389  1.00  5.42           H  
ATOM   2587 3HD1 LEU A 165      18.237   9.774 -35.847  1.00  5.42           H  
ATOM   2588 1HD2 LEU A 165      15.394   9.722 -36.897  1.00  5.42           H  
ATOM   2589 2HD2 LEU A 165      16.863   9.445 -37.864  1.00  5.42           H  
ATOM   2590 3HD2 LEU A 165      15.558   8.239 -37.863  1.00  5.42           H  
ATOM   2591  N   TYR A 166      18.551   4.071 -37.411  1.00  3.58           N  
ATOM   2592  CA  TYR A 166      19.566   3.270 -38.078  1.00  4.27           C  
ATOM   2593  C   TYR A 166      19.084   1.855 -38.404  1.00  3.22           C  
ATOM   2594  O   TYR A 166      19.577   1.234 -39.347  1.00  4.80           O  
ATOM   2595  CB  TYR A 166      20.826   3.240 -37.218  1.00  6.40           C  
ATOM   2596  CG  TYR A 166      21.420   4.621 -37.065  1.00  6.40           C  
ATOM   2597  CD1 TYR A 166      21.296   5.317 -35.874  1.00  6.40           C  
ATOM   2598  CD2 TYR A 166      22.072   5.199 -38.142  1.00  6.40           C  
ATOM   2599  CE1 TYR A 166      21.825   6.589 -35.765  1.00  6.40           C  
ATOM   2600  CE2 TYR A 166      22.600   6.469 -38.031  1.00  6.40           C  
ATOM   2601  CZ  TYR A 166      22.478   7.162 -36.847  1.00  6.40           C  
ATOM   2602  OH  TYR A 166      23.003   8.430 -36.738  1.00  6.40           O  
ATOM   2603  H   TYR A 166      18.183   3.745 -36.528  1.00  4.30           H  
ATOM   2604  HA  TYR A 166      19.813   3.752 -39.023  1.00  5.12           H  
ATOM   2605 1HB  TYR A 166      20.593   2.851 -36.226  1.00  7.69           H  
ATOM   2606 2HB  TYR A 166      21.574   2.589 -37.669  1.00  7.69           H  
ATOM   2607  HD1 TYR A 166      20.782   4.863 -35.028  1.00  7.69           H  
ATOM   2608  HD2 TYR A 166      22.164   4.652 -39.080  1.00  7.69           H  
ATOM   2609  HE1 TYR A 166      21.734   7.143 -34.836  1.00  7.69           H  
ATOM   2610  HE2 TYR A 166      23.113   6.923 -38.879  1.00  7.69           H  
ATOM   2611  HH  TYR A 166      23.515   8.631 -37.525  1.00  7.69           H  
ATOM   2612  N   THR A 167      18.114   1.355 -37.641  1.00  1.93           N  
ATOM   2613  CA  THR A 167      17.574   0.015 -37.857  1.00  1.91           C  
ATOM   2614  C   THR A 167      16.236   0.038 -38.575  1.00  2.52           C  
ATOM   2615  O   THR A 167      15.804  -0.976 -39.123  1.00  3.35           O  
ATOM   2616  CB  THR A 167      17.359  -0.710 -36.522  1.00  2.86           C  
ATOM   2617  OG1 THR A 167      16.378   0.010 -35.764  1.00  2.86           O  
ATOM   2618  CG2 THR A 167      18.656  -0.774 -35.729  1.00  2.86           C  
ATOM   2619  H   THR A 167      17.753   1.896 -36.868  1.00  2.32           H  
ATOM   2620  HA  THR A 167      18.279  -0.553 -38.463  1.00  2.29           H  
ATOM   2621  HB  THR A 167      16.997  -1.720 -36.708  1.00  3.44           H  
ATOM   2622  HG1 THR A 167      16.723   0.884 -35.560  1.00  3.44           H  
ATOM   2623 1HG2 THR A 167      18.479  -1.285 -34.783  1.00  3.44           H  
ATOM   2624 2HG2 THR A 167      19.406  -1.320 -36.301  1.00  3.44           H  
ATOM   2625 3HG2 THR A 167      19.015   0.235 -35.533  1.00  3.44           H  
ATOM   2626  N   ARG A 168      15.567   1.193 -38.538  1.00  2.50           N  
ATOM   2627  CA  ARG A 168      14.226   1.388 -39.083  1.00  3.70           C  
ATOM   2628  C   ARG A 168      13.207   0.510 -38.362  1.00  3.44           C  
ATOM   2629  O   ARG A 168      12.171   0.151 -38.924  1.00  5.00           O  
ATOM   2630  CB  ARG A 168      14.197   1.116 -40.577  1.00  5.55           C  
ATOM   2631  CG  ARG A 168      15.115   2.014 -41.391  1.00  5.55           C  
ATOM   2632  CD  ARG A 168      14.988   1.757 -42.847  1.00  5.55           C  
ATOM   2633  NE  ARG A 168      15.881   2.599 -43.626  1.00  5.55           N  
ATOM   2634  CZ  ARG A 168      16.038   2.515 -44.961  1.00  5.55           C  
ATOM   2635  NH1 ARG A 168      15.353   1.626 -45.646  1.00  5.55           N  
ATOM   2636  NH2 ARG A 168      16.878   3.325 -45.582  1.00  5.55           N  
ATOM   2637  H   ARG A 168      15.979   1.992 -38.090  1.00  3.00           H  
ATOM   2638  HA  ARG A 168      13.940   2.430 -38.930  1.00  4.44           H  
ATOM   2639 1HB  ARG A 168      14.473   0.085 -40.780  1.00  6.66           H  
ATOM   2640 2HB  ARG A 168      13.183   1.259 -40.951  1.00  6.66           H  
ATOM   2641 1HG  ARG A 168      14.857   3.057 -41.204  1.00  6.66           H  
ATOM   2642 2HG  ARG A 168      16.151   1.839 -41.103  1.00  6.66           H  
ATOM   2643 1HD  ARG A 168      15.231   0.716 -43.057  1.00  6.66           H  
ATOM   2644 2HD  ARG A 168      13.966   1.962 -43.163  1.00  6.66           H  
ATOM   2645  HE  ARG A 168      16.424   3.295 -43.131  1.00  6.66           H  
ATOM   2646 1HH1 ARG A 168      14.712   1.008 -45.170  1.00  6.66           H  
ATOM   2647 2HH1 ARG A 168      15.469   1.560 -46.647  1.00  6.66           H  
ATOM   2648 1HH2 ARG A 168      17.405   4.008 -45.054  1.00  6.66           H  
ATOM   2649 2HH2 ARG A 168      16.995   3.261 -46.582  1.00  6.66           H  
ATOM   2650  N   LYS A 169      13.495   0.203 -37.095  1.00  2.94           N  
ATOM   2651  CA  LYS A 169      12.613  -0.588 -36.260  1.00  3.02           C  
ATOM   2652  C   LYS A 169      12.485   0.039 -34.888  1.00  2.57           C  
ATOM   2653  O   LYS A 169      13.482   0.319 -34.224  1.00  3.04           O  
ATOM   2654  CB  LYS A 169      13.117  -2.019 -36.133  1.00  4.53           C  
ATOM   2655  CG  LYS A 169      12.217  -2.912 -35.290  1.00  4.53           C  
ATOM   2656  CD  LYS A 169      12.708  -4.348 -35.290  1.00  4.53           C  
ATOM   2657  CE  LYS A 169      11.849  -5.225 -34.394  1.00  4.53           C  
ATOM   2658  NZ  LYS A 169      12.308  -6.640 -34.403  1.00  4.53           N  
ATOM   2659  H   LYS A 169      14.373   0.506 -36.692  1.00  3.53           H  
ATOM   2660  HA  LYS A 169      11.623  -0.605 -36.715  1.00  3.62           H  
ATOM   2661 1HB  LYS A 169      13.203  -2.466 -37.124  1.00  5.44           H  
ATOM   2662 2HB  LYS A 169      14.111  -2.020 -35.685  1.00  5.44           H  
ATOM   2663 1HG  LYS A 169      12.197  -2.544 -34.264  1.00  5.44           H  
ATOM   2664 2HG  LYS A 169      11.202  -2.886 -35.686  1.00  5.44           H  
ATOM   2665 1HD  LYS A 169      12.675  -4.741 -36.307  1.00  5.44           H  
ATOM   2666 2HD  LYS A 169      13.738  -4.382 -34.943  1.00  5.44           H  
ATOM   2667 1HE  LYS A 169      11.893  -4.846 -33.374  1.00  5.44           H  
ATOM   2668 2HE  LYS A 169      10.816  -5.187 -34.738  1.00  5.44           H  
ATOM   2669 1HZ  LYS A 169      11.717  -7.191 -33.797  1.00  5.44           H  
ATOM   2670 2HZ  LYS A 169      12.260  -7.005 -35.344  1.00  5.44           H  
ATOM   2671 3HZ  LYS A 169      13.262  -6.685 -34.072  1.00  5.44           H  
ATOM   2672  N   SER A 170      11.247   0.279 -34.481  1.00  3.94           N  
ATOM   2673  CA  SER A 170      10.973   0.879 -33.189  1.00  4.89           C  
ATOM   2674  C   SER A 170      10.994  -0.155 -32.078  1.00  3.04           C  
ATOM   2675  O   SER A 170      10.462  -1.256 -32.224  1.00  4.28           O  
ATOM   2676  CB  SER A 170       9.630   1.579 -33.207  1.00  7.33           C  
ATOM   2677  OG  SER A 170       9.304   2.059 -31.932  1.00  7.33           O  
ATOM   2678  H   SER A 170      10.473   0.032 -35.082  1.00  4.73           H  
ATOM   2679  HA  SER A 170      11.748   1.618 -32.982  1.00  5.87           H  
ATOM   2680 1HB  SER A 170       9.660   2.408 -33.914  1.00  8.80           H  
ATOM   2681 2HB  SER A 170       8.862   0.886 -33.547  1.00  8.80           H  
ATOM   2682  HG  SER A 170       9.303   1.292 -31.353  1.00  8.80           H  
ATOM   2683  N   TYR A 171      11.609   0.217 -30.966  1.00  1.82           N  
ATOM   2684  CA  TYR A 171      11.687  -0.639 -29.794  1.00  1.44           C  
ATOM   2685  C   TYR A 171      11.145   0.065 -28.569  1.00  1.46           C  
ATOM   2686  O   TYR A 171      11.298   1.274 -28.424  1.00  3.45           O  
ATOM   2687  CB  TYR A 171      13.134  -1.063 -29.513  1.00  2.16           C  
ATOM   2688  CG  TYR A 171      13.763  -1.976 -30.539  1.00  2.16           C  
ATOM   2689  CD1 TYR A 171      14.353  -1.456 -31.676  1.00  2.16           C  
ATOM   2690  CD2 TYR A 171      13.774  -3.344 -30.318  1.00  2.16           C  
ATOM   2691  CE1 TYR A 171      14.952  -2.296 -32.594  1.00  2.16           C  
ATOM   2692  CE2 TYR A 171      14.373  -4.186 -31.232  1.00  2.16           C  
ATOM   2693  CZ  TYR A 171      14.964  -3.666 -32.365  1.00  2.16           C  
ATOM   2694  OH  TYR A 171      15.569  -4.506 -33.271  1.00  2.16           O  
ATOM   2695  H   TYR A 171      12.032   1.134 -30.928  1.00  2.18           H  
ATOM   2696  HA  TYR A 171      11.079  -1.527 -29.966  1.00  1.73           H  
ATOM   2697 1HB  TYR A 171      13.756  -0.170 -29.437  1.00  2.59           H  
ATOM   2698 2HB  TYR A 171      13.176  -1.566 -28.548  1.00  2.59           H  
ATOM   2699  HD1 TYR A 171      14.348  -0.379 -31.846  1.00  2.59           H  
ATOM   2700  HD2 TYR A 171      13.315  -3.754 -29.418  1.00  2.59           H  
ATOM   2701  HE1 TYR A 171      15.419  -1.882 -33.487  1.00  2.59           H  
ATOM   2702  HE2 TYR A 171      14.386  -5.262 -31.055  1.00  2.59           H  
ATOM   2703  HH  TYR A 171      16.025  -3.981 -33.935  1.00  2.59           H  
ATOM   2704  N   ASP A 172      10.524  -0.700 -27.686  1.00  1.36           N  
ATOM   2705  CA  ASP A 172      10.062  -0.179 -26.412  1.00  1.50           C  
ATOM   2706  C   ASP A 172      11.051  -0.702 -25.383  1.00  1.45           C  
ATOM   2707  O   ASP A 172      11.014  -1.886 -25.049  1.00  4.04           O  
ATOM   2708  CB  ASP A 172       8.627  -0.627 -26.108  1.00  2.25           C  
ATOM   2709  CG  ASP A 172       8.053  -0.017 -24.831  1.00  2.25           C  
ATOM   2710  OD1 ASP A 172       8.776   0.649 -24.130  1.00  2.25           O  
ATOM   2711  OD2 ASP A 172       6.892  -0.220 -24.570  1.00  2.25           O  
ATOM   2712  H   ASP A 172      10.399  -1.682 -27.890  1.00  1.63           H  
ATOM   2713  HA  ASP A 172      10.104   0.911 -26.421  1.00  1.80           H  
ATOM   2714 1HB  ASP A 172       7.981  -0.354 -26.942  1.00  2.70           H  
ATOM   2715 2HB  ASP A 172       8.598  -1.713 -26.017  1.00  2.70           H  
ATOM   2716  N   LEU A 173      11.973   0.155 -24.949  1.00  1.06           N  
ATOM   2717  CA  LEU A 173      13.057  -0.262 -24.070  1.00  0.80           C  
ATOM   2718  C   LEU A 173      12.812   0.062 -22.601  1.00  1.03           C  
ATOM   2719  O   LEU A 173      12.056   0.974 -22.267  1.00  1.19           O  
ATOM   2720  CB  LEU A 173      14.365   0.360 -24.553  1.00  1.20           C  
ATOM   2721  CG  LEU A 173      14.793  -0.017 -25.978  1.00  1.20           C  
ATOM   2722  CD1 LEU A 173      16.064   0.737 -26.345  1.00  1.20           C  
ATOM   2723  CD2 LEU A 173      15.011  -1.518 -26.053  1.00  1.20           C  
ATOM   2724  H   LEU A 173      11.913   1.126 -25.234  1.00  1.27           H  
ATOM   2725  HA  LEU A 173      13.155  -1.332 -24.158  1.00  0.96           H  
ATOM   2726 1HB  LEU A 173      14.245   1.435 -24.539  1.00  1.44           H  
ATOM   2727 2HB  LEU A 173      15.167   0.085 -23.870  1.00  1.44           H  
ATOM   2728  HG  LEU A 173      14.014   0.273 -26.683  1.00  1.44           H  
ATOM   2729 1HD1 LEU A 173      16.364   0.474 -27.360  1.00  1.44           H  
ATOM   2730 2HD1 LEU A 173      15.880   1.810 -26.288  1.00  1.44           H  
ATOM   2731 3HD1 LEU A 173      16.861   0.468 -25.652  1.00  1.44           H  
ATOM   2732 1HD2 LEU A 173      15.310  -1.791 -27.065  1.00  1.44           H  
ATOM   2733 2HD2 LEU A 173      15.793  -1.808 -25.351  1.00  1.44           H  
ATOM   2734 3HD2 LEU A 173      14.084  -2.030 -25.798  1.00  1.44           H  
ATOM   2735  N   SER A 174      13.450  -0.726 -21.733  1.00  1.20           N  
ATOM   2736  CA  SER A 174      13.271  -0.649 -20.289  1.00  1.41           C  
ATOM   2737  C   SER A 174      13.675   0.675 -19.677  1.00  1.00           C  
ATOM   2738  O   SER A 174      14.826   1.103 -19.774  1.00  1.17           O  
ATOM   2739  CB  SER A 174      14.069  -1.741 -19.600  1.00  2.11           C  
ATOM   2740  OG  SER A 174      13.919  -1.670 -18.204  1.00  2.11           O  
ATOM   2741  H   SER A 174      14.066  -1.437 -22.094  1.00  1.44           H  
ATOM   2742  HA  SER A 174      12.223  -0.816 -20.076  1.00  1.69           H  
ATOM   2743 1HB  SER A 174      13.748  -2.718 -19.957  1.00  2.54           H  
ATOM   2744 2HB  SER A 174      15.121  -1.631 -19.862  1.00  2.54           H  
ATOM   2745  HG  SER A 174      13.137  -2.192 -17.998  1.00  2.54           H  
ATOM   2746  N   GLU A 175      12.727   1.288 -18.984  1.00  1.12           N  
ATOM   2747  CA  GLU A 175      12.999   2.516 -18.243  1.00  0.90           C  
ATOM   2748  C   GLU A 175      13.507   2.183 -16.856  1.00  1.04           C  
ATOM   2749  O   GLU A 175      14.326   2.907 -16.284  1.00  1.36           O  
ATOM   2750  CB  GLU A 175      11.743   3.356 -18.131  1.00  1.35           C  
ATOM   2751  CG  GLU A 175      11.272   3.902 -19.451  1.00  1.35           C  
ATOM   2752  CD  GLU A 175       9.994   4.639 -19.340  1.00  1.35           C  
ATOM   2753  OE1 GLU A 175       9.381   4.572 -18.302  1.00  1.35           O  
ATOM   2754  OE2 GLU A 175       9.616   5.263 -20.300  1.00  1.35           O  
ATOM   2755  H   GLU A 175      11.789   0.882 -18.988  1.00  1.34           H  
ATOM   2756  HA  GLU A 175      13.768   3.084 -18.767  1.00  1.08           H  
ATOM   2757 1HB  GLU A 175      10.937   2.757 -17.708  1.00  1.62           H  
ATOM   2758 2HB  GLU A 175      11.918   4.196 -17.458  1.00  1.62           H  
ATOM   2759 1HG  GLU A 175      12.030   4.587 -19.820  1.00  1.62           H  
ATOM   2760 2HG  GLU A 175      11.166   3.086 -20.164  1.00  1.62           H  
ATOM   2761  N   GLN A 176      13.013   1.062 -16.345  1.00  1.63           N  
ATOM   2762  CA  GLN A 176      13.323   0.567 -15.023  1.00  2.65           C  
ATOM   2763  C   GLN A 176      14.796   0.221 -14.909  1.00  2.99           C  
ATOM   2764  O   GLN A 176      15.410   0.485 -13.878  1.00  3.89           O  
ATOM   2765  CB  GLN A 176      12.472  -0.672 -14.752  1.00  3.97           C  
ATOM   2766  CG  GLN A 176      12.458  -1.203 -13.329  1.00  3.97           C  
ATOM   2767  CD  GLN A 176      11.820  -0.278 -12.296  1.00  3.97           C  
ATOM   2768  OE1 GLN A 176      10.769   0.333 -12.516  1.00  3.97           O  
ATOM   2769  NE2 GLN A 176      12.447  -0.203 -11.128  1.00  3.97           N  
ATOM   2770  H   GLN A 176      12.359   0.530 -16.899  1.00  1.96           H  
ATOM   2771  HA  GLN A 176      13.091   1.340 -14.292  1.00  3.18           H  
ATOM   2772 1HB  GLN A 176      11.462  -0.483 -15.074  1.00  4.77           H  
ATOM   2773 2HB  GLN A 176      12.842  -1.483 -15.377  1.00  4.77           H  
ATOM   2774 1HG  GLN A 176      11.914  -2.147 -13.318  1.00  4.77           H  
ATOM   2775 2HG  GLN A 176      13.487  -1.370 -13.025  1.00  4.77           H  
ATOM   2776 1HE2 GLN A 176      12.070   0.357 -10.383  1.00  4.77           H  
ATOM   2777 2HE2 GLN A 176      13.295  -0.721 -10.989  1.00  4.77           H  
ATOM   2778  N   GLN A 177      15.367  -0.338 -15.981  1.00  3.06           N  
ATOM   2779  CA  GLN A 177      16.770  -0.724 -15.993  1.00  4.45           C  
ATOM   2780  C   GLN A 177      17.677   0.485 -15.787  1.00  3.98           C  
ATOM   2781  O   GLN A 177      18.630   0.418 -15.014  1.00  8.29           O  
ATOM   2782  CB  GLN A 177      17.116  -1.421 -17.304  1.00  6.68           C  
ATOM   2783  CG  GLN A 177      18.495  -2.040 -17.331  1.00  6.68           C  
ATOM   2784  CD  GLN A 177      18.780  -2.694 -18.664  1.00  6.68           C  
ATOM   2785  OE1 GLN A 177      17.882  -2.762 -19.508  1.00  6.68           O  
ATOM   2786  NE2 GLN A 177      20.004  -3.169 -18.866  1.00  6.68           N  
ATOM   2787  H   GLN A 177      14.814  -0.545 -16.805  1.00  3.67           H  
ATOM   2788  HA  GLN A 177      16.945  -1.418 -15.172  1.00  5.34           H  
ATOM   2789 1HB  GLN A 177      16.393  -2.203 -17.515  1.00  8.01           H  
ATOM   2790 2HB  GLN A 177      17.058  -0.700 -18.120  1.00  8.01           H  
ATOM   2791 1HG  GLN A 177      19.235  -1.275 -17.129  1.00  8.01           H  
ATOM   2792 2HG  GLN A 177      18.544  -2.810 -16.561  1.00  8.01           H  
ATOM   2793 1HE2 GLN A 177      20.235  -3.609 -19.735  1.00  8.01           H  
ATOM   2794 2HE2 GLN A 177      20.695  -3.087 -18.148  1.00  8.01           H  
ATOM   2795  N   ILE A 178      17.372   1.591 -16.470  1.00  2.01           N  
ATOM   2796  CA  ILE A 178      18.148   2.821 -16.328  1.00  2.71           C  
ATOM   2797  C   ILE A 178      18.077   3.357 -14.910  1.00  1.89           C  
ATOM   2798  O   ILE A 178      19.092   3.758 -14.339  1.00  4.59           O  
ATOM   2799  CB  ILE A 178      17.663   3.923 -17.280  1.00  4.06           C  
ATOM   2800  CG1 ILE A 178      17.963   3.569 -18.733  1.00  4.06           C  
ATOM   2801  CG2 ILE A 178      18.316   5.237 -16.907  1.00  4.06           C  
ATOM   2802  CD1 ILE A 178      17.276   4.484 -19.711  1.00  4.06           C  
ATOM   2803  H   ILE A 178      16.580   1.582 -17.098  1.00  2.41           H  
ATOM   2804  HA  ILE A 178      19.190   2.600 -16.556  1.00  3.25           H  
ATOM   2805  HB  ILE A 178      16.582   4.023 -17.191  1.00  4.88           H  
ATOM   2806 1HG1 ILE A 178      19.035   3.637 -18.900  1.00  4.88           H  
ATOM   2807 2HG1 ILE A 178      17.645   2.545 -18.930  1.00  4.88           H  
ATOM   2808 1HG2 ILE A 178      17.956   6.024 -17.568  1.00  4.88           H  
ATOM   2809 2HG2 ILE A 178      18.062   5.483 -15.877  1.00  4.88           H  
ATOM   2810 3HG2 ILE A 178      19.398   5.146 -17.003  1.00  4.88           H  
ATOM   2811 1HD1 ILE A 178      17.533   4.189 -20.726  1.00  4.88           H  
ATOM   2812 2HD1 ILE A 178      16.197   4.415 -19.571  1.00  4.88           H  
ATOM   2813 3HD1 ILE A 178      17.599   5.510 -19.541  1.00  4.88           H  
ATOM   2814  N   VAL A 179      16.870   3.368 -14.352  1.00  1.09           N  
ATOM   2815  CA  VAL A 179      16.649   3.830 -12.988  1.00  1.09           C  
ATOM   2816  C   VAL A 179      17.424   3.005 -11.960  1.00  1.76           C  
ATOM   2817  O   VAL A 179      18.033   3.554 -11.040  1.00 16.22           O  
ATOM   2818  CB  VAL A 179      15.142   3.774 -12.658  1.00  1.64           C  
ATOM   2819  CG1 VAL A 179      14.904   4.030 -11.182  1.00  1.64           C  
ATOM   2820  CG2 VAL A 179      14.408   4.810 -13.488  1.00  1.64           C  
ATOM   2821  H   VAL A 179      16.071   3.049 -14.891  1.00  1.31           H  
ATOM   2822  HA  VAL A 179      16.981   4.866 -12.921  1.00  1.31           H  
ATOM   2823  HB  VAL A 179      14.764   2.779 -12.887  1.00  1.96           H  
ATOM   2824 1HG1 VAL A 179      13.835   3.975 -10.972  1.00  1.96           H  
ATOM   2825 2HG1 VAL A 179      15.428   3.278 -10.590  1.00  1.96           H  
ATOM   2826 3HG1 VAL A 179      15.271   5.018 -10.928  1.00  1.96           H  
ATOM   2827 1HG2 VAL A 179      13.342   4.764 -13.268  1.00  1.96           H  
ATOM   2828 2HG2 VAL A 179      14.789   5.803 -13.247  1.00  1.96           H  
ATOM   2829 3HG2 VAL A 179      14.569   4.607 -14.545  1.00  1.96           H  
ATOM   2830  N   ASP A 180      17.380   1.688 -12.117  1.00 16.70           N  
ATOM   2831  CA  ASP A 180      18.005   0.755 -11.195  1.00 21.61           C  
ATOM   2832  C   ASP A 180      19.527   0.599 -11.299  1.00  9.69           C  
ATOM   2833  O   ASP A 180      20.197   0.387 -10.286  1.00 13.06           O  
ATOM   2834  CB  ASP A 180      17.334  -0.598 -11.380  1.00 32.41           C  
ATOM   2835  CG  ASP A 180      15.906  -0.538 -10.872  1.00 32.41           C  
ATOM   2836  OD1 ASP A 180      15.642   0.335 -10.076  1.00 32.41           O  
ATOM   2837  OD2 ASP A 180      15.104  -1.375 -11.210  1.00 32.41           O  
ATOM   2838  H   ASP A 180      16.858   1.309 -12.895  1.00 20.04           H  
ATOM   2839  HA  ASP A 180      17.785   1.104 -10.188  1.00 25.93           H  
ATOM   2840 1HB  ASP A 180      17.326  -0.872 -12.435  1.00 38.90           H  
ATOM   2841 2HB  ASP A 180      17.884  -1.365 -10.835  1.00 38.90           H  
ATOM   2842  N   CYS A 181      20.069   0.687 -12.507  1.00  7.03           N  
ATOM   2843  CA  CYS A 181      21.497   0.471 -12.737  1.00 10.43           C  
ATOM   2844  C   CYS A 181      22.361   1.735 -12.624  1.00 15.27           C  
ATOM   2845  O   CYS A 181      21.865   2.818 -12.317  1.00 52.02           O  
ATOM   2846  CB  CYS A 181      21.692  -0.154 -14.110  1.00 15.64           C  
ATOM   2847  SG  CYS A 181      20.976  -1.809 -14.277  1.00 15.64           S  
ATOM   2848  H   CYS A 181      19.479   0.864 -13.308  1.00  8.44           H  
ATOM   2849  HA  CYS A 181      21.847  -0.243 -11.993  1.00 12.52           H  
ATOM   2850 1HB  CYS A 181      21.231   0.487 -14.861  1.00 18.77           H  
ATOM   2851 2HB  CYS A 181      22.750  -0.227 -14.345  1.00 18.77           H  
ATOM   2852  HG  CYS A 181      19.752  -1.470 -13.888  1.00 18.77           H  
ATOM   2853  N   ASP A 182      23.672   1.550 -12.858  1.00 15.28           N  
ATOM   2854  CA  ASP A 182      24.698   2.596 -12.791  1.00 20.03           C  
ATOM   2855  C   ASP A 182      25.044   3.054 -11.391  1.00 23.51           C  
ATOM   2856  O   ASP A 182      25.054   4.257 -11.133  1.00 61.37           O  
ATOM   2857  CB  ASP A 182      24.290   3.834 -13.579  1.00 30.05           C  
ATOM   2858  CG  ASP A 182      25.469   4.754 -13.857  1.00 30.05           C  
ATOM   2859  OD1 ASP A 182      26.571   4.266 -13.932  1.00 30.05           O  
ATOM   2860  OD2 ASP A 182      25.257   5.935 -13.998  1.00 30.05           O  
ATOM   2861  H   ASP A 182      23.975   0.621 -13.099  1.00 18.34           H  
ATOM   2862  HA  ASP A 182      25.612   2.190 -13.238  1.00 24.04           H  
ATOM   2863 1HB  ASP A 182      23.827   3.541 -14.518  1.00 36.05           H  
ATOM   2864 2HB  ASP A 182      23.545   4.397 -13.016  1.00 36.05           H  
ATOM   2865  N   ARG A 183      25.374   2.118 -10.502  1.00 29.90           N  
ATOM   2866  CA  ARG A 183      25.704   2.452  -9.113  1.00 54.26           C  
ATOM   2867  C   ARG A 183      27.118   3.043  -8.930  1.00 66.32           C  
ATOM   2868  O   ARG A 183      27.944   2.469  -8.220  1.00125.59           O  
ATOM   2869  CB  ARG A 183      25.578   1.214  -8.232  1.00 81.39           C  
ATOM   2870  CG  ARG A 183      24.160   0.668  -8.072  1.00 81.39           C  
ATOM   2871  CD  ARG A 183      24.133  -0.514  -7.165  1.00 81.39           C  
ATOM   2872  NE  ARG A 183      22.786  -1.036  -6.958  1.00 81.39           N  
ATOM   2873  CZ  ARG A 183      22.473  -2.023  -6.092  1.00 81.39           C  
ATOM   2874  NH1 ARG A 183      23.416  -2.581  -5.363  1.00 81.39           N  
ATOM   2875  NH2 ARG A 183      21.223  -2.436  -5.965  1.00 81.39           N  
ATOM   2876  H   ARG A 183      25.374   1.150 -10.784  1.00 35.88           H  
ATOM   2877  HA  ARG A 183      24.979   3.176  -8.766  1.00 65.11           H  
ATOM   2878 1HB  ARG A 183      26.197   0.416  -8.640  1.00 97.67           H  
ATOM   2879 2HB  ARG A 183      25.956   1.443  -7.235  1.00 97.67           H  
ATOM   2880 1HG  ARG A 183      23.517   1.439  -7.648  1.00 97.67           H  
ATOM   2881 2HG  ARG A 183      23.772   0.363  -9.044  1.00 97.67           H  
ATOM   2882 1HD  ARG A 183      24.740  -1.310  -7.597  1.00 97.67           H  
ATOM   2883 2HD  ARG A 183      24.544  -0.235  -6.196  1.00 97.67           H  
ATOM   2884  HE  ARG A 183      22.033  -0.633  -7.501  1.00 97.67           H  
ATOM   2885 1HH1 ARG A 183      24.374  -2.273  -5.452  1.00 97.67           H  
ATOM   2886 2HH1 ARG A 183      23.180  -3.318  -4.715  1.00 97.67           H  
ATOM   2887 1HH2 ARG A 183      20.476  -2.022  -6.516  1.00 97.67           H  
ATOM   2888 2HH2 ARG A 183      20.996  -3.174  -5.315  1.00 97.67           H  
ATOM   2889  N   TYR A 184      27.381   4.198  -9.567  1.00 81.61           N  
ATOM   2890  CA  TYR A 184      28.679   4.865  -9.490  1.00115.97           C  
ATOM   2891  C   TYR A 184      28.601   6.415  -9.352  1.00108.32           C  
ATOM   2892  O   TYR A 184      28.054   6.966 -10.307  1.00190.88           O  
ATOM   2893  CB  TYR A 184      29.485   4.523 -10.751  1.00173.95           C  
ATOM   2894  CG  TYR A 184      29.636   3.037 -10.991  1.00173.95           C  
ATOM   2895  CD1 TYR A 184      28.801   2.406 -11.902  1.00173.95           C  
ATOM   2896  CD2 TYR A 184      30.586   2.301 -10.298  1.00173.95           C  
ATOM   2897  CE1 TYR A 184      28.910   1.050 -12.121  1.00173.95           C  
ATOM   2898  CE2 TYR A 184      30.697   0.941 -10.518  1.00173.95           C  
ATOM   2899  CZ  TYR A 184      29.862   0.316 -11.424  1.00173.95           C  
ATOM   2900  OH  TYR A 184      29.971  -1.038 -11.643  1.00173.95           O  
ATOM   2901  H   TYR A 184      26.647   4.627 -10.118  1.00 97.93           H  
ATOM   2902  HA  TYR A 184      29.205   4.480  -8.613  1.00139.16           H  
ATOM   2903 1HB  TYR A 184      28.996   4.958 -11.623  1.00208.75           H  
ATOM   2904 2HB  TYR A 184      30.480   4.956 -10.681  1.00208.75           H  
ATOM   2905  HD1 TYR A 184      28.054   2.986 -12.444  1.00208.75           H  
ATOM   2906  HD2 TYR A 184      31.240   2.793  -9.580  1.00208.75           H  
ATOM   2907  HE1 TYR A 184      28.251   0.558 -12.835  1.00208.75           H  
ATOM   2908  HE2 TYR A 184      31.441   0.360  -9.973  1.00208.75           H  
ATOM   2909  HH  TYR A 184      30.717  -1.383 -11.147  1.00208.75           H  
ATOM   2910  N   GLY A 185      28.334   6.905  -8.123  1.00 85.58           N  
ATOM   2911  CA  GLY A 185      27.432   6.271  -7.157  1.00 92.02           C  
ATOM   2912  C   GLY A 185      26.034   6.081  -7.709  1.00 56.02           C  
ATOM   2913  O   GLY A 185      25.437   5.044  -7.427  1.00110.54           O  
ATOM   2914  H   GLY A 185      29.179   7.194  -7.651  1.00102.70           H  
ATOM   2915 1HA  GLY A 185      27.843   5.303  -6.864  1.00110.42           H  
ATOM   2916 2HA  GLY A 185      27.388   6.881  -6.261  1.00110.42           H  
ATOM   2917  N   ARG A 186      25.557   7.063  -8.505  1.00 31.37           N  
ATOM   2918  CA  ARG A 186      24.323   7.001  -9.320  1.00 53.07           C  
ATOM   2919  C   ARG A 186      23.400   8.162  -9.138  1.00 36.02           C  
ATOM   2920  O   ARG A 186      23.453   8.890  -8.146  1.00 70.75           O  
ATOM   2921  CB  ARG A 186      23.428   5.789  -9.046  1.00 79.61           C  
ATOM   2922  CG  ARG A 186      22.698   5.760  -7.707  1.00 79.61           C  
ATOM   2923  CD  ARG A 186      22.073   4.442  -7.500  1.00 79.61           C  
ATOM   2924  NE  ARG A 186      21.409   4.363  -6.219  1.00 79.61           N  
ATOM   2925  CZ  ARG A 186      22.057   4.139  -5.061  1.00 79.61           C  
ATOM   2926  NH1 ARG A 186      23.370   4.025  -5.056  1.00 79.61           N  
ATOM   2927  NH2 ARG A 186      21.378   4.038  -3.932  1.00 79.61           N  
ATOM   2928  H   ARG A 186      26.119   7.903  -8.604  1.00 37.64           H  
ATOM   2929  HA  ARG A 186      24.618   6.971 -10.370  1.00 63.68           H  
ATOM   2930 1HB  ARG A 186      22.650   5.755  -9.809  1.00 95.53           H  
ATOM   2931 2HB  ARG A 186      23.985   4.870  -9.146  1.00 95.53           H  
ATOM   2932 1HG  ARG A 186      23.368   5.959  -6.873  1.00 95.53           H  
ATOM   2933 2HG  ARG A 186      21.908   6.506  -7.707  1.00 95.53           H  
ATOM   2934 1HD  ARG A 186      21.331   4.270  -8.280  1.00 95.53           H  
ATOM   2935 2HD  ARG A 186      22.833   3.664  -7.542  1.00 95.53           H  
ATOM   2936  HE  ARG A 186      20.402   4.449  -6.194  1.00 95.53           H  
ATOM   2937 1HH1 ARG A 186      23.898   4.120  -5.917  1.00 95.53           H  
ATOM   2938 2HH1 ARG A 186      23.856   3.859  -4.186  1.00 95.53           H  
ATOM   2939 1HH2 ARG A 186      20.371   4.128  -3.940  1.00 95.53           H  
ATOM   2940 2HH2 ARG A 186      21.864   3.872  -3.064  1.00 95.53           H  
ATOM   2941  N   ASP A 187      22.473   8.250 -10.072  1.00 11.76           N  
ATOM   2942  CA  ASP A 187      21.359   9.145  -9.936  1.00  4.97           C  
ATOM   2943  C   ASP A 187      20.403   8.358  -9.074  1.00  6.23           C  
ATOM   2944  O   ASP A 187      20.047   7.239  -9.439  1.00 30.98           O  
ATOM   2945  CB  ASP A 187      20.764   9.472 -11.283  1.00  7.46           C  
ATOM   2946  CG  ASP A 187      21.690  10.331 -12.129  1.00  7.46           C  
ATOM   2947  OD1 ASP A 187      22.609  10.891 -11.579  1.00  7.46           O  
ATOM   2948  OD2 ASP A 187      21.465  10.431 -13.312  1.00  7.46           O  
ATOM   2949  H   ASP A 187      22.529   7.645 -10.881  1.00 14.11           H  
ATOM   2950  HA  ASP A 187      21.659  10.052  -9.415  1.00  5.96           H  
ATOM   2951 1HB  ASP A 187      20.560   8.547 -11.822  1.00  8.95           H  
ATOM   2952 2HB  ASP A 187      19.818   9.971 -11.126  1.00  8.95           H  
ATOM   2953  N   LYS A 188      20.042   8.893  -7.908  1.00  8.90           N  
ATOM   2954  CA  LYS A 188      19.247   8.152  -6.917  1.00 11.34           C  
ATOM   2955  C   LYS A 188      17.794   7.846  -7.296  1.00  5.09           C  
ATOM   2956  O   LYS A 188      16.882   8.265  -6.586  1.00  5.12           O  
ATOM   2957  CB  LYS A 188      19.255   8.918  -5.599  1.00 17.01           C  
ATOM   2958  CG  LYS A 188      20.619   8.992  -4.929  1.00 17.01           C  
ATOM   2959  CD  LYS A 188      20.547   9.762  -3.619  1.00 17.01           C  
ATOM   2960  CE  LYS A 188      21.909   9.838  -2.945  1.00 17.01           C  
ATOM   2961  NZ  LYS A 188      21.855  10.610  -1.674  1.00 17.01           N  
ATOM   2962  H   LYS A 188      20.354   9.829  -7.682  1.00 10.68           H  
ATOM   2963  HA  LYS A 188      19.742   7.195  -6.752  1.00 13.61           H  
ATOM   2964 1HB  LYS A 188      18.910   9.938  -5.769  1.00 20.41           H  
ATOM   2965 2HB  LYS A 188      18.563   8.448  -4.899  1.00 20.41           H  
ATOM   2966 1HG  LYS A 188      20.982   7.983  -4.728  1.00 20.41           H  
ATOM   2967 2HG  LYS A 188      21.325   9.488  -5.595  1.00 20.41           H  
ATOM   2968 1HD  LYS A 188      20.189  10.774  -3.810  1.00 20.41           H  
ATOM   2969 2HD  LYS A 188      19.847   9.268  -2.946  1.00 20.41           H  
ATOM   2970 1HE  LYS A 188      22.258   8.830  -2.732  1.00 20.41           H  
ATOM   2971 2HE  LYS A 188      22.615  10.318  -3.620  1.00 20.41           H  
ATOM   2972 1HZ  LYS A 188      22.775  10.639  -1.257  1.00 20.41           H  
ATOM   2973 2HZ  LYS A 188      21.542  11.552  -1.865  1.00 20.41           H  
ATOM   2974 3HZ  LYS A 188      21.211  10.165  -1.036  1.00 20.41           H  
ATOM   2975  N   GLY A 189      17.605   7.067  -8.363  1.00  4.40           N  
ATOM   2976  CA  GLY A 189      16.308   6.637  -8.857  1.00  2.81           C  
ATOM   2977  C   GLY A 189      15.240   7.710  -8.747  1.00  1.26           C  
ATOM   2978  O   GLY A 189      15.356   8.784  -9.333  1.00  1.21           O  
ATOM   2979  H   GLY A 189      18.422   6.758  -8.865  1.00  5.28           H  
ATOM   2980 1HA  GLY A 189      16.409   6.340  -9.899  1.00  3.37           H  
ATOM   2981 2HA  GLY A 189      15.997   5.749  -8.311  1.00  3.37           H  
ATOM   2982  N   CYS A 190      14.194   7.392  -7.975  1.00  1.66           N  
ATOM   2983  CA  CYS A 190      13.015   8.236  -7.754  1.00  0.95           C  
ATOM   2984  C   CYS A 190      13.270   9.607  -7.120  1.00  0.91           C  
ATOM   2985  O   CYS A 190      12.362  10.439  -7.097  1.00  0.88           O  
ATOM   2986  CB  CYS A 190      12.022   7.507  -6.845  1.00  1.42           C  
ATOM   2987  SG  CYS A 190      12.585   7.314  -5.136  1.00  1.42           S  
ATOM   2988  H   CYS A 190      14.215   6.484  -7.530  1.00  1.99           H  
ATOM   2989  HA  CYS A 190      12.542   8.395  -8.722  1.00  1.14           H  
ATOM   2990 1HB  CYS A 190      11.073   8.043  -6.832  1.00  1.71           H  
ATOM   2991 2HB  CYS A 190      11.833   6.512  -7.245  1.00  1.71           H  
ATOM   2992  HG  CYS A 190      12.678   8.613  -4.868  1.00  1.71           H  
ATOM   2993  N   SER A 191      14.480   9.848  -6.621  1.00  1.14           N  
ATOM   2994  CA  SER A 191      14.820  11.128  -6.009  1.00  1.42           C  
ATOM   2995  C   SER A 191      15.396  12.118  -7.017  1.00  1.33           C  
ATOM   2996  O   SER A 191      15.658  13.271  -6.670  1.00  1.85           O  
ATOM   2997  CB  SER A 191      15.816  10.924  -4.882  1.00  2.13           C  
ATOM   2998  OG  SER A 191      15.258  10.168  -3.842  1.00  2.13           O  
ATOM   2999  H   SER A 191      15.192   9.134  -6.657  1.00  1.37           H  
ATOM   3000  HA  SER A 191      13.913  11.558  -5.589  1.00  1.70           H  
ATOM   3001 1HB  SER A 191      16.702  10.422  -5.265  1.00  2.56           H  
ATOM   3002 2HB  SER A 191      16.131  11.894  -4.499  1.00  2.56           H  
ATOM   3003  HG  SER A 191      15.939  10.103  -3.168  1.00  2.56           H  
ATOM   3004  N   GLY A 192      15.593  11.686  -8.263  1.00  1.11           N  
ATOM   3005  CA  GLY A 192      16.129  12.587  -9.267  1.00  1.17           C  
ATOM   3006  C   GLY A 192      17.357  12.025  -9.977  1.00  1.25           C  
ATOM   3007  O   GLY A 192      17.923  11.011  -9.566  1.00  1.92           O  
ATOM   3008  H   GLY A 192      15.376  10.731  -8.529  1.00  1.33           H  
ATOM   3009 1HA  GLY A 192      15.353  12.812 -10.000  1.00  1.40           H  
ATOM   3010 2HA  GLY A 192      16.391  13.525  -8.784  1.00  1.40           H  
ATOM   3011  N   GLY A 193      17.767  12.711 -11.048  1.00  1.33           N  
ATOM   3012  CA  GLY A 193      18.910  12.298 -11.861  1.00  1.64           C  
ATOM   3013  C   GLY A 193      19.005  13.117 -13.131  1.00  1.71           C  
ATOM   3014  O   GLY A 193      18.392  14.176 -13.222  1.00  3.43           O  
ATOM   3015  H   GLY A 193      17.256  13.539 -11.313  1.00  1.60           H  
ATOM   3016 1HA  GLY A 193      19.826  12.373 -11.282  1.00  1.97           H  
ATOM   3017 2HA  GLY A 193      18.772  11.258 -12.145  1.00  1.97           H  
ATOM   3018  N   TYR A 194      19.774  12.633 -14.104  1.00  1.89           N  
ATOM   3019  CA  TYR A 194      19.821  13.295 -15.399  1.00  3.05           C  
ATOM   3020  C   TYR A 194      20.182  12.329 -16.537  1.00  1.73           C  
ATOM   3021  O   TYR A 194      20.806  11.284 -16.328  1.00  1.86           O  
ATOM   3022  CB  TYR A 194      20.772  14.500 -15.313  1.00  4.57           C  
ATOM   3023  CG  TYR A 194      22.203  14.180 -14.947  1.00  4.57           C  
ATOM   3024  CD1 TYR A 194      23.139  14.014 -15.943  1.00  4.57           C  
ATOM   3025  CD2 TYR A 194      22.581  14.057 -13.615  1.00  4.57           C  
ATOM   3026  CE1 TYR A 194      24.451  13.721 -15.623  1.00  4.57           C  
ATOM   3027  CE2 TYR A 194      23.897  13.763 -13.292  1.00  4.57           C  
ATOM   3028  CZ  TYR A 194      24.831  13.592 -14.298  1.00  4.57           C  
ATOM   3029  OH  TYR A 194      26.146  13.290 -14.010  1.00  4.57           O  
ATOM   3030  H   TYR A 194      20.304  11.779 -13.949  1.00  2.27           H  
ATOM   3031  HA  TYR A 194      18.829  13.685 -15.616  1.00  3.66           H  
ATOM   3032 1HB  TYR A 194      20.780  15.018 -16.273  1.00  5.49           H  
ATOM   3033 2HB  TYR A 194      20.388  15.203 -14.575  1.00  5.49           H  
ATOM   3034  HD1 TYR A 194      22.836  14.116 -16.983  1.00  5.49           H  
ATOM   3035  HD2 TYR A 194      21.843  14.191 -12.824  1.00  5.49           H  
ATOM   3036  HE1 TYR A 194      25.189  13.589 -16.412  1.00  5.49           H  
ATOM   3037  HE2 TYR A 194      24.195  13.664 -12.248  1.00  5.49           H  
ATOM   3038  HH  TYR A 194      26.422  13.730 -13.198  1.00  5.49           H  
ATOM   3039  N   ALA A 195      19.751  12.705 -17.740  1.00  1.55           N  
ATOM   3040  CA  ALA A 195      19.871  11.875 -18.931  1.00  1.19           C  
ATOM   3041  C   ALA A 195      21.306  11.578 -19.340  1.00  0.98           C  
ATOM   3042  O   ALA A 195      21.586  10.460 -19.762  1.00  1.18           O  
ATOM   3043  CB  ALA A 195      19.136  12.543 -20.079  1.00  1.78           C  
ATOM   3044  H   ALA A 195      19.279  13.594 -17.822  1.00  1.86           H  
ATOM   3045  HA  ALA A 195      19.387  10.923 -18.719  1.00  1.43           H  
ATOM   3046 1HB  ALA A 195      19.169  11.900 -20.956  1.00  2.14           H  
ATOM   3047 2HB  ALA A 195      18.098  12.707 -19.795  1.00  2.14           H  
ATOM   3048 3HB  ALA A 195      19.606  13.498 -20.307  1.00  2.14           H  
ATOM   3049  N   THR A 196      22.214  12.547 -19.208  1.00  0.92           N  
ATOM   3050  CA  THR A 196      23.611  12.331 -19.603  1.00  0.75           C  
ATOM   3051  C   THR A 196      24.236  11.163 -18.860  1.00  0.66           C  
ATOM   3052  O   THR A 196      24.946  10.357 -19.463  1.00  0.58           O  
ATOM   3053  CB  THR A 196      24.465  13.594 -19.406  1.00  1.12           C  
ATOM   3054  OG1 THR A 196      23.976  14.638 -20.257  1.00  1.12           O  
ATOM   3055  CG2 THR A 196      25.922  13.306 -19.731  1.00  1.12           C  
ATOM   3056  H   THR A 196      21.937  13.447 -18.846  1.00  1.10           H  
ATOM   3057  HA  THR A 196      23.637  12.096 -20.657  1.00  0.90           H  
ATOM   3058  HB  THR A 196      24.398  13.927 -18.379  1.00  1.35           H  
ATOM   3059  HG1 THR A 196      24.031  14.356 -21.177  1.00  1.35           H  
ATOM   3060 1HG2 THR A 196      26.512  14.211 -19.587  1.00  1.35           H  
ATOM   3061 2HG2 THR A 196      26.296  12.521 -19.073  1.00  1.35           H  
ATOM   3062 3HG2 THR A 196      26.008  12.978 -20.762  1.00  1.35           H  
ATOM   3063  N   GLY A 197      23.967  11.073 -17.561  1.00  1.15           N  
ATOM   3064  CA  GLY A 197      24.470   9.986 -16.739  1.00  1.45           C  
ATOM   3065  C   GLY A 197      23.913   8.672 -17.248  1.00  1.31           C  
ATOM   3066  O   GLY A 197      24.646   7.688 -17.374  1.00  1.65           O  
ATOM   3067  H   GLY A 197      23.380  11.769 -17.130  1.00  1.38           H  
ATOM   3068 1HA  GLY A 197      25.560   9.970 -16.775  1.00  1.74           H  
ATOM   3069 2HA  GLY A 197      24.177  10.139 -15.701  1.00  1.74           H  
ATOM   3070  N   ALA A 198      22.614   8.671 -17.566  1.00  1.08           N  
ATOM   3071  CA  ALA A 198      21.965   7.485 -18.103  1.00  1.14           C  
ATOM   3072  C   ALA A 198      22.610   7.045 -19.414  1.00  1.28           C  
ATOM   3073  O   ALA A 198      22.847   5.855 -19.604  1.00  1.77           O  
ATOM   3074  CB  ALA A 198      20.481   7.742 -18.317  1.00  1.71           C  
ATOM   3075  H   ALA A 198      22.061   9.512 -17.410  1.00  1.30           H  
ATOM   3076  HA  ALA A 198      22.086   6.677 -17.381  1.00  1.37           H  
ATOM   3077 1HB  ALA A 198      20.008   6.837 -18.695  1.00  2.05           H  
ATOM   3078 2HB  ALA A 198      20.021   8.026 -17.371  1.00  2.05           H  
ATOM   3079 3HB  ALA A 198      20.347   8.543 -19.039  1.00  2.05           H  
ATOM   3080  N   TYR A 199      22.924   7.999 -20.297  1.00  0.99           N  
ATOM   3081  CA  TYR A 199      23.514   7.661 -21.590  1.00  0.94           C  
ATOM   3082  C   TYR A 199      24.917   7.110 -21.435  1.00  1.02           C  
ATOM   3083  O   TYR A 199      25.279   6.149 -22.115  1.00  1.19           O  
ATOM   3084  CB  TYR A 199      23.591   8.882 -22.495  1.00  1.41           C  
ATOM   3085  CG  TYR A 199      22.267   9.461 -22.921  1.00  1.41           C  
ATOM   3086  CD1 TYR A 199      22.051  10.801 -22.705  1.00  1.41           C  
ATOM   3087  CD2 TYR A 199      21.283   8.696 -23.517  1.00  1.41           C  
ATOM   3088  CE1 TYR A 199      20.886  11.407 -23.078  1.00  1.41           C  
ATOM   3089  CE2 TYR A 199      20.099   9.303 -23.891  1.00  1.41           C  
ATOM   3090  CZ  TYR A 199      19.906  10.655 -23.674  1.00  1.41           C  
ATOM   3091  OH  TYR A 199      18.747  11.275 -24.057  1.00  1.41           O  
ATOM   3092  H   TYR A 199      22.711   8.964 -20.085  1.00  1.19           H  
ATOM   3093  HA  TYR A 199      22.901   6.895 -22.065  1.00  1.13           H  
ATOM   3094 1HB  TYR A 199      24.148   9.667 -21.982  1.00  1.69           H  
ATOM   3095 2HB  TYR A 199      24.151   8.628 -23.394  1.00  1.69           H  
ATOM   3096  HD1 TYR A 199      22.830  11.391 -22.240  1.00  1.69           H  
ATOM   3097  HD2 TYR A 199      21.440   7.632 -23.694  1.00  1.69           H  
ATOM   3098  HE1 TYR A 199      20.739  12.473 -22.906  1.00  1.69           H  
ATOM   3099  HE2 TYR A 199      19.319   8.716 -24.368  1.00  1.69           H  
ATOM   3100  HH  TYR A 199      18.316  10.748 -24.732  1.00  1.69           H  
ATOM   3101  N   ASP A 200      25.692   7.697 -20.514  1.00  1.18           N  
ATOM   3102  CA  ASP A 200      27.048   7.233 -20.250  1.00  1.45           C  
ATOM   3103  C   ASP A 200      27.008   5.783 -19.807  1.00  1.88           C  
ATOM   3104  O   ASP A 200      27.795   4.959 -20.279  1.00  2.08           O  
ATOM   3105  CB  ASP A 200      27.727   8.090 -19.171  1.00  2.17           C  
ATOM   3106  CG  ASP A 200      28.140   9.493 -19.624  1.00  2.17           C  
ATOM   3107  OD1 ASP A 200      28.197   9.747 -20.806  1.00  2.17           O  
ATOM   3108  OD2 ASP A 200      28.412  10.300 -18.767  1.00  2.17           O  
ATOM   3109  H   ASP A 200      25.340   8.493 -19.998  1.00  1.42           H  
ATOM   3110  HA  ASP A 200      27.628   7.298 -21.171  1.00  1.74           H  
ATOM   3111 1HB  ASP A 200      27.051   8.194 -18.323  1.00  2.61           H  
ATOM   3112 2HB  ASP A 200      28.617   7.572 -18.810  1.00  2.61           H  
ATOM   3113  N   TRP A 201      26.066   5.479 -18.913  1.00  2.55           N  
ATOM   3114  CA  TRP A 201      25.861   4.126 -18.448  1.00  3.57           C  
ATOM   3115  C   TRP A 201      25.475   3.161 -19.542  1.00  3.06           C  
ATOM   3116  O   TRP A 201      26.021   2.065 -19.589  1.00  4.09           O  
ATOM   3117  CB  TRP A 201      24.806   4.063 -17.358  1.00  5.35           C  
ATOM   3118  CG  TRP A 201      24.405   2.648 -17.092  1.00  5.35           C  
ATOM   3119  CD1 TRP A 201      25.071   1.694 -16.382  1.00  5.35           C  
ATOM   3120  CD2 TRP A 201      23.199   2.024 -17.575  1.00  5.35           C  
ATOM   3121  NE1 TRP A 201      24.370   0.512 -16.415  1.00  5.35           N  
ATOM   3122  CE2 TRP A 201      23.224   0.700 -17.152  1.00  5.35           C  
ATOM   3123  CE3 TRP A 201      22.123   2.480 -18.333  1.00  5.35           C  
ATOM   3124  CZ2 TRP A 201      22.213  -0.188 -17.484  1.00  5.35           C  
ATOM   3125  CZ3 TRP A 201      21.115   1.597 -18.667  1.00  5.35           C  
ATOM   3126  CH2 TRP A 201      21.163   0.299 -18.260  1.00  5.35           C  
ATOM   3127  H   TRP A 201      25.475   6.213 -18.540  1.00  3.06           H  
ATOM   3128  HA  TRP A 201      26.799   3.779 -18.016  1.00  4.28           H  
ATOM   3129 1HB  TRP A 201      25.204   4.500 -16.449  1.00  6.43           H  
ATOM   3130 2HB  TRP A 201      23.925   4.636 -17.646  1.00  6.43           H  
ATOM   3131  HD1 TRP A 201      26.026   1.843 -15.879  1.00  6.43           H  
ATOM   3132  HE1 TRP A 201      24.652  -0.355 -15.979  1.00  6.43           H  
ATOM   3133  HE3 TRP A 201      22.091   3.517 -18.662  1.00  6.43           H  
ATOM   3134  HZ2 TRP A 201      22.228  -1.230 -17.163  1.00  6.43           H  
ATOM   3135  HZ3 TRP A 201      20.286   1.960 -19.271  1.00  6.43           H  
ATOM   3136  HH2 TRP A 201      20.356  -0.363 -18.553  1.00  6.43           H  
ATOM   3137  N   ILE A 202      24.545   3.552 -20.415  1.00  2.58           N  
ATOM   3138  CA  ILE A 202      24.082   2.656 -21.473  1.00  3.22           C  
ATOM   3139  C   ILE A 202      25.247   2.257 -22.364  1.00  3.54           C  
ATOM   3140  O   ILE A 202      25.398   1.087 -22.743  1.00  4.86           O  
ATOM   3141  CB  ILE A 202      23.021   3.327 -22.355  1.00  4.83           C  
ATOM   3142  CG1 ILE A 202      21.742   3.572 -21.566  1.00  4.83           C  
ATOM   3143  CG2 ILE A 202      22.724   2.403 -23.525  1.00  4.83           C  
ATOM   3144  CD1 ILE A 202      20.743   4.472 -22.257  1.00  4.83           C  
ATOM   3145  H   ILE A 202      24.121   4.466 -20.320  1.00  3.10           H  
ATOM   3146  HA  ILE A 202      23.661   1.763 -21.023  1.00  3.86           H  
ATOM   3147  HB  ILE A 202      23.381   4.288 -22.708  1.00  5.80           H  
ATOM   3148 1HG1 ILE A 202      21.281   2.620 -21.351  1.00  5.80           H  
ATOM   3149 2HG1 ILE A 202      22.003   4.033 -20.626  1.00  5.80           H  
ATOM   3150 1HG2 ILE A 202      21.965   2.853 -24.161  1.00  5.80           H  
ATOM   3151 2HG2 ILE A 202      23.634   2.241 -24.102  1.00  5.80           H  
ATOM   3152 3HG2 ILE A 202      22.358   1.452 -23.146  1.00  5.80           H  
ATOM   3153 1HD1 ILE A 202      19.867   4.599 -21.620  1.00  5.80           H  
ATOM   3154 2HD1 ILE A 202      21.198   5.445 -22.447  1.00  5.80           H  
ATOM   3155 3HD1 ILE A 202      20.442   4.021 -23.201  1.00  5.80           H  
ATOM   3156  N   ILE A 203      26.069   3.237 -22.709  1.00  2.50           N  
ATOM   3157  CA  ILE A 203      27.234   3.028 -23.543  1.00  2.37           C  
ATOM   3158  C   ILE A 203      28.224   2.070 -22.894  1.00  2.73           C  
ATOM   3159  O   ILE A 203      28.708   1.134 -23.526  1.00  3.19           O  
ATOM   3160  CB  ILE A 203      27.915   4.363 -23.848  1.00  3.56           C  
ATOM   3161  CG1 ILE A 203      26.999   5.221 -24.715  1.00  3.56           C  
ATOM   3162  CG2 ILE A 203      29.249   4.133 -24.534  1.00  3.56           C  
ATOM   3163  CD1 ILE A 203      27.433   6.660 -24.814  1.00  3.56           C  
ATOM   3164  H   ILE A 203      25.878   4.181 -22.381  1.00  3.00           H  
ATOM   3165  HA  ILE A 203      26.903   2.583 -24.489  1.00  2.84           H  
ATOM   3166  HB  ILE A 203      28.079   4.904 -22.911  1.00  4.27           H  
ATOM   3167 1HG1 ILE A 203      26.967   4.801 -25.720  1.00  4.27           H  
ATOM   3168 2HG1 ILE A 203      25.991   5.193 -24.303  1.00  4.27           H  
ATOM   3169 1HG2 ILE A 203      29.726   5.092 -24.736  1.00  4.27           H  
ATOM   3170 2HG2 ILE A 203      29.893   3.535 -23.890  1.00  4.27           H  
ATOM   3171 3HG2 ILE A 203      29.087   3.604 -25.474  1.00  4.27           H  
ATOM   3172 1HD1 ILE A 203      26.730   7.205 -25.442  1.00  4.27           H  
ATOM   3173 2HD1 ILE A 203      27.447   7.104 -23.817  1.00  4.27           H  
ATOM   3174 3HD1 ILE A 203      28.430   6.713 -25.250  1.00  4.27           H  
ATOM   3175  N   ASN A 204      28.525   2.311 -21.617  1.00  2.84           N  
ATOM   3176  CA  ASN A 204      29.460   1.463 -20.887  1.00  3.75           C  
ATOM   3177  C   ASN A 204      28.877   0.091 -20.508  1.00  3.62           C  
ATOM   3178  O   ASN A 204      29.625  -0.873 -20.335  1.00  4.02           O  
ATOM   3179  CB  ASN A 204      29.950   2.199 -19.659  1.00  5.62           C  
ATOM   3180  CG  ASN A 204      30.902   3.310 -20.016  1.00  5.62           C  
ATOM   3181  OD1 ASN A 204      31.534   3.281 -21.079  1.00  5.62           O  
ATOM   3182  ND2 ASN A 204      31.018   4.287 -19.154  1.00  5.62           N  
ATOM   3183  H   ASN A 204      28.115   3.105 -21.142  1.00  3.41           H  
ATOM   3184  HA  ASN A 204      30.316   1.274 -21.534  1.00  4.50           H  
ATOM   3185 1HB  ASN A 204      29.101   2.620 -19.119  1.00  6.75           H  
ATOM   3186 2HB  ASN A 204      30.455   1.502 -18.990  1.00  6.75           H  
ATOM   3187 1HD2 ASN A 204      31.638   5.050 -19.344  1.00  6.75           H  
ATOM   3188 2HD2 ASN A 204      30.487   4.273 -18.308  1.00  6.75           H  
ATOM   3189  N   ASN A 205      27.553   0.002 -20.392  1.00  6.07           N  
ATOM   3190  CA  ASN A 205      26.875  -1.240 -20.043  1.00  9.61           C  
ATOM   3191  C   ASN A 205      26.829  -2.207 -21.201  1.00 12.56           C  
ATOM   3192  O   ASN A 205      27.177  -3.382 -21.063  1.00 24.19           O  
ATOM   3193  CB  ASN A 205      25.460  -0.975 -19.570  1.00 14.41           C  
ATOM   3194  CG  ASN A 205      24.788  -2.231 -19.098  1.00 14.41           C  
ATOM   3195  OD1 ASN A 205      25.229  -2.832 -18.111  1.00 14.41           O  
ATOM   3196  ND2 ASN A 205      23.747  -2.653 -19.774  1.00 14.41           N  
ATOM   3197  H   ASN A 205      26.987   0.823 -20.528  1.00  7.28           H  
ATOM   3198  HA  ASN A 205      27.430  -1.723 -19.239  1.00 11.53           H  
ATOM   3199 1HB  ASN A 205      25.487  -0.263 -18.747  1.00 17.30           H  
ATOM   3200 2HB  ASN A 205      24.870  -0.530 -20.372  1.00 17.30           H  
ATOM   3201 1HD2 ASN A 205      23.281  -3.492 -19.493  1.00 17.30           H  
ATOM   3202 2HD2 ASN A 205      23.411  -2.148 -20.573  1.00 17.30           H  
ATOM   3203  N   GLY A 206      26.366  -1.716 -22.337  1.00 11.77           N  
ATOM   3204  CA  GLY A 206      26.211  -2.539 -23.516  1.00 26.51           C  
ATOM   3205  C   GLY A 206      24.759  -2.533 -23.961  1.00 38.27           C  
ATOM   3206  O   GLY A 206      24.257  -3.531 -24.481  1.00 95.29           O  
ATOM   3207  H   GLY A 206      26.112  -0.739 -22.388  1.00 14.12           H  
ATOM   3208 1HA  GLY A 206      26.848  -2.157 -24.315  1.00 31.81           H  
ATOM   3209 2HA  GLY A 206      26.532  -3.558 -23.304  1.00 31.81           H  
ATOM   3210  N   GLY A 207      24.088  -1.400 -23.767  1.00 13.35           N  
ATOM   3211  CA  GLY A 207      22.718  -1.254 -24.214  1.00  6.35           C  
ATOM   3212  C   GLY A 207      21.659  -1.397 -23.134  1.00  5.03           C  
ATOM   3213  O   GLY A 207      21.951  -1.645 -21.960  1.00  8.65           O  
ATOM   3214  H   GLY A 207      24.535  -0.607 -23.327  1.00 16.02           H  
ATOM   3215 1HA  GLY A 207      22.610  -0.277 -24.680  1.00  7.62           H  
ATOM   3216 2HA  GLY A 207      22.524  -1.988 -24.994  1.00  7.62           H  
ATOM   3217  N   VAL A 208      20.408  -1.237 -23.572  1.00  2.83           N  
ATOM   3218  CA  VAL A 208      19.229  -1.342 -22.715  1.00  3.08           C  
ATOM   3219  C   VAL A 208      18.313  -2.455 -23.207  1.00  2.25           C  
ATOM   3220  O   VAL A 208      18.080  -2.599 -24.408  1.00  1.88           O  
ATOM   3221  CB  VAL A 208      18.449  -0.009 -22.669  1.00  4.62           C  
ATOM   3222  CG1 VAL A 208      17.212  -0.141 -21.800  1.00  4.62           C  
ATOM   3223  CG2 VAL A 208      19.339   1.064 -22.114  1.00  4.62           C  
ATOM   3224  H   VAL A 208      20.286  -1.024 -24.555  1.00  3.40           H  
ATOM   3225  HA  VAL A 208      19.554  -1.584 -21.704  1.00  3.70           H  
ATOM   3226  HB  VAL A 208      18.126   0.261 -23.674  1.00  5.54           H  
ATOM   3227 1HG1 VAL A 208      16.673   0.804 -21.773  1.00  5.54           H  
ATOM   3228 2HG1 VAL A 208      16.567  -0.903 -22.212  1.00  5.54           H  
ATOM   3229 3HG1 VAL A 208      17.508  -0.416 -20.787  1.00  5.54           H  
ATOM   3230 1HG2 VAL A 208      18.799   2.010 -22.081  1.00  5.54           H  
ATOM   3231 2HG2 VAL A 208      19.651   0.787 -21.107  1.00  5.54           H  
ATOM   3232 3HG2 VAL A 208      20.213   1.168 -22.754  1.00  5.54           H  
ATOM   3233  N   THR A 209      17.828  -3.267 -22.273  1.00  2.60           N  
ATOM   3234  CA  THR A 209      16.965  -4.391 -22.598  1.00  2.73           C  
ATOM   3235  C   THR A 209      15.556  -3.879 -22.801  1.00  2.17           C  
ATOM   3236  O   THR A 209      15.283  -2.723 -22.498  1.00  2.52           O  
ATOM   3237  CB  THR A 209      17.005  -5.450 -21.485  1.00  4.09           C  
ATOM   3238  OG1 THR A 209      16.464  -4.895 -20.280  1.00  4.09           O  
ATOM   3239  CG2 THR A 209      18.446  -5.874 -21.230  1.00  4.09           C  
ATOM   3240  H   THR A 209      18.045  -3.097 -21.300  1.00  3.12           H  
ATOM   3241  HA  THR A 209      17.302  -4.834 -23.528  1.00  3.28           H  
ATOM   3242  HB  THR A 209      16.415  -6.318 -21.777  1.00  4.91           H  
ATOM   3243  HG1 THR A 209      16.981  -4.124 -20.025  1.00  4.91           H  
ATOM   3244 1HG2 THR A 209      18.476  -6.617 -20.434  1.00  4.91           H  
ATOM   3245 2HG2 THR A 209      18.864  -6.302 -22.140  1.00  4.91           H  
ATOM   3246 3HG2 THR A 209      19.033  -5.006 -20.934  1.00  4.91           H  
ATOM   3247  N   THR A 210      14.665  -4.707 -23.327  1.00  2.38           N  
ATOM   3248  CA  THR A 210      13.337  -4.199 -23.638  1.00  2.31           C  
ATOM   3249  C   THR A 210      12.446  -4.057 -22.416  1.00  2.53           C  
ATOM   3250  O   THR A 210      12.636  -4.733 -21.409  1.00  4.19           O  
ATOM   3251  CB  THR A 210      12.630  -5.094 -24.672  1.00  3.46           C  
ATOM   3252  OG1 THR A 210      12.457  -6.411 -24.136  1.00  3.46           O  
ATOM   3253  CG2 THR A 210      13.451  -5.170 -25.951  1.00  3.46           C  
ATOM   3254  H   THR A 210      14.914  -5.663 -23.539  1.00  2.86           H  
ATOM   3255  HA  THR A 210      13.454  -3.222 -24.083  1.00  2.77           H  
ATOM   3256  HB  THR A 210      11.651  -4.676 -24.905  1.00  4.16           H  
ATOM   3257  HG1 THR A 210      11.976  -6.950 -24.770  1.00  4.16           H  
ATOM   3258 1HG2 THR A 210      12.939  -5.804 -26.674  1.00  4.16           H  
ATOM   3259 2HG2 THR A 210      13.572  -4.171 -26.366  1.00  4.16           H  
ATOM   3260 3HG2 THR A 210      14.431  -5.592 -25.729  1.00  4.16           H  
ATOM   3261  N   GLU A 211      11.434  -3.210 -22.554  1.00  2.80           N  
ATOM   3262  CA  GLU A 211      10.469  -2.899 -21.506  1.00  4.05           C  
ATOM   3263  C   GLU A 211       9.667  -4.120 -21.116  1.00  2.82           C  
ATOM   3264  O   GLU A 211       9.328  -4.297 -19.952  1.00  3.19           O  
ATOM   3265  CB  GLU A 211       9.538  -1.782 -21.981  1.00  6.07           C  
ATOM   3266  CG  GLU A 211       8.473  -1.316 -20.996  1.00  6.07           C  
ATOM   3267  CD  GLU A 211       8.982  -0.616 -19.764  1.00  6.07           C  
ATOM   3268  OE1 GLU A 211      10.086  -0.119 -19.756  1.00  6.07           O  
ATOM   3269  OE2 GLU A 211       8.221  -0.558 -18.828  1.00  6.07           O  
ATOM   3270  H   GLU A 211      11.347  -2.724 -23.434  1.00  3.36           H  
ATOM   3271  HA  GLU A 211      11.014  -2.556 -20.626  1.00  4.86           H  
ATOM   3272 1HB  GLU A 211      10.132  -0.910 -22.253  1.00  7.29           H  
ATOM   3273 2HB  GLU A 211       9.023  -2.110 -22.883  1.00  7.29           H  
ATOM   3274 1HG  GLU A 211       7.799  -0.640 -21.521  1.00  7.29           H  
ATOM   3275 2HG  GLU A 211       7.890  -2.184 -20.689  1.00  7.29           H  
ATOM   3276  N   SER A 212       9.363  -4.972 -22.090  1.00  2.38           N  
ATOM   3277  CA  SER A 212       8.639  -6.207 -21.823  1.00  2.75           C  
ATOM   3278  C   SER A 212       9.507  -7.231 -21.078  1.00  3.04           C  
ATOM   3279  O   SER A 212       8.983  -8.181 -20.493  1.00  5.52           O  
ATOM   3280  CB  SER A 212       8.147  -6.815 -23.122  1.00  4.12           C  
ATOM   3281  OG  SER A 212       9.218  -7.279 -23.897  1.00  4.12           O  
ATOM   3282  H   SER A 212       9.650  -4.768 -23.036  1.00  2.86           H  
ATOM   3283  HA  SER A 212       7.777  -5.971 -21.196  1.00  3.30           H  
ATOM   3284 1HB  SER A 212       7.470  -7.640 -22.903  1.00  4.95           H  
ATOM   3285 2HB  SER A 212       7.584  -6.071 -23.684  1.00  4.95           H  
ATOM   3286  HG  SER A 212       9.671  -7.929 -23.353  1.00  4.95           H  
ATOM   3287  N   ALA A 213      10.830  -7.046 -21.113  1.00  3.43           N  
ATOM   3288  CA  ALA A 213      11.755  -7.929 -20.428  1.00  5.71           C  
ATOM   3289  C   ALA A 213      11.982  -7.419 -19.012  1.00  4.57           C  
ATOM   3290  O   ALA A 213      12.144  -8.205 -18.078  1.00  6.86           O  
ATOM   3291  CB  ALA A 213      13.063  -8.025 -21.192  1.00  8.56           C  
ATOM   3292  H   ALA A 213      11.227  -6.256 -21.594  1.00  4.12           H  
ATOM   3293  HA  ALA A 213      11.305  -8.919 -20.366  1.00  6.85           H  
ATOM   3294 1HB  ALA A 213      13.729  -8.704 -20.673  1.00 10.28           H  
ATOM   3295 2HB  ALA A 213      12.869  -8.404 -22.195  1.00 10.28           H  
ATOM   3296 3HB  ALA A 213      13.525  -7.042 -21.258  1.00 10.28           H  
ATOM   3297  N   TYR A 214      11.950  -6.095 -18.850  1.00  2.62           N  
ATOM   3298  CA  TYR A 214      12.090  -5.487 -17.528  1.00  2.64           C  
ATOM   3299  C   TYR A 214      11.251  -4.208 -17.418  1.00  2.45           C  
ATOM   3300  O   TYR A 214      11.764  -3.095 -17.570  1.00  2.49           O  
ATOM   3301  CB  TYR A 214      13.564  -5.213 -17.227  1.00  3.96           C  
ATOM   3302  CG  TYR A 214      13.837  -4.863 -15.783  1.00  3.96           C  
ATOM   3303  CD1 TYR A 214      13.232  -5.588 -14.766  1.00  3.96           C  
ATOM   3304  CD2 TYR A 214      14.703  -3.832 -15.471  1.00  3.96           C  
ATOM   3305  CE1 TYR A 214      13.487  -5.268 -13.445  1.00  3.96           C  
ATOM   3306  CE2 TYR A 214      14.967  -3.515 -14.153  1.00  3.96           C  
ATOM   3307  CZ  TYR A 214      14.358  -4.226 -13.141  1.00  3.96           C  
ATOM   3308  OH  TYR A 214      14.610  -3.907 -11.826  1.00  3.96           O  
ATOM   3309  H   TYR A 214      11.848  -5.496 -19.660  1.00  3.14           H  
ATOM   3310  HA  TYR A 214      11.723  -6.193 -16.782  1.00  3.17           H  
ATOM   3311 1HB  TYR A 214      14.157  -6.093 -17.481  1.00  4.75           H  
ATOM   3312 2HB  TYR A 214      13.917  -4.392 -17.850  1.00  4.75           H  
ATOM   3313  HD1 TYR A 214      12.553  -6.404 -15.007  1.00  4.75           H  
ATOM   3314  HD2 TYR A 214      15.178  -3.273 -16.270  1.00  4.75           H  
ATOM   3315  HE1 TYR A 214      13.010  -5.833 -12.646  1.00  4.75           H  
ATOM   3316  HE2 TYR A 214      15.649  -2.700 -13.911  1.00  4.75           H  
ATOM   3317  HH  TYR A 214      14.909  -2.991 -11.761  1.00  4.75           H  
ATOM   3318  N   PRO A 215       9.944  -4.359 -17.176  1.00  2.52           N  
ATOM   3319  CA  PRO A 215       8.908  -3.349 -17.013  1.00  2.79           C  
ATOM   3320  C   PRO A 215       9.124  -2.335 -15.917  1.00  2.76           C  
ATOM   3321  O   PRO A 215       9.558  -2.707 -14.812  1.00  2.53           O  
ATOM   3322  CB  PRO A 215       7.632  -4.151 -16.746  1.00  4.19           C  
ATOM   3323  CG  PRO A 215       7.907  -5.499 -17.299  1.00  4.19           C  
ATOM   3324  CD  PRO A 215       9.359  -5.721 -17.045  1.00  4.19           C  
ATOM   3325  HA  PRO A 215       8.814  -2.809 -17.992  1.00  3.35           H  
ATOM   3326 1HB  PRO A 215       7.447  -4.186 -15.654  1.00  5.02           H  
ATOM   3327 2HB  PRO A 215       6.767  -3.667 -17.198  1.00  5.02           H  
ATOM   3328 1HG  PRO A 215       7.270  -6.249 -16.824  1.00  5.02           H  
ATOM   3329 2HG  PRO A 215       7.658  -5.508 -18.380  1.00  5.02           H  
ATOM   3330 1HD  PRO A 215       9.525  -6.107 -16.030  1.00  5.02           H  
ATOM   3331 2HD  PRO A 215       9.743  -6.396 -17.811  1.00  5.02           H  
ATOM   3332  N   TYR A 216       8.775  -1.088 -16.177  1.00  3.10           N  
ATOM   3333  CA  TYR A 216       8.772  -0.019 -15.190  1.00  3.20           C  
ATOM   3334  C   TYR A 216       7.623  -0.239 -14.216  1.00  3.21           C  
ATOM   3335  O   TYR A 216       6.488  -0.478 -14.632  1.00  3.60           O  
ATOM   3336  CB  TYR A 216       8.684   1.339 -15.889  1.00  4.80           C  
ATOM   3337  CG  TYR A 216       8.661   2.526 -14.959  1.00  4.80           C  
ATOM   3338  CD1 TYR A 216       9.799   2.894 -14.254  1.00  4.80           C  
ATOM   3339  CD2 TYR A 216       7.493   3.258 -14.823  1.00  4.80           C  
ATOM   3340  CE1 TYR A 216       9.758   3.987 -13.407  1.00  4.80           C  
ATOM   3341  CE2 TYR A 216       7.456   4.349 -13.985  1.00  4.80           C  
ATOM   3342  CZ  TYR A 216       8.577   4.714 -13.277  1.00  4.80           C  
ATOM   3343  OH  TYR A 216       8.530   5.801 -12.438  1.00  4.80           O  
ATOM   3344  H   TYR A 216       8.478  -0.861 -17.123  1.00  3.72           H  
ATOM   3345  HA  TYR A 216       9.683  -0.062 -14.618  1.00  3.84           H  
ATOM   3346 1HB  TYR A 216       9.534   1.451 -16.563  1.00  5.76           H  
ATOM   3347 2HB  TYR A 216       7.783   1.370 -16.501  1.00  5.76           H  
ATOM   3348  HD1 TYR A 216      10.719   2.321 -14.364  1.00  5.76           H  
ATOM   3349  HD2 TYR A 216       6.602   2.972 -15.382  1.00  5.76           H  
ATOM   3350  HE1 TYR A 216      10.647   4.278 -12.848  1.00  5.76           H  
ATOM   3351  HE2 TYR A 216       6.537   4.924 -13.881  1.00  5.76           H  
ATOM   3352  HH  TYR A 216       7.676   6.245 -12.517  1.00  5.76           H  
ATOM   3353  N   VAL A 217       7.922  -0.173 -12.919  1.00  3.03           N  
ATOM   3354  CA  VAL A 217       6.911  -0.470 -11.898  1.00  3.27           C  
ATOM   3355  C   VAL A 217       6.601   0.653 -10.916  1.00  3.40           C  
ATOM   3356  O   VAL A 217       5.964   0.403  -9.893  1.00  4.12           O  
ATOM   3357  CB  VAL A 217       7.339  -1.701 -11.078  1.00  4.91           C  
ATOM   3358  CG1 VAL A 217       7.412  -2.934 -11.965  1.00  4.91           C  
ATOM   3359  CG2 VAL A 217       8.685  -1.432 -10.430  1.00  4.91           C  
ATOM   3360  H   VAL A 217       8.874   0.050 -12.647  1.00  3.64           H  
ATOM   3361  HA  VAL A 217       5.983  -0.720 -12.416  1.00  3.92           H  
ATOM   3362  HB  VAL A 217       6.590  -1.893 -10.311  1.00  5.89           H  
ATOM   3363 1HG1 VAL A 217       7.702  -3.797 -11.364  1.00  5.89           H  
ATOM   3364 2HG1 VAL A 217       6.437  -3.117 -12.416  1.00  5.89           H  
ATOM   3365 3HG1 VAL A 217       8.151  -2.776 -12.748  1.00  5.89           H  
ATOM   3366 1HG2 VAL A 217       8.983  -2.296  -9.837  1.00  5.89           H  
ATOM   3367 2HG2 VAL A 217       9.426  -1.253 -11.204  1.00  5.89           H  
ATOM   3368 3HG2 VAL A 217       8.613  -0.557  -9.784  1.00  5.89           H  
ATOM   3369  N   ASP A 218       7.047   1.871 -11.204  1.00  3.92           N  
ATOM   3370  CA  ASP A 218       6.805   3.034 -10.340  1.00  5.72           C  
ATOM   3371  C   ASP A 218       7.429   2.947  -8.934  1.00  7.19           C  
ATOM   3372  O   ASP A 218       6.964   3.626  -8.014  1.00 14.96           O  
ATOM   3373  CB  ASP A 218       5.290   3.266 -10.149  1.00  8.58           C  
ATOM   3374  CG  ASP A 218       4.518   3.581 -11.422  1.00  8.58           C  
ATOM   3375  OD1 ASP A 218       4.912   4.465 -12.139  1.00  8.58           O  
ATOM   3376  OD2 ASP A 218       3.532   2.924 -11.663  1.00  8.58           O  
ATOM   3377  H   ASP A 218       7.567   2.013 -12.061  1.00  4.70           H  
ATOM   3378  HA  ASP A 218       7.227   3.909 -10.836  1.00  6.86           H  
ATOM   3379 1HB  ASP A 218       4.830   2.402  -9.674  1.00 10.30           H  
ATOM   3380 2HB  ASP A 218       5.153   4.104  -9.465  1.00 10.30           H  
ATOM   3381  N   TYR A 219       8.466   2.137  -8.757  1.00  8.80           N  
ATOM   3382  CA  TYR A 219       9.140   2.043  -7.460  1.00 11.15           C  
ATOM   3383  C   TYR A 219      10.522   1.447  -7.627  1.00  7.19           C  
ATOM   3384  O   TYR A 219      10.893   1.023  -8.726  1.00  9.28           O  
ATOM   3385  CB  TYR A 219       8.342   1.234  -6.416  1.00 16.73           C  
ATOM   3386  CG  TYR A 219       8.137  -0.244  -6.684  1.00 16.73           C  
ATOM   3387  CD1 TYR A 219       9.115  -1.161  -6.315  1.00 16.73           C  
ATOM   3388  CD2 TYR A 219       6.954  -0.691  -7.242  1.00 16.73           C  
ATOM   3389  CE1 TYR A 219       8.917  -2.511  -6.526  1.00 16.73           C  
ATOM   3390  CE2 TYR A 219       6.751  -2.042  -7.452  1.00 16.73           C  
ATOM   3391  CZ  TYR A 219       7.729  -2.950  -7.099  1.00 16.73           C  
ATOM   3392  OH  TYR A 219       7.527  -4.296  -7.305  1.00 16.73           O  
ATOM   3393  H   TYR A 219       8.810   1.589  -9.535  1.00 10.56           H  
ATOM   3394  HA  TYR A 219       9.269   3.052  -7.070  1.00 13.38           H  
ATOM   3395 1HB  TYR A 219       8.834   1.328  -5.447  1.00 20.07           H  
ATOM   3396 2HB  TYR A 219       7.356   1.686  -6.310  1.00 20.07           H  
ATOM   3397  HD1 TYR A 219      10.042  -0.817  -5.857  1.00 20.07           H  
ATOM   3398  HD2 TYR A 219       6.178   0.024  -7.513  1.00 20.07           H  
ATOM   3399  HE1 TYR A 219       9.686  -3.227  -6.239  1.00 20.07           H  
ATOM   3400  HE2 TYR A 219       5.817  -2.390  -7.893  1.00 20.07           H  
ATOM   3401  HH  TYR A 219       8.290  -4.785  -6.989  1.00 20.07           H  
ATOM   3402  N   GLN A 220      11.289   1.438  -6.537  1.00  7.37           N  
ATOM   3403  CA  GLN A 220      12.637   0.910  -6.585  1.00  8.38           C  
ATOM   3404  C   GLN A 220      13.013   0.127  -5.336  1.00 14.76           C  
ATOM   3405  O   GLN A 220      12.541   0.402  -4.231  1.00 31.65           O  
ATOM   3406  CB  GLN A 220      13.612   2.059  -6.778  1.00 12.57           C  
ATOM   3407  CG  GLN A 220      13.631   3.024  -5.608  1.00 12.57           C  
ATOM   3408  CD  GLN A 220      14.418   4.266  -5.922  1.00 12.57           C  
ATOM   3409  OE1 GLN A 220      14.244   4.806  -7.015  1.00 12.57           O  
ATOM   3410  NE2 GLN A 220      15.260   4.723  -5.002  1.00 12.57           N  
ATOM   3411  H   GLN A 220      10.928   1.803  -5.665  1.00  8.84           H  
ATOM   3412  HA  GLN A 220      12.710   0.233  -7.438  1.00 10.06           H  
ATOM   3413 1HB  GLN A 220      14.620   1.667  -6.915  1.00 15.08           H  
ATOM   3414 2HB  GLN A 220      13.350   2.616  -7.678  1.00 15.08           H  
ATOM   3415 1HG  GLN A 220      12.609   3.316  -5.371  1.00 15.08           H  
ATOM   3416 2HG  GLN A 220      14.090   2.533  -4.750  1.00 15.08           H  
ATOM   3417 1HE2 GLN A 220      15.794   5.550  -5.179  1.00 15.08           H  
ATOM   3418 2HE2 GLN A 220      15.357   4.242  -4.131  1.00 15.08           H  
ATOM   3419  N   GLN A 221      13.910  -0.819  -5.558  1.00 24.89           N  
ATOM   3420  CA  GLN A 221      14.487  -1.786  -4.620  1.00 52.10           C  
ATOM   3421  C   GLN A 221      15.679  -2.318  -5.398  1.00 58.70           C  
ATOM   3422  O   GLN A 221      16.818  -1.957  -5.105  1.00132.47           O  
ATOM   3423  CB  GLN A 221      13.528  -2.917  -4.196  1.00 78.15           C  
ATOM   3424  CG  GLN A 221      12.350  -2.500  -3.320  1.00 78.15           C  
ATOM   3425  CD  GLN A 221      11.473  -3.668  -2.936  1.00 78.15           C  
ATOM   3426  OE1 GLN A 221      11.417  -4.687  -3.630  1.00 78.15           O  
ATOM   3427  NE2 GLN A 221      10.776  -3.524  -1.817  1.00 78.15           N  
ATOM   3428  H   GLN A 221      14.216  -0.905  -6.518  1.00 29.87           H  
ATOM   3429  HA  GLN A 221      14.840  -1.261  -3.728  1.00 62.52           H  
ATOM   3430 1HB  GLN A 221      13.114  -3.407  -5.074  1.00 93.78           H  
ATOM   3431 2HB  GLN A 221      14.089  -3.669  -3.643  1.00 93.78           H  
ATOM   3432 1HG  GLN A 221      12.728  -2.038  -2.407  1.00 93.78           H  
ATOM   3433 2HG  GLN A 221      11.721  -1.799  -3.861  1.00 93.78           H  
ATOM   3434 1HE2 GLN A 221      10.173  -4.259  -1.504  1.00 93.78           H  
ATOM   3435 2HE2 GLN A 221      10.853  -2.678  -1.290  1.00 93.78           H  
ATOM   3436  N   ASN A 222      15.364  -3.156  -6.390  1.00 38.22           N  
ATOM   3437  CA  ASN A 222      16.222  -3.654  -7.483  1.00 49.68           C  
ATOM   3438  C   ASN A 222      17.409  -4.559  -7.201  1.00 34.84           C  
ATOM   3439  O   ASN A 222      18.006  -4.571  -6.127  1.00 42.37           O  
ATOM   3440  CB  ASN A 222      16.745  -2.495  -8.341  1.00 74.52           C  
ATOM   3441  CG  ASN A 222      17.766  -1.567  -7.715  1.00 74.52           C  
ATOM   3442  OD1 ASN A 222      18.746  -2.024  -7.111  1.00 74.52           O  
ATOM   3443  ND2 ASN A 222      17.556  -0.280  -7.850  1.00 74.52           N  
ATOM   3444  H   ASN A 222      14.392  -3.432  -6.453  1.00 45.86           H  
ATOM   3445  HA  ASN A 222      15.572  -4.236  -8.133  1.00 59.62           H  
ATOM   3446 1HB  ASN A 222      17.170  -2.895  -9.261  1.00 89.42           H  
ATOM   3447 2HB  ASN A 222      15.885  -1.892  -8.623  1.00 89.42           H  
ATOM   3448 1HD2 ASN A 222      18.194   0.379  -7.452  1.00 89.42           H  
ATOM   3449 2HD2 ASN A 222      16.761   0.044  -8.370  1.00 89.42           H  
ATOM   3450  N   GLY A 223      17.735  -5.303  -8.250  1.00 30.57           N  
ATOM   3451  CA  GLY A 223      18.900  -6.161  -8.348  1.00 31.78           C  
ATOM   3452  C   GLY A 223      19.626  -5.734  -9.623  1.00 30.95           C  
ATOM   3453  O   GLY A 223      19.770  -4.539  -9.879  1.00 36.52           O  
ATOM   3454  H   GLY A 223      17.139  -5.237  -9.065  1.00 36.68           H  
ATOM   3455 1HA  GLY A 223      19.540  -6.031  -7.479  1.00 38.14           H  
ATOM   3456 2HA  GLY A 223      18.603  -7.208  -8.407  1.00 38.14           H  
ATOM   3457  N   CYS A 224      20.078  -6.716 -10.404  1.00 30.80           N  
ATOM   3458  CA  CYS A 224      20.801  -6.458 -11.649  1.00 32.59           C  
ATOM   3459  C   CYS A 224      20.148  -7.161 -12.840  1.00 26.89           C  
ATOM   3460  O   CYS A 224      20.698  -8.107 -13.407  1.00 36.08           O  
ATOM   3461  CB  CYS A 224      22.251  -6.906 -11.526  1.00 48.89           C  
ATOM   3462  SG  CYS A 224      23.172  -6.058 -10.218  1.00 48.89           S  
ATOM   3463  H   CYS A 224      19.918  -7.675 -10.129  1.00 36.96           H  
ATOM   3464  HA  CYS A 224      20.789  -5.386 -11.833  1.00 39.11           H  
ATOM   3465 1HB  CYS A 224      22.294  -7.981 -11.339  1.00 58.66           H  
ATOM   3466 2HB  CYS A 224      22.758  -6.713 -12.468  1.00 58.66           H  
ATOM   3467  HG  CYS A 224      22.922  -4.822 -10.640  1.00 58.66           H  
ATOM   3468  N   TYR A 225      18.964  -6.697 -13.215  1.00 23.92           N  
ATOM   3469  CA  TYR A 225      18.193  -7.330 -14.278  1.00 20.76           C  
ATOM   3470  C   TYR A 225      18.600  -6.851 -15.665  1.00 16.21           C  
ATOM   3471  O   TYR A 225      17.892  -6.064 -16.294  1.00 21.68           O  
ATOM   3472  CB  TYR A 225      16.712  -7.069 -14.053  1.00 31.14           C  
ATOM   3473  CG  TYR A 225      16.217  -7.671 -12.765  1.00 31.14           C  
ATOM   3474  CD1 TYR A 225      16.231  -6.912 -11.605  1.00 31.14           C  
ATOM   3475  CD2 TYR A 225      15.757  -8.976 -12.738  1.00 31.14           C  
ATOM   3476  CE1 TYR A 225      15.788  -7.458 -10.418  1.00 31.14           C  
ATOM   3477  CE2 TYR A 225      15.314  -9.523 -11.550  1.00 31.14           C  
ATOM   3478  CZ  TYR A 225      15.330  -8.770 -10.394  1.00 31.14           C  
ATOM   3479  OH  TYR A 225      14.892  -9.317  -9.211  1.00 31.14           O  
ATOM   3480  H   TYR A 225      18.576  -5.896 -12.739  1.00 28.70           H  
ATOM   3481  HA  TYR A 225      18.372  -8.405 -14.236  1.00 24.91           H  
ATOM   3482 1HB  TYR A 225      16.526  -5.996 -14.029  1.00 37.37           H  
ATOM   3483 2HB  TYR A 225      16.132  -7.488 -14.873  1.00 37.37           H  
ATOM   3484  HD1 TYR A 225      16.592  -5.884 -11.632  1.00 37.37           H  
ATOM   3485  HD2 TYR A 225      15.746  -9.571 -13.651  1.00 37.37           H  
ATOM   3486  HE1 TYR A 225      15.797  -6.865  -9.506  1.00 37.37           H  
ATOM   3487  HE2 TYR A 225      14.954 -10.553 -11.526  1.00 37.37           H  
ATOM   3488  HH  TYR A 225      14.660 -10.238  -9.351  1.00 37.37           H  
ATOM   3489  N   TYR A 226      19.745  -7.342 -16.136  1.00 12.76           N  
ATOM   3490  CA  TYR A 226      20.247  -6.959 -17.453  1.00 11.70           C  
ATOM   3491  C   TYR A 226      20.506  -8.153 -18.375  1.00 17.50           C  
ATOM   3492  O   TYR A 226      20.928  -7.965 -19.516  1.00 35.09           O  
ATOM   3493  CB  TYR A 226      21.548  -6.169 -17.321  1.00 17.55           C  
ATOM   3494  CG  TYR A 226      22.685  -6.971 -16.731  1.00 17.55           C  
ATOM   3495  CD1 TYR A 226      23.458  -7.774 -17.559  1.00 17.55           C  
ATOM   3496  CD2 TYR A 226      22.963  -6.910 -15.376  1.00 17.55           C  
ATOM   3497  CE1 TYR A 226      24.500  -8.512 -17.035  1.00 17.55           C  
ATOM   3498  CE2 TYR A 226      24.007  -7.648 -14.852  1.00 17.55           C  
ATOM   3499  CZ  TYR A 226      24.772  -8.446 -15.674  1.00 17.55           C  
ATOM   3500  OH  TYR A 226      25.812  -9.178 -15.149  1.00 17.55           O  
ATOM   3501  H   TYR A 226      20.270  -7.970 -15.540  1.00 15.31           H  
ATOM   3502  HA  TYR A 226      19.502  -6.328 -17.934  1.00 14.04           H  
ATOM   3503 1HB  TYR A 226      21.858  -5.810 -18.303  1.00 21.06           H  
ATOM   3504 2HB  TYR A 226      21.382  -5.296 -16.691  1.00 21.06           H  
ATOM   3505  HD1 TYR A 226      23.241  -7.823 -18.627  1.00 21.06           H  
ATOM   3506  HD2 TYR A 226      22.359  -6.280 -14.724  1.00 21.06           H  
ATOM   3507  HE1 TYR A 226      25.105  -9.142 -17.686  1.00 21.06           H  
ATOM   3508  HE2 TYR A 226      24.229  -7.602 -13.787  1.00 21.06           H  
ATOM   3509  HH  TYR A 226      25.857  -9.032 -14.200  1.00 21.06           H  
ATOM   3510  N   GLY A 227      20.255  -9.381 -17.902  1.00 15.40           N  
ATOM   3511  CA  GLY A 227      20.518 -10.596 -18.698  1.00 28.73           C  
ATOM   3512  C   GLY A 227      19.445 -10.884 -19.755  1.00 21.17           C  
ATOM   3513  O   GLY A 227      18.790 -11.930 -19.726  1.00 31.26           O  
ATOM   3514  H   GLY A 227      19.890  -9.487 -16.967  1.00 18.48           H  
ATOM   3515 1HA  GLY A 227      21.486 -10.497 -19.189  1.00 34.48           H  
ATOM   3516 2HA  GLY A 227      20.599 -11.452 -18.026  1.00 34.48           H  
ATOM   3517  N   ARG A 228      19.266  -9.939 -20.670  1.00 26.63           N  
ATOM   3518  CA  ARG A 228      18.281  -9.993 -21.740  1.00 14.75           C  
ATOM   3519  C   ARG A 228      18.866  -9.307 -22.978  1.00  8.66           C  
ATOM   3520  O   ARG A 228      19.890  -8.630 -22.862  1.00 13.12           O  
ATOM   3521  CB  ARG A 228      16.983  -9.303 -21.305  1.00 22.12           C  
ATOM   3522  CG  ARG A 228      16.246  -9.930 -20.133  1.00 22.12           C  
ATOM   3523  CD  ARG A 228      15.632 -11.232 -20.505  1.00 22.12           C  
ATOM   3524  NE  ARG A 228      14.811 -11.773 -19.433  1.00 22.12           N  
ATOM   3525  CZ  ARG A 228      15.263 -12.536 -18.419  1.00 22.12           C  
ATOM   3526  NH1 ARG A 228      16.538 -12.847 -18.332  1.00 22.12           N  
ATOM   3527  NH2 ARG A 228      14.416 -12.974 -17.502  1.00 22.12           N  
ATOM   3528  H   ARG A 228      19.864  -9.129 -20.616  1.00 31.96           H  
ATOM   3529  HA  ARG A 228      18.071 -11.038 -21.966  1.00 17.70           H  
ATOM   3530 1HB  ARG A 228      17.211  -8.288 -21.005  1.00 26.55           H  
ATOM   3531 2HB  ARG A 228      16.283  -9.239 -22.131  1.00 26.55           H  
ATOM   3532 1HG  ARG A 228      16.927 -10.097 -19.304  1.00 26.55           H  
ATOM   3533 2HG  ARG A 228      15.459  -9.260 -19.799  1.00 26.55           H  
ATOM   3534 1HD  ARG A 228      15.001 -11.097 -21.382  1.00 26.55           H  
ATOM   3535 2HD  ARG A 228      16.415 -11.954 -20.732  1.00 26.55           H  
ATOM   3536  HE  ARG A 228      13.822 -11.565 -19.451  1.00 26.55           H  
ATOM   3537 1HH1 ARG A 228      17.200 -12.512 -19.024  1.00 26.55           H  
ATOM   3538 2HH1 ARG A 228      16.865 -13.417 -17.567  1.00 26.55           H  
ATOM   3539 1HH2 ARG A 228      13.435 -12.734 -17.563  1.00 26.55           H  
ATOM   3540 2HH2 ARG A 228      14.749 -13.544 -16.739  1.00 26.55           H  
ATOM   3541  N   PRO A 229      18.275  -9.494 -24.166  1.00  8.51           N  
ATOM   3542  CA  PRO A 229      18.629  -8.851 -25.427  1.00  9.38           C  
ATOM   3543  C   PRO A 229      18.617  -7.344 -25.217  1.00  6.36           C  
ATOM   3544  O   PRO A 229      17.694  -6.819 -24.599  1.00 14.80           O  
ATOM   3545  CB  PRO A 229      17.534  -9.332 -26.385  1.00 14.07           C  
ATOM   3546  CG  PRO A 229      17.152 -10.672 -25.845  1.00 14.07           C  
ATOM   3547  CD  PRO A 229      17.232 -10.525 -24.351  1.00 14.07           C  
ATOM   3548  HA  PRO A 229      19.623  -9.195 -25.749  1.00 11.26           H  
ATOM   3549 1HB  PRO A 229      16.696  -8.621 -26.390  1.00 16.88           H  
ATOM   3550 2HB  PRO A 229      17.924  -9.382 -27.411  1.00 16.88           H  
ATOM   3551 1HG  PRO A 229      16.142 -10.943 -26.188  1.00 16.88           H  
ATOM   3552 2HG  PRO A 229      17.834 -11.443 -26.231  1.00 16.88           H  
ATOM   3553 1HD  PRO A 229      16.269 -10.172 -23.959  1.00 16.88           H  
ATOM   3554 2HD  PRO A 229      17.540 -11.476 -23.893  1.00 16.88           H  
ATOM   3555  N   ALA A 230      19.629  -6.648 -25.733  1.00  3.19           N  
ATOM   3556  CA  ALA A 230      19.740  -5.213 -25.483  1.00  2.00           C  
ATOM   3557  C   ALA A 230      20.152  -4.417 -26.715  1.00  1.70           C  
ATOM   3558  O   ALA A 230      20.792  -4.938 -27.629  1.00  2.59           O  
ATOM   3559  CB  ALA A 230      20.744  -4.971 -24.368  1.00  3.00           C  
ATOM   3560  H   ALA A 230      20.345  -7.123 -26.266  1.00  3.83           H  
ATOM   3561  HA  ALA A 230      18.763  -4.854 -25.169  1.00  2.40           H  
ATOM   3562 1HB  ALA A 230      20.797  -3.908 -24.152  1.00  3.60           H  
ATOM   3563 2HB  ALA A 230      20.431  -5.507 -23.472  1.00  3.60           H  
ATOM   3564 3HB  ALA A 230      21.725  -5.326 -24.677  1.00  3.60           H  
ATOM   3565  N   VAL A 231      19.771  -3.140 -26.715  1.00  1.37           N  
ATOM   3566  CA  VAL A 231      20.056  -2.217 -27.806  1.00  1.96           C  
ATOM   3567  C   VAL A 231      21.107  -1.183 -27.388  1.00  2.76           C  
ATOM   3568  O   VAL A 231      20.923  -0.464 -26.405  1.00  2.61           O  
ATOM   3569  CB  VAL A 231      18.764  -1.512 -28.241  1.00  2.94           C  
ATOM   3570  CG1 VAL A 231      19.069  -0.534 -29.343  1.00  2.94           C  
ATOM   3571  CG2 VAL A 231      17.739  -2.539 -28.713  1.00  2.94           C  
ATOM   3572  H   VAL A 231      19.246  -2.800 -25.921  1.00  1.64           H  
ATOM   3573  HA  VAL A 231      20.443  -2.786 -28.651  1.00  2.35           H  
ATOM   3574  HB  VAL A 231      18.359  -0.951 -27.399  1.00  3.53           H  
ATOM   3575 1HG1 VAL A 231      18.145  -0.041 -29.629  1.00  3.53           H  
ATOM   3576 2HG1 VAL A 231      19.789   0.206 -28.994  1.00  3.53           H  
ATOM   3577 3HG1 VAL A 231      19.478  -1.066 -30.201  1.00  3.53           H  
ATOM   3578 1HG2 VAL A 231      16.826  -2.028 -29.015  1.00  3.53           H  
ATOM   3579 2HG2 VAL A 231      18.141  -3.094 -29.561  1.00  3.53           H  
ATOM   3580 3HG2 VAL A 231      17.515  -3.231 -27.901  1.00  3.53           H  
ATOM   3581  N   THR A 232      22.220  -1.143 -28.126  1.00  4.83           N  
ATOM   3582  CA  THR A 232      23.380  -0.302 -27.795  1.00  6.78           C  
ATOM   3583  C   THR A 232      23.377   1.125 -28.353  1.00  5.66           C  
ATOM   3584  O   THR A 232      22.606   1.467 -29.252  1.00  9.25           O  
ATOM   3585  CB  THR A 232      24.670  -0.979 -28.298  1.00 10.17           C  
ATOM   3586  OG1 THR A 232      24.640  -1.058 -29.729  1.00 10.17           O  
ATOM   3587  CG2 THR A 232      24.791  -2.380 -27.731  1.00 10.17           C  
ATOM   3588  H   THR A 232      22.280  -1.745 -28.936  1.00  5.80           H  
ATOM   3589  HA  THR A 232      23.435  -0.228 -26.711  1.00  8.14           H  
ATOM   3590  HB  THR A 232      25.535  -0.393 -27.990  1.00 12.20           H  
ATOM   3591  HG1 THR A 232      25.448  -1.471 -30.043  1.00 12.20           H  
ATOM   3592 1HG2 THR A 232      25.706  -2.845 -28.097  1.00 12.20           H  
ATOM   3593 2HG2 THR A 232      24.822  -2.327 -26.649  1.00 12.20           H  
ATOM   3594 3HG2 THR A 232      23.933  -2.976 -28.041  1.00 12.20           H  
ATOM   3595  N   ILE A 233      24.296   1.933 -27.812  1.00  4.54           N  
ATOM   3596  CA  ILE A 233      24.548   3.316 -28.227  1.00  3.67           C  
ATOM   3597  C   ILE A 233      26.020   3.484 -28.613  1.00  3.42           C  
ATOM   3598  O   ILE A 233      26.907   3.199 -27.809  1.00  4.25           O  
ATOM   3599  CB  ILE A 233      24.254   4.335 -27.109  1.00  5.50           C  
ATOM   3600  CG1 ILE A 233      22.816   4.312 -26.637  1.00  5.50           C  
ATOM   3601  CG2 ILE A 233      24.589   5.719 -27.575  1.00  5.50           C  
ATOM   3602  CD1 ILE A 233      22.620   5.251 -25.470  1.00  5.50           C  
ATOM   3603  H   ILE A 233      24.867   1.556 -27.068  1.00  5.45           H  
ATOM   3604  HA  ILE A 233      23.930   3.544 -29.093  1.00  4.40           H  
ATOM   3605  HB  ILE A 233      24.875   4.093 -26.249  1.00  6.61           H  
ATOM   3606 1HG1 ILE A 233      22.148   4.606 -27.446  1.00  6.61           H  
ATOM   3607 2HG1 ILE A 233      22.554   3.303 -26.322  1.00  6.61           H  
ATOM   3608 1HG2 ILE A 233      24.421   6.431 -26.767  1.00  6.61           H  
ATOM   3609 2HG2 ILE A 233      25.633   5.752 -27.879  1.00  6.61           H  
ATOM   3610 3HG2 ILE A 233      23.953   5.976 -28.419  1.00  6.61           H  
ATOM   3611 1HD1 ILE A 233      21.591   5.203 -25.130  1.00  6.61           H  
ATOM   3612 2HD1 ILE A 233      23.281   4.957 -24.658  1.00  6.61           H  
ATOM   3613 3HD1 ILE A 233      22.860   6.267 -25.774  1.00  6.61           H  
ATOM   3614  N   LYS A 234      26.285   3.915 -29.845  1.00  3.24           N  
ATOM   3615  CA  LYS A 234      27.669   4.113 -30.280  1.00  3.53           C  
ATOM   3616  C   LYS A 234      28.101   5.571 -30.146  1.00  6.57           C  
ATOM   3617  O   LYS A 234      28.261   6.267 -31.151  1.00 39.13           O  
ATOM   3618  CB  LYS A 234      27.885   3.650 -31.720  1.00  5.29           C  
ATOM   3619  CG  LYS A 234      27.675   2.161 -31.934  1.00  5.29           C  
ATOM   3620  CD  LYS A 234      27.939   1.776 -33.379  1.00  5.29           C  
ATOM   3621  CE  LYS A 234      27.735   0.287 -33.599  1.00  5.29           C  
ATOM   3622  NZ  LYS A 234      27.975  -0.098 -35.015  1.00  5.29           N  
ATOM   3623  H   LYS A 234      25.527   4.159 -30.466  1.00  3.89           H  
ATOM   3624  HA  LYS A 234      28.320   3.521 -29.639  1.00  4.24           H  
ATOM   3625 1HB  LYS A 234      27.255   4.200 -32.406  1.00  6.35           H  
ATOM   3626 2HB  LYS A 234      28.916   3.865 -32.003  1.00  6.35           H  
ATOM   3627 1HG  LYS A 234      28.351   1.602 -31.287  1.00  6.35           H  
ATOM   3628 2HG  LYS A 234      26.651   1.894 -31.677  1.00  6.35           H  
ATOM   3629 1HD  LYS A 234      27.264   2.329 -34.035  1.00  6.35           H  
ATOM   3630 2HD  LYS A 234      28.965   2.034 -33.642  1.00  6.35           H  
ATOM   3631 1HE  LYS A 234      28.421  -0.267 -32.961  1.00  6.35           H  
ATOM   3632 2HE  LYS A 234      26.712   0.024 -33.329  1.00  6.35           H  
ATOM   3633 1HZ  LYS A 234      27.828  -1.091 -35.124  1.00  6.35           H  
ATOM   3634 2HZ  LYS A 234      27.332   0.407 -35.611  1.00  6.35           H  
ATOM   3635 3HZ  LYS A 234      28.924   0.134 -35.271  1.00  6.35           H  
ATOM   3636  N   GLY A 235      28.273   6.033 -28.911  1.00  4.07           N  
ATOM   3637  CA  GLY A 235      28.746   7.396 -28.681  1.00  4.02           C  
ATOM   3638  C   GLY A 235      27.693   8.339 -28.106  1.00  2.48           C  
ATOM   3639  O   GLY A 235      26.568   7.949 -27.810  1.00  4.50           O  
ATOM   3640  H   GLY A 235      28.102   5.425 -28.123  1.00  4.88           H  
ATOM   3641 1HA  GLY A 235      29.599   7.361 -28.004  1.00  4.82           H  
ATOM   3642 2HA  GLY A 235      29.116   7.803 -29.620  1.00  4.82           H  
ATOM   3643  N   TYR A 236      28.077   9.594 -27.949  1.00  4.93           N  
ATOM   3644  CA  TYR A 236      27.223  10.606 -27.341  1.00  5.18           C  
ATOM   3645  C   TYR A 236      27.701  11.993 -27.726  1.00  4.13           C  
ATOM   3646  O   TYR A 236      28.909  12.239 -27.820  1.00  6.66           O  
ATOM   3647  CB  TYR A 236      27.167  10.413 -25.823  1.00  7.77           C  
ATOM   3648  CG  TYR A 236      26.332  11.417 -25.076  1.00  7.77           C  
ATOM   3649  CD1 TYR A 236      24.966  11.409 -25.229  1.00  7.77           C  
ATOM   3650  CD2 TYR A 236      26.919  12.325 -24.211  1.00  7.77           C  
ATOM   3651  CE1 TYR A 236      24.184  12.302 -24.550  1.00  7.77           C  
ATOM   3652  CE2 TYR A 236      26.121  13.206 -23.509  1.00  7.77           C  
ATOM   3653  CZ  TYR A 236      24.761  13.195 -23.674  1.00  7.77           C  
ATOM   3654  OH  TYR A 236      23.960  14.055 -22.962  1.00  7.77           O  
ATOM   3655  H   TYR A 236      29.002   9.852 -28.274  1.00  5.92           H  
ATOM   3656  HA  TYR A 236      26.214  10.490 -27.738  1.00  6.22           H  
ATOM   3657 1HB  TYR A 236      26.765   9.424 -25.607  1.00  9.32           H  
ATOM   3658 2HB  TYR A 236      28.167  10.446 -25.409  1.00  9.32           H  
ATOM   3659  HD1 TYR A 236      24.506  10.694 -25.894  1.00  9.32           H  
ATOM   3660  HD2 TYR A 236      28.001  12.331 -24.072  1.00  9.32           H  
ATOM   3661  HE1 TYR A 236      23.106  12.289 -24.688  1.00  9.32           H  
ATOM   3662  HE2 TYR A 236      26.563  13.907 -22.814  1.00  9.32           H  
ATOM   3663  HH  TYR A 236      23.056  13.981 -23.282  1.00  9.32           H  
ATOM   3664  N   GLN A 237      26.751  12.882 -28.002  1.00  3.11           N  
ATOM   3665  CA  GLN A 237      27.091  14.197 -28.502  1.00  3.32           C  
ATOM   3666  C   GLN A 237      26.274  15.329 -27.828  1.00  2.57           C  
ATOM   3667  O   GLN A 237      25.042  15.325 -27.821  1.00  4.34           O  
ATOM   3668  CB  GLN A 237      26.925  14.133 -30.024  1.00  4.98           C  
ATOM   3669  CG  GLN A 237      27.388  15.324 -30.802  1.00  4.98           C  
ATOM   3670  CD  GLN A 237      27.500  15.013 -32.295  1.00  4.98           C  
ATOM   3671  OE1 GLN A 237      26.731  14.215 -32.843  1.00  4.98           O  
ATOM   3672  NE2 GLN A 237      28.464  15.638 -32.966  1.00  4.98           N  
ATOM   3673  H   GLN A 237      25.777  12.633 -27.892  1.00  3.73           H  
ATOM   3674  HA  GLN A 237      28.136  14.374 -28.287  1.00  3.98           H  
ATOM   3675 1HB  GLN A 237      27.468  13.266 -30.401  1.00  5.98           H  
ATOM   3676 2HB  GLN A 237      25.873  13.977 -30.258  1.00  5.98           H  
ATOM   3677 1HG  GLN A 237      26.672  16.131 -30.667  1.00  5.98           H  
ATOM   3678 2HG  GLN A 237      28.365  15.617 -30.433  1.00  5.98           H  
ATOM   3679 1HE2 GLN A 237      28.583  15.469 -33.946  1.00  5.98           H  
ATOM   3680 2HE2 GLN A 237      29.068  16.285 -32.493  1.00  5.98           H  
ATOM   3681  N   TYR A 238      26.995  16.290 -27.235  1.00  1.91           N  
ATOM   3682  CA  TYR A 238      26.380  17.396 -26.477  1.00  1.50           C  
ATOM   3683  C   TYR A 238      25.937  18.551 -27.363  1.00  1.42           C  
ATOM   3684  O   TYR A 238      26.681  18.984 -28.231  1.00  1.91           O  
ATOM   3685  CB  TYR A 238      27.384  17.965 -25.470  1.00  2.25           C  
ATOM   3686  CG  TYR A 238      27.760  17.074 -24.312  1.00  2.25           C  
ATOM   3687  CD1 TYR A 238      28.755  16.129 -24.483  1.00  2.25           C  
ATOM   3688  CD2 TYR A 238      27.150  17.228 -23.074  1.00  2.25           C  
ATOM   3689  CE1 TYR A 238      29.134  15.336 -23.427  1.00  2.25           C  
ATOM   3690  CE2 TYR A 238      27.541  16.433 -22.011  1.00  2.25           C  
ATOM   3691  CZ  TYR A 238      28.532  15.491 -22.187  1.00  2.25           C  
ATOM   3692  OH  TYR A 238      28.927  14.693 -21.137  1.00  2.25           O  
ATOM   3693  H   TYR A 238      28.008  16.233 -27.306  1.00  2.29           H  
ATOM   3694  HA  TYR A 238      25.506  17.014 -25.951  1.00  1.80           H  
ATOM   3695 1HB  TYR A 238      28.302  18.225 -25.998  1.00  2.70           H  
ATOM   3696 2HB  TYR A 238      26.982  18.890 -25.058  1.00  2.70           H  
ATOM   3697  HD1 TYR A 238      29.239  16.013 -25.452  1.00  2.70           H  
ATOM   3698  HD2 TYR A 238      26.373  17.981 -22.936  1.00  2.70           H  
ATOM   3699  HE1 TYR A 238      29.913  14.593 -23.565  1.00  2.70           H  
ATOM   3700  HE2 TYR A 238      27.071  16.552 -21.036  1.00  2.70           H  
ATOM   3701  HH  TYR A 238      29.086  13.795 -21.455  1.00  2.70           H  
ATOM   3702  N   VAL A 239      24.755  19.111 -27.129  1.00  1.16           N  
ATOM   3703  CA  VAL A 239      24.330  20.228 -27.973  1.00  1.46           C  
ATOM   3704  C   VAL A 239      24.624  21.566 -27.290  1.00  1.22           C  
ATOM   3705  O   VAL A 239      24.219  21.762 -26.145  1.00  1.44           O  
ATOM   3706  CB  VAL A 239      22.829  20.120 -28.305  1.00  2.19           C  
ATOM   3707  CG1 VAL A 239      22.364  21.306 -29.141  1.00  2.19           C  
ATOM   3708  CG2 VAL A 239      22.579  18.824 -29.047  1.00  2.19           C  
ATOM   3709  H   VAL A 239      24.139  18.786 -26.390  1.00  1.39           H  
ATOM   3710  HA  VAL A 239      24.867  20.165 -28.905  1.00  1.75           H  
ATOM   3711  HB  VAL A 239      22.264  20.131 -27.384  1.00  2.63           H  
ATOM   3712 1HG1 VAL A 239      21.299  21.208 -29.348  1.00  2.63           H  
ATOM   3713 2HG1 VAL A 239      22.543  22.231 -28.593  1.00  2.63           H  
ATOM   3714 3HG1 VAL A 239      22.914  21.328 -30.081  1.00  2.63           H  
ATOM   3715 1HG2 VAL A 239      21.517  18.730 -29.266  1.00  2.63           H  
ATOM   3716 2HG2 VAL A 239      23.145  18.823 -29.979  1.00  2.63           H  
ATOM   3717 3HG2 VAL A 239      22.897  17.983 -28.433  1.00  2.63           H  
ATOM   3718  N   PRO A 240      25.386  22.469 -27.937  1.00  1.63           N  
ATOM   3719  CA  PRO A 240      25.696  23.816 -27.493  1.00  1.78           C  
ATOM   3720  C   PRO A 240      24.447  24.425 -26.901  1.00  1.22           C  
ATOM   3721  O   PRO A 240      23.424  24.544 -27.578  1.00  1.57           O  
ATOM   3722  CB  PRO A 240      26.119  24.528 -28.781  1.00  2.67           C  
ATOM   3723  CG  PRO A 240      26.701  23.439 -29.611  1.00  2.67           C  
ATOM   3724  CD  PRO A 240      25.825  22.253 -29.327  1.00  2.67           C  
ATOM   3725  HA  PRO A 240      26.512  23.787 -26.758  1.00  2.14           H  
ATOM   3726 1HB  PRO A 240      25.251  25.013 -29.249  1.00  3.20           H  
ATOM   3727 2HB  PRO A 240      26.845  25.323 -28.551  1.00  3.20           H  
ATOM   3728 1HG  PRO A 240      26.698  23.722 -30.673  1.00  3.20           H  
ATOM   3729 2HG  PRO A 240      27.751  23.266 -29.330  1.00  3.20           H  
ATOM   3730 1HD  PRO A 240      24.963  22.223 -30.006  1.00  3.20           H  
ATOM   3731 2HD  PRO A 240      26.439  21.348 -29.383  1.00  3.20           H  
ATOM   3732  N   ASN A 241      24.530  24.825 -25.642  1.00  1.39           N  
ATOM   3733  CA  ASN A 241      23.356  25.363 -24.998  1.00  1.11           C  
ATOM   3734  C   ASN A 241      23.257  26.845 -25.230  1.00  1.00           C  
ATOM   3735  O   ASN A 241      24.176  27.460 -25.774  1.00  1.39           O  
ATOM   3736  CB  ASN A 241      23.371  25.048 -23.519  1.00  1.67           C  
ATOM   3737  CG  ASN A 241      24.483  25.715 -22.767  1.00  1.67           C  
ATOM   3738  OD1 ASN A 241      25.410  26.297 -23.344  1.00  1.67           O  
ATOM   3739  ND2 ASN A 241      24.391  25.646 -21.463  1.00  1.67           N  
ATOM   3740  H   ASN A 241      25.396  24.729 -25.131  1.00  1.67           H  
ATOM   3741  HA  ASN A 241      22.472  24.903 -25.441  1.00  1.33           H  
ATOM   3742 1HB  ASN A 241      22.432  25.355 -23.070  1.00  2.00           H  
ATOM   3743 2HB  ASN A 241      23.458  23.970 -23.382  1.00  2.00           H  
ATOM   3744 1HD2 ASN A 241      25.089  26.070 -20.885  1.00  2.00           H  
ATOM   3745 2HD2 ASN A 241      23.608  25.172 -21.054  1.00  2.00           H  
ATOM   3746  N   ASN A 242      22.135  27.416 -24.809  1.00  0.79           N  
ATOM   3747  CA  ASN A 242      21.860  28.831 -24.985  1.00  0.97           C  
ATOM   3748  C   ASN A 242      21.931  29.196 -26.466  1.00  0.81           C  
ATOM   3749  O   ASN A 242      22.442  30.255 -26.826  1.00  1.38           O  
ATOM   3750  CB  ASN A 242      22.826  29.679 -24.174  1.00  1.46           C  
ATOM   3751  CG  ASN A 242      22.737  29.429 -22.693  1.00  1.46           C  
ATOM   3752  OD1 ASN A 242      21.652  29.261 -22.127  1.00  1.46           O  
ATOM   3753  ND2 ASN A 242      23.877  29.398 -22.048  1.00  1.46           N  
ATOM   3754  H   ASN A 242      21.435  26.839 -24.366  1.00  0.95           H  
ATOM   3755  HA  ASN A 242      20.846  29.030 -24.647  1.00  1.16           H  
ATOM   3756 1HB  ASN A 242      23.849  29.494 -24.501  1.00  1.75           H  
ATOM   3757 2HB  ASN A 242      22.616  30.731 -24.357  1.00  1.75           H  
ATOM   3758 1HD2 ASN A 242      23.891  29.235 -21.061  1.00  1.75           H  
ATOM   3759 2HD2 ASN A 242      24.733  29.537 -22.544  1.00  1.75           H  
ATOM   3760  N   ASN A 243      21.441  28.307 -27.331  1.00  0.61           N  
ATOM   3761  CA  ASN A 243      21.506  28.562 -28.757  1.00  0.74           C  
ATOM   3762  C   ASN A 243      20.387  27.826 -29.474  1.00  0.63           C  
ATOM   3763  O   ASN A 243      20.378  26.594 -29.552  1.00  1.20           O  
ATOM   3764  CB  ASN A 243      22.857  28.181 -29.294  1.00  1.11           C  
ATOM   3765  CG  ASN A 243      23.055  28.650 -30.698  1.00  1.11           C  
ATOM   3766  OD1 ASN A 243      22.502  28.136 -31.679  1.00  1.11           O  
ATOM   3767  ND2 ASN A 243      23.868  29.669 -30.799  1.00  1.11           N  
ATOM   3768  H   ASN A 243      21.026  27.451 -26.994  1.00  0.73           H  
ATOM   3769  HA  ASN A 243      21.360  29.626 -28.925  1.00  0.89           H  
ATOM   3770 1HB  ASN A 243      23.635  28.616 -28.665  1.00  1.33           H  
ATOM   3771 2HB  ASN A 243      22.974  27.098 -29.259  1.00  1.33           H  
ATOM   3772 1HD2 ASN A 243      24.099  30.053 -31.692  1.00  1.33           H  
ATOM   3773 2HD2 ASN A 243      24.289  30.052 -29.977  1.00  1.33           H  
ATOM   3774  N   GLU A 244      19.454  28.610 -29.996  1.00  0.64           N  
ATOM   3775  CA  GLU A 244      18.241  28.103 -30.608  1.00  1.18           C  
ATOM   3776  C   GLU A 244      18.496  27.315 -31.900  1.00  0.80           C  
ATOM   3777  O   GLU A 244      17.799  26.336 -32.175  1.00  0.99           O  
ATOM   3778  CB  GLU A 244      17.299  29.274 -30.887  1.00  1.77           C  
ATOM   3779  CG  GLU A 244      15.890  28.857 -31.235  1.00  1.77           C  
ATOM   3780  CD  GLU A 244      15.185  28.234 -30.058  1.00  1.77           C  
ATOM   3781  OE1 GLU A 244      15.598  28.478 -28.950  1.00  1.77           O  
ATOM   3782  OE2 GLU A 244      14.228  27.526 -30.260  1.00  1.77           O  
ATOM   3783  H   GLU A 244      19.577  29.613 -29.919  1.00  0.77           H  
ATOM   3784  HA  GLU A 244      17.759  27.432 -29.896  1.00  1.42           H  
ATOM   3785 1HB  GLU A 244      17.253  29.923 -30.012  1.00  2.12           H  
ATOM   3786 2HB  GLU A 244      17.689  29.867 -31.715  1.00  2.12           H  
ATOM   3787 1HG  GLU A 244      15.327  29.714 -31.596  1.00  2.12           H  
ATOM   3788 2HG  GLU A 244      15.956  28.136 -32.037  1.00  2.12           H  
ATOM   3789  N   LYS A 245      19.488  27.743 -32.685  1.00  1.10           N  
ATOM   3790  CA  LYS A 245      19.791  27.090 -33.956  1.00  1.20           C  
ATOM   3791  C   LYS A 245      20.566  25.800 -33.764  1.00  1.02           C  
ATOM   3792  O   LYS A 245      20.377  24.849 -34.524  1.00  1.48           O  
ATOM   3793  CB  LYS A 245      20.591  28.019 -34.862  1.00  1.80           C  
ATOM   3794  CG  LYS A 245      19.843  29.239 -35.371  1.00  1.80           C  
ATOM   3795  CD  LYS A 245      18.707  28.836 -36.296  1.00  1.80           C  
ATOM   3796  CE  LYS A 245      18.024  30.056 -36.894  1.00  1.80           C  
ATOM   3797  NZ  LYS A 245      16.873  29.679 -37.756  1.00  1.80           N  
ATOM   3798  H   LYS A 245      20.037  28.543 -32.404  1.00  1.32           H  
ATOM   3799  HA  LYS A 245      18.850  26.844 -34.449  1.00  1.44           H  
ATOM   3800 1HB  LYS A 245      21.467  28.374 -34.318  1.00  2.16           H  
ATOM   3801 2HB  LYS A 245      20.948  27.462 -35.728  1.00  2.16           H  
ATOM   3802 1HG  LYS A 245      19.436  29.795 -34.526  1.00  2.16           H  
ATOM   3803 2HG  LYS A 245      20.530  29.888 -35.913  1.00  2.16           H  
ATOM   3804 1HD  LYS A 245      19.097  28.216 -37.104  1.00  2.16           H  
ATOM   3805 2HD  LYS A 245      17.971  28.256 -35.740  1.00  2.16           H  
ATOM   3806 1HE  LYS A 245      17.668  30.697 -36.090  1.00  2.16           H  
ATOM   3807 2HE  LYS A 245      18.745  30.612 -37.493  1.00  2.16           H  
ATOM   3808 1HZ  LYS A 245      16.447  30.513 -38.134  1.00  2.16           H  
ATOM   3809 2HZ  LYS A 245      17.197  29.093 -38.512  1.00  2.16           H  
ATOM   3810 3HZ  LYS A 245      16.193  29.172 -37.208  1.00  2.16           H  
ATOM   3811  N   ALA A 246      21.417  25.752 -32.735  1.00  0.86           N  
ATOM   3812  CA  ALA A 246      22.139  24.527 -32.430  1.00  0.98           C  
ATOM   3813  C   ALA A 246      21.131  23.453 -32.066  1.00  0.59           C  
ATOM   3814  O   ALA A 246      21.241  22.311 -32.519  1.00  0.66           O  
ATOM   3815  CB  ALA A 246      23.138  24.746 -31.304  1.00  1.47           C  
ATOM   3816  H   ALA A 246      21.574  26.574 -32.163  1.00  1.03           H  
ATOM   3817  HA  ALA A 246      22.673  24.207 -33.325  1.00  1.18           H  
ATOM   3818 1HB  ALA A 246      23.668  23.816 -31.102  1.00  1.76           H  
ATOM   3819 2HB  ALA A 246      23.852  25.515 -31.597  1.00  1.76           H  
ATOM   3820 3HB  ALA A 246      22.610  25.065 -30.406  1.00  1.76           H  
ATOM   3821  N   MET A 247      20.117  23.839 -31.283  1.00  0.44           N  
ATOM   3822  CA  MET A 247      19.058  22.915 -30.920  1.00  0.60           C  
ATOM   3823  C   MET A 247      18.286  22.463 -32.144  1.00  0.86           C  
ATOM   3824  O   MET A 247      18.006  21.275 -32.283  1.00  1.28           O  
ATOM   3825  CB  MET A 247      18.089  23.552 -29.929  1.00  0.90           C  
ATOM   3826  CG  MET A 247      18.640  23.801 -28.539  1.00  0.90           C  
ATOM   3827  SD  MET A 247      17.466  24.687 -27.495  1.00  0.90           S  
ATOM   3828  CE  MET A 247      16.199  23.447 -27.221  1.00  0.90           C  
ATOM   3829  H   MET A 247      20.092  24.786 -30.914  1.00  0.53           H  
ATOM   3830  HA  MET A 247      19.507  22.034 -30.465  1.00  0.72           H  
ATOM   3831 1HB  MET A 247      17.749  24.510 -30.320  1.00  1.08           H  
ATOM   3832 2HB  MET A 247      17.210  22.915 -29.824  1.00  1.08           H  
ATOM   3833 1HG  MET A 247      18.876  22.850 -28.064  1.00  1.08           H  
ATOM   3834 2HG  MET A 247      19.556  24.387 -28.605  1.00  1.08           H  
ATOM   3835 1HE  MET A 247      15.412  23.863 -26.591  1.00  1.08           H  
ATOM   3836 2HE  MET A 247      15.774  23.143 -28.179  1.00  1.08           H  
ATOM   3837 3HE  MET A 247      16.639  22.580 -26.728  1.00  1.08           H  
ATOM   3838  N   GLN A 248      17.942  23.406 -33.026  1.00  0.86           N  
ATOM   3839  CA  GLN A 248      17.166  23.092 -34.223  1.00  1.41           C  
ATOM   3840  C   GLN A 248      17.833  22.064 -35.100  1.00  1.60           C  
ATOM   3841  O   GLN A 248      17.185  21.109 -35.533  1.00  2.74           O  
ATOM   3842  CB  GLN A 248      16.892  24.350 -35.034  1.00  2.11           C  
ATOM   3843  CG  GLN A 248      15.998  24.077 -36.225  1.00  2.11           C  
ATOM   3844  CD  GLN A 248      15.609  25.300 -37.029  1.00  2.11           C  
ATOM   3845  OE1 GLN A 248      15.830  26.450 -36.633  1.00  2.11           O  
ATOM   3846  NE2 GLN A 248      14.985  25.049 -38.169  1.00  2.11           N  
ATOM   3847  H   GLN A 248      18.186  24.374 -32.849  1.00  1.03           H  
ATOM   3848  HA  GLN A 248      16.213  22.670 -33.918  1.00  1.69           H  
ATOM   3849 1HB  GLN A 248      16.426  25.094 -34.397  1.00  2.54           H  
ATOM   3850 2HB  GLN A 248      17.831  24.766 -35.397  1.00  2.54           H  
ATOM   3851 1HG  GLN A 248      16.506  23.381 -36.892  1.00  2.54           H  
ATOM   3852 2HG  GLN A 248      15.084  23.627 -35.848  1.00  2.54           H  
ATOM   3853 1HE2 GLN A 248      14.681  25.799 -38.758  1.00  2.54           H  
ATOM   3854 2HE2 GLN A 248      14.809  24.096 -38.432  1.00  2.54           H  
ATOM   3855  N   GLN A 249      19.119  22.258 -35.366  1.00  1.18           N  
ATOM   3856  CA  GLN A 249      19.840  21.321 -36.202  1.00  1.43           C  
ATOM   3857  C   GLN A 249      19.917  19.960 -35.536  1.00  1.34           C  
ATOM   3858  O   GLN A 249      19.732  18.936 -36.197  1.00  1.89           O  
ATOM   3859  CB  GLN A 249      21.242  21.836 -36.499  1.00  2.15           C  
ATOM   3860  CG  GLN A 249      22.025  20.982 -37.486  1.00  2.15           C  
ATOM   3861  CD  GLN A 249      21.414  20.968 -38.864  1.00  2.15           C  
ATOM   3862  OE1 GLN A 249      21.228  22.020 -39.477  1.00  2.15           O  
ATOM   3863  NE2 GLN A 249      21.095  19.778 -39.361  1.00  2.15           N  
ATOM   3864  H   GLN A 249      19.596  23.070 -34.994  1.00  1.42           H  
ATOM   3865  HA  GLN A 249      19.302  21.209 -37.143  1.00  1.72           H  
ATOM   3866 1HB  GLN A 249      21.167  22.841 -36.905  1.00  2.57           H  
ATOM   3867 2HB  GLN A 249      21.814  21.900 -35.573  1.00  2.57           H  
ATOM   3868 1HG  GLN A 249      23.041  21.369 -37.564  1.00  2.57           H  
ATOM   3869 2HG  GLN A 249      22.041  19.954 -37.132  1.00  2.57           H  
ATOM   3870 1HE2 GLN A 249      20.683  19.708 -40.271  1.00  2.57           H  
ATOM   3871 2HE2 GLN A 249      21.261  18.950 -38.827  1.00  2.57           H  
ATOM   3872  N   ALA A 250      20.125  19.942 -34.218  1.00  1.05           N  
ATOM   3873  CA  ALA A 250      20.172  18.686 -33.491  1.00  1.13           C  
ATOM   3874  C   ALA A 250      18.841  17.942 -33.612  1.00  1.29           C  
ATOM   3875  O   ALA A 250      18.832  16.746 -33.900  1.00  1.79           O  
ATOM   3876  CB  ALA A 250      20.522  18.940 -32.037  1.00  1.69           C  
ATOM   3877  H   ALA A 250      20.283  20.805 -33.707  1.00  1.26           H  
ATOM   3878  HA  ALA A 250      20.947  18.063 -33.938  1.00  1.36           H  
ATOM   3879 1HB  ALA A 250      20.589  17.993 -31.507  1.00  2.03           H  
ATOM   3880 2HB  ALA A 250      21.482  19.452 -31.979  1.00  2.03           H  
ATOM   3881 3HB  ALA A 250      19.754  19.561 -31.578  1.00  2.03           H  
ATOM   3882  N   VAL A 251      17.724  18.665 -33.459  1.00  0.92           N  
ATOM   3883  CA  VAL A 251      16.387  18.080 -33.559  1.00  1.03           C  
ATOM   3884  C   VAL A 251      16.090  17.577 -34.962  1.00  1.28           C  
ATOM   3885  O   VAL A 251      15.405  16.570 -35.135  1.00  2.00           O  
ATOM   3886  CB  VAL A 251      15.302  19.066 -33.111  1.00  1.54           C  
ATOM   3887  CG1 VAL A 251      13.922  18.492 -33.416  1.00  1.54           C  
ATOM   3888  CG2 VAL A 251      15.440  19.293 -31.617  1.00  1.54           C  
ATOM   3889  H   VAL A 251      17.803  19.646 -33.229  1.00  1.10           H  
ATOM   3890  HA  VAL A 251      16.344  17.236 -32.878  1.00  1.24           H  
ATOM   3891  HB  VAL A 251      15.412  20.008 -33.649  1.00  1.85           H  
ATOM   3892 1HG1 VAL A 251      13.155  19.191 -33.085  1.00  1.85           H  
ATOM   3893 2HG1 VAL A 251      13.825  18.326 -34.489  1.00  1.85           H  
ATOM   3894 3HG1 VAL A 251      13.798  17.546 -32.889  1.00  1.85           H  
ATOM   3895 1HG2 VAL A 251      14.678  19.983 -31.277  1.00  1.85           H  
ATOM   3896 2HG2 VAL A 251      15.315  18.343 -31.098  1.00  1.85           H  
ATOM   3897 3HG2 VAL A 251      16.423  19.700 -31.394  1.00  1.85           H  
ATOM   3898  N   SER A 252      16.612  18.259 -35.983  1.00  1.38           N  
ATOM   3899  CA  SER A 252      16.406  17.795 -37.352  1.00  1.71           C  
ATOM   3900  C   SER A 252      17.137  16.464 -37.614  1.00  2.11           C  
ATOM   3901  O   SER A 252      16.861  15.797 -38.613  1.00  4.26           O  
ATOM   3902  CB  SER A 252      16.883  18.828 -38.361  1.00  2.56           C  
ATOM   3903  OG  SER A 252      18.283  18.900 -38.421  1.00  2.56           O  
ATOM   3904  H   SER A 252      17.137  19.109 -35.818  1.00  1.66           H  
ATOM   3905  HA  SER A 252      15.339  17.630 -37.502  1.00  2.05           H  
ATOM   3906 1HB  SER A 252      16.487  18.585 -39.346  1.00  3.08           H  
ATOM   3907 2HB  SER A 252      16.483  19.803 -38.084  1.00  3.08           H  
ATOM   3908  HG  SER A 252      18.610  18.907 -37.517  1.00  3.08           H  
ATOM   3909  N   ASN A 253      18.070  16.079 -36.729  1.00  2.37           N  
ATOM   3910  CA  ASN A 253      18.794  14.826 -36.859  1.00  2.94           C  
ATOM   3911  C   ASN A 253      18.146  13.724 -36.009  1.00  1.68           C  
ATOM   3912  O   ASN A 253      18.074  12.573 -36.442  1.00  1.51           O  
ATOM   3913  CB  ASN A 253      20.247  15.025 -36.474  1.00  4.41           C  
ATOM   3914  CG  ASN A 253      20.987  15.890 -37.459  1.00  4.41           C  
ATOM   3915  OD1 ASN A 253      20.672  15.909 -38.655  1.00  4.41           O  
ATOM   3916  ND2 ASN A 253      21.969  16.609 -36.979  1.00  4.41           N  
ATOM   3917  H   ASN A 253      18.283  16.643 -35.920  1.00  2.84           H  
ATOM   3918  HA  ASN A 253      18.748  14.504 -37.900  1.00  3.53           H  
ATOM   3919 1HB  ASN A 253      20.307  15.485 -35.488  1.00  5.29           H  
ATOM   3920 2HB  ASN A 253      20.744  14.057 -36.414  1.00  5.29           H  
ATOM   3921 1HD2 ASN A 253      22.498  17.203 -37.585  1.00  5.29           H  
ATOM   3922 2HD2 ASN A 253      22.189  16.565 -36.006  1.00  5.29           H  
ATOM   3923  N   GLN A 254      17.644  14.087 -34.819  1.00  1.64           N  
ATOM   3924  CA  GLN A 254      16.963  13.122 -33.945  1.00  1.72           C  
ATOM   3925  C   GLN A 254      16.338  13.827 -32.743  1.00  1.33           C  
ATOM   3926  O   GLN A 254      16.618  14.997 -32.514  1.00  1.56           O  
ATOM   3927  CB  GLN A 254      17.948  12.077 -33.435  1.00  2.58           C  
ATOM   3928  CG  GLN A 254      19.001  12.608 -32.506  1.00  2.58           C  
ATOM   3929  CD  GLN A 254      19.977  11.526 -32.128  1.00  2.58           C  
ATOM   3930  OE1 GLN A 254      20.841  11.160 -32.929  1.00  2.58           O  
ATOM   3931  NE2 GLN A 254      19.861  11.011 -30.911  1.00  2.58           N  
ATOM   3932  H   GLN A 254      17.757  15.045 -34.507  1.00  1.97           H  
ATOM   3933  HA  GLN A 254      16.181  12.632 -34.518  1.00  2.06           H  
ATOM   3934 1HB  GLN A 254      17.427  11.271 -32.926  1.00  3.10           H  
ATOM   3935 2HB  GLN A 254      18.479  11.639 -34.276  1.00  3.10           H  
ATOM   3936 1HG  GLN A 254      19.546  13.410 -33.001  1.00  3.10           H  
ATOM   3937 2HG  GLN A 254      18.525  12.977 -31.598  1.00  3.10           H  
ATOM   3938 1HE2 GLN A 254      20.518  10.317 -30.604  1.00  3.10           H  
ATOM   3939 2HE2 GLN A 254      19.146  11.340 -30.293  1.00  3.10           H  
ATOM   3940  N   PRO A 255      15.503  13.142 -31.953  1.00  1.10           N  
ATOM   3941  CA  PRO A 255      14.897  13.651 -30.728  1.00  0.94           C  
ATOM   3942  C   PRO A 255      15.975  14.026 -29.714  1.00  1.48           C  
ATOM   3943  O   PRO A 255      16.978  13.326 -29.567  1.00  5.07           O  
ATOM   3944  CB  PRO A 255      13.980  12.516 -30.285  1.00  1.41           C  
ATOM   3945  CG  PRO A 255      13.587  11.861 -31.564  1.00  1.41           C  
ATOM   3946  CD  PRO A 255      14.804  11.939 -32.445  1.00  1.41           C  
ATOM   3947  HA  PRO A 255      14.312  14.536 -30.995  1.00  1.13           H  
ATOM   3948 1HB  PRO A 255      14.511  11.841 -29.598  1.00  1.69           H  
ATOM   3949 2HB  PRO A 255      13.117  12.923 -29.740  1.00  1.69           H  
ATOM   3950 1HG  PRO A 255      13.245  10.842 -31.373  1.00  1.69           H  
ATOM   3951 2HG  PRO A 255      12.728  12.394 -31.992  1.00  1.69           H  
ATOM   3952 1HD  PRO A 255      15.432  11.049 -32.301  1.00  1.69           H  
ATOM   3953 2HD  PRO A 255      14.507  12.064 -33.494  1.00  1.69           H  
ATOM   3954  N   ILE A 256      15.768  15.163 -29.047  1.00  0.60           N  
ATOM   3955  CA  ILE A 256      16.773  15.731 -28.138  1.00  0.86           C  
ATOM   3956  C   ILE A 256      16.358  15.778 -26.673  1.00  0.37           C  
ATOM   3957  O   ILE A 256      15.249  16.185 -26.338  1.00  0.47           O  
ATOM   3958  CB  ILE A 256      17.145  17.156 -28.594  1.00  1.29           C  
ATOM   3959  CG1 ILE A 256      17.615  17.108 -30.042  1.00  1.29           C  
ATOM   3960  CG2 ILE A 256      18.232  17.750 -27.705  1.00  1.29           C  
ATOM   3961  CD1 ILE A 256      18.825  16.252 -30.246  1.00  1.29           C  
ATOM   3962  H   ILE A 256      14.887  15.641 -29.200  1.00  0.72           H  
ATOM   3963  HA  ILE A 256      17.668  15.115 -28.206  1.00  1.03           H  
ATOM   3964  HB  ILE A 256      16.262  17.791 -28.557  1.00  1.55           H  
ATOM   3965 1HG1 ILE A 256      16.810  16.724 -30.666  1.00  1.55           H  
ATOM   3966 2HG1 ILE A 256      17.854  18.119 -30.373  1.00  1.55           H  
ATOM   3967 1HG2 ILE A 256      18.475  18.754 -28.053  1.00  1.55           H  
ATOM   3968 2HG2 ILE A 256      17.878  17.802 -26.677  1.00  1.55           H  
ATOM   3969 3HG2 ILE A 256      19.124  17.125 -27.751  1.00  1.55           H  
ATOM   3970 1HD1 ILE A 256      19.111  16.261 -31.297  1.00  1.55           H  
ATOM   3971 2HD1 ILE A 256      19.638  16.648 -29.642  1.00  1.55           H  
ATOM   3972 3HD1 ILE A 256      18.609  15.231 -29.942  1.00  1.55           H  
ATOM   3973  N   ALA A 257      17.249  15.359 -25.781  1.00  0.30           N  
ATOM   3974  CA  ALA A 257      16.926  15.441 -24.366  1.00  0.27           C  
ATOM   3975  C   ALA A 257      17.215  16.853 -23.884  1.00  0.24           C  
ATOM   3976  O   ALA A 257      18.325  17.355 -24.052  1.00  1.24           O  
ATOM   3977  CB  ALA A 257      17.718  14.421 -23.565  1.00  0.41           C  
ATOM   3978  H   ALA A 257      18.166  15.032 -26.063  1.00  0.36           H  
ATOM   3979  HA  ALA A 257      15.862  15.246 -24.240  1.00  0.32           H  
ATOM   3980 1HB  ALA A 257      17.453  14.500 -22.511  1.00  0.49           H  
ATOM   3981 2HB  ALA A 257      17.483  13.420 -23.923  1.00  0.49           H  
ATOM   3982 3HB  ALA A 257      18.783  14.610 -23.686  1.00  0.49           H  
ATOM   3983  N   ILE A 258      16.207  17.505 -23.308  1.00  0.80           N  
ATOM   3984  CA  ILE A 258      16.368  18.868 -22.804  1.00  0.79           C  
ATOM   3985  C   ILE A 258      15.806  18.981 -21.404  1.00  0.88           C  
ATOM   3986  O   ILE A 258      15.098  18.096 -20.929  1.00  2.32           O  
ATOM   3987  CB  ILE A 258      15.660  19.933 -23.653  1.00  1.19           C  
ATOM   3988  CG1 ILE A 258      14.165  19.689 -23.600  1.00  1.19           C  
ATOM   3989  CG2 ILE A 258      16.160  19.905 -25.087  1.00  1.19           C  
ATOM   3990  CD1 ILE A 258      13.346  20.821 -24.147  1.00  1.19           C  
ATOM   3991  H   ILE A 258      15.317  17.038 -23.205  1.00  0.96           H  
ATOM   3992  HA  ILE A 258      17.428  19.104 -22.768  1.00  0.95           H  
ATOM   3993  HB  ILE A 258      15.848  20.919 -23.229  1.00  1.42           H  
ATOM   3994 1HG1 ILE A 258      13.933  18.787 -24.166  1.00  1.42           H  
ATOM   3995 2HG1 ILE A 258      13.877  19.530 -22.563  1.00  1.42           H  
ATOM   3996 1HG2 ILE A 258      15.647  20.673 -25.666  1.00  1.42           H  
ATOM   3997 2HG2 ILE A 258      17.228  20.095 -25.097  1.00  1.42           H  
ATOM   3998 3HG2 ILE A 258      15.960  18.927 -25.526  1.00  1.42           H  
ATOM   3999 1HD1 ILE A 258      12.289  20.573 -24.071  1.00  1.42           H  
ATOM   4000 2HD1 ILE A 258      13.552  21.718 -23.565  1.00  1.42           H  
ATOM   4001 3HD1 ILE A 258      13.607  20.996 -25.188  1.00  1.42           H  
ATOM   4002  N   VAL A 259      16.098  20.091 -20.749  1.00  0.48           N  
ATOM   4003  CA  VAL A 259      15.598  20.305 -19.406  1.00  0.69           C  
ATOM   4004  C   VAL A 259      14.553  21.416 -19.353  1.00  0.97           C  
ATOM   4005  O   VAL A 259      14.634  22.388 -20.101  1.00  3.68           O  
ATOM   4006  CB  VAL A 259      16.776  20.665 -18.502  1.00  1.03           C  
ATOM   4007  CG1 VAL A 259      17.745  19.506 -18.435  1.00  1.03           C  
ATOM   4008  CG2 VAL A 259      17.475  21.886 -19.080  1.00  1.03           C  
ATOM   4009  H   VAL A 259      16.683  20.791 -21.184  1.00  0.58           H  
ATOM   4010  HA  VAL A 259      15.147  19.379 -19.053  1.00  0.83           H  
ATOM   4011  HB  VAL A 259      16.418  20.873 -17.495  1.00  1.24           H  
ATOM   4012 1HG1 VAL A 259      18.581  19.780 -17.796  1.00  1.24           H  
ATOM   4013 2HG1 VAL A 259      17.239  18.636 -18.025  1.00  1.24           H  
ATOM   4014 3HG1 VAL A 259      18.113  19.278 -19.436  1.00  1.24           H  
ATOM   4015 1HG2 VAL A 259      18.319  22.158 -18.445  1.00  1.24           H  
ATOM   4016 2HG2 VAL A 259      17.835  21.655 -20.082  1.00  1.24           H  
ATOM   4017 3HG2 VAL A 259      16.775  22.718 -19.132  1.00  1.24           H  
ATOM   4018  N   LEU A 260      13.577  21.265 -18.454  1.00  0.61           N  
ATOM   4019  CA  LEU A 260      12.529  22.269 -18.266  1.00  1.14           C  
ATOM   4020  C   LEU A 260      12.139  22.493 -16.799  1.00  0.68           C  
ATOM   4021  O   LEU A 260      12.274  21.602 -15.959  1.00  1.00           O  
ATOM   4022  CB  LEU A 260      11.248  21.911 -19.040  1.00  1.71           C  
ATOM   4023  CG  LEU A 260      11.302  21.891 -20.572  1.00  1.71           C  
ATOM   4024  CD1 LEU A 260       9.983  21.330 -21.079  1.00  1.71           C  
ATOM   4025  CD2 LEU A 260      11.532  23.297 -21.109  1.00  1.71           C  
ATOM   4026  H   LEU A 260      13.570  20.428 -17.885  1.00  0.73           H  
ATOM   4027  HA  LEU A 260      12.902  23.207 -18.664  1.00  1.37           H  
ATOM   4028 1HB  LEU A 260      10.948  20.914 -18.738  1.00  2.05           H  
ATOM   4029 2HB  LEU A 260      10.461  22.606 -18.749  1.00  2.05           H  
ATOM   4030  HG  LEU A 260      12.105  21.235 -20.906  1.00  2.05           H  
ATOM   4031 1HD1 LEU A 260       9.999  21.296 -22.164  1.00  2.05           H  
ATOM   4032 2HD1 LEU A 260       9.839  20.324 -20.685  1.00  2.05           H  
ATOM   4033 3HD1 LEU A 260       9.166  21.970 -20.749  1.00  2.05           H  
ATOM   4034 1HD2 LEU A 260      11.560  23.270 -22.199  1.00  2.05           H  
ATOM   4035 2HD2 LEU A 260      10.721  23.945 -20.783  1.00  2.05           H  
ATOM   4036 3HD2 LEU A 260      12.479  23.681 -20.731  1.00  2.05           H  
ATOM   4037  N   GLU A 261      11.622  23.693 -16.527  1.00  0.57           N  
ATOM   4038  CA  GLU A 261      11.040  24.099 -15.240  1.00  0.47           C  
ATOM   4039  C   GLU A 261       9.543  23.761 -15.141  1.00  0.49           C  
ATOM   4040  O   GLU A 261       8.721  24.414 -15.786  1.00  0.76           O  
ATOM   4041  CB  GLU A 261      11.189  25.618 -15.032  1.00  0.70           C  
ATOM   4042  CG  GLU A 261      10.589  26.133 -13.719  1.00  0.70           C  
ATOM   4043  CD  GLU A 261      10.661  27.631 -13.560  1.00  0.70           C  
ATOM   4044  OE1 GLU A 261      11.723  28.160 -13.324  1.00  0.70           O  
ATOM   4045  OE2 GLU A 261       9.634  28.261 -13.682  1.00  0.70           O  
ATOM   4046  H   GLU A 261      11.635  24.370 -17.274  1.00  0.68           H  
ATOM   4047  HA  GLU A 261      11.564  23.573 -14.442  1.00  0.56           H  
ATOM   4048 1HB  GLU A 261      12.245  25.887 -15.052  1.00  0.85           H  
ATOM   4049 2HB  GLU A 261      10.702  26.147 -15.850  1.00  0.85           H  
ATOM   4050 1HG  GLU A 261       9.542  25.836 -13.685  1.00  0.85           H  
ATOM   4051 2HG  GLU A 261      11.091  25.657 -12.880  1.00  0.85           H  
ATOM   4052  N   SER A 262       9.182  22.774 -14.314  1.00  0.45           N  
ATOM   4053  CA  SER A 262       7.772  22.435 -14.107  1.00  0.66           C  
ATOM   4054  C   SER A 262       7.119  23.166 -12.944  1.00  1.20           C  
ATOM   4055  O   SER A 262       5.928  22.997 -12.700  1.00  2.88           O  
ATOM   4056  CB  SER A 262       7.593  20.951 -13.851  1.00  0.99           C  
ATOM   4057  OG  SER A 262       8.243  20.567 -12.676  1.00  0.99           O  
ATOM   4058  H   SER A 262       9.887  22.238 -13.821  1.00  0.54           H  
ATOM   4059  HA  SER A 262       7.240  22.705 -15.011  1.00  0.79           H  
ATOM   4060 1HB  SER A 262       6.529  20.737 -13.756  1.00  1.19           H  
ATOM   4061 2HB  SER A 262       7.956  20.369 -14.682  1.00  1.19           H  
ATOM   4062  HG  SER A 262       9.181  20.723 -12.841  1.00  1.19           H  
ATOM   4063  N   LYS A 263       7.899  23.948 -12.208  1.00  1.89           N  
ATOM   4064  CA  LYS A 263       7.405  24.623 -11.014  1.00  3.36           C  
ATOM   4065  C   LYS A 263       6.300  25.666 -11.271  1.00  2.24           C  
ATOM   4066  O   LYS A 263       5.454  25.887 -10.404  1.00  3.68           O  
ATOM   4067  CB  LYS A 263       8.560  25.260 -10.256  1.00  5.04           C  
ATOM   4068  CG  LYS A 263       8.134  25.803  -8.903  1.00  5.04           C  
ATOM   4069  CD  LYS A 263       9.318  26.195  -8.043  1.00  5.04           C  
ATOM   4070  CE  LYS A 263       8.848  26.668  -6.678  1.00  5.04           C  
ATOM   4071  NZ  LYS A 263       8.190  25.568  -5.909  1.00  5.04           N  
ATOM   4072  H   LYS A 263       8.871  24.063 -12.461  1.00  2.27           H  
ATOM   4073  HA  LYS A 263       6.974  23.856 -10.367  1.00  4.03           H  
ATOM   4074 1HB  LYS A 263       9.348  24.523 -10.096  1.00  6.05           H  
ATOM   4075 2HB  LYS A 263       8.982  26.078 -10.839  1.00  6.05           H  
ATOM   4076 1HG  LYS A 263       7.503  26.681  -9.050  1.00  6.05           H  
ATOM   4077 2HG  LYS A 263       7.553  25.049  -8.380  1.00  6.05           H  
ATOM   4078 1HD  LYS A 263       9.977  25.335  -7.916  1.00  6.05           H  
ATOM   4079 2HD  LYS A 263       9.878  26.995  -8.528  1.00  6.05           H  
ATOM   4080 1HE  LYS A 263       9.703  27.033  -6.110  1.00  6.05           H  
ATOM   4081 2HE  LYS A 263       8.137  27.484  -6.805  1.00  6.05           H  
ATOM   4082 1HZ  LYS A 263       7.891  25.912  -5.009  1.00  6.05           H  
ATOM   4083 2HZ  LYS A 263       7.386  25.200  -6.410  1.00  6.05           H  
ATOM   4084 3HZ  LYS A 263       8.829  24.792  -5.775  1.00  6.05           H  
ATOM   4085  N   GLY A 264       6.317  26.326 -12.429  1.00  1.38           N  
ATOM   4086  CA  GLY A 264       5.295  27.335 -12.730  1.00  0.89           C  
ATOM   4087  C   GLY A 264       3.886  26.734 -12.847  1.00  0.62           C  
ATOM   4088  O   GLY A 264       3.721  25.619 -13.343  1.00  1.70           O  
ATOM   4089  H   GLY A 264       7.034  26.126 -13.112  1.00  1.66           H  
ATOM   4090 1HA  GLY A 264       5.303  28.096 -11.948  1.00  1.07           H  
ATOM   4091 2HA  GLY A 264       5.554  27.839 -13.661  1.00  1.07           H  
ATOM   4092  N   TYR A 265       2.887  27.497 -12.386  1.00  0.60           N  
ATOM   4093  CA  TYR A 265       1.477  27.086 -12.393  1.00  1.19           C  
ATOM   4094  C   TYR A 265       0.990  26.796 -13.804  1.00  0.42           C  
ATOM   4095  O   TYR A 265       0.366  25.765 -14.055  1.00  0.76           O  
ATOM   4096  CB  TYR A 265       0.582  28.173 -11.784  1.00  1.78           C  
ATOM   4097  CG  TYR A 265      -0.882  27.775 -11.715  1.00  1.78           C  
ATOM   4098  CD1 TYR A 265      -1.355  27.154 -10.574  1.00  1.78           C  
ATOM   4099  CD2 TYR A 265      -1.740  27.998 -12.785  1.00  1.78           C  
ATOM   4100  CE1 TYR A 265      -2.672  26.757 -10.491  1.00  1.78           C  
ATOM   4101  CE2 TYR A 265      -3.062  27.593 -12.704  1.00  1.78           C  
ATOM   4102  CZ  TYR A 265      -3.523  26.971 -11.564  1.00  1.78           C  
ATOM   4103  OH  TYR A 265      -4.823  26.547 -11.485  1.00  1.78           O  
ATOM   4104  H   TYR A 265       3.118  28.403 -12.001  1.00  0.72           H  
ATOM   4105  HA  TYR A 265       1.379  26.171 -11.809  1.00  1.43           H  
ATOM   4106 1HB  TYR A 265       0.921  28.399 -10.772  1.00  2.14           H  
ATOM   4107 2HB  TYR A 265       0.661  29.088 -12.370  1.00  2.14           H  
ATOM   4108  HD1 TYR A 265      -0.680  26.975  -9.739  1.00  2.14           H  
ATOM   4109  HD2 TYR A 265      -1.371  28.482 -13.689  1.00  2.14           H  
ATOM   4110  HE1 TYR A 265      -3.035  26.262  -9.589  1.00  2.14           H  
ATOM   4111  HE2 TYR A 265      -3.738  27.758 -13.542  1.00  2.14           H  
ATOM   4112  HH  TYR A 265      -4.949  26.063 -10.664  1.00  2.14           H  
ATOM   4113  N   GLY A 266       1.277  27.721 -14.721  1.00  0.66           N  
ATOM   4114  CA  GLY A 266       0.870  27.588 -16.112  1.00  0.62           C  
ATOM   4115  C   GLY A 266       1.374  26.282 -16.697  1.00  0.71           C  
ATOM   4116  O   GLY A 266       0.669  25.618 -17.455  1.00  3.41           O  
ATOM   4117  H   GLY A 266       1.790  28.545 -14.443  1.00  0.79           H  
ATOM   4118 1HA  GLY A 266      -0.214  27.626 -16.176  1.00  0.74           H  
ATOM   4119 2HA  GLY A 266       1.258  28.427 -16.689  1.00  0.74           H  
ATOM   4120  N   PHE A 267       2.601  25.915 -16.354  1.00  0.45           N  
ATOM   4121  CA  PHE A 267       3.143  24.654 -16.803  1.00  0.46           C  
ATOM   4122  C   PHE A 267       2.338  23.496 -16.203  1.00  0.51           C  
ATOM   4123  O   PHE A 267       1.850  22.635 -16.926  1.00  0.71           O  
ATOM   4124  CB  PHE A 267       4.598  24.504 -16.379  1.00  0.69           C  
ATOM   4125  CG  PHE A 267       5.215  23.233 -16.868  1.00  0.69           C  
ATOM   4126  CD1 PHE A 267       5.982  23.220 -18.022  1.00  0.69           C  
ATOM   4127  CD2 PHE A 267       5.006  22.042 -16.196  1.00  0.69           C  
ATOM   4128  CE1 PHE A 267       6.543  22.046 -18.483  1.00  0.69           C  
ATOM   4129  CE2 PHE A 267       5.560  20.871 -16.656  1.00  0.69           C  
ATOM   4130  CZ  PHE A 267       6.332  20.872 -17.800  1.00  0.69           C  
ATOM   4131  H   PHE A 267       3.155  26.508 -15.753  1.00  0.54           H  
ATOM   4132  HA  PHE A 267       3.075  24.605 -17.891  1.00  0.55           H  
ATOM   4133 1HB  PHE A 267       5.181  25.339 -16.766  1.00  0.83           H  
ATOM   4134 2HB  PHE A 267       4.674  24.523 -15.295  1.00  0.83           H  
ATOM   4135  HD1 PHE A 267       6.143  24.153 -18.562  1.00  0.83           H  
ATOM   4136  HD2 PHE A 267       4.397  22.037 -15.292  1.00  0.83           H  
ATOM   4137  HE1 PHE A 267       7.148  22.049 -19.389  1.00  0.83           H  
ATOM   4138  HE2 PHE A 267       5.385  19.948 -16.110  1.00  0.83           H  
ATOM   4139  HZ  PHE A 267       6.771  19.944 -18.163  1.00  0.83           H  
ATOM   4140  N   LYS A 268       2.177  23.495 -14.876  1.00  0.46           N  
ATOM   4141  CA  LYS A 268       1.519  22.391 -14.164  1.00  1.11           C  
ATOM   4142  C   LYS A 268       0.104  22.065 -14.666  1.00  1.27           C  
ATOM   4143  O   LYS A 268      -0.265  20.889 -14.770  1.00  2.45           O  
ATOM   4144  CB  LYS A 268       1.465  22.715 -12.661  1.00  1.67           C  
ATOM   4145  CG  LYS A 268       2.814  22.664 -11.950  1.00  1.67           C  
ATOM   4146  CD  LYS A 268       2.710  23.052 -10.472  1.00  1.67           C  
ATOM   4147  CE  LYS A 268       4.075  22.976  -9.781  1.00  1.67           C  
ATOM   4148  NZ  LYS A 268       4.041  23.490  -8.377  1.00  1.67           N  
ATOM   4149  H   LYS A 268       2.568  24.257 -14.332  1.00  0.55           H  
ATOM   4150  HA  LYS A 268       2.128  21.497 -14.300  1.00  1.33           H  
ATOM   4151 1HB  LYS A 268       1.058  23.716 -12.521  1.00  2.00           H  
ATOM   4152 2HB  LYS A 268       0.796  22.016 -12.160  1.00  2.00           H  
ATOM   4153 1HG  LYS A 268       3.226  21.661 -12.029  1.00  2.00           H  
ATOM   4154 2HG  LYS A 268       3.498  23.351 -12.441  1.00  2.00           H  
ATOM   4155 1HD  LYS A 268       2.327  24.070 -10.390  1.00  2.00           H  
ATOM   4156 2HD  LYS A 268       2.018  22.380  -9.966  1.00  2.00           H  
ATOM   4157 1HE  LYS A 268       4.407  21.944  -9.764  1.00  2.00           H  
ATOM   4158 2HE  LYS A 268       4.789  23.554 -10.354  1.00  2.00           H  
ATOM   4159 1HZ  LYS A 268       4.966  23.417  -7.950  1.00  2.00           H  
ATOM   4160 2HZ  LYS A 268       3.751  24.458  -8.383  1.00  2.00           H  
ATOM   4161 3HZ  LYS A 268       3.384  22.943  -7.837  1.00  2.00           H  
ATOM   4162  N   TYR A 269      -0.671  23.090 -15.015  1.00  0.85           N  
ATOM   4163  CA  TYR A 269      -2.039  22.870 -15.480  1.00  1.09           C  
ATOM   4164  C   TYR A 269      -2.191  23.054 -16.994  1.00  0.68           C  
ATOM   4165  O   TYR A 269      -3.299  23.262 -17.501  1.00  1.52           O  
ATOM   4166  CB  TYR A 269      -2.968  23.767 -14.679  1.00  1.64           C  
ATOM   4167  CG  TYR A 269      -2.880  23.366 -13.224  1.00  1.64           C  
ATOM   4168  CD1 TYR A 269      -1.931  23.972 -12.433  1.00  1.64           C  
ATOM   4169  CD2 TYR A 269      -3.704  22.383 -12.684  1.00  1.64           C  
ATOM   4170  CE1 TYR A 269      -1.783  23.613 -11.118  1.00  1.64           C  
ATOM   4171  CE2 TYR A 269      -3.561  22.024 -11.350  1.00  1.64           C  
ATOM   4172  CZ  TYR A 269      -2.597  22.641 -10.569  1.00  1.64           C  
ATOM   4173  OH  TYR A 269      -2.428  22.308  -9.244  1.00  1.64           O  
ATOM   4174  H   TYR A 269      -0.321  24.037 -14.912  1.00  1.02           H  
ATOM   4175  HA  TYR A 269      -2.308  21.845 -15.249  1.00  1.31           H  
ATOM   4176 1HB  TYR A 269      -2.676  24.813 -14.777  1.00  1.96           H  
ATOM   4177 2HB  TYR A 269      -3.998  23.657 -15.016  1.00  1.96           H  
ATOM   4178  HD1 TYR A 269      -1.286  24.735 -12.854  1.00  1.96           H  
ATOM   4179  HD2 TYR A 269      -4.454  21.894 -13.305  1.00  1.96           H  
ATOM   4180  HE1 TYR A 269      -1.022  24.100 -10.511  1.00  1.96           H  
ATOM   4181  HE2 TYR A 269      -4.202  21.255 -10.918  1.00  1.96           H  
ATOM   4182  HH  TYR A 269      -1.911  22.999  -8.805  1.00  1.96           H  
ATOM   4183  N   TYR A 270      -1.070  22.944 -17.714  1.00  0.44           N  
ATOM   4184  CA  TYR A 270      -1.025  23.057 -19.167  1.00  0.79           C  
ATOM   4185  C   TYR A 270      -1.947  22.073 -19.866  1.00  0.77           C  
ATOM   4186  O   TYR A 270      -1.700  20.859 -19.851  1.00  1.35           O  
ATOM   4187  CB  TYR A 270       0.412  22.856 -19.660  1.00  1.19           C  
ATOM   4188  CG  TYR A 270       0.579  22.872 -21.164  1.00  1.19           C  
ATOM   4189  CD1 TYR A 270       0.597  24.060 -21.887  1.00  1.19           C  
ATOM   4190  CD2 TYR A 270       0.709  21.662 -21.821  1.00  1.19           C  
ATOM   4191  CE1 TYR A 270       0.749  24.022 -23.265  1.00  1.19           C  
ATOM   4192  CE2 TYR A 270       0.854  21.622 -23.189  1.00  1.19           C  
ATOM   4193  CZ  TYR A 270       0.876  22.792 -23.913  1.00  1.19           C  
ATOM   4194  OH  TYR A 270       1.018  22.735 -25.281  1.00  1.19           O  
ATOM   4195  H   TYR A 270      -0.187  22.770 -17.248  1.00  0.53           H  
ATOM   4196  HA  TYR A 270      -1.355  24.062 -19.440  1.00  0.95           H  
ATOM   4197 1HB  TYR A 270       1.047  23.638 -19.242  1.00  1.42           H  
ATOM   4198 2HB  TYR A 270       0.784  21.904 -19.290  1.00  1.42           H  
ATOM   4199  HD1 TYR A 270       0.494  25.015 -21.373  1.00  1.42           H  
ATOM   4200  HD2 TYR A 270       0.693  20.734 -21.249  1.00  1.42           H  
ATOM   4201  HE1 TYR A 270       0.765  24.948 -23.839  1.00  1.42           H  
ATOM   4202  HE2 TYR A 270       0.952  20.664 -23.698  1.00  1.42           H  
ATOM   4203  HH  TYR A 270       0.774  23.581 -25.669  1.00  1.42           H  
ATOM   4204  N   SER A 271      -3.014  22.604 -20.461  1.00  0.50           N  
ATOM   4205  CA  SER A 271      -3.959  21.814 -21.229  1.00  0.47           C  
ATOM   4206  C   SER A 271      -3.486  21.689 -22.662  1.00  0.30           C  
ATOM   4207  O   SER A 271      -3.430  20.595 -23.213  1.00  1.14           O  
ATOM   4208  CB  SER A 271      -5.333  22.429 -21.193  1.00  0.70           C  
ATOM   4209  OG  SER A 271      -6.236  21.677 -21.956  1.00  0.70           O  
ATOM   4210  H   SER A 271      -3.167  23.607 -20.421  1.00  0.60           H  
ATOM   4211  HA  SER A 271      -4.011  20.814 -20.795  1.00  0.56           H  
ATOM   4212 1HB  SER A 271      -5.671  22.475 -20.163  1.00  0.85           H  
ATOM   4213 2HB  SER A 271      -5.290  23.445 -21.570  1.00  0.85           H  
ATOM   4214  HG  SER A 271      -5.857  21.628 -22.838  1.00  0.85           H  
ATOM   4215  N   GLY A 272      -3.165  22.818 -23.280  1.00  0.41           N  
ATOM   4216  CA  GLY A 272      -2.692  22.781 -24.657  1.00  0.29           C  
ATOM   4217  C   GLY A 272      -2.371  24.166 -25.182  1.00  0.31           C  
ATOM   4218  O   GLY A 272      -2.450  25.149 -24.448  1.00  0.76           O  
ATOM   4219  H   GLY A 272      -3.249  23.703 -22.788  1.00  0.49           H  
ATOM   4220 1HA  GLY A 272      -1.807  22.148 -24.720  1.00  0.35           H  
ATOM   4221 2HA  GLY A 272      -3.453  22.321 -25.287  1.00  0.35           H  
ATOM   4222  N   GLY A 273      -2.005  24.242 -26.458  1.00  0.55           N  
ATOM   4223  CA  GLY A 273      -1.673  25.523 -27.077  1.00  0.66           C  
ATOM   4224  C   GLY A 273      -0.179  25.843 -26.993  1.00  0.52           C  
ATOM   4225  O   GLY A 273       0.624  25.005 -26.591  1.00  1.51           O  
ATOM   4226  H   GLY A 273      -1.966  23.389 -27.013  1.00  0.66           H  
ATOM   4227 1HA  GLY A 273      -1.980  25.504 -28.123  1.00  0.79           H  
ATOM   4228 2HA  GLY A 273      -2.246  26.311 -26.600  1.00  0.79           H  
ATOM   4229  N   LEU A 274       0.189  27.062 -27.383  1.00  0.90           N  
ATOM   4230  CA  LEU A 274       1.593  27.491 -27.419  1.00  0.78           C  
ATOM   4231  C   LEU A 274       2.046  28.131 -26.127  1.00  0.37           C  
ATOM   4232  O   LEU A 274       1.677  29.271 -25.840  1.00  0.45           O  
ATOM   4233  CB  LEU A 274       1.779  28.499 -28.544  1.00  1.17           C  
ATOM   4234  CG  LEU A 274       3.177  29.086 -28.669  1.00  1.17           C  
ATOM   4235  CD1 LEU A 274       4.144  27.975 -28.967  1.00  1.17           C  
ATOM   4236  CD2 LEU A 274       3.182  30.125 -29.768  1.00  1.17           C  
ATOM   4237  H   LEU A 274      -0.527  27.726 -27.652  1.00  1.08           H  
ATOM   4238  HA  LEU A 274       2.215  26.616 -27.606  1.00  0.94           H  
ATOM   4239 1HB  LEU A 274       1.539  28.014 -29.489  1.00  1.40           H  
ATOM   4240 2HB  LEU A 274       1.082  29.323 -28.397  1.00  1.40           H  
ATOM   4241  HG  LEU A 274       3.471  29.552 -27.729  1.00  1.40           H  
ATOM   4242 1HD1 LEU A 274       5.146  28.383 -29.064  1.00  1.40           H  
ATOM   4243 2HD1 LEU A 274       4.122  27.246 -28.158  1.00  1.40           H  
ATOM   4244 3HD1 LEU A 274       3.854  27.496 -29.900  1.00  1.40           H  
ATOM   4245 1HD2 LEU A 274       4.181  30.545 -29.860  1.00  1.40           H  
ATOM   4246 2HD2 LEU A 274       2.894  29.660 -30.711  1.00  1.40           H  
ATOM   4247 3HD2 LEU A 274       2.475  30.918 -29.523  1.00  1.40           H  
ATOM   4248  N   PHE A 275       2.844  27.416 -25.339  1.00  0.33           N  
ATOM   4249  CA  PHE A 275       3.244  27.941 -24.044  1.00  0.63           C  
ATOM   4250  C   PHE A 275       4.218  29.104 -24.176  1.00  0.51           C  
ATOM   4251  O   PHE A 275       5.257  28.992 -24.825  1.00  1.07           O  
ATOM   4252  CB  PHE A 275       3.844  26.838 -23.182  1.00  0.95           C  
ATOM   4253  CG  PHE A 275       4.108  27.270 -21.773  1.00  0.95           C  
ATOM   4254  CD1 PHE A 275       3.054  27.385 -20.880  1.00  0.95           C  
ATOM   4255  CD2 PHE A 275       5.386  27.561 -21.330  1.00  0.95           C  
ATOM   4256  CE1 PHE A 275       3.267  27.781 -19.577  1.00  0.95           C  
ATOM   4257  CE2 PHE A 275       5.601  27.960 -20.026  1.00  0.95           C  
ATOM   4258  CZ  PHE A 275       4.542  28.069 -19.147  1.00  0.95           C  
ATOM   4259  H   PHE A 275       3.156  26.495 -25.617  1.00  0.40           H  
ATOM   4260  HA  PHE A 275       2.354  28.305 -23.539  1.00  0.76           H  
ATOM   4261 1HB  PHE A 275       3.168  25.984 -23.158  1.00  1.13           H  
ATOM   4262 2HB  PHE A 275       4.783  26.501 -23.619  1.00  1.13           H  
ATOM   4263  HD1 PHE A 275       2.044  27.156 -21.221  1.00  1.13           H  
ATOM   4264  HD2 PHE A 275       6.224  27.476 -22.021  1.00  1.13           H  
ATOM   4265  HE1 PHE A 275       2.427  27.868 -18.890  1.00  1.13           H  
ATOM   4266  HE2 PHE A 275       6.608  28.195 -19.689  1.00  1.13           H  
ATOM   4267  HZ  PHE A 275       4.715  28.384 -18.119  1.00  1.13           H  
ATOM   4268  N   THR A 276       3.874  30.233 -23.553  1.00  0.31           N  
ATOM   4269  CA  THR A 276       4.707  31.434 -23.591  1.00  0.67           C  
ATOM   4270  C   THR A 276       5.016  31.969 -22.192  1.00  0.66           C  
ATOM   4271  O   THR A 276       5.410  33.126 -22.042  1.00  2.28           O  
ATOM   4272  CB  THR A 276       4.036  32.554 -24.407  1.00  1.01           C  
ATOM   4273  OG1 THR A 276       2.772  32.886 -23.819  1.00  1.01           O  
ATOM   4274  CG2 THR A 276       3.815  32.104 -25.841  1.00  1.01           C  
ATOM   4275  H   THR A 276       3.005  30.259 -23.041  1.00  0.37           H  
ATOM   4276  HA  THR A 276       5.650  31.185 -24.074  1.00  0.80           H  
ATOM   4277  HB  THR A 276       4.673  33.437 -24.402  1.00  1.21           H  
ATOM   4278  HG1 THR A 276       2.343  33.559 -24.353  1.00  1.21           H  
ATOM   4279 1HG2 THR A 276       3.340  32.906 -26.406  1.00  1.21           H  
ATOM   4280 2HG2 THR A 276       4.766  31.853 -26.297  1.00  1.21           H  
ATOM   4281 3HG2 THR A 276       3.172  31.228 -25.850  1.00  1.21           H  
ATOM   4282  N   GLY A 277       4.831  31.133 -21.175  1.00  1.34           N  
ATOM   4283  CA  GLY A 277       5.052  31.545 -19.793  1.00  1.28           C  
ATOM   4284  C   GLY A 277       3.700  31.736 -19.110  1.00  0.99           C  
ATOM   4285  O   GLY A 277       2.908  32.447 -19.733  1.00  1.66           O  
ATOM   4286  H   GLY A 277       4.521  30.191 -21.357  1.00  1.61           H  
ATOM   4287 1HA  GLY A 277       5.640  30.793 -19.268  1.00  1.54           H  
ATOM   4288 2HA  GLY A 277       5.618  32.473 -19.786  1.00  1.54           H  
ATOM   4289  N   GLN A 278       3.757  31.875 -17.781  1.00  1.11           N  
ATOM   4290  CA  GLN A 278       4.881  32.545 -17.135  1.00  0.88           C  
ATOM   4291  C   GLN A 278       5.742  31.530 -16.417  1.00  0.71           C  
ATOM   4292  O   GLN A 278       5.241  30.520 -15.921  1.00  1.43           O  
ATOM   4293  CB  GLN A 278       4.387  33.613 -16.161  1.00  1.32           C  
ATOM   4294  CG  GLN A 278       3.566  34.695 -16.831  1.00  1.32           C  
ATOM   4295  CD  GLN A 278       4.402  35.518 -17.793  1.00  1.32           C  
ATOM   4296  OE1 GLN A 278       5.408  36.118 -17.407  1.00  1.32           O  
ATOM   4297  NE2 GLN A 278       3.996  35.539 -19.057  1.00  1.32           N  
ATOM   4298  H   GLN A 278       3.557  31.008 -17.301  1.00  1.33           H  
ATOM   4299  HA  GLN A 278       5.491  33.035 -17.889  1.00  1.06           H  
ATOM   4300 1HB  GLN A 278       3.775  33.151 -15.387  1.00  1.58           H  
ATOM   4301 2HB  GLN A 278       5.239  34.085 -15.671  1.00  1.58           H  
ATOM   4302 1HG  GLN A 278       2.755  34.230 -17.390  1.00  1.58           H  
ATOM   4303 2HG  GLN A 278       3.163  35.360 -16.067  1.00  1.58           H  
ATOM   4304 1HE2 GLN A 278       4.512  36.058 -19.739  1.00  1.58           H  
ATOM   4305 2HE2 GLN A 278       3.180  35.028 -19.329  1.00  1.58           H  
ATOM   4306  N   CYS A 279       7.037  31.801 -16.360  1.00  0.36           N  
ATOM   4307  CA  CYS A 279       7.970  30.884 -15.727  1.00  0.43           C  
ATOM   4308  C   CYS A 279       9.364  31.475 -15.617  1.00  0.47           C  
ATOM   4309  O   CYS A 279       9.679  32.477 -16.263  1.00  0.87           O  
ATOM   4310  CB  CYS A 279       8.064  29.604 -16.530  1.00  0.65           C  
ATOM   4311  SG  CYS A 279       8.694  29.914 -18.179  1.00  0.65           S  
ATOM   4312  H   CYS A 279       7.384  32.655 -16.775  1.00  0.43           H  
ATOM   4313  HA  CYS A 279       7.606  30.653 -14.725  1.00  0.52           H  
ATOM   4314 1HB  CYS A 279       8.736  28.904 -16.034  1.00  0.77           H  
ATOM   4315 2HB  CYS A 279       7.090  29.125 -16.615  1.00  0.77           H  
ATOM   4316  HG  CYS A 279       9.842  30.453 -17.778  1.00  0.77           H  
ATOM   4317  N   GLY A 280      10.199  30.838 -14.810  1.00  0.55           N  
ATOM   4318  CA  GLY A 280      11.590  31.235 -14.663  1.00  0.74           C  
ATOM   4319  C   GLY A 280      12.469  30.316 -15.508  1.00  1.04           C  
ATOM   4320  O   GLY A 280      12.026  29.775 -16.521  1.00  2.49           O  
ATOM   4321  H   GLY A 280       9.869  30.027 -14.296  1.00  0.66           H  
ATOM   4322 1HA  GLY A 280      11.715  32.270 -14.981  1.00  0.89           H  
ATOM   4323 2HA  GLY A 280      11.881  31.173 -13.615  1.00  0.89           H  
ATOM   4324  N   THR A 281      13.717  30.144 -15.081  1.00  0.88           N  
ATOM   4325  CA  THR A 281      14.661  29.256 -15.756  1.00  0.94           C  
ATOM   4326  C   THR A 281      15.216  28.208 -14.792  1.00  1.18           C  
ATOM   4327  O   THR A 281      16.279  27.628 -15.024  1.00  1.37           O  
ATOM   4328  CB  THR A 281      15.825  30.046 -16.399  1.00  1.41           C  
ATOM   4329  OG1 THR A 281      16.488  30.828 -15.393  1.00  1.41           O  
ATOM   4330  CG2 THR A 281      15.308  30.957 -17.503  1.00  1.41           C  
ATOM   4331  H   THR A 281      14.017  30.638 -14.251  1.00  1.06           H  
ATOM   4332  HA  THR A 281      14.132  28.729 -16.549  1.00  1.13           H  
ATOM   4333  HB  THR A 281      16.539  29.344 -16.826  1.00  1.69           H  
ATOM   4334  HG1 THR A 281      15.847  31.404 -14.968  1.00  1.69           H  
ATOM   4335 1HG2 THR A 281      16.140  31.500 -17.949  1.00  1.69           H  
ATOM   4336 2HG2 THR A 281      14.815  30.354 -18.266  1.00  1.69           H  
ATOM   4337 3HG2 THR A 281      14.596  31.667 -17.085  1.00  1.69           H  
ATOM   4338  N   SER A 282      14.502  27.956 -13.698  1.00  1.84           N  
ATOM   4339  CA  SER A 282      14.985  26.986 -12.733  1.00  2.76           C  
ATOM   4340  C   SER A 282      14.486  25.630 -13.140  1.00  3.00           C  
ATOM   4341  O   SER A 282      13.420  25.194 -12.713  1.00  6.95           O  
ATOM   4342  CB  SER A 282      14.504  27.327 -11.339  1.00  4.14           C  
ATOM   4343  OG  SER A 282      14.951  26.377 -10.409  1.00  4.14           O  
ATOM   4344  H   SER A 282      13.605  28.398 -13.538  1.00  2.21           H  
ATOM   4345  HA  SER A 282      16.075  26.978 -12.747  1.00  3.31           H  
ATOM   4346 1HB  SER A 282      14.868  28.315 -11.059  1.00  4.97           H  
ATOM   4347 2HB  SER A 282      13.415  27.365 -11.332  1.00  4.97           H  
ATOM   4348  HG  SER A 282      14.616  25.531 -10.716  1.00  4.97           H  
ATOM   4349  N   THR A 283      15.282  24.952 -13.949  1.00  2.63           N  
ATOM   4350  CA  THR A 283      14.873  23.662 -14.471  1.00  4.36           C  
ATOM   4351  C   THR A 283      14.819  22.607 -13.396  1.00  3.16           C  
ATOM   4352  O   THR A 283      15.550  22.667 -12.405  1.00 11.22           O  
ATOM   4353  CB  THR A 283      15.825  23.199 -15.576  1.00  6.54           C  
ATOM   4354  OG1 THR A 283      17.150  23.050 -15.044  1.00  6.54           O  
ATOM   4355  CG2 THR A 283      15.842  24.231 -16.676  1.00  6.54           C  
ATOM   4356  H   THR A 283      16.147  25.390 -14.248  1.00  3.16           H  
ATOM   4357  HA  THR A 283      13.875  23.766 -14.892  1.00  5.23           H  
ATOM   4358  HB  THR A 283      15.492  22.242 -15.977  1.00  7.85           H  
ATOM   4359  HG1 THR A 283      17.464  23.900 -14.726  1.00  7.85           H  
ATOM   4360 1HG2 THR A 283      16.521  23.922 -17.463  1.00  7.85           H  
ATOM   4361 2HG2 THR A 283      14.838  24.342 -17.084  1.00  7.85           H  
ATOM   4362 3HG2 THR A 283      16.176  25.185 -16.270  1.00  7.85           H  
ATOM   4363  N   ASP A 284      13.973  21.614 -13.617  1.00  0.73           N  
ATOM   4364  CA  ASP A 284      13.826  20.548 -12.656  1.00  1.65           C  
ATOM   4365  C   ASP A 284      13.420  19.204 -13.246  1.00  0.79           C  
ATOM   4366  O   ASP A 284      13.327  18.239 -12.510  1.00  1.62           O  
ATOM   4367  CB  ASP A 284      12.869  20.971 -11.539  1.00  2.47           C  
ATOM   4368  CG  ASP A 284      11.438  21.289 -11.960  1.00  2.47           C  
ATOM   4369  OD1 ASP A 284      11.024  20.990 -13.059  1.00  2.47           O  
ATOM   4370  OD2 ASP A 284      10.749  21.857 -11.147  1.00  2.47           O  
ATOM   4371  H   ASP A 284      13.402  21.625 -14.448  1.00  0.88           H  
ATOM   4372  HA  ASP A 284      14.803  20.403 -12.189  1.00  1.98           H  
ATOM   4373 1HB  ASP A 284      12.825  20.175 -10.797  1.00  2.97           H  
ATOM   4374 2HB  ASP A 284      13.277  21.850 -11.039  1.00  2.97           H  
ATOM   4375  N   HIS A 285      13.226  19.090 -14.554  1.00  0.55           N  
ATOM   4376  CA  HIS A 285      12.962  17.756 -15.088  1.00  0.46           C  
ATOM   4377  C   HIS A 285      13.458  17.627 -16.521  1.00  0.33           C  
ATOM   4378  O   HIS A 285      13.762  18.622 -17.177  1.00  0.28           O  
ATOM   4379  CB  HIS A 285      11.482  17.413 -14.979  1.00  0.69           C  
ATOM   4380  CG  HIS A 285      10.628  18.224 -15.875  1.00  0.69           C  
ATOM   4381  ND1 HIS A 285      10.364  19.552 -15.648  1.00  0.69           N  
ATOM   4382  CD2 HIS A 285       9.958  17.889 -16.996  1.00  0.69           C  
ATOM   4383  CE1 HIS A 285       9.579  20.007 -16.611  1.00  0.69           C  
ATOM   4384  NE2 HIS A 285       9.317  19.016 -17.440  1.00  0.69           N  
ATOM   4385  H   HIS A 285      13.242  19.896 -15.163  1.00  0.66           H  
ATOM   4386  HA  HIS A 285      13.511  17.025 -14.495  1.00  0.55           H  
ATOM   4387 1HB  HIS A 285      11.326  16.359 -15.209  1.00  0.83           H  
ATOM   4388 2HB  HIS A 285      11.153  17.581 -13.957  1.00  0.83           H  
ATOM   4389  HD1 HIS A 285      10.648  20.079 -14.837  1.00  0.83           H  
ATOM   4390  HD2 HIS A 285       9.865  16.952 -17.543  1.00  0.83           H  
ATOM   4391  HE1 HIS A 285       9.257  21.047 -16.618  1.00  0.83           H  
ATOM   4392  N   VAL A 286      13.550  16.394 -17.013  1.00  0.50           N  
ATOM   4393  CA  VAL A 286      14.083  16.166 -18.354  1.00  0.50           C  
ATOM   4394  C   VAL A 286      13.003  15.611 -19.292  1.00  0.61           C  
ATOM   4395  O   VAL A 286      12.254  14.705 -18.925  1.00  0.96           O  
ATOM   4396  CB  VAL A 286      15.276  15.190 -18.303  1.00  0.75           C  
ATOM   4397  CG1 VAL A 286      15.842  14.987 -19.700  1.00  0.75           C  
ATOM   4398  CG2 VAL A 286      16.349  15.703 -17.353  1.00  0.75           C  
ATOM   4399  H   VAL A 286      13.271  15.606 -16.445  1.00  0.60           H  
ATOM   4400  HA  VAL A 286      14.434  17.117 -18.753  1.00  0.60           H  
ATOM   4401  HB  VAL A 286      14.913  14.227 -17.957  1.00  0.90           H  
ATOM   4402 1HG1 VAL A 286      16.662  14.273 -19.661  1.00  0.90           H  
ATOM   4403 2HG1 VAL A 286      15.067  14.615 -20.359  1.00  0.90           H  
ATOM   4404 3HG1 VAL A 286      16.210  15.939 -20.082  1.00  0.90           H  
ATOM   4405 1HG2 VAL A 286      17.174  14.992 -17.319  1.00  0.90           H  
ATOM   4406 2HG2 VAL A 286      16.714  16.664 -17.707  1.00  0.90           H  
ATOM   4407 3HG2 VAL A 286      15.929  15.819 -16.354  1.00  0.90           H  
ATOM   4408  N   VAL A 287      12.917  16.189 -20.491  1.00  0.66           N  
ATOM   4409  CA  VAL A 287      11.927  15.811 -21.509  1.00  0.86           C  
ATOM   4410  C   VAL A 287      12.565  15.585 -22.880  1.00  0.36           C  
ATOM   4411  O   VAL A 287      13.733  15.908 -23.094  1.00  0.55           O  
ATOM   4412  CB  VAL A 287      10.852  16.887 -21.654  1.00  1.29           C  
ATOM   4413  CG1 VAL A 287      10.089  17.091 -20.367  1.00  1.29           C  
ATOM   4414  CG2 VAL A 287      11.534  18.168 -22.060  1.00  1.29           C  
ATOM   4415  H   VAL A 287      13.581  16.918 -20.711  1.00  0.79           H  
ATOM   4416  HA  VAL A 287      11.448  14.884 -21.193  1.00  1.03           H  
ATOM   4417  HB  VAL A 287      10.137  16.578 -22.413  1.00  1.55           H  
ATOM   4418 1HG1 VAL A 287       9.333  17.863 -20.509  1.00  1.55           H  
ATOM   4419 2HG1 VAL A 287       9.606  16.158 -20.077  1.00  1.55           H  
ATOM   4420 3HG1 VAL A 287      10.782  17.403 -19.589  1.00  1.55           H  
ATOM   4421 1HG2 VAL A 287      10.794  18.950 -22.190  1.00  1.55           H  
ATOM   4422 2HG2 VAL A 287      12.246  18.464 -21.289  1.00  1.55           H  
ATOM   4423 3HG2 VAL A 287      12.057  18.006 -23.001  1.00  1.55           H  
ATOM   4424  N   THR A 288      11.800  15.011 -23.813  1.00  0.32           N  
ATOM   4425  CA  THR A 288      12.336  14.735 -25.147  1.00  0.15           C  
ATOM   4426  C   THR A 288      11.709  15.597 -26.237  1.00  0.15           C  
ATOM   4427  O   THR A 288      10.500  15.580 -26.437  1.00  0.24           O  
ATOM   4428  CB  THR A 288      12.134  13.255 -25.518  1.00  0.22           C  
ATOM   4429  OG1 THR A 288      12.837  12.427 -24.587  1.00  0.22           O  
ATOM   4430  CG2 THR A 288      12.636  12.981 -26.924  1.00  0.22           C  
ATOM   4431  H   THR A 288      10.832  14.774 -23.607  1.00  0.38           H  
ATOM   4432  HA  THR A 288      13.406  14.940 -25.134  1.00  0.18           H  
ATOM   4433  HB  THR A 288      11.074  13.013 -25.467  1.00  0.27           H  
ATOM   4434  HG1 THR A 288      13.778  12.614 -24.637  1.00  0.27           H  
ATOM   4435 1HG2 THR A 288      12.483  11.930 -27.167  1.00  0.27           H  
ATOM   4436 2HG2 THR A 288      12.089  13.602 -27.633  1.00  0.27           H  
ATOM   4437 3HG2 THR A 288      13.697  13.217 -26.981  1.00  0.27           H  
ATOM   4438  N   VAL A 289      12.532  16.326 -26.978  1.00  0.18           N  
ATOM   4439  CA  VAL A 289      12.006  17.126 -28.069  1.00  0.26           C  
ATOM   4440  C   VAL A 289      11.816  16.223 -29.262  1.00  0.24           C  
ATOM   4441  O   VAL A 289      12.772  15.609 -29.728  1.00  0.55           O  
ATOM   4442  CB  VAL A 289      12.950  18.273 -28.458  1.00  0.39           C  
ATOM   4443  CG1 VAL A 289      12.361  19.030 -29.635  1.00  0.39           C  
ATOM   4444  CG2 VAL A 289      13.166  19.197 -27.283  1.00  0.39           C  
ATOM   4445  H   VAL A 289      13.521  16.323 -26.792  1.00  0.22           H  
ATOM   4446  HA  VAL A 289      11.041  17.542 -27.778  1.00  0.31           H  
ATOM   4447  HB  VAL A 289      13.907  17.858 -28.774  1.00  0.47           H  
ATOM   4448 1HG1 VAL A 289      13.037  19.832 -29.918  1.00  0.47           H  
ATOM   4449 2HG1 VAL A 289      12.227  18.352 -30.478  1.00  0.47           H  
ATOM   4450 3HG1 VAL A 289      11.397  19.452 -29.351  1.00  0.47           H  
ATOM   4451 1HG2 VAL A 289      13.843  20.000 -27.572  1.00  0.47           H  
ATOM   4452 2HG2 VAL A 289      12.215  19.622 -26.972  1.00  0.47           H  
ATOM   4453 3HG2 VAL A 289      13.601  18.635 -26.456  1.00  0.47           H  
ATOM   4454  N   VAL A 290      10.590  16.138 -29.758  1.00  0.34           N  
ATOM   4455  CA  VAL A 290      10.287  15.271 -30.888  1.00  0.79           C  
ATOM   4456  C   VAL A 290      10.067  16.070 -32.172  1.00  0.84           C  
ATOM   4457  O   VAL A 290       9.991  15.498 -33.260  1.00  2.17           O  
ATOM   4458  CB  VAL A 290       9.046  14.400 -30.593  1.00  1.19           C  
ATOM   4459  CG1 VAL A 290       9.303  13.534 -29.368  1.00  1.19           C  
ATOM   4460  CG2 VAL A 290       7.824  15.277 -30.379  1.00  1.19           C  
ATOM   4461  H   VAL A 290       9.856  16.687 -29.339  1.00  0.41           H  
ATOM   4462  HA  VAL A 290      11.136  14.604 -31.042  1.00  0.95           H  
ATOM   4463  HB  VAL A 290       8.872  13.735 -31.438  1.00  1.42           H  
ATOM   4464 1HG1 VAL A 290       8.433  12.907 -29.176  1.00  1.42           H  
ATOM   4465 2HG1 VAL A 290      10.174  12.902 -29.545  1.00  1.42           H  
ATOM   4466 3HG1 VAL A 290       9.487  14.173 -28.504  1.00  1.42           H  
ATOM   4467 1HG2 VAL A 290       6.956  14.648 -30.187  1.00  1.42           H  
ATOM   4468 2HG2 VAL A 290       7.992  15.931 -29.526  1.00  1.42           H  
ATOM   4469 3HG2 VAL A 290       7.644  15.878 -31.271  1.00  1.42           H  
ATOM   4470  N   GLY A 291       9.990  17.393 -32.067  1.00  0.65           N  
ATOM   4471  CA  GLY A 291       9.844  18.167 -33.288  1.00  1.42           C  
ATOM   4472  C   GLY A 291       9.767  19.671 -33.085  1.00  0.63           C  
ATOM   4473  O   GLY A 291      10.077  20.180 -32.010  1.00  0.67           O  
ATOM   4474  H   GLY A 291       9.998  17.846 -31.161  1.00  0.78           H  
ATOM   4475 1HA  GLY A 291      10.666  17.933 -33.964  1.00  1.70           H  
ATOM   4476 2HA  GLY A 291       8.933  17.832 -33.772  1.00  1.70           H  
ATOM   4477  N   TYR A 292       9.364  20.374 -34.144  1.00  0.71           N  
ATOM   4478  CA  TYR A 292       9.183  21.822 -34.113  1.00  1.17           C  
ATOM   4479  C   TYR A 292       8.431  22.330 -35.339  1.00  1.22           C  
ATOM   4480  O   TYR A 292       8.283  21.623 -36.334  1.00  1.72           O  
ATOM   4481  CB  TYR A 292      10.518  22.563 -34.018  1.00  1.75           C  
ATOM   4482  CG  TYR A 292      11.461  22.389 -35.185  1.00  1.75           C  
ATOM   4483  CD1 TYR A 292      11.308  23.180 -36.310  1.00  1.75           C  
ATOM   4484  CD2 TYR A 292      12.506  21.485 -35.114  1.00  1.75           C  
ATOM   4485  CE1 TYR A 292      12.185  23.060 -37.362  1.00  1.75           C  
ATOM   4486  CE2 TYR A 292      13.394  21.369 -36.164  1.00  1.75           C  
ATOM   4487  CZ  TYR A 292      13.232  22.154 -37.290  1.00  1.75           C  
ATOM   4488  OH  TYR A 292      14.118  22.072 -38.342  1.00  1.75           O  
ATOM   4489  H   TYR A 292       9.145  19.864 -34.987  1.00  0.85           H  
ATOM   4490  HA  TYR A 292       8.586  22.069 -33.236  1.00  1.40           H  
ATOM   4491 1HB  TYR A 292      10.334  23.630 -33.898  1.00  2.11           H  
ATOM   4492 2HB  TYR A 292      11.032  22.227 -33.129  1.00  2.11           H  
ATOM   4493  HD1 TYR A 292      10.494  23.903 -36.363  1.00  2.11           H  
ATOM   4494  HD2 TYR A 292      12.630  20.879 -34.221  1.00  2.11           H  
ATOM   4495  HE1 TYR A 292      12.062  23.687 -38.243  1.00  2.11           H  
ATOM   4496  HE2 TYR A 292      14.224  20.664 -36.104  1.00  2.11           H  
ATOM   4497  HH  TYR A 292      13.685  22.359 -39.153  1.00  2.11           H  
ATOM   4498  N   GLY A 293       8.001  23.585 -35.284  1.00  0.94           N  
ATOM   4499  CA  GLY A 293       7.315  24.202 -36.416  1.00  1.07           C  
ATOM   4500  C   GLY A 293       6.876  25.617 -36.087  1.00  1.33           C  
ATOM   4501  O   GLY A 293       7.327  26.199 -35.105  1.00  1.69           O  
ATOM   4502  H   GLY A 293       8.146  24.109 -34.429  1.00  1.13           H  
ATOM   4503 1HA  GLY A 293       7.978  24.214 -37.281  1.00  1.28           H  
ATOM   4504 2HA  GLY A 293       6.446  23.601 -36.685  1.00  1.28           H  
ATOM   4505  N   THR A 294       5.999  26.177 -36.919  1.00  1.50           N  
ATOM   4506  CA  THR A 294       5.462  27.512 -36.664  1.00  2.22           C  
ATOM   4507  C   THR A 294       3.941  27.499 -36.748  1.00  2.96           C  
ATOM   4508  O   THR A 294       3.356  26.670 -37.447  1.00  5.10           O  
ATOM   4509  CB  THR A 294       6.005  28.560 -37.661  1.00  3.33           C  
ATOM   4510  OG1 THR A 294       5.598  28.207 -38.989  1.00  3.33           O  
ATOM   4511  CG2 THR A 294       7.522  28.655 -37.601  1.00  3.33           C  
ATOM   4512  H   THR A 294       5.682  25.661 -37.727  1.00  1.80           H  
ATOM   4513  HA  THR A 294       5.744  27.811 -35.658  1.00  2.66           H  
ATOM   4514  HB  THR A 294       5.583  29.534 -37.413  1.00  4.00           H  
ATOM   4515  HG1 THR A 294       4.638  28.205 -39.036  1.00  4.00           H  
ATOM   4516 1HG2 THR A 294       7.865  29.407 -38.311  1.00  4.00           H  
ATOM   4517 2HG2 THR A 294       7.833  28.940 -36.599  1.00  4.00           H  
ATOM   4518 3HG2 THR A 294       7.960  27.691 -37.857  1.00  4.00           H  
ATOM   4519  N   THR A 295       3.307  28.426 -36.037  1.00  2.46           N  
ATOM   4520  CA  THR A 295       1.860  28.539 -36.023  1.00  3.05           C  
ATOM   4521  C   THR A 295       1.394  29.454 -37.138  1.00  4.34           C  
ATOM   4522  O   THR A 295       2.189  30.200 -37.706  1.00  7.48           O  
ATOM   4523  CB  THR A 295       1.350  29.073 -34.670  1.00  4.57           C  
ATOM   4524  OG1 THR A 295       1.833  30.403 -34.451  1.00  4.57           O  
ATOM   4525  CG2 THR A 295       1.812  28.196 -33.521  1.00  4.57           C  
ATOM   4526  H   THR A 295       3.848  29.061 -35.475  1.00  2.95           H  
ATOM   4527  HA  THR A 295       1.429  27.551 -36.190  1.00  3.66           H  
ATOM   4528  HB  THR A 295       0.261  29.092 -34.684  1.00  5.49           H  
ATOM   4529  HG1 THR A 295       1.404  30.751 -33.661  1.00  5.49           H  
ATOM   4530 1HG2 THR A 295       1.427  28.597 -32.583  1.00  5.49           H  
ATOM   4531 2HG2 THR A 295       1.442  27.181 -33.663  1.00  5.49           H  
ATOM   4532 3HG2 THR A 295       2.897  28.190 -33.494  1.00  5.49           H  
ATOM   4533  N   SER A 296       0.097  29.422 -37.430  1.00  8.00           N  
ATOM   4534  CA  SER A 296      -0.463  30.228 -38.511  1.00 15.98           C  
ATOM   4535  C   SER A 296      -0.386  31.736 -38.250  1.00 16.66           C  
ATOM   4536  O   SER A 296      -0.338  32.524 -39.195  1.00 53.73           O  
ATOM   4537  CB  SER A 296      -1.899  29.812 -38.749  1.00 23.97           C  
ATOM   4538  OG  SER A 296      -2.698  30.107 -37.640  1.00 23.97           O  
ATOM   4539  H   SER A 296      -0.509  28.804 -36.910  1.00  9.60           H  
ATOM   4540  HA  SER A 296       0.106  30.018 -39.416  1.00 19.18           H  
ATOM   4541 1HB  SER A 296      -2.289  30.323 -39.629  1.00 28.76           H  
ATOM   4542 2HB  SER A 296      -1.936  28.742 -38.950  1.00 28.76           H  
ATOM   4543  HG  SER A 296      -2.249  29.736 -36.877  1.00 28.76           H  
ATOM   4544  N   GLU A 297      -0.344  32.136 -36.976  1.00  8.94           N  
ATOM   4545  CA  GLU A 297      -0.175  33.547 -36.626  1.00 10.87           C  
ATOM   4546  C   GLU A 297       1.295  33.989 -36.654  1.00  7.10           C  
ATOM   4547  O   GLU A 297       1.583  35.174 -36.481  1.00  8.70           O  
ATOM   4548  CB  GLU A 297      -0.787  33.870 -35.261  1.00 16.30           C  
ATOM   4549  CG  GLU A 297      -0.140  33.182 -34.102  1.00 16.30           C  
ATOM   4550  CD  GLU A 297      -0.765  31.853 -33.811  1.00 16.30           C  
ATOM   4551  OE1 GLU A 297      -1.707  31.490 -34.472  1.00 16.30           O  
ATOM   4552  OE2 GLU A 297      -0.253  31.171 -32.955  1.00 16.30           O  
ATOM   4553  H   GLU A 297      -0.414  31.452 -36.238  1.00 10.73           H  
ATOM   4554  HA  GLU A 297      -0.706  34.142 -37.368  1.00 13.04           H  
ATOM   4555 1HB  GLU A 297      -0.730  34.945 -35.084  1.00 19.57           H  
ATOM   4556 2HB  GLU A 297      -1.834  33.595 -35.243  1.00 19.57           H  
ATOM   4557 1HG  GLU A 297       0.913  33.033 -34.336  1.00 19.57           H  
ATOM   4558 2HG  GLU A 297      -0.209  33.819 -33.221  1.00 19.57           H  
ATOM   4559  N   GLY A 298       2.222  33.051 -36.865  1.00  5.37           N  
ATOM   4560  CA  GLY A 298       3.630  33.399 -36.964  1.00  4.99           C  
ATOM   4561  C   GLY A 298       4.502  33.111 -35.737  1.00  4.44           C  
ATOM   4562  O   GLY A 298       5.565  33.720 -35.605  1.00  8.46           O  
ATOM   4563  H   GLY A 298       1.966  32.085 -37.004  1.00  6.44           H  
ATOM   4564 1HA  GLY A 298       4.051  32.871 -37.820  1.00  5.99           H  
ATOM   4565 2HA  GLY A 298       3.707  34.459 -37.204  1.00  5.99           H  
ATOM   4566  N   TYR A 299       4.126  32.177 -34.859  1.00  4.32           N  
ATOM   4567  CA  TYR A 299       5.056  31.882 -33.767  1.00  4.71           C  
ATOM   4568  C   TYR A 299       5.692  30.506 -33.894  1.00  3.25           C  
ATOM   4569  O   TYR A 299       5.018  29.533 -34.207  1.00  3.07           O  
ATOM   4570  CB  TYR A 299       4.388  31.965 -32.404  1.00  7.06           C  
ATOM   4571  CG  TYR A 299       3.976  33.346 -31.987  1.00  7.06           C  
ATOM   4572  CD1 TYR A 299       2.655  33.718 -32.085  1.00  7.06           C  
ATOM   4573  CD2 TYR A 299       4.922  34.241 -31.515  1.00  7.06           C  
ATOM   4574  CE1 TYR A 299       2.261  34.985 -31.712  1.00  7.06           C  
ATOM   4575  CE2 TYR A 299       4.535  35.512 -31.141  1.00  7.06           C  
ATOM   4576  CZ  TYR A 299       3.208  35.885 -31.238  1.00  7.06           C  
ATOM   4577  OH  TYR A 299       2.818  37.150 -30.864  1.00  7.06           O  
ATOM   4578  H   TYR A 299       3.254  31.668 -34.941  1.00  5.18           H  
ATOM   4579  HA  TYR A 299       5.832  32.639 -33.794  1.00  5.65           H  
ATOM   4580 1HB  TYR A 299       3.499  31.334 -32.404  1.00  8.48           H  
ATOM   4581 2HB  TYR A 299       5.068  31.574 -31.648  1.00  8.48           H  
ATOM   4582  HD1 TYR A 299       1.927  33.001 -32.452  1.00  8.48           H  
ATOM   4583  HD2 TYR A 299       5.968  33.943 -31.442  1.00  8.48           H  
ATOM   4584  HE1 TYR A 299       1.213  35.277 -31.787  1.00  8.48           H  
ATOM   4585  HE2 TYR A 299       5.275  36.220 -30.768  1.00  8.48           H  
ATOM   4586  HH  TYR A 299       3.578  37.633 -30.531  1.00  8.48           H  
ATOM   4587  N   PRO A 300       6.991  30.402 -33.641  1.00  3.14           N  
ATOM   4588  CA  PRO A 300       7.797  29.199 -33.682  1.00  2.42           C  
ATOM   4589  C   PRO A 300       7.628  28.400 -32.393  1.00  1.86           C  
ATOM   4590  O   PRO A 300       7.459  28.981 -31.322  1.00  1.94           O  
ATOM   4591  CB  PRO A 300       9.208  29.755 -33.874  1.00  3.63           C  
ATOM   4592  CG  PRO A 300       9.189  31.079 -33.196  1.00  3.63           C  
ATOM   4593  CD  PRO A 300       7.815  31.613 -33.461  1.00  3.63           C  
ATOM   4594  HA  PRO A 300       7.493  28.596 -34.546  1.00  2.90           H  
ATOM   4595 1HB  PRO A 300       9.945  29.081 -33.448  1.00  4.36           H  
ATOM   4596 2HB  PRO A 300       9.435  29.835 -34.947  1.00  4.36           H  
ATOM   4597 1HG  PRO A 300       9.396  30.964 -32.122  1.00  4.36           H  
ATOM   4598 2HG  PRO A 300       9.979  31.726 -33.604  1.00  4.36           H  
ATOM   4599 1HD  PRO A 300       7.464  32.186 -32.590  1.00  4.36           H  
ATOM   4600 2HD  PRO A 300       7.810  32.216 -34.381  1.00  4.36           H  
ATOM   4601  N   TYR A 301       7.698  27.075 -32.492  1.00  1.75           N  
ATOM   4602  CA  TYR A 301       7.521  26.225 -31.319  1.00  1.53           C  
ATOM   4603  C   TYR A 301       8.223  24.880 -31.374  1.00  1.56           C  
ATOM   4604  O   TYR A 301       8.533  24.364 -32.445  1.00  2.08           O  
ATOM   4605  CB  TYR A 301       6.061  25.939 -31.098  1.00  2.29           C  
ATOM   4606  CG  TYR A 301       5.410  25.187 -32.234  1.00  2.29           C  
ATOM   4607  CD1 TYR A 301       5.580  23.816 -32.373  1.00  2.29           C  
ATOM   4608  CD2 TYR A 301       4.589  25.869 -33.107  1.00  2.29           C  
ATOM   4609  CE1 TYR A 301       4.943  23.144 -33.397  1.00  2.29           C  
ATOM   4610  CE2 TYR A 301       3.940  25.192 -34.117  1.00  2.29           C  
ATOM   4611  CZ  TYR A 301       4.118  23.838 -34.268  1.00  2.29           C  
ATOM   4612  OH  TYR A 301       3.470  23.170 -35.282  1.00  2.29           O  
ATOM   4613  H   TYR A 301       7.836  26.656 -33.397  1.00  2.10           H  
ATOM   4614  HA  TYR A 301       7.909  26.765 -30.459  1.00  1.84           H  
ATOM   4615 1HB  TYR A 301       5.925  25.372 -30.177  1.00  2.75           H  
ATOM   4616 2HB  TYR A 301       5.542  26.885 -30.993  1.00  2.75           H  
ATOM   4617  HD1 TYR A 301       6.217  23.271 -31.677  1.00  2.75           H  
ATOM   4618  HD2 TYR A 301       4.449  26.941 -32.984  1.00  2.75           H  
ATOM   4619  HE1 TYR A 301       5.078  22.072 -33.516  1.00  2.75           H  
ATOM   4620  HE2 TYR A 301       3.284  25.728 -34.799  1.00  2.75           H  
ATOM   4621  HH  TYR A 301       2.982  23.801 -35.818  1.00  2.75           H  
ATOM   4622  N   TRP A 302       8.419  24.289 -30.194  1.00  1.46           N  
ATOM   4623  CA  TRP A 302       8.980  22.950 -30.085  1.00  1.10           C  
ATOM   4624  C   TRP A 302       7.890  21.979 -29.690  1.00  1.02           C  
ATOM   4625  O   TRP A 302       6.992  22.321 -28.923  1.00  1.50           O  
ATOM   4626  CB  TRP A 302      10.069  22.827 -29.014  1.00  1.65           C  
ATOM   4627  CG  TRP A 302      11.302  23.629 -29.227  1.00  1.65           C  
ATOM   4628  CD1 TRP A 302      11.617  24.784 -28.596  1.00  1.65           C  
ATOM   4629  CD2 TRP A 302      12.387  23.367 -30.141  1.00  1.65           C  
ATOM   4630  NE1 TRP A 302      12.835  25.248 -29.038  1.00  1.65           N  
ATOM   4631  CE2 TRP A 302      13.312  24.398 -29.982  1.00  1.65           C  
ATOM   4632  CE3 TRP A 302      12.644  22.364 -31.071  1.00  1.65           C  
ATOM   4633  CZ2 TRP A 302      14.472  24.459 -30.715  1.00  1.65           C  
ATOM   4634  CZ3 TRP A 302      13.806  22.437 -31.817  1.00  1.65           C  
ATOM   4635  CH2 TRP A 302      14.689  23.458 -31.635  1.00  1.65           C  
ATOM   4636  H   TRP A 302       8.160  24.788 -29.355  1.00  1.75           H  
ATOM   4637  HA  TRP A 302       9.386  22.651 -31.051  1.00  1.32           H  
ATOM   4638 1HB  TRP A 302       9.654  23.106 -28.053  1.00  1.98           H  
ATOM   4639 2HB  TRP A 302      10.368  21.782 -28.937  1.00  1.98           H  
ATOM   4640  HD1 TRP A 302      10.994  25.268 -27.848  1.00  1.98           H  
ATOM   4641  HE1 TRP A 302      13.315  26.095 -28.754  1.00  1.98           H  
ATOM   4642  HE3 TRP A 302      11.938  21.549 -31.214  1.00  1.98           H  
ATOM   4643  HZ2 TRP A 302      15.197  25.264 -30.595  1.00  1.98           H  
ATOM   4644  HZ3 TRP A 302      14.000  21.658 -32.552  1.00  1.98           H  
ATOM   4645  HH2 TRP A 302      15.587  23.494 -32.222  1.00  1.98           H  
ATOM   4646  N   LEU A 303       7.990  20.764 -30.201  1.00  0.77           N  
ATOM   4647  CA  LEU A 303       7.099  19.672 -29.841  1.00  0.85           C  
ATOM   4648  C   LEU A 303       7.844  18.779 -28.877  1.00  0.56           C  
ATOM   4649  O   LEU A 303       8.884  18.217 -29.226  1.00  0.54           O  
ATOM   4650  CB  LEU A 303       6.664  18.888 -31.076  1.00  1.27           C  
ATOM   4651  CG  LEU A 303       5.881  19.688 -32.110  1.00  1.27           C  
ATOM   4652  CD1 LEU A 303       5.632  18.820 -33.335  1.00  1.27           C  
ATOM   4653  CD2 LEU A 303       4.569  20.135 -31.474  1.00  1.27           C  
ATOM   4654  H   LEU A 303       8.741  20.579 -30.843  1.00  0.92           H  
ATOM   4655  HA  LEU A 303       6.218  20.074 -29.341  1.00  1.02           H  
ATOM   4656 1HB  LEU A 303       7.545  18.482 -31.564  1.00  1.53           H  
ATOM   4657 2HB  LEU A 303       6.036  18.056 -30.756  1.00  1.53           H  
ATOM   4658  HG  LEU A 303       6.456  20.559 -32.422  1.00  1.53           H  
ATOM   4659 1HD1 LEU A 303       5.071  19.389 -34.077  1.00  1.53           H  
ATOM   4660 2HD1 LEU A 303       6.587  18.512 -33.763  1.00  1.53           H  
ATOM   4661 3HD1 LEU A 303       5.062  17.938 -33.047  1.00  1.53           H  
ATOM   4662 1HD2 LEU A 303       3.986  20.706 -32.195  1.00  1.53           H  
ATOM   4663 2HD2 LEU A 303       4.000  19.259 -31.164  1.00  1.53           H  
ATOM   4664 3HD2 LEU A 303       4.780  20.757 -30.603  1.00  1.53           H  
ATOM   4665  N   ILE A 304       7.330  18.681 -27.656  1.00  0.52           N  
ATOM   4666  CA  ILE A 304       7.988  17.947 -26.591  1.00  0.45           C  
ATOM   4667  C   ILE A 304       7.184  16.791 -25.995  1.00  0.45           C  
ATOM   4668  O   ILE A 304       6.021  16.941 -25.636  1.00  0.69           O  
ATOM   4669  CB  ILE A 304       8.356  18.929 -25.475  1.00  0.68           C  
ATOM   4670  CG1 ILE A 304       9.342  19.972 -26.010  1.00  0.68           C  
ATOM   4671  CG2 ILE A 304       8.911  18.197 -24.284  1.00  0.68           C  
ATOM   4672  CD1 ILE A 304       9.612  21.097 -25.050  1.00  0.68           C  
ATOM   4673  H   ILE A 304       6.474  19.173 -27.439  1.00  0.62           H  
ATOM   4674  HA  ILE A 304       8.910  17.533 -26.993  1.00  0.54           H  
ATOM   4675  HB  ILE A 304       7.460  19.469 -25.170  1.00  0.81           H  
ATOM   4676 1HG1 ILE A 304      10.282  19.478 -26.241  1.00  0.81           H  
ATOM   4677 2HG1 ILE A 304       8.945  20.405 -26.926  1.00  0.81           H  
ATOM   4678 1HG2 ILE A 304       9.142  18.920 -23.504  1.00  0.81           H  
ATOM   4679 2HG2 ILE A 304       8.172  17.490 -23.912  1.00  0.81           H  
ATOM   4680 3HG2 ILE A 304       9.816  17.663 -24.570  1.00  0.81           H  
ATOM   4681 1HD1 ILE A 304      10.319  21.796 -25.497  1.00  0.81           H  
ATOM   4682 2HD1 ILE A 304       8.680  21.615 -24.823  1.00  0.81           H  
ATOM   4683 3HD1 ILE A 304      10.035  20.689 -24.136  1.00  0.81           H  
ATOM   4684  N   LYS A 305       7.825  15.633 -25.880  1.00  0.53           N  
ATOM   4685  CA  LYS A 305       7.221  14.459 -25.271  1.00  0.55           C  
ATOM   4686  C   LYS A 305       7.421  14.517 -23.757  1.00  0.56           C  
ATOM   4687  O   LYS A 305       8.558  14.592 -23.274  1.00  0.62           O  
ATOM   4688  CB  LYS A 305       7.843  13.178 -25.824  1.00  0.83           C  
ATOM   4689  CG  LYS A 305       7.164  11.913 -25.337  1.00  0.83           C  
ATOM   4690  CD  LYS A 305       7.810  10.651 -25.894  1.00  0.83           C  
ATOM   4691  CE  LYS A 305       7.008   9.429 -25.476  1.00  0.83           C  
ATOM   4692  NZ  LYS A 305       7.617   8.143 -25.891  1.00  0.83           N  
ATOM   4693  H   LYS A 305       8.774  15.569 -26.200  1.00  0.64           H  
ATOM   4694  HA  LYS A 305       6.150  14.460 -25.476  1.00  0.66           H  
ATOM   4695 1HB  LYS A 305       7.793  13.187 -26.911  1.00  0.99           H  
ATOM   4696 2HB  LYS A 305       8.894  13.129 -25.541  1.00  0.99           H  
ATOM   4697 1HG  LYS A 305       7.192  11.882 -24.247  1.00  0.99           H  
ATOM   4698 2HG  LYS A 305       6.126  11.943 -25.655  1.00  0.99           H  
ATOM   4699 1HD  LYS A 305       7.846  10.704 -26.982  1.00  0.99           H  
ATOM   4700 2HD  LYS A 305       8.827  10.558 -25.514  1.00  0.99           H  
ATOM   4701 1HE  LYS A 305       6.892   9.425 -24.400  1.00  0.99           H  
ATOM   4702 2HE  LYS A 305       6.021   9.500 -25.931  1.00  0.99           H  
ATOM   4703 1HZ  LYS A 305       6.994   7.399 -25.588  1.00  0.99           H  
ATOM   4704 2HZ  LYS A 305       7.704   8.114 -26.898  1.00  0.99           H  
ATOM   4705 3HZ  LYS A 305       8.527   8.026 -25.470  1.00  0.99           H  
ATOM   4706  N   ASN A 306       6.326  14.484 -22.998  1.00  0.77           N  
ATOM   4707  CA  ASN A 306       6.462  14.561 -21.545  1.00  0.65           C  
ATOM   4708  C   ASN A 306       6.218  13.226 -20.862  1.00  0.31           C  
ATOM   4709  O   ASN A 306       5.927  12.227 -21.514  1.00  0.54           O  
ATOM   4710  CB  ASN A 306       5.544  15.610 -20.993  1.00  0.98           C  
ATOM   4711  CG  ASN A 306       4.109  15.259 -21.178  1.00  0.98           C  
ATOM   4712  OD1 ASN A 306       3.567  14.312 -20.592  1.00  0.98           O  
ATOM   4713  ND2 ASN A 306       3.473  16.024 -22.017  1.00  0.98           N  
ATOM   4714  H   ASN A 306       5.408  14.417 -23.425  1.00  0.92           H  
ATOM   4715  HA  ASN A 306       7.487  14.852 -21.312  1.00  0.78           H  
ATOM   4716 1HB  ASN A 306       5.750  15.751 -19.937  1.00  1.17           H  
ATOM   4717 2HB  ASN A 306       5.740  16.559 -21.492  1.00  1.17           H  
ATOM   4718 1HD2 ASN A 306       2.506  15.861 -22.205  1.00  1.17           H  
ATOM   4719 2HD2 ASN A 306       3.952  16.773 -22.472  1.00  1.17           H  
ATOM   4720  N   SER A 307       6.327  13.231 -19.536  1.00  0.22           N  
ATOM   4721  CA  SER A 307       6.243  12.030 -18.716  1.00  0.27           C  
ATOM   4722  C   SER A 307       4.976  11.860 -17.885  1.00  0.34           C  
ATOM   4723  O   SER A 307       4.999  11.144 -16.880  1.00  0.59           O  
ATOM   4724  CB  SER A 307       7.409  12.036 -17.775  1.00  0.41           C  
ATOM   4725  OG  SER A 307       7.365  13.183 -16.975  1.00  0.41           O  
ATOM   4726  H   SER A 307       6.527  14.106 -19.073  1.00  0.26           H  
ATOM   4727  HA  SER A 307       6.325  11.169 -19.381  1.00  0.32           H  
ATOM   4728 1HB  SER A 307       7.376  11.154 -17.146  1.00  0.49           H  
ATOM   4729 2HB  SER A 307       8.341  12.010 -18.338  1.00  0.49           H  
ATOM   4730  HG  SER A 307       6.536  13.140 -16.493  1.00  0.49           H  
ATOM   4731  N   TRP A 308       3.882  12.521 -18.251  1.00  0.78           N  
ATOM   4732  CA  TRP A 308       2.673  12.391 -17.433  1.00  1.31           C  
ATOM   4733  C   TRP A 308       1.523  11.689 -18.165  1.00  1.51           C  
ATOM   4734  O   TRP A 308       0.351  11.888 -17.846  1.00  2.55           O  
ATOM   4735  CB  TRP A 308       2.240  13.768 -16.921  1.00  1.97           C  
ATOM   4736  CG  TRP A 308       3.306  14.386 -16.063  1.00  1.97           C  
ATOM   4737  CD1 TRP A 308       3.646  14.045 -14.784  1.00  1.97           C  
ATOM   4738  CD2 TRP A 308       4.196  15.461 -16.437  1.00  1.97           C  
ATOM   4739  NE1 TRP A 308       4.696  14.822 -14.353  1.00  1.97           N  
ATOM   4740  CE2 TRP A 308       5.043  15.690 -15.349  1.00  1.97           C  
ATOM   4741  CE3 TRP A 308       4.345  16.229 -17.591  1.00  1.97           C  
ATOM   4742  CZ2 TRP A 308       6.035  16.654 -15.382  1.00  1.97           C  
ATOM   4743  CZ3 TRP A 308       5.339  17.197 -17.624  1.00  1.97           C  
ATOM   4744  CH2 TRP A 308       6.162  17.398 -16.549  1.00  1.97           C  
ATOM   4745  H   TRP A 308       3.879  13.110 -19.080  1.00  0.94           H  
ATOM   4746  HA  TRP A 308       2.920  11.787 -16.561  1.00  1.57           H  
ATOM   4747 1HB  TRP A 308       2.036  14.431 -17.762  1.00  2.36           H  
ATOM   4748 2HB  TRP A 308       1.327  13.678 -16.334  1.00  2.36           H  
ATOM   4749  HD1 TRP A 308       3.168  13.261 -14.198  1.00  2.36           H  
ATOM   4750  HE1 TRP A 308       5.162  14.782 -13.453  1.00  2.36           H  
ATOM   4751  HE3 TRP A 308       3.695  16.068 -18.448  1.00  2.36           H  
ATOM   4752  HZ2 TRP A 308       6.699  16.832 -14.535  1.00  2.36           H  
ATOM   4753  HZ3 TRP A 308       5.451  17.793 -18.530  1.00  2.36           H  
ATOM   4754  HH2 TRP A 308       6.933  18.164 -16.607  1.00  2.36           H  
ATOM   4755  N   GLY A 309       1.849  10.853 -19.143  1.00  1.37           N  
ATOM   4756  CA  GLY A 309       0.810  10.144 -19.881  1.00  1.52           C  
ATOM   4757  C   GLY A 309       0.057  11.068 -20.830  1.00  1.09           C  
ATOM   4758  O   GLY A 309       0.565  12.112 -21.234  1.00  2.97           O  
ATOM   4759  H   GLY A 309       2.818  10.670 -19.368  1.00  1.64           H  
ATOM   4760 1HA  GLY A 309       1.262   9.328 -20.447  1.00  1.82           H  
ATOM   4761 2HA  GLY A 309       0.111   9.694 -19.178  1.00  1.82           H  
ATOM   4762  N   THR A 310      -1.168  10.677 -21.174  1.00  0.40           N  
ATOM   4763  CA  THR A 310      -1.993  11.447 -22.099  1.00  0.34           C  
ATOM   4764  C   THR A 310      -2.950  12.416 -21.403  1.00  0.33           C  
ATOM   4765  O   THR A 310      -3.535  13.281 -22.055  1.00  0.82           O  
ATOM   4766  CB  THR A 310      -2.795  10.511 -23.016  1.00  0.51           C  
ATOM   4767  OG1 THR A 310      -3.669   9.693 -22.225  1.00  0.51           O  
ATOM   4768  CG2 THR A 310      -1.848   9.627 -23.814  1.00  0.51           C  
ATOM   4769  H   THR A 310      -1.528   9.810 -20.799  1.00  0.48           H  
ATOM   4770  HA  THR A 310      -1.327  12.036 -22.725  1.00  0.41           H  
ATOM   4771  HB  THR A 310      -3.396  11.104 -23.705  1.00  0.61           H  
ATOM   4772  HG1 THR A 310      -4.311  10.252 -21.779  1.00  0.61           H  
ATOM   4773 1HG2 THR A 310      -2.424   8.970 -24.465  1.00  0.61           H  
ATOM   4774 2HG2 THR A 310      -1.192  10.253 -24.420  1.00  0.61           H  
ATOM   4775 3HG2 THR A 310      -1.248   9.027 -23.132  1.00  0.61           H  
ATOM   4776  N   GLY A 311      -3.104  12.292 -20.079  1.00  0.58           N  
ATOM   4777  CA  GLY A 311      -3.975  13.186 -19.293  1.00  1.18           C  
ATOM   4778  C   GLY A 311      -3.318  14.533 -18.910  1.00  1.57           C  
ATOM   4779  O   GLY A 311      -3.592  15.088 -17.843  1.00  5.60           O  
ATOM   4780  H   GLY A 311      -2.603  11.562 -19.594  1.00  0.70           H  
ATOM   4781 1HA  GLY A 311      -4.885  13.381 -19.861  1.00  1.42           H  
ATOM   4782 2HA  GLY A 311      -4.283  12.668 -18.386  1.00  1.42           H  
ATOM   4783  N   TRP A 312      -2.470  15.064 -19.788  1.00  2.25           N  
ATOM   4784  CA  TRP A 312      -1.752  16.303 -19.560  1.00  1.84           C  
ATOM   4785  C   TRP A 312      -1.260  16.787 -20.916  1.00  1.38           C  
ATOM   4786  O   TRP A 312      -0.775  15.982 -21.718  1.00  1.63           O  
ATOM   4787  CB  TRP A 312      -0.565  16.053 -18.624  1.00  2.76           C  
ATOM   4788  CG  TRP A 312       0.150  17.273 -18.131  1.00  2.76           C  
ATOM   4789  CD1 TRP A 312      -0.075  17.905 -16.951  1.00  2.76           C  
ATOM   4790  CD2 TRP A 312       1.197  18.025 -18.787  1.00  2.76           C  
ATOM   4791  NE1 TRP A 312       0.765  18.978 -16.812  1.00  2.76           N  
ATOM   4792  CE2 TRP A 312       1.557  19.058 -17.931  1.00  2.76           C  
ATOM   4793  CE3 TRP A 312       1.844  17.901 -20.013  1.00  2.76           C  
ATOM   4794  CZ2 TRP A 312       2.555  19.959 -18.255  1.00  2.76           C  
ATOM   4795  CZ3 TRP A 312       2.840  18.814 -20.344  1.00  2.76           C  
ATOM   4796  CH2 TRP A 312       3.188  19.814 -19.484  1.00  2.76           C  
ATOM   4797  H   TRP A 312      -2.297  14.593 -20.657  1.00  2.70           H  
ATOM   4798  HA  TRP A 312      -2.424  17.045 -19.129  1.00  2.21           H  
ATOM   4799 1HB  TRP A 312      -0.915  15.503 -17.755  1.00  3.31           H  
ATOM   4800 2HB  TRP A 312       0.162  15.419 -19.133  1.00  3.31           H  
ATOM   4801  HD1 TRP A 312      -0.817  17.598 -16.218  1.00  3.31           H  
ATOM   4802  HE1 TRP A 312       0.779  19.599 -16.015  1.00  3.31           H  
ATOM   4803  HE3 TRP A 312       1.565  17.101 -20.694  1.00  3.31           H  
ATOM   4804  HZ2 TRP A 312       2.848  20.757 -17.588  1.00  3.31           H  
ATOM   4805  HZ3 TRP A 312       3.339  18.707 -21.305  1.00  3.31           H  
ATOM   4806  HH2 TRP A 312       3.976  20.512 -19.767  1.00  3.31           H  
ATOM   4807  N   GLY A 313      -1.386  18.087 -21.176  1.00  1.16           N  
ATOM   4808  CA  GLY A 313      -0.978  18.626 -22.456  1.00  0.99           C  
ATOM   4809  C   GLY A 313      -1.798  18.028 -23.584  1.00  0.97           C  
ATOM   4810  O   GLY A 313      -2.902  17.514 -23.381  1.00  1.25           O  
ATOM   4811  H   GLY A 313      -1.766  18.733 -20.492  1.00  1.39           H  
ATOM   4812 1HA  GLY A 313      -1.113  19.705 -22.448  1.00  1.19           H  
ATOM   4813 2HA  GLY A 313       0.081  18.429 -22.619  1.00  1.19           H  
ATOM   4814  N   GLU A 314      -1.264  18.084 -24.789  1.00  0.81           N  
ATOM   4815  CA  GLU A 314      -1.999  17.584 -25.928  1.00  1.14           C  
ATOM   4816  C   GLU A 314      -1.685  16.121 -26.106  1.00  1.03           C  
ATOM   4817  O   GLU A 314      -0.811  15.746 -26.886  1.00  1.23           O  
ATOM   4818  CB  GLU A 314      -1.673  18.399 -27.177  1.00  1.71           C  
ATOM   4819  CG  GLU A 314      -2.100  19.862 -27.060  1.00  1.71           C  
ATOM   4820  CD  GLU A 314      -1.838  20.676 -28.296  1.00  1.71           C  
ATOM   4821  OE1 GLU A 314      -1.495  20.111 -29.309  1.00  1.71           O  
ATOM   4822  OE2 GLU A 314      -1.969  21.880 -28.232  1.00  1.71           O  
ATOM   4823  H   GLU A 314      -0.339  18.463 -24.928  1.00  0.97           H  
ATOM   4824  HA  GLU A 314      -3.067  17.680 -25.726  1.00  1.37           H  
ATOM   4825 1HB  GLU A 314      -0.599  18.371 -27.365  1.00  2.05           H  
ATOM   4826 2HB  GLU A 314      -2.173  17.965 -28.042  1.00  2.05           H  
ATOM   4827 1HG  GLU A 314      -3.167  19.896 -26.839  1.00  2.05           H  
ATOM   4828 2HG  GLU A 314      -1.572  20.311 -26.221  1.00  2.05           H  
ATOM   4829  N   ASN A 315      -2.380  15.304 -25.319  1.00  1.04           N  
ATOM   4830  CA  ASN A 315      -2.229  13.855 -25.331  1.00  0.97           C  
ATOM   4831  C   ASN A 315      -0.788  13.420 -25.106  1.00  0.67           C  
ATOM   4832  O   ASN A 315      -0.297  12.522 -25.792  1.00  0.88           O  
ATOM   4833  CB  ASN A 315      -2.749  13.273 -26.631  1.00  1.46           C  
ATOM   4834  CG  ASN A 315      -4.225  13.486 -26.809  1.00  1.46           C  
ATOM   4835  OD1 ASN A 315      -5.007  13.357 -25.860  1.00  1.46           O  
ATOM   4836  ND2 ASN A 315      -4.623  13.810 -28.013  1.00  1.46           N  
ATOM   4837  H   ASN A 315      -3.047  15.734 -24.686  1.00  1.25           H  
ATOM   4838  HA  ASN A 315      -2.819  13.445 -24.511  1.00  1.16           H  
ATOM   4839 1HB  ASN A 315      -2.225  13.726 -27.474  1.00  1.75           H  
ATOM   4840 2HB  ASN A 315      -2.545  12.203 -26.658  1.00  1.75           H  
ATOM   4841 1HD2 ASN A 315      -5.595  13.964 -28.194  1.00  1.75           H  
ATOM   4842 2HD2 ASN A 315      -3.956  13.902 -28.752  1.00  1.75           H  
ATOM   4843  N   GLY A 316      -0.104  14.048 -24.149  1.00  0.42           N  
ATOM   4844  CA  GLY A 316       1.269  13.669 -23.875  1.00  0.37           C  
ATOM   4845  C   GLY A 316       2.315  14.544 -24.559  1.00  0.43           C  
ATOM   4846  O   GLY A 316       3.514  14.362 -24.328  1.00  1.64           O  
ATOM   4847  H   GLY A 316      -0.527  14.776 -23.582  1.00  0.50           H  
ATOM   4848 1HA  GLY A 316       1.434  13.703 -22.800  1.00  0.44           H  
ATOM   4849 2HA  GLY A 316       1.409  12.635 -24.176  1.00  0.44           H  
ATOM   4850  N   TYR A 317       1.886  15.515 -25.365  1.00  0.30           N  
ATOM   4851  CA  TYR A 317       2.858  16.402 -25.984  1.00  0.31           C  
ATOM   4852  C   TYR A 317       2.646  17.872 -25.614  1.00  0.29           C  
ATOM   4853  O   TYR A 317       1.526  18.339 -25.395  1.00  0.64           O  
ATOM   4854  CB  TYR A 317       2.845  16.214 -27.496  1.00  0.46           C  
ATOM   4855  CG  TYR A 317       3.291  14.826 -27.902  1.00  0.46           C  
ATOM   4856  CD1 TYR A 317       2.350  13.824 -28.087  1.00  0.46           C  
ATOM   4857  CD2 TYR A 317       4.642  14.550 -28.071  1.00  0.46           C  
ATOM   4858  CE1 TYR A 317       2.758  12.554 -28.446  1.00  0.46           C  
ATOM   4859  CE2 TYR A 317       5.049  13.279 -28.427  1.00  0.46           C  
ATOM   4860  CZ  TYR A 317       4.112  12.284 -28.616  1.00  0.46           C  
ATOM   4861  OH  TYR A 317       4.511  11.018 -28.972  1.00  0.46           O  
ATOM   4862  H   TYR A 317       0.907  15.628 -25.587  1.00  0.36           H  
ATOM   4863  HA  TYR A 317       3.842  16.118 -25.624  1.00  0.37           H  
ATOM   4864 1HB  TYR A 317       1.838  16.379 -27.881  1.00  0.56           H  
ATOM   4865 2HB  TYR A 317       3.506  16.941 -27.966  1.00  0.56           H  
ATOM   4866  HD1 TYR A 317       1.290  14.038 -27.950  1.00  0.56           H  
ATOM   4867  HD2 TYR A 317       5.381  15.337 -27.920  1.00  0.56           H  
ATOM   4868  HE1 TYR A 317       2.018  11.767 -28.593  1.00  0.56           H  
ATOM   4869  HE2 TYR A 317       6.109  13.062 -28.559  1.00  0.56           H  
ATOM   4870  HH  TYR A 317       3.737  10.474 -29.138  1.00  0.56           H  
ATOM   4871  N   MET A 318       3.751  18.603 -25.543  1.00  0.51           N  
ATOM   4872  CA  MET A 318       3.724  20.007 -25.174  1.00  1.35           C  
ATOM   4873  C   MET A 318       4.300  20.898 -26.246  1.00  0.78           C  
ATOM   4874  O   MET A 318       5.367  20.631 -26.796  1.00  1.25           O  
ATOM   4875  CB  MET A 318       4.493  20.235 -23.875  1.00  2.03           C  
ATOM   4876  CG  MET A 318       4.557  21.698 -23.453  1.00  2.03           C  
ATOM   4877  SD  MET A 318       5.357  21.952 -21.865  1.00  2.03           S  
ATOM   4878  CE  MET A 318       5.126  23.719 -21.699  1.00  2.03           C  
ATOM   4879  H   MET A 318       4.639  18.160 -25.728  1.00  0.61           H  
ATOM   4880  HA  MET A 318       2.688  20.303 -25.027  1.00  1.62           H  
ATOM   4881 1HB  MET A 318       4.022  19.675 -23.071  1.00  2.43           H  
ATOM   4882 2HB  MET A 318       5.513  19.865 -23.980  1.00  2.43           H  
ATOM   4883 1HG  MET A 318       5.111  22.261 -24.205  1.00  2.43           H  
ATOM   4884 2HG  MET A 318       3.556  22.112 -23.399  1.00  2.43           H  
ATOM   4885 1HE  MET A 318       5.567  24.059 -20.763  1.00  2.43           H  
ATOM   4886 2HE  MET A 318       5.609  24.228 -22.534  1.00  2.43           H  
ATOM   4887 3HE  MET A 318       4.060  23.948 -21.703  1.00  2.43           H  
ATOM   4888  N   ARG A 319       3.566  21.955 -26.563  1.00  0.55           N  
ATOM   4889  CA  ARG A 319       4.023  22.936 -27.528  1.00  0.55           C  
ATOM   4890  C   ARG A 319       4.565  24.138 -26.777  1.00  0.55           C  
ATOM   4891  O   ARG A 319       3.856  24.719 -25.954  1.00  0.81           O  
ATOM   4892  CB  ARG A 319       2.904  23.346 -28.458  1.00  0.83           C  
ATOM   4893  CG  ARG A 319       3.297  24.318 -29.546  1.00  0.83           C  
ATOM   4894  CD  ARG A 319       2.145  24.611 -30.426  1.00  0.83           C  
ATOM   4895  NE  ARG A 319       1.665  23.391 -31.042  1.00  0.83           N  
ATOM   4896  CZ  ARG A 319       0.533  22.779 -30.654  1.00  0.83           C  
ATOM   4897  NH1 ARG A 319      -0.176  23.320 -29.693  1.00  0.83           N  
ATOM   4898  NH2 ARG A 319       0.141  21.643 -31.204  1.00  0.83           N  
ATOM   4899  H   ARG A 319       2.681  22.109 -26.095  1.00  0.66           H  
ATOM   4900  HA  ARG A 319       4.819  22.499 -28.123  1.00  0.66           H  
ATOM   4901 1HB  ARG A 319       2.498  22.460 -28.943  1.00  0.99           H  
ATOM   4902 2HB  ARG A 319       2.102  23.794 -27.885  1.00  0.99           H  
ATOM   4903 1HG  ARG A 319       3.653  25.243 -29.101  1.00  0.99           H  
ATOM   4904 2HG  ARG A 319       4.086  23.866 -30.136  1.00  0.99           H  
ATOM   4905 1HD  ARG A 319       1.334  25.046 -29.843  1.00  0.99           H  
ATOM   4906 2HD  ARG A 319       2.442  25.302 -31.214  1.00  0.99           H  
ATOM   4907  HE  ARG A 319       2.215  22.967 -31.777  1.00  0.99           H  
ATOM   4908 1HH1 ARG A 319       0.128  24.179 -29.264  1.00  0.99           H  
ATOM   4909 2HH1 ARG A 319      -1.018  22.864 -29.368  1.00  0.99           H  
ATOM   4910 1HH2 ARG A 319       0.687  21.216 -31.937  1.00  0.99           H  
ATOM   4911 2HH2 ARG A 319      -0.695  21.186 -30.855  1.00  0.99           H  
ATOM   4912  N   ILE A 320       5.813  24.507 -27.043  1.00  0.78           N  
ATOM   4913  CA  ILE A 320       6.411  25.616 -26.304  1.00  1.24           C  
ATOM   4914  C   ILE A 320       7.127  26.595 -27.222  1.00  0.74           C  
ATOM   4915  O   ILE A 320       7.803  26.206 -28.171  1.00  1.43           O  
ATOM   4916  CB  ILE A 320       7.396  25.080 -25.244  1.00  1.86           C  
ATOM   4917  CG1 ILE A 320       7.909  26.209 -24.359  1.00  1.86           C  
ATOM   4918  CG2 ILE A 320       8.562  24.405 -25.927  1.00  1.86           C  
ATOM   4919  CD1 ILE A 320       8.616  25.732 -23.107  1.00  1.86           C  
ATOM   4920  H   ILE A 320       6.348  23.988 -27.734  1.00  0.94           H  
ATOM   4921  HA  ILE A 320       5.617  26.156 -25.791  1.00  1.49           H  
ATOM   4922  HB  ILE A 320       6.886  24.363 -24.602  1.00  2.23           H  
ATOM   4923 1HG1 ILE A 320       8.604  26.824 -24.931  1.00  2.23           H  
ATOM   4924 2HG1 ILE A 320       7.065  26.831 -24.061  1.00  2.23           H  
ATOM   4925 1HG2 ILE A 320       9.250  24.022 -25.175  1.00  2.23           H  
ATOM   4926 2HG2 ILE A 320       8.194  23.582 -26.537  1.00  2.23           H  
ATOM   4927 3HG2 ILE A 320       9.080  25.126 -26.559  1.00  2.23           H  
ATOM   4928 1HD1 ILE A 320       8.951  26.592 -22.527  1.00  2.23           H  
ATOM   4929 2HD1 ILE A 320       7.929  25.134 -22.506  1.00  2.23           H  
ATOM   4930 3HD1 ILE A 320       9.476  25.125 -23.385  1.00  2.23           H
[truncated: 28,043 more chars]
