# Supplementary material for: Sequence comparison, molecular modeling, and network analysis predict structural diversity in cysteine proteases from the Cape sundew, Drosera capensis
Source: Comput Struct Biotechnol J. 2016 Jun 14;14:271–82. doi: 10.1016/j.csbj.2016.05.003 (PMC4949590; doi:10.1016/j.csbj.2016.05.003)
Supplement: Supplementary file 3 [file mmc3.zip › Rosetta_full/DCAP_2263_full_m1.pdb]

PFRMAT TS
TARGET DCAP_2263
AUTHOR BAKER-ROSETTASERVER
METHOD    ROSETTA provides both ab initio and
METHOD    comparative models of protein domains.
METHOD    Comparative models are built from structures
METHOD    detected and aligned by HHSEARCH, SPARKS, and
METHOD    Raptor. Loop regions are assembled from fragments and 
METHOD    optimized to fit the aligned template structures.
METHOD    De novo models are built using the Rosetta de
METHOD    novo protocol.  The procedure is fully automated.
MODEL     1
PARENT 3tnxA_309
REMARK PARENT    3tnxA_309
REMARK PARSRC    alignment
REMARK SCORE     0.83
ATOM      1  N   MET A   1       4.555 -11.891 -11.760  1.00999.99           N  
ATOM      2  CA  MET A   1       3.929 -10.610 -11.443  1.00999.99           C  
ATOM      3  C   MET A   1       4.924  -9.462 -11.588  1.00999.99           C  
ATOM      4  O   MET A   1       6.050  -9.668 -12.042  1.00999.99           O  
ATOM      5  CB  MET A   1       3.335 -10.664 -10.038  1.00999.99           C  
ATOM      6  CG  MET A   1       2.260 -11.730  -9.871  1.00999.99           C  
ATOM      7  SD  MET A   1       0.831 -11.423 -10.929  1.00999.99           S  
ATOM      8  CE  MET A   1       0.131  -9.978 -10.134  1.00999.99           C  
ATOM      9 1H   MET A   1       4.431 -12.531 -10.989  1.00999.99           H  
ATOM     10 2H   MET A   1       4.134 -12.276 -12.592  1.00999.99           H  
ATOM     11 3H   MET A   1       5.545 -11.748 -11.923  1.00999.99           H  
ATOM     12  HA  MET A   1       3.126 -10.438 -12.149  1.00999.99           H  
ATOM     13 1HB  MET A   1       4.122 -10.875  -9.319  1.00999.99           H  
ATOM     14 2HB  MET A   1       2.893  -9.705  -9.774  1.00999.99           H  
ATOM     15 1HG  MET A   1       2.671 -12.709 -10.120  1.00999.99           H  
ATOM     16 2HG  MET A   1       1.927 -11.755  -8.834  1.00999.99           H  
ATOM     17 1HE  MET A   1      -0.761  -9.662 -10.675  1.00999.99           H  
ATOM     18 2HE  MET A   1      -0.136 -10.223  -9.104  1.00999.99           H  
ATOM     19 3HE  MET A   1       0.860  -9.169 -10.135  1.00999.99           H  
ATOM     20  N   SER A   2       4.509  -8.267 -11.187  1.00999.99           N  
ATOM     21  CA  SER A   2       5.346  -7.084 -11.301  1.00999.99           C  
ATOM     22  C   SER A   2       4.886  -5.984 -10.337  1.00999.99           C  
ATOM     23  O   SER A   2       3.915  -6.172  -9.606  1.00999.99           O  
ATOM     24  CB  SER A   2       5.289  -6.568 -12.739  1.00999.99           C  
ATOM     25  OG  SER A   2       4.030  -6.029 -13.030  1.00999.99           O  
ATOM     26  H   SER A   2       3.581  -8.162 -10.798  1.00999.99           H  
ATOM     27  HA  SER A   2       6.368  -7.369 -11.058  1.00999.99           H  
ATOM     28 1HB  SER A   2       6.064  -5.825 -12.912  1.00999.99           H  
ATOM     29 2HB  SER A   2       5.490  -7.394 -13.415  1.00999.99           H  
ATOM     30  HG  SER A   2       3.923  -5.295 -12.419  1.00999.99           H  
ATOM     31  N   PRO A   3       5.582  -4.838 -10.336  1.00999.99           N  
ATOM     32  CA  PRO A   3       5.215  -3.646  -9.587  1.00999.99           C  
ATOM     33  C   PRO A   3       4.105  -2.888 -10.305  1.00999.99           C  
ATOM     34  O   PRO A   3       4.104  -2.843 -11.537  1.00999.99           O  
ATOM     35  CB  PRO A   3       6.514  -2.836  -9.534  1.00999.99           C  
ATOM     36  CG  PRO A   3       7.594  -3.860  -9.629  1.00999.99           C  
ATOM     37  CD  PRO A   3       7.046  -4.931 -10.525  1.00999.99           C  
ATOM     38  HA  PRO A   3       4.917  -3.959  -8.581  1.00999.99           H  
ATOM     39 1HB  PRO A   3       6.540  -2.111 -10.362  1.00999.99           H  
ATOM     40 2HB  PRO A   3       6.562  -2.260  -8.599  1.00999.99           H  
ATOM     41 1HG  PRO A   3       8.509  -3.403 -10.034  1.00999.99           H  
ATOM     42 2HG  PRO A   3       7.848  -4.239  -8.627  1.00999.99           H  
ATOM     43 1HD  PRO A   3       7.313  -4.722 -11.571  1.00999.99           H  
ATOM     44 2HD  PRO A   3       7.423  -5.909 -10.189  1.00999.99           H  
ATOM     45  N   PRO A   4       3.165  -2.285  -9.563  1.00999.99           N  
ATOM     46  CA  PRO A   4       2.065  -1.432 -10.004  1.00999.99           C  
ATOM     47  C   PRO A   4       2.565  -0.324 -10.918  1.00999.99           C  
ATOM     48  O   PRO A   4       1.909   0.031 -11.895  1.00999.99           O  
ATOM     49  CB  PRO A   4       1.516  -0.864  -8.695  1.00999.99           C  
ATOM     50  CG  PRO A   4       1.800  -1.926  -7.696  1.00999.99           C  
ATOM     51  CD  PRO A   4       3.144  -2.468  -8.096  1.00999.99           C  
ATOM     52  HA  PRO A   4       1.308  -2.046 -10.519  1.00999.99           H  
ATOM     53 1HB  PRO A   4       2.011   0.091  -8.458  1.00999.99           H  
ATOM     54 2HB  PRO A   4       0.443  -0.650  -8.797  1.00999.99           H  
ATOM     55 1HG  PRO A   4       1.799  -1.505  -6.679  1.00999.99           H  
ATOM     56 2HG  PRO A   4       1.010  -2.691  -7.722  1.00999.99           H  
ATOM     57 1HD  PRO A   4       3.961  -1.902  -7.627  1.00999.99           H  
ATOM     58 2HD  PRO A   4       3.177  -3.535  -7.842  1.00999.99           H  
ATOM     59  N   ILE A   5       3.750   0.195 -10.586  1.00999.99           N  
ATOM     60  CA  ILE A   5       4.400   1.242 -11.353  1.00999.99           C  
ATOM     61  C   ILE A   5       4.779   0.739 -12.723  1.00999.99           C  
ATOM     62  O   ILE A   5       4.502   1.400 -13.725  1.00999.99           O  
ATOM     63  CB  ILE A   5       5.667   1.734 -10.636  1.00999.99           C  
ATOM     64  CG1 ILE A   5       5.294   2.453  -9.339  1.00999.99           C  
ATOM     65  CG2 ILE A   5       6.468   2.641 -11.557  1.00999.99           C  
ATOM     66  CD1 ILE A   5       6.479   2.715  -8.437  1.00999.99           C  
ATOM     67  H   ILE A   5       4.216  -0.150  -9.761  1.00999.99           H  
ATOM     68  HA  ILE A   5       3.711   2.076 -11.467  1.00999.99           H  
ATOM     69  HB  ILE A   5       6.281   0.876 -10.361  1.00999.99           H  
ATOM     70 1HG1 ILE A   5       4.827   3.407  -9.582  1.00999.99           H  
ATOM     71 2HG1 ILE A   5       4.572   1.848  -8.789  1.00999.99           H  
ATOM     72 1HG2 ILE A   5       7.372   2.972 -11.046  1.00999.99           H  
ATOM     73 2HG2 ILE A   5       6.743   2.094 -12.458  1.00999.99           H  
ATOM     74 3HG2 ILE A   5       5.867   3.508 -11.829  1.00999.99           H  
ATOM     75 1HD1 ILE A   5       6.145   3.228  -7.535  1.00999.99           H  
ATOM     76 2HD1 ILE A   5       6.945   1.768  -8.165  1.00999.99           H  
ATOM     77 3HD1 ILE A   5       7.203   3.338  -8.961  1.00999.99           H  
ATOM     78  N   SER A   6       5.418  -0.430 -12.757  1.00999.99           N  
ATOM     79  CA  SER A   6       5.839  -1.051 -14.001  1.00999.99           C  
ATOM     80  C   SER A   6       4.642  -1.332 -14.886  1.00999.99           C  
ATOM     81  O   SER A   6       4.670  -1.019 -16.074  1.00999.99           O  
ATOM     82  CB  SER A   6       6.595  -2.337 -13.725  1.00999.99           C  
ATOM     83  OG  SER A   6       6.999  -2.948 -14.920  1.00999.99           O  
ATOM     84  H   SER A   6       5.615  -0.904 -11.889  1.00999.99           H  
ATOM     85  HA  SER A   6       6.501  -0.362 -14.528  1.00999.99           H  
ATOM     86 1HB  SER A   6       7.469  -2.117 -13.113  1.00999.99           H  
ATOM     87 2HB  SER A   6       5.964  -3.021 -13.162  1.00999.99           H  
ATOM     88  HG  SER A   6       6.192  -3.177 -15.387  1.00999.99           H  
ATOM     89  N   SER A   7       3.591  -1.907 -14.300  1.00999.99           N  
ATOM     90  CA  SER A   7       2.371  -2.221 -15.032  1.00999.99           C  
ATOM     91  C   SER A   7       1.763  -0.977 -15.659  1.00999.99           C  
ATOM     92  O   SER A   7       1.441  -0.976 -16.848  1.00999.99           O  
ATOM     93  CB  SER A   7       1.360  -2.872 -14.108  1.00999.99           C  
ATOM     94  OG  SER A   7       0.170  -3.166 -14.791  1.00999.99           O  
ATOM     95  H   SER A   7       3.645  -2.142 -13.317  1.00999.99           H  
ATOM     96  HA  SER A   7       2.618  -2.922 -15.831  1.00999.99           H  
ATOM     97 1HB  SER A   7       1.781  -3.789 -13.698  1.00999.99           H  
ATOM     98 2HB  SER A   7       1.147  -2.208 -13.272  1.00999.99           H  
ATOM     99  HG  SER A   7      -0.199  -2.320 -15.056  1.00999.99           H  
ATOM    100  N   ALA A   8       1.619   0.078 -14.856  1.00999.99           N  
ATOM    101  CA  ALA A   8       1.059   1.337 -15.321  1.00999.99           C  
ATOM    102  C   ALA A   8       1.910   1.951 -16.420  1.00999.99           C  
ATOM    103  O   ALA A   8       1.370   2.481 -17.391  1.00999.99           O  
ATOM    104  CB  ALA A   8       0.931   2.308 -14.162  1.00999.99           C  
ATOM    105  H   ALA A   8       1.890   0.010 -13.884  1.00999.99           H  
ATOM    106  HA  ALA A   8       0.070   1.137 -15.732  1.00999.99           H  
ATOM    107 1HB  ALA A   8       0.486   3.239 -14.513  1.00999.99           H  
ATOM    108 2HB  ALA A   8       0.296   1.870 -13.391  1.00999.99           H  
ATOM    109 3HB  ALA A   8       1.917   2.511 -13.746  1.00999.99           H  
ATOM    110  N   ALA A   9       3.235   1.874 -16.269  1.00999.99           N  
ATOM    111  CA  ALA A   9       4.158   2.408 -17.258  1.00999.99           C  
ATOM    112  C   ALA A   9       3.998   1.689 -18.584  1.00999.99           C  
ATOM    113  O   ALA A   9       3.962   2.331 -19.632  1.00999.99           O  
ATOM    114  CB  ALA A   9       5.589   2.289 -16.764  1.00999.99           C  
ATOM    115  H   ALA A   9       3.623   1.450 -15.437  1.00999.99           H  
ATOM    116  HA  ALA A   9       3.919   3.460 -17.413  1.00999.99           H  
ATOM    117 1HB  ALA A   9       6.267   2.714 -17.503  1.00999.99           H  
ATOM    118 2HB  ALA A   9       5.691   2.829 -15.823  1.00999.99           H  
ATOM    119 3HB  ALA A   9       5.835   1.240 -16.608  1.00999.99           H  
ATOM    120  N   ILE A  10       3.868   0.363 -18.532  1.00999.99           N  
ATOM    121  CA  ILE A  10       3.672  -0.439 -19.728  1.00999.99           C  
ATOM    122  C   ILE A  10       2.401  -0.042 -20.441  1.00999.99           C  
ATOM    123  O   ILE A  10       2.409   0.160 -21.654  1.00999.99           O  
ATOM    124  CB  ILE A  10       3.631  -1.938 -19.387  1.00999.99           C  
ATOM    125  CG1 ILE A  10       5.011  -2.408 -18.926  1.00999.99           C  
ATOM    126  CG2 ILE A  10       3.151  -2.740 -20.583  1.00999.99           C  
ATOM    127  CD1 ILE A  10       4.997  -3.777 -18.286  1.00999.99           C  
ATOM    128  H   ILE A  10       3.925  -0.108 -17.638  1.00999.99           H  
ATOM    129  HA  ILE A  10       4.510  -0.264 -20.403  1.00999.99           H  
ATOM    130  HB  ILE A  10       2.944  -2.099 -18.556  1.00999.99           H  
ATOM    131 1HG1 ILE A  10       5.678  -2.441 -19.787  1.00999.99           H  
ATOM    132 2HG1 ILE A  10       5.414  -1.692 -18.214  1.00999.99           H  
ATOM    133 1HG2 ILE A  10       3.115  -3.797 -20.320  1.00999.99           H  
ATOM    134 2HG2 ILE A  10       2.156  -2.403 -20.867  1.00999.99           H  
ATOM    135 3HG2 ILE A  10       3.837  -2.597 -21.418  1.00999.99           H  
ATOM    136 1HD1 ILE A  10       6.009  -4.049 -17.986  1.00999.99           H  
ATOM    137 2HD1 ILE A  10       4.350  -3.762 -17.408  1.00999.99           H  
ATOM    138 3HD1 ILE A  10       4.621  -4.509 -18.999  1.00999.99           H  
ATOM    139  N   ILE A  11       1.318   0.088 -19.679  1.00999.99           N  
ATOM    140  CA  ILE A  11       0.031   0.474 -20.230  1.00999.99           C  
ATOM    141  C   ILE A  11       0.088   1.844 -20.880  1.00999.99           C  
ATOM    142  O   ILE A  11      -0.412   2.023 -21.991  1.00999.99           O  
ATOM    143  CB  ILE A  11      -1.041   0.480 -19.133  1.00999.99           C  
ATOM    144  CG1 ILE A  11      -1.306  -0.950 -18.659  1.00999.99           C  
ATOM    145  CG2 ILE A  11      -2.314   1.131 -19.650  1.00999.99           C  
ATOM    146  CD1 ILE A  11      -2.119  -1.020 -17.387  1.00999.99           C  
ATOM    147  H   ILE A  11       1.384  -0.106 -18.687  1.00999.99           H  
ATOM    148  HA  ILE A  11      -0.252  -0.254 -20.988  1.00999.99           H  
ATOM    149  HB  ILE A  11      -0.676   1.042 -18.274  1.00999.99           H  
ATOM    150 1HG1 ILE A  11      -1.840  -1.490 -19.440  1.00999.99           H  
ATOM    151 2HG1 ILE A  11      -0.354  -1.451 -18.488  1.00999.99           H  
ATOM    152 1HG2 ILE A  11      -3.063   1.139 -18.859  1.00999.99           H  
ATOM    153 2HG2 ILE A  11      -2.099   2.154 -19.957  1.00999.99           H  
ATOM    154 3HG2 ILE A  11      -2.691   0.567 -20.503  1.00999.99           H  
ATOM    155 1HD1 ILE A  11      -2.270  -2.063 -17.108  1.00999.99           H  
ATOM    156 2HD1 ILE A  11      -1.589  -0.502 -16.587  1.00999.99           H  
ATOM    157 3HD1 ILE A  11      -3.086  -0.545 -17.547  1.00999.99           H  
ATOM    158  N   ALA A  12       0.696   2.806 -20.185  1.00999.99           N  
ATOM    159  CA  ALA A  12       0.817   4.168 -20.683  1.00999.99           C  
ATOM    160  C   ALA A  12       1.587   4.212 -21.991  1.00999.99           C  
ATOM    161  O   ALA A  12       1.173   4.900 -22.927  1.00999.99           O  
ATOM    162  CB  ALA A  12       1.505   5.039 -19.646  1.00999.99           C  
ATOM    163  H   ALA A  12       1.074   2.596 -19.272  1.00999.99           H  
ATOM    164  HA  ALA A  12      -0.185   4.553 -20.867  1.00999.99           H  
ATOM    165 1HB  ALA A  12       1.569   6.063 -20.014  1.00999.99           H  
ATOM    166 2HB  ALA A  12       0.931   5.021 -18.720  1.00999.99           H  
ATOM    167 3HB  ALA A  12       2.507   4.658 -19.457  1.00999.99           H  
ATOM    168  N   VAL A  13       2.692   3.466 -22.062  1.00999.99           N  
ATOM    169  CA  VAL A  13       3.492   3.411 -23.275  1.00999.99           C  
ATOM    170  C   VAL A  13       2.727   2.791 -24.418  1.00999.99           C  
ATOM    171  O   VAL A  13       2.754   3.319 -25.526  1.00999.99           O  
ATOM    172  CB  VAL A  13       4.795   2.629 -23.048  1.00999.99           C  
ATOM    173  CG1 VAL A  13       5.493   2.394 -24.380  1.00999.99           C  
ATOM    174  CG2 VAL A  13       5.708   3.426 -22.128  1.00999.99           C  
ATOM    175  H   VAL A  13       2.996   2.936 -21.255  1.00999.99           H  
ATOM    176  HA  VAL A  13       3.755   4.431 -23.554  1.00999.99           H  
ATOM    177  HB  VAL A  13       4.568   1.660 -22.604  1.00999.99           H  
ATOM    178 1HG1 VAL A  13       6.416   1.839 -24.214  1.00999.99           H  
ATOM    179 2HG1 VAL A  13       4.839   1.821 -25.037  1.00999.99           H  
ATOM    180 3HG1 VAL A  13       5.725   3.353 -24.844  1.00999.99           H  
ATOM    181 1HG2 VAL A  13       6.632   2.874 -21.967  1.00999.99           H  
ATOM    182 2HG2 VAL A  13       5.936   4.387 -22.590  1.00999.99           H  
ATOM    183 3HG2 VAL A  13       5.216   3.596 -21.173  1.00999.99           H  
ATOM    184  N   ILE A  14       2.033   1.685 -24.154  1.00999.99           N  
ATOM    185  CA  ILE A  14       1.259   1.033 -25.196  1.00999.99           C  
ATOM    186  C   ILE A  14       0.198   1.947 -25.753  1.00999.99           C  
ATOM    187  O   ILE A  14       0.068   2.063 -26.969  1.00999.99           O  
ATOM    188  CB  ILE A  14       0.579  -0.245 -24.684  1.00999.99           C  
ATOM    189  CG1 ILE A  14       1.625  -1.320 -24.392  1.00999.99           C  
ATOM    190  CG2 ILE A  14      -0.443  -0.732 -25.700  1.00999.99           C  
ATOM    191  CD1 ILE A  14       1.071  -2.495 -23.622  1.00999.99           C  
ATOM    192  H   ILE A  14       2.053   1.279 -23.228  1.00999.99           H  
ATOM    193  HA  ILE A  14       1.933   0.762 -26.005  1.00999.99           H  
ATOM    194  HB  ILE A  14       0.071  -0.029 -23.744  1.00999.99           H  
ATOM    195 1HG1 ILE A  14       2.032  -1.686 -25.334  1.00999.99           H  
ATOM    196 2HG1 ILE A  14       2.439  -0.880 -23.819  1.00999.99           H  
ATOM    197 1HG2 ILE A  14      -0.932  -1.630 -25.322  1.00999.99           H  
ATOM    198 2HG2 ILE A  14      -1.190   0.043 -25.866  1.00999.99           H  
ATOM    199 3HG2 ILE A  14       0.057  -0.960 -26.641  1.00999.99           H  
ATOM    200 1HD1 ILE A  14       1.865  -3.222 -23.448  1.00999.99           H  
ATOM    201 2HD1 ILE A  14       0.678  -2.151 -22.665  1.00999.99           H  
ATOM    202 3HD1 ILE A  14       0.272  -2.962 -24.196  1.00999.99           H  
ATOM    203  N   LEU A  15      -0.553   2.603 -24.879  1.00999.99           N  
ATOM    204  CA  LEU A  15      -1.612   3.483 -25.329  1.00999.99           C  
ATOM    205  C   LEU A  15      -1.064   4.668 -26.115  1.00999.99           C  
ATOM    206  O   LEU A  15      -1.661   5.074 -27.113  1.00999.99           O  
ATOM    207  CB  LEU A  15      -2.419   3.971 -24.127  1.00999.99           C  
ATOM    208  CG  LEU A  15      -3.251   2.890 -23.424  1.00999.99           C  
ATOM    209  CD1 LEU A  15      -3.868   3.470 -22.160  1.00999.99           C  
ATOM    210  CD2 LEU A  15      -4.319   2.379 -24.378  1.00999.99           C  
ATOM    211  H   LEU A  15      -0.406   2.474 -23.885  1.00999.99           H  
ATOM    212  HA  LEU A  15      -2.273   2.916 -25.983  1.00999.99           H  
ATOM    213 1HB  LEU A  15      -1.734   4.394 -23.393  1.00999.99           H  
ATOM    214 2HB  LEU A  15      -3.101   4.754 -24.456  1.00999.99           H  
ATOM    215  HG  LEU A  15      -2.606   2.061 -23.134  1.00999.99           H  
ATOM    216 1HD1 LEU A  15      -4.452   2.701 -21.654  1.00999.99           H  
ATOM    217 2HD1 LEU A  15      -3.077   3.820 -21.496  1.00999.99           H  
ATOM    218 3HD1 LEU A  15      -4.517   4.305 -22.422  1.00999.99           H  
ATOM    219 1HD2 LEU A  15      -4.909   1.606 -23.885  1.00999.99           H  
ATOM    220 2HD2 LEU A  15      -4.971   3.203 -24.669  1.00999.99           H  
ATOM    221 3HD2 LEU A  15      -3.844   1.962 -25.266  1.00999.99           H  
ATOM    222  N   ALA A  16       0.082   5.204 -25.683  1.00999.99           N  
ATOM    223  CA  ALA A  16       0.712   6.316 -26.382  1.00999.99           C  
ATOM    224  C   ALA A  16       1.152   5.906 -27.781  1.00999.99           C  
ATOM    225  O   ALA A  16       0.923   6.644 -28.742  1.00999.99           O  
ATOM    226  CB  ALA A  16       1.903   6.825 -25.588  1.00999.99           C  
ATOM    227  H   ALA A  16       0.523   4.854 -24.842  1.00999.99           H  
ATOM    228  HA  ALA A  16      -0.022   7.116 -26.478  1.00999.99           H  
ATOM    229 1HB  ALA A  16       2.350   7.674 -26.105  1.00999.99           H  
ATOM    230 2HB  ALA A  16       1.571   7.137 -24.598  1.00999.99           H  
ATOM    231 3HB  ALA A  16       2.641   6.030 -25.489  1.00999.99           H  
ATOM    232  N   VAL A  17       1.766   4.726 -27.889  1.00999.99           N  
ATOM    233  CA  VAL A  17       2.231   4.206 -29.168  1.00999.99           C  
ATOM    234  C   VAL A  17       1.086   3.884 -30.102  1.00999.99           C  
ATOM    235  O   VAL A  17       1.163   4.195 -31.289  1.00999.99           O  
ATOM    236  CB  VAL A  17       3.103   2.958 -28.970  1.00999.99           C  
ATOM    237  CG1 VAL A  17       3.392   2.312 -30.317  1.00999.99           C  
ATOM    238  CG2 VAL A  17       4.412   3.361 -28.304  1.00999.99           C  
ATOM    239  H   VAL A  17       1.935   4.176 -27.058  1.00999.99           H  
ATOM    240  HA  VAL A  17       2.847   4.973 -29.638  1.00999.99           H  
ATOM    241  HB  VAL A  17       2.574   2.235 -28.349  1.00999.99           H  
ATOM    242 1HG1 VAL A  17       4.011   1.427 -30.170  1.00999.99           H  
ATOM    243 2HG1 VAL A  17       2.453   2.024 -30.790  1.00999.99           H  
ATOM    244 3HG1 VAL A  17       3.918   3.021 -30.956  1.00999.99           H  
ATOM    245 1HG2 VAL A  17       5.034   2.478 -28.163  1.00999.99           H  
ATOM    246 2HG2 VAL A  17       4.936   4.075 -28.940  1.00999.99           H  
ATOM    247 3HG2 VAL A  17       4.212   3.821 -27.339  1.00999.99           H  
ATOM    248  N   VAL A  18       0.031   3.261 -29.577  1.00999.99           N  
ATOM    249  CA  VAL A  18      -1.136   2.952 -30.386  1.00999.99           C  
ATOM    250  C   VAL A  18      -1.763   4.212 -30.938  1.00999.99           C  
ATOM    251  O   VAL A  18      -2.096   4.260 -32.118  1.00999.99           O  
ATOM    252  CB  VAL A  18      -2.188   2.166 -29.581  1.00999.99           C  
ATOM    253  CG1 VAL A  18      -3.484   2.084 -30.374  1.00999.99           C  
ATOM    254  CG2 VAL A  18      -1.676   0.757 -29.312  1.00999.99           C  
ATOM    255  H   VAL A  18       0.031   2.999 -28.602  1.00999.99           H  
ATOM    256  HA  VAL A  18      -0.817   2.331 -31.224  1.00999.99           H  
ATOM    257  HB  VAL A  18      -2.388   2.682 -28.642  1.00999.99           H  
ATOM    258 1HG1 VAL A  18      -4.226   1.529 -29.799  1.00999.99           H  
ATOM    259 2HG1 VAL A  18      -3.854   3.090 -30.569  1.00999.99           H  
ATOM    260 3HG1 VAL A  18      -3.301   1.574 -31.319  1.00999.99           H  
ATOM    261 1HG2 VAL A  18      -2.423   0.204 -28.744  1.00999.99           H  
ATOM    262 2HG2 VAL A  18      -1.495   0.252 -30.260  1.00999.99           H  
ATOM    263 3HG2 VAL A  18      -0.749   0.797 -28.747  1.00999.99           H  
ATOM    264  N   ALA A  19      -1.923   5.232 -30.093  1.00999.99           N  
ATOM    265  CA  ALA A  19      -2.490   6.496 -30.538  1.00999.99           C  
ATOM    266  C   ALA A  19      -1.606   7.144 -31.598  1.00999.99           C  
ATOM    267  O   ALA A  19      -2.106   7.645 -32.605  1.00999.99           O  
ATOM    268  CB  ALA A  19      -2.668   7.435 -29.359  1.00999.99           C  
ATOM    269  H   ALA A  19      -1.656   5.136 -29.121  1.00999.99           H  
ATOM    270  HA  ALA A  19      -3.463   6.294 -30.985  1.00999.99           H  
ATOM    271 1HB  ALA A  19      -3.116   8.368 -29.700  1.00999.99           H  
ATOM    272 2HB  ALA A  19      -3.319   6.968 -28.620  1.00999.99           H  
ATOM    273 3HB  ALA A  19      -1.698   7.641 -28.908  1.00999.99           H  
ATOM    274  N   ALA A  20      -0.294   7.114 -31.383  1.00999.99           N  
ATOM    275  CA  ALA A  20       0.649   7.682 -32.336  1.00999.99           C  
ATOM    276  C   ALA A  20       0.564   6.981 -33.689  1.00999.99           C  
ATOM    277  O   ALA A  20       0.541   7.643 -34.728  1.00999.99           O  
ATOM    278  CB  ALA A  20       2.064   7.585 -31.786  1.00999.99           C  
ATOM    279  H   ALA A  20       0.067   6.714 -30.527  1.00999.99           H  
ATOM    280  HA  ALA A  20       0.394   8.732 -32.483  1.00999.99           H  
ATOM    281 1HB  ALA A  20       2.761   8.038 -32.491  1.00999.99           H  
ATOM    282 2HB  ALA A  20       2.119   8.111 -30.833  1.00999.99           H  
ATOM    283 3HB  ALA A  20       2.330   6.540 -31.636  1.00999.99           H  
ATOM    284  N   ALA A  21       0.518   5.651 -33.672  1.00999.99           N  
ATOM    285  CA  ALA A  21       0.436   4.853 -34.889  1.00999.99           C  
ATOM    286  C   ALA A  21      -0.896   5.050 -35.591  1.00999.99           C  
ATOM    287  O   ALA A  21      -0.946   5.190 -36.817  1.00999.99           O  
ATOM    288  CB  ALA A  21       0.637   3.385 -34.557  1.00999.99           C  
ATOM    289  H   ALA A  21       0.554   5.169 -32.786  1.00999.99           H  
ATOM    290  HA  ALA A  21       1.227   5.180 -35.563  1.00999.99           H  
ATOM    291 1HB  ALA A  21       0.602   2.796 -35.474  1.00999.99           H  
ATOM    292 2HB  ALA A  21       1.606   3.252 -34.076  1.00999.99           H  
ATOM    293 3HB  ALA A  21      -0.151   3.053 -33.883  1.00999.99           H  
ATOM    294  N   ALA A  22      -1.971   5.065 -34.806  1.00999.99           N  
ATOM    295  CA  ALA A  22      -3.315   5.233 -35.323  1.00999.99           C  
ATOM    296  C   ALA A  22      -3.468   6.571 -36.001  1.00999.99           C  
ATOM    297  O   ALA A  22      -4.102   6.660 -37.054  1.00999.99           O  
ATOM    298  CB  ALA A  22      -4.332   5.100 -34.203  1.00999.99           C  
ATOM    299  H   ALA A  22      -1.864   4.938 -33.811  1.00999.99           H  
ATOM    300  HA  ALA A  22      -3.491   4.455 -36.068  1.00999.99           H  
ATOM    301 1HB  ALA A  22      -5.337   5.207 -34.609  1.00999.99           H  
ATOM    302 2HB  ALA A  22      -4.229   4.122 -33.734  1.00999.99           H  
ATOM    303 3HB  ALA A  22      -4.156   5.877 -33.459  1.00999.99           H  
ATOM    304  N   THR A  23      -2.871   7.609 -35.409  1.00999.99           N  
ATOM    305  CA  THR A  23      -2.963   8.924 -35.992  1.00999.99           C  
ATOM    306  C   THR A  23      -2.005   9.109 -37.156  1.00999.99           C  
ATOM    307  O   THR A  23      -2.333   9.781 -38.137  1.00999.99           O  
ATOM    308  CB  THR A  23      -2.733  10.013 -34.919  1.00999.99           C  
ATOM    309  OG1 THR A  23      -1.477   9.787 -34.270  1.00999.99           O  
ATOM    310  CG2 THR A  23      -3.858  10.020 -33.891  1.00999.99           C  
ATOM    311  H   THR A  23      -2.378   7.492 -34.535  1.00999.99           H  
ATOM    312  HA  THR A  23      -3.963   9.021 -36.374  1.00999.99           H  
ATOM    313  HB  THR A  23      -2.695  10.987 -35.400  1.00999.99           H  
ATOM    314  HG1 THR A  23      -1.533   8.977 -33.752  1.00999.99           H  
ATOM    315 1HG2 THR A  23      -3.669  10.798 -33.152  1.00999.99           H  
ATOM    316 2HG2 THR A  23      -4.807  10.218 -34.388  1.00999.99           H  
ATOM    317 3HG2 THR A  23      -3.911   9.054 -33.393  1.00999.99           H  
ATOM    318  N   THR A  24      -0.872   8.414 -37.121  1.00999.99           N  
ATOM    319  CA  THR A  24       0.041   8.440 -38.252  1.00999.99           C  
ATOM    320  C   THR A  24      -0.697   7.957 -39.498  1.00999.99           C  
ATOM    321  O   THR A  24      -0.528   8.516 -40.584  1.00999.99           O  
ATOM    322  CB  THR A  24       1.288   7.568 -38.003  1.00999.99           C  
ATOM    323  OG1 THR A  24       2.015   8.071 -36.874  1.00999.99           O  
ATOM    324  CG2 THR A  24       2.192   7.580 -39.222  1.00999.99           C  
ATOM    325  H   THR A  24      -0.612   7.891 -36.296  1.00999.99           H  
ATOM    326  HA  THR A  24       0.366   9.467 -38.420  1.00999.99           H  
ATOM    327  HB  THR A  24       0.978   6.544 -37.797  1.00999.99           H  
ATOM    328  HG1 THR A  24       1.463   8.012 -36.087  1.00999.99           H  
ATOM    329 1HG2 THR A  24       3.065   6.958 -39.031  1.00999.99           H  
ATOM    330 2HG2 THR A  24       1.648   7.191 -40.082  1.00999.99           H  
ATOM    331 3HG2 THR A  24       2.512   8.601 -39.427  1.00999.99           H  
ATOM    332  N   THR A  25      -1.526   6.920 -39.330  1.00999.99           N  
ATOM    333  CA  THR A  25      -2.329   6.391 -40.423  1.00999.99           C  
ATOM    334  C   THR A  25      -3.537   7.306 -40.756  1.00999.99           C  
ATOM    335  O   THR A  25      -3.627   7.829 -41.870  1.00999.99           O  
ATOM    336  CB  THR A  25      -2.819   4.968 -40.079  1.00999.99           C  
ATOM    337  OG1 THR A  25      -1.689   4.111 -39.868  1.00999.99           O  
ATOM    338  CG2 THR A  25      -3.645   4.407 -41.219  1.00999.99           C  
ATOM    339  H   THR A  25      -1.586   6.477 -38.420  1.00999.99           H  
ATOM    340  HA  THR A  25      -1.700   6.330 -41.310  1.00999.99           H  
ATOM    341  HB  THR A  25      -3.419   4.995 -39.171  1.00999.99           H  
ATOM    342  HG1 THR A  25      -1.214   4.401 -39.083  1.00999.99           H  
ATOM    343 1HG2 THR A  25      -3.980   3.401 -40.969  1.00999.99           H  
ATOM    344 2HG2 THR A  25      -4.505   5.040 -41.381  1.00999.99           H  
ATOM    345 3HG2 THR A  25      -3.042   4.375 -42.124  1.00999.99           H  
ATOM    346  N   ARG A  26      -4.477   7.471 -39.812  1.00999.99           N  
ATOM    347  CA  ARG A  26      -5.661   8.335 -40.011  1.00999.99           C  
ATOM    348  C   ARG A  26      -6.001   9.177 -38.780  1.00999.99           C  
ATOM    349  O   ARG A  26      -7.004   8.923 -38.113  1.00999.99           O  
ATOM    350  CB  ARG A  26      -6.897   7.526 -40.389  1.00999.99           C  
ATOM    351  CG  ARG A  26      -6.846   6.835 -41.739  1.00999.99           C  
ATOM    352  CD  ARG A  26      -6.897   7.820 -42.846  1.00999.99           C  
ATOM    353  NE  ARG A  26      -6.903   7.178 -44.151  1.00999.99           N  
ATOM    354  CZ  ARG A  26      -5.801   6.837 -44.850  1.00999.99           C  
ATOM    355  NH1 ARG A  26      -4.599   7.072 -44.368  1.00999.99           N  
ATOM    356  NH2 ARG A  26      -5.932   6.261 -46.033  1.00999.99           N  
ATOM    357  H   ARG A  26      -4.358   7.022 -38.915  1.00999.99           H  
ATOM    358  HA  ARG A  26      -5.447   9.016 -40.835  1.00999.99           H  
ATOM    359 1HB  ARG A  26      -7.069   6.758 -39.637  1.00999.99           H  
ATOM    360 2HB  ARG A  26      -7.767   8.182 -40.392  1.00999.99           H  
ATOM    361 1HG  ARG A  26      -5.928   6.275 -41.842  1.00999.99           H  
ATOM    362 2HG  ARG A  26      -7.695   6.158 -41.837  1.00999.99           H  
ATOM    363 1HD  ARG A  26      -7.807   8.413 -42.757  1.00999.99           H  
ATOM    364 2HD  ARG A  26      -6.029   8.476 -42.790  1.00999.99           H  
ATOM    365  HE  ARG A  26      -7.801   6.976 -44.568  1.00999.99           H  
ATOM    366 1HH1 ARG A  26      -4.481   7.509 -43.461  1.00999.99           H  
ATOM    367 2HH1 ARG A  26      -3.784   6.812 -44.904  1.00999.99           H  
ATOM    368 1HH2 ARG A  26      -6.853   6.078 -46.408  1.00999.99           H  
ATOM    369 2HH2 ARG A  26      -5.112   6.004 -46.562  1.00999.99           H  
ATOM    370  N   ALA A  27      -5.183  10.186 -38.503  1.00999.99           N  
ATOM    371  CA  ALA A  27      -5.342  11.051 -37.337  1.00999.99           C  
ATOM    372  C   ALA A  27      -6.638  11.751 -37.124  1.00999.99           C  
ATOM    373  O   ALA A  27      -7.179  11.662 -36.023  1.00999.99           O  
ATOM    374  CB  ALA A  27      -4.306  12.142 -37.372  1.00999.99           C  
ATOM    375  H   ALA A  27      -4.367  10.332 -39.079  1.00999.99           H  
ATOM    376  HA  ALA A  27      -5.191  10.448 -36.461  1.00999.99           H  
ATOM    377 1HB  ALA A  27      -4.384  12.746 -36.468  1.00999.99           H  
ATOM    378 2HB  ALA A  27      -3.310  11.721 -37.426  1.00999.99           H  
ATOM    379 3HB  ALA A  27      -4.472  12.772 -38.243  1.00999.99           H  
ATOM    380  N   SER A  28      -7.086  12.552 -38.099  1.00400.00           N  
ATOM    381  CA  SER A  28      -8.200  13.518 -37.923  1.00400.00           C  
ATOM    382  C   SER A  28      -7.728  14.708 -37.035  1.00400.00           C  
ATOM    383  O   SER A  28      -7.821  15.863 -37.451  1.00400.00           O  
ATOM    384  CB  SER A  28      -9.451  12.883 -37.324  1.00600.00           C  
ATOM    385  OG  SER A  28      -9.986  11.912 -38.182  1.00600.00           O  
ATOM    386  H   SER A  28      -6.612  12.533 -38.990  1.00720.00           H  
ATOM    387  HA  SER A  28      -8.468  13.917 -38.904  1.00480.00           H  
ATOM    388 1HB  SER A  28      -9.254  12.448 -36.348  1.00720.00           H  
ATOM    389 2HB  SER A  28     -10.196  13.665 -37.165  1.00720.00           H  
ATOM    390  HG  SER A  28     -10.774  11.581 -37.746  1.00720.00           H  
ATOM    391  N   THR A  29      -7.154  14.399 -35.859  1.00400.00           N  
ATOM    392  CA  THR A  29      -6.585  15.326 -34.895  1.00400.00           C  
ATOM    393  C   THR A  29      -5.409  16.140 -35.434  1.00400.00           C  
ATOM    394  O   THR A  29      -5.096  17.187 -34.878  1.00400.00           O  
ATOM    395  CB  THR A  29      -6.091  14.559 -33.658  1.00600.00           C  
ATOM    396  OG1 THR A  29      -5.059  13.645 -34.048  1.00600.00           O  
ATOM    397  CG2 THR A  29      -7.232  13.772 -33.034  1.00600.00           C  
ATOM    398  H   THR A  29      -7.151  13.439 -35.585  1.00480.00           H  
ATOM    399  HA  THR A  29      -7.360  16.016 -34.591  1.00480.00           H  
ATOM    400  HB  THR A  29      -5.690  15.260 -32.928  1.00720.00           H  
ATOM    401  HG1 THR A  29      -4.700  13.220 -33.265  1.00720.00           H  
ATOM    402 1HG2 THR A  29      -6.862  13.234 -32.161  1.00720.00           H  
ATOM    403 2HG2 THR A  29      -8.023  14.456 -32.728  1.00720.00           H  
ATOM    404 3HG2 THR A  29      -7.628  13.060 -33.757  1.00720.00           H  
ATOM    405  N   PHE A  30      -4.778  15.685 -36.525  1.00400.00           N  
ATOM    406  CA  PHE A  30      -3.696  16.441 -37.158  1.00400.00           C  
ATOM    407  C   PHE A  30      -4.235  17.668 -37.894  1.00400.00           C  
ATOM    408  O   PHE A  30      -3.473  18.577 -38.221  1.00400.00           O  
ATOM    409  CB  PHE A  30      -2.915  15.609 -38.180  1.00600.00           C  
ATOM    410  CG  PHE A  30      -1.996  14.556 -37.624  1.00600.00           C  
ATOM    411  CD1 PHE A  30      -1.736  14.456 -36.264  1.00600.00           C  
ATOM    412  CD2 PHE A  30      -1.379  13.657 -38.485  1.00600.00           C  
ATOM    413  CE1 PHE A  30      -0.885  13.475 -35.783  1.00600.00           C  
ATOM    414  CE2 PHE A  30      -0.528  12.680 -38.007  1.00600.00           C  
ATOM    415  CZ  PHE A  30      -0.282  12.589 -36.653  1.00600.00           C  
ATOM    416  H   PHE A  30      -5.055  14.804 -36.930  1.00480.00           H  
ATOM    417  HA  PHE A  30      -3.009  16.777 -36.379  1.00480.00           H  
ATOM    418 1HB  PHE A  30      -3.621  15.118 -38.849  1.00720.00           H  
ATOM    419 2HB  PHE A  30      -2.314  16.280 -38.792  1.00720.00           H  
ATOM    420  HD1 PHE A  30      -2.212  15.154 -35.575  1.00720.00           H  
ATOM    421  HD2 PHE A  30      -1.576  13.729 -39.555  1.00720.00           H  
ATOM    422  HE1 PHE A  30      -0.689  13.403 -34.714  1.00720.00           H  
ATOM    423  HE2 PHE A  30      -0.054  11.983 -38.698  1.00720.00           H  
ATOM    424  HZ  PHE A  30       0.389  11.820 -36.273  1.00720.00           H  
ATOM    425  N   THR A  31      -5.538  17.675 -38.198  1.00400.00           N  
ATOM    426  CA  THR A  31      -6.166  18.794 -38.888  1.00400.00           C  
ATOM    427  C   THR A  31      -6.039  20.035 -38.015  1.00400.00           C  
ATOM    428  O   THR A  31      -6.320  19.983 -36.818  1.00400.00           O  
ATOM    429  CB  THR A  31      -7.656  18.506 -39.193  1.00600.00           C  
ATOM    430  OG1 THR A  31      -7.767  17.305 -39.970  1.00600.00           O  
ATOM    431  CG2 THR A  31      -8.268  19.646 -39.987  1.00600.00           C  
ATOM    432  H   THR A  31      -6.132  16.905 -37.923  1.00480.00           H  
ATOM    433  HA  THR A  31      -5.642  18.977 -39.827  1.00480.00           H  
ATOM    434  HB  THR A  31      -8.201  18.379 -38.258  1.00720.00           H  
ATOM    435  HG1 THR A  31      -7.511  16.552 -39.430  1.00720.00           H  
ATOM    436 1HG2 THR A  31      -9.313  19.424 -40.194  1.00720.00           H  
ATOM    437 2HG2 THR A  31      -8.204  20.565 -39.424  1.00720.00           H  
ATOM    438 3HG2 THR A  31      -7.729  19.765 -40.926  1.00720.00           H  
ATOM    439  N   GLU A  32      -5.630  21.156 -38.611  1.00400.00           N  
ATOM    440  CA  GLU A  32      -5.386  22.409 -37.877  1.00400.00           C  
ATOM    441  C   GLU A  32      -6.610  23.033 -37.190  1.00400.00           C  
ATOM    442  O   GLU A  32      -6.467  23.962 -36.399  1.00400.00           O  
ATOM    443  CB  GLU A  32      -4.788  23.449 -38.826  1.00600.00           C  
ATOM    444  CG  GLU A  32      -5.734  23.927 -39.923  1.00600.00           C  
ATOM    445  CD  GLU A  32      -5.735  23.040 -41.138  1.00600.00           C  
ATOM    446  OE1 GLU A  32      -5.348  21.902 -41.022  1.00600.00           O  
ATOM    447  OE2 GLU A  32      -6.116  23.505 -42.187  1.00600.00           O  
ATOM    448  H   GLU A  32      -5.446  21.135 -39.605  1.00480.00           H  
ATOM    449  HA  GLU A  32      -4.653  22.198 -37.101  1.00480.00           H  
ATOM    450 1HB  GLU A  32      -4.475  24.322 -38.253  1.00720.00           H  
ATOM    451 2HB  GLU A  32      -3.901  23.036 -39.304  1.00720.00           H  
ATOM    452 1HG  GLU A  32      -6.747  23.977 -39.525  1.00720.00           H  
ATOM    453 2HG  GLU A  32      -5.445  24.934 -40.219  1.00720.00           H  
ATOM    454  N   GLU A  33      -7.801  22.527 -37.472  1.00400.00           N  
ATOM    455  CA  GLU A  33      -9.009  22.994 -36.825  1.00400.00           C  
ATOM    456  C   GLU A  33      -9.199  22.279 -35.488  1.00400.00           C  
ATOM    457  O   GLU A  33      -9.909  22.768 -34.609  1.00400.00           O  
ATOM    458  CB  GLU A  33     -10.217  22.749 -37.730  1.00600.00           C  
ATOM    459  CG  GLU A  33     -10.211  23.560 -39.023  1.00600.00           C  
ATOM    460  CD  GLU A  33     -11.390  23.258 -39.910  1.00600.00           C  
ATOM    461  OE1 GLU A  33     -12.140  22.368 -39.587  1.00600.00           O  
ATOM    462  OE2 GLU A  33     -11.539  23.918 -40.913  1.00600.00           O  
ATOM    463  H   GLU A  33      -7.879  21.791 -38.146  1.00480.00           H  
ATOM    464  HA  GLU A  33      -8.914  24.064 -36.637  1.00480.00           H  
ATOM    465 1HB  GLU A  33     -10.262  21.692 -37.996  1.00720.00           H  
ATOM    466 2HB  GLU A  33     -11.136  22.990 -37.193  1.00720.00           H  
ATOM    467 1HG  GLU A  33     -10.224  24.620 -38.775  1.00720.00           H  
ATOM    468 2HG  GLU A  33      -9.291  23.351 -39.564  1.00720.00           H  
ATOM    469  N   ASN A  34      -8.572  21.107 -35.354  1.00400.00           N  
ATOM    470  CA  ASN A  34      -8.654  20.300 -34.149  1.00400.00           C  
ATOM    471  C   ASN A  34      -7.733  20.859 -33.062  1.00400.00           C  
ATOM    472  O   ASN A  34      -6.545  21.066 -33.323  1.00400.00           O  
ATOM    473  CB  ASN A  34      -8.312  18.855 -34.435  1.00600.00           C  
ATOM    474  CG  ASN A  34      -8.629  17.956 -33.265  1.00600.00           C  
ATOM    475  OD1 ASN A  34      -8.083  18.080 -32.162  1.00600.00           O  
ATOM    476  ND2 ASN A  34      -9.535  17.038 -33.490  1.00600.00           N  
ATOM    477  H   ASN A  34      -7.985  20.759 -36.097  1.00480.00           H  
ATOM    478  HA  ASN A  34      -9.681  20.326 -33.803  1.00480.00           H  
ATOM    479 1HB  ASN A  34      -8.868  18.513 -35.309  1.00720.00           H  
ATOM    480 2HB  ASN A  34      -7.250  18.773 -34.668  1.00720.00           H  
ATOM    481 1HD2 ASN A  34      -9.801  16.407 -32.760  1.00720.00           H  
ATOM    482 2HD2 ASN A  34      -9.964  16.969 -34.391  1.00720.00           H  
ATOM    483  N   PRO A  35      -8.253  21.096 -31.849  1.00400.00           N  
ATOM    484  CA  PRO A  35      -7.585  21.577 -30.646  1.00400.00           C  
ATOM    485  C   PRO A  35      -6.297  20.825 -30.315  1.00400.00           C  
ATOM    486  O   PRO A  35      -5.382  21.402 -29.751  1.00400.00           O  
ATOM    487  CB  PRO A  35      -8.641  21.385 -29.566  1.00600.00           C  
ATOM    488  CG  PRO A  35      -9.931  21.562 -30.277  1.00600.00           C  
ATOM    489  CD  PRO A  35      -9.712  20.963 -31.627  1.00600.00           C  
ATOM    490  HA  PRO A  35      -7.369  22.651 -30.770  1.00480.00           H  
ATOM    491 1HB  PRO A  35      -8.539  20.386 -29.113  1.00720.00           H  
ATOM    492 2HB  PRO A  35      -8.499  22.118 -28.769  1.00720.00           H  
ATOM    493 1HG  PRO A  35     -10.739  21.066 -29.720  1.00720.00           H  
ATOM    494 2HG  PRO A  35     -10.191  22.631 -30.326  1.00720.00           H  
ATOM    495 1HD  PRO A  35     -10.012  19.904 -31.633  1.00720.00           H  
ATOM    496 2HD  PRO A  35     -10.267  21.555 -32.368  1.00720.00           H  
ATOM    497  N   ILE A  36      -6.230  19.535 -30.642  1.00400.00           N  
ATOM    498  CA  ILE A  36      -5.024  18.755 -30.383  1.00400.00           C  
ATOM    499  C   ILE A  36      -3.860  19.240 -31.235  1.00400.00           C  
ATOM    500  O   ILE A  36      -2.750  19.422 -30.730  1.00362.25           O  
ATOM    501  CB  ILE A  36      -5.277  17.261 -30.608  1.00600.00           C  
ATOM    502  CG1 ILE A  36      -6.239  16.765 -29.525  1.00600.00           C  
ATOM    503  CG2 ILE A  36      -3.969  16.485 -30.587  1.00600.00           C  
ATOM    504  CD1 ILE A  36      -6.794  15.388 -29.771  1.00600.00           C  
ATOM    505  H   ILE A  36      -7.010  19.088 -31.104  1.00480.00           H  
ATOM    506  HA  ILE A  36      -4.749  18.889 -29.336  1.00480.00           H  
ATOM    507  HB  ILE A  36      -5.764  17.116 -31.571  1.00720.00           H  
ATOM    508 1HG1 ILE A  36      -5.716  16.758 -28.570  1.00720.00           H  
ATOM    509 2HG1 ILE A  36      -7.076  17.461 -29.453  1.00720.00           H  
ATOM    510 1HG2 ILE A  36      -4.170  15.426 -30.750  1.00720.00           H  
ATOM    511 2HG2 ILE A  36      -3.314  16.854 -31.375  1.00720.00           H  
ATOM    512 3HG2 ILE A  36      -3.482  16.616 -29.620  1.00720.00           H  
ATOM    513 1HD1 ILE A  36      -7.465  15.116 -28.955  1.00720.00           H  
ATOM    514 2HD1 ILE A  36      -7.346  15.385 -30.709  1.00720.00           H  
ATOM    515 3HD1 ILE A  36      -5.977  14.669 -29.824  1.00720.00           H  
ATOM    516  N   ARG A  37      -4.122  19.453 -32.527  1.00400.00           N  
ATOM    517  CA  ARG A  37      -3.111  19.994 -33.427  1.00355.47           C  
ATOM    518  C   ARG A  37      -2.742  21.399 -33.012  1.00330.49           C  
ATOM    519  O   ARG A  37      -1.563  21.760 -33.002  1.00270.40           O  
ATOM    520  CB  ARG A  37      -3.598  20.020 -34.869  1.00533.21           C  
ATOM    521  CG  ARG A  37      -2.636  20.663 -35.855  1.00533.21           C  
ATOM    522  CD  ARG A  37      -1.376  19.896 -35.987  1.00533.21           C  
ATOM    523  NE  ARG A  37      -0.423  20.574 -36.854  1.00533.21           N  
ATOM    524  CZ  ARG A  37      -0.271  20.376 -38.177  1.00533.21           C  
ATOM    525  NH1 ARG A  37      -1.008  19.498 -38.819  1.00533.21           N  
ATOM    526  NH2 ARG A  37       0.637  21.082 -38.829  1.00533.21           N  
ATOM    527  H   ARG A  37      -5.047  19.262 -32.888  1.00480.00           H  
ATOM    528  HA  ARG A  37      -2.221  19.367 -33.371  1.00426.56           H  
ATOM    529 1HB  ARG A  37      -3.748  19.005 -35.216  1.00639.85           H  
ATOM    530 2HB  ARG A  37      -4.556  20.537 -34.931  1.00639.85           H  
ATOM    531 1HG  ARG A  37      -3.102  20.719 -36.838  1.00639.85           H  
ATOM    532 2HG  ARG A  37      -2.387  21.669 -35.513  1.00639.85           H  
ATOM    533 1HD  ARG A  37      -0.918  19.774 -35.007  1.00639.85           H  
ATOM    534 2HD  ARG A  37      -1.587  18.917 -36.414  1.00639.85           H  
ATOM    535  HE  ARG A  37       0.161  21.285 -36.429  1.00639.85           H  
ATOM    536 1HH1 ARG A  37      -1.720  18.969 -38.328  1.00639.85           H  
ATOM    537 2HH1 ARG A  37      -0.882  19.363 -39.812  1.00639.85           H  
ATOM    538 1HH2 ARG A  37       1.200  21.757 -38.328  1.00639.85           H  
ATOM    539 2HH2 ARG A  37       0.766  20.948 -39.820  1.00639.85           H  
ATOM    540  N   LEU A  38      -3.761  22.181 -32.657  1.00396.53           N  
ATOM    541  CA  LEU A  38      -3.560  23.557 -32.246  1.00400.00           C  
ATOM    542  C   LEU A  38      -2.677  23.653 -31.017  1.00346.11           C  
ATOM    543  O   LEU A  38      -1.697  24.389 -31.023  1.00312.17           O  
ATOM    544  CB  LEU A  38      -4.923  24.206 -31.972  1.00600.00           C  
ATOM    545  CG  LEU A  38      -5.768  24.474 -33.222  1.00600.00           C  
ATOM    546  CD1 LEU A  38      -7.184  24.873 -32.830  1.00600.00           C  
ATOM    547  CD2 LEU A  38      -5.100  25.585 -34.017  1.00600.00           C  
ATOM    548  H   LEU A  38      -4.706  21.813 -32.698  1.00475.84           H  
ATOM    549  HA  LEU A  38      -3.073  24.090 -33.062  1.00480.00           H  
ATOM    550 1HB  LEU A  38      -5.494  23.555 -31.316  1.00720.00           H  
ATOM    551 2HB  LEU A  38      -4.765  25.155 -31.462  1.00720.00           H  
ATOM    552  HG  LEU A  38      -5.827  23.570 -33.829  1.00720.00           H  
ATOM    553 1HD1 LEU A  38      -7.768  25.061 -33.731  1.00720.00           H  
ATOM    554 2HD1 LEU A  38      -7.649  24.071 -32.263  1.00720.00           H  
ATOM    555 3HD1 LEU A  38      -7.155  25.775 -32.227  1.00720.00           H  
ATOM    556 1HD2 LEU A  38      -5.681  25.792 -34.916  1.00720.00           H  
ATOM    557 2HD2 LEU A  38      -5.047  26.485 -33.405  1.00720.00           H  
ATOM    558 3HD2 LEU A  38      -4.094  25.274 -34.299  1.00720.00           H  
ATOM    559  N   VAL A  39      -2.975  22.866 -29.993  1.00354.73           N  
ATOM    560  CA  VAL A  39      -2.169  22.864 -28.785  1.00328.66           C  
ATOM    561  C   VAL A  39      -0.757  22.397 -29.037  1.00255.52           C  
ATOM    562  O   VAL A  39       0.187  23.008 -28.543  1.00237.46           O  
ATOM    563  CB  VAL A  39      -2.830  21.999 -27.700  1.00492.99           C  
ATOM    564  CG1 VAL A  39      -1.889  21.774 -26.534  1.00492.99           C  
ATOM    565  CG2 VAL A  39      -4.055  22.729 -27.189  1.00492.99           C  
ATOM    566  H   VAL A  39      -3.790  22.274 -30.035  1.00425.68           H  
ATOM    567  HA  VAL A  39      -2.127  23.886 -28.413  1.00394.39           H  
ATOM    568  HB  VAL A  39      -3.104  21.031 -28.117  1.00591.59           H  
ATOM    569 1HG1 VAL A  39      -2.387  21.167 -25.777  1.00591.59           H  
ATOM    570 2HG1 VAL A  39      -1.002  21.252 -26.889  1.00591.59           H  
ATOM    571 3HG1 VAL A  39      -1.602  22.727 -26.098  1.00591.59           H  
ATOM    572 1HG2 VAL A  39      -4.529  22.128 -26.419  1.00591.59           H  
ATOM    573 2HG2 VAL A  39      -3.753  23.687 -26.768  1.00591.59           H  
ATOM    574 3HG2 VAL A  39      -4.754  22.898 -28.005  1.00591.59           H  
ATOM    575  N   SER A  40      -0.597  21.328 -29.809  1.00234.15           N  
ATOM    576  CA  SER A  40       0.730  20.813 -30.100  1.00191.65           C  
ATOM    577  C   SER A  40       1.630  21.875 -30.735  1.00145.20           C  
ATOM    578  O   SER A  40       2.778  22.057 -30.318  1.00123.63           O  
ATOM    579  CB  SER A  40       0.616  19.628 -31.039  1.00287.48           C  
ATOM    580  OG  SER A  40      -0.065  18.566 -30.430  1.00287.48           O  
ATOM    581  H   SER A  40      -1.401  20.844 -30.192  1.00280.98           H  
ATOM    582  HA  SER A  40       1.187  20.486 -29.165  1.00229.98           H  
ATOM    583 1HB  SER A  40       0.092  19.930 -31.946  1.00344.97           H  
ATOM    584 2HB  SER A  40       1.613  19.303 -31.331  1.00344.97           H  
ATOM    585  HG  SER A  40      -0.980  18.857 -30.344  1.00344.97           H  
ATOM    586  N   ASP A  41       1.098  22.581 -31.729  1.00150.05           N  
ATOM    587  CA  ASP A  41       1.872  23.589 -32.434  1.00129.32           C  
ATOM    588  C   ASP A  41       2.123  24.837 -31.603  1.00115.78           C  
ATOM    589  O   ASP A  41       3.241  25.361 -31.592  1.00 94.79           O  
ATOM    590  CB  ASP A  41       1.162  23.969 -33.730  1.00193.98           C  
ATOM    591  CG  ASP A  41       1.181  22.847 -34.763  1.00193.98           C  
ATOM    592  OD1 ASP A  41       1.917  21.899 -34.599  1.00193.98           O  
ATOM    593  OD2 ASP A  41       0.470  22.947 -35.732  1.00193.98           O  
ATOM    594  H   ASP A  41       0.147  22.394 -32.029  1.00180.06           H  
ATOM    595  HA  ASP A  41       2.838  23.160 -32.684  1.00155.18           H  
ATOM    596 1HB  ASP A  41       0.125  24.226 -33.514  1.00232.78           H  
ATOM    597 2HB  ASP A  41       1.636  24.851 -34.160  1.00232.78           H  
ATOM    598  N   ARG A  42       1.097  25.291 -30.888  1.00137.40           N  
ATOM    599  CA  ARG A  42       1.218  26.492 -30.087  1.00134.65           C  
ATOM    600  C   ARG A  42       2.170  26.260 -28.919  1.00104.10           C  
ATOM    601  O   ARG A  42       2.929  27.160 -28.562  1.00 91.75           O  
ATOM    602  CB  ARG A  42      -0.144  26.939 -29.591  1.00201.98           C  
ATOM    603  CG  ARG A  42      -1.171  27.296 -30.670  1.00201.98           C  
ATOM    604  CD  ARG A  42      -0.865  28.537 -31.399  1.00201.98           C  
ATOM    605  NE  ARG A  42       0.027  28.342 -32.525  1.00201.98           N  
ATOM    606  CZ  ARG A  42      -0.330  27.800 -33.706  1.00201.98           C  
ATOM    607  NH1 ARG A  42      -1.562  27.380 -33.890  1.00201.98           N  
ATOM    608  NH2 ARG A  42       0.558  27.697 -34.680  1.00201.98           N  
ATOM    609  H   ARG A  42       0.203  24.820 -30.921  1.00164.88           H  
ATOM    610  HA  ARG A  42       1.628  27.284 -30.715  1.00161.58           H  
ATOM    611 1HB  ARG A  42      -0.582  26.138 -29.004  1.00242.37           H  
ATOM    612 2HB  ARG A  42      -0.032  27.804 -28.938  1.00242.37           H  
ATOM    613 1HG  ARG A  42      -1.185  26.519 -31.425  1.00242.37           H  
ATOM    614 2HG  ARG A  42      -2.161  27.388 -30.220  1.00242.37           H  
ATOM    615 1HD  ARG A  42      -1.785  28.993 -31.762  1.00242.37           H  
ATOM    616 2HD  ARG A  42      -0.370  29.202 -30.709  1.00242.37           H  
ATOM    617  HE  ARG A  42       0.983  28.664 -32.428  1.00242.37           H  
ATOM    618 1HH1 ARG A  42      -2.240  27.462 -33.145  1.00242.37           H  
ATOM    619 2HH1 ARG A  42      -1.831  26.976 -34.775  1.00242.37           H  
ATOM    620 1HH2 ARG A  42       1.509  28.029 -34.538  1.00242.37           H  
ATOM    621 2HH2 ARG A  42       0.294  27.295 -35.566  1.00242.37           H  
ATOM    622  N   LEU A  43       2.162  25.050 -28.346  1.00106.48           N  
ATOM    623  CA  LEU A  43       3.108  24.720 -27.289  1.00 99.63           C  
ATOM    624  C   LEU A  43       4.538  24.721 -27.761  1.00 73.55           C  
ATOM    625  O   LEU A  43       5.410  25.173 -27.030  1.00 72.60           O  
ATOM    626  CB  LEU A  43       2.821  23.355 -26.663  1.00149.44           C  
ATOM    627  CG  LEU A  43       1.616  23.282 -25.739  1.00149.44           C  
ATOM    628  CD1 LEU A  43       1.370  21.832 -25.349  1.00149.44           C  
ATOM    629  CD2 LEU A  43       1.919  24.138 -24.517  1.00149.44           C  
ATOM    630  H   LEU A  43       1.498  24.348 -28.639  1.00127.78           H  
ATOM    631  HA  LEU A  43       3.013  25.474 -26.509  1.00119.56           H  
ATOM    632 1HB  LEU A  43       2.665  22.635 -27.464  1.00179.33           H  
ATOM    633 2HB  LEU A  43       3.696  23.046 -26.092  1.00179.33           H  
ATOM    634  HG  LEU A  43       0.728  23.657 -26.242  1.00179.33           H  
ATOM    635 1HD1 LEU A  43       0.515  21.772 -24.677  1.00179.33           H  
ATOM    636 2HD1 LEU A  43       1.169  21.245 -26.245  1.00179.33           H  
ATOM    637 3HD1 LEU A  43       2.252  21.438 -24.853  1.00179.33           H  
ATOM    638 1HD2 LEU A  43       1.083  24.112 -23.828  1.00179.33           H  
ATOM    639 2HD2 LEU A  43       2.809  23.755 -24.018  1.00179.33           H  
ATOM    640 3HD2 LEU A  43       2.093  25.167 -24.831  1.00179.33           H  
ATOM    641  N   ARG A  44       4.809  24.254 -28.979  1.00 62.68           N  
ATOM    642  CA  ARG A  44       6.194  24.305 -29.432  1.00 51.07           C  
ATOM    643  C   ARG A  44       6.648  25.756 -29.540  1.00 44.77           C  
ATOM    644  O   ARG A  44       7.784  26.085 -29.192  1.00 43.63           O  
ATOM    645  CB  ARG A  44       6.384  23.625 -30.774  1.00 76.61           C  
ATOM    646  CG  ARG A  44       6.214  22.119 -30.761  1.00 76.61           C  
ATOM    647  CD  ARG A  44       6.743  21.491 -31.997  1.00 76.61           C  
ATOM    648  NE  ARG A  44       6.177  22.091 -33.189  1.00 76.61           N  
ATOM    649  CZ  ARG A  44       4.986  21.779 -33.723  1.00 76.61           C  
ATOM    650  NH1 ARG A  44       4.205  20.888 -33.159  1.00 76.61           N  
ATOM    651  NH2 ARG A  44       4.577  22.386 -34.820  1.00 76.61           N  
ATOM    652  H   ARG A  44       4.087  23.845 -29.566  1.00 75.22           H  
ATOM    653  HA  ARG A  44       6.821  23.799 -28.696  1.00 61.28           H  
ATOM    654 1HB  ARG A  44       5.668  24.029 -31.489  1.00 91.93           H  
ATOM    655 2HB  ARG A  44       7.383  23.841 -31.154  1.00 91.93           H  
ATOM    656 1HG  ARG A  44       6.749  21.700 -29.907  1.00 91.93           H  
ATOM    657 2HG  ARG A  44       5.157  21.873 -30.680  1.00 91.93           H  
ATOM    658 1HD  ARG A  44       7.825  21.614 -32.034  1.00 91.93           H  
ATOM    659 2HD  ARG A  44       6.498  20.430 -31.999  1.00 91.93           H  
ATOM    660  HE  ARG A  44       6.730  22.792 -33.664  1.00 91.93           H  
ATOM    661 1HH1 ARG A  44       4.492  20.418 -32.313  1.00 91.93           H  
ATOM    662 2HH1 ARG A  44       3.298  20.706 -33.574  1.00 91.93           H  
ATOM    663 1HH2 ARG A  44       5.157  23.082 -35.267  1.00 91.93           H  
ATOM    664 2HH2 ARG A  44       3.665  22.155 -35.193  1.00 91.93           H  
ATOM    665  N   GLU A  45       5.745  26.622 -30.005  1.00 51.29           N  
ATOM    666  CA  GLU A  45       6.033  28.043 -30.144  1.00 57.96           C  
ATOM    667  C   GLU A  45       6.265  28.737 -28.797  1.00 51.50           C  
ATOM    668  O   GLU A  45       7.216  29.511 -28.653  1.00 50.96           O  
ATOM    669  CB  GLU A  45       4.880  28.697 -30.888  1.00 86.94           C  
ATOM    670  CG  GLU A  45       4.794  28.281 -32.347  1.00 86.94           C  
ATOM    671  CD  GLU A  45       3.496  28.674 -32.968  1.00 86.94           C  
ATOM    672  OE1 GLU A  45       2.656  29.160 -32.252  1.00 86.94           O  
ATOM    673  OE2 GLU A  45       3.315  28.467 -34.146  1.00 86.94           O  
ATOM    674  H   GLU A  45       4.834  26.280 -30.300  1.00 61.55           H  
ATOM    675  HA  GLU A  45       6.940  28.148 -30.739  1.00 69.55           H  
ATOM    676 1HB  GLU A  45       3.939  28.436 -30.408  1.00104.33           H  
ATOM    677 2HB  GLU A  45       4.981  29.782 -30.848  1.00104.33           H  
ATOM    678 1HG  GLU A  45       5.609  28.750 -32.900  1.00104.33           H  
ATOM    679 2HG  GLU A  45       4.917  27.201 -32.420  1.00104.33           H  
ATOM    680  N   ILE A  46       5.419  28.438 -27.807  1.00 54.94           N  
ATOM    681  CA  ILE A  46       5.569  29.051 -26.491  1.00 56.18           C  
ATOM    682  C   ILE A  46       6.749  28.472 -25.754  1.00 45.80           C  
ATOM    683  O   ILE A  46       7.546  29.232 -25.210  1.00 44.00           O  
ATOM    684  CB  ILE A  46       4.287  28.918 -25.649  1.00 84.27           C  
ATOM    685  CG1 ILE A  46       3.158  29.688 -26.337  1.00 84.27           C  
ATOM    686  CG2 ILE A  46       4.511  29.437 -24.231  1.00 84.27           C  
ATOM    687  CD1 ILE A  46       3.472  31.147 -26.539  1.00 84.27           C  
ATOM    688  H   ILE A  46       4.649  27.804 -27.977  1.00 65.93           H  
ATOM    689  HA  ILE A  46       5.757  30.115 -26.631  1.00 67.42           H  
ATOM    690  HB  ILE A  46       3.989  27.871 -25.606  1.00101.12           H  
ATOM    691 1HG1 ILE A  46       2.948  29.240 -27.306  1.00101.12           H  
ATOM    692 2HG1 ILE A  46       2.263  29.628 -25.725  1.00101.12           H  
ATOM    693 1HG2 ILE A  46       3.592  29.329 -23.655  1.00101.12           H  
ATOM    694 2HG2 ILE A  46       5.306  28.865 -23.755  1.00101.12           H  
ATOM    695 3HG2 ILE A  46       4.794  30.489 -24.269  1.00101.12           H  
ATOM    696 1HD1 ILE A  46       2.626  31.636 -27.019  1.00101.12           H  
ATOM    697 2HD1 ILE A  46       3.660  31.616 -25.573  1.00101.12           H  
ATOM    698 3HD1 ILE A  46       4.354  31.247 -27.169  1.00101.12           H  
ATOM    699  N   GLU A  47       6.893  27.149 -25.782  1.00 48.76           N  
ATOM    700  CA  GLU A  47       8.030  26.478 -25.169  1.00 57.20           C  
ATOM    701  C   GLU A  47       9.323  27.069 -25.675  1.00 55.11           C  
ATOM    702  O   GLU A  47      10.216  27.363 -24.881  1.00 67.14           O  
ATOM    703  CB  GLU A  47       8.007  24.978 -25.461  1.00 85.80           C  
ATOM    704  CG  GLU A  47       9.169  24.199 -24.860  1.00 85.80           C  
ATOM    705  CD  GLU A  47       9.092  22.723 -25.140  1.00 85.80           C  
ATOM    706  OE1 GLU A  47       8.114  22.290 -25.701  1.00 85.80           O  
ATOM    707  OE2 GLU A  47      10.019  22.026 -24.800  1.00 85.80           O  
ATOM    708  H   GLU A  47       6.197  26.582 -26.239  1.00 58.51           H  
ATOM    709  HA  GLU A  47       7.984  26.628 -24.091  1.00 68.64           H  
ATOM    710 1HB  GLU A  47       7.081  24.547 -25.077  1.00102.96           H  
ATOM    711 2HB  GLU A  47       8.017  24.816 -26.539  1.00102.96           H  
ATOM    712 1HG  GLU A  47      10.101  24.585 -25.271  1.00102.96           H  
ATOM    713 2HG  GLU A  47       9.186  24.356 -23.785  1.00102.96           H  
ATOM    714  N   SER A  48       9.414  27.251 -26.997  1.00 50.05           N  
ATOM    715  CA  SER A  48      10.586  27.843 -27.611  1.00 60.99           C  
ATOM    716  C   SER A  48      10.859  29.239 -27.062  1.00 66.55           C  
ATOM    717  O   SER A  48      11.993  29.550 -26.712  1.00 90.70           O  
ATOM    718  CB  SER A  48      10.401  27.922 -29.112  1.00 91.48           C  
ATOM    719  OG  SER A  48      10.321  26.643 -29.677  1.00 91.48           O  
ATOM    720  H   SER A  48       8.657  26.962 -27.604  1.00 60.06           H  
ATOM    721  HA  SER A  48      11.445  27.209 -27.397  1.00 73.19           H  
ATOM    722 1HB  SER A  48       9.493  28.478 -29.339  1.00109.78           H  
ATOM    723 2HB  SER A  48      11.237  28.465 -29.551  1.00109.78           H  
ATOM    724  HG  SER A  48       9.480  26.276 -29.382  1.00109.78           H  
ATOM    725  N   SER A  49       9.821  30.073 -26.939  1.00 52.72           N  
ATOM    726  CA  SER A  49      10.044  31.418 -26.417  1.00 60.76           C  
ATOM    727  C   SER A  49      10.455  31.401 -24.946  1.00 61.26           C  
ATOM    728  O   SER A  49      11.204  32.270 -24.505  1.00 66.39           O  
ATOM    729  CB  SER A  49       8.793  32.266 -26.567  1.00 91.14           C  
ATOM    730  OG  SER A  49       7.780  31.841 -25.698  1.00 91.14           O  
ATOM    731  H   SER A  49       8.895  29.795 -27.245  1.00 63.26           H  
ATOM    732  HA  SER A  49      10.848  31.879 -26.991  1.00 72.91           H  
ATOM    733 1HB  SER A  49       9.034  33.310 -26.367  1.00109.37           H  
ATOM    734 2HB  SER A  49       8.439  32.203 -27.595  1.00109.37           H  
ATOM    735  HG  SER A  49       7.727  30.886 -25.795  1.00109.37           H  
ATOM    736  N   VAL A  50      10.012  30.388 -24.201  1.00 61.36           N  
ATOM    737  CA  VAL A  50      10.378  30.269 -22.797  1.00 70.03           C  
ATOM    738  C   VAL A  50      11.827  29.875 -22.623  1.00 71.99           C  
ATOM    739  O   VAL A  50      12.531  30.462 -21.805  1.00 80.71           O  
ATOM    740  CB  VAL A  50       9.499  29.237 -22.064  1.00105.05           C  
ATOM    741  CG1 VAL A  50      10.041  29.021 -20.653  1.00105.05           C  
ATOM    742  CG2 VAL A  50       8.065  29.732 -22.000  1.00105.05           C  
ATOM    743  H   VAL A  50       9.382  29.708 -24.604  1.00 73.63           H  
ATOM    744  HA  VAL A  50      10.228  31.240 -22.327  1.00 84.04           H  
ATOM    745  HB  VAL A  50       9.539  28.285 -22.592  1.00126.05           H  
ATOM    746 1HG1 VAL A  50       9.426  28.286 -20.134  1.00126.05           H  
ATOM    747 2HG1 VAL A  50      11.067  28.659 -20.709  1.00126.05           H  
ATOM    748 3HG1 VAL A  50      10.016  29.964 -20.109  1.00126.05           H  
ATOM    749 1HG2 VAL A  50       7.451  28.995 -21.484  1.00126.05           H  
ATOM    750 2HG2 VAL A  50       8.033  30.677 -21.459  1.00126.05           H  
ATOM    751 3HG2 VAL A  50       7.680  29.882 -23.002  1.00126.05           H  
ATOM    752  N   VAL A  51      12.280  28.885 -23.389  1.00 68.10           N  
ATOM    753  CA  VAL A  51      13.658  28.445 -23.266  1.00 77.66           C  
ATOM    754  C   VAL A  51      14.632  29.444 -23.897  1.00 81.66           C  
ATOM    755  O   VAL A  51      15.790  29.526 -23.488  1.00103.27           O  
ATOM    756  CB  VAL A  51      13.850  27.049 -23.887  1.00116.49           C  
ATOM    757  CG1 VAL A  51      12.930  26.059 -23.188  1.00116.49           C  
ATOM    758  CG2 VAL A  51      13.576  27.089 -25.377  1.00116.49           C  
ATOM    759  H   VAL A  51      11.659  28.425 -24.043  1.00 81.72           H  
ATOM    760  HA  VAL A  51      13.884  28.362 -22.207  1.00 93.19           H  
ATOM    761  HB  VAL A  51      14.877  26.721 -23.717  1.00139.79           H  
ATOM    762 1HG1 VAL A  51      13.077  25.062 -23.605  1.00139.79           H  
ATOM    763 2HG1 VAL A  51      13.158  26.043 -22.123  1.00139.79           H  
ATOM    764 3HG1 VAL A  51      11.895  26.361 -23.332  1.00139.79           H  
ATOM    765 1HG2 VAL A  51      13.720  26.096 -25.801  1.00139.79           H  
ATOM    766 2HG2 VAL A  51      12.553  27.409 -25.547  1.00139.79           H  
ATOM    767 3HG2 VAL A  51      14.259  27.788 -25.856  1.00139.79           H  
ATOM    768  N   GLU A  52      14.169  30.231 -24.864  1.00 70.39           N  
ATOM    769  CA  GLU A  52      15.029  31.247 -25.448  1.00 82.96           C  
ATOM    770  C   GLU A  52      15.153  32.465 -24.538  1.00 92.79           C  
ATOM    771  O   GLU A  52      16.255  32.975 -24.329  1.00110.45           O  
ATOM    772  CB  GLU A  52      14.505  31.670 -26.823  1.00124.44           C  
ATOM    773  CG  GLU A  52      14.662  30.615 -27.913  1.00124.44           C  
ATOM    774  CD  GLU A  52      14.048  31.032 -29.222  1.00124.44           C  
ATOM    775  OE1 GLU A  52      13.380  32.037 -29.251  1.00124.44           O  
ATOM    776  OE2 GLU A  52      14.251  30.345 -30.196  1.00124.44           O  
ATOM    777  H   GLU A  52      13.229  30.118 -25.218  1.00 84.47           H  
ATOM    778  HA  GLU A  52      16.024  30.821 -25.577  1.00 99.55           H  
ATOM    779 1HB  GLU A  52      13.445  31.915 -26.747  1.00149.33           H  
ATOM    780 2HB  GLU A  52      15.026  32.569 -27.152  1.00149.33           H  
ATOM    781 1HG  GLU A  52      15.726  30.442 -28.072  1.00149.33           H  
ATOM    782 2HG  GLU A  52      14.221  29.677 -27.584  1.00149.33           H  
ATOM    783  N   ALA A  53      14.029  32.933 -23.998  1.00 85.80           N  
ATOM    784  CA  ALA A  53      14.036  34.095 -23.117  1.00 96.39           C  
ATOM    785  C   ALA A  53      14.598  33.786 -21.731  1.00103.44           C  
ATOM    786  O   ALA A  53      15.360  34.580 -21.179  1.00117.70           O  
ATOM    787  CB  ALA A  53      12.626  34.645 -22.975  1.00144.59           C  
ATOM    788  H   ALA A  53      13.142  32.495 -24.206  1.00102.96           H  
ATOM    789  HA  ALA A  53      14.670  34.856 -23.571  1.00115.67           H  
ATOM    790 1HB  ALA A  53      12.646  35.535 -22.346  1.00173.50           H  
ATOM    791 2HB  ALA A  53      12.236  34.905 -23.959  1.00173.50           H  
ATOM    792 3HB  ALA A  53      11.983  33.894 -22.519  1.00173.50           H  
ATOM    793  N   VAL A  54      14.207  32.648 -21.163  1.00 96.76           N  
ATOM    794  CA  VAL A  54      14.628  32.276 -19.818  1.00105.89           C  
ATOM    795  C   VAL A  54      15.551  31.065 -19.794  1.00 95.62           C  
ATOM    796  O   VAL A  54      16.614  31.095 -19.173  1.00127.72           O  
ATOM    797  CB  VAL A  54      13.396  31.970 -18.942  1.00158.84           C  
ATOM    798  CG1 VAL A  54      13.847  31.517 -17.561  1.00158.84           C  
ATOM    799  CG2 VAL A  54      12.509  33.202 -18.853  1.00158.84           C  
ATOM    800  H   VAL A  54      13.587  32.022 -21.654  1.00116.11           H  
ATOM    801  HA  VAL A  54      15.161  33.122 -19.382  1.00127.07           H  
ATOM    802  HB  VAL A  54      12.833  31.152 -19.388  1.00190.60           H  
ATOM    803 1HG1 VAL A  54      12.977  31.284 -16.949  1.00190.60           H  
ATOM    804 2HG1 VAL A  54      14.472  30.630 -17.655  1.00190.60           H  
ATOM    805 3HG1 VAL A  54      14.420  32.315 -17.088  1.00190.60           H  
ATOM    806 1HG2 VAL A  54      11.635  32.979 -18.243  1.00190.60           H  
ATOM    807 2HG2 VAL A  54      13.067  34.022 -18.401  1.00190.60           H  
ATOM    808 3HG2 VAL A  54      12.186  33.491 -19.854  1.00190.60           H  
ATOM    809  N   GLY A  55      15.117  29.988 -20.440  1.00 64.54           N  
ATOM    810  CA  GLY A  55      15.856  28.730 -20.433  1.00 62.93           C  
ATOM    811  C   GLY A  55      15.164  27.683 -19.564  1.00 56.85           C  
ATOM    812  O   GLY A  55      15.588  26.526 -19.514  1.00 77.34           O  
ATOM    813  H   GLY A  55      14.246  30.046 -20.950  1.00 77.45           H  
ATOM    814 1HA  GLY A  55      15.956  28.348 -21.447  1.00 75.52           H  
ATOM    815 2HA  GLY A  55      16.864  28.906 -20.061  1.00 75.52           H  
ATOM    816  N   ASN A  56      14.088  28.078 -18.884  1.00 53.29           N  
ATOM    817  CA  ASN A  56      13.383  27.174 -17.984  1.00 57.58           C  
ATOM    818  C   ASN A  56      12.432  26.227 -18.712  1.00 39.15           C  
ATOM    819  O   ASN A  56      11.209  26.397 -18.675  1.00 30.28           O  
ATOM    820  CB  ASN A  56      12.640  27.964 -16.928  1.00 86.37           C  
ATOM    821  CG  ASN A  56      12.084  27.080 -15.858  1.00 86.37           C  
ATOM    822  OD1 ASN A  56      11.972  25.863 -16.051  1.00 86.37           O  
ATOM    823  ND2 ASN A  56      11.743  27.657 -14.734  1.00 86.37           N  
ATOM    824  H   ASN A  56      13.760  29.028 -18.971  1.00 63.95           H  
ATOM    825  HA  ASN A  56      14.125  26.553 -17.479  1.00 69.10           H  
ATOM    826 1HB  ASN A  56      13.313  28.691 -16.472  1.00103.64           H  
ATOM    827 2HB  ASN A  56      11.823  28.516 -17.392  1.00103.64           H  
ATOM    828 1HD2 ASN A  56      11.372  27.111 -13.982  1.00103.64           H  
ATOM    829 2HD2 ASN A  56      11.858  28.644 -14.625  1.00103.64           H  
ATOM    830  N   SER A  57      13.018  25.198 -19.326  1.00 40.25           N  
ATOM    831  CA  SER A  57      12.274  24.180 -20.056  1.00 32.08           C  
ATOM    832  C   SER A  57      11.416  23.322 -19.140  1.00 29.60           C  
ATOM    833  O   SER A  57      10.427  22.747 -19.587  1.00 25.74           O  
ATOM    834  CB  SER A  57      13.228  23.277 -20.815  1.00 48.12           C  
ATOM    835  OG  SER A  57      13.996  22.503 -19.934  1.00 48.12           O  
ATOM    836  H   SER A  57      14.031  25.156 -19.299  1.00 48.30           H  
ATOM    837  HA  SER A  57      11.619  24.680 -20.772  1.00 38.50           H  
ATOM    838 1HB  SER A  57      12.659  22.623 -21.476  1.00 57.74           H  
ATOM    839 2HB  SER A  57      13.886  23.881 -21.438  1.00 57.74           H  
ATOM    840  HG  SER A  57      14.573  21.970 -20.486  1.00 57.74           H  
ATOM    841  N   GLY A  58      11.787  23.245 -17.862  1.00 36.62           N  
ATOM    842  CA  GLY A  58      11.029  22.475 -16.888  1.00 38.79           C  
ATOM    843  C   GLY A  58       9.643  23.067 -16.711  1.00 26.48           C  
ATOM    844  O   GLY A  58       8.650  22.340 -16.721  1.00 26.41           O  
ATOM    845  H   GLY A  58      12.616  23.734 -17.558  1.00 43.94           H  
ATOM    846 1HA  GLY A  58      10.950  21.439 -17.220  1.00 46.55           H  
ATOM    847 2HA  GLY A  58      11.554  22.472 -15.934  1.00 46.55           H  
ATOM    848  N   ARG A  59       9.588  24.387 -16.540  1.00 23.07           N  
ATOM    849  CA  ARG A  59       8.332  25.111 -16.395  1.00 16.55           C  
ATOM    850  C   ARG A  59       7.507  25.068 -17.674  1.00 11.42           C  
ATOM    851  O   ARG A  59       6.290  24.878 -17.620  1.00 10.14           O  
ATOM    852  CB  ARG A  59       8.607  26.543 -15.989  1.00 24.83           C  
ATOM    853  CG  ARG A  59       7.392  27.411 -15.735  1.00 24.83           C  
ATOM    854  CD  ARG A  59       7.801  28.710 -15.150  1.00 24.83           C  
ATOM    855  NE  ARG A  59       8.660  29.462 -16.050  1.00 24.83           N  
ATOM    856  CZ  ARG A  59       9.475  30.467 -15.678  1.00 24.83           C  
ATOM    857  NH1 ARG A  59       9.536  30.833 -14.416  1.00 24.83           N  
ATOM    858  NH2 ARG A  59      10.215  31.085 -16.580  1.00 24.83           N  
ATOM    859  H   ARG A  59      10.455  24.911 -16.510  1.00 27.68           H  
ATOM    860  HA  ARG A  59       7.755  24.638 -15.600  1.00 19.86           H  
ATOM    861 1HB  ARG A  59       9.203  26.548 -15.078  1.00 29.79           H  
ATOM    862 2HB  ARG A  59       9.198  27.029 -16.766  1.00 29.79           H  
ATOM    863 1HG  ARG A  59       6.871  27.599 -16.670  1.00 29.79           H  
ATOM    864 2HG  ARG A  59       6.721  26.911 -15.036  1.00 29.79           H  
ATOM    865 1HD  ARG A  59       6.913  29.306 -14.949  1.00 29.79           H  
ATOM    866 2HD  ARG A  59       8.345  28.538 -14.222  1.00 29.79           H  
ATOM    867  HE  ARG A  59       8.649  29.208 -17.027  1.00 29.79           H  
ATOM    868 1HH1 ARG A  59       8.970  30.362 -13.725  1.00 29.79           H  
ATOM    869 2HH1 ARG A  59      10.147  31.587 -14.139  1.00 29.79           H  
ATOM    870 1HH2 ARG A  59      10.170  30.803 -17.551  1.00 29.79           H  
ATOM    871 2HH2 ARG A  59      10.826  31.838 -16.301  1.00 29.79           H  
ATOM    872  N   ALA A  60       8.173  25.229 -18.825  1.00 11.30           N  
ATOM    873  CA  ALA A  60       7.486  25.162 -20.113  1.00  9.08           C  
ATOM    874  C   ALA A  60       6.832  23.794 -20.290  1.00  7.65           C  
ATOM    875  O   ALA A  60       5.669  23.696 -20.696  1.00  7.83           O  
ATOM    876  CB  ALA A  60       8.461  25.434 -21.249  1.00 13.62           C  
ATOM    877  H   ALA A  60       9.173  25.410 -18.807  1.00 13.56           H  
ATOM    878  HA  ALA A  60       6.705  25.917 -20.125  1.00 10.90           H  
ATOM    879 1HB  ALA A  60       7.931  25.395 -22.200  1.00 16.34           H  
ATOM    880 2HB  ALA A  60       8.903  26.418 -21.121  1.00 16.34           H  
ATOM    881 3HB  ALA A  60       9.248  24.681 -21.244  1.00 16.34           H  
ATOM    882  N   LEU A  61       7.587  22.750 -19.950  1.00  9.07           N  
ATOM    883  CA  LEU A  61       7.115  21.382 -20.005  1.00 11.48           C  
ATOM    884  C   LEU A  61       5.984  21.151 -19.028  1.00 11.47           C  
ATOM    885  O   LEU A  61       4.992  20.530 -19.386  1.00 13.11           O  
ATOM    886  CB  LEU A  61       8.251  20.404 -19.714  1.00 17.22           C  
ATOM    887  CG  LEU A  61       7.852  18.926 -19.733  1.00 17.22           C  
ATOM    888  CD1 LEU A  61       7.307  18.571 -21.109  1.00 17.22           C  
ATOM    889  CD2 LEU A  61       9.063  18.074 -19.387  1.00 17.22           C  
ATOM    890  H   LEU A  61       8.539  22.904 -19.651  1.00 10.88           H  
ATOM    891  HA  LEU A  61       6.742  21.189 -21.011  1.00 13.78           H  
ATOM    892 1HB  LEU A  61       9.035  20.549 -20.456  1.00 20.66           H  
ATOM    893 2HB  LEU A  61       8.664  20.627 -18.731  1.00 20.66           H  
ATOM    894  HG  LEU A  61       7.066  18.751 -19.003  1.00 20.66           H  
ATOM    895 1HD1 LEU A  61       7.014  17.521 -21.125  1.00 20.66           H  
ATOM    896 2HD1 LEU A  61       6.439  19.192 -21.329  1.00 20.66           H  
ATOM    897 3HD1 LEU A  61       8.076  18.744 -21.861  1.00 20.66           H  
ATOM    898 1HD2 LEU A  61       8.782  17.020 -19.396  1.00 20.66           H  
ATOM    899 2HD2 LEU A  61       9.851  18.246 -20.121  1.00 20.66           H  
ATOM    900 3HD2 LEU A  61       9.426  18.344 -18.395  1.00 20.66           H  
ATOM    901  N   SER A  62       6.142  21.631 -17.793  1.00 11.93           N  
ATOM    902  CA  SER A  62       5.130  21.476 -16.758  1.00 12.85           C  
ATOM    903  C   SER A  62       3.791  22.019 -17.214  1.00  9.51           C  
ATOM    904  O   SER A  62       2.762  21.383 -16.985  1.00  9.99           O  
ATOM    905  CB  SER A  62       5.582  22.167 -15.495  1.00 19.27           C  
ATOM    906  OG  SER A  62       6.723  21.534 -14.980  1.00 19.27           O  
ATOM    907  H   SER A  62       6.995  22.115 -17.553  1.00 14.32           H  
ATOM    908  HA  SER A  62       5.007  20.420 -16.543  1.00 15.42           H  
ATOM    909 1HB  SER A  62       5.802  23.214 -15.700  1.00 23.13           H  
ATOM    910 2HB  SER A  62       4.781  22.136 -14.758  1.00 23.13           H  
ATOM    911  HG  SER A  62       7.445  21.776 -15.573  1.00 23.13           H  
ATOM    912  N   PHE A  63       3.807  23.175 -17.876  1.00  7.92           N  
ATOM    913  CA  PHE A  63       2.595  23.749 -18.439  1.00  8.10           C  
ATOM    914  C   PHE A  63       1.995  22.819 -19.477  1.00  9.66           C  
ATOM    915  O   PHE A  63       0.803  22.526 -19.427  1.00 11.68           O  
ATOM    916  CB  PHE A  63       2.862  25.132 -19.014  1.00 12.15           C  
ATOM    917  CG  PHE A  63       1.683  25.765 -19.705  1.00 12.15           C  
ATOM    918  CD1 PHE A  63       0.521  26.064 -19.010  1.00 12.15           C  
ATOM    919  CD2 PHE A  63       1.755  26.110 -21.044  1.00 12.15           C  
ATOM    920  CE1 PHE A  63      -0.544  26.682 -19.636  1.00 12.15           C  
ATOM    921  CE2 PHE A  63       0.698  26.736 -21.671  1.00 12.15           C  
ATOM    922  CZ  PHE A  63      -0.454  27.020 -20.968  1.00 12.15           C  
ATOM    923  H   PHE A  63       4.683  23.672 -17.991  1.00  9.50           H  
ATOM    924  HA  PHE A  63       1.867  23.864 -17.637  1.00  9.72           H  
ATOM    925 1HB  PHE A  63       3.182  25.797 -18.214  1.00 14.58           H  
ATOM    926 2HB  PHE A  63       3.680  25.071 -19.729  1.00 14.58           H  
ATOM    927  HD1 PHE A  63       0.455  25.804 -17.959  1.00 14.58           H  
ATOM    928  HD2 PHE A  63       2.668  25.894 -21.602  1.00 14.58           H  
ATOM    929  HE1 PHE A  63      -1.450  26.908 -19.075  1.00 14.58           H  
ATOM    930  HE2 PHE A  63       0.779  27.008 -22.720  1.00 14.58           H  
ATOM    931  HZ  PHE A  63      -1.287  27.515 -21.465  1.00 14.58           H  
ATOM    932  N   ALA A  64       2.817  22.352 -20.413  1.00 10.69           N  
ATOM    933  CA  ALA A  64       2.345  21.434 -21.442  1.00 14.74           C  
ATOM    934  C   ALA A  64       1.743  20.161 -20.834  1.00 15.58           C  
ATOM    935  O   ALA A  64       0.673  19.716 -21.257  1.00 18.66           O  
ATOM    936  CB  ALA A  64       3.491  21.069 -22.368  1.00 22.11           C  
ATOM    937  H   ALA A  64       3.791  22.644 -20.423  1.00 12.83           H  
ATOM    938  HA  ALA A  64       1.565  21.936 -22.013  1.00 17.69           H  
ATOM    939 1HB  ALA A  64       3.128  20.403 -23.151  1.00 26.53           H  
ATOM    940 2HB  ALA A  64       3.895  21.975 -22.819  1.00 26.53           H  
ATOM    941 3HB  ALA A  64       4.273  20.568 -21.802  1.00 26.53           H  
ATOM    942  N   ARG A  65       2.420  19.600 -19.827  1.00 14.43           N  
ATOM    943  CA  ARG A  65       1.973  18.379 -19.171  1.00 16.97           C  
ATOM    944  C   ARG A  65       0.658  18.615 -18.465  1.00 14.87           C  
ATOM    945  O   ARG A  65      -0.233  17.771 -18.527  1.00 16.81           O  
ATOM    946  CB  ARG A  65       3.012  17.886 -18.171  1.00 25.45           C  
ATOM    947  CG  ARG A  65       4.288  17.324 -18.785  1.00 25.45           C  
ATOM    948  CD  ARG A  65       5.199  16.760 -17.753  1.00 25.45           C  
ATOM    949  NE  ARG A  65       5.740  17.784 -16.873  1.00 25.45           N  
ATOM    950  CZ  ARG A  65       6.422  17.534 -15.736  1.00 25.45           C  
ATOM    951  NH1 ARG A  65       6.641  16.289 -15.371  1.00 25.45           N  
ATOM    952  NH2 ARG A  65       6.873  18.525 -14.980  1.00 25.45           N  
ATOM    953  H   ARG A  65       3.284  20.019 -19.523  1.00 17.32           H  
ATOM    954  HA  ARG A  65       1.829  17.609 -19.929  1.00 20.36           H  
ATOM    955 1HB  ARG A  65       3.298  18.707 -17.515  1.00 30.55           H  
ATOM    956 2HB  ARG A  65       2.575  17.106 -17.548  1.00 30.55           H  
ATOM    957 1HG  ARG A  65       4.030  16.528 -19.484  1.00 30.55           H  
ATOM    958 2HG  ARG A  65       4.818  18.111 -19.318  1.00 30.55           H  
ATOM    959 1HD  ARG A  65       4.652  16.042 -17.143  1.00 30.55           H  
ATOM    960 2HD  ARG A  65       6.031  16.257 -18.242  1.00 30.55           H  
ATOM    961  HE  ARG A  65       5.590  18.747 -17.133  1.00 30.55           H  
ATOM    962 1HH1 ARG A  65       6.305  15.528 -15.943  1.00 30.55           H  
ATOM    963 2HH1 ARG A  65       7.153  16.095 -14.522  1.00 30.55           H  
ATOM    964 1HH2 ARG A  65       6.713  19.493 -15.233  1.00 30.55           H  
ATOM    965 2HH2 ARG A  65       7.382  18.319 -14.134  1.00 30.55           H  
ATOM    966  N   PHE A  66       0.528  19.787 -17.847  1.00 12.01           N  
ATOM    967  CA  PHE A  66      -0.701  20.219 -17.211  1.00 11.09           C  
ATOM    968  C   PHE A  66      -1.868  20.191 -18.167  1.00 12.53           C  
ATOM    969  O   PHE A  66      -2.937  19.674 -17.837  1.00 14.20           O  
ATOM    970  CB  PHE A  66      -0.551  21.622 -16.631  1.00 16.63           C  
ATOM    971  CG  PHE A  66      -1.858  22.199 -16.216  1.00 16.63           C  
ATOM    972  CD1 PHE A  66      -2.492  21.760 -15.078  1.00 16.63           C  
ATOM    973  CD2 PHE A  66      -2.463  23.181 -16.985  1.00 16.63           C  
ATOM    974  CE1 PHE A  66      -3.716  22.273 -14.725  1.00 16.63           C  
ATOM    975  CE2 PHE A  66      -3.686  23.702 -16.627  1.00 16.63           C  
ATOM    976  CZ  PHE A  66      -4.320  23.239 -15.495  1.00 16.63           C  
ATOM    977  H   PHE A  66       1.319  20.415 -17.807  1.00 14.41           H  
ATOM    978  HA  PHE A  66      -0.919  19.535 -16.389  1.00 13.31           H  
ATOM    979 1HB  PHE A  66       0.100  21.585 -15.759  1.00 19.96           H  
ATOM    980 2HB  PHE A  66      -0.098  22.290 -17.350  1.00 19.96           H  
ATOM    981  HD1 PHE A  66      -2.024  20.988 -14.468  1.00 19.96           H  
ATOM    982  HD2 PHE A  66      -1.962  23.533 -17.888  1.00 19.96           H  
ATOM    983  HE1 PHE A  66      -4.206  21.898 -13.832  1.00 19.96           H  
ATOM    984  HE2 PHE A  66      -4.156  24.469 -17.242  1.00 19.96           H  
ATOM    985  HZ  PHE A  66      -5.291  23.639 -15.206  1.00 19.96           H  
ATOM    986  N   LEU A  67      -1.664  20.762 -19.350  1.00 13.06           N  
ATOM    987  CA  LEU A  67      -2.722  20.846 -20.336  1.00 15.63           C  
ATOM    988  C   LEU A  67      -3.180  19.448 -20.747  1.00 18.38           C  
ATOM    989  O   LEU A  67      -4.368  19.206 -20.973  1.00 20.50           O  
ATOM    990  CB  LEU A  67      -2.226  21.579 -21.581  1.00 23.45           C  
ATOM    991  CG  LEU A  67      -1.802  23.035 -21.386  1.00 23.45           C  
ATOM    992  CD1 LEU A  67      -1.308  23.567 -22.711  1.00 23.45           C  
ATOM    993  CD2 LEU A  67      -2.922  23.856 -20.817  1.00 23.45           C  
ATOM    994  H   LEU A  67      -0.763  21.177 -19.554  1.00 15.67           H  
ATOM    995  HA  LEU A  67      -3.563  21.382 -19.901  1.00 18.76           H  
ATOM    996 1HB  LEU A  67      -1.370  21.039 -21.983  1.00 28.13           H  
ATOM    997 2HB  LEU A  67      -3.019  21.564 -22.330  1.00 28.13           H  
ATOM    998  HG  LEU A  67      -0.974  23.070 -20.692  1.00 28.13           H  
ATOM    999 1HD1 LEU A  67      -0.965  24.593 -22.590  1.00 28.13           H  
ATOM   1000 2HD1 LEU A  67      -0.485  22.945 -23.059  1.00 28.13           H  
ATOM   1001 3HD1 LEU A  67      -2.118  23.539 -23.438  1.00 28.13           H  
ATOM   1002 1HD2 LEU A  67      -2.583  24.879 -20.670  1.00 28.13           H  
ATOM   1003 2HD2 LEU A  67      -3.759  23.849 -21.511  1.00 28.13           H  
ATOM   1004 3HD2 LEU A  67      -3.233  23.438 -19.860  1.00 28.13           H  
ATOM   1005  N   HIS A  68      -2.237  18.505 -20.803  1.00 19.81           N  
ATOM   1006  CA  HIS A  68      -2.580  17.138 -21.165  1.00 24.52           C  
ATOM   1007  C   HIS A  68      -3.263  16.394 -20.015  1.00 25.60           C  
ATOM   1008  O   HIS A  68      -4.156  15.578 -20.247  1.00 31.90           O  
ATOM   1009  CB  HIS A  68      -1.326  16.364 -21.587  1.00 36.78           C  
ATOM   1010  CG  HIS A  68      -0.728  16.834 -22.879  1.00 36.78           C  
ATOM   1011  ND1 HIS A  68      -1.405  16.764 -24.079  1.00 36.78           N  
ATOM   1012  CD2 HIS A  68       0.485  17.363 -23.159  1.00 36.78           C  
ATOM   1013  CE1 HIS A  68      -0.633  17.246 -25.041  1.00 36.78           C  
ATOM   1014  NE2 HIS A  68       0.517  17.614 -24.509  1.00 36.78           N  
ATOM   1015  H   HIS A  68      -1.266  18.749 -20.637  1.00 23.77           H  
ATOM   1016  HA  HIS A  68      -3.270  17.147 -22.008  1.00 29.42           H  
ATOM   1017 1HB  HIS A  68      -0.567  16.453 -20.809  1.00 44.14           H  
ATOM   1018 2HB  HIS A  68      -1.568  15.307 -21.688  1.00 44.14           H  
ATOM   1019  HD1 HIS A  68      -2.232  16.230 -24.250  1.00 44.14           H  
ATOM   1020  HD2 HIS A  68       1.351  17.599 -22.541  1.00 44.14           H  
ATOM   1021  HE1 HIS A  68      -0.988  17.281 -26.071  1.00 44.14           H  
ATOM   1022  N   ARG A  69      -2.864  16.692 -18.778  1.00 22.31           N  
ATOM   1023  CA  ARG A  69      -3.447  16.048 -17.604  1.00 24.82           C  
ATOM   1024  C   ARG A  69      -4.881  16.470 -17.318  1.00 24.30           C  
ATOM   1025  O   ARG A  69      -5.699  15.647 -16.906  1.00 32.22           O  
ATOM   1026  CB  ARG A  69      -2.610  16.347 -16.371  1.00 37.23           C  
ATOM   1027  CG  ARG A  69      -1.265  15.648 -16.307  1.00 37.23           C  
ATOM   1028  CD  ARG A  69      -0.483  16.097 -15.128  1.00 37.23           C  
ATOM   1029  NE  ARG A  69       0.795  15.412 -15.028  1.00 37.23           N  
ATOM   1030  CZ  ARG A  69       1.766  15.732 -14.151  1.00 37.23           C  
ATOM   1031  NH1 ARG A  69       1.591  16.730 -13.312  1.00 37.23           N  
ATOM   1032  NH2 ARG A  69       2.893  15.043 -14.131  1.00 37.23           N  
ATOM   1033  H   ARG A  69      -2.115  17.356 -18.642  1.00 26.77           H  
ATOM   1034  HA  ARG A  69      -3.437  14.971 -17.773  1.00 29.78           H  
ATOM   1035 1HB  ARG A  69      -2.422  17.418 -16.314  1.00 44.68           H  
ATOM   1036 2HB  ARG A  69      -3.169  16.066 -15.478  1.00 44.68           H  
ATOM   1037 1HG  ARG A  69      -1.424  14.573 -16.217  1.00 44.68           H  
ATOM   1038 2HG  ARG A  69      -0.691  15.852 -17.208  1.00 44.68           H  
ATOM   1039 1HD  ARG A  69      -0.291  17.166 -15.207  1.00 44.68           H  
ATOM   1040 2HD  ARG A  69      -1.049  15.896 -14.219  1.00 44.68           H  
ATOM   1041  HE  ARG A  69       0.964  14.637 -15.656  1.00 44.68           H  
ATOM   1042 1HH1 ARG A  69       0.729  17.256 -13.328  1.00 44.68           H  
ATOM   1043 2HH1 ARG A  69       2.317  16.970 -12.653  1.00 44.68           H  
ATOM   1044 1HH2 ARG A  69       3.026  14.274 -14.773  1.00 44.68           H  
ATOM   1045 2HH2 ARG A  69       3.619  15.283 -13.472  1.00 44.68           H  
ATOM   1046  N   TYR A  70      -5.189  17.744 -17.534  1.00 17.89           N  
ATOM   1047  CA  TYR A  70      -6.524  18.244 -17.239  1.00 19.98           C  
ATOM   1048  C   TYR A  70      -7.415  18.468 -18.458  1.00 21.85           C  
ATOM   1049  O   TYR A  70      -8.551  18.920 -18.314  1.00 24.47           O  
ATOM   1050  CB  TYR A  70      -6.388  19.513 -16.405  1.00 29.97           C  
ATOM   1051  CG  TYR A  70      -5.887  19.194 -15.013  1.00 29.97           C  
ATOM   1052  CD1 TYR A  70      -4.531  19.060 -14.768  1.00 29.97           C  
ATOM   1053  CD2 TYR A  70      -6.793  19.033 -13.977  1.00 29.97           C  
ATOM   1054  CE1 TYR A  70      -4.079  18.764 -13.498  1.00 29.97           C  
ATOM   1055  CE2 TYR A  70      -6.345  18.733 -12.706  1.00 29.97           C  
ATOM   1056  CZ  TYR A  70      -4.994  18.599 -12.465  1.00 29.97           C  
ATOM   1057  OH  TYR A  70      -4.548  18.298 -11.198  1.00 29.97           O  
ATOM   1058  H   TYR A  70      -4.478  18.385 -17.865  1.00 21.47           H  
ATOM   1059  HA  TYR A  70      -7.025  17.500 -16.619  1.00 23.98           H  
ATOM   1060 1HB  TYR A  70      -5.687  20.201 -16.879  1.00 35.96           H  
ATOM   1061 2HB  TYR A  70      -7.352  20.014 -16.321  1.00 35.96           H  
ATOM   1062  HD1 TYR A  70      -3.818  19.187 -15.581  1.00 35.96           H  
ATOM   1063  HD2 TYR A  70      -7.862  19.136 -14.168  1.00 35.96           H  
ATOM   1064  HE1 TYR A  70      -3.011  18.657 -13.308  1.00 35.96           H  
ATOM   1065  HE2 TYR A  70      -7.059  18.603 -11.893  1.00 35.96           H  
ATOM   1066  HH  TYR A  70      -3.588  18.321 -11.181  1.00 35.96           H  
ATOM   1067  N   GLY A  71      -6.930  18.127 -19.649  1.00 25.83           N  
ATOM   1068  CA  GLY A  71      -7.764  18.239 -20.844  1.00 29.25           C  
ATOM   1069  C   GLY A  71      -8.001  19.685 -21.252  1.00 27.52           C  
ATOM   1070  O   GLY A  71      -9.114  20.058 -21.626  1.00 31.72           O  
ATOM   1071  H   GLY A  71      -5.989  17.772 -19.733  1.00 31.00           H  
ATOM   1072 1HA  GLY A  71      -7.290  17.701 -21.665  1.00 35.10           H  
ATOM   1073 2HA  GLY A  71      -8.721  17.752 -20.659  1.00 35.10           H  
ATOM   1074  N   LYS A  72      -6.962  20.501 -21.166  1.00 24.17           N  
ATOM   1075  CA  LYS A  72      -7.078  21.905 -21.508  1.00 23.86           C  
ATOM   1076  C   LYS A  72      -6.736  22.105 -22.972  1.00 29.85           C  
ATOM   1077  O   LYS A  72      -5.863  21.419 -23.507  1.00 57.30           O  
ATOM   1078  CB  LYS A  72      -6.136  22.727 -20.661  1.00 35.79           C  
ATOM   1079  CG  LYS A  72      -6.291  22.641 -19.149  1.00 35.79           C  
ATOM   1080  CD  LYS A  72      -7.602  23.227 -18.657  1.00 35.79           C  
ATOM   1081  CE  LYS A  72      -7.576  23.362 -17.141  1.00 35.79           C  
ATOM   1082  NZ  LYS A  72      -8.819  23.964 -16.594  1.00 35.79           N  
ATOM   1083  H   LYS A  72      -6.064  20.140 -20.875  1.00 29.00           H  
ATOM   1084  HA  LYS A  72      -8.105  22.231 -21.343  1.00 28.63           H  
ATOM   1085 1HB  LYS A  72      -5.133  22.391 -20.889  1.00 42.95           H  
ATOM   1086 2HB  LYS A  72      -6.204  23.777 -20.948  1.00 42.95           H  
ATOM   1087 1HG  LYS A  72      -6.231  21.598 -18.837  1.00 42.95           H  
ATOM   1088 2HG  LYS A  72      -5.474  23.187 -18.683  1.00 42.95           H  
ATOM   1089 1HD  LYS A  72      -7.755  24.213 -19.100  1.00 42.95           H  
ATOM   1090 2HD  LYS A  72      -8.431  22.581 -18.947  1.00 42.95           H  
ATOM   1091 1HE  LYS A  72      -7.426  22.384 -16.687  1.00 42.95           H  
ATOM   1092 2HE  LYS A  72      -6.739  24.005 -16.875  1.00 42.95           H  
ATOM   1093 1HZ  LYS A  72      -8.717  24.054 -15.586  1.00 42.95           H  
ATOM   1094 2HZ  LYS A  72      -8.955  24.880 -16.996  1.00 42.95           H  
ATOM   1095 3HZ  LYS A  72      -9.612  23.375 -16.803  1.00 42.95           H  
ATOM   1096  N   ARG A  73      -7.415  23.041 -23.624  1.00 29.36           N  
ATOM   1097  CA  ARG A  73      -7.159  23.298 -25.036  1.00 36.68           C  
ATOM   1098  C   ARG A  73      -7.287  24.781 -25.355  1.00 33.08           C  
ATOM   1099  O   ARG A  73      -8.185  25.450 -24.842  1.00 34.55           O  
ATOM   1100  CB  ARG A  73      -8.141  22.530 -25.918  1.00 55.02           C  
ATOM   1101  CG  ARG A  73      -8.096  21.002 -25.847  1.00 55.02           C  
ATOM   1102  CD  ARG A  73      -6.863  20.435 -26.448  1.00 55.02           C  
ATOM   1103  NE  ARG A  73      -6.892  18.982 -26.475  1.00 55.02           N  
ATOM   1104  CZ  ARG A  73      -6.497  18.184 -25.463  1.00 55.02           C  
ATOM   1105  NH1 ARG A  73      -6.045  18.698 -24.339  1.00 55.02           N  
ATOM   1106  NH2 ARG A  73      -6.566  16.870 -25.599  1.00 55.02           N  
ATOM   1107  H   ARG A  73      -8.120  23.577 -23.140  1.00 35.23           H  
ATOM   1108  HA  ARG A  73      -6.146  22.976 -25.268  1.00 44.02           H  
ATOM   1109 1HB  ARG A  73      -9.157  22.831 -25.666  1.00 66.02           H  
ATOM   1110 2HB  ARG A  73      -7.968  22.815 -26.952  1.00 66.02           H  
ATOM   1111 1HG  ARG A  73      -8.159  20.670 -24.812  1.00 66.02           H  
ATOM   1112 2HG  ARG A  73      -8.947  20.600 -26.398  1.00 66.02           H  
ATOM   1113 1HD  ARG A  73      -6.749  20.796 -27.467  1.00 66.02           H  
ATOM   1114 2HD  ARG A  73      -6.002  20.740 -25.859  1.00 66.02           H  
ATOM   1115  HE  ARG A  73      -7.232  18.537 -27.317  1.00 66.02           H  
ATOM   1116 1HH1 ARG A  73      -5.987  19.702 -24.214  1.00 66.02           H  
ATOM   1117 2HH1 ARG A  73      -5.752  18.089 -23.590  1.00 66.02           H  
ATOM   1118 1HH2 ARG A  73      -6.913  16.468 -26.460  1.00 66.02           H  
ATOM   1119 2HH2 ARG A  73      -6.270  16.268 -24.845  1.00 66.02           H  
ATOM   1120  N   TYR A  74      -6.411  25.291 -26.220  1.00 34.45           N  
ATOM   1121  CA  TYR A  74      -6.484  26.693 -26.619  1.00 34.28           C  
ATOM   1122  C   TYR A  74      -6.366  26.765 -28.135  1.00 42.90           C  
ATOM   1123  O   TYR A  74      -5.725  25.912 -28.748  1.00 52.02           O  
ATOM   1124  CB  TYR A  74      -5.373  27.520 -25.983  1.00 51.42           C  
ATOM   1125  CG  TYR A  74      -5.244  27.321 -24.494  1.00 51.42           C  
ATOM   1126  CD1 TYR A  74      -6.240  27.669 -23.590  1.00 51.42           C  
ATOM   1127  CD2 TYR A  74      -4.068  26.784 -24.043  1.00 51.42           C  
ATOM   1128  CE1 TYR A  74      -6.041  27.442 -22.236  1.00 51.42           C  
ATOM   1129  CE2 TYR A  74      -3.858  26.578 -22.712  1.00 51.42           C  
ATOM   1130  CZ  TYR A  74      -4.834  26.894 -21.802  1.00 51.42           C  
ATOM   1131  OH  TYR A  74      -4.586  26.670 -20.469  1.00 51.42           O  
ATOM   1132  H   TYR A  74      -5.691  24.702 -26.609  1.00 41.34           H  
ATOM   1133  HA  TYR A  74      -7.453  27.101 -26.331  1.00 41.14           H  
ATOM   1134 1HB  TYR A  74      -4.418  27.263 -26.444  1.00 61.70           H  
ATOM   1135 2HB  TYR A  74      -5.553  28.576 -26.171  1.00 61.70           H  
ATOM   1136  HD1 TYR A  74      -7.176  28.104 -23.943  1.00 61.70           H  
ATOM   1137  HD2 TYR A  74      -3.299  26.526 -24.758  1.00 61.70           H  
ATOM   1138  HE1 TYR A  74      -6.819  27.700 -21.516  1.00 61.70           H  
ATOM   1139  HE2 TYR A  74      -2.913  26.158 -22.378  1.00 61.70           H  
ATOM   1140  HH  TYR A  74      -5.406  26.665 -19.963  1.00 61.70           H  
ATOM   1141  N   GLU A  75      -6.981  27.771 -28.741  1.00 45.37           N  
ATOM   1142  CA  GLU A  75      -6.924  27.900 -30.192  1.00 57.53           C  
ATOM   1143  C   GLU A  75      -5.814  28.826 -30.696  1.00 45.61           C  
ATOM   1144  O   GLU A  75      -5.301  28.626 -31.799  1.00 52.16           O  
ATOM   1145  CB  GLU A  75      -8.272  28.382 -30.729  1.00 86.30           C  
ATOM   1146  CG  GLU A  75      -9.407  27.383 -30.545  1.00 86.30           C  
ATOM   1147  CD  GLU A  75     -10.723  27.880 -31.077  1.00 86.30           C  
ATOM   1148  OE1 GLU A  75     -10.787  29.013 -31.491  1.00 86.30           O  
ATOM   1149  OE2 GLU A  75     -11.666  27.124 -31.069  1.00 86.30           O  
ATOM   1150  H   GLU A  75      -7.498  28.447 -28.196  1.00 54.44           H  
ATOM   1151  HA  GLU A  75      -6.734  26.911 -30.601  1.00 69.04           H  
ATOM   1152 1HB  GLU A  75      -8.557  29.307 -30.227  1.00103.55           H  
ATOM   1153 2HB  GLU A  75      -8.185  28.600 -31.794  1.00103.55           H  
ATOM   1154 1HG  GLU A  75      -9.149  26.458 -31.060  1.00103.55           H  
ATOM   1155 2HG  GLU A  75      -9.511  27.159 -29.485  1.00103.55           H  
ATOM   1156  N   THR A  76      -5.451  29.842 -29.910  1.00 35.40           N  
ATOM   1157  CA  THR A  76      -4.438  30.797 -30.361  1.00 31.17           C  
ATOM   1158  C   THR A  76      -3.178  30.770 -29.515  1.00 26.20           C  
ATOM   1159  O   THR A  76      -3.189  30.303 -28.374  1.00 23.58           O  
ATOM   1160  CB  THR A  76      -4.985  32.238 -30.344  1.00 46.76           C  
ATOM   1161  OG1 THR A  76      -5.253  32.634 -28.990  1.00 46.76           O  
ATOM   1162  CG2 THR A  76      -6.271  32.324 -31.152  1.00 46.76           C  
ATOM   1163  H   THR A  76      -5.886  29.965 -29.007  1.00 42.48           H  
ATOM   1164  HA  THR A  76      -4.160  30.545 -31.385  1.00 37.40           H  
ATOM   1165  HB  THR A  76      -4.248  32.915 -30.774  1.00 56.11           H  
ATOM   1166  HG1 THR A  76      -5.728  33.470 -28.990  1.00 56.11           H  
ATOM   1167 1HG2 THR A  76      -6.646  33.347 -31.131  1.00 56.11           H  
ATOM   1168 2HG2 THR A  76      -6.073  32.031 -32.184  1.00 56.11           H  
ATOM   1169 3HG2 THR A  76      -7.017  31.656 -30.724  1.00 56.11           H  
ATOM   1170  N   VAL A  77      -2.101  31.316 -30.087  1.00 29.80           N  
ATOM   1171  CA  VAL A  77      -0.804  31.400 -29.425  1.00 30.33           C  
ATOM   1172  C   VAL A  77      -0.835  32.410 -28.306  1.00 27.70           C  
ATOM   1173  O   VAL A  77      -0.093  32.284 -27.335  1.00 26.47           O  
ATOM   1174  CB  VAL A  77       0.302  31.775 -30.442  1.00 45.49           C  
ATOM   1175  CG1 VAL A  77       0.208  33.243 -30.836  1.00 45.49           C  
ATOM   1176  CG2 VAL A  77       1.661  31.457 -29.842  1.00 45.49           C  
ATOM   1177  H   VAL A  77      -2.188  31.677 -31.027  1.00 35.76           H  
ATOM   1178  HA  VAL A  77      -0.567  30.426 -29.000  1.00 36.40           H  
ATOM   1179  HB  VAL A  77       0.160  31.193 -31.352  1.00 54.59           H  
ATOM   1180 1HG1 VAL A  77       0.984  33.471 -31.567  1.00 54.59           H  
ATOM   1181 2HG1 VAL A  77      -0.770  33.442 -31.273  1.00 54.59           H  
ATOM   1182 3HG1 VAL A  77       0.350  33.871 -29.957  1.00 54.59           H  
ATOM   1183 1HG2 VAL A  77       2.442  31.699 -30.563  1.00 54.59           H  
ATOM   1184 2HG2 VAL A  77       1.805  32.049 -28.940  1.00 54.59           H  
ATOM   1185 3HG2 VAL A  77       1.713  30.397 -29.595  1.00 54.59           H  
ATOM   1186  N   GLU A  78      -1.705  33.403 -28.443  1.00 30.97           N  
ATOM   1187  CA  GLU A  78      -1.869  34.421 -27.432  1.00 32.96           C  
ATOM   1188  C   GLU A  78      -2.553  33.843 -26.220  1.00 24.75           C  
ATOM   1189  O   GLU A  78      -2.163  34.140 -25.094  1.00 26.35           O  
ATOM   1190  CB  GLU A  78      -2.650  35.607 -27.983  1.00 49.44           C  
ATOM   1191  CG  GLU A  78      -2.839  36.735 -26.985  1.00 49.44           C  
ATOM   1192  CD  GLU A  78      -1.534  37.289 -26.493  1.00 49.44           C  
ATOM   1193  OE1 GLU A  78      -0.510  36.928 -27.023  1.00 49.44           O  
ATOM   1194  OE2 GLU A  78      -1.553  38.086 -25.584  1.00 49.44           O  
ATOM   1195  H   GLU A  78      -2.272  33.448 -29.278  1.00 37.16           H  
ATOM   1196  HA  GLU A  78      -0.882  34.770 -27.131  1.00 39.55           H  
ATOM   1197 1HB  GLU A  78      -2.136  36.010 -28.856  1.00 59.33           H  
ATOM   1198 2HB  GLU A  78      -3.637  35.277 -28.307  1.00 59.33           H  
ATOM   1199 1HG  GLU A  78      -3.407  37.536 -27.459  1.00 59.33           H  
ATOM   1200 2HG  GLU A  78      -3.418  36.367 -26.139  1.00 59.33           H  
ATOM   1201  N   GLU A  79      -3.550  32.987 -26.446  1.00 20.66           N  
ATOM   1202  CA  GLU A  79      -4.237  32.356 -25.335  1.00 17.33           C  
ATOM   1203  C   GLU A  79      -3.274  31.411 -24.635  1.00 12.80           C  
ATOM   1204  O   GLU A  79      -3.203  31.397 -23.411  1.00 11.76           O  
ATOM   1205  CB  GLU A  79      -5.469  31.588 -25.813  1.00 25.99           C  
ATOM   1206  CG  GLU A  79      -6.339  31.026 -24.694  1.00 25.99           C  
ATOM   1207  CD  GLU A  79      -7.044  32.093 -23.892  1.00 25.99           C  
ATOM   1208  OE1 GLU A  79      -7.189  33.183 -24.391  1.00 25.99           O  
ATOM   1209  OE2 GLU A  79      -7.443  31.816 -22.782  1.00 25.99           O  
ATOM   1210  H   GLU A  79      -3.852  32.779 -27.392  1.00 24.79           H  
ATOM   1211  HA  GLU A  79      -4.548  33.124 -24.626  1.00 20.80           H  
ATOM   1212 1HB  GLU A  79      -6.091  32.244 -26.423  1.00 31.19           H  
ATOM   1213 2HB  GLU A  79      -5.156  30.757 -26.445  1.00 31.19           H  
ATOM   1214 1HG  GLU A  79      -7.083  30.356 -25.125  1.00 31.19           H  
ATOM   1215 2HG  GLU A  79      -5.707  30.443 -24.027  1.00 31.19           H  
ATOM   1216  N   MET A  80      -2.498  30.663 -25.418  1.00 12.35           N  
ATOM   1217  CA  MET A  80      -1.503  29.745 -24.879  1.00 11.13           C  
ATOM   1218  C   MET A  80      -0.483  30.501 -24.021  1.00 10.98           C  
ATOM   1219  O   MET A  80      -0.194  30.096 -22.895  1.00 10.31           O  
ATOM   1220  CB  MET A  80      -0.796  29.016 -26.027  1.00 16.70           C  
ATOM   1221  CG  MET A  80       0.168  27.914 -25.601  1.00 16.70           C  
ATOM   1222  SD  MET A  80      -0.669  26.497 -24.888  1.00 16.70           S  
ATOM   1223  CE  MET A  80      -1.291  25.691 -26.355  1.00 16.70           C  
ATOM   1224  H   MET A  80      -2.613  30.709 -26.424  1.00 14.82           H  
ATOM   1225  HA  MET A  80      -2.004  29.018 -24.240  1.00 13.36           H  
ATOM   1226 1HB  MET A  80      -1.541  28.569 -26.684  1.00 20.03           H  
ATOM   1227 2HB  MET A  80      -0.230  29.735 -26.621  1.00 20.03           H  
ATOM   1228 1HG  MET A  80       0.748  27.580 -26.460  1.00 20.03           H  
ATOM   1229 2HG  MET A  80       0.857  28.310 -24.856  1.00 20.03           H  
ATOM   1230 1HE  MET A  80      -1.847  24.800 -26.070  1.00 20.03           H  
ATOM   1231 2HE  MET A  80      -1.950  26.372 -26.894  1.00 20.03           H  
ATOM   1232 3HE  MET A  80      -0.455  25.408 -26.995  1.00 20.03           H  
ATOM   1233  N   ARG A  81       0.047  31.598 -24.573  1.00 13.43           N  
ATOM   1234  CA  ARG A  81       1.038  32.445 -23.915  1.00 13.99           C  
ATOM   1235  C   ARG A  81       0.537  33.008 -22.593  1.00 11.17           C  
ATOM   1236  O   ARG A  81       1.239  32.954 -21.581  1.00  9.67           O  
ATOM   1237  CB  ARG A  81       1.420  33.609 -24.821  1.00 20.98           C  
ATOM   1238  CG  ARG A  81       2.560  34.481 -24.312  1.00 20.98           C  
ATOM   1239  CD  ARG A  81       2.806  35.657 -25.199  1.00 20.98           C  
ATOM   1240  NE  ARG A  81       1.765  36.669 -25.091  1.00 20.98           N  
ATOM   1241  CZ  ARG A  81       1.716  37.593 -24.111  1.00 20.98           C  
ATOM   1242  NH1 ARG A  81       2.657  37.622 -23.189  1.00 20.98           N  
ATOM   1243  NH2 ARG A  81       0.734  38.474 -24.071  1.00 20.98           N  
ATOM   1244  H   ARG A  81      -0.232  31.859 -25.506  1.00 16.12           H  
ATOM   1245  HA  ARG A  81       1.928  31.844 -23.721  1.00 16.79           H  
ATOM   1246 1HB  ARG A  81       1.702  33.235 -25.801  1.00 25.18           H  
ATOM   1247 2HB  ARG A  81       0.554  34.256 -24.962  1.00 25.18           H  
ATOM   1248 1HG  ARG A  81       2.315  34.852 -23.317  1.00 25.18           H  
ATOM   1249 2HG  ARG A  81       3.475  33.890 -24.266  1.00 25.18           H  
ATOM   1250 1HD  ARG A  81       3.755  36.119 -24.929  1.00 25.18           H  
ATOM   1251 2HD  ARG A  81       2.849  35.325 -26.236  1.00 25.18           H  
ATOM   1252  HE  ARG A  81       1.025  36.681 -25.790  1.00 25.18           H  
ATOM   1253 1HH1 ARG A  81       3.413  36.952 -23.217  1.00 25.18           H  
ATOM   1254 2HH1 ARG A  81       2.623  38.317 -22.457  1.00 25.18           H  
ATOM   1255 1HH2 ARG A  81      -0.001  38.447 -24.772  1.00 25.18           H  
ATOM   1256 2HH2 ARG A  81       0.700  39.164 -23.338  1.00 25.18           H  
ATOM   1257  N   LEU A  82      -0.676  33.561 -22.612  1.00 11.82           N  
ATOM   1258  CA  LEU A  82      -1.260  34.149 -21.421  1.00 11.25           C  
ATOM   1259  C   LEU A  82      -1.520  33.124 -20.345  1.00  8.50           C  
ATOM   1260  O   LEU A  82      -1.269  33.388 -19.172  1.00  7.82           O  
ATOM   1261  CB  LEU A  82      -2.573  34.850 -21.775  1.00 16.88           C  
ATOM   1262  CG  LEU A  82      -2.431  36.121 -22.612  1.00 16.88           C  
ATOM   1263  CD1 LEU A  82      -3.808  36.595 -23.054  1.00 16.88           C  
ATOM   1264  CD2 LEU A  82      -1.726  37.176 -21.778  1.00 16.88           C  
ATOM   1265  H   LEU A  82      -1.204  33.590 -23.474  1.00 14.18           H  
ATOM   1266  HA  LEU A  82      -0.562  34.888 -21.029  1.00 13.50           H  
ATOM   1267 1HB  LEU A  82      -3.200  34.155 -22.331  1.00 20.25           H  
ATOM   1268 2HB  LEU A  82      -3.088  35.116 -20.852  1.00 20.25           H  
ATOM   1269  HG  LEU A  82      -1.839  35.914 -23.502  1.00 20.25           H  
ATOM   1270 1HD1 LEU A  82      -3.705  37.499 -23.655  1.00 20.25           H  
ATOM   1271 2HD1 LEU A  82      -4.285  35.816 -23.651  1.00 20.25           H  
ATOM   1272 3HD1 LEU A  82      -4.422  36.808 -22.180  1.00 20.25           H  
ATOM   1273 1HD2 LEU A  82      -1.610  38.088 -22.365  1.00 20.25           H  
ATOM   1274 2HD2 LEU A  82      -2.317  37.388 -20.887  1.00 20.25           H  
ATOM   1275 3HD2 LEU A  82      -0.744  36.806 -21.483  1.00 20.25           H  
ATOM   1276  N   ARG A  83      -1.989  31.946 -20.742  1.00  8.27           N  
ATOM   1277  CA  ARG A  83      -2.287  30.900 -19.786  1.00  7.01           C  
ATOM   1278  C   ARG A  83      -1.008  30.331 -19.201  1.00  5.65           C  
ATOM   1279  O   ARG A  83      -0.990  29.942 -18.037  1.00  5.37           O  
ATOM   1280  CB  ARG A  83      -3.126  29.847 -20.455  1.00 10.52           C  
ATOM   1281  CG  ARG A  83      -4.472  30.406 -20.882  1.00 10.52           C  
ATOM   1282  CD  ARG A  83      -5.377  30.674 -19.747  1.00 10.52           C  
ATOM   1283  NE  ARG A  83      -6.596  31.315 -20.202  1.00 10.52           N  
ATOM   1284  CZ  ARG A  83      -7.556  31.842 -19.417  1.00 10.52           C  
ATOM   1285  NH1 ARG A  83      -7.481  31.778 -18.105  1.00 10.52           N  
ATOM   1286  NH2 ARG A  83      -8.580  32.435 -20.000  1.00 10.52           N  
ATOM   1287  H   ARG A  83      -2.183  31.779 -21.721  1.00  9.92           H  
ATOM   1288  HA  ARG A  83      -2.872  31.333 -18.974  1.00  8.41           H  
ATOM   1289 1HB  ARG A  83      -2.616  29.473 -21.342  1.00 12.62           H  
ATOM   1290 2HB  ARG A  83      -3.292  29.008 -19.781  1.00 12.62           H  
ATOM   1291 1HG  ARG A  83      -4.309  31.366 -21.366  1.00 12.62           H  
ATOM   1292 2HG  ARG A  83      -4.960  29.740 -21.581  1.00 12.62           H  
ATOM   1293 1HD  ARG A  83      -5.645  29.734 -19.269  1.00 12.62           H  
ATOM   1294 2HD  ARG A  83      -4.890  31.330 -19.026  1.00 12.62           H  
ATOM   1295  HE  ARG A  83      -6.732  31.406 -21.204  1.00 12.62           H  
ATOM   1296 1HH1 ARG A  83      -6.710  31.303 -17.656  1.00 12.62           H  
ATOM   1297 2HH1 ARG A  83      -8.208  32.196 -17.537  1.00 12.62           H  
ATOM   1298 1HH2 ARG A  83      -8.604  32.475 -21.015  1.00 12.62           H  
ATOM   1299 2HH2 ARG A  83      -9.317  32.841 -19.434  1.00 12.62           H  
ATOM   1300  N   PHE A  84       0.071  30.338 -19.987  1.00  5.90           N  
ATOM   1301  CA  PHE A  84       1.384  29.973 -19.479  1.00  5.55           C  
ATOM   1302  C   PHE A  84       1.777  30.913 -18.354  1.00  5.84           C  
ATOM   1303  O   PHE A  84       2.222  30.471 -17.296  1.00  6.51           O  
ATOM   1304  CB  PHE A  84       2.461  30.012 -20.557  1.00  8.32           C  
ATOM   1305  CG  PHE A  84       3.831  29.804 -19.978  1.00  8.32           C  
ATOM   1306  CD1 PHE A  84       4.280  28.540 -19.642  1.00  8.32           C  
ATOM   1307  CD2 PHE A  84       4.669  30.885 -19.747  1.00  8.32           C  
ATOM   1308  CE1 PHE A  84       5.529  28.352 -19.090  1.00  8.32           C  
ATOM   1309  CE2 PHE A  84       5.922  30.703 -19.195  1.00  8.32           C  
ATOM   1310  CZ  PHE A  84       6.350  29.433 -18.868  1.00  8.32           C  
ATOM   1311  H   PHE A  84      -0.012  30.605 -20.960  1.00  7.08           H  
ATOM   1312  HA  PHE A  84       1.334  28.961 -19.078  1.00  6.66           H  
ATOM   1313 1HB  PHE A  84       2.276  29.234 -21.297  1.00  9.99           H  
ATOM   1314 2HB  PHE A  84       2.448  30.968 -21.071  1.00  9.99           H  
ATOM   1315  HD1 PHE A  84       3.632  27.691 -19.814  1.00  9.99           H  
ATOM   1316  HD2 PHE A  84       4.326  31.889 -20.002  1.00  9.99           H  
ATOM   1317  HE1 PHE A  84       5.863  27.350 -18.829  1.00  9.99           H  
ATOM   1318  HE2 PHE A  84       6.571  31.561 -19.019  1.00  9.99           H  
ATOM   1319  HZ  PHE A  84       7.334  29.286 -18.436  1.00  9.99           H  
ATOM   1320  N   ALA A  85       1.644  32.217 -18.605  1.00  5.98           N  
ATOM   1321  CA  ALA A  85       1.972  33.231 -17.615  1.00  6.60           C  
ATOM   1322  C   ALA A  85       1.127  33.072 -16.349  1.00  5.94           C  
ATOM   1323  O   ALA A  85       1.641  33.210 -15.240  1.00  6.31           O  
ATOM   1324  CB  ALA A  85       1.778  34.614 -18.205  1.00  9.90           C  
ATOM   1325  H   ALA A  85       1.302  32.513 -19.513  1.00  7.18           H  
ATOM   1326  HA  ALA A  85       3.020  33.105 -17.337  1.00  7.92           H  
ATOM   1327 1HB  ALA A  85       2.055  35.369 -17.469  1.00 11.88           H  
ATOM   1328 2HB  ALA A  85       2.404  34.722 -19.091  1.00 11.88           H  
ATOM   1329 3HB  ALA A  85       0.734  34.747 -18.482  1.00 11.88           H  
ATOM   1330  N   VAL A  86      -0.163  32.765 -16.525  1.00  5.43           N  
ATOM   1331  CA  VAL A  86      -1.059  32.557 -15.392  1.00  5.06           C  
ATOM   1332  C   VAL A  86      -0.647  31.330 -14.587  1.00  4.51           C  
ATOM   1333  O   VAL A  86      -0.624  31.381 -13.357  1.00  4.51           O  
ATOM   1334  CB  VAL A  86      -2.514  32.404 -15.864  1.00  7.59           C  
ATOM   1335  CG1 VAL A  86      -3.385  31.984 -14.704  1.00  7.59           C  
ATOM   1336  CG2 VAL A  86      -3.017  33.725 -16.416  1.00  7.59           C  
ATOM   1337  H   VAL A  86      -0.533  32.696 -17.462  1.00  6.52           H  
ATOM   1338  HA  VAL A  86      -1.005  33.432 -14.748  1.00  6.07           H  
ATOM   1339  HB  VAL A  86      -2.568  31.632 -16.632  1.00  9.11           H  
ATOM   1340 1HG1 VAL A  86      -4.413  31.876 -15.047  1.00  9.11           H  
ATOM   1341 2HG1 VAL A  86      -3.031  31.033 -14.309  1.00  9.11           H  
ATOM   1342 3HG1 VAL A  86      -3.341  32.743 -13.923  1.00  9.11           H  
ATOM   1343 1HG2 VAL A  86      -4.048  33.611 -16.749  1.00  9.11           H  
ATOM   1344 2HG2 VAL A  86      -2.969  34.483 -15.634  1.00  9.11           H  
ATOM   1345 3HG2 VAL A  86      -2.400  34.035 -17.253  1.00  9.11           H  
ATOM   1346  N   PHE A  87      -0.306  30.248 -15.288  1.00  4.74           N  
ATOM   1347  CA  PHE A  87       0.179  29.005 -14.697  1.00  5.04           C  
ATOM   1348  C   PHE A  87       1.393  29.303 -13.826  1.00  5.28           C  
ATOM   1349  O   PHE A  87       1.439  28.916 -12.658  1.00  5.49           O  
ATOM   1350  CB  PHE A  87       0.543  28.044 -15.836  1.00  7.56           C  
ATOM   1351  CG  PHE A  87       1.125  26.719 -15.456  1.00  7.56           C  
ATOM   1352  CD1 PHE A  87       0.302  25.640 -15.184  1.00  7.56           C  
ATOM   1353  CD2 PHE A  87       2.500  26.546 -15.397  1.00  7.56           C  
ATOM   1354  CE1 PHE A  87       0.842  24.413 -14.866  1.00  7.56           C  
ATOM   1355  CE2 PHE A  87       3.042  25.321 -15.070  1.00  7.56           C  
ATOM   1356  CZ  PHE A  87       2.209  24.252 -14.806  1.00  7.56           C  
ATOM   1357  H   PHE A  87      -0.383  30.279 -16.295  1.00  5.69           H  
ATOM   1358  HA  PHE A  87      -0.599  28.569 -14.075  1.00  6.05           H  
ATOM   1359 1HB  PHE A  87      -0.355  27.852 -16.424  1.00  9.07           H  
ATOM   1360 2HB  PHE A  87       1.249  28.527 -16.499  1.00  9.07           H  
ATOM   1361  HD1 PHE A  87      -0.779  25.767 -15.236  1.00  9.07           H  
ATOM   1362  HD2 PHE A  87       3.153  27.392 -15.615  1.00  9.07           H  
ATOM   1363  HE1 PHE A  87       0.186  23.571 -14.655  1.00  9.07           H  
ATOM   1364  HE2 PHE A  87       4.123  25.195 -15.026  1.00  9.07           H  
ATOM   1365  HZ  PHE A  87       2.633  23.282 -14.551  1.00  9.07           H  
ATOM   1366  N   LYS A  88       2.361  30.007 -14.420  1.00  5.95           N  
ATOM   1367  CA  LYS A  88       3.583  30.442 -13.758  1.00  7.39           C  
ATOM   1368  C   LYS A  88       3.311  31.214 -12.469  1.00  6.80           C  
ATOM   1369  O   LYS A  88       3.904  30.915 -11.430  1.00  7.73           O  
ATOM   1370  CB  LYS A  88       4.404  31.307 -14.714  1.00 11.08           C  
ATOM   1371  CG  LYS A  88       5.697  31.844 -14.123  1.00 11.08           C  
ATOM   1372  CD  LYS A  88       6.456  32.699 -15.129  1.00 11.08           C  
ATOM   1373  CE  LYS A  88       5.743  34.022 -15.373  1.00 11.08           C  
ATOM   1374  NZ  LYS A  88       6.560  34.952 -16.205  1.00 11.08           N  
ATOM   1375  H   LYS A  88       2.243  30.263 -15.389  1.00  7.14           H  
ATOM   1376  HA  LYS A  88       4.165  29.557 -13.501  1.00  8.87           H  
ATOM   1377 1HB  LYS A  88       4.659  30.723 -15.598  1.00 13.30           H  
ATOM   1378 2HB  LYS A  88       3.809  32.155 -15.045  1.00 13.30           H  
ATOM   1379 1HG  LYS A  88       5.467  32.455 -13.250  1.00 13.30           H  
ATOM   1380 2HG  LYS A  88       6.329  31.017 -13.806  1.00 13.30           H  
ATOM   1381 1HD  LYS A  88       7.458  32.901 -14.749  1.00 13.30           H  
ATOM   1382 2HD  LYS A  88       6.546  32.162 -16.074  1.00 13.30           H  
ATOM   1383 1HE  LYS A  88       4.799  33.830 -15.881  1.00 13.30           H  
ATOM   1384 2HE  LYS A  88       5.536  34.497 -14.414  1.00 13.30           H  
ATOM   1385 1HZ  LYS A  88       6.053  35.814 -16.342  1.00 13.30           H  
ATOM   1386 2HZ  LYS A  88       7.433  35.146 -15.735  1.00 13.30           H  
ATOM   1387 3HZ  LYS A  88       6.748  34.526 -17.101  1.00 13.30           H  
ATOM   1388  N   GLU A  89       2.426  32.209 -12.548  1.00  6.09           N  
ATOM   1389  CA  GLU A  89       2.101  33.046 -11.401  1.00  6.46           C  
ATOM   1390  C   GLU A  89       1.381  32.293 -10.303  1.00  5.71           C  
ATOM   1391  O   GLU A  89       1.715  32.458  -9.129  1.00  6.49           O  
ATOM   1392  CB  GLU A  89       1.256  34.236 -11.847  1.00  9.69           C  
ATOM   1393  CG  GLU A  89       0.800  35.146 -10.715  1.00  9.69           C  
ATOM   1394  CD  GLU A  89       1.934  35.754  -9.945  1.00  9.69           C  
ATOM   1395  OE1 GLU A  89       3.062  35.625 -10.358  1.00  9.69           O  
ATOM   1396  OE2 GLU A  89       1.674  36.363  -8.934  1.00  9.69           O  
ATOM   1397  H   GLU A  89       1.979  32.408 -13.434  1.00  7.31           H  
ATOM   1398  HA  GLU A  89       3.035  33.427 -10.989  1.00  7.75           H  
ATOM   1399 1HB  GLU A  89       1.823  34.840 -12.556  1.00 11.63           H  
ATOM   1400 2HB  GLU A  89       0.367  33.875 -12.364  1.00 11.63           H  
ATOM   1401 1HG  GLU A  89       0.192  35.949 -11.134  1.00 11.63           H  
ATOM   1402 2HG  GLU A  89       0.172  34.573 -10.034  1.00 11.63           H  
ATOM   1403  N   ASN A  90       0.422  31.449 -10.674  1.00  4.86           N  
ATOM   1404  CA  ASN A  90      -0.286  30.655  -9.688  1.00  4.70           C  
ATOM   1405  C   ASN A  90       0.671  29.718  -8.973  1.00  5.14           C  
ATOM   1406  O   ASN A  90       0.583  29.560  -7.757  1.00  5.79           O  
ATOM   1407  CB  ASN A  90      -1.427  29.902 -10.337  1.00  7.05           C  
ATOM   1408  CG  ASN A  90      -2.626  30.779 -10.620  1.00  7.05           C  
ATOM   1409  OD1 ASN A  90      -2.857  31.781  -9.931  1.00  7.05           O  
ATOM   1410  ND2 ASN A  90      -3.392  30.413 -11.617  1.00  7.05           N  
ATOM   1411  H   ASN A  90       0.173  31.358 -11.649  1.00  5.83           H  
ATOM   1412  HA  ASN A  90      -0.701  31.328  -8.936  1.00  5.64           H  
ATOM   1413 1HB  ASN A  90      -1.084  29.469 -11.278  1.00  8.46           H  
ATOM   1414 2HB  ASN A  90      -1.727  29.079  -9.693  1.00  8.46           H  
ATOM   1415 1HD2 ASN A  90      -4.215  30.931 -11.866  1.00  8.46           H  
ATOM   1416 2HD2 ASN A  90      -3.152  29.607 -12.157  1.00  8.46           H  
ATOM   1417  N   LEU A  91       1.614  29.145  -9.721  1.00  5.42           N  
ATOM   1418  CA  LEU A  91       2.635  28.283  -9.153  1.00  6.73           C  
ATOM   1419  C   LEU A  91       3.496  29.026  -8.155  1.00  7.93           C  
ATOM   1420  O   LEU A  91       3.750  28.519  -7.065  1.00  9.03           O  
ATOM   1421  CB  LEU A  91       3.510  27.689 -10.248  1.00 10.10           C  
ATOM   1422  CG  LEU A  91       4.670  26.826  -9.746  1.00 10.10           C  
ATOM   1423  CD1 LEU A  91       4.130  25.675  -8.903  1.00 10.10           C  
ATOM   1424  CD2 LEU A  91       5.445  26.301 -10.945  1.00 10.10           C  
ATOM   1425  H   LEU A  91       1.621  29.294 -10.722  1.00  6.50           H  
ATOM   1426  HA  LEU A  91       2.141  27.463  -8.633  1.00  8.08           H  
ATOM   1427 1HB  LEU A  91       2.891  27.085 -10.904  1.00 12.11           H  
ATOM   1428 2HB  LEU A  91       3.935  28.502 -10.835  1.00 12.11           H  
ATOM   1429  HG  LEU A  91       5.328  27.427  -9.119  1.00 12.11           H  
ATOM   1430 1HD1 LEU A  91       4.961  25.068  -8.543  1.00 12.11           H  
ATOM   1431 2HD1 LEU A  91       3.579  26.076  -8.052  1.00 12.11           H  
ATOM   1432 3HD1 LEU A  91       3.470  25.057  -9.501  1.00 12.11           H  
ATOM   1433 1HD2 LEU A  91       6.279  25.688 -10.601  1.00 12.11           H  
ATOM   1434 2HD2 LEU A  91       4.785  25.699 -11.569  1.00 12.11           H  
ATOM   1435 3HD2 LEU A  91       5.827  27.141 -11.526  1.00 12.11           H  
ATOM   1436  N   ARG A  92       3.953  30.220  -8.534  1.00  8.25           N  
ATOM   1437  CA  ARG A  92       4.776  31.050  -7.663  1.00 10.49           C  
ATOM   1438  C   ARG A  92       4.080  31.287  -6.324  1.00  9.11           C  
ATOM   1439  O   ARG A  92       4.702  31.164  -5.264  1.00  9.63           O  
ATOM   1440  CB  ARG A  92       5.076  32.389  -8.328  1.00 15.73           C  
ATOM   1441  CG  ARG A  92       6.041  33.287  -7.566  1.00 15.73           C  
ATOM   1442  CD  ARG A  92       6.212  34.610  -8.227  1.00 15.73           C  
ATOM   1443  NE  ARG A  92       5.019  35.434  -8.125  1.00 15.73           N  
ATOM   1444  CZ  ARG A  92       4.699  36.167  -7.040  1.00 15.73           C  
ATOM   1445  NH1 ARG A  92       5.498  36.175  -5.994  1.00 15.73           N  
ATOM   1446  NH2 ARG A  92       3.588  36.881  -7.022  1.00 15.73           N  
ATOM   1447  H   ARG A  92       3.732  30.566  -9.460  1.00  9.90           H  
ATOM   1448  HA  ARG A  92       5.718  30.533  -7.480  1.00 12.59           H  
ATOM   1449 1HB  ARG A  92       5.499  32.215  -9.316  1.00 18.88           H  
ATOM   1450 2HB  ARG A  92       4.149  32.946  -8.465  1.00 18.88           H  
ATOM   1451 1HG  ARG A  92       5.658  33.457  -6.560  1.00 18.88           H  
ATOM   1452 2HG  ARG A  92       7.018  32.805  -7.507  1.00 18.88           H  
ATOM   1453 1HD  ARG A  92       7.036  35.147  -7.760  1.00 18.88           H  
ATOM   1454 2HD  ARG A  92       6.430  34.460  -9.284  1.00 18.88           H  
ATOM   1455  HE  ARG A  92       4.381  35.456  -8.917  1.00 18.88           H  
ATOM   1456 1HH1 ARG A  92       6.349  35.631  -6.003  1.00 18.88           H  
ATOM   1457 2HH1 ARG A  92       5.260  36.725  -5.181  1.00 18.88           H  
ATOM   1458 1HH2 ARG A  92       2.965  36.866  -7.825  1.00 18.88           H  
ATOM   1459 2HH2 ARG A  92       3.351  37.430  -6.211  1.00 18.88           H  
ATOM   1460  N   LEU A  93       2.787  31.619  -6.388  1.00  8.12           N  
ATOM   1461  CA  LEU A  93       1.977  31.869  -5.202  1.00  7.99           C  
ATOM   1462  C   LEU A  93       1.865  30.622  -4.323  1.00  7.77           C  
ATOM   1463  O   LEU A  93       1.965  30.712  -3.097  1.00  8.08           O  
ATOM   1464  CB  LEU A  93       0.582  32.324  -5.639  1.00 11.98           C  
ATOM   1465  CG  LEU A  93       0.520  33.701  -6.310  1.00 11.98           C  
ATOM   1466  CD1 LEU A  93      -0.872  33.920  -6.885  1.00 11.98           C  
ATOM   1467  CD2 LEU A  93       0.865  34.773  -5.292  1.00 11.98           C  
ATOM   1468  H   LEU A  93       2.351  31.721  -7.299  1.00  9.74           H  
ATOM   1469  HA  LEU A  93       2.448  32.661  -4.622  1.00  9.59           H  
ATOM   1470 1HB  LEU A  93       0.179  31.597  -6.340  1.00 14.38           H  
ATOM   1471 2HB  LEU A  93      -0.066  32.353  -4.763  1.00 14.38           H  
ATOM   1472  HG  LEU A  93       1.236  33.742  -7.130  1.00 14.38           H  
ATOM   1473 1HD1 LEU A  93      -0.914  34.896  -7.371  1.00 14.38           H  
ATOM   1474 2HD1 LEU A  93      -1.091  33.142  -7.616  1.00 14.38           H  
ATOM   1475 3HD1 LEU A  93      -1.607  33.882  -6.082  1.00 14.38           H  
ATOM   1476 1HD2 LEU A  93       0.826  35.752  -5.771  1.00 14.38           H  
ATOM   1477 2HD2 LEU A  93       0.147  34.741  -4.473  1.00 14.38           H  
ATOM   1478 3HD2 LEU A  93       1.868  34.597  -4.904  1.00 14.38           H  
ATOM   1479  N   ILE A  94       1.692  29.464  -4.964  1.00  7.88           N  
ATOM   1480  CA  ILE A  94       1.622  28.178  -4.278  1.00  8.13           C  
ATOM   1481  C   ILE A  94       2.900  27.811  -3.572  1.00  8.72           C  
ATOM   1482  O   ILE A  94       2.869  27.385  -2.418  1.00  9.32           O  
ATOM   1483  CB  ILE A  94       1.285  27.065  -5.264  1.00 12.20           C  
ATOM   1484  CG1 ILE A  94      -0.146  27.207  -5.744  1.00 12.20           C  
ATOM   1485  CG2 ILE A  94       1.546  25.704  -4.657  1.00 12.20           C  
ATOM   1486  CD1 ILE A  94      -0.418  26.332  -6.920  1.00 12.20           C  
ATOM   1487  H   ILE A  94       1.584  29.472  -5.971  1.00  9.46           H  
ATOM   1488  HA  ILE A  94       0.829  28.233  -3.536  1.00  9.76           H  
ATOM   1489  HB  ILE A  94       1.915  27.172  -6.143  1.00 14.63           H  
ATOM   1490 1HG1 ILE A  94      -0.829  26.934  -4.941  1.00 14.63           H  
ATOM   1491 2HG1 ILE A  94      -0.341  28.242  -6.019  1.00 14.63           H  
ATOM   1492 1HG2 ILE A  94       1.319  24.930  -5.389  1.00 14.63           H  
ATOM   1493 2HG2 ILE A  94       2.592  25.627  -4.364  1.00 14.63           H  
ATOM   1494 3HG2 ILE A  94       0.919  25.572  -3.784  1.00 14.63           H  
ATOM   1495 1HD1 ILE A  94      -1.446  26.454  -7.246  1.00 14.63           H  
ATOM   1496 2HD1 ILE A  94       0.254  26.613  -7.727  1.00 14.63           H  
ATOM   1497 3HD1 ILE A  94      -0.241  25.298  -6.643  1.00 14.63           H  
ATOM   1498  N   ARG A  95       4.019  27.961  -4.268  1.00  8.98           N  
ATOM   1499  CA  ARG A  95       5.310  27.620  -3.710  1.00 10.03           C  
ATOM   1500  C   ARG A  95       5.617  28.505  -2.523  1.00 10.92           C  
ATOM   1501  O   ARG A  95       6.093  28.024  -1.496  1.00 12.64           O  
ATOM   1502  CB  ARG A  95       6.393  27.764  -4.764  1.00 15.04           C  
ATOM   1503  CG  ARG A  95       6.335  26.729  -5.876  1.00 15.04           C  
ATOM   1504  CD  ARG A  95       7.342  26.997  -6.934  1.00 15.04           C  
ATOM   1505  NE  ARG A  95       8.703  26.824  -6.449  1.00 15.04           N  
ATOM   1506  CZ  ARG A  95       9.805  27.255  -7.093  1.00 15.04           C  
ATOM   1507  NH1 ARG A  95       9.691  27.883  -8.242  1.00 15.04           N  
ATOM   1508  NH2 ARG A  95      11.001  27.046  -6.571  1.00 15.04           N  
ATOM   1509  H   ARG A  95       3.971  28.306  -5.216  1.00 10.78           H  
ATOM   1510  HA  ARG A  95       5.283  26.582  -3.376  1.00 12.04           H  
ATOM   1511 1HB  ARG A  95       6.321  28.747  -5.228  1.00 18.05           H  
ATOM   1512 2HB  ARG A  95       7.374  27.693  -4.294  1.00 18.05           H  
ATOM   1513 1HG  ARG A  95       6.534  25.741  -5.460  1.00 18.05           H  
ATOM   1514 2HG  ARG A  95       5.345  26.736  -6.331  1.00 18.05           H  
ATOM   1515 1HD  ARG A  95       7.186  26.310  -7.766  1.00 18.05           H  
ATOM   1516 2HD  ARG A  95       7.233  28.022  -7.286  1.00 18.05           H  
ATOM   1517  HE  ARG A  95       8.831  26.344  -5.568  1.00 18.05           H  
ATOM   1518 1HH1 ARG A  95       8.777  28.042  -8.642  1.00 18.05           H  
ATOM   1519 2HH1 ARG A  95      10.517  28.206  -8.725  1.00 18.05           H  
ATOM   1520 1HH2 ARG A  95      11.090  26.562  -5.688  1.00 18.05           H  
ATOM   1521 2HH2 ARG A  95      11.826  27.369  -7.055  1.00 18.05           H  
ATOM   1522  N   SER A  96       5.305  29.793  -2.649  1.00 10.63           N  
ATOM   1523  CA  SER A  96       5.518  30.740  -1.572  1.00 12.42           C  
ATOM   1524  C   SER A  96       4.656  30.401  -0.371  1.00 11.84           C  
ATOM   1525  O   SER A  96       5.116  30.481   0.769  1.00 14.36           O  
ATOM   1526  CB  SER A  96       5.221  32.136  -2.060  1.00 18.63           C  
ATOM   1527  OG  SER A  96       6.132  32.502  -3.059  1.00 18.63           O  
ATOM   1528  H   SER A  96       4.927  30.138  -3.523  1.00 12.76           H  
ATOM   1529  HA  SER A  96       6.560  30.695  -1.264  1.00 14.90           H  
ATOM   1530 1HB  SER A  96       4.204  32.185  -2.449  1.00 22.36           H  
ATOM   1531 2HB  SER A  96       5.290  32.834  -1.226  1.00 22.36           H  
ATOM   1532  HG  SER A  96       5.845  32.035  -3.852  1.00 22.36           H  
ATOM   1533  N   SER A  97       3.412  29.999  -0.630  1.00  9.46           N  
ATOM   1534  CA  SER A  97       2.497  29.619   0.429  1.00  9.23           C  
ATOM   1535  C   SER A  97       2.980  28.374   1.167  1.00  9.44           C  
ATOM   1536  O   SER A  97       3.002  28.346   2.397  1.00 10.69           O  
ATOM   1537  CB  SER A  97       1.124  29.364  -0.155  1.00 13.85           C  
ATOM   1538  OG  SER A  97       0.580  30.536  -0.698  1.00 13.85           O  
ATOM   1539  H   SER A  97       3.074  29.979  -1.584  1.00 11.35           H  
ATOM   1540  HA  SER A  97       2.433  30.441   1.143  1.00 11.08           H  
ATOM   1541 1HB  SER A  97       1.192  28.601  -0.929  1.00 16.61           H  
ATOM   1542 2HB  SER A  97       0.465  28.982   0.622  1.00 16.61           H  
ATOM   1543  HG  SER A  97       1.104  30.730  -1.484  1.00 16.61           H  
ATOM   1544  N   ASN A  98       3.414  27.360   0.421  1.00  9.04           N  
ATOM   1545  CA  ASN A  98       3.890  26.128   1.035  1.00  9.48           C  
ATOM   1546  C   ASN A  98       5.139  26.374   1.877  1.00 11.95           C  
ATOM   1547  O   ASN A  98       5.278  25.815   2.970  1.00 20.12           O  
ATOM   1548  CB  ASN A  98       4.137  25.069  -0.024  1.00 14.22           C  
ATOM   1549  CG  ASN A  98       2.855  24.489  -0.579  1.00 14.22           C  
ATOM   1550  OD1 ASN A  98       1.786  24.587   0.035  1.00 14.22           O  
ATOM   1551  ND2 ASN A  98       2.945  23.879  -1.732  1.00 14.22           N  
ATOM   1552  H   ASN A  98       3.385  27.429  -0.587  1.00 10.85           H  
ATOM   1553  HA  ASN A  98       3.117  25.761   1.712  1.00 11.38           H  
ATOM   1554 1HB  ASN A  98       4.709  25.503  -0.845  1.00 17.06           H  
ATOM   1555 2HB  ASN A  98       4.734  24.262   0.400  1.00 17.06           H  
ATOM   1556 1HD2 ASN A  98       2.128  23.477  -2.155  1.00 17.06           H  
ATOM   1557 2HD2 ASN A  98       3.827  23.819  -2.198  1.00 17.06           H  
ATOM   1558  N   ARG A  99       6.024  27.256   1.397  1.00 10.38           N  
ATOM   1559  CA  ARG A  99       7.237  27.607   2.130  1.00 12.38           C  
ATOM   1560  C   ARG A  99       7.004  28.425   3.409  1.00 14.43           C  
ATOM   1561  O   ARG A  99       7.970  28.771   4.091  1.00 18.50           O  
ATOM   1562  CB  ARG A  99       8.200  28.376   1.237  1.00 18.57           C  
ATOM   1563  CG  ARG A  99       8.812  27.569   0.101  1.00 18.57           C  
ATOM   1564  CD  ARG A  99       9.716  28.398  -0.740  1.00 18.57           C  
ATOM   1565  NE  ARG A  99       9.015  29.457  -1.448  1.00 18.57           N  
ATOM   1566  CZ  ARG A  99       9.633  30.456  -2.112  1.00 18.57           C  
ATOM   1567  NH1 ARG A  99      10.947  30.491  -2.145  1.00 18.57           N  
ATOM   1568  NH2 ARG A  99       8.943  31.403  -2.729  1.00 18.57           N  
ATOM   1569  H   ARG A  99       5.874  27.676   0.487  1.00 12.46           H  
ATOM   1570  HA  ARG A  99       7.726  26.676   2.416  1.00 14.86           H  
ATOM   1571 1HB  ARG A  99       7.681  29.224   0.793  1.00 22.28           H  
ATOM   1572 2HB  ARG A  99       9.018  28.771   1.839  1.00 22.28           H  
ATOM   1573 1HG  ARG A  99       9.401  26.754   0.521  1.00 22.28           H  
ATOM   1574 2HG  ARG A  99       8.031  27.152  -0.530  1.00 22.28           H  
ATOM   1575 1HD  ARG A  99      10.471  28.859  -0.104  1.00 22.28           H  
ATOM   1576 2HD  ARG A  99      10.205  27.763  -1.478  1.00 22.28           H  
ATOM   1577  HE  ARG A  99       8.005  29.443  -1.434  1.00 22.28           H  
ATOM   1578 1HH1 ARG A  99      11.484  29.774  -1.676  1.00 22.28           H  
ATOM   1579 2HH1 ARG A  99      11.421  31.234  -2.637  1.00 22.28           H  
ATOM   1580 1HH2 ARG A  99       7.930  31.409  -2.714  1.00 22.28           H  
ATOM   1581 2HH2 ARG A  99       9.431  32.141  -3.215  1.00 22.28           H  
ATOM   1582  N   ASN A 100       5.748  28.716   3.766  1.00 13.90           N  
ATOM   1583  CA  ASN A 100       5.482  29.443   4.990  1.00 16.32           C  
ATOM   1584  C   ASN A 100       5.259  28.504   6.178  1.00 20.03           C  
ATOM   1585  O   ASN A 100       5.043  28.969   7.298  1.00 70.02           O  
ATOM   1586  CB  ASN A 100       4.294  30.367   4.809  1.00 24.48           C  
ATOM   1587  CG  ASN A 100       4.609  31.520   3.897  1.00 24.48           C  
ATOM   1588  OD1 ASN A 100       5.747  32.001   3.860  1.00 24.48           O  
ATOM   1589  ND2 ASN A 100       3.627  31.980   3.167  1.00 24.48           N  
ATOM   1590  H   ASN A 100       4.955  28.452   3.198  1.00 16.68           H  
ATOM   1591  HA  ASN A 100       6.355  30.052   5.224  1.00 19.58           H  
ATOM   1592 1HB  ASN A 100       3.455  29.807   4.397  1.00 29.38           H  
ATOM   1593 2HB  ASN A 100       3.984  30.757   5.778  1.00 29.38           H  
ATOM   1594 1HD2 ASN A 100       3.783  32.748   2.545  1.00 29.38           H  
ATOM   1595 2HD2 ASN A 100       2.721  31.565   3.229  1.00 29.38           H  
ATOM   1596  N   GLY A 101       5.335  27.187   5.951  1.00 22.20           N  
ATOM   1597  CA  GLY A 101       5.173  26.242   7.053  1.00 22.57           C  
ATOM   1598  C   GLY A 101       3.706  26.054   7.411  1.00 19.32           C  
ATOM   1599  O   GLY A 101       3.341  26.023   8.586  1.00 24.90           O  
ATOM   1600  H   GLY A 101       5.496  26.828   5.014  1.00 26.64           H  
ATOM   1601 1HA  GLY A 101       5.610  25.282   6.775  1.00 27.08           H  
ATOM   1602 2HA  GLY A 101       5.720  26.603   7.923  1.00 27.08           H  
ATOM   1603  N   MET A 102       2.871  25.942   6.389  1.00 13.83           N  
ATOM   1604  CA  MET A 102       1.437  25.798   6.573  1.00 12.01           C  
ATOM   1605  C   MET A 102       1.059  24.364   6.945  1.00 10.89           C  
ATOM   1606  O   MET A 102       1.776  23.425   6.602  1.00 12.03           O  
ATOM   1607  CB  MET A 102       0.732  26.225   5.286  1.00 18.02           C  
ATOM   1608  CG  MET A 102       0.850  27.709   4.987  1.00 18.02           C  
ATOM   1609  SD  MET A 102       0.009  28.185   3.471  1.00 18.02           S  
ATOM   1610  CE  MET A 102       0.249  29.957   3.499  1.00 18.02           C  
ATOM   1611  H   MET A 102       3.238  25.963   5.449  1.00 16.60           H  
ATOM   1612  HA  MET A 102       1.137  26.460   7.381  1.00 14.41           H  
ATOM   1613 1HB  MET A 102       1.152  25.680   4.441  1.00 21.62           H  
ATOM   1614 2HB  MET A 102      -0.325  25.973   5.340  1.00 21.62           H  
ATOM   1615 1HG  MET A 102       0.426  28.282   5.812  1.00 21.62           H  
ATOM   1616 2HG  MET A 102       1.903  27.975   4.894  1.00 21.62           H  
ATOM   1617 1HE  MET A 102      -0.215  30.401   2.618  1.00 21.62           H  
ATOM   1618 2HE  MET A 102      -0.207  30.371   4.399  1.00 21.62           H  
ATOM   1619 3HE  MET A 102       1.315  30.176   3.498  1.00 21.62           H  
ATOM   1620  N   PRO A 103      -0.083  24.182   7.637  1.00 12.55           N  
ATOM   1621  CA  PRO A 103      -0.695  22.925   8.081  1.00 13.83           C  
ATOM   1622  C   PRO A 103      -1.412  22.188   6.940  1.00 10.05           C  
ATOM   1623  O   PRO A 103      -1.986  21.116   7.155  1.00  8.93           O  
ATOM   1624  CB  PRO A 103      -1.663  23.381   9.178  1.00 20.75           C  
ATOM   1625  CG  PRO A 103      -2.054  24.757   8.793  1.00 20.75           C  
ATOM   1626  CD  PRO A 103      -0.806  25.350   8.187  1.00 20.75           C  
ATOM   1627  HA  PRO A 103       0.088  22.285   8.509  1.00 16.60           H  
ATOM   1628 1HB  PRO A 103      -2.523  22.697   9.227  1.00 24.89           H  
ATOM   1629 2HB  PRO A 103      -1.165  23.339  10.159  1.00 24.89           H  
ATOM   1630 1HG  PRO A 103      -2.910  24.733   8.110  1.00 24.89           H  
ATOM   1631 2HG  PRO A 103      -2.386  25.312   9.683  1.00 24.89           H  
ATOM   1632 1HD  PRO A 103      -1.076  26.050   7.386  1.00 24.89           H  
ATOM   1633 2HD  PRO A 103      -0.199  25.835   8.966  1.00 24.89           H  
ATOM   1634  N   TYR A 104      -1.340  22.761   5.738  1.00 10.80           N  
ATOM   1635  CA  TYR A 104      -1.909  22.207   4.531  1.00  7.60           C  
ATOM   1636  C   TYR A 104      -0.993  22.487   3.355  1.00  7.22           C  
ATOM   1637  O   TYR A 104      -0.108  23.341   3.428  1.00 10.09           O  
ATOM   1638  CB  TYR A 104      -3.288  22.799   4.290  1.00 11.40           C  
ATOM   1639  CG  TYR A 104      -3.246  24.286   4.061  1.00 11.40           C  
ATOM   1640  CD1 TYR A 104      -3.261  24.833   2.787  1.00 11.40           C  
ATOM   1641  CD2 TYR A 104      -3.162  25.106   5.160  1.00 11.40           C  
ATOM   1642  CE1 TYR A 104      -3.215  26.210   2.640  1.00 11.40           C  
ATOM   1643  CE2 TYR A 104      -3.110  26.468   5.014  1.00 11.40           C  
ATOM   1644  CZ  TYR A 104      -3.146  27.025   3.760  1.00 11.40           C  
ATOM   1645  OH  TYR A 104      -3.110  28.392   3.615  1.00 11.40           O  
ATOM   1646  H   TYR A 104      -0.868  23.642   5.645  1.00 12.96           H  
ATOM   1647  HA  TYR A 104      -1.986  21.133   4.642  1.00  9.12           H  
ATOM   1648 1HB  TYR A 104      -3.752  22.331   3.421  1.00 13.68           H  
ATOM   1649 2HB  TYR A 104      -3.921  22.602   5.147  1.00 13.68           H  
ATOM   1650  HD1 TYR A 104      -3.316  24.186   1.911  1.00 13.68           H  
ATOM   1651  HD2 TYR A 104      -3.141  24.662   6.148  1.00 13.68           H  
ATOM   1652  HE1 TYR A 104      -3.233  26.660   1.652  1.00 13.68           H  
ATOM   1653  HE2 TYR A 104      -3.046  27.104   5.894  1.00 13.68           H  
ATOM   1654  HH  TYR A 104      -3.201  28.804   4.479  1.00 13.68           H  
ATOM   1655  N   THR A 105      -1.202  21.744   2.281  1.00  5.02           N  
ATOM   1656  CA  THR A 105      -0.388  21.845   1.084  1.00  4.57           C  
ATOM   1657  C   THR A 105      -1.206  22.294  -0.103  1.00  4.09           C  
ATOM   1658  O   THR A 105      -2.300  21.777  -0.334  1.00  3.82           O  
ATOM   1659  CB  THR A 105       0.279  20.492   0.752  1.00  6.86           C  
ATOM   1660  OG1 THR A 105       1.133  20.098   1.834  1.00  6.86           O  
ATOM   1661  CG2 THR A 105       1.098  20.595  -0.527  1.00  6.86           C  
ATOM   1662  H   THR A 105      -1.959  21.077   2.299  1.00  6.02           H  
ATOM   1663  HA  THR A 105       0.393  22.586   1.256  1.00  5.48           H  
ATOM   1664  HB  THR A 105      -0.493  19.734   0.621  1.00  8.23           H  
ATOM   1665  HG1 THR A 105       1.793  20.780   1.984  1.00  8.23           H  
ATOM   1666 1HG2 THR A 105       1.557  19.631  -0.742  1.00  8.23           H  
ATOM   1667 2HG2 THR A 105       0.450  20.879  -1.356  1.00  8.23           H  
ATOM   1668 3HG2 THR A 105       1.876  21.347  -0.401  1.00  8.23           H  
ATOM   1669  N   LEU A 106      -0.665  23.249  -0.854  1.00  4.46           N  
ATOM   1670  CA  LEU A 106      -1.302  23.714  -2.075  1.00  4.24           C  
ATOM   1671  C   LEU A 106      -0.579  23.155  -3.294  1.00  3.98           C  
ATOM   1672  O   LEU A 106       0.618  22.863  -3.242  1.00  4.17           O  
ATOM   1673  CB  LEU A 106      -1.314  25.240  -2.134  1.00  6.36           C  
ATOM   1674  CG  LEU A 106      -2.022  25.932  -0.979  1.00  6.36           C  
ATOM   1675  CD1 LEU A 106      -1.933  27.436  -1.165  1.00  6.36           C  
ATOM   1676  CD2 LEU A 106      -3.452  25.461  -0.938  1.00  6.36           C  
ATOM   1677  H   LEU A 106       0.223  23.654  -0.577  1.00  5.35           H  
ATOM   1678  HA  LEU A 106      -2.329  23.355  -2.087  1.00  5.09           H  
ATOM   1679 1HB  LEU A 106      -0.287  25.594  -2.134  1.00  7.63           H  
ATOM   1680 2HB  LEU A 106      -1.792  25.556  -3.061  1.00  7.63           H  
ATOM   1681  HG  LEU A 106      -1.529  25.678  -0.041  1.00  7.63           H  
ATOM   1682 1HD1 LEU A 106      -2.432  27.937  -0.336  1.00  7.63           H  
ATOM   1683 2HD1 LEU A 106      -0.887  27.733  -1.193  1.00  7.63           H  
ATOM   1684 3HD1 LEU A 106      -2.415  27.715  -2.101  1.00  7.63           H  
ATOM   1685 1HD2 LEU A 106      -3.977  25.941  -0.117  1.00  7.63           H  
ATOM   1686 2HD2 LEU A 106      -3.941  25.721  -1.874  1.00  7.63           H  
ATOM   1687 3HD2 LEU A 106      -3.472  24.381  -0.801  1.00  7.63           H  
ATOM   1688  N   ALA A 107      -1.302  23.019  -4.398  1.00  3.88           N  
ATOM   1689  CA  ALA A 107      -0.708  22.506  -5.626  1.00  3.97           C  
ATOM   1690  C   ALA A 107      -1.543  22.873  -6.832  1.00  3.93           C  
ATOM   1691  O   ALA A 107      -2.744  23.106  -6.722  1.00  4.35           O  
ATOM   1692  CB  ALA A 107      -0.544  21.003  -5.555  1.00  5.96           C  
ATOM   1693  H   ALA A 107      -2.280  23.273  -4.379  1.00  4.66           H  
ATOM   1694  HA  ALA A 107       0.274  22.963  -5.745  1.00  4.76           H  
ATOM   1695 1HB  ALA A 107      -0.075  20.643  -6.470  1.00  7.15           H  
ATOM   1696 2HB  ALA A 107       0.084  20.749  -4.701  1.00  7.15           H  
ATOM   1697 3HB  ALA A 107      -1.520  20.536  -5.442  1.00  7.15           H  
ATOM   1698  N   LEU A 108      -0.891  22.912  -7.987  1.00  4.70           N  
ATOM   1699  CA  LEU A 108      -1.562  23.261  -9.221  1.00  5.82           C  
ATOM   1700  C   LEU A 108      -2.577  22.191  -9.573  1.00  5.80           C  
ATOM   1701  O   LEU A 108      -2.307  20.994  -9.476  1.00 19.78           O  
ATOM   1702  CB  LEU A 108      -0.539  23.395 -10.349  1.00  8.73           C  
ATOM   1703  CG  LEU A 108       0.470  24.543 -10.221  1.00  8.73           C  
ATOM   1704  CD1 LEU A 108       1.510  24.377 -11.301  1.00  8.73           C  
ATOM   1705  CD2 LEU A 108      -0.232  25.883 -10.386  1.00  8.73           C  
ATOM   1706  H   LEU A 108       0.097  22.702  -8.005  1.00  5.64           H  
ATOM   1707  HA  LEU A 108      -2.079  24.208  -9.086  1.00  6.98           H  
ATOM   1708 1HB  LEU A 108       0.029  22.468 -10.408  1.00 10.48           H  
ATOM   1709 2HB  LEU A 108      -1.073  23.526 -11.288  1.00 10.48           H  
ATOM   1710  HG  LEU A 108       0.959  24.499  -9.247  1.00 10.48           H  
ATOM   1711 1HD1 LEU A 108       2.242  25.176 -11.242  1.00 10.48           H  
ATOM   1712 2HD1 LEU A 108       2.010  23.416 -11.184  1.00 10.48           H  
ATOM   1713 3HD1 LEU A 108       1.011  24.415 -12.259  1.00 10.48           H  
ATOM   1714 1HD2 LEU A 108       0.498  26.687 -10.300  1.00 10.48           H  
ATOM   1715 2HD2 LEU A 108      -0.696  25.928 -11.362  1.00 10.48           H  
ATOM   1716 3HD2 LEU A 108      -0.994  25.999  -9.617  1.00 10.48           H  
ATOM   1717  N   ASN A 109      -3.743  22.644  -9.987  1.00  7.79           N  
ATOM   1718  CA  ASN A 109      -4.849  21.775 -10.335  1.00  8.12           C  
ATOM   1719  C   ASN A 109      -5.604  22.414 -11.476  1.00  7.28           C  
ATOM   1720  O   ASN A 109      -5.051  23.266 -12.163  1.00  8.32           O  
ATOM   1721  CB  ASN A 109      -5.717  21.518  -9.113  1.00 12.18           C  
ATOM   1722  CG  ASN A 109      -6.310  22.773  -8.533  1.00 12.18           C  
ATOM   1723  OD1 ASN A 109      -6.582  23.746  -9.244  1.00 12.18           O  
ATOM   1724  ND2 ASN A 109      -6.520  22.765  -7.241  1.00 12.18           N  
ATOM   1725  H   ASN A 109      -3.875  23.642 -10.048  1.00  9.35           H  
ATOM   1726  HA  ASN A 109      -4.455  20.824 -10.691  1.00  9.74           H  
ATOM   1727 1HB  ASN A 109      -6.518  20.823  -9.360  1.00 14.62           H  
ATOM   1728 2HB  ASN A 109      -5.108  21.042  -8.344  1.00 14.62           H  
ATOM   1729 1HD2 ASN A 109      -6.921  23.565  -6.785  1.00 14.62           H  
ATOM   1730 2HD2 ASN A 109      -6.286  21.956  -6.702  1.00 14.62           H  
ATOM   1731  N   ASP A 110      -6.867  22.045 -11.671  1.00  8.65           N  
ATOM   1732  CA  ASP A 110      -7.710  22.589 -12.742  1.00 10.75           C  
ATOM   1733  C   ASP A 110      -7.762  24.128 -12.841  1.00  9.07           C  
ATOM   1734  O   ASP A 110      -8.183  24.663 -13.871  1.00 13.46           O  
ATOM   1735  CB  ASP A 110      -9.139  22.066 -12.577  1.00 16.12           C  
ATOM   1736  CG  ASP A 110     -10.055  22.446 -13.732  1.00 16.12           C  
ATOM   1737  OD1 ASP A 110      -9.748  22.100 -14.848  1.00 16.12           O  
ATOM   1738  OD2 ASP A 110     -11.054  23.081 -13.492  1.00 16.12           O  
ATOM   1739  H   ASP A 110      -7.269  21.344 -11.066  1.00 10.38           H  
ATOM   1740  HA  ASP A 110      -7.318  22.212 -13.688  1.00 12.90           H  
ATOM   1741 1HB  ASP A 110      -9.120  20.979 -12.490  1.00 19.35           H  
ATOM   1742 2HB  ASP A 110      -9.563  22.460 -11.653  1.00 19.35           H  
ATOM   1743  N   PHE A 111      -7.340  24.835 -11.785  1.00  5.84           N  
ATOM   1744  CA  PHE A 111      -7.356  26.285 -11.762  1.00  6.56           C  
ATOM   1745  C   PHE A 111      -6.000  26.902 -12.077  1.00  6.13           C  
ATOM   1746  O   PHE A 111      -5.852  28.121 -12.023  1.00  7.24           O  
ATOM   1747  CB  PHE A 111      -7.755  26.729 -10.368  1.00  9.84           C  
ATOM   1748  CG  PHE A 111      -9.080  26.178 -10.002  1.00  9.84           C  
ATOM   1749  CD1 PHE A 111      -9.247  25.338  -8.910  1.00  9.84           C  
ATOM   1750  CD2 PHE A 111     -10.158  26.460 -10.792  1.00  9.84           C  
ATOM   1751  CE1 PHE A 111     -10.485  24.809  -8.612  1.00  9.84           C  
ATOM   1752  CE2 PHE A 111     -11.381  25.932 -10.504  1.00  9.84           C  
ATOM   1753  CZ  PHE A 111     -11.560  25.107  -9.414  1.00  9.84           C  
ATOM   1754  H   PHE A 111      -7.016  24.357 -10.956  1.00  7.01           H  
ATOM   1755  HA  PHE A 111      -8.085  26.639 -12.492  1.00  7.87           H  
ATOM   1756 1HB  PHE A 111      -7.024  26.387  -9.638  1.00 11.81           H  
ATOM   1757 2HB  PHE A 111      -7.801  27.814 -10.323  1.00 11.81           H  
ATOM   1758  HD1 PHE A 111      -8.387  25.100  -8.285  1.00 11.81           H  
ATOM   1759  HD2 PHE A 111     -10.028  27.107 -11.658  1.00 11.81           H  
ATOM   1760  HE1 PHE A 111     -10.607  24.155  -7.751  1.00 11.81           H  
ATOM   1761  HE2 PHE A 111     -12.207  26.178 -11.151  1.00 11.81           H  
ATOM   1762  HZ  PHE A 111     -12.542  24.693  -9.195  1.00 11.81           H  
ATOM   1763  N   ALA A 112      -5.013  26.076 -12.417  1.00  5.90           N  
ATOM   1764  CA  ALA A 112      -3.659  26.558 -12.673  1.00  7.22           C  
ATOM   1765  C   ALA A 112      -3.609  27.574 -13.797  1.00  7.05           C  
ATOM   1766  O   ALA A 112      -2.905  28.574 -13.694  1.00 10.55           O  
ATOM   1767  CB  ALA A 112      -2.745  25.401 -13.003  1.00 10.83           C  
ATOM   1768  H   ALA A 112      -5.182  25.084 -12.467  1.00  7.08           H  
ATOM   1769  HA  ALA A 112      -3.299  27.044 -11.767  1.00  8.66           H  
ATOM   1770 1HB  ALA A 112      -1.734  25.773 -13.157  1.00 13.00           H  
ATOM   1771 2HB  ALA A 112      -2.751  24.684 -12.183  1.00 13.00           H  
ATOM   1772 3HB  ALA A 112      -3.088  24.922 -13.908  1.00 13.00           H  
ATOM   1773  N   ASP A 113      -4.384  27.355 -14.851  1.00  6.54           N  
ATOM   1774  CA  ASP A 113      -4.397  28.292 -15.963  1.00 10.14           C  
ATOM   1775  C   ASP A 113      -5.500  29.351 -15.859  1.00  7.21           C  
ATOM   1776  O   ASP A 113      -5.744  30.059 -16.833  1.00  7.06           O  
ATOM   1777  CB  ASP A 113      -4.563  27.548 -17.291  1.00 15.21           C  
ATOM   1778  CG  ASP A 113      -5.904  26.822 -17.411  1.00 15.21           C  
ATOM   1779  OD1 ASP A 113      -6.584  26.696 -16.422  1.00 15.21           O  
ATOM   1780  OD2 ASP A 113      -6.249  26.423 -18.502  1.00 15.21           O  
ATOM   1781  H   ASP A 113      -4.957  26.524 -14.892  1.00  7.85           H  
ATOM   1782  HA  ASP A 113      -3.437  28.810 -15.979  1.00 12.17           H  
ATOM   1783 1HB  ASP A 113      -4.473  28.253 -18.114  1.00 18.25           H  
ATOM   1784 2HB  ASP A 113      -3.761  26.816 -17.399  1.00 18.25           H  
ATOM   1785  N   MET A 114      -6.163  29.461 -14.702  1.00  8.16           N  
ATOM   1786  CA  MET A 114      -7.261  30.410 -14.540  1.00 12.28           C  
ATOM   1787  C   MET A 114      -6.935  31.582 -13.628  1.00  5.40           C  
ATOM   1788  O   MET A 114      -6.112  31.484 -12.711  1.00  5.17           O  
ATOM   1789  CB  MET A 114      -8.502  29.697 -13.990  1.00 18.42           C  
ATOM   1790  CG  MET A 114      -9.125  28.667 -14.920  1.00 18.42           C  
ATOM   1791  SD  MET A 114     -10.571  27.856 -14.199  1.00 18.42           S  
ATOM   1792  CE  MET A 114     -11.772  29.186 -14.149  1.00 18.42           C  
ATOM   1793  H   MET A 114      -5.923  28.882 -13.911  1.00  9.79           H  
ATOM   1794  HA  MET A 114      -7.504  30.819 -15.519  1.00 14.74           H  
ATOM   1795 1HB  MET A 114      -8.242  29.188 -13.063  1.00 22.10           H  
ATOM   1796 2HB  MET A 114      -9.269  30.436 -13.753  1.00 22.10           H  
ATOM   1797 1HG  MET A 114      -9.427  29.151 -15.848  1.00 22.10           H  
ATOM   1798 2HG  MET A 114      -8.387  27.903 -15.159  1.00 22.10           H  
ATOM   1799 1HE  MET A 114     -12.707  28.817 -13.728  1.00 22.10           H  
ATOM   1800 2HE  MET A 114     -11.390  29.999 -13.531  1.00 22.10           H  
ATOM   1801 3HE  MET A 114     -11.951  29.553 -15.161  1.00 22.10           H  
ATOM   1802  N   SER A 115      -7.612  32.699 -13.875  1.00  9.73           N  
ATOM   1803  CA  SER A 115      -7.473  33.864 -13.023  1.00 12.46           C  
ATOM   1804  C   SER A 115      -8.462  33.766 -11.881  1.00 10.02           C  
ATOM   1805  O   SER A 115      -9.417  32.994 -11.955  1.00  8.53           O  
ATOM   1806  CB  SER A 115      -7.721  35.126 -13.810  1.00 18.69           C  
ATOM   1807  OG  SER A 115      -9.049  35.172 -14.249  1.00 18.69           O  
ATOM   1808  H   SER A 115      -8.253  32.744 -14.665  1.00 11.68           H  
ATOM   1809  HA  SER A 115      -6.462  33.887 -12.613  1.00 14.95           H  
ATOM   1810 1HB  SER A 115      -7.508  35.995 -13.188  1.00 22.43           H  
ATOM   1811 2HB  SER A 115      -7.050  35.162 -14.667  1.00 22.43           H  
ATOM   1812  HG  SER A 115      -9.120  34.466 -14.904  1.00 22.43           H  
ATOM   1813  N   TRP A 116      -8.239  34.556 -10.835  1.00 13.51           N  
ATOM   1814  CA  TRP A 116      -9.135  34.572  -9.685  1.00 16.04           C  
ATOM   1815  C   TRP A 116     -10.517  35.057 -10.092  1.00 14.59           C  
ATOM   1816  O   TRP A 116     -11.519  34.529  -9.620  1.00 14.10           O  
ATOM   1817  CB  TRP A 116      -8.563  35.434  -8.564  1.00 24.06           C  
ATOM   1818  CG  TRP A 116      -9.428  35.477  -7.341  1.00 24.06           C  
ATOM   1819  CD1 TRP A 116     -10.023  36.579  -6.808  1.00 24.06           C  
ATOM   1820  CD2 TRP A 116      -9.814  34.367  -6.492  1.00 24.06           C  
ATOM   1821  NE1 TRP A 116     -10.740  36.237  -5.688  1.00 24.06           N  
ATOM   1822  CE2 TRP A 116     -10.628  34.886  -5.486  1.00 24.06           C  
ATOM   1823  CE3 TRP A 116      -9.537  32.996  -6.508  1.00 24.06           C  
ATOM   1824  CZ2 TRP A 116     -11.181  34.084  -4.500  1.00 24.06           C  
ATOM   1825  CZ3 TRP A 116     -10.082  32.195  -5.516  1.00 24.06           C  
ATOM   1826  CH2 TRP A 116     -10.889  32.725  -4.545  1.00 24.06           C  
ATOM   1827  H   TRP A 116      -7.431  35.162 -10.838  1.00 16.21           H  
ATOM   1828  HA  TRP A 116      -9.231  33.554  -9.310  1.00 19.25           H  
ATOM   1829 1HB  TRP A 116      -7.583  35.053  -8.275  1.00 28.87           H  
ATOM   1830 2HB  TRP A 116      -8.425  36.454  -8.921  1.00 28.87           H  
ATOM   1831  HD1 TRP A 116      -9.938  37.588  -7.210  1.00 28.87           H  
ATOM   1832  HE1 TRP A 116     -11.269  36.875  -5.113  1.00 28.87           H  
ATOM   1833  HE3 TRP A 116      -8.904  32.570  -7.280  1.00 28.87           H  
ATOM   1834  HZ2 TRP A 116     -11.821  34.485  -3.715  1.00 28.87           H  
ATOM   1835  HZ3 TRP A 116      -9.861  31.128  -5.534  1.00 28.87           H  
ATOM   1836  HH2 TRP A 116     -11.309  32.065  -3.788  1.00 28.87           H  
ATOM   1837  N   GLU A 117     -10.562  36.056 -10.972  1.00 18.50           N  
ATOM   1838  CA  GLU A 117     -11.816  36.581 -11.494  1.00 20.36           C  
ATOM   1839  C   GLU A 117     -12.636  35.493 -12.172  1.00 13.69           C  
ATOM   1840  O   GLU A 117     -13.822  35.331 -11.878  1.00 12.89           O  
ATOM   1841  CB  GLU A 117     -11.554  37.708 -12.487  1.00 30.54           C  
ATOM   1842  CG  GLU A 117     -12.819  38.300 -13.085  1.00 30.54           C  
ATOM   1843  CD  GLU A 117     -12.559  39.413 -14.061  1.00 30.54           C  
ATOM   1844  OE1 GLU A 117     -11.436  39.843 -14.168  1.00 30.54           O  
ATOM   1845  OE2 GLU A 117     -13.492  39.824 -14.713  1.00 30.54           O  
ATOM   1846  H   GLU A 117      -9.697  36.457 -11.303  1.00 22.20           H  
ATOM   1847  HA  GLU A 117     -12.399  36.975 -10.659  1.00 24.43           H  
ATOM   1848 1HB  GLU A 117     -11.009  38.511 -11.991  1.00 36.65           H  
ATOM   1849 2HB  GLU A 117     -10.930  37.343 -13.304  1.00 36.65           H  
ATOM   1850 1HG  GLU A 117     -13.368  37.508 -13.593  1.00 36.65           H  
ATOM   1851 2HG  GLU A 117     -13.444  38.675 -12.275  1.00 36.65           H  
ATOM   1852  N   GLU A 118     -11.992  34.754 -13.083  1.00 11.98           N  
ATOM   1853  CA  GLU A 118     -12.652  33.669 -13.804  1.00 11.33           C  
ATOM   1854  C   GLU A 118     -13.103  32.582 -12.854  1.00  8.97           C  
ATOM   1855  O   GLU A 118     -14.215  32.063 -12.984  1.00 11.17           O  
ATOM   1856  CB  GLU A 118     -11.711  33.087 -14.847  1.00 17.00           C  
ATOM   1857  CG  GLU A 118     -11.470  33.990 -16.040  1.00 17.00           C  
ATOM   1858  CD  GLU A 118     -10.361  33.490 -16.910  1.00 17.00           C  
ATOM   1859  OE1 GLU A 118      -9.320  33.176 -16.374  1.00 17.00           O  
ATOM   1860  OE2 GLU A 118     -10.540  33.412 -18.105  1.00 17.00           O  
ATOM   1861  H   GLU A 118     -11.015  34.948 -13.288  1.00 14.38           H  
ATOM   1862  HA  GLU A 118     -13.530  34.071 -14.307  1.00 13.60           H  
ATOM   1863 1HB  GLU A 118     -10.747  32.873 -14.386  1.00 20.39           H  
ATOM   1864 2HB  GLU A 118     -12.115  32.144 -15.216  1.00 20.39           H  
ATOM   1865 1HG  GLU A 118     -12.385  34.049 -16.631  1.00 20.39           H  
ATOM   1866 2HG  GLU A 118     -11.233  34.994 -15.688  1.00 20.39           H  
ATOM   1867  N   PHE A 119     -12.253  32.266 -11.883  1.00  8.13           N  
ATOM   1868  CA  PHE A 119     -12.580  31.304 -10.857  1.00  9.99           C  
ATOM   1869  C   PHE A 119     -13.857  31.676 -10.145  1.00  8.30           C  
ATOM   1870  O   PHE A 119     -14.748  30.847  -9.993  1.00  9.67           O  
ATOM   1871  CB  PHE A 119     -11.465  31.210  -9.833  1.00 14.98           C  
ATOM   1872  CG  PHE A 119     -11.882  30.427  -8.641  1.00 14.98           C  
ATOM   1873  CD1 PHE A 119     -11.768  29.054  -8.596  1.00 14.98           C  
ATOM   1874  CD2 PHE A 119     -12.425  31.090  -7.558  1.00 14.98           C  
ATOM   1875  CE1 PHE A 119     -12.177  28.359  -7.479  1.00 14.98           C  
ATOM   1876  CE2 PHE A 119     -12.837  30.406  -6.449  1.00 14.98           C  
ATOM   1877  CZ  PHE A 119     -12.707  29.046  -6.411  1.00 14.98           C  
ATOM   1878  H   PHE A 119     -11.343  32.708 -11.850  1.00  9.76           H  
ATOM   1879  HA  PHE A 119     -12.719  30.328 -11.328  1.00 11.99           H  
ATOM   1880 1HB  PHE A 119     -10.596  30.726 -10.278  1.00 17.98           H  
ATOM   1881 2HB  PHE A 119     -11.163  32.199  -9.506  1.00 17.98           H  
ATOM   1882  HD1 PHE A 119     -11.350  28.533  -9.452  1.00 17.98           H  
ATOM   1883  HD2 PHE A 119     -12.524  32.175  -7.590  1.00 17.98           H  
ATOM   1884  HE1 PHE A 119     -12.082  27.275  -7.440  1.00 17.98           H  
ATOM   1885  HE2 PHE A 119     -13.260  30.942  -5.600  1.00 17.98           H  
ATOM   1886  HZ  PHE A 119     -13.030  28.521  -5.528  1.00 17.98           H  
ATOM   1887  N   GLN A 120     -13.945  32.920  -9.691  1.00  8.53           N  
ATOM   1888  CA  GLN A 120     -15.115  33.364  -8.969  1.00  9.89           C  
ATOM   1889  C   GLN A 120     -16.371  33.222  -9.799  1.00  8.68           C  
ATOM   1890  O   GLN A 120     -17.375  32.655  -9.354  1.00 11.09           O  
ATOM   1891  CB  GLN A 120     -14.965  34.834  -8.560  1.00 14.84           C  
ATOM   1892  CG  GLN A 120     -13.941  35.126  -7.479  1.00 14.84           C  
ATOM   1893  CD  GLN A 120     -13.816  36.616  -7.235  1.00 14.84           C  
ATOM   1894  OE1 GLN A 120     -13.640  37.401  -8.171  1.00 14.84           O  
ATOM   1895  NE2 GLN A 120     -13.924  37.020  -5.974  1.00 14.84           N  
ATOM   1896  H   GLN A 120     -13.176  33.564  -9.834  1.00 10.24           H  
ATOM   1897  HA  GLN A 120     -15.219  32.747  -8.086  1.00 11.87           H  
ATOM   1898 1HB  GLN A 120     -14.691  35.422  -9.436  1.00 17.80           H  
ATOM   1899 2HB  GLN A 120     -15.927  35.207  -8.210  1.00 17.80           H  
ATOM   1900 1HG  GLN A 120     -14.247  34.661  -6.549  1.00 17.80           H  
ATOM   1901 2HG  GLN A 120     -12.969  34.741  -7.781  1.00 17.80           H  
ATOM   1902 1HE2 GLN A 120     -13.858  37.994  -5.753  1.00 17.80           H  
ATOM   1903 2HE2 GLN A 120     -14.073  36.351  -5.246  1.00 17.80           H  
ATOM   1904  N   LYS A 121     -16.290  33.697 -11.034  1.00  7.67           N  
ATOM   1905  CA  LYS A 121     -17.417  33.681 -11.949  1.00  9.10           C  
ATOM   1906  C   LYS A 121     -17.921  32.286 -12.304  1.00  7.76           C  
ATOM   1907  O   LYS A 121     -19.117  32.105 -12.528  1.00 10.08           O  
ATOM   1908  CB  LYS A 121     -17.037  34.434 -13.224  1.00 13.65           C  
ATOM   1909  CG  LYS A 121     -16.919  35.942 -13.027  1.00 13.65           C  
ATOM   1910  CD  LYS A 121     -16.495  36.656 -14.303  1.00 13.65           C  
ATOM   1911  CE  LYS A 121     -16.459  38.165 -14.094  1.00 13.65           C  
ATOM   1912  NZ  LYS A 121     -15.986  38.892 -15.305  1.00 13.65           N  
ATOM   1913  H   LYS A 121     -15.426  34.123 -11.344  1.00  9.20           H  
ATOM   1914  HA  LYS A 121     -18.241  34.214 -11.474  1.00 10.92           H  
ATOM   1915 1HB  LYS A 121     -16.080  34.067 -13.595  1.00 16.38           H  
ATOM   1916 2HB  LYS A 121     -17.784  34.250 -13.996  1.00 16.38           H  
ATOM   1917 1HG  LYS A 121     -17.884  36.338 -12.709  1.00 16.38           H  
ATOM   1918 2HG  LYS A 121     -16.189  36.151 -12.247  1.00 16.38           H  
ATOM   1919 1HD  LYS A 121     -15.504  36.313 -14.601  1.00 16.38           H  
ATOM   1920 2HD  LYS A 121     -17.198  36.424 -15.104  1.00 16.38           H  
ATOM   1921 1HE  LYS A 121     -17.462  38.510 -13.847  1.00 16.38           H  
ATOM   1922 2HE  LYS A 121     -15.795  38.396 -13.263  1.00 16.38           H  
ATOM   1923 1HZ  LYS A 121     -15.979  39.885 -15.119  1.00 16.38           H  
ATOM   1924 2HZ  LYS A 121     -15.045  38.595 -15.531  1.00 16.38           H  
ATOM   1925 3HZ  LYS A 121     -16.599  38.699 -16.084  1.00 16.38           H  
ATOM   1926  N   HIS A 122     -17.030  31.301 -12.351  1.00  7.06           N  
ATOM   1927  CA  HIS A 122     -17.460  29.970 -12.753  1.00 10.98           C  
ATOM   1928  C   HIS A 122     -17.496  28.915 -11.644  1.00 12.71           C  
ATOM   1929  O   HIS A 122     -18.047  27.829 -11.844  1.00 20.36           O  
ATOM   1930  CB  HIS A 122     -16.539  29.480 -13.864  1.00 16.47           C  
ATOM   1931  CG  HIS A 122     -16.608  30.322 -15.096  1.00 16.47           C  
ATOM   1932  ND1 HIS A 122     -17.754  30.437 -15.852  1.00 16.47           N  
ATOM   1933  CD2 HIS A 122     -15.671  31.079 -15.713  1.00 16.47           C  
ATOM   1934  CE1 HIS A 122     -17.520  31.233 -16.880  1.00 16.47           C  
ATOM   1935  NE2 HIS A 122     -16.265  31.635 -16.819  1.00 16.47           N  
ATOM   1936  H   HIS A 122     -16.050  31.483 -12.168  1.00  8.47           H  
ATOM   1937  HA  HIS A 122     -18.466  30.037 -13.162  1.00 13.18           H  
ATOM   1938 1HB  HIS A 122     -15.508  29.486 -13.508  1.00 19.76           H  
ATOM   1939 2HB  HIS A 122     -16.786  28.459 -14.125  1.00 19.76           H  
ATOM   1940  HD2 HIS A 122     -14.639  31.220 -15.393  1.00 19.76           H  
ATOM   1941  HE1 HIS A 122     -18.241  31.509 -17.650  1.00 19.76           H  
ATOM   1942  HE2 HIS A 122     -15.807  32.250 -17.476  1.00 19.76           H  
ATOM   1943  N   LYS A 123     -16.903  29.199 -10.485  1.00 12.42           N  
ATOM   1944  CA  LYS A 123     -16.851  28.179  -9.441  1.00 19.53           C  
ATOM   1945  C   LYS A 123     -17.602  28.483  -8.134  1.00 19.42           C  
ATOM   1946  O   LYS A 123     -17.965  27.545  -7.409  1.00 31.49           O  
ATOM   1947  CB  LYS A 123     -15.391  27.877  -9.165  1.00 29.30           C  
ATOM   1948  CG  LYS A 123     -14.689  27.375 -10.414  1.00 29.30           C  
ATOM   1949  CD  LYS A 123     -15.305  26.057 -10.891  1.00 29.30           C  
ATOM   1950  CE  LYS A 123     -14.714  25.558 -12.208  1.00 29.30           C  
ATOM   1951  NZ  LYS A 123     -15.367  24.308 -12.661  1.00 29.30           N  
ATOM   1952  H   LYS A 123     -16.450  30.088 -10.333  1.00 14.90           H  
ATOM   1953  HA  LYS A 123     -17.290  27.278  -9.853  1.00 23.44           H  
ATOM   1954 1HB  LYS A 123     -14.881  28.771  -8.811  1.00 35.15           H  
ATOM   1955 2HB  LYS A 123     -15.301  27.123  -8.394  1.00 35.15           H  
ATOM   1956 1HG  LYS A 123     -14.759  28.120 -11.207  1.00 35.15           H  
ATOM   1957 2HG  LYS A 123     -13.646  27.231 -10.172  1.00 35.15           H  
ATOM   1958 1HD  LYS A 123     -15.128  25.296 -10.135  1.00 35.15           H  
ATOM   1959 2HD  LYS A 123     -16.380  26.175 -11.013  1.00 35.15           H  
ATOM   1960 1HE  LYS A 123     -14.847  26.322 -12.972  1.00 35.15           H  
ATOM   1961 2HE  LYS A 123     -13.658  25.354 -12.095  1.00 35.15           H  
ATOM   1962 1HZ  LYS A 123     -14.957  24.010 -13.535  1.00 35.15           H  
ATOM   1963 2HZ  LYS A 123     -15.237  23.587 -11.965  1.00 35.15           H  
ATOM   1964 3HZ  LYS A 123     -16.355  24.478 -12.790  1.00 35.15           H  
ATOM   1965  N   LEU A 124     -17.819  29.765  -7.830  1.00 14.56           N  
ATOM   1966  CA  LEU A 124     -18.504  30.126  -6.593  1.00 16.53           C  
ATOM   1967  C   LEU A 124     -20.039  30.106  -6.756  1.00 19.29           C  
ATOM   1968  O   LEU A 124     -20.625  29.046  -6.990  1.00 91.33           O  
ATOM   1969  CB  LEU A 124     -17.976  31.489  -6.168  1.00 24.80           C  
ATOM   1970  CG  LEU A 124     -16.480  31.477  -5.866  1.00 24.80           C  
ATOM   1971  CD1 LEU A 124     -16.028  32.875  -5.515  1.00 24.80           C  
ATOM   1972  CD2 LEU A 124     -16.199  30.490  -4.756  1.00 24.80           C  
ATOM   1973  H   LEU A 124     -17.516  30.518  -8.439  1.00 17.47           H  
ATOM   1974  HA  LEU A 124     -18.233  29.407  -5.827  1.00 19.84           H  
ATOM   1975 1HB  LEU A 124     -18.145  32.199  -6.976  1.00 29.75           H  
ATOM   1976 2HB  LEU A 124     -18.499  31.839  -5.285  1.00 29.75           H  
ATOM   1977  HG  LEU A 124     -15.934  31.168  -6.758  1.00 29.75           H  
ATOM   1978 1HD1 LEU A 124     -14.957  32.874  -5.316  1.00 29.75           H  
ATOM   1979 2HD1 LEU A 124     -16.246  33.544  -6.344  1.00 29.75           H  
ATOM   1980 3HD1 LEU A 124     -16.559  33.219  -4.638  1.00 29.75           H  
ATOM   1981 1HD2 LEU A 124     -15.131  30.473  -4.548  1.00 29.75           H  
ATOM   1982 2HD2 LEU A 124     -16.739  30.789  -3.860  1.00 29.75           H  
ATOM   1983 3HD2 LEU A 124     -16.526  29.497  -5.062  1.00 29.75           H  
ATOM   1984  N   GLY A 125     -20.690  31.266  -6.673  1.00  9.11           N  
ATOM   1985  CA  GLY A 125     -22.130  31.345  -6.919  1.00  9.28           C  
ATOM   1986  C   GLY A 125     -23.069  31.446  -5.701  1.00  5.79           C  
ATOM   1987  O   GLY A 125     -24.263  31.674  -5.885  1.00 14.97           O  
ATOM   1988  H   GLY A 125     -20.187  32.114  -6.457  1.00 10.93           H  
ATOM   1989 1HA  GLY A 125     -22.314  32.208  -7.560  1.00 11.14           H  
ATOM   1990 2HA  GLY A 125     -22.423  30.479  -7.511  1.00 11.14           H  
ATOM   1991  N   ALA A 126     -22.588  31.282  -4.469  1.00  6.04           N  
ATOM   1992  CA  ALA A 126     -23.553  31.419  -3.372  1.00  5.50           C  
ATOM   1993  C   ALA A 126     -24.070  32.852  -3.363  1.00  6.32           C  
ATOM   1994  O   ALA A 126     -23.281  33.798  -3.329  1.00 18.21           O  
ATOM   1995  CB  ALA A 126     -22.950  31.058  -2.022  1.00  8.25           C  
ATOM   1996  H   ALA A 126     -21.610  31.092  -4.287  1.00  7.25           H  
ATOM   1997  HA  ALA A 126     -24.393  30.752  -3.572  1.00  6.60           H  
ATOM   1998 1HB  ALA A 126     -23.709  31.162  -1.247  1.00  9.90           H  
ATOM   1999 2HB  ALA A 126     -22.592  30.029  -2.043  1.00  9.90           H  
ATOM   2000 3HB  ALA A 126     -22.125  31.727  -1.801  1.00  9.90           H  
ATOM   2001  N   ALA A 127     -25.392  33.007  -3.400  1.00  7.15           N  
ATOM   2002  CA  ALA A 127     -25.995  34.335  -3.433  1.00  9.98           C  
ATOM   2003  C   ALA A 127     -25.677  35.111  -2.163  1.00 21.57           C  
ATOM   2004  O   ALA A 127     -25.698  34.567  -1.059  1.00 76.26           O  
ATOM   2005  CB  ALA A 127     -27.500  34.236  -3.625  1.00 14.97           C  
ATOM   2006  H   ALA A 127     -25.982  32.187  -3.431  1.00  8.58           H  
ATOM   2007  HA  ALA A 127     -25.566  34.877  -4.276  1.00 11.98           H  
ATOM   2008 1HB  ALA A 127     -27.928  35.237  -3.676  1.00 17.96           H  
ATOM   2009 2HB  ALA A 127     -27.716  33.702  -4.550  1.00 17.96           H  
ATOM   2010 3HB  ALA A 127     -27.935  33.701  -2.787  1.00 17.96           H  
ATOM   2011  N   GLN A 128     -25.397  36.401  -2.335  1.00 37.88           N  
ATOM   2012  CA  GLN A 128     -25.051  37.285  -1.227  1.00 74.65           C  
ATOM   2013  C   GLN A 128     -26.229  37.503  -0.289  1.00 43.99           C  
ATOM   2014  O   GLN A 128     -26.064  37.546   0.931  1.00 58.64           O  
ATOM   2015  CB  GLN A 128     -24.559  38.632  -1.763  1.00111.98           C  
ATOM   2016  CG  GLN A 128     -23.215  38.563  -2.466  1.00111.98           C  
ATOM   2017  CD  GLN A 128     -22.800  39.894  -3.060  1.00111.98           C  
ATOM   2018  OE1 GLN A 128     -23.644  40.739  -3.374  1.00111.98           O  
ATOM   2019  NE2 GLN A 128     -21.497  40.090  -3.219  1.00111.98           N  
ATOM   2020  H   GLN A 128     -25.406  36.781  -3.272  1.00 45.46           H  
ATOM   2021  HA  GLN A 128     -24.247  36.823  -0.656  1.00 89.58           H  
ATOM   2022 1HB  GLN A 128     -25.287  39.035  -2.467  1.00134.37           H  
ATOM   2023 2HB  GLN A 128     -24.470  39.342  -0.940  1.00134.37           H  
ATOM   2024 1HG  GLN A 128     -22.456  38.258  -1.745  1.00134.37           H  
ATOM   2025 2HG  GLN A 128     -23.276  37.832  -3.272  1.00134.37           H  
ATOM   2026 1HE2 GLN A 128     -21.163  40.949  -3.609  1.00134.37           H  
ATOM   2027 2HE2 GLN A 128     -20.848  39.378  -2.951  1.00134.37           H  
ATOM   2028  N   ASN A 129     -27.427  37.620  -0.857  1.00 68.06           N  
ATOM   2029  CA  ASN A 129     -28.636  37.852  -0.071  1.00 80.64           C  
ATOM   2030  C   ASN A 129     -29.164  36.585   0.588  1.00 67.96           C  
ATOM   2031  O   ASN A 129     -30.236  36.090   0.234  1.00 96.22           O  
ATOM   2032  CB  ASN A 129     -29.714  38.468  -0.938  1.00120.96           C  
ATOM   2033  CG  ASN A 129     -30.901  38.934  -0.141  1.00120.96           C  
ATOM   2034  OD1 ASN A 129     -30.862  38.968   1.095  1.00120.96           O  
ATOM   2035  ND2 ASN A 129     -31.957  39.294  -0.825  1.00120.96           N  
ATOM   2036  H   ASN A 129     -27.504  37.563  -1.861  1.00 81.67           H  
ATOM   2037  HA  ASN A 129     -28.393  38.551   0.731  1.00 96.77           H  
ATOM   2038 1HB  ASN A 129     -29.301  39.316  -1.485  1.00145.15           H  
ATOM   2039 2HB  ASN A 129     -30.050  37.736  -1.672  1.00145.15           H  
ATOM   2040 1HD2 ASN A 129     -32.776  39.614  -0.349  1.00145.15           H  
ATOM   2041 2HD2 ASN A 129     -31.944  39.249  -1.824  1.00145.15           H  
ATOM   2042  N   CYS A 130     -28.416  36.077   1.562  1.00102.29           N  
ATOM   2043  CA  CYS A 130     -28.823  34.888   2.288  1.00155.97           C  
ATOM   2044  C   CYS A 130     -29.395  35.264   3.640  1.00121.66           C  
ATOM   2045  O   CYS A 130     -28.653  35.460   4.605  1.00179.56           O  
ATOM   2046  CB  CYS A 130     -27.655  33.930   2.481  1.00233.95           C  
ATOM   2047  SG  CYS A 130     -28.129  32.378   3.277  1.00233.95           S  
ATOM   2048  H   CYS A 130     -27.547  36.540   1.791  1.00122.75           H  
ATOM   2049  HA  CYS A 130     -29.594  34.378   1.717  1.00187.16           H  
ATOM   2050 1HB  CYS A 130     -27.204  33.697   1.518  1.00280.75           H  
ATOM   2051 2HB  CYS A 130     -26.891  34.407   3.095  1.00280.75           H  
ATOM   2052  HG  CYS A 130     -28.695  32.937   4.343  1.00280.75           H  
ATOM   2053  N   SER A 131     -30.718  35.371   3.705  1.00 90.98           N  
ATOM   2054  CA  SER A 131     -31.403  35.716   4.942  1.00 95.39           C  
ATOM   2055  C   SER A 131     -31.596  34.483   5.803  1.00 94.70           C  
ATOM   2056  O   SER A 131     -31.242  33.371   5.412  1.00145.78           O  
ATOM   2057  CB  SER A 131     -32.763  36.326   4.671  1.00143.09           C  
ATOM   2058  OG  SER A 131     -33.671  35.348   4.248  1.00143.09           O  
ATOM   2059  H   SER A 131     -31.265  35.205   2.871  1.00109.18           H  
ATOM   2060  HA  SER A 131     -30.793  36.434   5.493  1.00114.47           H  
ATOM   2061 1HB  SER A 131     -33.136  36.808   5.574  1.00171.70           H  
ATOM   2062 2HB  SER A 131     -32.670  37.094   3.905  1.00171.70           H  
ATOM   2063  HG  SER A 131     -33.361  35.058   3.386  1.00171.70           H  
ATOM   2064  N   ALA A 132     -32.187  34.686   6.973  1.00127.43           N  
ATOM   2065  CA  ALA A 132     -32.482  33.597   7.891  1.00166.84           C  
ATOM   2066  C   ALA A 132     -33.741  32.825   7.476  1.00103.28           C  
ATOM   2067  O   ALA A 132     -34.027  31.766   8.037  1.00174.18           O  
ATOM   2068  CB  ALA A 132     -32.652  34.136   9.302  1.00250.26           C  
ATOM   2069  H   ALA A 132     -32.442  35.628   7.235  1.00152.92           H  
ATOM   2070  HA  ALA A 132     -31.641  32.904   7.872  1.00200.21           H  
ATOM   2071 1HB  ALA A 132     -32.841  33.308   9.985  1.00300.31           H  
ATOM   2072 2HB  ALA A 132     -31.744  34.657   9.607  1.00300.31           H  
ATOM   2073 3HB  ALA A 132     -33.492  34.827   9.329  1.00300.31           H  
ATOM   2074  N   THR A 133     -34.470  33.324   6.463  1.00 69.39           N  
ATOM   2075  CA  THR A 133     -35.736  32.742   5.996  1.00 85.73           C  
ATOM   2076  C   THR A 133     -36.639  32.415   7.189  1.00 70.55           C  
ATOM   2077  O   THR A 133     -36.843  33.251   8.072  1.00105.30           O  
ATOM   2078  CB  THR A 133     -35.529  31.456   5.158  1.00128.59           C  
ATOM   2079  OG1 THR A 133     -35.087  30.374   5.994  1.00128.59           O  
ATOM   2080  CG2 THR A 133     -34.477  31.712   4.090  1.00128.59           C  
ATOM   2081  H   THR A 133     -34.161  34.165   5.992  1.00 83.27           H  
ATOM   2082  HA  THR A 133     -36.251  33.475   5.376  1.00102.88           H  
ATOM   2083  HB  THR A 133     -36.461  31.176   4.667  1.00154.31           H  
ATOM   2084  HG1 THR A 133     -34.648  30.716   6.778  1.00154.31           H  
ATOM   2085 1HG2 THR A 133     -34.335  30.807   3.501  1.00154.31           H  
ATOM   2086 2HG2 THR A 133     -34.807  32.522   3.441  1.00154.31           H  
ATOM   2087 3HG2 THR A 133     -33.534  31.988   4.563  1.00154.31           H  
ATOM   2088  N   LEU A 134     -37.224  31.221   7.182  1.00103.37           N  
ATOM   2089  CA  LEU A 134     -38.120  30.808   8.252  1.00158.01           C  
ATOM   2090  C   LEU A 134     -37.416  29.864   9.215  1.00107.77           C  
ATOM   2091  O   LEU A 134     -36.477  29.167   8.834  1.00110.23           O  
ATOM   2092  CB  LEU A 134     -39.358  30.123   7.663  1.00237.01           C  
ATOM   2093  CG  LEU A 134     -40.175  30.972   6.682  1.00237.01           C  
ATOM   2094  CD1 LEU A 134     -41.319  30.134   6.127  1.00237.01           C  
ATOM   2095  CD2 LEU A 134     -40.695  32.210   7.396  1.00237.01           C  
ATOM   2096  H   LEU A 134     -37.029  30.568   6.436  1.00124.04           H  
ATOM   2097  HA  LEU A 134     -38.434  31.693   8.804  1.00189.61           H  
ATOM   2098 1HB  LEU A 134     -39.042  29.224   7.136  1.00284.42           H  
ATOM   2099 2HB  LEU A 134     -40.021  29.829   8.476  1.00284.42           H  
ATOM   2100  HG  LEU A 134     -39.543  31.274   5.846  1.00284.42           H  
ATOM   2101 1HD1 LEU A 134     -41.897  30.728   5.420  1.00284.42           H  
ATOM   2102 2HD1 LEU A 134     -40.916  29.258   5.619  1.00284.42           H  
ATOM   2103 3HD1 LEU A 134     -41.965  29.814   6.944  1.00284.42           H  
ATOM   2104 1HD2 LEU A 134     -41.272  32.818   6.699  1.00284.42           H  
ATOM   2105 2HD2 LEU A 134     -41.331  31.910   8.229  1.00284.42           H  
ATOM   2106 3HD2 LEU A 134     -39.854  32.792   7.774  1.00284.42           H  
ATOM   2107  N   LYS A 135     -37.875  29.845  10.461  1.00106.10           N  
ATOM   2108  CA  LYS A 135     -37.303  28.963  11.468  1.00 92.13           C  
ATOM   2109  C   LYS A 135     -37.540  27.506  11.102  1.00 68.39           C  
ATOM   2110  O   LYS A 135     -38.671  27.108  10.820  1.00123.89           O  
ATOM   2111  CB  LYS A 135     -37.896  29.255  12.842  1.00138.19           C  
ATOM   2112  CG  LYS A 135     -37.296  28.424  13.967  1.00138.19           C  
ATOM   2113  CD  LYS A 135     -37.889  28.800  15.315  1.00138.19           C  
ATOM   2114  CE  LYS A 135     -37.299  27.953  16.431  1.00138.19           C  
ATOM   2115  NZ  LYS A 135     -37.874  28.305  17.758  1.00138.19           N  
ATOM   2116  H   LYS A 135     -38.644  30.450  10.715  1.00127.32           H  
ATOM   2117  HA  LYS A 135     -36.226  29.132  11.506  1.00110.56           H  
ATOM   2118 1HB  LYS A 135     -37.754  30.309  13.085  1.00165.83           H  
ATOM   2119 2HB  LYS A 135     -38.970  29.065  12.821  1.00165.83           H  
ATOM   2120 1HG  LYS A 135     -37.491  27.368  13.779  1.00165.83           H  
ATOM   2121 2HG  LYS A 135     -36.218  28.575  13.998  1.00165.83           H  
ATOM   2122 1HD  LYS A 135     -37.687  29.852  15.522  1.00165.83           H  
ATOM   2123 2HD  LYS A 135     -38.968  28.653  15.291  1.00165.83           H  
ATOM   2124 1HE  LYS A 135     -37.499  26.902  16.227  1.00165.83           H  
ATOM   2125 2HE  LYS A 135     -36.220  28.104  16.464  1.00165.83           H  
ATOM   2126 1HZ  LYS A 135     -37.458  27.722  18.472  1.00165.83           H  
ATOM   2127 2HZ  LYS A 135     -37.682  29.276  17.963  1.00165.83           H  
ATOM   2128 3HZ  LYS A 135     -38.873  28.156  17.743  1.00165.83           H  
ATOM   2129  N   GLY A 136     -36.471  26.714  11.102  1.00 70.20           N  
ATOM   2130  CA  GLY A 136     -36.586  25.300  10.769  1.00 99.41           C  
ATOM   2131  C   GLY A 136     -36.790  24.452  12.018  1.00 92.15           C  
ATOM   2132  O   GLY A 136     -37.063  24.974  13.099  1.00140.61           O  
ATOM   2133  H   GLY A 136     -35.569  27.098  11.341  1.00 84.24           H  
ATOM   2134 1HA  GLY A 136     -37.423  25.152  10.086  1.00119.29           H  
ATOM   2135 2HA  GLY A 136     -35.688  24.975  10.246  1.00119.29           H  
ATOM   2136  N   ASN A 137     -36.618  23.145  11.872  1.00100.73           N  
ATOM   2137  CA  ASN A 137     -36.818  22.212  12.980  1.00131.43           C  
ATOM   2138  C   ASN A 137     -35.549  21.824  13.741  1.00 97.87           C  
ATOM   2139  O   ASN A 137     -35.528  20.784  14.399  1.00175.65           O  
ATOM   2140  CB  ASN A 137     -37.503  20.959  12.482  1.00197.15           C  
ATOM   2141  CG  ASN A 137     -38.927  21.205  12.081  1.00197.15           C  
ATOM   2142  OD1 ASN A 137     -39.658  21.949  12.746  1.00197.15           O  
ATOM   2143  ND2 ASN A 137     -39.332  20.589  11.003  1.00197.15           N  
ATOM   2144  H   ASN A 137     -36.404  22.786  10.948  1.00120.88           H  
ATOM   2145  HA  ASN A 137     -37.480  22.694  13.701  1.00157.72           H  
ATOM   2146 1HB  ASN A 137     -36.961  20.565  11.623  1.00236.57           H  
ATOM   2147 2HB  ASN A 137     -37.483  20.197  13.262  1.00236.57           H  
ATOM   2148 1HD2 ASN A 137     -40.269  20.711  10.667  1.00236.57           H  
ATOM   2149 2HD2 ASN A 137     -38.702  20.000  10.500  1.00236.57           H  
ATOM   2150  N   HIS A 138     -34.488  22.622  13.640  1.00 63.86           N  
ATOM   2151  CA  HIS A 138     -33.261  22.284  14.354  1.00 71.65           C  
ATOM   2152  C   HIS A 138     -33.452  22.222  15.859  1.00 57.42           C  
ATOM   2153  O   HIS A 138     -33.845  23.203  16.491  1.00101.12           O  
ATOM   2154  CB  HIS A 138     -32.127  23.263  14.073  1.00107.48           C  
ATOM   2155  CG  HIS A 138     -30.855  22.779  14.698  1.00107.48           C  
ATOM   2156  ND1 HIS A 138     -30.151  21.697  14.206  1.00107.48           N  
ATOM   2157  CD2 HIS A 138     -30.190  23.191  15.803  1.00107.48           C  
ATOM   2158  CE1 HIS A 138     -29.101  21.473  14.984  1.00107.48           C  
ATOM   2159  NE2 HIS A 138     -29.110  22.359  15.961  1.00107.48           N  
ATOM   2160  H   HIS A 138     -34.530  23.465  13.088  1.00 76.63           H  
ATOM   2161  HA  HIS A 138     -32.927  21.299  14.034  1.00 85.98           H  
ATOM   2162 1HB  HIS A 138     -31.977  23.373  13.003  1.00128.97           H  
ATOM   2163 2HB  HIS A 138     -32.370  24.245  14.479  1.00128.97           H  
ATOM   2164  HD2 HIS A 138     -30.471  24.016  16.460  1.00128.97           H  
ATOM   2165  HE1 HIS A 138     -28.363  20.682  14.852  1.00128.97           H  
ATOM   2166  HE2 HIS A 138     -28.435  22.408  16.717  1.00128.97           H  
ATOM   2167  N   LYS A 139     -33.143  21.065  16.427  1.00 64.76           N  
ATOM   2168  CA  LYS A 139     -33.210  20.862  17.864  1.00 82.72           C  
ATOM   2169  C   LYS A 139     -31.839  20.463  18.383  1.00 58.19           C  
ATOM   2170  O   LYS A 139     -31.026  19.912  17.640  1.00114.09           O  
ATOM   2171  CB  LYS A 139     -34.243  19.793  18.215  1.00124.08           C  
ATOM   2172  CG  LYS A 139     -35.675  20.168  17.865  1.00124.08           C  
ATOM   2173  CD  LYS A 139     -36.652  19.079  18.275  1.00124.08           C  
ATOM   2174  CE  LYS A 139     -38.078  19.458  17.903  1.00124.08           C  
ATOM   2175  NZ  LYS A 139     -39.055  18.405  18.293  1.00124.08           N  
ATOM   2176  H   LYS A 139     -32.841  20.300  15.840  1.00 77.71           H  
ATOM   2177  HA  LYS A 139     -33.492  21.799  18.343  1.00 99.26           H  
ATOM   2178 1HB  LYS A 139     -34.004  18.869  17.687  1.00148.90           H  
ATOM   2179 2HB  LYS A 139     -34.202  19.579  19.283  1.00148.90           H  
ATOM   2180 1HG  LYS A 139     -35.943  21.095  18.373  1.00148.90           H  
ATOM   2181 2HG  LYS A 139     -35.757  20.326  16.792  1.00148.90           H  
ATOM   2182 1HD  LYS A 139     -36.388  18.145  17.777  1.00148.90           H  
ATOM   2183 2HD  LYS A 139     -36.594  18.925  19.352  1.00148.90           H  
ATOM   2184 1HE  LYS A 139     -38.341  20.388  18.405  1.00148.90           H  
ATOM   2185 2HE  LYS A 139     -38.137  19.612  16.826  1.00148.90           H  
ATOM   2186 1HZ  LYS A 139     -39.986  18.696  18.029  1.00148.90           H  
ATOM   2187 2HZ  LYS A 139     -38.827  17.541  17.822  1.00148.90           H  
ATOM   2188 3HZ  LYS A 139     -39.019  18.263  19.292  1.00148.90           H  
ATOM   2189  N   MET A 140     -31.582  20.738  19.656  1.00 50.50           N  
ATOM   2190  CA  MET A 140     -30.303  20.374  20.245  1.00 59.14           C  
ATOM   2191  C   MET A 140     -30.252  18.876  20.509  1.00 40.80           C  
ATOM   2192  O   MET A 140     -31.275  18.250  20.788  1.00 79.42           O  
ATOM   2193  CB  MET A 140     -30.063  21.156  21.533  1.00 88.71           C  
ATOM   2194  CG  MET A 140     -29.856  22.650  21.327  1.00 88.71           C  
ATOM   2195  SD  MET A 140     -29.588  23.534  22.875  1.00 88.71           S  
ATOM   2196  CE  MET A 140     -27.952  22.943  23.298  1.00 88.71           C  
ATOM   2197  H   MET A 140     -32.280  21.198  20.222  1.00 60.60           H  
ATOM   2198  HA  MET A 140     -29.511  20.613  19.537  1.00 70.97           H  
ATOM   2199 1HB  MET A 140     -30.910  21.025  22.203  1.00106.45           H  
ATOM   2200 2HB  MET A 140     -29.180  20.764  22.039  1.00106.45           H  
ATOM   2201 1HG  MET A 140     -28.991  22.810  20.684  1.00106.45           H  
ATOM   2202 2HG  MET A 140     -30.730  23.075  20.834  1.00106.45           H  
ATOM   2203 1HE  MET A 140     -27.630  23.399  24.234  1.00106.45           H  
ATOM   2204 2HE  MET A 140     -27.974  21.858  23.410  1.00106.45           H  
ATOM   2205 3HE  MET A 140     -27.252  23.210  22.504  1.00106.45           H  
ATOM   2206  N   THR A 141     -29.056  18.308  20.418  1.00 70.35           N  
ATOM   2207  CA  THR A 141     -28.855  16.877  20.626  1.00115.53           C  
ATOM   2208  C   THR A 141     -28.098  16.605  21.919  1.00 89.20           C  
ATOM   2209  O   THR A 141     -27.025  17.161  22.155  1.00105.85           O  
ATOM   2210  CB  THR A 141     -28.106  16.268  19.428  1.00173.30           C  
ATOM   2211  OG1 THR A 141     -28.889  16.427  18.240  1.00173.30           O  
ATOM   2212  CG2 THR A 141     -27.803  14.798  19.651  1.00173.30           C  
ATOM   2213  H   THR A 141     -28.257  18.882  20.187  1.00 84.42           H  
ATOM   2214  HA  THR A 141     -29.831  16.396  20.700  1.00138.64           H  
ATOM   2215  HB  THR A 141     -27.174  16.808  19.298  1.00207.95           H  
ATOM   2216  HG1 THR A 141     -29.741  15.999  18.358  1.00207.95           H  
ATOM   2217 1HG2 THR A 141     -27.258  14.414  18.793  1.00207.95           H  
ATOM   2218 2HG2 THR A 141     -27.191  14.692  20.543  1.00207.95           H  
ATOM   2219 3HG2 THR A 141     -28.734  14.246  19.774  1.00207.95           H  
ATOM   2220  N   ASP A 142     -28.665  15.733  22.751  1.00 96.90           N  
ATOM   2221  CA  ASP A 142     -28.074  15.389  24.046  1.00105.62           C  
ATOM   2222  C   ASP A 142     -27.123  14.197  23.966  1.00 91.69           C  
ATOM   2223  O   ASP A 142     -26.339  13.961  24.889  1.00125.04           O  
ATOM   2224  CB  ASP A 142     -29.180  15.095  25.060  1.00158.43           C  
ATOM   2225  CG  ASP A 142     -30.019  16.320  25.396  1.00158.43           C  
ATOM   2226  OD1 ASP A 142     -29.497  17.409  25.318  1.00158.43           O  
ATOM   2227  OD2 ASP A 142     -31.168  16.157  25.719  1.00158.43           O  
ATOM   2228  H   ASP A 142     -29.545  15.311  22.490  1.00116.28           H  
ATOM   2229  HA  ASP A 142     -27.506  16.250  24.401  1.00126.74           H  
ATOM   2230 1HB  ASP A 142     -29.840  14.320  24.667  1.00190.12           H  
ATOM   2231 2HB  ASP A 142     -28.739  14.712  25.981  1.00190.12           H  
ATOM   2232  N   ALA A 143     -27.201  13.447  22.871  1.00 85.84           N  
ATOM   2233  CA  ALA A 143     -26.335  12.300  22.657  1.00 79.67           C  
ATOM   2234  C   ALA A 143     -24.907  12.769  22.415  1.00 71.98           C  
ATOM   2235  O   ALA A 143     -24.682  13.829  21.830  1.00 73.72           O  
ATOM   2236  CB  ALA A 143     -26.827  11.475  21.476  1.00119.50           C  
ATOM   2237  H   ALA A 143     -27.873  13.677  22.160  1.00103.01           H  
ATOM   2238  HA  ALA A 143     -26.346  11.684  23.552  1.00 95.60           H  
ATOM   2239 1HB  ALA A 143     -26.182  10.608  21.338  1.00143.41           H  
ATOM   2240 2HB  ALA A 143     -27.846  11.139  21.673  1.00143.41           H  
ATOM   2241 3HB  ALA A 143     -26.814  12.084  20.577  1.00143.41           H  
ATOM   2242  N   THR A 144     -23.936  11.974  22.865  1.00 76.05           N  
ATOM   2243  CA  THR A 144     -22.541  12.354  22.710  1.00 77.33           C  
ATOM   2244  C   THR A 144     -22.012  11.984  21.324  1.00 53.95           C  
ATOM   2245  O   THR A 144     -22.615  11.181  20.610  1.00 57.56           O  
ATOM   2246  CB  THR A 144     -21.662  11.684  23.780  1.00116.00           C  
ATOM   2247  OG1 THR A 144     -21.723  10.262  23.635  1.00116.00           O  
ATOM   2248  CG2 THR A 144     -22.148  12.076  25.170  1.00116.00           C  
ATOM   2249  H   THR A 144     -24.170  11.113  23.333  1.00 91.26           H  
ATOM   2250  HA  THR A 144     -22.462  13.432  22.828  1.00 92.80           H  
ATOM   2251  HB  THR A 144     -20.634  12.009  23.659  1.00139.19           H  
ATOM   2252  HG1 THR A 144     -21.324  10.013  22.795  1.00139.19           H  
ATOM   2253 1HG2 THR A 144     -21.518  11.600  25.919  1.00139.19           H  
ATOM   2254 2HG2 THR A 144     -22.089  13.160  25.279  1.00139.19           H  
ATOM   2255 3HG2 THR A 144     -23.180  11.754  25.300  1.00139.19           H  
ATOM   2256  N   LEU A 145     -20.897  12.595  20.959  1.00 49.47           N  
ATOM   2257  CA  LEU A 145     -20.297  12.423  19.639  1.00 42.35           C  
ATOM   2258  C   LEU A 145     -18.994  11.631  19.632  1.00 30.29           C  
ATOM   2259  O   LEU A 145     -18.409  11.365  20.681  1.00 42.81           O  
ATOM   2260  CB  LEU A 145     -20.047  13.801  19.020  1.00 63.53           C  
ATOM   2261  CG  LEU A 145     -21.286  14.657  18.839  1.00 63.53           C  
ATOM   2262  CD1 LEU A 145     -20.862  15.997  18.251  1.00 63.53           C  
ATOM   2263  CD2 LEU A 145     -22.258  13.921  17.930  1.00 63.53           C  
ATOM   2264  H   LEU A 145     -20.456  13.233  21.609  1.00 59.36           H  
ATOM   2265  HA  LEU A 145     -21.029  11.894  19.029  1.00 50.82           H  
ATOM   2266 1HB  LEU A 145     -19.374  14.353  19.673  1.00 76.23           H  
ATOM   2267 2HB  LEU A 145     -19.567  13.698  18.052  1.00 76.23           H  
ATOM   2268  HG  LEU A 145     -21.755  14.832  19.813  1.00 76.23           H  
ATOM   2269 1HD1 LEU A 145     -21.737  16.632  18.110  1.00 76.23           H  
ATOM   2270 2HD1 LEU A 145     -20.159  16.484  18.923  1.00 76.23           H  
ATOM   2271 3HD1 LEU A 145     -20.389  15.825  17.285  1.00 76.23           H  
ATOM   2272 1HD2 LEU A 145     -23.159  14.511  17.796  1.00 76.23           H  
ATOM   2273 2HD2 LEU A 145     -21.785  13.753  16.961  1.00 76.23           H  
ATOM   2274 3HD2 LEU A 145     -22.519  12.960  18.379  1.00 76.23           H  
ATOM   2275  N   PRO A 146     -18.542  11.252  18.425  1.00 21.46           N  
ATOM   2276  CA  PRO A 146     -17.276  10.611  18.119  1.00 17.78           C  
ATOM   2277  C   PRO A 146     -16.211  11.663  17.822  1.00 21.75           C  
ATOM   2278  O   PRO A 146     -16.524  12.799  17.455  1.00 29.25           O  
ATOM   2279  CB  PRO A 146     -17.594   9.753  16.892  1.00 26.67           C  
ATOM   2280  CG  PRO A 146     -18.702  10.474  16.216  1.00 26.67           C  
ATOM   2281  CD  PRO A 146     -19.533  11.010  17.350  1.00 26.67           C  
ATOM   2282  HA  PRO A 146     -16.973   9.982  18.970  1.00 21.34           H  
ATOM   2283 1HB  PRO A 146     -16.701   9.651  16.261  1.00 32.00           H  
ATOM   2284 2HB  PRO A 146     -17.880   8.741  17.207  1.00 32.00           H  
ATOM   2285 1HG  PRO A 146     -18.302  11.268  15.570  1.00 32.00           H  
ATOM   2286 2HG  PRO A 146     -19.265   9.785  15.566  1.00 32.00           H  
ATOM   2287 1HD  PRO A 146     -20.017  11.941  17.029  1.00 32.00           H  
ATOM   2288 2HD  PRO A 146     -20.267  10.262  17.680  1.00 32.00           H  
ATOM   2289  N   ASP A 147     -14.946  11.263  17.938  1.00 30.40           N  
ATOM   2290  CA  ASP A 147     -13.812  12.143  17.648  1.00 46.89           C  
ATOM   2291  C   ASP A 147     -13.719  12.479  16.161  1.00 23.70           C  
ATOM   2292  O   ASP A 147     -13.093  13.468  15.776  1.00 23.50           O  
ATOM   2293  CB  ASP A 147     -12.504  11.496  18.107  1.00 70.34           C  
ATOM   2294  CG  ASP A 147     -12.377  11.440  19.621  1.00 70.34           C  
ATOM   2295  OD1 ASP A 147     -13.111  12.133  20.285  1.00 70.34           O  
ATOM   2296  OD2 ASP A 147     -11.551  10.704  20.101  1.00 70.34           O  
ATOM   2297  H   ASP A 147     -14.760  10.321  18.248  1.00 36.48           H  
ATOM   2298  HA  ASP A 147     -13.951  13.074  18.198  1.00 56.27           H  
ATOM   2299 1HB  ASP A 147     -12.442  10.482  17.714  1.00 84.40           H  
ATOM   2300 2HB  ASP A 147     -11.659  12.057  17.706  1.00 84.40           H  
ATOM   2301  N   MET A 148     -14.353  11.658  15.334  1.00 12.87           N  
ATOM   2302  CA  MET A 148     -14.366  11.865  13.906  1.00  7.40           C  
ATOM   2303  C   MET A 148     -15.601  11.244  13.291  1.00  6.01           C  
ATOM   2304  O   MET A 148     -16.246  10.384  13.890  1.00 18.33           O  
ATOM   2305  CB  MET A 148     -13.101  11.283  13.297  1.00 11.10           C  
ATOM   2306  CG  MET A 148     -12.954   9.782  13.461  1.00 11.10           C  
ATOM   2307  SD  MET A 148     -11.317   9.219  12.972  1.00 11.10           S  
ATOM   2308  CE  MET A 148     -10.346   9.972  14.277  1.00 11.10           C  
ATOM   2309  H   MET A 148     -14.840  10.858  15.708  1.00 15.44           H  
ATOM   2310  HA  MET A 148     -14.394  12.936  13.706  1.00  8.88           H  
ATOM   2311 1HB  MET A 148     -13.072  11.504  12.231  1.00 13.32           H  
ATOM   2312 2HB  MET A 148     -12.231  11.754  13.755  1.00 13.32           H  
ATOM   2313 1HG  MET A 148     -13.124   9.501  14.499  1.00 13.32           H  
ATOM   2314 2HG  MET A 148     -13.694   9.274  12.842  1.00 13.32           H  
ATOM   2315 1HE  MET A 148      -9.292   9.729  14.135  1.00 13.32           H  
ATOM   2316 2HE  MET A 148     -10.476  11.054  14.247  1.00 13.32           H  
ATOM   2317 3HE  MET A 148     -10.678   9.594  15.244  1.00 13.32           H  
ATOM   2318  N   LYS A 149     -15.917  11.672  12.084  1.00  7.82           N  
ATOM   2319  CA  LYS A 149     -17.069  11.174  11.370  1.00  6.33           C  
ATOM   2320  C   LYS A 149     -16.804  11.165   9.885  1.00  5.31           C  
ATOM   2321  O   LYS A 149     -16.212  12.099   9.348  1.00  6.22           O  
ATOM   2322  CB  LYS A 149     -18.302  12.011  11.669  1.00  9.50           C  
ATOM   2323  CG  LYS A 149     -19.564  11.410  11.082  1.00  9.50           C  
ATOM   2324  CD  LYS A 149     -19.914  10.144  11.854  1.00  9.50           C  
ATOM   2325  CE  LYS A 149     -21.180   9.481  11.349  1.00  9.50           C  
ATOM   2326  NZ  LYS A 149     -21.481   8.223  12.092  1.00  9.50           N  
ATOM   2327  H   LYS A 149     -15.340  12.374  11.653  1.00  9.38           H  
ATOM   2328  HA  LYS A 149     -17.259  10.146  11.684  1.00  7.60           H  
ATOM   2329 1HB  LYS A 149     -18.434  12.097  12.747  1.00 11.39           H  
ATOM   2330 2HB  LYS A 149     -18.178  13.018  11.268  1.00 11.39           H  
ATOM   2331 1HG  LYS A 149     -20.375  12.128  11.156  1.00 11.39           H  
ATOM   2332 2HG  LYS A 149     -19.421  11.169  10.032  1.00 11.39           H  
ATOM   2333 1HD  LYS A 149     -19.089   9.437  11.771  1.00 11.39           H  
ATOM   2334 2HD  LYS A 149     -20.045  10.395  12.906  1.00 11.39           H  
ATOM   2335 1HE  LYS A 149     -22.012  10.169  11.473  1.00 11.39           H  
ATOM   2336 2HE  LYS A 149     -21.067   9.246  10.291  1.00 11.39           H  
ATOM   2337 1HZ  LYS A 149     -22.332   7.817  11.729  1.00 11.39           H  
ATOM   2338 2HZ  LYS A 149     -20.720   7.569  11.977  1.00 11.39           H  
ATOM   2339 3HZ  LYS A 149     -21.600   8.434  13.073  1.00 11.39           H  
ATOM   2340  N   ASP A 150     -17.231  10.112   9.209  1.00  5.02           N  
ATOM   2341  CA  ASP A 150     -17.028  10.063   7.783  1.00  5.11           C  
ATOM   2342  C   ASP A 150     -18.129   9.246   7.123  1.00  5.07           C  
ATOM   2343  O   ASP A 150     -18.049   8.018   7.024  1.00  5.43           O  
ATOM   2344  CB  ASP A 150     -15.643   9.502   7.481  1.00  7.67           C  
ATOM   2345  CG  ASP A 150     -15.259   9.581   6.021  1.00  7.67           C  
ATOM   2346  OD1 ASP A 150     -16.111   9.763   5.181  1.00  7.67           O  
ATOM   2347  OD2 ASP A 150     -14.082   9.503   5.754  1.00  7.67           O  
ATOM   2348  H   ASP A 150     -17.702   9.355   9.683  1.00  6.02           H  
ATOM   2349  HA  ASP A 150     -17.077  11.078   7.388  1.00  6.13           H  
ATOM   2350 1HB  ASP A 150     -14.898  10.048   8.061  1.00  9.20           H  
ATOM   2351 2HB  ASP A 150     -15.596   8.458   7.796  1.00  9.20           H  
ATOM   2352  N   TRP A 151     -19.144   9.954   6.635  1.00  5.21           N  
ATOM   2353  CA  TRP A 151     -20.296   9.331   6.005  1.00  5.72           C  
ATOM   2354  C   TRP A 151     -19.988   8.668   4.655  1.00  6.45           C  
ATOM   2355  O   TRP A 151     -20.855   8.007   4.078  1.00  7.42           O  
ATOM   2356  CB  TRP A 151     -21.407  10.351   5.846  1.00  8.58           C  
ATOM   2357  CG  TRP A 151     -22.117  10.719   7.122  1.00  8.58           C  
ATOM   2358  CD1 TRP A 151     -22.051  11.909   7.775  1.00  8.58           C  
ATOM   2359  CD2 TRP A 151     -23.027   9.903   7.900  1.00  8.58           C  
ATOM   2360  NE1 TRP A 151     -22.849  11.885   8.879  1.00  8.58           N  
ATOM   2361  CE2 TRP A 151     -23.452  10.673   8.971  1.00  8.58           C  
ATOM   2362  CE3 TRP A 151     -23.509   8.609   7.773  1.00  8.58           C  
ATOM   2363  CZ2 TRP A 151     -24.350  10.203   9.917  1.00  8.58           C  
ATOM   2364  CZ3 TRP A 151     -24.412   8.131   8.721  1.00  8.58           C  
ATOM   2365  CH2 TRP A 151     -24.822   8.909   9.766  1.00  8.58           C  
ATOM   2366  H   TRP A 151     -19.138  10.968   6.723  1.00  6.25           H  
ATOM   2367  HA  TRP A 151     -20.660   8.556   6.678  1.00  6.86           H  
ATOM   2368 1HB  TRP A 151     -20.977  11.267   5.442  1.00 10.30           H  
ATOM   2369 2HB  TRP A 151     -22.133   9.996   5.124  1.00 10.30           H  
ATOM   2370  HD1 TRP A 151     -21.468  12.766   7.462  1.00 10.30           H  
ATOM   2371  HE1 TRP A 151     -22.999  12.628   9.533  1.00 10.30           H  
ATOM   2372  HE3 TRP A 151     -23.192   7.985   6.944  1.00 10.30           H  
ATOM   2373  HZ2 TRP A 151     -24.682  10.813  10.754  1.00 10.30           H  
ATOM   2374  HZ3 TRP A 151     -24.791   7.115   8.611  1.00 10.30           H  
ATOM   2375  HH2 TRP A 151     -25.532   8.506  10.490  1.00 10.30           H  
ATOM   2376  N   ARG A 152     -18.767   8.843   4.137  1.00  7.52           N  
ATOM   2377  CA  ARG A 152     -18.395   8.181   2.898  1.00  8.71           C  
ATOM   2378  C   ARG A 152     -18.064   6.728   3.201  1.00  9.74           C  
ATOM   2379  O   ARG A 152     -18.150   5.863   2.329  1.00 13.72           O  
ATOM   2380  CB  ARG A 152     -17.154   8.785   2.294  1.00 13.07           C  
ATOM   2381  CG  ARG A 152     -17.223  10.222   1.872  1.00 13.07           C  
ATOM   2382  CD  ARG A 152     -15.875  10.652   1.452  1.00 13.07           C  
ATOM   2383  NE  ARG A 152     -14.920  10.500   2.531  1.00 13.07           N  
ATOM   2384  CZ  ARG A 152     -13.591  10.695   2.420  1.00 13.07           C  
ATOM   2385  NH1 ARG A 152     -13.063  11.073   1.276  1.00 13.07           N  
ATOM   2386  NH2 ARG A 152     -12.817  10.500   3.470  1.00 13.07           N  
ATOM   2387  H   ARG A 152     -18.063   9.404   4.608  1.00  9.02           H  
ATOM   2388  HA  ARG A 152     -19.226   8.231   2.194  1.00 10.45           H  
ATOM   2389 1HB  ARG A 152     -16.331   8.696   3.000  1.00 15.68           H  
ATOM   2390 2HB  ARG A 152     -16.876   8.212   1.411  1.00 15.68           H  
ATOM   2391 1HG  ARG A 152     -17.913  10.337   1.036  1.00 15.68           H  
ATOM   2392 2HG  ARG A 152     -17.546  10.837   2.707  1.00 15.68           H  
ATOM   2393 1HD  ARG A 152     -15.536  10.066   0.599  1.00 15.68           H  
ATOM   2394 2HD  ARG A 152     -15.904  11.700   1.193  1.00 15.68           H  
ATOM   2395  HE  ARG A 152     -15.282  10.205   3.434  1.00 15.68           H  
ATOM   2396 1HH1 ARG A 152     -13.655  11.222   0.471  1.00 15.68           H  
ATOM   2397 2HH1 ARG A 152     -12.066  11.218   1.203  1.00 15.68           H  
ATOM   2398 1HH2 ARG A 152     -13.230  10.196   4.346  1.00 15.68           H  
ATOM   2399 2HH2 ARG A 152     -11.822  10.643   3.402  1.00 15.68           H  
ATOM   2400  N   GLU A 153     -17.672   6.471   4.454  1.00  8.78           N  
ATOM   2401  CA  GLU A 153     -17.323   5.136   4.898  1.00  9.95           C  
ATOM   2402  C   GLU A 153     -18.583   4.392   5.254  1.00  8.61           C  
ATOM   2403  O   GLU A 153     -18.676   3.178   5.069  1.00 11.06           O  
ATOM   2404  CB  GLU A 153     -16.382   5.191   6.102  1.00 14.92           C  
ATOM   2405  CG  GLU A 153     -15.000   5.753   5.803  1.00 14.92           C  
ATOM   2406  CD  GLU A 153     -14.119   5.810   7.021  1.00 14.92           C  
ATOM   2407  OE1 GLU A 153     -14.614   5.589   8.102  1.00 14.92           O  
ATOM   2408  OE2 GLU A 153     -12.947   6.064   6.871  1.00 14.92           O  
ATOM   2409  H   GLU A 153     -17.629   7.216   5.139  1.00 10.54           H  
ATOM   2410  HA  GLU A 153     -16.827   4.610   4.082  1.00 11.94           H  
ATOM   2411 1HB  GLU A 153     -16.830   5.796   6.890  1.00 17.91           H  
ATOM   2412 2HB  GLU A 153     -16.246   4.186   6.500  1.00 17.91           H  
ATOM   2413 1HG  GLU A 153     -14.523   5.122   5.055  1.00 17.91           H  
ATOM   2414 2HG  GLU A 153     -15.104   6.751   5.383  1.00 17.91           H  
ATOM   2415  N   VAL A 154     -19.572   5.141   5.733  1.00  9.60           N  
ATOM   2416  CA  VAL A 154     -20.860   4.556   6.063  1.00 11.02           C  
ATOM   2417  C   VAL A 154     -21.617   4.163   4.795  1.00  8.87           C  
ATOM   2418  O   VAL A 154     -22.115   3.042   4.681  1.00 14.26           O  
ATOM   2419  CB  VAL A 154     -21.716   5.539   6.864  1.00 16.53           C  
ATOM   2420  CG1 VAL A 154     -23.101   4.943   7.062  1.00 16.53           C  
ATOM   2421  CG2 VAL A 154     -21.043   5.852   8.193  1.00 16.53           C  
ATOM   2422  H   VAL A 154     -19.401   6.129   5.903  1.00 11.52           H  
ATOM   2423  HA  VAL A 154     -20.693   3.661   6.664  1.00 13.22           H  
ATOM   2424  HB  VAL A 154     -21.832   6.458   6.292  1.00 19.84           H  
ATOM   2425 1HG1 VAL A 154     -23.726   5.639   7.613  1.00 19.84           H  
ATOM   2426 2HG1 VAL A 154     -23.552   4.742   6.091  1.00 19.84           H  
ATOM   2427 3HG1 VAL A 154     -23.017   4.013   7.625  1.00 19.84           H  
ATOM   2428 1HG2 VAL A 154     -21.653   6.557   8.754  1.00 19.84           H  
ATOM   2429 2HG2 VAL A 154     -20.929   4.933   8.770  1.00 19.84           H  
ATOM   2430 3HG2 VAL A 154     -20.060   6.288   8.009  1.00 19.84           H  
ATOM   2431  N   GLY A 155     -21.703   5.095   3.847  1.00  7.55           N  
ATOM   2432  CA  GLY A 155     -22.382   4.846   2.577  1.00  7.92           C  
ATOM   2433  C   GLY A 155     -23.536   5.819   2.376  1.00  6.42           C  
ATOM   2434  O   GLY A 155     -24.560   5.477   1.774  1.00 13.08           O  
ATOM   2435  H   GLY A 155     -21.283   6.001   4.002  1.00  9.06           H  
ATOM   2436 1HA  GLY A 155     -21.669   4.949   1.758  1.00  9.50           H  
ATOM   2437 2HA  GLY A 155     -22.755   3.824   2.554  1.00  9.50           H  
ATOM   2438  N   ILE A 156     -23.359   7.030   2.883  1.00  3.75           N  
ATOM   2439  CA  ILE A 156     -24.359   8.071   2.806  1.00  3.06           C  
ATOM   2440  C   ILE A 156     -23.901   9.166   1.850  1.00  3.43           C  
ATOM   2441  O   ILE A 156     -24.678   9.638   1.021  1.00  4.38           O  
ATOM   2442  CB  ILE A 156     -24.660   8.600   4.212  1.00  4.59           C  
ATOM   2443  CG1 ILE A 156     -25.164   7.450   5.080  1.00  4.59           C  
ATOM   2444  CG2 ILE A 156     -25.667   9.713   4.180  1.00  4.59           C  
ATOM   2445  CD1 ILE A 156     -26.404   6.796   4.556  1.00  4.59           C  
ATOM   2446  H   ILE A 156     -22.494   7.252   3.351  1.00  4.50           H  
ATOM   2447  HA  ILE A 156     -25.277   7.642   2.411  1.00  3.67           H  
ATOM   2448  HB  ILE A 156     -23.741   8.958   4.659  1.00  5.51           H  
ATOM   2449 1HG1 ILE A 156     -24.383   6.700   5.169  1.00  5.51           H  
ATOM   2450 2HG1 ILE A 156     -25.404   7.827   6.071  1.00  5.51           H  
ATOM   2451 1HG2 ILE A 156     -25.852  10.067   5.193  1.00  5.51           H  
ATOM   2452 2HG2 ILE A 156     -25.274  10.524   3.573  1.00  5.51           H  
ATOM   2453 3HG2 ILE A 156     -26.596   9.346   3.747  1.00  5.51           H  
ATOM   2454 1HD1 ILE A 156     -26.707   5.998   5.234  1.00  5.51           H  
ATOM   2455 2HD1 ILE A 156     -27.194   7.542   4.490  1.00  5.51           H  
ATOM   2456 3HD1 ILE A 156     -26.212   6.380   3.570  1.00  5.51           H  
ATOM   2457  N   VAL A 157     -22.633   9.558   1.955  1.00  5.60           N  
ATOM   2458  CA  VAL A 157     -22.084  10.545   1.027  1.00  8.29           C  
ATOM   2459  C   VAL A 157     -21.703   9.925  -0.306  1.00  6.95           C  
ATOM   2460  O   VAL A 157     -20.989   8.923  -0.371  1.00  7.29           O  
ATOM   2461  CB  VAL A 157     -20.877  11.270   1.629  1.00 12.43           C  
ATOM   2462  CG1 VAL A 157     -20.223  12.169   0.594  1.00 12.43           C  
ATOM   2463  CG2 VAL A 157     -21.379  12.124   2.764  1.00 12.43           C  
ATOM   2464  H   VAL A 157     -22.037   9.147   2.664  1.00  6.72           H  
ATOM   2465  HA  VAL A 157     -22.855  11.294   0.843  1.00  9.95           H  
ATOM   2466  HB  VAL A 157     -20.145  10.544   1.981  1.00 14.92           H  
ATOM   2467 1HG1 VAL A 157     -19.376  12.684   1.042  1.00 14.92           H  
ATOM   2468 2HG1 VAL A 157     -19.873  11.560  -0.239  1.00 14.92           H  
ATOM   2469 3HG1 VAL A 157     -20.947  12.900   0.234  1.00 14.92           H  
ATOM   2470 1HG2 VAL A 157     -20.554  12.660   3.224  1.00 14.92           H  
ATOM   2471 2HG2 VAL A 157     -22.104  12.841   2.376  1.00 14.92           H  
ATOM   2472 3HG2 VAL A 157     -21.861  11.488   3.497  1.00 14.92           H  
ATOM   2473  N   THR A 158     -22.205  10.545  -1.365  1.00  6.11           N  
ATOM   2474  CA  THR A 158     -22.004  10.110  -2.740  1.00  5.56           C  
ATOM   2475  C   THR A 158     -20.699  10.653  -3.351  1.00  3.98           C  
ATOM   2476  O   THR A 158     -20.070  11.537  -2.770  1.00  3.37           O  
ATOM   2477  CB  THR A 158     -23.213  10.564  -3.576  1.00  8.34           C  
ATOM   2478  OG1 THR A 158     -23.295  11.998  -3.552  1.00  8.34           O  
ATOM   2479  CG2 THR A 158     -24.489   9.967  -3.002  1.00  8.34           C  
ATOM   2480  H   THR A 158     -22.776  11.363  -1.205  1.00  7.33           H  
ATOM   2481  HA  THR A 158     -21.970   9.024  -2.738  1.00  6.67           H  
ATOM   2482  HB  THR A 158     -23.109  10.238  -4.606  1.00 10.01           H  
ATOM   2483  HG1 THR A 158     -24.132  12.279  -3.945  1.00 10.01           H  
ATOM   2484 1HG2 THR A 158     -25.338  10.296  -3.599  1.00 10.01           H  
ATOM   2485 2HG2 THR A 158     -24.427   8.879  -3.028  1.00 10.01           H  
ATOM   2486 3HG2 THR A 158     -24.618  10.298  -1.972  1.00 10.01           H  
ATOM   2487  N   PRO A 159     -20.280  10.117  -4.512  1.00  3.97           N  
ATOM   2488  CA  PRO A 159     -19.120  10.503  -5.324  1.00  3.24           C  
ATOM   2489  C   PRO A 159     -19.171  11.958  -5.783  1.00  2.68           C  
ATOM   2490  O   PRO A 159     -20.245  12.519  -6.029  1.00  3.29           O  
ATOM   2491  CB  PRO A 159     -19.170   9.527  -6.502  1.00  4.86           C  
ATOM   2492  CG  PRO A 159     -19.818   8.306  -5.945  1.00  4.86           C  
ATOM   2493  CD  PRO A 159     -20.808   8.800  -4.935  1.00  4.86           C  
ATOM   2494  HA  PRO A 159     -18.208  10.330  -4.732  1.00  3.89           H  
ATOM   2495 1HB  PRO A 159     -19.738   9.968  -7.334  1.00  5.83           H  
ATOM   2496 2HB  PRO A 159     -18.153   9.335  -6.875  1.00  5.83           H  
ATOM   2497 1HG  PRO A 159     -20.295   7.732  -6.754  1.00  5.83           H  
ATOM   2498 2HG  PRO A 159     -19.058   7.648  -5.499  1.00  5.83           H  
ATOM   2499 1HD  PRO A 159     -21.795   8.906  -5.405  1.00  5.83           H  
ATOM   2500 2HD  PRO A 159     -20.831   8.104  -4.085  1.00  5.83           H  
ATOM   2501  N   VAL A 160     -17.988  12.558  -5.892  1.00  2.26           N  
ATOM   2502  CA  VAL A 160     -17.841  13.954  -6.288  1.00  2.07           C  
ATOM   2503  C   VAL A 160     -18.022  14.195  -7.771  1.00  2.34           C  
ATOM   2504  O   VAL A 160     -17.381  13.562  -8.612  1.00  2.92           O  
ATOM   2505  CB  VAL A 160     -16.472  14.483  -5.858  1.00  3.10           C  
ATOM   2506  CG1 VAL A 160     -16.274  15.896  -6.373  1.00  3.10           C  
ATOM   2507  CG2 VAL A 160     -16.411  14.461  -4.352  1.00  3.10           C  
ATOM   2508  H   VAL A 160     -17.155  12.026  -5.679  1.00  2.71           H  
ATOM   2509  HA  VAL A 160     -18.601  14.529  -5.764  1.00  2.48           H  
ATOM   2510  HB  VAL A 160     -15.686  13.854  -6.274  1.00  3.73           H  
ATOM   2511 1HG1 VAL A 160     -15.302  16.272  -6.057  1.00  3.73           H  
ATOM   2512 2HG1 VAL A 160     -16.327  15.896  -7.461  1.00  3.73           H  
ATOM   2513 3HG1 VAL A 160     -17.056  16.534  -5.977  1.00  3.73           H  
ATOM   2514 1HG2 VAL A 160     -15.448  14.823  -4.011  1.00  3.73           H  
ATOM   2515 2HG2 VAL A 160     -17.198  15.097  -3.954  1.00  3.73           H  
ATOM   2516 3HG2 VAL A 160     -16.556  13.438  -4.006  1.00  3.73           H  
ATOM   2517  N   LYS A 161     -18.907  15.133  -8.071  1.00  2.15           N  
ATOM   2518  CA  LYS A 161     -19.239  15.531  -9.425  1.00  2.62           C  
ATOM   2519  C   LYS A 161     -18.505  16.814  -9.793  1.00  2.89           C  
ATOM   2520  O   LYS A 161     -17.965  17.489  -8.916  1.00  3.72           O  
ATOM   2521  CB  LYS A 161     -20.736  15.745  -9.549  1.00  3.93           C  
ATOM   2522  CG  LYS A 161     -21.591  14.514  -9.302  1.00  3.93           C  
ATOM   2523  CD  LYS A 161     -23.066  14.846  -9.472  1.00  3.93           C  
ATOM   2524  CE  LYS A 161     -23.955  13.664  -9.130  1.00  3.93           C  
ATOM   2525  NZ  LYS A 161     -25.389  13.983  -9.336  1.00  3.93           N  
ATOM   2526  H   LYS A 161     -19.381  15.600  -7.312  1.00  2.58           H  
ATOM   2527  HA  LYS A 161     -18.927  14.745 -10.114  1.00  3.14           H  
ATOM   2528 1HB  LYS A 161     -21.039  16.499  -8.824  1.00  4.72           H  
ATOM   2529 2HB  LYS A 161     -20.974  16.127 -10.542  1.00  4.72           H  
ATOM   2530 1HG  LYS A 161     -21.318  13.730 -10.010  1.00  4.72           H  
ATOM   2531 2HG  LYS A 161     -21.421  14.145  -8.291  1.00  4.72           H  
ATOM   2532 1HD  LYS A 161     -23.332  15.679  -8.820  1.00  4.72           H  
ATOM   2533 2HD  LYS A 161     -23.258  15.142 -10.504  1.00  4.72           H  
ATOM   2534 1HE  LYS A 161     -23.688  12.813  -9.755  1.00  4.72           H  
ATOM   2535 2HE  LYS A 161     -23.803  13.396  -8.085  1.00  4.72           H  
ATOM   2536 1HZ  LYS A 161     -25.949  13.174  -9.100  1.00  4.72           H  
ATOM   2537 2HZ  LYS A 161     -25.662  14.778  -8.766  1.00  4.72           H  
ATOM   2538 3HZ  LYS A 161     -25.539  14.216 -10.307  1.00  4.72           H  
ATOM   2539  N   ASN A 162     -18.480  17.133 -11.087  1.00  3.97           N  
ATOM   2540  CA  ASN A 162     -17.865  18.364 -11.579  1.00  4.16           C  
ATOM   2541  C   ASN A 162     -18.938  19.289 -12.157  1.00  4.29           C  
ATOM   2542  O   ASN A 162     -19.499  19.013 -13.218  1.00  5.19           O  
ATOM   2543  CB  ASN A 162     -16.796  18.067 -12.612  1.00  6.24           C  
ATOM   2544  CG  ASN A 162     -16.023  19.294 -13.029  1.00  6.24           C  
ATOM   2545  OD1 ASN A 162     -16.444  20.441 -12.831  1.00  6.24           O  
ATOM   2546  ND2 ASN A 162     -14.873  19.066 -13.613  1.00  6.24           N  
ATOM   2547  H   ASN A 162     -18.922  16.512 -11.751  1.00  4.76           H  
ATOM   2548  HA  ASN A 162     -17.406  18.888 -10.743  1.00  4.99           H  
ATOM   2549 1HB  ASN A 162     -16.100  17.328 -12.218  1.00  7.49           H  
ATOM   2550 2HB  ASN A 162     -17.262  17.633 -13.497  1.00  7.49           H  
ATOM   2551 1HD2 ASN A 162     -14.304  19.832 -13.916  1.00  7.49           H  
ATOM   2552 2HD2 ASN A 162     -14.563  18.127 -13.758  1.00  7.49           H  
ATOM   2553  N   GLN A 163     -19.215  20.386 -11.457  1.00  3.67           N  
ATOM   2554  CA  GLN A 163     -20.231  21.354 -11.866  1.00  4.26           C  
ATOM   2555  C   GLN A 163     -19.891  22.118 -13.157  1.00  4.50           C  
ATOM   2556  O   GLN A 163     -20.784  22.698 -13.781  1.00  4.97           O  
ATOM   2557  CB  GLN A 163     -20.469  22.362 -10.734  1.00  6.39           C  
ATOM   2558  CG  GLN A 163     -19.325  23.317 -10.497  1.00  6.39           C  
ATOM   2559  CD  GLN A 163     -19.535  24.215  -9.292  1.00  6.39           C  
ATOM   2560  OE1 GLN A 163     -20.339  23.946  -8.392  1.00  6.39           O  
ATOM   2561  NE2 GLN A 163     -18.773  25.297  -9.271  1.00  6.39           N  
ATOM   2562  H   GLN A 163     -18.716  20.543 -10.597  1.00  4.40           H  
ATOM   2563  HA  GLN A 163     -21.155  20.810 -12.038  1.00  5.11           H  
ATOM   2564 1HB  GLN A 163     -21.361  22.949 -10.947  1.00  7.67           H  
ATOM   2565 2HB  GLN A 163     -20.643  21.824  -9.803  1.00  7.67           H  
ATOM   2566 1HG  GLN A 163     -18.414  22.742 -10.338  1.00  7.67           H  
ATOM   2567 2HG  GLN A 163     -19.216  23.953 -11.374  1.00  7.67           H  
ATOM   2568 1HE2 GLN A 163     -18.808  25.951  -8.510  1.00  7.67           H  
ATOM   2569 2HE2 GLN A 163     -18.139  25.464 -10.025  1.00  7.67           H  
ATOM   2570  N   GLY A 164     -18.613  22.115 -13.558  1.00  4.97           N  
ATOM   2571  CA  GLY A 164     -18.184  22.789 -14.783  1.00  5.86           C  
ATOM   2572  C   GLY A 164     -18.165  24.303 -14.619  1.00  5.07           C  
ATOM   2573  O   GLY A 164     -18.122  24.822 -13.502  1.00 10.66           O  
ATOM   2574  H   GLY A 164     -17.917  21.613 -13.022  1.00  5.96           H  
ATOM   2575 1HA  GLY A 164     -17.190  22.436 -15.059  1.00  7.03           H  
ATOM   2576 2HA  GLY A 164     -18.855  22.517 -15.598  1.00  7.03           H  
ATOM   2577  N   HIS A 165     -18.195  25.017 -15.742  1.00  6.43           N  
ATOM   2578  CA  HIS A 165     -18.235  26.474 -15.689  1.00  5.93           C  
ATOM   2579  C   HIS A 165     -19.655  26.900 -15.381  1.00  7.24           C  
ATOM   2580  O   HIS A 165     -20.457  27.152 -16.276  1.00 19.90           O  
ATOM   2581  CB  HIS A 165     -17.765  27.083 -17.013  1.00  8.89           C  
ATOM   2582  CG  HIS A 165     -16.315  26.846 -17.286  1.00  8.89           C  
ATOM   2583  ND1 HIS A 165     -15.313  27.421 -16.535  1.00  8.89           N  
ATOM   2584  CD2 HIS A 165     -15.696  26.099 -18.229  1.00  8.89           C  
ATOM   2585  CE1 HIS A 165     -14.139  27.041 -17.004  1.00  8.89           C  
ATOM   2586  NE2 HIS A 165     -14.344  26.237 -18.032  1.00  8.89           N  
ATOM   2587  H   HIS A 165     -18.207  24.546 -16.633  1.00  7.72           H  
ATOM   2588  HA  HIS A 165     -17.592  26.833 -14.901  1.00  7.12           H  
ATOM   2589 1HB  HIS A 165     -18.339  26.657 -17.835  1.00 10.67           H  
ATOM   2590 2HB  HIS A 165     -17.945  28.154 -17.012  1.00 10.67           H  
ATOM   2591  HD2 HIS A 165     -16.179  25.500 -19.002  1.00 10.67           H  
ATOM   2592  HE1 HIS A 165     -13.167  27.338 -16.611  1.00 10.67           H  
ATOM   2593  HE2 HIS A 165     -13.627  25.794 -18.589  1.00 10.67           H  
ATOM   2594  N   CYS A 166     -19.965  26.928 -14.087  1.00  4.51           N  
ATOM   2595  CA  CYS A 166     -21.325  27.179 -13.640  1.00  4.55           C  
ATOM   2596  C   CYS A 166     -21.395  27.398 -12.141  1.00  4.06           C  
ATOM   2597  O   CYS A 166     -20.980  26.543 -11.367  1.00  5.28           O  
ATOM   2598  CB  CYS A 166     -22.205  25.977 -13.999  1.00  6.82           C  
ATOM   2599  SG  CYS A 166     -23.936  26.147 -13.545  1.00  6.82           S  
ATOM   2600  H   CYS A 166     -19.235  26.759 -13.410  1.00  5.41           H  
ATOM   2601  HA  CYS A 166     -21.706  28.060 -14.148  1.00  5.46           H  
ATOM   2602 1HB  CYS A 166     -22.160  25.797 -15.073  1.00  8.19           H  
ATOM   2603 2HB  CYS A 166     -21.814  25.088 -13.506  1.00  8.19           H  
ATOM   2604  HG  CYS A 166     -24.318  24.963 -14.008  1.00  8.19           H  
ATOM   2605  N   GLY A 167     -21.970  28.530 -11.719  1.00  3.59           N  
ATOM   2606  CA  GLY A 167     -22.106  28.845 -10.291  1.00  3.42           C  
ATOM   2607  C   GLY A 167     -23.310  28.124  -9.676  1.00  2.76           C  
ATOM   2608  O   GLY A 167     -24.237  28.757  -9.172  1.00  3.43           O  
ATOM   2609  H   GLY A 167     -22.336  29.194 -12.386  1.00  4.31           H  
ATOM   2610 1HA  GLY A 167     -21.198  28.554  -9.766  1.00  4.10           H  
ATOM   2611 2HA  GLY A 167     -22.223  29.921 -10.168  1.00  4.10           H  
ATOM   2612  N   SER A 168     -23.282  26.795  -9.734  1.00  2.29           N  
ATOM   2613  CA  SER A 168     -24.359  25.947  -9.255  1.00  1.94           C  
ATOM   2614  C   SER A 168     -24.004  25.243  -7.957  1.00  1.78           C  
ATOM   2615  O   SER A 168     -24.614  24.230  -7.626  1.00  2.07           O  
ATOM   2616  CB  SER A 168     -24.713  24.914 -10.311  1.00  2.91           C  
ATOM   2617  OG  SER A 168     -23.601  24.114 -10.609  1.00  2.91           O  
ATOM   2618  H   SER A 168     -22.464  26.361 -10.142  1.00  2.75           H  
ATOM   2619  HA  SER A 168     -25.229  26.572  -9.075  1.00  2.33           H  
ATOM   2620 1HB  SER A 168     -25.532  24.289  -9.956  1.00  3.49           H  
ATOM   2621 2HB  SER A 168     -25.057  25.422 -11.208  1.00  3.49           H  
ATOM   2622  HG  SER A 168     -23.772  23.683 -11.455  1.00  3.49           H  
ATOM   2623  N   CYS A 169     -23.038  25.775  -7.210  1.00  1.68           N  
ATOM   2624  CA  CYS A 169     -22.605  25.140  -5.968  1.00  1.96           C  
ATOM   2625  C   CYS A 169     -23.726  24.963  -4.951  1.00  1.20           C  
ATOM   2626  O   CYS A 169     -23.731  23.999  -4.186  1.00  1.31           O  
ATOM   2627  CB  CYS A 169     -21.539  25.995  -5.321  1.00  2.94           C  
ATOM   2628  SG  CYS A 169     -22.158  27.609  -4.783  1.00  2.94           S  
ATOM   2629  H   CYS A 169     -22.573  26.621  -7.512  1.00  2.02           H  
ATOM   2630  HA  CYS A 169     -22.189  24.160  -6.210  1.00  2.35           H  
ATOM   2631 1HB  CYS A 169     -21.124  25.478  -4.456  1.00  3.53           H  
ATOM   2632 2HB  CYS A 169     -20.729  26.162  -6.031  1.00  3.53           H  
ATOM   2633  HG  CYS A 169     -22.615  27.987  -5.972  1.00  3.53           H  
ATOM   2634  N   TRP A 170     -24.712  25.854  -4.996  1.00  1.61           N  
ATOM   2635  CA  TRP A 170     -25.877  25.785  -4.131  1.00  1.42           C  
ATOM   2636  C   TRP A 170     -26.730  24.572  -4.453  1.00  1.03           C  
ATOM   2637  O   TRP A 170     -27.426  24.032  -3.587  1.00  0.99           O  
ATOM   2638  CB  TRP A 170     -26.672  27.077  -4.315  1.00  2.13           C  
ATOM   2639  CG  TRP A 170     -27.121  27.294  -5.732  1.00  2.13           C  
ATOM   2640  CD1 TRP A 170     -26.399  27.929  -6.694  1.00  2.13           C  
ATOM   2641  CD2 TRP A 170     -28.375  26.920  -6.369  1.00  2.13           C  
ATOM   2642  NE1 TRP A 170     -27.096  27.965  -7.879  1.00  2.13           N  
ATOM   2643  CE2 TRP A 170     -28.306  27.351  -7.690  1.00  2.13           C  
ATOM   2644  CE3 TRP A 170     -29.527  26.257  -5.923  1.00  2.13           C  
ATOM   2645  CZ2 TRP A 170     -29.342  27.143  -8.594  1.00  2.13           C  
ATOM   2646  CZ3 TRP A 170     -30.566  26.045  -6.831  1.00  2.13           C  
ATOM   2647  CH2 TRP A 170     -30.474  26.476  -8.129  1.00  2.13           C  
ATOM   2648  H   TRP A 170     -24.648  26.620  -5.649  1.00  1.93           H  
ATOM   2649  HA  TRP A 170     -25.539  25.713  -3.100  1.00  1.70           H  
ATOM   2650 1HB  TRP A 170     -27.557  27.050  -3.684  1.00  2.56           H  
ATOM   2651 2HB  TRP A 170     -26.070  27.931  -4.006  1.00  2.56           H  
ATOM   2652  HD1 TRP A 170     -25.402  28.347  -6.548  1.00  2.56           H  
ATOM   2653  HE1 TRP A 170     -26.775  28.375  -8.741  1.00  2.56           H  
ATOM   2654  HE3 TRP A 170     -29.604  25.911  -4.895  1.00  2.56           H  
ATOM   2655  HZ2 TRP A 170     -29.285  27.475  -9.625  1.00  2.56           H  
ATOM   2656  HZ3 TRP A 170     -31.459  25.527  -6.484  1.00  2.56           H  
ATOM   2657  HH2 TRP A 170     -31.304  26.293  -8.811  1.00  2.56           H  
ATOM   2658  N   THR A 171     -26.632  24.133  -5.702  1.00  0.98           N  
ATOM   2659  CA  THR A 171     -27.368  23.012  -6.208  1.00  0.84           C  
ATOM   2660  C   THR A 171     -26.719  21.730  -5.778  1.00  0.74           C  
ATOM   2661  O   THR A 171     -27.394  20.807  -5.335  1.00  0.82           O  
ATOM   2662  CB  THR A 171     -27.423  23.022  -7.727  1.00  1.26           C  
ATOM   2663  OG1 THR A 171     -28.019  24.224  -8.207  1.00  1.26           O  
ATOM   2664  CG2 THR A 171     -28.262  21.888  -8.138  1.00  1.26           C  
ATOM   2665  H   THR A 171     -26.016  24.601  -6.346  1.00  1.18           H  
ATOM   2666  HA  THR A 171     -28.381  23.043  -5.809  1.00  1.01           H  
ATOM   2667  HB  THR A 171     -26.433  22.907  -8.157  1.00  1.51           H  
ATOM   2668  HG1 THR A 171     -27.404  24.950  -8.083  1.00  1.51           H  
ATOM   2669 1HG2 THR A 171     -28.329  21.878  -9.219  1.00  1.51           H  
ATOM   2670 2HG2 THR A 171     -27.823  20.959  -7.781  1.00  1.51           H  
ATOM   2671 3HG2 THR A 171     -29.242  22.016  -7.706  1.00  1.51           H  
ATOM   2672  N   PHE A 172     -25.397  21.684  -5.912  1.00  0.82           N  
ATOM   2673  CA  PHE A 172     -24.634  20.500  -5.551  1.00  0.94           C  
ATOM   2674  C   PHE A 172     -24.635  20.262  -4.054  1.00  0.83           C  
ATOM   2675  O   PHE A 172     -24.668  19.113  -3.613  1.00  1.19           O  
ATOM   2676  CB  PHE A 172     -23.217  20.600  -6.100  1.00  1.41           C  
ATOM   2677  CG  PHE A 172     -23.156  20.267  -7.561  1.00  1.41           C  
ATOM   2678  CD1 PHE A 172     -23.383  21.235  -8.520  1.00  1.41           C  
ATOM   2679  CD2 PHE A 172     -22.873  18.976  -7.979  1.00  1.41           C  
ATOM   2680  CE1 PHE A 172     -23.347  20.921  -9.861  1.00  1.41           C  
ATOM   2681  CE2 PHE A 172     -22.830  18.669  -9.324  1.00  1.41           C  
ATOM   2682  CZ  PHE A 172     -23.069  19.637 -10.262  1.00  1.41           C  
ATOM   2683  H   PHE A 172     -24.920  22.491  -6.301  1.00  0.98           H  
ATOM   2684  HA  PHE A 172     -25.108  19.638  -6.022  1.00  1.13           H  
ATOM   2685 1HB  PHE A 172     -22.834  21.610  -5.960  1.00  1.69           H  
ATOM   2686 2HB  PHE A 172     -22.561  19.916  -5.563  1.00  1.69           H  
ATOM   2687  HD1 PHE A 172     -23.601  22.250  -8.207  1.00  1.69           H  
ATOM   2688  HD2 PHE A 172     -22.691  18.201  -7.235  1.00  1.69           H  
ATOM   2689  HE1 PHE A 172     -23.536  21.690 -10.604  1.00  1.69           H  
ATOM   2690  HE2 PHE A 172     -22.618  17.657  -9.650  1.00  1.69           H  
ATOM   2691  HZ  PHE A 172     -23.038  19.384 -11.317  1.00  1.69           H  
ATOM   2692  N   SER A 173     -24.645  21.337  -3.268  1.00  0.78           N  
ATOM   2693  CA  SER A 173     -24.758  21.194  -1.826  1.00  0.81           C  
ATOM   2694  C   SER A 173     -26.111  20.571  -1.492  1.00  0.66           C  
ATOM   2695  O   SER A 173     -26.192  19.628  -0.698  1.00  0.65           O  
ATOM   2696  CB  SER A 173     -24.619  22.534  -1.148  1.00  1.22           C  
ATOM   2697  OG  SER A 173     -24.699  22.399   0.243  1.00  1.22           O  
ATOM   2698  H   SER A 173     -24.567  22.262  -3.668  1.00  0.94           H  
ATOM   2699  HA  SER A 173     -23.969  20.531  -1.471  1.00  0.97           H  
ATOM   2700 1HB  SER A 173     -23.662  22.971  -1.418  1.00  1.46           H  
ATOM   2701 2HB  SER A 173     -25.397  23.208  -1.500  1.00  1.46           H  
ATOM   2702  HG  SER A 173     -23.919  21.902   0.507  1.00  1.46           H  
ATOM   2703  N   THR A 174     -27.167  21.109  -2.120  1.00  0.72           N  
ATOM   2704  CA  THR A 174     -28.529  20.635  -1.934  1.00  0.76           C  
ATOM   2705  C   THR A 174     -28.703  19.182  -2.312  1.00  0.70           C  
ATOM   2706  O   THR A 174     -29.214  18.399  -1.514  1.00  0.88           O  
ATOM   2707  CB  THR A 174     -29.512  21.453  -2.775  1.00  1.14           C  
ATOM   2708  OG1 THR A 174     -29.459  22.820  -2.367  1.00  1.14           O  
ATOM   2709  CG2 THR A 174     -30.926  20.918  -2.593  1.00  1.14           C  
ATOM   2710  H   THR A 174     -27.035  21.899  -2.742  1.00  0.86           H  
ATOM   2711  HA  THR A 174     -28.789  20.741  -0.881  1.00  0.91           H  
ATOM   2712  HB  THR A 174     -29.241  21.384  -3.825  1.00  1.37           H  
ATOM   2713  HG1 THR A 174     -28.606  23.194  -2.617  1.00  1.37           H  
ATOM   2714 1HG2 THR A 174     -31.619  21.499  -3.196  1.00  1.37           H  
ATOM   2715 2HG2 THR A 174     -30.959  19.879  -2.908  1.00  1.37           H  
ATOM   2716 3HG2 THR A 174     -31.212  20.991  -1.545  1.00  1.37           H  
ATOM   2717  N   THR A 175     -28.279  18.810  -3.526  1.00  0.82           N  
ATOM   2718  CA  THR A 175     -28.458  17.439  -3.979  1.00  0.92           C  
ATOM   2719  C   THR A 175     -27.561  16.497  -3.231  1.00  0.95           C  
ATOM   2720  O   THR A 175     -27.937  15.357  -3.007  1.00  1.13           O  
ATOM   2721  CB  THR A 175     -28.176  17.265  -5.481  1.00  1.38           C  
ATOM   2722  OG1 THR A 175     -26.828  17.655  -5.768  1.00  1.38           O  
ATOM   2723  CG2 THR A 175     -29.145  18.074  -6.314  1.00  1.38           C  
ATOM   2724  H   THR A 175     -27.856  19.487  -4.145  1.00  0.98           H  
ATOM   2725  HA  THR A 175     -29.494  17.150  -3.789  1.00  1.10           H  
ATOM   2726  HB  THR A 175     -28.285  16.213  -5.733  1.00  1.66           H  
ATOM   2727  HG1 THR A 175     -26.564  17.311  -6.636  1.00  1.66           H  
ATOM   2728 1HG2 THR A 175     -28.935  17.913  -7.372  1.00  1.66           H  
ATOM   2729 2HG2 THR A 175     -30.156  17.750  -6.092  1.00  1.66           H  
ATOM   2730 3HG2 THR A 175     -29.037  19.127  -6.076  1.00  1.66           H  
ATOM   2731  N   GLY A 176     -26.408  16.970  -2.773  1.00  0.90           N  
ATOM   2732  CA  GLY A 176     -25.547  16.120  -1.971  1.00  1.18           C  
ATOM   2733  C   GLY A 176     -26.284  15.712  -0.712  1.00  0.99           C  
ATOM   2734  O   GLY A 176     -26.300  14.535  -0.347  1.00  1.40           O  
ATOM   2735  H   GLY A 176     -26.099  17.906  -2.998  1.00  1.08           H  
ATOM   2736 1HA  GLY A 176     -25.270  15.234  -2.548  1.00  1.42           H  
ATOM   2737 2HA  GLY A 176     -24.627  16.655  -1.724  1.00  1.42           H  
ATOM   2738  N   ALA A 177     -26.899  16.692  -0.054  1.00  0.77           N  
ATOM   2739  CA  ALA A 177     -27.664  16.446   1.156  1.00  0.91           C  
ATOM   2740  C   ALA A 177     -28.917  15.609   0.875  1.00  0.97           C  
ATOM   2741  O   ALA A 177     -29.271  14.755   1.685  1.00  1.28           O  
ATOM   2742  CB  ALA A 177     -28.037  17.761   1.801  1.00  1.36           C  
ATOM   2743  H   ALA A 177     -26.823  17.644  -0.391  1.00  0.92           H  
ATOM   2744  HA  ALA A 177     -27.036  15.877   1.843  1.00  1.09           H  
ATOM   2745 1HB  ALA A 177     -28.586  17.584   2.727  1.00  1.64           H  
ATOM   2746 2HB  ALA A 177     -27.132  18.327   2.022  1.00  1.64           H  
ATOM   2747 3HB  ALA A 177     -28.658  18.325   1.113  1.00  1.64           H  
ATOM   2748  N   LEU A 178     -29.583  15.843  -0.256  1.00  0.83           N  
ATOM   2749  CA  LEU A 178     -30.773  15.068  -0.601  1.00  0.98           C  
ATOM   2750  C   LEU A 178     -30.441  13.619  -0.922  1.00  1.12           C  
ATOM   2751  O   LEU A 178     -31.180  12.712  -0.548  1.00  1.42           O  
ATOM   2752  CB  LEU A 178     -31.484  15.695  -1.788  1.00  1.47           C  
ATOM   2753  CG  LEU A 178     -32.166  17.028  -1.543  1.00  1.47           C  
ATOM   2754  CD1 LEU A 178     -32.639  17.592  -2.868  1.00  1.47           C  
ATOM   2755  CD2 LEU A 178     -33.331  16.812  -0.602  1.00  1.47           C  
ATOM   2756  H   LEU A 178     -29.274  16.576  -0.882  1.00  1.00           H  
ATOM   2757  HA  LEU A 178     -31.447  15.082   0.256  1.00  1.18           H  
ATOM   2758 1HB  LEU A 178     -30.760  15.842  -2.585  1.00  1.76           H  
ATOM   2759 2HB  LEU A 178     -32.244  15.001  -2.135  1.00  1.76           H  
ATOM   2760  HG  LEU A 178     -31.464  17.731  -1.099  1.00  1.76           H  
ATOM   2761 1HD1 LEU A 178     -33.126  18.550  -2.693  1.00  1.76           H  
ATOM   2762 2HD1 LEU A 178     -31.785  17.736  -3.530  1.00  1.76           H  
ATOM   2763 3HD1 LEU A 178     -33.344  16.903  -3.330  1.00  1.76           H  
ATOM   2764 1HD2 LEU A 178     -33.826  17.765  -0.423  1.00  1.76           H  
ATOM   2765 2HD2 LEU A 178     -34.035  16.111  -1.050  1.00  1.76           H  
ATOM   2766 3HD2 LEU A 178     -32.965  16.406   0.342  1.00  1.76           H  
ATOM   2767  N   GLU A 179     -29.312  13.410  -1.597  1.00  1.08           N  
ATOM   2768  CA  GLU A 179     -28.828  12.078  -1.917  1.00  1.58           C  
ATOM   2769  C   GLU A 179     -28.453  11.370  -0.627  1.00  1.72           C  
ATOM   2770  O   GLU A 179     -28.739  10.183  -0.458  1.00  1.97           O  
ATOM   2771  CB  GLU A 179     -27.621  12.162  -2.863  1.00  2.37           C  
ATOM   2772  CG  GLU A 179     -27.931  12.611  -4.292  1.00  2.37           C  
ATOM   2773  CD  GLU A 179     -26.694  12.907  -5.101  1.00  2.37           C  
ATOM   2774  OE1 GLU A 179     -25.633  12.966  -4.522  1.00  2.37           O  
ATOM   2775  OE2 GLU A 179     -26.804  13.073  -6.296  1.00  2.37           O  
ATOM   2776  H   GLU A 179     -28.768  14.197  -1.904  1.00  1.30           H  
ATOM   2777  HA  GLU A 179     -29.624  11.517  -2.404  1.00  1.90           H  
ATOM   2778 1HB  GLU A 179     -26.885  12.851  -2.448  1.00  2.84           H  
ATOM   2779 2HB  GLU A 179     -27.153  11.182  -2.924  1.00  2.84           H  
ATOM   2780 1HG  GLU A 179     -28.485  11.820  -4.787  1.00  2.84           H  
ATOM   2781 2HG  GLU A 179     -28.571  13.489  -4.272  1.00  2.84           H  
ATOM   2782  N   ALA A 180     -27.846  12.123   0.295  1.00  1.80           N  
ATOM   2783  CA  ALA A 180     -27.491  11.622   1.612  1.00  2.08           C  
ATOM   2784  C   ALA A 180     -28.744  11.208   2.374  1.00  2.07           C  
ATOM   2785  O   ALA A 180     -28.770  10.147   2.997  1.00  2.43           O  
ATOM   2786  CB  ALA A 180     -26.722  12.689   2.383  1.00  3.12           C  
ATOM   2787  H   ALA A 180     -27.601  13.079   0.076  1.00  2.16           H  
ATOM   2788  HA  ALA A 180     -26.862  10.742   1.489  1.00  2.50           H  
ATOM   2789 1HB  ALA A 180     -26.446  12.305   3.361  1.00  3.74           H  
ATOM   2790 2HB  ALA A 180     -25.822  12.955   1.830  1.00  3.74           H  
ATOM   2791 3HB  ALA A 180     -27.342  13.571   2.510  1.00  3.74           H  
ATOM   2792  N   ALA A 181     -29.791  12.032   2.289  1.00  1.96           N  
ATOM   2793  CA  ALA A 181     -31.059  11.747   2.938  1.00  2.15           C  
ATOM   2794  C   ALA A 181     -31.661  10.465   2.409  1.00  2.78           C  
ATOM   2795  O   ALA A 181     -32.133   9.634   3.181  1.00  3.72           O  
ATOM   2796  CB  ALA A 181     -32.038  12.892   2.729  1.00  3.22           C  
ATOM   2797  H   ALA A 181     -29.700  12.899   1.777  1.00  2.35           H  
ATOM   2798  HA  ALA A 181     -30.874  11.622   4.008  1.00  2.58           H  
ATOM   2799 1HB  ALA A 181     -32.972  12.674   3.248  1.00  3.87           H  
ATOM   2800 2HB  ALA A 181     -31.617  13.814   3.121  1.00  3.87           H  
ATOM   2801 3HB  ALA A 181     -32.234  13.014   1.668  1.00  3.87           H  
ATOM   2802  N   TYR A 182     -31.625  10.306   1.085  1.00  3.13           N  
ATOM   2803  CA  TYR A 182     -32.182   9.138   0.431  1.00  4.87           C  
ATOM   2804  C   TYR A 182     -31.449   7.876   0.853  1.00  5.53           C  
ATOM   2805  O   TYR A 182     -32.082   6.884   1.189  1.00  8.76           O  
ATOM   2806  CB  TYR A 182     -32.112   9.277  -1.087  1.00  7.30           C  
ATOM   2807  CG  TYR A 182     -32.809   8.149  -1.816  1.00  7.30           C  
ATOM   2808  CD1 TYR A 182     -34.114   8.288  -2.257  1.00  7.30           C  
ATOM   2809  CD2 TYR A 182     -32.153   6.958  -2.005  1.00  7.30           C  
ATOM   2810  CE1 TYR A 182     -34.749   7.240  -2.897  1.00  7.30           C  
ATOM   2811  CE2 TYR A 182     -32.780   5.901  -2.634  1.00  7.30           C  
ATOM   2812  CZ  TYR A 182     -34.078   6.039  -3.083  1.00  7.30           C  
ATOM   2813  OH  TYR A 182     -34.713   4.993  -3.713  1.00  7.30           O  
ATOM   2814  H   TYR A 182     -31.233  11.041   0.509  1.00  3.76           H  
ATOM   2815  HA  TYR A 182     -33.224   9.036   0.732  1.00  5.84           H  
ATOM   2816 1HB  TYR A 182     -32.561  10.216  -1.392  1.00  8.77           H  
ATOM   2817 2HB  TYR A 182     -31.070   9.294  -1.401  1.00  8.77           H  
ATOM   2818  HD1 TYR A 182     -34.646   9.224  -2.101  1.00  8.77           H  
ATOM   2819  HD2 TYR A 182     -31.136   6.865  -1.641  1.00  8.77           H  
ATOM   2820  HE1 TYR A 182     -35.775   7.357  -3.245  1.00  8.77           H  
ATOM   2821  HE2 TYR A 182     -32.252   4.960  -2.776  1.00  8.77           H  
ATOM   2822  HH  TYR A 182     -35.620   5.242  -3.902  1.00  8.77           H  
ATOM   2823  N   SER A 183     -30.113   7.906   0.828  1.00  4.36           N  
ATOM   2824  CA  SER A 183     -29.340   6.733   1.228  1.00  6.81           C  
ATOM   2825  C   SER A 183     -29.628   6.384   2.681  1.00  7.09           C  
ATOM   2826  O   SER A 183     -29.824   5.219   3.027  1.00  9.92           O  
ATOM   2827  CB  SER A 183     -27.845   6.949   1.035  1.00 10.21           C  
ATOM   2828  OG  SER A 183     -27.142   5.785   1.398  1.00 10.21           O  
ATOM   2829  H   SER A 183     -29.630   8.742   0.523  1.00  5.23           H  
ATOM   2830  HA  SER A 183     -29.645   5.892   0.608  1.00  8.17           H  
ATOM   2831 1HB  SER A 183     -27.637   7.201  -0.003  1.00 12.26           H  
ATOM   2832 2HB  SER A 183     -27.513   7.785   1.651  1.00 12.26           H  
ATOM   2833  HG  SER A 183     -26.203   6.003   1.416  1.00 12.26           H  
ATOM   2834  N   GLN A 184     -29.688   7.393   3.541  1.00  6.34           N  
ATOM   2835  CA  GLN A 184     -29.977   7.164   4.950  1.00  8.35           C  
ATOM   2836  C   GLN A 184     -31.376   6.584   5.160  1.00  8.12           C  
ATOM   2837  O   GLN A 184     -31.577   5.726   6.021  1.00 14.19           O  
ATOM   2838  CB  GLN A 184     -29.831   8.474   5.733  1.00 12.52           C  
ATOM   2839  CG  GLN A 184     -30.001   8.331   7.235  1.00 12.52           C  
ATOM   2840  CD  GLN A 184     -28.926   7.467   7.868  1.00 12.52           C  
ATOM   2841  OE1 GLN A 184     -27.729   7.714   7.706  1.00 12.52           O  
ATOM   2842  NE2 GLN A 184     -29.351   6.438   8.594  1.00 12.52           N  
ATOM   2843  H   GLN A 184     -29.513   8.340   3.232  1.00  7.61           H  
ATOM   2844  HA  GLN A 184     -29.254   6.442   5.336  1.00 10.02           H  
ATOM   2845 1HB  GLN A 184     -28.847   8.901   5.545  1.00 15.03           H  
ATOM   2846 2HB  GLN A 184     -30.570   9.191   5.378  1.00 15.03           H  
ATOM   2847 1HG  GLN A 184     -29.958   9.318   7.691  1.00 15.03           H  
ATOM   2848 2HG  GLN A 184     -30.969   7.869   7.434  1.00 15.03           H  
ATOM   2849 1HE2 GLN A 184     -28.690   5.830   9.037  1.00 15.03           H  
ATOM   2850 2HE2 GLN A 184     -30.332   6.271   8.699  1.00 15.03           H  
ATOM   2851  N   ALA A 185     -32.340   7.048   4.369  1.00  6.37           N  
ATOM   2852  CA  ALA A 185     -33.722   6.599   4.470  1.00  6.83           C  
ATOM   2853  C   ALA A 185     -34.005   5.254   3.786  1.00  6.01           C  
ATOM   2854  O   ALA A 185     -34.867   4.505   4.244  1.00  8.20           O  
ATOM   2855  CB  ALA A 185     -34.638   7.658   3.878  1.00 10.25           C  
ATOM   2856  H   ALA A 185     -32.123   7.766   3.690  1.00  7.64           H  
ATOM   2857  HA  ALA A 185     -33.955   6.485   5.530  1.00  8.20           H  
ATOM   2858 1HB  ALA A 185     -35.673   7.349   3.991  1.00 12.29           H  
ATOM   2859 2HB  ALA A 185     -34.484   8.605   4.396  1.00 12.29           H  
ATOM   2860 3HB  ALA A 185     -34.414   7.784   2.821  1.00 12.29           H  
ATOM   2861  N   PHE A 186     -33.307   4.954   2.689  1.00  4.42           N  
ATOM   2862  CA  PHE A 186     -33.620   3.747   1.922  1.00  4.92           C  
ATOM   2863  C   PHE A 186     -32.517   2.687   1.806  1.00  4.67           C  
ATOM   2864  O   PHE A 186     -32.807   1.548   1.439  1.00  5.74           O  
ATOM   2865  CB  PHE A 186     -34.058   4.162   0.519  1.00  7.38           C  
ATOM   2866  CG  PHE A 186     -35.316   4.985   0.506  1.00  7.38           C  
ATOM   2867  CD1 PHE A 186     -35.262   6.367   0.446  1.00  7.38           C  
ATOM   2868  CD2 PHE A 186     -36.560   4.379   0.543  1.00  7.38           C  
ATOM   2869  CE1 PHE A 186     -36.411   7.127   0.424  1.00  7.38           C  
ATOM   2870  CE2 PHE A 186     -37.716   5.135   0.519  1.00  7.38           C  
ATOM   2871  CZ  PHE A 186     -37.640   6.512   0.459  1.00  7.38           C  
ATOM   2872  H   PHE A 186     -32.600   5.584   2.350  1.00  5.30           H  
ATOM   2873  HA  PHE A 186     -34.471   3.270   2.405  1.00  5.90           H  
ATOM   2874 1HB  PHE A 186     -33.266   4.739   0.045  1.00  8.86           H  
ATOM   2875 2HB  PHE A 186     -34.228   3.273  -0.086  1.00  8.86           H  
ATOM   2876  HD1 PHE A 186     -34.294   6.859   0.413  1.00  8.86           H  
ATOM   2877  HD2 PHE A 186     -36.621   3.290   0.588  1.00  8.86           H  
ATOM   2878  HE1 PHE A 186     -36.346   8.214   0.378  1.00  8.86           H  
ATOM   2879  HE2 PHE A 186     -38.690   4.646   0.549  1.00  8.86           H  
ATOM   2880  HZ  PHE A 186     -38.551   7.110   0.443  1.00  8.86           H  
ATOM   2881  N   GLY A 187     -31.270   3.033   2.110  1.00  5.52           N  
ATOM   2882  CA  GLY A 187     -30.179   2.063   2.021  1.00  5.69           C  
ATOM   2883  C   GLY A 187     -29.691   1.875   0.584  1.00  5.71           C  
ATOM   2884  O   GLY A 187     -29.159   0.819   0.236  1.00  6.96           O  
ATOM   2885  H   GLY A 187     -31.045   3.967   2.409  1.00  6.62           H  
ATOM   2886 1HA  GLY A 187     -29.350   2.397   2.647  1.00  6.83           H  
ATOM   2887 2HA  GLY A 187     -30.513   1.106   2.421  1.00  6.83           H  
ATOM   2888  N   LYS A 188     -29.886   2.892  -0.247  1.00  5.51           N  
ATOM   2889  CA  LYS A 188     -29.499   2.838  -1.651  1.00  5.93           C  
ATOM   2890  C   LYS A 188     -29.034   4.190  -2.146  1.00  5.07           C  
ATOM   2891  O   LYS A 188     -29.657   5.204  -1.856  1.00  5.98           O  
ATOM   2892  CB  LYS A 188     -30.667   2.352  -2.505  1.00  8.89           C  
ATOM   2893  CG  LYS A 188     -30.354   2.218  -3.991  1.00  8.89           C  
ATOM   2894  CD  LYS A 188     -31.548   1.666  -4.753  1.00  8.89           C  
ATOM   2895  CE  LYS A 188     -31.259   1.547  -6.242  1.00  8.89           C  
ATOM   2896  NZ  LYS A 188     -32.422   0.987  -6.984  1.00  8.89           N  
ATOM   2897  H   LYS A 188     -30.320   3.732   0.102  1.00  6.61           H  
ATOM   2898  HA  LYS A 188     -28.670   2.140  -1.758  1.00  7.12           H  
ATOM   2899 1HB  LYS A 188     -30.986   1.372  -2.148  1.00 10.67           H  
ATOM   2900 2HB  LYS A 188     -31.512   3.028  -2.393  1.00 10.67           H  
ATOM   2901 1HG  LYS A 188     -30.092   3.195  -4.401  1.00 10.67           H  
ATOM   2902 2HG  LYS A 188     -29.505   1.548  -4.127  1.00 10.67           H  
ATOM   2903 1HD  LYS A 188     -31.805   0.681  -4.362  1.00 10.67           H  
ATOM   2904 2HD  LYS A 188     -32.403   2.327  -4.614  1.00 10.67           H  
ATOM   2905 1HE  LYS A 188     -31.026   2.533  -6.642  1.00 10.67           H  
ATOM   2906 2HE  LYS A 188     -30.398   0.895  -6.391  1.00 10.67           H  
ATOM   2907 1HZ  LYS A 188     -32.198   0.922  -7.967  1.00 10.67           H  
ATOM   2908 2HZ  LYS A 188     -32.639   0.067  -6.626  1.00 10.67           H  
ATOM   2909 3HZ  LYS A 188     -33.222   1.593  -6.861  1.00 10.67           H  
ATOM   2910  N   SER A 189     -27.932   4.220  -2.883  1.00  5.55           N  
ATOM   2911  CA  SER A 189     -27.444   5.488  -3.412  1.00  4.92           C  
ATOM   2912  C   SER A 189     -28.089   5.831  -4.752  1.00  4.93           C  
ATOM   2913  O   SER A 189     -27.878   5.135  -5.747  1.00 11.68           O  
ATOM   2914  CB  SER A 189     -25.941   5.456  -3.574  1.00  7.38           C  
ATOM   2915  OG  SER A 189     -25.487   6.630  -4.189  1.00  7.38           O  
ATOM   2916  H   SER A 189     -27.438   3.363  -3.088  1.00  6.66           H  
ATOM   2917  HA  SER A 189     -27.698   6.275  -2.702  1.00  5.90           H  
ATOM   2918 1HB  SER A 189     -25.468   5.344  -2.599  1.00  8.86           H  
ATOM   2919 2HB  SER A 189     -25.659   4.595  -4.179  1.00  8.86           H  
ATOM   2920  HG  SER A 189     -25.982   6.706  -5.008  1.00  8.86           H  
ATOM   2921  N   VAL A 190     -28.863   6.913  -4.769  1.00  5.55           N  
ATOM   2922  CA  VAL A 190     -29.510   7.399  -5.988  1.00  5.71           C  
ATOM   2923  C   VAL A 190     -29.127   8.839  -6.285  1.00  5.66           C  
ATOM   2924  O   VAL A 190     -29.388   9.734  -5.483  1.00 14.02           O  
ATOM   2925  CB  VAL A 190     -31.042   7.286  -5.877  1.00  8.56           C  
ATOM   2926  CG1 VAL A 190     -31.705   7.871  -7.116  1.00  8.56           C  
ATOM   2927  CG2 VAL A 190     -31.420   5.819  -5.749  1.00  8.56           C  
ATOM   2928  H   VAL A 190     -29.002   7.425  -3.909  1.00  6.66           H  
ATOM   2929  HA  VAL A 190     -29.184   6.777  -6.822  1.00  6.85           H  
ATOM   2930  HB  VAL A 190     -31.389   7.842  -5.006  1.00 10.28           H  
ATOM   2931 1HG1 VAL A 190     -32.787   7.783  -7.024  1.00 10.28           H  
ATOM   2932 2HG1 VAL A 190     -31.433   8.922  -7.211  1.00 10.28           H  
ATOM   2933 3HG1 VAL A 190     -31.371   7.328  -8.000  1.00 10.28           H  
ATOM   2934 1HG2 VAL A 190     -32.503   5.728  -5.671  1.00 10.28           H  
ATOM   2935 2HG2 VAL A 190     -31.073   5.280  -6.631  1.00 10.28           H  
ATOM   2936 3HG2 VAL A 190     -30.956   5.396  -4.859  1.00 10.28           H  
ATOM   2937  N   SER A 191     -28.514   9.052  -7.447  1.00  2.80           N  
ATOM   2938  CA  SER A 191     -28.079  10.379  -7.863  1.00  2.67           C  
ATOM   2939  C   SER A 191     -29.218  11.279  -8.325  1.00  2.11           C  
ATOM   2940  O   SER A 191     -30.108  10.848  -9.059  1.00  2.39           O  
ATOM   2941  CB  SER A 191     -27.069  10.274  -8.974  1.00  4.00           C  
ATOM   2942  OG  SER A 191     -26.762  11.549  -9.462  1.00  4.00           O  
ATOM   2943  H   SER A 191     -28.339   8.266  -8.058  1.00  3.36           H  
ATOM   2944  HA  SER A 191     -27.600  10.855  -7.009  1.00  3.20           H  
ATOM   2945 1HB  SER A 191     -26.165   9.789  -8.609  1.00  4.81           H  
ATOM   2946 2HB  SER A 191     -27.472   9.660  -9.777  1.00  4.81           H  
ATOM   2947  HG  SER A 191     -26.316  11.425 -10.306  1.00  4.81           H  
ATOM   2948  N   LEU A 192     -29.162  12.539  -7.905  1.00  1.94           N  
ATOM   2949  CA  LEU A 192     -30.186  13.525  -8.238  1.00  1.76           C  
ATOM   2950  C   LEU A 192     -29.719  14.548  -9.256  1.00  1.74           C  
ATOM   2951  O   LEU A 192     -28.523  14.807  -9.387  1.00  1.84           O  
ATOM   2952  CB  LEU A 192     -30.637  14.221  -6.977  1.00  2.64           C  
ATOM   2953  CG  LEU A 192     -31.219  13.280  -5.940  1.00  2.64           C  
ATOM   2954  CD1 LEU A 192     -31.505  14.068  -4.695  1.00  2.64           C  
ATOM   2955  CD2 LEU A 192     -32.482  12.632  -6.498  1.00  2.64           C  
ATOM   2956  H   LEU A 192     -28.382  12.815  -7.314  1.00  2.33           H  
ATOM   2957  HA  LEU A 192     -31.036  12.996  -8.650  1.00  2.11           H  
ATOM   2958 1HB  LEU A 192     -29.781  14.722  -6.529  1.00  3.17           H  
ATOM   2959 2HB  LEU A 192     -31.388  14.969  -7.227  1.00  3.17           H  
ATOM   2960  HG  LEU A 192     -30.492  12.505  -5.696  1.00  3.17           H  
ATOM   2961 1HD1 LEU A 192     -31.904  13.408  -3.933  1.00  3.17           H  
ATOM   2962 2HD1 LEU A 192     -30.580  14.515  -4.334  1.00  3.17           H  
ATOM   2963 3HD1 LEU A 192     -32.229  14.850  -4.915  1.00  3.17           H  
ATOM   2964 1HD2 LEU A 192     -32.901  11.953  -5.758  1.00  3.17           H  
ATOM   2965 2HD2 LEU A 192     -33.212  13.405  -6.738  1.00  3.17           H  
ATOM   2966 3HD2 LEU A 192     -32.233  12.072  -7.401  1.00  3.17           H  
ATOM   2967  N   SER A 193     -30.671  15.111  -9.997  1.00  1.84           N  
ATOM   2968  CA  SER A 193     -30.346  16.073 -11.038  1.00  1.98           C  
ATOM   2969  C   SER A 193     -30.143  17.494 -10.576  1.00  1.98           C  
ATOM   2970  O   SER A 193     -31.090  18.194 -10.200  1.00  2.71           O  
ATOM   2971  CB  SER A 193     -31.408  16.119 -12.087  1.00  2.97           C  
ATOM   2972  OG  SER A 193     -31.121  17.151 -12.986  1.00  2.97           O  
ATOM   2973  H   SER A 193     -31.640  14.862  -9.848  1.00  2.21           H  
ATOM   2974  HA  SER A 193     -29.422  15.742 -11.514  1.00  2.38           H  
ATOM   2975 1HB  SER A 193     -31.439  15.177 -12.625  1.00  3.56           H  
ATOM   2976 2HB  SER A 193     -32.383  16.275 -11.627  1.00  3.56           H  
ATOM   2977  HG  SER A 193     -30.414  16.816 -13.546  1.00  3.56           H  
ATOM   2978  N   GLU A 194     -28.908  17.946 -10.685  1.00  1.89           N  
ATOM   2979  CA  GLU A 194     -28.603  19.323 -10.390  1.00  1.82           C  
ATOM   2980  C   GLU A 194     -29.185  20.240 -11.461  1.00  1.91           C  
ATOM   2981  O   GLU A 194     -29.453  21.408 -11.198  1.00  1.70           O  
ATOM   2982  CB  GLU A 194     -27.090  19.496 -10.265  1.00  2.73           C  
ATOM   2983  CG  GLU A 194     -26.514  18.799  -9.051  1.00  2.73           C  
ATOM   2984  CD  GLU A 194     -26.227  17.347  -9.279  1.00  2.73           C  
ATOM   2985  OE1 GLU A 194     -26.183  16.935 -10.414  1.00  2.73           O  
ATOM   2986  OE2 GLU A 194     -26.079  16.631  -8.312  1.00  2.73           O  
ATOM   2987  H   GLU A 194     -28.171  17.324 -10.987  1.00  2.27           H  
ATOM   2988  HA  GLU A 194     -29.067  19.575  -9.438  1.00  2.18           H  
ATOM   2989 1HB  GLU A 194     -26.605  19.067 -11.139  1.00  3.28           H  
ATOM   2990 2HB  GLU A 194     -26.826  20.552 -10.226  1.00  3.28           H  
ATOM   2991 1HG  GLU A 194     -25.598  19.302  -8.762  1.00  3.28           H  
ATOM   2992 2HG  GLU A 194     -27.215  18.899  -8.228  1.00  3.28           H  
ATOM   2993  N   GLN A 195     -29.415  19.688 -12.653  1.00  2.55           N  
ATOM   2994  CA  GLN A 195     -29.973  20.428 -13.771  1.00  2.69           C  
ATOM   2995  C   GLN A 195     -31.415  20.791 -13.461  1.00  2.60           C  
ATOM   2996  O   GLN A 195     -31.872  21.895 -13.762  1.00  2.51           O  
ATOM   2997  CB  GLN A 195     -29.907  19.573 -15.031  1.00  4.04           C  
ATOM   2998  CG  GLN A 195     -30.162  20.285 -16.346  1.00  4.04           C  
ATOM   2999  CD  GLN A 195     -29.085  21.312 -16.683  1.00  4.04           C  
ATOM   3000  OE1 GLN A 195     -27.881  21.050 -16.569  1.00  4.04           O  
ATOM   3001  NE2 GLN A 195     -29.522  22.481 -17.127  1.00  4.04           N  
ATOM   3002  H   GLN A 195     -29.179  18.719 -12.798  1.00  3.06           H  
ATOM   3003  HA  GLN A 195     -29.402  21.342 -13.915  1.00  3.23           H  
ATOM   3004 1HB  GLN A 195     -28.941  19.109 -15.074  1.00  4.84           H  
ATOM   3005 2HB  GLN A 195     -30.641  18.772 -14.954  1.00  4.84           H  
ATOM   3006 1HG  GLN A 195     -30.193  19.546 -17.147  1.00  4.84           H  
ATOM   3007 2HG  GLN A 195     -31.119  20.806 -16.284  1.00  4.84           H  
ATOM   3008 1HE2 GLN A 195     -28.888  23.212 -17.385  1.00  4.84           H  
ATOM   3009 2HE2 GLN A 195     -30.506  22.647 -17.209  1.00  4.84           H  
ATOM   3010  N   GLN A 196     -32.112  19.859 -12.804  1.00  2.89           N  
ATOM   3011  CA  GLN A 196     -33.498  20.050 -12.414  1.00  3.08           C  
ATOM   3012  C   GLN A 196     -33.643  21.222 -11.461  1.00  2.57           C  
ATOM   3013  O   GLN A 196     -34.580  22.009 -11.586  1.00  3.47           O  
ATOM   3014  CB  GLN A 196     -34.047  18.774 -11.771  1.00  4.62           C  
ATOM   3015  CG  GLN A 196     -35.514  18.856 -11.434  1.00  4.62           C  
ATOM   3016  CD  GLN A 196     -36.336  19.060 -12.675  1.00  4.62           C  
ATOM   3017  OE1 GLN A 196     -36.140  18.395 -13.696  1.00  4.62           O  
ATOM   3018  NE2 GLN A 196     -37.265  19.999 -12.604  1.00  4.62           N  
ATOM   3019  H   GLN A 196     -31.676  18.969 -12.612  1.00  3.47           H  
ATOM   3020  HA  GLN A 196     -34.081  20.269 -13.308  1.00  3.70           H  
ATOM   3021 1HB  GLN A 196     -33.894  17.929 -12.441  1.00  5.54           H  
ATOM   3022 2HB  GLN A 196     -33.498  18.565 -10.854  1.00  5.54           H  
ATOM   3023 1HG  GLN A 196     -35.830  17.934 -10.953  1.00  5.54           H  
ATOM   3024 2HG  GLN A 196     -35.679  19.704 -10.769  1.00  5.54           H  
ATOM   3025 1HE2 GLN A 196     -37.839  20.191 -13.399  1.00  5.54           H  
ATOM   3026 2HE2 GLN A 196     -37.406  20.521 -11.762  1.00  5.54           H  
ATOM   3027  N   LEU A 197     -32.702  21.377 -10.541  1.00  2.26           N  
ATOM   3028  CA  LEU A 197     -32.741  22.554  -9.678  1.00  1.97           C  
ATOM   3029  C   LEU A 197     -32.299  23.826 -10.415  1.00  1.99           C  
ATOM   3030  O   LEU A 197     -32.996  24.837 -10.392  1.00  2.37           O  
ATOM   3031  CB  LEU A 197     -31.873  22.327  -8.449  1.00  2.96           C  
ATOM   3032  CG  LEU A 197     -32.434  21.328  -7.436  1.00  2.96           C  
ATOM   3033  CD1 LEU A 197     -31.417  21.022  -6.347  1.00  2.96           C  
ATOM   3034  CD2 LEU A 197     -33.682  21.930  -6.833  1.00  2.96           C  
ATOM   3035  H   LEU A 197     -31.975  20.666 -10.439  1.00  2.71           H  
ATOM   3036  HA  LEU A 197     -33.769  22.698  -9.349  1.00  2.36           H  
ATOM   3037 1HB  LEU A 197     -30.928  21.930  -8.800  1.00  3.55           H  
ATOM   3038 2HB  LEU A 197     -31.695  23.276  -7.945  1.00  3.55           H  
ATOM   3039  HG  LEU A 197     -32.676  20.397  -7.941  1.00  3.55           H  
ATOM   3040 1HD1 LEU A 197     -31.843  20.312  -5.637  1.00  3.55           H  
ATOM   3041 2HD1 LEU A 197     -30.526  20.588  -6.797  1.00  3.55           H  
ATOM   3042 3HD1 LEU A 197     -31.149  21.940  -5.827  1.00  3.55           H  
ATOM   3043 1HD2 LEU A 197     -34.115  21.234  -6.117  1.00  3.55           H  
ATOM   3044 2HD2 LEU A 197     -33.427  22.861  -6.326  1.00  3.55           H  
ATOM   3045 3HD2 LEU A 197     -34.398  22.132  -7.627  1.00  3.55           H  
ATOM   3046  N   VAL A 198     -31.182  23.762 -11.137  1.00  2.02           N  
ATOM   3047  CA  VAL A 198     -30.672  24.917 -11.889  1.00  2.39           C  
ATOM   3048  C   VAL A 198     -31.702  25.577 -12.817  1.00  3.05           C  
ATOM   3049  O   VAL A 198     -31.741  26.805 -12.924  1.00  3.52           O  
ATOM   3050  CB  VAL A 198     -29.428  24.505 -12.709  1.00  3.58           C  
ATOM   3051  CG1 VAL A 198     -29.050  25.589 -13.708  1.00  3.58           C  
ATOM   3052  CG2 VAL A 198     -28.255  24.293 -11.757  1.00  3.58           C  
ATOM   3053  H   VAL A 198     -30.642  22.909 -11.154  1.00  2.42           H  
ATOM   3054  HA  VAL A 198     -30.350  25.664 -11.161  1.00  2.87           H  
ATOM   3055  HB  VAL A 198     -29.643  23.589 -13.259  1.00  4.30           H  
ATOM   3056 1HG1 VAL A 198     -28.171  25.274 -14.270  1.00  4.30           H  
ATOM   3057 2HG1 VAL A 198     -29.879  25.755 -14.397  1.00  4.30           H  
ATOM   3058 3HG1 VAL A 198     -28.828  26.513 -13.180  1.00  4.30           H  
ATOM   3059 1HG2 VAL A 198     -27.375  23.996 -12.326  1.00  4.30           H  
ATOM   3060 2HG2 VAL A 198     -28.047  25.224 -11.228  1.00  4.30           H  
ATOM   3061 3HG2 VAL A 198     -28.496  23.520 -11.033  1.00  4.30           H  
ATOM   3062  N   ASP A 199     -32.523  24.774 -13.492  1.00  3.38           N  
ATOM   3063  CA  ASP A 199     -33.513  25.302 -14.432  1.00  4.32           C  
ATOM   3064  C   ASP A 199     -34.898  25.557 -13.867  1.00  4.47           C  
ATOM   3065  O   ASP A 199     -35.788  25.996 -14.602  1.00  7.64           O  
ATOM   3066  CB  ASP A 199     -33.695  24.328 -15.586  1.00  6.48           C  
ATOM   3067  CG  ASP A 199     -32.436  24.182 -16.382  1.00  6.48           C  
ATOM   3068  OD1 ASP A 199     -31.665  25.111 -16.394  1.00  6.48           O  
ATOM   3069  OD2 ASP A 199     -32.247  23.150 -16.978  1.00  6.48           O  
ATOM   3070  H   ASP A 199     -32.445  23.771 -13.380  1.00  4.06           H  
ATOM   3071  HA  ASP A 199     -33.130  26.243 -14.833  1.00  5.18           H  
ATOM   3072 1HB  ASP A 199     -33.990  23.352 -15.207  1.00  7.78           H  
ATOM   3073 2HB  ASP A 199     -34.480  24.679 -16.256  1.00  7.78           H  
ATOM   3074  N   CYS A 200     -35.128  25.259 -12.584  1.00  4.45           N  
ATOM   3075  CA  CYS A 200     -36.496  25.356 -12.074  1.00  5.63           C  
ATOM   3076  C   CYS A 200     -36.615  26.050 -10.722  1.00  4.06           C  
ATOM   3077  O   CYS A 200     -37.602  26.746 -10.464  1.00  5.97           O  
ATOM   3078  CB  CYS A 200     -37.080  23.961 -11.967  1.00  8.45           C  
ATOM   3079  SG  CYS A 200     -37.031  22.987 -13.482  1.00  8.45           S  
ATOM   3080  H   CYS A 200     -34.381  24.953 -11.969  1.00  5.34           H  
ATOM   3081  HA  CYS A 200     -37.078  25.936 -12.801  1.00  6.76           H  
ATOM   3082 1HB  CYS A 200     -36.556  23.411 -11.190  1.00 10.13           H  
ATOM   3083 2HB  CYS A 200     -38.131  24.022 -11.668  1.00 10.13           H  
ATOM   3084  HG  CYS A 200     -35.708  22.891 -13.557  1.00 10.13           H  
ATOM   3085  N   ALA A 201     -35.593  25.913  -9.889  1.00  2.84           N  
ATOM   3086  CA  ALA A 201     -35.558  26.490  -8.547  1.00  2.96           C  
ATOM   3087  C   ALA A 201     -35.406  28.025  -8.537  1.00  3.16           C  
ATOM   3088  O   ALA A 201     -35.342  28.645  -7.469  1.00  4.41           O  
ATOM   3089  CB  ALA A 201     -34.437  25.836  -7.764  1.00  4.44           C  
ATOM   3090  H   ALA A 201     -34.798  25.350 -10.164  1.00  3.41           H  
ATOM   3091  HA  ALA A 201     -36.505  26.251  -8.061  1.00  3.55           H  
ATOM   3092 1HB  ALA A 201     -34.431  26.208  -6.744  1.00  5.33           H  
ATOM   3093 2HB  ALA A 201     -34.582  24.760  -7.765  1.00  5.33           H  
ATOM   3094 3HB  ALA A 201     -33.490  26.077  -8.247  1.00  5.33           H  
ATOM   3095  N   GLY A 202     -35.394  28.647  -9.721  1.00  4.41           N  
ATOM   3096  CA  GLY A 202     -35.353  30.093  -9.827  1.00  5.42           C  
ATOM   3097  C   GLY A 202     -36.639  30.709  -9.255  1.00  6.02           C  
ATOM   3098  O   GLY A 202     -36.649  31.879  -8.872  1.00  9.14           O  
ATOM   3099  H   GLY A 202     -35.411  28.119 -10.573  1.00  5.29           H  
ATOM   3100 1HA  GLY A 202     -34.493  30.461  -9.282  1.00  6.50           H  
ATOM   3101 2HA  GLY A 202     -35.232  30.376 -10.868  1.00  6.50           H  
ATOM   3102  N   ALA A 203     -37.704  29.898  -9.145  1.00  5.85           N  
ATOM   3103  CA  ALA A 203     -38.965  30.331  -8.542  1.00  8.02           C  
ATOM   3104  C   ALA A 203     -38.790  30.718  -7.062  1.00  5.65           C  
ATOM   3105  O   ALA A 203     -39.632  31.424  -6.500  1.00  6.65           O  
ATOM   3106  CB  ALA A 203     -40.011  29.229  -8.663  1.00 12.03           C  
ATOM   3107  H   ALA A 203     -37.646  28.947  -9.490  1.00  7.02           H  
ATOM   3108  HA  ALA A 203     -39.315  31.210  -9.085  1.00  9.62           H  
ATOM   3109 1HB  ALA A 203     -40.957  29.572  -8.241  1.00 14.44           H  
ATOM   3110 2HB  ALA A 203     -40.155  28.974  -9.713  1.00 14.44           H  
ATOM   3111 3HB  ALA A 203     -39.674  28.346  -8.120  1.00 14.44           H  
ATOM   3112  N   PHE A 204     -37.705  30.258  -6.440  1.00  3.82           N  
ATOM   3113  CA  PHE A 204     -37.415  30.555  -5.044  1.00  3.33           C  
ATOM   3114  C   PHE A 204     -36.212  31.488  -4.937  1.00  2.71           C  
ATOM   3115  O   PHE A 204     -35.502  31.501  -3.933  1.00  2.89           O  
ATOM   3116  CB  PHE A 204     -37.181  29.233  -4.324  1.00  5.00           C  
ATOM   3117  CG  PHE A 204     -38.426  28.406  -4.346  1.00  5.00           C  
ATOM   3118  CD1 PHE A 204     -38.696  27.576  -5.425  1.00  5.00           C  
ATOM   3119  CD2 PHE A 204     -39.336  28.467  -3.306  1.00  5.00           C  
ATOM   3120  CE1 PHE A 204     -39.863  26.842  -5.469  1.00  5.00           C  
ATOM   3121  CE2 PHE A 204     -40.498  27.724  -3.345  1.00  5.00           C  
ATOM   3122  CZ  PHE A 204     -40.760  26.917  -4.429  1.00  5.00           C  
ATOM   3123  H   PHE A 204     -37.036  29.684  -6.934  1.00  4.58           H  
ATOM   3124  HA  PHE A 204     -38.279  31.051  -4.606  1.00  4.00           H  
ATOM   3125 1HB  PHE A 204     -36.380  28.676  -4.804  1.00  5.99           H  
ATOM   3126 2HB  PHE A 204     -36.903  29.410  -3.286  1.00  5.99           H  
ATOM   3127  HD1 PHE A 204     -37.986  27.525  -6.249  1.00  5.99           H  
ATOM   3128  HD2 PHE A 204     -39.132  29.117  -2.451  1.00  5.99           H  
ATOM   3129  HE1 PHE A 204     -40.073  26.201  -6.326  1.00  5.99           H  
ATOM   3130  HE2 PHE A 204     -41.213  27.781  -2.524  1.00  5.99           H  
ATOM   3131  HZ  PHE A 204     -41.679  26.339  -4.464  1.00  5.99           H  
ATOM   3132  N   ASN A 205     -36.052  32.325  -5.970  1.00  2.94           N  
ATOM   3133  CA  ASN A 205     -35.002  33.329  -6.103  1.00  3.82           C  
ATOM   3134  C   ASN A 205     -33.594  32.764  -6.287  1.00  3.02           C  
ATOM   3135  O   ASN A 205     -32.616  33.408  -5.901  1.00  6.42           O  
ATOM   3136  CB  ASN A 205     -35.023  34.287  -4.920  1.00  5.73           C  
ATOM   3137  CG  ASN A 205     -36.303  35.078  -4.842  1.00  5.73           C  
ATOM   3138  OD1 ASN A 205     -36.818  35.549  -5.862  1.00  5.73           O  
ATOM   3139  ND2 ASN A 205     -36.824  35.237  -3.652  1.00  5.73           N  
ATOM   3140  H   ASN A 205     -36.681  32.244  -6.759  1.00  3.53           H  
ATOM   3141  HA  ASN A 205     -35.217  33.913  -6.998  1.00  4.58           H  
ATOM   3142 1HB  ASN A 205     -34.876  33.753  -3.983  1.00  6.88           H  
ATOM   3143 2HB  ASN A 205     -34.196  34.989  -5.018  1.00  6.88           H  
ATOM   3144 1HD2 ASN A 205     -37.674  35.756  -3.543  1.00  6.88           H  
ATOM   3145 2HD2 ASN A 205     -36.376  34.840  -2.851  1.00  6.88           H  
ATOM   3146  N   ASN A 206     -33.477  31.605  -6.937  1.00  2.68           N  
ATOM   3147  CA  ASN A 206     -32.158  31.103  -7.294  1.00  2.10           C  
ATOM   3148  C   ASN A 206     -31.850  31.627  -8.691  1.00  2.41           C  
ATOM   3149  O   ASN A 206     -32.762  32.003  -9.428  1.00  3.38           O  
ATOM   3150  CB  ASN A 206     -32.100  29.605  -7.217  1.00  3.15           C  
ATOM   3151  CG  ASN A 206     -32.277  29.116  -5.812  1.00  3.15           C  
ATOM   3152  OD1 ASN A 206     -31.548  29.487  -4.887  1.00  3.15           O  
ATOM   3153  ND2 ASN A 206     -33.258  28.283  -5.630  1.00  3.15           N  
ATOM   3154  H   ASN A 206     -34.290  31.051  -7.195  1.00  3.22           H  
ATOM   3155  HA  ASN A 206     -31.416  31.519  -6.613  1.00  2.52           H  
ATOM   3156 1HB  ASN A 206     -32.870  29.169  -7.851  1.00  3.78           H  
ATOM   3157 2HB  ASN A 206     -31.135  29.262  -7.587  1.00  3.78           H  
ATOM   3158 1HD2 ASN A 206     -33.440  27.911  -4.723  1.00  3.78           H  
ATOM   3159 2HD2 ASN A 206     -33.834  28.023  -6.402  1.00  3.78           H  
ATOM   3160  N   PHE A 207     -30.579  31.700  -9.050  1.00  2.78           N  
ATOM   3161  CA  PHE A 207     -30.212  32.296 -10.328  1.00  3.40           C  
ATOM   3162  C   PHE A 207     -29.565  31.304 -11.296  1.00  3.36           C  
ATOM   3163  O   PHE A 207     -28.874  31.711 -12.233  1.00  3.93           O  
ATOM   3164  CB  PHE A 207     -29.262  33.452 -10.054  1.00  5.10           C  
ATOM   3165  CG  PHE A 207     -29.857  34.428  -9.087  1.00  5.10           C  
ATOM   3166  CD1 PHE A 207     -29.418  34.457  -7.771  1.00  5.10           C  
ATOM   3167  CD2 PHE A 207     -30.871  35.289  -9.471  1.00  5.10           C  
ATOM   3168  CE1 PHE A 207     -29.978  35.331  -6.860  1.00  5.10           C  
ATOM   3169  CE2 PHE A 207     -31.434  36.164  -8.562  1.00  5.10           C  
ATOM   3170  CZ  PHE A 207     -30.986  36.184  -7.255  1.00  5.10           C  
ATOM   3171  H   PHE A 207     -29.850  31.363  -8.440  1.00  3.34           H  
ATOM   3172  HA  PHE A 207     -31.115  32.689 -10.796  1.00  4.08           H  
ATOM   3173 1HB  PHE A 207     -28.326  33.082  -9.643  1.00  6.12           H  
ATOM   3174 2HB  PHE A 207     -29.039  33.978 -10.980  1.00  6.12           H  
ATOM   3175  HD1 PHE A 207     -28.626  33.778  -7.457  1.00  6.12           H  
ATOM   3176  HD2 PHE A 207     -31.228  35.268 -10.501  1.00  6.12           H  
ATOM   3177  HE1 PHE A 207     -29.626  35.344  -5.829  1.00  6.12           H  
ATOM   3178  HE2 PHE A 207     -32.232  36.836  -8.874  1.00  6.12           H  
ATOM   3179  HZ  PHE A 207     -31.430  36.872  -6.538  1.00  6.12           H  
ATOM   3180  N   GLY A 208     -29.798  30.012 -11.076  1.00  2.94           N  
ATOM   3181  CA  GLY A 208     -29.254  28.983 -11.957  1.00  3.11           C  
ATOM   3182  C   GLY A 208     -27.733  28.986 -11.924  1.00  3.06           C  
ATOM   3183  O   GLY A 208     -27.123  28.932 -10.856  1.00  2.91           O  
ATOM   3184  H   GLY A 208     -30.369  29.735 -10.292  1.00  3.53           H  
ATOM   3185 1HA  GLY A 208     -29.629  28.006 -11.656  1.00  3.73           H  
ATOM   3186 2HA  GLY A 208     -29.599  29.156 -12.976  1.00  3.73           H  
ATOM   3187  N   CYS A 209     -27.123  29.108 -13.104  1.00  3.71           N  
ATOM   3188  CA  CYS A 209     -25.666  29.131 -13.234  1.00  3.78           C  
ATOM   3189  C   CYS A 209     -25.048  30.434 -12.727  1.00  3.81           C  
ATOM   3190  O   CYS A 209     -23.828  30.532 -12.574  1.00  3.76           O  
ATOM   3191  CB  CYS A 209     -25.252  28.952 -14.697  1.00  5.67           C  
ATOM   3192  SG  CYS A 209     -25.634  30.369 -15.753  1.00  5.67           S  
ATOM   3193  H   CYS A 209     -27.691  29.144 -13.946  1.00  4.45           H  
ATOM   3194  HA  CYS A 209     -25.261  28.308 -12.647  1.00  4.54           H  
ATOM   3195 1HB  CYS A 209     -24.179  28.770 -14.754  1.00  6.80           H  
ATOM   3196 2HB  CYS A 209     -25.756  28.079 -15.111  1.00  6.80           H  
ATOM   3197  HG  CYS A 209     -25.193  29.823 -16.881  1.00  6.80           H  
ATOM   3198  N   SER A 210     -25.882  31.439 -12.455  1.00  4.14           N  
ATOM   3199  CA  SER A 210     -25.393  32.702 -11.929  1.00  4.28           C  
ATOM   3200  C   SER A 210     -25.370  32.719 -10.398  1.00  3.67           C  
ATOM   3201  O   SER A 210     -24.947  33.711  -9.802  1.00  5.50           O  
ATOM   3202  CB  SER A 210     -26.237  33.855 -12.440  1.00  6.42           C  
ATOM   3203  OG  SER A 210     -26.124  33.993 -13.831  1.00  6.42           O  
ATOM   3204  H   SER A 210     -26.880  31.340 -12.597  1.00  4.97           H  
ATOM   3205  HA  SER A 210     -24.370  32.845 -12.283  1.00  5.14           H  
ATOM   3206 1HB  SER A 210     -27.278  33.686 -12.178  1.00  7.70           H  
ATOM   3207 2HB  SER A 210     -25.922  34.778 -11.955  1.00  7.70           H  
ATOM   3208  HG  SER A 210     -26.487  33.187 -14.207  1.00  7.70           H  
ATOM   3209  N   GLY A 211     -25.812  31.631  -9.754  1.00  3.93           N  
ATOM   3210  CA  GLY A 211     -25.772  31.588  -8.296  1.00  3.35           C  
ATOM   3211  C   GLY A 211     -27.108  31.240  -7.657  1.00  3.18           C  
ATOM   3212  O   GLY A 211     -28.075  30.953  -8.355  1.00  4.78           O  
ATOM   3213  H   GLY A 211     -26.164  30.823 -10.253  1.00  4.72           H  
ATOM   3214 1HA  GLY A 211     -25.030  30.852  -7.992  1.00  4.02           H  
ATOM   3215 2HA  GLY A 211     -25.435  32.551  -7.918  1.00  4.02           H  
ATOM   3216  N   GLY A 212     -27.145  31.241  -6.323  1.00  2.46           N  
ATOM   3217  CA  GLY A 212     -28.372  30.912  -5.593  1.00  2.71           C  
ATOM   3218  C   GLY A 212     -28.104  30.400  -4.176  1.00  1.94           C  
ATOM   3219  O   GLY A 212     -26.989  30.503  -3.663  1.00  2.49           O  
ATOM   3220  H   GLY A 212     -26.294  31.475  -5.827  1.00  2.95           H  
ATOM   3221 1HA  GLY A 212     -29.007  31.796  -5.544  1.00  3.25           H  
ATOM   3222 2HA  GLY A 212     -28.925  30.156  -6.149  1.00  3.25           H  
ATOM   3223  N   LEU A 213     -29.153  29.891  -3.525  1.00  2.05           N  
ATOM   3224  CA  LEU A 213     -29.034  29.389  -2.155  1.00  2.08           C  
ATOM   3225  C   LEU A 213     -29.614  27.977  -1.980  1.00  1.33           C  
ATOM   3226  O   LEU A 213     -30.740  27.726  -2.412  1.00  1.56           O  
ATOM   3227  CB  LEU A 213     -29.771  30.324  -1.207  1.00  3.12           C  
ATOM   3228  CG  LEU A 213     -29.249  31.754  -1.159  1.00  3.12           C  
ATOM   3229  CD1 LEU A 213     -30.202  32.597  -0.338  1.00  3.12           C  
ATOM   3230  CD2 LEU A 213     -27.848  31.765  -0.563  1.00  3.12           C  
ATOM   3231  H   LEU A 213     -30.045  29.840  -3.999  1.00  2.46           H  
ATOM   3232  HA  LEU A 213     -27.985  29.397  -1.894  1.00  2.50           H  
ATOM   3233 1HB  LEU A 213     -30.812  30.370  -1.514  1.00  3.74           H  
ATOM   3234 2HB  LEU A 213     -29.726  29.913  -0.199  1.00  3.74           H  
ATOM   3235  HG  LEU A 213     -29.222  32.165  -2.166  1.00  3.74           H  
ATOM   3236 1HD1 LEU A 213     -29.839  33.623  -0.311  1.00  3.74           H  
ATOM   3237 2HD1 LEU A 213     -31.192  32.575  -0.792  1.00  3.74           H  
ATOM   3238 3HD1 LEU A 213     -30.255  32.200   0.675  1.00  3.74           H  
ATOM   3239 1HD2 LEU A 213     -27.478  32.790  -0.532  1.00  3.74           H  
ATOM   3240 2HD2 LEU A 213     -27.878  31.361   0.450  1.00  3.74           H  
ATOM   3241 3HD2 LEU A 213     -27.181  31.158  -1.175  1.00  3.74           H  
ATOM   3242  N   PRO A 214     -28.898  27.078  -1.279  1.00  1.18           N  
ATOM   3243  CA  PRO A 214     -29.262  25.697  -0.972  1.00  1.01           C  
ATOM   3244  C   PRO A 214     -30.629  25.595  -0.307  1.00  1.10           C  
ATOM   3245  O   PRO A 214     -31.407  24.697  -0.635  1.00  1.55           O  
ATOM   3246  CB  PRO A 214     -28.164  25.263   0.008  1.00  1.52           C  
ATOM   3247  CG  PRO A 214     -26.979  26.056  -0.405  1.00  1.52           C  
ATOM   3248  CD  PRO A 214     -27.543  27.401  -0.777  1.00  1.52           C  
ATOM   3249  HA  PRO A 214     -29.231  25.110  -1.890  1.00  1.21           H  
ATOM   3250 1HB  PRO A 214     -28.471  25.451   1.044  1.00  1.82           H  
ATOM   3251 2HB  PRO A 214     -27.997  24.177  -0.084  1.00  1.82           H  
ATOM   3252 1HG  PRO A 214     -26.257  26.117   0.426  1.00  1.82           H  
ATOM   3253 2HG  PRO A 214     -26.465  25.559  -1.236  1.00  1.82           H  
ATOM   3254 1HD  PRO A 214     -27.608  28.061   0.100  1.00  1.82           H  
ATOM   3255 2HD  PRO A 214     -26.918  27.830  -1.571  1.00  1.82           H  
ATOM   3256  N   SER A 215     -30.935  26.535   0.588  1.00  1.15           N  
ATOM   3257  CA  SER A 215     -32.199  26.531   1.316  1.00  1.46           C  
ATOM   3258  C   SER A 215     -33.385  26.739   0.409  1.00  1.44           C  
ATOM   3259  O   SER A 215     -34.480  26.247   0.683  1.00  1.64           O  
ATOM   3260  CB  SER A 215     -32.203  27.637   2.354  1.00  2.19           C  
ATOM   3261  OG  SER A 215     -32.218  28.905   1.744  1.00  2.19           O  
ATOM   3262  H   SER A 215     -30.257  27.256   0.793  1.00  1.38           H  
ATOM   3263  HA  SER A 215     -32.308  25.571   1.817  1.00  1.75           H  
ATOM   3264 1HB  SER A 215     -33.068  27.529   3.007  1.00  2.63           H  
ATOM   3265 2HB  SER A 215     -31.313  27.544   2.974  1.00  2.63           H  
ATOM   3266  HG  SER A 215     -33.121  29.070   1.438  1.00  2.63           H  
ATOM   3267  N   GLN A 216     -33.164  27.451  -0.683  1.00  1.58           N  
ATOM   3268  CA  GLN A 216     -34.233  27.765  -1.587  1.00  1.73           C  
ATOM   3269  C   GLN A 216     -34.457  26.578  -2.487  1.00  1.44           C  
ATOM   3270  O   GLN A 216     -35.589  26.275  -2.863  1.00  1.65           O  
ATOM   3271  CB  GLN A 216     -33.888  29.027  -2.345  1.00  2.59           C  
ATOM   3272  CG  GLN A 216     -33.677  30.190  -1.407  1.00  2.59           C  
ATOM   3273  CD  GLN A 216     -34.836  30.342  -0.465  1.00  2.59           C  
ATOM   3274  OE1 GLN A 216     -34.728  29.992   0.718  1.00  2.59           O  
ATOM   3275  NE2 GLN A 216     -35.947  30.849  -0.986  1.00  2.59           N  
ATOM   3276  H   GLN A 216     -32.237  27.791  -0.903  1.00  1.90           H  
ATOM   3277  HA  GLN A 216     -35.145  27.937  -1.014  1.00  2.08           H  
ATOM   3278 1HB  GLN A 216     -32.970  28.880  -2.909  1.00  3.11           H  
ATOM   3279 2HB  GLN A 216     -34.678  29.279  -3.047  1.00  3.11           H  
ATOM   3280 1HG  GLN A 216     -32.781  30.017  -0.816  1.00  3.11           H  
ATOM   3281 2HG  GLN A 216     -33.578  31.107  -1.987  1.00  3.11           H  
ATOM   3282 1HE2 GLN A 216     -36.761  30.974  -0.417  1.00  3.11           H  
ATOM   3283 2HE2 GLN A 216     -35.959  31.100  -1.958  1.00  3.11           H  
ATOM   3284  N   ALA A 217     -33.366  25.878  -2.787  1.00  1.15           N  
ATOM   3285  CA  ALA A 217     -33.443  24.649  -3.549  1.00  1.03           C  
ATOM   3286  C   ALA A 217     -34.230  23.597  -2.766  1.00  0.98           C  
ATOM   3287  O   ALA A 217     -35.023  22.863  -3.352  1.00  1.11           O  
ATOM   3288  CB  ALA A 217     -32.061  24.150  -3.880  1.00  1.54           C  
ATOM   3289  H   ALA A 217     -32.459  26.219  -2.482  1.00  1.38           H  
ATOM   3290  HA  ALA A 217     -33.978  24.855  -4.476  1.00  1.24           H  
ATOM   3291 1HB  ALA A 217     -32.137  23.241  -4.473  1.00  1.85           H  
ATOM   3292 2HB  ALA A 217     -31.530  24.910  -4.443  1.00  1.85           H  
ATOM   3293 3HB  ALA A 217     -31.523  23.938  -2.961  1.00  1.85           H  
ATOM   3294  N   PHE A 218     -34.055  23.555  -1.438  1.00  1.05           N  
ATOM   3295  CA  PHE A 218     -34.822  22.610  -0.631  1.00  1.33           C  
ATOM   3296  C   PHE A 218     -36.301  22.989  -0.633  1.00  1.58           C  
ATOM   3297  O   PHE A 218     -37.160  22.106  -0.646  1.00  1.75           O  
ATOM   3298  CB  PHE A 218     -34.318  22.547   0.817  1.00  2.00           C  
ATOM   3299  CG  PHE A 218     -33.015  21.816   1.011  1.00  2.00           C  
ATOM   3300  CD1 PHE A 218     -31.876  22.515   1.365  1.00  2.00           C  
ATOM   3301  CD2 PHE A 218     -32.922  20.439   0.853  1.00  2.00           C  
ATOM   3302  CE1 PHE A 218     -30.675  21.873   1.552  1.00  2.00           C  
ATOM   3303  CE2 PHE A 218     -31.712  19.790   1.048  1.00  2.00           C  
ATOM   3304  CZ  PHE A 218     -30.591  20.514   1.397  1.00  2.00           C  
ATOM   3305  H   PHE A 218     -33.368  24.156  -0.995  1.00  1.26           H  
ATOM   3306  HA  PHE A 218     -34.723  21.618  -1.074  1.00  1.60           H  
ATOM   3307 1HB  PHE A 218     -34.194  23.560   1.200  1.00  2.39           H  
ATOM   3308 2HB  PHE A 218     -35.071  22.060   1.439  1.00  2.39           H  
ATOM   3309  HD1 PHE A 218     -31.937  23.591   1.496  1.00  2.39           H  
ATOM   3310  HD2 PHE A 218     -33.812  19.870   0.578  1.00  2.39           H  
ATOM   3311  HE1 PHE A 218     -29.791  22.445   1.826  1.00  2.39           H  
ATOM   3312  HE2 PHE A 218     -31.641  18.711   0.926  1.00  2.39           H  
ATOM   3313  HZ  PHE A 218     -29.638  20.021   1.552  1.00  2.39           H  
ATOM   3314  N   GLU A 219     -36.600  24.297  -0.677  1.00  1.77           N  
ATOM   3315  CA  GLU A 219     -37.988  24.742  -0.749  1.00  2.27           C  
ATOM   3316  C   GLU A 219     -38.617  24.326  -2.080  1.00  2.17           C  
ATOM   3317  O   GLU A 219     -39.781  23.941  -2.114  1.00  2.65           O  
ATOM   3318  CB  GLU A 219     -38.099  26.263  -0.567  1.00  3.41           C  
ATOM   3319  CG  GLU A 219     -37.779  26.772   0.836  1.00  3.41           C  
ATOM   3320  CD  GLU A 219     -38.726  26.263   1.886  1.00  3.41           C  
ATOM   3321  OE1 GLU A 219     -39.916  26.393   1.716  1.00  3.41           O  
ATOM   3322  OE2 GLU A 219     -38.263  25.726   2.865  1.00  3.41           O  
ATOM   3323  H   GLU A 219     -35.860  24.992  -0.623  1.00  2.12           H  
ATOM   3324  HA  GLU A 219     -38.549  24.258   0.054  1.00  2.72           H  
ATOM   3325 1HB  GLU A 219     -37.431  26.768  -1.262  1.00  4.09           H  
ATOM   3326 2HB  GLU A 219     -39.113  26.581  -0.806  1.00  4.09           H  
ATOM   3327 1HG  GLU A 219     -36.773  26.466   1.107  1.00  4.09           H  
ATOM   3328 2HG  GLU A 219     -37.807  27.860   0.831  1.00  4.09           H  
ATOM   3329  N   TYR A 220     -37.826  24.364  -3.159  1.00  1.82           N  
ATOM   3330  CA  TYR A 220     -38.274  23.890  -4.473  1.00  2.00           C  
ATOM   3331  C   TYR A 220     -38.669  22.431  -4.444  1.00  1.86           C  
ATOM   3332  O   TYR A 220     -39.749  22.058  -4.920  1.00  2.17           O  
ATOM   3333  CB  TYR A 220     -37.175  24.067  -5.529  1.00  3.00           C  
ATOM   3334  CG  TYR A 220     -37.520  23.423  -6.859  1.00  3.00           C  
ATOM   3335  CD1 TYR A 220     -38.231  24.117  -7.820  1.00  3.00           C  
ATOM   3336  CD2 TYR A 220     -37.137  22.108  -7.101  1.00  3.00           C  
ATOM   3337  CE1 TYR A 220     -38.551  23.492  -9.008  1.00  3.00           C  
ATOM   3338  CE2 TYR A 220     -37.456  21.484  -8.287  1.00  3.00           C  
ATOM   3339  CZ  TYR A 220     -38.164  22.173  -9.239  1.00  3.00           C  
ATOM   3340  OH  TYR A 220     -38.509  21.564 -10.424  1.00  3.00           O  
ATOM   3341  H   TYR A 220     -36.890  24.737  -3.067  1.00  2.18           H  
ATOM   3342  HA  TYR A 220     -39.153  24.452  -4.764  1.00  2.40           H  
ATOM   3343 1HB  TYR A 220     -36.997  25.127  -5.698  1.00  3.60           H  
ATOM   3344 2HB  TYR A 220     -36.245  23.635  -5.178  1.00  3.60           H  
ATOM   3345  HD1 TYR A 220     -38.542  25.147  -7.644  1.00  3.60           H  
ATOM   3346  HD2 TYR A 220     -36.584  21.559  -6.341  1.00  3.60           H  
ATOM   3347  HE1 TYR A 220     -39.115  24.035  -9.766  1.00  3.60           H  
ATOM   3348  HE2 TYR A 220     -37.157  20.451  -8.465  1.00  3.60           H  
ATOM   3349  HH  TYR A 220     -39.152  22.108 -10.886  1.00  3.60           H  
ATOM   3350  N   VAL A 221     -37.775  21.607  -3.910  1.00  1.75           N  
ATOM   3351  CA  VAL A 221     -37.969  20.173  -3.858  1.00  1.97           C  
ATOM   3352  C   VAL A 221     -39.202  19.837  -3.031  1.00  2.24           C  
ATOM   3353  O   VAL A 221     -40.045  19.042  -3.442  1.00  2.79           O  
ATOM   3354  CB  VAL A 221     -36.709  19.517  -3.279  1.00  2.96           C  
ATOM   3355  CG1 VAL A 221     -36.926  18.036  -3.044  1.00  2.96           C  
ATOM   3356  CG2 VAL A 221     -35.565  19.762  -4.239  1.00  2.96           C  
ATOM   3357  H   VAL A 221     -36.909  21.994  -3.547  1.00  2.10           H  
ATOM   3358  HA  VAL A 221     -38.118  19.805  -4.875  1.00  2.36           H  
ATOM   3359  HB  VAL A 221     -36.478  19.971  -2.315  1.00  3.55           H  
ATOM   3360 1HG1 VAL A 221     -36.020  17.597  -2.627  1.00  3.55           H  
ATOM   3361 2HG1 VAL A 221     -37.754  17.895  -2.349  1.00  3.55           H  
ATOM   3362 3HG1 VAL A 221     -37.155  17.556  -3.988  1.00  3.55           H  
ATOM   3363 1HG2 VAL A 221     -34.653  19.323  -3.847  1.00  3.55           H  
ATOM   3364 2HG2 VAL A 221     -35.805  19.319  -5.201  1.00  3.55           H  
ATOM   3365 3HG2 VAL A 221     -35.423  20.831  -4.369  1.00  3.55           H  
ATOM   3366  N   LYS A 222     -39.322  20.472  -1.872  1.00  2.11           N  
ATOM   3367  CA  LYS A 222     -40.489  20.298  -1.021  1.00  2.92           C  
ATOM   3368  C   LYS A 222     -41.777  20.657  -1.764  1.00  4.08           C  
ATOM   3369  O   LYS A 222     -42.701  19.847  -1.861  1.00  6.16           O  
ATOM   3370  CB  LYS A 222     -40.347  21.155   0.233  1.00  4.38           C  
ATOM   3371  CG  LYS A 222     -41.504  21.055   1.216  1.00  4.38           C  
ATOM   3372  CD  LYS A 222     -41.247  21.929   2.431  1.00  4.38           C  
ATOM   3373  CE  LYS A 222     -41.167  23.389   2.016  1.00  4.38           C  
ATOM   3374  NZ  LYS A 222     -41.075  24.311   3.177  1.00  4.38           N  
ATOM   3375  H   LYS A 222     -38.592  21.100  -1.566  1.00  2.53           H  
ATOM   3376  HA  LYS A 222     -40.550  19.252  -0.730  1.00  3.50           H  
ATOM   3377 1HB  LYS A 222     -39.435  20.886   0.759  1.00  5.26           H  
ATOM   3378 2HB  LYS A 222     -40.253  22.202  -0.056  1.00  5.26           H  
ATOM   3379 1HG  LYS A 222     -42.424  21.380   0.732  1.00  5.26           H  
ATOM   3380 2HG  LYS A 222     -41.627  20.022   1.539  1.00  5.26           H  
ATOM   3381 1HD  LYS A 222     -42.057  21.804   3.152  1.00  5.26           H  
ATOM   3382 2HD  LYS A 222     -40.309  21.640   2.905  1.00  5.26           H  
ATOM   3383 1HE  LYS A 222     -40.280  23.519   1.399  1.00  5.26           H  
ATOM   3384 2HE  LYS A 222     -42.045  23.648   1.426  1.00  5.26           H  
ATOM   3385 1HZ  LYS A 222     -40.989  25.253   2.815  1.00  5.26           H  
ATOM   3386 2HZ  LYS A 222     -41.895  24.232   3.760  1.00  5.26           H  
ATOM   3387 3HZ  LYS A 222     -40.251  24.093   3.719  1.00  5.26           H  
ATOM   3388  N   TYR A 223     -41.822  21.884  -2.281  1.00  3.80           N  
ATOM   3389  CA  TYR A 223     -42.972  22.441  -2.990  1.00  5.75           C  
ATOM   3390  C   TYR A 223     -43.506  21.566  -4.121  1.00  5.04           C  
ATOM   3391  O   TYR A 223     -44.720  21.409  -4.259  1.00  6.03           O  
ATOM   3392  CB  TYR A 223     -42.610  23.819  -3.540  1.00  8.62           C  
ATOM   3393  CG  TYR A 223     -43.716  24.493  -4.322  1.00  8.62           C  
ATOM   3394  CD1 TYR A 223     -44.767  25.103  -3.656  1.00  8.62           C  
ATOM   3395  CD2 TYR A 223     -43.672  24.513  -5.704  1.00  8.62           C  
ATOM   3396  CE1 TYR A 223     -45.771  25.727  -4.375  1.00  8.62           C  
ATOM   3397  CE2 TYR A 223     -44.671  25.134  -6.426  1.00  8.62           C  
ATOM   3398  CZ  TYR A 223     -45.719  25.741  -5.765  1.00  8.62           C  
ATOM   3399  OH  TYR A 223     -46.718  26.361  -6.479  1.00  8.62           O  
ATOM   3400  H   TYR A 223     -41.020  22.487  -2.169  1.00  4.56           H  
ATOM   3401  HA  TYR A 223     -43.780  22.561  -2.267  1.00  6.90           H  
ATOM   3402 1HB  TYR A 223     -42.333  24.476  -2.714  1.00 10.35           H  
ATOM   3403 2HB  TYR A 223     -41.739  23.731  -4.188  1.00 10.35           H  
ATOM   3404  HD1 TYR A 223     -44.800  25.092  -2.565  1.00 10.35           H  
ATOM   3405  HD2 TYR A 223     -42.846  24.038  -6.222  1.00 10.35           H  
ATOM   3406  HE1 TYR A 223     -46.598  26.207  -3.851  1.00 10.35           H  
ATOM   3407  HE2 TYR A 223     -44.631  25.146  -7.516  1.00 10.35           H  
ATOM   3408  HH  TYR A 223     -46.547  26.259  -7.418  1.00 10.35           H  
ATOM   3409  N   ASN A 224     -42.614  20.996  -4.931  1.00  5.01           N  
ATOM   3410  CA  ASN A 224     -43.057  20.184  -6.061  1.00  5.30           C  
ATOM   3411  C   ASN A 224     -43.172  18.693  -5.760  1.00  5.40           C  
ATOM   3412  O   ASN A 224     -43.392  17.896  -6.672  1.00 10.58           O  
ATOM   3413  CB  ASN A 224     -42.122  20.377  -7.237  1.00  7.95           C  
ATOM   3414  CG  ASN A 224     -42.252  21.722  -7.874  1.00  7.95           C  
ATOM   3415  OD1 ASN A 224     -43.223  22.003  -8.588  1.00  7.95           O  
ATOM   3416  ND2 ASN A 224     -41.295  22.570  -7.622  1.00  7.95           N  
ATOM   3417  H   ASN A 224     -41.624  21.157  -4.787  1.00  6.01           H  
ATOM   3418  HA  ASN A 224     -44.051  20.527  -6.352  1.00  6.36           H  
ATOM   3419 1HB  ASN A 224     -41.091  20.243  -6.905  1.00  9.54           H  
ATOM   3420 2HB  ASN A 224     -42.327  19.617  -7.986  1.00  9.54           H  
ATOM   3421 1HD2 ASN A 224     -41.323  23.488  -8.017  1.00  9.54           H  
ATOM   3422 2HD2 ASN A 224     -40.532  22.301  -7.033  1.00  9.54           H  
ATOM   3423  N   GLY A 225     -43.041  18.301  -4.496  1.00  3.94           N  
ATOM   3424  CA  GLY A 225     -43.174  16.894  -4.155  1.00  5.26           C  
ATOM   3425  C   GLY A 225     -41.926  16.077  -4.482  1.00  3.32           C  
ATOM   3426  O   GLY A 225     -41.985  14.847  -4.546  1.00  3.68           O  
ATOM   3427  H   GLY A 225     -42.870  18.964  -3.750  1.00  4.73           H  
ATOM   3428 1HA  GLY A 225     -43.397  16.804  -3.091  1.00  6.31           H  
ATOM   3429 2HA  GLY A 225     -44.031  16.480  -4.686  1.00  6.31           H  
ATOM   3430  N   GLY A 226     -40.790  16.735  -4.677  1.00  2.62           N  
ATOM   3431  CA  GLY A 226     -39.584  15.983  -4.918  1.00  3.42           C  
ATOM   3432  C   GLY A 226     -38.640  16.562  -5.944  1.00  2.46           C  
ATOM   3433  O   GLY A 226     -38.875  17.631  -6.508  1.00  2.90           O  
ATOM   3434  H   GLY A 226     -40.741  17.739  -4.623  1.00  3.14           H  
ATOM   3435 1HA  GLY A 226     -39.051  15.900  -3.976  1.00  4.10           H  
ATOM   3436 2HA  GLY A 226     -39.855  14.975  -5.216  1.00  4.10           H  
ATOM   3437  N   LEU A 227     -37.543  15.838  -6.156  1.00  2.28           N  
ATOM   3438  CA  LEU A 227     -36.518  16.237  -7.103  1.00  2.13           C  
ATOM   3439  C   LEU A 227     -36.184  15.090  -8.025  1.00  2.28           C  
ATOM   3440  O   LEU A 227     -35.953  13.965  -7.573  1.00  2.40           O  
ATOM   3441  CB  LEU A 227     -35.244  16.687  -6.398  1.00  3.19           C  
ATOM   3442  CG  LEU A 227     -34.142  17.178  -7.340  1.00  3.19           C  
ATOM   3443  CD1 LEU A 227     -34.624  18.437  -8.036  1.00  3.19           C  
ATOM   3444  CD2 LEU A 227     -32.877  17.461  -6.559  1.00  3.19           C  
ATOM   3445  H   LEU A 227     -37.437  14.979  -5.630  1.00  2.74           H  
ATOM   3446  HA  LEU A 227     -36.898  17.062  -7.704  1.00  2.56           H  
ATOM   3447 1HB  LEU A 227     -35.489  17.472  -5.705  1.00  3.83           H  
ATOM   3448 2HB  LEU A 227     -34.843  15.851  -5.835  1.00  3.83           H  
ATOM   3449  HG  LEU A 227     -33.944  16.424  -8.099  1.00  3.83           H  
ATOM   3450 1HD1 LEU A 227     -33.851  18.789  -8.718  1.00  3.83           H  
ATOM   3451 2HD1 LEU A 227     -35.532  18.219  -8.597  1.00  3.83           H  
ATOM   3452 3HD1 LEU A 227     -34.831  19.204  -7.291  1.00  3.83           H  
ATOM   3453 1HD2 LEU A 227     -32.106  17.815  -7.245  1.00  3.83           H  
ATOM   3454 2HD2 LEU A 227     -33.076  18.227  -5.809  1.00  3.83           H  
ATOM   3455 3HD2 LEU A 227     -32.537  16.552  -6.071  1.00  3.83           H  
ATOM   3456  N   ASP A 228     -36.175  15.393  -9.317  1.00  2.73           N  
ATOM   3457  CA  ASP A 228     -35.889  14.428 -10.363  1.00  3.19           C  
ATOM   3458  C   ASP A 228     -34.437  13.941 -10.331  1.00  2.71           C  
ATOM   3459  O   ASP A 228     -33.547  14.663  -9.876  1.00  2.54           O  
ATOM   3460  CB  ASP A 228     -36.223  15.035 -11.714  1.00  4.79           C  
ATOM   3461  CG  ASP A 228     -37.724  15.280 -11.862  1.00  4.79           C  
ATOM   3462  OD1 ASP A 228     -38.445  14.768 -11.045  1.00  4.79           O  
ATOM   3463  OD2 ASP A 228     -38.136  15.974 -12.764  1.00  4.79           O  
ATOM   3464  H   ASP A 228     -36.379  16.345  -9.586  1.00  3.28           H  
ATOM   3465  HA  ASP A 228     -36.530  13.574 -10.210  1.00  3.83           H  
ATOM   3466 1HB  ASP A 228     -35.684  15.968 -11.858  1.00  5.74           H  
ATOM   3467 2HB  ASP A 228     -35.907  14.346 -12.497  1.00  5.74           H  
ATOM   3468  N   THR A 229     -34.222  12.713 -10.818  1.00  2.93           N  
ATOM   3469  CA  THR A 229     -32.902  12.075 -10.792  1.00  2.55           C  
ATOM   3470  C   THR A 229     -31.971  12.522 -11.904  1.00  2.73           C  
ATOM   3471  O   THR A 229     -32.419  13.020 -12.939  1.00  4.00           O  
ATOM   3472  CB  THR A 229     -33.014  10.546 -10.916  1.00  3.82           C  
ATOM   3473  OG1 THR A 229     -33.565  10.208 -12.202  1.00  3.82           O  
ATOM   3474  CG2 THR A 229     -33.899   9.983  -9.818  1.00  3.82           C  
ATOM   3475  H   THR A 229     -35.020  12.200 -11.172  1.00  3.52           H  
ATOM   3476  HA  THR A 229     -32.436  12.310  -9.840  1.00  3.06           H  
ATOM   3477  HB  THR A 229     -32.021  10.104 -10.829  1.00  4.59           H  
ATOM   3478  HG1 THR A 229     -33.772   9.269 -12.220  1.00  4.59           H  
ATOM   3479 1HG2 THR A 229     -33.958   8.900  -9.922  1.00  4.59           H  
ATOM   3480 2HG2 THR A 229     -33.474  10.233  -8.846  1.00  4.59           H  
ATOM   3481 3HG2 THR A 229     -34.898  10.409  -9.897  1.00  4.59           H  
ATOM   3482  N   GLU A 230     -30.672  12.295 -11.683  1.00  2.53           N  
ATOM   3483  CA  GLU A 230     -29.625  12.619 -12.655  1.00  3.06           C  
ATOM   3484  C   GLU A 230     -29.795  11.810 -13.912  1.00  3.08           C  
ATOM   3485  O   GLU A 230     -29.596  12.314 -15.013  1.00  3.59           O  
ATOM   3486  CB  GLU A 230     -28.215  12.378 -12.123  1.00  4.59           C  
ATOM   3487  CG  GLU A 230     -27.152  12.783 -13.143  1.00  4.59           C  
ATOM   3488  CD  GLU A 230     -25.721  12.575 -12.715  1.00  4.59           C  
ATOM   3489  OE1 GLU A 230     -25.481  12.028 -11.664  1.00  4.59           O  
ATOM   3490  OE2 GLU A 230     -24.854  12.974 -13.457  1.00  4.59           O  
ATOM   3491  H   GLU A 230     -30.414  11.878 -10.797  1.00  3.04           H  
ATOM   3492  HA  GLU A 230     -29.716  13.673 -12.920  1.00  3.67           H  
ATOM   3493 1HB  GLU A 230     -28.053  12.958 -11.215  1.00  5.51           H  
ATOM   3494 2HB  GLU A 230     -28.077  11.325 -11.876  1.00  5.51           H  
ATOM   3495 1HG  GLU A 230     -27.322  12.215 -14.057  1.00  5.51           H  
ATOM   3496 2HG  GLU A 230     -27.297  13.837 -13.379  1.00  5.51           H  
ATOM   3497  N   GLU A 231     -30.130  10.534 -13.748  1.00  3.16           N  
ATOM   3498  CA  GLU A 231     -30.358   9.657 -14.884  1.00  3.98           C  
ATOM   3499  C   GLU A 231     -31.370  10.285 -15.824  1.00  4.16           C  
ATOM   3500  O   GLU A 231     -31.159  10.324 -17.037  1.00  6.56           O  
ATOM   3501  CB  GLU A 231     -30.849   8.286 -14.423  1.00  5.97           C  
ATOM   3502  CG  GLU A 231     -31.065   7.288 -15.549  1.00  5.97           C  
ATOM   3503  CD  GLU A 231     -31.496   5.934 -15.059  1.00  5.97           C  
ATOM   3504  OE1 GLU A 231     -31.604   5.761 -13.868  1.00  5.97           O  
ATOM   3505  OE2 GLU A 231     -31.716   5.071 -15.876  1.00  5.97           O  
ATOM   3506  H   GLU A 231     -30.251  10.168 -12.816  1.00  3.79           H  
ATOM   3507  HA  GLU A 231     -29.418   9.533 -15.426  1.00  4.78           H  
ATOM   3508 1HB  GLU A 231     -30.133   7.856 -13.721  1.00  7.16           H  
ATOM   3509 2HB  GLU A 231     -31.797   8.399 -13.897  1.00  7.16           H  
ATOM   3510 1HG  GLU A 231     -31.829   7.677 -16.223  1.00  7.16           H  
ATOM   3511 2HG  GLU A 231     -30.139   7.190 -16.114  1.00  7.16           H  
ATOM   3512  N   ALA A 232     -32.474  10.782 -15.260  1.00  3.99           N  
ATOM   3513  CA  ALA A 232     -33.475  11.458 -16.066  1.00  5.02           C  
ATOM   3514  C   ALA A 232     -32.942  12.772 -16.664  1.00  4.51           C  
ATOM   3515  O   ALA A 232     -33.177  13.053 -17.839  1.00  5.99           O  
ATOM   3516  CB  ALA A 232     -34.711  11.732 -15.230  1.00  7.53           C  
ATOM   3517  H   ALA A 232     -32.630  10.690 -14.257  1.00  4.79           H  
ATOM   3518  HA  ALA A 232     -33.743  10.798 -16.891  1.00  6.02           H  
ATOM   3519 1HB  ALA A 232     -35.472  12.208 -15.849  1.00  9.04           H  
ATOM   3520 2HB  ALA A 232     -35.102  10.794 -14.834  1.00  9.04           H  
ATOM   3521 3HB  ALA A 232     -34.452  12.391 -14.403  1.00  9.04           H  
ATOM   3522  N   TYR A 233     -32.242  13.582 -15.856  1.00  3.60           N  
ATOM   3523  CA  TYR A 233     -31.727  14.870 -16.338  1.00  3.46           C  
ATOM   3524  C   TYR A 233     -30.204  15.039 -16.124  1.00  3.28           C  
ATOM   3525  O   TYR A 233     -29.767  15.790 -15.244  1.00  3.22           O  
ATOM   3526  CB  TYR A 233     -32.499  15.999 -15.669  1.00  5.19           C  
ATOM   3527  CG  TYR A 233     -33.977  15.898 -15.932  1.00  5.19           C  
ATOM   3528  CD1 TYR A 233     -34.777  15.269 -14.997  1.00  5.19           C  
ATOM   3529  CD2 TYR A 233     -34.534  16.405 -17.098  1.00  5.19           C  
ATOM   3530  CE1 TYR A 233     -36.126  15.137 -15.229  1.00  5.19           C  
ATOM   3531  CE2 TYR A 233     -35.893  16.273 -17.323  1.00  5.19           C  
ATOM   3532  CZ  TYR A 233     -36.684  15.638 -16.388  1.00  5.19           C  
ATOM   3533  OH  TYR A 233     -38.035  15.488 -16.589  1.00  5.19           O  
ATOM   3534  H   TYR A 233     -32.083  13.313 -14.893  1.00  4.32           H  
ATOM   3535  HA  TYR A 233     -31.932  14.932 -17.402  1.00  4.15           H  
ATOM   3536 1HB  TYR A 233     -32.352  15.953 -14.599  1.00  6.23           H  
ATOM   3537 2HB  TYR A 233     -32.142  16.965 -16.022  1.00  6.23           H  
ATOM   3538  HD1 TYR A 233     -34.339  14.868 -14.084  1.00  6.23           H  
ATOM   3539  HD2 TYR A 233     -33.902  16.898 -17.837  1.00  6.23           H  
ATOM   3540  HE1 TYR A 233     -36.759  14.635 -14.502  1.00  6.23           H  
ATOM   3541  HE2 TYR A 233     -36.337  16.663 -18.240  1.00  6.23           H  
ATOM   3542  HH  TYR A 233     -38.431  16.363 -16.688  1.00  6.23           H  
ATOM   3543  N   PRO A 234     -29.402  14.297 -16.898  1.00  3.53           N  
ATOM   3544  CA  PRO A 234     -27.928  14.280 -16.914  1.00  3.62           C  
ATOM   3545  C   PRO A 234     -27.291  15.674 -16.981  1.00  3.63           C  
ATOM   3546  O   PRO A 234     -26.946  16.132 -18.079  1.00  4.09           O  
ATOM   3547  CB  PRO A 234     -27.588  13.478 -18.159  1.00  5.43           C  
ATOM   3548  CG  PRO A 234     -28.687  13.790 -19.109  1.00  5.43           C  
ATOM   3549  CD  PRO A 234     -29.903  14.014 -18.265  1.00  5.43           C  
ATOM   3550  HA  PRO A 234     -27.575  13.749 -16.009  1.00  4.34           H  
ATOM   3551 1HB  PRO A 234     -26.598  13.778 -18.538  1.00  6.52           H  
ATOM   3552 2HB  PRO A 234     -27.526  12.408 -17.916  1.00  6.52           H  
ATOM   3553 1HG  PRO A 234     -28.431  14.673 -19.710  1.00  6.52           H  
ATOM   3554 2HG  PRO A 234     -28.817  12.954 -19.810  1.00  6.52           H  
ATOM   3555 1HD  PRO A 234     -30.439  14.889 -18.659  1.00  6.52           H  
ATOM   3556 2HD  PRO A 234     -30.540  13.118 -18.255  1.00  6.52           H  
ATOM   3557  N   TYR A 235     -27.150  16.324 -15.830  1.00  3.44           N  
ATOM   3558  CA  TYR A 235     -26.564  17.669 -15.661  1.00  3.64           C  
ATOM   3559  C   TYR A 235     -25.541  18.125 -16.695  1.00  4.24           C  
ATOM   3560  O   TYR A 235     -24.522  17.481 -16.932  1.00  4.79           O  
ATOM   3561  CB  TYR A 235     -25.910  17.762 -14.281  1.00  5.46           C  
ATOM   3562  CG  TYR A 235     -25.249  19.096 -13.985  1.00  5.46           C  
ATOM   3563  CD1 TYR A 235     -26.004  20.179 -13.569  1.00  5.46           C  
ATOM   3564  CD2 TYR A 235     -23.877  19.233 -14.132  1.00  5.46           C  
ATOM   3565  CE1 TYR A 235     -25.400  21.384 -13.276  1.00  5.46           C  
ATOM   3566  CE2 TYR A 235     -23.271  20.441 -13.854  1.00  5.46           C  
ATOM   3567  CZ  TYR A 235     -24.024  21.513 -13.418  1.00  5.46           C  
ATOM   3568  OH  TYR A 235     -23.418  22.716 -13.126  1.00  5.46           O  
ATOM   3569  H   TYR A 235     -27.519  15.863 -15.009  1.00  4.13           H  
ATOM   3570  HA  TYR A 235     -27.363  18.383 -15.706  1.00  4.37           H  
ATOM   3571 1HB  TYR A 235     -26.660  17.578 -13.511  1.00  6.55           H  
ATOM   3572 2HB  TYR A 235     -25.154  16.983 -14.188  1.00  6.55           H  
ATOM   3573  HD1 TYR A 235     -27.076  20.074 -13.461  1.00  6.55           H  
ATOM   3574  HD2 TYR A 235     -23.278  18.387 -14.466  1.00  6.55           H  
ATOM   3575  HE1 TYR A 235     -26.001  22.227 -12.939  1.00  6.55           H  
ATOM   3576  HE2 TYR A 235     -22.194  20.541 -13.972  1.00  6.55           H  
ATOM   3577  HH  TYR A 235     -22.488  22.679 -13.387  1.00  6.55           H  
ATOM   3578  N   ALA A 236     -25.816  19.305 -17.251  1.00  4.95           N  
ATOM   3579  CA  ALA A 236     -24.954  19.954 -18.229  1.00  6.00           C  
ATOM   3580  C   ALA A 236     -24.331  21.212 -17.633  1.00  5.32           C  
ATOM   3581  O   ALA A 236     -23.133  21.457 -17.796  1.00  7.95           O  
ATOM   3582  CB  ALA A 236     -25.740  20.302 -19.484  1.00  9.00           C  
ATOM   3583  H   ALA A 236     -26.674  19.768 -16.985  1.00  5.94           H  
ATOM   3584  HA  ALA A 236     -24.150  19.266 -18.491  1.00  7.20           H  
ATOM   3585 1HB  ALA A 236     -25.077  20.770 -20.211  1.00 10.80           H  
ATOM   3586 2HB  ALA A 236     -26.162  19.392 -19.910  1.00 10.80           H  
ATOM   3587 3HB  ALA A 236     -26.545  20.990 -19.231  1.00 10.80           H  
ATOM   3588  N   GLY A 237     -25.145  22.009 -16.942  1.00  3.46           N  
ATOM   3589  CA  GLY A 237     -24.656  23.233 -16.313  1.00  3.70           C  
ATOM   3590  C   GLY A 237     -25.101  24.505 -17.021  1.00  3.79           C  
ATOM   3591  O   GLY A 237     -24.614  25.593 -16.712  1.00  6.56           O  
ATOM   3592  H   GLY A 237     -26.125  21.762 -16.843  1.00  4.15           H  
ATOM   3593 1HA  GLY A 237     -25.005  23.268 -15.286  1.00  4.44           H  
ATOM   3594 2HA  GLY A 237     -23.568  23.205 -16.269  1.00  4.44           H  
ATOM   3595  N   LYS A 238     -26.024  24.380 -17.966  1.00  3.98           N  
ATOM   3596  CA  LYS A 238     -26.528  25.547 -18.675  1.00  4.57           C  
ATOM   3597  C   LYS A 238     -27.961  25.852 -18.255  1.00  3.91           C  
ATOM   3598  O   LYS A 238     -28.744  24.939 -17.995  1.00  3.70           O  
ATOM   3599  CB  LYS A 238     -26.455  25.318 -20.183  1.00  6.86           C  
ATOM   3600  CG  LYS A 238     -25.040  25.162 -20.721  1.00  6.86           C  
ATOM   3601  CD  LYS A 238     -25.038  24.971 -22.229  1.00  6.86           C  
ATOM   3602  CE  LYS A 238     -23.623  24.811 -22.766  1.00  6.86           C  
ATOM   3603  NZ  LYS A 238     -23.609  24.618 -24.241  1.00  6.86           N  
ATOM   3604  H   LYS A 238     -26.387  23.467 -18.198  1.00  4.78           H  
ATOM   3605  HA  LYS A 238     -25.912  26.409 -18.419  1.00  5.48           H  
ATOM   3606 1HB  LYS A 238     -27.013  24.418 -20.443  1.00  8.23           H  
ATOM   3607 2HB  LYS A 238     -26.922  26.155 -20.703  1.00  8.23           H  
ATOM   3608 1HG  LYS A 238     -24.458  26.052 -20.476  1.00  8.23           H  
ATOM   3609 2HG  LYS A 238     -24.565  24.300 -20.254  1.00  8.23           H  
ATOM   3610 1HD  LYS A 238     -25.617  24.082 -22.484  1.00  8.23           H  
ATOM   3611 2HD  LYS A 238     -25.502  25.834 -22.706  1.00  8.23           H  
ATOM   3612 1HE  LYS A 238     -23.046  25.701 -22.520  1.00  8.23           H  
ATOM   3613 2HE  LYS A 238     -23.156  23.948 -22.292  1.00  8.23           H  
ATOM   3614 1HZ  LYS A 238     -22.655  24.516 -24.558  1.00  8.23           H  
ATOM   3615 2HZ  LYS A 238     -24.132  23.787 -24.478  1.00  8.23           H  
ATOM   3616 3HZ  LYS A 238     -24.029  25.419 -24.690  1.00  8.23           H  
ATOM   3617  N   ASP A 239     -28.307  27.134 -18.179  1.00  4.67           N  
ATOM   3618  CA  ASP A 239     -29.673  27.503 -17.821  1.00  5.11           C  
ATOM   3619  C   ASP A 239     -30.624  27.132 -18.953  1.00  5.77           C  
ATOM   3620  O   ASP A 239     -30.295  27.313 -20.127  1.00  8.34           O  
ATOM   3621  CB  ASP A 239     -29.790  29.003 -17.531  1.00  7.67           C  
ATOM   3622  CG  ASP A 239     -29.104  29.453 -16.246  1.00  7.67           C  
ATOM   3623  OD1 ASP A 239     -28.692  28.623 -15.471  1.00  7.67           O  
ATOM   3624  OD2 ASP A 239     -29.007  30.639 -16.048  1.00  7.67           O  
ATOM   3625  H   ASP A 239     -27.630  27.854 -18.385  1.00  5.60           H  
ATOM   3626  HA  ASP A 239     -29.965  26.946 -16.929  1.00  6.13           H  
ATOM   3627 1HB  ASP A 239     -29.363  29.563 -18.363  1.00  9.20           H  
ATOM   3628 2HB  ASP A 239     -30.845  29.274 -17.469  1.00  9.20           H  
ATOM   3629  N   GLY A 240     -31.816  26.658 -18.608  1.00  8.42           N  
ATOM   3630  CA  GLY A 240     -32.781  26.283 -19.634  1.00  9.15           C  
ATOM   3631  C   GLY A 240     -34.217  26.146 -19.125  1.00  8.09           C  
ATOM   3632  O   GLY A 240     -34.591  26.711 -18.096  1.00  8.87           O  
ATOM   3633  H   GLY A 240     -32.027  26.505 -17.630  1.00 10.10           H  
ATOM   3634 1HA  GLY A 240     -32.753  27.025 -20.431  1.00 10.98           H  
ATOM   3635 2HA  GLY A 240     -32.469  25.339 -20.079  1.00 10.98           H  
ATOM   3636  N   GLU A 241     -35.017  25.416 -19.898  1.00  7.57           N  
ATOM   3637  CA  GLU A 241     -36.442  25.198 -19.655  1.00  7.33           C  
ATOM   3638  C   GLU A 241     -36.759  24.228 -18.520  1.00  7.77           C  
ATOM   3639  O   GLU A 241     -36.094  23.206 -18.353  1.00  9.02           O  
ATOM   3640  CB  GLU A 241     -37.111  24.688 -20.931  1.00 11.00           C  
ATOM   3641  CG  GLU A 241     -38.619  24.511 -20.817  1.00 11.00           C  
ATOM   3642  CD  GLU A 241     -39.253  24.044 -22.093  1.00 11.00           C  
ATOM   3643  OE1 GLU A 241     -38.549  23.881 -23.060  1.00 11.00           O  
ATOM   3644  OE2 GLU A 241     -40.438  23.811 -22.097  1.00 11.00           O  
ATOM   3645  H   GLU A 241     -34.609  24.986 -20.716  1.00  9.08           H  
ATOM   3646  HA  GLU A 241     -36.885  26.161 -19.399  1.00  8.80           H  
ATOM   3647 1HB  GLU A 241     -36.917  25.390 -21.742  1.00 13.19           H  
ATOM   3648 2HB  GLU A 241     -36.676  23.731 -21.215  1.00 13.19           H  
ATOM   3649 1HG  GLU A 241     -38.837  23.782 -20.038  1.00 13.19           H  
ATOM   3650 2HG  GLU A 241     -39.060  25.462 -20.520  1.00 13.19           H  
ATOM   3651  N   CYS A 242     -37.794  24.566 -17.753  1.00  8.50           N  
ATOM   3652  CA  CYS A 242     -38.279  23.732 -16.659  1.00  9.70           C  
ATOM   3653  C   CYS A 242     -38.890  22.429 -17.166  1.00  8.83           C  
ATOM   3654  O   CYS A 242     -39.860  22.445 -17.924  1.00 11.07           O  
ATOM   3655  CB  CYS A 242     -39.335  24.489 -15.850  1.00 14.55           C  
ATOM   3656  SG  CYS A 242     -40.045  23.552 -14.472  1.00 14.55           S  
ATOM   3657  H   CYS A 242     -38.276  25.431 -17.949  1.00 10.20           H  
ATOM   3658  HA  CYS A 242     -37.437  23.496 -16.014  1.00 11.64           H  
ATOM   3659 1HB  CYS A 242     -38.893  25.399 -15.444  1.00 17.46           H  
ATOM   3660 2HB  CYS A 242     -40.149  24.788 -16.510  1.00 17.46           H  
ATOM   3661  HG  CYS A 242     -40.827  24.531 -14.028  1.00 17.46           H  
ATOM   3662  N   LYS A 243     -38.319  21.303 -16.741  1.00  8.78           N  
ATOM   3663  CA  LYS A 243     -38.795  19.986 -17.164  1.00 10.72           C  
ATOM   3664  C   LYS A 243     -39.192  19.083 -15.994  1.00  9.59           C  
ATOM   3665  O   LYS A 243     -38.952  17.875 -16.037  1.00 13.09           O  
ATOM   3666  CB  LYS A 243     -37.719  19.273 -17.985  1.00 16.08           C  
ATOM   3667  CG  LYS A 243     -37.293  19.980 -19.263  1.00 16.08           C  
ATOM   3668  CD  LYS A 243     -38.428  20.043 -20.271  1.00 16.08           C  
ATOM   3669  CE  LYS A 243     -37.964  20.657 -21.583  1.00 16.08           C  
ATOM   3670  NZ  LYS A 243     -39.073  20.767 -22.573  1.00 16.08           N  
ATOM   3671  H   LYS A 243     -37.526  21.363 -16.118  1.00 10.54           H  
ATOM   3672  HA  LYS A 243     -39.679  20.125 -17.788  1.00 12.86           H  
ATOM   3673 1HB  LYS A 243     -36.829  19.144 -17.368  1.00 19.30           H  
ATOM   3674 2HB  LYS A 243     -38.074  18.280 -18.257  1.00 19.30           H  
ATOM   3675 1HG  LYS A 243     -36.969  20.993 -19.030  1.00 19.30           H  
ATOM   3676 2HG  LYS A 243     -36.454  19.445 -19.708  1.00 19.30           H  
ATOM   3677 1HD  LYS A 243     -38.803  19.037 -20.463  1.00 19.30           H  
ATOM   3678 2HD  LYS A 243     -39.242  20.646 -19.868  1.00 19.30           H  
ATOM   3679 1HE  LYS A 243     -37.563  21.650 -21.389  1.00 19.30           H  
ATOM   3680 2HE  LYS A 243     -37.174  20.038 -22.008  1.00 19.30           H  
ATOM   3681 1HZ  LYS A 243     -38.723  21.184 -23.424  1.00 19.30           H  
ATOM   3682 2HZ  LYS A 243     -39.445  19.850 -22.772  1.00 19.30           H  
ATOM   3683 3HZ  LYS A 243     -39.805  21.353 -22.193  1.00 19.30           H  
ATOM   3684  N   PHE A 244     -39.800  19.646 -14.953  1.00  7.05           N  
ATOM   3685  CA  PHE A 244     -40.157  18.821 -13.798  1.00  5.89           C  
ATOM   3686  C   PHE A 244     -41.206  17.775 -14.115  1.00  7.25           C  
ATOM   3687  O   PHE A 244     -42.254  18.085 -14.684  1.00  9.71           O  
ATOM   3688  CB  PHE A 244     -40.661  19.643 -12.611  1.00  8.83           C  
ATOM   3689  CG  PHE A 244     -40.938  18.765 -11.413  1.00  8.83           C  
ATOM   3690  CD1 PHE A 244     -39.892  18.273 -10.643  1.00  8.83           C  
ATOM   3691  CD2 PHE A 244     -42.235  18.408 -11.067  1.00  8.83           C  
ATOM   3692  CE1 PHE A 244     -40.134  17.451  -9.560  1.00  8.83           C  
ATOM   3693  CE2 PHE A 244     -42.479  17.583  -9.984  1.00  8.83           C  
ATOM   3694  CZ  PHE A 244     -41.426  17.105  -9.230  1.00  8.83           C  
ATOM   3695  H   PHE A 244     -40.004  20.637 -14.952  1.00  8.46           H  
ATOM   3696  HA  PHE A 244     -39.258  18.295 -13.474  1.00  7.07           H  
ATOM   3697 1HB  PHE A 244     -39.927  20.394 -12.331  1.00 10.60           H  
ATOM   3698 2HB  PHE A 244     -41.582  20.159 -12.882  1.00 10.60           H  
ATOM   3699  HD1 PHE A 244     -38.868  18.537 -10.905  1.00 10.60           H  
ATOM   3700  HD2 PHE A 244     -43.069  18.780 -11.665  1.00 10.60           H  
ATOM   3701  HE1 PHE A 244     -39.301  17.072  -8.970  1.00 10.60           H  
ATOM   3702  HE2 PHE A 244     -43.501  17.308  -9.725  1.00 10.60           H  
ATOM   3703  HZ  PHE A 244     -41.615  16.455  -8.377  1.00 10.60           H  
ATOM   3704  N   SER A 245     -40.932  16.540 -13.713  1.00  7.16           N  
ATOM   3705  CA  SER A 245     -41.881  15.457 -13.904  1.00 10.52           C  
ATOM   3706  C   SER A 245     -41.884  14.542 -12.697  1.00  8.27           C  
ATOM   3707  O   SER A 245     -40.848  14.006 -12.317  1.00  7.39           O  
ATOM   3708  CB  SER A 245     -41.545  14.664 -15.146  1.00 15.78           C  
ATOM   3709  OG  SER A 245     -42.430  13.587 -15.304  1.00 15.78           O  
ATOM   3710  H   SER A 245     -40.036  16.347 -13.267  1.00  8.59           H  
ATOM   3711  HA  SER A 245     -42.881  15.881 -14.016  1.00 12.62           H  
ATOM   3712 1HB  SER A 245     -41.600  15.315 -16.019  1.00 18.94           H  
ATOM   3713 2HB  SER A 245     -40.523  14.297 -15.075  1.00 18.94           H  
ATOM   3714  HG  SER A 245     -42.186  13.164 -16.132  1.00 18.94           H  
ATOM   3715  N   SER A 246     -43.063  14.329 -12.116  1.00  7.93           N  
ATOM   3716  CA  SER A 246     -43.189  13.503 -10.917  1.00  6.38           C  
ATOM   3717  C   SER A 246     -42.735  12.061 -11.148  1.00  5.54           C  
ATOM   3718  O   SER A 246     -42.251  11.399 -10.229  1.00  4.82           O  
ATOM   3719  CB  SER A 246     -44.626  13.513 -10.432  1.00  9.57           C  
ATOM   3720  OG  SER A 246     -45.473  12.865 -11.343  1.00  9.57           O  
ATOM   3721  H   SER A 246     -43.886  14.774 -12.497  1.00  9.52           H  
ATOM   3722  HA  SER A 246     -42.564  13.939 -10.140  1.00  7.66           H  
ATOM   3723 1HB  SER A 246     -44.687  13.022  -9.462  1.00 11.48           H  
ATOM   3724 2HB  SER A 246     -44.954  14.543 -10.301  1.00 11.48           H  
ATOM   3725  HG  SER A 246     -45.192  11.947 -11.359  1.00 11.48           H  
ATOM   3726  N   GLU A 247     -42.821  11.601 -12.392  1.00  6.47           N  
ATOM   3727  CA  GLU A 247     -42.398  10.258 -12.756  1.00  7.25           C  
ATOM   3728  C   GLU A 247     -40.884  10.074 -12.651  1.00  6.72           C  
ATOM   3729  O   GLU A 247     -40.404   8.945 -12.549  1.00  7.59           O  
ATOM   3730  CB  GLU A 247     -42.843   9.936 -14.184  1.00 10.88           C  
ATOM   3731  CG  GLU A 247     -44.349   9.810 -14.370  1.00 10.88           C  
ATOM   3732  CD  GLU A 247     -44.737   9.518 -15.795  1.00 10.88           C  
ATOM   3733  OE1 GLU A 247     -43.871   9.508 -16.637  1.00 10.88           O  
ATOM   3734  OE2 GLU A 247     -45.901   9.309 -16.041  1.00 10.88           O  
ATOM   3735  H   GLU A 247     -43.212  12.195 -13.110  1.00  7.76           H  
ATOM   3736  HA  GLU A 247     -42.872   9.553 -12.071  1.00  8.70           H  
ATOM   3737 1HB  GLU A 247     -42.489  10.713 -14.861  1.00 13.05           H  
ATOM   3738 2HB  GLU A 247     -42.390   8.997 -14.501  1.00 13.05           H  
ATOM   3739 1HG  GLU A 247     -44.718   9.005 -13.734  1.00 13.05           H  
ATOM   3740 2HG  GLU A 247     -44.824  10.736 -14.052  1.00 13.05           H  
ATOM   3741  N   ASN A 248     -40.134  11.175 -12.702  1.00  6.06           N  
ATOM   3742  CA  ASN A 248     -38.684  11.110 -12.646  1.00  6.07           C  
ATOM   3743  C   ASN A 248     -38.112  11.422 -11.253  1.00  4.54           C  
ATOM   3744  O   ASN A 248     -36.893  11.508 -11.100  1.00  4.36           O  
ATOM   3745  CB  ASN A 248     -38.098  12.046 -13.697  1.00  9.11           C  
ATOM   3746  CG  ASN A 248     -38.376  11.557 -15.098  1.00  9.11           C  
ATOM   3747  OD1 ASN A 248     -38.456  10.339 -15.297  1.00  9.11           O  
ATOM   3748  ND2 ASN A 248     -38.512  12.439 -16.064  1.00  9.11           N  
ATOM   3749  H   ASN A 248     -40.565  12.086 -12.765  1.00  7.27           H  
ATOM   3750  HA  ASN A 248     -38.382  10.092 -12.896  1.00  7.28           H  
ATOM   3751 1HB  ASN A 248     -38.523  13.044 -13.581  1.00 10.93           H  
ATOM   3752 2HB  ASN A 248     -37.022  12.125 -13.556  1.00 10.93           H  
ATOM   3753 1HD2 ASN A 248     -38.692  12.123 -16.997  1.00 10.93           H  
ATOM   3754 2HD2 ASN A 248     -38.430  13.426 -15.899  1.00 10.93           H  
ATOM   3755  N   VAL A 249     -38.981  11.571 -10.242  1.00  3.98           N  
ATOM   3756  CA  VAL A 249     -38.553  11.926  -8.882  1.00  3.18           C  
ATOM   3757  C   VAL A 249     -37.811  10.844  -8.113  1.00  3.27           C  
ATOM   3758  O   VAL A 249     -38.255   9.697  -8.031  1.00  4.11           O  
ATOM   3759  CB  VAL A 249     -39.767  12.378  -8.058  1.00  4.77           C  
ATOM   3760  CG1 VAL A 249     -39.386  12.584  -6.609  1.00  4.77           C  
ATOM   3761  CG2 VAL A 249     -40.263  13.690  -8.622  1.00  4.77           C  
ATOM   3762  H   VAL A 249     -39.978  11.457 -10.399  1.00  4.78           H  
ATOM   3763  HA  VAL A 249     -37.888  12.781  -8.964  1.00  3.82           H  
ATOM   3764  HB  VAL A 249     -40.548  11.619  -8.107  1.00  5.72           H  
ATOM   3765 1HG1 VAL A 249     -40.262  12.915  -6.049  1.00  5.72           H  
ATOM   3766 2HG1 VAL A 249     -39.022  11.647  -6.186  1.00  5.72           H  
ATOM   3767 3HG1 VAL A 249     -38.606  13.340  -6.545  1.00  5.72           H  
ATOM   3768 1HG2 VAL A 249     -41.129  14.032  -8.056  1.00  5.72           H  
ATOM   3769 2HG2 VAL A 249     -39.468  14.433  -8.556  1.00  5.72           H  
ATOM   3770 3HG2 VAL A 249     -40.537  13.550  -9.666  1.00  5.72           H  
ATOM   3771  N   GLY A 250     -36.674  11.236  -7.534  1.00  2.99           N  
ATOM   3772  CA  GLY A 250     -35.861  10.350  -6.711  1.00  3.33           C  
ATOM   3773  C   GLY A 250     -36.035  10.635  -5.212  1.00  2.80           C  
ATOM   3774  O   GLY A 250     -36.049   9.704  -4.409  1.00  3.78           O  
ATOM   3775  H   GLY A 250     -36.372  12.189  -7.663  1.00  3.59           H  
ATOM   3776 1HA  GLY A 250     -36.137   9.316  -6.917  1.00  4.00           H  
ATOM   3777 2HA  GLY A 250     -34.813  10.460  -6.983  1.00  4.00           H  
ATOM   3778  N   VAL A 251     -36.197  11.910  -4.831  1.00  2.30           N  
ATOM   3779  CA  VAL A 251     -36.415  12.243  -3.407  1.00  2.12           C  
ATOM   3780  C   VAL A 251     -37.621  13.116  -3.195  1.00  2.15           C  
ATOM   3781  O   VAL A 251     -38.057  13.798  -4.111  1.00  3.17           O  
ATOM   3782  CB  VAL A 251     -35.222  12.989  -2.781  1.00  3.18           C  
ATOM   3783  CG1 VAL A 251     -33.985  12.136  -2.828  1.00  3.18           C  
ATOM   3784  CG2 VAL A 251     -35.013  14.310  -3.511  1.00  3.18           C  
ATOM   3785  H   VAL A 251     -36.161  12.647  -5.530  1.00  2.76           H  
ATOM   3786  HA  VAL A 251     -36.562  11.313  -2.857  1.00  2.54           H  
ATOM   3787  HB  VAL A 251     -35.436  13.186  -1.730  1.00  3.82           H  
ATOM   3788 1HG1 VAL A 251     -33.157  12.669  -2.362  1.00  3.82           H  
ATOM   3789 2HG1 VAL A 251     -34.178  11.217  -2.284  1.00  3.82           H  
ATOM   3790 3HG1 VAL A 251     -33.737  11.905  -3.860  1.00  3.82           H  
ATOM   3791 1HG2 VAL A 251     -34.184  14.848  -3.058  1.00  3.82           H  
ATOM   3792 2HG2 VAL A 251     -34.788  14.114  -4.560  1.00  3.82           H  
ATOM   3793 3HG2 VAL A 251     -35.917  14.915  -3.441  1.00  3.82           H  
ATOM   3794  N   ARG A 252     -38.126  13.139  -1.962  1.00  2.51           N  
ATOM   3795  CA  ARG A 252     -39.255  13.998  -1.605  1.00  2.62           C  
ATOM   3796  C   ARG A 252     -39.079  14.615  -0.222  1.00  2.88           C  
ATOM   3797  O   ARG A 252     -39.058  13.915   0.792  1.00  6.40           O  
ATOM   3798  CB  ARG A 252     -40.568  13.227  -1.664  1.00  3.93           C  
ATOM   3799  CG  ARG A 252     -41.805  14.028  -1.264  1.00  3.93           C  
ATOM   3800  CD  ARG A 252     -43.070  13.278  -1.518  1.00  3.93           C  
ATOM   3801  NE  ARG A 252     -43.359  13.155  -2.938  1.00  3.93           N  
ATOM   3802  CZ  ARG A 252     -44.295  12.350  -3.478  1.00  3.93           C  
ATOM   3803  NH1 ARG A 252     -45.036  11.582  -2.709  1.00  3.93           N  
ATOM   3804  NH2 ARG A 252     -44.462  12.339  -4.788  1.00  3.93           N  
ATOM   3805  H   ARG A 252     -37.717  12.542  -1.257  1.00  3.01           H  
ATOM   3806  HA  ARG A 252     -39.314  14.807  -2.325  1.00  3.14           H  
ATOM   3807 1HB  ARG A 252     -40.729  12.858  -2.677  1.00  4.72           H  
ATOM   3808 2HB  ARG A 252     -40.508  12.362  -1.005  1.00  4.72           H  
ATOM   3809 1HG  ARG A 252     -41.759  14.257  -0.200  1.00  4.72           H  
ATOM   3810 2HG  ARG A 252     -41.835  14.959  -1.830  1.00  4.72           H  
ATOM   3811 1HD  ARG A 252     -42.989  12.274  -1.105  1.00  4.72           H  
ATOM   3812 2HD  ARG A 252     -43.903  13.796  -1.045  1.00  4.72           H  
ATOM   3813  HE  ARG A 252     -42.823  13.730  -3.574  1.00  4.72           H  
ATOM   3814 1HH1 ARG A 252     -44.906  11.595  -1.709  1.00  4.72           H  
ATOM   3815 2HH1 ARG A 252     -45.736  10.982  -3.120  1.00  4.72           H  
ATOM   3816 1HH2 ARG A 252     -43.887  12.932  -5.373  1.00  4.72           H  
ATOM   3817 2HH2 ARG A 252     -45.160  11.740  -5.205  1.00  4.72           H  
ATOM   3818  N   VAL A 253     -38.971  15.946  -0.200  1.00  2.60           N  
ATOM   3819  CA  VAL A 253     -38.813  16.720   1.030  1.00  2.40           C  
ATOM   3820  C   VAL A 253     -40.146  17.091   1.650  1.00  2.26           C  
ATOM   3821  O   VAL A 253     -41.049  17.582   0.975  1.00  2.47           O  
ATOM   3822  CB  VAL A 253     -38.006  18.017   0.779  1.00  3.60           C  
ATOM   3823  CG1 VAL A 253     -37.971  18.873   2.030  1.00  3.60           C  
ATOM   3824  CG2 VAL A 253     -36.582  17.680   0.403  1.00  3.60           C  
ATOM   3825  H   VAL A 253     -38.999  16.445  -1.077  1.00  3.12           H  
ATOM   3826  HA  VAL A 253     -38.261  16.111   1.745  1.00  2.88           H  
ATOM   3827  HB  VAL A 253     -38.482  18.586  -0.017  1.00  4.32           H  
ATOM   3828 1HG1 VAL A 253     -37.405  19.783   1.829  1.00  4.32           H  
ATOM   3829 2HG1 VAL A 253     -38.988  19.137   2.319  1.00  4.32           H  
ATOM   3830 3HG1 VAL A 253     -37.493  18.320   2.840  1.00  4.32           H  
ATOM   3831 1HG2 VAL A 253     -36.027  18.601   0.225  1.00  4.32           H  
ATOM   3832 2HG2 VAL A 253     -36.115  17.133   1.220  1.00  4.32           H  
ATOM   3833 3HG2 VAL A 253     -36.575  17.067  -0.494  1.00  4.32           H  
ATOM   3834  N   VAL A 254     -40.250  16.848   2.947  1.00  2.35           N  
ATOM   3835  CA  VAL A 254     -41.426  17.165   3.737  1.00  2.82           C  
ATOM   3836  C   VAL A 254     -41.261  18.488   4.478  1.00  3.80           C  
ATOM   3837  O   VAL A 254     -42.161  19.328   4.469  1.00  6.67           O  
ATOM   3838  CB  VAL A 254     -41.691  16.049   4.756  1.00  4.23           C  
ATOM   3839  CG1 VAL A 254     -42.863  16.423   5.648  1.00  4.23           C  
ATOM   3840  CG2 VAL A 254     -41.954  14.754   4.016  1.00  4.23           C  
ATOM   3841  H   VAL A 254     -39.470  16.422   3.418  1.00  2.82           H  
ATOM   3842  HA  VAL A 254     -42.283  17.241   3.067  1.00  3.38           H  
ATOM   3843  HB  VAL A 254     -40.816  15.930   5.395  1.00  5.08           H  
ATOM   3844 1HG1 VAL A 254     -43.032  15.630   6.377  1.00  5.08           H  
ATOM   3845 2HG1 VAL A 254     -42.639  17.353   6.170  1.00  5.08           H  
ATOM   3846 3HG1 VAL A 254     -43.756  16.553   5.038  1.00  5.08           H  
ATOM   3847 1HG2 VAL A 254     -42.129  13.953   4.735  1.00  5.08           H  
ATOM   3848 2HG2 VAL A 254     -42.832  14.869   3.380  1.00  5.08           H  
ATOM   3849 3HG2 VAL A 254     -41.090  14.504   3.400  1.00  5.08           H  
ATOM   3850  N   ASP A 255     -40.111  18.661   5.131  1.00  3.21           N  
ATOM   3851  CA  ASP A 255     -39.853  19.878   5.901  1.00  5.96           C  
ATOM   3852  C   ASP A 255     -38.354  20.223   5.876  1.00  4.46           C  
ATOM   3853  O   ASP A 255     -37.581  19.573   5.171  1.00  6.15           O  
ATOM   3854  CB  ASP A 255     -40.366  19.666   7.342  1.00  8.94           C  
ATOM   3855  CG  ASP A 255     -40.780  20.935   8.086  1.00  8.94           C  
ATOM   3856  OD1 ASP A 255     -40.338  21.994   7.711  1.00  8.94           O  
ATOM   3857  OD2 ASP A 255     -41.498  20.823   9.053  1.00  8.94           O  
ATOM   3858  H   ASP A 255     -39.414  17.925   5.096  1.00  3.85           H  
ATOM   3859  HA  ASP A 255     -40.405  20.703   5.449  1.00  7.15           H  
ATOM   3860 1HB  ASP A 255     -41.225  18.996   7.315  1.00 10.73           H  
ATOM   3861 2HB  ASP A 255     -39.591  19.168   7.923  1.00 10.73           H  
ATOM   3862  N   SER A 256     -37.935  21.218   6.663  1.00  6.53           N  
ATOM   3863  CA  SER A 256     -36.530  21.624   6.667  1.00  5.13           C  
ATOM   3864  C   SER A 256     -35.998  22.046   8.038  1.00  6.04           C  
ATOM   3865  O   SER A 256     -36.755  22.325   8.971  1.00 12.07           O  
ATOM   3866  CB  SER A 256     -36.317  22.760   5.688  1.00  7.70           C  
ATOM   3867  OG  SER A 256     -36.990  23.916   6.105  1.00  7.70           O  
ATOM   3868  H   SER A 256     -38.609  21.722   7.223  1.00  7.84           H  
ATOM   3869  HA  SER A 256     -35.942  20.777   6.332  1.00  6.16           H  
ATOM   3870 1HB  SER A 256     -35.251  22.971   5.595  1.00  9.23           H  
ATOM   3871 2HB  SER A 256     -36.677  22.461   4.705  1.00  9.23           H  
ATOM   3872  HG  SER A 256     -36.853  24.567   5.412  1.00  9.23           H  
ATOM   3873  N   VAL A 257     -34.671  22.068   8.126  1.00  4.09           N  
ATOM   3874  CA  VAL A 257     -33.910  22.392   9.326  1.00  6.53           C  
ATOM   3875  C   VAL A 257     -32.890  23.513   9.134  1.00  3.19           C  
ATOM   3876  O   VAL A 257     -32.053  23.453   8.235  1.00  4.37           O  
ATOM   3877  CB  VAL A 257     -33.164  21.141   9.780  1.00  9.79           C  
ATOM   3878  CG1 VAL A 257     -32.281  21.443  10.965  1.00  9.79           C  
ATOM   3879  CG2 VAL A 257     -34.152  20.042  10.137  1.00  9.79           C  
ATOM   3880  H   VAL A 257     -34.142  21.818   7.303  1.00  4.91           H  
ATOM   3881  HA  VAL A 257     -34.609  22.693  10.102  1.00  7.84           H  
ATOM   3882  HB  VAL A 257     -32.537  20.819   8.964  1.00 11.75           H  
ATOM   3883 1HG1 VAL A 257     -31.751  20.538  11.254  1.00 11.75           H  
ATOM   3884 2HG1 VAL A 257     -31.563  22.220  10.705  1.00 11.75           H  
ATOM   3885 3HG1 VAL A 257     -32.903  21.778  11.787  1.00 11.75           H  
ATOM   3886 1HG2 VAL A 257     -33.606  19.149  10.437  1.00 11.75           H  
ATOM   3887 2HG2 VAL A 257     -34.783  20.376  10.961  1.00 11.75           H  
ATOM   3888 3HG2 VAL A 257     -34.773  19.808   9.273  1.00 11.75           H  
ATOM   3889  N   ASN A 258     -32.924  24.515  10.007  1.00  5.37           N  
ATOM   3890  CA  ASN A 258     -31.935  25.593   9.965  1.00  3.74           C  
ATOM   3891  C   ASN A 258     -31.048  25.557  11.209  1.00  2.63           C  
ATOM   3892  O   ASN A 258     -31.532  25.706  12.331  1.00  4.25           O  
ATOM   3893  CB  ASN A 258     -32.609  26.932   9.773  1.00  5.61           C  
ATOM   3894  CG  ASN A 258     -33.224  27.024   8.404  1.00  5.61           C  
ATOM   3895  OD1 ASN A 258     -32.600  26.598   7.424  1.00  5.61           O  
ATOM   3896  ND2 ASN A 258     -34.410  27.563   8.303  1.00  5.61           N  
ATOM   3897  H   ASN A 258     -33.638  24.527  10.721  1.00  6.44           H  
ATOM   3898  HA  ASN A 258     -31.280  25.427   9.109  1.00  4.49           H  
ATOM   3899 1HB  ASN A 258     -33.386  27.070  10.525  1.00  6.73           H  
ATOM   3900 2HB  ASN A 258     -31.881  27.735   9.893  1.00  6.73           H  
ATOM   3901 1HD2 ASN A 258     -34.846  27.642   7.406  1.00  6.73           H  
ATOM   3902 2HD2 ASN A 258     -34.892  27.909   9.108  1.00  6.73           H  
ATOM   3903  N   ILE A 259     -29.752  25.339  10.995  1.00  2.96           N  
ATOM   3904  CA  ILE A 259     -28.779  25.181  12.075  1.00  5.21           C  
ATOM   3905  C   ILE A 259     -28.189  26.509  12.570  1.00  5.47           C  
ATOM   3906  O   ILE A 259     -27.771  27.356  11.780  1.00  5.80           O  
ATOM   3907  CB  ILE A 259     -27.672  24.222  11.619  1.00  7.81           C  
ATOM   3908  CG1 ILE A 259     -28.285  22.842  11.354  1.00  7.81           C  
ATOM   3909  CG2 ILE A 259     -26.548  24.136  12.647  1.00  7.81           C  
ATOM   3910  CD1 ILE A 259     -27.372  21.885  10.638  1.00  7.81           C  
ATOM   3911  H   ILE A 259     -29.417  25.272  10.039  1.00  3.55           H  
ATOM   3912  HA  ILE A 259     -29.288  24.715  12.917  1.00  6.25           H  
ATOM   3913  HB  ILE A 259     -27.283  24.580  10.678  1.00  9.38           H  
ATOM   3914 1HG1 ILE A 259     -28.551  22.395  12.308  1.00  9.38           H  
ATOM   3915 2HG1 ILE A 259     -29.193  22.960  10.763  1.00  9.38           H  
ATOM   3916 1HG2 ILE A 259     -25.776  23.456  12.287  1.00  9.38           H  
ATOM   3917 2HG2 ILE A 259     -26.115  25.125  12.795  1.00  9.38           H  
ATOM   3918 3HG2 ILE A 259     -26.945  23.767  13.592  1.00  9.38           H  
ATOM   3919 1HD1 ILE A 259     -27.877  20.930  10.504  1.00  9.38           H  
ATOM   3920 2HD1 ILE A 259     -27.119  22.293   9.665  1.00  9.38           H  
ATOM   3921 3HD1 ILE A 259     -26.464  21.738  11.223  1.00  9.38           H  
ATOM   3922  N   THR A 260     -28.193  26.665  13.897  1.00  8.40           N  
ATOM   3923  CA  THR A 260     -27.737  27.857  14.630  1.00 12.78           C  
ATOM   3924  C   THR A 260     -26.374  28.445  14.242  1.00 17.82           C  
ATOM   3925  O   THR A 260     -25.336  27.932  14.651  1.00 66.32           O  
ATOM   3926  CB  THR A 260     -27.687  27.563  16.142  1.00 19.17           C  
ATOM   3927  OG1 THR A 260     -28.997  27.213  16.610  1.00 19.17           O  
ATOM   3928  CG2 THR A 260     -27.185  28.785  16.900  1.00 19.17           C  
ATOM   3929  H   THR A 260     -28.554  25.899  14.447  1.00 10.08           H  
ATOM   3930  HA  THR A 260     -28.479  28.637  14.470  1.00 15.34           H  
ATOM   3931  HB  THR A 260     -27.014  26.726  16.325  1.00 23.00           H  
ATOM   3932  HG1 THR A 260     -28.966  27.058  17.557  1.00 23.00           H  
ATOM   3933 1HG2 THR A 260     -27.152  28.563  17.966  1.00 23.00           H  
ATOM   3934 2HG2 THR A 260     -26.185  29.045  16.553  1.00 23.00           H  
ATOM   3935 3HG2 THR A 260     -27.858  29.623  16.725  1.00 23.00           H  
ATOM   3936  N   LEU A 261     -26.423  29.527  13.466  1.00  6.06           N  
ATOM   3937  CA  LEU A 261     -25.289  30.370  13.043  1.00  6.19           C  
ATOM   3938  C   LEU A 261     -24.066  30.405  13.969  1.00  5.64           C  
ATOM   3939  O   LEU A 261     -24.065  31.150  14.955  1.00  6.16           O  
ATOM   3940  CB  LEU A 261     -25.761  31.813  12.858  1.00  9.29           C  
ATOM   3941  CG  LEU A 261     -24.719  32.784  12.287  1.00  9.29           C  
ATOM   3942  CD1 LEU A 261     -25.428  33.949  11.606  1.00  9.29           C  
ATOM   3943  CD2 LEU A 261     -23.813  33.294  13.397  1.00  9.29           C  
ATOM   3944  H   LEU A 261     -27.342  29.825  13.168  1.00  7.27           H  
ATOM   3945  HA  LEU A 261     -24.952  29.989  12.075  1.00  7.43           H  
ATOM   3946 1HB  LEU A 261     -26.621  31.819  12.191  1.00 11.14           H  
ATOM   3947 2HB  LEU A 261     -26.079  32.199  13.827  1.00 11.14           H  
ATOM   3948  HG  LEU A 261     -24.117  32.260  11.553  1.00 11.14           H  
ATOM   3949 1HD1 LEU A 261     -24.688  34.631  11.188  1.00 11.14           H  
ATOM   3950 2HD1 LEU A 261     -26.065  33.570  10.808  1.00 11.14           H  
ATOM   3951 3HD1 LEU A 261     -26.038  34.482  12.335  1.00 11.14           H  
ATOM   3952 1HD2 LEU A 261     -23.075  33.977  12.976  1.00 11.14           H  
ATOM   3953 2HD2 LEU A 261     -24.409  33.820  14.144  1.00 11.14           H  
ATOM   3954 3HD2 LEU A 261     -23.301  32.457  13.868  1.00 11.14           H  
ATOM   3955  N   GLY A 262     -23.034  29.626  13.661  1.00  6.59           N  
ATOM   3956  CA  GLY A 262     -21.786  29.658  14.430  1.00  7.86           C  
ATOM   3957  C   GLY A 262     -21.598  28.476  15.377  1.00  8.97           C  
ATOM   3958  O   GLY A 262     -20.499  28.241  15.886  1.00 28.24           O  
ATOM   3959  H   GLY A 262     -23.089  29.023  12.854  1.00  7.91           H  
ATOM   3960 1HA  GLY A 262     -20.948  29.701  13.739  1.00  9.43           H  
ATOM   3961 2HA  GLY A 262     -21.750  30.582  15.005  1.00  9.43           H  
ATOM   3962  N   ALA A 263     -22.661  27.729  15.616  1.00  6.94           N  
ATOM   3963  CA  ALA A 263     -22.627  26.613  16.549  1.00  6.11           C  
ATOM   3964  C   ALA A 263     -21.985  25.369  15.946  1.00  4.85           C  
ATOM   3965  O   ALA A 263     -22.687  24.429  15.568  1.00  5.01           O  
ATOM   3966  CB  ALA A 263     -24.027  26.298  17.028  1.00  9.17           C  
ATOM   3967  H   ALA A 263     -23.536  27.943  15.161  1.00  8.33           H  
ATOM   3968  HA  ALA A 263     -22.025  26.917  17.407  1.00  7.33           H  
ATOM   3969 1HB  ALA A 263     -23.989  25.493  17.760  1.00 11.00           H  
ATOM   3970 2HB  ALA A 263     -24.461  27.185  17.488  1.00 11.00           H  
ATOM   3971 3HB  ALA A 263     -24.637  25.993  16.180  1.00 11.00           H  
ATOM   3972  N   GLU A 264     -20.651  25.361  15.890  1.00  4.42           N  
ATOM   3973  CA  GLU A 264     -19.888  24.224  15.366  1.00  4.01           C  
ATOM   3974  C   GLU A 264     -20.227  22.926  16.084  1.00  3.65           C  
ATOM   3975  O   GLU A 264     -20.254  21.871  15.455  1.00  4.47           O  
ATOM   3976  CB  GLU A 264     -18.379  24.475  15.475  1.00  6.01           C  
ATOM   3977  CG  GLU A 264     -17.813  25.479  14.481  1.00  6.01           C  
ATOM   3978  CD  GLU A 264     -16.357  25.750  14.705  1.00  6.01           C  
ATOM   3979  OE1 GLU A 264     -16.010  26.015  15.828  1.00  6.01           O  
ATOM   3980  OE2 GLU A 264     -15.574  25.646  13.782  1.00  6.01           O  
ATOM   3981  H   GLU A 264     -20.164  26.193  16.205  1.00  5.30           H  
ATOM   3982  HA  GLU A 264     -20.140  24.102  14.312  1.00  4.81           H  
ATOM   3983 1HB  GLU A 264     -18.145  24.838  16.475  1.00  7.22           H  
ATOM   3984 2HB  GLU A 264     -17.843  23.535  15.342  1.00  7.22           H  
ATOM   3985 1HG  GLU A 264     -17.953  25.101  13.469  1.00  7.22           H  
ATOM   3986 2HG  GLU A 264     -18.366  26.412  14.575  1.00  7.22           H  
ATOM   3987  N   ASP A 265     -20.495  23.001  17.387  1.00  3.80           N  
ATOM   3988  CA  ASP A 265     -20.895  21.822  18.139  1.00  4.10           C  
ATOM   3989  C   ASP A 265     -22.229  21.283  17.636  1.00  4.02           C  
ATOM   3990  O   ASP A 265     -22.395  20.068  17.503  1.00  4.49           O  
ATOM   3991  CB  ASP A 265     -20.975  22.132  19.634  1.00  6.15           C  
ATOM   3992  CG  ASP A 265     -19.606  22.281  20.304  1.00  6.15           C  
ATOM   3993  OD1 ASP A 265     -18.629  21.794  19.776  1.00  6.15           O  
ATOM   3994  OD2 ASP A 265     -19.553  22.889  21.345  1.00  6.15           O  
ATOM   3995  H   ASP A 265     -20.436  23.894  17.857  1.00  4.56           H  
ATOM   3996  HA  ASP A 265     -20.148  21.051  17.993  1.00  4.92           H  
ATOM   3997 1HB  ASP A 265     -21.533  23.056  19.783  1.00  7.38           H  
ATOM   3998 2HB  ASP A 265     -21.527  21.339  20.141  1.00  7.38           H  
ATOM   3999  N   GLU A 266     -23.165  22.182  17.323  1.00  4.41           N  
ATOM   4000  CA  GLU A 266     -24.462  21.760  16.814  1.00  5.54           C  
ATOM   4001  C   GLU A 266     -24.311  21.149  15.441  1.00  4.93           C  
ATOM   4002  O   GLU A 266     -25.011  20.191  15.124  1.00  6.09           O  
ATOM   4003  CB  GLU A 266     -25.448  22.926  16.758  1.00  8.31           C  
ATOM   4004  CG  GLU A 266     -25.916  23.425  18.118  1.00  8.31           C  
ATOM   4005  CD  GLU A 266     -26.714  22.400  18.866  1.00  8.31           C  
ATOM   4006  OE1 GLU A 266     -27.666  21.906  18.310  1.00  8.31           O  
ATOM   4007  OE2 GLU A 266     -26.377  22.109  19.989  1.00  8.31           O  
ATOM   4008  H   GLU A 266     -22.978  23.167  17.444  1.00  5.29           H  
ATOM   4009  HA  GLU A 266     -24.865  21.000  17.482  1.00  6.65           H  
ATOM   4010 1HB  GLU A 266     -24.996  23.760  16.226  1.00  9.97           H  
ATOM   4011 2HB  GLU A 266     -26.329  22.626  16.193  1.00  9.97           H  
ATOM   4012 1HG  GLU A 266     -25.046  23.699  18.715  1.00  9.97           H  
ATOM   4013 2HG  GLU A 266     -26.521  24.321  17.979  1.00  9.97           H  
ATOM   4014  N   LEU A 267     -23.381  21.677  14.643  1.00  4.35           N  
ATOM   4015  CA  LEU A 267     -23.114  21.113  13.328  1.00  4.95           C  
ATOM   4016  C   LEU A 267     -22.497  19.732  13.432  1.00  3.94           C  
ATOM   4017  O   LEU A 267     -22.889  18.833  12.693  1.00  4.30           O  
ATOM   4018  CB  LEU A 267     -22.228  22.019  12.486  1.00  7.43           C  
ATOM   4019  CG  LEU A 267     -21.931  21.431  11.106  1.00  7.43           C  
ATOM   4020  CD1 LEU A 267     -23.255  21.140  10.432  1.00  7.43           C  
ATOM   4021  CD2 LEU A 267     -21.111  22.422  10.283  1.00  7.43           C  
ATOM   4022  H   LEU A 267     -22.865  22.492  14.953  1.00  5.22           H  
ATOM   4023  HA  LEU A 267     -24.066  21.015  12.808  1.00  5.94           H  
ATOM   4024 1HB  LEU A 267     -22.727  22.976  12.344  1.00  8.91           H  
ATOM   4025 2HB  LEU A 267     -21.284  22.187  13.002  1.00  8.91           H  
ATOM   4026  HG  LEU A 267     -21.383  20.495  11.206  1.00  8.91           H  
ATOM   4027 1HD1 LEU A 267     -23.077  20.716   9.443  1.00  8.91           H  
ATOM   4028 2HD1 LEU A 267     -23.815  20.428  11.035  1.00  8.91           H  
ATOM   4029 3HD1 LEU A 267     -23.825  22.060  10.344  1.00  8.91           H  
ATOM   4030 1HD2 LEU A 267     -20.916  22.002   9.296  1.00  8.91           H  
ATOM   4031 2HD2 LEU A 267     -21.664  23.350  10.180  1.00  8.91           H  
ATOM   4032 3HD2 LEU A 267     -20.166  22.626  10.783  1.00  8.91           H  
ATOM   4033  N   LYS A 268     -21.543  19.546  14.343  1.00  3.58           N  
ATOM   4034  CA  LYS A 268     -20.961  18.225  14.535  1.00  3.58           C  
ATOM   4035  C   LYS A 268     -22.041  17.213  14.915  1.00  3.31           C  
ATOM   4036  O   LYS A 268     -21.984  16.068  14.474  1.00  3.41           O  
ATOM   4037  CB  LYS A 268     -19.860  18.248  15.600  1.00  5.37           C  
ATOM   4038  CG  LYS A 268     -18.550  18.903  15.184  1.00  5.37           C  
ATOM   4039  CD  LYS A 268     -17.512  18.793  16.281  1.00  5.37           C  
ATOM   4040  CE  LYS A 268     -17.913  19.724  17.402  1.00  5.37           C  
ATOM   4041  NZ  LYS A 268     -16.914  19.835  18.492  1.00  5.37           N  
ATOM   4042  H   LYS A 268     -21.221  20.320  14.907  1.00  4.30           H  
ATOM   4043  HA  LYS A 268     -20.519  17.902  13.593  1.00  4.30           H  
ATOM   4044 1HB  LYS A 268     -20.226  18.762  16.489  1.00  6.44           H  
ATOM   4045 2HB  LYS A 268     -19.620  17.227  15.886  1.00  6.44           H  
ATOM   4046 1HG  LYS A 268     -18.170  18.437  14.275  1.00  6.44           H  
ATOM   4047 2HG  LYS A 268     -18.722  19.957  14.995  1.00  6.44           H  
ATOM   4048 1HD  LYS A 268     -17.461  17.769  16.652  1.00  6.44           H  
ATOM   4049 2HD  LYS A 268     -16.532  19.081  15.901  1.00  6.44           H  
ATOM   4050 1HE  LYS A 268     -18.080  20.714  16.981  1.00  6.44           H  
ATOM   4051 2HE  LYS A 268     -18.849  19.364  17.829  1.00  6.44           H  
ATOM   4052 1HZ  LYS A 268     -17.303  20.487  19.166  1.00  6.44           H  
ATOM   4053 2HZ  LYS A 268     -16.763  18.934  18.923  1.00  6.44           H  
ATOM   4054 3HZ  LYS A 268     -16.043  20.190  18.128  1.00  6.44           H  
ATOM   4055  N   HIS A 269     -23.053  17.634  15.689  1.00  3.59           N  
ATOM   4056  CA  HIS A 269     -24.144  16.713  16.004  1.00  3.57           C  
ATOM   4057  C   HIS A 269     -25.035  16.524  14.782  1.00  3.49           C  
ATOM   4058  O   HIS A 269     -25.398  15.399  14.434  1.00  4.51           O  
ATOM   4059  CB  HIS A 269     -25.053  17.240  17.134  1.00  5.35           C  
ATOM   4060  CG  HIS A 269     -24.469  17.273  18.514  1.00  5.35           C  
ATOM   4061  ND1 HIS A 269     -23.795  18.368  19.004  1.00  5.35           N  
ATOM   4062  CD2 HIS A 269     -24.465  16.355  19.511  1.00  5.35           C  
ATOM   4063  CE1 HIS A 269     -23.406  18.125  20.243  1.00  5.35           C  
ATOM   4064  NE2 HIS A 269     -23.798  16.911  20.573  1.00  5.35           N  
ATOM   4065  H   HIS A 269     -23.050  18.573  16.074  1.00  4.31           H  
ATOM   4066  HA  HIS A 269     -23.747  15.745  16.284  1.00  4.28           H  
ATOM   4067 1HB  HIS A 269     -25.369  18.255  16.892  1.00  6.43           H  
ATOM   4068 2HB  HIS A 269     -25.955  16.630  17.175  1.00  6.43           H  
ATOM   4069  HD1 HIS A 269     -23.429  19.113  18.447  1.00  6.43           H  
ATOM   4070  HD2 HIS A 269     -24.871  15.347  19.593  1.00  6.43           H  
ATOM   4071  HE1 HIS A 269     -22.854  18.877  20.807  1.00  6.43           H  
ATOM   4072  N   ALA A 270     -25.317  17.612  14.076  1.00  3.03           N  
ATOM   4073  CA  ALA A 270     -26.153  17.570  12.894  1.00  3.07           C  
ATOM   4074  C   ALA A 270     -25.614  16.580  11.878  1.00  3.09           C  
ATOM   4075  O   ALA A 270     -26.380  15.845  11.266  1.00  3.65           O  
ATOM   4076  CB  ALA A 270     -26.272  18.952  12.283  1.00  4.60           C  
ATOM   4077  H   ALA A 270     -24.976  18.511  14.384  1.00  3.64           H  
ATOM   4078  HA  ALA A 270     -27.148  17.226  13.194  1.00  3.68           H  
ATOM   4079 1HB  ALA A 270     -26.918  18.919  11.409  1.00  5.53           H  
ATOM   4080 2HB  ALA A 270     -26.688  19.644  13.017  1.00  5.53           H  
ATOM   4081 3HB  ALA A 270     -25.283  19.296  11.986  1.00  5.53           H  
ATOM   4082  N   VAL A 271     -24.277  16.548  11.761  1.00  3.19           N  
ATOM   4083  CA  VAL A 271     -23.639  15.648  10.826  1.00  3.81           C  
ATOM   4084  C   VAL A 271     -23.432  14.265  11.421  1.00  4.12           C  
ATOM   4085  O   VAL A 271     -23.926  13.289  10.847  1.00  5.12           O  
ATOM   4086  CB  VAL A 271     -22.238  16.191  10.424  1.00  5.71           C  
ATOM   4087  CG1 VAL A 271     -21.522  15.163   9.569  1.00  5.71           C  
ATOM   4088  CG2 VAL A 271     -22.371  17.484   9.647  1.00  5.71           C  
ATOM   4089  H   VAL A 271     -23.720  17.191  12.289  1.00  3.83           H  
ATOM   4090  HA  VAL A 271     -24.241  15.575   9.943  1.00  4.57           H  
ATOM   4091  HB  VAL A 271     -21.644  16.359  11.319  1.00  6.86           H  
ATOM   4092 1HG1 VAL A 271     -20.544  15.555   9.300  1.00  6.86           H  
ATOM   4093 2HG1 VAL A 271     -21.404  14.235  10.126  1.00  6.86           H  
ATOM   4094 3HG1 VAL A 271     -22.099  14.978   8.663  1.00  6.86           H  
ATOM   4095 1HG2 VAL A 271     -21.378  17.844   9.375  1.00  6.86           H  
ATOM   4096 2HG2 VAL A 271     -22.948  17.303   8.742  1.00  6.86           H  
ATOM   4097 3HG2 VAL A 271     -22.873  18.230  10.259  1.00  6.86           H  
ATOM   4098  N   ALA A 272     -22.719  14.138  12.524  1.00  4.24           N  
ATOM   4099  CA  ALA A 272     -22.403  12.827  13.077  1.00  5.70           C  
ATOM   4100  C   ALA A 272     -23.599  12.093  13.655  1.00  5.29           C  
ATOM   4101  O   ALA A 272     -23.727  10.886  13.477  1.00  6.33           O  
ATOM   4102  CB  ALA A 272     -21.322  12.943  14.128  1.00  8.55           C  
ATOM   4103  H   ALA A 272     -22.363  14.960  13.001  1.00  5.09           H  
ATOM   4104  HA  ALA A 272     -22.034  12.213  12.257  1.00  6.84           H  
ATOM   4105 1HB  ALA A 272     -21.064  11.954  14.501  1.00 10.26           H  
ATOM   4106 2HB  ALA A 272     -20.443  13.404  13.691  1.00 10.26           H  
ATOM   4107 3HB  ALA A 272     -21.687  13.560  14.945  1.00 10.26           H  
ATOM   4108  N   PHE A 273     -24.463  12.806  14.371  1.00  5.99           N  
ATOM   4109  CA  PHE A 273     -25.627  12.160  14.951  1.00  8.13           C  
ATOM   4110  C   PHE A 273     -26.666  11.821  13.889  1.00  8.95           C  
ATOM   4111  O   PHE A 273     -27.227  10.724  13.910  1.00 12.63           O  
ATOM   4112  CB  PHE A 273     -26.228  12.987  16.103  1.00 12.20           C  
ATOM   4113  CG  PHE A 273     -27.379  12.333  16.811  1.00 12.20           C  
ATOM   4114  CD1 PHE A 273     -27.182  11.205  17.592  1.00 12.20           C  
ATOM   4115  CD2 PHE A 273     -28.658  12.860  16.720  1.00 12.20           C  
ATOM   4116  CE1 PHE A 273     -28.239  10.611  18.258  1.00 12.20           C  
ATOM   4117  CE2 PHE A 273     -29.714  12.273  17.386  1.00 12.20           C  
ATOM   4118  CZ  PHE A 273     -29.506  11.147  18.155  1.00 12.20           C  
ATOM   4119  H   PHE A 273     -24.343  13.796  14.507  1.00  7.19           H  
ATOM   4120  HA  PHE A 273     -25.298  11.217  15.388  1.00  9.76           H  
ATOM   4121 1HB  PHE A 273     -25.455  13.198  16.840  1.00 14.63           H  
ATOM   4122 2HB  PHE A 273     -26.585  13.938  15.725  1.00 14.63           H  
ATOM   4123  HD1 PHE A 273     -26.179  10.785  17.676  1.00 14.63           H  
ATOM   4124  HD2 PHE A 273     -28.824  13.753  16.120  1.00 14.63           H  
ATOM   4125  HE1 PHE A 273     -28.070   9.722  18.866  1.00 14.63           H  
ATOM   4126  HE2 PHE A 273     -30.714  12.699  17.307  1.00 14.63           H  
ATOM   4127  HZ  PHE A 273     -30.340  10.683  18.681  1.00 14.63           H  
ATOM   4128  N   VAL A 274     -26.939  12.748  12.960  1.00 13.62           N  
ATOM   4129  CA  VAL A 274     -27.982  12.437  11.974  1.00 18.35           C  
ATOM   4130  C   VAL A 274     -27.510  12.131  10.529  1.00 13.92           C  
ATOM   4131  O   VAL A 274     -27.724  11.011  10.063  1.00 40.39           O  
ATOM   4132  CB  VAL A 274     -29.002  13.580  11.927  1.00 27.53           C  
ATOM   4133  CG1 VAL A 274     -30.066  13.286  10.888  1.00 27.53           C  
ATOM   4134  CG2 VAL A 274     -29.630  13.748  13.295  1.00 27.53           C  
ATOM   4135  H   VAL A 274     -26.462  13.647  12.985  1.00 16.34           H  
ATOM   4136  HA  VAL A 274     -28.512  11.556  12.335  1.00 22.02           H  
ATOM   4137  HB  VAL A 274     -28.496  14.498  11.636  1.00 33.03           H  
ATOM   4138 1HG1 VAL A 274     -30.781  14.108  10.849  1.00 33.03           H  
ATOM   4139 2HG1 VAL A 274     -29.596  13.163   9.921  1.00 33.03           H  
ATOM   4140 3HG1 VAL A 274     -30.587  12.366  11.155  1.00 33.03           H  
ATOM   4141 1HG2 VAL A 274     -30.352  14.561  13.268  1.00 33.03           H  
ATOM   4142 2HG2 VAL A 274     -30.135  12.823  13.577  1.00 33.03           H  
ATOM   4143 3HG2 VAL A 274     -28.849  13.976  14.017  1.00 33.03           H  
ATOM   4144  N   ARG A 275     -26.880  13.091   9.824  1.00  6.27           N  
ATOM   4145  CA  ARG A 275     -26.476  12.851   8.415  1.00  7.87           C  
ATOM   4146  C   ARG A 275     -25.807  14.125   7.835  1.00  3.97           C  
ATOM   4147  O   ARG A 275     -25.973  15.198   8.407  1.00  3.54           O  
ATOM   4148  CB  ARG A 275     -27.685  12.486   7.527  1.00 11.80           C  
ATOM   4149  CG  ARG A 275     -28.663  13.603   7.253  1.00 11.80           C  
ATOM   4150  CD  ARG A 275     -29.688  13.160   6.285  1.00 11.80           C  
ATOM   4151  NE  ARG A 275     -30.604  14.228   5.952  1.00 11.80           N  
ATOM   4152  CZ  ARG A 275     -30.313  15.180   5.048  1.00 11.80           C  
ATOM   4153  NH1 ARG A 275     -29.131  15.173   4.475  1.00 11.80           N  
ATOM   4154  NH2 ARG A 275     -31.202  16.106   4.740  1.00 11.80           N  
ATOM   4155  H   ARG A 275     -26.694  13.992  10.249  1.00  7.52           H  
ATOM   4156  HA  ARG A 275     -25.766  12.034   8.390  1.00  9.44           H  
ATOM   4157 1HB  ARG A 275     -27.385  12.078   6.576  1.00 14.17           H  
ATOM   4158 2HB  ARG A 275     -28.269  11.702   7.995  1.00 14.17           H  
ATOM   4159 1HG  ARG A 275     -29.159  13.924   8.162  1.00 14.17           H  
ATOM   4160 2HG  ARG A 275     -28.128  14.448   6.816  1.00 14.17           H  
ATOM   4161 1HD  ARG A 275     -29.203  12.825   5.367  1.00 14.17           H  
ATOM   4162 2HD  ARG A 275     -30.263  12.341   6.717  1.00 14.17           H  
ATOM   4163  HE  ARG A 275     -31.518  14.242   6.385  1.00 14.17           H  
ATOM   4164 1HH1 ARG A 275     -28.455  14.463   4.716  1.00 14.17           H  
ATOM   4165 2HH1 ARG A 275     -28.895  15.875   3.792  1.00 14.17           H  
ATOM   4166 1HH2 ARG A 275     -32.115  16.107   5.182  1.00 14.17           H  
ATOM   4167 2HH2 ARG A 275     -30.977  16.814   4.057  1.00 14.17           H  
ATOM   4168  N   PRO A 276     -25.085  14.037   6.694  1.00  3.14           N  
ATOM   4169  CA  PRO A 276     -24.357  15.107   5.992  1.00  2.37           C  
ATOM   4170  C   PRO A 276     -25.209  16.370   5.819  1.00  2.24           C  
ATOM   4171  O   PRO A 276     -26.402  16.300   5.527  1.00  3.32           O  
ATOM   4172  CB  PRO A 276     -24.034  14.472   4.639  1.00  3.56           C  
ATOM   4173  CG  PRO A 276     -23.917  13.031   4.940  1.00  3.56           C  
ATOM   4174  CD  PRO A 276     -25.002  12.774   5.937  1.00  3.56           C  
ATOM   4175  HA  PRO A 276     -23.445  15.333   6.551  1.00  2.84           H  
ATOM   4176 1HB  PRO A 276     -24.835  14.688   3.919  1.00  4.27           H  
ATOM   4177 2HB  PRO A 276     -23.106  14.898   4.229  1.00  4.27           H  
ATOM   4178 1HG  PRO A 276     -24.036  12.434   4.025  1.00  4.27           H  
ATOM   4179 2HG  PRO A 276     -22.915  12.822   5.327  1.00  4.27           H  
ATOM   4180 1HD  PRO A 276     -25.930  12.596   5.387  1.00  4.27           H  
ATOM   4181 2HD  PRO A 276     -24.746  11.934   6.593  1.00  4.27           H  
ATOM   4182  N   VAL A 277     -24.568  17.525   6.023  1.00  1.86           N  
ATOM   4183  CA  VAL A 277     -25.273  18.820   6.069  1.00  1.78           C  
ATOM   4184  C   VAL A 277     -24.921  19.835   4.970  1.00  1.49           C  
ATOM   4185  O   VAL A 277     -23.759  20.028   4.627  1.00  1.84           O  
ATOM   4186  CB  VAL A 277     -25.003  19.475   7.431  1.00  2.67           C  
ATOM   4187  CG1 VAL A 277     -25.667  20.825   7.507  1.00  2.67           C  
ATOM   4188  CG2 VAL A 277     -25.513  18.577   8.532  1.00  2.67           C  
ATOM   4189  H   VAL A 277     -23.568  17.477   6.195  1.00  2.23           H  
ATOM   4190  HA  VAL A 277     -26.340  18.610   6.000  1.00  2.14           H  
ATOM   4191  HB  VAL A 277     -23.933  19.628   7.553  1.00  3.20           H  
ATOM   4192 1HG1 VAL A 277     -25.451  21.269   8.477  1.00  3.20           H  
ATOM   4193 2HG1 VAL A 277     -25.283  21.474   6.721  1.00  3.20           H  
ATOM   4194 3HG1 VAL A 277     -26.745  20.709   7.392  1.00  3.20           H  
ATOM   4195 1HG2 VAL A 277     -25.311  19.039   9.496  1.00  3.20           H  
ATOM   4196 2HG2 VAL A 277     -26.579  18.438   8.405  1.00  3.20           H  
ATOM   4197 3HG2 VAL A 277     -25.018  17.609   8.480  1.00  3.20           H  
ATOM   4198  N   SER A 278     -25.938  20.477   4.389  1.00  1.25           N  
ATOM   4199  CA  SER A 278     -25.690  21.482   3.352  1.00  1.33           C  
ATOM   4200  C   SER A 278     -25.080  22.738   3.973  1.00  1.83           C  
ATOM   4201  O   SER A 278     -25.628  23.294   4.925  1.00  2.71           O  
ATOM   4202  CB  SER A 278     -26.980  21.810   2.629  1.00  2.00           C  
ATOM   4203  OG  SER A 278     -26.821  22.898   1.762  1.00  2.00           O  
ATOM   4204  H   SER A 278     -26.891  20.325   4.699  1.00  1.50           H  
ATOM   4205  HA  SER A 278     -24.977  21.075   2.635  1.00  1.60           H  
ATOM   4206 1HB  SER A 278     -27.296  20.937   2.059  1.00  2.39           H  
ATOM   4207 2HB  SER A 278     -27.760  22.023   3.352  1.00  2.39           H  
ATOM   4208  HG  SER A 278     -26.086  22.680   1.183  1.00  2.39           H  
ATOM   4209  N   VAL A 279     -23.943  23.196   3.439  1.00  2.11           N  
ATOM   4210  CA  VAL A 279     -23.265  24.357   4.025  1.00  3.25           C  
ATOM   4211  C   VAL A 279     -22.590  25.344   3.071  1.00  3.80           C  
ATOM   4212  O   VAL A 279     -21.872  24.956   2.155  1.00  4.75           O  
ATOM   4213  CB  VAL A 279     -22.219  23.859   5.041  1.00  4.88           C  
ATOM   4214  CG1 VAL A 279     -21.288  22.852   4.417  1.00  4.88           C  
ATOM   4215  CG2 VAL A 279     -21.374  25.036   5.486  1.00  4.88           C  
ATOM   4216  H   VAL A 279     -23.527  22.721   2.648  1.00  2.53           H  
ATOM   4217  HA  VAL A 279     -24.015  24.903   4.577  1.00  3.90           H  
ATOM   4218  HB  VAL A 279     -22.726  23.396   5.885  1.00  5.85           H  
ATOM   4219 1HG1 VAL A 279     -20.556  22.531   5.158  1.00  5.85           H  
ATOM   4220 2HG1 VAL A 279     -21.856  21.990   4.067  1.00  5.85           H  
ATOM   4221 3HG1 VAL A 279     -20.779  23.320   3.580  1.00  5.85           H  
ATOM   4222 1HG2 VAL A 279     -20.637  24.699   6.213  1.00  5.85           H  
ATOM   4223 2HG2 VAL A 279     -20.859  25.458   4.623  1.00  5.85           H  
ATOM   4224 3HG2 VAL A 279     -22.009  25.798   5.931  1.00  5.85           H  
ATOM   4225  N   ALA A 280     -22.795  26.643   3.335  1.00  5.03           N  
ATOM   4226  CA  ALA A 280     -22.179  27.706   2.533  1.00  7.91           C  
ATOM   4227  C   ALA A 280     -21.101  28.445   3.342  1.00  6.38           C  
ATOM   4228  O   ALA A 280     -21.253  28.657   4.546  1.00 11.31           O  
ATOM   4229  CB  ALA A 280     -23.242  28.666   2.034  1.00 11.87           C  
ATOM   4230  H   ALA A 280     -23.397  26.883   4.115  1.00  6.04           H  
ATOM   4231  HA  ALA A 280     -21.696  27.244   1.680  1.00  9.49           H  
ATOM   4232 1HB  ALA A 280     -22.782  29.428   1.408  1.00 14.24           H  
ATOM   4233 2HB  ALA A 280     -23.976  28.112   1.448  1.00 14.24           H  
ATOM   4234 3HB  ALA A 280     -23.735  29.139   2.879  1.00 14.24           H  
ATOM   4235  N   PHE A 281     -19.995  28.808   2.678  1.00  6.48           N  
ATOM   4236  CA  PHE A 281     -18.838  29.405   3.359  1.00 10.49           C  
ATOM   4237  C   PHE A 281     -17.945  30.248   2.412  1.00  6.48           C  
ATOM   4238  O   PHE A 281     -18.182  30.319   1.202  1.00  5.86           O  
ATOM   4239  CB  PHE A 281     -18.004  28.307   3.984  1.00 15.73           C  
ATOM   4240  CG  PHE A 281     -17.402  27.461   2.942  1.00 15.73           C  
ATOM   4241  CD1 PHE A 281     -16.111  27.688   2.530  1.00 15.73           C  
ATOM   4242  CD2 PHE A 281     -18.141  26.476   2.329  1.00 15.73           C  
ATOM   4243  CE1 PHE A 281     -15.560  26.945   1.526  1.00 15.73           C  
ATOM   4244  CE2 PHE A 281     -17.590  25.740   1.318  1.00 15.73           C  
ATOM   4245  CZ  PHE A 281     -16.302  25.967   0.913  1.00 15.73           C  
ATOM   4246  H   PHE A 281     -19.937  28.616   1.688  1.00  7.78           H  
ATOM   4247  HA  PHE A 281     -19.209  30.059   4.150  1.00 12.59           H  
ATOM   4248 1HB  PHE A 281     -17.215  28.724   4.608  1.00 18.88           H  
ATOM   4249 2HB  PHE A 281     -18.638  27.677   4.600  1.00 18.88           H  
ATOM   4250  HD1 PHE A 281     -15.531  28.475   3.007  1.00 18.88           H  
ATOM   4251  HD2 PHE A 281     -19.171  26.298   2.637  1.00 18.88           H  
ATOM   4252  HE1 PHE A 281     -14.540  27.145   1.210  1.00 18.88           H  
ATOM   4253  HE2 PHE A 281     -18.180  24.984   0.832  1.00 18.88           H  
ATOM   4254  HZ  PHE A 281     -15.881  25.377   0.105  1.00 18.88           H  
ATOM   4255  N   GLN A 282     -16.939  30.910   2.998  1.00  6.79           N  
ATOM   4256  CA  GLN A 282     -15.949  31.743   2.304  1.00  7.26           C  
ATOM   4257  C   GLN A 282     -14.817  30.971   1.594  1.00  7.18           C  
ATOM   4258  O   GLN A 282     -14.008  30.306   2.241  1.00 14.63           O  
ATOM   4259  CB  GLN A 282     -15.282  32.675   3.318  1.00 10.89           C  
ATOM   4260  CG  GLN A 282     -14.255  33.627   2.751  1.00 10.89           C  
ATOM   4261  CD  GLN A 282     -13.533  34.389   3.849  1.00 10.89           C  
ATOM   4262  OE1 GLN A 282     -13.865  34.267   5.034  1.00 10.89           O  
ATOM   4263  NE2 GLN A 282     -12.523  35.157   3.455  1.00 10.89           N  
ATOM   4264  H   GLN A 282     -16.828  30.829   3.999  1.00  8.15           H  
ATOM   4265  HA  GLN A 282     -16.475  32.336   1.554  1.00  8.71           H  
ATOM   4266 1HB  GLN A 282     -16.043  33.267   3.824  1.00 13.07           H  
ATOM   4267 2HB  GLN A 282     -14.782  32.079   4.077  1.00 13.07           H  
ATOM   4268 1HG  GLN A 282     -13.518  33.062   2.180  1.00 13.07           H  
ATOM   4269 2HG  GLN A 282     -14.756  34.348   2.105  1.00 13.07           H  
ATOM   4270 1HE2 GLN A 282     -11.974  35.665   4.124  1.00 13.07           H  
ATOM   4271 2HE2 GLN A 282     -12.292  35.215   2.484  1.00 13.07           H  
ATOM   4272  N   VAL A 283     -14.716  31.132   0.280  1.00  7.77           N  
ATOM   4273  CA  VAL A 283     -13.630  30.569  -0.527  1.00 10.26           C  
ATOM   4274  C   VAL A 283     -12.613  31.616  -0.956  1.00 14.58           C  
ATOM   4275  O   VAL A 283     -12.972  32.687  -1.453  1.00 54.46           O  
ATOM   4276  CB  VAL A 283     -14.176  29.877  -1.781  1.00 15.39           C  
ATOM   4277  CG1 VAL A 283     -13.048  29.434  -2.691  1.00 15.39           C  
ATOM   4278  CG2 VAL A 283     -14.953  28.658  -1.368  1.00 15.39           C  
ATOM   4279  H   VAL A 283     -15.439  31.647  -0.194  1.00  9.32           H  
ATOM   4280  HA  VAL A 283     -13.117  29.819   0.076  1.00 12.31           H  
ATOM   4281  HB  VAL A 283     -14.812  30.570  -2.326  1.00 18.47           H  
ATOM   4282 1HG1 VAL A 283     -13.474  28.943  -3.562  1.00 18.47           H  
ATOM   4283 2HG1 VAL A 283     -12.468  30.299  -3.008  1.00 18.47           H  
ATOM   4284 3HG1 VAL A 283     -12.408  28.739  -2.163  1.00 18.47           H  
ATOM   4285 1HG2 VAL A 283     -15.345  28.162  -2.254  1.00 18.47           H  
ATOM   4286 2HG2 VAL A 283     -14.292  27.977  -0.834  1.00 18.47           H  
ATOM   4287 3HG2 VAL A 283     -15.775  28.957  -0.718  1.00 18.47           H  
ATOM   4288  N   VAL A 284     -11.339  31.275  -0.754  1.00 10.02           N  
ATOM   4289  CA  VAL A 284     -10.189  32.107  -1.099  1.00 19.37           C  
ATOM   4290  C   VAL A 284      -9.209  31.319  -1.981  1.00 13.68           C  
ATOM   4291  O   VAL A 284      -9.475  30.168  -2.328  1.00 48.61           O  
ATOM   4292  CB  VAL A 284      -9.475  32.602   0.168  1.00 29.05           C  
ATOM   4293  CG1 VAL A 284     -10.412  33.451   1.016  1.00 29.05           C  
ATOM   4294  CG2 VAL A 284      -8.991  31.409   0.956  1.00 29.05           C  
ATOM   4295  H   VAL A 284     -11.158  30.376  -0.332  1.00 12.02           H  
ATOM   4296  HA  VAL A 284     -10.542  32.975  -1.655  1.00 23.24           H  
ATOM   4297  HB  VAL A 284      -8.630  33.229  -0.114  1.00 34.87           H  
ATOM   4298 1HG1 VAL A 284      -9.882  33.798   1.904  1.00 34.87           H  
ATOM   4299 2HG1 VAL A 284     -10.748  34.310   0.436  1.00 34.87           H  
ATOM   4300 3HG1 VAL A 284     -11.272  32.856   1.319  1.00 34.87           H  
ATOM   4301 1HG2 VAL A 284      -8.476  31.761   1.848  1.00 34.87           H  
ATOM   4302 2HG2 VAL A 284      -9.843  30.792   1.245  1.00 34.87           H  
ATOM   4303 3HG2 VAL A 284      -8.306  30.821   0.350  1.00 34.87           H  
ATOM   4304  N   ASN A 285      -8.094  31.950  -2.348  1.00 13.04           N  
ATOM   4305  CA  ASN A 285      -7.095  31.346  -3.235  1.00 18.97           C  
ATOM   4306  C   ASN A 285      -6.437  30.101  -2.630  1.00 12.43           C  
ATOM   4307  O   ASN A 285      -6.094  29.159  -3.352  1.00 28.36           O  
ATOM   4308  CB  ASN A 285      -6.029  32.373  -3.570  1.00 28.45           C  
ATOM   4309  CG  ASN A 285      -6.493  33.436  -4.524  1.00 28.45           C  
ATOM   4310  OD1 ASN A 285      -6.547  33.210  -5.736  1.00 28.45           O  
ATOM   4311  ND2 ASN A 285      -6.829  34.587  -4.003  1.00 28.45           N  
ATOM   4312  H   ASN A 285      -7.939  32.893  -2.021  1.00 15.65           H  
ATOM   4313  HA  ASN A 285      -7.594  31.037  -4.155  1.00 22.76           H  
ATOM   4314 1HB  ASN A 285      -5.693  32.856  -2.651  1.00 34.15           H  
ATOM   4315 2HB  ASN A 285      -5.166  31.868  -4.003  1.00 34.15           H  
ATOM   4316 1HD2 ASN A 285      -7.146  35.329  -4.594  1.00 34.15           H  
ATOM   4317 2HD2 ASN A 285      -6.769  34.726  -3.016  1.00 34.15           H  
ATOM   4318  N   GLY A 286      -6.279  30.094  -1.307  1.00  7.61           N  
ATOM   4319  CA  GLY A 286      -5.711  28.950  -0.607  1.00 11.44           C  
ATOM   4320  C   GLY A 286      -6.661  27.765  -0.692  1.00 11.23           C  
ATOM   4321  O   GLY A 286      -6.235  26.618  -0.793  1.00 22.23           O  
ATOM   4322  H   GLY A 286      -6.563  30.901  -0.770  1.00  9.13           H  
ATOM   4323 1HA  GLY A 286      -4.749  28.690  -1.050  1.00 13.73           H  
ATOM   4324 2HA  GLY A 286      -5.531  29.209   0.435  1.00 13.73           H  
ATOM   4325  N   PHE A 287      -7.957  28.047  -0.661  1.00  7.25           N  
ATOM   4326  CA  PHE A 287      -8.957  27.008  -0.798  1.00  7.09           C  
ATOM   4327  C   PHE A 287      -8.868  26.443  -2.224  1.00  5.83           C  
ATOM   4328  O   PHE A 287      -8.827  25.231  -2.421  1.00  6.24           O  
ATOM   4329  CB  PHE A 287     -10.358  27.573  -0.558  1.00 10.63           C  
ATOM   4330  CG  PHE A 287     -11.436  26.530  -0.512  1.00 10.63           C  
ATOM   4331  CD1 PHE A 287     -11.905  26.068   0.702  1.00 10.63           C  
ATOM   4332  CD2 PHE A 287     -11.953  25.975  -1.665  1.00 10.63           C  
ATOM   4333  CE1 PHE A 287     -12.864  25.076   0.767  1.00 10.63           C  
ATOM   4334  CE2 PHE A 287     -12.916  24.989  -1.601  1.00 10.63           C  
ATOM   4335  CZ  PHE A 287     -13.369  24.534  -0.387  1.00 10.63           C  
ATOM   4336  H   PHE A 287      -8.258  29.004  -0.557  1.00  8.70           H  
ATOM   4337  HA  PHE A 287      -8.750  26.212  -0.083  1.00  8.51           H  
ATOM   4338 1HB  PHE A 287     -10.373  28.119   0.385  1.00 12.76           H  
ATOM   4339 2HB  PHE A 287     -10.600  28.277  -1.346  1.00 12.76           H  
ATOM   4340  HD1 PHE A 287     -11.499  26.490   1.621  1.00 12.76           H  
ATOM   4341  HD2 PHE A 287     -11.588  26.323  -2.631  1.00 12.76           H  
ATOM   4342  HE1 PHE A 287     -13.217  24.722   1.734  1.00 12.76           H  
ATOM   4343  HE2 PHE A 287     -13.315  24.558  -2.513  1.00 12.76           H  
ATOM   4344  HZ  PHE A 287     -14.124  23.752  -0.340  1.00 12.76           H  
ATOM   4345  N   ARG A 288      -8.818  27.351  -3.209  1.00  5.56           N  
ATOM   4346  CA  ARG A 288      -8.771  27.014  -4.637  1.00  5.65           C  
ATOM   4347  C   ARG A 288      -7.677  26.005  -5.028  1.00  4.98           C  
ATOM   4348  O   ARG A 288      -7.958  25.037  -5.744  1.00  5.07           O  
ATOM   4349  CB  ARG A 288      -8.585  28.293  -5.452  1.00  8.48           C  
ATOM   4350  CG  ARG A 288      -8.497  28.084  -6.947  1.00  8.48           C  
ATOM   4351  CD  ARG A 288      -8.309  29.349  -7.709  1.00  8.48           C  
ATOM   4352  NE  ARG A 288      -7.042  30.001  -7.429  1.00  8.48           N  
ATOM   4353  CZ  ARG A 288      -6.576  31.070  -8.109  1.00  8.48           C  
ATOM   4354  NH1 ARG A 288      -7.268  31.564  -9.110  1.00  8.48           N  
ATOM   4355  NH2 ARG A 288      -5.423  31.622  -7.776  1.00  8.48           N  
ATOM   4356  H   ARG A 288      -8.849  28.331  -2.958  1.00  6.67           H  
ATOM   4357  HA  ARG A 288      -9.735  26.583  -4.906  1.00  6.78           H  
ATOM   4358 1HB  ARG A 288      -9.418  28.967  -5.260  1.00 10.17           H  
ATOM   4359 2HB  ARG A 288      -7.675  28.800  -5.142  1.00 10.17           H  
ATOM   4360 1HG  ARG A 288      -7.656  27.427  -7.170  1.00 10.17           H  
ATOM   4361 2HG  ARG A 288      -9.419  27.619  -7.292  1.00 10.17           H  
ATOM   4362 1HD  ARG A 288      -8.356  29.144  -8.775  1.00 10.17           H  
ATOM   4363 2HD  ARG A 288      -9.107  30.040  -7.444  1.00 10.17           H  
ATOM   4364  HE  ARG A 288      -6.483  29.645  -6.664  1.00 10.17           H  
ATOM   4365 1HH1 ARG A 288      -8.148  31.144  -9.374  1.00 10.17           H  
ATOM   4366 2HH1 ARG A 288      -6.914  32.360  -9.620  1.00 10.17           H  
ATOM   4367 1HH2 ARG A 288      -4.887  31.250  -7.006  1.00 10.17           H  
ATOM   4368 2HH2 ARG A 288      -5.078  32.420  -8.290  1.00 10.17           H  
ATOM   4369  N   PHE A 289      -6.450  26.195  -4.534  1.00  5.30           N  
ATOM   4370  CA  PHE A 289      -5.377  25.242  -4.850  1.00  5.88           C  
ATOM   4371  C   PHE A 289      -5.125  24.167  -3.807  1.00  4.93           C  
ATOM   4372  O   PHE A 289      -4.059  23.556  -3.779  1.00  5.57           O  
ATOM   4373  CB  PHE A 289      -4.068  25.934  -5.179  1.00  8.82           C  
ATOM   4374  CG  PHE A 289      -4.086  26.594  -6.515  1.00  8.82           C  
ATOM   4375  CD1 PHE A 289      -3.945  27.961  -6.654  1.00  8.82           C  
ATOM   4376  CD2 PHE A 289      -4.244  25.817  -7.651  1.00  8.82           C  
ATOM   4377  CE1 PHE A 289      -3.950  28.528  -7.911  1.00  8.82           C  
ATOM   4378  CE2 PHE A 289      -4.254  26.381  -8.901  1.00  8.82           C  
ATOM   4379  CZ  PHE A 289      -4.107  27.742  -9.030  1.00  8.82           C  
ATOM   4380  H   PHE A 289      -6.259  27.014  -3.962  1.00  6.36           H  
ATOM   4381  HA  PHE A 289      -5.672  24.727  -5.760  1.00  7.06           H  
ATOM   4382 1HB  PHE A 289      -3.854  26.691  -4.426  1.00 10.58           H  
ATOM   4383 2HB  PHE A 289      -3.254  25.211  -5.164  1.00 10.58           H  
ATOM   4384  HD1 PHE A 289      -3.818  28.583  -5.767  1.00 10.58           H  
ATOM   4385  HD2 PHE A 289      -4.359  24.739  -7.543  1.00 10.58           H  
ATOM   4386  HE1 PHE A 289      -3.828  29.602  -8.021  1.00 10.58           H  
ATOM   4387  HE2 PHE A 289      -4.378  25.755  -9.782  1.00 10.58           H  
ATOM   4388  HZ  PHE A 289      -4.113  28.197 -10.018  1.00 10.58           H  
ATOM   4389  N   TYR A 290      -6.093  23.922  -2.949  1.00  5.17           N  
ATOM   4390  CA  TYR A 290      -5.960  22.894  -1.938  1.00  5.69           C  
ATOM   4391  C   TYR A 290      -5.569  21.525  -2.463  1.00  6.72           C  
ATOM   4392  O   TYR A 290      -6.318  20.913  -3.223  1.00 11.24           O  
ATOM   4393  CB  TYR A 290      -7.252  22.758  -1.212  1.00  8.54           C  
ATOM   4394  CG  TYR A 290      -7.258  21.701  -0.149  1.00  8.54           C  
ATOM   4395  CD1 TYR A 290      -6.725  21.959   1.106  1.00  8.54           C  
ATOM   4396  CD2 TYR A 290      -7.840  20.480  -0.434  1.00  8.54           C  
ATOM   4397  CE1 TYR A 290      -6.807  20.994   2.086  1.00  8.54           C  
ATOM   4398  CE2 TYR A 290      -7.912  19.518   0.540  1.00  8.54           C  
ATOM   4399  CZ  TYR A 290      -7.411  19.778   1.793  1.00  8.54           C  
ATOM   4400  OH  TYR A 290      -7.544  18.831   2.769  1.00  8.54           O  
ATOM   4401  H   TYR A 290      -6.961  24.444  -2.980  1.00  6.20           H  
ATOM   4402  HA  TYR A 290      -5.192  23.205  -1.235  1.00  6.83           H  
ATOM   4403 1HB  TYR A 290      -7.486  23.714  -0.747  1.00 10.24           H  
ATOM   4404 2HB  TYR A 290      -8.048  22.535  -1.921  1.00 10.24           H  
ATOM   4405  HD1 TYR A 290      -6.270  22.925   1.324  1.00 10.24           H  
ATOM   4406  HD2 TYR A 290      -8.257  20.293  -1.422  1.00 10.24           H  
ATOM   4407  HE1 TYR A 290      -6.416  21.192   3.083  1.00 10.24           H  
ATOM   4408  HE2 TYR A 290      -8.385  18.560   0.328  1.00 10.24           H  
ATOM   4409  HH  TYR A 290      -6.933  19.024   3.488  1.00 10.24           H  
ATOM   4410  N   LYS A 291      -4.414  21.031  -2.031  1.00  5.82           N  
ATOM   4411  CA  LYS A 291      -4.000  19.672  -2.347  1.00  6.43           C  
ATOM   4412  C   LYS A 291      -4.396  18.725  -1.220  1.00  6.31           C  
ATOM   4413  O   LYS A 291      -5.132  17.762  -1.431  1.00  8.22           O  
ATOM   4414  CB  LYS A 291      -2.490  19.564  -2.570  1.00  9.64           C  
ATOM   4415  CG  LYS A 291      -2.034  18.151  -2.914  1.00  9.64           C  
ATOM   4416  CD  LYS A 291      -0.533  18.064  -3.146  1.00  9.64           C  
ATOM   4417  CE  LYS A 291      -0.111  16.633  -3.453  1.00  9.64           C  
ATOM   4418  NZ  LYS A 291       1.355  16.517  -3.688  1.00  9.64           N  
ATOM   4419  H   LYS A 291      -3.811  21.590  -1.446  1.00  6.98           H  
ATOM   4420  HA  LYS A 291      -4.514  19.349  -3.254  1.00  7.72           H  
ATOM   4421 1HB  LYS A 291      -2.191  20.231  -3.374  1.00 11.57           H  
ATOM   4422 2HB  LYS A 291      -1.955  19.864  -1.673  1.00 11.57           H  
ATOM   4423 1HG  LYS A 291      -2.301  17.478  -2.098  1.00 11.57           H  
ATOM   4424 2HG  LYS A 291      -2.548  17.817  -3.815  1.00 11.57           H  
ATOM   4425 1HD  LYS A 291      -0.249  18.698  -3.983  1.00 11.57           H  
ATOM   4426 2HD  LYS A 291      -0.005  18.406  -2.256  1.00 11.57           H  
ATOM   4427 1HE  LYS A 291      -0.385  15.994  -2.615  1.00 11.57           H  
ATOM   4428 2HE  LYS A 291      -0.639  16.290  -4.343  1.00 11.57           H  
ATOM   4429 1HZ  LYS A 291       1.588  15.554  -3.888  1.00 11.57           H  
ATOM   4430 2HZ  LYS A 291       1.617  17.097  -4.473  1.00 11.57           H  
ATOM   4431 3HZ  LYS A 291       1.854  16.819  -2.865  1.00 11.57           H  
ATOM   4432  N   ASP A 292      -3.870  18.995  -0.025  1.00  5.05           N  
ATOM   4433  CA  ASP A 292      -4.121  18.134   1.131  1.00  5.50           C  
ATOM   4434  C   ASP A 292      -3.869  18.890   2.443  1.00  5.00           C  
ATOM   4435  O   ASP A 292      -3.488  20.056   2.425  1.00  4.32           O  
ATOM   4436  CB  ASP A 292      -3.219  16.885   1.022  1.00  8.25           C  
ATOM   4437  CG  ASP A 292      -3.740  15.620   1.714  1.00  8.25           C  
ATOM   4438  OD1 ASP A 292      -4.509  15.728   2.641  1.00  8.25           O  
ATOM   4439  OD2 ASP A 292      -3.347  14.554   1.305  1.00  8.25           O  
ATOM   4440  H   ASP A 292      -3.283  19.817   0.074  1.00  6.06           H  
ATOM   4441  HA  ASP A 292      -5.165  17.819   1.110  1.00  6.60           H  
ATOM   4442 1HB  ASP A 292      -3.067  16.651  -0.032  1.00  9.90           H  
ATOM   4443 2HB  ASP A 292      -2.239  17.121   1.438  1.00  9.90           H  
ATOM   4444  N   GLY A 293      -4.066  18.217   3.575  1.00  5.92           N  
ATOM   4445  CA  GLY A 293      -3.815  18.794   4.896  1.00  6.26           C  
ATOM   4446  C   GLY A 293      -5.025  19.520   5.472  1.00  6.22           C  
ATOM   4447  O   GLY A 293      -6.122  19.446   4.927  1.00  7.37           O  
ATOM   4448  H   GLY A 293      -4.395  17.264   3.510  1.00  7.10           H  
ATOM   4449 1HA  GLY A 293      -3.519  17.997   5.579  1.00  7.51           H  
ATOM   4450 2HA  GLY A 293      -2.975  19.471   4.837  1.00  7.51           H  
ATOM   4451  N   VAL A 294      -4.827  20.220   6.591  1.00  7.47           N  
ATOM   4452  CA  VAL A 294      -5.934  20.924   7.249  1.00  8.26           C  
ATOM   4453  C   VAL A 294      -5.790  22.428   7.079  1.00  5.37           C  
ATOM   4454  O   VAL A 294      -4.801  23.025   7.499  1.00  7.54           O  
ATOM   4455  CB  VAL A 294      -6.017  20.568   8.741  1.00 12.39           C  
ATOM   4456  CG1 VAL A 294      -7.148  21.355   9.374  1.00 12.39           C  
ATOM   4457  CG2 VAL A 294      -6.258  19.070   8.903  1.00 12.39           C  
ATOM   4458  H   VAL A 294      -3.891  20.286   6.973  1.00  8.96           H  
ATOM   4459  HA  VAL A 294      -6.867  20.613   6.779  1.00  9.91           H  
ATOM   4460  HB  VAL A 294      -5.089  20.851   9.237  1.00 14.87           H  
ATOM   4461 1HG1 VAL A 294      -7.216  21.114  10.432  1.00 14.87           H  
ATOM   4462 2HG1 VAL A 294      -6.960  22.422   9.255  1.00 14.87           H  
ATOM   4463 3HG1 VAL A 294      -8.086  21.097   8.884  1.00 14.87           H  
ATOM   4464 1HG2 VAL A 294      -6.319  18.825   9.963  1.00 14.87           H  
ATOM   4465 2HG2 VAL A 294      -7.192  18.796   8.413  1.00 14.87           H  
ATOM   4466 3HG2 VAL A 294      -5.435  18.517   8.450  1.00 14.87           H  
ATOM   4467  N   TYR A 295      -6.774  23.022   6.423  1.00  3.97           N  
ATOM   4468  CA  TYR A 295      -6.722  24.423   6.055  1.00  4.31           C  
ATOM   4469  C   TYR A 295      -6.812  25.441   7.186  1.00  3.96           C  
ATOM   4470  O   TYR A 295      -7.731  25.416   8.005  1.00  4.57           O  
ATOM   4471  CB  TYR A 295      -7.811  24.714   5.072  1.00  6.46           C  
ATOM   4472  CG  TYR A 295      -7.727  26.113   4.553  1.00  6.46           C  
ATOM   4473  CD1 TYR A 295      -6.797  26.402   3.571  1.00  6.46           C  
ATOM   4474  CD2 TYR A 295      -8.559  27.098   5.053  1.00  6.46           C  
ATOM   4475  CE1 TYR A 295      -6.693  27.680   3.083  1.00  6.46           C  
ATOM   4476  CE2 TYR A 295      -8.454  28.379   4.564  1.00  6.46           C  
ATOM   4477  CZ  TYR A 295      -7.524  28.667   3.585  1.00  6.46           C  
ATOM   4478  OH  TYR A 295      -7.411  29.941   3.101  1.00  6.46           O  
ATOM   4479  H   TYR A 295      -7.576  22.474   6.137  1.00  4.76           H  
ATOM   4480  HA  TYR A 295      -5.772  24.589   5.556  1.00  5.17           H  
ATOM   4481 1HB  TYR A 295      -7.734  24.024   4.231  1.00  7.76           H  
ATOM   4482 2HB  TYR A 295      -8.785  24.574   5.536  1.00  7.76           H  
ATOM   4483  HD1 TYR A 295      -6.149  25.615   3.187  1.00  7.76           H  
ATOM   4484  HD2 TYR A 295      -9.289  26.863   5.828  1.00  7.76           H  
ATOM   4485  HE1 TYR A 295      -5.960  27.912   2.313  1.00  7.76           H  
ATOM   4486  HE2 TYR A 295      -9.101  29.162   4.954  1.00  7.76           H  
ATOM   4487  HH  TYR A 295      -8.066  30.502   3.524  1.00  7.76           H  
ATOM   4488  N   THR A 296      -5.858  26.371   7.177  1.00  4.52           N  
ATOM   4489  CA  THR A 296      -5.777  27.482   8.118  1.00  6.79           C  
ATOM   4490  C   THR A 296      -5.413  28.786   7.403  1.00  9.29           C  
ATOM   4491  O   THR A 296      -4.474  28.816   6.610  1.00 30.22           O  
ATOM   4492  CB  THR A 296      -4.723  27.214   9.208  1.00 10.19           C  
ATOM   4493  OG1 THR A 296      -5.052  26.018   9.923  1.00 10.19           O  
ATOM   4494  CG2 THR A 296      -4.648  28.379  10.182  1.00 10.19           C  
ATOM   4495  H   THR A 296      -5.151  26.305   6.466  1.00  5.42           H  
ATOM   4496  HA  THR A 296      -6.746  27.610   8.588  1.00  8.15           H  
ATOM   4497  HB  THR A 296      -3.750  27.084   8.735  1.00 12.22           H  
ATOM   4498  HG1 THR A 296      -5.784  26.193  10.524  1.00 12.22           H  
ATOM   4499 1HG2 THR A 296      -3.893  28.169  10.939  1.00 12.22           H  
ATOM   4500 2HG2 THR A 296      -4.380  29.290   9.649  1.00 12.22           H  
ATOM   4501 3HG2 THR A 296      -5.616  28.510  10.663  1.00 12.22           H  
ATOM   4502  N   SER A 297      -6.119  29.876   7.700  1.00  8.21           N  
ATOM   4503  CA  SER A 297      -5.748  31.160   7.102  1.00  8.59           C  
ATOM   4504  C   SER A 297      -6.388  32.359   7.759  1.00  8.41           C  
ATOM   4505  O   SER A 297      -7.596  32.394   7.990  1.00 12.55           O  
ATOM   4506  CB  SER A 297      -6.107  31.228   5.639  1.00 12.88           C  
ATOM   4507  OG  SER A 297      -5.748  32.485   5.117  1.00 12.88           O  
ATOM   4508  H   SER A 297      -6.894  29.819   8.345  1.00  9.85           H  
ATOM   4509  HA  SER A 297      -4.666  31.268   7.193  1.00 10.31           H  
ATOM   4510 1HB  SER A 297      -5.594  30.439   5.089  1.00 15.46           H  
ATOM   4511 2HB  SER A 297      -7.178  31.071   5.521  1.00 15.46           H  
ATOM   4512  HG  SER A 297      -4.786  32.489   5.091  1.00 15.46           H  
ATOM   4513  N   ASP A 298      -5.568  33.383   7.974  1.00 10.51           N  
ATOM   4514  CA  ASP A 298      -6.008  34.647   8.549  1.00 13.91           C  
ATOM   4515  C   ASP A 298      -6.861  35.460   7.573  1.00 13.15           C  
ATOM   4516  O   ASP A 298      -7.506  36.431   7.971  1.00 17.16           O  
ATOM   4517  CB  ASP A 298      -4.803  35.475   8.991  1.00 20.87           C  
ATOM   4518  CG  ASP A 298      -4.097  34.879  10.200  1.00 20.87           C  
ATOM   4519  OD1 ASP A 298      -4.683  34.052  10.858  1.00 20.87           O  
ATOM   4520  OD2 ASP A 298      -2.977  35.253  10.453  1.00 20.87           O  
ATOM   4521  H   ASP A 298      -4.591  33.275   7.742  1.00 12.61           H  
ATOM   4522  HA  ASP A 298      -6.617  34.429   9.427  1.00 16.69           H  
ATOM   4523 1HB  ASP A 298      -4.090  35.549   8.170  1.00 25.04           H  
ATOM   4524 2HB  ASP A 298      -5.126  36.487   9.238  1.00 25.04           H  
ATOM   4525  N   SER A 299      -6.862  35.066   6.292  1.00 12.46           N  
ATOM   4526  CA  SER A 299      -7.669  35.735   5.285  1.00 15.83           C  
ATOM   4527  C   SER A 299      -9.131  35.308   5.382  1.00 10.98           C  
ATOM   4528  O   SER A 299     -10.009  35.949   4.795  1.00 17.54           O  
ATOM   4529  CB  SER A 299      -7.145  35.421   3.896  1.00 23.75           C  
ATOM   4530  OG  SER A 299      -7.355  34.074   3.568  1.00 23.75           O  
ATOM   4531  H   SER A 299      -6.313  34.267   6.000  1.00 14.95           H  
ATOM   4532  HA  SER A 299      -7.612  36.811   5.452  1.00 19.00           H  
ATOM   4533 1HB  SER A 299      -7.647  36.057   3.167  1.00 28.49           H  
ATOM   4534 2HB  SER A 299      -6.081  35.648   3.849  1.00 28.49           H  
ATOM   4535  HG  SER A 299      -6.823  33.557   4.182  1.00 28.49           H  
ATOM   4536  N   CYS A 300      -9.387  34.223   6.116  1.00 11.96           N  
ATOM   4537  CA  CYS A 300     -10.730  33.726   6.299  1.00 14.88           C  
ATOM   4538  C   CYS A 300     -11.288  34.187   7.631  1.00 22.21           C  
ATOM   4539  O   CYS A 300     -10.601  34.131   8.652  1.00 47.49           O  
ATOM   4540  CB  CYS A 300     -10.731  32.212   6.209  1.00 22.32           C  
ATOM   4541  SG  CYS A 300     -10.246  31.603   4.582  1.00 22.32           S  
ATOM   4542  H   CYS A 300      -8.644  33.722   6.586  1.00 14.35           H  
ATOM   4543  HA  CYS A 300     -11.353  34.118   5.506  1.00 17.86           H  
ATOM   4544 1HB  CYS A 300     -10.038  31.803   6.945  1.00 26.78           H  
ATOM   4545 2HB  CYS A 300     -11.718  31.830   6.437  1.00 26.78           H  
ATOM   4546  HG  CYS A 300     -11.249  32.169   3.918  1.00 26.78           H  
ATOM   4547  N   GLY A 301     -12.531  34.654   7.622  1.00 19.54           N  
ATOM   4548  CA  GLY A 301     -13.140  35.145   8.855  1.00 26.86           C  
ATOM   4549  C   GLY A 301     -14.468  34.471   9.165  1.00 19.67           C  
ATOM   4550  O   GLY A 301     -14.819  33.460   8.565  1.00 50.79           O  
ATOM   4551  H   GLY A 301     -13.052  34.669   6.750  1.00 23.45           H  
ATOM   4552 1HA  GLY A 301     -12.452  34.986   9.685  1.00 32.23           H  
ATOM   4553 2HA  GLY A 301     -13.290  36.221   8.775  1.00 32.23           H  
ATOM   4554  N   SER A 302     -15.207  35.062  10.103  1.00 24.61           N  
ATOM   4555  CA  SER A 302     -16.512  34.562  10.521  1.00 56.49           C  
ATOM   4556  C   SER A 302     -17.626  35.570  10.240  1.00 55.78           C  
ATOM   4557  O   SER A 302     -18.527  35.744  11.065  1.00133.47           O  
ATOM   4558  CB  SER A 302     -16.488  34.213  11.995  1.00 84.73           C  
ATOM   4559  OG  SER A 302     -16.140  35.329  12.772  1.00 84.73           O  
ATOM   4560  H   SER A 302     -14.837  35.884  10.564  1.00 29.53           H  
ATOM   4561  HA  SER A 302     -16.727  33.651   9.956  1.00 67.79           H  
ATOM   4562 1HB  SER A 302     -17.467  33.844  12.299  1.00101.68           H  
ATOM   4563 2HB  SER A 302     -15.769  33.409  12.167  1.00101.68           H  
ATOM   4564  HG  SER A 302     -16.797  35.999  12.577  1.00101.68           H  
ATOM   4565  N   THR A 303     -17.552  36.244   9.095  1.00 28.17           N  
ATOM   4566  CA  THR A 303     -18.561  37.224   8.700  1.00 28.97           C  
ATOM   4567  C   THR A 303     -19.557  36.609   7.706  1.00 47.95           C  
ATOM   4568  O   THR A 303     -19.151  36.236   6.609  1.00103.83           O  
ATOM   4569  CB  THR A 303     -17.903  38.461   8.054  1.00 43.45           C  
ATOM   4570  OG1 THR A 303     -17.032  39.090   9.003  1.00 43.45           O  
ATOM   4571  CG2 THR A 303     -18.955  39.456   7.591  1.00 43.45           C  
ATOM   4572  H   THR A 303     -16.786  36.056   8.462  1.00 33.80           H  
ATOM   4573  HA  THR A 303     -19.086  37.555   9.592  1.00 34.76           H  
ATOM   4574  HB  THR A 303     -17.309  38.148   7.196  1.00 52.15           H  
ATOM   4575  HG1 THR A 303     -16.605  39.850   8.597  1.00 52.15           H  
ATOM   4576 1HG2 THR A 303     -18.468  40.320   7.140  1.00 52.15           H  
ATOM   4577 2HG2 THR A 303     -19.599  38.983   6.857  1.00 52.15           H  
ATOM   4578 3HG2 THR A 303     -19.551  39.782   8.442  1.00 52.15           H  
ATOM   4579  N   PRO A 304     -20.855  36.514   8.049  1.00 74.30           N  
ATOM   4580  CA  PRO A 304     -21.969  35.968   7.264  1.00152.03           C  
ATOM   4581  C   PRO A 304     -22.064  36.551   5.864  1.00156.47           C  
ATOM   4582  O   PRO A 304     -22.408  35.854   4.913  1.00230.67           O  
ATOM   4583  CB  PRO A 304     -23.200  36.324   8.095  1.00228.05           C  
ATOM   4584  CG  PRO A 304     -22.701  36.371   9.495  1.00228.05           C  
ATOM   4585  CD  PRO A 304     -21.312  36.938   9.390  1.00228.05           C  
ATOM   4586  HA  PRO A 304     -21.839  34.868   7.203  1.00182.44           H  
ATOM   4587 1HB  PRO A 304     -23.622  37.282   7.762  1.00273.65           H  
ATOM   4588 2HB  PRO A 304     -23.986  35.569   7.953  1.00273.65           H  
ATOM   4589 1HG  PRO A 304     -23.365  36.987  10.115  1.00273.65           H  
ATOM   4590 2HG  PRO A 304     -22.712  35.362   9.931  1.00273.65           H  
ATOM   4591 1HD  PRO A 304     -21.330  38.034   9.462  1.00273.65           H  
ATOM   4592 2HD  PRO A 304     -20.680  36.486  10.166  1.00273.65           H  
ATOM   4593  N   MET A 305     -21.749  37.833   5.725  1.00121.66           N  
ATOM   4594  CA  MET A 305     -21.805  38.471   4.421  1.00153.06           C  
ATOM   4595  C   MET A 305     -20.729  37.927   3.487  1.00 87.53           C  
ATOM   4596  O   MET A 305     -20.903  37.899   2.266  1.00102.30           O  
ATOM   4597  CB  MET A 305     -21.669  39.985   4.568  1.00229.59           C  
ATOM   4598  CG  MET A 305     -22.855  40.646   5.251  1.00229.59           C  
ATOM   4599  SD  MET A 305     -24.415  40.288   4.420  1.00229.59           S  
ATOM   4600  CE  MET A 305     -24.163  41.104   2.847  1.00229.59           C  
ATOM   4601  H   MET A 305     -21.475  38.373   6.532  1.00145.99           H  
ATOM   4602  HA  MET A 305     -22.774  38.251   3.971  1.00183.67           H  
ATOM   4603 1HB  MET A 305     -20.777  40.217   5.151  1.00275.51           H  
ATOM   4604 2HB  MET A 305     -21.545  40.441   3.586  1.00275.51           H  
ATOM   4605 1HG  MET A 305     -22.921  40.295   6.278  1.00275.51           H  
ATOM   4606 2HG  MET A 305     -22.714  41.726   5.267  1.00275.51           H  
ATOM   4607 1HE  MET A 305     -25.048  40.974   2.224  1.00275.51           H  
ATOM   4608 2HE  MET A 305     -23.989  42.168   3.014  1.00275.51           H  
ATOM   4609 3HE  MET A 305     -23.298  40.669   2.345  1.00275.51           H  
ATOM   4610  N   ASP A 306     -19.611  37.487   4.052  1.00 42.93           N  
ATOM   4611  CA  ASP A 306     -18.530  36.983   3.234  1.00 21.56           C  
ATOM   4612  C   ASP A 306     -18.721  35.493   2.988  1.00 17.56           C  
ATOM   4613  O   ASP A 306     -18.100  34.654   3.640  1.00 57.02           O  
ATOM   4614  CB  ASP A 306     -17.185  37.271   3.899  1.00 32.34           C  
ATOM   4615  CG  ASP A 306     -16.003  36.960   2.999  1.00 32.34           C  
ATOM   4616  OD1 ASP A 306     -16.212  36.422   1.938  1.00 32.34           O  
ATOM   4617  OD2 ASP A 306     -14.901  37.285   3.371  1.00 32.34           O  
ATOM   4618  H   ASP A 306     -19.504  37.472   5.054  1.00 51.52           H  
ATOM   4619  HA  ASP A 306     -18.553  37.492   2.271  1.00 25.87           H  
ATOM   4620 1HB  ASP A 306     -17.140  38.323   4.184  1.00 38.81           H  
ATOM   4621 2HB  ASP A 306     -17.097  36.680   4.811  1.00 38.81           H  
ATOM   4622  N   VAL A 307     -19.583  35.183   2.026  1.00 14.07           N  
ATOM   4623  CA  VAL A 307     -19.891  33.802   1.665  1.00 10.43           C  
ATOM   4624  C   VAL A 307     -20.019  33.661   0.163  1.00  7.14           C  
ATOM   4625  O   VAL A 307     -20.652  34.491  -0.489  1.00 10.95           O  
ATOM   4626  CB  VAL A 307     -21.208  33.369   2.336  1.00 15.64           C  
ATOM   4627  CG1 VAL A 307     -22.349  34.285   1.907  1.00 15.64           C  
ATOM   4628  CG2 VAL A 307     -21.532  31.942   1.954  1.00 15.64           C  
ATOM   4629  H   VAL A 307     -20.050  35.950   1.555  1.00 16.88           H  
ATOM   4630  HA  VAL A 307     -19.084  33.159   2.015  1.00 12.52           H  
ATOM   4631  HB  VAL A 307     -21.099  33.452   3.415  1.00 18.77           H  
ATOM   4632 1HG1 VAL A 307     -23.270  33.974   2.401  1.00 18.77           H  
ATOM   4633 2HG1 VAL A 307     -22.118  35.313   2.188  1.00 18.77           H  
ATOM   4634 3HG1 VAL A 307     -22.480  34.225   0.826  1.00 18.77           H  
ATOM   4635 1HG2 VAL A 307     -22.459  31.637   2.439  1.00 18.77           H  
ATOM   4636 2HG2 VAL A 307     -21.649  31.870   0.873  1.00 18.77           H  
ATOM   4637 3HG2 VAL A 307     -20.723  31.294   2.277  1.00 18.77           H  
ATOM   4638  N   ASN A 308     -19.406  32.621  -0.396  1.00  5.00           N  
ATOM   4639  CA  ASN A 308     -19.459  32.466  -1.838  1.00  7.30           C  
ATOM   4640  C   ASN A 308     -19.530  31.027  -2.393  1.00  4.98           C  
ATOM   4641  O   ASN A 308     -19.689  30.853  -3.599  1.00  5.99           O  
ATOM   4642  CB  ASN A 308     -18.297  33.249  -2.419  1.00 10.95           C  
ATOM   4643  CG  ASN A 308     -16.973  32.796  -1.874  1.00 10.95           C  
ATOM   4644  OD1 ASN A 308     -16.916  31.777  -1.183  1.00 10.95           O  
ATOM   4645  ND2 ASN A 308     -15.914  33.521  -2.147  1.00 10.95           N  
ATOM   4646  H   ASN A 308     -18.905  31.949   0.173  1.00  6.00           H  
ATOM   4647  HA  ASN A 308     -20.374  32.957  -2.178  1.00  8.76           H  
ATOM   4648 1HB  ASN A 308     -18.299  33.144  -3.502  1.00 13.14           H  
ATOM   4649 2HB  ASN A 308     -18.426  34.308  -2.193  1.00 13.14           H  
ATOM   4650 1HD2 ASN A 308     -15.007  33.249  -1.806  1.00 13.14           H  
ATOM   4651 2HD2 ASN A 308     -16.005  34.345  -2.706  1.00 13.14           H  
ATOM   4652  N   HIS A 309     -19.523  29.995  -1.547  1.00  4.53           N  
ATOM   4653  CA  HIS A 309     -19.572  28.635  -2.102  1.00  4.76           C  
ATOM   4654  C   HIS A 309     -20.202  27.622  -1.159  1.00  3.71           C  
ATOM   4655  O   HIS A 309     -19.997  27.664   0.049  1.00  8.20           O  
ATOM   4656  CB  HIS A 309     -18.162  28.186  -2.466  1.00  7.14           C  
ATOM   4657  CG  HIS A 309     -18.037  26.857  -3.151  1.00  7.14           C  
ATOM   4658  ND1 HIS A 309     -18.400  26.634  -4.469  1.00  7.14           N  
ATOM   4659  CD2 HIS A 309     -17.564  25.681  -2.686  1.00  7.14           C  
ATOM   4660  CE1 HIS A 309     -18.174  25.362  -4.762  1.00  7.14           C  
ATOM   4661  NE2 HIS A 309     -17.660  24.770  -3.703  1.00  7.14           N  
ATOM   4662  H   HIS A 309     -19.404  30.130  -0.551  1.00  5.44           H  
ATOM   4663  HA  HIS A 309     -20.162  28.640  -3.016  1.00  5.71           H  
ATOM   4664 1HB  HIS A 309     -17.695  28.938  -3.092  1.00  8.57           H  
ATOM   4665 2HB  HIS A 309     -17.591  28.126  -1.544  1.00  8.57           H  
ATOM   4666  HD1 HIS A 309     -18.396  27.312  -5.212  1.00  8.57           H  
ATOM   4667  HD2 HIS A 309     -17.160  25.376  -1.723  1.00  8.57           H  
ATOM   4668  HE1 HIS A 309     -18.401  24.974  -5.754  1.00  8.57           H  
ATOM   4669  N   ALA A 310     -21.013  26.726  -1.717  1.00  1.54           N  
ATOM   4670  CA  ALA A 310     -21.701  25.729  -0.913  1.00  1.32           C  
ATOM   4671  C   ALA A 310     -21.227  24.301  -1.220  1.00  1.66           C  
ATOM   4672  O   ALA A 310     -21.000  23.935  -2.372  1.00  2.24           O  
ATOM   4673  CB  ALA A 310     -23.200  25.858  -1.126  1.00  1.98           C  
ATOM   4674  H   ALA A 310     -21.146  26.733  -2.715  1.00  1.85           H  
ATOM   4675  HA  ALA A 310     -21.475  25.932   0.123  1.00  1.58           H  
ATOM   4676 1HB  ALA A 310     -23.723  25.147  -0.489  1.00  2.38           H  
ATOM   4677 2HB  ALA A 310     -23.513  26.870  -0.870  1.00  2.38           H  
ATOM   4678 3HB  ALA A 310     -23.438  25.658  -2.168  1.00  2.38           H  
ATOM   4679  N   VAL A 311     -21.063  23.517  -0.151  1.00  1.93           N  
ATOM   4680  CA  VAL A 311     -20.606  22.119  -0.178  1.00  2.41           C  
ATOM   4681  C   VAL A 311     -21.424  21.212   0.744  1.00  2.45           C  
ATOM   4682  O   VAL A 311     -22.394  21.652   1.366  1.00  3.51           O  
ATOM   4683  CB  VAL A 311     -19.148  22.032   0.241  1.00  3.62           C  
ATOM   4684  CG1 VAL A 311     -18.265  22.795  -0.732  1.00  3.62           C  
ATOM   4685  CG2 VAL A 311     -19.044  22.556   1.659  1.00  3.62           C  
ATOM   4686  H   VAL A 311     -21.279  23.920   0.748  1.00  2.32           H  
ATOM   4687  HA  VAL A 311     -20.695  21.749  -1.201  1.00  2.89           H  
ATOM   4688  HB  VAL A 311     -18.824  21.002   0.226  1.00  4.34           H  
ATOM   4689 1HG1 VAL A 311     -17.224  22.723  -0.423  1.00  4.34           H  
ATOM   4690 2HG1 VAL A 311     -18.377  22.370  -1.729  1.00  4.34           H  
ATOM   4691 3HG1 VAL A 311     -18.560  23.838  -0.756  1.00  4.34           H  
ATOM   4692 1HG2 VAL A 311     -18.015  22.506   2.006  1.00  4.34           H  
ATOM   4693 2HG2 VAL A 311     -19.389  23.586   1.695  1.00  4.34           H  
ATOM   4694 3HG2 VAL A 311     -19.671  21.944   2.304  1.00  4.34           H  
ATOM   4695  N   LEU A 312     -21.032  19.936   0.829  1.00  2.09           N  
ATOM   4696  CA  LEU A 312     -21.716  19.024   1.749  1.00  2.08           C  
ATOM   4697  C   LEU A 312     -20.811  18.642   2.935  1.00  2.18           C  
ATOM   4698  O   LEU A 312     -19.697  18.143   2.764  1.00  2.87           O  
ATOM   4699  CB  LEU A 312     -22.156  17.742   1.035  1.00  3.12           C  
ATOM   4700  CG  LEU A 312     -22.910  16.727   1.893  1.00  3.12           C  
ATOM   4701  CD1 LEU A 312     -24.246  17.335   2.278  1.00  3.12           C  
ATOM   4702  CD2 LEU A 312     -23.068  15.424   1.122  1.00  3.12           C  
ATOM   4703  H   LEU A 312     -20.251  19.611   0.267  1.00  2.51           H  
ATOM   4704  HA  LEU A 312     -22.599  19.525   2.142  1.00  2.50           H  
ATOM   4705 1HB  LEU A 312     -22.789  18.005   0.190  1.00  3.74           H  
ATOM   4706 2HB  LEU A 312     -21.282  17.234   0.667  1.00  3.74           H  
ATOM   4707  HG  LEU A 312     -22.357  16.534   2.812  1.00  3.74           H  
ATOM   4708 1HD1 LEU A 312     -24.807  16.640   2.898  1.00  3.74           H  
ATOM   4709 2HD1 LEU A 312     -24.073  18.257   2.827  1.00  3.74           H  
ATOM   4710 3HD1 LEU A 312     -24.811  17.553   1.373  1.00  3.74           H  
ATOM   4711 1HD2 LEU A 312     -23.611  14.700   1.729  1.00  3.74           H  
ATOM   4712 2HD2 LEU A 312     -23.617  15.611   0.202  1.00  3.74           H  
ATOM   4713 3HD2 LEU A 312     -22.083  15.025   0.879  1.00  3.74           H  
ATOM   4714  N   ALA A 313     -21.284  18.907   4.146  1.00  1.84           N  
ATOM   4715  CA  ALA A 313     -20.556  18.560   5.357  1.00  2.55           C  
ATOM   4716  C   ALA A 313     -20.542  17.044   5.550  1.00  2.43           C  
ATOM   4717  O   ALA A 313     -21.450  16.487   6.163  1.00  4.91           O  
ATOM   4718  CB  ALA A 313     -21.170  19.253   6.565  1.00  3.82           C  
ATOM   4719  H   ALA A 313     -22.187  19.335   4.241  1.00  2.21           H  
ATOM   4720  HA  ALA A 313     -19.527  18.894   5.243  1.00  3.06           H  
ATOM   4721 1HB  ALA A 313     -20.598  19.001   7.458  1.00  4.59           H  
ATOM   4722 2HB  ALA A 313     -21.150  20.333   6.412  1.00  4.59           H  
ATOM   4723 3HB  ALA A 313     -22.196  18.924   6.686  1.00  4.59           H  
ATOM   4724  N   VAL A 314     -19.517  16.400   4.984  1.00  1.61           N  
ATOM   4725  CA  VAL A 314     -19.314  14.944   5.026  1.00  1.43           C  
ATOM   4726  C   VAL A 314     -19.009  14.413   6.412  1.00  1.95           C  
ATOM   4727  O   VAL A 314     -19.412  13.305   6.773  1.00  6.53           O  
ATOM   4728  CB  VAL A 314     -18.143  14.533   4.133  1.00  2.15           C  
ATOM   4729  CG1 VAL A 314     -17.843  13.051   4.320  1.00  2.15           C  
ATOM   4730  CG2 VAL A 314     -18.458  14.856   2.701  1.00  2.15           C  
ATOM   4731  H   VAL A 314     -18.837  16.968   4.490  1.00  1.93           H  
ATOM   4732  HA  VAL A 314     -20.223  14.466   4.661  1.00  1.72           H  
ATOM   4733  HB  VAL A 314     -17.258  15.082   4.441  1.00  2.57           H  
ATOM   4734 1HG1 VAL A 314     -16.990  12.772   3.700  1.00  2.57           H  
ATOM   4735 2HG1 VAL A 314     -17.607  12.856   5.366  1.00  2.57           H  
ATOM   4736 3HG1 VAL A 314     -18.706  12.458   4.030  1.00  2.57           H  
ATOM   4737 1HG2 VAL A 314     -17.612  14.575   2.079  1.00  2.57           H  
ATOM   4738 2HG2 VAL A 314     -19.344  14.306   2.390  1.00  2.57           H  
ATOM   4739 3HG2 VAL A 314     -18.643  15.924   2.602  1.00  2.57           H  
ATOM   4740  N   GLY A 315     -18.225  15.168   7.165  1.00  1.50           N  
ATOM   4741  CA  GLY A 315     -17.869  14.729   8.502  1.00  1.86           C  
ATOM   4742  C   GLY A 315     -16.847  15.630   9.152  1.00  1.34           C  
ATOM   4743  O   GLY A 315     -16.885  16.848   8.981  1.00  1.78           O  
ATOM   4744  H   GLY A 315     -17.878  16.046   6.796  1.00  1.80           H  
ATOM   4745 1HA  GLY A 315     -18.754  14.673   9.127  1.00  2.23           H  
ATOM   4746 2HA  GLY A 315     -17.478  13.724   8.434  1.00  2.23           H  
ATOM   4747  N   TYR A 316     -15.952  15.023   9.922  1.00  2.24           N  
ATOM   4748  CA  TYR A 316     -14.896  15.757  10.610  1.00  3.08           C  
ATOM   4749  C   TYR A 316     -13.878  14.798  11.220  1.00  1.99           C  
ATOM   4750  O   TYR A 316     -14.081  13.589  11.236  1.00  2.67           O  
ATOM   4751  CB  TYR A 316     -15.482  16.678  11.700  1.00  4.62           C  
ATOM   4752  CG  TYR A 316     -16.250  15.985  12.805  1.00  4.62           C  
ATOM   4753  CD1 TYR A 316     -15.573  15.517  13.919  1.00  4.62           C  
ATOM   4754  CD2 TYR A 316     -17.627  15.846  12.727  1.00  4.62           C  
ATOM   4755  CE1 TYR A 316     -16.262  14.898  14.941  1.00  4.62           C  
ATOM   4756  CE2 TYR A 316     -18.316  15.231  13.754  1.00  4.62           C  
ATOM   4757  CZ  TYR A 316     -17.637  14.751  14.859  1.00  4.62           C  
ATOM   4758  OH  TYR A 316     -18.313  14.132  15.887  1.00  4.62           O  
ATOM   4759  H   TYR A 316     -15.994  14.014   9.998  1.00  2.69           H  
ATOM   4760  HA  TYR A 316     -14.372  16.369   9.877  1.00  3.70           H  
ATOM   4761 1HB  TYR A 316     -14.668  17.227  12.168  1.00  5.54           H  
ATOM   4762 2HB  TYR A 316     -16.141  17.414  11.243  1.00  5.54           H  
ATOM   4763  HD1 TYR A 316     -14.491  15.635  13.988  1.00  5.54           H  
ATOM   4764  HD2 TYR A 316     -18.166  16.224  11.859  1.00  5.54           H  
ATOM   4765  HE1 TYR A 316     -15.723  14.531  15.812  1.00  5.54           H  
ATOM   4766  HE2 TYR A 316     -19.397  15.130  13.689  1.00  5.54           H  
ATOM   4767  HH  TYR A 316     -17.682  13.689  16.470  1.00  5.54           H  
ATOM   4768  N   GLY A 317     -12.786  15.322  11.750  1.00  1.95           N  
ATOM   4769  CA  GLY A 317     -11.823  14.434  12.391  1.00  3.46           C  
ATOM   4770  C   GLY A 317     -10.617  15.167  12.919  1.00  2.67           C  
ATOM   4771  O   GLY A 317     -10.557  16.386  12.863  1.00  2.58           O  
ATOM   4772  H   GLY A 317     -12.633  16.321  11.696  1.00  2.34           H  
ATOM   4773 1HA  GLY A 317     -12.314  13.920  13.213  1.00  4.15           H  
ATOM   4774 2HA  GLY A 317     -11.506  13.674  11.679  1.00  4.15           H  
ATOM   4775  N   VAL A 318      -9.650  14.422  13.447  1.00  4.64           N  
ATOM   4776  CA  VAL A 318      -8.436  15.026  13.992  1.00  5.31           C  
ATOM   4777  C   VAL A 318      -7.174  14.398  13.403  1.00  8.26           C  
ATOM   4778  O   VAL A 318      -7.005  13.178  13.439  1.00 12.57           O  
ATOM   4779  CB  VAL A 318      -8.391  14.890  15.530  1.00  7.96           C  
ATOM   4780  CG1 VAL A 318      -7.101  15.496  16.063  1.00  7.96           C  
ATOM   4781  CG2 VAL A 318      -9.594  15.581  16.157  1.00  7.96           C  
ATOM   4782  H   VAL A 318      -9.760  13.418  13.468  1.00  5.57           H  
ATOM   4783  HA  VAL A 318      -8.437  16.086  13.742  1.00  6.37           H  
ATOM   4784  HB  VAL A 318      -8.397  13.833  15.796  1.00  9.56           H  
ATOM   4785 1HG1 VAL A 318      -7.067  15.383  17.147  1.00  9.56           H  
ATOM   4786 2HG1 VAL A 318      -6.248  14.985  15.620  1.00  9.56           H  
ATOM   4787 3HG1 VAL A 318      -7.066  16.554  15.809  1.00  9.56           H  
ATOM   4788 1HG2 VAL A 318      -9.550  15.471  17.241  1.00  9.56           H  
ATOM   4789 2HG2 VAL A 318      -9.581  16.637  15.900  1.00  9.56           H  
ATOM   4790 3HG2 VAL A 318     -10.514  15.128  15.788  1.00  9.56           H  
ATOM   4791  N   GLU A 319      -6.291  15.237  12.867  1.00  8.45           N  
ATOM   4792  CA  GLU A 319      -5.021  14.784  12.301  1.00 12.78           C  
ATOM   4793  C   GLU A 319      -3.856  15.535  12.909  1.00 10.20           C  
ATOM   4794  O   GLU A 319      -3.778  16.757  12.815  1.00  9.59           O  
ATOM   4795  CB  GLU A 319      -5.004  14.936  10.782  1.00 19.17           C  
ATOM   4796  CG  GLU A 319      -5.905  13.954  10.063  1.00 19.17           C  
ATOM   4797  CD  GLU A 319      -5.965  14.166   8.578  1.00 19.17           C  
ATOM   4798  OE1 GLU A 319      -5.339  15.076   8.092  1.00 19.17           O  
ATOM   4799  OE2 GLU A 319      -6.646  13.412   7.923  1.00 19.17           O  
ATOM   4800  H   GLU A 319      -6.498  16.227  12.864  1.00 10.14           H  
ATOM   4801  HA  GLU A 319      -4.896  13.727  12.537  1.00 15.34           H  
ATOM   4802 1HB  GLU A 319      -5.318  15.944  10.513  1.00 23.00           H  
ATOM   4803 2HB  GLU A 319      -3.989  14.797  10.411  1.00 23.00           H  
ATOM   4804 1HG  GLU A 319      -5.524  12.951  10.247  1.00 23.00           H  
ATOM   4805 2HG  GLU A 319      -6.895  14.005  10.490  1.00 23.00           H  
ATOM   4806  N   ASN A 320      -2.972  14.795  13.571  1.00 10.86           N  
ATOM   4807  CA  ASN A 320      -1.787  15.357  14.219  1.00 10.77           C  
ATOM   4808  C   ASN A 320      -2.148  16.394  15.279  1.00  8.50           C  
ATOM   4809  O   ASN A 320      -1.422  17.370  15.473  1.00  9.83           O  
ATOM   4810  CB  ASN A 320      -0.850  15.962  13.186  1.00 16.16           C  
ATOM   4811  CG  ASN A 320      -0.325  14.939  12.218  1.00 16.16           C  
ATOM   4812  OD1 ASN A 320      -0.022  13.802  12.599  1.00 16.16           O  
ATOM   4813  ND2 ASN A 320      -0.211  15.320  10.971  1.00 16.16           N  
ATOM   4814  H   ASN A 320      -3.113  13.795  13.613  1.00 13.03           H  
ATOM   4815  HA  ASN A 320      -1.258  14.548  14.728  1.00 12.92           H  
ATOM   4816 1HB  ASN A 320      -1.363  16.745  12.628  1.00 19.39           H  
ATOM   4817 2HB  ASN A 320      -0.005  16.426  13.693  1.00 19.39           H  
ATOM   4818 1HD2 ASN A 320       0.134  14.682  10.282  1.00 19.39           H  
ATOM   4819 2HD2 ASN A 320      -0.468  16.250  10.708  1.00 19.39           H  
ATOM   4820  N   GLY A 321      -3.269  16.179  15.963  1.00  7.04           N  
ATOM   4821  CA  GLY A 321      -3.720  17.095  16.998  1.00  6.89           C  
ATOM   4822  C   GLY A 321      -4.578  18.246  16.461  1.00  5.91           C  
ATOM   4823  O   GLY A 321      -5.011  19.096  17.240  1.00  7.18           O  
ATOM   4824  H   GLY A 321      -3.819  15.357  15.765  1.00  8.45           H  
ATOM   4825 1HA  GLY A 321      -4.286  16.539  17.744  1.00  8.27           H  
ATOM   4826 2HA  GLY A 321      -2.852  17.506  17.511  1.00  8.27           H  
ATOM   4827  N   VAL A 322      -4.831  18.284  15.146  1.00  5.17           N  
ATOM   4828  CA  VAL A 322      -5.629  19.359  14.568  1.00  5.26           C  
ATOM   4829  C   VAL A 322      -6.967  18.872  13.992  1.00  3.83           C  
ATOM   4830  O   VAL A 322      -6.985  18.133  13.003  1.00  6.80           O  
ATOM   4831  CB  VAL A 322      -4.848  20.060  13.446  1.00  7.89           C  
ATOM   4832  CG1 VAL A 322      -5.701  21.172  12.854  1.00  7.89           C  
ATOM   4833  CG2 VAL A 322      -3.542  20.610  13.996  1.00  7.89           C  
ATOM   4834  H   VAL A 322      -4.454  17.590  14.518  1.00  6.20           H  
ATOM   4835  HA  VAL A 322      -5.812  20.099  15.346  1.00  6.31           H  
ATOM   4836  HB  VAL A 322      -4.638  19.344  12.652  1.00  9.47           H  
ATOM   4837 1HG1 VAL A 322      -5.156  21.662  12.047  1.00  9.47           H  
ATOM   4838 2HG1 VAL A 322      -6.626  20.749  12.466  1.00  9.47           H  
ATOM   4839 3HG1 VAL A 322      -5.934  21.904  13.629  1.00  9.47           H  
ATOM   4840 1HG2 VAL A 322      -2.989  21.101  13.195  1.00  9.47           H  
ATOM   4841 2HG2 VAL A 322      -3.754  21.331  14.786  1.00  9.47           H  
ATOM   4842 3HG2 VAL A 322      -2.942  19.794  14.401  1.00  9.47           H  
ATOM   4843  N   PRO A 323      -8.087  19.246  14.611  1.00  3.23           N  
ATOM   4844  CA  PRO A 323      -9.463  19.013  14.206  1.00  2.76           C  
ATOM   4845  C   PRO A 323      -9.787  19.627  12.853  1.00  3.01           C  
ATOM   4846  O   PRO A 323      -9.313  20.735  12.556  1.00  3.83           O  
ATOM   4847  CB  PRO A 323     -10.281  19.651  15.331  1.00  4.14           C  
ATOM   4848  CG  PRO A 323      -9.399  19.578  16.525  1.00  4.14           C  
ATOM   4849  CD  PRO A 323      -8.016  19.763  15.988  1.00  4.14           C  
ATOM   4850  HA  PRO A 323      -9.623  17.922  14.177  1.00  3.31           H  
ATOM   4851 1HB  PRO A 323     -10.548  20.682  15.064  1.00  4.97           H  
ATOM   4852 2HB  PRO A 323     -11.221  19.099  15.464  1.00  4.97           H  
ATOM   4853 1HG  PRO A 323      -9.678  20.359  17.245  1.00  4.97           H  
ATOM   4854 2HG  PRO A 323      -9.529  18.615  17.039  1.00  4.97           H  
ATOM   4855 1HD  PRO A 323      -7.745  20.829  15.981  1.00  4.97           H  
ATOM   4856 2HD  PRO A 323      -7.314  19.165  16.583  1.00  4.97           H  
ATOM   4857  N   TYR A 324     -10.623  18.971  12.057  1.00  3.14           N  
ATOM   4858  CA  TYR A 324     -11.018  19.523  10.774  1.00  4.92           C  
ATOM   4859  C   TYR A 324     -12.424  19.115  10.342  1.00  2.06           C  
ATOM   4860  O   TYR A 324     -12.935  18.073  10.744  1.00  1.33           O  
ATOM   4861  CB  TYR A 324     -10.058  19.080   9.676  1.00  7.38           C  
ATOM   4862  CG  TYR A 324     -10.126  17.598   9.404  1.00  7.38           C  
ATOM   4863  CD1 TYR A 324     -11.054  17.110   8.499  1.00  7.38           C  
ATOM   4864  CD2 TYR A 324      -9.266  16.727  10.042  1.00  7.38           C  
ATOM   4865  CE1 TYR A 324     -11.134  15.759   8.239  1.00  7.38           C  
ATOM   4866  CE2 TYR A 324      -9.349  15.376   9.778  1.00  7.38           C  
ATOM   4867  CZ  TYR A 324     -10.274  14.890   8.885  1.00  7.38           C  
ATOM   4868  OH  TYR A 324     -10.341  13.539   8.632  1.00  7.38           O  
ATOM   4869  H   TYR A 324     -10.969  18.069  12.346  1.00  3.77           H  
ATOM   4870  HA  TYR A 324     -10.991  20.604  10.861  1.00  5.90           H  
ATOM   4871 1HB  TYR A 324     -10.277  19.614   8.751  1.00  8.86           H  
ATOM   4872 2HB  TYR A 324      -9.040  19.321   9.970  1.00  8.86           H  
ATOM   4873  HD1 TYR A 324     -11.722  17.799   7.993  1.00  8.86           H  
ATOM   4874  HD2 TYR A 324      -8.532  17.103  10.755  1.00  8.86           H  
ATOM   4875  HE1 TYR A 324     -11.864  15.378   7.528  1.00  8.86           H  
ATOM   4876  HE2 TYR A 324      -8.686  14.686  10.283  1.00  8.86           H  
ATOM   4877  HH  TYR A 324      -9.573  13.105   9.016  1.00  8.86           H  
ATOM   4878  N   TRP A 325     -13.022  19.939   9.486  1.00  2.75           N  
ATOM   4879  CA  TRP A 325     -14.313  19.700   8.864  1.00  2.39           C  
ATOM   4880  C   TRP A 325     -14.102  18.989   7.547  1.00  1.91           C  
ATOM   4881  O   TRP A 325     -13.251  19.402   6.763  1.00  3.50           O  
ATOM   4882  CB  TRP A 325     -15.058  21.010   8.591  1.00  3.58           C  
ATOM   4883  CG  TRP A 325     -15.580  21.721   9.799  1.00  3.58           C  
ATOM   4884  CD1 TRP A 325     -15.125  22.879  10.371  1.00  3.58           C  
ATOM   4885  CD2 TRP A 325     -16.693  21.284  10.605  1.00  3.58           C  
ATOM   4886  NE1 TRP A 325     -15.897  23.199  11.469  1.00  3.58           N  
ATOM   4887  CE2 TRP A 325     -16.857  22.224  11.624  1.00  3.58           C  
ATOM   4888  CE3 TRP A 325     -17.549  20.175  10.542  1.00  3.58           C  
ATOM   4889  CZ2 TRP A 325     -17.848  22.092  12.576  1.00  3.58           C  
ATOM   4890  CZ3 TRP A 325     -18.539  20.043  11.501  1.00  3.58           C  
ATOM   4891  CH2 TRP A 325     -18.680  20.981  12.488  1.00  3.58           C  
ATOM   4892  H   TRP A 325     -12.537  20.775   9.232  1.00  3.30           H  
ATOM   4893  HA  TRP A 325     -14.916  19.068   9.518  1.00  2.87           H  
ATOM   4894 1HB  TRP A 325     -14.394  21.692   8.065  1.00  4.30           H  
ATOM   4895 2HB  TRP A 325     -15.898  20.806   7.931  1.00  4.30           H  
ATOM   4896  HD1 TRP A 325     -14.283  23.467  10.007  1.00  4.30           H  
ATOM   4897  HE1 TRP A 325     -15.779  24.009  12.075  1.00  4.30           H  
ATOM   4898  HE3 TRP A 325     -17.435  19.429   9.755  1.00  4.30           H  
ATOM   4899  HZ2 TRP A 325     -17.984  22.816  13.370  1.00  4.30           H  
ATOM   4900  HZ3 TRP A 325     -19.202  19.180  11.450  1.00  4.30           H  
ATOM   4901  HH2 TRP A 325     -19.470  20.855  13.224  1.00  4.30           H  
ATOM   4902  N   LEU A 326     -14.858  17.937   7.278  1.00  1.72           N  
ATOM   4903  CA  LEU A 326     -14.680  17.241   6.010  1.00  1.59           C  
ATOM   4904  C   LEU A 326     -15.782  17.634   5.022  1.00  1.50           C  
ATOM   4905  O   LEU A 326     -16.968  17.377   5.249  1.00  1.69           O  
ATOM   4906  CB  LEU A 326     -14.636  15.730   6.219  1.00  2.39           C  
ATOM   4907  CG  LEU A 326     -14.434  14.901   4.949  1.00  2.39           C  
ATOM   4908  CD1 LEU A 326     -13.090  15.260   4.323  1.00  2.39           C  
ATOM   4909  CD2 LEU A 326     -14.472  13.425   5.316  1.00  2.39           C  
ATOM   4910  H   LEU A 326     -15.547  17.621   7.941  1.00  2.06           H  
ATOM   4911  HA  LEU A 326     -13.725  17.542   5.583  1.00  1.91           H  
ATOM   4912 1HB  LEU A 326     -13.833  15.494   6.910  1.00  2.86           H  
ATOM   4913 2HB  LEU A 326     -15.574  15.413   6.666  1.00  2.86           H  
ATOM   4914  HG  LEU A 326     -15.216  15.126   4.227  1.00  2.86           H  
ATOM   4915 1HD1 LEU A 326     -12.942  14.670   3.419  1.00  2.86           H  
ATOM   4916 2HD1 LEU A 326     -13.079  16.321   4.070  1.00  2.86           H  
ATOM   4917 3HD1 LEU A 326     -12.291  15.047   5.032  1.00  2.86           H  
ATOM   4918 1HD2 LEU A 326     -14.327  12.822   4.420  1.00  2.86           H  
ATOM   4919 2HD2 LEU A 326     -13.678  13.207   6.031  1.00  2.86           H  
ATOM   4920 3HD2 LEU A 326     -15.433  13.184   5.765  1.00  2.86           H  
ATOM   4921  N   ILE A 327     -15.341  18.274   3.943  1.00  1.36           N  
ATOM   4922  CA  ILE A 327     -16.136  18.836   2.859  1.00  1.43           C  
ATOM   4923  C   ILE A 327     -16.194  18.100   1.530  1.00  1.19           C  
ATOM   4924  O   ILE A 327     -15.160  17.780   0.953  1.00  1.41           O  
ATOM   4925  CB  ILE A 327     -15.592  20.236   2.556  1.00  2.15           C  
ATOM   4926  CG1 ILE A 327     -15.898  21.205   3.694  1.00  2.15           C  
ATOM   4927  CG2 ILE A 327     -15.994  20.714   1.190  1.00  2.15           C  
ATOM   4928  CD1 ILE A 327     -15.222  22.545   3.532  1.00  2.15           C  
ATOM   4929  H   ILE A 327     -14.343  18.424   3.875  1.00  1.63           H  
ATOM   4930  HA  ILE A 327     -17.157  18.931   3.223  1.00  1.72           H
[truncated: 44,891 more chars]
