# Supplementary material for: Sequence comparison, molecular modeling, and network analysis predict structural diversity in cysteine proteases from the Cape sundew, Drosera capensis
Source: Comput Struct Biotechnol J. 2016 Jun 14;14:271–82. doi: 10.1016/j.csbj.2016.05.003 (PMC4949590; doi:10.1016/j.csbj.2016.05.003)
Supplement: Supplementary file 3 [file mmc3.zip › Rosetta_full/DCAP_2555_full_m1.pdb]

PFRMAT TS
TARGET DCAP_2555_full
AUTHOR BAKER-ROSETTASERVER
METHOD    ROSETTA provides both ab initio and
METHOD    comparative models of protein domains.
METHOD    Comparative models are built from structures
METHOD    detected and aligned by HHSEARCH, SPARKS, and
METHOD    Raptor. Loop regions are assembled from fragments and 
METHOD    optimized to fit the aligned template structures.
METHOD    De novo models are built using the Rosetta de
METHOD    novo protocol.  The procedure is fully automated.
MODEL     1
PARENT 4qrvA_301
REMARK PARENT    4qrvA_301
REMARK PARSRC    alignment
REMARK SCORE     0.80
ATOM      1  N   LYS A   1       2.497  30.358 -29.236  1.00999.99           N  
ATOM      2  CA  LYS A   1       1.119  29.874 -29.186  1.00999.99           C  
ATOM      3  C   LYS A   1       1.000  28.458 -28.631  1.00999.99           C  
ATOM      4  O   LYS A   1       0.230  28.228 -27.698  1.00999.99           O  
ATOM      5  CB  LYS A   1       0.486  29.920 -30.573  1.00999.99           C  
ATOM      6  CG  LYS A   1      -0.959  29.442 -30.605  1.00999.99           C  
ATOM      7  CD  LYS A   1      -1.562  29.597 -31.990  1.00999.99           C  
ATOM      8  CE  LYS A   1      -2.999  29.100 -32.030  1.00999.99           C  
ATOM      9  NZ  LYS A   1      -3.594  29.253 -33.385  1.00999.99           N  
ATOM     10 1H   LYS A   1       2.836  30.327 -30.187  1.00999.99           H  
ATOM     11 2H   LYS A   1       2.526  31.312 -28.904  1.00999.99           H  
ATOM     12 3H   LYS A   1       3.084  29.784 -28.649  1.00999.99           H  
ATOM     13  HA  LYS A   1       0.552  30.533 -28.528  1.00999.99           H  
ATOM     14 1HB  LYS A   1       0.508  30.943 -30.950  1.00999.99           H  
ATOM     15 2HB  LYS A   1       1.062  29.304 -31.264  1.00999.99           H  
ATOM     16 1HG  LYS A   1      -1.001  28.392 -30.316  1.00999.99           H  
ATOM     17 2HG  LYS A   1      -1.550  30.020 -29.894  1.00999.99           H  
ATOM     18 1HD  LYS A   1      -1.543  30.648 -32.282  1.00999.99           H  
ATOM     19 2HD  LYS A   1      -0.973  29.027 -32.709  1.00999.99           H  
ATOM     20 1HE  LYS A   1      -3.023  28.048 -31.751  1.00999.99           H  
ATOM     21 2HE  LYS A   1      -3.596  29.667 -31.316  1.00999.99           H  
ATOM     22 1HZ  LYS A   1      -4.545  28.915 -33.377  1.00999.99           H  
ATOM     23 2HZ  LYS A   1      -3.586  30.229 -33.648  1.00999.99           H  
ATOM     24 3HZ  LYS A   1      -3.053  28.721 -34.052  1.00999.99           H  
ATOM     25  N   PHE A   2       1.765  27.527 -29.209  1.00999.99           N  
ATOM     26  CA  PHE A   2       1.722  26.110 -28.847  1.00999.99           C  
ATOM     27  C   PHE A   2       1.846  25.847 -27.363  1.00999.99           C  
ATOM     28  O   PHE A   2       1.066  25.072 -26.813  1.00999.99           O  
ATOM     29  CB  PHE A   2       2.822  25.329 -29.560  1.00999.99           C  
ATOM     30  CG  PHE A   2       2.885  23.895 -29.115  1.00999.99           C  
ATOM     31  CD1 PHE A   2       2.009  22.950 -29.627  1.00999.99           C  
ATOM     32  CD2 PHE A   2       3.816  23.494 -28.169  1.00999.99           C  
ATOM     33  CE1 PHE A   2       2.065  21.635 -29.202  1.00999.99           C  
ATOM     34  CE2 PHE A   2       3.873  22.183 -27.742  1.00999.99           C  
ATOM     35  CZ  PHE A   2       2.995  21.252 -28.259  1.00999.99           C  
ATOM     36  H   PHE A   2       2.387  27.806 -29.955  1.00999.99           H  
ATOM     37  HA  PHE A   2       0.761  25.712 -29.174  1.00999.99           H  
ATOM     38 1HB  PHE A   2       2.652  25.347 -30.637  1.00999.99           H  
ATOM     39 2HB  PHE A   2       3.789  25.791 -29.370  1.00999.99           H  
ATOM     40  HD1 PHE A   2       1.272  23.254 -30.370  1.00999.99           H  
ATOM     41  HD2 PHE A   2       4.508  24.231 -27.758  1.00999.99           H  
ATOM     42  HE1 PHE A   2       1.371  20.902 -29.612  1.00999.99           H  
ATOM     43  HE2 PHE A   2       4.609  21.883 -26.996  1.00999.99           H  
ATOM     44  HZ  PHE A   2       3.039  20.217 -27.923  1.00999.99           H  
ATOM     45  N   LEU A   3       2.836  26.465 -26.726  1.00999.99           N  
ATOM     46  CA  LEU A   3       3.049  26.285 -25.299  1.00999.99           C  
ATOM     47  C   LEU A   3       1.807  26.616 -24.500  1.00999.99           C  
ATOM     48  O   LEU A   3       1.405  25.841 -23.636  1.00999.99           O  
ATOM     49  CB  LEU A   3       4.199  27.159 -24.807  1.00999.99           C  
ATOM     50  CG  LEU A   3       4.446  27.092 -23.296  1.00999.99           C  
ATOM     51  CD1 LEU A   3       4.809  25.664 -22.908  1.00999.99           C  
ATOM     52  CD2 LEU A   3       5.557  28.059 -22.918  1.00999.99           C  
ATOM     53  H   LEU A   3       3.452  27.076 -27.241  1.00999.99           H  
ATOM     54  HA  LEU A   3       3.302  25.241 -25.120  1.00999.99           H  
ATOM     55 1HB  LEU A   3       5.114  26.857 -25.313  1.00999.99           H  
ATOM     56 2HB  LEU A   3       3.987  28.196 -25.066  1.00999.99           H  
ATOM     57  HG  LEU A   3       3.534  27.365 -22.769  1.00999.99           H  
ATOM     58 1HD1 LEU A   3       4.973  25.611 -21.832  1.00999.99           H  
ATOM     59 2HD1 LEU A   3       3.996  24.993 -23.184  1.00999.99           H  
ATOM     60 3HD1 LEU A   3       5.718  25.366 -23.428  1.00999.99           H  
ATOM     61 1HD2 LEU A   3       5.727  28.015 -21.842  1.00999.99           H  
ATOM     62 2HD2 LEU A   3       6.473  27.784 -23.441  1.00999.99           H  
ATOM     63 3HD2 LEU A   3       5.269  29.072 -23.199  1.00999.99           H  
ATOM     64  N   LEU A   4       1.209  27.770 -24.781  1.00999.99           N  
ATOM     65  CA  LEU A   4       0.024  28.203 -24.062  1.00999.99           C  
ATOM     66  C   LEU A   4      -1.143  27.262 -24.298  1.00999.99           C  
ATOM     67  O   LEU A   4      -1.914  26.995 -23.376  1.00999.99           O  
ATOM     68  CB  LEU A   4      -0.363  29.618 -24.488  1.00999.99           C  
ATOM     69  CG  LEU A   4       0.611  30.721 -24.060  1.00999.99           C  
ATOM     70  CD1 LEU A   4       0.175  32.043 -24.678  1.00999.99           C  
ATOM     71  CD2 LEU A   4       0.636  30.798 -22.542  1.00999.99           C  
ATOM     72  H   LEU A   4       1.586  28.362 -25.507  1.00999.99           H  
ATOM     73  HA  LEU A   4       0.250  28.209 -22.997  1.00999.99           H  
ATOM     74 1HB  LEU A   4      -0.443  29.647 -25.573  1.00999.99           H  
ATOM     75 2HB  LEU A   4      -1.338  29.855 -24.063  1.00999.99           H  
ATOM     76  HG  LEU A   4       1.611  30.491 -24.426  1.00999.99           H  
ATOM     77 1HD1 LEU A   4       0.868  32.830 -24.382  1.00999.99           H  
ATOM     78 2HD1 LEU A   4       0.172  31.954 -25.765  1.00999.99           H  
ATOM     79 3HD1 LEU A   4      -0.827  32.294 -24.333  1.00999.99           H  
ATOM     80 1HD2 LEU A   4       1.330  31.580 -22.228  1.00999.99           H  
ATOM     81 2HD2 LEU A   4      -0.364  31.031 -22.174  1.00999.99           H  
ATOM     82 3HD2 LEU A   4       0.959  29.840 -22.134  1.00999.99           H  
ATOM     83  N   VAL A   5      -1.257  26.739 -25.520  1.00999.99           N  
ATOM     84  CA  VAL A   5      -2.306  25.781 -25.836  1.00999.99           C  
ATOM     85  C   VAL A   5      -2.131  24.511 -25.023  1.00999.99           C  
ATOM     86  O   VAL A   5      -3.088  24.008 -24.434  1.00999.99           O  
ATOM     87  CB  VAL A   5      -2.297  25.430 -27.337  1.00999.99           C  
ATOM     88  CG1 VAL A   5      -3.249  24.275 -27.603  1.00999.99           C  
ATOM     89  CG2 VAL A   5      -2.705  26.648 -28.154  1.00999.99           C  
ATOM     90  H   VAL A   5      -0.611  27.022 -26.248  1.00999.99           H  
ATOM     91  HA  VAL A   5      -3.270  26.225 -25.588  1.00999.99           H  
ATOM     92  HB  VAL A   5      -1.297  25.112 -27.627  1.00999.99           H  
ATOM     93 1HG1 VAL A   5      -3.228  24.023 -28.664  1.00999.99           H  
ATOM     94 2HG1 VAL A   5      -2.939  23.408 -27.019  1.00999.99           H  
ATOM     95 3HG1 VAL A   5      -4.261  24.562 -27.318  1.00999.99           H  
ATOM     96 1HG2 VAL A   5      -2.689  26.393 -29.214  1.00999.99           H  
ATOM     97 2HG2 VAL A   5      -3.712  26.956 -27.870  1.00999.99           H  
ATOM     98 3HG2 VAL A   5      -2.011  27.465 -27.968  1.00999.99           H  
ATOM     99  N   ALA A   6      -0.900  24.007 -24.988  1.00999.99           N  
ATOM    100  CA  ALA A   6      -0.576  22.799 -24.252  1.00999.99           C  
ATOM    101  C   ALA A   6      -0.832  22.974 -22.761  1.00999.99           C  
ATOM    102  O   ALA A   6      -1.406  22.089 -22.125  1.00999.99           O  
ATOM    103  CB  ALA A   6       0.880  22.424 -24.496  1.00999.99           C  
ATOM    104  H   ALA A   6      -0.164  24.469 -25.503  1.00999.99           H  
ATOM    105  HA  ALA A   6      -1.218  21.997 -24.613  1.00999.99           H  
ATOM    106 1HB  ALA A   6       1.114  21.501 -23.964  1.00999.99           H  
ATOM    107 2HB  ALA A   6       1.043  22.278 -25.564  1.00999.99           H  
ATOM    108 3HB  ALA A   6       1.528  23.222 -24.137  1.00999.99           H  
ATOM    109  N   LEU A   7      -0.421  24.118 -22.214  1.00999.99           N  
ATOM    110  CA  LEU A   7      -0.601  24.400 -20.798  1.00999.99           C  
ATOM    111  C   LEU A   7      -2.068  24.529 -20.430  1.00999.99           C  
ATOM    112  O   LEU A   7      -2.499  24.005 -19.399  1.00999.99           O  
ATOM    113  CB  LEU A   7       0.126  25.699 -20.428  1.00999.99           C  
ATOM    114  CG  LEU A   7       1.659  25.653 -20.460  1.00999.99           C  
ATOM    115  CD1 LEU A   7       2.201  27.065 -20.271  1.00999.99           C  
ATOM    116  CD2 LEU A   7       2.158  24.723 -19.367  1.00999.99           C  
ATOM    117  H   LEU A   7       0.052  24.804 -22.787  1.00999.99           H  
ATOM    118  HA  LEU A   7      -0.171  23.579 -20.225  1.00999.99           H  
ATOM    119 1HB  LEU A   7      -0.193  26.481 -21.114  1.00999.99           H  
ATOM    120 2HB  LEU A   7      -0.171  25.985 -19.419  1.00999.99           H  
ATOM    121  HG  LEU A   7       1.998  25.281 -21.424  1.00999.99           H  
ATOM    122 1HD1 LEU A   7       3.291  27.044 -20.301  1.00999.99           H  
ATOM    123 2HD1 LEU A   7       1.830  27.706 -21.070  1.00999.99           H  
ATOM    124 3HD1 LEU A   7       1.873  27.456 -19.309  1.00999.99           H  
ATOM    125 1HD2 LEU A   7       3.248  24.687 -19.390  1.00999.99           H  
ATOM    126 2HD2 LEU A   7       1.827  25.091 -18.396  1.00999.99           H  
ATOM    127 3HD2 LEU A   7       1.759  23.722 -19.532  1.00999.99           H  
ATOM    128  N   SER A   8      -2.833  25.208 -21.284  1.00999.99           N  
ATOM    129  CA  SER A   8      -4.254  25.406 -21.063  1.00999.99           C  
ATOM    130  C   SER A   8      -4.995  24.090 -21.061  1.00999.99           C  
ATOM    131  O   SER A   8      -5.790  23.829 -20.160  1.00999.99           O  
ATOM    132  CB  SER A   8      -4.830  26.315 -22.129  1.00999.99           C  
ATOM    133  OG  SER A   8      -6.205  26.510 -21.935  1.00999.99           O  
ATOM    134  H   SER A   8      -2.420  25.627 -22.107  1.00999.99           H  
ATOM    135  HA  SER A   8      -4.388  25.876 -20.088  1.00999.99           H  
ATOM    136 1HB  SER A   8      -4.316  27.277 -22.103  1.00999.99           H  
ATOM    137 2HB  SER A   8      -4.656  25.880 -23.112  1.00999.99           H  
ATOM    138  HG  SER A   8      -6.491  27.091 -22.644  1.00999.99           H  
ATOM    139  N   LEU A   9      -4.730  23.260 -22.067  1.00999.99           N  
ATOM    140  CA  LEU A   9      -5.387  21.972 -22.173  1.00999.99           C  
ATOM    141  C   LEU A   9      -4.993  21.050 -21.035  1.00999.99           C  
ATOM    142  O   LEU A   9      -5.831  20.317 -20.515  1.00999.99           O  
ATOM    143  CB  LEU A   9      -5.049  21.322 -23.514  1.00999.99           C  
ATOM    144  CG  LEU A   9      -5.650  22.014 -24.740  1.00999.99           C  
ATOM    145  CD1 LEU A   9      -5.097  21.370 -26.003  1.00999.99           C  
ATOM    146  CD2 LEU A   9      -7.165  21.902 -24.677  1.00999.99           C  
ATOM    147  H   LEU A   9      -4.068  23.531 -22.784  1.00999.99           H  
ATOM    148  HA  LEU A   9      -6.464  22.132 -22.128  1.00999.99           H  
ATOM    149 1HB  LEU A   9      -3.966  21.313 -23.635  1.00999.99           H  
ATOM    150 2HB  LEU A   9      -5.406  20.293 -23.503  1.00999.99           H  
ATOM    151  HG  LEU A   9      -5.368  23.066 -24.744  1.00999.99           H  
ATOM    152 1HD1 LEU A   9      -5.518  21.865 -26.878  1.00999.99           H  
ATOM    153 2HD1 LEU A   9      -4.012  21.471 -26.016  1.00999.99           H  
ATOM    154 3HD1 LEU A   9      -5.364  20.314 -26.020  1.00999.99           H  
ATOM    155 1HD2 LEU A   9      -7.604  22.397 -25.544  1.00999.99           H  
ATOM    156 2HD2 LEU A   9      -7.453  20.850 -24.676  1.00999.99           H  
ATOM    157 3HD2 LEU A   9      -7.527  22.378 -23.766  1.00999.99           H  
ATOM    158  N   ALA A  10      -3.730  21.110 -20.614  1.00999.99           N  
ATOM    159  CA  ALA A  10      -3.282  20.296 -19.496  1.00999.99           C  
ATOM    160  C   ALA A  10      -4.061  20.654 -18.239  1.00999.99           C  
ATOM    161  O   ALA A  10      -4.483  19.768 -17.494  1.00999.99           O  
ATOM    162  CB  ALA A  10      -1.791  20.486 -19.265  1.00999.99           C  
ATOM    163  H   ALA A  10      -3.057  21.705 -21.080  1.00999.99           H  
ATOM    164  HA  ALA A  10      -3.477  19.251 -19.732  1.00999.99           H  
ATOM    165 1HB  ALA A  10      -1.467  19.855 -18.437  1.00999.99           H  
ATOM    166 2HB  ALA A  10      -1.245  20.208 -20.167  1.00999.99           H  
ATOM    167 3HB  ALA A  10      -1.589  21.529 -19.028  1.00999.99           H  
ATOM    168  N   LEU A  11      -4.270  21.952 -18.020  1.00999.99           N  
ATOM    169  CA  LEU A  11      -5.018  22.423 -16.868  1.00999.99           C  
ATOM    170  C   LEU A  11      -6.485  22.018 -16.928  1.00999.99           C  
ATOM    171  O   LEU A  11      -7.018  21.481 -15.961  1.00999.99           O  
ATOM    172  CB  LEU A  11      -4.921  23.945 -16.760  1.00999.99           C  
ATOM    173  CG  LEU A  11      -5.701  24.564 -15.595  1.00999.99           C  
ATOM    174  CD1 LEU A  11      -5.162  24.005 -14.283  1.00999.99           C  
ATOM    175  CD2 LEU A  11      -5.562  26.076 -15.640  1.00999.99           C  
ATOM    176  H   LEU A  11      -3.876  22.638 -18.654  1.00999.99           H  
ATOM    177  HA  LEU A  11      -4.580  21.983 -15.974  1.00999.99           H  
ATOM    178 1HB  LEU A  11      -3.873  24.222 -16.648  1.00999.99           H  
ATOM    179 2HB  LEU A  11      -5.295  24.386 -17.683  1.00999.99           H  
ATOM    180  HG  LEU A  11      -6.754  24.293 -15.675  1.00999.99           H  
ATOM    181 1HD1 LEU A  11      -5.717  24.435 -13.449  1.00999.99           H  
ATOM    182 2HD1 LEU A  11      -5.276  22.921 -14.275  1.00999.99           H  
ATOM    183 3HD1 LEU A  11      -4.108  24.260 -14.185  1.00999.99           H  
ATOM    184 1HD2 LEU A  11      -6.118  26.517 -14.811  1.00999.99           H  
ATOM    185 2HD2 LEU A  11      -4.510  26.348 -15.555  1.00999.99           H  
ATOM    186 3HD2 LEU A  11      -5.959  26.451 -16.583  1.00999.99           H  
ATOM    187  N   VAL A  12      -7.135  22.283 -18.061  1.00999.99           N  
ATOM    188  CA  VAL A  12      -8.553  21.973 -18.229  1.00999.99           C  
ATOM    189  C   VAL A  12      -8.856  20.488 -18.087  1.00999.99           C  
ATOM    190  O   VAL A  12      -9.785  20.107 -17.366  1.00999.99           O  
ATOM    191  CB  VAL A  12      -9.042  22.463 -19.605  1.00999.99           C  
ATOM    192  CG1 VAL A  12     -10.444  21.940 -19.878  1.00999.99           C  
ATOM    193  CG2 VAL A  12      -9.039  23.986 -19.627  1.00999.99           C  
ATOM    194  H   VAL A  12      -6.640  22.725 -18.825  1.00999.99           H  
ATOM    195  HA  VAL A  12      -9.110  22.512 -17.462  1.00999.99           H  
ATOM    196  HB  VAL A  12      -8.381  22.081 -20.382  1.00999.99           H  
ATOM    197 1HG1 VAL A  12     -10.776  22.289 -20.856  1.00999.99           H  
ATOM    198 2HG1 VAL A  12     -10.434  20.850 -19.866  1.00999.99           H  
ATOM    199 3HG1 VAL A  12     -11.126  22.306 -19.111  1.00999.99           H  
ATOM    200 1HG2 VAL A  12      -9.378  24.336 -20.601  1.00999.99           H  
ATOM    201 2HG2 VAL A  12      -9.709  24.363 -18.853  1.00999.99           H  
ATOM    202 3HG2 VAL A  12      -8.032  24.356 -19.441  1.00999.99           H  
ATOM    203  N   VAL A  13      -8.074  19.657 -18.771  1.00999.99           N  
ATOM    204  CA  VAL A  13      -8.259  18.217 -18.715  1.00999.99           C  
ATOM    205  C   VAL A  13      -7.930  17.689 -17.334  1.00999.99           C  
ATOM    206  O   VAL A  13      -8.661  16.850 -16.800  1.00999.99           O  
ATOM    207  CB  VAL A  13      -7.383  17.509 -19.762  1.00999.99           C  
ATOM    208  CG1 VAL A  13      -7.449  16.002 -19.555  1.00999.99           C  
ATOM    209  CG2 VAL A  13      -7.863  17.880 -21.161  1.00999.99           C  
ATOM    210  H   VAL A  13      -7.332  20.024 -19.352  1.00999.99           H  
ATOM    211  HA  VAL A  13      -9.304  17.995 -18.934  1.00999.99           H  
ATOM    212  HB  VAL A  13      -6.346  17.819 -19.635  1.00999.99           H  
ATOM    213 1HG1 VAL A  13      -6.817  15.505 -20.293  1.00999.99           H  
ATOM    214 2HG1 VAL A  13      -7.096  15.757 -18.554  1.00999.99           H  
ATOM    215 3HG1 VAL A  13      -8.478  15.662 -19.672  1.00999.99           H  
ATOM    216 1HG2 VAL A  13      -7.237  17.384 -21.903  1.00999.99           H  
ATOM    217 2HG2 VAL A  13      -8.898  17.562 -21.287  1.00999.99           H  
ATOM    218 3HG2 VAL A  13      -7.797  18.959 -21.296  1.00999.99           H  
ATOM    219  N   GLY A  14      -6.829  18.179 -16.762  1.00999.99           N  
ATOM    220  CA  GLY A  14      -6.404  17.761 -15.443  1.00999.99           C  
ATOM    221  C   GLY A  14      -7.467  18.049 -14.404  1.00999.99           C  
ATOM    222  O   GLY A  14      -7.827  17.154 -13.649  1.00999.99           O  
ATOM    223  H   GLY A  14      -6.252  18.855 -17.244  1.00999.99           H  
ATOM    224 1HA  GLY A  14      -6.182  16.694 -15.455  1.00999.99           H  
ATOM    225 2HA  GLY A  14      -5.482  18.278 -15.179  1.00999.99           H  
ATOM    226  N   LEU A  15      -7.996  19.274 -14.385  1.00999.99           N  
ATOM    227  CA  LEU A  15      -9.030  19.646 -13.423  1.00999.99           C  
ATOM    228  C   LEU A  15     -10.294  18.827 -13.607  1.00999.99           C  
ATOM    229  O   LEU A  15     -10.927  18.428 -12.630  1.00999.99           O  
ATOM    230  CB  LEU A  15      -9.382  21.133 -13.562  1.00999.99           C  
ATOM    231  CG  LEU A  15      -8.313  22.136 -13.117  1.00999.99           C  
ATOM    232  CD1 LEU A  15      -8.755  23.538 -13.513  1.00999.99           C  
ATOM    233  CD2 LEU A  15      -8.121  22.035 -11.614  1.00999.99           C  
ATOM    234  H   LEU A  15      -7.664  19.974 -15.034  1.00999.99           H  
ATOM    235  HA  LEU A  15      -8.646  19.467 -12.418  1.00999.99           H  
ATOM    236 1HB  LEU A  15      -9.604  21.336 -14.609  1.00999.99           H  
ATOM    237 2HB  LEU A  15     -10.281  21.331 -12.979  1.00999.99           H  
ATOM    238  HG  LEU A  15      -7.370  21.918 -13.616  1.00999.99           H  
ATOM    239 1HD1 LEU A  15      -8.000  24.260 -13.204  1.00999.99           H  
ATOM    240 2HD1 LEU A  15      -8.883  23.586 -14.594  1.00999.99           H  
ATOM    241 3HD1 LEU A  15      -9.700  23.772 -13.025  1.00999.99           H  
ATOM    242 1HD2 LEU A  15      -7.361  22.749 -11.296  1.00999.99           H  
ATOM    243 2HD2 LEU A  15      -9.062  22.261 -11.113  1.00999.99           H  
ATOM    244 3HD2 LEU A  15      -7.803  21.026 -11.354  1.00999.99           H  
ATOM    245  N   SER A  16     -10.649  18.556 -14.864  1.00999.99           N  
ATOM    246  CA  SER A  16     -11.831  17.773 -15.170  1.00999.99           C  
ATOM    247  C   SER A  16     -11.744  16.360 -14.593  1.00999.99           C  
ATOM    248  O   SER A  16     -12.729  15.836 -14.068  1.00999.99           O  
ATOM    249  CB  SER A  16     -12.018  17.694 -16.674  1.00999.99           C  
ATOM    250  OG  SER A  16     -12.284  18.960 -17.216  1.00999.99           O  
ATOM    251  H   SER A  16     -10.106  18.923 -15.638  1.00999.99           H  
ATOM    252  HA  SER A  16     -12.696  18.270 -14.731  1.00999.99           H  
ATOM    253 1HB  SER A  16     -11.123  17.280 -17.135  1.00999.99           H  
ATOM    254 2HB  SER A  16     -12.844  17.020 -16.899  1.00999.99           H  
ATOM    255  HG  SER A  16     -11.466  19.464 -17.126  1.00999.99           H  
ATOM    256  N   GLN A  17     -10.563  15.748 -14.684  1.00999.99           N  
ATOM    257  CA  GLN A  17     -10.387  14.384 -14.202  1.00999.99           C  
ATOM    258  C   GLN A  17      -9.763  14.264 -12.802  1.00999.99           C  
ATOM    259  O   GLN A  17      -9.750  13.175 -12.226  1.00999.99           O  
ATOM    260  CB  GLN A  17      -9.524  13.616 -15.205  1.00999.99           C  
ATOM    261  CG  GLN A  17     -10.125  13.527 -16.599  1.00999.99           C  
ATOM    262  CD  GLN A  17     -11.463  12.811 -16.609  1.00999.99           C  
ATOM    263  OE1 GLN A  17     -11.588  11.699 -16.089  1.00999.99           O  
ATOM    264  NE2 GLN A  17     -12.470  13.442 -17.203  1.00999.99           N  
ATOM    265  H   GLN A  17      -9.788  16.217 -15.139  1.00999.99           H  
ATOM    266  HA  GLN A  17     -11.370  13.916 -14.165  1.00999.99           H  
ATOM    267 1HB  GLN A  17      -8.552  14.099 -15.291  1.00999.99           H  
ATOM    268 2HB  GLN A  17      -9.356  12.601 -14.843  1.00999.99           H  
ATOM    269 1HG  GLN A  17     -10.272  14.535 -16.987  1.00999.99           H  
ATOM    270 2HG  GLN A  17      -9.440  12.976 -17.243  1.00999.99           H  
ATOM    271 1HE2 GLN A  17     -13.376  13.016 -17.240  1.00999.99           H  
ATOM    272 2HE2 GLN A  17     -12.325  14.342 -17.613  1.00999.99           H  
ATOM    273  N   ALA A  18      -9.259  15.367 -12.246  1.00999.99           N  
ATOM    274  CA  ALA A  18      -8.613  15.337 -10.931  1.00999.99           C  
ATOM    275  C   ALA A  18      -9.573  15.141  -9.777  1.00999.99           C  
ATOM    276  O   ALA A  18      -9.168  14.662  -8.719  1.00999.99           O  
ATOM    277  CB  ALA A  18      -7.845  16.627 -10.678  1.00999.99           C  
ATOM    278  H   ALA A  18      -9.279  16.242 -12.749  1.00999.99           H  
ATOM    279  HA  ALA A  18      -7.912  14.503 -10.927  1.00999.99           H  
ATOM    280 1HB  ALA A  18      -7.347  16.563  -9.711  1.00999.99           H  
ATOM    281 2HB  ALA A  18      -7.100  16.773 -11.456  1.00999.99           H  
ATOM    282 3HB  ALA A  18      -8.539  17.467 -10.674  1.00999.99           H  
ATOM    283  N   PHE A  19     -10.828  15.540  -9.944  1.00 50.94           N  
ATOM    284  CA  PHE A  19     -11.741  15.494  -8.815  1.00 20.92           C  
ATOM    285  C   PHE A  19     -12.841  14.454  -9.013  1.00 19.61           C  
ATOM    286  O   PHE A  19     -13.567  14.118  -8.077  1.00 46.55           O  
ATOM    287  CB  PHE A  19     -12.363  16.872  -8.665  1.00 31.38           C  
ATOM    288  CG  PHE A  19     -11.327  17.960  -8.665  1.00 31.38           C  
ATOM    289  CD1 PHE A  19     -11.480  19.067  -9.484  1.00 31.38           C  
ATOM    290  CD2 PHE A  19     -10.172  17.861  -7.909  1.00 31.38           C  
ATOM    291  CE1 PHE A  19     -10.516  20.056  -9.527  1.00 31.38           C  
ATOM    292  CE2 PHE A  19      -9.202  18.844  -7.952  1.00 31.38           C  
ATOM    293  CZ  PHE A  19      -9.377  19.946  -8.760  1.00 31.38           C  
ATOM    294  H   PHE A  19     -11.135  15.912 -10.832  1.00 37.66           H  
ATOM    295  HA  PHE A  19     -11.178  15.245  -7.915  1.00 25.10           H  
ATOM    296 1HB  PHE A  19     -13.068  17.059  -9.474  1.00 37.66           H  
ATOM    297 2HB  PHE A  19     -12.904  16.923  -7.725  1.00 37.66           H  
ATOM    298  HD1 PHE A  19     -12.376  19.152 -10.100  1.00 37.66           H  
ATOM    299  HD2 PHE A  19     -10.029  16.986  -7.277  1.00 37.66           H  
ATOM    300  HE1 PHE A  19     -10.658  20.921 -10.173  1.00 37.66           H  
ATOM    301  HE2 PHE A  19      -8.301  18.748  -7.348  1.00 37.66           H  
ATOM    302  HZ  PHE A  19      -8.615  20.724  -8.795  1.00 37.66           H  
ATOM    303  N   ASP A  20     -12.914  13.913 -10.229  1.00 16.82           N  
ATOM    304  CA  ASP A  20     -13.917  12.932 -10.642  1.00 28.45           C  
ATOM    305  C   ASP A  20     -15.346  13.477 -10.655  1.00 27.32           C  
ATOM    306  O   ASP A  20     -16.305  12.714 -10.542  1.00 52.52           O  
ATOM    307  CB  ASP A  20     -13.879  11.705  -9.740  1.00 42.67           C  
ATOM    308  CG  ASP A  20     -14.511  10.479 -10.386  1.00 42.67           C  
ATOM    309  OD1 ASP A  20     -14.443  10.367 -11.587  1.00 42.67           O  
ATOM    310  OD2 ASP A  20     -15.057   9.668  -9.677  1.00 42.67           O  
ATOM    311  H   ASP A  20     -12.256  14.216 -10.930  1.00 20.18           H  
ATOM    312  HA  ASP A  20     -13.674  12.612 -11.657  1.00 34.14           H  
ATOM    313 1HB  ASP A  20     -12.853  11.472  -9.478  1.00 51.21           H  
ATOM    314 2HB  ASP A  20     -14.411  11.929  -8.822  1.00 51.21           H  
ATOM    315  N   PHE A  21     -15.481  14.786 -10.838  1.00 14.07           N  
ATOM    316  CA  PHE A  21     -16.782  15.411 -11.012  1.00 17.96           C  
ATOM    317  C   PHE A  21     -16.586  16.733 -11.711  1.00 15.62           C  
ATOM    318  O   PHE A  21     -15.521  17.343 -11.605  1.00 18.89           O  
ATOM    319  CB  PHE A  21     -17.521  15.643  -9.686  1.00 26.94           C  
ATOM    320  CG  PHE A  21     -16.881  16.594  -8.716  1.00 26.94           C  
ATOM    321  CD1 PHE A  21     -17.165  17.951  -8.754  1.00 26.94           C  
ATOM    322  CD2 PHE A  21     -16.019  16.132  -7.743  1.00 26.94           C  
ATOM    323  CE1 PHE A  21     -16.588  18.822  -7.850  1.00 26.94           C  
ATOM    324  CE2 PHE A  21     -15.448  16.993  -6.834  1.00 26.94           C  
ATOM    325  CZ  PHE A  21     -15.726  18.340  -6.890  1.00 26.94           C  
ATOM    326  H   PHE A  21     -14.656  15.364 -10.895  1.00 16.88           H  
ATOM    327  HA  PHE A  21     -17.400  14.773 -11.646  1.00 21.55           H  
ATOM    328 1HB  PHE A  21     -18.524  16.009  -9.899  1.00 32.33           H  
ATOM    329 2HB  PHE A  21     -17.631  14.689  -9.179  1.00 32.33           H  
ATOM    330  HD1 PHE A  21     -17.852  18.328  -9.509  1.00 32.33           H  
ATOM    331  HD2 PHE A  21     -15.794  15.070  -7.698  1.00 32.33           H  
ATOM    332  HE1 PHE A  21     -16.814  19.887  -7.894  1.00 32.33           H  
ATOM    333  HE2 PHE A  21     -14.772  16.607  -6.078  1.00 32.33           H  
ATOM    334  HZ  PHE A  21     -15.267  19.019  -6.176  1.00 32.33           H  
ATOM    335  N   HIS A  22     -17.609  17.195 -12.409  1.00 26.55           N  
ATOM    336  CA  HIS A  22     -17.511  18.494 -13.040  1.00 25.15           C  
ATOM    337  C   HIS A  22     -18.215  19.468 -12.131  1.00 19.99           C  
ATOM    338  O   HIS A  22     -19.161  19.092 -11.450  1.00 17.18           O  
ATOM    339  CB  HIS A  22     -18.126  18.516 -14.434  1.00 37.72           C  
ATOM    340  CG  HIS A  22     -17.793  19.768 -15.190  1.00 37.72           C  
ATOM    341  ND1 HIS A  22     -18.376  20.989 -14.918  1.00 37.72           N  
ATOM    342  CD2 HIS A  22     -16.932  19.983 -16.212  1.00 37.72           C  
ATOM    343  CE1 HIS A  22     -17.886  21.900 -15.741  1.00 37.72           C  
ATOM    344  NE2 HIS A  22     -17.008  21.315 -16.534  1.00 37.72           N  
ATOM    345  H   HIS A  22     -18.473  16.663 -12.493  1.00 31.86           H  
ATOM    346  HA  HIS A  22     -16.469  18.801 -13.121  1.00 30.18           H  
ATOM    347 1HB  HIS A  22     -17.759  17.663 -15.006  1.00 45.27           H  
ATOM    348 2HB  HIS A  22     -19.207  18.419 -14.361  1.00 45.27           H  
ATOM    349  HD2 HIS A  22     -16.295  19.238 -16.689  1.00 45.27           H  
ATOM    350  HE1 HIS A  22     -18.159  22.955 -15.760  1.00 45.27           H  
ATOM    351  HE2 HIS A  22     -16.474  21.768 -17.263  1.00 45.27           H  
ATOM    352  N   GLU A  23     -17.778  20.716 -12.099  1.00 22.63           N  
ATOM    353  CA  GLU A  23     -18.408  21.687 -11.213  1.00 22.47           C  
ATOM    354  C   GLU A  23     -19.895  21.892 -11.545  1.00 16.59           C  
ATOM    355  O   GLU A  23     -20.692  22.180 -10.654  1.00 17.47           O  
ATOM    356  CB  GLU A  23     -17.646  23.008 -11.261  1.00 33.70           C  
ATOM    357  CG  GLU A  23     -16.257  22.910 -10.639  1.00 33.70           C  
ATOM    358  CD  GLU A  23     -15.482  24.197 -10.666  1.00 33.70           C  
ATOM    359  OE1 GLU A  23     -15.974  25.163 -11.194  1.00 33.70           O  
ATOM    360  OE2 GLU A  23     -14.384  24.211 -10.157  1.00 33.70           O  
ATOM    361  H   GLU A  23     -17.002  20.994 -12.684  1.00 27.16           H  
ATOM    362  HA  GLU A  23     -18.347  21.304 -10.194  1.00 26.96           H  
ATOM    363 1HB  GLU A  23     -17.536  23.336 -12.295  1.00 40.45           H  
ATOM    364 2HB  GLU A  23     -18.204  23.775 -10.725  1.00 40.45           H  
ATOM    365 1HG  GLU A  23     -16.359  22.585  -9.604  1.00 40.45           H  
ATOM    366 2HG  GLU A  23     -15.692  22.146 -11.171  1.00 40.45           H  
ATOM    367  N   LYS A  24     -20.284  21.696 -12.814  1.00 13.60           N  
ATOM    368  CA  LYS A  24     -21.691  21.797 -13.217  1.00 12.28           C  
ATOM    369  C   LYS A  24     -22.558  20.721 -12.556  1.00 10.90           C  
ATOM    370  O   LYS A  24     -23.774  20.867 -12.454  1.00 12.05           O  
ATOM    371  CB  LYS A  24     -21.834  21.639 -14.727  1.00 18.42           C  
ATOM    372  CG  LYS A  24     -21.629  20.200 -15.187  1.00 18.42           C  
ATOM    373  CD  LYS A  24     -21.711  20.052 -16.691  1.00 18.42           C  
ATOM    374  CE  LYS A  24     -21.325  18.643 -17.128  1.00 18.42           C  
ATOM    375  NZ  LYS A  24     -22.233  17.600 -16.565  1.00 18.42           N  
ATOM    376  H   LYS A  24     -19.594  21.468 -13.519  1.00 16.32           H  
ATOM    377  HA  LYS A  24     -22.071  22.774 -12.917  1.00 14.74           H  
ATOM    378 1HB  LYS A  24     -22.826  21.965 -15.043  1.00 22.10           H  
ATOM    379 2HB  LYS A  24     -21.100  22.265 -15.233  1.00 22.10           H  
ATOM    380 1HG  LYS A  24     -20.672  19.832 -14.837  1.00 22.10           H  
ATOM    381 2HG  LYS A  24     -22.410  19.578 -14.748  1.00 22.10           H  
ATOM    382 1HD  LYS A  24     -22.728  20.262 -17.023  1.00 22.10           H  
ATOM    383 2HD  LYS A  24     -21.037  20.767 -17.163  1.00 22.10           H  
ATOM    384 1HE  LYS A  24     -21.370  18.593 -18.215  1.00 22.10           H  
ATOM    385 2HE  LYS A  24     -20.305  18.432 -16.810  1.00 22.10           H  
ATOM    386 1HZ  LYS A  24     -21.942  16.691 -16.895  1.00 22.10           H  
ATOM    387 2HZ  LYS A  24     -22.192  17.605 -15.550  1.00 22.10           H  
ATOM    388 3HZ  LYS A  24     -23.180  17.777 -16.863  1.00 22.10           H  
ATOM    389  N   ASP A  25     -21.931  19.647 -12.074  1.00 11.28           N  
ATOM    390  CA  ASP A  25     -22.643  18.542 -11.464  1.00 11.93           C  
ATOM    391  C   ASP A  25     -23.111  18.908 -10.063  1.00  9.30           C  
ATOM    392  O   ASP A  25     -23.958  18.223  -9.488  1.00 10.97           O  
ATOM    393  CB  ASP A  25     -21.737  17.306 -11.426  1.00 17.89           C  
ATOM    394  CG  ASP A  25     -21.405  16.816 -12.835  1.00 17.89           C  
ATOM    395  OD1 ASP A  25     -22.142  17.148 -13.738  1.00 17.89           O  
ATOM    396  OD2 ASP A  25     -20.409  16.145 -13.008  1.00 17.89           O  
ATOM    397  H   ASP A  25     -20.928  19.571 -12.134  1.00 13.54           H  
ATOM    398  HA  ASP A  25     -23.517  18.317 -12.072  1.00 14.32           H  
ATOM    399 1HB  ASP A  25     -20.819  17.523 -10.886  1.00 21.47           H  
ATOM    400 2HB  ASP A  25     -22.246  16.503 -10.892  1.00 21.47           H  
ATOM    401  N   LEU A  26     -22.594  20.021  -9.538  1.00  7.87           N  
ATOM    402  CA  LEU A  26     -22.938  20.505  -8.221  1.00  8.28           C  
ATOM    403  C   LEU A  26     -24.177  21.401  -8.266  1.00  8.69           C  
ATOM    404  O   LEU A  26     -24.668  21.835  -7.222  1.00 11.35           O  
ATOM    405  CB  LEU A  26     -21.773  21.326  -7.666  1.00 12.42           C  
ATOM    406  CG  LEU A  26     -20.423  20.609  -7.559  1.00 12.42           C  
ATOM    407  CD1 LEU A  26     -19.384  21.590  -7.052  1.00 12.42           C  
ATOM    408  CD2 LEU A  26     -20.531  19.408  -6.657  1.00 12.42           C  
ATOM    409  H   LEU A  26     -21.916  20.568 -10.052  1.00  9.44           H  
ATOM    410  HA  LEU A  26     -23.138  19.655  -7.574  1.00  9.94           H  
ATOM    411 1HB  LEU A  26     -21.632  22.197  -8.303  1.00 14.90           H  
ATOM    412 2HB  LEU A  26     -22.044  21.676  -6.673  1.00 14.90           H  
ATOM    413  HG  LEU A  26     -20.112  20.281  -8.551  1.00 14.90           H  
ATOM    414 1HD1 LEU A  26     -18.415  21.097  -6.994  1.00 14.90           H  
ATOM    415 2HD1 LEU A  26     -19.321  22.436  -7.736  1.00 14.90           H  
ATOM    416 3HD1 LEU A  26     -19.670  21.943  -6.062  1.00 14.90           H  
ATOM    417 1HD2 LEU A  26     -19.558  18.923  -6.614  1.00 14.90           H  
ATOM    418 2HD2 LEU A  26     -20.830  19.715  -5.658  1.00 14.90           H  
ATOM    419 3HD2 LEU A  26     -21.267  18.716  -7.062  1.00 14.90           H  
ATOM    420  N   GLU A  27     -24.662  21.708  -9.477  1.00 11.07           N  
ATOM    421  CA  GLU A  27     -25.784  22.620  -9.656  1.00 14.20           C  
ATOM    422  C   GLU A  27     -27.128  22.087  -9.165  1.00  9.62           C  
ATOM    423  O   GLU A  27     -27.968  22.869  -8.718  1.00 15.63           O  
ATOM    424  CB  GLU A  27     -25.899  23.005 -11.130  1.00 21.30           C  
ATOM    425  CG  GLU A  27     -24.758  23.883 -11.632  1.00 21.30           C  
ATOM    426  CD  GLU A  27     -24.860  24.205 -13.098  1.00 21.30           C  
ATOM    427  OE1 GLU A  27     -25.691  23.629 -13.759  1.00 21.30           O  
ATOM    428  OE2 GLU A  27     -24.108  25.032 -13.558  1.00 21.30           O  
ATOM    429  H   GLU A  27     -24.248  21.321 -10.318  1.00 13.28           H  
ATOM    430  HA  GLU A  27     -25.565  23.526  -9.088  1.00 17.04           H  
ATOM    431 1HB  GLU A  27     -25.924  22.104 -11.743  1.00 25.56           H  
ATOM    432 2HB  GLU A  27     -26.832  23.542 -11.296  1.00 25.56           H  
ATOM    433 1HG  GLU A  27     -24.757  24.815 -11.068  1.00 25.56           H  
ATOM    434 2HG  GLU A  27     -23.814  23.375 -11.442  1.00 25.56           H  
ATOM    435  N   SER A  28     -27.349  20.773  -9.236  1.00  5.85           N  
ATOM    436  CA  SER A  28     -28.633  20.238  -8.800  1.00  5.26           C  
ATOM    437  C   SER A  28     -28.507  18.885  -8.136  1.00  3.93           C  
ATOM    438  O   SER A  28     -27.510  18.189  -8.309  1.00  3.45           O  
ATOM    439  CB  SER A  28     -29.551  20.091  -9.989  1.00  7.89           C  
ATOM    440  OG  SER A  28     -29.076  19.092 -10.850  1.00  7.89           O  
ATOM    441  H   SER A  28     -26.660  20.138  -9.618  1.00  7.02           H  
ATOM    442  HA  SER A  28     -29.074  20.934  -8.084  1.00  6.31           H  
ATOM    443 1HB  SER A  28     -30.561  19.850  -9.659  1.00  9.47           H  
ATOM    444 2HB  SER A  28     -29.597  21.039 -10.523  1.00  9.47           H  
ATOM    445  HG  SER A  28     -28.113  19.145 -10.819  1.00  9.47           H  
ATOM    446  N   GLU A  29     -29.556  18.505  -7.409  1.00  5.59           N  
ATOM    447  CA  GLU A  29     -29.616  17.225  -6.718  1.00  5.49           C  
ATOM    448  C   GLU A  29     -29.639  16.085  -7.717  1.00  3.54           C  
ATOM    449  O   GLU A  29     -29.088  15.016  -7.455  1.00  3.03           O  
ATOM    450  CB  GLU A  29     -30.862  17.156  -5.833  1.00  8.23           C  
ATOM    451  CG  GLU A  29     -30.848  18.085  -4.626  1.00  8.23           C  
ATOM    452  CD  GLU A  29     -29.826  17.714  -3.585  1.00  8.23           C  
ATOM    453  OE1 GLU A  29     -29.827  16.588  -3.142  1.00  8.23           O  
ATOM    454  OE2 GLU A  29     -29.045  18.560  -3.216  1.00  8.23           O  
ATOM    455  H   GLU A  29     -30.339  19.139  -7.323  1.00  6.71           H  
ATOM    456  HA  GLU A  29     -28.729  17.119  -6.094  1.00  6.59           H  
ATOM    457 1HB  GLU A  29     -31.744  17.401  -6.426  1.00  9.88           H  
ATOM    458 2HB  GLU A  29     -30.993  16.138  -5.464  1.00  9.88           H  
ATOM    459 1HG  GLU A  29     -30.642  19.100  -4.968  1.00  9.88           H  
ATOM    460 2HG  GLU A  29     -31.837  18.083  -4.170  1.00  9.88           H  
ATOM    461  N   GLU A  30     -30.277  16.320  -8.863  1.00  3.88           N  
ATOM    462  CA  GLU A  30     -30.353  15.326  -9.917  1.00  3.70           C  
ATOM    463  C   GLU A  30     -28.991  15.114 -10.561  1.00  2.96           C  
ATOM    464  O   GLU A  30     -28.612  13.977 -10.840  1.00  3.13           O  
ATOM    465  CB  GLU A  30     -31.374  15.747 -10.974  1.00  5.55           C  
ATOM    466  CG  GLU A  30     -32.819  15.713 -10.491  1.00  5.55           C  
ATOM    467  CD  GLU A  30     -33.801  16.154 -11.541  1.00  5.55           C  
ATOM    468  OE1 GLU A  30     -33.374  16.599 -12.579  1.00  5.55           O  
ATOM    469  OE2 GLU A  30     -34.981  16.044 -11.303  1.00  5.55           O  
ATOM    470  H   GLU A  30     -30.718  17.214  -9.011  1.00  4.66           H  
ATOM    471  HA  GLU A  30     -30.674  14.381  -9.480  1.00  4.44           H  
ATOM    472 1HB  GLU A  30     -31.156  16.761 -11.308  1.00  6.66           H  
ATOM    473 2HB  GLU A  30     -31.293  15.091 -11.842  1.00  6.66           H  
ATOM    474 1HG  GLU A  30     -33.064  14.696 -10.184  1.00  6.66           H  
ATOM    475 2HG  GLU A  30     -32.914  16.358  -9.619  1.00  6.66           H  
ATOM    476  N   SER A  31     -28.240  16.205 -10.765  1.00  2.80           N  
ATOM    477  CA  SER A  31     -26.904  16.086 -11.336  1.00  2.88           C  
ATOM    478  C   SER A  31     -25.940  15.448 -10.340  1.00  2.40           C  
ATOM    479  O   SER A  31     -25.043  14.700 -10.735  1.00  2.59           O  
ATOM    480  CB  SER A  31     -26.415  17.456 -11.786  1.00  4.32           C  
ATOM    481  OG  SER A  31     -26.312  18.347 -10.705  1.00  4.32           O  
ATOM    482  H   SER A  31     -28.602  17.122 -10.535  1.00  3.36           H  
ATOM    483  HA  SER A  31     -26.961  15.439 -12.214  1.00  3.46           H  
ATOM    484 1HB  SER A  31     -25.445  17.356 -12.273  1.00  5.18           H  
ATOM    485 2HB  SER A  31     -27.108  17.857 -12.522  1.00  5.18           H  
ATOM    486  HG  SER A  31     -25.539  18.068 -10.202  1.00  5.18           H  
ATOM    487  N   LEU A  32     -26.177  15.683  -9.051  1.00  2.20           N  
ATOM    488  CA  LEU A  32     -25.414  15.042  -7.993  1.00  2.20           C  
ATOM    489  C   LEU A  32     -25.746  13.558  -7.917  1.00  1.78           C  
ATOM    490  O   LEU A  32     -24.858  12.735  -7.692  1.00  1.99           O  
ATOM    491  CB  LEU A  32     -25.697  15.756  -6.669  1.00  3.30           C  
ATOM    492  CG  LEU A  32     -25.078  17.156  -6.564  1.00  3.30           C  
ATOM    493  CD1 LEU A  32     -25.678  17.907  -5.398  1.00  3.30           C  
ATOM    494  CD2 LEU A  32     -23.577  16.998  -6.358  1.00  3.30           C  
ATOM    495  H   LEU A  32     -26.899  16.342  -8.790  1.00  2.64           H  
ATOM    496  HA  LEU A  32     -24.354  15.145  -8.219  1.00  2.64           H  
ATOM    497 1HB  LEU A  32     -26.774  15.859  -6.546  1.00  3.96           H  
ATOM    498 2HB  LEU A  32     -25.309  15.152  -5.849  1.00  3.96           H  
ATOM    499  HG  LEU A  32     -25.271  17.719  -7.473  1.00  3.96           H  
ATOM    500 1HD1 LEU A  32     -25.225  18.896  -5.328  1.00  3.96           H  
ATOM    501 2HD1 LEU A  32     -26.752  18.012  -5.548  1.00  3.96           H  
ATOM    502 3HD1 LEU A  32     -25.492  17.358  -4.485  1.00  3.96           H  
ATOM    503 1HD2 LEU A  32     -23.119  17.982  -6.274  1.00  3.96           H  
ATOM    504 2HD2 LEU A  32     -23.392  16.436  -5.442  1.00  3.96           H  
ATOM    505 3HD2 LEU A  32     -23.145  16.464  -7.204  1.00  3.96           H  
ATOM    506  N   TRP A  33     -27.016  13.213  -8.128  1.00  1.72           N  
ATOM    507  CA  TRP A  33     -27.426  11.820  -8.164  1.00  1.78           C  
ATOM    508  C   TRP A  33     -26.750  11.097  -9.318  1.00  1.67           C  
ATOM    509  O   TRP A  33     -26.247   9.988  -9.140  1.00  1.83           O  
ATOM    510  CB  TRP A  33     -28.934  11.689  -8.300  1.00  2.67           C  
ATOM    511  CG  TRP A  33     -29.375  10.260  -8.317  1.00  2.67           C  
ATOM    512  CD1 TRP A  33     -29.770   9.536  -9.402  1.00  2.67           C  
ATOM    513  CD2 TRP A  33     -29.468   9.366  -7.183  1.00  2.67           C  
ATOM    514  NE1 TRP A  33     -30.099   8.257  -9.021  1.00  2.67           N  
ATOM    515  CE2 TRP A  33     -29.920   8.137  -7.667  1.00  2.67           C  
ATOM    516  CE3 TRP A  33     -29.210   9.508  -5.818  1.00  2.67           C  
ATOM    517  CZ2 TRP A  33     -30.119   7.049  -6.832  1.00  2.67           C  
ATOM    518  CZ3 TRP A  33     -29.412   8.418  -4.979  1.00  2.67           C  
ATOM    519  CH2 TRP A  33     -29.853   7.219  -5.473  1.00  2.67           C  
ATOM    520  H   TRP A  33     -27.718  13.927  -8.260  1.00  2.06           H  
ATOM    521  HA  TRP A  33     -27.120  11.345  -7.234  1.00  2.14           H  
ATOM    522 1HB  TRP A  33     -29.424  12.197  -7.470  1.00  3.20           H  
ATOM    523 2HB  TRP A  33     -29.266  12.164  -9.222  1.00  3.20           H  
ATOM    524  HD1 TRP A  33     -29.814   9.916 -10.422  1.00  3.20           H  
ATOM    525  HE1 TRP A  33     -30.418   7.522  -9.636  1.00  3.20           H  
ATOM    526  HE3 TRP A  33     -28.860  10.461  -5.426  1.00  3.20           H  
ATOM    527  HZ2 TRP A  33     -30.471   6.089  -7.210  1.00  3.20           H  
ATOM    528  HZ3 TRP A  33     -29.213   8.538  -3.916  1.00  3.20           H  
ATOM    529  HH2 TRP A  33     -30.001   6.385  -4.788  1.00  3.20           H  
ATOM    530  N   ASP A  34     -26.740  11.732 -10.496  1.00  1.80           N  
ATOM    531  CA  ASP A  34     -26.092  11.170 -11.675  1.00  2.03           C  
ATOM    532  C   ASP A  34     -24.606  10.965 -11.420  1.00  1.52           C  
ATOM    533  O   ASP A  34     -24.045   9.942 -11.817  1.00  1.48           O  
ATOM    534  CB  ASP A  34     -26.299  12.075 -12.888  1.00  3.04           C  
ATOM    535  CG  ASP A  34     -27.729  12.039 -13.415  1.00  3.04           C  
ATOM    536  OD1 ASP A  34     -28.459  11.152 -13.041  1.00  3.04           O  
ATOM    537  OD2 ASP A  34     -28.072  12.893 -14.197  1.00  3.04           O  
ATOM    538  H   ASP A  34     -27.203  12.628 -10.580  1.00  2.16           H  
ATOM    539  HA  ASP A  34     -26.540  10.199 -11.886  1.00  2.44           H  
ATOM    540 1HB  ASP A  34     -26.052  13.102 -12.622  1.00  3.65           H  
ATOM    541 2HB  ASP A  34     -25.625  11.772 -13.689  1.00  3.65           H  
ATOM    542  N   LEU A  35     -23.985  11.927 -10.735  1.00  1.53           N  
ATOM    543  CA  LEU A  35     -22.593  11.830 -10.327  1.00  1.86           C  
ATOM    544  C   LEU A  35     -22.378  10.587  -9.480  1.00  1.52           C  
ATOM    545  O   LEU A  35     -21.437   9.831  -9.724  1.00  2.18           O  
ATOM    546  CB  LEU A  35     -22.178  13.089  -9.557  1.00  2.79           C  
ATOM    547  CG  LEU A  35     -20.760  13.096  -9.001  1.00  2.79           C  
ATOM    548  CD1 LEU A  35     -19.773  12.971 -10.148  1.00  2.79           C  
ATOM    549  CD2 LEU A  35     -20.550  14.385  -8.215  1.00  2.79           C  
ATOM    550  H   LEU A  35     -24.495  12.766 -10.486  1.00  1.84           H  
ATOM    551  HA  LEU A  35     -21.974  11.745 -11.217  1.00  2.23           H  
ATOM    552 1HB  LEU A  35     -22.276  13.947 -10.221  1.00  3.35           H  
ATOM    553 2HB  LEU A  35     -22.851  13.233  -8.719  1.00  3.35           H  
ATOM    554  HG  LEU A  35     -20.619  12.241  -8.343  1.00  3.35           H  
ATOM    555 1HD1 LEU A  35     -18.758  12.963  -9.755  1.00  3.35           H  
ATOM    556 2HD1 LEU A  35     -19.958  12.041 -10.685  1.00  3.35           H  
ATOM    557 3HD1 LEU A  35     -19.895  13.814 -10.828  1.00  3.35           H  
ATOM    558 1HD2 LEU A  35     -19.541  14.405  -7.806  1.00  3.35           H  
ATOM    559 2HD2 LEU A  35     -20.690  15.241  -8.876  1.00  3.35           H  
ATOM    560 3HD2 LEU A  35     -21.272  14.435  -7.401  1.00  3.35           H  
ATOM    561  N   TYR A  36     -23.258  10.379  -8.497  1.00  1.17           N  
ATOM    562  CA  TYR A  36     -23.183   9.208  -7.635  1.00  1.42           C  
ATOM    563  C   TYR A  36     -23.334   7.932  -8.419  1.00  1.16           C  
ATOM    564  O   TYR A  36     -22.601   6.984  -8.169  1.00  1.46           O  
ATOM    565  CB  TYR A  36     -24.229   9.254  -6.530  1.00  2.13           C  
ATOM    566  CG  TYR A  36     -24.134   8.064  -5.589  1.00  2.13           C  
ATOM    567  CD1 TYR A  36     -22.954   7.862  -4.902  1.00  2.13           C  
ATOM    568  CD2 TYR A  36     -25.202   7.199  -5.385  1.00  2.13           C  
ATOM    569  CE1 TYR A  36     -22.817   6.815  -4.023  1.00  2.13           C  
ATOM    570  CE2 TYR A  36     -25.066   6.137  -4.496  1.00  2.13           C  
ATOM    571  CZ  TYR A  36     -23.871   5.947  -3.817  1.00  2.13           C  
ATOM    572  OH  TYR A  36     -23.711   4.898  -2.938  1.00  2.13           O  
ATOM    573  H   TYR A  36     -23.990  11.058  -8.333  1.00  1.40           H  
ATOM    574  HA  TYR A  36     -22.198   9.186  -7.172  1.00  1.70           H  
ATOM    575 1HB  TYR A  36     -24.102  10.167  -5.953  1.00  2.56           H  
ATOM    576 2HB  TYR A  36     -25.228   9.270  -6.963  1.00  2.56           H  
ATOM    577  HD1 TYR A  36     -22.121   8.536  -5.067  1.00  2.56           H  
ATOM    578  HD2 TYR A  36     -26.142   7.351  -5.917  1.00  2.56           H  
ATOM    579  HE1 TYR A  36     -21.879   6.669  -3.494  1.00  2.56           H  
ATOM    580  HE2 TYR A  36     -25.899   5.454  -4.333  1.00  2.56           H  
ATOM    581  HH  TYR A  36     -22.874   4.991  -2.456  1.00  2.56           H  
ATOM    582  N   GLU A  37     -24.277   7.893  -9.358  1.00  1.23           N  
ATOM    583  CA  GLU A  37     -24.481   6.701 -10.168  1.00  2.13           C  
ATOM    584  C   GLU A  37     -23.269   6.366 -11.024  1.00  2.27           C  
ATOM    585  O   GLU A  37     -22.919   5.193 -11.164  1.00  3.12           O  
ATOM    586  CB  GLU A  37     -25.702   6.876 -11.072  1.00  3.19           C  
ATOM    587  CG  GLU A  37     -27.044   6.807 -10.365  1.00  3.19           C  
ATOM    588  CD  GLU A  37     -27.309   5.428  -9.828  1.00  3.19           C  
ATOM    589  OE1 GLU A  37     -26.543   4.546 -10.139  1.00  3.19           O  
ATOM    590  OE2 GLU A  37     -28.283   5.237  -9.140  1.00  3.19           O  
ATOM    591  H   GLU A  37     -24.872   8.699  -9.503  1.00  1.48           H  
ATOM    592  HA  GLU A  37     -24.662   5.861  -9.497  1.00  2.56           H  
ATOM    593 1HB  GLU A  37     -25.644   7.842 -11.573  1.00  3.83           H  
ATOM    594 2HB  GLU A  37     -25.693   6.108 -11.845  1.00  3.83           H  
ATOM    595 1HG  GLU A  37     -27.053   7.519  -9.540  1.00  3.83           H  
ATOM    596 2HG  GLU A  37     -27.833   7.086 -11.063  1.00  3.83           H  
ATOM    597  N   ARG A  38     -22.609   7.386 -11.570  1.00  2.34           N  
ATOM    598  CA  ARG A  38     -21.417   7.157 -12.372  1.00  3.78           C  
ATOM    599  C   ARG A  38     -20.272   6.669 -11.499  1.00  3.11           C  
ATOM    600  O   ARG A  38     -19.545   5.748 -11.877  1.00  4.42           O  
ATOM    601  CB  ARG A  38     -21.014   8.431 -13.093  1.00  5.67           C  
ATOM    602  CG  ARG A  38     -21.929   8.830 -14.239  1.00  5.67           C  
ATOM    603  CD  ARG A  38     -21.478  10.087 -14.884  1.00  5.67           C  
ATOM    604  NE  ARG A  38     -21.712  11.244 -14.037  1.00  5.67           N  
ATOM    605  CZ  ARG A  38     -21.088  12.432 -14.170  1.00  5.67           C  
ATOM    606  NH1 ARG A  38     -20.185  12.605 -15.109  1.00  5.67           N  
ATOM    607  NH2 ARG A  38     -21.384  13.425 -13.354  1.00  5.67           N  
ATOM    608  H   ARG A  38     -22.951   8.331 -11.449  1.00  2.81           H  
ATOM    609  HA  ARG A  38     -21.640   6.391 -13.116  1.00  4.54           H  
ATOM    610 1HB  ARG A  38     -20.994   9.258 -12.385  1.00  6.80           H  
ATOM    611 2HB  ARG A  38     -20.007   8.320 -13.496  1.00  6.80           H  
ATOM    612 1HG  ARG A  38     -21.933   8.041 -14.992  1.00  6.80           H  
ATOM    613 2HG  ARG A  38     -22.942   8.978 -13.865  1.00  6.80           H  
ATOM    614 1HD  ARG A  38     -20.410  10.027 -15.091  1.00  6.80           H  
ATOM    615 2HD  ARG A  38     -22.021  10.232 -15.817  1.00  6.80           H  
ATOM    616  HE  ARG A  38     -22.401  11.153 -13.302  1.00  6.80           H  
ATOM    617 1HH1 ARG A  38     -19.955  11.848 -15.737  1.00  6.80           H  
ATOM    618 2HH1 ARG A  38     -19.721  13.498 -15.201  1.00  6.80           H  
ATOM    619 1HH2 ARG A  38     -22.080  13.297 -12.634  1.00  6.80           H  
ATOM    620 2HH2 ARG A  38     -20.918  14.321 -13.443  1.00  6.80           H  
ATOM    621  N   TRP A  39     -20.146   7.272 -10.319  1.00  2.08           N  
ATOM    622  CA  TRP A  39     -19.148   6.898  -9.333  1.00  2.07           C  
ATOM    623  C   TRP A  39     -19.354   5.470  -8.852  1.00  2.19           C  
ATOM    624  O   TRP A  39     -18.406   4.688  -8.755  1.00  2.80           O  
ATOM    625  CB  TRP A  39     -19.225   7.856  -8.144  1.00  3.10           C  
ATOM    626  CG  TRP A  39     -18.281   7.507  -7.051  1.00  3.10           C  
ATOM    627  CD1 TRP A  39     -16.988   7.904  -6.930  1.00  3.10           C  
ATOM    628  CD2 TRP A  39     -18.550   6.663  -5.907  1.00  3.10           C  
ATOM    629  NE1 TRP A  39     -16.434   7.364  -5.799  1.00  3.10           N  
ATOM    630  CE2 TRP A  39     -17.377   6.598  -5.165  1.00  3.10           C  
ATOM    631  CE3 TRP A  39     -19.677   5.963  -5.466  1.00  3.10           C  
ATOM    632  CZ2 TRP A  39     -17.285   5.857  -4.004  1.00  3.10           C  
ATOM    633  CZ3 TRP A  39     -19.583   5.219  -4.301  1.00  3.10           C  
ATOM    634  CH2 TRP A  39     -18.414   5.166  -3.591  1.00  3.10           C  
ATOM    635  H   TRP A  39     -20.765   8.039 -10.090  1.00  2.50           H  
ATOM    636  HA  TRP A  39     -18.162   6.974  -9.790  1.00  2.48           H  
ATOM    637 1HB  TRP A  39     -19.003   8.870  -8.479  1.00  3.73           H  
ATOM    638 2HB  TRP A  39     -20.236   7.860  -7.738  1.00  3.73           H  
ATOM    639  HD1 TRP A  39     -16.463   8.551  -7.634  1.00  3.73           H  
ATOM    640  HE1 TRP A  39     -15.482   7.502  -5.487  1.00  3.73           H  
ATOM    641  HE3 TRP A  39     -20.609   6.001  -6.026  1.00  3.73           H  
ATOM    642  HZ2 TRP A  39     -16.370   5.806  -3.424  1.00  3.73           H  
ATOM    643  HZ3 TRP A  39     -20.465   4.672  -3.963  1.00  3.73           H  
ATOM    644  HH2 TRP A  39     -18.373   4.570  -2.678  1.00  3.73           H  
ATOM    645  N   ARG A  40     -20.608   5.161  -8.543  1.00  2.32           N  
ATOM    646  CA  ARG A  40     -21.049   3.877  -8.045  1.00  3.96           C  
ATOM    647  C   ARG A  40     -20.718   2.783  -9.040  1.00  4.62           C  
ATOM    648  O   ARG A  40     -20.152   1.748  -8.683  1.00  7.54           O  
ATOM    649  CB  ARG A  40     -22.547   3.932  -7.771  1.00  5.94           C  
ATOM    650  CG  ARG A  40     -23.129   2.694  -7.155  1.00  5.94           C  
ATOM    651  CD  ARG A  40     -24.597   2.746  -7.006  1.00  5.94           C  
ATOM    652  NE  ARG A  40     -25.292   2.694  -8.279  1.00  5.94           N  
ATOM    653  CZ  ARG A  40     -25.496   1.579  -9.002  1.00  5.94           C  
ATOM    654  NH1 ARG A  40     -25.031   0.409  -8.609  1.00  5.94           N  
ATOM    655  NH2 ARG A  40     -26.183   1.687 -10.124  1.00  5.94           N  
ATOM    656  H   ARG A  40     -21.312   5.871  -8.646  1.00  2.78           H  
ATOM    657  HA  ARG A  40     -20.529   3.667  -7.110  1.00  4.75           H  
ATOM    658 1HB  ARG A  40     -22.761   4.757  -7.094  1.00  7.13           H  
ATOM    659 2HB  ARG A  40     -23.084   4.124  -8.700  1.00  7.13           H  
ATOM    660 1HG  ARG A  40     -22.877   1.842  -7.785  1.00  7.13           H  
ATOM    661 2HG  ARG A  40     -22.718   2.557  -6.160  1.00  7.13           H  
ATOM    662 1HD  ARG A  40     -24.926   1.899  -6.405  1.00  7.13           H  
ATOM    663 2HD  ARG A  40     -24.875   3.673  -6.507  1.00  7.13           H  
ATOM    664  HE  ARG A  40     -25.676   3.553  -8.658  1.00  7.13           H  
ATOM    665 1HH1 ARG A  40     -24.486   0.325  -7.758  1.00  7.13           H  
ATOM    666 2HH1 ARG A  40     -25.200  -0.413  -9.170  1.00  7.13           H  
ATOM    667 1HH2 ARG A  40     -26.524   2.604 -10.396  1.00  7.13           H  
ATOM    668 2HH2 ARG A  40     -26.361   0.877 -10.697  1.00  7.13           H  
ATOM    669  N   SER A  41     -21.059   3.021 -10.307  1.00  3.97           N  
ATOM    670  CA  SER A  41     -20.753   2.079 -11.371  1.00  5.88           C  
ATOM    671  C   SER A  41     -19.249   1.855 -11.480  1.00  5.88           C  
ATOM    672  O   SER A  41     -18.788   0.713 -11.522  1.00  7.12           O  
ATOM    673  CB  SER A  41     -21.299   2.587 -12.692  1.00  8.82           C  
ATOM    674  OG  SER A  41     -20.998   1.700 -13.736  1.00  8.82           O  
ATOM    675  H   SER A  41     -21.551   3.874 -10.546  1.00  4.76           H  
ATOM    676  HA  SER A  41     -21.228   1.126 -11.137  1.00  7.06           H  
ATOM    677 1HB  SER A  41     -22.379   2.707 -12.614  1.00 10.58           H  
ATOM    678 2HB  SER A  41     -20.878   3.568 -12.910  1.00 10.58           H  
ATOM    679  HG  SER A  41     -20.040   1.678 -13.795  1.00 10.58           H  
ATOM    680  N   HIS A  42     -18.488   2.950 -11.490  1.00  5.85           N  
ATOM    681  CA  HIS A  42     -17.032   2.903 -11.590  1.00  7.47           C  
ATOM    682  C   HIS A  42     -16.395   2.031 -10.510  1.00  8.47           C  
ATOM    683  O   HIS A  42     -15.485   1.251 -10.797  1.00 11.63           O  
ATOM    684  CB  HIS A  42     -16.446   4.316 -11.541  1.00 11.21           C  
ATOM    685  CG  HIS A  42     -14.962   4.357 -11.711  1.00 11.21           C  
ATOM    686  ND1 HIS A  42     -14.341   4.072 -12.909  1.00 11.21           N  
ATOM    687  CD2 HIS A  42     -13.971   4.667 -10.843  1.00 11.21           C  
ATOM    688  CE1 HIS A  42     -13.034   4.196 -12.768  1.00 11.21           C  
ATOM    689  NE2 HIS A  42     -12.784   4.558 -11.523  1.00 11.21           N  
ATOM    690  H   HIS A  42     -18.927   3.862 -11.453  1.00  7.02           H  
ATOM    691  HA  HIS A  42     -16.759   2.469 -12.550  1.00  8.96           H  
ATOM    692 1HB  HIS A  42     -16.900   4.926 -12.323  1.00 13.45           H  
ATOM    693 2HB  HIS A  42     -16.688   4.777 -10.585  1.00 13.45           H  
ATOM    694  HD1 HIS A  42     -14.797   3.868 -13.778  1.00 13.45           H  
ATOM    695  HD2 HIS A  42     -13.974   4.963  -9.798  1.00 13.45           H  
ATOM    696  HE1 HIS A  42     -12.363   4.010 -13.606  1.00 13.45           H  
ATOM    697  N   HIS A  43     -16.882   2.140  -9.278  1.00  6.98           N  
ATOM    698  CA  HIS A  43     -16.329   1.343  -8.191  1.00  8.93           C  
ATOM    699  C   HIS A  43     -17.117   0.073  -7.855  1.00 10.93           C  
ATOM    700  O   HIS A  43     -16.901  -0.515  -6.793  1.00 12.92           O  
ATOM    701  CB  HIS A  43     -16.191   2.196  -6.929  1.00 13.39           C  
ATOM    702  CG  HIS A  43     -15.172   3.283  -7.035  1.00 13.39           C  
ATOM    703  ND1 HIS A  43     -13.818   3.042  -6.947  1.00 13.39           N  
ATOM    704  CD2 HIS A  43     -15.309   4.608  -7.237  1.00 13.39           C  
ATOM    705  CE1 HIS A  43     -13.166   4.187  -7.074  1.00 13.39           C  
ATOM    706  NE2 HIS A  43     -14.051   5.151  -7.246  1.00 13.39           N  
ATOM    707  H   HIS A  43     -17.619   2.808  -9.080  1.00  8.38           H  
ATOM    708  HA  HIS A  43     -15.324   1.025  -8.470  1.00 10.72           H  
ATOM    709 1HB  HIS A  43     -17.153   2.660  -6.700  1.00 16.07           H  
ATOM    710 2HB  HIS A  43     -15.925   1.560  -6.087  1.00 16.07           H  
ATOM    711  HD1 HIS A  43     -13.371   2.148  -6.988  1.00 16.07           H  
ATOM    712  HD2 HIS A  43     -16.183   5.241  -7.374  1.00 16.07           H  
ATOM    713  HE1 HIS A  43     -12.078   4.216  -7.029  1.00 16.07           H  
ATOM    714  N   THR A  44     -18.004  -0.379  -8.755  1.00 11.85           N  
ATOM    715  CA  THR A  44     -18.815  -1.605  -8.572  1.00 15.32           C  
ATOM    716  C   THR A  44     -19.617  -1.614  -7.261  1.00 15.96           C  
ATOM    717  O   THR A  44     -19.835  -2.676  -6.673  1.00 18.78           O  
ATOM    718  CB  THR A  44     -17.952  -2.898  -8.625  1.00 22.98           C  
ATOM    719  OG1 THR A  44     -17.187  -3.058  -7.419  1.00 22.98           O  
ATOM    720  CG2 THR A  44     -17.000  -2.834  -9.813  1.00 22.98           C  
ATOM    721  H   THR A  44     -18.141   0.129  -9.619  1.00 14.22           H  
ATOM    722  HA  THR A  44     -19.532  -1.656  -9.392  1.00 18.38           H  
ATOM    723  HB  THR A  44     -18.603  -3.763  -8.746  1.00 27.58           H  
ATOM    724  HG1 THR A  44     -16.949  -2.204  -7.059  1.00 27.58           H  
ATOM    725 1HG2 THR A  44     -16.408  -3.747  -9.856  1.00 27.58           H  
ATOM    726 2HG2 THR A  44     -17.575  -2.731 -10.734  1.00 27.58           H  
ATOM    727 3HG2 THR A  44     -16.335  -1.979  -9.706  1.00 27.58           H  
ATOM    728  N   VAL A  45     -20.019  -0.438  -6.790  1.00 15.12           N  
ATOM    729  CA  VAL A  45     -20.752  -0.304  -5.541  1.00 18.80           C  
ATOM    730  C   VAL A  45     -22.226  -0.665  -5.714  1.00 29.26           C  
ATOM    731  O   VAL A  45     -22.875  -0.243  -6.672  1.00102.74           O  
ATOM    732  CB  VAL A  45     -20.594   1.133  -4.997  1.00 28.20           C  
ATOM    733  CG1 VAL A  45     -21.456   1.342  -3.758  1.00 28.20           C  
ATOM    734  CG2 VAL A  45     -19.133   1.375  -4.665  1.00 28.20           C  
ATOM    735  H   VAL A  45     -19.835   0.399  -7.328  1.00 18.14           H  
ATOM    736  HA  VAL A  45     -20.314  -0.988  -4.815  1.00 22.56           H  
ATOM    737  HB  VAL A  45     -20.905   1.841  -5.755  1.00 33.84           H  
ATOM    738 1HG1 VAL A  45     -21.327   2.362  -3.393  1.00 33.84           H  
ATOM    739 2HG1 VAL A  45     -22.503   1.178  -4.007  1.00 33.84           H  
ATOM    740 3HG1 VAL A  45     -21.152   0.640  -2.982  1.00 33.84           H  
ATOM    741 1HG2 VAL A  45     -19.006   2.389  -4.293  1.00 33.84           H  
ATOM    742 2HG2 VAL A  45     -18.811   0.666  -3.902  1.00 33.84           H  
ATOM    743 3HG2 VAL A  45     -18.532   1.239  -5.562  1.00 33.84           H  
ATOM    744  N   SER A  46     -22.739  -1.476  -4.797  1.00 22.68           N  
ATOM    745  CA  SER A  46     -24.129  -1.909  -4.850  1.00 29.61           C  
ATOM    746  C   SER A  46     -24.693  -2.106  -3.453  1.00 21.44           C  
ATOM    747  O   SER A  46     -24.021  -2.635  -2.565  1.00 71.40           O  
ATOM    748  CB  SER A  46     -24.249  -3.196  -5.639  1.00 44.41           C  
ATOM    749  OG  SER A  46     -25.576  -3.647  -5.662  1.00 44.41           O  
ATOM    750  H   SER A  46     -22.152  -1.796  -4.039  1.00 27.22           H  
ATOM    751  HA  SER A  46     -24.715  -1.135  -5.348  1.00 35.53           H  
ATOM    752 1HB  SER A  46     -23.900  -3.031  -6.658  1.00 53.30           H  
ATOM    753 2HB  SER A  46     -23.611  -3.959  -5.195  1.00 53.30           H  
ATOM    754  HG  SER A  46     -25.820  -3.799  -4.745  1.00 53.30           H  
ATOM    755  N   ARG A  47     -25.933  -1.669  -3.261  1.00 33.33           N  
ATOM    756  CA  ARG A  47     -26.585  -1.754  -1.962  1.00 90.98           C  
ATOM    757  C   ARG A  47     -28.082  -1.465  -2.084  1.00 66.62           C  
ATOM    758  O   ARG A  47     -28.508  -0.780  -3.016  1.00128.65           O  
ATOM    759  CB  ARG A  47     -25.926  -0.777  -0.980  1.00136.47           C  
ATOM    760  CG  ARG A  47     -26.467  -0.800   0.437  1.00136.47           C  
ATOM    761  CD  ARG A  47     -26.131  -2.073   1.130  1.00136.47           C  
ATOM    762  NE  ARG A  47     -26.680  -2.128   2.475  1.00136.47           N  
ATOM    763  CZ  ARG A  47     -26.622  -3.192   3.293  1.00136.47           C  
ATOM    764  NH1 ARG A  47     -26.031  -4.304   2.910  1.00136.47           N  
ATOM    765  NH2 ARG A  47     -27.172  -3.096   4.489  1.00136.47           N  
ATOM    766  H   ARG A  47     -26.433  -1.254  -4.036  1.00 40.00           H  
ATOM    767  HA  ARG A  47     -26.459  -2.767  -1.578  1.00109.18           H  
ATOM    768 1HB  ARG A  47     -24.859  -0.983  -0.918  1.00163.76           H  
ATOM    769 2HB  ARG A  47     -26.039   0.240  -1.355  1.00163.76           H  
ATOM    770 1HG  ARG A  47     -26.012   0.012   1.002  1.00163.76           H  
ATOM    771 2HG  ARG A  47     -27.546  -0.667   0.438  1.00163.76           H  
ATOM    772 1HD  ARG A  47     -26.534  -2.911   0.562  1.00163.76           H  
ATOM    773 2HD  ARG A  47     -25.048  -2.174   1.200  1.00163.76           H  
ATOM    774  HE  ARG A  47     -27.155  -1.309   2.838  1.00163.76           H  
ATOM    775 1HH1 ARG A  47     -25.616  -4.365   1.992  1.00163.76           H  
ATOM    776 2HH1 ARG A  47     -25.995  -5.096   3.535  1.00163.76           H  
ATOM    777 1HH2 ARG A  47     -27.623  -2.223   4.753  1.00163.76           H  
ATOM    778 2HH2 ARG A  47     -27.146  -3.876   5.128  1.00163.76           H  
ATOM    779  N   SER A  48     -28.869  -2.021  -1.155  1.00 34.55           N  
ATOM    780  CA  SER A  48     -30.313  -1.806  -1.102  1.00 26.63           C  
ATOM    781  C   SER A  48     -30.626  -0.322  -1.132  1.00 22.85           C  
ATOM    782  O   SER A  48     -29.904   0.471  -0.532  1.00 23.89           O  
ATOM    783  CB  SER A  48     -30.896  -2.424   0.150  1.00 39.95           C  
ATOM    784  OG  SER A  48     -32.263  -2.134   0.262  1.00 39.95           O  
ATOM    785  H   SER A  48     -28.446  -2.590  -0.435  1.00 41.46           H  
ATOM    786  HA  SER A  48     -30.769  -2.272  -1.977  1.00 31.96           H  
ATOM    787 1HB  SER A  48     -30.751  -3.503   0.122  1.00 47.93           H  
ATOM    788 2HB  SER A  48     -30.368  -2.045   1.024  1.00 47.93           H  
ATOM    789  HG  SER A  48     -32.556  -2.554   1.075  1.00 47.93           H  
ATOM    790  N   ILE A  49     -31.718   0.028  -1.808  1.00 21.47           N  
ATOM    791  CA  ILE A  49     -32.125   1.413  -2.062  1.00 19.91           C  
ATOM    792  C   ILE A  49     -32.118   2.318  -0.840  1.00 16.90           C  
ATOM    793  O   ILE A  49     -31.680   3.464  -0.935  1.00 14.51           O  
ATOM    794  CB  ILE A  49     -33.527   1.453  -2.685  1.00 29.87           C  
ATOM    795  CG1 ILE A  49     -33.478   0.868  -4.095  1.00 29.87           C  
ATOM    796  CG2 ILE A  49     -34.047   2.883  -2.712  1.00 29.87           C  
ATOM    797  CD1 ILE A  49     -34.841   0.593  -4.686  1.00 29.87           C  
ATOM    798  H   ILE A  49     -32.274  -0.713  -2.215  1.00 25.76           H  
ATOM    799  HA  ILE A  49     -31.433   1.832  -2.790  1.00 23.89           H  
ATOM    800  HB  ILE A  49     -34.205   0.834  -2.098  1.00 35.84           H  
ATOM    801 1HG1 ILE A  49     -32.952   1.564  -4.750  1.00 35.84           H  
ATOM    802 2HG1 ILE A  49     -32.921  -0.068  -4.070  1.00 35.84           H  
ATOM    803 1HG2 ILE A  49     -35.044   2.899  -3.151  1.00 35.84           H  
ATOM    804 2HG2 ILE A  49     -34.095   3.276  -1.698  1.00 35.84           H  
ATOM    805 3HG2 ILE A  49     -33.378   3.504  -3.310  1.00 35.84           H  
ATOM    806 1HD1 ILE A  49     -34.727   0.178  -5.687  1.00 35.84           H  
ATOM    807 2HD1 ILE A  49     -35.375  -0.120  -4.058  1.00 35.84           H  
ATOM    808 3HD1 ILE A  49     -35.408   1.522  -4.742  1.00 35.84           H  
ATOM    809  N   GLU A  50     -32.615   1.831   0.293  1.00 18.44           N  
ATOM    810  CA  GLU A  50     -32.616   2.629   1.516  1.00 16.68           C  
ATOM    811  C   GLU A  50     -31.212   3.108   1.878  1.00 13.84           C  
ATOM    812  O   GLU A  50     -30.972   4.308   2.044  1.00 11.65           O  
ATOM    813  CB  GLU A  50     -33.188   1.819   2.676  1.00 25.02           C  
ATOM    814  CG  GLU A  50     -33.195   2.566   3.999  1.00 25.02           C  
ATOM    815  CD  GLU A  50     -33.780   1.775   5.137  1.00 25.02           C  
ATOM    816  OE1 GLU A  50     -34.324   0.724   4.894  1.00 25.02           O  
ATOM    817  OE2 GLU A  50     -33.671   2.222   6.256  1.00 25.02           O  
ATOM    818  H   GLU A  50     -32.985   0.890   0.314  1.00 22.13           H  
ATOM    819  HA  GLU A  50     -33.245   3.507   1.357  1.00 20.02           H  
ATOM    820 1HB  GLU A  50     -34.213   1.526   2.449  1.00 30.02           H  
ATOM    821 2HB  GLU A  50     -32.606   0.907   2.807  1.00 30.02           H  
ATOM    822 1HG  GLU A  50     -32.166   2.818   4.247  1.00 30.02           H  
ATOM    823 2HG  GLU A  50     -33.750   3.495   3.882  1.00 30.02           H  
ATOM    824  N   ASP A  51     -30.296   2.157   2.001  1.00 15.46           N  
ATOM    825  CA  ASP A  51     -28.919   2.461   2.335  1.00 15.51           C  
ATOM    826  C   ASP A  51     -28.196   3.152   1.188  1.00 11.19           C  
ATOM    827  O   ASP A  51     -27.301   3.956   1.430  1.00  9.51           O  
ATOM    828  CB  ASP A  51     -28.191   1.199   2.754  1.00 23.27           C  
ATOM    829  CG  ASP A  51     -28.623   0.680   4.124  1.00 23.27           C  
ATOM    830  OD1 ASP A  51     -29.259   1.406   4.860  1.00 23.27           O  
ATOM    831  OD2 ASP A  51     -28.299  -0.448   4.417  1.00 23.27           O  
ATOM    832  H   ASP A  51     -30.561   1.193   1.855  1.00 18.55           H  
ATOM    833  HA  ASP A  51     -28.920   3.141   3.181  1.00 18.61           H  
ATOM    834 1HB  ASP A  51     -28.392   0.420   2.023  1.00 27.92           H  
ATOM    835 2HB  ASP A  51     -27.115   1.378   2.766  1.00 27.92           H  
ATOM    836  N   LYS A  52     -28.585   2.847  -0.051  1.00 11.34           N  
ATOM    837  CA  LYS A  52     -28.029   3.497  -1.231  1.00  9.82           C  
ATOM    838  C   LYS A  52     -28.253   4.996  -1.142  1.00  7.39           C  
ATOM    839  O   LYS A  52     -27.339   5.783  -1.382  1.00  6.74           O  
ATOM    840  CB  LYS A  52     -28.663   2.945  -2.501  1.00 14.73           C  
ATOM    841  CG  LYS A  52     -28.138   3.564  -3.780  1.00 14.73           C  
ATOM    842  CD  LYS A  52     -28.813   2.961  -4.999  1.00 14.73           C  
ATOM    843  CE  LYS A  52     -28.367   3.672  -6.262  1.00 14.73           C  
ATOM    844  NZ  LYS A  52     -29.047   3.149  -7.476  1.00 14.73           N  
ATOM    845  H   LYS A  52     -29.299   2.149  -0.186  1.00 13.61           H  
ATOM    846  HA  LYS A  52     -26.954   3.314  -1.262  1.00 11.78           H  
ATOM    847 1HB  LYS A  52     -28.502   1.867  -2.554  1.00 17.68           H  
ATOM    848 2HB  LYS A  52     -29.737   3.115  -2.474  1.00 17.68           H  
ATOM    849 1HG  LYS A  52     -28.322   4.639  -3.767  1.00 17.68           H  
ATOM    850 2HG  LYS A  52     -27.064   3.397  -3.850  1.00 17.68           H  
ATOM    851 1HD  LYS A  52     -28.559   1.902  -5.072  1.00 17.68           H  
ATOM    852 2HD  LYS A  52     -29.894   3.053  -4.902  1.00 17.68           H  
ATOM    853 1HE  LYS A  52     -28.593   4.730  -6.164  1.00 17.68           H  
ATOM    854 2HE  LYS A  52     -27.291   3.556  -6.384  1.00 17.68           H  
ATOM    855 1HZ  LYS A  52     -28.719   3.683  -8.272  1.00 17.68           H  
ATOM    856 2HZ  LYS A  52     -28.833   2.171  -7.603  1.00 17.68           H  
ATOM    857 3HZ  LYS A  52     -30.045   3.268  -7.385  1.00 17.68           H  
ATOM    858  N   HIS A  53     -29.483   5.375  -0.795  1.00  7.32           N  
ATOM    859  CA  HIS A  53     -29.852   6.763  -0.579  1.00  6.56           C  
ATOM    860  C   HIS A  53     -29.002   7.393   0.515  1.00  5.16           C  
ATOM    861  O   HIS A  53     -28.511   8.509   0.349  1.00  4.29           O  
ATOM    862  CB  HIS A  53     -31.331   6.898  -0.221  1.00  9.84           C  
ATOM    863  CG  HIS A  53     -31.728   8.311   0.063  1.00  9.84           C  
ATOM    864  ND1 HIS A  53     -31.853   9.266  -0.925  1.00  9.84           N  
ATOM    865  CD2 HIS A  53     -32.015   8.933   1.228  1.00  9.84           C  
ATOM    866  CE1 HIS A  53     -32.197  10.419  -0.376  1.00  9.84           C  
ATOM    867  NE2 HIS A  53     -32.292  10.247   0.932  1.00  9.84           N  
ATOM    868  H   HIS A  53     -30.194   4.669  -0.663  1.00  8.78           H  
ATOM    869  HA  HIS A  53     -29.676   7.327  -1.494  1.00  7.87           H  
ATOM    870 1HB  HIS A  53     -31.943   6.524  -1.043  1.00 11.81           H  
ATOM    871 2HB  HIS A  53     -31.555   6.296   0.657  1.00 11.81           H  
ATOM    872  HD1 HIS A  53     -31.740   9.122  -1.908  1.00 11.81           H  
ATOM    873  HD2 HIS A  53     -32.042   8.589   2.263  1.00 11.81           H  
ATOM    874  HE1 HIS A  53     -32.343  11.306  -0.993  1.00 11.81           H  
ATOM    875  N   LYS A  54     -28.844   6.676   1.635  1.00  5.44           N  
ATOM    876  CA  LYS A  54     -28.029   7.151   2.752  1.00  4.72           C  
ATOM    877  C   LYS A  54     -26.600   7.419   2.290  1.00  3.46           C  
ATOM    878  O   LYS A  54     -26.020   8.455   2.623  1.00  2.70           O  
ATOM    879  CB  LYS A  54     -28.006   6.111   3.868  1.00  7.08           C  
ATOM    880  CG  LYS A  54     -29.318   5.906   4.602  1.00  7.08           C  
ATOM    881  CD  LYS A  54     -29.179   4.767   5.598  1.00  7.08           C  
ATOM    882  CE  LYS A  54     -30.510   4.389   6.221  1.00  7.08           C  
ATOM    883  NZ  LYS A  54     -30.400   3.126   7.002  1.00  7.08           N  
ATOM    884  H   LYS A  54     -29.313   5.778   1.719  1.00  6.53           H  
ATOM    885  HA  LYS A  54     -28.451   8.084   3.127  1.00  5.66           H  
ATOM    886 1HB  LYS A  54     -27.700   5.147   3.468  1.00  8.50           H  
ATOM    887 2HB  LYS A  54     -27.262   6.401   4.610  1.00  8.50           H  
ATOM    888 1HG  LYS A  54     -29.587   6.818   5.137  1.00  8.50           H  
ATOM    889 2HG  LYS A  54     -30.110   5.673   3.893  1.00  8.50           H  
ATOM    890 1HD  LYS A  54     -28.756   3.892   5.106  1.00  8.50           H  
ATOM    891 2HD  LYS A  54     -28.500   5.071   6.394  1.00  8.50           H  
ATOM    892 1HE  LYS A  54     -30.843   5.188   6.882  1.00  8.50           H  
ATOM    893 2HE  LYS A  54     -31.247   4.258   5.433  1.00  8.50           H  
ATOM    894 1HZ  LYS A  54     -31.302   2.888   7.394  1.00  8.50           H  
ATOM    895 2HZ  LYS A  54     -30.095   2.387   6.371  1.00  8.50           H  
ATOM    896 3HZ  LYS A  54     -29.725   3.236   7.743  1.00  8.50           H  
ATOM    897  N   ARG A  55     -26.060   6.488   1.492  1.00  3.68           N  
ATOM    898  CA  ARG A  55     -24.727   6.609   0.921  1.00  3.05           C  
ATOM    899  C   ARG A  55     -24.637   7.835   0.048  1.00  2.16           C  
ATOM    900  O   ARG A  55     -23.662   8.574   0.136  1.00  1.89           O  
ATOM    901  CB  ARG A  55     -24.376   5.381   0.095  1.00  4.57           C  
ATOM    902  CG  ARG A  55     -24.041   4.112   0.862  1.00  4.57           C  
ATOM    903  CD  ARG A  55     -23.845   2.961  -0.067  1.00  4.57           C  
ATOM    904  NE  ARG A  55     -23.425   1.757   0.631  1.00  4.57           N  
ATOM    905  CZ  ARG A  55     -22.138   1.419   0.851  1.00  4.57           C  
ATOM    906  NH1 ARG A  55     -21.165   2.177   0.391  1.00  4.57           N  
ATOM    907  NH2 ARG A  55     -21.849   0.319   1.527  1.00  4.57           N  
ATOM    908  H   ARG A  55     -26.592   5.656   1.282  1.00  4.42           H  
ATOM    909  HA  ARG A  55     -24.007   6.703   1.734  1.00  3.66           H  
ATOM    910 1HB  ARG A  55     -25.194   5.142  -0.577  1.00  5.49           H  
ATOM    911 2HB  ARG A  55     -23.510   5.613  -0.523  1.00  5.49           H  
ATOM    912 1HG  ARG A  55     -23.117   4.260   1.421  1.00  5.49           H  
ATOM    913 2HG  ARG A  55     -24.849   3.870   1.551  1.00  5.49           H  
ATOM    914 1HD  ARG A  55     -24.783   2.747  -0.578  1.00  5.49           H  
ATOM    915 2HD  ARG A  55     -23.084   3.209  -0.804  1.00  5.49           H  
ATOM    916  HE  ARG A  55     -24.143   1.149   0.999  1.00  5.49           H  
ATOM    917 1HH1 ARG A  55     -21.367   3.018  -0.142  1.00  5.49           H  
ATOM    918 2HH1 ARG A  55     -20.203   1.921   0.558  1.00  5.49           H  
ATOM    919 1HH2 ARG A  55     -22.592  -0.267   1.881  1.00  5.49           H  
ATOM    920 2HH2 ARG A  55     -20.886   0.066   1.690  1.00  5.49           H  
ATOM    921  N   PHE A  56     -25.667   8.066  -0.764  1.00  2.19           N  
ATOM    922  CA  PHE A  56     -25.741   9.252  -1.594  1.00  1.77           C  
ATOM    923  C   PHE A  56     -25.715  10.540  -0.813  1.00  1.42           C  
ATOM    924  O   PHE A  56     -25.008  11.468  -1.188  1.00  1.19           O  
ATOM    925  CB  PHE A  56     -26.944   9.276  -2.498  1.00  2.66           C  
ATOM    926  CG  PHE A  56     -27.052  10.623  -3.141  1.00  2.66           C  
ATOM    927  CD1 PHE A  56     -26.070  11.058  -4.007  1.00  2.66           C  
ATOM    928  CD2 PHE A  56     -28.123  11.463  -2.873  1.00  2.66           C  
ATOM    929  CE1 PHE A  56     -26.144  12.303  -4.594  1.00  2.66           C  
ATOM    930  CE2 PHE A  56     -28.207  12.709  -3.465  1.00  2.66           C  
ATOM    931  CZ  PHE A  56     -27.214  13.130  -4.328  1.00  2.66           C  
ATOM    932  H   PHE A  56     -26.421   7.393  -0.812  1.00  2.63           H  
ATOM    933  HA  PHE A  56     -24.866   9.248  -2.243  1.00  2.12           H  
ATOM    934 1HB  PHE A  56     -26.852   8.519  -3.275  1.00  3.19           H  
ATOM    935 2HB  PHE A  56     -27.855   9.082  -1.936  1.00  3.19           H  
ATOM    936  HD1 PHE A  56     -25.225  10.406  -4.209  1.00  3.19           H  
ATOM    937  HD2 PHE A  56     -28.903  11.130  -2.187  1.00  3.19           H  
ATOM    938  HE1 PHE A  56     -25.355  12.630  -5.266  1.00  3.19           H  
ATOM    939  HE2 PHE A  56     -29.053  13.362  -3.250  1.00  3.19           H  
ATOM    940  HZ  PHE A  56     -27.277  14.113  -4.791  1.00  3.19           H  
ATOM    941  N   ASN A  57     -26.519  10.634   0.235  1.00  1.59           N  
ATOM    942  CA  ASN A  57     -26.554  11.857   1.022  1.00  1.51           C  
ATOM    943  C   ASN A  57     -25.170  12.164   1.593  1.00  1.07           C  
ATOM    944  O   ASN A  57     -24.722  13.315   1.567  1.00  1.14           O  
ATOM    945  CB  ASN A  57     -27.586  11.733   2.116  1.00  2.27           C  
ATOM    946  CG  ASN A  57     -28.981  11.769   1.564  1.00  2.27           C  
ATOM    947  OD1 ASN A  57     -29.209  12.246   0.446  1.00  2.27           O  
ATOM    948  ND2 ASN A  57     -29.919  11.264   2.322  1.00  2.27           N  
ATOM    949  H   ASN A  57     -27.110   9.853   0.490  1.00  1.91           H  
ATOM    950  HA  ASN A  57     -26.830  12.685   0.368  1.00  1.81           H  
ATOM    951 1HB  ASN A  57     -27.442  10.793   2.652  1.00  2.72           H  
ATOM    952 2HB  ASN A  57     -27.464  12.545   2.833  1.00  2.72           H  
ATOM    953 1HD2 ASN A  57     -30.867  11.234   1.993  1.00  2.72           H  
ATOM    954 2HD2 ASN A  57     -29.689  10.884   3.217  1.00  2.72           H  
ATOM    955  N   VAL A  58     -24.482  11.118   2.060  1.00  1.10           N  
ATOM    956  CA  VAL A  58     -23.127  11.250   2.568  1.00  1.20           C  
ATOM    957  C   VAL A  58     -22.165  11.631   1.455  1.00  0.89           C  
ATOM    958  O   VAL A  58     -21.328  12.513   1.635  1.00  0.88           O  
ATOM    959  CB  VAL A  58     -22.665   9.941   3.217  1.00  1.80           C  
ATOM    960  CG1 VAL A  58     -21.194  10.037   3.555  1.00  1.80           C  
ATOM    961  CG2 VAL A  58     -23.480   9.675   4.471  1.00  1.80           C  
ATOM    962  H   VAL A  58     -24.919  10.202   2.077  1.00  1.32           H  
ATOM    963  HA  VAL A  58     -23.116  12.037   3.324  1.00  1.44           H  
ATOM    964  HB  VAL A  58     -22.795   9.120   2.512  1.00  2.16           H  
ATOM    965 1HG1 VAL A  58     -20.869   9.100   4.006  1.00  2.16           H  
ATOM    966 2HG1 VAL A  58     -20.626  10.219   2.644  1.00  2.16           H  
ATOM    967 3HG1 VAL A  58     -21.034  10.856   4.256  1.00  2.16           H  
ATOM    968 1HG2 VAL A  58     -23.152   8.742   4.927  1.00  2.16           H  
ATOM    969 2HG2 VAL A  58     -23.339  10.494   5.176  1.00  2.16           H  
ATOM    970 3HG2 VAL A  58     -24.535   9.600   4.212  1.00  2.16           H  
ATOM    971  N   PHE A  59     -22.309  10.959   0.312  1.00  1.15           N  
ATOM    972  CA  PHE A  59     -21.508  11.180  -0.879  1.00  1.72           C  
ATOM    973  C   PHE A  59     -21.580  12.613  -1.301  1.00  1.95           C  
ATOM    974  O   PHE A  59     -20.546  13.246  -1.470  1.00  2.71           O  
ATOM    975  CB  PHE A  59     -22.020  10.302  -2.014  1.00  2.58           C  
ATOM    976  CG  PHE A  59     -21.348  10.496  -3.334  1.00  2.58           C  
ATOM    977  CD1 PHE A  59     -20.127   9.904  -3.608  1.00  2.58           C  
ATOM    978  CD2 PHE A  59     -21.960  11.254  -4.322  1.00  2.58           C  
ATOM    979  CE1 PHE A  59     -19.533  10.062  -4.843  1.00  2.58           C  
ATOM    980  CE2 PHE A  59     -21.369  11.410  -5.558  1.00  2.58           C  
ATOM    981  CZ  PHE A  59     -20.156  10.809  -5.817  1.00  2.58           C  
ATOM    982  H   PHE A  59     -23.011  10.241   0.261  1.00  1.38           H  
ATOM    983  HA  PHE A  59     -20.473  10.933  -0.659  1.00  2.06           H  
ATOM    984 1HB  PHE A  59     -21.920   9.258  -1.735  1.00  3.10           H  
ATOM    985 2HB  PHE A  59     -23.078  10.489  -2.159  1.00  3.10           H  
ATOM    986  HD1 PHE A  59     -19.643   9.303  -2.841  1.00  3.10           H  
ATOM    987  HD2 PHE A  59     -22.924  11.720  -4.116  1.00  3.10           H  
ATOM    988  HE1 PHE A  59     -18.574   9.590  -5.047  1.00  3.10           H  
ATOM    989  HE2 PHE A  59     -21.861  12.003  -6.329  1.00  3.10           H  
ATOM    990  HZ  PHE A  59     -19.691  10.926  -6.794  1.00  3.10           H  
ATOM    991  N   LYS A  60     -22.798  13.118  -1.459  1.00  2.14           N  
ATOM    992  CA  LYS A  60     -23.053  14.500  -1.814  1.00  2.90           C  
ATOM    993  C   LYS A  60     -22.271  15.454  -0.939  1.00  2.43           C  
ATOM    994  O   LYS A  60     -21.563  16.326  -1.448  1.00  3.42           O  
ATOM    995  CB  LYS A  60     -24.539  14.805  -1.717  1.00  4.35           C  
ATOM    996  CG  LYS A  60     -24.865  16.254  -2.000  1.00  4.35           C  
ATOM    997  CD  LYS A  60     -26.362  16.504  -2.061  1.00  4.35           C  
ATOM    998  CE  LYS A  60     -27.031  16.315  -0.712  1.00  4.35           C  
ATOM    999  NZ  LYS A  60     -28.413  16.865  -0.718  1.00  4.35           N  
ATOM   1000  H   LYS A  60     -23.590  12.516  -1.316  1.00  2.57           H  
ATOM   1001  HA  LYS A  60     -22.733  14.654  -2.845  1.00  3.48           H  
ATOM   1002 1HB  LYS A  60     -25.087  14.187  -2.428  1.00  5.22           H  
ATOM   1003 2HB  LYS A  60     -24.903  14.560  -0.719  1.00  5.22           H  
ATOM   1004 1HG  LYS A  60     -24.442  16.876  -1.210  1.00  5.22           H  
ATOM   1005 2HG  LYS A  60     -24.407  16.543  -2.943  1.00  5.22           H  
ATOM   1006 1HD  LYS A  60     -26.549  17.523  -2.403  1.00  5.22           H  
ATOM   1007 2HD  LYS A  60     -26.816  15.815  -2.773  1.00  5.22           H  
ATOM   1008 1HE  LYS A  60     -27.077  15.250  -0.486  1.00  5.22           H  
ATOM   1009 2HE  LYS A  60     -26.452  16.815   0.064  1.00  5.22           H  
ATOM   1010 1HZ  LYS A  60     -28.850  16.719   0.179  1.00  5.22           H  
ATOM   1011 2HZ  LYS A  60     -28.377  17.855  -0.920  1.00  5.22           H  
ATOM   1012 3HZ  LYS A  60     -28.958  16.410  -1.442  1.00  5.22           H  
ATOM   1013  N   GLU A  61     -22.385  15.278   0.378  1.00  1.58           N  
ATOM   1014  CA  GLU A  61     -21.664  16.129   1.309  1.00  1.88           C  
ATOM   1015  C   GLU A  61     -20.160  16.006   1.097  1.00  1.39           C  
ATOM   1016  O   GLU A  61     -19.444  17.008   1.137  1.00  1.79           O  
ATOM   1017  CB  GLU A  61     -22.028  15.762   2.746  1.00  2.82           C  
ATOM   1018  CG  GLU A  61     -23.455  16.121   3.135  1.00  2.82           C  
ATOM   1019  CD  GLU A  61     -23.812  15.691   4.531  1.00  2.82           C  
ATOM   1020  OE1 GLU A  61     -23.011  15.039   5.158  1.00  2.82           O  
ATOM   1021  OE2 GLU A  61     -24.889  16.017   4.973  1.00  2.82           O  
ATOM   1022  H   GLU A  61     -22.996  14.552   0.743  1.00  1.90           H  
ATOM   1023  HA  GLU A  61     -21.952  17.165   1.127  1.00  2.26           H  
ATOM   1024 1HB  GLU A  61     -21.902  14.689   2.893  1.00  3.38           H  
ATOM   1025 2HB  GLU A  61     -21.353  16.269   3.436  1.00  3.38           H  
ATOM   1026 1HG  GLU A  61     -23.579  17.200   3.058  1.00  3.38           H  
ATOM   1027 2HG  GLU A  61     -24.139  15.653   2.429  1.00  3.38           H  
ATOM   1028  N   ASN A  62     -19.694  14.784   0.839  1.00  0.94           N  
ATOM   1029  CA  ASN A  62     -18.289  14.532   0.577  1.00  0.91           C  
ATOM   1030  C   ASN A  62     -17.833  15.128  -0.752  1.00  0.96           C  
ATOM   1031  O   ASN A  62     -16.678  15.519  -0.877  1.00  1.45           O  
ATOM   1032  CB  ASN A  62     -18.002  13.055   0.609  1.00  1.36           C  
ATOM   1033  CG  ASN A  62     -18.027  12.478   1.994  1.00  1.36           C  
ATOM   1034  OD1 ASN A  62     -17.928  13.183   3.006  1.00  1.36           O  
ATOM   1035  ND2 ASN A  62     -18.131  11.179   2.043  1.00  1.36           N  
ATOM   1036  H   ASN A  62     -20.329  13.996   0.845  1.00  1.13           H  
ATOM   1037  HA  ASN A  62     -17.705  15.011   1.363  1.00  1.09           H  
ATOM   1038 1HB  ASN A  62     -18.736  12.528   0.002  1.00  1.64           H  
ATOM   1039 2HB  ASN A  62     -17.022  12.866   0.171  1.00  1.64           H  
ATOM   1040 1HD2 ASN A  62     -18.122  10.688   2.916  1.00  1.64           H  
ATOM   1041 2HD2 ASN A  62     -18.199  10.667   1.189  1.00  1.64           H  
ATOM   1042  N   VAL A  63     -18.737  15.229  -1.733  1.00  0.88           N  
ATOM   1043  CA  VAL A  63     -18.392  15.846  -3.009  1.00  1.39           C  
ATOM   1044  C   VAL A  63     -18.083  17.303  -2.776  1.00  1.63           C  
ATOM   1045  O   VAL A  63     -17.110  17.832  -3.316  1.00  2.03           O  
ATOM   1046  CB  VAL A  63     -19.527  15.749  -4.049  1.00  2.08           C  
ATOM   1047  CG1 VAL A  63     -19.149  16.573  -5.255  1.00  2.08           C  
ATOM   1048  CG2 VAL A  63     -19.769  14.319  -4.478  1.00  2.08           C  
ATOM   1049  H   VAL A  63     -19.668  14.864  -1.599  1.00  1.06           H  
ATOM   1050  HA  VAL A  63     -17.503  15.364  -3.404  1.00  1.67           H  
ATOM   1051  HB  VAL A  63     -20.439  16.166  -3.625  1.00  2.50           H  
ATOM   1052 1HG1 VAL A  63     -19.952  16.532  -5.991  1.00  2.50           H  
ATOM   1053 2HG1 VAL A  63     -18.987  17.605  -4.948  1.00  2.50           H  
ATOM   1054 3HG1 VAL A  63     -18.234  16.177  -5.694  1.00  2.50           H  
ATOM   1055 1HG2 VAL A  63     -20.572  14.297  -5.212  1.00  2.50           H  
ATOM   1056 2HG2 VAL A  63     -18.867  13.916  -4.924  1.00  2.50           H  
ATOM   1057 3HG2 VAL A  63     -20.049  13.714  -3.627  1.00  2.50           H  
ATOM   1058  N   PHE A  64     -18.913  17.947  -1.958  1.00  1.82           N  
ATOM   1059  CA  PHE A  64     -18.704  19.342  -1.630  1.00  2.83           C  
ATOM   1060  C   PHE A  64     -17.496  19.522  -0.717  1.00  1.73           C  
ATOM   1061  O   PHE A  64     -16.802  20.527  -0.823  1.00  1.72           O  
ATOM   1062  CB  PHE A  64     -19.962  19.943  -1.019  1.00  4.25           C  
ATOM   1063  CG  PHE A  64     -21.035  20.210  -2.040  1.00  4.25           C  
ATOM   1064  CD1 PHE A  64     -22.157  19.399  -2.132  1.00  4.25           C  
ATOM   1065  CD2 PHE A  64     -20.921  21.280  -2.916  1.00  4.25           C  
ATOM   1066  CE1 PHE A  64     -23.137  19.646  -3.074  1.00  4.25           C  
ATOM   1067  CE2 PHE A  64     -21.902  21.534  -3.854  1.00  4.25           C  
ATOM   1068  CZ  PHE A  64     -23.011  20.714  -3.936  1.00  4.25           C  
ATOM   1069  H   PHE A  64     -19.712  17.454  -1.570  1.00  2.18           H  
ATOM   1070  HA  PHE A  64     -18.504  19.879  -2.557  1.00  3.40           H  
ATOM   1071 1HB  PHE A  64     -20.365  19.265  -0.268  1.00  5.09           H  
ATOM   1072 2HB  PHE A  64     -19.720  20.882  -0.523  1.00  5.09           H  
ATOM   1073  HD1 PHE A  64     -22.261  18.561  -1.448  1.00  5.09           H  
ATOM   1074  HD2 PHE A  64     -20.046  21.927  -2.855  1.00  5.09           H  
ATOM   1075  HE1 PHE A  64     -24.011  18.999  -3.133  1.00  5.09           H  
ATOM   1076  HE2 PHE A  64     -21.800  22.380  -4.533  1.00  5.09           H  
ATOM   1077  HZ  PHE A  64     -23.784  20.914  -4.678  1.00  5.09           H  
ATOM   1078  N   HIS A  65     -17.213  18.534   0.140  1.00  1.52           N  
ATOM   1079  CA  HIS A  65     -16.010  18.564   0.970  1.00  1.62           C  
ATOM   1080  C   HIS A  65     -14.779  18.613   0.082  1.00  1.23           C  
ATOM   1081  O   HIS A  65     -13.921  19.482   0.243  1.00  1.50           O  
ATOM   1082  CB  HIS A  65     -15.914  17.320   1.853  1.00  2.43           C  
ATOM   1083  CG  HIS A  65     -14.659  17.269   2.663  1.00  2.43           C  
ATOM   1084  ND1 HIS A  65     -14.502  17.963   3.844  1.00  2.43           N  
ATOM   1085  CD2 HIS A  65     -13.492  16.626   2.442  1.00  2.43           C  
ATOM   1086  CE1 HIS A  65     -13.290  17.730   4.322  1.00  2.43           C  
ATOM   1087  NE2 HIS A  65     -12.660  16.922   3.491  1.00  2.43           N  
ATOM   1088  H   HIS A  65     -17.845  17.750   0.231  1.00  1.82           H  
ATOM   1089  HA  HIS A  65     -16.011  19.449   1.606  1.00  1.94           H  
ATOM   1090 1HB  HIS A  65     -16.765  17.288   2.533  1.00  2.92           H  
ATOM   1091 2HB  HIS A  65     -15.952  16.425   1.239  1.00  2.92           H  
ATOM   1092  HD1 HIS A  65     -15.146  18.618   4.235  1.00  2.92           H  
ATOM   1093  HD2 HIS A  65     -13.150  15.977   1.638  1.00  2.92           H  
ATOM   1094  HE1 HIS A  65     -12.967  18.185   5.259  1.00  2.92           H  
ATOM   1095  N   VAL A  66     -14.720  17.674  -0.862  1.00  1.17           N  
ATOM   1096  CA  VAL A  66     -13.652  17.580  -1.844  1.00  1.12           C  
ATOM   1097  C   VAL A  66     -13.525  18.863  -2.643  1.00  1.17           C  
ATOM   1098  O   VAL A  66     -12.424  19.392  -2.802  1.00  1.39           O  
ATOM   1099  CB  VAL A  66     -13.928  16.377  -2.779  1.00  1.68           C  
ATOM   1100  CG1 VAL A  66     -13.009  16.396  -3.981  1.00  1.68           C  
ATOM   1101  CG2 VAL A  66     -13.705  15.083  -2.001  1.00  1.68           C  
ATOM   1102  H   VAL A  66     -15.459  16.986  -0.905  1.00  1.40           H  
ATOM   1103  HA  VAL A  66     -12.716  17.404  -1.317  1.00  1.34           H  
ATOM   1104  HB  VAL A  66     -14.956  16.426  -3.137  1.00  2.02           H  
ATOM   1105 1HG1 VAL A  66     -13.227  15.539  -4.618  1.00  2.02           H  
ATOM   1106 2HG1 VAL A  66     -13.167  17.316  -4.543  1.00  2.02           H  
ATOM   1107 3HG1 VAL A  66     -11.981  16.348  -3.653  1.00  2.02           H  
ATOM   1108 1HG2 VAL A  66     -13.907  14.230  -2.648  1.00  2.02           H  
ATOM   1109 2HG2 VAL A  66     -12.673  15.040  -1.658  1.00  2.02           H  
ATOM   1110 3HG2 VAL A  66     -14.368  15.050  -1.140  1.00  2.02           H  
ATOM   1111  N   HIS A  67     -14.659  19.371  -3.115  1.00  1.27           N  
ATOM   1112  CA  HIS A  67     -14.711  20.607  -3.874  1.00  1.84           C  
ATOM   1113  C   HIS A  67     -14.111  21.773  -3.109  1.00  1.94           C  
ATOM   1114  O   HIS A  67     -13.261  22.489  -3.633  1.00  2.94           O  
ATOM   1115  CB  HIS A  67     -16.161  20.945  -4.236  1.00  2.76           C  
ATOM   1116  CG  HIS A  67     -16.306  22.219  -5.001  1.00  2.76           C  
ATOM   1117  ND1 HIS A  67     -15.951  22.338  -6.329  1.00  2.76           N  
ATOM   1118  CD2 HIS A  67     -16.770  23.433  -4.624  1.00  2.76           C  
ATOM   1119  CE1 HIS A  67     -16.193  23.572  -6.735  1.00  2.76           C  
ATOM   1120  NE2 HIS A  67     -16.690  24.256  -5.720  1.00  2.76           N  
ATOM   1121  H   HIS A  67     -15.527  18.876  -2.961  1.00  1.52           H  
ATOM   1122  HA  HIS A  67     -14.146  20.490  -4.798  1.00  2.21           H  
ATOM   1123 1HB  HIS A  67     -16.596  20.137  -4.822  1.00  3.31           H  
ATOM   1124 2HB  HIS A  67     -16.748  21.035  -3.324  1.00  3.31           H  
ATOM   1125  HD2 HIS A  67     -17.139  23.706  -3.635  1.00  3.31           H  
ATOM   1126  HE1 HIS A  67     -16.014  23.961  -7.737  1.00  3.31           H  
ATOM   1127  HE2 HIS A  67     -16.968  25.227  -5.740  1.00  3.31           H  
ATOM   1128  N   LYS A  68     -14.556  21.962  -1.870  1.00  1.74           N  
ATOM   1129  CA  LYS A  68     -14.095  23.068  -1.048  1.00  2.38           C  
ATOM   1130  C   LYS A  68     -12.614  22.988  -0.720  1.00  2.17           C  
ATOM   1131  O   LYS A  68     -11.908  23.986  -0.846  1.00  2.75           O  
ATOM   1132  CB  LYS A  68     -14.915  23.125   0.237  1.00  3.57           C  
ATOM   1133  CG  LYS A  68     -16.354  23.581   0.027  1.00  3.57           C  
ATOM   1134  CD  LYS A  68     -17.139  23.568   1.329  1.00  3.57           C  
ATOM   1135  CE  LYS A  68     -18.582  24.000   1.109  1.00  3.57           C  
ATOM   1136  NZ  LYS A  68     -19.366  23.981   2.375  1.00  3.57           N  
ATOM   1137  H   LYS A  68     -15.254  21.339  -1.492  1.00  2.09           H  
ATOM   1138  HA  LYS A  68     -14.259  23.993  -1.601  1.00  2.86           H  
ATOM   1139 1HB  LYS A  68     -14.941  22.137   0.698  1.00  4.28           H  
ATOM   1140 2HB  LYS A  68     -14.444  23.807   0.945  1.00  4.28           H  
ATOM   1141 1HG  LYS A  68     -16.354  24.596  -0.372  1.00  4.28           H  
ATOM   1142 2HG  LYS A  68     -16.846  22.933  -0.695  1.00  4.28           H  
ATOM   1143 1HD  LYS A  68     -17.130  22.561   1.748  1.00  4.28           H  
ATOM   1144 2HD  LYS A  68     -16.670  24.245   2.043  1.00  4.28           H  
ATOM   1145 1HE  LYS A  68     -18.594  25.010   0.701  1.00  4.28           H  
ATOM   1146 2HE  LYS A  68     -19.052  23.327   0.393  1.00  4.28           H  
ATOM   1147 1HZ  LYS A  68     -20.315  24.272   2.189  1.00  4.28           H  
ATOM   1148 2HZ  LYS A  68     -19.370  23.044   2.754  1.00  4.28           H  
ATOM   1149 3HZ  LYS A  68     -18.945  24.611   3.042  1.00  4.28           H  
ATOM   1150  N   VAL A  69     -12.122  21.803  -0.356  1.00  1.92           N  
ATOM   1151  CA  VAL A  69     -10.706  21.647  -0.024  1.00  2.03           C  
ATOM   1152  C   VAL A  69      -9.822  21.929  -1.220  1.00  1.87           C  
ATOM   1153  O   VAL A  69      -8.768  22.552  -1.092  1.00  2.14           O  
ATOM   1154  CB  VAL A  69     -10.404  20.247   0.509  1.00  3.04           C  
ATOM   1155  CG1 VAL A  69      -8.895  20.070   0.648  1.00  3.04           C  
ATOM   1156  CG2 VAL A  69     -11.084  20.056   1.857  1.00  3.04           C  
ATOM   1157  H   VAL A  69     -12.738  21.002  -0.276  1.00  2.30           H  
ATOM   1158  HA  VAL A  69     -10.461  22.363   0.758  1.00  2.44           H  
ATOM   1159  HB  VAL A  69     -10.770  19.508  -0.199  1.00  3.65           H  
ATOM   1160 1HG1 VAL A  69      -8.678  19.071   1.022  1.00  3.65           H  
ATOM   1161 2HG1 VAL A  69      -8.422  20.204  -0.325  1.00  3.65           H  
ATOM   1162 3HG1 VAL A  69      -8.506  20.809   1.348  1.00  3.65           H  
ATOM   1163 1HG2 VAL A  69     -10.869  19.055   2.233  1.00  3.65           H  
ATOM   1164 2HG2 VAL A  69     -10.708  20.796   2.563  1.00  3.65           H  
ATOM   1165 3HG2 VAL A  69     -12.160  20.178   1.747  1.00  3.65           H  
ATOM   1166  N   ASN A  70     -10.254  21.494  -2.397  1.00  1.71           N  
ATOM   1167  CA  ASN A  70      -9.494  21.724  -3.615  1.00  1.77           C  
ATOM   1168  C   ASN A  70      -9.465  23.198  -4.062  1.00  2.57           C  
ATOM   1169  O   ASN A  70      -8.742  23.542  -4.997  1.00  6.01           O  
ATOM   1170  CB  ASN A  70     -10.037  20.840  -4.707  1.00  2.66           C  
ATOM   1171  CG  ASN A  70      -9.669  19.399  -4.492  1.00  2.66           C  
ATOM   1172  OD1 ASN A  70      -8.607  19.068  -3.954  1.00  2.66           O  
ATOM   1173  ND2 ASN A  70     -10.537  18.523  -4.909  1.00  2.66           N  
ATOM   1174  H   ASN A  70     -11.118  20.968  -2.461  1.00  2.05           H  
ATOM   1175  HA  ASN A  70      -8.460  21.432  -3.424  1.00  2.12           H  
ATOM   1176 1HB  ASN A  70     -11.125  20.925  -4.737  1.00  3.19           H  
ATOM   1177 2HB  ASN A  70      -9.653  21.168  -5.673  1.00  3.19           H  
ATOM   1178 1HD2 ASN A  70     -10.348  17.542  -4.826  1.00  3.19           H  
ATOM   1179 2HD2 ASN A  70     -11.384  18.830  -5.341  1.00  3.19           H  
ATOM   1180  N   LYS A  71     -10.230  24.069  -3.393  1.00  3.15           N  
ATOM   1181  CA  LYS A  71     -10.216  25.492  -3.679  1.00  3.84           C  
ATOM   1182  C   LYS A  71      -9.404  26.244  -2.624  1.00  5.01           C  
ATOM   1183  O   LYS A  71      -9.406  27.475  -2.596  1.00  9.66           O  
ATOM   1184  CB  LYS A  71     -11.639  26.045  -3.737  1.00  5.76           C  
ATOM   1185  CG  LYS A  71     -12.517  25.431  -4.818  1.00  5.76           C  
ATOM   1186  CD  LYS A  71     -12.016  25.769  -6.211  1.00  5.76           C  
ATOM   1187  CE  LYS A  71     -12.956  25.218  -7.272  1.00  5.76           C  
ATOM   1188  NZ  LYS A  71     -12.485  25.516  -8.652  1.00  5.76           N  
ATOM   1189  H   LYS A  71     -10.830  23.767  -2.638  1.00  3.78           H  
ATOM   1190  HA  LYS A  71      -9.738  25.650  -4.647  1.00  4.61           H  
ATOM   1191 1HB  LYS A  71     -12.130  25.879  -2.777  1.00  6.91           H  
ATOM   1192 2HB  LYS A  71     -11.604  27.122  -3.904  1.00  6.91           H  
ATOM   1193 1HG  LYS A  71     -12.511  24.352  -4.716  1.00  6.91           H  
ATOM   1194 2HG  LYS A  71     -13.541  25.786  -4.707  1.00  6.91           H  
ATOM   1195 1HD  LYS A  71     -11.945  26.852  -6.320  1.00  6.91           H  
ATOM   1196 2HD  LYS A  71     -11.025  25.339  -6.356  1.00  6.91           H  
ATOM   1197 1HE  LYS A  71     -13.032  24.138  -7.153  1.00  6.91           H  
ATOM   1198 2HE  LYS A  71     -13.945  25.656  -7.137  1.00  6.91           H  
ATOM   1199 1HZ  LYS A  71     -13.146  25.124  -9.315  1.00  6.91           H  
ATOM   1200 2HZ  LYS A  71     -12.427  26.515  -8.787  1.00  6.91           H  
ATOM   1201 3HZ  LYS A  71     -11.577  25.102  -8.799  1.00  6.91           H  
ATOM   1202  N   MET A  72      -8.708  25.501  -1.755  1.00  4.84           N  
ATOM   1203  CA  MET A  72      -7.908  26.091  -0.687  1.00  7.17           C  
ATOM   1204  C   MET A  72      -6.427  26.207  -1.052  1.00  9.85           C  
ATOM   1205  O   MET A  72      -5.599  26.462  -0.177  1.00 61.61           O  
ATOM   1206  CB  MET A  72      -8.049  25.258   0.583  1.00 10.75           C  
ATOM   1207  CG  MET A  72      -9.449  25.215   1.169  1.00 10.75           C  
ATOM   1208  SD  MET A  72      -9.546  24.221   2.671  1.00 10.75           S  
ATOM   1209  CE  MET A  72     -11.317  24.171   2.929  1.00 10.75           C  
ATOM   1210  H   MET A  72      -8.736  24.490  -1.802  1.00  5.81           H  
ATOM   1211  HA  MET A  72      -8.282  27.096  -0.496  1.00  8.60           H  
ATOM   1212 1HB  MET A  72      -7.741  24.235   0.384  1.00 12.91           H  
ATOM   1213 2HB  MET A  72      -7.384  25.656   1.350  1.00 12.91           H  
ATOM   1214 1HG  MET A  72      -9.779  26.226   1.403  1.00 12.91           H  
ATOM   1215 2HG  MET A  72     -10.131  24.797   0.436  1.00 12.91           H  
ATOM   1216 1HE  MET A  72     -11.540  23.590   3.824  1.00 12.91           H  
ATOM   1217 2HE  MET A  72     -11.696  25.186   3.052  1.00 12.91           H  
ATOM   1218 3HE  MET A  72     -11.798  23.707   2.067  1.00 12.91           H  
ATOM   1219  N   ASP A  73      -6.098  26.004  -2.333  1.00 18.58           N  
ATOM   1220  CA  ASP A  73      -4.719  26.064  -2.818  1.00 17.12           C  
ATOM   1221  C   ASP A  73      -3.819  25.044  -2.127  1.00 12.66           C  
ATOM   1222  O   ASP A  73      -2.706  25.365  -1.707  1.00 21.28           O  
ATOM   1223  CB  ASP A  73      -4.137  27.472  -2.639  1.00 25.68           C  
ATOM   1224  CG  ASP A  73      -4.863  28.523  -3.466  1.00 25.68           C  
ATOM   1225  OD1 ASP A  73      -5.298  28.206  -4.548  1.00 25.68           O  
ATOM   1226  OD2 ASP A  73      -4.969  29.637  -3.011  1.00 25.68           O  
ATOM   1227  H   ASP A  73      -6.825  25.804  -3.002  1.00 22.30           H  
ATOM   1228  HA  ASP A  73      -4.724  25.835  -3.884  1.00 20.54           H  
ATOM   1229 1HB  ASP A  73      -4.177  27.765  -1.591  1.00 30.82           H  
ATOM   1230 2HB  ASP A  73      -3.087  27.466  -2.933  1.00 30.82           H  
ATOM   1231  N   LYS A  74      -4.305  23.811  -2.019  1.00  9.22           N  
ATOM   1232  CA  LYS A  74      -3.547  22.747  -1.383  1.00  6.42           C  
ATOM   1233  C   LYS A  74      -2.556  22.121  -2.362  1.00  3.44           C  
ATOM   1234  O   LYS A  74      -2.791  22.125  -3.571  1.00  6.58           O  
ATOM   1235  CB  LYS A  74      -4.491  21.663  -0.848  1.00  9.63           C  
ATOM   1236  CG  LYS A  74      -5.488  22.135   0.194  1.00  9.63           C  
ATOM   1237  CD  LYS A  74      -4.776  22.594   1.455  1.00  9.63           C  
ATOM   1238  CE  LYS A  74      -5.759  22.920   2.568  1.00  9.63           C  
ATOM   1239  NZ  LYS A  74      -5.066  23.417   3.791  1.00  9.63           N  
ATOM   1240  H   LYS A  74      -5.222  23.606  -2.388  1.00 11.06           H  
ATOM   1241  HA  LYS A  74      -2.999  23.183  -0.550  1.00  7.70           H  
ATOM   1242 1HB  LYS A  74      -5.060  21.238  -1.676  1.00 11.56           H  
ATOM   1243 2HB  LYS A  74      -3.911  20.855  -0.408  1.00 11.56           H  
ATOM   1244 1HG  LYS A  74      -6.070  22.962  -0.211  1.00 11.56           H  
ATOM   1245 2HG  LYS A  74      -6.167  21.320   0.445  1.00 11.56           H  
ATOM   1246 1HD  LYS A  74      -4.103  21.808   1.800  1.00 11.56           H  
ATOM   1247 2HD  LYS A  74      -4.185  23.482   1.234  1.00 11.56           H  
ATOM   1248 1HE  LYS A  74      -6.453  23.682   2.225  1.00 11.56           H  
ATOM   1249 2HE  LYS A  74      -6.322  22.022   2.823  1.00 11.56           H  
ATOM   1250 1HZ  LYS A  74      -5.749  23.622   4.506  1.00 11.56           H  
ATOM   1251 2HZ  LYS A  74      -4.427  22.710   4.128  1.00 11.56           H  
ATOM   1252 3HZ  LYS A  74      -4.552  24.257   3.568  1.00 11.56           H  
ATOM   1253  N   PRO A  75      -1.447  21.571  -1.850  1.00  2.12           N  
ATOM   1254  CA  PRO A  75      -0.373  20.860  -2.543  1.00  1.82           C  
ATOM   1255  C   PRO A  75      -0.811  19.450  -2.942  1.00  1.32           C  
ATOM   1256  O   PRO A  75      -0.143  18.787  -3.739  1.00  1.83           O  
ATOM   1257  CB  PRO A  75       0.770  20.867  -1.527  1.00  2.73           C  
ATOM   1258  CG  PRO A  75       0.098  20.941  -0.207  1.00  2.73           C  
ATOM   1259  CD  PRO A  75      -1.098  21.816  -0.436  1.00  2.73           C  
ATOM   1260  HA  PRO A  75      -0.091  21.436  -3.439  1.00  2.18           H  
ATOM   1261 1HB  PRO A  75       1.381  19.959  -1.642  1.00  3.28           H  
ATOM   1262 2HB  PRO A  75       1.434  21.724  -1.712  1.00  3.28           H  
ATOM   1263 1HG  PRO A  75      -0.161  19.939   0.151  1.00  3.28           H  
ATOM   1264 2HG  PRO A  75       0.784  21.374   0.534  1.00  3.28           H  
ATOM   1265 1HD  PRO A  75      -1.916  21.500   0.226  1.00  3.28           H  
ATOM   1266 2HD  PRO A  75      -0.837  22.875  -0.289  1.00  3.28           H  
ATOM   1267  N   TYR A  76      -1.952  19.026  -2.397  1.00  1.55           N  
ATOM   1268  CA  TYR A  76      -2.574  17.748  -2.680  1.00  1.20           C  
ATOM   1269  C   TYR A  76      -4.001  17.961  -3.139  1.00  1.15           C  
ATOM   1270  O   TYR A  76      -4.626  18.971  -2.816  1.00  1.62           O  
ATOM   1271  CB  TYR A  76      -2.567  16.864  -1.440  1.00  1.80           C  
ATOM   1272  CG  TYR A  76      -3.313  17.488  -0.281  1.00  1.80           C  
ATOM   1273  CD1 TYR A  76      -4.668  17.258  -0.084  1.00  1.80           C  
ATOM   1274  CD2 TYR A  76      -2.622  18.312   0.588  1.00  1.80           C  
ATOM   1275  CE1 TYR A  76      -5.317  17.857   0.984  1.00  1.80           C  
ATOM   1276  CE2 TYR A  76      -3.264  18.904   1.649  1.00  1.80           C  
ATOM   1277  CZ  TYR A  76      -4.606  18.682   1.853  1.00  1.80           C  
ATOM   1278  OH  TYR A  76      -5.232  19.292   2.918  1.00  1.80           O  
ATOM   1279  H   TYR A  76      -2.425  19.626  -1.741  1.00  1.86           H  
ATOM   1280  HA  TYR A  76      -2.028  17.256  -3.481  1.00  1.44           H  
ATOM   1281 1HB  TYR A  76      -3.028  15.903  -1.669  1.00  2.16           H  
ATOM   1282 2HB  TYR A  76      -1.549  16.673  -1.130  1.00  2.16           H  
ATOM   1283  HD1 TYR A  76      -5.219  16.613  -0.769  1.00  2.16           H  
ATOM   1284  HD2 TYR A  76      -1.562  18.489   0.429  1.00  2.16           H  
ATOM   1285  HE1 TYR A  76      -6.381  17.685   1.141  1.00  2.16           H  
ATOM   1286  HE2 TYR A  76      -2.713  19.552   2.328  1.00  2.16           H  
ATOM   1287  HH  TYR A  76      -6.059  18.840   3.124  1.00  2.16           H  
ATOM   1288  N   LYS A  77      -4.511  17.001  -3.893  1.00  1.01           N  
ATOM   1289  CA  LYS A  77      -5.856  17.070  -4.415  1.00  1.28           C  
ATOM   1290  C   LYS A  77      -6.700  15.930  -3.896  1.00  0.67           C  
ATOM   1291  O   LYS A  77      -6.238  14.784  -3.792  1.00  0.85           O  
ATOM   1292  CB  LYS A  77      -5.833  17.018  -5.937  1.00  1.92           C  
ATOM   1293  CG  LYS A  77      -5.113  18.177  -6.600  1.00  1.92           C  
ATOM   1294  CD  LYS A  77      -5.117  18.007  -8.105  1.00  1.92           C  
ATOM   1295  CE  LYS A  77      -4.288  19.073  -8.797  1.00  1.92           C  
ATOM   1296  NZ  LYS A  77      -4.188  18.822 -10.259  1.00  1.92           N  
ATOM   1297  H   LYS A  77      -3.943  16.206  -4.119  1.00  1.21           H  
ATOM   1298  HA  LYS A  77      -6.311  18.005  -4.093  1.00  1.54           H  
ATOM   1299 1HB  LYS A  77      -5.347  16.097  -6.261  1.00  2.30           H  
ATOM   1300 2HB  LYS A  77      -6.854  16.997  -6.316  1.00  2.30           H  
ATOM   1301 1HG  LYS A  77      -5.611  19.113  -6.343  1.00  2.30           H  
ATOM   1302 2HG  LYS A  77      -4.084  18.221  -6.248  1.00  2.30           H  
ATOM   1303 1HD  LYS A  77      -4.715  17.027  -8.351  1.00  2.30           H  
ATOM   1304 2HD  LYS A  77      -6.140  18.062  -8.474  1.00  2.30           H  
ATOM   1305 1HE  LYS A  77      -4.745  20.048  -8.635  1.00  2.30           H  
ATOM   1306 2HE  LYS A  77      -3.285  19.079  -8.372  1.00  2.30           H  
ATOM   1307 1HZ  LYS A  77      -3.628  19.542 -10.690  1.00  2.30           H  
ATOM   1308 2HZ  LYS A  77      -3.757  17.918 -10.413  1.00  2.30           H  
ATOM   1309 3HZ  LYS A  77      -5.112  18.825 -10.665  1.00  2.30           H  
ATOM   1310  N   LEU A  78      -7.960  16.251  -3.626  1.00  0.60           N  
ATOM   1311  CA  LEU A  78      -8.900  15.246  -3.186  1.00  0.61           C  
ATOM   1312  C   LEU A  78      -9.751  14.830  -4.377  1.00  0.77           C  
ATOM   1313  O   LEU A  78     -10.009  15.629  -5.274  1.00  1.45           O  
ATOM   1314  CB  LEU A  78      -9.795  15.766  -2.064  1.00  0.92           C  
ATOM   1315  CG  LEU A  78      -9.095  16.309  -0.827  1.00  0.92           C  
ATOM   1316  CD1 LEU A  78     -10.160  16.682   0.189  1.00  0.92           C  
ATOM   1317  CD2 LEU A  78      -8.108  15.299  -0.293  1.00  0.92           C  
ATOM   1318  H   LEU A  78      -8.257  17.213  -3.728  1.00  0.72           H  
ATOM   1319  HA  LEU A  78      -8.348  14.384  -2.827  1.00  0.73           H  
ATOM   1320 1HB  LEU A  78     -10.394  16.583  -2.457  1.00  1.10           H  
ATOM   1321 2HB  LEU A  78     -10.462  14.969  -1.750  1.00  1.10           H  
ATOM   1322  HG  LEU A  78      -8.556  17.220  -1.090  1.00  1.10           H  
ATOM   1323 1HD1 LEU A  78      -9.686  17.101   1.075  1.00  1.10           H  
ATOM   1324 2HD1 LEU A  78     -10.832  17.418  -0.243  1.00  1.10           H  
ATOM   1325 3HD1 LEU A  78     -10.726  15.796   0.469  1.00  1.10           H  
ATOM   1326 1HD2 LEU A  78      -7.612  15.709   0.586  1.00  1.10           H  
ATOM   1327 2HD2 LEU A  78      -8.633  14.390  -0.017  1.00  1.10           H  
ATOM   1328 3HD2 LEU A  78      -7.366  15.074  -1.057  1.00  1.10           H  
ATOM   1329  N   LYS A  79     -10.216  13.594  -4.366  1.00  0.91           N  
ATOM   1330  CA  LYS A  79     -10.987  13.048  -5.481  1.00  1.25           C  
ATOM   1331  C   LYS A  79     -12.021  12.084  -4.981  1.00  1.35           C  
ATOM   1332  O   LYS A  79     -11.831  11.455  -3.940  1.00  1.25           O  
ATOM   1333  CB  LYS A  79     -10.074  12.328  -6.466  1.00  1.88           C  
ATOM   1334  CG  LYS A  79     -10.699  11.777  -7.738  1.00  1.88           C  
ATOM   1335  CD  LYS A  79      -9.629  11.187  -8.647  1.00  1.88           C  
ATOM   1336  CE  LYS A  79     -10.217  10.638  -9.940  1.00  1.88           C  
ATOM   1337  NZ  LYS A  79      -9.167  10.055 -10.824  1.00  1.88           N  
ATOM   1338  H   LYS A  79      -9.990  13.003  -3.575  1.00  1.09           H  
ATOM   1339  HA  LYS A  79     -11.500  13.866  -5.990  1.00  1.50           H  
ATOM   1340 1HB  LYS A  79      -9.245  12.978  -6.746  1.00  2.25           H  
ATOM   1341 2HB  LYS A  79      -9.668  11.461  -5.960  1.00  2.25           H  
ATOM   1342 1HG  LYS A  79     -11.420  10.997  -7.496  1.00  2.25           H  
ATOM   1343 2HG  LYS A  79     -11.205  12.567  -8.273  1.00  2.25           H  
ATOM   1344 1HD  LYS A  79      -8.899  11.959  -8.892  1.00  2.25           H  
ATOM   1345 2HD  LYS A  79      -9.117  10.379  -8.125  1.00  2.25           H  
ATOM   1346 1HE  LYS A  79     -10.946   9.865  -9.701  1.00  2.25           H  
ATOM   1347 2HE  LYS A  79     -10.721  11.442 -10.475  1.00  2.25           H  
ATOM   1348 1HZ  LYS A  79      -9.596   9.703 -11.669  1.00  2.25           H  
ATOM   1349 2HZ  LYS A  79      -8.494  10.771 -11.063  1.00  2.25           H  
ATOM   1350 3HZ  LYS A  79      -8.700   9.300 -10.344  1.00  2.25           H  
ATOM   1351  N   LEU A  80     -13.115  11.949  -5.725  1.00  1.99           N  
ATOM   1352  CA  LEU A  80     -14.160  10.993  -5.367  1.00  2.01           C  
ATOM   1353  C   LEU A  80     -13.673   9.557  -5.581  1.00  1.65           C  
ATOM   1354  O   LEU A  80     -14.029   8.900  -6.557  1.00  1.75           O  
ATOM   1355  CB  LEU A  80     -15.409  11.234  -6.194  1.00  3.01           C  
ATOM   1356  CG  LEU A  80     -15.980  12.636  -6.070  1.00  3.01           C  
ATOM   1357  CD1 LEU A  80     -17.177  12.764  -6.990  1.00  3.01           C  
ATOM   1358  CD2 LEU A  80     -16.340  12.893  -4.621  1.00  3.01           C  
ATOM   1359  H   LEU A  80     -13.226  12.526  -6.554  1.00  2.39           H  
ATOM   1360  HA  LEU A  80     -14.404  11.122  -4.314  1.00  2.41           H  
ATOM   1361 1HB  LEU A  80     -15.198  11.030  -7.237  1.00  3.62           H  
ATOM   1362 2HB  LEU A  80     -16.179  10.540  -5.861  1.00  3.62           H  
ATOM   1363  HG  LEU A  80     -15.234  13.364  -6.384  1.00  3.62           H  
ATOM   1364 1HD1 LEU A  80     -17.591  13.768  -6.915  1.00  3.62           H  
ATOM   1365 2HD1 LEU A  80     -16.866  12.574  -8.018  1.00  3.62           H  
ATOM   1366 3HD1 LEU A  80     -17.927  12.039  -6.700  1.00  3.62           H  
ATOM   1367 1HD2 LEU A  80     -16.736  13.899  -4.531  1.00  3.62           H  
ATOM   1368 2HD2 LEU A  80     -17.090  12.172  -4.295  1.00  3.62           H  
ATOM   1369 3HD2 LEU A  80     -15.448  12.796  -4.001  1.00  3.62           H  
ATOM   1370  N   ASN A  81     -12.830   9.103  -4.663  1.00  1.38           N  
ATOM   1371  CA  ASN A  81     -12.220   7.790  -4.688  1.00  1.28           C  
ATOM   1372  C   ASN A  81     -13.146   6.759  -4.072  1.00  1.55           C  
ATOM   1373  O   ASN A  81     -14.294   7.067  -3.758  1.00  1.87           O  
ATOM   1374  CB  ASN A  81     -10.879   7.844  -3.978  1.00  1.92           C  
ATOM   1375  CG  ASN A  81     -10.965   8.097  -2.499  1.00  1.92           C  
ATOM   1376  OD1 ASN A  81     -11.905   7.695  -1.802  1.00  1.92           O  
ATOM   1377  ND2 ASN A  81      -9.967   8.762  -1.989  1.00  1.92           N  
ATOM   1378  H   ASN A  81     -12.593   9.725  -3.905  1.00  1.66           H  
ATOM   1379  HA  ASN A  81     -12.056   7.500  -5.727  1.00  1.54           H  
ATOM   1380 1HB  ASN A  81     -10.345   6.919  -4.131  1.00  2.30           H  
ATOM   1381 2HB  ASN A  81     -10.277   8.635  -4.424  1.00  2.30           H  
ATOM   1382 1HD2 ASN A  81      -9.948   8.951  -1.005  1.00  2.30           H  
ATOM   1383 2HD2 ASN A  81      -9.217   9.072  -2.574  1.00  2.30           H  
ATOM   1384  N   LYS A  82     -12.645   5.538  -3.888  1.00  1.81           N  
ATOM   1385  CA  LYS A  82     -13.427   4.436  -3.316  1.00  2.90           C  
ATOM   1386  C   LYS A  82     -14.260   4.765  -2.074  1.00  2.43           C  
ATOM   1387  O   LYS A  82     -15.279   4.118  -1.832  1.00  3.70           O  
ATOM   1388  CB  LYS A  82     -12.530   3.268  -2.948  1.00  4.35           C  
ATOM   1389  CG  LYS A  82     -13.316   2.093  -2.389  1.00  4.35           C  
ATOM   1390  CD  LYS A  82     -12.438   0.893  -2.092  1.00  4.35           C  
ATOM   1391  CE  LYS A  82     -13.241  -0.189  -1.382  1.00  4.35           C  
ATOM   1392  NZ  LYS A  82     -14.304  -0.754  -2.261  1.00  4.35           N  
ATOM   1393  H   LYS A  82     -11.688   5.352  -4.178  1.00  2.17           H  
ATOM   1394  HA  LYS A  82     -14.122   4.098  -4.086  1.00  3.48           H  
ATOM   1395 1HB  LYS A  82     -11.995   2.924  -3.825  1.00  5.22           H  
ATOM   1396 2HB  LYS A  82     -11.794   3.578  -2.206  1.00  5.22           H  
ATOM   1397 1HG  LYS A  82     -13.812   2.399  -1.467  1.00  5.22           H  
ATOM   1398 2HG  LYS A  82     -14.080   1.798  -3.107  1.00  5.22           H  
ATOM   1399 1HD  LYS A  82     -12.043   0.491  -3.026  1.00  5.22           H  
ATOM   1400 2HD  LYS A  82     -11.602   1.194  -1.462  1.00  5.22           H  
ATOM   1401 1HE  LYS A  82     -12.576  -0.992  -1.076  1.00  5.22           H  
ATOM   1402 2HE  LYS A  82     -13.708   0.237  -0.494  1.00  5.22           H  
ATOM   1403 1HZ  LYS A  82     -14.814  -1.465  -1.756  1.00  5.22           H  
ATOM   1404 2HZ  LYS A  82     -14.939  -0.019  -2.540  1.00  5.22           H  
ATOM   1405 3HZ  LYS A  82     -13.881  -1.163  -3.082  1.00  5.22           H  
ATOM   1406  N   PHE A  83     -13.809   5.709  -1.255  1.00  1.83           N  
ATOM   1407  CA  PHE A  83     -14.466   5.986   0.010  1.00  2.43           C  
ATOM   1408  C   PHE A  83     -15.296   7.272  -0.022  1.00  1.79           C  
ATOM   1409  O   PHE A  83     -15.649   7.815   1.029  1.00  2.44           O  
ATOM   1410  CB  PHE A  83     -13.376   6.123   1.053  1.00  3.65           C  
ATOM   1411  CG  PHE A  83     -12.458   4.943   1.018  1.00  3.65           C  
ATOM   1412  CD1 PHE A  83     -11.121   5.113   0.677  1.00  3.65           C  
ATOM   1413  CD2 PHE A  83     -12.918   3.665   1.271  1.00  3.65           C  
ATOM   1414  CE1 PHE A  83     -10.265   4.030   0.617  1.00  3.65           C  
ATOM   1415  CE2 PHE A  83     -12.066   2.588   1.201  1.00  3.65           C  
ATOM   1416  CZ  PHE A  83     -10.742   2.767   0.881  1.00  3.65           C  
ATOM   1417  H   PHE A  83     -12.989   6.247  -1.503  1.00  2.20           H  
ATOM   1418  HA  PHE A  83     -15.120   5.148   0.258  1.00  2.92           H  
ATOM   1419 1HB  PHE A  83     -12.791   7.024   0.867  1.00  4.37           H  
ATOM   1420 2HB  PHE A  83     -13.810   6.199   2.049  1.00  4.37           H  
ATOM   1421  HD1 PHE A  83     -10.752   6.116   0.462  1.00  4.37           H  
ATOM   1422  HD2 PHE A  83     -13.966   3.511   1.517  1.00  4.37           H  
ATOM   1423  HE1 PHE A  83      -9.218   4.175   0.357  1.00  4.37           H  
ATOM   1424  HE2 PHE A  83     -12.442   1.588   1.393  1.00  4.37           H  
ATOM   1425  HZ  PHE A  83     -10.080   1.906   0.831  1.00  4.37           H  
ATOM   1426  N   ALA A  84     -15.614   7.753  -1.227  1.00  1.58           N  
ATOM   1427  CA  ALA A  84     -16.350   9.002  -1.401  1.00  1.89           C  
ATOM   1428  C   ALA A  84     -17.749   8.997  -0.792  1.00  2.85           C  
ATOM   1429  O   ALA A  84     -18.269  10.068  -0.497  1.00  4.98           O  
ATOM   1430  CB  ALA A  84     -16.463   9.346  -2.867  1.00  2.83           C  
ATOM   1431  H   ALA A  84     -15.302   7.269  -2.058  1.00  1.90           H  
ATOM   1432  HA  ALA A  84     -15.777   9.785  -0.913  1.00  2.27           H  
ATOM   1433 1HB  ALA A  84     -16.962  10.308  -2.977  1.00  3.40           H  
ATOM   1434 2HB  ALA A  84     -15.467   9.400  -3.301  1.00  3.40           H  
ATOM   1435 3HB  ALA A  84     -17.040   8.582  -3.371  1.00  3.40           H  
ATOM   1436  N   ASP A  85     -18.379   7.835  -0.604  1.00  3.05           N  
ATOM   1437  CA  ASP A  85     -19.716   7.860  -0.008  1.00  7.23           C  
ATOM   1438  C   ASP A  85     -19.707   7.412   1.455  1.00  4.91           C  
ATOM   1439  O   ASP A  85     -20.747   7.020   1.985  1.00  6.29           O  
ATOM   1440  CB  ASP A  85     -20.715   6.992  -0.793  1.00 10.85           C  
ATOM   1441  CG  ASP A  85     -20.429   5.501  -0.786  1.00 10.85           C  
ATOM   1442  OD1 ASP A  85     -19.405   5.111  -0.277  1.00 10.85           O  
ATOM   1443  OD2 ASP A  85     -21.245   4.753  -1.283  1.00 10.85           O  
ATOM   1444  H   ASP A  85     -17.948   6.959  -0.862  1.00  3.66           H  
ATOM   1445  HA  ASP A  85     -20.081   8.884  -0.033  1.00  8.68           H  
ATOM   1446 1HB  ASP A  85     -21.713   7.147  -0.390  1.00 13.01           H  
ATOM   1447 2HB  ASP A  85     -20.729   7.330  -1.828  1.00 13.01           H  
ATOM   1448  N   LEU A  86     -18.542   7.478   2.112  1.00  3.93           N  
ATOM   1449  CA  LEU A  86     -18.444   7.094   3.519  1.00  4.87           C  
ATOM   1450  C   LEU A  86     -18.137   8.284   4.412  1.00  2.29           C  
ATOM   1451  O   LEU A  86     -17.428   9.209   4.007  1.00  2.48           O  
ATOM   1452  CB  LEU A  86     -17.333   6.061   3.709  1.00  7.30           C  
ATOM   1453  CG  LEU A  86     -17.461   4.778   2.894  1.00  7.30           C  
ATOM   1454  CD1 LEU A  86     -16.231   3.929   3.143  1.00  7.30           C  
ATOM   1455  CD2 LEU A  86     -18.733   4.047   3.292  1.00  7.30           C  
ATOM   1456  H   LEU A  86     -17.699   7.783   1.640  1.00  4.72           H  
ATOM   1457  HA  LEU A  86     -19.394   6.662   3.831  1.00  5.84           H  
ATOM   1458 1HB  LEU A  86     -16.384   6.524   3.445  1.00  8.77           H  
ATOM   1459 2HB  LEU A  86     -17.297   5.781   4.762  1.00  8.77           H  
ATOM   1460  HG  LEU A  86     -17.499   5.019   1.830  1.00  8.77           H  
ATOM   1461 1HD1 LEU A  86     -16.298   3.011   2.558  1.00  8.77           H  
ATOM   1462 2HD1 LEU A  86     -15.344   4.487   2.847  1.00  8.77           H  
ATOM   1463 3HD1 LEU A  86     -16.171   3.683   4.202  1.00  8.77           H  
ATOM   1464 1HD2 LEU A  86     -18.823   3.129   2.710  1.00  8.77           H  
ATOM   1465 2HD2 LEU A  86     -18.696   3.802   4.353  1.00  8.77           H  
ATOM   1466 3HD2 LEU A  86     -19.595   4.685   3.096  1.00  8.77           H  
ATOM   1467  N   THR A  87     -18.629   8.256   5.647  1.00  1.89           N  
ATOM   1468  CA  THR A  87     -18.291   9.339   6.555  1.00  1.99           C  
ATOM   1469  C   THR A  87     -16.936   9.036   7.134  1.00  1.70           C  
ATOM   1470  O   THR A  87     -16.494   7.892   7.090  1.00  2.73           O  
ATOM   1471  CB  THR A  87     -19.306   9.489   7.698  1.00  2.98           C  
ATOM   1472  OG1 THR A  87     -19.313   8.287   8.474  1.00  2.98           O  
ATOM   1473  CG2 THR A  87     -20.700   9.745   7.157  1.00  2.98           C  
ATOM   1474  H   THR A  87     -19.227   7.495   5.966  1.00  2.27           H  
ATOM   1475  HA  THR A  87     -18.234  10.275   6.000  1.00  2.39           H  
ATOM   1476  HB  THR A  87     -19.012  10.321   8.336  1.00  3.58           H  
ATOM   1477  HG1 THR A  87     -19.680   7.581   7.929  1.00  3.58           H  
ATOM   1478 1HG2 THR A  87     -21.401   9.843   7.986  1.00  3.58           H  
ATOM   1479 2HG2 THR A  87     -20.700  10.663   6.570  1.00  3.58           H  
ATOM   1480 3HG2 THR A  87     -21.003   8.909   6.526  1.00  3.58           H  
ATOM   1481  N   ASN A  88     -16.286  10.046   7.691  1.00  2.06           N  
ATOM   1482  CA  ASN A  88     -14.963   9.861   8.267  1.00  1.98           C  
ATOM   1483  C   ASN A  88     -15.017   8.941   9.480  1.00  1.59           C  
ATOM   1484  O   ASN A  88     -14.075   8.198   9.741  1.00  2.77           O  
ATOM   1485  CB  ASN A  88     -14.345  11.199   8.596  1.00  2.97           C  
ATOM   1486  CG  ASN A  88     -12.900  11.097   8.984  1.00  2.97           C  
ATOM   1487  OD1 ASN A  88     -12.554  11.407  10.129  1.00  2.97           O  
ATOM   1488  ND2 ASN A  88     -12.054  10.677   8.075  1.00  2.97           N  
ATOM   1489  H   ASN A  88     -16.708  10.964   7.701  1.00  2.47           H  
ATOM   1490  HA  ASN A  88     -14.332   9.372   7.525  1.00  2.38           H  
ATOM   1491 1HB  ASN A  88     -14.429  11.855   7.729  1.00  3.56           H  
ATOM   1492 2HB  ASN A  88     -14.897  11.666   9.413  1.00  3.56           H  
ATOM   1493 1HD2 ASN A  88     -11.082  10.606   8.317  1.00  3.56           H  
ATOM   1494 2HD2 ASN A  88     -12.377  10.432   7.153  1.00  3.56           H  
ATOM   1495  N   HIS A  89     -16.133   8.981  10.206  1.00  1.37           N  
ATOM   1496  CA  HIS A  89     -16.347   8.111  11.352  1.00  1.92           C  
ATOM   1497  C   HIS A  89     -16.368   6.654  10.909  1.00  1.49           C  
ATOM   1498  O   HIS A  89     -15.651   5.816  11.467  1.00  1.67           O  
ATOM   1499  CB  HIS A  89     -17.665   8.461  12.048  1.00  2.88           C  
ATOM   1500  CG  HIS A  89     -17.960   7.610  13.241  1.00  2.88           C  
ATOM   1501  ND1 HIS A  89     -17.299   7.759  14.443  1.00  2.88           N  
ATOM   1502  CD2 HIS A  89     -18.842   6.599  13.418  1.00  2.88           C  
ATOM   1503  CE1 HIS A  89     -17.765   6.875  15.308  1.00  2.88           C  
ATOM   1504  NE2 HIS A  89     -18.701   6.161  14.712  1.00  2.88           N  
ATOM   1505  H   HIS A  89     -16.864   9.628   9.949  1.00  1.64           H  
ATOM   1506  HA  HIS A  89     -15.536   8.235  12.068  1.00  2.30           H  
ATOM   1507 1HB  HIS A  89     -17.638   9.503  12.371  1.00  3.46           H  
ATOM   1508 2HB  HIS A  89     -18.489   8.360  11.342  1.00  3.46           H  
ATOM   1509  HD2 HIS A  89     -19.535   6.207  12.673  1.00  3.46           H  
ATOM   1510  HE1 HIS A  89     -17.432   6.757  16.339  1.00  3.46           H  
ATOM   1511  HE2 HIS A  89     -19.231   5.411  15.133  1.00  3.46           H  
ATOM   1512  N   GLU A  90     -17.197   6.368   9.899  1.00  1.60           N  
ATOM   1513  CA  GLU A  90     -17.316   5.026   9.338  1.00  1.79           C  
ATOM   1514  C   GLU A  90     -16.018   4.578   8.703  1.00  1.74           C  
ATOM   1515  O   GLU A  90     -15.620   3.419   8.833  1.00  1.94           O  
ATOM   1516  CB  GLU A  90     -18.414   4.998   8.283  1.00  2.69           C  
ATOM   1517  CG  GLU A  90     -19.829   5.106   8.817  1.00  2.69           C  
ATOM   1518  CD  GLU A  90     -20.811   5.360   7.715  1.00  2.69           C  
ATOM   1519  OE1 GLU A  90     -20.549   6.250   6.936  1.00  2.69           O  
ATOM   1520  OE2 GLU A  90     -21.808   4.679   7.642  1.00  2.69           O  
ATOM   1521  H   GLU A  90     -17.767   7.108   9.498  1.00  1.92           H  
ATOM   1522  HA  GLU A  90     -17.568   4.332  10.140  1.00  2.15           H  
ATOM   1523 1HB  GLU A  90     -18.261   5.819   7.582  1.00  3.22           H  
ATOM   1524 2HB  GLU A  90     -18.346   4.070   7.715  1.00  3.22           H  
ATOM   1525 1HG  GLU A  90     -20.093   4.178   9.323  1.00  3.22           H  
ATOM   1526 2HG  GLU A  90     -19.878   5.916   9.544  1.00  3.22           H  
ATOM   1527  N   PHE A  91     -15.371   5.508   8.015  1.00  2.05           N  
ATOM   1528  CA  PHE A  91     -14.123   5.253   7.344  1.00  3.00           C  
ATOM   1529  C   PHE A  91     -13.050   4.815   8.309  1.00  3.00           C  
ATOM   1530  O   PHE A  91     -12.404   3.797   8.088  1.00  4.45           O  
ATOM   1531  CB  PHE A  91     -13.664   6.480   6.590  1.00  4.50           C  
ATOM   1532  CG  PHE A  91     -12.353   6.254   5.936  1.00  4.50           C  
ATOM   1533  CD1 PHE A  91     -12.287   5.437   4.828  1.00  4.50           C  
ATOM   1534  CD2 PHE A  91     -11.193   6.845   6.414  1.00  4.50           C  
ATOM   1535  CE1 PHE A  91     -11.088   5.205   4.210  1.00  4.50           C  
ATOM   1536  CE2 PHE A  91      -9.989   6.619   5.781  1.00  4.50           C  
ATOM   1537  CZ  PHE A  91      -9.951   5.796   4.676  1.00  4.50           C  
ATOM   1538  H   PHE A  91     -15.763   6.434   7.937  1.00  2.46           H  
ATOM   1539  HA  PHE A  91     -14.284   4.451   6.624  1.00  3.60           H  
ATOM   1540 1HB  PHE A  91     -14.393   6.748   5.827  1.00  5.40           H  
ATOM   1541 2HB  PHE A  91     -13.568   7.322   7.271  1.00  5.40           H  
ATOM   1542  HD1 PHE A  91     -13.197   4.969   4.453  1.00  5.40           H  
ATOM   1543  HD2 PHE A  91     -11.242   7.493   7.291  1.00  5.40           H  
ATOM   1544  HE1 PHE A  91     -11.038   4.552   3.347  1.00  5.40           H  
ATOM   1545  HE2 PHE A  91      -9.076   7.086   6.150  1.00  5.40           H  
ATOM   1546  HZ  PHE A  91      -9.022   5.606   4.163  1.00  5.40           H  
ATOM   1547  N   ARG A  92     -12.851   5.577   9.377  1.00  2.73           N  
ATOM   1548  CA  ARG A  92     -11.851   5.215  10.363  1.00  3.81           C  
ATOM   1549  C   ARG A  92     -12.185   3.875  10.985  1.00  4.11           C  
ATOM   1550  O   ARG A  92     -11.328   2.997  11.085  1.00  9.96           O  
ATOM   1551  CB  ARG A  92     -11.780   6.250  11.466  1.00  5.71           C  
ATOM   1552  CG  ARG A  92     -11.188   7.586  11.079  1.00  5.71           C  
ATOM   1553  CD  ARG A  92     -11.270   8.542  12.211  1.00  5.71           C  
ATOM   1554  NE  ARG A  92     -10.736   9.836  11.853  1.00  5.71           N  
ATOM   1555  CZ  ARG A  92     -10.703  10.921  12.645  1.00  5.71           C  
ATOM   1556  NH1 ARG A  92     -11.174  10.880  13.872  1.00  5.71           N  
ATOM   1557  NH2 ARG A  92     -10.181  12.028  12.153  1.00  5.71           N  
ATOM   1558  H   ARG A  92     -13.392   6.421   9.510  1.00  3.28           H  
ATOM   1559  HA  ARG A  92     -10.880   5.147   9.873  1.00  4.57           H  
ATOM   1560 1HB  ARG A  92     -12.783   6.440  11.848  1.00  6.86           H  
ATOM   1561 2HB  ARG A  92     -11.185   5.858  12.291  1.00  6.86           H  
ATOM   1562 1HG  ARG A  92     -10.138   7.455  10.818  1.00  6.86           H  
ATOM   1563 2HG  ARG A  92     -11.723   8.004  10.228  1.00  6.86           H  
ATOM   1564 1HD  ARG A  92     -12.311   8.672  12.505  1.00  6.86           H  
ATOM   1565 2HD  ARG A  92     -10.698   8.158  13.055  1.00  6.86           H  
ATOM   1566  HE  ARG A  92     -10.361   9.952  10.920  1.00  6.86           H  
ATOM   1567 1HH1 ARG A  92     -11.569  10.023  14.231  1.00  6.86           H  
ATOM   1568 2HH1 ARG A  92     -11.139  11.704  14.453  1.00  6.86           H  
ATOM   1569 1HH2 ARG A  92      -9.832  12.010  11.201  1.00  6.86           H  
ATOM   1570 2HH2 ARG A  92     -10.135  12.867  12.712  1.00  6.86           H  
ATOM   1571  N   THR A  93     -13.457   3.691  11.339  1.00  2.79           N  
ATOM   1572  CA  THR A  93     -13.923   2.449  11.936  1.00  3.06           C  
ATOM   1573  C   THR A  93     -13.516   1.222  11.130  1.00  3.17           C  
ATOM   1574  O   THR A  93     -13.059   0.227  11.696  1.00  6.34           O  
ATOM   1575  CB  THR A  93     -15.457   2.457  12.086  1.00  4.59           C  
ATOM   1576  OG1 THR A  93     -15.854   3.536  12.944  1.00  4.59           O  
ATOM   1577  CG2 THR A  93     -15.940   1.138  12.667  1.00  4.59           C  
ATOM   1578  H   THR A  93     -14.129   4.441  11.225  1.00  3.35           H  
ATOM   1579  HA  THR A  93     -13.480   2.361  12.928  1.00  3.67           H  
ATOM   1580  HB  THR A  93     -15.917   2.598  11.111  1.00  5.51           H  
ATOM   1581  HG1 THR A  93     -15.657   4.376  12.513  1.00  5.51           H  
ATOM   1582 1HG2 THR A  93     -17.025   1.159  12.762  1.00  5.51           H  
ATOM   1583 2HG2 THR A  93     -15.649   0.321  12.007  1.00  5.51           H  
ATOM   1584 3HG2 THR A  93     -15.493   0.988  13.649  1.00  5.51           H  
ATOM   1585  N   LEU A  94     -13.702   1.286   9.814  1.00  2.44           N  
ATOM   1586  CA  LEU A  94     -13.418   0.143   8.963  1.00  3.25           C  
ATOM   1587  C   LEU A  94     -12.075   0.169   8.218  1.00  3.31           C  
ATOM   1588  O   LEU A  94     -11.666  -0.852   7.669  1.00  5.87           O  
ATOM   1589  CB  LEU A  94     -14.544   0.025   7.941  1.00  4.88           C  
ATOM   1590  CG  LEU A  94     -15.942  -0.153   8.539  1.00  4.88           C  
ATOM   1591  CD1 LEU A  94     -16.964  -0.193   7.415  1.00  4.88           C  
ATOM   1592  CD2 LEU A  94     -15.981  -1.416   9.385  1.00  4.88           C  
ATOM   1593  H   LEU A  94     -14.092   2.127   9.403  1.00  2.93           H  
ATOM   1594  HA  LEU A  94     -13.432  -0.747   9.591  1.00  3.90           H  
ATOM   1595 1HB  LEU A  94     -14.560   0.929   7.337  1.00  5.85           H  
ATOM   1596 2HB  LEU A  94     -14.343  -0.825   7.290  1.00  5.85           H  
ATOM   1597  HG  LEU A  94     -16.177   0.706   9.169  1.00  5.85           H  
ATOM   1598 1HD1 LEU A  94     -17.964  -0.301   7.836  1.00  5.85           H  
ATOM   1599 2HD1 LEU A  94     -16.911   0.732   6.842  1.00  5.85           H  
ATOM   1600 3HD1 LEU A  94     -16.754  -1.038   6.763  1.00  5.85           H  
ATOM   1601 1HD2 LEU A  94     -16.975  -1.533   9.818  1.00  5.85           H  
ATOM   1602 2HD2 LEU A  94     -15.752  -2.283   8.769  1.00  5.85           H  
ATOM   1603 3HD2 LEU A  94     -15.245  -1.340  10.186  1.00  5.85           H  
ATOM   1604  N   TYR A  95     -11.387   1.310   8.172  1.00  3.00           N  
ATOM   1605  CA  TYR A  95     -10.164   1.370   7.370  1.00  5.56           C  
ATOM   1606  C   TYR A  95      -8.919   1.941   8.062  1.00  7.65           C  
ATOM   1607  O   TYR A  95      -7.817   1.805   7.531  1.00 23.66           O  
ATOM   1608  CB  TYR A  95     -10.454   2.180   6.099  1.00  8.34           C  
ATOM   1609  CG  TYR A  95     -11.547   1.580   5.235  1.00  8.34           C  
ATOM   1610  CD1 TYR A  95     -12.835   2.078   5.313  1.00  8.34           C  
ATOM   1611  CD2 TYR A  95     -11.271   0.531   4.374  1.00  8.34           C  
ATOM   1612  CE1 TYR A  95     -13.843   1.543   4.547  1.00  8.34           C  
ATOM   1613  CE2 TYR A  95     -12.285  -0.009   3.600  1.00  8.34           C  
ATOM   1614  CZ  TYR A  95     -13.567   0.496   3.686  1.00  8.34           C  
ATOM   1615  OH  TYR A  95     -14.580  -0.024   2.911  1.00  8.34           O  
ATOM   1616  H   TYR A  95     -11.724   2.142   8.634  1.00  3.60           H  
ATOM   1617  HA  TYR A  95      -9.916   0.352   7.070  1.00  6.67           H  
ATOM   1618 1HB  TYR A  95     -10.750   3.193   6.371  1.00 10.01           H  
ATOM   1619 2HB  TYR A  95      -9.554   2.257   5.498  1.00 10.01           H  
ATOM   1620  HD1 TYR A  95     -13.055   2.897   5.988  1.00 10.01           H  
ATOM   1621  HD2 TYR A  95     -10.260   0.130   4.305  1.00 10.01           H  
ATOM   1622  HE1 TYR A  95     -14.852   1.942   4.619  1.00 10.01           H  
ATOM   1623  HE2 TYR A  95     -12.069  -0.833   2.921  1.00 10.01           H  
ATOM   1624  HH  TYR A  95     -15.385   0.480   3.061  1.00 10.01           H  
ATOM   1625  N   ALA A  96      -9.066   2.580   9.225  1.00  6.04           N  
ATOM   1626  CA  ALA A  96      -7.908   3.154   9.913  1.00  7.85           C  
ATOM   1627  C   ALA A  96      -8.118   3.197  11.428  1.00  5.51           C  
ATOM   1628  O   ALA A  96      -8.372   4.272  11.979  1.00 48.75           O  
ATOM   1629  CB  ALA A  96      -7.623   4.549   9.378  1.00 11.77           C  
ATOM   1630  H   ALA A  96      -9.972   2.682   9.661  1.00  7.25           H  
ATOM   1631  HA  ALA A  96      -7.045   2.511   9.713  1.00  9.42           H  
ATOM   1632 1HB  ALA A  96      -6.742   4.956   9.869  1.00 14.13           H  
ATOM   1633 2HB  ALA A  96      -7.449   4.502   8.305  1.00 14.13           H  
ATOM   1634 3HB  ALA A  96      -8.478   5.193   9.577  1.00 14.13           H  
ATOM   1635  N   SER A  97      -8.045   2.050  12.106  1.00 17.34           N  
ATOM   1636  CA  SER A  97      -8.299   2.042  13.550  1.00 30.35           C  
ATOM   1637  C   SER A  97      -7.430   1.103  14.401  1.00 15.16           C  
ATOM   1638  O   SER A  97      -7.933   0.535  15.372  1.00 42.66           O  
ATOM   1639  CB  SER A  97      -9.750   1.689  13.797  1.00 45.53           C  
ATOM   1640  OG  SER A  97     -10.057   0.433  13.257  1.00 45.53           O  
ATOM   1641  H   SER A  97      -7.828   1.188  11.624  1.00 20.81           H  
ATOM   1642  HA  SER A  97      -8.132   3.057  13.914  1.00 36.42           H  
ATOM   1643 1HB  SER A  97      -9.945   1.685  14.870  1.00 54.63           H  
ATOM   1644 2HB  SER A  97     -10.388   2.449  13.350  1.00 54.63           H  
ATOM   1645  HG  SER A  97     -11.014   0.354  13.296  1.00 54.63           H  
ATOM   1646  N   SER A  98      -6.155   0.915  14.058  1.00 12.41           N  
ATOM   1647  CA  SER A  98      -5.304   0.056  14.890  1.00 19.76           C  
ATOM   1648  C   SER A  98      -4.582   0.906  15.929  1.00 12.85           C  
ATOM   1649  O   SER A  98      -4.101   1.996  15.623  1.00 59.85           O  
ATOM   1650  CB  SER A  98      -4.298  -0.724  14.054  1.00 29.64           C  
ATOM   1651  OG  SER A  98      -3.408  -1.438  14.880  1.00 29.64           O  
ATOM   1652  H   SER A  98      -5.751   1.394  13.264  1.00 14.89           H  
ATOM   1653  HA  SER A  98      -5.939  -0.660  15.414  1.00 23.71           H  
ATOM   1654 1HB  SER A  98      -4.829  -1.416  13.402  1.00 35.57           H  
ATOM   1655 2HB  SER A  98      -3.741  -0.036  13.420  1.00 35.57           H  
ATOM   1656  HG  SER A  98      -2.927  -0.775  15.383  1.00 35.57           H  
ATOM   1657  N   LYS A  99      -4.506   0.414  17.159  1.00 30.24           N  
ATOM   1658  CA  LYS A  99      -3.867   1.191  18.215  1.00 56.20           C  
ATOM   1659  C   LYS A  99      -3.060   0.341  19.179  1.00 31.42           C  
ATOM   1660  O   LYS A  99      -3.604  -0.495  19.901  1.00 84.73           O  
ATOM   1661  CB  LYS A  99      -4.922   1.972  18.996  1.00 84.30           C  
ATOM   1662  CG  LYS A  99      -4.361   2.869  20.090  1.00 84.30           C  
ATOM   1663  CD  LYS A  99      -5.471   3.646  20.782  1.00 84.30           C  
ATOM   1664  CE  LYS A  99      -4.926   4.518  21.902  1.00 84.30           C  
ATOM   1665  NZ  LYS A  99      -6.007   5.273  22.589  1.00 84.30           N  
ATOM   1666  H   LYS A  99      -4.905  -0.491  17.365  1.00 36.29           H  
ATOM   1667  HA  LYS A  99      -3.184   1.902  17.750  1.00 67.44           H  
ATOM   1668 1HB  LYS A  99      -5.491   2.600  18.309  1.00101.16           H  
ATOM   1669 2HB  LYS A  99      -5.622   1.275  19.459  1.00101.16           H  
ATOM   1670 1HG  LYS A  99      -3.837   2.261  20.828  1.00101.16           H  
ATOM   1671 2HG  LYS A  99      -3.653   3.573  19.655  1.00101.16           H  
ATOM   1672 1HD  LYS A  99      -5.978   4.279  20.053  1.00101.16           H  
ATOM   1673 2HD  LYS A  99      -6.197   2.949  21.198  1.00101.16           H  
ATOM   1674 1HE  LYS A  99      -4.417   3.888  22.630  1.00101.16           H  
ATOM   1675 2HE  LYS A  99      -4.208   5.226  21.489  1.00101.16           H  
ATOM   1676 1HZ  LYS A  99      -5.609   5.839  23.325  1.00101.16           H  
ATOM   1677 2HZ  LYS A  99      -6.478   5.870  21.923  1.00101.16           H  
ATOM   1678 3HZ  LYS A  99      -6.671   4.624  22.986  1.00101.16           H  
ATOM   1679  N   ILE A 100      -1.753   0.581  19.190  1.00 20.81           N  
ATOM   1680  CA  ILE A 100      -0.835  -0.109  20.085  1.00 43.52           C  
ATOM   1681  C   ILE A 100      -0.243   0.873  21.081  1.00 31.20           C  
ATOM   1682  O   ILE A 100       0.255   1.932  20.699  1.00 40.31           O  
ATOM   1683  CB  ILE A 100       0.284  -0.807  19.303  1.00 65.28           C  
ATOM   1684  CG1 ILE A 100      -0.333  -1.763  18.285  1.00 65.28           C  
ATOM   1685  CG2 ILE A 100       1.189  -1.564  20.269  1.00 65.28           C  
ATOM   1686  CD1 ILE A 100      -1.118  -2.888  18.921  1.00 65.28           C  
ATOM   1687  H   ILE A 100      -1.381   1.276  18.558  1.00 24.97           H  
ATOM   1688  HA  ILE A 100      -1.389  -0.865  20.639  1.00 52.22           H  
ATOM   1689  HB  ILE A 100       0.869  -0.069  18.755  1.00 78.34           H  
ATOM   1690 1HG1 ILE A 100      -1.005  -1.203  17.637  1.00 78.34           H  
ATOM   1691 2HG1 ILE A 100       0.453  -2.184  17.666  1.00 78.34           H  
ATOM   1692 1HG2 ILE A 100       1.981  -2.061  19.714  1.00 78.34           H  
ATOM   1693 2HG2 ILE A 100       1.629  -0.865  20.979  1.00 78.34           H  
ATOM   1694 3HG2 ILE A 100       0.604  -2.309  20.808  1.00 78.34           H  
ATOM   1695 1HD1 ILE A 100      -1.538  -3.526  18.146  1.00 78.34           H  
ATOM   1696 2HD1 ILE A 100      -0.457  -3.478  19.557  1.00 78.34           H  
ATOM   1697 3HD1 ILE A 100      -1.925  -2.474  19.522  1.00 78.34           H  
ATOM   1698  N   LYS A 101      -0.308   0.524  22.358  1.00 46.48           N  
ATOM   1699  CA  LYS A 101       0.210   1.387  23.408  1.00 57.01           C  
ATOM   1700  C   LYS A 101       1.729   1.496  23.351  1.00 82.83           C  
ATOM   1701  O   LYS A 101       2.427   0.489  23.238  1.00157.38           O  
ATOM   1702  CB  LYS A 101      -0.241   0.882  24.778  1.00 85.52           C  
ATOM   1703  CG  LYS A 101       0.146   1.775  25.949  1.00 85.52           C  
ATOM   1704  CD  LYS A 101      -0.458   1.260  27.246  1.00 85.52           C  
ATOM   1705  CE  LYS A 101      -0.171   2.195  28.412  1.00 85.52           C  
ATOM   1706  NZ  LYS A 101      -0.801   1.714  29.673  1.00 85.52           N  
ATOM   1707  H   LYS A 101      -0.729  -0.360  22.606  1.00 55.78           H  
ATOM   1708  HA  LYS A 101      -0.197   2.388  23.261  1.00 68.41           H  
ATOM   1709 1HB  LYS A 101      -1.327   0.785  24.785  1.00102.62           H  
ATOM   1710 2HB  LYS A 101       0.172  -0.106  24.958  1.00102.62           H  
ATOM   1711 1HG  LYS A 101       1.229   1.794  26.050  1.00102.62           H  
ATOM   1712 2HG  LYS A 101      -0.205   2.790  25.768  1.00102.62           H  
ATOM   1713 1HD  LYS A 101      -1.539   1.163  27.128  1.00102.62           H  
ATOM   1714 2HD  LYS A 101      -0.047   0.277  27.473  1.00102.62           H  
ATOM   1715 1HE  LYS A 101       0.903   2.267  28.563  1.00102.62           H  
ATOM   1716 2HE  LYS A 101      -0.559   3.187  28.180  1.00102.62           H  
ATOM   1717 1HZ  LYS A 101      -0.591   2.359  30.421  1.00102.62           H  
ATOM   1718 2HZ  LYS A 101      -1.803   1.658  29.549  1.00102.62           H  
ATOM   1719 3HZ  LYS A 101      -0.440   0.801  29.905  1.00102.62           H  
ATOM   1720  N   HIS A 102       2.222   2.729  23.430  1.00 86.07           N  
ATOM   1721  CA  HIS A 102       3.651   3.029  23.404  1.00145.81           C  
ATOM   1722  C   HIS A 102       4.421   2.248  24.452  1.00105.14           C  
ATOM   1723  O   HIS A 102       5.490   1.706  24.172  1.00157.99           O  
ATOM   1724  CB  HIS A 102       3.886   4.522  23.637  1.00218.72           C  
ATOM   1725  CG  HIS A 102       5.333   4.903  23.648  1.00218.72           C  
ATOM   1726  ND1 HIS A 102       6.102   4.938  22.503  1.00218.72           N  
ATOM   1727  CD2 HIS A 102       6.148   5.270  24.663  1.00218.72           C  
ATOM   1728  CE1 HIS A 102       7.332   5.308  22.817  1.00218.72           C  
ATOM   1729  NE2 HIS A 102       7.385   5.517  24.119  1.00218.72           N  
ATOM   1730  H   HIS A 102       1.574   3.501  23.513  1.00103.28           H  
ATOM   1731  HA  HIS A 102       4.062   2.770  22.428  1.00174.97           H  
ATOM   1732 1HB  HIS A 102       3.388   5.096  22.855  1.00262.46           H  
ATOM   1733 2HB  HIS A 102       3.449   4.818  24.590  1.00262.46           H  
ATOM   1734  HD1 HIS A 102       5.837   4.580  21.608  1.00262.46           H  
ATOM   1735  HD2 HIS A 102       5.989   5.387  25.735  1.00262.46           H  
ATOM   1736  HE1 HIS A 102       8.099   5.395  22.047  1.00262.46           H  
ATOM   1737  N   HIS A 103       3.881   2.204  25.658  1.00 85.05           N  
ATOM   1738  CA  HIS A 103       4.536   1.521  26.748  1.00 94.23           C  
ATOM   1739  C   HIS A 103       4.440   0.016  26.584  1.00 77.75           C  
ATOM   1740  O   HIS A 103       5.348  -0.698  26.998  1.00107.93           O  
ATOM   1741  CB  HIS A 103       3.938   1.976  28.061  1.00141.34           C  
ATOM   1742  CG  HIS A 103       4.243   3.415  28.324  1.00141.34           C  
ATOM   1743  ND1 HIS A 103       3.523   4.440  27.746  1.00141.34           N  
ATOM   1744  CD2 HIS A 103       5.192   4.003  29.087  1.00141.34           C  
ATOM   1745  CE1 HIS A 103       4.016   5.599  28.147  1.00141.34           C  
ATOM   1746  NE2 HIS A 103       5.028   5.361  28.962  1.00141.34           N  
ATOM   1747  H   HIS A 103       3.001   2.671  25.825  1.00102.06           H  
ATOM   1748  HA  HIS A 103       5.592   1.781  26.755  1.00113.08           H  
ATOM   1749 1HB  HIS A 103       2.859   1.840  28.043  1.00169.61           H  
ATOM   1750 2HB  HIS A 103       4.339   1.380  28.879  1.00169.61           H  
ATOM   1751  HD2 HIS A 103       5.947   3.495  29.688  1.00169.61           H  
ATOM   1752  HE1 HIS A 103       3.651   6.584  27.856  1.00169.61           H  
ATOM   1753  HE2 HIS A 103       5.596   6.060  29.420  1.00169.61           H  
ATOM   1754  N   ARG A 104       3.368  -0.467  25.949  1.00110.25           N  
ATOM   1755  CA  ARG A 104       3.267  -1.888  25.627  1.00176.98           C  
ATOM   1756  C   ARG A 104       4.433  -2.281  24.740  1.00160.52           C  
ATOM   1757  O   ARG A 104       5.050  -3.331  24.931  1.00221.06           O  
ATOM   1758  CB  ARG A 104       1.975  -2.231  24.907  1.00265.47           C  
ATOM   1759  CG  ARG A 104       1.854  -3.697  24.543  1.00265.47           C  
ATOM   1760  CD  ARG A 104       0.592  -4.010  23.831  1.00265.47           C  
ATOM   1761  NE  ARG A 104       0.582  -5.394  23.387  1.00265.47           N  
ATOM   1762  CZ  ARG A 104      -0.330  -5.946  22.564  1.00265.47           C  
ATOM   1763  NH1 ARG A 104      -1.332  -5.233  22.096  1.00265.47           N  
ATOM   1764  NH2 ARG A 104      -0.202  -7.215  22.226  1.00265.47           N  
ATOM   1765  H   ARG A 104       2.631   0.158  25.657  1.00132.30           H  
ATOM   1766  HA  ARG A 104       3.318  -2.463  26.551  1.00212.38           H  
ATOM   1767 1HB  ARG A 104       1.126  -1.974  25.538  1.00318.56           H  
ATOM   1768 2HB  ARG A 104       1.893  -1.661  23.986  1.00318.56           H  
ATOM   1769 1HG  ARG A 104       2.685  -3.977  23.895  1.00318.56           H  
ATOM   1770 2HG  ARG A 104       1.890  -4.299  25.452  1.00318.56           H  
ATOM   1771 1HD  ARG A 104      -0.258  -3.856  24.496  1.00318.56           H  
ATOM   1772 2HD  ARG A 104       0.494  -3.368  22.956  1.00318.56           H  
ATOM   1773  HE  ARG A 104       1.333  -5.991  23.711  1.00318.56           H  
ATOM   1774 1HH1 ARG A 104      -1.427  -4.261  22.354  1.00318.56           H  
ATOM   1775 2HH1 ARG A 104      -2.007  -5.660  21.479  1.00318.56           H  
ATOM   1776 1HH2 ARG A 104       0.579  -7.758  22.582  1.00318.56           H  
ATOM   1777 2HH2 ARG A 104      -0.861  -7.653  21.596  1.00318.56           H  
ATOM   1778  N   MET A 105       4.731  -1.416  23.767  1.00140.92           N  
ATOM   1779  CA  MET A 105       5.842  -1.636  22.861  1.00176.44           C  
ATOM   1780  C   MET A 105       7.150  -1.661  23.638  1.00119.96           C  
ATOM   1781  O   MET A 105       7.965  -2.561  23.449  1.00147.58           O  
ATOM   1782  CB  MET A 105       5.890  -0.539  21.801  1.00264.66           C  
ATOM   1783  CG  MET A 105       4.734  -0.558  20.824  1.00264.66           C  
ATOM   1784  SD  MET A 105       4.763   0.834  19.683  1.00264.66           S  
ATOM   1785  CE  MET A 105       6.184   0.390  18.688  1.00264.66           C  
ATOM   1786  H   MET A 105       4.156  -0.589  23.650  1.00169.10           H  
ATOM   1787  HA  MET A 105       5.718  -2.606  22.378  1.00211.73           H  
ATOM   1788 1HB  MET A 105       5.913   0.437  22.271  1.00317.59           H  
ATOM   1789 2HB  MET A 105       6.808  -0.641  21.221  1.00317.59           H  
ATOM   1790 1HG  MET A 105       4.772  -1.474  20.250  1.00317.59           H  
ATOM   1791 2HG  MET A 105       3.795  -0.536  21.374  1.00317.59           H  
ATOM   1792 1HE  MET A 105       6.345   1.149  17.923  1.00317.59           H  
ATOM   1793 2HE  MET A 105       7.067   0.320  19.324  1.00317.59           H  
ATOM   1794 3HE  MET A 105       6.008  -0.574  18.209  1.00317.59           H  
ATOM   1795  N   LEU A 106       7.323  -0.704  24.558  1.00 94.71           N  
ATOM   1796  CA  LEU A 106       8.537  -0.634  25.369  1.00134.04           C  
ATOM   1797  C   LEU A 106       8.732  -1.895  26.210  1.00168.87           C  
ATOM   1798  O   LEU A 106       9.852  -2.396  26.342  1.00245.56           O  
ATOM   1799  CB  LEU A 106       8.479   0.583  26.301  1.00201.06           C  
ATOM   1800  CG  LEU A 106       8.562   1.954  25.625  1.00201.06           C  
ATOM   1801  CD1 LEU A 106       8.331   3.039  26.669  1.00201.06           C  
ATOM   1802  CD2 LEU A 106       9.920   2.108  24.961  1.00201.06           C  
ATOM   1803  H   LEU A 106       6.618   0.015  24.663  1.00113.65           H  
ATOM   1804  HA  LEU A 106       9.389  -0.524  24.704  1.00160.85           H  
ATOM   1805 1HB  LEU A 106       7.549   0.547  26.862  1.00241.27           H  
ATOM   1806 2HB  LEU A 106       9.306   0.516  27.008  1.00241.27           H  
ATOM   1807  HG  LEU A 106       7.782   2.040  24.870  1.00241.27           H  
ATOM   1808 1HD1 LEU A 106       8.382   4.018  26.194  1.00241.27           H  
ATOM   1809 2HD1 LEU A 106       7.352   2.908  27.125  1.00241.27           H  
ATOM   1810 3HD1 LEU A 106       9.100   2.970  27.437  1.00241.27           H  
ATOM   1811 1HD2 LEU A 106       9.979   3.083  24.477  1.00241.27           H  
ATOM   1812 2HD2 LEU A 106      10.703   2.028  25.715  1.00241.27           H  
ATOM   1813 3HD2 LEU A 106      10.051   1.324  24.216  1.00241.27           H  
ATOM   1814  N   LYS A 107       7.637  -2.443  26.729  1.00196.89           N  
ATOM   1815  CA  LYS A 107       7.675  -3.663  27.528  1.00330.45           C  
ATOM   1816  C   LYS A 107       8.085  -4.906  26.733  1.00353.06           C  
ATOM   1817  O   LYS A 107       8.430  -5.930  27.325  1.00400.00           O  
ATOM   1818  CB  LYS A 107       6.314  -3.901  28.183  1.00495.67           C  
ATOM   1819  CG  LYS A 107       5.962  -2.912  29.287  1.00495.67           C  
ATOM   1820  CD  LYS A 107       4.579  -3.187  29.854  1.00495.67           C  
ATOM   1821  CE  LYS A 107       4.225  -2.201  30.958  1.00495.67           C  
ATOM   1822  NZ  LYS A 107       2.870  -2.460  31.519  1.00495.67           N  
ATOM   1823  H   LYS A 107       6.747  -1.981  26.599  1.00236.27           H  
ATOM   1824  HA  LYS A 107       8.413  -3.523  28.319  1.00396.54           H  
ATOM   1825 1HB  LYS A 107       5.531  -3.847  27.425  1.00594.81           H  
ATOM   1826 2HB  LYS A 107       6.286  -4.903  28.611  1.00594.81           H  
ATOM   1827 1HG  LYS A 107       6.692  -3.005  30.092  1.00594.81           H  
ATOM   1828 2HG  LYS A 107       6.003  -1.895  28.909  1.00594.81           H  
ATOM   1829 1HD  LYS A 107       3.838  -3.109  29.058  1.00594.81           H  
ATOM   1830 2HD  LYS A 107       4.547  -4.199  30.259  1.00594.81           H  
ATOM   1831 1HE  LYS A 107       4.960  -2.280  31.758  1.00594.81           H  
ATOM   1832 2HE  LYS A 107       4.252  -1.189  30.555  1.00594.81           H  
ATOM   1833 1HZ  LYS A 107       2.672  -1.787  32.246  1.00594.81           H  
ATOM   1834 2HZ  LYS A 107       2.180  -2.377  30.785  1.00594.81           H  
ATOM   1835 3HZ  LYS A 107       2.838  -3.392  31.906  1.00594.81           H  
ATOM   1836  N   GLY A 108       8.034  -4.836  25.400  1.00317.13           N  
ATOM   1837  CA  GLY A 108       8.409  -5.963  24.567  1.00400.00           C  
ATOM   1838  C   GLY A 108       9.810  -5.803  23.976  1.00396.91           C  
ATOM   1839  O   GLY A 108      10.224  -6.611  23.143  1.00400.00           O  
ATOM   1840  H   GLY A 108       7.756  -3.983  24.935  1.00380.56           H  
ATOM   1841 1HA  GLY A 108       8.364  -6.878  25.157  1.00480.00           H  
ATOM   1842 2HA  GLY A 108       7.685  -6.071  23.761  1.00480.00           H  
ATOM   1843  N   ARG A 109      10.542  -4.766  24.394  1.00336.92           N  
ATOM   1844  CA  ARG A 109      11.883  -4.550  23.868  1.00368.63           C  
ATOM   1845  C   ARG A 109      12.869  -5.505  24.526  1.00321.11           C  
ATOM   1846  O   ARG A 109      12.764  -5.797  25.716  1.00344.55           O  
ATOM   1847  CB  ARG A 109      12.315  -3.111  24.091  1.00552.94           C  
ATOM   1848  CG  ARG A 109      11.404  -2.089  23.432  1.00552.94           C  
ATOM   1849  CD  ARG A 109      11.498  -2.096  21.949  1.00552.94           C  
ATOM   1850  NE  ARG A 109      12.788  -1.615  21.486  1.00552.94           N  
ATOM   1851  CZ  ARG A 109      13.131  -1.456  20.191  1.00552.94           C  
ATOM   1852  NH1 ARG A 109      12.291  -1.769  19.227  1.00552.94           N  
ATOM   1853  NH2 ARG A 109      14.323  -0.973  19.886  1.00552.94           N  
ATOM   1854  H   ARG A 109      10.184  -4.111  25.079  1.00404.30           H  
ATOM   1855  HA  ARG A 109      11.872  -4.744  22.795  1.00442.36           H  
ATOM   1856 1HB  ARG A 109      12.335  -2.895  25.158  1.00663.53           H  
ATOM   1857 2HB  ARG A 109      13.322  -2.961  23.702  1.00663.53           H  
ATOM   1858 1HG  ARG A 109      10.374  -2.310  23.703  1.00663.53           H  
ATOM   1859 2HG  ARG A 109      11.664  -1.091  23.785  1.00663.53           H  
ATOM   1860 1HD  ARG A 109      11.360  -3.112  21.579  1.00663.53           H  
ATOM   1861 2HD  ARG A 109      10.724  -1.452  21.532  1.00663.53           H  
ATOM   1862  HE  ARG A 109      13.471  -1.356  22.185  1.00663.53           H  
ATOM   1863 1HH1 ARG A 109      11.378  -2.163  19.432  1.00663.53           H  
ATOM   1864 2HH1 ARG A 109      12.553  -1.623  18.261  1.00663.53           H  
ATOM   1865 1HH2 ARG A 109      14.973  -0.729  20.620  1.00663.53           H  
ATOM   1866 2HH2 ARG A 109      14.584  -0.852  18.919  1.00663.53           H  
ATOM   1867  N   ALA A 110      13.827  -5.992  23.739  1.00363.43           N  
ATOM   1868  CA  ALA A 110      14.819  -6.952  24.216  1.00400.00           C  
ATOM   1869  C   ALA A 110      15.693  -6.396  25.337  1.00369.05           C  
ATOM   1870  O   ALA A 110      16.023  -7.129  26.268  1.00384.07           O  
ATOM   1871  CB  ALA A 110      15.703  -7.398  23.061  1.00600.00           C  
ATOM   1872  H   ALA A 110      13.857  -5.703  22.771  1.00436.12           H  
ATOM   1873  HA  ALA A 110      14.285  -7.818  24.608  1.00480.00           H  
ATOM   1874 1HB  ALA A 110      16.415  -8.143  23.416  1.00720.00           H  
ATOM   1875 2HB  ALA A 110      15.083  -7.833  22.277  1.00720.00           H  
ATOM   1876 3HB  ALA A 110      16.243  -6.540  22.663  1.00720.00           H  
ATOM   1877  N   GLN A 111      16.059  -5.110  25.224  1.00371.56           N  
ATOM   1878  CA  GLN A 111      16.906  -4.371  26.177  1.00352.35           C  
ATOM   1879  C   GLN A 111      18.385  -4.603  25.874  1.00270.03           C  
ATOM   1880  O   GLN A 111      18.935  -5.665  26.166  1.00339.32           O  
ATOM   1881  CB  GLN A 111      16.613  -4.734  27.646  1.00528.53           C  
ATOM   1882  CG  GLN A 111      15.198  -4.426  28.113  1.00528.53           C  
ATOM   1883  CD  GLN A 111      14.916  -2.939  28.156  1.00528.53           C  
ATOM   1884  OE1 GLN A 111      15.708  -2.158  28.690  1.00528.53           O  
ATOM   1885  NE2 GLN A 111      13.782  -2.537  27.598  1.00528.53           N  
ATOM   1886  H   GLN A 111      15.727  -4.604  24.416  1.00445.87           H  
ATOM   1887  HA  GLN A 111      16.707  -3.306  26.053  1.00422.82           H  
ATOM   1888 1HB  GLN A 111      16.842  -5.776  27.853  1.00634.23           H  
ATOM   1889 2HB  GLN A 111      17.277  -4.146  28.278  1.00634.23           H  
ATOM   1890 1HG  GLN A 111      14.484  -4.888  27.434  1.00634.23           H  
ATOM   1891 2HG  GLN A 111      15.067  -4.826  29.118  1.00634.23           H  
ATOM   1892 1HE2 GLN A 111      13.540  -1.566  27.599  1.00634.23           H  
ATOM   1893 2HE2 GLN A 111      13.167  -3.206  27.180  1.00634.23           H  
ATOM   1894  N   GLY A 112      19.032  -3.602  25.289  1.00222.41           N  
ATOM   1895  CA  GLY A 112      20.440  -3.732  24.943  1.00233.55           C  
ATOM   1896  C   GLY A 112      20.957  -2.519  24.190  1.00195.41           C  
ATOM   1897  O   GLY A 112      20.319  -1.465  24.176  1.00190.05           O  
ATOM   1898  H   GLY A 112      18.542  -2.744  25.078  1.00266.89           H  
ATOM   1899 1HA  GLY A 112      21.025  -3.879  25.851  1.00280.26           H  
ATOM   1900 2HA  GLY A 112      20.572  -4.620  24.333  1.00280.26           H  
ATOM   1901  N   LYS A 113      22.114  -2.682  23.551  1.00251.58           N  
ATOM   1902  CA  LYS A 113      22.741  -1.610  22.789  1.00284.35           C  
ATOM   1903  C   LYS A 113      22.361  -1.651  21.310  1.00237.65           C  
ATOM   1904  O   LYS A 113      22.850  -0.842  20.520  1.00356.10           O  
ATOM   1905  CB  LYS A 113      24.259  -1.682  22.934  1.00426.53           C  
ATOM   1906  CG  LYS A 113      24.764  -1.429  24.347  1.00426.53           C  
ATOM   1907  CD  LYS A 113      26.281  -1.498  24.414  1.00426.53           C  
ATOM   1908  CE  LYS A 113      26.783  -1.240  25.826  1.00426.53           C  
ATOM   1909  NZ  LYS A 113      28.266  -1.337  25.913  1.00426.53           N  
ATOM   1910  H   LYS A 113      22.591  -3.577  23.607  1.00301.90           H  
ATOM   1911  HA  LYS A 113      22.398  -0.656  23.192  1.00341.22           H  
ATOM   1912 1HB  LYS A 113      24.608  -2.669  22.627  1.00511.83           H  
ATOM   1913 2HB  LYS A 113      24.725  -0.949  22.275  1.00511.83           H  
ATOM   1914 1HG  LYS A 113      24.436  -0.444  24.681  1.00511.83           H  
ATOM   1915 2HG  LYS A 113      24.346  -2.179  25.018  1.00511.83           H  
ATOM   1916 1HD  LYS A 113      26.613  -2.487  24.093  1.00511.83           H  
ATOM   1917 2HD  LYS A 113      26.709  -0.754  23.743  1.00511.83           H  
ATOM   1918 1HE  LYS A 113      26.476  -0.243  26.138  1.00511.83           H  
ATOM   1919 2HE  LYS A 113      26.342  -1.971  26.503  1.00511.83           H  
ATOM   1920 1HZ  LYS A 113      28.560  -1.160  26.863  1.00511.83           H  
ATOM   1921 2HZ  LYS A 113      28.560  -2.264  25.637  1.00511.83           H  
ATOM   1922 3HZ  LYS A 113      28.685  -0.654  25.298  1.00511.83           H  
ATOM   1923  N   GLY A 114      21.495  -2.590  20.933  1.00146.70           N  
ATOM   1924  CA  GLY A 114      21.049  -2.686  19.556  1.00136.88           C  
ATOM   1925  C   GLY A 114      20.207  -1.474  19.197  1.00 91.95           C  
ATOM   1926  O   GLY A 114      19.270  -1.122  19.916  1.00155.87           O  
ATOM   1927  H   GLY A 114      21.127  -3.241  21.609  1.00176.04           H  
ATOM   1928 1HA  GLY A 114      21.911  -2.750  18.893  1.00164.26           H  
ATOM   1929 2HA  GLY A 114      20.464  -3.595  19.422  1.00164.26           H  
ATOM   1930  N   SER A 115      20.548  -0.842  18.081  1.00 78.49           N  
ATOM   1931  CA  SER A 115      19.857   0.348  17.607  1.00 94.18           C  
ATOM   1932  C   SER A 115      20.315   0.719  16.207  1.00 59.43           C  
ATOM   1933  O   SER A 115      21.490   0.571  15.872  1.00124.33           O  
ATOM   1934  CB  SER A 115      20.104   1.518  18.540  1.00141.27           C  
ATOM   1935  OG  SER A 115      19.475   2.679  18.066  1.00141.27           O  
ATOM   1936  H   SER A 115      21.323  -1.196  17.545  1.00 94.19           H  
ATOM   1937  HA  SER A 115      18.787   0.139  17.574  1.00113.02           H  
ATOM   1938 1HB  SER A 115      19.728   1.281  19.535  1.00169.52           H  
ATOM   1939 2HB  SER A 115      21.176   1.692  18.631  1.00169.52           H  
ATOM   1940  HG  SER A 115      19.892   2.882  17.225  1.00169.52           H  
ATOM   1941  N   PHE A 116      19.381   1.197  15.393  1.00 45.22           N  
ATOM   1942  CA  PHE A 116      19.691   1.612  14.032  1.00 65.50           C  
ATOM   1943  C   PHE A 116      20.780   2.662  14.085  1.00 43.63           C  
ATOM   1944  O   PHE A 116      20.605   3.719  14.695  1.00 91.47           O  
ATOM   1945  CB  PHE A 116      18.452   2.189  13.363  1.00 98.25           C  
ATOM   1946  CG  PHE A 116      18.599   2.550  11.907  1.00 98.25           C  
ATOM   1947  CD1 PHE A 116      18.683   1.559  10.946  1.00 98.25           C  
ATOM   1948  CD2 PHE A 116      18.633   3.870  11.487  1.00 98.25           C  
ATOM   1949  CE1 PHE A 116      18.802   1.877   9.605  1.00 98.25           C  
ATOM   1950  CE2 PHE A 116      18.746   4.188  10.149  1.00 98.25           C  
ATOM   1951  CZ  PHE A 116      18.833   3.190   9.208  1.00 98.25           C  
ATOM   1952  H   PHE A 116      18.430   1.278  15.728  1.00 54.26           H  
ATOM   1953  HA  PHE A 116      20.050   0.751  13.466  1.00 78.60           H  
ATOM   1954 1HB  PHE A 116      17.627   1.487  13.458  1.00117.90           H  
ATOM   1955 2HB  PHE A 116      18.178   3.087  13.905  1.00117.90           H  
ATOM   1956  HD1 PHE A 116      18.654   0.516  11.258  1.00117.90           H  
ATOM   1957  HD2 PHE A 116      18.568   4.666  12.227  1.00117.90           H  
ATOM   1958  HE1 PHE A 116      18.869   1.083   8.862  1.00117.90           H  
ATOM   1959  HE2 PHE A 116      18.770   5.230   9.835  1.00117.90           H  
ATOM   1960  HZ  PHE A 116      18.926   3.438   8.154  1.00117.90           H  
ATOM   1961  N   MET A 117      21.906   2.368  13.456  1.00 40.11           N  
ATOM   1962  CA  MET A 117      23.038   3.271  13.500  1.00 53.47           C  
ATOM   1963  C   MET A 117      23.633   3.461  12.125  1.00 41.17           C  
ATOM   1964  O   MET A 117      23.505   2.600  11.255  1.00 94.42           O  
ATOM   1965  CB  MET A 117      24.082   2.728  14.473  1.00 80.20           C  
ATOM   1966  CG  MET A 117      24.699   1.400  14.050  1.00 80.20           C  
ATOM   1967  SD  MET A 117      25.765   0.683  15.318  1.00 80.20           S  
ATOM   1968  CE  MET A 117      24.558   0.100  16.508  1.00 80.20           C  
ATOM   1969  H   MET A 117      21.985   1.493  12.957  1.00 48.13           H  
ATOM   1970  HA  MET A 117      22.696   4.244  13.851  1.00 64.16           H  
ATOM   1971 1HB  MET A 117      24.887   3.452  14.587  1.00 96.25           H  
ATOM   1972 2HB  MET A 117      23.625   2.587  15.453  1.00 96.25           H  
ATOM   1973 1HG  MET A 117      23.905   0.688  13.825  1.00 96.25           H  
ATOM   1974 2HG  MET A 117      25.290   1.546  13.146  1.00 96.25           H  
ATOM   1975 1HE  MET A 117      25.071  -0.369  17.348  1.00 96.25           H  
ATOM   1976 2HE  MET A 117      23.964   0.941  16.867  1.00 96.25           H  
ATOM   1977 3HE  MET A 117      23.902  -0.629  16.031  1.00 96.25           H  
ATOM   1978  N   TYR A 118      24.275   4.607  11.940  1.00 58.00           N  
ATOM   1979  CA  TYR A 118      24.845   4.993  10.660  1.00 94.17           C  
ATOM   1980  C   TYR A 118      25.532   6.342  10.762  1.00 56.66           C  
ATOM   1981  O   TYR A 118      25.114   7.195  11.547  1.00 64.91           O  
ATOM   1982  CB  TYR A 118      23.754   5.124   9.606  1.00141.25           C  
ATOM   1983  CG  TYR A 118      22.775   6.213   9.980  1.00141.25           C  
ATOM   1984  CD1 TYR A 118      23.020   7.515   9.582  1.00141.25           C  
ATOM   1985  CD2 TYR A 118      21.653   5.923  10.738  1.00141.25           C  
ATOM   1986  CE1 TYR A 118      22.148   8.523   9.942  1.00141.25           C  
ATOM   1987  CE2 TYR A 118      20.784   6.930  11.099  1.00141.25           C  
ATOM   1988  CZ  TYR A 118      21.029   8.227  10.703  1.00141.25           C  
ATOM   1989  OH  TYR A 118      20.169   9.232  11.069  1.00141.25           O  
ATOM   1990  H   TYR A 118      24.353   5.249  12.717  1.00 69.60           H  
ATOM   1991  HA  TYR A 118      25.578   4.248  10.357  1.00113.00           H  
ATOM   1992 1HB  TYR A 118      24.206   5.381   8.652  1.00169.51           H  
ATOM   1993 2HB  TYR A 118      23.212   4.189   9.483  1.00169.51           H  
ATOM   1994  HD1 TYR A 118      23.906   7.746   8.990  1.00169.51           H  
ATOM   1995  HD2 TYR A 118      21.459   4.900  11.057  1.00169.51           H  
ATOM   1996  HE1 TYR A 118      22.344   9.549   9.633  1.00169.51           H  
ATOM   1997  HE2 TYR A 118      19.904   6.701  11.699  1.00169.51           H  
ATOM   1998  HH  TYR A 118      20.504  10.075  10.754  1.00169.51           H  
ATOM   1999  N   ALA A 119      26.536   6.569   9.929  1.00106.34           N  
ATOM   2000  CA  ALA A 119      27.180   7.878   9.916  1.00132.60           C  
ATOM   2001  C   ALA A 119      27.499   8.348   8.491  1.00102.16           C  
ATOM   2002  O   ALA A 119      28.215   9.331   8.305  1.00149.52           O  
ATOM   2003  CB  ALA A 119      28.444   7.840  10.759  1.00198.90           C  
ATOM   2004  H   ALA A 119      26.872   5.811   9.343  1.00127.61           H  
ATOM   2005  HA  ALA A 119      26.488   8.599  10.353  1.00159.12           H  
ATOM   2006 1HB  ALA A 119      28.901   8.828  10.774  1.00238.68           H  
ATOM   2007 2HB  ALA A 119      28.191   7.541  11.776  1.00238.68           H  
ATOM   2008 3HB  ALA A 119      29.145   7.124  10.340  1.00238.68           H  
ATOM   2009  N   ASN A 120      26.953   7.654   7.491  1.00100.84           N  
ATOM   2010  CA  ASN A 120      27.171   8.013   6.091  1.00117.63           C  
ATOM   2011  C   ASN A 120      25.879   8.340   5.355  1.00 97.13           C  
ATOM   2012  O   ASN A 120      25.784   8.121   4.146  1.00153.44           O  
ATOM   2013  CB  ASN A 120      27.940   6.921   5.369  1.00176.44           C  
ATOM   2014  CG  ASN A 120      27.216   5.610   5.384  1.00176.44           C  
ATOM   2015  OD1 ASN A 120      26.260   5.465   6.153  1.00176.44           O  
ATOM   2016  ND2 ASN A 120      27.640   4.665   4.581  1.00176.44           N  
ATOM   2017  H   ASN A 120      26.372   6.856   7.698  1.00121.01           H  
ATOM   2018  HA  ASN A 120      27.784   8.915   6.064  1.00141.16           H  
ATOM   2019 1HB  ASN A 120      28.097   7.218   4.331  1.00211.73           H  
ATOM   2020 2HB  ASN A 120      28.922   6.805   5.820  1.00211.73           H  
ATOM   2021 1HD2 ASN A 120      27.189   3.769   4.579  1.00211.73           H  
ATOM   2022 2HD2 ASN A 120      28.426   4.806   3.975  1.00211.73           H  
ATOM   2023  N   VAL A 121      24.893   8.885   6.075  1.00 93.62           N  
ATOM   2024  CA  VAL A 121      23.608   9.252   5.475  1.00152.23           C  
ATOM   2025  C   VAL A 121      23.747  10.303   4.373  1.00126.58           C  
ATOM   2026  O   VAL A 121      22.896  10.400   3.497  1.00246.31           O  
ATOM   2027  CB  VAL A 121      22.624   9.758   6.539  1.00228.34           C  
ATOM   2028  CG1 VAL A 121      23.033  11.133   7.044  1.00228.34           C  
ATOM   2029  CG2 VAL A 121      21.221   9.795   5.949  1.00228.34           C  
ATOM   2030  H   VAL A 121      25.033   9.048   7.062  1.00112.34           H  
ATOM   2031  HA  VAL A 121      23.181   8.353   5.036  1.00182.68           H  
ATOM   2032  HB  VAL A 121      22.646   9.077   7.378  1.00274.01           H  
ATOM   2033 1HG1 VAL A 121      22.330  11.462   7.810  1.00274.01           H  
ATOM   2034 2HG1 VAL A 121      24.035  11.083   7.470  1.00274.01           H  
ATOM   2035 3HG1 VAL A 121      23.022  11.845   6.220  1.00274.01           H  
ATOM   2036 1HG2 VAL A 121      20.515  10.132   6.708  1.00274.01           H  
ATOM   2037 2HG2 VAL A 121      21.200  10.482   5.103  1.00274.01           H  
ATOM   2038 3HG2 VAL A 121      20.940   8.798   5.612  1.00274.01           H  
ATOM   2039  N   ALA A 122      24.832  11.076   4.395  1.00 62.13           N  
ATOM   2040  CA  ALA A 122      25.089  12.077   3.370  1.00 83.36           C  
ATOM   2041  C   ALA A 122      25.245  11.443   1.978  1.00 42.15           C  
ATOM   2042  O   ALA A 122      25.027  12.109   0.966  1.00 59.79           O  
ATOM   2043  CB  ALA A 122      26.336  12.868   3.720  1.00125.04           C  
ATOM   2044  H   ALA A 122      25.500  10.973   5.144  1.00 74.56           H  
ATOM   2045  HA  ALA A 122      24.234  12.753   3.336  1.00100.03           H  
ATOM   2046 1HB  ALA A 122      26.505  13.635   2.964  1.00150.05           H  
ATOM   2047 2HB  ALA A 122      26.205  13.340   4.693  1.00150.05           H  
ATOM   2048 3HB  ALA A 122      27.194  12.199   3.754  1.00150.05           H  
ATOM   2049  N   SER A 123      25.636  10.163   1.930  1.00 24.94           N  
ATOM   2050  CA  SER A 123      25.805   9.440   0.674  1.00 20.77           C  
ATOM   2051  C   SER A 123      24.480   8.896   0.126  1.00 19.09           C  
ATOM   2052  O   SER A 123      24.439   8.369  -0.987  1.00 48.33           O  
ATOM   2053  CB  SER A 123      26.778   8.294   0.859  1.00 31.16           C  
ATOM   2054  OG  SER A 123      26.236   7.300   1.683  1.00 31.16           O  
ATOM   2055  H   SER A 123      25.800   9.650   2.786  1.00 29.93           H  
ATOM   2056  HA  SER A 123      26.219  10.131  -0.062  1.00 24.92           H  
ATOM   2057 1HB  SER A 123      27.028   7.869  -0.112  1.00 37.39           H  
ATOM   2058 2HB  SER A 123      27.700   8.670   1.299  1.00 37.39           H  
ATOM   2059  HG  SER A 123      26.033   7.728   2.521  1.00 37.39           H  
ATOM   2060  N   VAL A 124      23.410   8.999   0.915  1.00  8.43           N  
ATOM   2061  CA  VAL A 124      22.099   8.508   0.524  1.00  7.69           C  
ATOM   2062  C   VAL A 124      21.496   9.371  -0.590  1.00  5.10           C  
ATOM   2063  O   VAL A 124      21.530  10.599  -0.495  1.00  5.45           O  
ATOM   2064  CB  VAL A 124      21.167   8.482   1.747  1.00 11.54           C  
ATOM   2065  CG1 VAL A 124      19.765   8.122   1.343  1.00 11.54           C  
ATOM   2066  CG2 VAL A 124      21.685   7.462   2.737  1.00 11.54           C  
ATOM   2067  H   VAL A 124      23.478   9.446   1.816  1.00 10.12           H  
ATOM   2068  HA  VAL A 124      22.221   7.483   0.190  1.00  9.23           H  
ATOM   2069  HB  VAL A 124      21.136   9.471   2.201  1.00 13.84           H  
ATOM   2070 1HG1 VAL A 124      19.119   8.111   2.222  1.00 13.84           H  
ATOM   2071 2HG1 VAL A 124      19.402   8.862   0.634  1.00 13.84           H  
ATOM   2072 3HG1 VAL A 124      19.768   7.142   0.879  1.00 13.84           H  
ATOM   2073 1HG2 VAL A 124      21.034   7.445   3.610  1.00 13.84           H  
ATOM   2074 2HG2 VAL A 124      21.696   6.477   2.270  1.00 13.84           H  
ATOM   2075 3HG2 VAL A 124      22.696   7.731   3.039  1.00 13.84           H  
ATOM   2076  N   PRO A 125      20.971   8.749  -1.658  1.00  5.01           N  
ATOM   2077  CA  PRO A 125      20.336   9.354  -2.824  1.00  4.66           C  
ATOM   2078  C   PRO A 125      19.172  10.278  -2.447  1.00  3.65           C  
ATOM   2079  O   PRO A 125      18.456  10.028  -1.474  1.00  4.24           O  
ATOM   2080  CB  PRO A 125      19.852   8.147  -3.631  1.00  6.99           C  
ATOM   2081  CG  PRO A 125      20.806   7.060  -3.282  1.00  6.99           C  
ATOM   2082  CD  PRO A 125      21.164   7.294  -1.847  1.00  6.99           C  
ATOM   2083  HA  PRO A 125      21.113   9.900  -3.376  1.00  5.59           H  
ATOM   2084 1HB  PRO A 125      18.814   7.909  -3.360  1.00  8.39           H  
ATOM   2085 2HB  PRO A 125      19.856   8.384  -4.705  1.00  8.39           H  
ATOM   2086 1HG  PRO A 125      20.336   6.078  -3.444  1.00  8.39           H  
ATOM   2087 2HG  PRO A 125      21.683   7.103  -3.944  1.00  8.39           H  
ATOM   2088 1HD  PRO A 125      20.503   6.725  -1.180  1.00  8.39           H  
ATOM   2089 2HD  PRO A 125      22.222   7.027  -1.707  1.00  8.39           H  
ATOM   2090  N   PRO A 126      18.953  11.333  -3.244  1.00  3.28           N  
ATOM   2091  CA  PRO A 126      17.947  12.384  -3.131  1.00  3.35           C  
ATOM   2092  C   PRO A 126      16.548  11.846  -3.400  1.00  3.53           C  
ATOM   2093  O   PRO A 126      15.551  12.497  -3.083  1.00  6.04           O  
ATOM   2094  CB  PRO A 126      18.361  13.395  -4.204  1.00  5.03           C  
ATOM   2095  CG  PRO A 126      19.094  12.588  -5.219  1.00  5.03           C  
ATOM   2096  CD  PRO A 126      19.815  11.535  -4.425  1.00  5.03           C  
ATOM   2097  HA  PRO A 126      18.005  12.833  -2.126  1.00  4.02           H  
ATOM   2098 1HB  PRO A 126      17.470  13.890  -4.616  1.00  6.03           H  
ATOM   2099 2HB  PRO A 126      18.986  14.182  -3.755  1.00  6.03           H  
ATOM   2100 1HG  PRO A 126      18.386  12.161  -5.944  1.00  6.03           H  
ATOM   2101 2HG  PRO A 126      19.781  13.232  -5.788  1.00  6.03           H  
ATOM   2102 1HD  PRO A 126      19.890  10.611  -5.013  1.00  6.03           H  
ATOM   2103 2HD  PRO A 126      20.804  11.903  -4.111  1.00  6.03           H  
ATOM   2104  N   SER A 127      16.478  10.650  -3.975  1.00  3.07           N  
ATOM   2105  CA  SER A 127      15.213  10.015  -4.249  1.00  4.33           C  
ATOM   2106  C   SER A 127      15.361   8.505  -4.384  1.00  1.98           C  
ATOM   2107  O   SER A 127      16.226   8.009  -5.107  1.00  2.21           O  
ATOM   2108  CB  SER A 127      14.600  10.587  -5.507  1.00  6.50           C  
ATOM   2109  OG  SER A 127      13.390   9.945  -5.803  1.00  6.50           O  
ATOM   2110  H   SER A 127      17.320  10.162  -4.234  1.00  3.68           H  
ATOM   2111  HA  SER A 127      14.550  10.223  -3.411  1.00  5.20           H  
ATOM   2112 1HB  SER A 127      14.424  11.653  -5.367  1.00  7.79           H  
ATOM   2113 2HB  SER A 127      15.291  10.475  -6.341  1.00  7.79           H  
ATOM   2114  HG  SER A 127      12.910   9.886  -4.970  1.00  7.79           H  
ATOM   2115  N   ILE A 128      14.518   7.791  -3.655  1.00  1.16           N  
ATOM   2116  CA  ILE A 128      14.472   6.333  -3.648  1.00  1.01           C  
ATOM   2117  C   ILE A 128      13.125   5.880  -4.160  1.00  0.55           C  
ATOM   2118  O   ILE A 128      12.106   6.478  -3.834  1.00  0.65           O  
ATOM   2119  CB  ILE A 128      14.734   5.746  -2.242  1.00  1.52           C  
ATOM   2120  CG1 ILE A 128      16.112   6.175  -1.734  1.00  1.52           C  
ATOM   2121  CG2 ILE A 128      14.636   4.225  -2.274  1.00  1.52           C  
ATOM   2122  CD1 ILE A 128      17.256   5.645  -2.558  1.00  1.52           C  
ATOM   2123  H   ILE A 128      13.835   8.300  -3.109  1.00  1.39           H  
ATOM   2124  HA  ILE A 128      15.239   5.955  -4.323  1.00  1.21           H  
ATOM   2125  HB  ILE A 128      13.995   6.137  -1.543  1.00  1.82           H  
ATOM   2126 1HG1 ILE A 128      16.170   7.260  -1.744  1.00  1.82           H  
ATOM   2127 2HG1 ILE A 128      16.237   5.832  -0.707  1.00  1.82           H  
ATOM   2128 1HG2 ILE A 128      14.818   3.827  -1.276  1.00  1.82           H  
ATOM   2129 2HG2 ILE A 128      13.643   3.925  -2.603  1.00  1.82           H  
ATOM   2130 3HG2 ILE A 128      15.383   3.827  -2.961  1.00  1.82           H  
ATOM   2131 1HD1 ILE A 128      18.198   5.995  -2.136  1.00  1.82           H  
ATOM   2132 2HD1 ILE A 128      17.238   4.555  -2.549  1.00  1.82           H  
ATOM   2133 3HD1 ILE A 128      17.163   6.002  -3.582  1.00  1.82           H  
ATOM   2134  N   ASP A 129      13.098   4.857  -4.993  1.00  0.56           N  
ATOM   2135  CA  ASP A 129      11.812   4.376  -5.447  1.00  0.55           C  
ATOM   2136  C   ASP A 129      11.883   2.890  -5.758  1.00  0.52           C  
ATOM   2137  O   ASP A 129      12.249   2.482  -6.866  1.00  0.80           O  
ATOM   2138  CB  ASP A 129      11.337   5.177  -6.655  1.00  0.83           C  
ATOM   2139  CG  ASP A 129       9.912   4.847  -7.064  1.00  0.83           C  
ATOM   2140  OD1 ASP A 129       9.390   3.840  -6.640  1.00  0.83           O  
ATOM   2141  OD2 ASP A 129       9.332   5.636  -7.774  1.00  0.83           O  
ATOM   2142  H   ASP A 129      13.948   4.399  -5.280  1.00  0.67           H  
ATOM   2143  HA  ASP A 129      11.087   4.517  -4.645  1.00  0.66           H  
ATOM   2144 1HB  ASP A 129      11.396   6.242  -6.429  1.00  0.99           H  
ATOM   2145 2HB  ASP A 129      11.998   4.987  -7.502  1.00  0.99           H  
ATOM   2146  N   TRP A 130      11.491   2.087  -4.766  1.00  0.40           N  
ATOM   2147  CA  TRP A 130      11.533   0.637  -4.844  1.00  0.44           C  
ATOM   2148  C   TRP A 130      10.540   0.047  -5.833  1.00  0.64           C  
ATOM   2149  O   TRP A 130      10.597  -1.143  -6.146  1.00  1.29           O  
ATOM   2150  CB  TRP A 130      11.324   0.041  -3.455  1.00  0.66           C  
ATOM   2151  CG  TRP A 130      12.520   0.220  -2.576  1.00  0.66           C  
ATOM   2152  CD1 TRP A 130      12.626   1.026  -1.486  1.00  0.66           C  
ATOM   2153  CD2 TRP A 130      13.814  -0.411  -2.730  1.00  0.66           C  
ATOM   2154  NE1 TRP A 130      13.886   0.950  -0.968  1.00  0.66           N  
ATOM   2155  CE2 TRP A 130      14.629   0.084  -1.718  1.00  0.66           C  
ATOM   2156  CE3 TRP A 130      14.340  -1.333  -3.638  1.00  0.66           C  
ATOM   2157  CZ2 TRP A 130      15.949  -0.301  -1.590  1.00  0.66           C  
ATOM   2158  CZ3 TRP A 130      15.664  -1.727  -3.506  1.00  0.66           C  
ATOM   2159  CH2 TRP A 130      16.450  -1.220  -2.507  1.00  0.66           C  
ATOM   2160  H   TRP A 130      11.168   2.503  -3.900  1.00  0.48           H  
ATOM   2161  HA  TRP A 130      12.528   0.362  -5.160  1.00  0.53           H  
ATOM   2162 1HB  TRP A 130      10.473   0.525  -2.976  1.00  0.79           H  
ATOM   2163 2HB  TRP A 130      11.096  -1.014  -3.542  1.00  0.79           H  
ATOM   2164  HD1 TRP A 130      11.834   1.648  -1.085  1.00  0.79           H  
ATOM   2165  HE1 TRP A 130      14.225   1.457  -0.163  1.00  0.79           H  
ATOM   2166  HE3 TRP A 130      13.720  -1.735  -4.437  1.00  0.79           H  
ATOM   2167  HZ2 TRP A 130      16.589   0.094  -0.804  1.00  0.79           H  
ATOM   2168  HZ3 TRP A 130      16.063  -2.447  -4.221  1.00  0.79           H  
ATOM   2169  HH2 TRP A 130      17.488  -1.544  -2.429  1.00  0.79           H  
ATOM   2170  N   ARG A 131       9.639   0.871  -6.363  1.00  0.63           N  
ATOM   2171  CA  ARG A 131       8.689   0.386  -7.342  1.00  1.02           C  
ATOM   2172  C   ARG A 131       9.383   0.241  -8.691  1.00  1.24           C  
ATOM   2173  O   ARG A 131       8.905  -0.477  -9.571  1.00  2.79           O  
ATOM   2174  CB  ARG A 131       7.541   1.354  -7.501  1.00  1.53           C  
ATOM   2175  CG  ARG A 131       6.697   1.578  -6.268  1.00  1.53           C  
ATOM   2176  CD  ARG A 131       5.722   2.657  -6.519  1.00  1.53           C  
ATOM   2177  NE  ARG A 131       6.397   3.895  -6.847  1.00  1.53           N  
ATOM   2178  CZ  ARG A 131       5.782   5.055  -7.140  1.00  1.53           C  
ATOM   2179  NH1 ARG A 131       4.467   5.140  -7.109  1.00  1.53           N  
ATOM   2180  NH2 ARG A 131       6.512   6.105  -7.464  1.00  1.53           N  
ATOM   2181  H   ARG A 131       9.603   1.853  -6.109  1.00  0.76           H  
ATOM   2182  HA  ARG A 131       8.316  -0.587  -7.026  1.00  1.22           H  
ATOM   2183 1HB  ARG A 131       7.919   2.321  -7.826  1.00  1.84           H  
ATOM   2184 2HB  ARG A 131       6.874   0.991  -8.283  1.00  1.84           H  
ATOM   2185 1HG  ARG A 131       6.153   0.668  -6.024  1.00  1.84           H  
ATOM   2186 2HG  ARG A 131       7.333   1.868  -5.430  1.00  1.84           H  
ATOM   2187 1HD  ARG A 131       5.070   2.388  -7.348  1.00  1.84           H  
ATOM   2188 2HD  ARG A 131       5.134   2.830  -5.627  1.00  1.84           H  
ATOM   2189  HE  ARG A 131       7.413   3.877  -6.882  1.00  1.84           H  
ATOM   2190 1HH1 ARG A 131       3.913   4.331  -6.861  1.00  1.84           H  
ATOM   2191 2HH1 ARG A 131       4.011   6.013  -7.332  1.00  1.84           H  
ATOM   2192 1HH2 ARG A 131       7.525   6.018  -7.500  1.00  1.84           H  
ATOM   2193 2HH2 ARG A 131       6.071   6.982  -7.690  1.00  1.84           H  
ATOM   2194  N   THR A 132      10.522   0.928  -8.846  1.00  1.18           N  
ATOM   2195  CA  THR A 132      11.297   0.869 -10.068  1.00  1.27           C  
ATOM   2196  C   THR A 132      12.490  -0.042  -9.859  1.00  1.38           C  
ATOM   2197  O   THR A 132      12.977  -0.672 -10.799  1.00  2.67           O  
ATOM   2198  CB  THR A 132      11.796   2.265 -10.477  1.00  1.91           C  
ATOM   2199  OG1 THR A 132      12.684   2.768  -9.468  1.00  1.91           O  
ATOM   2200  CG2 THR A 132      10.621   3.219 -10.623  1.00  1.91           C  
ATOM   2201  H   THR A 132      10.877   1.505  -8.095  1.00  1.42           H  
ATOM   2202  HA  THR A 132      10.680   0.461 -10.868  1.00  1.52           H  
ATOM   2203  HB  THR A 132      12.331   2.200 -11.425  1.00  2.29           H  
ATOM   2204  HG1 THR A 132      12.242   2.757  -8.612  1.00  2.29           H  
ATOM   2205 1HG2 THR A 132      10.986   4.205 -10.909  1.00  2.29           H  
ATOM   2206 2HG2 THR A 132       9.943   2.846 -11.391  1.00  2.29           H  
ATOM   2207 3HG2 THR A 132      10.090   3.291  -9.675  1.00  2.29           H  
ATOM   2208  N   LYS A 133      12.936  -0.138  -8.608  1.00  2.43           N  
ATOM   2209  CA  LYS A 133      14.056  -1.003  -8.271  1.00  3.16           C  
ATOM   2210  C   LYS A 133      13.622  -2.472  -8.226  1.00  3.04           C  
ATOM   2211  O   LYS A 133      14.411  -3.360  -8.552  1.00  5.54           O  
ATOM   2212  CB  LYS A 133      14.660  -0.570  -6.948  1.00  4.74           C  
ATOM   2213  CG  LYS A 133      15.351   0.789  -6.992  1.00  4.74           C  
ATOM   2214  CD  LYS A 133      15.914   1.187  -5.635  1.00  4.74           C  
ATOM   2215  CE  LYS A 133      16.571   2.556  -5.687  1.00  4.74           C  
ATOM   2216  NZ  LYS A 133      17.754   2.565  -6.597  1.00  4.74           N  
ATOM   2217  H   LYS A 133      12.521   0.437  -7.884  1.00  2.92           H  
ATOM   2218  HA  LYS A 133      14.816  -0.903  -9.047  1.00  3.79           H  
ATOM   2219 1HB  LYS A 133      13.880  -0.532  -6.204  1.00  5.69           H  
ATOM   2220 2HB  LYS A 133      15.392  -1.309  -6.621  1.00  5.69           H  
ATOM   2221 1HG  LYS A 133      16.166   0.754  -7.716  1.00  5.69           H  
ATOM   2222 2HG  LYS A 133      14.637   1.546  -7.315  1.00  5.69           H  
ATOM   2223 1HD  LYS A 133      15.110   1.212  -4.900  1.00  5.69           H  
ATOM   2224 2HD  LYS A 133      16.653   0.452  -5.316  1.00  5.69           H  
ATOM   2225 1HE  LYS A 133      15.848   3.289  -6.042  1.00  5.69           H  
ATOM   2226 2HE  LYS A 133      16.895   2.837  -4.685  1.00  5.69           H  
ATOM   2227 1HZ  LYS A 133      18.166   3.488  -6.607  1.00  5.69           H  
ATOM   2228 2HZ  LYS A 133      18.438   1.896  -6.270  1.00  5.69           H  
ATOM   2229 3HZ  LYS A 133      17.462   2.317  -7.532  1.00  5.69           H  
ATOM   2230  N   GLY A 134      12.359  -2.726  -7.868  1.00  2.61           N  
ATOM   2231  CA  GLY A 134      11.828  -4.087  -7.889  1.00  2.46           C  
ATOM   2232  C   GLY A 134      11.580  -4.705  -6.514  1.00  1.90           C  
ATOM   2233  O   GLY A 134      11.579  -5.928  -6.385  1.00  2.57           O  
ATOM   2234  H   GLY A 134      11.753  -1.976  -7.568  1.00  3.13           H  
ATOM   2235 1HA  GLY A 134      10.894  -4.088  -8.451  1.00  2.95           H  
ATOM   2236 2HA  GLY A 134      12.515  -4.724  -8.444  1.00  2.95           H  
ATOM   2237  N   ALA A 135      11.387  -3.877  -5.489  1.00  1.26           N  
ATOM   2238  CA  ALA A 135      11.105  -4.396  -4.150  1.00  1.02           C  
ATOM   2239  C   ALA A 135       9.648  -4.132  -3.738  1.00  0.89           C  
ATOM   2240  O   ALA A 135       9.287  -4.322  -2.578  1.00  1.11           O  
ATOM   2241  CB  ALA A 135      12.057  -3.803  -3.134  1.00  1.53           C  
ATOM   2242  H   ALA A 135      11.397  -2.877  -5.639  1.00  1.51           H  
ATOM   2243  HA  ALA A 135      11.253  -5.474  -4.170  1.00  1.22           H  
ATOM   2244 1HB  ALA A 135      11.858  -4.227  -2.153  1.00  1.84           H  
ATOM   2245 2HB  ALA A 135      13.082  -4.032  -3.425  1.00  1.84           H  
ATOM   2246 3HB  ALA A 135      11.927  -2.732  -3.090  1.00  1.84           H  
ATOM   2247  N   VAL A 136       8.814  -3.673  -4.674  1.00  0.87           N  
ATOM   2248  CA  VAL A 136       7.415  -3.397  -4.349  1.00  1.21           C  
ATOM   2249  C   VAL A 136       6.426  -4.187  -5.201  1.00  1.26           C  
ATOM   2250  O   VAL A 136       6.455  -4.130  -6.431  1.00  2.39           O  
ATOM   2251  CB  VAL A 136       7.120  -1.895  -4.495  1.00  1.81           C  
ATOM   2252  CG1 VAL A 136       5.664  -1.596  -4.197  1.00  1.81           C  
ATOM   2253  CG2 VAL A 136       7.997  -1.129  -3.546  1.00  1.81           C  
ATOM   2254  H   VAL A 136       9.138  -3.526  -5.618  1.00  1.04           H  
ATOM   2255  HA  VAL A 136       7.253  -3.671  -3.305  1.00  1.45           H  
ATOM   2256  HB  VAL A 136       7.321  -1.589  -5.518  1.00  2.18           H  
ATOM   2257 1HG1 VAL A 136       5.478  -0.528  -4.308  1.00  2.18           H  
ATOM   2258 2HG1 VAL A 136       5.036  -2.145  -4.894  1.00  2.18           H  
ATOM   2259 3HG1 VAL A 136       5.431  -1.899  -3.176  1.00  2.18           H  
ATOM   2260 1HG2 VAL A 136       7.801  -0.066  -3.663  1.00  2.18           H  
ATOM   2261 2HG2 VAL A 136       7.785  -1.434  -2.521  1.00  2.18           H  
ATOM   2262 3HG2 VAL A 136       9.034  -1.338  -3.779  1.00  2.18           H  
ATOM   2263  N   THR A 137       5.538  -4.903  -4.518  1.00  0.67           N  
ATOM   2264  CA  THR A 137       4.471  -5.686  -5.136  1.00  0.80           C  
ATOM   2265  C   THR A 137       3.249  -4.791  -5.382  1.00  0.64           C  
ATOM   2266  O   THR A 137       3.211  -3.667  -4.879  1.00  0.57           O  
ATOM   2267  CB  THR A 137       4.099  -6.886  -4.229  1.00  1.20           C  
ATOM   2268  OG1 THR A 137       3.616  -6.399  -2.967  1.00  1.20           O  
ATOM   2269  CG2 THR A 137       5.307  -7.775  -4.014  1.00  1.20           C  
ATOM   2270  H   THR A 137       5.601  -4.900  -3.509  1.00  0.80           H  
ATOM   2271  HA  THR A 137       4.832  -6.065  -6.090  1.00  0.96           H  
ATOM   2272  HB  THR A 137       3.321  -7.485  -4.687  1.00  1.44           H  
ATOM   2273  HG1 THR A 137       3.799  -7.051  -2.277  1.00  1.44           H  
ATOM   2274 1HG2 THR A 137       5.031  -8.615  -3.380  1.00  1.44           H  
ATOM   2275 2HG2 THR A 137       5.655  -8.145  -4.976  1.00  1.44           H  
ATOM   2276 3HG2 THR A 137       6.097  -7.201  -3.533  1.00  1.44           H  
ATOM   2277  N   PRO A 138       2.247  -5.264  -6.137  1.00  0.65           N  
ATOM   2278  CA  PRO A 138       0.977  -4.602  -6.444  1.00  0.61           C  
ATOM   2279  C   PRO A 138       0.192  -4.233  -5.181  1.00  0.56           C  
ATOM   2280  O   PRO A 138       0.294  -4.897  -4.143  1.00  0.54           O  
ATOM   2281  CB  PRO A 138       0.248  -5.628  -7.314  1.00  0.92           C  
ATOM   2282  CG  PRO A 138       1.343  -6.373  -8.002  1.00  0.92           C  
ATOM   2283  CD  PRO A 138       2.471  -6.432  -7.017  1.00  0.92           C  
ATOM   2284  HA  PRO A 138       1.188  -3.696  -7.031  1.00  0.73           H  
ATOM   2285 1HB  PRO A 138      -0.379  -6.277  -6.685  1.00  1.10           H  
ATOM   2286 2HB  PRO A 138      -0.425  -5.116  -8.017  1.00  1.10           H  
ATOM   2287 1HG  PRO A 138       0.991  -7.373  -8.297  1.00  1.10           H  
ATOM   2288 2HG  PRO A 138       1.624  -5.853  -8.930  1.00  1.10           H  
ATOM   2289 1HD  PRO A 138       2.406  -7.368  -6.449  1.00  1.10           H  
ATOM   2290 2HD  PRO A 138       3.430  -6.337  -7.545  1.00  1.10           H  
ATOM   2291  N   VAL A 139      -0.573  -3.148  -5.278  1.00  0.58           N  
ATOM   2292  CA  VAL A 139      -1.352  -2.651  -4.151  1.00  0.58           C  
ATOM   2293  C   VAL A 139      -2.572  -3.507  -3.890  1.00  0.67           C  
ATOM   2294  O   VAL A 139      -3.391  -3.739  -4.780  1.00  0.75           O  
ATOM   2295  CB  VAL A 139      -1.806  -1.204  -4.385  1.00  0.87           C  
ATOM   2296  CG1 VAL A 139      -2.676  -0.762  -3.218  1.00  0.87           C  
ATOM   2297  CG2 VAL A 139      -0.595  -0.299  -4.538  1.00  0.87           C  
ATOM   2298  H   VAL A 139      -0.614  -2.652  -6.157  1.00  0.70           H  
ATOM   2299  HA  VAL A 139      -0.729  -2.677  -3.263  1.00  0.70           H  
ATOM   2300  HB  VAL A 139      -2.412  -1.160  -5.290  1.00  1.04           H  
ATOM   2301 1HG1 VAL A 139      -3.023   0.255  -3.378  1.00  1.04           H  
ATOM   2302 2HG1 VAL A 139      -3.536  -1.425  -3.137  1.00  1.04           H  
ATOM   2303 3HG1 VAL A 139      -2.096  -0.805  -2.297  1.00  1.04           H  
ATOM   2304 1HG2 VAL A 139      -0.919   0.721  -4.716  1.00  1.04           H  
ATOM   2305 2HG2 VAL A 139       0.004  -0.330  -3.631  1.00  1.04           H  
ATOM   2306 3HG2 VAL A 139       0.005  -0.637  -5.383  1.00  1.04           H  
ATOM   2307  N   LYS A 140      -2.683  -3.972  -2.656  1.00  0.82           N  
ATOM   2308  CA  LYS A 140      -3.789  -4.809  -2.244  1.00  1.04           C  
ATOM   2309  C   LYS A 140      -4.773  -3.994  -1.418  1.00  1.25           C  
ATOM   2310  O   LYS A 140      -4.441  -2.899  -0.959  1.00  4.81           O  
ATOM   2311  CB  LYS A 140      -3.278  -5.997  -1.451  1.00  1.56           C  
ATOM   2312  CG  LYS A 140      -2.341  -6.907  -2.230  1.00  1.56           C  
ATOM   2313  CD  LYS A 140      -1.952  -8.128  -1.414  1.00  1.56           C  
ATOM   2314  CE  LYS A 140      -0.875  -8.944  -2.112  1.00  1.56           C  
ATOM   2315  NZ  LYS A 140      -0.569 -10.189  -1.368  1.00  1.56           N  
ATOM   2316  H   LYS A 140      -1.970  -3.738  -1.980  1.00  0.98           H  
ATOM   2317  HA  LYS A 140      -4.309  -5.172  -3.132  1.00  1.25           H  
ATOM   2318 1HB  LYS A 140      -2.737  -5.638  -0.576  1.00  1.87           H  
ATOM   2319 2HB  LYS A 140      -4.118  -6.596  -1.099  1.00  1.87           H  
ATOM   2320 1HG  LYS A 140      -2.832  -7.237  -3.147  1.00  1.87           H  
ATOM   2321 2HG  LYS A 140      -1.439  -6.359  -2.499  1.00  1.87           H  
ATOM   2322 1HD  LYS A 140      -1.578  -7.813  -0.439  1.00  1.87           H  
ATOM   2323 2HD  LYS A 140      -2.827  -8.760  -1.259  1.00  1.87           H  
ATOM   2324 1HE  LYS A 140      -1.190  -9.198  -3.122  1.00  1.87           H  
ATOM   2325 2HE  LYS A 140       0.031  -8.341  -2.166  1.00  1.87           H  
ATOM   2326 1HZ  LYS A 140       0.163 -10.708  -1.839  1.00  1.87           H  
ATOM   2327 2HZ  LYS A 140      -0.284  -9.950  -0.422  1.00  1.87           H  
ATOM   2328 3HZ  LYS A 140      -1.395 -10.768  -1.337  1.00  1.87           H  
ATOM   2329  N   ASN A 141      -5.980  -4.524  -1.254  1.00  1.19           N  
ATOM   2330  CA  ASN A 141      -7.027  -3.864  -0.488  1.00  0.94           C  
ATOM   2331  C   ASN A 141      -7.395  -4.698   0.737  1.00  0.79           C  
ATOM   2332  O   ASN A 141      -7.926  -5.802   0.609  1.00  0.89           O  
ATOM   2333  CB  ASN A 141      -8.237  -3.602  -1.356  1.00  1.41           C  
ATOM   2334  CG  ASN A 141      -9.274  -2.747  -0.684  1.00  1.41           C  
ATOM   2335  OD1 ASN A 141      -9.469  -2.757   0.538  1.00  1.41           O  
ATOM   2336  ND2 ASN A 141      -9.956  -1.975  -1.486  1.00  1.41           N  
ATOM   2337  H   ASN A 141      -6.178  -5.423  -1.671  1.00  1.43           H  
ATOM   2338  HA  ASN A 141      -6.647  -2.908  -0.125  1.00  1.13           H  
ATOM   2339 1HB  ASN A 141      -7.922  -3.113  -2.278  1.00  1.69           H  
ATOM   2340 2HB  ASN A 141      -8.695  -4.552  -1.633  1.00  1.69           H  
ATOM   2341 1HD2 ASN A 141     -10.656  -1.368  -1.114  1.00  1.69           H  
ATOM   2342 2HD2 ASN A 141      -9.773  -1.986  -2.469  1.00  1.69           H  
ATOM   2343  N   GLN A 142      -7.103  -4.167   1.922  1.00  0.82           N  
ATOM   2344  CA  GLN A 142      -7.351  -4.848   3.194  1.00  0.83           C  
ATOM   2345  C   GLN A 142      -8.836  -5.067   3.520  1.00  1.11           C  
ATOM   2346  O   GLN A 142      -9.170  -5.893   4.373  1.00  2.81           O  
ATOM   2347  CB  GLN A 142      -6.704  -4.046   4.333  1.00  1.24           C  
ATOM   2348  CG  GLN A 142      -7.405  -2.737   4.649  1.00  1.24           C  
ATOM   2349  CD  GLN A 142      -6.620  -1.850   5.601  1.00  1.24           C  
ATOM   2350  OE1 GLN A 142      -5.635  -1.235   5.179  1.00  1.24           O  
ATOM   2351  NE2 GLN A 142      -7.022  -1.775   6.868  1.00  1.24           N  
ATOM   2352  H   GLN A 142      -6.669  -3.255   1.944  1.00  0.98           H  
ATOM   2353  HA  GLN A 142      -6.884  -5.828   3.143  1.00  1.00           H  
ATOM   2354 1HB  GLN A 142      -6.689  -4.646   5.241  1.00  1.49           H  
ATOM   2355 2HB  GLN A 142      -5.670  -3.817   4.074  1.00  1.49           H  
ATOM   2356 1HG  GLN A 142      -7.558  -2.189   3.720  1.00  1.49           H  
ATOM   2357 2HG  GLN A 142      -8.368  -2.959   5.110  1.00  1.49           H  
ATOM   2358 1HE2 GLN A 142      -6.525  -1.198   7.516  1.00  1.49           H  
ATOM   2359 2HE2 GLN A 142      -7.818  -2.294   7.185  1.00  1.49           H  
ATOM   2360  N   GLY A 143      -9.732  -4.359   2.838  1.00  0.71           N  
ATOM   2361  CA  GLY A 143     -11.154  -4.523   3.096  1.00  0.95           C  
ATOM   2362  C   GLY A 143     -11.603  -3.656   4.260  1.00  1.27           C  
ATOM   2363  O   GLY A 143     -10.988  -2.634   4.556  1.00  4.65           O  
ATOM   2364  H   GLY A 143      -9.438  -3.703   2.125  1.00  0.85           H  
ATOM   2365 1HA  GLY A 143     -11.719  -4.257   2.202  1.00  1.14           H  
ATOM   2366 2HA  GLY A 143     -11.369  -5.569   3.311  1.00  1.14           H  
ATOM   2367  N   GLN A 144     -12.665  -4.087   4.938  1.00  1.49           N  
ATOM   2368  CA  GLN A 144     -13.247  -3.342   6.057  1.00  1.74           C  
ATOM   2369  C   GLN A 144     -12.722  -3.803   7.417  1.00  3.94           C  
ATOM   2370  O   GLN A 144     -13.417  -3.698   8.429  1.00 20.17           O  
ATOM   2371  CB  GLN A 144     -14.769  -3.479   6.037  1.00  2.61           C  
ATOM   2372  CG  GLN A 144     -15.439  -2.795   4.866  1.00  2.61           C  
ATOM   2373  CD  GLN A 144     -15.299  -3.592   3.585  1.00  2.61           C  
ATOM   2374  OE1 GLN A 144     -15.517  -4.807   3.563  1.00  2.61           O  
ATOM   2375  NE2 GLN A 144     -14.929  -2.911   2.508  1.00  2.61           N  
ATOM   2376  H   GLN A 144     -13.105  -4.951   4.653  1.00  1.79           H  
ATOM   2377  HA  GLN A 144     -12.989  -2.290   5.937  1.00  2.09           H  
ATOM   2378 1HB  GLN A 144     -15.039  -4.534   6.012  1.00  3.13           H  
ATOM   2379 2HB  GLN A 144     -15.183  -3.058   6.949  1.00  3.13           H  
ATOM   2380 1HG  GLN A 144     -16.500  -2.680   5.083  1.00  3.13           H  
ATOM   2381 2HG  GLN A 144     -14.980  -1.820   4.717  1.00  3.13           H  
ATOM   2382 1HE2 GLN A 144     -14.818  -3.381   1.631  1.00  3.13           H  
ATOM   2383 2HE2 GLN A 144     -14.761  -1.928   2.576  1.00  3.13           H  
ATOM   2384  N   CYS A 145     -11.506  -4.335   7.430  1.00  1.59           N  
ATOM   2385  CA  CYS A 145     -10.859  -4.802   8.641  1.00  1.33           C  
ATOM   2386  C   CYS A 145      -9.603  -3.999   8.928  1.00  1.45           C  
ATOM   2387  O   CYS A 145      -9.088  -3.319   8.039  1.00  2.76           O  
ATOM   2388  CB  CYS A 145     -10.518  -6.273   8.510  1.00  2.00           C  
ATOM   2389  SG  CYS A 145     -11.975  -7.339   8.369  1.00  2.00           S  
ATOM   2390  H   CYS A 145     -10.988  -4.405   6.570  1.00  1.91           H  
ATOM   2391  HA  CYS A 145     -11.549  -4.679   9.475  1.00  1.60           H  
ATOM   2392 1HB  CYS A 145      -9.904  -6.425   7.623  1.00  2.39           H  
ATOM   2393 2HB  CYS A 145      -9.932  -6.587   9.366  1.00  2.39           H  
ATOM   2394  HG  CYS A 145     -12.526  -6.975   9.523  1.00  2.39           H  
ATOM   2395  N   GLY A 146      -9.119  -4.078  10.172  1.00  1.14           N  
ATOM   2396  CA  GLY A 146      -7.920  -3.363  10.608  1.00  1.30           C  
ATOM   2397  C   GLY A 146      -6.690  -4.263  10.542  1.00  1.21           C  
ATOM   2398  O   GLY A 146      -5.958  -4.405  11.521  1.00  2.80           O  
ATOM   2399  H   GLY A 146      -9.582  -4.669  10.851  1.00  1.37           H  
ATOM   2400 1HA  GLY A 146      -7.772  -2.485   9.980  1.00  1.56           H  
ATOM   2401 2HA  GLY A 146      -8.061  -3.008  11.629  1.00  1.56           H  
ATOM   2402  N   SER A 147      -6.477  -4.861   9.374  1.00  0.67           N  
ATOM   2403  CA  SER A 147      -5.377  -5.782   9.119  1.00  0.62           C  
ATOM   2404  C   SER A 147      -4.157  -5.115   8.496  1.00  0.46           C  
ATOM   2405  O   SER A 147      -3.239  -5.801   8.046  1.00  0.45           O  
ATOM   2406  CB  SER A 147      -5.846  -6.870   8.203  1.00  0.93           C  
ATOM   2407  OG  SER A 147      -6.224  -6.336   6.967  1.00  0.93           O  
ATOM   2408  H   SER A 147      -7.119  -4.676   8.616  1.00  0.80           H  
ATOM   2409  HA  SER A 147      -5.076  -6.225  10.070  1.00  0.74           H  
ATOM   2410 1HB  SER A 147      -5.029  -7.568   8.060  1.00  1.12           H  
ATOM   2411 2HB  SER A 147      -6.680  -7.406   8.652  1.00  1.12           H  
ATOM   2412  HG  SER A 147      -6.646  -7.045   6.473  1.00  1.12           H  
ATOM   2413  N   CYS A 148      -4.158  -3.786   8.465  1.00  0.54           N  
ATOM   2414  CA  CYS A 148      -3.096  -2.988   7.868  1.00  0.58           C  
ATOM   2415  C   CYS A 148      -1.700  -3.260   8.407  1.00  0.40           C  
ATOM   2416  O   CYS A 148      -0.715  -3.046   7.704  1.00  0.45           O  
ATOM   2417  CB  CYS A 148      -3.411  -1.531   8.099  1.00  0.87           C  
ATOM   2418  SG  CYS A 148      -3.484  -1.080   9.849  1.00  0.87           S  
ATOM   2419  H   CYS A 148      -4.941  -3.293   8.863  1.00  0.65           H  
ATOM   2420  HA  CYS A 148      -3.095  -3.181   6.795  1.00  0.70           H  
ATOM   2421 1HB  CYS A 148      -2.657  -0.908   7.614  1.00  1.04           H  
ATOM   2422 2HB  CYS A 148      -4.374  -1.299   7.649  1.00  1.04           H  
ATOM   2423  HG  CYS A 148      -4.463  -1.919  10.170  1.00  1.04           H  
ATOM   2424  N   TRP A 149      -1.608  -3.761   9.634  1.00  0.49           N  
ATOM   2425  CA  TRP A 149      -0.322  -4.099  10.211  1.00  0.47           C  
ATOM   2426  C   TRP A 149       0.280  -5.322   9.530  1.00  0.42           C  
ATOM   2427  O   TRP A 149       1.501  -5.477   9.493  1.00  0.46           O  
ATOM   2428  CB  TRP A 149      -0.495  -4.371  11.703  1.00  0.70           C  
ATOM   2429  CG  TRP A 149      -1.409  -5.528  11.966  1.00  0.70           C  
ATOM   2430  CD1 TRP A 149      -2.754  -5.468  12.175  1.00  0.70           C  
ATOM   2431  CD2 TRP A 149      -1.060  -6.932  12.036  1.00  0.70           C  
ATOM   2432  NE1 TRP A 149      -3.262  -6.728  12.373  1.00  0.70           N  
ATOM   2433  CE2 TRP A 149      -2.236  -7.633  12.286  1.00  0.70           C  
ATOM   2434  CE3 TRP A 149       0.141  -7.635  11.896  1.00  0.70           C  
ATOM   2435  CZ2 TRP A 149      -2.254  -9.012  12.405  1.00  0.70           C  
ATOM   2436  CZ3 TRP A 149       0.119  -9.020  12.009  1.00  0.70           C  
ATOM   2437  CH2 TRP A 149      -1.047  -9.686  12.260  1.00  0.70           C  
ATOM   2438  H   TRP A 149      -2.443  -3.906  10.182  1.00  0.59           H  
ATOM   2439  HA  TRP A 149       0.353  -3.254  10.077  1.00  0.56           H  
ATOM   2440 1HB  TRP A 149       0.474  -4.584  12.155  1.00  0.85           H  
ATOM   2441 2HB  TRP A 149      -0.903  -3.488  12.195  1.00  0.85           H  
ATOM   2442  HD1 TRP A 149      -3.342  -4.552  12.184  1.00  0.85           H  
ATOM   2443  HE1 TRP A 149      -4.233  -6.952  12.548  1.00  0.85           H  
ATOM   2444  HE3 TRP A 149       1.072  -7.107  11.695  1.00  0.85           H  
ATOM   2445  HZ2 TRP A 149      -3.162  -9.564  12.602  1.00  0.85           H  
ATOM   2446  HZ3 TRP A 149       1.055  -9.565  11.895  1.00  0.85           H  
ATOM   2447  HH2 TRP A 149      -1.027 -10.770  12.349  1.00  0.85           H  
ATOM   2448  N   ALA A 150      -0.578  -6.171   8.960  1.00  0.42           N  
ATOM   2449  CA  ALA A 150      -0.138  -7.367   8.274  1.00  0.41           C  
ATOM   2450  C   ALA A 150       0.279  -6.990   6.882  1.00  0.36           C  
ATOM   2451  O   ALA A 150       1.255  -7.516   6.359  1.00  0.49           O  
ATOM   2452  CB  ALA A 150      -1.237  -8.423   8.252  1.00  0.61           C  
ATOM   2453  H   ALA A 150      -1.570  -5.986   8.992  1.00  0.50           H  
ATOM   2454  HA  ALA A 150       0.732  -7.767   8.795  1.00  0.49           H  
ATOM   2455 1HB  ALA A 150      -0.877  -9.314   7.737  1.00  0.74           H  
ATOM   2456 2HB  ALA A 150      -1.511  -8.681   9.275  1.00  0.74           H  
ATOM   2457 3HB  ALA A 150      -2.108  -8.032   7.731  1.00  0.74           H  
ATOM   2458  N   PHE A 151      -0.435  -6.031   6.297  1.00  0.34           N  
ATOM   2459  CA  PHE A 151      -0.078  -5.571   4.965  1.00  0.35           C  
ATOM   2460  C   PHE A 151       1.214  -4.792   4.967  1.00  0.39           C  
ATOM   2461  O   PHE A 151       2.040  -4.982   4.082  1.00  0.78           O  
ATOM   2462  CB  PHE A 151      -1.188  -4.713   4.376  1.00  0.52           C  
ATOM   2463  CG  PHE A 151      -2.312  -5.531   3.843  1.00  0.52           C  
ATOM   2464  CD1 PHE A 151      -3.383  -5.860   4.645  1.00  0.52           C  
ATOM   2465  CD2 PHE A 151      -2.294  -5.982   2.532  1.00  0.52           C  
ATOM   2466  CE1 PHE A 151      -4.407  -6.632   4.154  1.00  0.52           C  
ATOM   2467  CE2 PHE A 151      -3.324  -6.754   2.042  1.00  0.52           C  
ATOM   2468  CZ  PHE A 151      -4.379  -7.079   2.853  1.00  0.52           C  
ATOM   2469  H   PHE A 151      -1.247  -5.650   6.775  1.00  0.41           H  
ATOM   2470  HA  PHE A 151       0.055  -6.444   4.325  1.00  0.42           H  
ATOM   2471 1HB  PHE A 151      -1.582  -4.042   5.138  1.00  0.63           H  
ATOM   2472 2HB  PHE A 151      -0.793  -4.102   3.566  1.00  0.63           H  
ATOM   2473  HD1 PHE A 151      -3.406  -5.507   5.674  1.00  0.63           H  
ATOM   2474  HD2 PHE A 151      -1.449  -5.727   1.891  1.00  0.63           H  
ATOM   2475  HE1 PHE A 151      -5.244  -6.887   4.799  1.00  0.63           H  
ATOM   2476  HE2 PHE A 151      -3.303  -7.115   1.019  1.00  0.63           H  
ATOM   2477  HZ  PHE A 151      -5.188  -7.690   2.465  1.00  0.63           H  
ATOM   2478  N   SER A 152       1.422  -3.956   5.979  1.00  0.28           N  
ATOM   2479  CA  SER A 152       2.670  -3.220   6.080  1.00  0.36           C  
ATOM   2480  C   SER A 152       3.826  -4.166   6.323  1.00  0.40           C  
ATOM   2481  O   SER A 152       4.863  -4.057   5.664  1.00  0.53           O  
ATOM   2482  CB  SER A 152       2.620  -2.211   7.184  1.00  0.54           C  
ATOM   2483  OG  SER A 152       3.838  -1.523   7.258  1.00  0.54           O  
ATOM   2484  H   SER A 152       0.705  -3.812   6.677  1.00  0.34           H  
ATOM   2485  HA  SER A 152       2.843  -2.700   5.137  1.00  0.43           H  
ATOM   2486 1HB  SER A 152       1.806  -1.508   7.008  1.00  0.65           H  
ATOM   2487 2HB  SER A 152       2.420  -2.717   8.127  1.00  0.65           H  
ATOM   2488  HG  SER A 152       3.835  -0.902   6.526  1.00  0.65           H  
ATOM   2489  N   THR A 153       3.637  -5.095   7.273  1.00  0.40           N  
ATOM   2490  CA  THR A 153       4.642  -6.096   7.595  1.00  0.74           C  
ATOM   2491  C   THR A 153       5.058  -6.844   6.362  1.00  0.47           C  
ATOM   2492  O   THR A 153       6.246  -6.916   6.049  1.00  1.34           O  
ATOM   2493  CB  THR A 153       4.107  -7.110   8.620  1.00  1.11           C  
ATOM   2494  OG1 THR A 153       3.798  -6.434   9.841  1.00  1.11           O  
ATOM   2495  CG2 THR A 153       5.119  -8.217   8.873  1.00  1.11           C  
ATOM   2496  H   THR A 153       2.773  -5.117   7.802  1.00  0.48           H  
ATOM   2497  HA  THR A 153       5.516  -5.596   8.009  1.00  0.89           H  
ATOM   2498  HB  THR A 153       3.193  -7.555   8.230  1.00  1.33           H  
ATOM   2499  HG1 THR A 153       3.085  -5.807   9.685  1.00  1.33           H  
ATOM   2500 1HG2 THR A 153       4.712  -8.929   9.586  1.00  1.33           H  
ATOM   2501 2HG2 THR A 153       5.338  -8.730   7.936  1.00  1.33           H  
ATOM   2502 3HG2 THR A 153       6.031  -7.789   9.273  1.00  1.33           H  
ATOM   2503  N   VAL A 154       4.073  -7.384   5.658  1.00  0.42           N  
ATOM   2504  CA  VAL A 154       4.308  -8.128   4.446  1.00  0.46           C  
ATOM   2505  C   VAL A 154       4.974  -7.336   3.349  1.00  0.43           C  
ATOM   2506  O   VAL A 154       5.908  -7.843   2.749  1.00  0.54           O  
ATOM   2507  CB  VAL A 154       3.003  -8.741   3.947  1.00  0.69           C  
ATOM   2508  CG1 VAL A 154       3.186  -9.264   2.555  1.00  0.69           C  
ATOM   2509  CG2 VAL A 154       2.657  -9.904   4.859  1.00  0.69           C  
ATOM   2510  H   VAL A 154       3.118  -7.290   5.978  1.00  0.50           H  
ATOM   2511  HA  VAL A 154       4.969  -8.957   4.699  1.00  0.55           H  
ATOM   2512  HB  VAL A 154       2.205  -7.999   3.944  1.00  0.83           H  
ATOM   2513 1HG1 VAL A 154       2.262  -9.729   2.210  1.00  0.83           H  
ATOM   2514 2HG1 VAL A 154       3.445  -8.439   1.894  1.00  0.83           H  
ATOM   2515 3HG1 VAL A 154       3.990  -9.992   2.556  1.00  0.83           H  
ATOM   2516 1HG2 VAL A 154       1.740 -10.383   4.526  1.00  0.83           H  
ATOM   2517 2HG2 VAL A 154       3.469 -10.628   4.838  1.00  0.83           H  
ATOM   2518 3HG2 VAL A 154       2.529  -9.532   5.871  1.00  0.83           H  
ATOM   2519  N   VAL A 155       4.547  -6.104   3.082  1.00  0.34           N  
ATOM   2520  CA  VAL A 155       5.218  -5.332   2.036  1.00  0.34           C  
ATOM   2521  C   VAL A 155       6.695  -5.146   2.350  1.00  0.37           C  
ATOM   2522  O   VAL A 155       7.539  -5.296   1.465  1.00  0.41           O  
ATOM   2523  CB  VAL A 155       4.563  -3.955   1.831  1.00  0.51           C  
ATOM   2524  CG1 VAL A 155       5.432  -3.102   0.908  1.00  0.51           C  
ATOM   2525  CG2 VAL A 155       3.190  -4.139   1.209  1.00  0.51           C  
ATOM   2526  H   VAL A 155       3.762  -5.704   3.578  1.00  0.41           H  
ATOM   2527  HA  VAL A 155       5.134  -5.885   1.099  1.00  0.41           H  
ATOM   2528  HB  VAL A 155       4.476  -3.446   2.791  1.00  0.61           H  
ATOM   2529 1HG1 VAL A 155       4.966  -2.127   0.766  1.00  0.61           H  
ATOM   2530 2HG1 VAL A 155       6.417  -2.971   1.356  1.00  0.61           H  
ATOM   2531 3HG1 VAL A 155       5.534  -3.599  -0.056  1.00  0.61           H  
ATOM   2532 1HG2 VAL A 155       2.722  -3.166   1.064  1.00  0.61           H  
ATOM   2533 2HG2 VAL A 155       3.297  -4.639   0.247  1.00  0.61           H  
ATOM   2534 3HG2 VAL A 155       2.565  -4.747   1.856  1.00  0.61           H  
ATOM   2535  N   SER A 156       7.006  -4.818   3.605  1.00  0.37           N  
ATOM   2536  CA  SER A 156       8.390  -4.638   4.026  1.00  0.42           C  
ATOM   2537  C   SER A 156       9.189  -5.946   3.897  1.00  0.48           C  
ATOM   2538  O   SER A 156      10.332  -5.932   3.427  1.00  0.72           O  
ATOM   2539  CB  SER A 156       8.416  -4.120   5.451  1.00  0.63           C  
ATOM   2540  OG  SER A 156       7.865  -2.832   5.523  1.00  0.63           O  
ATOM   2541  H   SER A 156       6.269  -4.687   4.289  1.00  0.44           H  
ATOM   2542  HA  SER A 156       8.850  -3.893   3.378  1.00  0.50           H  
ATOM   2543 1HB  SER A 156       7.849  -4.796   6.090  1.00  0.76           H  
ATOM   2544 2HB  SER A 156       9.438  -4.098   5.814  1.00  0.76           H  
ATOM   2545  HG  SER A 156       7.483  -2.743   6.404  1.00  0.76           H  
ATOM   2546  N   VAL A 157       8.569  -7.069   4.285  1.00  0.43           N  
ATOM   2547  CA  VAL A 157       9.171  -8.400   4.166  1.00  0.47           C  
ATOM   2548  C   VAL A 157       9.388  -8.796   2.710  1.00  0.50           C  
ATOM   2549  O   VAL A 157      10.457  -9.289   2.353  1.00  0.63           O  
ATOM   2550  CB  VAL A 157       8.292  -9.454   4.884  1.00  0.70           C  
ATOM   2551  CG1 VAL A 157       8.760 -10.857   4.561  1.00  0.70           C  
ATOM   2552  CG2 VAL A 157       8.395  -9.253   6.388  1.00  0.70           C  
ATOM   2553  H   VAL A 157       7.643  -7.005   4.688  1.00  0.52           H  
ATOM   2554  HA  VAL A 157      10.141  -8.379   4.662  1.00  0.56           H  
ATOM   2555  HB  VAL A 157       7.258  -9.351   4.556  1.00  0.85           H  
ATOM   2556 1HG1 VAL A 157       8.129 -11.579   5.079  1.00  0.85           H  
ATOM   2557 2HG1 VAL A 157       8.690 -11.016   3.489  1.00  0.85           H  
ATOM   2558 3HG1 VAL A 157       9.789 -10.983   4.882  1.00  0.85           H  
ATOM   2559 1HG2 VAL A 157       7.775  -9.991   6.897  1.00  0.85           H  
ATOM   2560 2HG2 VAL A 157       9.432  -9.373   6.699  1.00  0.85           H  
ATOM   2561 3HG2 VAL A 157       8.056  -8.257   6.647  1.00  0.85           H  
ATOM   2562  N   GLU A 158       8.384  -8.560   1.872  1.00  0.45           N  
ATOM   2563  CA  GLU A 158       8.458  -8.859   0.451  1.00  0.52           C  
ATOM   2564  C   GLU A 158       9.556  -8.045  -0.200  1.00  0.56           C  
ATOM   2565  O   GLU A 158      10.277  -8.550  -1.064  1.00  0.65           O  
ATOM   2566  CB  GLU A 158       7.127  -8.553  -0.240  1.00  0.78           C  
ATOM   2567  CG  GLU A 158       5.977  -9.491   0.095  1.00  0.78           C  
ATOM   2568  CD  GLU A 158       4.693  -9.055  -0.557  1.00  0.78           C  
ATOM   2569  OE1 GLU A 158       4.632  -7.910  -0.937  1.00  0.78           O  
ATOM   2570  OE2 GLU A 158       3.778  -9.839  -0.681  1.00  0.78           O  
ATOM   2571  H   GLU A 158       7.534  -8.166   2.229  1.00  0.54           H  
ATOM   2572  HA  GLU A 158       8.691  -9.916   0.325  1.00  0.62           H  
ATOM   2573 1HB  GLU A 158       6.811  -7.543   0.023  1.00  0.94           H  
ATOM   2574 2HB  GLU A 158       7.267  -8.577  -1.320  1.00  0.94           H  
ATOM   2575 1HG  GLU A 158       6.239 -10.490  -0.231  1.00  0.94           H  
ATOM   2576 2HG  GLU A 158       5.842  -9.529   1.170  1.00  0.94           H  
ATOM   2577  N   GLY A 159       9.689  -6.793   0.235  1.00  0.57           N  
ATOM   2578  CA  GLY A 159      10.706  -5.912  -0.285  1.00  0.67           C  
ATOM   2579  C   GLY A 159      12.091  -6.437  -0.008  1.00  0.72           C  
ATOM   2580  O   GLY A 159      12.878  -6.583  -0.942  1.00  0.79           O  
ATOM   2581  H   GLY A 159       9.047  -6.427   0.925  1.00  0.68           H  
ATOM   2582 1HA  GLY A 159      10.573  -5.813  -1.358  1.00  0.80           H  
ATOM   2583 2HA  GLY A 159      10.589  -4.925   0.154  1.00  0.80           H  
ATOM   2584  N   ILE A 160      12.395  -6.749   1.254  1.00  0.81           N  
ATOM   2585  CA  ILE A 160      13.722  -7.278   1.548  1.00  1.11           C  
ATOM   2586  C   ILE A 160      13.967  -8.640   0.909  1.00  0.90           C  
ATOM   2587  O   ILE A 160      15.108  -8.960   0.578  1.00  1.01           O  
ATOM   2588  CB  ILE A 160      14.008  -7.343   3.058  1.00  1.67           C  
ATOM   2589  CG1 ILE A 160      15.511  -7.568   3.239  1.00  1.67           C  
ATOM   2590  CG2 ILE A 160      13.192  -8.406   3.766  1.00  1.67           C  
ATOM   2591  CD1 ILE A 160      15.989  -7.389   4.648  1.00  1.67           C  
ATOM   2592  H   ILE A 160      11.719  -6.608   1.998  1.00  0.97           H  
ATOM   2593  HA  ILE A 160      14.449  -6.588   1.128  1.00  1.33           H  
ATOM   2594  HB  ILE A 160      13.777  -6.375   3.499  1.00  2.00           H  
ATOM   2595 1HG1 ILE A 160      15.756  -8.579   2.919  1.00  2.00           H  
ATOM   2596 2HG1 ILE A 160      16.053  -6.867   2.603  1.00  2.00           H  
ATOM   2597 1HG2 ILE A 160      13.434  -8.403   4.829  1.00  2.00           H  
ATOM   2598 2HG2 ILE A 160      12.137  -8.188   3.637  1.00  2.00           H  
ATOM   2599 3HG2 ILE A 160      13.416  -9.384   3.347  1.00  2.00           H  
ATOM   2600 1HD1 ILE A 160      17.063  -7.565   4.693  1.00  2.00           H  
ATOM   2601 2HD1 ILE A 160      15.776  -6.375   4.977  1.00  2.00           H  
ATOM   2602 3HD1 ILE A 160      15.477  -8.095   5.299  1.00  2.00           H  
ATOM   2603  N   ASN A 161      12.913  -9.424   0.681  1.00  0.94           N  
ATOM   2604  CA  ASN A 161      13.090 -10.695   0.000  1.00  1.12           C  
ATOM   2605  C   ASN A 161      13.569 -10.472  -1.419  1.00  1.05           C  
ATOM   2606  O   ASN A 161      14.479 -11.161  -1.881  1.00  1.29           O  
ATOM   2607  CB  ASN A 161      11.801 -11.482  -0.010  1.00  1.68           C  
ATOM   2608  CG  ASN A 161      11.467 -12.095   1.309  1.00  1.68           C  
ATOM   2609  OD1 ASN A 161      12.326 -12.585   2.052  1.00  1.68           O  
ATOM   2610  ND2 ASN A 161      10.206 -12.067   1.625  1.00  1.68           N  
ATOM   2611  H   ASN A 161      11.989  -9.157   0.999  1.00  1.13           H  
ATOM   2612  HA  ASN A 161      13.856 -11.266   0.520  1.00  1.34           H  
ATOM   2613 1HB  ASN A 161      10.980 -10.828  -0.306  1.00  2.02           H  
ATOM   2614 2HB  ASN A 161      11.867 -12.274  -0.756  1.00  2.02           H  
ATOM   2615 1HD2 ASN A 161       9.901 -12.455   2.495  1.00  2.02           H  
ATOM   2616 2HD2 ASN A 161       9.543 -11.659   0.999  1.00  2.02           H  
ATOM   2617  N   ALA A 162      12.977  -9.493  -2.100  1.00  0.94           N  
ATOM   2618  CA  ALA A 162      13.378  -9.168  -3.457  1.00  1.06           C  
ATOM   2619  C   ALA A 162      14.764  -8.557  -3.496  1.00  1.00           C  
ATOM   2620  O   ALA A 162      15.564  -8.846  -4.380  1.00  1.54           O  
ATOM   2621  CB  ALA A 162      12.387  -8.230  -4.084  1.00  1.59           C  
ATOM   2622  H   ALA A 162      12.215  -8.976  -1.674  1.00  1.13           H  
ATOM   2623  HA  ALA A 162      13.400 -10.093  -4.021  1.00  1.27           H  
ATOM   2624 1HB  ALA A 162      12.678  -8.019  -5.113  1.00  1.91           H  
ATOM   2625 2HB  ALA A 162      11.414  -8.706  -4.069  1.00  1.91           H  
ATOM   2626 3HB  ALA A 162      12.353  -7.301  -3.517  1.00  1.91           H  
ATOM   2627  N   ILE A 163      15.064  -7.726  -2.518  1.00  0.84           N  
ATOM   2628  CA  ILE A 163      16.367  -7.101  -2.424  1.00  1.01           C  
ATOM   2629  C   ILE A 163      17.478  -8.126  -2.263  1.00  1.06           C  
ATOM   2630  O   ILE A 163      18.542  -7.996  -2.873  1.00  1.41           O  
ATOM   2631  CB  ILE A 163      16.367  -6.098  -1.275  1.00  1.52           C  
ATOM   2632  CG1 ILE A 163      15.453  -4.940  -1.668  1.00  1.52           C  
ATOM   2633  CG2 ILE A 163      17.774  -5.615  -0.970  1.00  1.52           C  
ATOM   2634  CD1 ILE A 163      15.097  -4.029  -0.536  1.00  1.52           C  
ATOM   2635  H   ILE A 163      14.367  -7.498  -1.822  1.00  1.01           H  
ATOM   2636  HA  ILE A 163      16.548  -6.553  -3.347  1.00  1.21           H  
ATOM   2637  HB  ILE A 163      15.947  -6.565  -0.387  1.00  1.82           H  
ATOM   2638 1HG1 ILE A 163      15.957  -4.351  -2.432  1.00  1.82           H  
ATOM   2639 2HG1 ILE A 163      14.537  -5.338  -2.100  1.00  1.82           H  
ATOM   2640 1HG2 ILE A 163      17.743  -4.899  -0.149  1.00  1.82           H  
ATOM   2641 2HG2 ILE A 163      18.396  -6.464  -0.688  1.00  1.82           H  
ATOM   2642 3HG2 ILE A 163      18.194  -5.136  -1.855  1.00  1.82           H  
ATOM   2643 1HD1 ILE A 163      14.457  -3.227  -0.904  1.00  1.82           H  
ATOM   2644 2HD1 ILE A 163      14.569  -4.591   0.234  1.00  1.82           H  
ATOM   2645 3HD1 ILE A 163      16.006  -3.606  -0.119  1.00  1.82           H  
ATOM   2646  N   LYS A 164      17.239  -9.144  -1.444  1.00  0.94           N  
ATOM   2647  CA  LYS A 164      18.253 -10.152  -1.204  1.00  1.17           C  
ATOM   2648  C   LYS A 164      18.272 -11.298  -2.238  1.00  1.33           C  
ATOM   2649  O   LYS A 164      19.341 -11.849  -2.509  1.00  2.74           O  
ATOM   2650  CB  LYS A 164      18.062 -10.737   0.197  1.00  1.75           C  
ATOM   2651  CG  LYS A 164      18.200  -9.722   1.330  1.00  1.75           C  
ATOM   2652  CD  LYS A 164      19.563  -9.056   1.345  1.00  1.75           C  
ATOM   2653  CE  LYS A 164      19.696  -8.112   2.535  1.00  1.75           C  
ATOM   2654  NZ  LYS A 164      20.994  -7.373   2.527  1.00  1.75           N  
ATOM   2655  H   LYS A 164      16.358  -9.200  -0.950  1.00  1.13           H  
ATOM   2656  HA  LYS A 164      19.226  -9.663  -1.241  1.00  1.40           H  
ATOM   2657 1HB  LYS A 164      17.073 -11.187   0.271  1.00  2.11           H  
ATOM   2658 2HB  LYS A 164      18.796 -11.526   0.364  1.00  2.11           H  
ATOM   2659 1HG  LYS A 164      17.441  -8.949   1.221  1.00  2.11           H  
ATOM   2660 2HG  LYS A 164      18.046 -10.225   2.282  1.00  2.11           H  
ATOM   2661 1HD  LYS A 164      20.338  -9.820   1.401  1.00  2.11           H  
ATOM   2662 2HD  LYS A 164      19.702  -8.488   0.425  1.00  2.11           H  
ATOM   2663 1HE  LYS A 164      18.880  -7.391   2.511  1.00  2.11           H  
ATOM   2664 2HE  LYS A 164      19.627  -8.689   3.458  1.00  2.11           H  
ATOM   2665 1HZ  LYS A 164      21.038  -6.763   3.330  1.00  2.11           H  
ATOM   2666 2HZ  LYS A 164      21.760  -8.030   2.564  1.00  2.11           H  
ATOM   2667 3HZ  LYS A 164      21.064  -6.824   1.683  1.00  2.11           H  
ATOM   2668  N   THR A 165      17.115 -11.668  -2.811  1.00  1.22           N  
ATOM   2669  CA  THR A 165      17.086 -12.799  -3.753  1.00  1.33           C  
ATOM   2670  C   THR A 165      16.679 -12.449  -5.191  1.00  1.21           C  
ATOM   2671  O   THR A 165      16.654 -13.334  -6.047  1.00  1.34           O  
ATOM   2672  CB  THR A 165      16.130 -13.899  -3.252  1.00  2.00           C  
ATOM   2673  OG1 THR A 165      14.798 -13.380  -3.173  1.00  2.00           O  
ATOM   2674  CG2 THR A 165      16.557 -14.379  -1.873  1.00  2.00           C  
ATOM   2675  H   THR A 165      16.249 -11.206  -2.574  1.00  1.46           H  
ATOM   2676  HA  THR A 165      18.090 -13.223  -3.794  1.00  1.60           H  
ATOM   2677  HB  THR A 165      16.145 -14.739  -3.946  1.00  2.39           H  
ATOM   2678  HG1 THR A 165      14.797 -12.582  -2.637  1.00  2.39           H  
ATOM   2679 1HG2 THR A 165      15.874 -15.156  -1.531  1.00  2.39           H  
ATOM   2680 2HG2 THR A 165      17.568 -14.783  -1.926  1.00  2.39           H  
ATOM   2681 3HG2 THR A 165      16.536 -13.545  -1.174  1.00  2.39           H  
ATOM   2682  N   ARG A 166      16.375 -11.179  -5.457  1.00  1.82           N  
ATOM   2683  CA  ARG A 166      15.983 -10.696  -6.788  1.00  1.96           C  
ATOM   2684  C   ARG A 166      14.700 -11.347  -7.308  1.00  3.85           C  
ATOM   2685  O   ARG A 166      14.658 -11.849  -8.433  1.00 20.77           O  
ATOM   2686  CB  ARG A 166      17.109 -10.918  -7.788  1.00  2.94           C  
ATOM   2687  CG  ARG A 166      18.400 -10.188  -7.450  1.00  2.94           C  
ATOM   2688  CD  ARG A 166      19.436 -10.384  -8.494  1.00  2.94           C  
ATOM   2689  NE  ARG A 166      20.672  -9.693  -8.164  1.00  2.94           N  
ATOM   2690  CZ  ARG A 166      21.804  -9.756  -8.893  1.00  2.94           C  
ATOM   2691  NH1 ARG A 166      21.841 -10.481  -9.989  1.00  2.94           N  
ATOM   2692  NH2 ARG A 166      22.877  -9.089  -8.506  1.00  2.94           N  
ATOM   2693  H   ARG A 166      16.399 -10.497  -4.719  1.00  2.18           H  
ATOM   2694  HA  ARG A 166      15.809  -9.622  -6.718  1.00  2.35           H  
ATOM   2695 1HB  ARG A 166      17.337 -11.977  -7.876  1.00  3.53           H  
ATOM   2696 2HB  ARG A 166      16.789 -10.573  -8.771  1.00  3.53           H  
ATOM   2697 1HG  ARG A 166      18.200  -9.120  -7.362  1.00  3.53           H  
ATOM   2698 2HG  ARG A 166      18.793 -10.562  -6.504  1.00  3.53           H  
ATOM   2699 1HD  ARG A 166      19.655 -11.447  -8.595  1.00  3.53           H  
ATOM   2700 2HD  ARG A 166      19.072  -9.997  -9.445  1.00  3.53           H  
ATOM   2701  HE  ARG A 166      20.683  -9.125  -7.327  1.00  3.53           H  
ATOM   2702 1HH1 ARG A 166      21.021 -10.991 -10.286  1.00  3.53           H  
ATOM   2703 2HH1 ARG A 166      22.689 -10.527 -10.535  1.00  3.53           H  
ATOM   2704 1HH2 ARG A 166      22.849  -8.532  -7.663  1.00  3.53           H  
ATOM   2705 2HH2 ARG A 166      23.725  -9.136  -9.051  1.00  3.53           H  
ATOM   2706  N   LYS A 167      13.649 -11.307  -6.491  1.00  2.00           N  
ATOM   2707  CA  LYS A 167      12.353 -11.877  -6.848  1.00  1.85           C  
ATOM   2708  C   LYS A 167      11.243 -11.507  -5.867  1.00  1.51           C  
ATOM   2709  O   LYS A 167      11.329 -11.809  -4.677  1.00  2.14           O  
ATOM   2710  CB  LYS A 167      12.436 -13.401  -6.924  1.00  2.78           C  
ATOM   2711  CG  LYS A 167      11.132 -14.064  -7.348  1.00  2.78           C  
ATOM   2712  CD  LYS A 167      11.291 -15.570  -7.479  1.00  2.78           C  
ATOM   2713  CE  LYS A 167       9.983 -16.229  -7.891  1.00  2.78           C  
ATOM   2714  NZ  LYS A 167      10.127 -17.704  -8.034  1.00  2.78           N  
ATOM   2715  H   LYS A 167      13.760 -10.877  -5.591  1.00  2.40           H  
ATOM   2716  HA  LYS A 167      12.071 -11.493  -7.829  1.00  2.22           H  
ATOM   2717 1HB  LYS A 167      13.208 -13.696  -7.634  1.00  3.33           H  
ATOM   2718 2HB  LYS A 167      12.717 -13.800  -5.949  1.00  3.33           H  
ATOM   2719 1HG  LYS A 167      10.358 -13.852  -6.610  1.00  3.33           H  
ATOM   2720 2HG  LYS A 167      10.814 -13.658  -8.308  1.00  3.33           H  
ATOM   2721 1HD  LYS A 167      12.053 -15.793  -8.227  1.00  3.33           H  
ATOM   2722 2HD  LYS A 167      11.611 -15.985  -6.523  1.00  3.33           H  
ATOM   2723 1HE  LYS A 167       9.224 -16.019  -7.139  1.00  3.33           H  
ATOM   2724 2HE  LYS A 167       9.657 -15.812  -8.844  1.00  3.33           H  
ATOM   2725 1HZ  LYS A 167       9.241 -18.104  -8.308  1.00  3.33           H  
ATOM   2726 2HZ  LYS A 167      10.821 -17.908  -8.739  1.00  3.33           H  
ATOM   2727 3HZ  LYS A 167      10.416 -18.101  -7.152  1.00  3.33           H  
ATOM   2728  N   LEU A 168      10.189 -10.873  -6.380  1.00  1.25           N  
ATOM   2729  CA  LEU A 168       9.028 -10.547  -5.557  1.00  1.68           C  
ATOM   2730  C   LEU A 168       8.164 -11.772  -5.324  1.00  1.81           C  
ATOM   2731  O   LEU A 168       7.920 -12.559  -6.240  1.00  5.76           O  
ATOM   2732  CB  LEU A 168       8.176  -9.459  -6.230  1.00  2.52           C  
ATOM   2733  CG  LEU A 168       8.813  -8.075  -6.351  1.00  2.52           C  
ATOM   2734  CD1 LEU A 168       7.935  -7.174  -7.205  1.00  2.52           C  
ATOM   2735  CD2 LEU A 168       8.948  -7.481  -4.965  1.00  2.52           C  
ATOM   2736  H   LEU A 168      10.183 -10.631  -7.361  1.00  1.50           H  
ATOM   2737  HA  LEU A 168       9.380 -10.185  -4.591  1.00  2.02           H  
ATOM   2738 1HB  LEU A 168       7.924  -9.793  -7.235  1.00  3.02           H  
ATOM   2739 2HB  LEU A 168       7.253  -9.352  -5.666  1.00  3.02           H  
ATOM   2740  HG  LEU A 168       9.794  -8.159  -6.819  1.00  3.02           H  
ATOM   2741 1HD1 LEU A 168       8.391  -6.187  -7.282  1.00  3.02           H  
ATOM   2742 2HD1 LEU A 168       7.832  -7.604  -8.201  1.00  3.02           H  
ATOM   2743 3HD1 LEU A 168       6.951  -7.083  -6.745  1.00  3.02           H  
ATOM   2744 1HD2 LEU A 168       9.406  -6.501  -5.047  1.00  3.02           H  
ATOM   2745 2HD2 LEU A 168       7.968  -7.385  -4.512  1.00  3.02           H  
ATOM   2746 3HD2 LEU A 168       9.561  -8.123  -4.345  1.00  3.02           H  
ATOM   2747  N   VAL A 169       7.699 -11.919  -4.091  1.00  1.26           N  
ATOM   2748  CA  VAL A 169       6.846 -13.032  -3.699  1.00  1.98           C  
ATOM   2749  C   VAL A 169       5.608 -12.520  -2.980  1.00  1.40           C  
ATOM   2750  O   VAL A 169       5.733 -11.838  -1.972  1.00  6.32           O  
ATOM   2751  CB  VAL A 169       7.613 -13.996  -2.769  1.00  2.97           C  
ATOM   2752  CG1 VAL A 169       6.702 -15.131  -2.349  1.00  2.97           C  
ATOM   2753  CG2 VAL A 169       8.851 -14.539  -3.473  1.00  2.97           C  
ATOM   2754  H   VAL A 169       7.946 -11.231  -3.394  1.00  1.51           H  
ATOM   2755  HA  VAL A 169       6.539 -13.573  -4.595  1.00  2.38           H  
ATOM   2756  HB  VAL A 169       7.911 -13.461  -1.867  1.00  3.56           H  
ATOM   2757 1HG1 VAL A 169       7.240 -15.800  -1.677  1.00  3.56           H  
ATOM   2758 2HG1 VAL A 169       5.830 -14.727  -1.836  1.00  3.56           H  
ATOM   2759 3HG1 VAL A 169       6.381 -15.685  -3.231  1.00  3.56           H  
ATOM   2760 1HG2 VAL A 169       9.382 -15.213  -2.803  1.00  3.56           H  
ATOM   2761 2HG2 VAL A 169       8.550 -15.081  -4.370  1.00  3.56           H  
ATOM   2762 3HG2 VAL A 169       9.509 -13.715  -3.750  1.00  3.56           H  
ATOM   2763  N   SER A 170       4.418 -12.850  -3.475  1.00  1.83           N  
ATOM   2764  CA  SER A 170       3.193 -12.413  -2.801  1.00  1.04           C  
ATOM   2765  C   SER A 170       2.938 -13.268  -1.569  1.00  0.68           C  
ATOM   2766  O   SER A 170       2.617 -14.450  -1.692  1.00  2.05           O  
ATOM   2767  CB  SER A 170       2.001 -12.491  -3.735  1.00  1.56           C  
ATOM   2768  OG  SER A 170       0.808 -12.183  -3.061  1.00  1.56           O  
ATOM   2769  H   SER A 170       4.358 -13.409  -4.315  1.00  2.20           H  
ATOM   2770  HA  SER A 170       3.322 -11.379  -2.485  1.00  1.25           H  
ATOM   2771 1HB  SER A 170       2.142 -11.801  -4.566  1.00  1.87           H  
ATOM   2772 2HB  SER A 170       1.936 -13.495  -4.151  1.00  1.87           H  
ATOM   2773  HG  SER A 170       0.094 -12.420  -3.660  1.00  1.87           H  
ATOM   2774  N   LEU A 171       3.088 -12.667  -0.391  1.00  1.07           N  
ATOM   2775  CA  LEU A 171       2.957 -13.392   0.872  1.00  0.82           C  
ATOM   2776  C   LEU A 171       1.581 -13.284   1.528  1.00  0.83           C  
ATOM   2777  O   LEU A 171       0.821 -12.342   1.293  1.00  0.96           O  
ATOM   2778  CB  LEU A 171       4.029 -12.907   1.818  1.00  1.23           C  
ATOM   2779  CG  LEU A 171       5.446 -13.105   1.295  1.00  1.23           C  
ATOM   2780  CD1 LEU A 171       6.432 -12.441   2.231  1.00  1.23           C  
ATOM   2781  CD2 LEU A 171       5.715 -14.600   1.172  1.00  1.23           C  
ATOM   2782  H   LEU A 171       3.340 -11.681  -0.376  1.00  1.28           H  
ATOM   2783  HA  LEU A 171       3.152 -14.433   0.671  1.00  0.98           H  
ATOM   2784 1HB  LEU A 171       3.882 -11.856   1.999  1.00  1.48           H  
ATOM   2785 2HB  LEU A 171       3.937 -13.445   2.759  1.00  1.48           H  
ATOM   2786  HG  LEU A 171       5.541 -12.635   0.318  1.00  1.48           H  
ATOM   2787 1HD1 LEU A 171       7.441 -12.575   1.845  1.00  1.48           H  
ATOM   2788 2HD1 LEU A 171       6.210 -11.377   2.302  1.00  1.48           H  
ATOM   2789 3HD1 LEU A 171       6.361 -12.892   3.217  1.00  1.48           H  
ATOM   2790 1HD2 LEU A 171       6.722 -14.755   0.788  1.00  1.48           H  
ATOM   2791 2HD2 LEU A 171       5.621 -15.069   2.151  1.00  1.48           H  
ATOM   2792 3HD2 LEU A 171       4.994 -15.044   0.486  1.00  1.48           H  
ATOM   2793  N   SER A 172       1.259 -14.268   2.366  1.00  0.80           N  
ATOM   2794  CA  SER A 172      -0.060 -14.302   2.981  1.00  0.85           C  
ATOM   2795  C   SER A 172      -0.213 -13.432   4.217  1.00  1.09           C  
ATOM   2796  O   SER A 172       0.095 -13.851   5.339  1.00  3.77           O  
ATOM   2797  CB  SER A 172      -0.418 -15.713   3.380  1.00  1.27           C  
ATOM   2798  OG  SER A 172      -1.675 -15.736   4.000  1.00  1.27           O  
ATOM   2799  H   SER A 172       1.916 -15.019   2.543  1.00  0.96           H  
ATOM   2800  HA  SER A 172      -0.782 -13.958   2.239  1.00  1.02           H  
ATOM   2801 1HB  SER A 172      -0.424 -16.363   2.508  1.00  1.53           H  
ATOM   2802 2HB  SER A 172       0.338 -16.092   4.067  1.00  1.53           H  
ATOM   2803  HG  SER A 172      -2.310 -15.926   3.299  1.00  1.53           H  
ATOM   2804  N   GLU A 173      -0.793 -12.252   4.004  1.00  0.88           N  
ATOM   2805  CA  GLU A 173      -1.141 -11.349   5.102  1.00  0.69           C  
ATOM   2806  C   GLU A 173      -2.143 -12.031   6.039  1.00  0.61           C  
ATOM   2807  O   GLU A 173      -2.144 -11.788   7.246  1.00  0.86           O  
ATOM   2808  CB  GLU A 173      -1.779 -10.055   4.574  1.00  1.03           C  
ATOM   2809  CG  GLU A 173      -0.905  -9.240   3.643  1.00  1.03           C  
ATOM   2810  CD  GLU A 173      -0.993  -9.718   2.219  1.00  1.03           C  
ATOM   2811  OE1 GLU A 173      -1.809 -10.568   1.955  1.00  1.03           O  
ATOM   2812  OE2 GLU A 173      -0.244  -9.248   1.393  1.00  1.03           O  
ATOM   2813  H   GLU A 173      -0.956 -11.984   3.039  1.00  1.06           H  
ATOM   2814  HA  GLU A 173      -0.239 -11.112   5.667  1.00  0.83           H  
ATOM   2815 1HB  GLU A 173      -2.698 -10.295   4.039  1.00  1.24           H  
ATOM   2816 2HB  GLU A 173      -2.050  -9.416   5.414  1.00  1.24           H  
ATOM   2817 1HG  GLU A 173      -1.223  -8.205   3.691  1.00  1.24           H  
ATOM   2818 2HG  GLU A 173       0.121  -9.284   3.980  1.00  1.24           H  
ATOM   2819  N   GLN A 174      -2.977 -12.902   5.454  1.00  1.04           N  
ATOM   2820  CA  GLN A 174      -4.014 -13.639   6.161  1.00  1.79           C  
ATOM   2821  C   GLN A 174      -3.397 -14.617   7.151  1.00  1.49           C  
ATOM   2822  O   GLN A 174      -3.908 -14.777   8.259  1.00  2.09           O  
ATOM   2823  CB  GLN A 174      -4.900 -14.368   5.149  1.00  2.69           C  
ATOM   2824  CG  GLN A 174      -6.175 -14.973   5.714  1.00  2.69           C  
ATOM   2825  CD  GLN A 174      -7.163 -13.934   6.213  1.00  2.69           C  
ATOM   2826  OE1 GLN A 174      -7.526 -13.001   5.491  1.00  2.69           O  
ATOM   2827  NE2 GLN A 174      -7.616 -14.103   7.448  1.00  2.69           N  
ATOM   2828  H   GLN A 174      -2.897 -13.046   4.458  1.00  1.25           H  
ATOM   2829  HA  GLN A 174      -4.625 -12.939   6.719  1.00  2.15           H  
ATOM   2830 1HB  GLN A 174      -5.178 -13.668   4.371  1.00  3.22           H  
ATOM   2831 2HB  GLN A 174      -4.331 -15.168   4.677  1.00  3.22           H  
ATOM   2832 1HG  GLN A 174      -6.659 -15.567   4.940  1.00  3.22           H  
ATOM   2833 2HG  GLN A 174      -5.914 -15.605   6.561  1.00  3.22           H  
ATOM   2834 1HE2 GLN A 174      -8.270 -13.461   7.853  1.00  3.22           H  
ATOM   2835 2HE2 GLN A 174      -7.307 -14.885   7.994  1.00  3.22           H  
ATOM   2836  N   GLU A 175      -2.278 -15.241   6.767  1.00  1.08           N  
ATOM   2837  CA  GLU A 175      -1.562 -16.125   7.675  1.00  1.24           C  
ATOM   2838  C   GLU A 175      -1.134 -15.367   8.912  1.00  1.26           C  
ATOM   2839  O   GLU A 175      -1.319 -15.854  10.022  1.00  1.65           O  
ATOM   2840  CB  GLU A 175      -0.335 -16.760   7.026  1.00  1.86           C  
ATOM   2841  CG  GLU A 175       0.384 -17.740   7.953  1.00  1.86           C  
ATOM   2842  CD  GLU A 175       1.592 -18.386   7.340  1.00  1.86           C  
ATOM   2843  OE1 GLU A 175       1.916 -18.048   6.229  1.00  1.86           O  
ATOM   2844  OE2 GLU A 175       2.194 -19.214   7.980  1.00  1.86           O  
ATOM   2845  H   GLU A 175      -1.925 -15.123   5.827  1.00  1.30           H  
ATOM   2846  HA  GLU A 175      -2.238 -16.921   7.986  1.00  1.49           H  
ATOM   2847 1HB  GLU A 175      -0.631 -17.295   6.123  1.00  2.23           H  
ATOM   2848 2HB  GLU A 175       0.372 -15.985   6.733  1.00  2.23           H  
ATOM   2849 1HG  GLU A 175       0.692 -17.208   8.852  1.00  2.23           H  
ATOM   2850 2HG  GLU A 175      -0.319 -18.516   8.248  1.00  2.23           H  
ATOM   2851  N   LEU A 176      -0.568 -14.168   8.733  1.00  0.99           N  
ATOM   2852  CA  LEU A 176      -0.152 -13.385   9.900  1.00  1.04           C  
ATOM   2853  C   LEU A 176      -1.335 -13.087  10.812  1.00  1.06           C  
ATOM   2854  O   LEU A 176      -1.240 -13.211  12.033  1.00  1.58           O  
ATOM   2855  CB  LEU A 176       0.463 -12.041   9.485  1.00  1.56           C  
ATOM   2856  CG  LEU A 176       1.822 -12.071   8.796  1.00  1.56           C  
ATOM   2857  CD1 LEU A 176       2.158 -10.668   8.329  1.00  1.56           C  
ATOM   2858  CD2 LEU A 176       2.870 -12.578   9.766  1.00  1.56           C  
ATOM   2859  H   LEU A 176      -0.419 -13.819   7.787  1.00  1.19           H  
ATOM   2860  HA  LEU A 176       0.585 -13.959  10.460  1.00  1.25           H  
ATOM   2861 1HB  LEU A 176      -0.230 -11.537   8.815  1.00  1.87           H  
ATOM   2862 2HB  LEU A 176       0.571 -11.430  10.379  1.00  1.87           H  
ATOM   2863  HG  LEU A 176       1.780 -12.723   7.923  1.00  1.87           H  
ATOM   2864 1HD1 LEU A 176       3.126 -10.673   7.829  1.00  1.87           H  
ATOM   2865 2HD1 LEU A 176       1.391 -10.322   7.636  1.00  1.87           H  
ATOM   2866 3HD1 LEU A 176       2.198  -9.999   9.189  1.00  1.87           H  
ATOM   2867 1HD2 LEU A 176       3.841 -12.594   9.273  1.00  1.87           H  
ATOM   2868 2HD2 LEU A 176       2.912 -11.921  10.634  1.00  1.87           H  
ATOM   2869 3HD2 LEU A 176       2.608 -13.586  10.085  1.00  1.87           H  
ATOM   2870  N   ILE A 177      -2.469 -12.749  10.206  1.00  0.89           N  
ATOM   2871  CA  ILE A 177      -3.688 -12.441  10.943  1.00  1.03           C  
ATOM   2872  C   ILE A 177      -4.192 -13.591  11.797  1.00  1.04           C  
ATOM   2873  O   ILE A 177      -4.563 -13.392  12.957  1.00  1.74           O  
ATOM   2874  CB  ILE A 177      -4.805 -12.053   9.967  1.00  1.54           C  
ATOM   2875  CG1 ILE A 177      -4.492 -10.721   9.321  1.00  1.54           C  
ATOM   2876  CG2 ILE A 177      -6.170 -12.043  10.629  1.00  1.54           C  
ATOM   2877  CD1 ILE A 177      -5.404 -10.441   8.169  1.00  1.54           C  
ATOM   2878  H   ILE A 177      -2.477 -12.656   9.195  1.00  1.07           H  
ATOM   2879  HA  ILE A 177      -3.486 -11.597  11.596  1.00  1.24           H  
ATOM   2880  HB  ILE A 177      -4.830 -12.785   9.165  1.00  1.85           H  
ATOM   2881 1HG1 ILE A 177      -4.595  -9.922  10.054  1.00  1.85           H  
ATOM   2882 2HG1 ILE A 177      -3.465 -10.727   8.963  1.00  1.85           H  
ATOM   2883 1HG2 ILE A 177      -6.929 -11.794   9.888  1.00  1.85           H  
ATOM   2884 2HG2 ILE A 177      -6.383 -13.026  11.045  1.00  1.85           H  
ATOM   2885 3HG2 ILE A 177      -6.191 -11.307  11.420  1.00  1.85           H  
ATOM   2886 1HD1 ILE A 177      -5.140  -9.493   7.719  1.00  1.85           H  
ATOM   2887 2HD1 ILE A 177      -5.303 -11.222   7.423  1.00  1.85           H  
ATOM   2888 3HD1 ILE A 177      -6.434 -10.408   8.518  1.00  1.85           H  
ATOM   2889  N   ASP A 178      -4.219 -14.786  11.226  1.00  0.90           N  
ATOM   2890  CA  ASP A 178      -4.767 -15.933  11.925  1.00  1.15           C  
ATOM   2891  C   ASP A 178      -3.759 -16.712  12.764  1.00  1.60           C  
ATOM   2892  O   ASP A 178      -4.148 -17.407  13.702  1.00  4.83           O  
ATOM   2893  CB  ASP A 178      -5.433 -16.850  10.911  1.00  1.72           C  
ATOM   2894  CG  ASP A 178      -6.612 -16.151  10.270  1.00  1.72           C  
ATOM   2895  OD1 ASP A 178      -7.231 -15.371  10.953  1.00  1.72           O  
ATOM   2896  OD2 ASP A 178      -6.899 -16.396   9.122  1.00  1.72           O  
ATOM   2897  H   ASP A 178      -3.898 -14.888  10.271  1.00  1.08           H  
ATOM   2898  HA  ASP A 178      -5.541 -15.568  12.601  1.00  1.38           H  
ATOM   2899 1HB  ASP A 178      -4.720 -17.138  10.139  1.00  2.07           H  
ATOM   2900 2HB  ASP A 178      -5.784 -17.754  11.402  1.00  2.07           H  
ATOM   2901  N   CYS A 179      -2.471 -16.591  12.451  1.00  1.71           N  
ATOM   2902  CA  CYS A 179      -1.469 -17.320  13.212  1.00  1.89           C  
ATOM   2903  C   CYS A 179      -0.900 -16.509  14.374  1.00  2.22           C  
ATOM   2904  O   CYS A 179      -0.664 -17.070  15.450  1.00  4.86           O  
ATOM   2905  CB  CYS A 179      -0.347 -17.777  12.297  1.00  2.83           C  
ATOM   2906  SG  CYS A 179      -0.879 -18.992  11.070  1.00  2.83           S  
ATOM   2907  H   CYS A 179      -2.181 -16.028  11.669  1.00  2.05           H  
ATOM   2908  HA  CYS A 179      -1.937 -18.211  13.619  1.00  2.27           H  
ATOM   2909 1HB  CYS A 179       0.084 -16.923  11.775  1.00  3.40           H  
ATOM   2910 2HB  CYS A 179       0.438 -18.233  12.897  1.00  3.40           H  
ATOM   2911  HG  CYS A 179      -1.812 -18.228  10.512  1.00  3.40           H  
ATOM   2912  N   ASP A 180      -0.692 -15.199  14.203  1.00  2.20           N  
ATOM   2913  CA  ASP A 180      -0.181 -14.418  15.327  1.00  3.06           C  
ATOM   2914  C   ASP A 180      -1.251 -14.086  16.336  1.00  5.88           C  
ATOM   2915  O   ASP A 180      -1.816 -12.994  16.329  1.00 16.99           O  
ATOM   2916  CB  ASP A 180       0.484 -13.117  14.872  1.00  4.59           C  
ATOM   2917  CG  ASP A 180       1.020 -12.289  16.054  1.00  4.59           C  
ATOM   2918  OD1 ASP A 180       0.531 -12.460  17.156  1.00  4.59           O  
ATOM   2919  OD2 ASP A 180       1.910 -11.500  15.842  1.00  4.59           O  
ATOM   2920  H   ASP A 180      -0.879 -14.733  13.324  1.00  2.64           H  
ATOM   2921  HA  ASP A 180       0.577 -15.017  15.832  1.00  3.67           H  
ATOM   2922 1HB  ASP A 180       1.310 -13.344  14.197  1.00  5.51           H  
ATOM   2923 2HB  ASP A 180      -0.235 -12.514  14.318  1.00  5.51           H  
ATOM   2924  N   LYS A 181      -1.469 -15.027  17.244  1.00 12.52           N  
ATOM   2925  CA  LYS A 181      -2.389 -14.863  18.354  1.00 22.37           C  
ATOM   2926  C   LYS A 181      -1.624 -14.524  19.626  1.00 25.05           C  
ATOM   2927  O   LYS A 181      -2.221 -14.337  20.687  1.00 56.63           O  
ATOM   2928  CB  LYS A 181      -3.210 -16.131  18.566  1.00 33.55           C  
ATOM   2929  CG  LYS A 181      -4.151 -16.481  17.425  1.00 33.55           C  
ATOM   2930  CD  LYS A 181      -4.947 -17.732  17.755  1.00 33.55           C  
ATOM   2931  CE  LYS A 181      -5.907 -18.089  16.637  1.00 33.55           C  
ATOM   2932  NZ  LYS A 181      -6.947 -17.043  16.453  1.00 33.55           N  
ATOM   2933  H   LYS A 181      -0.973 -15.902  17.131  1.00 15.02           H  
ATOM   2934  HA  LYS A 181      -3.063 -14.035  18.133  1.00 26.84           H  
ATOM   2935 1HB  LYS A 181      -2.538 -16.977  18.712  1.00 40.27           H  
ATOM   2936 2HB  LYS A 181      -3.808 -16.029  19.472  1.00 40.27           H  
ATOM   2937 1HG  LYS A 181      -4.840 -15.653  17.251  1.00 40.27           H  
ATOM   2938 2HG  LYS A 181      -3.577 -16.652  16.515  1.00 40.27           H  
ATOM   2939 1HD  LYS A 181      -4.263 -18.567  17.914  1.00 40.27           H  
ATOM   2940 2HD  LYS A 181      -5.515 -17.571  18.671  1.00 40.27           H  
ATOM   2941 1HE  LYS A 181      -5.350 -18.202  15.710  1.00 40.27           H  
ATOM   2942 2HE  LYS A 181      -6.395 -19.034  16.871  1.00 40.27           H  
ATOM   2943 1HZ  LYS A 181      -7.564 -17.319  15.698  1.00 40.27           H  
ATOM   2944 2HZ  LYS A 181      -7.481 -16.939  17.304  1.00 40.27           H  
ATOM   2945 3HZ  LYS A 181      -6.507 -16.164  16.222  1.00 40.27           H  
ATOM   2946  N   GLY A 182      -0.295 -14.469  19.519  1.00 23.87           N  
ATOM   2947  CA  GLY A 182       0.559 -14.177  20.654  1.00 29.71           C  
ATOM   2948  C   GLY A 182       0.435 -12.729  21.086  1.00 13.73           C  
ATOM   2949  O   GLY A 182       0.352 -12.445  22.282  1.00 15.71           O  
ATOM   2950  H   GLY A 182       0.143 -14.628  18.624  1.00 28.64           H  
ATOM   2951 1HA  GLY A 182       0.293 -14.831  21.485  1.00 35.65           H  
ATOM   2952 2HA  GLY A 182       1.594 -14.394  20.394  1.00 35.65           H  
ATOM   2953  N   GLN A 183       0.419 -11.809  20.120  1.00 10.25           N  
ATOM   2954  CA  GLN A 183       0.311 -10.396  20.460  1.00  6.32           C  
ATOM   2955  C   GLN A 183      -0.698  -9.629  19.613  1.00  4.32           C  
ATOM   2956  O   GLN A 183      -1.306  -8.666  20.093  1.00  9.45           O  
ATOM   2957  CB  GLN A 183       1.663  -9.698  20.325  1.00  9.48           C  
ATOM   2958  CG  GLN A 183       2.765 -10.161  21.265  1.00  9.48           C  
ATOM   2959  CD  GLN A 183       2.441  -9.895  22.725  1.00  9.48           C  
ATOM   2960  OE1 GLN A 183       1.911  -8.840  23.091  1.00  9.48           O  
ATOM   2961  NE2 GLN A 183       2.762 -10.861  23.579  1.00  9.48           N  
ATOM   2962  H   GLN A 183       0.496 -12.086  19.144  1.00 12.30           H  
ATOM   2963  HA  GLN A 183      -0.011 -10.323  21.499  1.00  7.58           H  
ATOM   2964 1HB  GLN A 183       2.027  -9.811  19.303  1.00 11.38           H  
ATOM   2965 2HB  GLN A 183       1.513  -8.637  20.502  1.00 11.38           H  
ATOM   2966 1HG  GLN A 183       2.917 -11.231  21.136  1.00 11.38           H  
ATOM   2967 2HG  GLN A 183       3.681  -9.624  21.019  1.00 11.38           H  
ATOM   2968 1HE2 GLN A 183       2.575 -10.749  24.556  1.00 11.38           H  
ATOM   2969 2HE2 GLN A 183       3.190 -11.701  23.246  1.00 11.38           H  
ATOM   2970  N   ASN A 184      -0.860 -10.018  18.355  1.00  2.10           N  
ATOM   2971  CA  ASN A 184      -1.749  -9.262  17.479  1.00  1.75           C  
ATOM   2972  C   ASN A 184      -3.193  -9.732  17.539  1.00  1.58           C  
ATOM   2973  O   ASN A 184      -3.484 -10.843  17.980  1.00  2.49           O  
ATOM   2974  CB  ASN A 184      -1.198  -9.261  16.079  1.00  2.62           C  
ATOM   2975  CG  ASN A 184       0.060  -8.445  16.055  1.00  2.62           C  
ATOM   2976  OD1 ASN A 184       0.140  -7.474  16.817  1.00  2.62           O  
ATOM   2977  ND2 ASN A 184       1.019  -8.797  15.244  1.00  2.62           N  
ATOM   2978  H   ASN A 184      -0.357 -10.826  17.991  1.00  2.52           H  
ATOM   2979  HA  ASN A 184      -1.750  -8.226  17.822  1.00  2.10           H  
ATOM   2980 1HB  ASN A 184      -0.984 -10.280  15.756  1.00  3.15           H  
ATOM   2981 2HB  ASN A 184      -1.923  -8.832  15.388  1.00  3.15           H  
ATOM   2982 1HD2 ASN A 184       1.870  -8.272  15.215  1.00  3.15           H  
ATOM   2983 2HD2 ASN A 184       0.909  -9.601  14.659  1.00  3.15           H  
ATOM   2984  N   GLN A 185      -4.109  -8.848  17.140  1.00  1.17           N  
ATOM   2985  CA  GLN A 185      -5.534  -9.138  17.204  1.00  1.15           C  
ATOM   2986  C   GLN A 185      -6.150  -9.355  15.824  1.00  0.89           C  
ATOM   2987  O   GLN A 185      -7.373  -9.307  15.673  1.00  0.98           O  
ATOM   2988  CB  GLN A 185      -6.264  -8.005  17.925  1.00  1.72           C  
ATOM   2989  CG  GLN A 185      -5.795  -7.778  19.349  1.00  1.72           C  
ATOM   2990  CD  GLN A 185      -6.037  -8.984  20.236  1.00  1.72           C  
ATOM   2991  OE1 GLN A 185      -7.138  -9.541  20.258  1.00  1.72           O  
ATOM   2992  NE2 GLN A 185      -5.010  -9.395  20.971  1.00  1.72           N  
ATOM   2993  H   GLN A 185      -3.824  -7.948  16.773  1.00  1.40           H  
ATOM   2994  HA  GLN A 185      -5.671 -10.055  17.777  1.00  1.38           H  
ATOM   2995 1HB  GLN A 185      -6.144  -7.074  17.372  1.00  2.07           H  
ATOM   2996 2HB  GLN A 185      -7.328  -8.231  17.965  1.00  2.07           H  
ATOM   2997 1HG  GLN A 185      -4.725  -7.569  19.340  1.00  2.07           H  
ATOM   2998 2HG  GLN A 185      -6.337  -6.931  19.768  1.00  2.07           H  
ATOM   2999 1HE2 GLN A 185      -5.111 -10.188  21.573  1.00  2.07           H  
ATOM   3000 2HE2 GLN A 185      -4.134  -8.915  20.920  1.00  2.07           H  
ATOM   3001  N   GLY A 186      -5.308  -9.599  14.823  1.00  0.74           N  
ATOM   3002  CA  GLY A 186      -5.802  -9.877  13.487  1.00  0.69           C  
ATOM   3003  C   GLY A 186      -6.481  -8.672  12.870  1.00  0.74           C  
ATOM   3004  O   GLY A 186      -5.892  -7.598  12.738  1.00  1.71           O  
ATOM   3005  H   GLY A 186      -4.313  -9.611  14.991  1.00  0.89           H  
ATOM   3006 1HA  GLY A 186      -4.988 -10.213  12.852  1.00  0.83           H  
ATOM   3007 2HA  GLY A 186      -6.513 -10.702  13.539  1.00  0.83           H  
ATOM   3008  N   CYS A 187      -7.753  -8.857  12.531  1.00  0.86           N  
ATOM   3009  CA  CYS A 187      -8.579  -7.825  11.923  1.00  0.88           C  
ATOM   3010  C   CYS A 187      -9.014  -6.756  12.917  1.00  0.87           C  
ATOM   3011  O   CYS A 187      -9.575  -5.728  12.530  1.00  0.95           O  
ATOM   3012  CB  CYS A 187      -9.809  -8.464  11.297  1.00  1.32           C  
ATOM   3013  SG  CYS A 187      -9.430  -9.478   9.852  1.00  1.32           S  
ATOM   3014  H   CYS A 187      -8.169  -9.773  12.681  1.00  1.03           H  
ATOM   3015  HA  CYS A 187      -7.999  -7.347  11.134  1.00  1.06           H  
ATOM   3016 1HB  CYS A 187     -10.297  -9.102  12.034  1.00  1.58           H  
ATOM   3017 2HB  CYS A 187     -10.526  -7.698  11.009  1.00  1.58           H  
ATOM   3018  HG  CYS A 187      -8.676 -10.363  10.495  1.00  1.58           H  
ATOM   3019  N   ASN A 188      -8.726  -6.974  14.198  1.00  0.94           N  
ATOM   3020  CA  ASN A 188      -9.044  -5.993  15.212  1.00  1.13           C  
ATOM   3021  C   ASN A 188      -7.837  -5.107  15.545  1.00  1.29           C  
ATOM   3022  O   ASN A 188      -7.898  -4.311  16.483  1.00  3.36           O  
ATOM   3023  CB  ASN A 188      -9.566  -6.689  16.451  1.00  1.69           C  
ATOM   3024  CG  ASN A 188     -10.917  -7.311  16.231  1.00  1.69           C  
ATOM   3025  OD1 ASN A 188     -11.897  -6.612  15.949  1.00  1.69           O  
ATOM   3026  ND2 ASN A 188     -10.985  -8.613  16.349  1.00  1.69           N  
ATOM   3027  H   ASN A 188      -8.284  -7.836  14.495  1.00  1.13           H  
ATOM   3028  HA  ASN A 188      -9.827  -5.339  14.827  1.00  1.36           H  
ATOM   3029 1HB  ASN A 188      -8.869  -7.472  16.745  1.00  2.03           H  
ATOM   3030 2HB  ASN A 188      -9.631  -5.977  17.274  1.00  2.03           H  
ATOM   3031 1HD2 ASN A 188     -11.856  -9.085  16.208  1.00  2.03           H  
ATOM   3032 2HD2 ASN A 188     -10.165  -9.140  16.571  1.00  2.03           H  
ATOM   3033  N   GLY A 189      -6.753  -5.218  14.764  1.00  1.22           N  
ATOM   3034  CA  GLY A 189      -5.587  -4.369  14.979  1.00  1.12           C  
ATOM   3035  C   GLY A 189      -4.356  -5.172  15.374  1.00  0.87           C  
ATOM   3036  O   GLY A 189      -4.450  -6.365  15.668  1.00  1.64           O  
ATOM   3037  H   GLY A 189      -6.712  -5.897  14.011  1.00  1.46           H  
ATOM   3038 1HA  GLY A 189      -5.379  -3.809  14.067  1.00  1.34           H  
ATOM   3039 2HA  GLY A 189      -5.808  -3.636  15.753  1.00  1.34           H  
ATOM   3040  N   GLY A 190      -3.204  -4.513  15.387  1.00  0.90           N  
ATOM   3041  CA  GLY A 190      -1.970  -5.208  15.746  1.00  0.92           C  
ATOM   3042  C   GLY A 190      -0.725  -4.359  15.532  1.00  0.83           C  
ATOM   3043  O   GLY A 190      -0.796  -3.249  15.001  1.00  0.99           O  
ATOM   3044  H   GLY A 190      -3.196  -3.523  15.146  1.00  1.08           H  
ATOM   3045 1HA  GLY A 190      -2.023  -5.515  16.790  1.00  1.10           H  
ATOM   3046 2HA  GLY A 190      -1.891  -6.119  15.154  1.00  1.10           H  
ATOM   3047  N   LEU A 191       0.413  -4.877  15.993  1.00  0.95           N  
ATOM   3048  CA  LEU A 191       1.674  -4.166  15.904  1.00  0.82           C  
ATOM   3049  C   LEU A 191       2.573  -4.800  14.860  1.00  0.70           C  
ATOM   3050  O   LEU A 191       2.779  -6.016  14.847  1.00  0.90           O  
ATOM   3051  CB  LEU A 191       2.400  -4.150  17.247  1.00  1.23           C  
ATOM   3052  CG  LEU A 191       3.715  -3.370  17.250  1.00  1.23           C  
ATOM   3053  CD1 LEU A 191       3.417  -1.905  16.995  1.00  1.23           C  
ATOM   3054  CD2 LEU A 191       4.423  -3.541  18.575  1.00  1.23           C  
ATOM   3055  H   LEU A 191       0.399  -5.795  16.411  1.00  1.14           H  
ATOM   3056  HA  LEU A 191       1.473  -3.138  15.605  1.00  0.98           H  
ATOM   3057 1HB  LEU A 191       1.751  -3.743  18.017  1.00  1.48           H  
ATOM   3058 2HB  LEU A 191       2.631  -5.176  17.500  1.00  1.48           H  
ATOM   3059  HG  LEU A 191       4.353  -3.729  16.455  1.00  1.48           H  
ATOM   3060 1HD1 LEU A 191       4.349  -1.341  16.980  1.00  1.48           H  
ATOM   3061 2HD1 LEU A 191       2.917  -1.795  16.033  1.00  1.48           H  
ATOM   3062 3HD1 LEU A 191       2.775  -1.516  17.781  1.00  1.48           H  
ATOM   3063 1HD2 LEU A 191       5.353  -2.971  18.567  1.00  1.48           H  
ATOM   3064 2HD2 LEU A 191       3.784  -3.181  19.380  1.00  1.48           H  
ATOM   3065 3HD2 LEU A 191       4.650  -4.587  18.734  1.00  1.48           H  
ATOM   3066  N   MET A 192       3.111  -3.950  14.003  1.00  0.67           N  
ATOM   3067  CA  MET A 192       3.973  -4.335  12.901  1.00  0.64           C  
ATOM   3068  C   MET A 192       5.276  -4.938  13.415  1.00  0.55           C  
ATOM   3069  O   MET A 192       5.760  -5.931  12.875  1.00  0.50           O  
ATOM   3070  CB  MET A 192       4.220  -3.089  12.083  1.00  0.96           C  
ATOM   3071  CG  MET A 192       2.969  -2.594  11.380  1.00  0.96           C  
ATOM   3072  SD  MET A 192       3.285  -1.194  10.315  1.00  0.96           S  
ATOM   3073  CE  MET A 192       3.565   0.040  11.576  1.00  0.96           C  
ATOM   3074  H   MET A 192       2.891  -2.969  14.110  1.00  0.80           H  
ATOM   3075  HA  MET A 192       3.463  -5.085  12.297  1.00  0.77           H  
ATOM   3076 1HB  MET A 192       4.590  -2.290  12.725  1.00  1.15           H  
ATOM   3077 2HB  MET A 192       4.981  -3.287  11.326  1.00  1.15           H  
ATOM   3078 1HG  MET A 192       2.549  -3.399  10.779  1.00  1.15           H  
ATOM   3079 2HG  MET A 192       2.227  -2.301  12.123  1.00  1.15           H  
ATOM   3080 1HE  MET A 192       3.787   0.991  11.107  1.00  1.15           H  
ATOM   3081 2HE  MET A 192       2.674   0.138  12.196  1.00  1.15           H  
ATOM   3082 3HE  MET A 192       4.409  -0.261  12.199  1.00  1.15           H  
ATOM   3083  N   GLU A 193       5.809  -4.354  14.487  1.00  0.62           N  
ATOM   3084  CA  GLU A 193       7.005  -4.860  15.144  1.00  0.67           C  
ATOM   3085  C   GLU A 193       6.795  -6.276  15.653  1.00  0.50           C  
ATOM   3086  O   GLU A 193       7.659  -7.134  15.460  1.00  0.60           O  
ATOM   3087  CB  GLU A 193       7.426  -3.954  16.295  1.00  1.01           C  
ATOM   3088  CG  GLU A 193       8.687  -4.424  16.996  1.00  1.01           C  
ATOM   3089  CD  GLU A 193       9.202  -3.468  18.039  1.00  1.01           C  
ATOM   3090  OE1 GLU A 193       8.583  -2.453  18.247  1.00  1.01           O  
ATOM   3091  OE2 GLU A 193      10.230  -3.744  18.620  1.00  1.01           O  
ATOM   3092  H   GLU A 193       5.370  -3.525  14.857  1.00  0.74           H  
ATOM   3093  HA  GLU A 193       7.814  -4.881  14.418  1.00  0.80           H  
ATOM   3094 1HB  GLU A 193       7.595  -2.942  15.925  1.00  1.21           H  
ATOM   3095 2HB  GLU A 193       6.635  -3.908  17.033  1.00  1.21           H  
ATOM   3096 1HG  GLU A 193       8.489  -5.387  17.467  1.00  1.21           H  
ATOM   3097 2HG  GLU A 193       9.446  -4.573  16.236  1.00  1.21           H  
ATOM   3098  N   TYR A 194       5.649  -6.522  16.295  1.00  0.51           N  
ATOM   3099  CA  TYR A 194       5.345  -7.854  16.800  1.00  0.45           C  
ATOM   3100  C   TYR A 194       5.224  -8.834  15.648  1.00  0.47           C  
ATOM   3101  O   TYR A 194       5.640  -9.981  15.775  1.00  0.64           O  
ATOM   3102  CB  TYR A 194       4.056  -7.868  17.630  1.00  0.68           C  
ATOM   3103  CG  TYR A 194       4.187  -7.245  19.003  1.00  0.68           C  
ATOM   3104  CD1 TYR A 194       5.409  -7.246  19.655  1.00  0.68           C  
ATOM   3105  CD2 TYR A 194       3.080  -6.679  19.619  1.00  0.68           C  
ATOM   3106  CE1 TYR A 194       5.525  -6.678  20.911  1.00  0.68           C  
ATOM   3107  CE2 TYR A 194       3.194  -6.111  20.871  1.00  0.68           C  
ATOM   3108  CZ  TYR A 194       4.410  -6.108  21.518  1.00  0.68           C  
ATOM   3109  OH  TYR A 194       4.520  -5.541  22.767  1.00  0.68           O  
ATOM   3110  H   TYR A 194       4.978  -5.779  16.430  1.00  0.61           H  
ATOM   3111  HA  TYR A 194       6.171  -8.184  17.432  1.00  0.54           H  
ATOM   3112 1HB  TYR A 194       3.271  -7.336  17.090  1.00  0.81           H  
ATOM   3113 2HB  TYR A 194       3.721  -8.897  17.757  1.00  0.81           H  
ATOM   3114  HD1 TYR A 194       6.279  -7.693  19.176  1.00  0.81           H  
ATOM   3115  HD2 TYR A 194       2.116  -6.679  19.109  1.00  0.81           H  
ATOM   3116  HE1 TYR A 194       6.488  -6.678  21.422  1.00  0.81           H  
ATOM   3117  HE2 TYR A 194       2.322  -5.665  21.346  1.00  0.81           H  
ATOM   3118  HH  TYR A 194       5.430  -5.595  23.065  1.00  0.81           H  
ATOM   3119  N   ALA A 195       4.674  -8.377  14.522  1.00  0.46           N  
ATOM   3120  CA  ALA A 195       4.567  -9.214  13.335  1.00  0.48           C  
ATOM   3121  C   ALA A 195       5.948  -9.579  12.782  1.00  0.53           C  
ATOM   3122  O   ALA A 195       6.143 -10.703  12.317  1.00  0.70           O  
ATOM   3123  CB  ALA A 195       3.748  -8.512  12.283  1.00  0.72           C  
ATOM   3124  H   ALA A 195       4.304  -7.434  14.489  1.00  0.55           H  
ATOM   3125  HA  ALA A 195       4.061 -10.135  13.618  1.00  0.58           H  
ATOM   3126 1HB  ALA A 195       3.637  -9.159  11.414  1.00  0.86           H  
ATOM   3127 2HB  ALA A 195       2.769  -8.282  12.694  1.00  0.86           H  
ATOM   3128 3HB  ALA A 195       4.241  -7.590  11.988  1.00  0.86           H  
ATOM   3129  N   PHE A 196       6.913  -8.653  12.857  1.00  0.56           N  
ATOM   3130  CA  PHE A 196       8.269  -8.962  12.402  1.00  0.78           C  
ATOM   3131  C   PHE A 196       8.896  -9.995  13.330  1.00  0.95           C  
ATOM   3132  O   PHE A 196       9.589 -10.911  12.872  1.00  1.58           O  
ATOM   3133  CB  PHE A 196       9.153  -7.708  12.375  1.00  1.17           C  
ATOM   3134  CG  PHE A 196       8.806  -6.747  11.277  1.00  1.17           C  
ATOM   3135  CD1 PHE A 196       8.594  -5.405  11.549  1.00  1.17           C  
ATOM   3136  CD2 PHE A 196       8.667  -7.186   9.971  1.00  1.17           C  
ATOM   3137  CE1 PHE A 196       8.248  -4.526  10.543  1.00  1.17           C  
ATOM   3138  CE2 PHE A 196       8.322  -6.306   8.967  1.00  1.17           C  
ATOM   3139  CZ  PHE A 196       8.111  -4.978   9.255  1.00  1.17           C  
ATOM   3140  H   PHE A 196       6.698  -7.726  13.206  1.00  0.67           H  
ATOM   3141  HA  PHE A 196       8.216  -9.382  11.397  1.00  0.94           H  
ATOM   3142 1HB  PHE A 196       9.070  -7.182  13.325  1.00  1.40           H  
ATOM   3143 2HB  PHE A 196      10.195  -8.000  12.254  1.00  1.40           H  
ATOM   3144  HD1 PHE A 196       8.699  -5.047  12.571  1.00  1.40           H  
ATOM   3145  HD2 PHE A 196       8.827  -8.240   9.743  1.00  1.40           H  
ATOM   3146  HE1 PHE A 196       8.077  -3.475  10.767  1.00  1.40           H  
ATOM   3147  HE2 PHE A 196       8.211  -6.657   7.943  1.00  1.40           H  
ATOM   3148  HZ  PHE A 196       7.837  -4.288   8.461  1.00  1.40           H  
ATOM   3149  N   GLN A 197       8.599  -9.873  14.628  1.00  0.73           N  
ATOM   3150  CA  GLN A 197       9.073 -10.829  15.614  1.00  0.97           C  
ATOM   3151  C   GLN A 197       8.448 -12.185  15.347  1.00  1.75           C  
ATOM   3152  O   GLN A 197       9.130 -13.206  15.423  1.00  3.07           O  
ATOM   3153  CB  GLN A 197       8.721 -10.382  17.037  1.00  1.46           C  
ATOM   3154  CG  GLN A 197       9.469  -9.163  17.536  1.00  1.46           C  
ATOM   3155  CD  GLN A 197       9.013  -8.746  18.920  1.00  1.46           C  
ATOM   3156  OE1 GLN A 197       8.108  -9.364  19.489  1.00  1.46           O  
ATOM   3157  NE2 GLN A 197       9.629  -7.707  19.473  1.00  1.46           N  
ATOM   3158  H   GLN A 197       8.050  -9.080  14.941  1.00  0.88           H  
ATOM   3159  HA  GLN A 197      10.155 -10.924  15.524  1.00  1.16           H  
ATOM   3160 1HB  GLN A 197       7.657 -10.165  17.101  1.00  1.75           H  
ATOM   3161 2HB  GLN A 197       8.925 -11.198  17.730  1.00  1.75           H  
ATOM   3162 1HG  GLN A 197      10.527  -9.410  17.591  1.00  1.75           H  
ATOM   3163 2HG  GLN A 197       9.311  -8.332  16.851  1.00  1.75           H  
ATOM   3164 1HE2 GLN A 197       9.366  -7.397  20.387  1.00  1.75           H  
ATOM   3165 2HE2 GLN A 197      10.358  -7.230  18.980  1.00  1.75           H  
ATOM   3166  N   PHE A 198       7.154 -12.177  15.012  1.00  1.96           N  
ATOM   3167  CA  PHE A 198       6.408 -13.379  14.694  1.00  3.80           C  
ATOM   3168  C   PHE A 198       7.014 -14.138  13.544  1.00  4.05           C  
ATOM   3169  O   PHE A 198       7.240 -15.332  13.667  1.00  7.09           O  
ATOM   3170  CB  PHE A 198       4.948 -13.079  14.367  1.00  5.70           C  
ATOM   3171  CG  PHE A 198       4.212 -14.304  13.911  1.00  5.70           C  
ATOM   3172  CD1 PHE A 198       3.719 -15.226  14.822  1.00  5.70           C  
ATOM   3173  CD2 PHE A 198       4.033 -14.547  12.560  1.00  5.70           C  
ATOM   3174  CE1 PHE A 198       3.062 -16.361  14.387  1.00  5.70           C  
ATOM   3175  CE2 PHE A 198       3.378 -15.678  12.122  1.00  5.70           C  
ATOM   3176  CZ  PHE A 198       2.896 -16.584  13.038  1.00  5.70           C  
ATOM   3177  H   PHE A 198       6.657 -11.299  14.996  1.00  2.35           H  
ATOM   3178  HA  PHE A 198       6.428 -14.029  15.570  1.00  4.56           H  
ATOM   3179 1HB  PHE A 198       4.444 -12.680  15.247  1.00  6.84           H  
ATOM   3180 2HB  PHE A 198       4.884 -12.331  13.582  1.00  6.84           H  
ATOM   3181  HD1 PHE A 198       3.858 -15.048  15.888  1.00  6.84           H  
ATOM   3182  HD2 PHE A 198       4.425 -13.830  11.839  1.00  6.84           H  
ATOM   3183  HE1 PHE A 198       2.681 -17.082  15.111  1.00  6.84           H  
ATOM   3184  HE2 PHE A 198       3.248 -15.857  11.055  1.00  6.84           H  
ATOM   3185  HZ  PHE A 198       2.388 -17.480  12.693  1.00  6.84           H  
ATOM   3186  N   VAL A 199       7.278 -13.465  12.423  1.00  3.04           N  
ATOM   3187  CA  VAL A 199       7.853 -14.152  11.268  1.00  4.51           C  
ATOM   3188  C   VAL A 199       9.171 -14.820  11.639  1.00  6.42           C  
ATOM   3189  O   VAL A 199       9.404 -15.984  11.305  1.00 18.71           O  
ATOM   3190  CB  VAL A 199       8.076 -13.175  10.092  1.00  6.76           C  
ATOM   3191  CG1 VAL A 199       8.877 -13.857   8.987  1.00  6.76           C  
ATOM   3192  CG2 VAL A 199       6.730 -12.717   9.548  1.00  6.76           C  
ATOM   3193  H   VAL A 199       7.061 -12.477  12.366  1.00  3.65           H  
ATOM   3194  HA  VAL A 199       7.154 -14.923  10.943  1.00  5.41           H  
ATOM   3195  HB  VAL A 199       8.647 -12.314  10.440  1.00  8.12           H  
ATOM   3196 1HG1 VAL A 199       9.033 -13.157   8.167  1.00  8.12           H  
ATOM   3197 2HG1 VAL A 199       9.842 -14.176   9.381  1.00  8.12           H  
ATOM   3198 3HG1 VAL A 199       8.327 -14.723   8.623  1.00  8.12           H  
ATOM   3199 1HG2 VAL A 199       6.888 -12.024   8.723  1.00  8.12           H  
ATOM   3200 2HG2 VAL A 199       6.168 -13.582   9.194  1.00  8.12           H  
ATOM   3201 3HG2 VAL A 199       6.168 -12.220  10.337  1.00  8.12           H  
ATOM   3202  N   HIS A 200      10.034 -14.091  12.344  1.00  2.33           N  
ATOM   3203  CA  HIS A 200      11.307 -14.657  12.762  1.00  3.00           C  
ATOM   3204  C   HIS A 200      11.171 -15.866  13.685  1.00  3.07           C  
ATOM   3205  O   HIS A 200      11.802 -16.901  13.458  1.00  3.91           O  
ATOM   3206  CB  HIS A 200      12.186 -13.618  13.445  1.00  4.50           C  
ATOM   3207  CG  HIS A 200      13.445 -14.233  13.955  1.00  4.50           C  
ATOM   3208  ND1 HIS A 200      14.408 -14.745  13.118  1.00  4.50           N  
ATOM   3209  CD2 HIS A 200      13.898 -14.432  15.215  1.00  4.50           C  
ATOM   3210  CE1 HIS A 200      15.401 -15.236  13.837  1.00  4.50           C  
ATOM   3211  NE2 HIS A 200      15.116 -15.057  15.114  1.00  4.50           N  
ATOM   3212  H   HIS A 200       9.814 -13.130  12.590  1.00  2.80           H  
ATOM   3213  HA  HIS A 200      11.842 -14.997  11.876  1.00  3.60           H  
ATOM   3214 1HB  HIS A 200      12.444 -12.828  12.739  1.00  5.40           H  
ATOM   3215 2HB  HIS A 200      11.652 -13.164  14.278  1.00  5.40           H  
ATOM   3216  HD1 HIS A 200      14.403 -14.666  12.117  1.00  5.40           H  
ATOM   3217  HD2 HIS A 200      13.483 -14.199  16.196  1.00  5.40           H  
ATOM   3218  HE1 HIS A 200      16.266 -15.689  13.352  1.00  5.40           H  
ATOM   3219  N   GLU A 201      10.366 -15.730  14.734  1.00  2.89           N  
ATOM   3220  CA  GLU A 201      10.192 -16.799  15.709  1.00  3.24           C  
ATOM   3221  C   GLU A 201       9.408 -17.978  15.145  1.00  2.82           C  
ATOM   3222  O   GLU A 201       9.665 -19.128  15.505  1.00  3.40           O  
ATOM   3223  CB  GLU A 201       9.488 -16.256  16.951  1.00  4.86           C  
ATOM   3224  CG  GLU A 201      10.321 -15.277  17.768  1.00  4.86           C  
ATOM   3225  CD  GLU A 201      11.570 -15.897  18.331  1.00  4.86           C  
ATOM   3226  OE1 GLU A 201      11.507 -17.022  18.764  1.00  4.86           O  
ATOM   3227  OE2 GLU A 201      12.584 -15.240  18.343  1.00  4.86           O  
ATOM   3228  H   GLU A 201       9.870 -14.861  14.874  1.00  3.47           H  
ATOM   3229  HA  GLU A 201      11.179 -17.159  16.000  1.00  3.89           H  
ATOM   3230 1HB  GLU A 201       8.571 -15.746  16.655  1.00  5.83           H  
ATOM   3231 2HB  GLU A 201       9.207 -17.083  17.602  1.00  5.83           H  
ATOM   3232 1HG  GLU A 201      10.602 -14.438  17.133  1.00  5.83           H  
ATOM   3233 2HG  GLU A 201       9.712 -14.891  18.585  1.00  5.83           H  
ATOM   3234  N   LYS A 202       8.461 -17.691  14.258  1.00  2.39           N  
ATOM   3235  CA  LYS A 202       7.652 -18.710  13.611  1.00  2.55           C  
ATOM   3236  C   LYS A 202       8.506 -19.560  12.689  1.00  2.66           C  
ATOM   3237  O   LYS A 202       8.347 -20.780  12.631  1.00  7.56           O  
ATOM   3238  CB  LYS A 202       6.514 -18.074  12.817  1.00  3.82           C  
ATOM   3239  CG  LYS A 202       5.563 -19.067  12.189  1.00  3.82           C  
ATOM   3240  CD  LYS A 202       4.839 -19.846  13.275  1.00  3.82           C  
ATOM   3241  CE  LYS A 202       3.647 -20.598  12.720  1.00  3.82           C  
ATOM   3242  NZ  LYS A 202       4.055 -21.647  11.751  1.00  3.82           N  
ATOM   3243  H   LYS A 202       8.281 -16.732  14.019  1.00  2.87           H  
ATOM   3244  HA  LYS A 202       7.230 -19.361  14.378  1.00  3.06           H  
ATOM   3245 1HB  LYS A 202       5.928 -17.431  13.473  1.00  4.59           H  
ATOM   3246 2HB  LYS A 202       6.924 -17.448  12.024  1.00  4.59           H  
ATOM   3247 1HG  LYS A 202       4.834 -18.542  11.572  1.00  4.59           H  
ATOM   3248 2HG  LYS A 202       6.119 -19.760  11.558  1.00  4.59           H  
ATOM   3249 1HD  LYS A 202       5.527 -20.560  13.729  1.00  4.59           H  
ATOM   3250 2HD  LYS A 202       4.496 -19.157  14.046  1.00  4.59           H  
ATOM   3251 1HE  LYS A 202       3.104 -21.066  13.540  1.00  4.59           H  
ATOM   3252 2HE  LYS A 202       2.984 -19.894  12.217  1.00  4.59           H  
ATOM   3253 1HZ  LYS A 202       3.220 -22.107  11.413  1.00  4.59           H  
ATOM   3254 2HZ  LYS A 202       4.545 -21.222  10.976  1.00  4.59           H  
ATOM   3255 3HZ  LYS A 202       4.656 -22.319  12.204  1.00  4.59           H  
ATOM   3256  N   GLY A 203       9.421 -18.910  11.973  1.00  2.14           N  
ATOM   3257  CA  GLY A 203      10.295 -19.611  11.053  1.00  2.22           C  
ATOM   3258  C   GLY A 203       9.957 -19.284   9.607  1.00  1.30           C  
ATOM   3259  O   GLY A 203      10.256 -20.068   8.706  1.00  2.64           O  
ATOM   3260  H   GLY A 203       9.504 -17.904  12.046  1.00  2.57           H  
ATOM   3261 1HA  GLY A 203      11.331 -19.337  11.258  1.00  2.66           H  
ATOM   3262 2HA  GLY A 203      10.212 -20.685  11.216  1.00  2.66           H  
ATOM   3263  N   GLY A 204       9.326 -18.131   9.384  1.00  0.90           N  
ATOM   3264  CA  GLY A 204       8.989 -17.722   8.037  1.00  0.97           C  
ATOM   3265  C   GLY A 204       7.513 -17.426   7.825  1.00  0.78           C  
ATOM   3266  O   GLY A 204       6.726 -17.371   8.771  1.00  1.38           O  
ATOM   3267  H   GLY A 204       9.107 -17.508  10.148  1.00  1.08           H  
ATOM   3268 1HA  GLY A 204       9.565 -16.834   7.787  1.00  1.16           H  
ATOM   3269 2HA  GLY A 204       9.301 -18.500   7.343  1.00  1.16           H  
ATOM   3270  N   LEU A 205       7.163 -17.230   6.556  1.00  0.74           N  
ATOM   3271  CA  LEU A 205       5.802 -16.911   6.141  1.00  0.75           C  
ATOM   3272  C   LEU A 205       5.509 -17.585   4.783  1.00  0.85           C  
ATOM   3273  O   LEU A 205       6.366 -17.603   3.895  1.00  1.04           O  
ATOM   3274  CB  LEU A 205       5.648 -15.371   6.067  1.00  1.12           C  
ATOM   3275  CG  LEU A 205       4.259 -14.808   5.728  1.00  1.12           C  
ATOM   3276  CD1 LEU A 205       3.305 -15.125   6.862  1.00  1.12           C  
ATOM   3277  CD2 LEU A 205       4.351 -13.302   5.548  1.00  1.12           C  
ATOM   3278  H   LEU A 205       7.896 -17.297   5.860  1.00  0.89           H  
ATOM   3279  HA  LEU A 205       5.105 -17.303   6.881  1.00  0.90           H  
ATOM   3280 1HB  LEU A 205       5.937 -14.956   7.031  1.00  1.35           H  
ATOM   3281 2HB  LEU A 205       6.341 -14.993   5.317  1.00  1.35           H  
ATOM   3282  HG  LEU A 205       3.885 -15.273   4.816  1.00  1.35           H  
ATOM   3283 1HD1 LEU A 205       2.314 -14.735   6.628  1.00  1.35           H  
ATOM   3284 2HD1 LEU A 205       3.253 -16.201   6.994  1.00  1.35           H  
ATOM   3285 3HD1 LEU A 205       3.669 -14.667   7.780  1.00  1.35           H  
ATOM   3286 1HD2 LEU A 205       3.363 -12.905   5.314  1.00  1.35           H  
ATOM   3287 2HD2 LEU A 205       4.717 -12.848   6.469  1.00  1.35           H  
ATOM   3288 3HD2 LEU A 205       5.035 -13.073   4.737  1.00  1.35           H  
ATOM   3289  N   THR A 206       4.321 -18.191   4.635  1.00  0.87           N  
ATOM   3290  CA  THR A 206       3.961 -18.840   3.368  1.00  0.97           C  
ATOM   3291  C   THR A 206       3.357 -17.805   2.429  1.00  0.79           C  
ATOM   3292  O   THR A 206       3.099 -16.669   2.837  1.00  0.81           O  
ATOM   3293  CB  THR A 206       2.949 -19.995   3.542  1.00  1.46           C  
ATOM   3294  OG1 THR A 206       1.706 -19.466   4.006  1.00  1.46           O  
ATOM   3295  CG2 THR A 206       3.454 -21.035   4.530  1.00  1.46           C  
ATOM   3296  H   THR A 206       3.635 -18.179   5.385  1.00  1.04           H  
ATOM   3297  HA  THR A 206       4.861 -19.237   2.903  1.00  1.16           H  
ATOM   3298  HB  THR A 206       2.786 -20.478   2.579  1.00  1.75           H  
ATOM   3299  HG1 THR A 206       1.853 -18.982   4.822  1.00  1.75           H  
ATOM   3300 1HG2 THR A 206       2.719 -21.831   4.628  1.00  1.75           H  
ATOM   3301 2HG2 THR A 206       4.388 -21.456   4.167  1.00  1.75           H  
ATOM   3302 3HG2 THR A 206       3.613 -20.568   5.502  1.00  1.75           H  
ATOM   3303  N   THR A 207       3.143 -18.200   1.175  1.00  0.93           N  
ATOM   3304  CA  THR A 207       2.617 -17.280   0.179  1.00  0.87           C  
ATOM   3305  C   THR A 207       1.108 -17.188   0.200  1.00  0.97           C  
ATOM   3306  O   THR A 207       0.426 -18.080   0.704  1.00  1.12           O  
ATOM   3307  CB  THR A 207       3.023 -17.692  -1.241  1.00  1.30           C  
ATOM   3308  OG1 THR A 207       2.426 -18.952  -1.571  1.00  1.30           O  
ATOM   3309  CG2 THR A 207       4.519 -17.819  -1.332  1.00  1.30           C  
ATOM   3310  H   THR A 207       3.368 -19.148   0.908  1.00  1.12           H  
ATOM   3311  HA  THR A 207       3.023 -16.300   0.381  1.00  1.04           H  
ATOM   3312  HB  THR A 207       2.683 -16.939  -1.951  1.00  1.57           H  
ATOM   3313  HG1 THR A 207       2.681 -19.198  -2.464  1.00  1.57           H  
ATOM   3314 1HG2 THR A 207       4.804 -18.109  -2.343  1.00  1.57           H  
ATOM   3315 2HG2 THR A 207       4.977 -16.866  -1.079  1.00  1.57           H  
ATOM   3316 3HG2 THR A 207       4.847 -18.580  -0.630  1.00  1.57           H  
ATOM   3317  N   GLU A 208       0.593 -16.129  -0.412  1.00  1.26           N  
ATOM   3318  CA  GLU A 208      -0.844 -15.918  -0.533  1.00  1.81           C  
ATOM   3319  C   GLU A 208      -1.502 -17.039  -1.329  1.00  1.83           C  
ATOM   3320  O   GLU A 208      -2.671 -17.350  -1.129  1.00  2.35           O  
ATOM   3321  CB  GLU A 208      -1.174 -14.575  -1.159  1.00  2.71           C  
ATOM   3322  CG  GLU A 208      -2.664 -14.310  -1.106  1.00  2.71           C  
ATOM   3323  CD  GLU A 208      -3.099 -12.949  -1.542  1.00  2.71           C  
ATOM   3324  OE1 GLU A 208      -2.297 -12.211  -2.061  1.00  2.71           O  
ATOM   3325  OE2 GLU A 208      -4.249 -12.640  -1.329  1.00  2.71           O  
ATOM   3326  H   GLU A 208       1.230 -15.447  -0.803  1.00  1.51           H  
ATOM   3327  HA  GLU A 208      -1.274 -15.931   0.469  1.00  2.17           H  
ATOM   3328 1HB  GLU A 208      -0.657 -13.776  -0.627  1.00  3.26           H  
ATOM   3329 2HB  GLU A 208      -0.849 -14.554  -2.199  1.00  3.26           H  
ATOM   3330 1HG  GLU A 208      -3.154 -15.042  -1.747  1.00  3.26           H  
ATOM   3331 2HG  GLU A 208      -3.005 -14.479  -0.086  1.00  3.26           H  
ATOM   3332  N   ALA A 209      -0.753 -17.643  -2.248  1.00  2.02           N  
ATOM   3333  CA  ALA A 209      -1.244 -18.776  -3.020  1.00  2.85           C  
ATOM   3334  C   ALA A 209      -1.601 -19.945  -2.092  1.00  2.56           C  
ATOM   3335  O   ALA A 209      -2.488 -20.741  -2.406  1.00  3.45           O  
ATOM   3336  CB  ALA A 209      -0.201 -19.208  -4.038  1.00  4.28           C  
ATOM   3337  H   ALA A 209       0.193 -17.326  -2.402  1.00  2.42           H  
ATOM   3338  HA  ALA A 209      -2.149 -18.468  -3.542  1.00  3.42           H  
ATOM   3339 1HB  ALA A 209      -0.587 -20.043  -4.623  1.00  5.13           H  
ATOM   3340 2HB  ALA A 209       0.026 -18.374  -4.702  1.00  5.13           H  
ATOM   3341 3HB  ALA A 209       0.706 -19.517  -3.521  1.00  5.13           H  
ATOM   3342  N   ASN A 210      -0.906 -20.048  -0.955  1.00  1.92           N  
ATOM   3343  CA  ASN A 210      -1.175 -21.078   0.029  1.00  2.26           C  
ATOM   3344  C   ASN A 210      -2.311 -20.640   0.938  1.00  1.77           C  
ATOM   3345  O   ASN A 210      -3.139 -21.458   1.343  1.00  2.09           O  
ATOM   3346  CB  ASN A 210       0.080 -21.386   0.831  1.00  3.39           C  
ATOM   3347  CG  ASN A 210       1.095 -22.166   0.044  1.00  3.39           C  
ATOM   3348  OD1 ASN A 210       0.984 -23.394  -0.051  1.00  3.39           O  
ATOM   3349  ND2 ASN A 210       2.063 -21.501  -0.536  1.00  3.39           N  
ATOM   3350  H   ASN A 210      -0.188 -19.374  -0.734  1.00  2.30           H  
ATOM   3351  HA  ASN A 210      -1.497 -21.984  -0.488  1.00  2.71           H  
ATOM   3352 1HB  ASN A 210       0.538 -20.459   1.172  1.00  4.07           H  
ATOM   3353 2HB  ASN A 210      -0.188 -21.960   1.718  1.00  4.07           H  
ATOM   3354 1HD2 ASN A 210       2.749 -21.993  -1.071  1.00  4.07           H  
ATOM   3355 2HD2 ASN A 210       2.116 -20.505  -0.470  1.00  4.07           H  
ATOM   3356  N   TYR A 211      -2.391 -19.339   1.213  1.00  1.39           N  
ATOM   3357  CA  TYR A 211      -3.468 -18.839   2.059  1.00  1.58           C  
ATOM   3358  C   TYR A 211      -3.927 -17.443   1.611  1.00  1.34           C  
ATOM   3359  O   TYR A 211      -3.437 -16.422   2.105  1.00  1.41           O  
ATOM   3360  CB  TYR A 211      -3.003 -18.829   3.507  1.00  2.37           C  
ATOM   3361  CG  TYR A 211      -4.107 -18.636   4.515  1.00  2.37           C  
ATOM   3362  CD1 TYR A 211      -5.425 -18.785   4.123  1.00  2.37           C  
ATOM   3363  CD2 TYR A 211      -3.802 -18.349   5.836  1.00  2.37           C  
ATOM   3364  CE1 TYR A 211      -6.438 -18.646   5.047  1.00  2.37           C  
ATOM   3365  CE2 TYR A 211      -4.814 -18.210   6.767  1.00  2.37           C  
ATOM   3366  CZ  TYR A 211      -6.131 -18.362   6.373  1.00  2.37           C  
ATOM   3367  OH  TYR A 211      -7.154 -18.236   7.285  1.00  2.37           O  
ATOM   3368  H   TYR A 211      -1.675 -18.709   0.869  1.00  1.67           H  
ATOM   3369  HA  TYR A 211      -4.312 -19.521   1.989  1.00  1.90           H  
ATOM   3370 1HB  TYR A 211      -2.515 -19.775   3.723  1.00  2.84           H  
ATOM   3371 2HB  TYR A 211      -2.264 -18.045   3.649  1.00  2.84           H  
ATOM   3372  HD1 TYR A 211      -5.663 -19.017   3.086  1.00  2.84           H  
ATOM   3373  HD2 TYR A 211      -2.761 -18.241   6.138  1.00  2.84           H  
ATOM   3374  HE1 TYR A 211      -7.476 -18.767   4.738  1.00  2.84           H  
ATOM   3375  HE2 TYR A 211      -4.575 -17.989   7.807  1.00  2.84           H  
ATOM   3376  HH  TYR A 211      -6.886 -17.651   8.004  1.00  2.84           H  
ATOM   3377  N   PRO A 212      -4.878 -17.402   0.662  1.00  1.41           N  
ATOM   3378  CA  PRO A 212      -5.508 -16.244   0.029  1.00  1.59           C  
ATOM   3379  C   PRO A 212      -6.081 -15.267   1.035  1.00  1.56           C  
ATOM   3380  O   PRO A 212      -6.734 -15.672   2.000  1.00  1.87           O  
ATOM   3381  CB  PRO A 212      -6.613 -16.868  -0.825  1.00  2.39           C  
ATOM   3382  CG  PRO A 212      -6.098 -18.223  -1.155  1.00  2.39           C  
ATOM   3383  CD  PRO A 212      -5.390 -18.664   0.087  1.00  2.39           C  
ATOM   3384  HA  PRO A 212      -4.777 -15.747  -0.615  1.00  1.91           H  
ATOM   3385 1HB  PRO A 212      -7.555 -16.898  -0.256  1.00  2.86           H  
ATOM   3386 2HB  PRO A 212      -6.794 -16.250  -1.715  1.00  2.86           H  
ATOM   3387 1HG  PRO A 212      -6.926 -18.892  -1.433  1.00  2.86           H  
ATOM   3388 2HG  PRO A 212      -5.424 -18.171  -2.023  1.00  2.86           H  
ATOM   3389 1HD  PRO A 212      -6.093 -19.144   0.784  1.00  2.86           H  
ATOM   3390 2HD  PRO A 212      -4.563 -19.332  -0.185  1.00  2.86           H  
ATOM   3391  N   TYR A 213      -5.853 -13.975   0.808  1.00  1.49           N  
ATOM   3392  CA  TYR A 213      -6.395 -12.982   1.715  1.00  1.41           C  
ATOM   3393  C   TYR A 213      -7.903 -12.907   1.602  1.00  1.25           C  
ATOM   3394  O   TYR A 213      -8.453 -12.766   0.508  1.00  2.42           O  
ATOM   3395  CB  TYR A 213      -5.799 -11.599   1.467  1.00  2.11           C  
ATOM   3396  CG  TYR A 213      -6.308 -10.588   2.468  1.00  2.11           C  
ATOM   3397  CD1 TYR A 213      -5.800 -10.606   3.753  1.00  2.11           C  
ATOM   3398  CD2 TYR A 213      -7.285  -9.662   2.119  1.00  2.11           C  
ATOM   3399  CE1 TYR A 213      -6.265  -9.710   4.685  1.00  2.11           C  
ATOM   3400  CE2 TYR A 213      -7.749  -8.761   3.061  1.00  2.11           C  
ATOM   3401  CZ  TYR A 213      -7.240  -8.789   4.345  1.00  2.11           C  
ATOM   3402  OH  TYR A 213      -7.689  -7.907   5.306  1.00  2.11           O  
ATOM   3403  H   TYR A 213      -5.307 -13.671   0.004  1.00  1.79           H  
ATOM   3404  HA  TYR A 213      -6.165 -13.281   2.730  1.00  1.69           H  
ATOM   3405 1HB  TYR A 213      -4.711 -11.643   1.540  1.00  2.54           H  
ATOM   3406 2HB  TYR A 213      -6.053 -11.257   0.464  1.00  2.54           H  
ATOM   3407  HD1 TYR A 213      -5.035 -11.332   4.028  1.00  2.54           H  
ATOM   3408  HD2 TYR A 213      -7.687  -9.649   1.106  1.00  2.54           H  
ATOM   3409  HE1 TYR A 213      -5.866  -9.726   5.689  1.00  2.54           H  
ATOM   3410  HE2 TYR A 213      -8.517  -8.035   2.793  1.00  2.54           H  
ATOM   3411  HH  TYR A 213      -8.251  -7.239   4.901  1.00  2.54           H  
ATOM   3412  N   ALA A 214      -8.572 -12.992   2.739  1.00  1.34           N  
ATOM   3413  CA  ALA A 214     -10.017 -12.891   2.783  1.00  1.41           C  
ATOM   3414  C   ALA A 214     -10.422 -12.334   4.123  1.00  1.49           C  
ATOM   3415  O   ALA A 214     -10.949 -13.068   4.958  1.00  2.64           O  
ATOM   3416  CB  ALA A 214     -10.662 -14.242   2.535  1.00  2.11           C  
ATOM   3417  H   ALA A 214      -8.063 -13.112   3.610  1.00  1.61           H  
ATOM   3418  HA  ALA A 214     -10.340 -12.189   2.010  1.00  1.69           H  
ATOM   3419 1HB  ALA A 214     -11.747 -14.141   2.566  1.00  2.54           H  
ATOM   3420 2HB  ALA A 214     -10.359 -14.615   1.556  1.00  2.54           H  
ATOM   3421 3HB  ALA A 214     -10.341 -14.943   3.304  1.00  2.54           H  
ATOM   3422  N   ALA A 215     -10.156 -11.044   4.309  1.00  1.76           N  
ATOM   3423  CA  ALA A 215     -10.392 -10.273   5.536  1.00  1.95           C  
ATOM   3424  C   ALA A 215     -11.316 -10.947   6.550  1.00  1.88           C  
ATOM   3425  O   ALA A 215     -12.540 -10.814   6.471  1.00  2.61           O  
ATOM   3426  CB  ALA A 215     -10.974  -8.918   5.162  1.00  2.92           C  
ATOM   3427  H   ALA A 215      -9.740 -10.548   3.534  1.00  2.11           H  
ATOM   3428  HA  ALA A 215      -9.426 -10.123   6.019  1.00  2.34           H  
ATOM   3429 1HB  ALA A 215     -11.102  -8.317   6.059  1.00  3.51           H  
ATOM   3430 2HB  ALA A 215     -10.297  -8.405   4.479  1.00  3.51           H  
ATOM   3431 3HB  ALA A 215     -11.938  -9.060   4.679  1.00  3.51           H  
ATOM   3432  N   GLN A 216     -10.716 -11.611   7.539  1.00  1.54           N  
ATOM   3433  CA  GLN A 216     -11.464 -12.239   8.629  1.00  1.63           C  
ATOM   3434  C   GLN A 216     -10.504 -12.796   9.666  1.00  1.55           C  
ATOM   3435  O   GLN A 216      -9.304 -12.914   9.415  1.00  2.58           O  
ATOM   3436  CB  GLN A 216     -12.345 -13.384   8.124  1.00  2.44           C  
ATOM   3437  CG  GLN A 216     -11.564 -14.586   7.628  1.00  2.44           C  
ATOM   3438  CD  GLN A 216     -12.445 -15.605   6.941  1.00  2.44           C  
ATOM   3439  OE1 GLN A 216     -13.103 -16.432   7.579  1.00  2.44           O  
ATOM   3440  NE2 GLN A 216     -12.463 -15.543   5.615  1.00  2.44           N  
ATOM   3441  H   GLN A 216      -9.708 -11.679   7.535  1.00  1.85           H  
ATOM   3442  HA  GLN A 216     -12.088 -11.485   9.108  1.00  1.96           H  
ATOM   3443 1HB  GLN A 216     -13.004 -13.717   8.925  1.00  2.93           H  
ATOM   3444 2HB  GLN A 216     -12.976 -13.036   7.307  1.00  2.93           H  
ATOM   3445 1HG  GLN A 216     -10.793 -14.264   6.933  1.00  2.93           H  
ATOM   3446 2HG  GLN A 216     -11.100 -15.071   8.487  1.00  2.93           H  
ATOM   3447 1HE2 GLN A 216     -13.026 -16.182   5.089  1.00  2.93           H  
ATOM   3448 2HE2 GLN A 216     -11.914 -14.847   5.147  1.00  2.93           H  
ATOM   3449  N   ASP A 217     -11.042 -13.187  10.811  1.00  1.66           N  
ATOM   3450  CA  ASP A 217     -10.241 -13.822  11.845  1.00  2.07           C  
ATOM   3451  C   ASP A 217     -10.565 -15.312  11.911  1.00  2.90           C  
ATOM   3452  O   ASP A 217     -11.730 -15.701  11.812  1.00 14.75           O  
ATOM   3453  CB  ASP A 217     -10.490 -13.166  13.209  1.00  3.10           C  
ATOM   3454  CG  ASP A 217      -9.966 -11.736  13.305  1.00  3.10           C  
ATOM   3455  OD1 ASP A 217      -8.985 -11.435  12.670  1.00  3.10           O  
ATOM   3456  OD2 ASP A 217     -10.555 -10.956  14.014  1.00  3.10           O  
ATOM   3457  H   ASP A 217     -12.032 -13.054  10.966  1.00  1.99           H  
ATOM   3458  HA  ASP A 217      -9.186 -13.711  11.591  1.00  2.48           H  
ATOM   3459 1HB  ASP A 217     -11.561 -13.155  13.414  1.00  3.73           H  
ATOM   3460 2HB  ASP A 217     -10.016 -13.761  13.988  1.00  3.73           H  
ATOM   3461  N   GLY A 218      -9.546 -16.139  12.120  1.00  4.00           N  
ATOM   3462  CA  GLY A 218      -9.758 -17.577  12.232  1.00  4.25           C  
ATOM   3463  C   GLY A 218      -8.760 -18.228  13.187  1.00  3.91           C  
ATOM   3464  O   GLY A 218      -8.605 -17.775  14.324  1.00  5.91           O  
ATOM   3465  H   GLY A 218      -8.605 -15.766  12.159  1.00  4.80           H  
ATOM   3466 1HA  GLY A 218     -10.773 -17.767  12.582  1.00  5.10           H  
ATOM   3467 2HA  GLY A 218      -9.670 -18.032  11.247  1.00  5.10           H  
ATOM   3468  N   THR A 219      -8.100 -19.295  12.728  1.00  3.55           N  
ATOM   3469  CA  THR A 219      -7.162 -20.044  13.568  1.00  3.41           C  
ATOM   3470  C   THR A 219      -5.803 -20.267  12.915  1.00  2.57           C  
ATOM   3471  O   THR A 219      -5.643 -20.144  11.698  1.00  2.22           O  
ATOM   3472  CB  THR A 219      -7.759 -21.420  13.972  1.00  5.12           C  
ATOM   3473  OG1 THR A 219      -8.011 -22.213  12.801  1.00  5.12           O  
ATOM   3474  CG2 THR A 219      -9.059 -21.248  14.747  1.00  5.12           C  
ATOM   3475  H   THR A 219      -8.263 -19.605  11.780  1.00  4.26           H  
ATOM   3476  HA  THR A 219      -6.999 -19.473  14.479  1.00  4.09           H  
ATOM   3477  HB  THR A 219      -7.045 -21.948  14.603  1.00  6.14           H  
ATOM   3478  HG1 THR A 219      -7.184 -22.536  12.422  1.00  6.14           H  
ATOM   3479 1HG2 THR A 219      -9.446 -22.228  15.025  1.00  6.14           H  
ATOM   3480 2HG2 THR A 219      -8.872 -20.663  15.647  1.00  6.14           H  
ATOM   3481 3HG2 THR A 219      -9.792 -20.735  14.126  1.00  6.14           H  
ATOM   3482  N   CYS A 220      -4.817 -20.605  13.741  1.00  2.73           N  
ATOM   3483  CA  CYS A 220      -3.469 -20.845  13.253  1.00  2.41           C  
ATOM   3484  C   CYS A 220      -3.419 -22.140  12.469  1.00  2.67           C  
ATOM   3485  O   CYS A 220      -3.198 -23.211  13.038  1.00  3.66           O  
ATOM   3486  CB  CYS A 220      -2.480 -20.916  14.417  1.00  3.62           C  
ATOM   3487  SG  CYS A 220      -0.766 -21.200  13.914  1.00  3.62           S  
ATOM   3488  H   CYS A 220      -5.007 -20.694  14.729  1.00  3.28           H  
ATOM   3489  HA  CYS A 220      -3.183 -20.023  12.597  1.00  2.89           H  
ATOM   3490 1HB  CYS A 220      -2.516 -19.985  14.983  1.00  4.34           H  
ATOM   3491 2HB  CYS A 220      -2.771 -21.720  15.092  1.00  4.34           H  
ATOM   3492  HG  CYS A 220      -0.266 -21.234  15.145  1.00  4.34           H  
ATOM   3493  N   ASP A 221      -3.608 -22.019  11.159  1.00  2.59           N  
ATOM   3494  CA  ASP A 221      -3.618 -23.158  10.251  1.00  3.14           C  
ATOM   3495  C   ASP A 221      -2.357 -23.263   9.392  1.00  2.74           C  
ATOM   3496  O   ASP A 221      -2.399 -23.856   8.316  1.00  2.82           O  
ATOM   3497  CB  ASP A 221      -4.837 -23.086   9.333  1.00  4.71           C  
ATOM   3498  CG  ASP A 221      -6.156 -23.145  10.093  1.00  4.71           C  
ATOM   3499  OD1 ASP A 221      -6.152 -23.511  11.246  1.00  4.71           O  
ATOM   3500  OD2 ASP A 221      -7.163 -22.834   9.505  1.00  4.71           O  
ATOM   3501  H   ASP A 221      -3.811 -21.094  10.802  1.00  3.11           H  
ATOM   3502  HA  ASP A 221      -3.695 -24.065  10.849  1.00  3.77           H  
ATOM   3503 1HB  ASP A 221      -4.807 -22.157   8.762  1.00  5.65           H  
ATOM   3504 2HB  ASP A 221      -4.807 -23.910   8.620  1.00  5.65           H  
ATOM   3505  N   SER A 222      -1.235 -22.698   9.858  1.00  3.12           N  
ATOM   3506  CA  SER A 222       0.008 -22.708   9.074  1.00  3.56           C  
ATOM   3507  C   SER A 222       0.561 -24.108   8.856  1.00  3.58           C  
ATOM   3508  O   SER A 222       1.251 -24.362   7.871  1.00  3.87           O  
ATOM   3509  CB  SER A 222       1.070 -21.881   9.754  1.00  5.34           C  
ATOM   3510  OG  SER A 222       1.500 -22.495  10.940  1.00  5.34           O  
ATOM   3511  H   SER A 222      -1.244 -22.240  10.758  1.00  3.74           H  
ATOM   3512  HA  SER A 222      -0.204 -22.274   8.102  1.00  4.27           H  
ATOM   3513 1HB  SER A 222       1.916 -21.750   9.079  1.00  6.41           H  
ATOM   3514 2HB  SER A 222       0.676 -20.893   9.972  1.00  6.41           H  
ATOM   3515  HG  SER A 222       0.701 -22.696  11.437  1.00  6.41           H  
ATOM   3516  N   GLN A 223       0.204 -25.040   9.734  1.00  3.88           N  
ATOM   3517  CA  GLN A 223       0.608 -26.434   9.598  1.00  4.48           C  
ATOM   3518  C   GLN A 223      -0.041 -27.114   8.387  1.00  3.55           C  
ATOM   3519  O   GLN A 223       0.405 -28.178   7.959  1.00  4.92           O  
ATOM   3520  CB  GLN A 223       0.271 -27.188  10.886  1.00  6.72           C  
ATOM   3521  CG  GLN A 223      -1.215 -27.260  11.170  1.00  6.72           C  
ATOM   3522  CD  GLN A 223      -1.672 -26.003  11.879  1.00  6.72           C  
ATOM   3523  OE1 GLN A 223      -0.998 -24.974  11.785  1.00  6.72           O  
ATOM   3524  NE2 GLN A 223      -2.801 -26.058  12.571  1.00  6.72           N  
ATOM   3525  H   GLN A 223      -0.359 -24.778  10.529  1.00  4.66           H  
ATOM   3526  HA  GLN A 223       1.688 -26.463   9.456  1.00  5.38           H  
ATOM   3527 1HB  GLN A 223       0.656 -28.206  10.826  1.00  8.06           H  
ATOM   3528 2HB  GLN A 223       0.756 -26.701  11.732  1.00  8.06           H  
ATOM   3529 1HG  GLN A 223      -1.765 -27.358  10.238  1.00  8.06           H  
ATOM   3530 2HG  GLN A 223      -1.414 -28.114  11.817  1.00  8.06           H  
ATOM   3531 1HE2 GLN A 223      -3.133 -25.232  13.034  1.00  8.06           H  
ATOM   3532 2HE2 GLN A 223      -3.323 -26.910  12.620  1.00  8.06           H  
ATOM   3533  N   LYS A 224      -1.086 -26.495   7.831  1.00  3.26           N  
ATOM   3534  CA  LYS A 224      -1.759 -27.003   6.653  1.00  3.35           C  
ATOM   3535  C   LYS A 224      -1.288 -26.273   5.396  1.00  3.43           C  
ATOM   3536  O   LYS A 224      -1.769 -26.549   4.296  1.00  5.10           O  
ATOM   3537  CB  LYS A 224      -3.268 -26.853   6.807  1.00  5.03           C  
ATOM   3538  CG  LYS A 224      -3.866 -27.678   7.937  1.00  5.03           C  
ATOM   3539  CD  LYS A 224      -5.373 -27.508   8.006  1.00  5.03           C  
ATOM   3540  CE  LYS A 224      -5.973 -28.351   9.122  1.00  5.03           C  
ATOM   3541  NZ  LYS A 224      -7.449 -28.182   9.211  1.00  5.03           N  
ATOM   3542  H   LYS A 224      -1.434 -25.628   8.215  1.00  3.91           H  
ATOM   3543  HA  LYS A 224      -1.517 -28.060   6.540  1.00  4.02           H  
ATOM   3544 1HB  LYS A 224      -3.514 -25.806   6.988  1.00  6.03           H  
ATOM   3545 2HB  LYS A 224      -3.761 -27.150   5.881  1.00  6.03           H  
ATOM   3546 1HG  LYS A 224      -3.632 -28.732   7.782  1.00  6.03           H  
ATOM   3547 2HG  LYS A 224      -3.434 -27.363   8.885  1.00  6.03           H  
ATOM   3548 1HD  LYS A 224      -5.615 -26.460   8.184  1.00  6.03           H  
ATOM   3549 2HD  LYS A 224      -5.815 -27.809   7.056  1.00  6.03           H  
ATOM   3550 1HE  LYS A 224      -5.749 -29.401   8.938  1.00  6.03           H  
ATOM   3551 2HE  LYS A 224      -5.527 -28.058  10.072  1.00  6.03           H  
ATOM   3552 1HZ  LYS A 224      -7.811 -28.754   9.961  1.00  6.03           H  
ATOM   3553 2HZ  LYS A 224      -7.665 -27.211   9.394  1.00  6.03           H  
ATOM   3554 3HZ  LYS A 224      -7.874 -28.462   8.339  1.00  6.03           H  
ATOM   3555  N   LEU A 225      -0.361 -25.325   5.564  1.00  3.04           N  
ATOM   3556  CA  LEU A 225       0.147 -24.539   4.455  1.00  3.97           C  
ATOM   3557  C   LEU A 225       1.534 -25.022   4.035  1.00  4.91           C  
ATOM   3558  O   LEU A 225       2.129 -24.471   3.109  1.00  7.14           O  
ATOM   3559  CB  LEU A 225       0.211 -23.064   4.855  1.00  5.96           C  
ATOM   3560  CG  LEU A 225      -1.116 -22.445   5.307  1.00  5.96           C  
ATOM   3561  CD1 LEU A 225      -0.889 -20.990   5.693  1.00  5.96           C  
ATOM   3562  CD2 LEU A 225      -2.139 -22.580   4.202  1.00  5.96           C  
ATOM   3563  H   LEU A 225       0.023 -25.128   6.475  1.00  3.65           H  
ATOM   3564  HA  LEU A 225      -0.530 -24.650   3.608  1.00  4.76           H  
ATOM   3565 1HB  LEU A 225       0.924 -22.954   5.672  1.00  7.15           H  
ATOM   3566 2HB  LEU A 225       0.573 -22.487   4.004  1.00  7.15           H  
ATOM   3567  HG  LEU A 225      -1.476 -22.970   6.190  1.00  7.15           H  
ATOM   3568 1HD1 LEU A 225      -1.828 -20.554   6.031  1.00  7.15           H  
ATOM   3569 2HD1 LEU A 225      -0.153 -20.929   6.493  1.00  7.15           H  
ATOM   3570 3HD1 LEU A 225      -0.525 -20.439   4.826  1.00  7.15           H  
ATOM   3571 1HD2 LEU A 225      -3.086 -22.148   4.524  1.00  7.15           H  
ATOM   3572 2HD2 LEU A 225      -1.780 -22.055   3.320  1.00  7.15           H  
ATOM   3573 3HD2 LEU A 225      -2.283 -23.634   3.964  1.00  7.15           H  
ATOM   3574  N   ASN A 226       2.034 -26.050   4.732  1.00  7.41           N  
ATOM   3575  CA  ASN A 226       3.340 -26.654   4.481  1.00 10.63           C  
ATOM   3576  C   ASN A 226       4.473 -25.701   4.897  1.00  7.07           C  
ATOM   3577  O   ASN A 226       4.286 -24.847   5.765  1.00 20.52           O  
ATOM   3578  CB  ASN A 226       3.453 -27.093   3.019  1.00 15.95           C  
ATOM   3579  CG  ASN A 226       2.420 -28.123   2.656  1.00 15.95           C  
ATOM   3580  OD1 ASN A 226       2.082 -28.995   3.465  1.00 15.95           O  
ATOM   3581  ND2 ASN A 226       1.912 -28.042   1.453  1.00 15.95           N  
ATOM   3582  H   ASN A 226       1.484 -26.445   5.479  1.00  8.89           H  
ATOM   3583  HA  ASN A 226       3.431 -27.545   5.105  1.00 12.76           H  
ATOM   3584 1HB  ASN A 226       3.373 -26.244   2.342  1.00 19.13           H  
ATOM   3585 2HB  ASN A 226       4.422 -27.553   2.844  1.00 19.13           H  
ATOM   3586 1HD2 ASN A 226       1.220 -28.701   1.156  1.00 19.13           H  
ATOM   3587 2HD2 ASN A 226       2.214 -27.320   0.831  1.00 19.13           H  
ATOM   3588  N   SER A 227       5.650 -25.873   4.299  1.00  4.36           N  
ATOM   3589  CA  SER A 227       6.818 -25.062   4.612  1.00  3.81           C  
ATOM   3590  C   SER A 227       6.661 -23.603   4.169  1.00  2.59           C  
ATOM   3591  O   SER A 227       6.079 -23.339   3.115  1.00  5.55           O  
ATOM   3592  CB  SER A 227       8.046 -25.654   3.946  1.00  5.71           C  
ATOM   3593  OG  SER A 227       9.177 -24.851   4.158  1.00  5.71           O  
ATOM   3594  H   SER A 227       5.754 -26.590   3.600  1.00  5.23           H  
ATOM   3595  HA  SER A 227       6.963 -25.109   5.687  1.00  4.57           H  
ATOM   3596 1HB  SER A 227       8.228 -26.652   4.343  1.00  6.86           H  
ATOM   3597 2HB  SER A 227       7.866 -25.756   2.877  1.00  6.86           H  
ATOM   3598  HG  SER A 227       8.977 -23.998   3.762  1.00  6.86           H  
ATOM   3599  N   PRO A 228       7.158 -22.652   4.972  1.00  1.34           N  
ATOM   3600  CA  PRO A 228       7.251 -21.219   4.720  1.00  1.40           C  
ATOM   3601  C   PRO A 228       8.029 -20.946   3.447  1.00  1.22           C  
ATOM   3602  O   PRO A 228       8.973 -21.671   3.122  1.00  2.38           O  
ATOM   3603  CB  PRO A 228       7.964 -20.687   5.955  1.00  2.10           C  
ATOM   3604  CG  PRO A 228       7.581 -21.629   7.040  1.00  2.10           C  
ATOM   3605  CD  PRO A 228       7.478 -22.969   6.378  1.00  2.10           C  
ATOM   3606  HA  PRO A 228       6.242 -20.792   4.646  1.00  1.68           H  
ATOM   3607 1HB  PRO A 228       9.049 -20.653   5.781  1.00  2.52           H  
ATOM   3608 2HB  PRO A 228       7.637 -19.665   6.150  1.00  2.52           H  
ATOM   3609 1HG  PRO A 228       8.337 -21.611   7.838  1.00  2.52           H  
ATOM   3610 2HG  PRO A 228       6.631 -21.312   7.497  1.00  2.52           H  
ATOM   3611 1HD  PRO A 228       8.433 -23.513   6.439  1.00  2.52           H  
ATOM   3612 2HD  PRO A 228       6.652 -23.530   6.840  1.00  2.52           H  
ATOM   3613  N   ALA A 229       7.630 -19.912   2.721  1.00  1.10           N  
ATOM   3614  CA  ALA A 229       8.295 -19.563   1.480  1.00  1.29           C  
ATOM   3615  C   ALA A 229       9.457 -18.629   1.733  1.00  1.20           C  
ATOM   3616  O   ALA A 229      10.487 -18.709   1.062  1.00  1.59           O  
ATOM   3617  CB  ALA A 229       7.317 -18.920   0.525  1.00  1.94           C  
ATOM   3618  H   ALA A 229       6.866 -19.334   3.042  1.00  1.32           H  
ATOM   3619  HA  ALA A 229       8.686 -20.478   1.033  1.00  1.55           H  
ATOM   3620 1HB  ALA A 229       7.824 -18.683  -0.411  1.00  2.32           H  
ATOM   3621 2HB  ALA A 229       6.498 -19.612   0.331  1.00  2.32           H  
ATOM   3622 3HB  ALA A 229       6.924 -18.005   0.966  1.00  2.32           H  
ATOM   3623  N   VAL A 230       9.288 -17.740   2.707  1.00  0.92           N  
ATOM   3624  CA  VAL A 230      10.320 -16.767   3.015  1.00  0.88           C  
ATOM   3625  C   VAL A 230      10.653 -16.795   4.490  1.00  0.92           C  
ATOM   3626  O   VAL A 230       9.880 -17.313   5.292  1.00  1.13           O  
ATOM   3627  CB  VAL A 230       9.848 -15.364   2.646  1.00  1.32           C  
ATOM   3628  CG1 VAL A 230       9.501 -15.304   1.159  1.00  1.32           C  
ATOM   3629  CG2 VAL A 230       8.674 -14.995   3.531  1.00  1.32           C  
ATOM   3630  H   VAL A 230       8.417 -17.717   3.224  1.00  1.10           H  
ATOM   3631  HA  VAL A 230      11.216 -17.009   2.444  1.00  1.06           H  
ATOM   3632  HB  VAL A 230      10.662 -14.658   2.817  1.00  1.58           H  
ATOM   3633 1HG1 VAL A 230       9.176 -14.300   0.894  1.00  1.58           H  
ATOM   3634 2HG1 VAL A 230      10.379 -15.568   0.570  1.00  1.58           H  
ATOM   3635 3HG1 VAL A 230       8.695 -16.004   0.945  1.00  1.58           H  
ATOM   3636 1HG2 VAL A 230       8.352 -13.988   3.296  1.00  1.58           H  
ATOM   3637 2HG2 VAL A 230       7.854 -15.692   3.361  1.00  1.58           H  
ATOM   3638 3HG2 VAL A 230       8.978 -15.040   4.577  1.00  1.58           H  
ATOM   3639  N   SER A 231      11.788 -16.206   4.855  1.00  1.02           N  
ATOM   3640  CA  SER A 231      12.196 -16.167   6.255  1.00  1.56           C  
ATOM   3641  C   SER A 231      13.011 -14.925   6.593  1.00  1.39           C  
ATOM   3642  O   SER A 231      13.862 -14.488   5.819  1.00  2.82           O  
ATOM   3643  CB  SER A 231      12.994 -17.408   6.599  1.00  2.34           C  
ATOM   3644  OG  SER A 231      13.426 -17.372   7.931  1.00  2.34           O  
ATOM   3645  H   SER A 231      12.382 -15.788   4.153  1.00  1.22           H  
ATOM   3646  HA  SER A 231      11.298 -16.153   6.870  1.00  1.87           H  
ATOM   3647 1HB  SER A 231      12.377 -18.292   6.438  1.00  2.81           H  
ATOM   3648 2HB  SER A 231      13.854 -17.484   5.936  1.00  2.81           H  
ATOM   3649  HG  SER A 231      14.027 -16.625   7.995  1.00  2.81           H  
ATOM   3650  N   ILE A 232      12.725 -14.368   7.765  1.00  1.18           N  
ATOM   3651  CA  ILE A 232      13.373 -13.168   8.288  1.00  2.11           C  
ATOM   3652  C   ILE A 232      14.248 -13.500   9.502  1.00  1.55           C  
ATOM   3653  O   ILE A 232      13.846 -14.284  10.363  1.00  2.43           O  
ATOM   3654  CB  ILE A 232      12.315 -12.100   8.639  1.00  3.17           C  
ATOM   3655  CG1 ILE A 232      11.505 -11.736   7.392  1.00  3.17           C  
ATOM   3656  CG2 ILE A 232      12.966 -10.866   9.210  1.00  3.17           C  
ATOM   3657  CD1 ILE A 232      12.358 -11.156   6.288  1.00  3.17           C  
ATOM   3658  H   ILE A 232      12.010 -14.803   8.331  1.00  1.42           H  
ATOM   3659  HA  ILE A 232      14.018 -12.759   7.512  1.00  2.53           H  
ATOM   3660  HB  ILE A 232      11.621 -12.508   9.373  1.00  3.80           H  
ATOM   3661 1HG1 ILE A 232      11.003 -12.625   7.013  1.00  3.80           H  
ATOM   3662 2HG1 ILE A 232      10.746 -11.002   7.663  1.00  3.80           H  
ATOM   3663 1HG2 ILE A 232      12.199 -10.132   9.457  1.00  3.80           H  
ATOM   3664 2HG2 ILE A 232      13.514 -11.132  10.111  1.00  3.80           H  
ATOM   3665 3HG2 ILE A 232      13.651 -10.443   8.476  1.00  3.80           H  
ATOM   3666 1HD1 ILE A 232      11.741 -10.909   5.427  1.00  3.80           H  
ATOM   3667 2HD1 ILE A 232      12.856 -10.255   6.644  1.00  3.80           H  
ATOM   3668 3HD1 ILE A 232      13.106 -11.889   5.993  1.00  3.80           H  
ATOM   3669  N   ASP A 233      15.458 -12.935   9.537  1.00  1.03           N  
ATOM   3670  CA  ASP A 233      16.423 -13.209  10.600  1.00  1.18           C  
ATOM   3671  C   ASP A 233      16.332 -12.233  11.780  1.00  1.65           C  
ATOM   3672  O   ASP A 233      16.660 -12.592  12.910  1.00  2.54           O  
ATOM   3673  CB  ASP A 233      17.839 -13.220  10.020  1.00  1.77           C  
ATOM   3674  CG  ASP A 233      18.043 -14.386   9.059  1.00  1.77           C  
ATOM   3675  OD1 ASP A 233      17.787 -15.497   9.461  1.00  1.77           O  
ATOM   3676  OD2 ASP A 233      18.446 -14.168   7.941  1.00  1.77           O  
ATOM   3677  H   ASP A 233      15.723 -12.279   8.814  1.00  1.24           H  
ATOM   3678  HA  ASP A 233      16.220 -14.208  10.984  1.00  1.42           H  
ATOM   3679 1HB  ASP A 233      18.027 -12.286   9.490  1.00  2.12           H  
ATOM   3680 2HB  ASP A 233      18.568 -13.295  10.828  1.00  2.12           H  
ATOM   3681  N   GLY A 234      15.876 -11.015  11.530  1.00  1.60           N  
ATOM   3682  CA  GLY A 234      15.713 -10.044  12.605  1.00  2.42           C  
ATOM   3683  C   GLY A 234      14.934  -8.843  12.114  1.00  1.81           C  
ATOM   3684  O   GLY A 234      14.195  -8.937  11.140  1.00  1.88           O  
ATOM   3685  H   GLY A 234      15.659 -10.748  10.580  1.00  1.92           H  
ATOM   3686 1HA  GLY A 234      15.191 -10.508  13.443  1.00  2.90           H  
ATOM   3687 2HA  GLY A 234      16.691  -9.729  12.966  1.00  2.90           H  
ATOM   3688  N   TYR A 235      15.066  -7.723  12.801  1.00  1.72           N  
ATOM   3689  CA  TYR A 235      14.401  -6.501  12.376  1.00  1.44           C  
ATOM   3690  C   TYR A 235      15.061  -5.338  13.093  1.00  1.27           C  
ATOM   3691  O   TYR A 235      15.831  -5.546  14.032  1.00  1.80           O  
ATOM   3692  CB  TYR A 235      12.898  -6.535  12.680  1.00  2.16           C  
ATOM   3693  CG  TYR A 235      12.579  -6.435  14.147  1.00  2.16           C  
ATOM   3694  CD1 TYR A 235      12.330  -5.184  14.686  1.00  2.16           C  
ATOM   3695  CD2 TYR A 235      12.546  -7.561  14.953  1.00  2.16           C  
ATOM   3696  CE1 TYR A 235      12.050  -5.051  16.024  1.00  2.16           C  
ATOM   3697  CE2 TYR A 235      12.263  -7.425  16.299  1.00  2.16           C  
ATOM   3698  CZ  TYR A 235      12.013  -6.175  16.834  1.00  2.16           C  
ATOM   3699  OH  TYR A 235      11.721  -6.030  18.173  1.00  2.16           O  
ATOM   3700  H   TYR A 235      15.663  -7.706  13.616  1.00  2.06           H  
ATOM   3701  HA  TYR A 235      14.547  -6.368  11.304  1.00  1.73           H  
ATOM   3702 1HB  TYR A 235      12.397  -5.715  12.169  1.00  2.59           H  
ATOM   3703 2HB  TYR A 235      12.470  -7.463  12.304  1.00  2.59           H  
ATOM   3704  HD1 TYR A 235      12.359  -4.301  14.047  1.00  2.59           H  
ATOM   3705  HD2 TYR A 235      12.745  -8.545  14.530  1.00  2.59           H  
ATOM   3706  HE1 TYR A 235      11.854  -4.065  16.445  1.00  2.59           H  
ATOM   3707  HE2 TYR A 235      12.238  -8.306  16.939  1.00  2.59           H  
ATOM   3708  HH  TYR A 235      11.273  -5.184  18.315  1.00  2.59           H  
ATOM   3709  N   GLU A 236      14.757  -4.119  12.675  1.00  1.16           N  
ATOM   3710  CA  GLU A 236      15.327  -2.959  13.332  1.00  0.80           C  
ATOM   3711  C   GLU A 236      14.369  -1.784  13.339  1.00  0.83           C  
ATOM   3712  O   GLU A 236      13.589  -1.577  12.411  1.00  1.95           O  
ATOM   3713  CB  GLU A 236      16.641  -2.566  12.673  1.00  1.20           C  
ATOM   3714  CG  GLU A 236      17.338  -1.380  13.309  1.00  1.20           C  
ATOM   3715  CD  GLU A 236      17.743  -1.649  14.729  1.00  1.20           C  
ATOM   3716  OE1 GLU A 236      16.904  -1.560  15.596  1.00  1.20           O  
ATOM   3717  OE2 GLU A 236      18.895  -1.934  14.951  1.00  1.20           O  
ATOM   3718  H   GLU A 236      14.133  -4.005  11.892  1.00  1.39           H  
ATOM   3719  HA  GLU A 236      15.535  -3.223  14.369  1.00  0.96           H  
ATOM   3720 1HB  GLU A 236      17.329  -3.407  12.730  1.00  1.44           H  
ATOM   3721 2HB  GLU A 236      16.472  -2.349  11.625  1.00  1.44           H  
ATOM   3722 1HG  GLU A 236      18.233  -1.152  12.731  1.00  1.44           H  
ATOM   3723 2HG  GLU A 236      16.686  -0.510  13.270  1.00  1.44           H  
ATOM   3724  N   THR A 237      14.414  -1.036  14.433  1.00  1.07           N  
ATOM   3725  CA  THR A 237      13.551   0.112  14.640  1.00  0.92           C  
ATOM   3726  C   THR A 237      14.209   1.382  14.140  1.00  0.67           C  
ATOM   3727  O   THR A 237      15.354   1.679  14.484  1.00  0.79           O  
ATOM   3728  CB  THR A 237      13.187   0.266  16.128  1.00  1.38           C  
ATOM   3729  OG1 THR A 237      12.479  -0.902  16.570  1.00  1.38           O  
ATOM   3730  CG2 THR A 237      12.312   1.493  16.338  1.00  1.38           C  
ATOM   3731  H   THR A 237      15.107  -1.266  15.137  1.00  1.28           H  
ATOM   3732  HA  THR A 237      12.633  -0.036  14.073  1.00  1.10           H  
ATOM   3733  HB  THR A 237      14.100   0.370  16.713  1.00  1.66           H  
ATOM   3734  HG1 THR A 237      11.652  -0.974  16.085  1.00  1.66           H  
ATOM   3735 1HG2 THR A 237      12.064   1.587  17.395  1.00  1.66           H  
ATOM   3736 2HG2 THR A 237      12.847   2.385  16.012  1.00  1.66           H  
ATOM   3737 3HG2 THR A 237      11.395   1.389  15.759  1.00  1.66           H  
ATOM   3738  N   VAL A 238      13.482   2.125  13.322  1.00  0.61           N  
ATOM   3739  CA  VAL A 238      13.979   3.381  12.786  1.00  0.58           C  
ATOM   3740  C   VAL A 238      13.761   4.493  13.826  1.00  0.69           C  
ATOM   3741  O   VAL A 238      12.629   4.694  14.268  1.00  1.20           O  
ATOM   3742  CB  VAL A 238      13.264   3.728  11.472  1.00  0.87           C  
ATOM   3743  CG1 VAL A 238      13.718   5.083  10.956  1.00  0.87           C  
ATOM   3744  CG2 VAL A 238      13.546   2.649  10.443  1.00  0.87           C  
ATOM   3745  H   VAL A 238      12.544   1.829  13.096  1.00  0.73           H  
ATOM   3746  HA  VAL A 238      15.030   3.254  12.559  1.00  0.70           H  
ATOM   3747  HB  VAL A 238      12.201   3.784  11.660  1.00  1.04           H  
ATOM   3748 1HG1 VAL A 238      13.185   5.315  10.037  1.00  1.04           H  
ATOM   3749 2HG1 VAL A 238      13.502   5.847  11.703  1.00  1.04           H  
ATOM   3750 3HG1 VAL A 238      14.789   5.059  10.758  1.00  1.04           H  
ATOM   3751 1HG2 VAL A 238      13.027   2.888   9.515  1.00  1.04           H  
ATOM   3752 2HG2 VAL A 238      14.619   2.598  10.255  1.00  1.04           H  
ATOM   3753 3HG2 VAL A 238      13.196   1.687  10.817  1.00  1.04           H  
ATOM   3754  N   PRO A 239      14.828   5.193  14.241  1.00  0.79           N  
ATOM   3755  CA  PRO A 239      14.894   6.278  15.217  1.00  1.10           C  
ATOM   3756  C   PRO A 239      13.738   7.256  15.120  1.00  1.05           C  
ATOM   3757  O   PRO A 239      13.489   7.863  14.074  1.00  1.50           O  
ATOM   3758  CB  PRO A 239      16.217   6.968  14.880  1.00  1.65           C  
ATOM   3759  CG  PRO A 239      17.064   5.871  14.360  1.00  1.65           C  
ATOM   3760  CD  PRO A 239      16.119   5.025  13.563  1.00  1.65           C  
ATOM   3761  HA  PRO A 239      14.938   5.843  16.227  1.00  1.32           H  
ATOM   3762 1HB  PRO A 239      16.052   7.763  14.140  1.00  1.98           H  
ATOM   3763 2HB  PRO A 239      16.636   7.444  15.779  1.00  1.98           H  
ATOM   3764 1HG  PRO A 239      17.887   6.280  13.755  1.00  1.98           H  
ATOM   3765 2HG  PRO A 239      17.526   5.320  15.193  1.00  1.98           H  
ATOM   3766 1HD  PRO A 239      16.057   5.364  12.523  1.00  1.98           H  
ATOM   3767 2HD  PRO A 239      16.431   3.983  13.639  1.00  1.98           H  
ATOM   3768  N   GLN A 240      13.054   7.411  16.246  1.00  0.96           N  
ATOM   3769  CA  GLN A 240      11.924   8.308  16.384  1.00  0.99           C  
ATOM   3770  C   GLN A 240      12.375   9.749  16.224  1.00  0.91           C  
ATOM   3771  O   GLN A 240      13.431  10.132  16.730  1.00  1.03           O  
ATOM   3772  CB  GLN A 240      11.253   8.111  17.748  1.00  1.48           C  
ATOM   3773  CG  GLN A 240       9.964   8.890  17.944  1.00  1.48           C  
ATOM   3774  CD  GLN A 240       9.317   8.601  19.286  1.00  1.48           C  
ATOM   3775  OE1 GLN A 240       9.814   9.015  20.337  1.00  1.48           O  
ATOM   3776  NE2 GLN A 240       8.206   7.872  19.261  1.00  1.48           N  
ATOM   3777  H   GLN A 240      13.335   6.869  17.052  1.00  1.15           H  
ATOM   3778  HA  GLN A 240      11.204   8.085  15.599  1.00  1.19           H  
ATOM   3779 1HB  GLN A 240      11.029   7.054  17.891  1.00  1.78           H  
ATOM   3780 2HB  GLN A 240      11.944   8.406  18.538  1.00  1.78           H  
ATOM   3781 1HG  GLN A 240      10.181   9.956  17.891  1.00  1.78           H  
ATOM   3782 2HG  GLN A 240       9.263   8.610  17.159  1.00  1.78           H  
ATOM   3783 1HE2 GLN A 240       7.737   7.644  20.115  1.00  1.78           H  
ATOM   3784 2HE2 GLN A 240       7.845   7.542  18.386  1.00  1.78           H  
ATOM   3785  N   SER A 241      11.569  10.534  15.514  1.00  0.94           N  
ATOM   3786  CA  SER A 241      11.844  11.946  15.255  1.00  1.20           C  
ATOM   3787  C   SER A 241      13.099  12.148  14.428  1.00  0.97           C  
ATOM   3788  O   SER A 241      13.885  13.059  14.699  1.00  1.83           O  
ATOM   3789  CB  SER A 241      11.986  12.709  16.563  1.00  1.80           C  
ATOM   3790  OG  SER A 241      10.825  12.606  17.332  1.00  1.80           O  
ATOM   3791  H   SER A 241      10.726  10.128  15.135  1.00  1.13           H  
ATOM   3792  HA  SER A 241      11.004  12.361  14.700  1.00  1.44           H  
ATOM   3793 1HB  SER A 241      12.840  12.346  17.130  1.00  2.16           H  
ATOM   3794 2HB  SER A 241      12.175  13.758  16.339  1.00  2.16           H  
ATOM   3795  HG  SER A 241      10.115  12.925  16.766  1.00  2.16           H  
ATOM   3796  N   ASP A 242      13.290  11.311  13.413  1.00  0.89           N  
ATOM   3797  CA  ASP A 242      14.470  11.438  12.578  1.00  0.83           C  
ATOM   3798  C   ASP A 242      14.238  10.940  11.150  1.00  0.85           C  
ATOM   3799  O   ASP A 242      14.398   9.753  10.854  1.00  0.82           O  
ATOM   3800  CB  ASP A 242      15.636  10.698  13.232  1.00  1.24           C  
ATOM   3801  CG  ASP A 242      16.939  10.880  12.486  1.00  1.24           C  
ATOM   3802  OD1 ASP A 242      16.887  11.301  11.356  1.00  1.24           O  
ATOM   3803  OD2 ASP A 242      17.974  10.608  13.047  1.00  1.24           O  
ATOM   3804  H   ASP A 242      12.619  10.580  13.228  1.00  1.07           H  
ATOM   3805  HA  ASP A 242      14.732  12.495  12.522  1.00  1.00           H  
ATOM   3806 1HB  ASP A 242      15.765  11.053  14.255  1.00  1.49           H  
ATOM   3807 2HB  ASP A 242      15.405   9.635  13.280  1.00  1.49           H  
ATOM   3808  N   GLU A 243      13.885  11.878  10.269  1.00  1.20           N  
ATOM   3809  CA  GLU A 243      13.638  11.590   8.862  1.00  1.54           C  
ATOM   3810  C   GLU A 243      14.880  11.149   8.114  1.00  1.26           C  
ATOM   3811  O   GLU A 243      14.769  10.364   7.178  1.00  1.42           O  
ATOM   3812  CB  GLU A 243      13.035  12.802   8.155  1.00  2.31           C  
ATOM   3813  CG  GLU A 243      11.582  13.094   8.498  1.00  2.31           C  
ATOM   3814  CD  GLU A 243      11.081  14.330   7.810  1.00  2.31           C  
ATOM   3815  OE1 GLU A 243      11.575  15.386   8.121  1.00  2.31           O  
ATOM   3816  OE2 GLU A 243      10.244  14.233   6.939  1.00  2.31           O  
ATOM   3817  H   GLU A 243      13.780  12.830  10.593  1.00  1.44           H  
ATOM   3818  HA  GLU A 243      12.915  10.775   8.811  1.00  1.85           H  
ATOM   3819 1HB  GLU A 243      13.614  13.690   8.413  1.00  2.77           H  
ATOM   3820 2HB  GLU A 243      13.110  12.674   7.077  1.00  2.77           H  
ATOM   3821 1HG  GLU A 243      10.966  12.246   8.198  1.00  2.77           H  
ATOM   3822 2HG  GLU A 243      11.487  13.217   9.576  1.00  2.77           H  
ATOM   3823  N   ASP A 244      16.052  11.649   8.506  1.00  1.18           N  
ATOM   3824  CA  ASP A 244      17.291  11.256   7.845  1.00  1.20           C  
ATOM   3825  C   ASP A 244      17.560   9.780   8.084  1.00  1.07           C  
ATOM   3826  O   ASP A 244      17.990   9.072   7.172  1.00  1.33           O  
ATOM   3827  CB  ASP A 244      18.465  12.098   8.338  1.00  1.80           C  
ATOM   3828  CG  ASP A 244      18.408  13.536   7.838  1.00  1.80           C  
ATOM   3829  OD1 ASP A 244      17.654  13.803   6.931  1.00  1.80           O  
ATOM   3830  OD2 ASP A 244      19.123  14.356   8.364  1.00  1.80           O  
ATOM   3831  H   ASP A 244      16.089  12.297   9.283  1.00  1.42           H  
ATOM   3832  HA  ASP A 244      17.179  11.413   6.772  1.00  1.44           H  
ATOM   3833 1HB  ASP A 244      18.475  12.107   9.428  1.00  2.16           H  
ATOM   3834 2HB  ASP A 244      19.402  11.649   8.006  1.00  2.16           H  
ATOM   3835  N   ALA A 245      17.269   9.317   9.301  1.00  0.89           N  
ATOM   3836  CA  ALA A 245      17.401   7.906   9.633  1.00  0.89           C  
ATOM   3837  C   ALA A 245      16.444   7.090   8.797  1.00  0.88           C  
ATOM   3838  O   ALA A 245      16.811   6.032   8.290  1.00  0.97           O  
ATOM   3839  CB  ALA A 245      17.137   7.664  11.104  1.00  1.33           C  
ATOM   3840  H   ALA A 245      16.956   9.968  10.013  1.00  1.07           H  
ATOM   3841  HA  ALA A 245      18.416   7.592   9.394  1.00  1.07           H  
ATOM   3842 1HB  ALA A 245      17.262   6.606  11.319  1.00  1.60           H  
ATOM   3843 2HB  ALA A 245      17.845   8.241  11.699  1.00  1.60           H  
ATOM   3844 3HB  ALA A 245      16.123   7.971  11.351  1.00  1.60           H  
ATOM   3845  N   LEU A 246      15.220   7.597   8.632  1.00  0.87           N  
ATOM   3846  CA  LEU A 246      14.248   6.909   7.802  1.00  0.92           C  
ATOM   3847  C   LEU A 246      14.726   6.869   6.355  1.00  0.85           C  
ATOM   3848  O   LEU A 246      14.586   5.840   5.711  1.00  0.88           O  
ATOM   3849  CB  LEU A 246      12.853   7.547   7.919  1.00  1.38           C  
ATOM   3850  CG  LEU A 246      11.738   6.838   7.116  1.00  1.38           C  
ATOM   3851  CD1 LEU A 246      11.643   5.388   7.556  1.00  1.38           C  
ATOM   3852  CD2 LEU A 246      10.402   7.537   7.360  1.00  1.38           C  
ATOM   3853  H   LEU A 246      14.958   8.455   9.107  1.00  1.04           H  
ATOM   3854  HA  LEU A 246      14.169   5.880   8.150  1.00  1.10           H  
ATOM   3855 1HB  LEU A 246      12.559   7.547   8.968  1.00  1.66           H  
ATOM   3856 2HB  LEU A 246      12.909   8.580   7.581  1.00  1.66           H  
ATOM   3857  HG  LEU A 246      11.982   6.857   6.055  1.00  1.66           H  
ATOM   3858 1HD1 LEU A 246      10.861   4.886   6.986  1.00  1.66           H  
ATOM   3859 2HD1 LEU A 246      12.596   4.891   7.380  1.00  1.66           H  
ATOM   3860 3HD1 LEU A 246      11.401   5.346   8.617  1.00  1.66           H  
ATOM   3861 1HD2 LEU A 246       9.618   7.031   6.794  1.00  1.66           H  
ATOM   3862 2HD2 LEU A 246      10.162   7.500   8.423  1.00  1.66           H  
ATOM   3863 3HD2 LEU A 246      10.464   8.575   7.042  1.00  1.66           H  
ATOM   3864  N   GLN A 247      15.337   7.956   5.856  1.00  0.92           N  
ATOM   3865  CA  GLN A 247      15.879   7.963   4.491  1.00  1.02           C  
ATOM   3866  C   GLN A 247      16.980   6.928   4.341  1.00  1.07           C  
ATOM   3867  O   GLN A 247      17.053   6.249   3.314  1.00  1.08           O  
ATOM   3868  CB  GLN A 247      16.448   9.343   4.116  1.00  1.53           C  
ATOM   3869  CG  GLN A 247      15.421  10.444   3.918  1.00  1.53           C  
ATOM   3870  CD  GLN A 247      16.059  11.785   3.629  1.00  1.53           C  
ATOM   3871  OE1 GLN A 247      16.641  12.002   2.562  1.00  1.53           O  
ATOM   3872  NE2 GLN A 247      15.966  12.698   4.590  1.00  1.53           N  
ATOM   3873  H   GLN A 247      15.409   8.791   6.418  1.00  1.10           H  
ATOM   3874  HA  GLN A 247      15.079   7.712   3.798  1.00  1.22           H  
ATOM   3875 1HB  GLN A 247      17.139   9.674   4.890  1.00  1.84           H  
ATOM   3876 2HB  GLN A 247      17.015   9.256   3.189  1.00  1.84           H  
ATOM   3877 1HG  GLN A 247      14.777  10.183   3.079  1.00  1.84           H  
ATOM   3878 2HG  GLN A 247      14.834  10.549   4.823  1.00  1.84           H  
ATOM   3879 1HE2 GLN A 247      16.380  13.603   4.470  1.00  1.84           H  
ATOM   3880 2HE2 GLN A 247      15.495  12.480   5.445  1.00  1.84           H  
ATOM   3881  N   LYS A 248      17.819   6.794   5.367  1.00  1.54           N  
ATOM   3882  CA  LYS A 248      18.893   5.815   5.365  1.00  2.47           C  
ATOM   3883  C   LYS A 248      18.311   4.404   5.309  1.00  2.05           C  
ATOM   3884  O   LYS A 248      18.803   3.552   4.567  1.00  2.60           O  
ATOM   3885  CB  LYS A 248      19.769   5.991   6.612  1.00  3.71           C  
ATOM   3886  CG  LYS A 248      20.974   5.069   6.678  1.00  3.71           C  
ATOM   3887  CD  LYS A 248      21.936   5.374   5.542  1.00  3.71           C  
ATOM   3888  CE  LYS A 248      23.308   4.762   5.766  1.00  3.71           C  
ATOM   3889  NZ  LYS A 248      23.267   3.276   5.840  1.00  3.71           N  
ATOM   3890  H   LYS A 248      17.725   7.406   6.168  1.00  1.85           H  
ATOM   3891  HA  LYS A 248      19.504   5.964   4.475  1.00  2.96           H  
ATOM   3892 1HB  LYS A 248      20.128   7.019   6.662  1.00  4.45           H  
ATOM   3893 2HB  LYS A 248      19.171   5.813   7.504  1.00  4.45           H  
ATOM   3894 1HG  LYS A 248      21.486   5.202   7.630  1.00  4.45           H  
ATOM   3895 2HG  LYS A 248      20.647   4.033   6.602  1.00  4.45           H  
ATOM   3896 1HD  LYS A 248      21.526   4.992   4.606  1.00  4.45           H  
ATOM   3897 2HD  LYS A 248      22.049   6.454   5.455  1.00  4.45           H  
ATOM   3898 1HE  LYS A 248      23.968   5.054   4.951  1.00  4.45           H  
ATOM   3899 2HE  LYS A 248      23.714   5.148   6.695  1.00  4.45           H  
ATOM   3900 1HZ  LYS A 248      24.204   2.923   6.005  1.00  4.45           H  
ATOM   3901 2HZ  LYS A 248      22.669   2.993   6.602  1.00  4.45           H  
ATOM   3902 3HZ  LYS A 248      22.912   2.901   4.973  1.00  4.45           H  
ATOM   3903  N   ALA A 249      17.256   4.166   6.091  1.00  1.56           N  
ATOM   3904  CA  ALA A 249      16.579   2.876   6.109  1.00  1.57           C  
ATOM   3905  C   ALA A 249      15.915   2.579   4.762  1.00  1.01           C  
ATOM   3906  O   ALA A 249      16.092   1.492   4.219  1.00  1.19           O  
ATOM   3907  CB  ALA A 249      15.548   2.845   7.229  1.00  2.35           C  
ATOM   3908  H   ALA A 249      16.916   4.898   6.702  1.00  1.87           H  
ATOM   3909  HA  ALA A 249      17.329   2.103   6.290  1.00  1.88           H  
ATOM   3910 1HB  ALA A 249      15.067   1.867   7.255  1.00  2.83           H  
ATOM   3911 2HB  ALA A 249      16.040   3.032   8.184  1.00  2.83           H  
ATOM   3912 3HB  ALA A 249      14.798   3.613   7.055  1.00  2.83           H  
ATOM   3913  N   VAL A 250      15.195   3.569   4.214  1.00  0.73           N  
ATOM   3914  CA  VAL A 250      14.499   3.462   2.934  1.00  0.59           C  
ATOM   3915  C   VAL A 250      15.462   3.193   1.795  1.00  0.59           C  
ATOM   3916  O   VAL A 250      15.169   2.412   0.894  1.00  0.63           O  
ATOM   3917  CB  VAL A 250      13.667   4.724   2.657  1.00  0.89           C  
ATOM   3918  CG1 VAL A 250      13.138   4.701   1.233  1.00  0.89           C  
ATOM   3919  CG2 VAL A 250      12.493   4.760   3.623  1.00  0.89           C  
ATOM   3920  H   VAL A 250      15.114   4.438   4.716  1.00  0.88           H  
ATOM   3921  HA  VAL A 250      13.802   2.635   3.000  1.00  0.71           H  
ATOM   3922  HB  VAL A 250      14.290   5.610   2.784  1.00  1.06           H  
ATOM   3923 1HG1 VAL A 250      12.543   5.594   1.049  1.00  1.06           H  
ATOM   3924 2HG1 VAL A 250      13.976   4.674   0.540  1.00  1.06           H  
ATOM   3925 3HG1 VAL A 250      12.516   3.818   1.090  1.00  1.06           H  
ATOM   3926 1HG2 VAL A 250      11.905   5.654   3.434  1.00  1.06           H  
ATOM   3927 2HG2 VAL A 250      11.873   3.876   3.471  1.00  1.06           H  
ATOM   3928 3HG2 VAL A 250      12.849   4.772   4.648  1.00  1.06           H  
ATOM   3929  N   ALA A 251      16.631   3.815   1.828  1.00  0.73           N  
ATOM   3930  CA  ALA A 251      17.645   3.566   0.810  1.00  0.97           C  
ATOM   3931  C   ALA A 251      18.096   2.094   0.796  1.00  1.03           C  
ATOM   3932  O   ALA A 251      18.635   1.626  -0.210  1.00  2.54           O  
ATOM   3933  CB  ALA A 251      18.836   4.470   1.040  1.00  1.46           C  
ATOM   3934  H   ALA A 251      16.829   4.484   2.558  1.00  0.88           H  
ATOM   3935  HA  ALA A 251      17.212   3.793  -0.161  1.00  1.16           H  
ATOM   3936 1HB  ALA A 251      19.577   4.307   0.258  1.00  1.75           H  
ATOM   3937 2HB  ALA A 251      18.499   5.504   1.016  1.00  1.75           H  
ATOM   3938 3HB  ALA A 251      19.277   4.252   2.011  1.00  1.75           H  
ATOM   3939  N   ASN A 252      17.896   1.369   1.897  1.00  0.96           N  
ATOM   3940  CA  ASN A 252      18.276  -0.026   1.974  1.00  1.15           C  
ATOM   3941  C   ASN A 252      17.103  -0.948   1.651  1.00  0.94           C  
ATOM   3942  O   ASN A 252      17.302  -1.999   1.044  1.00  1.33           O  
ATOM   3943  CB  ASN A 252      18.831  -0.345   3.346  1.00  1.72           C  
ATOM   3944  CG  ASN A 252      20.159   0.309   3.600  1.00  1.72           C  
ATOM   3945  OD1 ASN A 252      20.929   0.581   2.672  1.00  1.72           O  
ATOM   3946  ND2 ASN A 252      20.445   0.562   4.851  1.00  1.72           N  
ATOM   3947  H   ASN A 252      17.443   1.767   2.706  1.00  1.15           H  
ATOM   3948  HA  ASN A 252      19.051  -0.214   1.229  1.00  1.38           H  
ATOM   3949 1HB  ASN A 252      18.127  -0.016   4.110  1.00  2.07           H  
ATOM   3950 2HB  ASN A 252      18.946  -1.424   3.450  1.00  2.07           H  
ATOM   3951 1HD2 ASN A 252      21.316   0.991   5.087  1.00  2.07           H  
ATOM   3952 2HD2 ASN A 252      19.793   0.324   5.570  1.00  2.07           H  
ATOM   3953  N   GLN A 253      15.885  -0.543   2.039  1.00  0.83           N  
ATOM   3954  CA  GLN A 253      14.685  -1.345   1.785  1.00  0.99           C  
ATOM   3955  C   GLN A 253      13.401  -0.617   2.182  1.00  0.72           C  
ATOM   3956  O   GLN A 253      13.465   0.403   2.862  1.00  0.81           O  
ATOM   3957  CB  GLN A 253      14.771  -2.632   2.592  1.00  1.48           C  
ATOM   3958  CG  GLN A 253      14.762  -2.352   4.071  1.00  1.48           C  
ATOM   3959  CD  GLN A 253      14.978  -3.585   4.883  1.00  1.48           C  
ATOM   3960  OE1 GLN A 253      16.117  -3.942   5.195  1.00  1.48           O  
ATOM   3961  NE2 GLN A 253      13.888  -4.245   5.242  1.00  1.48           N  
ATOM   3962  H   GLN A 253      15.798   0.325   2.554  1.00  1.00           H  
ATOM   3963  HA  GLN A 253      14.645  -1.571   0.723  1.00  1.19           H  
ATOM   3964 1HB  GLN A 253      13.933  -3.287   2.366  1.00  1.78           H  
ATOM   3965 2HB  GLN A 253      15.684  -3.174   2.353  1.00  1.78           H  
ATOM   3966 1HG  GLN A 253      15.558  -1.645   4.304  1.00  1.78           H  
ATOM   3967 2HG  GLN A 253      13.796  -1.929   4.344  1.00  1.78           H  
ATOM   3968 1HE2 GLN A 253      13.973  -5.064   5.813  1.00  1.78           H  
ATOM   3969 2HE2 GLN A 253      12.986  -3.912   4.965  1.00  1.78           H  
ATOM   3970  N   PRO A 254      12.222  -1.135   1.815  1.00  0.59           N  
ATOM   3971  CA  PRO A 254      10.905  -0.634   2.220  1.00  0.51           C  
ATOM   3972  C   PRO A 254      10.762  -0.691   3.754  1.00  0.48           C  
ATOM   3973  O   PRO A 254      11.234  -1.634   4.393  1.00  0.49           O  
ATOM   3974  CB  PRO A 254       9.934  -1.545   1.463  1.00  0.77           C  
ATOM   3975  CG  PRO A 254      10.689  -1.936   0.229  1.00  0.77           C  
ATOM   3976  CD  PRO A 254      12.127  -2.046   0.655  1.00  0.77           C  
ATOM   3977  HA  PRO A 254      10.809   0.402   1.868  1.00  0.61           H  
ATOM   3978 1HB  PRO A 254       9.662  -2.407   2.086  1.00  0.92           H  
ATOM   3979 2HB  PRO A 254       9.003  -1.003   1.241  1.00  0.92           H  
ATOM   3980 1HG  PRO A 254      10.290  -2.876  -0.177  1.00  0.92           H  
ATOM   3981 2HG  PRO A 254      10.544  -1.175  -0.551  1.00  0.92           H  
ATOM   3982 1HD  PRO A 254      12.356  -3.077   0.958  1.00  0.92           H  
ATOM   3983 2HD  PRO A 254      12.785  -1.703  -0.154  1.00  0.92           H  
ATOM   3984  N   VAL A 255      10.122   0.334   4.337  1.00  0.50           N  
ATOM   3985  CA  VAL A 255      10.008   0.446   5.802  1.00  0.50           C  
ATOM   3986  C   VAL A 255       8.570   0.584   6.328  1.00  0.53           C  
ATOM   3987  O   VAL A 255       7.780   1.380   5.828  1.00  0.71           O  
ATOM   3988  CB  VAL A 255      10.830   1.659   6.309  1.00  0.75           C  
ATOM   3989  CG1 VAL A 255      10.674   1.810   7.816  1.00  0.75           C  
ATOM   3990  CG2 VAL A 255      12.298   1.475   5.954  1.00  0.75           C  
ATOM   3991  H   VAL A 255       9.731   1.055   3.741  1.00  0.60           H  
ATOM   3992  HA  VAL A 255      10.438  -0.457   6.238  1.00  0.60           H  
ATOM   3993  HB  VAL A 255      10.452   2.569   5.843  1.00  0.90           H  
ATOM   3994 1HG1 VAL A 255      11.249   2.667   8.159  1.00  0.90           H  
ATOM   3995 2HG1 VAL A 255       9.624   1.958   8.065  1.00  0.90           H  
ATOM   3996 3HG1 VAL A 255      11.042   0.911   8.307  1.00  0.90           H  
ATOM   3997 1HG2 VAL A 255      12.861   2.336   6.307  1.00  0.90           H  
ATOM   3998 2HG2 VAL A 255      12.679   0.570   6.427  1.00  0.90           H  
ATOM   3999 3HG2 VAL A 255      12.405   1.393   4.874  1.00  0.90           H  
ATOM   4000  N   SER A 256       8.233  -0.192   7.355  1.00  0.43           N  
ATOM   4001  CA  SER A 256       6.900  -0.111   7.953  1.00  0.51           C  
ATOM   4002  C   SER A 256       6.764   1.096   8.867  1.00  0.44           C  
ATOM   4003  O   SER A 256       7.559   1.292   9.781  1.00  0.48           O  
ATOM   4004  CB  SER A 256       6.594  -1.376   8.718  1.00  0.77           C  
ATOM   4005  OG  SER A 256       6.408  -2.450   7.844  1.00  0.77           O  
ATOM   4006  H   SER A 256       8.912  -0.822   7.757  1.00  0.52           H  
ATOM   4007  HA  SER A 256       6.171  -0.011   7.149  1.00  0.61           H  
ATOM   4008 1HB  SER A 256       7.418  -1.596   9.396  1.00  0.92           H  
ATOM   4009 2HB  SER A 256       5.706  -1.234   9.323  1.00  0.92           H  
ATOM   4010  HG  SER A 256       5.514  -2.322   7.505  1.00  0.92           H  
ATOM   4011  N   VAL A 257       5.753   1.921   8.603  1.00  0.40           N  
ATOM   4012  CA  VAL A 257       5.537   3.143   9.373  1.00  0.47           C  
ATOM   4013  C   VAL A 257       4.081   3.323   9.807  1.00  0.51           C  
ATOM   4014  O   VAL A 257       3.160   3.100   9.028  1.00  1.45           O  
ATOM   4015  CB  VAL A 257       5.962   4.374   8.552  1.00  0.70           C  
ATOM   4016  CG1 VAL A 257       5.718   5.625   9.362  1.00  0.70           C  
ATOM   4017  CG2 VAL A 257       7.427   4.279   8.170  1.00  0.70           C  
ATOM   4018  H   VAL A 257       5.125   1.702   7.844  1.00  0.48           H  
ATOM   4019  HA  VAL A 257       6.158   3.095  10.266  1.00  0.56           H  
ATOM   4020  HB  VAL A 257       5.353   4.440   7.651  1.00  0.85           H  
ATOM   4021 1HG1 VAL A 257       6.021   6.478   8.775  1.00  0.85           H  
ATOM   4022 2HG1 VAL A 257       4.664   5.709   9.614  1.00  0.85           H  
ATOM   4023 3HG1 VAL A 257       6.310   5.592  10.274  1.00  0.85           H  
ATOM   4024 1HG2 VAL A 257       7.709   5.162   7.601  1.00  0.85           H  
ATOM   4025 2HG2 VAL A 257       8.029   4.223   9.065  1.00  0.85           H  
ATOM   4026 3HG2 VAL A 257       7.596   3.390   7.563  1.00  0.85           H  
ATOM   4027  N   ALA A 258       3.858   3.697  11.061  1.00  0.51           N  
ATOM   4028  CA  ALA A 258       2.481   3.937  11.489  1.00  0.51           C  
ATOM   4029  C   ALA A 258       2.159   5.404  11.290  1.00  0.41           C  
ATOM   4030  O   ALA A 258       2.966   6.260  11.650  1.00  1.23           O  
ATOM   4031  CB  ALA A 258       2.273   3.538  12.937  1.00  0.77           C  
ATOM   4032  H   ALA A 258       4.639   3.862  11.687  1.00  0.61           H  
ATOM   4033  HA  ALA A 258       1.814   3.351  10.858  1.00  0.61           H  
ATOM   4034 1HB  ALA A 258       1.237   3.722  13.220  1.00  0.92           H  
ATOM   4035 2HB  ALA A 258       2.500   2.479  13.063  1.00  0.92           H  
ATOM   4036 3HB  ALA A 258       2.928   4.125  13.573  1.00  0.92           H  
ATOM   4037  N   ILE A 259       0.992   5.707  10.715  1.00  0.50           N  
ATOM   4038  CA  ILE A 259       0.611   7.104  10.507  1.00  0.55           C  
ATOM   4039  C   ILE A 259      -0.856   7.409  10.820  1.00  0.54           C  
ATOM   4040  O   ILE A 259      -1.709   6.522  10.876  1.00  0.77           O  
ATOM   4041  CB  ILE A 259       0.862   7.552   9.050  1.00  0.83           C  
ATOM   4042  CG1 ILE A 259       0.002   6.718   8.101  1.00  0.83           C  
ATOM   4043  CG2 ILE A 259       2.334   7.458   8.674  1.00  0.83           C  
ATOM   4044  CD1 ILE A 259       0.029   7.223   6.683  1.00  0.83           C  
ATOM   4045  H   ILE A 259       0.367   4.970  10.414  1.00  0.60           H  
ATOM   4046  HA  ILE A 259       1.228   7.721  11.159  1.00  0.66           H  
ATOM   4047  HB  ILE A 259       0.543   8.587   8.942  1.00  0.99           H  
ATOM   4048 1HG1 ILE A 259       0.354   5.687   8.109  1.00  0.99           H  
ATOM   4049 2HG1 ILE A 259      -1.030   6.730   8.451  1.00  0.99           H  
ATOM   4050 1HG2 ILE A 259       2.470   7.801   7.649  1.00  0.99           H  
ATOM   4051 2HG2 ILE A 259       2.916   8.085   9.346  1.00  0.99           H  
ATOM   4052 3HG2 ILE A 259       2.671   6.426   8.753  1.00  0.99           H  
ATOM   4053 1HD1 ILE A 259      -0.605   6.591   6.062  1.00  0.99           H  
ATOM   4054 2HD1 ILE A 259      -0.343   8.248   6.657  1.00  0.99           H  
ATOM   4055 3HD1 ILE A 259       1.050   7.198   6.306  1.00  0.99           H  
ATOM   4056  N   ASP A 260      -1.145   8.701  10.963  1.00  0.50           N  
ATOM   4057  CA  ASP A 260      -2.500   9.203  11.132  1.00  0.48           C  
ATOM   4058  C   ASP A 260      -3.200   9.265   9.797  1.00  0.58           C  
ATOM   4059  O   ASP A 260      -3.259  10.313   9.152  1.00  1.67           O  
ATOM   4060  CB  ASP A 260      -2.528  10.599  11.753  1.00  0.72           C  
ATOM   4061  CG  ASP A 260      -3.960  11.087  11.974  1.00  0.72           C  
ATOM   4062  OD1 ASP A 260      -4.879  10.389  11.596  1.00  0.72           O  
ATOM   4063  OD2 ASP A 260      -4.126  12.181  12.466  1.00  0.72           O  
ATOM   4064  H   ASP A 260      -0.387   9.361  10.945  1.00  0.60           H  
ATOM   4065  HA  ASP A 260      -3.050   8.518  11.778  1.00  0.58           H  
ATOM   4066 1HB  ASP A 260      -2.007  10.586  12.711  1.00  0.86           H  
ATOM   4067 2HB  ASP A 260      -2.011  11.304  11.104  1.00  0.86           H  
ATOM   4068  N   ALA A 261      -3.755   8.136   9.406  1.00  0.82           N  
ATOM   4069  CA  ALA A 261      -4.483   8.013   8.161  1.00  1.25           C  
ATOM   4070  C   ALA A 261      -5.972   8.329   8.325  1.00  0.87           C  
ATOM   4071  O   ALA A 261      -6.759   8.089   7.407  1.00  4.00           O  
ATOM   4072  CB  ALA A 261      -4.307   6.621   7.620  1.00  1.88           C  
ATOM   4073  H   ALA A 261      -3.642   7.320  10.007  1.00  0.98           H  
ATOM   4074  HA  ALA A 261      -4.061   8.725   7.456  1.00  1.50           H  
ATOM   4075 1HB  ALA A 261      -4.816   6.533   6.671  1.00  2.25           H  
ATOM   4076 2HB  ALA A 261      -3.246   6.413   7.484  1.00  2.25           H  
ATOM   4077 3HB  ALA A 261      -4.733   5.914   8.328  1.00  2.25           H  
ATOM   4078  N   GLY A 262      -6.373   8.828   9.500  1.00  1.84           N  
ATOM   4079  CA  GLY A 262      -7.783   9.078   9.761  1.00  1.59           C  
ATOM   4080  C   GLY A 262      -8.262  10.476   9.373  1.00  1.62           C  
ATOM   4081  O   GLY A 262      -9.427  10.810   9.598  1.00  3.30           O  
ATOM   4082  H   GLY A 262      -5.706   9.054  10.236  1.00  2.21           H  
ATOM   4083 1HA  GLY A 262      -8.376   8.335   9.229  1.00  1.91           H  
ATOM   4084 2HA  GLY A 262      -7.973   8.917  10.823  1.00  1.91           H  
ATOM   4085  N   GLY A 263      -7.388  11.298   8.801  1.00  1.14           N  
ATOM   4086  CA  GLY A 263      -7.796  12.641   8.406  1.00  1.11           C  
ATOM   4087  C   GLY A 263      -8.773  12.569   7.241  1.00  0.84           C  
ATOM   4088  O   GLY A 263      -8.715  11.637   6.441  1.00  1.09           O  
ATOM   4089  H   GLY A 263      -6.437  10.998   8.639  1.00  1.37           H  
ATOM   4090 1HA  GLY A 263      -8.261  13.146   9.252  1.00  1.33           H  
ATOM   4091 2HA  GLY A 263      -6.919  13.223   8.123  1.00  1.33           H  
ATOM   4092  N   GLN A 264      -9.662  13.558   7.146  1.00  1.39           N  
ATOM   4093  CA  GLN A 264     -10.661  13.591   6.079  1.00  1.26           C  
ATOM   4094  C   GLN A 264      -9.998  13.768   4.728  1.00  0.90           C  
ATOM   4095  O   GLN A 264     -10.346  13.095   3.760  1.00  1.00           O  
ATOM   4096  CB  GLN A 264     -11.665  14.721   6.315  1.00  1.89           C  
ATOM   4097  CG  GLN A 264     -12.594  14.497   7.495  1.00  1.89           C  
ATOM   4098  CD  GLN A 264     -13.502  15.683   7.756  1.00  1.89           C  
ATOM   4099  OE1 GLN A 264     -13.125  16.834   7.522  1.00  1.89           O  
ATOM   4100  NE2 GLN A 264     -14.707  15.410   8.245  1.00  1.89           N  
ATOM   4101  H   GLN A 264      -9.653  14.298   7.834  1.00  1.67           H  
ATOM   4102  HA  GLN A 264     -11.195  12.640   6.074  1.00  1.51           H  
ATOM   4103 1HB  GLN A 264     -11.130  15.655   6.482  1.00  2.27           H  
ATOM   4104 2HB  GLN A 264     -12.280  14.852   5.424  1.00  2.27           H  
ATOM   4105 1HG  GLN A 264     -13.219  13.631   7.286  1.00  2.27           H  
ATOM   4106 2HG  GLN A 264     -11.995  14.320   8.388  1.00  2.27           H  
ATOM   4107 1HE2 GLN A 264     -15.349  16.153   8.438  1.00  2.27           H  
ATOM   4108 2HE2 GLN A 264     -14.973  14.463   8.422  1.00  2.27           H  
ATOM   4109  N   ASP A 265      -9.008  14.643   4.670  1.00  0.90           N  
ATOM   4110  CA  ASP A 265      -8.287  14.859   3.434  1.00  0.92           C  
ATOM   4111  C   ASP A 265      -7.476  13.622   3.067  1.00  0.59           C  
ATOM   4112  O   ASP A 265      -7.227  13.362   1.894  1.00  0.85           O  
ATOM   4113  CB  ASP A 265      -7.382  16.079   3.541  1.00  1.38           C  
ATOM   4114  CG  ASP A 265      -8.169  17.377   3.618  1.00  1.38           C  
ATOM   4115  OD1 ASP A 265      -9.368  17.320   3.502  1.00  1.38           O  
ATOM   4116  OD2 ASP A 265      -7.567  18.420   3.732  1.00  1.38           O  
ATOM   4117  H   ASP A 265      -8.756  15.174   5.491  1.00  1.08           H  
ATOM   4118  HA  ASP A 265      -9.013  15.038   2.637  1.00  1.10           H  
ATOM   4119 1HB  ASP A 265      -6.759  15.993   4.431  1.00  1.66           H  
ATOM   4120 2HB  ASP A 265      -6.718  16.115   2.680  1.00  1.66           H  
ATOM   4121  N   PHE A 266      -7.053  12.860   4.076  1.00  0.76           N  
ATOM   4122  CA  PHE A 266      -6.295  11.648   3.830  1.00  0.61           C  
ATOM   4123  C   PHE A 266      -7.256  10.643   3.183  1.00  0.73           C  
ATOM   4124  O   PHE A 266      -6.933  10.017   2.178  1.00  0.88           O  
ATOM   4125  CB  PHE A 266      -5.736  11.077   5.133  1.00  0.92           C  
ATOM   4126  CG  PHE A 266      -4.651  10.061   4.928  1.00  0.92           C  
ATOM   4127  CD1 PHE A 266      -3.327  10.450   5.032  1.00  0.92           C  
ATOM   4128  CD2 PHE A 266      -4.926   8.748   4.599  1.00  0.92           C  
ATOM   4129  CE1 PHE A 266      -2.300   9.557   4.833  1.00  0.92           C  
ATOM   4130  CE2 PHE A 266      -3.892   7.852   4.388  1.00  0.92           C  
ATOM   4131  CZ  PHE A 266      -2.583   8.254   4.506  1.00  0.92           C  
ATOM   4132  H   PHE A 266      -7.266  13.120   5.028  1.00  0.91           H  
ATOM   4133  HA  PHE A 266      -5.478  11.861   3.135  1.00  0.73           H  
ATOM   4134 1HB  PHE A 266      -5.333  11.885   5.742  1.00  1.10           H  
ATOM   4135 2HB  PHE A 266      -6.536  10.607   5.703  1.00  1.10           H  
ATOM   4136  HD1 PHE A 266      -3.102  11.481   5.284  1.00  1.10           H  
ATOM   4137  HD2 PHE A 266      -5.963   8.427   4.502  1.00  1.10           H  
ATOM   4138  HE1 PHE A 266      -1.265   9.885   4.925  1.00  1.10           H  
ATOM   4139  HE2 PHE A 266      -4.108   6.821   4.128  1.00  1.10           H  
ATOM   4140  HZ  PHE A 266      -1.776   7.544   4.340  1.00  1.10           H  
ATOM   4141  N   GLN A 267      -8.472  10.550   3.742  1.00  0.86           N  
ATOM   4142  CA  GLN A 267      -9.536   9.691   3.219  1.00  1.59           C  
ATOM   4143  C   GLN A 267      -9.799   9.930   1.738  1.00  0.78           C  
ATOM   4144  O   GLN A 267      -9.923   8.978   0.964  1.00  1.14           O  
ATOM   4145  CB  GLN A 267     -10.847   9.906   3.998  1.00  2.39           C  
ATOM   4146  CG  GLN A 267     -12.014   9.071   3.492  1.00  2.39           C  
ATOM   4147  CD  GLN A 267     -13.317   9.327   4.243  1.00  2.39           C  
ATOM   4148  OE1 GLN A 267     -13.350   9.875   5.353  1.00  2.39           O  
ATOM   4149  NE2 GLN A 267     -14.417   8.917   3.613  1.00  2.39           N  
ATOM   4150  H   GLN A 267      -8.664  11.083   4.580  1.00  1.03           H  
ATOM   4151  HA  GLN A 267      -9.228   8.653   3.341  1.00  1.91           H  
ATOM   4152 1HB  GLN A 267     -10.688   9.670   5.049  1.00  2.86           H  
ATOM   4153 2HB  GLN A 267     -11.152  10.946   3.938  1.00  2.86           H  
ATOM   4154 1HG  GLN A 267     -12.180   9.311   2.443  1.00  2.86           H  
ATOM   4155 2HG  GLN A 267     -11.760   8.019   3.594  1.00  2.86           H  
ATOM   4156 1HE2 GLN A 267     -15.330   9.047   4.011  1.00  2.86           H  
ATOM   4157 2HE2 GLN A 267     -14.343   8.481   2.714  1.00  2.86           H  
ATOM   4158  N   PHE A 268      -9.891  11.201   1.343  1.00  0.68           N  
ATOM   4159  CA  PHE A 268     -10.197  11.533  -0.043  1.00  0.54           C  
ATOM   4160  C   PHE A 268      -8.950  11.810  -0.894  1.00  0.59           C  
ATOM   4161  O   PHE A 268      -9.062  12.280  -2.025  1.00  0.77           O  
ATOM   4162  CB  PHE A 268     -11.105  12.751  -0.081  1.00  0.81           C  
ATOM   4163  CG  PHE A 268     -12.358  12.532   0.693  1.00  0.81           C  
ATOM   4164  CD1 PHE A 268     -12.583  13.280   1.830  1.00  0.81           C  
ATOM   4165  CD2 PHE A 268     -13.284  11.564   0.335  1.00  0.81           C  
ATOM   4166  CE1 PHE A 268     -13.701  13.083   2.604  1.00  0.81           C  
ATOM   4167  CE2 PHE A 268     -14.408  11.363   1.111  1.00  0.81           C  
ATOM   4168  CZ  PHE A 268     -14.611  12.124   2.244  1.00  0.81           C  
ATOM   4169  H   PHE A 268      -9.788  11.943   2.028  1.00  0.82           H  
ATOM   4170  HA  PHE A 268     -10.738  10.697  -0.480  1.00  0.65           H  
ATOM   4171 1HB  PHE A 268     -10.590  13.611   0.341  1.00  0.97           H  
ATOM   4172 2HB  PHE A 268     -11.371  12.986  -1.111  1.00  0.97           H  
ATOM   4173  HD1 PHE A 268     -11.853  14.037   2.118  1.00  0.97           H  
ATOM   4174  HD2 PHE A 268     -13.112  10.956  -0.555  1.00  0.97           H  
ATOM   4175  HE1 PHE A 268     -13.861  13.680   3.500  1.00  0.97           H  
ATOM   4176  HE2 PHE A 268     -15.135  10.602   0.842  1.00  0.97           H  
ATOM   4177  HZ  PHE A 268     -15.491  11.960   2.863  1.00  0.97           H  
ATOM   4178  N   TYR A 269      -7.761  11.523  -0.367  1.00  0.57           N  
ATOM   4179  CA  TYR A 269      -6.530  11.795  -1.100  1.00  0.57           C  
ATOM   4180  C   TYR A 269      -6.407  11.010  -2.392  1.00  0.71           C  
ATOM   4181  O   TYR A 269      -6.571   9.785  -2.404  1.00  0.87           O  
ATOM   4182  CB  TYR A 269      -5.313  11.486  -0.237  1.00  0.85           C  
ATOM   4183  CG  TYR A 269      -4.012  11.616  -0.994  1.00  0.85           C  
ATOM   4184  CD1 TYR A 269      -3.348  12.830  -1.121  1.00  0.85           C  
ATOM   4185  CD2 TYR A 269      -3.501  10.482  -1.597  1.00  0.85           C  
ATOM   4186  CE1 TYR A 269      -2.162  12.889  -1.837  1.00  0.85           C  
ATOM   4187  CE2 TYR A 269      -2.336  10.544  -2.318  1.00  0.85           C  
ATOM   4188  CZ  TYR A 269      -1.658  11.734  -2.438  1.00  0.85           C  
ATOM   4189  OH  TYR A 269      -0.468  11.761  -3.134  1.00  0.85           O  
ATOM   4190  H   TYR A 269      -7.681  11.107   0.551  1.00  0.68           H  
ATOM   4191  HA  TYR A 269      -6.515  12.854  -1.358  1.00  0.68           H  
ATOM   4192 1HB  TYR A 269      -5.285  12.164   0.617  1.00  1.03           H  
ATOM   4193 2HB  TYR A 269      -5.388  10.474   0.149  1.00  1.03           H  
ATOM   4194  HD1 TYR A 269      -3.751  13.728  -0.652  1.00  1.03           H  
ATOM   4195  HD2 TYR A 269      -4.030   9.535  -1.501  1.00  1.03           H  
ATOM   4196  HE1 TYR A 269      -1.630  13.835  -1.929  1.00  1.03           H  
ATOM   4197  HE2 TYR A 269      -1.943   9.646  -2.787  1.00  1.03           H  
ATOM   4198  HH  TYR A 269      -0.191  12.671  -3.267  1.00  1.03           H  
ATOM   4199  N   SER A 270      -6.095  11.729  -3.476  1.00  0.77           N  
ATOM   4200  CA  SER A 270      -5.870  11.094  -4.762  1.00  1.02           C  
ATOM   4201  C   SER A 270      -4.518  11.414  -5.373  1.00  0.65           C  
ATOM   4202  O   SER A 270      -3.904  10.553  -5.998  1.00  1.20           O  
ATOM   4203  CB  SER A 270      -6.914  11.533  -5.718  1.00  1.53           C  
ATOM   4204  OG  SER A 270      -6.814  12.911  -5.963  1.00  1.53           O  
ATOM   4205  H   SER A 270      -6.025  12.738  -3.406  1.00  0.92           H  
ATOM   4206  HA  SER A 270      -5.940  10.014  -4.631  1.00  1.22           H  
ATOM   4207 1HB  SER A 270      -6.828  10.979  -6.651  1.00  1.84           H  
ATOM   4208 2HB  SER A 270      -7.873  11.301  -5.275  1.00  1.84           H  
ATOM   4209  HG  SER A 270      -6.861  13.343  -5.105  1.00  1.84           H  
ATOM   4210  N   GLU A 271      -4.036  12.640  -5.209  1.00  0.98           N  
ATOM   4211  CA  GLU A 271      -2.730  12.939  -5.785  1.00  1.40           C  
ATOM   4212  C   GLU A 271      -2.099  14.186  -5.221  1.00  0.74           C  
ATOM   4213  O   GLU A 271      -2.766  15.021  -4.621  1.00  1.47           O  
ATOM   4214  CB  GLU A 271      -2.818  13.079  -7.313  1.00  2.10           C  
ATOM   4215  CG  GLU A 271      -3.647  14.252  -7.820  1.00  2.10           C  
ATOM   4216  CD  GLU A 271      -3.701  14.304  -9.328  1.00  2.10           C  
ATOM   4217  OE1 GLU A 271      -3.432  13.301  -9.945  1.00  2.10           O  
ATOM   4218  OE2 GLU A 271      -3.987  15.350  -9.866  1.00  2.10           O  
ATOM   4219  H   GLU A 271      -4.565  13.349  -4.708  1.00  1.18           H  
ATOM   4220  HA  GLU A 271      -2.066  12.109  -5.557  1.00  1.68           H  
ATOM   4221 1HB  GLU A 271      -1.814  13.185  -7.723  1.00  2.52           H  
ATOM   4222 2HB  GLU A 271      -3.243  12.171  -7.739  1.00  2.52           H  
ATOM   4223 1HG  GLU A 271      -4.662  14.163  -7.432  1.00  2.52           H  
ATOM   4224 2HG  GLU A 271      -3.219  15.179  -7.441  1.00  2.52           H  
ATOM   4225  N   GLY A 272      -0.799  14.320  -5.432  1.00  1.21           N  
ATOM   4226  CA  GLY A 272      -0.082  15.506  -4.977  1.00  0.97           C  
ATOM   4227  C   GLY A 272       0.587  15.271  -3.636  1.00  1.07           C  
ATOM   4228  O   GLY A 272       0.565  14.162  -3.111  1.00  1.28           O  
ATOM   4229  H   GLY A 272      -0.302  13.575  -5.915  1.00  1.45           H  
ATOM   4230 1HA  GLY A 272       0.669  15.778  -5.718  1.00  1.16           H  
ATOM   4231 2HA  GLY A 272      -0.772  16.345  -4.904  1.00  1.16           H  
ATOM   4232  N   VAL A 273       1.191  16.311  -3.077  1.00  1.16           N  
ATOM   4233  CA  VAL A 273       1.912  16.152  -1.819  1.00  1.34           C  
ATOM   4234  C   VAL A 273       1.050  16.539  -0.633  1.00  1.06           C  
ATOM   4235  O   VAL A 273       0.664  17.694  -0.469  1.00  1.18           O  
ATOM   4236  CB  VAL A 273       3.206  16.969  -1.830  1.00  2.01           C  
ATOM   4237  CG1 VAL A 273       3.911  16.814  -0.499  1.00  2.01           C  
ATOM   4238  CG2 VAL A 273       4.096  16.479  -2.965  1.00  2.01           C  
ATOM   4239  H   VAL A 273       1.132  17.218  -3.520  1.00  1.39           H  
ATOM   4240  HA  VAL A 273       2.185  15.104  -1.712  1.00  1.61           H  
ATOM   4241  HB  VAL A 273       2.973  18.024  -1.969  1.00  2.41           H  
ATOM   4242 1HG1 VAL A 273       4.830  17.398  -0.499  1.00  2.41           H  
ATOM   4243 2HG1 VAL A 273       3.257  17.169   0.296  1.00  2.41           H  
ATOM   4244 3HG1 VAL A 273       4.149  15.764  -0.332  1.00  2.41           H  
ATOM   4245 1HG2 VAL A 273       5.020  17.054  -2.980  1.00  2.41           H  
ATOM   4246 2HG2 VAL A 273       4.330  15.425  -2.814  1.00  2.41           H  
ATOM   4247 3HG2 VAL A 273       3.577  16.603  -3.915  1.00  2.41           H  
ATOM   4248  N   PHE A 274       0.732  15.538   0.171  1.00  0.97           N  
ATOM   4249  CA  PHE A 274      -0.143  15.659   1.321  1.00  0.86           C  
ATOM   4250  C   PHE A 274       0.514  16.419   2.466  1.00  0.83           C  
ATOM   4251  O   PHE A 274       1.656  16.143   2.824  1.00  0.86           O  
ATOM   4252  CB  PHE A 274      -0.550  14.267   1.774  1.00  1.29           C  
ATOM   4253  CG  PHE A 274      -1.630  14.265   2.800  1.00  1.29           C  
ATOM   4254  CD1 PHE A 274      -2.931  14.496   2.402  1.00  1.29           C  
ATOM   4255  CD2 PHE A 274      -1.368  14.034   4.139  1.00  1.29           C  
ATOM   4256  CE1 PHE A 274      -3.951  14.492   3.317  1.00  1.29           C  
ATOM   4257  CE2 PHE A 274      -2.390  14.037   5.061  1.00  1.29           C  
ATOM   4258  CZ  PHE A 274      -3.683  14.259   4.648  1.00  1.29           C  
ATOM   4259  H   PHE A 274       1.121  14.632  -0.030  1.00  1.16           H  
ATOM   4260  HA  PHE A 274      -1.034  16.197   1.019  1.00  1.03           H  
ATOM   4261 1HB  PHE A 274      -0.895  13.691   0.916  1.00  1.55           H  
ATOM   4262 2HB  PHE A 274       0.315  13.750   2.188  1.00  1.55           H  
ATOM   4263  HD1 PHE A 274      -3.143  14.680   1.349  1.00  1.55           H  
ATOM   4264  HD2 PHE A 274      -0.348  13.847   4.461  1.00  1.55           H  
ATOM   4265  HE1 PHE A 274      -4.967  14.675   2.986  1.00  1.55           H  
ATOM   4266  HE2 PHE A 274      -2.182  13.857   6.114  1.00  1.55           H  
ATOM   4267  HZ  PHE A 274      -4.495  14.259   5.374  1.00  1.55           H  
ATOM   4268  N   THR A 275      -0.199  17.397   3.029  1.00  1.10           N  
ATOM   4269  CA  THR A 275       0.327  18.175   4.156  1.00  1.67           C  
ATOM   4270  C   THR A 275      -0.625  18.257   5.355  1.00  5.08           C  
ATOM   4271  O   THR A 275      -0.189  18.562   6.466  1.00 30.61           O  
ATOM   4272  CB  THR A 275       0.663  19.621   3.743  1.00  2.50           C  
ATOM   4273  OG1 THR A 275      -0.533  20.282   3.314  1.00  2.50           O  
ATOM   4274  CG2 THR A 275       1.693  19.651   2.631  1.00  2.50           C  
ATOM   4275  H   THR A 275      -1.124  17.592   2.679  1.00  1.32           H  
ATOM   4276  HA  THR A 275       1.245  17.697   4.496  1.00  2.00           H  
ATOM   4277  HB  THR A 275       1.063  20.152   4.606  1.00  3.01           H  
ATOM   4278  HG1 THR A 275      -1.164  20.297   4.039  1.00  3.01           H  
ATOM   4279 1HG2 THR A 275       1.912  20.686   2.368  1.00  3.01           H  
ATOM   4280 2HG2 THR A 275       2.601  19.167   2.973  1.00  3.01           H  
ATOM   4281 3HG2 THR A 275       1.309  19.129   1.756  1.00  3.01           H  
ATOM   4282  N   GLY A 276      -1.916  18.020   5.143  1.00  1.87           N  
ATOM   4283  CA  GLY A 276      -2.874  18.138   6.243  1.00  2.18           C  
ATOM   4284  C   GLY A 276      -4.313  18.008   5.754  1.00 11.94           C  
ATOM   4285  O   GLY A 276      -4.566  16.958   5.180  1.00 51.57           O  
ATOM   4286  H   GLY A 276      -2.245  17.765   4.224  1.00  2.24           H  
ATOM   4287 1HA  GLY A 276      -2.663  17.367   6.982  1.00  2.62           H  
ATOM   4288 2HA  GLY A 276      -2.736  19.101   6.732  1.00  2.62           H  
ATOM   4289  N   GLU A 277      -5.218  18.492   6.611  1.00  8.08           N  
ATOM   4290  CA  GLU A 277      -5.040  18.422   8.066  1.00  6.28           C  
ATOM   4291  C   GLU A 277      -4.944  17.008   8.639  1.00  7.10           C  
ATOM   4292  O   GLU A 277      -5.723  16.119   8.292  1.00 19.43           O  
ATOM   4293  CB  GLU A 277      -6.190  19.154   8.759  1.00  9.42           C  
ATOM   4294  CG  GLU A 277      -6.067  19.227  10.275  1.00  9.42           C  
ATOM   4295  CD  GLU A 277      -7.180  20.010  10.913  1.00  9.42           C  
ATOM   4296  OE1 GLU A 277      -8.025  20.494  10.199  1.00  9.42           O  
ATOM   4297  OE2 GLU A 277      -7.186  20.125  12.116  1.00  9.42           O  
ATOM   4298  H   GLU A 277      -5.520  19.420   6.352  1.00  9.70           H  
ATOM   4299  HA  GLU A 277      -4.115  18.942   8.316  1.00  7.54           H  
ATOM   4300 1HB  GLU A 277      -6.255  20.173   8.378  1.00 11.30           H  
ATOM   4301 2HB  GLU A 277      -7.131  18.656   8.524  1.00 11.30           H  
ATOM   4302 1HG  GLU A 277      -6.076  18.216  10.681  1.00 11.30           H  
ATOM   4303 2HG  GLU A 277      -5.113  19.684  10.533  1.00 11.30           H  
ATOM   4304  N   CYS A 278      -3.990  16.831   9.546  1.00  3.27           N  
ATOM   4305  CA  CYS A 278      -3.769  15.566  10.233  1.00  4.73           C  
ATOM   4306  C   CYS A 278      -3.097  15.835  11.577  1.00  3.76           C  
ATOM   4307  O   CYS A 278      -2.678  16.962  11.842  1.00 11.13           O  
ATOM   4308  CB  CYS A 278      -2.875  14.663   9.400  1.00  7.10           C  
ATOM   4309  SG  CYS A 278      -1.208  15.331   9.197  1.00  7.10           S  
ATOM   4310  H   CYS A 278      -3.390  17.611   9.773  1.00  3.92           H  
ATOM   4311  HA  CYS A 278      -4.728  15.077  10.402  1.00  5.68           H  
ATOM   4312 1HB  CYS A 278      -2.797  13.680   9.865  1.00  8.51           H  
ATOM   4313 2HB  CYS A 278      -3.311  14.528   8.410  1.00  8.51           H  
ATOM   4314  HG  CYS A 278      -1.582  16.495   8.677  1.00  8.51           H  
ATOM   4315  N   GLY A 279      -2.982  14.811  12.422  1.00  3.62           N  
ATOM   4316  CA  GLY A 279      -2.347  14.996  13.719  1.00  2.94           C  
ATOM   4317  C   GLY A 279      -1.303  13.929  14.014  1.00  2.41           C  
ATOM   4318  O   GLY A 279      -0.516  13.547  13.148  1.00  2.24           O  
ATOM   4319  H   GLY A 279      -3.343  13.892  12.186  1.00  4.34           H  
ATOM   4320 1HA  GLY A 279      -1.879  15.980  13.757  1.00  3.53           H  
ATOM   4321 2HA  GLY A 279      -3.110  14.981  14.496  1.00  3.53           H  
ATOM   4322  N   THR A 280      -1.316  13.458  15.258  1.00  2.59           N  
ATOM   4323  CA  THR A 280      -0.400  12.435  15.746  1.00  2.33           C  
ATOM   4324  C   THR A 280      -1.153  11.167  16.130  1.00  1.67           C  
ATOM   4325  O   THR A 280      -0.584  10.240  16.711  1.00  1.49           O  
ATOM   4326  CB  THR A 280       0.386  12.947  16.964  1.00  3.50           C  
ATOM   4327  OG1 THR A 280      -0.530  13.297  18.011  1.00  3.50           O  
ATOM   4328  CG2 THR A 280       1.208  14.165  16.585  1.00  3.50           C  
ATOM   4329  H   THR A 280      -1.995  13.838  15.903  1.00  3.11           H  
ATOM   4330  HA  THR A 280       0.303  12.185  14.950  1.00  2.80           H  
ATOM   4331  HB  THR A 280       1.049  12.164  17.325  1.00  4.19           H  
ATOM   4332  HG1 THR A 280      -0.036  13.602  18.776  1.00  4.19           H  
ATOM   4333 1HG2 THR A 280       1.759  14.516  17.457  1.00  4.19           H  
ATOM   4334 2HG2 THR A 280       1.910  13.898  15.795  1.00  4.19           H  
ATOM   4335 3HG2 THR A 280       0.548  14.955  16.232  1.00  4.19           H  
ATOM   4336  N   ASP A 281      -2.445  11.131  15.816  1.00  1.48           N  
ATOM   4337  CA  ASP A 281      -3.278   9.994  16.166  1.00  1.12           C  
ATOM   4338  C   ASP A 281      -3.001   8.849  15.212  1.00  0.74           C  
ATOM   4339  O   ASP A 281      -3.701   8.672  14.217  1.00  0.71           O  
ATOM   4340  CB  ASP A 281      -4.759  10.385  16.120  1.00  1.68           C  
ATOM   4341  CG  ASP A 281      -5.694   9.290  16.619  1.00  1.68           C  
ATOM   4342  OD1 ASP A 281      -5.217   8.234  16.958  1.00  1.68           O  
ATOM   4343  OD2 ASP A 281      -6.878   9.526  16.666  1.00  1.68           O  
ATOM   4344  H   ASP A 281      -2.868  11.905  15.326  1.00  1.78           H  
ATOM   4345  HA  ASP A 281      -3.029   9.672  17.177  1.00  1.34           H  
ATOM   4346 1HB  ASP A 281      -4.916  11.278  16.727  1.00  2.02           H  
ATOM   4347 2HB  ASP A 281      -5.035  10.636  15.095  1.00  2.02           H  
ATOM   4348  N   LEU A 282      -1.981   8.064  15.542  1.00  0.69           N  
ATOM   4349  CA  LEU A 282      -1.564   6.965  14.691  1.00  0.61           C  
ATOM   4350  C   LEU A 282      -2.678   5.935  14.624  1.00  0.66           C  
ATOM   4351  O   LEU A 282      -3.281   5.599  15.645  1.00  0.77           O  
ATOM   4352  CB  LEU A 282      -0.297   6.309  15.252  1.00  0.92           C  
ATOM   4353  CG  LEU A 282       0.932   7.217  15.386  1.00  0.92           C  
ATOM   4354  CD1 LEU A 282       2.089   6.403  15.954  1.00  0.92           C  
ATOM   4355  CD2 LEU A 282       1.270   7.828  14.049  1.00  0.92           C  
ATOM   4356  H   LEU A 282      -1.460   8.288  16.381  1.00  0.83           H  
ATOM   4357  HA  LEU A 282      -1.370   7.345  13.690  1.00  0.73           H  
ATOM   4358 1HB  LEU A 282      -0.522   5.912  16.240  1.00  1.10           H  
ATOM   4359 2HB  LEU A 282      -0.022   5.476  14.605  1.00  1.10           H  
ATOM   4360  HG  LEU A 282       0.715   8.016  16.094  1.00  1.10           H  
ATOM   4361 1HD1 LEU A 282       2.960   7.043  16.075  1.00  1.10           H  
ATOM   4362 2HD1 LEU A 282       1.804   5.994  16.923  1.00  1.10           H  
ATOM   4363 3HD1 LEU A 282       2.331   5.588  15.273  1.00  1.10           H  
ATOM   4364 1HD2 LEU A 282       2.142   8.472  14.154  1.00  1.10           H  
ATOM   4365 2HD2 LEU A 282       1.487   7.034  13.346  1.00  1.10           H  
ATOM   4366 3HD2 LEU A 282       0.424   8.413  13.689  1.00  1.10           H  
ATOM   4367  N   ASP A 283      -2.937   5.416  13.430  1.00  0.68           N  
ATOM   4368  CA  ASP A 283      -4.045   4.486  13.269  1.00  0.91           C  
ATOM   4369  C   ASP A 283      -3.867   3.478  12.126  1.00  0.96           C  
ATOM   4370  O   ASP A 283      -4.462   2.396  12.146  1.00  1.50           O  
ATOM   4371  CB  ASP A 283      -5.350   5.274  13.123  1.00  1.36           C  
ATOM   4372  CG  ASP A 283      -5.402   6.198  11.918  1.00  1.36           C  
ATOM   4373  OD1 ASP A 283      -4.472   6.202  11.151  1.00  1.36           O  
ATOM   4374  OD2 ASP A 283      -6.374   6.899  11.777  1.00  1.36           O  
ATOM   4375  H   ASP A 283      -2.403   5.715  12.627  1.00  0.82           H  
ATOM   4376  HA  ASP A 283      -4.131   3.924  14.187  1.00  1.09           H  
ATOM   4377 1HB  ASP A 283      -6.183   4.577  13.066  1.00  1.64           H  
ATOM   4378 2HB  ASP A 283      -5.500   5.878  14.019  1.00  1.64           H  
ATOM   4379  N   HIS A 284      -3.077   3.815  11.114  1.00  0.83           N  
ATOM   4380  CA  HIS A 284      -2.928   2.884  10.011  1.00  0.65           C  
ATOM   4381  C   HIS A 284      -1.466   2.657   9.630  1.00  0.72           C  
ATOM   4382  O   HIS A 284      -0.687   3.599   9.485  1.00  2.74           O  
ATOM   4383  CB  HIS A 284      -3.709   3.414   8.822  1.00  0.98           C  
ATOM   4384  CG  HIS A 284      -3.781   2.499   7.662  1.00  0.98           C  
ATOM   4385  ND1 HIS A 284      -2.846   2.493   6.656  1.00  0.98           N  
ATOM   4386  CD2 HIS A 284      -4.675   1.541   7.355  1.00  0.98           C  
ATOM   4387  CE1 HIS A 284      -3.165   1.562   5.776  1.00  0.98           C  
ATOM   4388  NE2 HIS A 284      -4.272   0.971   6.178  1.00  0.98           N  
ATOM   4389  H   HIS A 284      -2.601   4.707  11.089  1.00  1.00           H  
ATOM   4390  HA  HIS A 284      -3.345   1.917  10.291  1.00  0.78           H  
ATOM   4391 1HB  HIS A 284      -4.723   3.670   9.130  1.00  1.17           H  
ATOM   4392 2HB  HIS A 284      -3.225   4.325   8.486  1.00  1.17           H  
ATOM   4393  HD2 HIS A 284      -5.549   1.265   7.942  1.00  1.17           H  
ATOM   4394  HE1 HIS A 284      -2.603   1.319   4.874  1.00  1.17           H  
ATOM   4395  HE2 HIS A 284      -4.752   0.212   5.711  1.00  1.17           H  
ATOM   4396  N   GLY A 285      -1.096   1.389   9.480  1.00  0.61           N  
ATOM   4397  CA  GLY A 285       0.260   1.036   9.096  1.00  0.49           C  
ATOM   4398  C   GLY A 285       0.411   1.072   7.586  1.00  0.37           C  
ATOM   4399  O   GLY A 285      -0.414   0.529   6.853  1.00  0.62           O  
ATOM   4400  H   GLY A 285      -1.773   0.658   9.622  1.00  0.73           H  
ATOM   4401 1HA  GLY A 285       0.965   1.729   9.555  1.00  0.59           H  
ATOM   4402 2HA  GLY A 285       0.497   0.040   9.468  1.00  0.59           H  
ATOM   4403  N   VAL A 286       1.496   1.682   7.135  1.00  0.39           N  
ATOM   4404  CA  VAL A 286       1.809   1.836   5.722  1.00  0.35           C  
ATOM   4405  C   VAL A 286       3.258   1.465   5.452  1.00  0.38           C  
ATOM   4406  O   VAL A 286       4.041   1.292   6.382  1.00  0.74           O  
ATOM   4407  CB  VAL A 286       1.553   3.281   5.267  1.00  0.52           C  
ATOM   4408  CG1 VAL A 286       0.091   3.662   5.428  1.00  0.52           C  
ATOM   4409  CG2 VAL A 286       2.423   4.220   6.097  1.00  0.52           C  
ATOM   4410  H   VAL A 286       2.128   2.092   7.807  1.00  0.47           H  
ATOM   4411  HA  VAL A 286       1.164   1.170   5.148  1.00  0.42           H  
ATOM   4412  HB  VAL A 286       1.797   3.361   4.213  1.00  0.63           H  
ATOM   4413 1HG1 VAL A 286      -0.056   4.684   5.081  1.00  0.63           H  
ATOM   4414 2HG1 VAL A 286      -0.527   2.987   4.836  1.00  0.63           H  
ATOM   4415 3HG1 VAL A 286      -0.196   3.592   6.476  1.00  0.63           H  
ATOM   4416 1HG2 VAL A 286       2.262   5.247   5.776  1.00  0.63           H  
ATOM   4417 2HG2 VAL A 286       2.151   4.127   7.146  1.00  0.63           H  
ATOM   4418 3HG2 VAL A 286       3.473   3.958   5.966  1.00  0.63           H  
ATOM   4419  N   ALA A 287       3.623   1.303   4.187  1.00  0.31           N  
ATOM   4420  CA  ALA A 287       5.004   0.953   3.892  1.00  0.35           C  
ATOM   4421  C   ALA A 287       5.666   2.033   3.058  1.00  0.35           C  
ATOM   4422  O   ALA A 287       5.200   2.369   1.974  1.00  0.46           O  
ATOM   4423  CB  ALA A 287       5.066  -0.383   3.175  1.00  0.52           C  
ATOM   4424  H   ALA A 287       2.957   1.439   3.434  1.00  0.37           H  
ATOM   4425  HA  ALA A 287       5.548   0.875   4.832  1.00  0.42           H  
ATOM   4426 1HB  ALA A 287       6.106  -0.645   2.981  1.00  0.63           H  
ATOM   4427 2HB  ALA A 287       4.610  -1.152   3.800  1.00  0.63           H  
ATOM   4428 3HB  ALA A 287       4.527  -0.315   2.233  1.00  0.63           H  
ATOM   4429  N   VAL A 288       6.769   2.575   3.549  1.00  0.48           N  
ATOM   4430  CA  VAL A 288       7.464   3.597   2.802  1.00  0.49           C  
ATOM   4431  C   VAL A 288       8.266   2.890   1.744  1.00  0.54           C  
ATOM   4432  O   VAL A 288       9.094   2.032   2.050  1.00  0.92           O  
ATOM   4433  CB  VAL A 288       8.392   4.440   3.693  1.00  0.73           C  
ATOM   4434  CG1 VAL A 288       9.123   5.462   2.839  1.00  0.73           C  
ATOM   4435  CG2 VAL A 288       7.594   5.123   4.784  1.00  0.73           C  
ATOM   4436  H   VAL A 288       7.133   2.268   4.435  1.00  0.58           H  
ATOM   4437  HA  VAL A 288       6.736   4.253   2.324  1.00  0.59           H  
ATOM   4438  HB  VAL A 288       9.140   3.789   4.146  1.00  0.88           H  
ATOM   4439 1HG1 VAL A 288       9.789   6.048   3.469  1.00  0.88           H  
ATOM   4440 2HG1 VAL A 288       9.703   4.950   2.071  1.00  0.88           H  
ATOM   4441 3HG1 VAL A 288       8.398   6.125   2.365  1.00  0.88           H  
ATOM   4442 1HG2 VAL A 288       8.266   5.704   5.415  1.00  0.88           H  
ATOM   4443 2HG2 VAL A 288       6.854   5.784   4.348  1.00  0.88           H  
ATOM   4444 3HG2 VAL A 288       7.091   4.367   5.384  1.00  0.88           H  
ATOM   4445  N   VAL A 289       8.009   3.224   0.493  1.00  0.51           N  
ATOM   4446  CA  VAL A 289       8.694   2.570  -0.606  1.00  1.53           C  
ATOM   4447  C   VAL A 289       9.657   3.523  -1.296  1.00  0.47           C  
ATOM   4448  O   VAL A 289      10.396   3.129  -2.198  1.00  3.94           O  
ATOM   4449  CB  VAL A 289       7.679   1.992  -1.611  1.00  2.29           C  
ATOM   4450  CG1 VAL A 289       6.802   0.951  -0.924  1.00  2.29           C  
ATOM   4451  CG2 VAL A 289       6.819   3.095  -2.187  1.00  2.29           C  
ATOM   4452  H   VAL A 289       7.332   3.951   0.302  1.00  0.61           H  
ATOM   4453  HA  VAL A 289       9.270   1.738  -0.201  1.00  1.84           H  
ATOM   4454  HB  VAL A 289       8.225   1.501  -2.412  1.00  2.75           H  
ATOM   4455 1HG1 VAL A 289       6.100   0.533  -1.647  1.00  2.75           H  
ATOM   4456 2HG1 VAL A 289       7.428   0.154  -0.524  1.00  2.75           H  
ATOM   4457 3HG1 VAL A 289       6.247   1.420  -0.113  1.00  2.75           H  
ATOM   4458 1HG2 VAL A 289       6.116   2.673  -2.904  1.00  2.75           H  
ATOM   4459 2HG2 VAL A 289       6.267   3.584  -1.383  1.00  2.75           H  
ATOM   4460 3HG2 VAL A 289       7.455   3.825  -2.688  1.00  2.75           H  
ATOM   4461  N   GLY A 290       9.674   4.775  -0.863  1.00  1.29           N  
ATOM   4462  CA  GLY A 290      10.628   5.698  -1.432  1.00  0.65           C  
ATOM   4463  C   GLY A 290      10.447   7.114  -0.935  1.00  0.51           C  
ATOM   4464  O   GLY A 290       9.789   7.352   0.075  1.00  0.78           O  
ATOM   4465  H   GLY A 290       9.012   5.097  -0.170  1.00  1.55           H  
ATOM   4466 1HA  GLY A 290      11.642   5.356  -1.224  1.00  0.78           H  
ATOM   4467 2HA  GLY A 290      10.495   5.679  -2.508  1.00  0.78           H  
ATOM   4468  N   TYR A 291      11.059   8.050  -1.645  1.00  0.50           N  
ATOM   4469  CA  TYR A 291      10.913   9.480  -1.389  1.00  1.29           C  
ATOM   4470  C   TYR A 291      11.526  10.262  -2.541  1.00  0.77           C  
ATOM   4471  O   TYR A 291      12.288   9.713  -3.334  1.00  1.08           O  
ATOM   4472  CB  TYR A 291      11.543   9.892  -0.059  1.00  1.94           C  
ATOM   4473  CG  TYR A 291      13.007   9.592   0.055  1.00  1.94           C  
ATOM   4474  CD1 TYR A 291      13.935  10.502  -0.420  1.00  1.94           C  
ATOM   4475  CD2 TYR A 291      13.419   8.414   0.653  1.00  1.94           C  
ATOM   4476  CE1 TYR A 291      15.276  10.223  -0.311  1.00  1.94           C  
ATOM   4477  CE2 TYR A 291      14.759   8.137   0.766  1.00  1.94           C  
ATOM   4478  CZ  TYR A 291      15.679   9.038   0.282  1.00  1.94           C  
ATOM   4479  OH  TYR A 291      17.009   8.760   0.383  1.00  1.94           O  
ATOM   4480  H   TYR A 291      11.608   7.743  -2.436  1.00  0.60           H  
ATOM   4481  HA  TYR A 291       9.852   9.722  -1.354  1.00  1.55           H  
ATOM   4482 1HB  TYR A 291      11.406  10.962   0.094  1.00  2.32           H  
ATOM   4483 2HB  TYR A 291      11.031   9.381   0.749  1.00  2.32           H  
ATOM   4484  HD1 TYR A 291      13.604  11.431  -0.885  1.00  2.32           H  
ATOM   4485  HD2 TYR A 291      12.680   7.711   1.031  1.00  2.32           H  
ATOM   4486  HE1 TYR A 291      16.016  10.928  -0.687  1.00  2.32           H  
ATOM   4487  HE2 TYR A 291      15.092   7.209   1.232  1.00  2.32           H  
ATOM   4488  HH  TYR A 291      17.500   9.289  -0.254  1.00  2.32           H  
ATOM   4489  N   GLY A 292      11.230  11.550  -2.621  1.00  0.63           N  
ATOM   4490  CA  GLY A 292      11.792  12.361  -3.691  1.00  1.01           C  
ATOM   4491  C   GLY A 292      11.319  13.798  -3.622  1.00  1.14           C  
ATOM   4492  O   GLY A 292      10.807  14.246  -2.594  1.00  1.39           O  
ATOM   4493  H   GLY A 292      10.599  11.958  -1.946  1.00  0.76           H  
ATOM   4494 1HA  GLY A 292      12.881  12.333  -3.631  1.00  1.21           H  
ATOM   4495 2HA  GLY A 292      11.515  11.932  -4.653  1.00  1.21           H  
ATOM   4496  N   THR A 293      11.529  14.536  -4.709  1.00  2.25           N  
ATOM   4497  CA  THR A 293      11.099  15.924  -4.759  1.00  4.63           C  
ATOM   4498  C   THR A 293      10.341  16.245  -6.035  1.00  7.85           C  
ATOM   4499  O   THR A 293      10.505  15.585  -7.062  1.00 11.38           O  
ATOM   4500  CB  THR A 293      12.286  16.908  -4.655  1.00  6.95           C  
ATOM   4501  OG1 THR A 293      13.150  16.734  -5.785  1.00  6.95           O  
ATOM   4502  CG2 THR A 293      13.073  16.692  -3.377  1.00  6.95           C  
ATOM   4503  H   THR A 293      11.972  14.122  -5.517  1.00  2.70           H  
ATOM   4504  HA  THR A 293      10.435  16.097  -3.919  1.00  5.56           H  
ATOM   4505  HB  THR A 293      11.901  17.928  -4.662  1.00  8.33           H  
ATOM   4506  HG1 THR A 293      12.665  16.938  -6.589  1.00  8.33           H  
ATOM   4507 1HG2 THR A 293      13.893  17.409  -3.330  1.00  8.33           H  
ATOM   4508 2HG2 THR A 293      12.413  16.835  -2.525  1.00  8.33           H  
ATOM   4509 3HG2 THR A 293      13.475  15.682  -3.361  1.00  8.33           H  
ATOM   4510  N   ALA A 294       9.528  17.287  -5.955  1.00  8.56           N  
ATOM   4511  CA  ALA A 294       8.767  17.799  -7.074  1.00 13.08           C  
ATOM   4512  C   ALA A 294       9.642  18.737  -7.873  1.00 18.22           C  
ATOM   4513  O   ALA A 294      10.720  19.122  -7.423  1.00 18.50           O  
ATOM   4514  CB  ALA A 294       7.516  18.508  -6.593  1.00 19.62           C  
ATOM   4515  H   ALA A 294       9.431  17.746  -5.062  1.00 10.27           H  
ATOM   4516  HA  ALA A 294       8.485  16.963  -7.714  1.00 15.70           H  
ATOM   4517 1HB  ALA A 294       6.951  18.879  -7.448  1.00 23.54           H  
ATOM   4518 2HB  ALA A 294       6.899  17.811  -6.025  1.00 23.54           H  
ATOM   4519 3HB  ALA A 294       7.799  19.344  -5.957  1.00 23.54           H  
ATOM   4520  N   LEU A 295       9.177  19.129  -9.050  1.00 24.27           N  
ATOM   4521  CA  LEU A 295       9.949  20.025  -9.900  1.00 31.75           C  
ATOM   4522  C   LEU A 295      10.183  21.385  -9.240  1.00 29.26           C  
ATOM   4523  O   LEU A 295      11.187  22.043  -9.515  1.00 34.98           O  
ATOM   4524  CB  LEU A 295       9.234  20.218 -11.239  1.00 47.62           C  
ATOM   4525  CG  LEU A 295       9.183  18.977 -12.137  1.00 47.62           C  
ATOM   4526  CD1 LEU A 295       8.332  19.274 -13.364  1.00 47.62           C  
ATOM   4527  CD2 LEU A 295      10.600  18.588 -12.531  1.00 47.62           C  
ATOM   4528  H   LEU A 295       8.282  18.788  -9.371  1.00 29.12           H  
ATOM   4529  HA  LEU A 295      10.919  19.567 -10.087  1.00 38.10           H  
ATOM   4530 1HB  LEU A 295       8.210  20.532 -11.047  1.00 57.15           H  
ATOM   4531 2HB  LEU A 295       9.739  21.010 -11.793  1.00 57.15           H  
ATOM   4532  HG  LEU A 295       8.719  18.153 -11.595  1.00 57.15           H  
ATOM   4533 1HD1 LEU A 295       8.288  18.390 -13.999  1.00 57.15           H  
ATOM   4534 2HD1 LEU A 295       7.324  19.546 -13.050  1.00 57.15           H  
ATOM   4535 3HD1 LEU A 295       8.774  20.099 -13.921  1.00 57.15           H  
ATOM   4536 1HD2 LEU A 295      10.572  17.702 -13.165  1.00 57.15           H  
ATOM   4537 2HD2 LEU A 295      11.065  19.410 -13.076  1.00 57.15           H  
ATOM   4538 3HD2 LEU A 295      11.181  18.373 -11.634  1.00 57.15           H  
ATOM   4539  N   ASP A 296       9.268  21.803  -8.362  1.00 22.44           N  
ATOM   4540  CA  ASP A 296       9.425  23.068  -7.658  1.00 20.80           C  
ATOM   4541  C   ASP A 296      10.169  22.925  -6.320  1.00 17.82           C  
ATOM   4542  O   ASP A 296      10.246  23.885  -5.553  1.00 17.19           O  
ATOM   4543  CB  ASP A 296       8.061  23.712  -7.415  1.00 31.20           C  
ATOM   4544  CG  ASP A 296       7.170  22.925  -6.465  1.00 31.20           C  
ATOM   4545  OD1 ASP A 296       7.623  21.958  -5.892  1.00 31.20           O  
ATOM   4546  OD2 ASP A 296       6.032  23.302  -6.319  1.00 31.20           O  
ATOM   4547  H   ASP A 296       8.453  21.237  -8.178  1.00 26.93           H  
ATOM   4548  HA  ASP A 296      10.006  23.738  -8.292  1.00 24.96           H  
ATOM   4549 1HB  ASP A 296       8.202  24.713  -7.006  1.00 37.44           H  
ATOM   4550 2HB  ASP A 296       7.540  23.822  -8.367  1.00 37.44           H  
ATOM   4551  N   GLY A 297      10.721  21.739  -6.038  1.00 16.95           N  
ATOM   4552  CA  GLY A 297      11.475  21.518  -4.810  1.00 15.44           C  
ATOM   4553  C   GLY A 297      10.673  20.885  -3.666  1.00  9.96           C  
ATOM   4554  O   GLY A 297      11.253  20.559  -2.627  1.00  9.17           O  
ATOM   4555  H   GLY A 297      10.641  20.965  -6.680  1.00 20.34           H  
ATOM   4556 1HA  GLY A 297      12.332  20.884  -5.036  1.00 18.53           H  
ATOM   4557 2HA  GLY A 297      11.882  22.470  -4.473  1.00 18.53           H  
ATOM   4558  N   THR A 298       9.357  20.709  -3.833  1.00  7.66           N  
ATOM   4559  CA  THR A 298       8.557  20.114  -2.757  1.00  4.48           C  
ATOM   4560  C   THR A 298       9.051  18.718  -2.402  1.00  3.49           C  
ATOM   4561  O   THR A 298       9.129  17.839  -3.251  1.00  4.22           O  
ATOM   4562  CB  THR A 298       7.065  20.026  -3.128  1.00  6.72           C  
ATOM   4563  OG1 THR A 298       6.562  21.330  -3.435  1.00  6.72           O  
ATOM   4564  CG2 THR A 298       6.279  19.445  -1.967  1.00  6.72           C  
ATOM   4565  H   THR A 298       8.899  21.002  -4.691  1.00  9.19           H  
ATOM   4566  HA  THR A 298       8.652  20.741  -1.870  1.00  5.38           H  
ATOM   4567  HB  THR A 298       6.937  19.385  -3.994  1.00  8.06           H  
ATOM   4568  HG1 THR A 298       6.931  21.620  -4.277  1.00  8.06           H  
ATOM   4569 1HG2 THR A 298       5.224  19.387  -2.236  1.00  8.06           H  
ATOM   4570 2HG2 THR A 298       6.649  18.447  -1.736  1.00  8.06           H  
ATOM   4571 3HG2 THR A 298       6.394  20.086  -1.094  1.00  8.06           H  
ATOM   4572  N   LYS A 299       9.382  18.514  -1.136  1.00  2.90           N  
ATOM   4573  CA  LYS A 299       9.893  17.225  -0.688  1.00  2.16           C  
ATOM   4574  C   LYS A 299       8.767  16.316  -0.233  1.00  1.76           C  
ATOM   4575  O   LYS A 299       7.815  16.778   0.392  1.00  1.96           O  
ATOM   4576  CB  LYS A 299      10.875  17.435   0.465  1.00  3.24           C  
ATOM   4577  CG  LYS A 299      12.137  18.200   0.107  1.00  3.24           C  
ATOM   4578  CD  LYS A 299      13.037  18.382   1.317  1.00  3.24           C  
ATOM   4579  CE  LYS A 299      14.286  19.175   0.953  1.00  3.24           C  
ATOM   4580  NZ  LYS A 299      15.165  19.409   2.132  1.00  3.24           N  
ATOM   4581  H   LYS A 299       9.292  19.270  -0.473  1.00  3.48           H  
ATOM   4582  HA  LYS A 299      10.407  16.742  -1.519  1.00  2.59           H  
ATOM   4583 1HB  LYS A 299      10.379  17.982   1.265  1.00  3.89           H  
ATOM   4584 2HB  LYS A 299      11.178  16.470   0.868  1.00  3.89           H  
ATOM   4585 1HG  LYS A 299      12.693  17.657  -0.653  1.00  3.89           H  
ATOM   4586 2HG  LYS A 299      11.871  19.179  -0.291  1.00  3.89           H  
ATOM   4587 1HD  LYS A 299      12.493  18.913   2.100  1.00  3.89           H  
ATOM   4588 2HD  LYS A 299      13.335  17.407   1.703  1.00  3.89           H  
ATOM   4589 1HE  LYS A 299      14.848  18.628   0.197  1.00  3.89           H  
ATOM   4590 2HE  LYS A 299      13.988  20.139   0.540  1.00  3.89           H  
ATOM   4591 1HZ  LYS A 299      15.977  19.937   1.847  1.00  3.89           H  
ATOM   4592 2HZ  LYS A 299      14.656  19.928   2.834  1.00  3.89           H  
ATOM   4593 3HZ  LYS A 299      15.459  18.523   2.517  1.00  3.89           H  
ATOM   4594  N   TYR A 300       8.883  15.020  -0.509  1.00  1.51           N  
ATOM   4595  CA  TYR A 300       7.863  14.080  -0.061  1.00  2.03           C  
ATOM   4596  C   TYR A 300       8.344  12.638   0.066  1.00  0.65           C  
ATOM   4597  O   TYR A 300       9.337  12.236  -0.537  1.00  0.63           O  
ATOM   4598  CB  TYR A 300       6.673  14.117  -1.009  1.00  3.04           C  
ATOM   4599  CG  TYR A 300       7.031  13.755  -2.429  1.00  3.04           C  
ATOM   4600  CD1 TYR A 300       7.068  12.426  -2.825  1.00  3.04           C  
ATOM   4601  CD2 TYR A 300       7.299  14.759  -3.346  1.00  3.04           C  
ATOM   4602  CE1 TYR A 300       7.383  12.105  -4.131  1.00  3.04           C  
ATOM   4603  CE2 TYR A 300       7.604  14.436  -4.651  1.00  3.04           C  
ATOM   4604  CZ  TYR A 300       7.651  13.116  -5.045  1.00  3.04           C  
ATOM   4605  OH  TYR A 300       7.957  12.795  -6.348  1.00  3.04           O  
ATOM   4606  H   TYR A 300       9.669  14.691  -1.051  1.00  1.81           H  
ATOM   4607  HA  TYR A 300       7.530  14.397   0.923  1.00  2.44           H  
ATOM   4608 1HB  TYR A 300       5.902  13.428  -0.662  1.00  3.65           H  
ATOM   4609 2HB  TYR A 300       6.244  15.118  -1.012  1.00  3.65           H  
ATOM   4610  HD1 TYR A 300       6.850  11.636  -2.106  1.00  3.65           H  
ATOM   4611  HD2 TYR A 300       7.261  15.804  -3.038  1.00  3.65           H  
ATOM   4612  HE1 TYR A 300       7.415  11.065  -4.447  1.00  3.65           H  
ATOM   4613  HE2 TYR A 300       7.808  15.225  -5.372  1.00  3.65           H  
ATOM   4614  HH  TYR A 300       8.217  13.590  -6.820  1.00  3.65           H  
ATOM   4615  N   TRP A 301       7.601  11.858   0.841  1.00  0.55           N  
ATOM   4616  CA  TRP A 301       7.830  10.436   1.010  1.00  0.36           C  
ATOM   4617  C   TRP A 301       6.906   9.682   0.076  1.00  0.37           C  
ATOM   4618  O   TRP A 301       5.763  10.077  -0.114  1.00  0.70           O  
ATOM   4619  CB  TRP A 301       7.536   9.996   2.449  1.00  0.54           C  
ATOM   4620  CG  TRP A 301       8.477  10.528   3.480  1.00  0.54           C  
ATOM   4621  CD1 TRP A 301       8.296  11.611   4.293  1.00  0.54           C  
ATOM   4622  CD2 TRP A 301       9.772   9.988   3.814  1.00  0.54           C  
ATOM   4623  NE1 TRP A 301       9.390  11.776   5.110  1.00  0.54           N  
ATOM   4624  CE2 TRP A 301      10.301  10.793   4.825  1.00  0.54           C  
ATOM   4625  CE3 TRP A 301      10.514   8.903   3.339  1.00  0.54           C  
ATOM   4626  CZ2 TRP A 301      11.544  10.550   5.368  1.00  0.54           C  
ATOM   4627  CZ3 TRP A 301      11.763   8.662   3.883  1.00  0.54           C  
ATOM   4628  CH2 TRP A 301      12.256   9.468   4.869  1.00  0.54           C  
ATOM   4629  H   TRP A 301       6.830  12.271   1.334  1.00  0.66           H  
ATOM   4630  HA  TRP A 301       8.862  10.204   0.757  1.00  0.43           H  
ATOM   4631 1HB  TRP A 301       6.534  10.310   2.719  1.00  0.65           H  
ATOM   4632 2HB  TRP A 301       7.557   8.908   2.502  1.00  0.65           H  
ATOM   4633  HD1 TRP A 301       7.414  12.250   4.294  1.00  0.65           H  
ATOM   4634  HE1 TRP A 301       9.520  12.508   5.804  1.00  0.65           H  
ATOM   4635  HE3 TRP A 301      10.118   8.264   2.550  1.00  0.65           H  
ATOM   4636  HZ2 TRP A 301      11.962  11.170   6.155  1.00  0.65           H  
ATOM   4637  HZ3 TRP A 301      12.342   7.818   3.509  1.00  0.65           H  
ATOM   4638  HH2 TRP A 301      13.234   9.255   5.283  1.00  0.65           H  
ATOM   4639  N   ILE A 302       7.373   8.584  -0.488  1.00  0.30           N  
ATOM   4640  CA  ILE A 302       6.518   7.770  -1.344  1.00  0.40           C  
ATOM   4641  C   ILE A 302       6.066   6.590  -0.514  1.00  0.32           C  
ATOM   4642  O   ILE A 302       6.876   5.744  -0.124  1.00  0.34           O  
ATOM   4643  CB  ILE A 302       7.240   7.273  -2.603  1.00  0.60           C  
ATOM   4644  CG1 ILE A 302       7.764   8.455  -3.416  1.00  0.60           C  
ATOM   4645  CG2 ILE A 302       6.266   6.461  -3.445  1.00  0.60           C  
ATOM   4646  CD1 ILE A 302       8.696   8.051  -4.536  1.00  0.60           C  
ATOM   4647  H   ILE A 302       8.315   8.297  -0.301  1.00  0.36           H  
ATOM   4648  HA  ILE A 302       5.644   8.347  -1.641  1.00  0.48           H  
ATOM   4649  HB  ILE A 302       8.084   6.648  -2.327  1.00  0.72           H  
ATOM   4650 1HG1 ILE A 302       6.918   8.987  -3.848  1.00  0.72           H  
ATOM   4651 2HG1 ILE A 302       8.295   9.137  -2.755  1.00  0.72           H  
ATOM   4652 1HG2 ILE A 302       6.772   6.097  -4.339  1.00  0.72           H  
ATOM   4653 2HG2 ILE A 302       5.899   5.619  -2.865  1.00  0.72           H  
ATOM   4654 3HG2 ILE A 302       5.425   7.091  -3.735  1.00  0.72           H  
ATOM   4655 1HD1 ILE A 302       9.027   8.940  -5.074  1.00  0.72           H  
ATOM   4656 2HD1 ILE A 302       9.563   7.535  -4.121  1.00  0.72           H  
ATOM   4657 3HD1 ILE A 302       8.174   7.386  -5.223  1.00  0.72           H  
ATOM   4658  N   VAL A 303       4.775   6.549  -0.215  1.00  0.29           N  
ATOM   4659  CA  VAL A 303       4.259   5.536   0.681  1.00  0.29           C  
ATOM   4660  C   VAL A 303       3.150   4.666   0.092  1.00  0.26           C  
ATOM   4661  O   VAL A 303       2.199   5.162  -0.512  1.00  0.29           O  
ATOM   4662  CB  VAL A 303       3.752   6.233   1.942  1.00  0.43           C  
ATOM   4663  CG1 VAL A 303       3.179   5.223   2.889  1.00  0.43           C  
ATOM   4664  CG2 VAL A 303       4.879   7.016   2.592  1.00  0.43           C  
ATOM   4665  H   VAL A 303       4.147   7.265  -0.563  1.00  0.35           H  
ATOM   4666  HA  VAL A 303       5.086   4.884   0.960  1.00  0.35           H  
ATOM   4667  HB  VAL A 303       2.955   6.914   1.675  1.00  0.52           H  
ATOM   4668 1HG1 VAL A 303       2.805   5.744   3.768  1.00  0.52           H  
ATOM   4669 2HG1 VAL A 303       2.360   4.690   2.407  1.00  0.52           H  
ATOM   4670 3HG1 VAL A 303       3.953   4.515   3.183  1.00  0.52           H  
ATOM   4671 1HG2 VAL A 303       4.511   7.513   3.488  1.00  0.52           H  
ATOM   4672 2HG2 VAL A 303       5.677   6.331   2.855  1.00  0.52           H  
ATOM   4673 3HG2 VAL A 303       5.258   7.764   1.897  1.00  0.52           H  
ATOM   4674  N   LYS A 304       3.288   3.354   0.271  1.00  0.26           N  
ATOM   4675  CA  LYS A 304       2.309   2.377  -0.184  1.00  0.29           C  
ATOM   4676  C   LYS A 304       1.223   2.133   0.856  1.00  0.33           C  
ATOM   4677  O   LYS A 304       1.505   1.776   2.004  1.00  0.37           O  
ATOM   4678  CB  LYS A 304       2.978   1.040  -0.515  1.00  0.43           C  
ATOM   4679  CG  LYS A 304       2.005   0.012  -1.081  1.00  0.43           C  
ATOM   4680  CD  LYS A 304       2.677  -1.300  -1.465  1.00  0.43           C  
ATOM   4681  CE  LYS A 304       1.627  -2.280  -1.966  1.00  0.43           C  
ATOM   4682  NZ  LYS A 304       2.178  -3.597  -2.378  1.00  0.43           N  
ATOM   4683  H   LYS A 304       4.092   3.017   0.771  1.00  0.31           H  
ATOM   4684  HA  LYS A 304       1.826   2.762  -1.082  1.00  0.35           H  
ATOM   4685 1HB  LYS A 304       3.782   1.191  -1.231  1.00  0.52           H  
ATOM   4686 2HB  LYS A 304       3.420   0.621   0.389  1.00  0.52           H  
ATOM   4687 1HG  LYS A 304       1.236  -0.197  -0.337  1.00  0.52           H  
ATOM   4688 2HG  LYS A 304       1.520   0.427  -1.964  1.00  0.52           H  
ATOM   4689 1HD  LYS A 304       3.409  -1.123  -2.253  1.00  0.52           H  
ATOM   4690 2HD  LYS A 304       3.185  -1.722  -0.602  1.00  0.52           H  
ATOM   4691 1HE  LYS A 304       0.889  -2.438  -1.181  1.00  0.52           H  
ATOM   4692 2HE  LYS A 304       1.136  -1.837  -2.825  1.00  0.52           H  
ATOM   4693 1HZ  LYS A 304       1.423  -4.181  -2.725  1.00  0.52           H  
ATOM   4694 2HZ  LYS A 304       2.837  -3.472  -3.133  1.00  0.52           H  
ATOM   4695 3HZ  LYS A 304       2.634  -4.053  -1.603  1.00  0.52           H  
ATOM   4696  N   ASN A 305      -0.028   2.318   0.450  1.00  0.94           N  
ATOM   4697  CA  ASN A 305      -1.153   2.067   1.339  1.00  1.20           C  
ATOM   4698  C   ASN A 305      -1.748   0.685   1.016  1.00  0.84           C  
ATOM   4699  O   ASN A 305      -1.341   0.043   0.049  1.00  1.26           O  
ATOM   4700  CB  ASN A 305      -2.174   3.192   1.208  1.00  1.80           C  
ATOM   4701  CG  ASN A 305      -3.017   3.393   2.439  1.00  1.80           C  
ATOM   4702  OD1 ASN A 305      -3.632   2.453   2.946  1.00  1.80           O  
ATOM   4703  ND2 ASN A 305      -3.038   4.597   2.942  1.00  1.80           N  
ATOM   4704  H   ASN A 305      -0.208   2.624  -0.497  1.00  1.13           H  
ATOM   4705  HA  ASN A 305      -0.792   2.038   2.368  1.00  1.44           H  
ATOM   4706 1HB  ASN A 305      -1.648   4.122   0.993  1.00  2.16           H  
ATOM   4707 2HB  ASN A 305      -2.831   2.989   0.363  1.00  2.16           H  
ATOM   4708 1HD2 ASN A 305      -3.576   4.783   3.765  1.00  2.16           H  
ATOM   4709 2HD2 ASN A 305      -2.519   5.331   2.506  1.00  2.16           H  
ATOM   4710  N   SER A 306      -2.692   0.229   1.838  1.00  0.92           N  
ATOM   4711  CA  SER A 306      -3.352  -1.059   1.649  1.00  1.63           C  
ATOM   4712  C   SER A 306      -4.858  -0.906   1.465  1.00  1.05           C  
ATOM   4713  O   SER A 306      -5.639  -1.707   1.976  1.00  1.71           O  
ATOM   4714  CB  SER A 306      -3.043  -1.979   2.813  1.00  2.44           C  
ATOM   4715  OG  SER A 306      -3.388  -1.394   4.036  1.00  2.44           O  
ATOM   4716  H   SER A 306      -2.989   0.816   2.602  1.00  1.10           H  
ATOM   4717  HA  SER A 306      -2.952  -1.517   0.744  1.00  1.96           H  
ATOM   4718 1HB  SER A 306      -3.580  -2.919   2.690  1.00  2.93           H  
ATOM   4719 2HB  SER A 306      -1.979  -2.209   2.809  1.00  2.93           H  
ATOM   4720  HG  SER A 306      -4.348  -1.407   4.100  1.00  2.93           H  
ATOM   4721  N   TRP A 307      -5.262   0.127   0.734  1.00  1.39           N  
ATOM   4722  CA  TRP A 307      -6.674   0.373   0.460  1.00  1.61           C  
ATOM   4723  C   TRP A 307      -7.010   0.195  -1.017  1.00  1.81           C  
ATOM   4724  O   TRP A 307      -7.984   0.770  -1.508  1.00  2.58           O  
ATOM   4725  CB  TRP A 307      -7.059   1.784   0.889  1.00  2.42           C  
ATOM   4726  CG  TRP A 307      -7.071   2.008   2.373  1.00  2.42           C  
ATOM   4727  CD1 TRP A 307      -7.269   1.093   3.365  1.00  2.42           C  
ATOM   4728  CD2 TRP A 307      -6.861   3.271   3.034  1.00  2.42           C  
ATOM   4729  NE1 TRP A 307      -7.192   1.708   4.593  1.00  2.42           N  
ATOM   4730  CE2 TRP A 307      -6.937   3.037   4.405  1.00  2.42           C  
ATOM   4731  CE3 TRP A 307      -6.616   4.559   2.575  1.00  2.42           C  
ATOM   4732  CZ2 TRP A 307      -6.770   4.052   5.330  1.00  2.42           C  
ATOM   4733  CZ3 TRP A 307      -6.451   5.577   3.494  1.00  2.42           C  
ATOM   4734  CH2 TRP A 307      -6.524   5.329   4.839  1.00  2.42           C  
ATOM   4735  H   TRP A 307      -4.573   0.759   0.350  1.00  1.67           H  
ATOM   4736  HA  TRP A 307      -7.267  -0.338   1.035  1.00  1.93           H  
ATOM   4737 1HB  TRP A 307      -6.357   2.492   0.450  1.00  2.90           H  
ATOM   4738 2HB  TRP A 307      -8.041   2.022   0.493  1.00  2.90           H  
ATOM   4739  HD1 TRP A 307      -7.459   0.033   3.207  1.00  2.90           H  
ATOM   4740  HE1 TRP A 307      -7.304   1.283   5.505  1.00  2.90           H  
ATOM   4741  HE3 TRP A 307      -6.557   4.750   1.511  1.00  2.90           H  
ATOM   4742  HZ2 TRP A 307      -6.828   3.872   6.401  1.00  2.90           H  
ATOM   4743  HZ3 TRP A 307      -6.265   6.582   3.121  1.00  2.90           H  
ATOM   4744  HH2 TRP A 307      -6.398   6.156   5.533  1.00  2.90           H  
ATOM   4745  N   GLY A 308      -6.198  -0.590  -1.723  1.00  1.58           N  
ATOM   4746  CA  GLY A 308      -6.390  -0.830  -3.147  1.00  1.87           C  
ATOM   4747  C   GLY A 308      -5.895   0.329  -4.013  1.00  1.63           C  
ATOM   4748  O   GLY A 308      -5.544   1.405  -3.523  1.00  2.30           O  
ATOM   4749  H   GLY A 308      -5.436  -1.074  -1.265  1.00  1.90           H  
ATOM   4750 1HA  GLY A 308      -5.868  -1.744  -3.431  1.00  2.24           H  
ATOM   4751 2HA  GLY A 308      -7.448  -1.001  -3.341  1.00  2.24           H  
ATOM   4752  N   ALA A 309      -5.924   0.116  -5.328  1.00  1.55           N  
ATOM   4753  CA  ALA A 309      -5.489   1.126  -6.289  1.00  1.59           C  
ATOM   4754  C   ALA A 309      -6.576   2.174  -6.532  1.00  1.46           C  
ATOM   4755  O   ALA A 309      -6.384   3.110  -7.308  1.00  3.76           O  
ATOM   4756  CB  ALA A 309      -5.091   0.469  -7.600  1.00  2.39           C  
ATOM   4757  H   ALA A 309      -6.238  -0.782  -5.672  1.00  1.86           H  
ATOM   4758  HA  ALA A 309      -4.623   1.633  -5.872  1.00  1.91           H  
ATOM   4759 1HB  ALA A 309      -4.738   1.230  -8.297  1.00  2.86           H  
ATOM   4760 2HB  ALA A 309      -4.294  -0.252  -7.418  1.00  2.86           H  
ATOM   4761 3HB  ALA A 309      -5.952  -0.042  -8.028  1.00  2.86           H  
ATOM   4762  N   ASP A 310      -7.713   2.024  -5.850  1.00  0.66           N  
ATOM   4763  CA  ASP A 310      -8.814   2.956  -5.938  1.00  0.87           C  
ATOM   4764  C   ASP A 310      -8.659   4.131  -4.966  1.00  2.03           C  
ATOM   4765  O   ASP A 310      -9.541   4.984  -4.891  1.00 14.00           O  
ATOM   4766  CB  ASP A 310     -10.129   2.234  -5.682  1.00  1.30           C  
ATOM   4767  CG  ASP A 310     -10.491   1.253  -6.787  1.00  1.30           C  
ATOM   4768  OD1 ASP A 310     -10.072   1.462  -7.900  1.00  1.30           O  
ATOM   4769  OD2 ASP A 310     -11.187   0.307  -6.508  1.00  1.30           O  
ATOM   4770  H   ASP A 310      -7.833   1.231  -5.243  1.00  0.79           H  
ATOM   4771  HA  ASP A 310      -8.837   3.360  -6.950  1.00  1.04           H  
ATOM   4772 1HB  ASP A 310     -10.072   1.694  -4.736  1.00  1.57           H  
ATOM   4773 2HB  ASP A 310     -10.927   2.967  -5.597  1.00  1.57           H  
ATOM   4774  N   TRP A 311      -7.542   4.176  -4.225  1.00  1.53           N  
ATOM   4775  CA  TRP A 311      -7.244   5.295  -3.332  1.00  0.90           C  
ATOM   4776  C   TRP A 311      -5.843   5.833  -3.599  1.00  0.55           C  
ATOM   4777  O   TRP A 311      -4.912   5.049  -3.772  1.00  0.59           O  
ATOM   4778  CB  TRP A 311      -7.326   4.867  -1.871  1.00  1.35           C  
ATOM   4779  CG  TRP A 311      -6.947   5.972  -0.930  1.00  1.35           C  
ATOM   4780  CD1 TRP A 311      -7.780   6.872  -0.340  1.00  1.35           C  
ATOM   4781  CD2 TRP A 311      -5.611   6.310  -0.479  1.00  1.35           C  
ATOM   4782  NE1 TRP A 311      -7.062   7.740   0.444  1.00  1.35           N  
ATOM   4783  CE2 TRP A 311      -5.736   7.410   0.371  1.00  1.35           C  
ATOM   4784  CE3 TRP A 311      -4.340   5.776  -0.727  1.00  1.35           C  
ATOM   4785  CZ2 TRP A 311      -4.641   7.986   0.985  1.00  1.35           C  
ATOM   4786  CZ3 TRP A 311      -3.241   6.361  -0.112  1.00  1.35           C  
ATOM   4787  CH2 TRP A 311      -3.395   7.433   0.726  1.00  1.35           C  
ATOM   4788  H   TRP A 311      -6.867   3.418  -4.268  1.00  1.84           H  
ATOM   4789  HA  TRP A 311      -7.965   6.092  -3.513  1.00  1.08           H  
ATOM   4790 1HB  TRP A 311      -8.342   4.546  -1.643  1.00  1.62           H  
ATOM   4791 2HB  TRP A 311      -6.664   4.019  -1.697  1.00  1.62           H  
ATOM   4792  HD1 TRP A 311      -8.859   6.898  -0.471  1.00  1.62           H  
ATOM   4793  HE1 TRP A 311      -7.442   8.502   0.990  1.00  1.62           H  
ATOM   4794  HE3 TRP A 311      -4.219   4.919  -1.389  1.00  1.62           H  
ATOM   4795  HZ2 TRP A 311      -4.736   8.842   1.652  1.00  1.62           H  
ATOM   4796  HZ3 TRP A 311      -2.254   5.941  -0.306  1.00  1.62           H  
ATOM   4797  HH2 TRP A 311      -2.519   7.865   1.203  1.00  1.62           H  
ATOM   4798  N   GLY A 312      -5.689   7.161  -3.634  1.00  0.51           N  
ATOM   4799  CA  GLY A 312      -4.378   7.759  -3.827  1.00  0.45           C  
ATOM   4800  C   GLY A 312      -3.883   7.608  -5.246  1.00  0.46           C  
ATOM   4801  O   GLY A 312      -4.655   7.343  -6.171  1.00  0.67           O  
ATOM   4802  H   GLY A 312      -6.472   7.788  -3.485  1.00  0.61           H  
ATOM   4803 1HA  GLY A 312      -4.429   8.815  -3.577  1.00  0.54           H  
ATOM   4804 2HA  GLY A 312      -3.666   7.304  -3.141  1.00  0.54           H  
ATOM   4805  N   GLU A 313      -2.575   7.779  -5.421  1.00  0.49           N  
ATOM   4806  CA  GLU A 313      -1.916   7.661  -6.717  1.00  0.94           C  
ATOM   4807  C   GLU A 313      -1.737   6.186  -7.038  1.00  0.73           C  
ATOM   4808  O   GLU A 313      -0.620   5.672  -7.016  1.00  1.31           O  
ATOM   4809  CB  GLU A 313      -0.565   8.404  -6.707  1.00  1.41           C  
ATOM   4810  CG  GLU A 313      -0.691   9.913  -6.479  1.00  1.41           C  
ATOM   4811  CD  GLU A 313       0.615  10.682  -6.522  1.00  1.41           C  
ATOM   4812  OE1 GLU A 313       1.655  10.080  -6.665  1.00  1.41           O  
ATOM   4813  OE2 GLU A 313       0.576  11.890  -6.416  1.00  1.41           O  
ATOM   4814  H   GLU A 313      -2.001   7.970  -4.617  1.00  0.59           H  
ATOM   4815  HA  GLU A 313      -2.557   8.105  -7.481  1.00  1.13           H  
ATOM   4816 1HB  GLU A 313       0.068   7.999  -5.917  1.00  1.69           H  
ATOM   4817 2HB  GLU A 313      -0.053   8.246  -7.656  1.00  1.69           H  
ATOM   4818 1HG  GLU A 313      -1.360  10.321  -7.236  1.00  1.69           H  
ATOM   4819 2HG  GLU A 313      -1.157  10.070  -5.507  1.00  1.69           H  
ATOM   4820  N   LYS A 314      -2.857   5.517  -7.311  1.00  0.62           N  
ATOM   4821  CA  LYS A 314      -2.924   4.081  -7.534  1.00  0.62           C  
ATOM   4822  C   LYS A 314      -2.412   3.321  -6.315  1.00  0.52           C  
ATOM   4823  O   LYS A 314      -1.614   2.394  -6.444  1.00  0.77           O  
ATOM   4824  CB  LYS A 314      -2.134   3.683  -8.780  1.00  0.93           C  
ATOM   4825  CG  LYS A 314      -2.643   4.321 -10.063  1.00  0.93           C  
ATOM   4826  CD  LYS A 314      -1.867   3.831 -11.274  1.00  0.93           C  
ATOM   4827  CE  LYS A 314      -2.360   4.497 -12.550  1.00  0.93           C  
ATOM   4828  NZ  LYS A 314      -1.591   4.051 -13.743  1.00  0.93           N  
ATOM   4829  H   LYS A 314      -3.719   6.048  -7.329  1.00  0.74           H  
ATOM   4830  HA  LYS A 314      -3.967   3.802  -7.685  1.00  0.74           H  
ATOM   4831 1HB  LYS A 314      -1.085   3.952  -8.661  1.00  1.12           H  
ATOM   4832 2HB  LYS A 314      -2.180   2.601  -8.906  1.00  1.12           H  
ATOM   4833 1HG  LYS A 314      -3.698   4.077 -10.196  1.00  1.12           H  
ATOM   4834 2HG  LYS A 314      -2.546   5.404  -9.994  1.00  1.12           H  
ATOM   4835 1HD  LYS A 314      -0.807   4.054 -11.143  1.00  1.12           H  
ATOM   4836 2HD  LYS A 314      -1.985   2.752 -11.369  1.00  1.12           H  
ATOM   4837 1HE  LYS A 314      -3.412   4.253 -12.696  1.00  1.12           H  
ATOM   4838 2HE  LYS A 314      -2.262   5.578 -12.451  1.00  1.12           H  
ATOM   4839 1HZ  LYS A 314      -1.948   4.514 -14.566  1.00  1.12           H  
ATOM   4840 2HZ  LYS A 314      -0.615   4.284 -13.621  1.00  1.12           H  
ATOM   4841 3HZ  LYS A 314      -1.687   3.051 -13.851  1.00  1.12           H  
ATOM   4842  N   GLY A 315      -2.898   3.712  -5.131  1.00  0.40           N  
ATOM   4843  CA  GLY A 315      -2.523   3.071  -3.877  1.00  0.44           C  
ATOM   4844  C   GLY A 315      -1.305   3.698  -3.205  1.00  0.48           C  
ATOM   4845  O   GLY A 315      -0.754   3.125  -2.264  1.00  2.13           O  
ATOM   4846  H   GLY A 315      -3.561   4.472  -5.080  1.00  0.48           H  
ATOM   4847 1HA  GLY A 315      -3.371   3.106  -3.192  1.00  0.53           H  
ATOM   4848 2HA  GLY A 315      -2.327   2.026  -4.067  1.00  0.53           H  
ATOM   4849  N   TYR A 316      -0.877   4.865  -3.687  1.00  0.48           N  
ATOM   4850  CA  TYR A 316       0.299   5.516  -3.122  1.00  0.35           C  
ATOM   4851  C   TYR A 316       0.051   6.965  -2.718  1.00  0.36           C  
ATOM   4852  O   TYR A 316      -0.791   7.661  -3.279  1.00  0.46           O  
ATOM   4853  CB  TYR A 316       1.468   5.447  -4.110  1.00  0.52           C  
ATOM   4854  CG  TYR A 316       1.912   4.033  -4.420  1.00  0.52           C  
ATOM   4855  CD1 TYR A 316       1.360   3.357  -5.496  1.00  0.52           C  
ATOM   4856  CD2 TYR A 316       2.860   3.406  -3.626  1.00  0.52           C  
ATOM   4857  CE1 TYR A 316       1.746   2.066  -5.776  1.00  0.52           C  
ATOM   4858  CE2 TYR A 316       3.245   2.109  -3.906  1.00  0.52           C  
ATOM   4859  CZ  TYR A 316       2.690   1.441  -4.977  1.00  0.52           C  
ATOM   4860  OH  TYR A 316       3.069   0.151  -5.261  1.00  0.52           O  
ATOM   4861  H   TYR A 316      -1.362   5.301  -4.456  1.00  0.58           H  
ATOM   4862  HA  TYR A 316       0.580   4.974  -2.222  1.00  0.42           H  
ATOM   4863 1HB  TYR A 316       1.182   5.927  -5.047  1.00  0.63           H  
ATOM   4864 2HB  TYR A 316       2.321   5.991  -3.707  1.00  0.63           H  
ATOM   4865  HD1 TYR A 316       0.615   3.844  -6.121  1.00  0.63           H  
ATOM   4866  HD2 TYR A 316       3.297   3.934  -2.779  1.00  0.63           H  
ATOM   4867  HE1 TYR A 316       1.306   1.539  -6.623  1.00  0.63           H  
ATOM   4868  HE2 TYR A 316       3.988   1.613  -3.285  1.00  0.63           H  
ATOM   4869  HH  TYR A 316       2.551  -0.178  -6.000  1.00  0.63           H  
ATOM   4870  N   ILE A 317       0.812   7.428  -1.739  1.00  0.40           N  
ATOM   4871  CA  ILE A 317       0.689   8.802  -1.280  1.00  0.40           C  
ATOM   4872  C   ILE A 317       2.004   9.506  -1.122  1.00  0.43           C  
ATOM   4873  O   ILE A 317       2.969   8.954  -0.592  1.00  0.56           O  
ATOM   4874  CB  ILE A 317      -0.086   8.869   0.051  1.00  0.60           C  
ATOM   4875  CG1 ILE A 317      -0.231  10.321   0.527  1.00  0.60           C  
ATOM   4876  CG2 ILE A 317       0.581   8.027   1.114  1.00  0.60           C  
ATOM   4877  CD1 ILE A 317      -1.257  10.505   1.612  1.00  0.60           C  
ATOM   4878  H   ILE A 317       1.478   6.806  -1.298  1.00  0.48           H  
ATOM   4879  HA  ILE A 317       0.121   9.352  -2.025  1.00  0.48           H  
ATOM   4880  HB  ILE A 317      -1.086   8.494  -0.127  1.00  0.72           H  
ATOM   4881 1HG1 ILE A 317       0.728  10.658   0.913  1.00  0.72           H  
ATOM   4882 2HG1 ILE A 317      -0.489  10.953  -0.307  1.00  0.72           H  
ATOM   4883 1HG2 ILE A 317      -0.000   8.072   2.034  1.00  0.72           H  
ATOM   4884 2HG2 ILE A 317       0.646   6.994   0.774  1.00  0.72           H  
ATOM   4885 3HG2 ILE A 317       1.582   8.413   1.298  1.00  0.72           H  
ATOM   4886 1HD1 ILE A 317      -1.296  11.551   1.906  1.00  0.72           H  
ATOM   4887 2HD1 ILE A 317      -2.236  10.194   1.247  1.00  0.72           H  
ATOM   4888 3HD1 ILE A 317      -0.978   9.899   2.470  1.00  0.72           H  
ATOM   4889  N   ARG A 318       2.036  10.744  -1.608  1.00  0.48           N  
ATOM   4890  CA  ARG A 318       3.212  11.579  -1.461  1.00  0.70           C  
ATOM   4891  C   ARG A 318       3.053  12.337  -0.159  1.00  0.56           C  
ATOM   4892  O   ARG A 318       2.200  13.211  -0.050  1.00  1.20           O  
ATOM   4893  CB  ARG A 318       3.369  12.542  -2.614  1.00  1.05           C  
ATOM   4894  CG  ARG A 318       3.517  11.889  -3.974  1.00  1.05           C  
ATOM   4895  CD  ARG A 318       3.742  12.887  -5.048  1.00  1.05           C  
ATOM   4896  NE  ARG A 318       3.704  12.270  -6.364  1.00  1.05           N  
ATOM   4897  CZ  ARG A 318       4.182  12.822  -7.494  1.00  1.05           C  
ATOM   4898  NH1 ARG A 318       4.781  13.994  -7.463  1.00  1.05           N  
ATOM   4899  NH2 ARG A 318       4.044  12.178  -8.639  1.00  1.05           N  
ATOM   4900  H   ARG A 318       1.211  11.116  -2.074  1.00  0.58           H  
ATOM   4901  HA  ARG A 318       4.093  10.949  -1.411  1.00  0.84           H  
ATOM   4902 1HB  ARG A 318       2.514  13.193  -2.653  1.00  1.26           H  
ATOM   4903 2HB  ARG A 318       4.242  13.168  -2.450  1.00  1.26           H  
ATOM   4904 1HG  ARG A 318       4.365  11.205  -3.960  1.00  1.26           H  
ATOM   4905 2HG  ARG A 318       2.607  11.335  -4.212  1.00  1.26           H  
ATOM   4906 1HD  ARG A 318       2.963  13.647  -5.007  1.00  1.26           H  
ATOM   4907 2HD  ARG A 318       4.715  13.356  -4.917  1.00  1.26           H  
ATOM   4908  HE  ARG A 318       3.228  11.375  -6.446  1.00  1.26           H  
ATOM   4909 1HH1 ARG A 318       4.884  14.482  -6.585  1.00  1.26           H  
ATOM   4910 2HH1 ARG A 318       5.135  14.402  -8.316  1.00  1.26           H  
ATOM   4911 1HH2 ARG A 318       3.578  11.281  -8.654  1.00  1.26           H  
ATOM   4912 2HH2 ARG A 318       4.395  12.583  -9.493  1.00  1.26           H  
ATOM   4913  N   MET A 319       3.832  11.974   0.841  1.00  0.59           N  
ATOM   4914  CA  MET A 319       3.709  12.597   2.150  1.00  0.96           C  
ATOM   4915  C   MET A 319       4.766  13.659   2.362  1.00  0.74           C  
ATOM   4916  O   MET A 319       5.951  13.347   2.393  1.00  1.34           O  
ATOM   4917  CB  MET A 319       3.776  11.529   3.241  1.00  1.44           C  
ATOM   4918  CG  MET A 319       2.586  10.583   3.263  1.00  1.44           C  
ATOM   4919  SD  MET A 319       2.664   9.402   4.621  1.00  1.44           S  
ATOM   4920  CE  MET A 319       2.369  10.495   6.011  1.00  1.44           C  
ATOM   4921  H   MET A 319       4.527  11.258   0.685  1.00  0.71           H  
ATOM   4922  HA  MET A 319       2.738  13.086   2.210  1.00  1.15           H  
ATOM   4923 1HB  MET A 319       4.654  10.915   3.080  1.00  1.73           H  
ATOM   4924 2HB  MET A 319       3.882  11.982   4.222  1.00  1.73           H  
ATOM   4925 1HG  MET A 319       1.665  11.157   3.354  1.00  1.73           H  
ATOM   4926 2HG  MET A 319       2.552  10.030   2.326  1.00  1.73           H  
ATOM   4927 1HE  MET A 319       2.385   9.923   6.937  1.00  1.73           H  
ATOM   4928 2HE  MET A 319       3.146  11.260   6.044  1.00  1.73           H  
ATOM   4929 3HE  MET A 319       1.395  10.973   5.897  1.00  1.73           H  
ATOM   4930  N   GLN A 320       4.345  14.920   2.470  1.00  0.98           N
[truncated: 58,256 more chars]
