# Supplementary material for: Sequence comparison, molecular modeling, and network analysis predict structural diversity in cysteine proteases from the Cape sundew, Drosera capensis
Source: Comput Struct Biotechnol J. 2016 Jun 14;14:271–82. doi: 10.1016/j.csbj.2016.05.003 (PMC4949590; doi:10.1016/j.csbj.2016.05.003)
Supplement: Supplementary file 3 [file mmc3.zip › Rosetta_full/DCAP_2570_full_m1.pdb]

REMARK  http://robetta.bakerlab.org/results.jsp?id=59115
REMARK  Jobs may be removed one week after they complete to conserve disk space.

PFRMAT TS
TARGET AKJ16_0002570-RA
AUTHOR BAKER-ROSETTASERVER
METHOD    ROSETTA provides both ab initio and
METHOD    comparative models of protein domains.
METHOD    Comparative models are built from structures
METHOD    detected and aligned by HHSEARCH, SPARKS, and
METHOD    Raptor. Loop regions are assembled from fragments and 
METHOD    optimized to fit the aligned template structures.
METHOD    De novo models are built using the Rosetta de
METHOD    novo protocol.  The procedure is fully automated.
MODEL     1
PARENT 4qrvB_204
REMARK PARENT    4qrvB_204
REMARK PARSRC    alignment
REMARK SCORE     0.70
ATOM      1  N   MET A   1      10.383 -19.353  10.904  1.00999.99           N  
ATOM      2  CA  MET A   1      10.704 -18.091  11.566  1.00999.99           C  
ATOM      3  C   MET A   1      12.069 -18.082  12.245  1.00999.99           C  
ATOM      4  O   MET A   1      12.669 -17.018  12.385  1.00999.99           O  
ATOM      5  CB  MET A   1       9.632 -17.749  12.597  1.00999.99           C  
ATOM      6  CG  MET A   1       8.274 -17.412  12.005  1.00999.99           C  
ATOM      7  SD  MET A   1       8.354 -16.008  10.875  1.00999.99           S  
ATOM      8  CE  MET A   1       8.773 -14.686  12.008  1.00999.99           C  
ATOM      9 1H   MET A   1      10.044 -20.020  11.583  1.00999.99           H  
ATOM     10 2H   MET A   1       9.665 -19.189  10.212  1.00999.99           H  
ATOM     11 3H   MET A   1      11.206 -19.718  10.447  1.00999.99           H  
ATOM     12  HA  MET A   1      10.713 -17.307  10.809  1.00999.99           H  
ATOM     13 1HB  MET A   1       9.500 -18.589  13.277  1.00999.99           H  
ATOM     14 2HB  MET A   1       9.958 -16.894  13.191  1.00999.99           H  
ATOM     15 1HG  MET A   1       7.887 -18.273  11.462  1.00999.99           H  
ATOM     16 2HG  MET A   1       7.575 -17.170  12.806  1.00999.99           H  
ATOM     17 1HE  MET A   1       8.859 -13.749  11.458  1.00999.99           H  
ATOM     18 2HE  MET A   1       7.992 -14.594  12.765  1.00999.99           H  
ATOM     19 3HE  MET A   1       9.724 -14.910  12.494  1.00999.99           H  
ATOM     20  N   SER A   2      12.553 -19.254  12.667  1.00999.99           N  
ATOM     21  CA  SER A   2      13.817 -19.358  13.396  1.00999.99           C  
ATOM     22  C   SER A   2      15.001 -18.745  12.669  1.00999.99           C  
ATOM     23  O   SER A   2      15.792 -18.037  13.283  1.00999.99           O  
ATOM     24  CB  SER A   2      14.129 -20.815  13.685  1.00999.99           C  
ATOM     25  OG  SER A   2      13.191 -21.366  14.568  1.00999.99           O  
ATOM     26  H   SER A   2      12.023 -20.098  12.508  1.00999.99           H  
ATOM     27  HA  SER A   2      13.701 -18.834  14.346  1.00999.99           H  
ATOM     28 1HB  SER A   2      14.132 -21.380  12.754  1.00999.99           H  
ATOM     29 2HB  SER A   2      15.126 -20.892  14.117  1.00999.99           H  
ATOM     30  HG  SER A   2      13.477 -22.269  14.728  1.00999.99           H  
ATOM     31  N   TYR A   3      15.116 -18.994  11.369  1.00999.99           N  
ATOM     32  CA  TYR A   3      16.239 -18.472  10.600  1.00999.99           C  
ATOM     33  C   TYR A   3      16.106 -16.984  10.343  1.00999.99           C  
ATOM     34  O   TYR A   3      17.114 -16.285  10.218  1.00999.99           O  
ATOM     35  CB  TYR A   3      16.377 -19.245   9.302  1.00999.99           C  
ATOM     36  CG  TYR A   3      16.884 -20.645   9.527  1.00999.99           C  
ATOM     37  CD1 TYR A   3      16.016 -21.721   9.433  1.00999.99           C  
ATOM     38  CD2 TYR A   3      18.219 -20.851   9.835  1.00999.99           C  
ATOM     39  CE1 TYR A   3      16.484 -23.003   9.649  1.00999.99           C  
ATOM     40  CE2 TYR A   3      18.687 -22.132  10.051  1.00999.99           C  
ATOM     41  CZ  TYR A   3      17.825 -23.205   9.959  1.00999.99           C  
ATOM     42  OH  TYR A   3      18.290 -24.482  10.174  1.00999.99           O  
ATOM     43  H   TYR A   3      14.430 -19.574  10.908  1.00999.99           H  
ATOM     44  HA  TYR A   3      17.148 -18.622  11.179  1.00999.99           H  
ATOM     45 1HB  TYR A   3      15.411 -19.305   8.800  1.00999.99           H  
ATOM     46 2HB  TYR A   3      17.071 -18.733   8.638  1.00999.99           H  
ATOM     47  HD1 TYR A   3      14.966 -21.557   9.190  1.00999.99           H  
ATOM     48  HD2 TYR A   3      18.899 -20.003   9.910  1.00999.99           H  
ATOM     49  HE1 TYR A   3      15.803 -23.851   9.577  1.00999.99           H  
ATOM     50  HE2 TYR A   3      19.738 -22.295  10.294  1.00999.99           H  
ATOM     51  HH  TYR A   3      17.568 -25.106  10.070  1.00999.99           H  
ATOM     52  N   THR A   4      14.866 -16.495  10.292  1.00999.99           N  
ATOM     53  CA  THR A   4      14.624 -15.069  10.144  1.00999.99           C  
ATOM     54  C   THR A   4      15.149 -14.394  11.394  1.00999.99           C  
ATOM     55  O   THR A   4      15.872 -13.407  11.313  1.00999.99           O  
ATOM     56  CB  THR A   4      13.121 -14.746   9.973  1.00999.99           C  
ATOM     57  OG1 THR A   4      12.611 -15.382   8.792  1.00999.99           O  
ATOM     58  CG2 THR A   4      12.908 -13.243   9.869  1.00999.99           C  
ATOM     59  H   THR A   4      14.076 -17.117  10.375  1.00999.99           H  
ATOM     60  HA  THR A   4      15.176 -14.692   9.283  1.00999.99           H  
ATOM     61  HB  THR A   4      12.572 -15.120  10.835  1.00999.99           H  
ATOM     62  HG1 THR A   4      12.910 -14.906   8.008  1.00999.99           H  
ATOM     63 1HG2 THR A   4      11.844 -13.034   9.757  1.00999.99           H  
ATOM     64 2HG2 THR A   4      13.280 -12.763  10.771  1.00999.99           H  
ATOM     65 3HG2 THR A   4      13.446 -12.860   9.003  1.00999.99           H  
ATOM     66  N   ILE A   5      14.803 -14.978  12.543  1.00999.99           N  
ATOM     67  CA  ILE A   5      15.215 -14.496  13.853  1.00999.99           C  
ATOM     68  C   ILE A   5      16.725 -14.537  14.024  1.00999.99           C  
ATOM     69  O   ILE A   5      17.303 -13.578  14.536  1.00999.99           O  
ATOM     70  CB  ILE A   5      14.546 -15.328  14.955  1.00999.99           C  
ATOM     71  CG1 ILE A   5      13.038 -15.057  14.954  1.00999.99           C  
ATOM     72  CG2 ILE A   5      15.165 -15.002  16.305  1.00999.99           C  
ATOM     73  CD1 ILE A   5      12.245 -16.038  15.788  1.00999.99           C  
ATOM     74  H   ILE A   5      14.197 -15.786  12.508  1.00999.99           H  
ATOM     75  HA  ILE A   5      14.888 -13.466  13.959  1.00999.99           H  
ATOM     76  HB  ILE A   5      14.683 -16.387  14.748  1.00999.99           H  
ATOM     77 1HG1 ILE A   5      12.859 -14.055  15.342  1.00999.99           H  
ATOM     78 2HG1 ILE A   5      12.670 -15.097  13.929  1.00999.99           H  
ATOM     79 1HG2 ILE A   5      14.687 -15.602  17.078  1.00999.99           H  
ATOM     80 2HG2 ILE A   5      16.230 -15.225  16.280  1.00999.99           H  
ATOM     81 3HG2 ILE A   5      15.020 -13.944  16.524  1.00999.99           H  
ATOM     82 1HD1 ILE A   5      11.187 -15.784  15.741  1.00999.99           H  
ATOM     83 2HD1 ILE A   5      12.395 -17.047  15.401  1.00999.99           H  
ATOM     84 3HD1 ILE A   5      12.582 -15.993  16.823  1.00999.99           H  
ATOM     85  N   ILE A   6      17.360 -15.631  13.600  1.00999.99           N  
ATOM     86  CA  ILE A   6      18.811 -15.762  13.677  1.00999.99           C  
ATOM     87  C   ILE A   6      19.498 -14.652  12.913  1.00999.99           C  
ATOM     88  O   ILE A   6      20.421 -14.016  13.429  1.00999.99           O  
ATOM     89  CB  ILE A   6      19.290 -17.118  13.124  1.00999.99           C  
ATOM     90  CG1 ILE A   6      18.856 -18.262  14.042  1.00999.99           C  
ATOM     91  CG2 ILE A   6      20.800 -17.106  12.947  1.00999.99           C  
ATOM     92  CD1 ILE A   6      19.013 -19.633  13.419  1.00999.99           C  
ATOM     93  H   ILE A   6      16.823 -16.400  13.218  1.00999.99           H  
ATOM     94  HA  ILE A   6      19.109 -15.690  14.725  1.00999.99           H  
ATOM     95  HB  ILE A   6      18.823 -17.291  12.153  1.00999.99           H  
ATOM     96 1HG1 ILE A   6      19.463 -18.232  14.947  1.00999.99           H  
ATOM     97 2HG1 ILE A   6      17.820 -18.123  14.330  1.00999.99           H  
ATOM     98 1HG2 ILE A   6      21.127 -18.061  12.535  1.00999.99           H  
ATOM     99 2HG2 ILE A   6      21.081 -16.303  12.266  1.00999.99           H  
ATOM    100 3HG2 ILE A   6      21.279 -16.945  13.913  1.00999.99           H  
ATOM    101 1HD1 ILE A   6      18.696 -20.395  14.132  1.00999.99           H  
ATOM    102 2HD1 ILE A   6      18.399 -19.700  12.522  1.00999.99           H  
ATOM    103 3HD1 ILE A   6      20.058 -19.796  13.156  1.00999.99           H  
ATOM    104  N   ALA A   7      19.040 -14.418  11.683  1.00999.99           N  
ATOM    105  CA  ALA A   7      19.589 -13.350  10.874  1.00999.99           C  
ATOM    106  C   ALA A   7      19.330 -12.010  11.535  1.00999.99           C  
ATOM    107  O   ALA A   7      20.224 -11.181  11.633  1.00999.99           O  
ATOM    108  CB  ALA A   7      18.991 -13.374   9.478  1.00999.99           C  
ATOM    109  H   ALA A   7      18.298 -14.991  11.299  1.00999.99           H  
ATOM    110  HA  ALA A   7      20.667 -13.491  10.804  1.00999.99           H  
ATOM    111 1HB  ALA A   7      19.428 -12.574   8.879  1.00999.99           H  
ATOM    112 2HB  ALA A   7      19.201 -14.335   9.008  1.00999.99           H  
ATOM    113 3HB  ALA A   7      17.913 -13.231   9.541  1.00999.99           H  
ATOM    114  N   LEU A   8      18.125 -11.799  12.040  1.00999.99           N  
ATOM    115  CA  LEU A   8      17.837 -10.526  12.663  1.00999.99           C  
ATOM    116  C   LEU A   8      18.714 -10.265  13.872  1.00999.99           C  
ATOM    117  O   LEU A   8      19.169  -9.142  14.038  1.00999.99           O  
ATOM    118  CB  LEU A   8      16.365 -10.459  13.056  1.00999.99           C  
ATOM    119  CG  LEU A   8      15.397 -10.356  11.878  1.00999.99           C  
ATOM    120  CD1 LEU A   8      13.973 -10.488  12.388  1.00999.99           C  
ATOM    121  CD2 LEU A   8      15.622  -9.035  11.165  1.00999.99           C  
ATOM    122  H   LEU A   8      17.397 -12.494  11.961  1.00999.99           H  
ATOM    123  HA  LEU A   8      18.034  -9.741  11.932  1.00999.99           H  
ATOM    124 1HB  LEU A   8      16.111 -11.356  13.618  1.00999.99           H  
ATOM    125 2HB  LEU A   8      16.209  -9.592  13.698  1.00999.99           H  
ATOM    126  HG  LEU A   8      15.583 -11.161  11.176  1.00999.99           H  
ATOM    127 1HD1 LEU A   8      13.283 -10.426  11.548  1.00999.99           H  
ATOM    128 2HD1 LEU A   8      13.853 -11.451  12.885  1.00999.99           H  
ATOM    129 3HD1 LEU A   8      13.763  -9.685  13.093  1.00999.99           H  
ATOM    130 1HD2 LEU A   8      14.943  -8.966  10.317  1.00999.99           H  
ATOM    131 2HD2 LEU A   8      15.433  -8.212  11.854  1.00999.99           H  
ATOM    132 3HD2 LEU A   8      16.651  -8.985  10.810  1.00999.99           H  
ATOM    133  N   PHE A   9      18.967 -11.283  14.694  1.00999.99           N  
ATOM    134  CA  PHE A   9      19.811 -11.126  15.877  1.00999.99           C  
ATOM    135  C   PHE A   9      21.272 -10.841  15.573  1.00999.99           C  
ATOM    136  O   PHE A   9      21.852  -9.903  16.122  1.00999.99           O  
ATOM    137  CB  PHE A   9      19.735 -12.337  16.792  1.00999.99           C  
ATOM    138  CG  PHE A   9      20.661 -12.187  17.960  1.00999.99           C  
ATOM    139  CD1 PHE A   9      20.376 -11.284  18.972  1.00999.99           C  
ATOM    140  CD2 PHE A   9      21.823 -12.937  18.044  1.00999.99           C  
ATOM    141  CE1 PHE A   9      21.233 -11.133  20.044  1.00999.99           C  
ATOM    142  CE2 PHE A   9      22.681 -12.791  19.114  1.00999.99           C  
ATOM    143  CZ  PHE A   9      22.386 -11.887  20.116  1.00999.99           C  
ATOM    144  H   PHE A   9      18.549 -12.183  14.511  1.00999.99           H  
ATOM    145  HA  PHE A   9      19.427 -10.274  16.438  1.00999.99           H  
ATOM    146 1HB  PHE A   9      18.721 -12.464  17.165  1.00999.99           H  
ATOM    147 2HB  PHE A   9      20.010 -13.238  16.245  1.00999.99           H  
ATOM    148  HD1 PHE A   9      19.465 -10.688  18.912  1.00999.99           H  
ATOM    149  HD2 PHE A   9      22.056 -13.648  17.251  1.00999.99           H  
ATOM    150  HE1 PHE A   9      21.000 -10.416  20.831  1.00999.99           H  
ATOM    151  HE2 PHE A   9      23.592 -13.386  19.168  1.00999.99           H  
ATOM    152  HZ  PHE A   9      23.064 -11.769  20.959  1.00999.99           H  
ATOM    153  N   PHE A  10      21.881 -11.664  14.728  1.00999.99           N  
ATOM    154  CA  PHE A  10      23.284 -11.474  14.396  1.00999.99           C  
ATOM    155  C   PHE A  10      23.490 -10.083  13.819  1.00999.99           C  
ATOM    156  O   PHE A  10      24.444  -9.383  14.161  1.00999.99           O  
ATOM    157  CB  PHE A  10      23.773 -12.542  13.418  1.00999.99           C  
ATOM    158  CG  PHE A  10      25.239 -12.428  13.084  1.00999.99           C  
ATOM    159  CD1 PHE A  10      26.190 -12.949  13.945  1.00999.99           C  
ATOM    160  CD2 PHE A  10      25.675 -11.804  11.925  1.00999.99           C  
ATOM    161  CE1 PHE A  10      27.539 -12.849  13.656  1.00999.99           C  
ATOM    162  CE2 PHE A  10      27.019 -11.702  11.632  1.00999.99           C  
ATOM    163  CZ  PHE A  10      27.955 -12.225  12.499  1.00999.99           C  
ATOM    164  H   PHE A  10      21.367 -12.428  14.302  1.00999.99           H  
ATOM    165  HA  PHE A  10      23.872 -11.551  15.311  1.00999.99           H  
ATOM    166 1HB  PHE A  10      23.601 -13.530  13.844  1.00999.99           H  
ATOM    167 2HB  PHE A  10      23.205 -12.487  12.494  1.00999.99           H  
ATOM    168  HD1 PHE A  10      25.864 -13.444  14.861  1.00999.99           H  
ATOM    169  HD2 PHE A  10      24.949 -11.388  11.238  1.00999.99           H  
ATOM    170  HE1 PHE A  10      28.274 -13.264  14.344  1.00999.99           H  
ATOM    171  HE2 PHE A  10      27.342 -11.209  10.716  1.00999.99           H  
ATOM    172  HZ  PHE A  10      29.017 -12.143  12.270  1.00999.99           H  
ATOM    173  N   PHE A  11      22.584  -9.691  12.929  1.00999.99           N  
ATOM    174  CA  PHE A  11      22.640  -8.394  12.294  1.00999.99           C  
ATOM    175  C   PHE A  11      22.232  -7.271  13.283  1.00999.99           C  
ATOM    176  O   PHE A  11      22.758  -6.156  13.200  1.00999.99           O  
ATOM    177  CB  PHE A  11      21.743  -8.443  11.049  1.00999.99           C  
ATOM    178  CG  PHE A  11      22.289  -9.353   9.948  1.00999.99           C  
ATOM    179  CD1 PHE A  11      22.633 -10.670  10.198  1.00999.99           C  
ATOM    180  CD2 PHE A  11      22.446  -8.910   8.655  1.00999.99           C  
ATOM    181  CE1 PHE A  11      23.117 -11.501   9.204  1.00999.99           C  
ATOM    182  CE2 PHE A  11      22.933  -9.724   7.651  1.00999.99           C  
ATOM    183  CZ  PHE A  11      23.272 -11.027   7.925  1.00999.99           C  
ATOM    184  H   PHE A  11      21.824 -10.308  12.668  1.00999.99           H  
ATOM    185  HA  PHE A  11      23.664  -8.210  11.977  1.00999.99           H  
ATOM    186 1HB  PHE A  11      20.748  -8.790  11.323  1.00999.99           H  
ATOM    187 2HB  PHE A  11      21.640  -7.440  10.640  1.00999.99           H  
ATOM    188  HD1 PHE A  11      22.517 -11.054  11.207  1.00999.99           H  
ATOM    189  HD2 PHE A  11      22.187  -7.886   8.432  1.00999.99           H  
ATOM    190  HE1 PHE A  11      23.380 -12.531   9.438  1.00999.99           H  
ATOM    191  HE2 PHE A  11      23.051  -9.334   6.645  1.00999.99           H  
ATOM    192  HZ  PHE A  11      23.658 -11.677   7.138  1.00999.99           H  
ATOM    193  N   LEU A  12      21.341  -7.582  14.242  1.00999.99           N  
ATOM    194  CA  LEU A  12      20.906  -6.630  15.274  1.00999.99           C  
ATOM    195  C   LEU A  12      22.092  -6.050  16.003  1.00999.99           C  
ATOM    196  O   LEU A  12      22.217  -4.834  16.146  1.00999.99           O  
ATOM    197  CB  LEU A  12      19.978  -7.293  16.306  1.00999.99           C  
ATOM    198  CG  LEU A  12      19.509  -6.402  17.461  1.00999.99           C  
ATOM    199  CD1 LEU A  12      18.697  -5.235  16.909  1.00999.99           C  
ATOM    200  CD2 LEU A  12      18.686  -7.243  18.430  1.00999.99           C  
ATOM    201  H   LEU A  12      20.926  -8.502  14.257  1.00999.99           H  
ATOM    202  HA  LEU A  12      20.357  -5.828  14.798  1.00999.99           H  
ATOM    203 1HB  LEU A  12      19.083  -7.647  15.801  1.00999.99           H  
ATOM    204 2HB  LEU A  12      20.487  -8.144  16.747  1.00999.99           H  
ATOM    205  HG  LEU A  12      20.374  -5.993  17.985  1.00999.99           H  
ATOM    206 1HD1 LEU A  12      18.371  -4.603  17.735  1.00999.99           H  
ATOM    207 2HD1 LEU A  12      19.314  -4.648  16.225  1.00999.99           H  
ATOM    208 3HD1 LEU A  12      17.825  -5.612  16.375  1.00999.99           H  
ATOM    209 1HD2 LEU A  12      18.352  -6.623  19.262  1.00999.99           H  
ATOM    210 2HD2 LEU A  12      17.817  -7.655  17.916  1.00999.99           H  
ATOM    211 3HD2 LEU A  12      19.301  -8.057  18.811  1.00999.99           H  
ATOM    212  N   LEU A  13      23.003  -6.932  16.401  1.00999.99           N  
ATOM    213  CA  LEU A  13      24.216  -6.593  17.145  1.00999.99           C  
ATOM    214  C   LEU A  13      25.117  -5.514  16.497  1.00999.99           C  
ATOM    215  O   LEU A  13      26.000  -4.967  17.158  1.00999.99           O  
ATOM    216  CB  LEU A  13      25.046  -7.866  17.311  1.00999.99           C  
ATOM    217  CG  LEU A  13      24.433  -8.964  18.185  1.00999.99           C  
ATOM    218  CD1 LEU A  13      25.305 -10.208  18.091  1.00999.99           C  
ATOM    219  CD2 LEU A  13      24.321  -8.468  19.616  1.00999.99           C  
ATOM    220  H   LEU A  13      22.812  -7.912  16.218  1.00999.99           H  
ATOM    221  HA  LEU A  13      23.914  -6.236  18.130  1.00999.99           H  
ATOM    222 1HB  LEU A  13      25.221  -8.291  16.325  1.00999.99           H  
ATOM    223 2HB  LEU A  13      26.010  -7.596  17.744  1.00999.99           H  
ATOM    224  HG  LEU A  13      23.442  -9.217  17.816  1.00999.99           H  
ATOM    225 1HD1 LEU A  13      24.879 -11.003  18.700  1.00999.99           H  
ATOM    226 2HD1 LEU A  13      25.358 -10.537  17.053  1.00999.99           H  
ATOM    227 3HD1 LEU A  13      26.307  -9.977  18.451  1.00999.99           H  
ATOM    228 1HD2 LEU A  13      23.883  -9.248  20.239  1.00999.99           H  
ATOM    229 2HD2 LEU A  13      25.313  -8.216  19.991  1.00999.99           H  
ATOM    230 3HD2 LEU A  13      23.685  -7.582  19.646  1.00999.99           H  
ATOM    231  N   ILE A  14      24.910  -5.221  15.216  1.00999.99           N  
ATOM    232  CA  ILE A  14      25.709  -4.244  14.492  1.00999.99           C  
ATOM    233  C   ILE A  14      24.877  -3.219  13.686  1.00999.99           C  
ATOM    234  O   ILE A  14      25.444  -2.325  13.045  1.00999.99           O  
ATOM    235  CB  ILE A  14      26.676  -4.990  13.596  1.00999.99           C  
ATOM    236  CG1 ILE A  14      27.721  -4.031  13.023  1.00999.99           C  
ATOM    237  CG2 ILE A  14      25.904  -5.772  12.559  1.00999.99           C  
ATOM    238  CD1 ILE A  14      28.867  -4.742  12.334  1.00999.99           C  
ATOM    239  H   ILE A  14      24.181  -5.694  14.699  1.00999.99           H  
ATOM    240  HA  ILE A  14      26.299  -3.689  15.216  1.00999.99           H  
ATOM    241  HB  ILE A  14      27.239  -5.692  14.210  1.00999.99           H  
ATOM    242 1HG1 ILE A  14      27.242  -3.358  12.314  1.00999.99           H  
ATOM    243 2HG1 ILE A  14      28.133  -3.429  13.835  1.00999.99           H  
ATOM    244 1HG2 ILE A  14      26.599  -6.326  11.931  1.00999.99           H  
ATOM    245 2HG2 ILE A  14      25.232  -6.465  13.059  1.00999.99           H  
ATOM    246 3HG2 ILE A  14      25.321  -5.086  11.947  1.00999.99           H  
ATOM    247 1HD1 ILE A  14      29.575  -4.007  11.954  1.00999.99           H  
ATOM    248 2HD1 ILE A  14      29.372  -5.400  13.043  1.00999.99           H  
ATOM    249 3HD1 ILE A  14      28.481  -5.333  11.505  1.00999.99           H  
ATOM    250  N   THR A  15      23.544  -3.375  13.717  1.00999.99           N  
ATOM    251  CA  THR A  15      22.561  -2.524  13.021  1.00999.99           C  
ATOM    252  C   THR A  15      22.833  -1.028  12.958  1.00999.99           C  
ATOM    253  O   THR A  15      22.472  -0.384  11.976  1.00999.99           O  
ATOM    254  CB  THR A  15      21.175  -2.705  13.627  1.00999.99           C  
ATOM    255  OG1 THR A  15      20.750  -4.049  13.431  1.00999.99           O  
ATOM    256  CG2 THR A  15      20.184  -1.749  12.986  1.00999.99           C  
ATOM    257  H   THR A  15      23.162  -4.132  14.274  1.00999.99           H  
ATOM    258  HA  THR A  15      22.518  -2.878  11.985  1.00999.99           H  
ATOM    259  HB  THR A  15      21.224  -2.514  14.699  1.00999.99           H  
ATOM    260  HG1 THR A  15      21.487  -4.644  13.600  1.00999.99           H  
ATOM    261 1HG2 THR A  15      19.201  -1.896  13.436  1.00999.99           H  
ATOM    262 2HG2 THR A  15      20.509  -0.721  13.151  1.00999.99           H  
ATOM    263 3HG2 THR A  15      20.127  -1.943  11.915  1.00999.99           H  
ATOM    264  N   HIS A  16      23.409  -0.443  14.008  1.00999.99           N  
ATOM    265  CA  HIS A  16      23.673   1.001  14.034  1.00999.99           C  
ATOM    266  C   HIS A  16      24.416   1.540  12.794  1.00999.99           C  
ATOM    267  O   HIS A  16      24.290   2.719  12.458  1.00999.99           O  
ATOM    268  CB  HIS A  16      24.498   1.353  15.279  1.00999.99           C  
ATOM    269  CG  HIS A  16      25.869   0.747  15.270  1.00999.99           C  
ATOM    270  ND1 HIS A  16      26.090  -0.578  15.579  1.00999.99           N  
ATOM    271  CD2 HIS A  16      27.082   1.277  14.994  1.00999.99           C  
ATOM    272  CE1 HIS A  16      27.383  -0.839  15.485  1.00999.99           C  
ATOM    273  NE2 HIS A  16      28.006   0.269  15.135  1.00999.99           N  
ATOM    274  H   HIS A  16      23.681  -1.007  14.801  1.00999.99           H  
ATOM    275  HA  HIS A  16      22.731   1.537  14.107  1.00999.99           H  
ATOM    276 1HB  HIS A  16      24.611   2.438  15.349  1.00999.99           H  
ATOM    277 2HB  HIS A  16      23.980   1.018  16.177  1.00999.99           H  
ATOM    278  HD2 HIS A  16      27.292   2.308  14.710  1.00999.99           H  
ATOM    279  HE1 HIS A  16      27.848  -1.807  15.667  1.00999.99           H  
ATOM    280  HE2 HIS A  16      29.000   0.364  14.988  1.00999.99           H  
ATOM    281  N   SER A  17      25.181   0.682  12.117  1.00999.99           N  
ATOM    282  CA  SER A  17      25.932   1.079  10.931  1.00999.99           C  
ATOM    283  C   SER A  17      25.220   0.730   9.620  1.00999.99           C  
ATOM    284  O   SER A  17      25.745   0.998   8.538  1.00999.99           O  
ATOM    285  CB  SER A  17      27.303   0.440  10.966  1.00999.99           C  
ATOM    286  OG  SER A  17      27.219  -0.952  10.883  1.00999.99           O  
ATOM    287  H   SER A  17      25.256  -0.280  12.435  1.00999.99           H  
ATOM    288  HA  SER A  17      26.069   2.163  10.959  1.00999.99           H  
ATOM    289 1HB  SER A  17      27.905   0.822  10.142  1.00999.99           H  
ATOM    290 2HB  SER A  17      27.804   0.718  11.891  1.00999.99           H  
ATOM    291  HG  SER A  17      26.676  -1.233  11.627  1.00999.99           H  
ATOM    292  N   TYR A  18      24.046   0.109   9.715  1.00999.99           N  
ATOM    293  CA  TYR A  18      23.309  -0.351   8.545  1.00999.99           C  
ATOM    294  C   TYR A  18      21.927   0.260   8.419  1.00999.99           C  
ATOM    295  O   TYR A  18      21.386   0.353   7.321  1.00999.99           O  
ATOM    296  CB  TYR A  18      23.206  -1.858   8.587  1.00999.99           C  
ATOM    297  CG  TYR A  18      24.573  -2.454   8.620  1.00999.99           C  
ATOM    298  CD1 TYR A  18      25.413  -2.231   7.557  1.00999.99           C  
ATOM    299  CD2 TYR A  18      25.001  -3.206   9.695  1.00999.99           C  
ATOM    300  CE1 TYR A  18      26.672  -2.752   7.560  1.00999.99           C  
ATOM    301  CE2 TYR A  18      26.277  -3.728   9.681  1.00999.99           C  
ATOM    302  CZ  TYR A  18      27.113  -3.504   8.624  1.00999.99           C  
ATOM    303  OH  TYR A  18      28.385  -4.030   8.620  1.00999.99           O  
ATOM    304  H   TYR A  18      23.649  -0.062  10.620  1.00999.99           H  
ATOM    305  HA  TYR A  18      23.871  -0.065   7.657  1.00999.99           H  
ATOM    306 1HB  TYR A  18      22.659  -2.181   9.473  1.00999.99           H  
ATOM    307 2HB  TYR A  18      22.684  -2.227   7.704  1.00999.99           H  
ATOM    308  HD1 TYR A  18      25.081  -1.637   6.712  1.00999.99           H  
ATOM    309  HD2 TYR A  18      24.339  -3.385  10.542  1.00999.99           H  
ATOM    310  HE1 TYR A  18      27.312  -2.567   6.720  1.00999.99           H  
ATOM    311  HE2 TYR A  18      26.637  -4.322  10.506  1.00999.99           H  
ATOM    312  HH  TYR A  18      28.819  -3.805   7.794  1.00999.99           H  
ATOM    313  N   ALA A  19      21.367   0.696   9.542  1.00999.99           N  
ATOM    314  CA  ALA A  19      20.030   1.279   9.593  1.00999.99           C  
ATOM    315  C   ALA A  19      19.817   2.440   8.613  1.00999.99           C  
ATOM    316  O   ALA A  19      18.688   2.630   8.163  1.00999.99           O  
ATOM    317  CB  ALA A  19      19.748   1.754  11.005  1.00999.99           C  
ATOM    318  H   ALA A  19      21.864   0.577  10.410  1.00999.99           H  
ATOM    319  HA  ALA A  19      19.319   0.495   9.334  1.00999.99           H  
ATOM    320 1HB  ALA A  19      18.735   2.151  11.063  1.00999.99           H  
ATOM    321 2HB  ALA A  19      19.850   0.919  11.696  1.00999.99           H  
ATOM    322 3HB  ALA A  19      20.459   2.535  11.274  1.00999.99           H  
ATOM    323  N   LEU A  20      20.882   3.196   8.287  1.00400.00           N  
ATOM    324  CA  LEU A  20      20.806   4.377   7.407  1.00400.00           C  
ATOM    325  C   LEU A  20      19.905   5.499   7.905  1.00400.00           C  
ATOM    326  O   LEU A  20      18.973   5.291   8.683  1.00400.00           O  
ATOM    327  CB  LEU A  20      20.291   3.984   6.014  1.00600.00           C  
ATOM    328  CG  LEU A  20      21.152   3.035   5.191  1.00600.00           C  
ATOM    329  CD1 LEU A  20      20.397   2.682   3.922  1.00600.00           C  
ATOM    330  CD2 LEU A  20      22.477   3.708   4.870  1.00600.00           C  
ATOM    331  H   LEU A  20      21.779   2.959   8.686  1.00720.00           H  
ATOM    332  HA  LEU A  20      21.817   4.775   7.305  1.00480.00           H  
ATOM    333 1HB  LEU A  20      19.309   3.529   6.111  1.00720.00           H  
ATOM    334 2HB  LEU A  20      20.180   4.896   5.427  1.00720.00           H  
ATOM    335  HG  LEU A  20      21.336   2.120   5.744  1.00720.00           H  
ATOM    336 1HD1 LEU A  20      20.994   2.006   3.321  1.00720.00           H  
ATOM    337 2HD1 LEU A  20      19.450   2.200   4.183  1.00720.00           H  
ATOM    338 3HD1 LEU A  20      20.193   3.591   3.357  1.00720.00           H  
ATOM    339 1HD2 LEU A  20      23.095   3.038   4.277  1.00720.00           H  
ATOM    340 2HD2 LEU A  20      22.294   4.626   4.309  1.00720.00           H  
ATOM    341 3HD2 LEU A  20      22.993   3.950   5.800  1.00720.00           H  
ATOM    342  N   ASP A  21      20.184   6.724   7.460  1.00400.00           N  
ATOM    343  CA  ASP A  21      19.343   7.868   7.828  1.00400.00           C  
ATOM    344  C   ASP A  21      18.074   7.881   6.976  1.00400.00           C  
ATOM    345  O   ASP A  21      17.893   8.736   6.105  1.00400.00           O  
ATOM    346  CB  ASP A  21      20.113   9.182   7.641  1.00600.00           C  
ATOM    347  CG  ASP A  21      19.377  10.398   8.191  1.00600.00           C  
ATOM    348  OD1 ASP A  21      18.424  10.222   8.910  1.00600.00           O  
ATOM    349  OD2 ASP A  21      19.776  11.498   7.882  1.00600.00           O  
ATOM    350  H   ASP A  21      20.974   6.864   6.845  1.00480.00           H  
ATOM    351  HA  ASP A  21      19.058   7.773   8.875  1.00480.00           H  
ATOM    352 1HB  ASP A  21      21.081   9.110   8.136  1.00720.00           H  
ATOM    353 2HB  ASP A  21      20.300   9.340   6.578  1.00720.00           H  
ATOM    354  N   VAL A  22      17.202   6.910   7.241  1.00400.00           N  
ATOM    355  CA  VAL A  22      15.949   6.706   6.539  1.00400.00           C  
ATOM    356  C   VAL A  22      14.854   6.440   7.554  1.00400.00           C  
ATOM    357  O   VAL A  22      15.137   6.173   8.722  1.00400.00           O  
ATOM    358  CB  VAL A  22      16.041   5.514   5.554  1.00600.00           C  
ATOM    359  CG1 VAL A  22      17.128   5.756   4.511  1.00600.00           C  
ATOM    360  CG2 VAL A  22      16.314   4.232   6.328  1.00600.00           C  
ATOM    361  H   VAL A  22      17.441   6.267   7.986  1.00480.00           H  
ATOM    362  HA  VAL A  22      15.705   7.610   5.980  1.00480.00           H  
ATOM    363  HB  VAL A  22      15.094   5.422   5.020  1.00720.00           H  
ATOM    364 1HG1 VAL A  22      17.160   4.916   3.818  1.00720.00           H  
ATOM    365 2HG1 VAL A  22      16.908   6.671   3.963  1.00720.00           H  
ATOM    366 3HG1 VAL A  22      18.094   5.851   5.003  1.00720.00           H  
ATOM    367 1HG2 VAL A  22      16.361   3.388   5.639  1.00720.00           H  
ATOM    368 2HG2 VAL A  22      17.264   4.321   6.855  1.00720.00           H  
ATOM    369 3HG2 VAL A  22      15.514   4.066   7.049  1.00720.00           H  
ATOM    370  N   SER A  23      13.607   6.506   7.118  1.00400.00           N  
ATOM    371  CA  SER A  23      12.503   6.234   8.026  1.00400.00           C  
ATOM    372  C   SER A  23      11.274   5.752   7.277  1.00400.00           C  
ATOM    373  O   SER A  23      10.974   6.227   6.184  1.00400.00           O  
ATOM    374  CB  SER A  23      12.156   7.479   8.827  1.00600.00           C  
ATOM    375  OG  SER A  23      11.083   7.239   9.695  1.00600.00           O  
ATOM    376  H   SER A  23      13.419   6.737   6.155  1.00480.00           H  
ATOM    377  HA  SER A  23      12.812   5.451   8.715  1.00480.00           H  
ATOM    378 1HB  SER A  23      13.027   7.785   9.406  1.00720.00           H  
ATOM    379 2HB  SER A  23      11.908   8.298   8.151  1.00720.00           H  
ATOM    380  HG  SER A  23      10.325   7.033   9.137  1.00720.00           H  
ATOM    381  N   LEU A  24      10.568   4.809   7.877  1.00400.00           N  
ATOM    382  CA  LEU A  24       9.349   4.282   7.290  1.00400.00           C  
ATOM    383  C   LEU A  24       8.165   5.148   7.713  1.00400.00           C  
ATOM    384  O   LEU A  24       8.235   5.828   8.734  1.00400.00           O  
ATOM    385  CB  LEU A  24       9.117   2.823   7.711  1.00600.00           C  
ATOM    386  CG  LEU A  24      10.188   1.819   7.260  1.00600.00           C  
ATOM    387  CD1 LEU A  24       9.866   0.436   7.810  1.00600.00           C  
ATOM    388  CD2 LEU A  24      10.229   1.793   5.739  1.00600.00           C  
ATOM    389  H   LEU A  24      10.874   4.451   8.768  1.00480.00           H  
ATOM    390  HA  LEU A  24       9.467   4.313   6.210  1.00480.00           H  
ATOM    391 1HB  LEU A  24       9.071   2.790   8.800  1.00720.00           H  
ATOM    392 2HB  LEU A  24       8.156   2.492   7.319  1.00720.00           H  
ATOM    393  HG  LEU A  24      11.160   2.122   7.649  1.00720.00           H  
ATOM    394 1HD1 LEU A  24      10.634  -0.267   7.487  1.00720.00           H  
ATOM    395 2HD1 LEU A  24       9.839   0.467   8.899  1.00720.00           H  
ATOM    396 3HD1 LEU A  24       8.897   0.106   7.433  1.00720.00           H  
ATOM    397 1HD2 LEU A  24      10.990   1.086   5.408  1.00720.00           H  
ATOM    398 2HD2 LEU A  24       9.257   1.482   5.355  1.00720.00           H  
ATOM    399 3HD2 LEU A  24      10.469   2.786   5.365  1.00720.00           H  
ATOM    400  N   PRO A  25       7.085   5.150   6.922  1.00400.00           N  
ATOM    401  CA  PRO A  25       5.828   5.841   7.178  1.00400.00           C  
ATOM    402  C   PRO A  25       5.143   5.273   8.415  1.00400.00           C  
ATOM    403  O   PRO A  25       4.985   4.059   8.548  1.00400.00           O  
ATOM    404  CB  PRO A  25       5.018   5.579   5.905  1.00600.00           C  
ATOM    405  CG  PRO A  25       6.052   5.434   4.842  1.00600.00           C  
ATOM    406  CD  PRO A  25       7.198   4.729   5.509  1.00600.00           C  
ATOM    407  HA  PRO A  25       6.025   6.913   7.305  1.00480.00           H  
ATOM    408 1HB  PRO A  25       4.402   4.677   6.027  1.00720.00           H  
ATOM    409 2HB  PRO A  25       4.330   6.416   5.719  1.00720.00           H  
ATOM    410 1HG  PRO A  25       5.642   4.872   3.990  1.00720.00           H  
ATOM    411 2HG  PRO A  25       6.337   6.425   4.460  1.00720.00           H  
ATOM    412 1HD  PRO A  25       7.097   3.637   5.425  1.00720.00           H  
ATOM    413 2HD  PRO A  25       8.135   5.094   5.067  1.00720.00           H  
ATOM    414  N   SER A  26       4.729   6.162   9.310  1.00400.00           N  
ATOM    415  CA  SER A  26       4.040   5.759  10.527  1.00400.00           C  
ATOM    416  C   SER A  26       2.555   5.577  10.267  1.00400.00           C  
ATOM    417  O   SER A  26       2.043   5.991   9.227  1.00400.00           O  
ATOM    418  CB  SER A  26       4.246   6.795  11.617  1.00600.00           C  
ATOM    419  OG  SER A  26       3.595   7.996  11.302  1.00600.00           O  
ATOM    420  H   SER A  26       4.895   7.143   9.142  1.00480.00           H  
ATOM    421  HA  SER A  26       4.451   4.805  10.862  1.00480.00           H  
ATOM    422 1HB  SER A  26       3.869   6.413  12.566  1.00720.00           H  
ATOM    423 2HB  SER A  26       5.312   6.979  11.742  1.00720.00           H  
ATOM    424  HG  SER A  26       3.865   8.627  11.974  1.00720.00           H  
ATOM    425  N   SER A  27       1.854   4.986  11.233  1.00400.00           N  
ATOM    426  CA  SER A  27       0.415   4.763  11.108  1.00400.00           C  
ATOM    427  C   SER A  27      -0.365   6.078  11.085  1.00400.00           C  
ATOM    428  O   SER A  27      -1.486   6.135  10.579  1.00400.00           O  
ATOM    429  CB  SER A  27      -0.080   3.892  12.247  1.00600.00           C  
ATOM    430  OG  SER A  27       0.016   4.562  13.474  1.00600.00           O  
ATOM    431  H   SER A  27       2.330   4.674  12.068  1.00480.00           H  
ATOM    432  HA  SER A  27       0.231   4.243  10.167  1.00480.00           H  
ATOM    433 1HB  SER A  27      -1.117   3.610  12.066  1.00720.00           H  
ATOM    434 2HB  SER A  27       0.505   2.974  12.285  1.00720.00           H  
ATOM    435  HG  SER A  27      -0.528   5.349  13.390  1.00720.00           H  
ATOM    436  N   ASN A  28       0.253   7.149  11.579  1.00400.00           N  
ATOM    437  CA  ASN A  28      -0.367   8.461  11.581  1.00400.00           C  
ATOM    438  C   ASN A  28      -0.462   9.060  10.179  1.00400.00           C  
ATOM    439  O   ASN A  28      -1.215  10.008   9.973  1.00400.00           O  
ATOM    440  CB  ASN A  28       0.375   9.397  12.508  1.00600.00           C  
ATOM    441  CG  ASN A  28       0.136   9.074  13.958  1.00600.00           C  
ATOM    442  OD1 ASN A  28      -0.891   8.486  14.321  1.00600.00           O  
ATOM    443  ND2 ASN A  28       1.066   9.451  14.799  1.00600.00           N  
ATOM    444  H   ASN A  28       1.175   7.051  11.982  1.00480.00           H  
ATOM    445  HA  ASN A  28      -1.387   8.353  11.951  1.00480.00           H  
ATOM    446 1HB  ASN A  28       1.445   9.337  12.303  1.00720.00           H  
ATOM    447 2HB  ASN A  28       0.062  10.425  12.319  1.00720.00           H  
ATOM    448 1HD2 ASN A  28       0.962   9.266  15.777  1.00720.00           H  
ATOM    449 2HD2 ASN A  28       1.880   9.925  14.464  1.00720.00           H  
ATOM    450  N   THR A  29       0.227   8.469   9.193  1.00400.00           N  
ATOM    451  CA  THR A  29       0.137   8.954   7.824  1.00400.00           C  
ATOM    452  C   THR A  29      -1.250   8.664   7.247  1.00400.00           C  
ATOM    453  O   THR A  29      -1.668   9.304   6.280  1.00400.00           O  
ATOM    454  CB  THR A  29       1.222   8.320   6.928  1.00600.00           C  
ATOM    455  OG1 THR A  29       1.067   6.895   6.914  1.00600.00           O  
ATOM    456  CG2 THR A  29       2.612   8.673   7.442  1.00600.00           C  
ATOM    457  H   THR A  29       0.834   7.680   9.377  1.00480.00           H  
ATOM    458  HA  THR A  29       0.286  10.034   7.828  1.00480.00           H  
ATOM    459  HB  THR A  29       1.111   8.694   5.911  1.00720.00           H  
ATOM    460  HG1 THR A  29       1.289   6.540   7.782  1.00720.00           H  
ATOM    461 1HG2 THR A  29       3.364   8.222   6.796  1.00720.00           H  
ATOM    462 2HG2 THR A  29       2.735   9.756   7.441  1.00720.00           H  
ATOM    463 3HG2 THR A  29       2.732   8.298   8.457  1.00720.00           H  
ATOM    464  N   TYR A  30      -1.975   7.721   7.859  1.00400.00           N  
ATOM    465  CA  TYR A  30      -3.331   7.410   7.449  1.00400.00           C  
ATOM    466  C   TYR A  30      -4.296   8.462   7.993  1.00400.00           C  
ATOM    467  O   TYR A  30      -5.414   8.600   7.497  1.00400.00           O  
ATOM    468  CB  TYR A  30      -3.725   6.015   7.929  1.00600.00           C  
ATOM    469  CG  TYR A  30      -2.982   4.909   7.214  1.00600.00           C  
ATOM    470  CD1 TYR A  30      -1.988   4.198   7.871  1.00600.00           C  
ATOM    471  CD2 TYR A  30      -3.291   4.608   5.896  1.00600.00           C  
ATOM    472  CE1 TYR A  30      -1.308   3.191   7.216  1.00600.00           C  
ATOM    473  CE2 TYR A  30      -2.612   3.600   5.239  1.00600.00           C  
ATOM    474  CZ  TYR A  30      -1.624   2.893   5.894  1.00600.00           C  
ATOM    475  OH  TYR A  30      -0.948   1.889   5.240  1.00600.00           O  
ATOM    476  H   TYR A  30      -1.599   7.206   8.647  1.00480.00           H  
ATOM    477  HA  TYR A  30      -3.385   7.437   6.361  1.00480.00           H  
ATOM    478 1HB  TYR A  30      -3.529   5.925   8.998  1.00720.00           H  
ATOM    479 2HB  TYR A  30      -4.793   5.864   7.775  1.00720.00           H  
ATOM    480  HD1 TYR A  30      -1.744   4.430   8.905  1.00720.00           H  
ATOM    481  HD2 TYR A  30      -4.071   5.167   5.378  1.00720.00           H  
ATOM    482  HE1 TYR A  30      -0.528   2.633   7.733  1.00720.00           H  
ATOM    483  HE2 TYR A  30      -2.856   3.363   4.204  1.00720.00           H  
ATOM    484  HH  TYR A  30      -1.290   1.803   4.347  1.00720.00           H  
ATOM    485  N   LYS A  31      -3.865   9.190   9.028  1.00400.00           N  
ATOM    486  CA  LYS A  31      -4.647  10.261   9.611  1.00400.00           C  
ATOM    487  C   LYS A  31      -4.380  11.526   8.813  1.00400.00           C  
ATOM    488  O   LYS A  31      -5.273  12.349   8.612  1.00400.00           O  
ATOM    489  CB  LYS A  31      -4.274  10.465  11.078  1.00600.00           C  
ATOM    490  CG  LYS A  31      -4.657   9.314  11.992  1.00600.00           C  
ATOM    491  CD  LYS A  31      -4.220   9.584  13.422  1.00600.00           C  
ATOM    492  CE  LYS A  31      -4.584   8.427  14.340  1.00600.00           C  
ATOM    493  NZ  LYS A  31      -4.120   8.662  15.734  1.00600.00           N  
ATOM    494  H   LYS A  31      -2.946   9.042   9.409  1.00480.00           H  
ATOM    495  HA  LYS A  31      -5.708  10.020   9.533  1.00480.00           H  
ATOM    496 1HB  LYS A  31      -3.201  10.625  11.170  1.00720.00           H  
ATOM    497 2HB  LYS A  31      -4.767  11.362  11.453  1.00720.00           H  
ATOM    498 1HG  LYS A  31      -5.739   9.175  11.970  1.00720.00           H  
ATOM    499 2HG  LYS A  31      -4.184   8.397  11.642  1.00720.00           H  
ATOM    500 1HD  LYS A  31      -3.140   9.733  13.451  1.00720.00           H  
ATOM    501 2HD  LYS A  31      -4.705  10.490  13.785  1.00720.00           H  
ATOM    502 1HE  LYS A  31      -5.665   8.300  14.344  1.00720.00           H  
ATOM    503 2HE  LYS A  31      -4.124   7.514  13.964  1.00720.00           H  
ATOM    504 1HZ  LYS A  31      -4.376   7.875  16.313  1.00720.00           H  
ATOM    505 2HZ  LYS A  31      -3.114   8.769  15.737  1.00720.00           H  
ATOM    506 3HZ  LYS A  31      -4.549   9.501  16.096  1.00720.00           H  
ATOM    507  N   ASP A  32      -3.138  11.651   8.335  1.00400.00           N  
ATOM    508  CA  ASP A  32      -2.738  12.768   7.492  1.00400.00           C  
ATOM    509  C   ASP A  32      -3.472  12.714   6.158  1.00400.00           C  
ATOM    510  O   ASP A  32      -3.945  13.736   5.660  1.00400.00           O  
ATOM    511  CB  ASP A  32      -1.227  12.744   7.260  1.00600.00           C  
ATOM    512  CG  ASP A  32      -0.431  13.108   8.506  1.00600.00           C  
ATOM    513  OD1 ASP A  32      -1.005  13.656   9.417  1.00600.00           O  
ATOM    514  OD2 ASP A  32       0.745  12.834   8.533  1.00600.00           O  
ATOM    515  H   ASP A  32      -2.443  10.958   8.583  1.00480.00           H  
ATOM    516  HA  ASP A  32      -3.003  13.698   7.994  1.00480.00           H  
ATOM    517 1HB  ASP A  32      -0.923  11.752   6.929  1.00720.00           H  
ATOM    518 2HB  ASP A  32      -0.970  13.446   6.466  1.00720.00           H  
ATOM    519  N   HIS A  33      -3.585  11.511   5.596  1.00400.00           N  
ATOM    520  CA  HIS A  33      -4.329  11.313   4.363  1.00400.00           C  
ATOM    521  C   HIS A  33      -5.800  11.631   4.594  1.00400.00           C  
ATOM    522  O   HIS A  33      -6.410  11.117   5.531  1.00400.00           O  
ATOM    523  CB  HIS A  33      -4.163   9.869   3.885  1.00600.00           C  
ATOM    524  CG  HIS A  33      -4.765   9.575   2.548  1.00600.00           C  
ATOM    525  ND1 HIS A  33      -6.122   9.417   2.361  1.00600.00           N  
ATOM    526  CD2 HIS A  33      -4.193   9.398   1.335  1.00600.00           C  
ATOM    527  CE1 HIS A  33      -6.356   9.145   1.090  1.00600.00           C  
ATOM    528  NE2 HIS A  33      -5.204   9.132   0.446  1.00600.00           N  
ATOM    529  H   HIS A  33      -3.137  10.711   6.024  1.00480.00           H  
ATOM    530  HA  HIS A  33      -3.954  11.982   3.589  1.00480.00           H  
ATOM    531 1HB  HIS A  33      -3.101   9.626   3.839  1.00720.00           H  
ATOM    532 2HB  HIS A  33      -4.616   9.197   4.614  1.00720.00           H  
ATOM    533  HD2 HIS A  33      -3.128   9.450   1.107  1.00720.00           H  
ATOM    534  HE1 HIS A  33      -7.335   8.966   0.646  1.00720.00           H  
ATOM    535  HE2 HIS A  33      -5.082   8.953  -0.541  1.00720.00           H  
ATOM    536  N   ASP A  34      -6.377  12.469   3.742  1.00400.00           N  
ATOM    537  CA  ASP A  34      -7.776  12.833   3.923  1.00400.00           C  
ATOM    538  C   ASP A  34      -8.605  12.740   2.648  1.00400.00           C  
ATOM    539  O   ASP A  34      -9.747  13.201   2.623  1.00400.00           O  
ATOM    540  CB  ASP A  34      -7.880  14.256   4.476  1.00600.00           C  
ATOM    541  CG  ASP A  34      -7.340  15.311   3.514  1.00600.00           C  
ATOM    542  OD1 ASP A  34      -6.844  14.953   2.469  1.00600.00           O  
ATOM    543  OD2 ASP A  34      -7.442  16.479   3.812  1.00600.00           O  
ATOM    544  H   ASP A  34      -5.842  12.866   2.984  1.00480.00           H  
ATOM    545  HA  ASP A  34      -8.212  12.151   4.652  1.00480.00           H  
ATOM    546 1HB  ASP A  34      -8.923  14.486   4.697  1.00720.00           H  
ATOM    547 2HB  ASP A  34      -7.325  14.321   5.412  1.00720.00           H  
ATOM    548  N   HIS A  35      -8.044  12.171   1.588  1.00400.00           N  
ATOM    549  CA  HIS A  35      -8.800  12.072   0.350  1.00400.00           C  
ATOM    550  C   HIS A  35      -9.895  11.018   0.441  1.00400.00           C  
ATOM    551  O   HIS A  35      -9.672   9.907   0.925  1.00400.00           O  
ATOM    552  CB  HIS A  35      -7.894  11.833  -0.861  1.00600.00           C  
ATOM    553  CG  HIS A  35      -8.641  11.899  -2.152  1.00600.00           C  
ATOM    554  ND1 HIS A  35      -9.330  10.821  -2.665  1.00600.00           N  
ATOM    555  CD2 HIS A  35      -8.831  12.920  -3.016  1.00600.00           C  
ATOM    556  CE1 HIS A  35      -9.926  11.188  -3.784  1.00600.00           C  
ATOM    557  NE2 HIS A  35      -9.628  12.448  -4.028  1.00600.00           N  
ATOM    558  H   HIS A  35      -7.106  11.801   1.638  1.00480.00           H  
ATOM    559  HA  HIS A  35      -9.302  13.025   0.182  1.00480.00           H  
ATOM    560 1HB  HIS A  35      -7.099  12.579  -0.881  1.00720.00           H  
ATOM    561 2HB  HIS A  35      -7.428  10.854  -0.791  1.00720.00           H  
ATOM    562  HD1 HIS A  35      -8.978   9.882  -2.591  1.00720.00           H  
ATOM    563  HD2 HIS A  35      -8.489  13.955  -3.026  1.00720.00           H  
ATOM    564  HE1 HIS A  35     -10.528  10.472  -4.345  1.00720.00           H  
ATOM    565  N   GLY A  36     -11.082  11.377  -0.031  1.00400.00           N  
ATOM    566  CA  GLY A  36     -12.226  10.478  -0.018  1.00400.00           C  
ATOM    567  C   GLY A  36     -13.512  11.253  -0.257  1.00400.00           C  
ATOM    568  O   GLY A  36     -13.483  12.460  -0.500  1.00400.00           O  
ATOM    569  H   GLY A  36     -11.195  12.306  -0.413  1.00480.00           H  
ATOM    570 1HA  GLY A  36     -12.102   9.718  -0.789  1.00480.00           H  
ATOM    571 2HA  GLY A  36     -12.276   9.964   0.941  1.00480.00           H  
ATOM    572  N   HIS A  37     -14.640  10.559  -0.191  1.00400.00           N  
ATOM    573  CA  HIS A  37     -15.928  11.206  -0.389  1.00400.00           C  
ATOM    574  C   HIS A  37     -16.450  11.794   0.911  1.00400.00           C  
ATOM    575  O   HIS A  37     -16.186  11.270   1.994  1.00400.00           O  
ATOM    576  CB  HIS A  37     -16.932  10.231  -1.000  1.00600.00           C  
ATOM    577  CG  HIS A  37     -16.555   9.838  -2.390  1.00600.00           C  
ATOM    578  ND1 HIS A  37     -16.697  10.690  -3.465  1.00600.00           N  
ATOM    579  CD2 HIS A  37     -16.018   8.696  -2.881  1.00600.00           C  
ATOM    580  CE1 HIS A  37     -16.260  10.088  -4.555  1.00600.00           C  
ATOM    581  NE2 HIS A  37     -15.844   8.878  -4.230  1.00600.00           N  
ATOM    582  H   HIS A  37     -14.605   9.568   0.006  1.00480.00           H  
ATOM    583  HA  HIS A  37     -15.806  12.031  -1.090  1.00480.00           H  
ATOM    584 1HB  HIS A  37     -16.995   9.330  -0.388  1.00720.00           H  
ATOM    585 2HB  HIS A  37     -17.922  10.685  -1.026  1.00720.00           H  
ATOM    586  HD1 HIS A  37     -17.381  11.425  -3.527  1.00720.00           H  
ATOM    587  HD2 HIS A  37     -15.726   7.755  -2.414  1.00720.00           H  
ATOM    588  HE1 HIS A  37     -16.284  10.601  -5.514  1.00720.00           H  
ATOM    589  N   ASN A  38     -17.186  12.890   0.794  1.00400.00           N  
ATOM    590  CA  ASN A  38     -17.727  13.581   1.953  1.00277.73           C  
ATOM    591  C   ASN A  38     -18.979  14.355   1.583  1.00198.15           C  
ATOM    592  O   ASN A  38     -18.901  15.393   0.930  1.00212.53           O  
ATOM    593  CB  ASN A  38     -16.681  14.496   2.557  1.00416.60           C  
ATOM    594  CG  ASN A  38     -17.139  15.152   3.828  1.00416.60           C  
ATOM    595  OD1 ASN A  38     -18.344  15.285   4.080  1.00416.60           O  
ATOM    596  ND2 ASN A  38     -16.199  15.568   4.638  1.00416.60           N  
ATOM    597  H   ASN A  38     -17.368  13.260  -0.129  1.00480.00           H  
ATOM    598  HA  ASN A  38     -18.013  12.837   2.698  1.00333.28           H  
ATOM    599 1HB  ASN A  38     -15.778  13.920   2.768  1.00499.91           H  
ATOM    600 2HB  ASN A  38     -16.412  15.267   1.837  1.00499.91           H  
ATOM    601 1HD2 ASN A  38     -16.441  16.015   5.501  1.00499.91           H  
ATOM    602 2HD2 ASN A  38     -15.237  15.440   4.397  1.00499.91           H  
ATOM    603  N   LYS A  39     -20.135  13.852   2.014  1.00187.84           N  
ATOM    604  CA  LYS A  39     -21.438  14.453   1.714  1.00243.49           C  
ATOM    605  C   LYS A  39     -21.627  15.897   2.210  1.00196.78           C  
ATOM    606  O   LYS A  39     -22.536  16.589   1.749  1.00304.16           O  
ATOM    607  CB  LYS A  39     -22.544  13.587   2.313  1.00365.24           C  
ATOM    608  CG  LYS A  39     -22.573  13.593   3.835  1.00365.24           C  
ATOM    609  CD  LYS A  39     -23.660  12.683   4.380  1.00365.24           C  
ATOM    610  CE  LYS A  39     -23.700  12.726   5.901  1.00365.24           C  
ATOM    611  NZ  LYS A  39     -24.738  11.814   6.453  1.00365.24           N  
ATOM    612  H   LYS A  39     -20.113  13.004   2.563  1.00225.41           H  
ATOM    613  HA  LYS A  39     -21.557  14.463   0.631  1.00292.19           H  
ATOM    614 1HB  LYS A  39     -23.514  13.933   1.956  1.00438.28           H  
ATOM    615 2HB  LYS A  39     -22.421  12.555   1.983  1.00438.28           H  
ATOM    616 1HG  LYS A  39     -21.607  13.264   4.220  1.00438.28           H  
ATOM    617 2HG  LYS A  39     -22.758  14.607   4.187  1.00438.28           H  
ATOM    618 1HD  LYS A  39     -24.628  12.998   3.990  1.00438.28           H  
ATOM    619 2HD  LYS A  39     -23.473  11.659   4.059  1.00438.28           H  
ATOM    620 1HE  LYS A  39     -22.727  12.432   6.293  1.00438.28           H  
ATOM    621 2HE  LYS A  39     -23.916  13.743   6.225  1.00438.28           H  
ATOM    622 1HZ  LYS A  39     -24.733  11.870   7.462  1.00438.28           H  
ATOM    623 2HZ  LYS A  39     -25.646  12.087   6.104  1.00438.28           H  
ATOM    624 3HZ  LYS A  39     -24.539  10.866   6.168  1.00438.28           H  
ATOM    625  N   THR A  40     -20.789  16.349   3.144  1.00121.55           N  
ATOM    626  CA  THR A  40     -20.898  17.703   3.671  1.00162.64           C  
ATOM    627  C   THR A  40     -19.952  18.667   2.955  1.00108.09           C  
ATOM    628  O   THR A  40     -20.013  19.877   3.176  1.00184.18           O  
ATOM    629  CB  THR A  40     -20.605  17.739   5.185  1.00243.96           C  
ATOM    630  OG1 THR A  40     -19.250  17.344   5.429  1.00243.96           O  
ATOM    631  CG2 THR A  40     -21.537  16.791   5.922  1.00243.96           C  
ATOM    632  H   THR A  40     -20.055  15.749   3.502  1.00145.86           H  
ATOM    633  HA  THR A  40     -21.917  18.052   3.512  1.00195.17           H  
ATOM    634  HB  THR A  40     -20.752  18.752   5.559  1.00292.75           H  
ATOM    635  HG1 THR A  40     -19.083  16.492   5.013  1.00292.75           H  
ATOM    636 1HG2 THR A  40     -21.322  16.828   6.990  1.00292.75           H  
ATOM    637 2HG2 THR A  40     -22.571  17.089   5.749  1.00292.75           H  
ATOM    638 3HG2 THR A  40     -21.385  15.777   5.557  1.00292.75           H  
ATOM    639  N   SER A  41     -19.054  18.129   2.129  1.00 54.69           N  
ATOM    640  CA  SER A  41     -18.089  18.946   1.407  1.00 70.08           C  
ATOM    641  C   SER A  41     -18.500  19.242  -0.012  1.00 49.91           C  
ATOM    642  O   SER A  41     -19.103  18.407  -0.685  1.00 87.23           O  
ATOM    643  CB  SER A  41     -16.738  18.276   1.350  1.00105.12           C  
ATOM    644  OG  SER A  41     -15.859  19.010   0.532  1.00105.12           O  
ATOM    645  H   SER A  41     -19.043  17.132   1.961  1.00 65.63           H  
ATOM    646  HA  SER A  41     -17.987  19.895   1.934  1.00 84.10           H  
ATOM    647 1HB  SER A  41     -16.326  18.197   2.356  1.00126.14           H  
ATOM    648 2HB  SER A  41     -16.849  17.266   0.958  1.00126.14           H  
ATOM    649  HG  SER A  41     -15.013  18.558   0.583  1.00126.14           H  
ATOM    650  N   SER A  42     -18.132  20.435  -0.467  1.00 50.90           N  
ATOM    651  CA  SER A  42     -18.325  20.849  -1.848  1.00 66.82           C  
ATOM    652  C   SER A  42     -19.787  20.837  -2.265  1.00 34.41           C  
ATOM    653  O   SER A  42     -20.123  20.410  -3.370  1.00 41.26           O  
ATOM    654  CB  SER A  42     -17.512  19.941  -2.745  1.00100.23           C  
ATOM    655  OG  SER A  42     -16.161  19.974  -2.372  1.00100.23           O  
ATOM    656  H   SER A  42     -17.668  21.068   0.169  1.00 61.08           H  
ATOM    657  HA  SER A  42     -17.951  21.866  -1.956  1.00 80.18           H  
ATOM    658 1HB  SER A  42     -17.886  18.920  -2.690  1.00120.28           H  
ATOM    659 2HB  SER A  42     -17.616  20.269  -3.777  1.00120.28           H  
ATOM    660  HG  SER A  42     -16.125  19.655  -1.460  1.00120.28           H  
ATOM    661  N   ARG A  43     -20.659  21.307  -1.375  1.00 36.11           N  
ATOM    662  CA  ARG A  43     -22.094  21.342  -1.639  1.00 41.98           C  
ATOM    663  C   ARG A  43     -22.471  22.540  -2.500  1.00 28.77           C  
ATOM    664  O   ARG A  43     -23.552  22.585  -3.090  1.00 33.34           O  
ATOM    665  CB  ARG A  43     -22.851  21.392  -0.333  1.00 62.97           C  
ATOM    666  CG  ARG A  43     -22.689  20.154   0.528  1.00 62.97           C  
ATOM    667  CD  ARG A  43     -23.287  20.364   1.862  1.00 62.97           C  
ATOM    668  NE  ARG A  43     -22.574  21.403   2.583  1.00 62.97           N  
ATOM    669  CZ  ARG A  43     -22.918  21.881   3.793  1.00 62.97           C  
ATOM    670  NH1 ARG A  43     -23.967  21.397   4.425  1.00 62.97           N  
ATOM    671  NH2 ARG A  43     -22.195  22.841   4.340  1.00 62.97           N  
ATOM    672  H   ARG A  43     -20.325  21.659  -0.482  1.00 43.33           H  
ATOM    673  HA  ARG A  43     -22.371  20.430  -2.169  1.00 50.38           H  
ATOM    674 1HB  ARG A  43     -22.516  22.248   0.251  1.00 75.56           H  
ATOM    675 2HB  ARG A  43     -23.915  21.523  -0.531  1.00 75.56           H  
ATOM    676 1HG  ARG A  43     -23.183  19.306   0.054  1.00 75.56           H  
ATOM    677 2HG  ARG A  43     -21.628  19.935   0.656  1.00 75.56           H  
ATOM    678 1HD  ARG A  43     -24.326  20.672   1.754  1.00 75.56           H  
ATOM    679 2HD  ARG A  43     -23.235  19.443   2.440  1.00 75.56           H  
ATOM    680  HE  ARG A  43     -21.753  21.806   2.135  1.00 75.56           H  
ATOM    681 1HH1 ARG A  43     -24.518  20.663   4.002  1.00 75.56           H  
ATOM    682 2HH1 ARG A  43     -24.220  21.761   5.332  1.00 75.56           H  
ATOM    683 1HH2 ARG A  43     -21.393  23.213   3.837  1.00 75.56           H  
ATOM    684 2HH2 ARG A  43     -22.440  23.209   5.245  1.00 75.56           H  
ATOM    685  N   THR A  44     -21.566  23.507  -2.560  1.00 22.69           N  
ATOM    686  CA  THR A  44     -21.722  24.713  -3.344  1.00 18.03           C  
ATOM    687  C   THR A  44     -20.361  25.122  -3.845  1.00 12.89           C  
ATOM    688  O   THR A  44     -19.349  24.714  -3.273  1.00 11.38           O  
ATOM    689  CB  THR A  44     -22.343  25.858  -2.532  1.00 27.05           C  
ATOM    690  OG1 THR A  44     -22.621  26.959  -3.407  1.00 27.05           O  
ATOM    691  CG2 THR A  44     -21.393  26.311  -1.436  1.00 27.05           C  
ATOM    692  H   THR A  44     -20.708  23.396  -2.044  1.00 27.23           H  
ATOM    693  HA  THR A  44     -22.359  24.503  -4.204  1.00 21.64           H  
ATOM    694  HB  THR A  44     -23.277  25.517  -2.084  1.00 32.45           H  
ATOM    695  HG1 THR A  44     -23.051  27.660  -2.911  1.00 32.45           H  
ATOM    696 1HG2 THR A  44     -21.851  27.122  -0.869  1.00 32.45           H  
ATOM    697 2HG2 THR A  44     -21.185  25.476  -0.768  1.00 32.45           H  
ATOM    698 3HG2 THR A  44     -20.465  26.661  -1.881  1.00 32.45           H  
ATOM    699  N   ASP A  45     -20.342  25.933  -4.898  1.00 13.17           N  
ATOM    700  CA  ASP A  45     -19.099  26.361  -5.532  1.00 11.49           C  
ATOM    701  C   ASP A  45     -18.088  26.930  -4.550  1.00  9.70           C  
ATOM    702  O   ASP A  45     -16.900  26.684  -4.702  1.00  8.27           O  
ATOM    703  CB  ASP A  45     -19.377  27.403  -6.617  1.00 17.23           C  
ATOM    704  CG  ASP A  45     -20.020  26.821  -7.872  1.00 17.23           C  
ATOM    705  OD1 ASP A  45     -19.993  25.624  -8.041  1.00 17.23           O  
ATOM    706  OD2 ASP A  45     -20.534  27.581  -8.657  1.00 17.23           O  
ATOM    707  H   ASP A  45     -21.224  26.243  -5.285  1.00 15.80           H  
ATOM    708  HA  ASP A  45     -18.647  25.489  -6.006  1.00 13.79           H  
ATOM    709 1HB  ASP A  45     -20.037  28.174  -6.217  1.00 20.68           H  
ATOM    710 2HB  ASP A  45     -18.443  27.889  -6.901  1.00 20.68           H  
ATOM    711  N   ALA A  46     -18.548  27.672  -3.544  1.00 11.77           N  
ATOM    712  CA  ALA A  46     -17.650  28.242  -2.544  1.00 12.85           C  
ATOM    713  C   ALA A  46     -16.893  27.157  -1.772  1.00 11.35           C  
ATOM    714  O   ALA A  46     -15.705  27.315  -1.481  1.00 12.42           O  
ATOM    715  CB  ALA A  46     -18.434  29.109  -1.574  1.00 19.27           C  
ATOM    716  H   ALA A  46     -19.540  27.848  -3.473  1.00 14.12           H  
ATOM    717  HA  ALA A  46     -16.917  28.861  -3.062  1.00 15.42           H  
ATOM    718 1HB  ALA A  46     -17.750  29.554  -0.850  1.00 23.13           H  
ATOM    719 2HB  ALA A  46     -18.945  29.900  -2.123  1.00 23.13           H  
ATOM    720 3HB  ALA A  46     -19.168  28.500  -1.050  1.00 23.13           H  
ATOM    721  N   GLU A  47     -17.579  26.062  -1.435  1.00 10.43           N  
ATOM    722  CA  GLU A  47     -16.950  24.979  -0.693  1.00 10.22           C  
ATOM    723  C   GLU A  47     -16.020  24.220  -1.607  1.00  7.87           C  
ATOM    724  O   GLU A  47     -14.951  23.770  -1.188  1.00  8.14           O  
ATOM    725  CB  GLU A  47     -18.000  24.041  -0.090  1.00 15.33           C  
ATOM    726  CG  GLU A  47     -18.807  24.667   1.035  1.00 15.33           C  
ATOM    727  CD  GLU A  47     -19.817  23.742   1.669  1.00 15.33           C  
ATOM    728  OE1 GLU A  47     -20.152  22.728   1.102  1.00 15.33           O  
ATOM    729  OE2 GLU A  47     -20.251  24.057   2.754  1.00 15.33           O  
ATOM    730  H   GLU A  47     -18.540  25.959  -1.724  1.00 12.52           H  
ATOM    731  HA  GLU A  47     -16.359  25.406   0.116  1.00 12.26           H  
ATOM    732 1HB  GLU A  47     -18.695  23.724  -0.867  1.00 18.40           H  
ATOM    733 2HB  GLU A  47     -17.510  23.150   0.301  1.00 18.40           H  
ATOM    734 1HG  GLU A  47     -18.119  25.009   1.809  1.00 18.40           H  
ATOM    735 2HG  GLU A  47     -19.323  25.543   0.644  1.00 18.40           H  
ATOM    736  N   LEU A  48     -16.423  24.110  -2.863  1.00  6.63           N  
ATOM    737  CA  LEU A  48     -15.620  23.459  -3.870  1.00  5.57           C  
ATOM    738  C   LEU A  48     -14.348  24.257  -4.123  1.00  5.59           C  
ATOM    739  O   LEU A  48     -13.289  23.672  -4.327  1.00  5.48           O  
ATOM    740  CB  LEU A  48     -16.422  23.280  -5.144  1.00  8.36           C  
ATOM    741  CG  LEU A  48     -15.711  22.507  -6.244  1.00  8.36           C  
ATOM    742  CD1 LEU A  48     -15.330  21.135  -5.732  1.00  8.36           C  
ATOM    743  CD2 LEU A  48     -16.639  22.381  -7.417  1.00  8.36           C  
ATOM    744  H   LEU A  48     -17.328  24.482  -3.128  1.00  7.96           H  
ATOM    745  HA  LEU A  48     -15.337  22.473  -3.501  1.00  6.68           H  
ATOM    746 1HB  LEU A  48     -17.345  22.753  -4.906  1.00 10.03           H  
ATOM    747 2HB  LEU A  48     -16.678  24.262  -5.539  1.00 10.03           H  
ATOM    748  HG  LEU A  48     -14.801  23.024  -6.538  1.00 10.03           H  
ATOM    749 1HD1 LEU A  48     -14.825  20.587  -6.523  1.00 10.03           H  
ATOM    750 2HD1 LEU A  48     -14.663  21.238  -4.877  1.00 10.03           H  
ATOM    751 3HD1 LEU A  48     -16.226  20.595  -5.432  1.00 10.03           H  
ATOM    752 1HD2 LEU A  48     -16.139  21.822  -8.201  1.00 10.03           H  
ATOM    753 2HD2 LEU A  48     -17.542  21.852  -7.112  1.00 10.03           H  
ATOM    754 3HD2 LEU A  48     -16.907  23.370  -7.786  1.00 10.03           H  
ATOM    755  N   LYS A  49     -14.453  25.590  -4.123  1.00  6.97           N  
ATOM    756  CA  LYS A  49     -13.285  26.448  -4.281  1.00  8.30           C  
ATOM    757  C   LYS A  49     -12.325  26.260  -3.120  1.00  7.88           C  
ATOM    758  O   LYS A  49     -11.114  26.248  -3.325  1.00  7.37           O  
ATOM    759  CB  LYS A  49     -13.685  27.921  -4.395  1.00 12.45           C  
ATOM    760  CG  LYS A  49     -14.342  28.300  -5.715  1.00 12.45           C  
ATOM    761  CD  LYS A  49     -14.753  29.758  -5.746  1.00 12.45           C  
ATOM    762  CE  LYS A  49     -15.418  30.105  -7.071  1.00 12.45           C  
ATOM    763  NZ  LYS A  49     -15.864  31.528  -7.112  1.00 12.45           N  
ATOM    764  H   LYS A  49     -15.356  26.019  -4.003  1.00  8.36           H  
ATOM    765  HA  LYS A  49     -12.762  26.162  -5.193  1.00  9.96           H  
ATOM    766 1HB  LYS A  49     -14.378  28.174  -3.592  1.00 14.94           H  
ATOM    767 2HB  LYS A  49     -12.799  28.547  -4.274  1.00 14.94           H  
ATOM    768 1HG  LYS A  49     -13.633  28.129  -6.525  1.00 14.94           H  
ATOM    769 2HG  LYS A  49     -15.216  27.684  -5.893  1.00 14.94           H  
ATOM    770 1HD  LYS A  49     -15.450  29.959  -4.932  1.00 14.94           H  
ATOM    771 2HD  LYS A  49     -13.874  30.390  -5.613  1.00 14.94           H  
ATOM    772 1HE  LYS A  49     -14.710  29.933  -7.881  1.00 14.94           H  
ATOM    773 2HE  LYS A  49     -16.283  29.459  -7.218  1.00 14.94           H  
ATOM    774 1HZ  LYS A  49     -16.298  31.719  -8.004  1.00 14.94           H  
ATOM    775 2HZ  LYS A  49     -16.531  31.693  -6.371  1.00 14.94           H  
ATOM    776 3HZ  LYS A  49     -15.066  32.133  -6.989  1.00 14.94           H  
ATOM    777  N   ARG A  50     -12.856  26.087  -1.903  1.00  8.92           N  
ATOM    778  CA  ARG A  50     -12.008  25.779  -0.753  1.00 10.24           C  
ATOM    779  C   ARG A  50     -11.263  24.463  -0.969  1.00  7.31           C  
ATOM    780  O   ARG A  50     -10.061  24.376  -0.702  1.00  7.36           O  
ATOM    781  CB  ARG A  50     -12.838  25.694   0.519  1.00 15.36           C  
ATOM    782  CG  ARG A  50     -13.391  27.016   1.016  1.00 15.36           C  
ATOM    783  CD  ARG A  50     -14.283  26.826   2.187  1.00 15.36           C  
ATOM    784  NE  ARG A  50     -14.832  28.086   2.662  1.00 15.36           N  
ATOM    785  CZ  ARG A  50     -15.806  28.195   3.586  1.00 15.36           C  
ATOM    786  NH1 ARG A  50     -16.328  27.115   4.123  1.00 15.36           N  
ATOM    787  NH2 ARG A  50     -16.239  29.389   3.952  1.00 15.36           N  
ATOM    788  H   ARG A  50     -13.859  26.171  -1.771  1.00 10.70           H  
ATOM    789  HA  ARG A  50     -11.276  26.579  -0.638  1.00 12.29           H  
ATOM    790 1HB  ARG A  50     -13.680  25.025   0.370  1.00 18.43           H  
ATOM    791 2HB  ARG A  50     -12.229  25.275   1.321  1.00 18.43           H  
ATOM    792 1HG  ARG A  50     -12.567  27.664   1.317  1.00 18.43           H  
ATOM    793 2HG  ARG A  50     -13.958  27.499   0.222  1.00 18.43           H  
ATOM    794 1HD  ARG A  50     -15.112  26.177   1.908  1.00 18.43           H  
ATOM    795 2HD  ARG A  50     -13.723  26.369   3.001  1.00 18.43           H  
ATOM    796  HE  ARG A  50     -14.456  28.939   2.270  1.00 18.43           H  
ATOM    797 1HH1 ARG A  50     -15.999  26.201   3.844  1.00 18.43           H  
ATOM    798 2HH1 ARG A  50     -17.060  27.197   4.814  1.00 18.43           H  
ATOM    799 1HH2 ARG A  50     -15.838  30.220   3.539  1.00 18.43           H  
ATOM    800 2HH2 ARG A  50     -16.969  29.470   4.644  1.00 18.43           H  
ATOM    801  N   LEU A  51     -11.979  23.458  -1.489  1.00  5.77           N  
ATOM    802  CA  LEU A  51     -11.384  22.168  -1.826  1.00  4.89           C  
ATOM    803  C   LEU A  51     -10.294  22.332  -2.866  1.00  3.49           C  
ATOM    804  O   LEU A  51      -9.215  21.761  -2.725  1.00  3.32           O  
ATOM    805  CB  LEU A  51     -12.440  21.190  -2.361  1.00  7.33           C  
ATOM    806  CG  LEU A  51     -11.892  19.829  -2.814  1.00  7.33           C  
ATOM    807  CD1 LEU A  51     -11.241  19.127  -1.632  1.00  7.33           C  
ATOM    808  CD2 LEU A  51     -13.023  18.996  -3.397  1.00  7.33           C  
ATOM    809  H   LEU A  51     -12.971  23.589  -1.645  1.00  6.92           H  
ATOM    810  HA  LEU A  51     -10.941  21.746  -0.927  1.00  5.87           H  
ATOM    811 1HB  LEU A  51     -13.173  21.008  -1.577  1.00  8.80           H  
ATOM    812 2HB  LEU A  51     -12.950  21.636  -3.208  1.00  8.80           H  
ATOM    813  HG  LEU A  51     -11.126  19.981  -3.573  1.00  8.80           H  
ATOM    814 1HD1 LEU A  51     -10.840  18.166  -1.956  1.00  8.80           H  
ATOM    815 2HD1 LEU A  51     -10.432  19.744  -1.243  1.00  8.80           H  
ATOM    816 3HD1 LEU A  51     -11.984  18.966  -0.852  1.00  8.80           H  
ATOM    817 1HD2 LEU A  51     -12.637  18.032  -3.722  1.00  8.80           H  
ATOM    818 2HD2 LEU A  51     -13.789  18.841  -2.637  1.00  8.80           H  
ATOM    819 3HD2 LEU A  51     -13.457  19.516  -4.248  1.00  8.80           H  
ATOM    820  N   TYR A  52     -10.598  23.091  -3.913  1.00  3.84           N  
ATOM    821  CA  TYR A  52      -9.691  23.334  -5.016  1.00  4.30           C  
ATOM    822  C   TYR A  52      -8.432  24.059  -4.587  1.00  4.83           C  
ATOM    823  O   TYR A  52      -7.340  23.665  -4.980  1.00  4.72           O  
ATOM    824  CB  TYR A  52     -10.406  24.106  -6.112  1.00  6.45           C  
ATOM    825  CG  TYR A  52      -9.524  24.402  -7.291  1.00  6.45           C  
ATOM    826  CD1 TYR A  52      -8.806  23.377  -7.879  1.00  6.45           C  
ATOM    827  CD2 TYR A  52      -9.462  25.681  -7.809  1.00  6.45           C  
ATOM    828  CE1 TYR A  52      -8.015  23.627  -8.976  1.00  6.45           C  
ATOM    829  CE2 TYR A  52      -8.682  25.930  -8.912  1.00  6.45           C  
ATOM    830  CZ  TYR A  52      -7.954  24.908  -9.495  1.00  6.45           C  
ATOM    831  OH  TYR A  52      -7.153  25.171 -10.586  1.00  6.45           O  
ATOM    832  H   TYR A  52     -11.513  23.511  -3.956  1.00  4.61           H  
ATOM    833  HA  TYR A  52      -9.388  22.370  -5.423  1.00  5.16           H  
ATOM    834 1HB  TYR A  52     -11.274  23.547  -6.458  1.00  7.74           H  
ATOM    835 2HB  TYR A  52     -10.766  25.053  -5.711  1.00  7.74           H  
ATOM    836  HD1 TYR A  52      -8.863  22.371  -7.467  1.00  7.74           H  
ATOM    837  HD2 TYR A  52     -10.036  26.487  -7.351  1.00  7.74           H  
ATOM    838  HE1 TYR A  52      -7.442  22.823  -9.432  1.00  7.74           H  
ATOM    839  HE2 TYR A  52      -8.638  26.939  -9.320  1.00  7.74           H  
ATOM    840  HH  TYR A  52      -6.785  24.343 -10.930  1.00  7.74           H  
ATOM    841  N   ASP A  53      -8.569  25.114  -3.793  1.00  6.76           N  
ATOM    842  CA  ASP A  53      -7.395  25.824  -3.313  1.00  9.24           C  
ATOM    843  C   ASP A  53      -6.534  24.911  -2.445  1.00  8.27           C  
ATOM    844  O   ASP A  53      -5.307  24.926  -2.557  1.00  8.77           O  
ATOM    845  CB  ASP A  53      -7.794  27.082  -2.547  1.00 13.86           C  
ATOM    846  CG  ASP A  53      -8.321  28.192  -3.460  1.00 13.86           C  
ATOM    847  OD1 ASP A  53      -8.136  28.109  -4.655  1.00 13.86           O  
ATOM    848  OD2 ASP A  53      -8.890  29.125  -2.947  1.00 13.86           O  
ATOM    849  H   ASP A  53      -9.487  25.425  -3.516  1.00  8.11           H  
ATOM    850  HA  ASP A  53      -6.803  26.126  -4.169  1.00 11.09           H  
ATOM    851 1HB  ASP A  53      -8.567  26.835  -1.819  1.00 16.63           H  
ATOM    852 2HB  ASP A  53      -6.934  27.463  -1.996  1.00 16.63           H  
ATOM    853  N   SER A  54      -7.183  24.090  -1.611  1.00  7.74           N  
ATOM    854  CA  SER A  54      -6.471  23.127  -0.785  1.00  8.23           C  
ATOM    855  C   SER A  54      -5.759  22.111  -1.671  1.00  6.48           C  
ATOM    856  O   SER A  54      -4.620  21.740  -1.400  1.00  8.11           O  
ATOM    857  CB  SER A  54      -7.436  22.417   0.145  1.00 12.35           C  
ATOM    858  OG  SER A  54      -8.003  23.310   1.065  1.00 12.35           O  
ATOM    859  H   SER A  54      -8.192  24.136  -1.532  1.00  9.29           H  
ATOM    860  HA  SER A  54      -5.724  23.655  -0.191  1.00  9.88           H  
ATOM    861 1HB  SER A  54      -8.224  21.940  -0.435  1.00 14.81           H  
ATOM    862 2HB  SER A  54      -6.906  21.631   0.682  1.00 14.81           H  
ATOM    863  HG  SER A  54      -8.595  23.871   0.552  1.00 14.81           H  
ATOM    864  N   TRP A  55      -6.441  21.689  -2.736  1.00  4.46           N  
ATOM    865  CA  TRP A  55      -5.922  20.759  -3.727  1.00  3.68           C  
ATOM    866  C   TRP A  55      -4.670  21.309  -4.409  1.00  4.78           C  
ATOM    867  O   TRP A  55      -3.687  20.585  -4.585  1.00  5.89           O  
ATOM    868  CB  TRP A  55      -7.007  20.458  -4.765  1.00  5.52           C  
ATOM    869  CG  TRP A  55      -6.557  19.540  -5.833  1.00  5.52           C  
ATOM    870  CD1 TRP A  55      -6.601  18.185  -5.807  1.00  5.52           C  
ATOM    871  CD2 TRP A  55      -5.968  19.904  -7.101  1.00  5.52           C  
ATOM    872  NE1 TRP A  55      -6.079  17.676  -6.963  1.00  5.52           N  
ATOM    873  CE2 TRP A  55      -5.678  18.717  -7.767  1.00  5.52           C  
ATOM    874  CE3 TRP A  55      -5.661  21.123  -7.709  1.00  5.52           C  
ATOM    875  CZ2 TRP A  55      -5.082  18.709  -9.016  1.00  5.52           C  
ATOM    876  CZ3 TRP A  55      -5.069  21.108  -8.963  1.00  5.52           C  
ATOM    877  CH2 TRP A  55      -4.786  19.931  -9.597  1.00  5.52           C  
ATOM    878  H   TRP A  55      -7.384  22.019  -2.868  1.00  5.35           H  
ATOM    879  HA  TRP A  55      -5.657  19.831  -3.222  1.00  4.42           H  
ATOM    880 1HB  TRP A  55      -7.871  20.015  -4.270  1.00  6.62           H  
ATOM    881 2HB  TRP A  55      -7.338  21.375  -5.238  1.00  6.62           H  
ATOM    882  HD1 TRP A  55      -6.989  17.589  -4.983  1.00  6.62           H  
ATOM    883  HE1 TRP A  55      -6.001  16.686  -7.155  1.00  6.62           H  
ATOM    884  HE3 TRP A  55      -5.880  22.064  -7.208  1.00  6.62           H  
ATOM    885  HZ2 TRP A  55      -4.847  17.795  -9.544  1.00  6.62           H  
ATOM    886  HZ3 TRP A  55      -4.832  22.059  -9.438  1.00  6.62           H  
ATOM    887  HH2 TRP A  55      -4.318  19.957 -10.583  1.00  6.62           H  
ATOM    888  N   LEU A  56      -4.711  22.596  -4.773  1.00  5.53           N  
ATOM    889  CA  LEU A  56      -3.581  23.271  -5.403  1.00  7.83           C  
ATOM    890  C   LEU A  56      -2.383  23.236  -4.472  1.00 10.13           C  
ATOM    891  O   LEU A  56      -1.253  22.994  -4.897  1.00 12.69           O  
ATOM    892  CB  LEU A  56      -3.939  24.737  -5.707  1.00 11.75           C  
ATOM    893  CG  LEU A  56      -4.970  25.001  -6.813  1.00 11.75           C  
ATOM    894  CD1 LEU A  56      -5.375  26.463  -6.774  1.00 11.75           C  
ATOM    895  CD2 LEU A  56      -4.361  24.678  -8.161  1.00 11.75           C  
ATOM    896  H   LEU A  56      -5.561  23.120  -4.622  1.00  6.64           H  
ATOM    897  HA  LEU A  56      -3.330  22.753  -6.327  1.00  9.40           H  
ATOM    898 1HB  LEU A  56      -4.318  25.195  -4.797  1.00 14.09           H  
ATOM    899 2HB  LEU A  56      -3.023  25.257  -5.988  1.00 14.09           H  
ATOM    900  HG  LEU A  56      -5.853  24.389  -6.654  1.00 14.09           H  
ATOM    901 1HD1 LEU A  56      -6.107  26.657  -7.554  1.00 14.09           H  
ATOM    902 2HD1 LEU A  56      -5.810  26.702  -5.808  1.00 14.09           H  
ATOM    903 3HD1 LEU A  56      -4.495  27.084  -6.936  1.00 14.09           H  
ATOM    904 1HD2 LEU A  56      -5.088  24.872  -8.948  1.00 14.09           H  
ATOM    905 2HD2 LEU A  56      -3.480  25.301  -8.319  1.00 14.09           H  
ATOM    906 3HD2 LEU A  56      -4.072  23.632  -8.181  1.00 14.09           H  
ATOM    907  N   ILE A  57      -2.634  23.448  -3.183  1.00 10.47           N  
ATOM    908  CA  ILE A  57      -1.574  23.383  -2.190  1.00 14.09           C  
ATOM    909  C   ILE A  57      -1.003  21.970  -2.101  1.00 14.78           C  
ATOM    910  O   ILE A  57       0.213  21.781  -2.172  1.00 18.96           O  
ATOM    911  CB  ILE A  57      -2.092  23.821  -0.809  1.00 21.13           C  
ATOM    912  CG1 ILE A  57      -2.437  25.310  -0.834  1.00 21.13           C  
ATOM    913  CG2 ILE A  57      -1.056  23.519   0.261  1.00 21.13           C  
ATOM    914  CD1 ILE A  57      -3.225  25.766   0.371  1.00 21.13           C  
ATOM    915  H   ILE A  57      -3.576  23.677  -2.886  1.00 12.56           H  
ATOM    916  HA  ILE A  57      -0.776  24.059  -2.488  1.00 16.91           H  
ATOM    917  HB  ILE A  57      -3.007  23.283  -0.575  1.00 25.36           H  
ATOM    918 1HG1 ILE A  57      -1.514  25.887  -0.880  1.00 25.36           H  
ATOM    919 2HG1 ILE A  57      -3.019  25.527  -1.729  1.00 25.36           H  
ATOM    920 1HG2 ILE A  57      -1.439  23.825   1.234  1.00 25.36           H  
ATOM    921 2HG2 ILE A  57      -0.846  22.450   0.275  1.00 25.36           H  
ATOM    922 3HG2 ILE A  57      -0.138  24.066   0.044  1.00 25.36           H  
ATOM    923 1HD1 ILE A  57      -3.434  26.833   0.288  1.00 25.36           H  
ATOM    924 2HD1 ILE A  57      -4.165  25.216   0.421  1.00 25.36           H  
ATOM    925 3HD1 ILE A  57      -2.648  25.580   1.276  1.00 25.36           H  
ATOM    926  N   LYS A  58      -1.883  20.976  -1.991  1.00 12.10           N  
ATOM    927  CA  LYS A  58      -1.476  19.582  -1.836  1.00 13.30           C  
ATOM    928  C   LYS A  58      -0.631  19.060  -3.001  1.00 13.91           C  
ATOM    929  O   LYS A  58       0.264  18.234  -2.791  1.00 16.15           O  
ATOM    930  CB  LYS A  58      -2.714  18.706  -1.647  1.00 19.95           C  
ATOM    931  CG  LYS A  58      -3.388  18.896  -0.294  1.00 19.95           C  
ATOM    932  CD  LYS A  58      -4.642  18.048  -0.155  1.00 19.95           C  
ATOM    933  CE  LYS A  58      -5.290  18.265   1.206  1.00 19.95           C  
ATOM    934  NZ  LYS A  58      -6.536  17.471   1.369  1.00 19.95           N  
ATOM    935  H   LYS A  58      -2.869  21.196  -1.965  1.00 14.52           H  
ATOM    936  HA  LYS A  58      -0.869  19.508  -0.933  1.00 15.96           H  
ATOM    937 1HB  LYS A  58      -3.445  18.931  -2.424  1.00 23.94           H  
ATOM    938 2HB  LYS A  58      -2.439  17.656  -1.744  1.00 23.94           H  
ATOM    939 1HG  LYS A  58      -2.690  18.612   0.494  1.00 23.94           H  
ATOM    940 2HG  LYS A  58      -3.648  19.943  -0.155  1.00 23.94           H  
ATOM    941 1HD  LYS A  58      -5.354  18.314  -0.937  1.00 23.94           H  
ATOM    942 2HD  LYS A  58      -4.386  16.994  -0.262  1.00 23.94           H  
ATOM    943 1HE  LYS A  58      -4.587  17.977   1.986  1.00 23.94           H  
ATOM    944 2HE  LYS A  58      -5.530  19.321   1.323  1.00 23.94           H  
ATOM    945 1HZ  LYS A  58      -6.932  17.633   2.289  1.00 23.94           H  
ATOM    946 2HZ  LYS A  58      -7.207  17.735   0.663  1.00 23.94           H  
ATOM    947 3HZ  LYS A  58      -6.340  16.479   1.292  1.00 23.94           H  
ATOM    948  N   HIS A  59      -0.891  19.552  -4.213  1.00 13.18           N  
ATOM    949  CA  HIS A  59      -0.085  19.146  -5.353  1.00 16.16           C  
ATOM    950  C   HIS A  59       0.926  20.183  -5.834  1.00 18.41           C  
ATOM    951  O   HIS A  59       1.529  19.999  -6.893  1.00 28.32           O  
ATOM    952  CB  HIS A  59      -0.969  18.723  -6.520  1.00 24.24           C  
ATOM    953  CG  HIS A  59      -1.724  17.449  -6.293  1.00 24.24           C  
ATOM    954  ND1 HIS A  59      -1.125  16.203  -6.324  1.00 24.24           N  
ATOM    955  CD2 HIS A  59      -3.027  17.231  -6.042  1.00 24.24           C  
ATOM    956  CE1 HIS A  59      -2.047  15.273  -6.129  1.00 24.24           C  
ATOM    957  NE2 HIS A  59      -3.213  15.871  -5.961  1.00 24.24           N  
ATOM    958  H   HIS A  59      -1.666  20.193  -4.346  1.00 15.82           H  
ATOM    959  HA  HIS A  59       0.485  18.289  -5.068  1.00 19.39           H  
ATOM    960 1HB  HIS A  59      -1.696  19.510  -6.723  1.00 29.09           H  
ATOM    961 2HB  HIS A  59      -0.359  18.602  -7.414  1.00 29.09           H  
ATOM    962  HD2 HIS A  59      -3.781  18.005  -5.945  1.00 29.09           H  
ATOM    963  HE1 HIS A  59      -1.876  14.197  -6.114  1.00 29.09           H  
ATOM    964  HE2 HIS A  59      -4.105  15.414  -5.805  1.00 29.09           H  
ATOM    965  N   GLY A  60       1.110  21.275  -5.087  1.00 17.48           N  
ATOM    966  CA  GLY A  60       2.097  22.284  -5.468  1.00 21.59           C  
ATOM    967  C   GLY A  60       1.767  22.955  -6.800  1.00 22.95           C  
ATOM    968  O   GLY A  60       2.671  23.293  -7.566  1.00 31.70           O  
ATOM    969  H   GLY A  60       0.607  21.400  -4.218  1.00 20.98           H  
ATOM    970 1HA  GLY A  60       2.156  23.041  -4.685  1.00 25.91           H  
ATOM    971 2HA  GLY A  60       3.079  21.818  -5.531  1.00 25.91           H  
ATOM    972  N   GLN A  61       0.482  23.115  -7.095  1.00 18.38           N  
ATOM    973  CA  GLN A  61       0.071  23.675  -8.366  1.00 23.69           C  
ATOM    974  C   GLN A  61      -0.097  25.178  -8.288  1.00 16.09           C  
ATOM    975  O   GLN A  61      -0.728  25.697  -7.366  1.00 25.44           O  
ATOM    976  CB  GLN A  61      -1.228  23.019  -8.813  1.00 35.54           C  
ATOM    977  CG  GLN A  61      -1.116  21.523  -8.998  1.00 35.54           C  
ATOM    978  CD  GLN A  61      -0.157  21.156 -10.109  1.00 35.54           C  
ATOM    979  OE1 GLN A  61      -0.356  21.539 -11.266  1.00 35.54           O  
ATOM    980  NE2 GLN A  61       0.896  20.424  -9.765  1.00 35.54           N  
ATOM    981  H   GLN A  61      -0.224  22.850  -6.425  1.00 22.06           H  
ATOM    982  HA  GLN A  61       0.845  23.461  -9.103  1.00 28.43           H  
ATOM    983 1HB  GLN A  61      -1.989  23.197  -8.058  1.00 42.64           H  
ATOM    984 2HB  GLN A  61      -1.571  23.463  -9.745  1.00 42.64           H  
ATOM    985 1HG  GLN A  61      -0.747  21.086  -8.073  1.00 42.64           H  
ATOM    986 2HG  GLN A  61      -2.096  21.118  -9.242  1.00 42.64           H  
ATOM    987 1HE2 GLN A  61       1.567  20.155 -10.458  1.00 42.64           H  
ATOM    988 2HE2 GLN A  61       1.028  20.148  -8.810  1.00 42.64           H  
ATOM    989  N   THR A  62       0.459  25.872  -9.277  1.00 21.97           N  
ATOM    990  CA  THR A  62       0.371  27.322  -9.341  1.00 33.73           C  
ATOM    991  C   THR A  62      -0.038  27.777 -10.732  1.00 26.03           C  
ATOM    992  O   THR A  62       0.081  27.040 -11.714  1.00 40.83           O  
ATOM    993  CB  THR A  62       1.714  27.993  -8.974  1.00 50.59           C  
ATOM    994  OG1 THR A  62       2.700  27.651  -9.956  1.00 50.59           O  
ATOM    995  CG2 THR A  62       2.196  27.549  -7.599  1.00 50.59           C  
ATOM    996  H   THR A  62       0.961  25.377 -10.002  1.00 26.36           H  
ATOM    997  HA  THR A  62      -0.391  27.658  -8.637  1.00 40.48           H  
ATOM    998  HB  THR A  62       1.581  29.075  -8.970  1.00 60.71           H  
ATOM    999  HG1 THR A  62       3.506  28.145  -9.786  1.00 60.71           H  
ATOM   1000 1HG2 THR A  62       3.138  28.044  -7.368  1.00 60.71           H  
ATOM   1001 2HG2 THR A  62       1.452  27.817  -6.848  1.00 60.71           H  
ATOM   1002 3HG2 THR A  62       2.346  26.471  -7.592  1.00 60.71           H  
ATOM   1003  N   TYR A  63      -0.493  29.014 -10.823  1.00 36.65           N  
ATOM   1004  CA  TYR A  63      -0.957  29.559 -12.085  1.00 50.00           C  
ATOM   1005  C   TYR A  63       0.131  30.206 -12.899  1.00 57.00           C  
ATOM   1006  O   TYR A  63       0.176  31.430 -13.039  1.00 99.09           O  
ATOM   1007  CB  TYR A  63      -2.083  30.524 -11.834  1.00 75.00           C  
ATOM   1008  CG  TYR A  63      -3.256  29.791 -11.275  1.00 75.00           C  
ATOM   1009  CD1 TYR A  63      -3.378  29.650  -9.907  1.00 75.00           C  
ATOM   1010  CD2 TYR A  63      -4.191  29.236 -12.133  1.00 75.00           C  
ATOM   1011  CE1 TYR A  63      -4.434  28.943  -9.392  1.00 75.00           C  
ATOM   1012  CE2 TYR A  63      -5.248  28.530 -11.612  1.00 75.00           C  
ATOM   1013  CZ  TYR A  63      -5.361  28.382 -10.255  1.00 75.00           C  
ATOM   1014  OH  TYR A  63      -6.404  27.677  -9.742  1.00 75.00           O  
ATOM   1015  H   TYR A  63      -0.547  29.583  -9.990  1.00 43.98           H  
ATOM   1016  HA  TYR A  63      -1.353  28.735 -12.680  1.00 60.00           H  
ATOM   1017 1HB  TYR A  63      -1.779  31.300 -11.129  1.00 90.00           H  
ATOM   1018 2HB  TYR A  63      -2.382  30.997 -12.765  1.00 90.00           H  
ATOM   1019  HD1 TYR A  63      -2.635  30.089  -9.241  1.00 90.00           H  
ATOM   1020  HD2 TYR A  63      -4.086  29.352 -13.213  1.00 90.00           H  
ATOM   1021  HE1 TYR A  63      -4.535  28.823  -8.315  1.00 90.00           H  
ATOM   1022  HE2 TYR A  63      -5.993  28.085 -12.269  1.00 90.00           H  
ATOM   1023  HH  TYR A  63      -6.568  26.894 -10.280  1.00 90.00           H  
ATOM   1024  N   ASN A  64       0.978  29.363 -13.475  1.00 85.99           N  
ATOM   1025  CA  ASN A  64       2.056  29.818 -14.335  1.00130.61           C  
ATOM   1026  C   ASN A  64       1.487  30.446 -15.598  1.00176.60           C  
ATOM   1027  O   ASN A  64       2.117  31.314 -16.201  1.00260.23           O  
ATOM   1028  CB  ASN A  64       2.997  28.682 -14.656  1.00195.92           C  
ATOM   1029  CG  ASN A  64       3.857  28.319 -13.479  1.00195.92           C  
ATOM   1030  OD1 ASN A  64       4.108  29.154 -12.601  1.00195.92           O  
ATOM   1031  ND2 ASN A  64       4.310  27.093 -13.442  1.00195.92           N  
ATOM   1032  H   ASN A  64       0.858  28.373 -13.285  1.00103.19           H  
ATOM   1033  HA  ASN A  64       2.616  30.593 -13.811  1.00156.73           H  
ATOM   1034 1HB  ASN A  64       2.425  27.805 -14.961  1.00235.10           H  
ATOM   1035 2HB  ASN A  64       3.640  28.964 -15.490  1.00235.10           H  
ATOM   1036 1HD2 ASN A  64       4.885  26.794 -12.679  1.00235.10           H  
ATOM   1037 2HD2 ASN A  64       4.079  26.452 -14.173  1.00235.10           H  
ATOM   1038  N   ALA A  65       0.282  30.018 -15.982  1.00227.11           N  
ATOM   1039  CA  ALA A  65      -0.406  30.616 -17.107  1.00400.00           C  
ATOM   1040  C   ALA A  65      -0.754  32.061 -16.776  1.00400.00           C  
ATOM   1041  O   ALA A  65      -0.411  32.953 -17.546  1.00400.00           O  
ATOM   1042  CB  ALA A  65      -1.655  29.828 -17.448  1.00600.00           C  
ATOM   1043  H   ALA A  65      -0.174  29.276 -15.472  1.00272.53           H  
ATOM   1044  HA  ALA A  65       0.266  30.614 -17.965  1.00480.00           H  
ATOM   1045 1HB  ALA A  65      -2.155  30.284 -18.303  1.00720.00           H  
ATOM   1046 2HB  ALA A  65      -1.381  28.802 -17.695  1.00720.00           H  
ATOM   1047 3HB  ALA A  65      -2.328  29.826 -16.595  1.00720.00           H  
ATOM   1048  N   ILE A  66      -1.370  32.292 -15.604  1.00400.00           N  
ATOM   1049  CA  ILE A  66      -1.734  33.644 -15.157  1.00400.00           C  
ATOM   1050  C   ILE A  66      -0.506  34.520 -14.964  1.00400.00           C  
ATOM   1051  O   ILE A  66      -0.557  35.728 -15.183  1.00400.00           O  
ATOM   1052  CB  ILE A  66      -2.584  33.664 -13.878  1.00600.00           C  
ATOM   1053  CG1 ILE A  66      -3.973  33.081 -14.164  1.00600.00           C  
ATOM   1054  CG2 ILE A  66      -2.710  35.093 -13.370  1.00600.00           C  
ATOM   1055  CD1 ILE A  66      -4.818  32.862 -12.929  1.00600.00           C  
ATOM   1056  H   ILE A  66      -1.612  31.509 -15.012  1.00480.00           H  
ATOM   1057  HA  ILE A  66      -2.337  34.095 -15.943  1.00480.00           H  
ATOM   1058  HB  ILE A  66      -2.111  33.055 -13.113  1.00720.00           H  
ATOM   1059 1HG1 ILE A  66      -4.510  33.752 -14.833  1.00720.00           H  
ATOM   1060 2HG1 ILE A  66      -3.854  32.121 -14.667  1.00720.00           H  
ATOM   1061 1HG2 ILE A  66      -3.309  35.104 -12.459  1.00720.00           H  
ATOM   1062 2HG2 ILE A  66      -1.719  35.491 -13.157  1.00720.00           H  
ATOM   1063 3HG2 ILE A  66      -3.194  35.707 -14.129  1.00720.00           H  
ATOM   1064 1HD1 ILE A  66      -5.781  32.445 -13.217  1.00720.00           H  
ATOM   1065 2HD1 ILE A  66      -4.315  32.178 -12.253  1.00720.00           H  
ATOM   1066 3HD1 ILE A  66      -4.973  33.815 -12.425  1.00720.00           H  
ATOM   1067  N   ASN A  67       0.614  33.924 -14.569  1.00400.00           N  
ATOM   1068  CA  ASN A  67       1.845  34.693 -14.435  1.00400.00           C  
ATOM   1069  C   ASN A  67       2.264  35.362 -15.767  1.00400.00           C  
ATOM   1070  O   ASN A  67       3.035  36.323 -15.757  1.00400.00           O  
ATOM   1071  CB  ASN A  67       2.957  33.809 -13.903  1.00600.00           C  
ATOM   1072  CG  ASN A  67       2.781  33.485 -12.444  1.00600.00           C  
ATOM   1073  OD1 ASN A  67       2.081  34.200 -11.717  1.00600.00           O  
ATOM   1074  ND2 ASN A  67       3.403  32.424 -11.999  1.00600.00           N  
ATOM   1075  H   ASN A  67       0.617  32.937 -14.345  1.00480.00           H  
ATOM   1076  HA  ASN A  67       1.671  35.494 -13.715  1.00480.00           H  
ATOM   1077 1HB  ASN A  67       2.987  32.879 -14.468  1.00720.00           H  
ATOM   1078 2HB  ASN A  67       3.917  34.307 -14.040  1.00720.00           H  
ATOM   1079 1HD2 ASN A  67       3.321  32.162 -11.038  1.00720.00           H  
ATOM   1080 2HD2 ASN A  67       3.960  31.873 -12.621  1.00720.00           H  
ATOM   1081  N   THR A  68       1.745  34.871 -16.905  1.00400.00           N  
ATOM   1082  CA  THR A  68       1.998  35.471 -18.207  1.00400.00           C  
ATOM   1083  C   THR A  68       0.701  36.056 -18.795  1.00400.00           C  
ATOM   1084  O   THR A  68       0.745  36.945 -19.647  1.00400.00           O  
ATOM   1085  CB  THR A  68       2.572  34.430 -19.185  1.00600.00           C  
ATOM   1086  OG1 THR A  68       1.605  33.392 -19.400  1.00600.00           O  
ATOM   1087  CG2 THR A  68       3.839  33.814 -18.612  1.00600.00           C  
ATOM   1088  H   THR A  68       1.132  34.069 -16.883  1.00480.00           H  
ATOM   1089  HA  THR A  68       2.718  36.280 -18.089  1.00480.00           H  
ATOM   1090  HB  THR A  68       2.799  34.910 -20.137  1.00720.00           H  
ATOM   1091  HG1 THR A  68       1.246  33.107 -18.554  1.00720.00           H  
ATOM   1092 1HG2 THR A  68       4.235  33.078 -19.312  1.00720.00           H  
ATOM   1093 2HG2 THR A  68       4.581  34.594 -18.447  1.00720.00           H  
ATOM   1094 3HG2 THR A  68       3.610  33.325 -17.666  1.00720.00           H  
ATOM   1095  N   ILE A  69      -0.447  35.557 -18.323  1.00400.00           N  
ATOM   1096  CA  ILE A  69      -1.766  35.987 -18.783  1.00400.00           C  
ATOM   1097  C   ILE A  69      -2.508  36.791 -17.721  1.00400.00           C  
ATOM   1098  O   ILE A  69      -3.000  36.242 -16.737  1.00400.00           O  
ATOM   1099  CB  ILE A  69      -2.617  34.757 -19.164  1.00600.00           C  
ATOM   1100  CG1 ILE A  69      -1.928  33.959 -20.271  1.00600.00           C  
ATOM   1101  CG2 ILE A  69      -4.011  35.173 -19.591  1.00600.00           C  
ATOM   1102  CD1 ILE A  69      -2.581  32.622 -20.540  1.00600.00           C  
ATOM   1103  H   ILE A  69      -0.414  34.821 -17.638  1.00480.00           H  
ATOM   1104  HA  ILE A  69      -1.638  36.612 -19.665  1.00480.00           H  
ATOM   1105  HB  ILE A  69      -2.696  34.098 -18.300  1.00720.00           H  
ATOM   1106 1HG1 ILE A  69      -1.939  34.541 -21.192  1.00720.00           H  
ATOM   1107 2HG1 ILE A  69      -0.890  33.781 -19.990  1.00720.00           H  
ATOM   1108 1HG2 ILE A  69      -4.593  34.287 -19.842  1.00720.00           H  
ATOM   1109 2HG2 ILE A  69      -4.495  35.700 -18.775  1.00720.00           H  
ATOM   1110 3HG2 ILE A  69      -3.948  35.825 -20.464  1.00720.00           H  
ATOM   1111 1HD1 ILE A  69      -2.042  32.104 -21.334  1.00720.00           H  
ATOM   1112 2HD1 ILE A  69      -2.557  32.017 -19.633  1.00720.00           H  
ATOM   1113 3HD1 ILE A  69      -3.615  32.775 -20.845  1.00720.00           H  
ATOM   1114  N   LYS A  70      -2.647  38.091 -17.956  1.00400.00           N  
ATOM   1115  CA  LYS A  70      -3.318  38.998 -17.021  1.00400.00           C  
ATOM   1116  C   LYS A  70      -4.795  38.676 -16.759  1.00297.12           C  
ATOM   1117  O   LYS A  70      -5.366  39.135 -15.769  1.00302.05           O  
ATOM   1118  CB  LYS A  70      -3.222  40.427 -17.548  1.00600.00           C  
ATOM   1119  CG  LYS A  70      -4.036  40.667 -18.814  1.00600.00           C  
ATOM   1120  CD  LYS A  70      -3.873  42.088 -19.322  1.00600.00           C  
ATOM   1121  CE  LYS A  70      -4.716  42.321 -20.567  1.00600.00           C  
ATOM   1122  NZ  LYS A  70      -4.543  43.696 -21.105  1.00600.00           N  
ATOM   1123  H   LYS A  70      -2.243  38.474 -18.801  1.00480.00           H  
ATOM   1124  HA  LYS A  70      -2.794  38.946 -16.066  1.00480.00           H  
ATOM   1125 1HB  LYS A  70      -3.568  41.125 -16.783  1.00720.00           H  
ATOM   1126 2HB  LYS A  70      -2.182  40.666 -17.766  1.00720.00           H  
ATOM   1127 1HG  LYS A  70      -3.712  39.975 -19.592  1.00720.00           H  
ATOM   1128 2HG  LYS A  70      -5.089  40.488 -18.608  1.00720.00           H  
ATOM   1129 1HD  LYS A  70      -4.181  42.791 -18.548  1.00720.00           H  
ATOM   1130 2HD  LYS A  70      -2.825  42.274 -19.563  1.00720.00           H  
ATOM   1131 1HE  LYS A  70      -4.427  41.601 -21.333  1.00720.00           H  
ATOM   1132 2HE  LYS A  70      -5.766  42.168 -20.321  1.00720.00           H  
ATOM   1133 1HZ  LYS A  70      -5.117  43.809 -21.928  1.00720.00           H  
ATOM   1134 2HZ  LYS A  70      -4.821  44.370 -20.406  1.00720.00           H  
ATOM   1135 3HZ  LYS A  70      -3.574  43.843 -21.348  1.00720.00           H  
ATOM   1136  N   VAL A  71      -5.406  37.897 -17.641  1.00236.70           N  
ATOM   1137  CA  VAL A  71      -6.805  37.537 -17.519  1.00175.14           C  
ATOM   1138  C   VAL A  71      -7.025  36.416 -16.495  1.00117.67           C  
ATOM   1139  O   VAL A  71      -6.631  35.265 -16.705  1.00112.28           O  
ATOM   1140  CB  VAL A  71      -7.331  37.126 -18.907  1.00262.71           C  
ATOM   1141  CG1 VAL A  71      -8.775  36.689 -18.824  1.00262.71           C  
ATOM   1142  CG2 VAL A  71      -7.173  38.301 -19.861  1.00262.71           C  
ATOM   1143  H   VAL A  71      -4.891  37.554 -18.437  1.00284.04           H  
ATOM   1144  HA  VAL A  71      -7.359  38.420 -17.190  1.00210.17           H  
ATOM   1145  HB  VAL A  71      -6.752  36.278 -19.272  1.00315.25           H  
ATOM   1146 1HG1 VAL A  71      -9.124  36.393 -19.813  1.00315.25           H  
ATOM   1147 2HG1 VAL A  71      -8.846  35.843 -18.148  1.00315.25           H  
ATOM   1148 3HG1 VAL A  71      -9.390  37.509 -18.453  1.00315.25           H  
ATOM   1149 1HG2 VAL A  71      -7.526  38.017 -20.852  1.00315.25           H  
ATOM   1150 2HG2 VAL A  71      -7.756  39.149 -19.499  1.00315.25           H  
ATOM   1151 3HG2 VAL A  71      -6.122  38.581 -19.917  1.00315.25           H  
ATOM   1152  N   LYS A  72      -7.706  36.773 -15.398  1.00108.59           N  
ATOM   1153  CA  LYS A  72      -7.983  35.882 -14.263  1.00 98.44           C  
ATOM   1154  C   LYS A  72      -8.994  34.775 -14.558  1.00 70.70           C  
ATOM   1155  O   LYS A  72      -9.178  33.868 -13.740  1.00 66.76           O  
ATOM   1156  CB  LYS A  72      -8.465  36.699 -13.069  1.00147.66           C  
ATOM   1157  CG  LYS A  72      -7.398  37.602 -12.464  1.00147.66           C  
ATOM   1158  CD  LYS A  72      -7.943  38.384 -11.276  1.00147.66           C  
ATOM   1159  CE  LYS A  72      -6.874  39.277 -10.664  1.00147.66           C  
ATOM   1160  NZ  LYS A  72      -7.402  40.071  -9.521  1.00147.66           N  
ATOM   1161  H   LYS A  72      -8.017  37.732 -15.330  1.00130.31           H  
ATOM   1162  HA  LYS A  72      -7.047  35.398 -13.983  1.00118.13           H  
ATOM   1163 1HB  LYS A  72      -9.301  37.327 -13.372  1.00177.19           H  
ATOM   1164 2HB  LYS A  72      -8.822  36.028 -12.287  1.00177.19           H  
ATOM   1165 1HG  LYS A  72      -6.552  36.999 -12.134  1.00177.19           H  
ATOM   1166 2HG  LYS A  72      -7.047  38.306 -13.219  1.00177.19           H  
ATOM   1167 1HD  LYS A  72      -8.782  39.001 -11.600  1.00177.19           H  
ATOM   1168 2HD  LYS A  72      -8.299  37.688 -10.516  1.00177.19           H  
ATOM   1169 1HE  LYS A  72      -6.050  38.658 -10.312  1.00177.19           H  
ATOM   1170 2HE  LYS A  72      -6.499  39.961 -11.426  1.00177.19           H  
ATOM   1171 1HZ  LYS A  72      -6.664  40.649  -9.143  1.00177.19           H  
ATOM   1172 2HZ  LYS A  72      -8.159  40.660  -9.840  1.00177.19           H  
ATOM   1173 3HZ  LYS A  72      -7.741  39.446  -8.804  1.00177.19           H  
ATOM   1174  N   ASP A  73      -9.601  34.813 -15.744  1.00 69.72           N  
ATOM   1175  CA  ASP A  73     -10.536  33.788 -16.165  1.00 73.97           C  
ATOM   1176  C   ASP A  73      -9.855  32.425 -16.230  1.00 48.66           C  
ATOM   1177  O   ASP A  73     -10.540  31.411 -16.177  1.00 64.36           O  
ATOM   1178  CB  ASP A  73     -11.141  34.114 -17.534  1.00110.95           C  
ATOM   1179  CG  ASP A  73     -12.102  35.297 -17.507  1.00110.95           C  
ATOM   1180  OD1 ASP A  73     -12.486  35.709 -16.439  1.00110.95           O  
ATOM   1181  OD2 ASP A  73     -12.447  35.775 -18.562  1.00110.95           O  
ATOM   1182  H   ASP A  73      -9.423  35.581 -16.367  1.00 83.66           H  
ATOM   1183  HA  ASP A  73     -11.343  33.733 -15.434  1.00 88.76           H  
ATOM   1184 1HB  ASP A  73     -10.346  34.320 -18.248  1.00133.15           H  
ATOM   1185 2HB  ASP A  73     -11.685  33.243 -17.900  1.00133.15           H  
ATOM   1186  N   ASP A  74      -8.515  32.396 -16.329  1.00 27.56           N  
ATOM   1187  CA  ASP A  74      -7.774  31.142 -16.311  1.00 21.09           C  
ATOM   1188  C   ASP A  74      -7.929  30.425 -14.966  1.00 16.22           C  
ATOM   1189  O   ASP A  74      -7.926  29.193 -14.921  1.00 13.32           O  
ATOM   1190  CB  ASP A  74      -6.298  31.373 -16.603  1.00 31.63           C  
ATOM   1191  CG  ASP A  74      -5.534  30.065 -16.754  1.00 31.63           C  
ATOM   1192  OD1 ASP A  74      -5.815  29.332 -17.675  1.00 31.63           O  
ATOM   1193  OD2 ASP A  74      -4.691  29.799 -15.934  1.00 31.63           O  
ATOM   1194  H   ASP A  74      -7.988  33.263 -16.405  1.00 33.07           H  
ATOM   1195  HA  ASP A  74      -8.178  30.495 -17.089  1.00 25.31           H  
ATOM   1196 1HB  ASP A  74      -6.191  31.952 -17.521  1.00 37.96           H  
ATOM   1197 2HB  ASP A  74      -5.855  31.951 -15.796  1.00 37.96           H  
ATOM   1198  N   TYR A  75      -8.046  31.195 -13.875  1.00 18.90           N  
ATOM   1199  CA  TYR A  75      -8.280  30.621 -12.556  1.00 20.77           C  
ATOM   1200  C   TYR A  75      -9.606  29.912 -12.589  1.00 12.54           C  
ATOM   1201  O   TYR A  75      -9.712  28.753 -12.187  1.00 10.08           O  
ATOM   1202  CB  TYR A  75      -8.308  31.680 -11.449  1.00 31.16           C  
ATOM   1203  CG  TYR A  75      -8.648  31.096 -10.084  1.00 31.16           C  
ATOM   1204  CD1 TYR A  75      -7.650  30.696  -9.209  1.00 31.16           C  
ATOM   1205  CD2 TYR A  75      -9.976  30.933  -9.720  1.00 31.16           C  
ATOM   1206  CE1 TYR A  75      -7.975  30.141  -7.979  1.00 31.16           C  
ATOM   1207  CE2 TYR A  75     -10.306  30.380  -8.498  1.00 31.16           C  
ATOM   1208  CZ  TYR A  75      -9.313  29.983  -7.626  1.00 31.16           C  
ATOM   1209  OH  TYR A  75      -9.664  29.437  -6.408  1.00 31.16           O  
ATOM   1210  H   TYR A  75      -8.036  32.201 -13.961  1.00 22.68           H  
ATOM   1211  HA  TYR A  75      -7.508  29.888 -12.340  1.00 24.92           H  
ATOM   1212 1HB  TYR A  75      -7.336  32.169 -11.380  1.00 37.39           H  
ATOM   1213 2HB  TYR A  75      -9.047  32.444 -11.685  1.00 37.39           H  
ATOM   1214  HD1 TYR A  75      -6.606  30.820  -9.492  1.00 37.39           H  
ATOM   1215  HD2 TYR A  75     -10.766  31.240 -10.404  1.00 37.39           H  
ATOM   1216  HE1 TYR A  75      -7.187  29.830  -7.295  1.00 37.39           H  
ATOM   1217  HE2 TYR A  75     -11.353  30.257  -8.222  1.00 37.39           H  
ATOM   1218  HH  TYR A  75      -8.886  29.101  -5.945  1.00 37.39           H  
ATOM   1219  N   ASP A  76     -10.620  30.634 -13.067  1.00 12.83           N  
ATOM   1220  CA  ASP A  76     -11.964  30.086 -13.164  1.00 12.16           C  
ATOM   1221  C   ASP A  76     -12.030  28.919 -14.141  1.00  8.68           C  
ATOM   1222  O   ASP A  76     -12.778  27.975 -13.913  1.00  8.47           O  
ATOM   1223  CB  ASP A  76     -12.965  31.167 -13.570  1.00 18.24           C  
ATOM   1224  CG  ASP A  76     -13.270  32.150 -12.443  1.00 18.24           C  
ATOM   1225  OD1 ASP A  76     -12.947  31.854 -11.317  1.00 18.24           O  
ATOM   1226  OD2 ASP A  76     -13.842  33.178 -12.716  1.00 18.24           O  
ATOM   1227  H   ASP A  76     -10.433  31.591 -13.369  1.00 15.40           H  
ATOM   1228  HA  ASP A  76     -12.251  29.716 -12.181  1.00 14.59           H  
ATOM   1229 1HB  ASP A  76     -12.574  31.724 -14.421  1.00 21.89           H  
ATOM   1230 2HB  ASP A  76     -13.898  30.699 -13.885  1.00 21.89           H  
ATOM   1231  N   ARG A  77     -11.242  28.984 -15.215  1.00  8.58           N  
ATOM   1232  CA  ARG A  77     -11.169  27.928 -16.215  1.00  9.21           C  
ATOM   1233  C   ARG A  77     -10.734  26.622 -15.577  1.00  6.21           C  
ATOM   1234  O   ARG A  77     -11.406  25.599 -15.727  1.00  6.12           O  
ATOM   1235  CB  ARG A  77     -10.200  28.313 -17.323  1.00 13.82           C  
ATOM   1236  CG  ARG A  77     -10.088  27.329 -18.474  1.00 13.82           C  
ATOM   1237  CD  ARG A  77      -9.077  27.780 -19.466  1.00 13.82           C  
ATOM   1238  NE  ARG A  77      -7.719  27.701 -18.954  1.00 13.82           N  
ATOM   1239  CZ  ARG A  77      -6.970  26.580 -18.933  1.00 13.82           C  
ATOM   1240  NH1 ARG A  77      -7.445  25.450 -19.408  1.00 13.82           N  
ATOM   1241  NH2 ARG A  77      -5.748  26.633 -18.442  1.00 13.82           N  
ATOM   1242  H   ARG A  77     -10.675  29.802 -15.358  1.00 10.30           H  
ATOM   1243  HA  ARG A  77     -12.159  27.791 -16.649  1.00 11.05           H  
ATOM   1244 1HB  ARG A  77     -10.497  29.273 -17.744  1.00 16.58           H  
ATOM   1245 2HB  ARG A  77      -9.201  28.435 -16.908  1.00 16.58           H  
ATOM   1246 1HG  ARG A  77      -9.783  26.354 -18.092  1.00 16.58           H  
ATOM   1247 2HG  ARG A  77     -11.051  27.239 -18.977  1.00 16.58           H  
ATOM   1248 1HD  ARG A  77      -9.140  27.156 -20.356  1.00 16.58           H  
ATOM   1249 2HD  ARG A  77      -9.277  28.816 -19.737  1.00 16.58           H  
ATOM   1250  HE  ARG A  77      -7.292  28.542 -18.573  1.00 16.58           H  
ATOM   1251 1HH1 ARG A  77      -8.379  25.413 -19.789  1.00 16.58           H  
ATOM   1252 2HH1 ARG A  77      -6.866  24.616 -19.409  1.00 16.58           H  
ATOM   1253 1HH2 ARG A  77      -5.404  27.520 -18.083  1.00 16.58           H  
ATOM   1254 2HH2 ARG A  77      -5.171  25.805 -18.424  1.00 16.58           H  
ATOM   1255  N   ARG A  78      -9.610  26.665 -14.861  1.00  5.82           N  
ATOM   1256  CA  ARG A  78      -9.103  25.482 -14.185  1.00  5.66           C  
ATOM   1257  C   ARG A  78     -10.023  25.063 -13.040  1.00  4.30           C  
ATOM   1258  O   ARG A  78     -10.209  23.869 -12.818  1.00  4.58           O  
ATOM   1259  CB  ARG A  78      -7.678  25.717 -13.700  1.00  8.49           C  
ATOM   1260  CG  ARG A  78      -6.650  25.754 -14.829  1.00  8.49           C  
ATOM   1261  CD  ARG A  78      -5.265  26.077 -14.373  1.00  8.49           C  
ATOM   1262  NE  ARG A  78      -4.744  25.097 -13.426  1.00  8.49           N  
ATOM   1263  CZ  ARG A  78      -3.516  25.111 -12.869  1.00  8.49           C  
ATOM   1264  NH1 ARG A  78      -2.636  26.043 -13.168  1.00  8.49           N  
ATOM   1265  NH2 ARG A  78      -3.216  24.154 -12.012  1.00  8.49           N  
ATOM   1266  H   ARG A  78      -9.092  27.533 -14.791  1.00  6.98           H  
ATOM   1267  HA  ARG A  78      -9.072  24.667 -14.908  1.00  6.79           H  
ATOM   1268 1HB  ARG A  78      -7.622  26.659 -13.158  1.00 10.19           H  
ATOM   1269 2HB  ARG A  78      -7.388  24.919 -13.019  1.00 10.19           H  
ATOM   1270 1HG  ARG A  78      -6.624  24.780 -15.318  1.00 10.19           H  
ATOM   1271 2HG  ARG A  78      -6.947  26.512 -15.555  1.00 10.19           H  
ATOM   1272 1HD  ARG A  78      -4.603  26.093 -15.238  1.00 10.19           H  
ATOM   1273 2HD  ARG A  78      -5.254  27.053 -13.904  1.00 10.19           H  
ATOM   1274  HE  ARG A  78      -5.356  24.345 -13.126  1.00 10.19           H  
ATOM   1275 1HH1 ARG A  78      -2.875  26.770 -13.827  1.00 10.19           H  
ATOM   1276 2HH1 ARG A  78      -1.721  26.029 -12.738  1.00 10.19           H  
ATOM   1277 1HH2 ARG A  78      -3.924  23.457 -11.803  1.00 10.19           H  
ATOM   1278 2HH2 ARG A  78      -2.307  24.120 -11.577  1.00 10.19           H  
ATOM   1279  N   PHE A  79     -10.636  26.029 -12.350  1.00  4.34           N  
ATOM   1280  CA  PHE A  79     -11.621  25.710 -11.323  1.00  4.68           C  
ATOM   1281  C   PHE A  79     -12.782  24.920 -11.891  1.00  2.96           C  
ATOM   1282  O   PHE A  79     -13.198  23.924 -11.305  1.00  2.93           O  
ATOM   1283  CB  PHE A  79     -12.167  26.939 -10.614  1.00  7.02           C  
ATOM   1284  CG  PHE A  79     -13.309  26.562  -9.711  1.00  7.02           C  
ATOM   1285  CD1 PHE A  79     -13.087  25.855  -8.544  1.00  7.02           C  
ATOM   1286  CD2 PHE A  79     -14.615  26.898 -10.040  1.00  7.02           C  
ATOM   1287  CE1 PHE A  79     -14.135  25.490  -7.729  1.00  7.02           C  
ATOM   1288  CE2 PHE A  79     -15.669  26.536  -9.221  1.00  7.02           C  
ATOM   1289  CZ  PHE A  79     -15.427  25.830  -8.063  1.00  7.02           C  
ATOM   1290  H   PHE A  79     -10.426  27.000 -12.533  1.00  5.21           H  
ATOM   1291  HA  PHE A  79     -11.134  25.089 -10.571  1.00  5.62           H  
ATOM   1292 1HB  PHE A  79     -11.387  27.409 -10.017  1.00  8.42           H  
ATOM   1293 2HB  PHE A  79     -12.523  27.666 -11.341  1.00  8.42           H  
ATOM   1294  HD1 PHE A  79     -12.074  25.579  -8.275  1.00  8.42           H  
ATOM   1295  HD2 PHE A  79     -14.806  27.452 -10.961  1.00  8.42           H  
ATOM   1296  HE1 PHE A  79     -13.934  24.933  -6.818  1.00  8.42           H  
ATOM   1297  HE2 PHE A  79     -16.689  26.806  -9.493  1.00  8.42           H  
ATOM   1298  HZ  PHE A  79     -16.255  25.542  -7.415  1.00  8.42           H  
ATOM   1299  N   ASP A  80     -13.337  25.389 -13.001  1.00  2.38           N  
ATOM   1300  CA  ASP A  80     -14.446  24.706 -13.641  1.00  2.03           C  
ATOM   1301  C   ASP A  80     -14.031  23.330 -14.141  1.00  2.17           C  
ATOM   1302  O   ASP A  80     -14.805  22.382 -14.040  1.00  2.15           O  
ATOM   1303  CB  ASP A  80     -15.005  25.536 -14.795  1.00  3.04           C  
ATOM   1304  CG  ASP A  80     -15.788  26.757 -14.328  1.00  3.04           C  
ATOM   1305  OD1 ASP A  80     -16.115  26.824 -13.167  1.00  3.04           O  
ATOM   1306  OD2 ASP A  80     -16.071  27.603 -15.143  1.00  3.04           O  
ATOM   1307  H   ASP A  80     -12.982  26.235 -13.416  1.00  2.86           H  
ATOM   1308  HA  ASP A  80     -15.236  24.569 -12.901  1.00  2.44           H  
ATOM   1309 1HB  ASP A  80     -14.184  25.871 -15.430  1.00  3.65           H  
ATOM   1310 2HB  ASP A  80     -15.660  24.914 -15.407  1.00  3.65           H  
ATOM   1311  N   ALA A  81     -12.804  23.211 -14.661  1.00  2.67           N  
ATOM   1312  CA  ALA A  81     -12.296  21.916 -15.099  1.00  3.16           C  
ATOM   1313  C   ALA A  81     -12.233  20.968 -13.909  1.00  2.71           C  
ATOM   1314  O   ALA A  81     -12.592  19.793 -14.026  1.00  2.71           O  
ATOM   1315  CB  ALA A  81     -10.928  22.069 -15.740  1.00  4.74           C  
ATOM   1316  H   ALA A  81     -12.215  24.028 -14.765  1.00  3.20           H  
ATOM   1317  HA  ALA A  81     -12.991  21.502 -15.829  1.00  3.79           H  
ATOM   1318 1HB  ALA A  81     -10.570  21.095 -16.073  1.00  5.69           H  
ATOM   1319 2HB  ALA A  81     -11.001  22.741 -16.595  1.00  5.69           H  
ATOM   1320 3HB  ALA A  81     -10.230  22.482 -15.014  1.00  5.69           H  
ATOM   1321  N   PHE A  82     -11.807  21.504 -12.762  1.00  2.62           N  
ATOM   1322  CA  PHE A  82     -11.743  20.770 -11.514  1.00  2.39           C  
ATOM   1323  C   PHE A  82     -13.131  20.305 -11.142  1.00  1.92           C  
ATOM   1324  O   PHE A  82     -13.330  19.120 -10.901  1.00  2.26           O  
ATOM   1325  CB  PHE A  82     -11.132  21.640 -10.411  1.00  3.58           C  
ATOM   1326  CG  PHE A  82     -10.987  20.991  -9.069  1.00  3.58           C  
ATOM   1327  CD1 PHE A  82      -9.947  20.105  -8.829  1.00  3.58           C  
ATOM   1328  CD2 PHE A  82     -11.863  21.288  -8.034  1.00  3.58           C  
ATOM   1329  CE1 PHE A  82      -9.785  19.531  -7.586  1.00  3.58           C  
ATOM   1330  CE2 PHE A  82     -11.699  20.714  -6.787  1.00  3.58           C  
ATOM   1331  CZ  PHE A  82     -10.658  19.837  -6.565  1.00  3.58           C  
ATOM   1332  H   PHE A  82     -11.498  22.466 -12.756  1.00  3.14           H  
ATOM   1333  HA  PHE A  82     -11.121  19.896 -11.650  1.00  2.87           H  
ATOM   1334 1HB  PHE A  82     -10.150  21.980 -10.726  1.00  4.30           H  
ATOM   1335 2HB  PHE A  82     -11.737  22.526 -10.271  1.00  4.30           H  
ATOM   1336  HD1 PHE A  82      -9.250  19.871  -9.633  1.00  4.30           H  
ATOM   1337  HD2 PHE A  82     -12.679  21.989  -8.211  1.00  4.30           H  
ATOM   1338  HE1 PHE A  82      -8.964  18.838  -7.412  1.00  4.30           H  
ATOM   1339  HE2 PHE A  82     -12.387  20.957  -5.978  1.00  4.30           H  
ATOM   1340  HZ  PHE A  82     -10.527  19.387  -5.584  1.00  4.30           H  
ATOM   1341  N   LYS A  83     -14.085  21.238 -11.127  1.00  1.73           N  
ATOM   1342  CA  LYS A  83     -15.478  20.957 -10.811  1.00  2.02           C  
ATOM   1343  C   LYS A  83     -16.066  19.843 -11.654  1.00  2.03           C  
ATOM   1344  O   LYS A  83     -16.716  18.945 -11.117  1.00  2.32           O  
ATOM   1345  CB  LYS A  83     -16.321  22.224 -10.973  1.00  3.03           C  
ATOM   1346  CG  LYS A  83     -17.806  22.018 -10.703  1.00  3.03           C  
ATOM   1347  CD  LYS A  83     -18.574  23.332 -10.732  1.00  3.03           C  
ATOM   1348  CE  LYS A  83     -20.067  23.092 -10.540  1.00  3.03           C  
ATOM   1349  NZ  LYS A  83     -20.834  24.365 -10.460  1.00  3.03           N  
ATOM   1350  H   LYS A  83     -13.831  22.193 -11.334  1.00  2.08           H  
ATOM   1351  HA  LYS A  83     -15.530  20.636  -9.772  1.00  2.42           H  
ATOM   1352 1HB  LYS A  83     -15.955  22.997 -10.297  1.00  3.64           H  
ATOM   1353 2HB  LYS A  83     -16.219  22.604 -11.989  1.00  3.64           H  
ATOM   1354 1HG  LYS A  83     -18.218  21.361 -11.470  1.00  3.64           H  
ATOM   1355 2HG  LYS A  83     -17.949  21.541  -9.736  1.00  3.64           H  
ATOM   1356 1HD  LYS A  83     -18.214  23.987  -9.937  1.00  3.64           H  
ATOM   1357 2HD  LYS A  83     -18.414  23.827 -11.689  1.00  3.64           H  
ATOM   1358 1HE  LYS A  83     -20.439  22.512 -11.383  1.00  3.64           H  
ATOM   1359 2HE  LYS A  83     -20.228  22.525  -9.624  1.00  3.64           H  
ATOM   1360 1HZ  LYS A  83     -21.815  24.162 -10.340  1.00  3.64           H  
ATOM   1361 2HZ  LYS A  83     -20.505  24.898  -9.663  1.00  3.64           H  
ATOM   1362 3HZ  LYS A  83     -20.702  24.901 -11.304  1.00  3.64           H  
ATOM   1363  N   ASP A  84     -15.843  19.904 -12.965  1.00  2.08           N  
ATOM   1364  CA  ASP A  84     -16.341  18.874 -13.858  1.00  2.42           C  
ATOM   1365  C   ASP A  84     -15.773  17.520 -13.485  1.00  2.09           C  
ATOM   1366  O   ASP A  84     -16.520  16.547 -13.385  1.00  2.50           O  
ATOM   1367  CB  ASP A  84     -15.992  19.199 -15.310  1.00  3.63           C  
ATOM   1368  CG  ASP A  84     -16.808  20.353 -15.879  1.00  3.63           C  
ATOM   1369  OD1 ASP A  84     -17.797  20.709 -15.282  1.00  3.63           O  
ATOM   1370  OD2 ASP A  84     -16.441  20.860 -16.912  1.00  3.63           O  
ATOM   1371  H   ASP A  84     -15.324  20.680 -13.349  1.00  2.50           H  
ATOM   1372  HA  ASP A  84     -17.426  18.828 -13.764  1.00  2.90           H  
ATOM   1373 1HB  ASP A  84     -14.933  19.453 -15.381  1.00  4.36           H  
ATOM   1374 2HB  ASP A  84     -16.158  18.318 -15.930  1.00  4.36           H  
ATOM   1375  N   ASN A  85     -14.463  17.466 -13.245  1.00  1.59           N  
ATOM   1376  CA  ASN A  85     -13.817  16.220 -12.874  1.00  1.43           C  
ATOM   1377  C   ASN A  85     -14.273  15.724 -11.511  1.00  1.44           C  
ATOM   1378  O   ASN A  85     -14.431  14.523 -11.331  1.00  1.64           O  
ATOM   1379  CB  ASN A  85     -12.323  16.375 -12.931  1.00  2.15           C  
ATOM   1380  CG  ASN A  85     -11.814  16.427 -14.350  1.00  2.15           C  
ATOM   1381  OD1 ASN A  85     -12.427  15.886 -15.278  1.00  2.15           O  
ATOM   1382  ND2 ASN A  85     -10.699  17.081 -14.521  1.00  2.15           N  
ATOM   1383  H   ASN A  85     -13.894  18.300 -13.347  1.00  1.91           H  
ATOM   1384  HA  ASN A  85     -14.103  15.459 -13.597  1.00  1.72           H  
ATOM   1385 1HB  ASN A  85     -12.036  17.294 -12.419  1.00  2.57           H  
ATOM   1386 2HB  ASN A  85     -11.846  15.544 -12.412  1.00  2.57           H  
ATOM   1387 1HD2 ASN A  85     -10.277  17.176 -15.424  1.00  2.57           H  
ATOM   1388 2HD2 ASN A  85     -10.263  17.502 -13.731  1.00  2.57           H  
ATOM   1389  N   VAL A  86     -14.534  16.641 -10.572  1.00  1.46           N  
ATOM   1390  CA  VAL A  86     -15.055  16.262  -9.260  1.00  1.72           C  
ATOM   1391  C   VAL A  86     -16.386  15.563  -9.419  1.00  1.78           C  
ATOM   1392  O   VAL A  86     -16.620  14.528  -8.795  1.00  1.87           O  
ATOM   1393  CB  VAL A  86     -15.222  17.494  -8.336  1.00  2.58           C  
ATOM   1394  CG1 VAL A  86     -15.999  17.111  -7.086  1.00  2.58           C  
ATOM   1395  CG2 VAL A  86     -13.861  18.008  -7.912  1.00  2.58           C  
ATOM   1396  H   VAL A  86     -14.361  17.615 -10.764  1.00  1.75           H  
ATOM   1397  HA  VAL A  86     -14.351  15.574  -8.793  1.00  2.06           H  
ATOM   1398  HB  VAL A  86     -15.773  18.271  -8.864  1.00  3.10           H  
ATOM   1399 1HG1 VAL A  86     -16.110  17.987  -6.446  1.00  3.10           H  
ATOM   1400 2HG1 VAL A  86     -16.984  16.741  -7.368  1.00  3.10           H  
ATOM   1401 3HG1 VAL A  86     -15.459  16.334  -6.546  1.00  3.10           H  
ATOM   1402 1HG2 VAL A  86     -13.984  18.870  -7.263  1.00  3.10           H  
ATOM   1403 2HG2 VAL A  86     -13.344  17.225  -7.367  1.00  3.10           H  
ATOM   1404 3HG2 VAL A  86     -13.274  18.290  -8.779  1.00  3.10           H  
ATOM   1405  N   ALA A  87     -17.250  16.129 -10.259  1.00  2.12           N  
ATOM   1406  CA  ALA A  87     -18.547  15.541 -10.543  1.00  2.46           C  
ATOM   1407  C   ALA A  87     -18.395  14.181 -11.214  1.00  2.23           C  
ATOM   1408  O   ALA A  87     -19.124  13.246 -10.886  1.00  2.31           O  
ATOM   1409  CB  ALA A  87     -19.362  16.472 -11.422  1.00  3.69           C  
ATOM   1410  H   ALA A  87     -17.002  16.999 -10.715  1.00  2.54           H  
ATOM   1411  HA  ALA A  87     -19.068  15.395  -9.597  1.00  2.95           H  
ATOM   1412 1HB  ALA A  87     -20.342  16.033 -11.608  1.00  4.43           H  
ATOM   1413 2HB  ALA A  87     -19.483  17.432 -10.919  1.00  4.43           H  
ATOM   1414 3HB  ALA A  87     -18.849  16.624 -12.370  1.00  4.43           H  
ATOM   1415  N   TYR A  88     -17.429  14.063 -12.131  1.00  2.20           N  
ATOM   1416  CA  TYR A  88     -17.202  12.808 -12.835  1.00  2.37           C  
ATOM   1417  C   TYR A  88     -16.746  11.721 -11.875  1.00  2.27           C  
ATOM   1418  O   TYR A  88     -17.184  10.578 -11.979  1.00  3.25           O  
ATOM   1419  CB  TYR A  88     -16.156  12.998 -13.937  1.00  3.56           C  
ATOM   1420  CG  TYR A  88     -16.620  13.898 -15.058  1.00  3.56           C  
ATOM   1421  CD1 TYR A  88     -15.701  14.654 -15.769  1.00  3.56           C  
ATOM   1422  CD2 TYR A  88     -17.968  13.984 -15.363  1.00  3.56           C  
ATOM   1423  CE1 TYR A  88     -16.123  15.486 -16.785  1.00  3.56           C  
ATOM   1424  CE2 TYR A  88     -18.394  14.818 -16.377  1.00  3.56           C  
ATOM   1425  CZ  TYR A  88     -17.478  15.567 -17.088  1.00  3.56           C  
ATOM   1426  OH  TYR A  88     -17.906  16.396 -18.099  1.00  3.56           O  
ATOM   1427  H   TYR A  88     -16.867  14.869 -12.376  1.00  2.64           H  
ATOM   1428  HA  TYR A  88     -18.141  12.486 -13.286  1.00  2.84           H  
ATOM   1429 1HB  TYR A  88     -15.247  13.423 -13.510  1.00  4.27           H  
ATOM   1430 2HB  TYR A  88     -15.898  12.029 -14.363  1.00  4.27           H  
ATOM   1431  HD1 TYR A  88     -14.640  14.589 -15.527  1.00  4.27           H  
ATOM   1432  HD2 TYR A  88     -18.694  13.395 -14.801  1.00  4.27           H  
ATOM   1433  HE1 TYR A  88     -15.398  16.078 -17.343  1.00  4.27           H  
ATOM   1434  HE2 TYR A  88     -19.455  14.886 -16.615  1.00  4.27           H  
ATOM   1435  HH  TYR A  88     -17.185  16.969 -18.370  1.00  4.27           H  
ATOM   1436  N   ILE A  89     -15.900  12.096 -10.921  1.00  1.82           N  
ATOM   1437  CA  ILE A  89     -15.410  11.195  -9.888  1.00  1.98           C  
ATOM   1438  C   ILE A  89     -16.522  10.760  -8.958  1.00  1.90           C  
ATOM   1439  O   ILE A  89     -16.683   9.571  -8.679  1.00  2.31           O  
ATOM   1440  CB  ILE A  89     -14.302  11.882  -9.078  1.00  2.97           C  
ATOM   1441  CG1 ILE A  89     -13.077  12.076  -9.958  1.00  2.97           C  
ATOM   1442  CG2 ILE A  89     -13.967  11.080  -7.835  1.00  2.97           C  
ATOM   1443  CD1 ILE A  89     -12.060  13.011  -9.374  1.00  2.97           C  
ATOM   1444  H   ILE A  89     -15.562  13.048 -10.917  1.00  2.18           H  
ATOM   1445  HA  ILE A  89     -14.996  10.310 -10.368  1.00  2.38           H  
ATOM   1446  HB  ILE A  89     -14.639  12.873  -8.779  1.00  3.56           H  
ATOM   1447 1HG1 ILE A  89     -12.599  11.115 -10.112  1.00  3.56           H  
ATOM   1448 2HG1 ILE A  89     -13.392  12.456 -10.924  1.00  3.56           H  
ATOM   1449 1HG2 ILE A  89     -13.187  11.591  -7.271  1.00  3.56           H  
ATOM   1450 2HG2 ILE A  89     -14.857  10.983  -7.215  1.00  3.56           H  
ATOM   1451 3HG2 ILE A  89     -13.620  10.091  -8.123  1.00  3.56           H  
ATOM   1452 1HD1 ILE A  89     -11.209  13.096 -10.048  1.00  3.56           H  
ATOM   1453 2HD1 ILE A  89     -12.512  13.993  -9.232  1.00  3.56           H  
ATOM   1454 3HD1 ILE A  89     -11.728  12.625  -8.414  1.00  3.56           H  
ATOM   1455  N   GLU A  90     -17.299  11.734  -8.494  1.00  1.95           N  
ATOM   1456  CA  GLU A  90     -18.388  11.483  -7.571  1.00  2.81           C  
ATOM   1457  C   GLU A  90     -19.425  10.554  -8.163  1.00  3.64           C  
ATOM   1458  O   GLU A  90     -19.897   9.646  -7.482  1.00  5.40           O  
ATOM   1459  CB  GLU A  90     -19.050  12.800  -7.166  1.00  4.21           C  
ATOM   1460  CG  GLU A  90     -20.175  12.651  -6.152  1.00  4.21           C  
ATOM   1461  CD  GLU A  90     -19.690  12.192  -4.802  1.00  4.21           C  
ATOM   1462  OE1 GLU A  90     -18.542  12.416  -4.496  1.00  4.21           O  
ATOM   1463  OE2 GLU A  90     -20.466  11.618  -4.076  1.00  4.21           O  
ATOM   1464  H   GLU A  90     -17.115  12.690  -8.766  1.00  2.34           H  
ATOM   1465  HA  GLU A  90     -17.984  11.009  -6.680  1.00  3.37           H  
ATOM   1466 1HB  GLU A  90     -18.300  13.469  -6.742  1.00  5.06           H  
ATOM   1467 2HB  GLU A  90     -19.459  13.289  -8.051  1.00  5.06           H  
ATOM   1468 1HG  GLU A  90     -20.676  13.611  -6.037  1.00  5.06           H  
ATOM   1469 2HG  GLU A  90     -20.902  11.936  -6.534  1.00  5.06           H  
ATOM   1470  N   GLU A  91     -19.775  10.768  -9.427  1.00  3.28           N  
ATOM   1471  CA  GLU A  91     -20.759   9.924 -10.077  1.00  4.65           C  
ATOM   1472  C   GLU A  91     -20.197   8.558 -10.458  1.00  4.46           C  
ATOM   1473  O   GLU A  91     -20.842   7.538 -10.216  1.00  5.59           O  
ATOM   1474  CB  GLU A  91     -21.306  10.618 -11.324  1.00  6.98           C  
ATOM   1475  CG  GLU A  91     -22.172  11.836 -11.033  1.00  6.98           C  
ATOM   1476  CD  GLU A  91     -22.676  12.511 -12.280  1.00  6.98           C  
ATOM   1477  OE1 GLU A  91     -22.234  12.156 -13.347  1.00  6.98           O  
ATOM   1478  OE2 GLU A  91     -23.512  13.377 -12.166  1.00  6.98           O  
ATOM   1479  H   GLU A  91     -19.372  11.540  -9.943  1.00  3.94           H  
ATOM   1480  HA  GLU A  91     -21.583   9.765  -9.381  1.00  5.58           H  
ATOM   1481 1HB  GLU A  91     -20.477  10.943 -11.953  1.00  8.37           H  
ATOM   1482 2HB  GLU A  91     -21.901   9.913 -11.904  1.00  8.37           H  
ATOM   1483 1HG  GLU A  91     -23.026  11.526 -10.432  1.00  8.37           H  
ATOM   1484 2HG  GLU A  91     -21.593  12.550 -10.449  1.00  8.37           H  
ATOM   1485  N   HIS A  92     -18.995   8.530 -11.037  1.00  4.16           N  
ATOM   1486  CA  HIS A  92     -18.384   7.279 -11.479  1.00  5.17           C  
ATOM   1487  C   HIS A  92     -18.216   6.296 -10.335  1.00  5.25           C  
ATOM   1488  O   HIS A  92     -18.491   5.106 -10.489  1.00  7.40           O  
ATOM   1489  CB  HIS A  92     -17.033   7.510 -12.145  1.00  7.75           C  
ATOM   1490  CG  HIS A  92     -16.487   6.280 -12.800  1.00  7.75           C  
ATOM   1491  ND1 HIS A  92     -16.983   5.811 -13.999  1.00  7.75           N  
ATOM   1492  CD2 HIS A  92     -15.506   5.421 -12.438  1.00  7.75           C  
ATOM   1493  CE1 HIS A  92     -16.325   4.723 -14.351  1.00  7.75           C  
ATOM   1494  NE2 HIS A  92     -15.422   4.466 -13.424  1.00  7.75           N  
ATOM   1495  H   HIS A  92     -18.489   9.387 -11.208  1.00  4.99           H  
ATOM   1496  HA  HIS A  92     -19.035   6.808 -12.215  1.00  6.20           H  
ATOM   1497 1HB  HIS A  92     -17.128   8.285 -12.905  1.00  9.31           H  
ATOM   1498 2HB  HIS A  92     -16.314   7.857 -11.404  1.00  9.31           H  
ATOM   1499  HD1 HIS A  92     -17.689   6.249 -14.556  1.00  9.31           H  
ATOM   1500  HD2 HIS A  92     -14.839   5.378 -11.577  1.00  9.31           H  
ATOM   1501  HE1 HIS A  92     -16.568   4.203 -15.277  1.00  9.31           H  
ATOM   1502  N   ASN A  93     -17.772   6.794  -9.178  1.00  3.87           N  
ATOM   1503  CA  ASN A  93     -17.540   5.946  -8.015  1.00  4.37           C  
ATOM   1504  C   ASN A  93     -18.819   5.361  -7.380  1.00  5.34           C  
ATOM   1505  O   ASN A  93     -18.719   4.558  -6.451  1.00  6.52           O  
ATOM   1506  CB  ASN A  93     -16.731   6.691  -6.965  1.00  6.55           C  
ATOM   1507  CG  ASN A  93     -15.281   6.892  -7.357  1.00  6.55           C  
ATOM   1508  OD1 ASN A  93     -14.779   6.314  -8.328  1.00  6.55           O  
ATOM   1509  ND2 ASN A  93     -14.585   7.694  -6.591  1.00  6.55           N  
ATOM   1510  H   ASN A  93     -17.558   7.781  -9.099  1.00  4.64           H  
ATOM   1511  HA  ASN A  93     -16.942   5.094  -8.345  1.00  5.24           H  
ATOM   1512 1HB  ASN A  93     -17.182   7.669  -6.791  1.00  7.87           H  
ATOM   1513 2HB  ASN A  93     -16.766   6.144  -6.023  1.00  7.87           H  
ATOM   1514 1HD2 ASN A  93     -13.615   7.874  -6.784  1.00  7.87           H  
ATOM   1515 2HD2 ASN A  93     -15.022   8.130  -5.803  1.00  7.87           H  
ATOM   1516  N   THR A  94     -20.016   5.732  -7.873  1.00  6.98           N  
ATOM   1517  CA  THR A  94     -21.247   5.137  -7.359  1.00  7.80           C  
ATOM   1518  C   THR A  94     -21.497   3.802  -8.054  1.00  6.84           C  
ATOM   1519  O   THR A  94     -22.322   3.005  -7.607  1.00  8.68           O  
ATOM   1520  CB  THR A  94     -22.480   6.037  -7.577  1.00 11.70           C  
ATOM   1521  OG1 THR A  94     -22.709   6.210  -8.981  1.00 11.70           O  
ATOM   1522  CG2 THR A  94     -22.270   7.392  -6.934  1.00 11.70           C  
ATOM   1523  H   THR A  94     -20.094   6.407  -8.622  1.00  8.38           H  
ATOM   1524  HA  THR A  94     -21.132   4.951  -6.291  1.00  9.36           H  
ATOM   1525  HB  THR A  94     -23.355   5.562  -7.133  1.00 14.04           H  
ATOM   1526  HG1 THR A  94     -21.939   6.623  -9.384  1.00 14.04           H  
ATOM   1527 1HG2 THR A  94     -23.150   8.014  -7.097  1.00 14.04           H  
ATOM   1528 2HG2 THR A  94     -22.104   7.268  -5.864  1.00 14.04           H  
ATOM   1529 3HG2 THR A  94     -21.403   7.864  -7.385  1.00 14.04           H  
ATOM   1530  N   VAL A  95     -20.781   3.567  -9.155  1.00  7.28           N  
ATOM   1531  CA  VAL A  95     -20.882   2.327  -9.898  1.00  8.09           C  
ATOM   1532  C   VAL A  95     -20.008   1.296  -9.218  1.00 10.07           C  
ATOM   1533  O   VAL A  95     -18.890   1.609  -8.804  1.00 52.03           O  
ATOM   1534  CB  VAL A  95     -20.439   2.519 -11.361  1.00 12.13           C  
ATOM   1535  CG1 VAL A  95     -20.466   1.187 -12.100  1.00 12.13           C  
ATOM   1536  CG2 VAL A  95     -21.349   3.534 -12.036  1.00 12.13           C  
ATOM   1537  H   VAL A  95     -20.118   4.252  -9.494  1.00  8.74           H  
ATOM   1538  HA  VAL A  95     -21.918   1.985  -9.882  1.00  9.71           H  
ATOM   1539  HB  VAL A  95     -19.413   2.884 -11.378  1.00 14.56           H  
ATOM   1540 1HG1 VAL A  95     -20.139   1.337 -13.128  1.00 14.56           H  
ATOM   1541 2HG1 VAL A  95     -19.798   0.480 -11.610  1.00 14.56           H  
ATOM   1542 3HG1 VAL A  95     -21.481   0.791 -12.097  1.00 14.56           H  
ATOM   1543 1HG2 VAL A  95     -21.027   3.681 -13.066  1.00 14.56           H  
ATOM   1544 2HG2 VAL A  95     -22.375   3.167 -12.024  1.00 14.56           H  
ATOM   1545 3HG2 VAL A  95     -21.296   4.482 -11.501  1.00 14.56           H  
ATOM   1546  N   ASP A  96     -20.520   0.078  -9.070  1.00 19.18           N  
ATOM   1547  CA  ASP A  96     -19.805  -0.991  -8.376  1.00 19.60           C  
ATOM   1548  C   ASP A  96     -18.578  -1.480  -9.142  1.00 14.60           C  
ATOM   1549  O   ASP A  96     -18.592  -2.556  -9.750  1.00 27.57           O  
ATOM   1550  CB  ASP A  96     -20.743  -2.166  -8.099  1.00 29.40           C  
ATOM   1551  CG  ASP A  96     -20.110  -3.250  -7.234  1.00 29.40           C  
ATOM   1552  OD1 ASP A  96     -19.007  -3.056  -6.782  1.00 29.40           O  
ATOM   1553  OD2 ASP A  96     -20.739  -4.261  -7.032  1.00 29.40           O  
ATOM   1554  H   ASP A  96     -21.440  -0.114  -9.446  1.00 23.02           H  
ATOM   1555  HA  ASP A  96     -19.460  -0.595  -7.416  1.00 23.52           H  
ATOM   1556 1HB  ASP A  96     -21.642  -1.803  -7.599  1.00 35.28           H  
ATOM   1557 2HB  ASP A  96     -21.054  -2.611  -9.045  1.00 35.28           H  
ATOM   1558  N   ARG A  97     -17.520  -0.684  -9.090  1.00  9.26           N  
ATOM   1559  CA  ARG A  97     -16.260  -0.981  -9.734  1.00  5.90           C  
ATOM   1560  C   ARG A  97     -15.228  -1.410  -8.698  1.00  4.74           C  
ATOM   1561  O   ARG A  97     -15.320  -1.025  -7.532  1.00  6.07           O  
ATOM   1562  CB  ARG A  97     -15.722   0.240 -10.478  1.00  8.85           C  
ATOM   1563  CG  ARG A  97     -16.614   0.797 -11.571  1.00  8.85           C  
ATOM   1564  CD  ARG A  97     -16.687  -0.113 -12.741  1.00  8.85           C  
ATOM   1565  NE  ARG A  97     -17.458   0.473 -13.826  1.00  8.85           N  
ATOM   1566  CZ  ARG A  97     -17.766  -0.151 -14.978  1.00  8.85           C  
ATOM   1567  NH1 ARG A  97     -17.362  -1.384 -15.190  1.00  8.85           N  
ATOM   1568  NH2 ARG A  97     -18.477   0.480 -15.897  1.00  8.85           N  
ATOM   1569  H   ARG A  97     -17.612   0.184  -8.581  1.00 11.11           H  
ATOM   1570  HA  ARG A  97     -16.431  -1.786 -10.448  1.00  7.08           H  
ATOM   1571 1HB  ARG A  97     -15.545   1.046  -9.766  1.00 10.62           H  
ATOM   1572 2HB  ARG A  97     -14.767  -0.007 -10.933  1.00 10.62           H  
ATOM   1573 1HG  ARG A  97     -17.619   0.940 -11.178  1.00 10.62           H  
ATOM   1574 2HG  ARG A  97     -16.217   1.755 -11.910  1.00 10.62           H  
ATOM   1575 1HD  ARG A  97     -15.682  -0.317 -13.109  1.00 10.62           H  
ATOM   1576 2HD  ARG A  97     -17.164  -1.047 -12.447  1.00 10.62           H  
ATOM   1577  HE  ARG A  97     -17.788   1.422 -13.703  1.00 10.62           H  
ATOM   1578 1HH1 ARG A  97     -16.818  -1.865 -14.488  1.00 10.62           H  
ATOM   1579 2HH1 ARG A  97     -17.594  -1.851 -16.055  1.00 10.62           H  
ATOM   1580 1HH2 ARG A  97     -18.788   1.428 -15.732  1.00 10.62           H  
ATOM   1581 2HH2 ARG A  97     -18.711   0.016 -16.762  1.00 10.62           H  
ATOM   1582  N   PRO A  98     -14.236  -2.202  -9.111  1.00  4.19           N  
ATOM   1583  CA  PRO A  98     -13.078  -2.681  -8.358  1.00  4.63           C  
ATOM   1584  C   PRO A  98     -11.995  -1.602  -8.195  1.00  3.01           C  
ATOM   1585  O   PRO A  98     -10.955  -1.858  -7.581  1.00  4.51           O  
ATOM   1586  CB  PRO A  98     -12.606  -3.889  -9.172  1.00  6.95           C  
ATOM   1587  CG  PRO A  98     -13.044  -3.602 -10.555  1.00  6.95           C  
ATOM   1588  CD  PRO A  98     -14.375  -2.929 -10.387  1.00  6.95           C  
ATOM   1589  HA  PRO A  98     -13.423  -3.011  -7.366  1.00  5.56           H  
ATOM   1590 1HB  PRO A  98     -11.517  -3.995  -9.082  1.00  8.33           H  
ATOM   1591 2HB  PRO A  98     -13.050  -4.811  -8.767  1.00  8.33           H  
ATOM   1592 1HG  PRO A  98     -12.326  -2.960 -11.068  1.00  8.33           H  
ATOM   1593 2HG  PRO A  98     -13.108  -4.536 -11.135  1.00  8.33           H  
ATOM   1594 1HD  PRO A  98     -14.541  -2.228 -11.216  1.00  8.33           H  
ATOM   1595 2HD  PRO A  98     -15.183  -3.674 -10.312  1.00  8.33           H  
ATOM   1596  N   TYR A  99     -12.250  -0.406  -8.738  1.00  2.78           N  
ATOM   1597  CA  TYR A  99     -11.344   0.723  -8.632  1.00  4.53           C  
ATOM   1598  C   TYR A  99     -12.121   2.001  -8.404  1.00  2.69           C  
ATOM   1599  O   TYR A  99     -13.344   2.034  -8.550  1.00  3.29           O  
ATOM   1600  CB  TYR A  99     -10.519   0.886  -9.896  1.00  6.79           C  
ATOM   1601  CG  TYR A  99     -11.324   1.359 -11.082  1.00  6.79           C  
ATOM   1602  CD1 TYR A  99     -11.317   2.705 -11.417  1.00  6.79           C  
ATOM   1603  CD2 TYR A  99     -12.085   0.467 -11.818  1.00  6.79           C  
ATOM   1604  CE1 TYR A  99     -12.055   3.152 -12.491  1.00  6.79           C  
ATOM   1605  CE2 TYR A  99     -12.820   0.918 -12.895  1.00  6.79           C  
ATOM   1606  CZ  TYR A  99     -12.803   2.250 -13.233  1.00  6.79           C  
ATOM   1607  OH  TYR A  99     -13.536   2.705 -14.300  1.00  6.79           O  
ATOM   1608  H   TYR A  99     -13.105  -0.265  -9.247  1.00  3.34           H  
ATOM   1609  HA  TYR A  99     -10.693   0.575  -7.775  1.00  5.44           H  
ATOM   1610 1HB  TYR A  99      -9.712   1.599  -9.723  1.00  8.15           H  
ATOM   1611 2HB  TYR A  99     -10.069  -0.060 -10.147  1.00  8.15           H  
ATOM   1612  HD1 TYR A  99     -10.726   3.410 -10.831  1.00  8.15           H  
ATOM   1613  HD2 TYR A  99     -12.104  -0.588 -11.551  1.00  8.15           H  
ATOM   1614  HE1 TYR A  99     -12.049   4.207 -12.758  1.00  8.15           H  
ATOM   1615  HE2 TYR A  99     -13.418   0.219 -13.476  1.00  8.15           H  
ATOM   1616  HH  TYR A  99     -14.062   3.458 -14.019  1.00  8.15           H  
ATOM   1617  N   LYS A 100     -11.400   3.057  -8.062  1.00  2.65           N  
ATOM   1618  CA  LYS A 100     -12.004   4.347  -7.825  1.00  3.39           C  
ATOM   1619  C   LYS A 100     -11.188   5.476  -8.421  1.00  1.58           C  
ATOM   1620  O   LYS A 100      -9.966   5.368  -8.594  1.00  1.40           O  
ATOM   1621  CB  LYS A 100     -12.167   4.579  -6.328  1.00  5.08           C  
ATOM   1622  CG  LYS A 100     -10.851   4.626  -5.563  1.00  5.08           C  
ATOM   1623  CD  LYS A 100     -11.091   4.839  -4.079  1.00  5.08           C  
ATOM   1624  CE  LYS A 100      -9.786   4.890  -3.304  1.00  5.08           C  
ATOM   1625  NZ  LYS A 100     -10.015   5.151  -1.857  1.00  5.08           N  
ATOM   1626  H   LYS A 100     -10.405   2.949  -7.947  1.00  3.18           H  
ATOM   1627  HA  LYS A 100     -12.988   4.361  -8.295  1.00  4.07           H  
ATOM   1628 1HB  LYS A 100     -12.687   5.522  -6.158  1.00  6.10           H  
ATOM   1629 2HB  LYS A 100     -12.779   3.785  -5.900  1.00  6.10           H  
ATOM   1630 1HG  LYS A 100     -10.310   3.690  -5.706  1.00  6.10           H  
ATOM   1631 2HG  LYS A 100     -10.239   5.444  -5.941  1.00  6.10           H  
ATOM   1632 1HD  LYS A 100     -11.628   5.777  -3.929  1.00  6.10           H  
ATOM   1633 2HD  LYS A 100     -11.702   4.025  -3.689  1.00  6.10           H  
ATOM   1634 1HE  LYS A 100      -9.270   3.937  -3.412  1.00  6.10           H  
ATOM   1635 2HE  LYS A 100      -9.155   5.676  -3.710  1.00  6.10           H  
ATOM   1636 1HZ  LYS A 100      -9.127   5.176  -1.376  1.00  6.10           H  
ATOM   1637 2HZ  LYS A 100     -10.481   6.041  -1.748  1.00  6.10           H  
ATOM   1638 3HZ  LYS A 100     -10.589   4.418  -1.467  1.00  6.10           H  
ATOM   1639  N   LEU A 101     -11.887   6.570  -8.704  1.00  1.19           N  
ATOM   1640  CA  LEU A 101     -11.274   7.772  -9.228  1.00  0.92           C  
ATOM   1641  C   LEU A 101     -11.053   8.751  -8.084  1.00  1.02           C  
ATOM   1642  O   LEU A 101     -11.738   8.677  -7.060  1.00  1.11           O  
ATOM   1643  CB  LEU A 101     -12.161   8.428 -10.289  1.00  1.38           C  
ATOM   1644  CG  LEU A 101     -12.579   7.559 -11.472  1.00  1.38           C  
ATOM   1645  CD1 LEU A 101     -13.432   8.399 -12.413  1.00  1.38           C  
ATOM   1646  CD2 LEU A 101     -11.360   6.997 -12.166  1.00  1.38           C  
ATOM   1647  H   LEU A 101     -12.890   6.556  -8.551  1.00  1.43           H  
ATOM   1648  HA  LEU A 101     -10.312   7.516  -9.665  1.00  1.10           H  
ATOM   1649 1HB  LEU A 101     -13.070   8.783  -9.808  1.00  1.66           H  
ATOM   1650 2HB  LEU A 101     -11.629   9.288 -10.692  1.00  1.66           H  
ATOM   1651  HG  LEU A 101     -13.191   6.734 -11.109  1.00  1.66           H  
ATOM   1652 1HD1 LEU A 101     -13.759   7.786 -13.253  1.00  1.66           H  
ATOM   1653 2HD1 LEU A 101     -14.303   8.773 -11.877  1.00  1.66           H  
ATOM   1654 3HD1 LEU A 101     -12.846   9.238 -12.783  1.00  1.66           H  
ATOM   1655 1HD2 LEU A 101     -11.675   6.372 -13.000  1.00  1.66           H  
ATOM   1656 2HD2 LEU A 101     -10.748   7.812 -12.540  1.00  1.66           H  
ATOM   1657 3HD2 LEU A 101     -10.783   6.398 -11.462  1.00  1.66           H  
ATOM   1658  N   GLY A 102     -10.121   9.680  -8.260  1.00  1.26           N  
ATOM   1659  CA  GLY A 102      -9.841  10.652  -7.212  1.00  1.65           C  
ATOM   1660  C   GLY A 102      -9.114  11.891  -7.711  1.00  1.18           C  
ATOM   1661  O   GLY A 102      -8.741  11.995  -8.880  1.00  1.00           O  
ATOM   1662  H   GLY A 102      -9.603   9.698  -9.126  1.00  1.51           H  
ATOM   1663 1HA  GLY A 102     -10.778  10.948  -6.741  1.00  1.98           H  
ATOM   1664 2HA  GLY A 102      -9.242  10.175  -6.439  1.00  1.98           H  
ATOM   1665  N   LEU A 103      -8.899  12.839  -6.802  1.00  1.31           N  
ATOM   1666  CA  LEU A 103      -8.312  14.124  -7.153  1.00  1.19           C  
ATOM   1667  C   LEU A 103      -6.792  14.117  -7.199  1.00  1.17           C  
ATOM   1668  O   LEU A 103      -6.123  14.729  -6.360  1.00  1.45           O  
ATOM   1669  CB  LEU A 103      -8.787  15.172  -6.152  1.00  1.78           C  
ATOM   1670  CG  LEU A 103     -10.301  15.337  -6.089  1.00  1.78           C  
ATOM   1671  CD1 LEU A 103     -10.658  16.340  -5.009  1.00  1.78           C  
ATOM   1672  CD2 LEU A 103     -10.799  15.784  -7.446  1.00  1.78           C  
ATOM   1673  H   LEU A 103      -9.192  12.684  -5.847  1.00  1.57           H  
ATOM   1674  HA  LEU A 103      -8.679  14.399  -8.140  1.00  1.43           H  
ATOM   1675 1HB  LEU A 103      -8.430  14.905  -5.160  1.00  2.14           H  
ATOM   1676 2HB  LEU A 103      -8.364  16.133  -6.430  1.00  2.14           H  
ATOM   1677  HG  LEU A 103     -10.760  14.382  -5.833  1.00  2.14           H  
ATOM   1678 1HD1 LEU A 103     -11.741  16.451  -4.963  1.00  2.14           H  
ATOM   1679 2HD1 LEU A 103     -10.289  15.984  -4.047  1.00  2.14           H  
ATOM   1680 3HD1 LEU A 103     -10.202  17.299  -5.240  1.00  2.14           H  
ATOM   1681 1HD2 LEU A 103     -11.879  15.882  -7.418  1.00  2.14           H  
ATOM   1682 2HD2 LEU A 103     -10.350  16.741  -7.703  1.00  2.14           H  
ATOM   1683 3HD2 LEU A 103     -10.522  15.043  -8.194  1.00  2.14           H  
ATOM   1684  N   ASN A 104      -6.268  13.466  -8.225  1.00  1.09           N  
ATOM   1685  CA  ASN A 104      -4.840  13.399  -8.466  1.00  1.27           C  
ATOM   1686  C   ASN A 104      -4.405  14.668  -9.185  1.00  1.30           C  
ATOM   1687  O   ASN A 104      -5.222  15.560  -9.387  1.00  1.17           O  
ATOM   1688  CB  ASN A 104      -4.512  12.135  -9.238  1.00  1.91           C  
ATOM   1689  CG  ASN A 104      -5.082  12.111 -10.627  1.00  1.91           C  
ATOM   1690  OD1 ASN A 104      -5.007  13.078 -11.392  1.00  1.91           O  
ATOM   1691  ND2 ASN A 104      -5.670  11.002 -10.982  1.00  1.91           N  
ATOM   1692  H   ASN A 104      -6.907  12.992  -8.854  1.00  1.31           H  
ATOM   1693  HA  ASN A 104      -4.320  13.369  -7.508  1.00  1.52           H  
ATOM   1694 1HB  ASN A 104      -3.435  12.016  -9.300  1.00  2.29           H  
ATOM   1695 2HB  ASN A 104      -4.900  11.275  -8.692  1.00  2.29           H  
ATOM   1696 1HD2 ASN A 104      -6.057  10.928 -11.904  1.00  2.29           H  
ATOM   1697 2HD2 ASN A 104      -5.723  10.229 -10.348  1.00  2.29           H  
ATOM   1698  N   GLN A 105      -3.132  14.754  -9.570  1.00  1.78           N  
ATOM   1699  CA  GLN A 105      -2.568  15.940 -10.231  1.00  2.22           C  
ATOM   1700  C   GLN A 105      -3.334  16.456 -11.461  1.00  1.85           C  
ATOM   1701  O   GLN A 105      -3.175  17.618 -11.837  1.00  2.56           O  
ATOM   1702  CB  GLN A 105      -1.146  15.653 -10.654  1.00  3.33           C  
ATOM   1703  CG  GLN A 105      -1.074  14.672 -11.790  1.00  3.33           C  
ATOM   1704  CD  GLN A 105       0.326  14.232 -12.086  1.00  3.33           C  
ATOM   1705  OE1 GLN A 105       1.299  14.985 -11.977  1.00  3.33           O  
ATOM   1706  NE2 GLN A 105       0.431  12.973 -12.468  1.00  3.33           N  
ATOM   1707  H   GLN A 105      -2.506  13.973  -9.398  1.00  2.14           H  
ATOM   1708  HA  GLN A 105      -2.551  16.745  -9.497  1.00  2.66           H  
ATOM   1709 1HB  GLN A 105      -0.662  16.577 -10.969  1.00  4.00           H  
ATOM   1710 2HB  GLN A 105      -0.585  15.255  -9.815  1.00  4.00           H  
ATOM   1711 1HG  GLN A 105      -1.668  13.793 -11.544  1.00  4.00           H  
ATOM   1712 2HG  GLN A 105      -1.469  15.151 -12.682  1.00  4.00           H  
ATOM   1713 1HE2 GLN A 105       1.325  12.581 -12.681  1.00  4.00           H  
ATOM   1714 2HE2 GLN A 105      -0.389  12.408 -12.540  1.00  4.00           H  
ATOM   1715  N   PHE A 106      -4.138  15.607 -12.101  1.00  1.54           N  
ATOM   1716  CA  PHE A 106      -4.856  16.004 -13.302  1.00  1.73           C  
ATOM   1717  C   PHE A 106      -6.309  16.372 -12.989  1.00  1.65           C  
ATOM   1718  O   PHE A 106      -7.125  16.495 -13.904  1.00  2.04           O  
ATOM   1719  CB  PHE A 106      -4.902  14.845 -14.302  1.00  2.59           C  
ATOM   1720  CG  PHE A 106      -3.572  14.300 -14.729  1.00  2.59           C  
ATOM   1721  CD1 PHE A 106      -3.286  12.955 -14.547  1.00  2.59           C  
ATOM   1722  CD2 PHE A 106      -2.603  15.114 -15.282  1.00  2.59           C  
ATOM   1723  CE1 PHE A 106      -2.065  12.432 -14.920  1.00  2.59           C  
ATOM   1724  CE2 PHE A 106      -1.377  14.597 -15.647  1.00  2.59           C  
ATOM   1725  CZ  PHE A 106      -1.109  13.255 -15.468  1.00  2.59           C  
ATOM   1726  H   PHE A 106      -4.258  14.664 -11.758  1.00  1.85           H  
ATOM   1727  HA  PHE A 106      -4.357  16.867 -13.746  1.00  2.08           H  
ATOM   1728 1HB  PHE A 106      -5.476  14.026 -13.871  1.00  3.11           H  
ATOM   1729 2HB  PHE A 106      -5.427  15.174 -15.197  1.00  3.11           H  
ATOM   1730  HD1 PHE A 106      -4.043  12.308 -14.106  1.00  3.11           H  
ATOM   1731  HD2 PHE A 106      -2.815  16.173 -15.419  1.00  3.11           H  
ATOM   1732  HE1 PHE A 106      -1.856  11.373 -14.775  1.00  3.11           H  
ATOM   1733  HE2 PHE A 106      -0.618  15.249 -16.079  1.00  3.11           H  
ATOM   1734  HZ  PHE A 106      -0.142  12.851 -15.761  1.00  3.11           H  
ATOM   1735  N   ALA A 107      -6.642  16.548 -11.710  1.00  1.59           N  
ATOM   1736  CA  ALA A 107      -8.019  16.842 -11.325  1.00  2.19           C  
ATOM   1737  C   ALA A 107      -8.551  18.129 -11.940  1.00  2.36           C  
ATOM   1738  O   ALA A 107      -9.742  18.207 -12.215  1.00  3.39           O  
ATOM   1739  CB  ALA A 107      -8.154  16.924  -9.824  1.00  3.29           C  
ATOM   1740  H   ALA A 107      -5.952  16.439 -10.979  1.00  1.91           H  
ATOM   1741  HA  ALA A 107      -8.640  16.021 -11.683  1.00  2.63           H  
ATOM   1742 1HB  ALA A 107      -9.198  17.095  -9.567  1.00  3.94           H  
ATOM   1743 2HB  ALA A 107      -7.816  15.991  -9.377  1.00  3.94           H  
ATOM   1744 3HB  ALA A 107      -7.557  17.745  -9.453  1.00  3.94           H  
ATOM   1745  N   ASP A 108      -7.710  19.134 -12.187  1.00  2.23           N  
ATOM   1746  CA  ASP A 108      -8.241  20.347 -12.810  1.00  3.47           C  
ATOM   1747  C   ASP A 108      -7.860  20.438 -14.286  1.00  3.94           C  
ATOM   1748  O   ASP A 108      -7.802  21.533 -14.847  1.00  6.05           O  
ATOM   1749  CB  ASP A 108      -7.773  21.617 -12.097  1.00  5.21           C  
ATOM   1750  CG  ASP A 108      -6.284  21.889 -12.170  1.00  5.21           C  
ATOM   1751  OD1 ASP A 108      -5.555  21.051 -12.643  1.00  5.21           O  
ATOM   1752  OD2 ASP A 108      -5.886  22.960 -11.761  1.00  5.21           O  
ATOM   1753  H   ASP A 108      -6.730  19.062 -11.950  1.00  2.68           H  
ATOM   1754  HA  ASP A 108      -9.325  20.314 -12.756  1.00  4.16           H  
ATOM   1755 1HB  ASP A 108      -8.295  22.473 -12.517  1.00  6.25           H  
ATOM   1756 2HB  ASP A 108      -8.054  21.548 -11.048  1.00  6.25           H  
ATOM   1757  N   MET A 109      -7.587  19.291 -14.908  1.00  3.26           N  
ATOM   1758  CA  MET A 109      -7.212  19.236 -16.313  1.00  4.99           C  
ATOM   1759  C   MET A 109      -8.350  18.688 -17.172  1.00  3.23           C  
ATOM   1760  O   MET A 109      -9.037  17.737 -16.792  1.00  2.95           O  
ATOM   1761  CB  MET A 109      -5.957  18.381 -16.466  1.00  7.49           C  
ATOM   1762  CG  MET A 109      -5.429  18.259 -17.882  1.00  7.49           C  
ATOM   1763  SD  MET A 109      -3.920  17.292 -17.958  1.00  7.49           S  
ATOM   1764  CE  MET A 109      -2.797  18.419 -17.144  1.00  7.49           C  
ATOM   1765  H   MET A 109      -7.628  18.415 -14.406  1.00  3.91           H  
ATOM   1766  HA  MET A 109      -6.994  20.248 -16.655  1.00  5.99           H  
ATOM   1767 1HB  MET A 109      -5.161  18.800 -15.853  1.00  8.98           H  
ATOM   1768 2HB  MET A 109      -6.155  17.374 -16.098  1.00  8.98           H  
ATOM   1769 1HG  MET A 109      -6.175  17.777 -18.507  1.00  8.98           H  
ATOM   1770 2HG  MET A 109      -5.228  19.251 -18.286  1.00  8.98           H  
ATOM   1771 1HE  MET A 109      -1.803  17.975 -17.100  1.00  8.98           H  
ATOM   1772 2HE  MET A 109      -2.753  19.356 -17.701  1.00  8.98           H  
ATOM   1773 3HE  MET A 109      -3.150  18.617 -16.131  1.00  8.98           H  
ATOM   1774  N   THR A 110      -8.555  19.274 -18.347  1.00  3.87           N  
ATOM   1775  CA  THR A 110      -9.608  18.767 -19.211  1.00  3.95           C  
ATOM   1776  C   THR A 110      -9.113  17.562 -19.981  1.00  3.87           C  
ATOM   1777  O   THR A 110      -7.907  17.352 -20.104  1.00  4.52           O  
ATOM   1778  CB  THR A 110     -10.082  19.832 -20.203  1.00  5.93           C  
ATOM   1779  OG1 THR A 110      -8.981  20.203 -21.037  1.00  5.93           O  
ATOM   1780  CG2 THR A 110     -10.594  21.060 -19.469  1.00  5.93           C  
ATOM   1781  H   THR A 110      -7.987  20.062 -18.651  1.00  4.64           H  
ATOM   1782  HA  THR A 110     -10.453  18.458 -18.596  1.00  4.74           H  
ATOM   1783  HB  THR A 110     -10.878  19.425 -20.825  1.00  7.11           H  
ATOM   1784  HG1 THR A 110      -8.325  20.646 -20.486  1.00  7.11           H  
ATOM   1785 1HG2 THR A 110     -10.918  21.807 -20.194  1.00  7.11           H  
ATOM   1786 2HG2 THR A 110     -11.434  20.782 -18.834  1.00  7.11           H  
ATOM   1787 3HG2 THR A 110      -9.795  21.474 -18.855  1.00  7.11           H  
ATOM   1788  N   ASN A 111     -10.049  16.796 -20.528  1.00  4.57           N  
ATOM   1789  CA  ASN A 111      -9.717  15.600 -21.291  1.00  5.62           C  
ATOM   1790  C   ASN A 111      -8.904  15.969 -22.522  1.00  4.43           C  
ATOM   1791  O   ASN A 111      -8.003  15.232 -22.919  1.00  5.62           O  
ATOM   1792  CB  ASN A 111     -10.968  14.861 -21.728  1.00  8.43           C  
ATOM   1793  CG  ASN A 111     -11.690  14.163 -20.617  1.00  8.43           C  
ATOM   1794  OD1 ASN A 111     -11.120  13.831 -19.573  1.00  8.43           O  
ATOM   1795  ND2 ASN A 111     -12.961  13.936 -20.832  1.00  8.43           N  
ATOM   1796  H   ASN A 111     -11.020  17.038 -20.391  1.00  5.48           H  
ATOM   1797  HA  ASN A 111      -9.097  14.950 -20.671  1.00  6.74           H  
ATOM   1798 1HB  ASN A 111     -11.654  15.564 -22.199  1.00 10.12           H  
ATOM   1799 2HB  ASN A 111     -10.698  14.119 -22.481  1.00 10.12           H  
ATOM   1800 1HD2 ASN A 111     -13.510  13.473 -20.137  1.00 10.12           H  
ATOM   1801 2HD2 ASN A 111     -13.382  14.222 -21.693  1.00 10.12           H  
ATOM   1802  N   GLU A 112      -9.235  17.118 -23.118  1.00  4.17           N  
ATOM   1803  CA  GLU A 112      -8.522  17.639 -24.271  1.00  4.70           C  
ATOM   1804  C   GLU A 112      -7.074  17.933 -23.933  1.00  4.59           C  
ATOM   1805  O   GLU A 112      -6.177  17.488 -24.646  1.00  5.50           O  
ATOM   1806  CB  GLU A 112      -9.195  18.907 -24.795  1.00  7.05           C  
ATOM   1807  CG  GLU A 112      -8.515  19.504 -26.021  1.00  7.05           C  
ATOM   1808  CD  GLU A 112      -9.219  20.720 -26.557  1.00  7.05           C  
ATOM   1809  OE1 GLU A 112     -10.244  21.076 -26.027  1.00  7.05           O  
ATOM   1810  OE2 GLU A 112      -8.729  21.295 -27.500  1.00  7.05           O  
ATOM   1811  H   GLU A 112     -10.004  17.657 -22.746  1.00  5.00           H  
ATOM   1812  HA  GLU A 112      -8.540  16.885 -25.058  1.00  5.64           H  
ATOM   1813 1HB  GLU A 112     -10.230  18.688 -25.058  1.00  8.46           H  
ATOM   1814 2HB  GLU A 112      -9.208  19.666 -24.013  1.00  8.46           H  
ATOM   1815 1HG  GLU A 112      -7.494  19.777 -25.758  1.00  8.46           H  
ATOM   1816 2HG  GLU A 112      -8.468  18.745 -26.802  1.00  8.46           H  
ATOM   1817  N   GLU A 113      -6.849  18.680 -22.846  1.00  4.69           N  
ATOM   1818  CA  GLU A 113      -5.492  19.025 -22.419  1.00  6.57           C  
ATOM   1819  C   GLU A 113      -4.674  17.793 -22.081  1.00  7.98           C  
ATOM   1820  O   GLU A 113      -3.498  17.706 -22.436  1.00  9.81           O  
ATOM   1821  CB  GLU A 113      -5.550  19.949 -21.204  1.00  9.86           C  
ATOM   1822  CG  GLU A 113      -6.006  21.366 -21.507  1.00  9.86           C  
ATOM   1823  CD  GLU A 113      -6.341  22.146 -20.267  1.00  9.86           C  
ATOM   1824  OE1 GLU A 113      -7.110  21.641 -19.480  1.00  9.86           O  
ATOM   1825  OE2 GLU A 113      -5.846  23.239 -20.103  1.00  9.86           O  
ATOM   1826  H   GLU A 113      -7.634  19.028 -22.300  1.00  5.63           H  
ATOM   1827  HA  GLU A 113      -4.996  19.549 -23.237  1.00  7.88           H  
ATOM   1828 1HB  GLU A 113      -6.233  19.530 -20.465  1.00 11.83           H  
ATOM   1829 2HB  GLU A 113      -4.564  20.007 -20.744  1.00 11.83           H  
ATOM   1830 1HG  GLU A 113      -5.211  21.884 -22.044  1.00 11.83           H  
ATOM   1831 2HG  GLU A 113      -6.879  21.327 -22.157  1.00 11.83           H  
ATOM   1832  N   PHE A 114      -5.314  16.839 -21.418  1.00  8.63           N  
ATOM   1833  CA  PHE A 114      -4.697  15.576 -21.069  1.00 11.39           C  
ATOM   1834  C   PHE A 114      -4.249  14.843 -22.329  1.00 11.29           C  
ATOM   1835  O   PHE A 114      -3.066  14.550 -22.504  1.00 14.95           O  
ATOM   1836  CB  PHE A 114      -5.724  14.748 -20.284  1.00 17.09           C  
ATOM   1837  CG  PHE A 114      -5.334  13.347 -19.905  1.00 17.09           C  
ATOM   1838  CD1 PHE A 114      -4.542  13.090 -18.796  1.00 17.09           C  
ATOM   1839  CD2 PHE A 114      -5.793  12.274 -20.652  1.00 17.09           C  
ATOM   1840  CE1 PHE A 114      -4.219  11.789 -18.446  1.00 17.09           C  
ATOM   1841  CE2 PHE A 114      -5.471  10.979 -20.308  1.00 17.09           C  
ATOM   1842  CZ  PHE A 114      -4.684  10.735 -19.204  1.00 17.09           C  
ATOM   1843  H   PHE A 114      -6.273  16.993 -21.134  1.00 10.36           H  
ATOM   1844  HA  PHE A 114      -3.825  15.769 -20.444  1.00 13.67           H  
ATOM   1845 1HB  PHE A 114      -5.969  15.281 -19.367  1.00 20.50           H  
ATOM   1846 2HB  PHE A 114      -6.643  14.687 -20.863  1.00 20.50           H  
ATOM   1847  HD1 PHE A 114      -4.179  13.924 -18.194  1.00 20.50           H  
ATOM   1848  HD2 PHE A 114      -6.423  12.464 -21.521  1.00 20.50           H  
ATOM   1849  HE1 PHE A 114      -3.598  11.598 -17.571  1.00 20.50           H  
ATOM   1850  HE2 PHE A 114      -5.844  10.149 -20.907  1.00 20.50           H  
ATOM   1851  HZ  PHE A 114      -4.436   9.711 -18.933  1.00 20.50           H  
ATOM   1852  N   ARG A 115      -5.177  14.631 -23.253  1.00  9.16           N  
ATOM   1853  CA  ARG A 115      -4.877  13.919 -24.485  1.00 11.05           C  
ATOM   1854  C   ARG A 115      -3.907  14.663 -25.400  1.00 13.46           C  
ATOM   1855  O   ARG A 115      -3.140  14.040 -26.135  1.00 24.31           O  
ATOM   1856  CB  ARG A 115      -6.160  13.629 -25.234  1.00 16.58           C  
ATOM   1857  CG  ARG A 115      -7.029  12.570 -24.580  1.00 16.58           C  
ATOM   1858  CD  ARG A 115      -8.313  12.384 -25.297  1.00 16.58           C  
ATOM   1859  NE  ARG A 115      -9.112  11.340 -24.685  1.00 16.58           N  
ATOM   1860  CZ  ARG A 115     -10.406  11.089 -24.953  1.00 16.58           C  
ATOM   1861  NH1 ARG A 115     -11.066  11.813 -25.830  1.00 16.58           N  
ATOM   1862  NH2 ARG A 115     -10.996  10.096 -24.314  1.00 16.58           N  
ATOM   1863  H   ARG A 115      -6.130  14.924 -23.086  1.00 10.99           H  
ATOM   1864  HA  ARG A 115      -4.439  12.968 -24.212  1.00 13.26           H  
ATOM   1865 1HB  ARG A 115      -6.751  14.541 -25.312  1.00 19.89           H  
ATOM   1866 2HB  ARG A 115      -5.930  13.296 -26.246  1.00 19.89           H  
ATOM   1867 1HG  ARG A 115      -6.499  11.618 -24.574  1.00 19.89           H  
ATOM   1868 2HG  ARG A 115      -7.252  12.866 -23.555  1.00 19.89           H  
ATOM   1869 1HD  ARG A 115      -8.884  13.311 -25.271  1.00 19.89           H  
ATOM   1870 2HD  ARG A 115      -8.118  12.104 -26.331  1.00 19.89           H  
ATOM   1871  HE  ARG A 115      -8.667  10.734 -24.003  1.00 19.89           H  
ATOM   1872 1HH1 ARG A 115     -10.600  12.569 -26.311  1.00 19.89           H  
ATOM   1873 2HH1 ARG A 115     -12.036  11.613 -26.022  1.00 19.89           H  
ATOM   1874 1HH2 ARG A 115     -10.452   9.562 -23.645  1.00 19.89           H  
ATOM   1875 2HH2 ARG A 115     -11.965   9.877 -24.489  1.00 19.89           H  
ATOM   1876  N   ALA A 116      -3.923  15.989 -25.350  1.00  8.61           N  
ATOM   1877  CA  ALA A 116      -3.034  16.797 -26.169  1.00  9.84           C  
ATOM   1878  C   ALA A 116      -1.646  16.970 -25.548  1.00 13.35           C  
ATOM   1879  O   ALA A 116      -0.761  17.549 -26.183  1.00 18.91           O  
ATOM   1880  CB  ALA A 116      -3.654  18.164 -26.408  1.00 14.76           C  
ATOM   1881  H   ALA A 116      -4.584  16.464 -24.752  1.00 10.33           H  
ATOM   1882  HA  ALA A 116      -2.912  16.291 -27.127  1.00 11.81           H  
ATOM   1883 1HB  ALA A 116      -3.003  18.752 -27.055  1.00 17.71           H  
ATOM   1884 2HB  ALA A 116      -4.627  18.044 -26.885  1.00 17.71           H  
ATOM   1885 3HB  ALA A 116      -3.779  18.677 -25.456  1.00 17.71           H  
ATOM   1886  N   GLY A 117      -1.446  16.515 -24.309  1.00 13.30           N  
ATOM   1887  CA  GLY A 117      -0.153  16.714 -23.675  1.00 19.65           C  
ATOM   1888  C   GLY A 117       0.335  15.527 -22.864  1.00 16.98           C  
ATOM   1889  O   GLY A 117       1.447  15.045 -23.068  1.00 43.25           O  
ATOM   1890  H   GLY A 117      -2.169  16.022 -23.802  1.00 15.96           H  
ATOM   1891 1HA  GLY A 117       0.582  16.947 -24.443  1.00 23.58           H  
ATOM   1892 2HA  GLY A 117      -0.210  17.585 -23.029  1.00 23.58           H  
ATOM   1893  N   VAL A 118      -0.485  15.100 -21.912  1.00  5.72           N  
ATOM   1894  CA  VAL A 118      -0.183  14.034 -20.964  1.00  6.59           C  
ATOM   1895  C   VAL A 118      -0.144  12.648 -21.613  1.00  6.10           C  
ATOM   1896  O   VAL A 118       0.598  11.762 -21.185  1.00  9.14           O  
ATOM   1897  CB  VAL A 118      -1.216  14.075 -19.848  1.00  9.88           C  
ATOM   1898  CG1 VAL A 118      -1.012  12.915 -18.931  1.00  9.88           C  
ATOM   1899  CG2 VAL A 118      -1.099  15.391 -19.110  1.00  9.88           C  
ATOM   1900  H   VAL A 118      -1.398  15.528 -21.838  1.00  6.86           H  
ATOM   1901  HA  VAL A 118       0.798  14.234 -20.530  1.00  7.91           H  
ATOM   1902  HB  VAL A 118      -2.212  13.983 -20.274  1.00 11.86           H  
ATOM   1903 1HG1 VAL A 118      -1.756  12.941 -18.141  1.00 11.86           H  
ATOM   1904 2HG1 VAL A 118      -1.113  11.992 -19.498  1.00 11.86           H  
ATOM   1905 3HG1 VAL A 118      -0.017  12.973 -18.492  1.00 11.86           H  
ATOM   1906 1HG2 VAL A 118      -1.844  15.429 -18.318  1.00 11.86           H  
ATOM   1907 2HG2 VAL A 118      -0.103  15.481 -18.677  1.00 11.86           H  
ATOM   1908 3HG2 VAL A 118      -1.268  16.213 -19.806  1.00 11.86           H  
ATOM   1909  N   LYS A 119      -0.983  12.463 -22.626  1.00  6.90           N  
ATOM   1910  CA  LYS A 119      -1.074  11.231 -23.410  1.00  9.44           C  
ATOM   1911  C   LYS A 119       0.285  10.618 -23.768  1.00  6.64           C  
ATOM   1912  O   LYS A 119       0.490   9.421 -23.590  1.00  7.29           O  
ATOM   1913  CB  LYS A 119      -1.853  11.532 -24.687  1.00 14.16           C  
ATOM   1914  CG  LYS A 119      -2.106  10.378 -25.643  1.00 14.16           C  
ATOM   1915  CD  LYS A 119      -2.940  10.868 -26.826  1.00 14.16           C  
ATOM   1916  CE  LYS A 119      -3.209   9.774 -27.846  1.00 14.16           C  
ATOM   1917  NZ  LYS A 119      -4.047  10.260 -28.980  1.00 14.16           N  
ATOM   1918  H   LYS A 119      -1.601  13.226 -22.870  1.00  8.28           H  
ATOM   1919  HA  LYS A 119      -1.624  10.494 -22.824  1.00 11.33           H  
ATOM   1920 1HB  LYS A 119      -2.825  11.914 -24.407  1.00 16.99           H  
ATOM   1921 2HB  LYS A 119      -1.345  12.319 -25.244  1.00 16.99           H  
ATOM   1922 1HG  LYS A 119      -1.159   9.978 -26.006  1.00 16.99           H  
ATOM   1923 2HG  LYS A 119      -2.646   9.585 -25.127  1.00 16.99           H  
ATOM   1924 1HD  LYS A 119      -3.895  11.247 -26.459  1.00 16.99           H  
ATOM   1925 2HD  LYS A 119      -2.417  11.687 -27.320  1.00 16.99           H  
ATOM   1926 1HE  LYS A 119      -2.261   9.410 -28.239  1.00 16.99           H  
ATOM   1927 2HE  LYS A 119      -3.728   8.950 -27.357  1.00 16.99           H  
ATOM   1928 1HZ  LYS A 119      -4.203   9.504 -29.631  1.00 16.99           H  
ATOM   1929 2HZ  LYS A 119      -4.934  10.586 -28.624  1.00 16.99           H  
ATOM   1930 3HZ  LYS A 119      -3.574  11.018 -29.451  1.00 16.99           H  
ATOM   1931  N   TYR A 120       1.200  11.445 -24.282  1.00  6.92           N  
ATOM   1932  CA  TYR A 120       2.538  11.010 -24.704  1.00  6.49           C  
ATOM   1933  C   TYR A 120       2.521  10.002 -25.861  1.00  8.47           C  
ATOM   1934  O   TYR A 120       3.401   9.145 -25.943  1.00 38.20           O  
ATOM   1935  CB  TYR A 120       3.328  10.410 -23.539  1.00  9.73           C  
ATOM   1936  CG  TYR A 120       3.503  11.323 -22.351  1.00  9.73           C  
ATOM   1937  CD1 TYR A 120       3.697  10.779 -21.098  1.00  9.73           C  
ATOM   1938  CD2 TYR A 120       3.449  12.698 -22.501  1.00  9.73           C  
ATOM   1939  CE1 TYR A 120       3.859  11.592 -20.004  1.00  9.73           C  
ATOM   1940  CE2 TYR A 120       3.598  13.515 -21.399  1.00  9.73           C  
ATOM   1941  CZ  TYR A 120       3.804  12.962 -20.154  1.00  9.73           C  
ATOM   1942  OH  TYR A 120       3.953  13.766 -19.054  1.00  9.73           O  
ATOM   1943  H   TYR A 120       0.959  12.420 -24.387  1.00  8.30           H  
ATOM   1944  HA  TYR A 120       3.075  11.891 -25.057  1.00  7.79           H  
ATOM   1945 1HB  TYR A 120       2.845   9.496 -23.195  1.00 11.68           H  
ATOM   1946 2HB  TYR A 120       4.319  10.131 -23.893  1.00 11.68           H  
ATOM   1947  HD1 TYR A 120       3.732   9.700 -20.973  1.00 11.68           H  
ATOM   1948  HD2 TYR A 120       3.286  13.136 -23.486  1.00 11.68           H  
ATOM   1949  HE1 TYR A 120       4.024  11.153 -19.022  1.00 11.68           H  
ATOM   1950  HE2 TYR A 120       3.552  14.597 -21.517  1.00 11.68           H  
ATOM   1951  HH  TYR A 120       3.975  14.681 -19.342  1.00 11.68           H  
ATOM   1952  N   ARG A 121       1.512  10.124 -26.725  1.00  5.19           N  
ATOM   1953  CA  ARG A 121       1.275   9.307 -27.923  1.00  4.55           C  
ATOM   1954  C   ARG A 121       2.463   8.489 -28.443  1.00  3.77           C  
ATOM   1955  O   ARG A 121       3.392   9.040 -29.039  1.00  7.31           O  
ATOM   1956  CB  ARG A 121       0.815  10.205 -29.056  1.00  6.82           C  
ATOM   1957  CG  ARG A 121       1.882  11.175 -29.546  1.00  6.82           C  
ATOM   1958  CD  ARG A 121       1.362  12.117 -30.569  1.00  6.82           C  
ATOM   1959  NE  ARG A 121       2.400  13.010 -31.063  1.00  6.82           N  
ATOM   1960  CZ  ARG A 121       2.168  14.100 -31.821  1.00  6.82           C  
ATOM   1961  NH1 ARG A 121       0.937  14.420 -32.155  1.00  6.82           N  
ATOM   1962  NH2 ARG A 121       3.176  14.851 -32.226  1.00  6.82           N  
ATOM   1963  H   ARG A 121       0.848  10.864 -26.549  1.00  6.23           H  
ATOM   1964  HA  ARG A 121       0.469   8.610 -27.688  1.00  5.46           H  
ATOM   1965 1HB  ARG A 121       0.503   9.596 -29.903  1.00  8.19           H  
ATOM   1966 2HB  ARG A 121      -0.046  10.791 -28.734  1.00  8.19           H  
ATOM   1967 1HG  ARG A 121       2.258  11.758 -28.706  1.00  8.19           H  
ATOM   1968 2HG  ARG A 121       2.704  10.615 -29.994  1.00  8.19           H  
ATOM   1969 1HD  ARG A 121       0.967  11.554 -31.414  1.00  8.19           H  
ATOM   1970 2HD  ARG A 121       0.569  12.724 -30.134  1.00  8.19           H  
ATOM   1971  HE  ARG A 121       3.365  12.785 -30.839  1.00  8.19           H  
ATOM   1972 1HH1 ARG A 121       0.164  13.848 -31.845  1.00  8.19           H  
ATOM   1973 2HH1 ARG A 121       0.764  15.238 -32.722  1.00  8.19           H  
ATOM   1974 1HH2 ARG A 121       4.121  14.611 -31.964  1.00  8.19           H  
ATOM   1975 2HH2 ARG A 121       3.004  15.668 -32.792  1.00  8.19           H  
ATOM   1976  N   ASP A 122       2.396   7.172 -28.262  1.00  5.04           N  
ATOM   1977  CA  ASP A 122       3.412   6.255 -28.776  1.00  6.49           C  
ATOM   1978  C   ASP A 122       3.457   6.281 -30.303  1.00  9.88           C  
ATOM   1979  O   ASP A 122       2.424   6.405 -30.966  1.00 29.88           O  
ATOM   1980  CB  ASP A 122       3.135   4.813 -28.319  1.00  9.73           C  
ATOM   1981  CG  ASP A 122       3.454   4.516 -26.856  1.00  9.73           C  
ATOM   1982  OD1 ASP A 122       4.184   5.254 -26.237  1.00  9.73           O  
ATOM   1983  OD2 ASP A 122       2.974   3.524 -26.363  1.00  9.73           O  
ATOM   1984  H   ASP A 122       1.610   6.796 -27.754  1.00  6.05           H  
ATOM   1985  HA  ASP A 122       4.386   6.566 -28.397  1.00  7.79           H  
ATOM   1986 1HB  ASP A 122       2.082   4.585 -28.489  1.00 11.68           H  
ATOM   1987 2HB  ASP A 122       3.714   4.127 -28.938  1.00 11.68           H  
ATOM   1988  N   MET A 123       4.648   6.122 -30.872  1.00  7.92           N  
ATOM   1989  CA  MET A 123       4.826   6.158 -32.326  1.00 14.99           C  
ATOM   1990  C   MET A 123       4.546   4.815 -32.974  1.00 24.64           C  
ATOM   1991  O   MET A 123       5.462   4.164 -33.487  1.00 96.76           O  
ATOM   1992  CB  MET A 123       6.233   6.598 -32.695  1.00 22.48           C  
ATOM   1993  CG  MET A 123       6.492   6.715 -34.188  1.00 22.48           C  
ATOM   1994  SD  MET A 123       8.191   7.196 -34.553  1.00 22.48           S  
ATOM   1995  CE  MET A 123       9.060   5.691 -34.122  1.00 22.48           C  
ATOM   1996  H   MET A 123       5.465   5.978 -30.287  1.00  9.50           H  
ATOM   1997  HA  MET A 123       4.110   6.875 -32.737  1.00 17.99           H  
ATOM   1998 1HB  MET A 123       6.452   7.561 -32.236  1.00 26.98           H  
ATOM   1999 2HB  MET A 123       6.946   5.874 -32.309  1.00 26.98           H  
ATOM   2000 1HG  MET A 123       6.291   5.759 -34.670  1.00 26.98           H  
ATOM   2001 2HG  MET A 123       5.823   7.461 -34.616  1.00 26.98           H  
ATOM   2002 1HE  MET A 123      10.126   5.824 -34.295  1.00 26.98           H  
ATOM   2003 2HE  MET A 123       8.889   5.461 -33.071  1.00 26.98           H  
ATOM   2004 3HE  MET A 123       8.693   4.870 -34.738  1.00 26.98           H  
ATOM   2005  N   ALA A 124       3.290   4.389 -32.934  1.00 27.27           N  
ATOM   2006  CA  ALA A 124       2.907   3.108 -33.511  1.00 55.21           C  
ATOM   2007  C   ALA A 124       3.032   3.135 -35.032  1.00 66.89           C  
ATOM   2008  O   ALA A 124       2.062   3.395 -35.745  1.00117.64           O  
ATOM   2009  CB  ALA A 124       1.485   2.754 -33.104  1.00 82.81           C  
ATOM   2010  H   ALA A 124       2.598   4.982 -32.490  1.00 32.72           H  
ATOM   2011  HA  ALA A 124       3.587   2.346 -33.130  1.00 66.25           H  
ATOM   2012 1HB  ALA A 124       1.219   1.782 -33.520  1.00 99.38           H  
ATOM   2013 2HB  ALA A 124       1.418   2.713 -32.016  1.00 99.38           H  
ATOM   2014 3HB  ALA A 124       0.800   3.511 -33.481  1.00 99.38           H  
ATOM   2015  N   LYS A 125       4.232   2.830 -35.514  1.00101.67           N  
ATOM   2016  CA  LYS A 125       4.526   2.780 -36.938  1.00171.53           C  
ATOM   2017  C   LYS A 125       4.180   1.410 -37.508  1.00205.03           C  
ATOM   2018  O   LYS A 125       4.675   0.387 -37.033  1.00295.44           O  
ATOM   2019  CB  LYS A 125       6.001   3.125 -37.173  1.00257.30           C  
ATOM   2020  CG  LYS A 125       6.428   3.191 -38.632  1.00257.30           C  
ATOM   2021  CD  LYS A 125       7.872   3.648 -38.767  1.00257.30           C  
ATOM   2022  CE  LYS A 125       8.300   3.706 -40.227  1.00257.30           C  
ATOM   2023  NZ  LYS A 125       9.701   4.191 -40.375  1.00257.30           N  
ATOM   2024  H   LYS A 125       4.974   2.660 -34.848  1.00122.00           H  
ATOM   2025  HA  LYS A 125       3.909   3.521 -37.447  1.00205.84           H  
ATOM   2026 1HB  LYS A 125       6.221   4.093 -36.720  1.00308.75           H  
ATOM   2027 2HB  LYS A 125       6.629   2.385 -36.677  1.00308.75           H  
ATOM   2028 1HG  LYS A 125       6.348   2.200 -39.071  1.00308.75           H  
ATOM   2029 2HG  LYS A 125       5.779   3.873 -39.180  1.00308.75           H  
ATOM   2030 1HD  LYS A 125       7.983   4.640 -38.325  1.00308.75           H  
ATOM   2031 2HD  LYS A 125       8.524   2.956 -38.234  1.00308.75           H  
ATOM   2032 1HE  LYS A 125       8.224   2.711 -40.661  1.00308.75           H  
ATOM   2033 2HE  LYS A 125       7.636   4.379 -40.769  1.00308.75           H  
ATOM   2034 1HZ  LYS A 125       9.949   4.215 -41.354  1.00308.75           H  
ATOM   2035 2HZ  LYS A 125       9.779   5.120 -39.985  1.00308.75           H  
ATOM   2036 3HZ  LYS A 125      10.328   3.568 -39.886  1.00308.75           H  
ATOM   2037  N   ASP A 126       3.326   1.394 -38.532  1.00227.40           N  
ATOM   2038  CA  ASP A 126       2.896   0.144 -39.157  1.00326.14           C  
ATOM   2039  C   ASP A 126       3.780  -0.295 -40.323  1.00325.19           C  
ATOM   2040  O   ASP A 126       3.496  -1.300 -40.973  1.00342.09           O  
ATOM   2041  CB  ASP A 126       1.458   0.282 -39.654  1.00489.21           C  
ATOM   2042  CG  ASP A 126       1.312   1.319 -40.761  1.00489.21           C  
ATOM   2043  OD1 ASP A 126       2.306   1.883 -41.161  1.00489.21           O  
ATOM   2044  OD2 ASP A 126       0.206   1.541 -41.193  1.00489.21           O  
ATOM   2045  H   ASP A 126       2.957   2.269 -38.877  1.00272.88           H  
ATOM   2046  HA  ASP A 126       2.925  -0.641 -38.401  1.00391.37           H  
ATOM   2047 1HB  ASP A 126       1.106  -0.680 -40.027  1.00587.05           H  
ATOM   2048 2HB  ASP A 126       0.812   0.566 -38.822  1.00587.05           H  
ATOM   2049  N   GLU A 127       4.851   0.458 -40.576  1.00400.00           N  
ATOM   2050  CA  GLU A 127       5.807   0.187 -41.646  1.00400.00           C  
ATOM   2051  C   GLU A 127       5.158  -0.012 -43.021  1.00400.00           C  
ATOM   2052  O   GLU A 127       5.675  -0.773 -43.844  1.00400.00           O  
ATOM   2053  CB  GLU A 127       6.634  -1.042 -41.281  1.00600.00           C  
ATOM   2054  CG  GLU A 127       7.428  -0.886 -39.991  1.00600.00           C  
ATOM   2055  CD  GLU A 127       8.274  -2.084 -39.677  1.00600.00           C  
ATOM   2056  OE1 GLU A 127       8.232  -3.030 -40.429  1.00600.00           O  
ATOM   2057  OE2 GLU A 127       8.969  -2.056 -38.690  1.00600.00           O  
ATOM   2058  H   GLU A 127       5.008   1.268 -40.003  1.00480.00           H  
ATOM   2059  HA  GLU A 127       6.480   1.043 -41.717  1.00480.00           H  
ATOM   2060 1HB  GLU A 127       5.976  -1.903 -41.164  1.00720.00           H  
ATOM   2061 2HB  GLU A 127       7.333  -1.268 -42.085  1.00720.00           H  
ATOM   2062 1HG  GLU A 127       8.075  -0.013 -40.079  1.00720.00           H  
ATOM   2063 2HG  GLU A 127       6.737  -0.710 -39.168  1.00720.00           H  
ATOM   2064  N   GLU A 128       4.054   0.701 -43.272  1.00400.00           N  
ATOM   2065  CA  GLU A 128       3.344   0.627 -44.543  1.00400.00           C  
ATOM   2066  C   GLU A 128       4.250   0.958 -45.703  1.00400.00           C  
ATOM   2067  O   GLU A 128       4.263   0.251 -46.710  1.00400.00           O  
ATOM   2068  CB  GLU A 128       2.149   1.581 -44.558  1.00600.00           C  
ATOM   2069  CG  GLU A 128       1.338   1.536 -45.848  1.00600.00           C  
ATOM   2070  CD  GLU A 128       0.159   2.472 -45.844  1.00600.00           C  
ATOM   2071  OE1 GLU A 128       0.003   3.206 -44.899  1.00600.00           O  
ATOM   2072  OE2 GLU A 128      -0.591   2.450 -46.792  1.00600.00           O  
ATOM   2073  H   GLU A 128       3.677   1.303 -42.547  1.00480.00           H  
ATOM   2074  HA  GLU A 128       2.980  -0.392 -44.675  1.00480.00           H  
ATOM   2075 1HB  GLU A 128       1.476   1.337 -43.734  1.00720.00           H  
ATOM   2076 2HB  GLU A 128       2.491   2.604 -44.406  1.00720.00           H  
ATOM   2077 1HG  GLU A 128       1.988   1.797 -46.682  1.00720.00           H  
ATOM   2078 2HG  GLU A 128       0.985   0.518 -46.003  1.00720.00           H  
ATOM   2079  N   LEU A 129       5.010   2.040 -45.555  1.00400.00           N  
ATOM   2080  CA  LEU A 129       5.909   2.501 -46.597  1.00400.00           C  
ATOM   2081  C   LEU A 129       6.988   1.473 -46.895  1.00400.00           C  
ATOM   2082  O   LEU A 129       7.331   1.261 -48.054  1.00400.00           O  
ATOM   2083  CB  LEU A 129       6.564   3.817 -46.173  1.00600.00           C  
ATOM   2084  CG  LEU A 129       5.624   5.025 -46.072  1.00600.00           C  
ATOM   2085  CD1 LEU A 129       6.390   6.210 -45.496  1.00600.00           C  
ATOM   2086  CD2 LEU A 129       5.063   5.344 -47.446  1.00600.00           C  
ATOM   2087  H   LEU A 129       4.949   2.566 -44.695  1.00480.00           H  
ATOM   2088  HA  LEU A 129       5.333   2.667 -47.504  1.00480.00           H  
ATOM   2089 1HB  LEU A 129       7.029   3.678 -45.199  1.00720.00           H  
ATOM   2090 2HB  LEU A 129       7.343   4.065 -46.894  1.00720.00           H  
ATOM   2091  HG  LEU A 129       4.804   4.794 -45.391  1.00720.00           H  
ATOM   2092 1HD1 LEU A 129       5.723   7.068 -45.411  1.00720.00           H  
ATOM   2093 2HD1 LEU A 129       6.773   5.950 -44.509  1.00720.00           H  
ATOM   2094 3HD1 LEU A 129       7.222   6.462 -46.153  1.00720.00           H  
ATOM   2095 1HD2 LEU A 129       4.391   6.201 -47.374  1.00720.00           H  
ATOM   2096 2HD2 LEU A 129       5.880   5.581 -48.127  1.00720.00           H  
ATOM   2097 3HD2 LEU A 129       4.514   4.480 -47.819  1.00720.00           H  
ATOM   2098  N   ARG A 130       7.496   0.805 -45.859  1.00400.00           N  
ATOM   2099  CA  ARG A 130       8.512  -0.228 -46.042  1.00400.00           C  
ATOM   2100  C   ARG A 130       7.989  -1.346 -46.939  1.00400.00           C  
ATOM   2101  O   ARG A 130       8.684  -1.817 -47.841  1.00400.00           O  
ATOM   2102  CB  ARG A 130       8.968  -0.810 -44.717  1.00600.00           C  
ATOM   2103  CG  ARG A 130      10.088  -1.827 -44.861  1.00600.00           C  
ATOM   2104  CD  ARG A 130      10.527  -2.407 -43.564  1.00600.00           C  
ATOM   2105  NE  ARG A 130       9.476  -3.166 -42.917  1.00600.00           N  
ATOM   2106  CZ  ARG A 130       9.074  -4.393 -43.290  1.00600.00           C  
ATOM   2107  NH1 ARG A 130       9.619  -4.980 -44.331  1.00600.00           N  
ATOM   2108  NH2 ARG A 130       8.127  -4.990 -42.594  1.00600.00           N  
ATOM   2109  H   ARG A 130       7.176   1.017 -44.924  1.00480.00           H  
ATOM   2110  HA  ARG A 130       9.377   0.226 -46.527  1.00480.00           H  
ATOM   2111 1HB  ARG A 130       9.316  -0.012 -44.062  1.00720.00           H  
ATOM   2112 2HB  ARG A 130       8.130  -1.302 -44.225  1.00720.00           H  
ATOM   2113 1HG  ARG A 130       9.750  -2.646 -45.498  1.00720.00           H  
ATOM   2114 2HG  ARG A 130      10.950  -1.346 -45.323  1.00720.00           H  
ATOM   2115 1HD  ARG A 130      11.372  -3.074 -43.733  1.00720.00           H  
ATOM   2116 2HD  ARG A 130      10.829  -1.605 -42.892  1.00720.00           H  
ATOM   2117  HE  ARG A 130       9.027  -2.770 -42.097  1.00720.00           H  
ATOM   2118 1HH1 ARG A 130      10.342  -4.508 -44.853  1.00720.00           H  
ATOM   2119 2HH1 ARG A 130       9.314  -5.903 -44.617  1.00720.00           H  
ATOM   2120 1HH2 ARG A 130       7.736  -4.506 -41.792  1.00720.00           H  
ATOM   2121 2HH2 ARG A 130       7.802  -5.908 -42.858  1.00720.00           H  
ATOM   2122  N   ASP A 131       6.735  -1.738 -46.722  1.00400.00           N  
ATOM   2123  CA  ASP A 131       6.124  -2.790 -47.526  1.00400.00           C  
ATOM   2124  C   ASP A 131       5.682  -2.347 -48.931  1.00400.00           C  
ATOM   2125  O   ASP A 131       5.128  -3.152 -49.679  1.00400.00           O  
ATOM   2126  CB  ASP A 131       4.945  -3.410 -46.783  1.00600.00           C  
ATOM   2127  CG  ASP A 131       5.389  -4.257 -45.594  1.00600.00           C  
ATOM   2128  OD1 ASP A 131       6.522  -4.678 -45.578  1.00600.00           O  
ATOM   2129  OD2 ASP A 131       4.585  -4.493 -44.724  1.00600.00           O  
ATOM   2130  H   ASP A 131       6.208  -1.324 -45.957  1.00480.00           H  
ATOM   2131  HA  ASP A 131       6.871  -3.575 -47.657  1.00480.00           H  
ATOM   2132 1HB  ASP A 131       4.285  -2.620 -46.424  1.00720.00           H  
ATOM   2133 2HB  ASP A 131       4.370  -4.034 -47.465  1.00720.00           H  
ATOM   2134  N   LEU A 132       5.935  -1.086 -49.309  1.00400.00           N  
ATOM   2135  CA  LEU A 132       5.639  -0.639 -50.660  1.00400.00           C  
ATOM   2136  C   LEU A 132       6.833  -0.897 -51.576  1.00400.00           C  
ATOM   2137  O   LEU A 132       6.746  -0.687 -52.787  1.00400.00           O  
ATOM   2138  CB  LEU A 132       5.285   0.851 -50.699  1.00600.00           C  
ATOM   2139  CG  LEU A 132       4.031   1.258 -49.928  1.00600.00           C  
ATOM   2140  CD1 LEU A 132       3.863   2.762 -50.018  1.00600.00           C  
ATOM   2141  CD2 LEU A 132       2.823   0.526 -50.492  1.00600.00           C  
ATOM   2142  H   LEU A 132       6.365  -0.423 -48.683  1.00480.00           H  
ATOM   2143  HA  LEU A 132       4.788  -1.208 -51.037  1.00480.00           H  
ATOM   2144 1HB  LEU A 132       6.120   1.420 -50.295  1.00720.00           H  
ATOM   2145 2HB  LEU A 132       5.144   1.145 -51.739  1.00720.00           H  
ATOM   2146  HG  LEU A 132       4.153   0.999 -48.884  1.00720.00           H  
ATOM   2147 1HD1 LEU A 132       2.981   3.066 -49.455  1.00720.00           H  
ATOM   2148 2HD1 LEU A 132       4.745   3.248 -49.605  1.00720.00           H  
ATOM   2149 3HD1 LEU A 132       3.746   3.052 -51.061  1.00720.00           H  
ATOM   2150 1HD2 LEU A 132       1.931   0.815 -49.935  1.00720.00           H  
ATOM   2151 2HD2 LEU A 132       2.696   0.788 -51.542  1.00720.00           H  
ATOM   2152 3HD2 LEU A 132       2.974  -0.550 -50.402  1.00720.00           H  
ATOM   2153  N   TYR A 133       7.948  -1.356 -51.003  1.00400.00           N  
ATOM   2154  CA  TYR A 133       9.129  -1.661 -51.787  1.00400.00           C  
ATOM   2155  C   TYR A 133       9.118  -3.120 -52.195  1.00400.00           C  
ATOM   2156  O   TYR A 133       8.510  -3.953 -51.524  1.00400.00           O  
ATOM   2157  CB  TYR A 133      10.394  -1.337 -51.001  1.00600.00           C  
ATOM   2158  CG  TYR A 133      10.594   0.145 -50.782  1.00600.00           C  
ATOM   2159  CD1 TYR A 133      10.134   0.747 -49.621  1.00600.00           C  
ATOM   2160  CD2 TYR A 133      11.233   0.906 -51.749  1.00600.00           C  
ATOM   2161  CE1 TYR A 133      10.311   2.100 -49.425  1.00600.00           C  
ATOM   2162  CE2 TYR A 133      11.413   2.260 -51.552  1.00600.00           C  
ATOM   2163  CZ  TYR A 133      10.954   2.857 -50.395  1.00600.00           C  
ATOM   2164  OH  TYR A 133      11.135   4.208 -50.200  1.00600.00           O  
ATOM   2165  H   TYR A 133       7.997  -1.509 -50.001  1.00480.00           H  
ATOM   2166  HA  TYR A 133       9.113  -1.058 -52.695  1.00480.00           H  
ATOM   2167 1HB  TYR A 133      10.350  -1.825 -50.023  1.00720.00           H  
ATOM   2168 2HB  TYR A 133      11.265  -1.733 -51.524  1.00720.00           H  
ATOM   2169  HD1 TYR A 133       9.631   0.151 -48.861  1.00720.00           H  
ATOM   2170  HD2 TYR A 133      11.594   0.433 -52.661  1.00720.00           H  
ATOM   2171  HE1 TYR A 133       9.952   2.572 -48.513  1.00720.00           H  
ATOM   2172  HE2 TYR A 133      11.917   2.857 -52.311  1.00720.00           H  
ATOM   2173  HH  TYR A 133      10.765   4.460 -49.350  1.00720.00           H  
ATOM   2174  N   TRP A 134       9.794  -3.420 -53.305  1.00400.00           N  
ATOM   2175  CA  TRP A 134       9.867  -4.779 -53.845  1.00400.00           C  
ATOM   2176  C   TRP A 134      10.324  -5.814 -52.808  1.00400.00           C  
ATOM   2177  O   TRP A 134       9.919  -6.974 -52.872  1.00400.00           O  
ATOM   2178  CB  TRP A 134      10.825  -4.807 -55.045  1.00600.00           C  
ATOM   2179  CG  TRP A 134      12.263  -4.567 -54.686  1.00600.00           C  
ATOM   2180  CD1 TRP A 134      12.898  -3.362 -54.619  1.00600.00           C  
ATOM   2181  CD2 TRP A 134      13.261  -5.565 -54.359  1.00600.00           C  
ATOM   2182  NE1 TRP A 134      14.211  -3.540 -54.258  1.00600.00           N  
ATOM   2183  CE2 TRP A 134      14.452  -4.881 -54.094  1.00600.00           C  
ATOM   2184  CE3 TRP A 134      13.242  -6.965 -54.269  1.00600.00           C  
ATOM   2185  CZ2 TRP A 134      15.615  -5.545 -53.737  1.00600.00           C  
ATOM   2186  CZ3 TRP A 134      14.409  -7.629 -53.911  1.00600.00           C  
ATOM   2187  CH2 TRP A 134      15.564  -6.936 -53.649  1.00600.00           C  
ATOM   2188  H   TRP A 134      10.267  -2.679 -53.800  1.00480.00           H  
ATOM   2189  HA  TRP A 134       8.874  -5.062 -54.186  1.00480.00           H  
ATOM   2190 1HB  TRP A 134      10.751  -5.775 -55.541  1.00720.00           H  
ATOM   2191 2HB  TRP A 134      10.521  -4.052 -55.768  1.00720.00           H  
ATOM   2192  HD1 TRP A 134      12.433  -2.398 -54.815  1.00720.00           H  
ATOM   2193  HE1 TRP A 134      14.895  -2.805 -54.136  1.00720.00           H  
ATOM   2194  HE3 TRP A 134      12.327  -7.520 -54.475  1.00720.00           H  
ATOM   2195  HZ2 TRP A 134      16.545  -5.014 -53.528  1.00720.00           H  
ATOM   2196  HZ3 TRP A 134      14.385  -8.717 -53.841  1.00720.00           H  
ATOM   2197  HH2 TRP A 134      16.461  -7.487 -53.370  1.00720.00           H  
ATOM   2198  N   GLU A 135      11.153  -5.389 -51.854  1.00400.00           N  
ATOM   2199  CA  GLU A 135      11.589  -6.275 -50.794  1.00400.00           C  
ATOM   2200  C   GLU A 135      10.825  -5.967 -49.521  1.00400.00           C  
ATOM   2201  O   GLU A 135      10.974  -4.890 -48.942  1.00400.00           O  
ATOM   2202  CB  GLU A 135      13.091  -6.130 -50.545  1.00600.00           C  
ATOM   2203  CG  GLU A 135      13.641  -7.069 -49.483  1.00600.00           C  
ATOM   2204  CD  GLU A 135      15.118  -6.913 -49.267  1.00600.00           C  
ATOM   2205  OE1 GLU A 135      15.715  -6.089 -49.918  1.00600.00           O  
ATOM   2206  OE2 GLU A 135      15.664  -7.608 -48.437  1.00600.00           O  
ATOM   2207  H   GLU A 135      11.473  -4.434 -51.860  1.00480.00           H  
ATOM   2208  HA  GLU A 135      11.374  -7.305 -51.084  1.00480.00           H  
ATOM   2209 1HB  GLU A 135      13.638  -6.311 -51.467  1.00720.00           H  
ATOM   2210 2HB  GLU A 135      13.310  -5.110 -50.232  1.00720.00           H  
ATOM   2211 1HG  GLU A 135      13.130  -6.868 -48.542  1.00720.00           H  
ATOM   2212 2HG  GLU A 135      13.426  -8.095 -49.774  1.00720.00           H  
ATOM   2213  N   LYS A 136      10.024  -6.928 -49.075  1.00400.00           N  
ATOM   2214  CA  LYS A 136       9.255  -6.789 -47.844  1.00400.00           C  
ATOM   2215  C   LYS A 136       9.958  -7.482 -46.674  1.00400.00           C  
ATOM   2216  O   LYS A 136       9.442  -7.500 -45.555  1.00400.00           O  
ATOM   2217  CB  LYS A 136       7.851  -7.363 -48.031  1.00600.00           C  
ATOM   2218  CG  LYS A 136       7.000  -6.622 -49.055  1.00600.00           C  
ATOM   2219  CD  LYS A 136       5.624  -7.258 -49.191  1.00600.00           C  
ATOM   2220  CE  LYS A 136       4.783  -6.544 -50.239  1.00600.00           C  
ATOM   2221  NZ  LYS A 136       3.457  -7.195 -50.429  1.00600.00           N  
ATOM   2222  H   LYS A 136       9.942  -7.782 -49.610  1.00480.00           H  
ATOM   2223  HA  LYS A 136       9.170  -5.729 -47.603  1.00480.00           H  
ATOM   2224 1HB  LYS A 136       7.921  -8.404 -48.346  1.00720.00           H  
ATOM   2225 2HB  LYS A 136       7.318  -7.342 -47.079  1.00720.00           H  
ATOM   2226 1HG  LYS A 136       6.881  -5.583 -48.745  1.00720.00           H  
ATOM   2227 2HG  LYS A 136       7.498  -6.639 -50.023  1.00720.00           H  
ATOM   2228 1HD  LYS A 136       5.733  -8.306 -49.475  1.00720.00           H  
ATOM   2229 2HD  LYS A 136       5.107  -7.211 -48.233  1.00720.00           H  
ATOM   2230 1HE  LYS A 136       4.623  -5.515 -49.930  1.00720.00           H  
ATOM   2231 2HE  LYS A 136       5.316  -6.546 -51.190  1.00720.00           H  
ATOM   2232 1HZ  LYS A 136       2.932  -6.691 -51.131  1.00720.00           H  
ATOM   2233 2HZ  LYS A 136       3.590  -8.150 -50.731  1.00720.00           H  
ATOM   2234 3HZ  LYS A 136       2.948  -7.184 -49.557  1.00720.00           H  
ATOM   2235  N   ARG A 137      11.136  -8.044 -46.940  1.00400.00           N  
ATOM   2236  CA  ARG A 137      11.917  -8.769 -45.949  1.00400.00           C  
ATOM   2237  C   ARG A 137      12.561  -7.849 -44.920  1.00400.00           C  
ATOM   2238  O   ARG A 137      13.139  -6.817 -45.264  1.00400.00           O  
ATOM   2239  CB  ARG A 137      13.008  -9.573 -46.639  1.00600.00           C  
ATOM   2240  CG  ARG A 137      13.836 -10.466 -45.731  1.00600.00           C  
ATOM   2241  CD  ARG A 137      14.833 -11.243 -46.509  1.00600.00           C  
ATOM   2242  NE  ARG A 137      15.637 -12.112 -45.663  1.00600.00           N  
ATOM   2243  CZ  ARG A 137      16.642 -12.890 -46.108  1.00600.00           C  
ATOM   2244  NH1 ARG A 137      16.952 -12.893 -47.385  1.00600.00           N  
ATOM   2245  NH2 ARG A 137      17.317 -13.650 -45.262  1.00600.00           N  
ATOM   2246  H   ARG A 137      11.510  -7.985 -47.873  1.00480.00           H  
ATOM   2247  HA  ARG A 137      11.253  -9.459 -45.428  1.00480.00           H  
ATOM   2248 1HB  ARG A 137      12.562 -10.208 -47.402  1.00720.00           H  
ATOM   2249 2HB  ARG A 137      13.696  -8.894 -47.142  1.00720.00           H  
ATOM   2250 1HG  ARG A 137      14.370  -9.854 -45.003  1.00720.00           H  
ATOM   2251 2HG  ARG A 137      13.183 -11.166 -45.210  1.00720.00           H  
ATOM   2252 1HD  ARG A 137      14.318 -11.863 -47.243  1.00720.00           H  
ATOM   2253 2HD  ARG A 137      15.503 -10.556 -47.024  1.00720.00           H  
ATOM   2254  HE  ARG A 137      15.425 -12.133 -44.674  1.00720.00           H  
ATOM   2255 1HH1 ARG A 137      16.437 -12.310 -48.031  1.00720.00           H  
ATOM   2256 2HH1 ARG A 137      17.706 -13.475 -47.721  1.00720.00           H  
ATOM   2257 1HH2 ARG A 137      17.078 -13.647 -44.279  1.00720.00           H  
ATOM   2258 2HH2 ARG A 137      18.070 -14.231 -45.597  1.00720.00           H  
ATOM   2259  N   THR A 138      12.458  -8.241 -43.653  1.00400.00           N  
ATOM   2260  CA  THR A 138      13.056  -7.501 -42.549  1.00400.00           C  
ATOM   2261  C   THR A 138      14.580  -7.618 -42.612  1.00400.00           C  
ATOM   2262  O   THR A 138      15.115  -8.711 -42.790  1.00400.00           O  
ATOM   2263  CB  THR A 138      12.550  -8.020 -41.187  1.00600.00           C  
ATOM   2264  OG1 THR A 138      11.123  -7.907 -41.121  1.00600.00           O  
ATOM   2265  CG2 THR A 138      13.152  -7.204 -40.058  1.00600.00           C  
ATOM   2266  H   THR A 138      11.953  -9.092 -43.447  1.00480.00           H  
ATOM   2267  HA  THR A 138      12.788  -6.449 -42.643  1.00480.00           H  
ATOM   2268  HB  THR A 138      12.830  -9.067 -41.068  1.00720.00           H  
ATOM   2269  HG1 THR A 138      10.811  -8.333 -40.312  1.00720.00           H  
ATOM   2270 1HG2 THR A 138      12.786  -7.578 -39.103  1.00720.00           H  
ATOM   2271 2HG2 THR A 138      14.232  -7.291 -40.091  1.00720.00           H  
ATOM   2272 3HG2 THR A 138      12.866  -6.159 -40.171  1.00720.00           H  
ATOM   2273  N   LYS A 139      15.272  -6.491 -42.470  1.00400.00           N  
ATOM   2274  CA  LYS A 139      16.732  -6.475 -42.549  1.00400.00           C  
ATOM   2275  C   LYS A 139      17.420  -6.881 -41.247  1.00400.00           C  
ATOM   2276  O   LYS A 139      18.527  -7.422 -41.269  1.00400.00           O  
ATOM   2277  CB  LYS A 139      17.222  -5.082 -42.938  1.00600.00           C  
ATOM   2278  CG  LYS A 139      16.831  -4.628 -44.334  1.00600.00           C  
ATOM   2279  CD  LYS A 139      17.440  -5.530 -45.396  1.00600.00           C  
ATOM   2280  CE  LYS A 139      17.204  -4.974 -46.791  1.00600.00           C  
ATOM   2281  NZ  LYS A 139      17.757  -5.865 -47.846  1.00600.00           N  
ATOM   2282  H   LYS A 139      14.776  -5.625 -42.321  1.00480.00           H  
ATOM   2283  HA  LYS A 139      17.037  -7.181 -43.320  1.00480.00           H  
ATOM   2284 1HB  LYS A 139      16.829  -4.350 -42.233  1.00720.00           H  
ATOM   2285 2HB  LYS A 139      18.310  -5.049 -42.870  1.00720.00           H  
ATOM   2286 1HG  LYS A 139      15.745  -4.648 -44.433  1.00720.00           H  
ATOM   2287 2HG  LYS A 139      17.175  -3.608 -44.496  1.00720.00           H  
ATOM   2288 1HD  LYS A 139      18.513  -5.629 -45.225  1.00720.00           H  
ATOM   2289 2HD  LYS A 139      16.986  -6.520 -45.334  1.00720.00           H  
ATOM   2290 1HE  LYS A 139      16.134  -4.855 -46.956  1.00720.00           H  
ATOM   2291 2HE  LYS A 139      17.683  -3.999 -46.869  1.00720.00           H  
ATOM   2292 1HZ  LYS A 139      17.574  -5.460 -48.754  1.00720.00           H  
ATOM   2293 2HZ  LYS A 139      18.751  -5.983 -47.720  1.00720.00           H  
ATOM   2294 3HZ  LYS A 139      17.296  -6.767 -47.795  1.00720.00           H  
ATOM   2295  N   LYS A 140      16.778  -6.607 -40.120  1.00400.00           N  
ATOM   2296  CA  LYS A 140      17.355  -6.911 -38.819  1.00400.00           C  
ATOM   2297  C   LYS A 140      16.743  -8.163 -38.204  1.00400.00           C  
ATOM   2298  O   LYS A 140      15.641  -8.574 -38.565  1.00400.00           O  
ATOM   2299  CB  LYS A 140      17.174  -5.708 -37.899  1.00600.00           C  
ATOM   2300  CG  LYS A 140      17.923  -4.475 -38.386  1.00600.00           C  
ATOM   2301  CD  LYS A 140      17.721  -3.278 -37.471  1.00600.00           C  
ATOM   2302  CE  LYS A 140      18.454  -2.059 -38.014  1.00600.00           C  
ATOM   2303  NZ  LYS A 140      18.235  -0.855 -37.173  1.00600.00           N  
ATOM   2304  H   LYS A 140      15.872  -6.165 -40.159  1.00480.00           H  
ATOM   2305  HA  LYS A 140      18.423  -7.092 -38.948  1.00480.00           H  
ATOM   2306 1HB  LYS A 140      16.115  -5.457 -37.828  1.00720.00           H  
ATOM   2307 2HB  LYS A 140      17.526  -5.950 -36.895  1.00720.00           H  
ATOM   2308 1HG  LYS A 140      18.989  -4.699 -38.440  1.00720.00           H  
ATOM   2309 2HG  LYS A 140      17.576  -4.214 -39.385  1.00720.00           H  
ATOM   2310 1HD  LYS A 140      16.657  -3.050 -37.393  1.00720.00           H  
ATOM   2311 2HD  LYS A 140      18.101  -3.506 -36.475  1.00720.00           H  
ATOM   2312 1HE  LYS A 140      19.521  -2.272 -38.052  1.00720.00           H  
ATOM   2313 2HE  LYS A 140      18.101  -1.851 -39.023  1.00720.00           H  
ATOM   2314 1HZ  LYS A 140      18.737  -0.072 -37.565  1.00720.00           H  
ATOM   2315 2HZ  LYS A 140      17.249  -0.639 -37.137  1.00720.00           H  
ATOM   2316 3HZ  LYS A 140      18.571  -1.028 -36.235  1.00720.00           H  
ATOM   2317  N   GLU A 141      17.470  -8.777 -37.278  1.00400.00           N  
ATOM   2318  CA  GLU A 141      16.995  -9.983 -36.613  1.00400.00           C  
ATOM   2319  C   GLU A 141      15.734  -9.736 -35.804  1.00400.00           C  
ATOM   2320  O   GLU A 141      15.687  -8.834 -34.966  1.00400.00           O  
ATOM   2321  CB  GLU A 141      18.071 -10.553 -35.691  1.00600.00           C  
ATOM   2322  CG  GLU A 141      17.665 -11.846 -34.997  1.00600.00           C  
ATOM   2323  CD  GLU A 141      18.749 -12.410 -34.124  1.00600.00           C  
ATOM   2324  OE1 GLU A 141      19.827 -11.865 -34.120  1.00600.00           O  
ATOM   2325  OE2 GLU A 141      18.496 -13.381 -33.448  1.00600.00           O  
ATOM   2326  H   GLU A 141      18.372  -8.398 -37.025  1.00480.00           H  
ATOM   2327  HA  GLU A 141      16.764 -10.725 -37.378  1.00480.00           H  
ATOM   2328 1HB  GLU A 141      18.977 -10.750 -36.265  1.00720.00           H  
ATOM   2329 2HB  GLU A 141      18.321  -9.821 -34.923  1.00720.00           H  
ATOM   2330 1HG  GLU A 141      16.784 -11.656 -34.385  1.00720.00           H  
ATOM   2331 2HG  GLU A 141      17.396 -12.582 -35.753  1.00720.00           H  
ATOM   2332  N   GLU A 142      14.720 -10.558 -36.042  1.00400.00           N  
ATOM   2333  CA  GLU A 142      13.478 -10.456 -35.295  1.00400.00           C  
ATOM   2334  C   GLU A 142      13.497 -11.428 -34.131  1.00400.00           C  
ATOM   2335  O   GLU A 142      13.511 -12.643 -34.329  1.00400.00           O  
ATOM   2336  CB  GLU A 142      12.270 -10.755 -36.185  1.00600.00           C  
ATOM   2337  CG  GLU A 142      12.024  -9.761 -37.309  1.00600.00           C  
ATOM   2338  CD  GLU A 142      10.798 -10.108 -38.111  1.00600.00           C  
ATOM   2339  OE1 GLU A 142      10.221 -11.136 -37.852  1.00600.00           O  
ATOM   2340  OE2 GLU A 142      10.435  -9.348 -38.980  1.00600.00           O  
ATOM   2341  H   GLU A 142      14.815 -11.272 -36.750  1.00480.00           H  
ATOM   2342  HA  GLU A 142      13.386  -9.444 -34.899  1.00480.00           H  
ATOM   2343 1HB  GLU A 142      12.390 -11.740 -36.636  1.00720.00           H  
ATOM   2344 2HB  GLU A 142      11.370 -10.787 -35.571  1.00720.00           H  
ATOM   2345 1HG  GLU A 142      11.901  -8.766 -36.884  1.00720.00           H  
ATOM   2346 2HG  GLU A 142      12.894  -9.744 -37.965  1.00720.00           H  
ATOM   2347  N   ARG A 143      13.491 -10.893 -32.919  1.00400.00           N  
ATOM   2348  CA  ARG A 143      13.484 -11.733 -31.735  1.00400.00           C  
ATOM   2349  C   ARG A 143      12.059 -12.026 -31.302  1.00400.00           C  
ATOM   2350  O   ARG A 143      11.123 -11.335 -31.706  1.00400.00           O  
ATOM   2351  CB  ARG A 143      14.256 -11.093 -30.613  1.00600.00           C  
ATOM   2352  CG  ARG A 143      15.718 -10.810 -30.922  1.00600.00           C  
ATOM   2353  CD  ARG A 143      16.488 -12.056 -31.189  1.00600.00           C  
ATOM   2354  NE  ARG A 143      16.516 -12.962 -30.049  1.00600.00           N  
ATOM   2355  CZ  ARG A 143      17.089 -14.180 -30.049  1.00600.00           C  
ATOM   2356  NH1 ARG A 143      17.702 -14.642 -31.118  1.00600.00           N  
ATOM   2357  NH2 ARG A 143      17.025 -14.907 -28.948  1.00600.00           N  
ATOM   2358  H   ARG A 143      13.487  -9.888 -32.817  1.00480.00           H  
ATOM   2359  HA  ARG A 143      13.969 -12.679 -31.979  1.00480.00           H  
ATOM   2360 1HB  ARG A 143      13.790 -10.144 -30.362  1.00720.00           H  
ATOM   2361 2HB  ARG A 143      14.214 -11.731 -29.731  1.00720.00           H  
ATOM   2362 1HG  ARG A 143      15.787 -10.171 -31.803  1.00720.00           H  
ATOM   2363 2HG  ARG A 143      16.181 -10.307 -30.074  1.00720.00           H  
ATOM   2364 1HD  ARG A 143      16.039 -12.584 -32.030  1.00720.00           H  
ATOM   2365 2HD  ARG A 143      17.516 -11.795 -31.438  1.00720.00           H  
ATOM   2366  HE  ARG A 143      16.068 -12.678 -29.183  1.00720.00           H  
ATOM   2367 1HH1 ARG A 143      17.764 -14.081 -31.964  1.00720.00           H  
ATOM   2368 2HH1 ARG A 143      18.128 -15.556 -31.100  1.00720.00           H  
ATOM   2369 1HH2 ARG A 143      16.547 -14.523 -28.136  1.00720.00           H  
ATOM   2370 2HH2 ARG A 143      17.446 -15.823 -28.915  1.00720.00           H  
ATOM   2371  N   TYR A 144      11.894 -13.063 -30.494  1.00400.00           N  
ATOM   2372  CA  TYR A 144      10.566 -13.501 -30.100  1.00400.00           C  
ATOM   2373  C   TYR A 144      10.608 -14.375 -28.861  1.00400.00           C  
ATOM   2374  O   TYR A 144      11.157 -15.477 -28.900  1.00400.00           O  
ATOM   2375  CB  TYR A 144       9.951 -14.285 -31.264  1.00600.00           C  
ATOM   2376  CG  TYR A 144       8.527 -14.765 -31.100  1.00600.00           C  
ATOM   2377  CD1 TYR A 144       7.466 -13.954 -31.475  1.00600.00           C  
ATOM   2378  CD2 TYR A 144       8.288 -16.029 -30.597  1.00600.00           C  
ATOM   2379  CE1 TYR A 144       6.171 -14.422 -31.363  1.00600.00           C  
ATOM   2380  CE2 TYR A 144       6.996 -16.497 -30.479  1.00600.00           C  
ATOM   2381  CZ  TYR A 144       5.939 -15.702 -30.867  1.00600.00           C  
ATOM   2382  OH  TYR A 144       4.650 -16.172 -30.761  1.00600.00           O  
ATOM   2383  H   TYR A 144      12.702 -13.577 -30.170  1.00480.00           H  
ATOM   2384  HA  TYR A 144       9.956 -12.625 -29.880  1.00480.00           H  
ATOM   2385 1HB  TYR A 144       9.986 -13.663 -32.160  1.00720.00           H  
ATOM   2386 2HB  TYR A 144      10.572 -15.158 -31.464  1.00720.00           H  
ATOM   2387  HD1 TYR A 144       7.655 -12.957 -31.872  1.00720.00           H  
ATOM   2388  HD2 TYR A 144       9.125 -16.657 -30.303  1.00720.00           H  
ATOM   2389  HE1 TYR A 144       5.336 -13.792 -31.668  1.00720.00           H  
ATOM   2390  HE2 TYR A 144       6.810 -17.497 -30.088  1.00720.00           H  
ATOM   2391  HH  TYR A 144       4.657 -17.030 -30.330  1.00720.00           H  
ATOM   2392  N   LEU A 145      10.020 -13.904 -27.766  1.00400.00           N  
ATOM   2393  CA  LEU A 145       9.972 -14.734 -26.569  1.00400.00           C  
ATOM   2394  C   LEU A 145       9.136 -15.962 -26.846  1.00400.00           C  
ATOM   2395  O   LEU A 145       7.956 -15.864 -27.164  1.00400.00           O  
ATOM   2396  CB  LEU A 145       9.382 -13.981 -25.370  1.00600.00           C  
ATOM   2397  CG  LEU A 145       9.284 -14.803 -24.074  1.00600.00           C  
ATOM   2398  CD1 LEU A 145      10.675 -15.160 -23.578  1.00600.00           C  
ATOM   2399  CD2 LEU A 145       8.526 -14.007 -23.033  1.00600.00           C  
ATOM   2400  H   LEU A 145       9.606 -12.978 -27.772  1.00480.00           H  
ATOM   2401  HA  LEU A 145      10.985 -15.052 -26.322  1.00480.00           H  
ATOM   2402 1HB  LEU A 145      10.001 -13.109 -25.167  1.00720.00           H  
ATOM   2403 2HB  LEU A 145       8.381 -13.644 -25.617  1.00720.00           H  
ATOM   2404  HG  LEU A 145       8.753 -15.734 -24.275  1.00720.00           H  
ATOM   2405 1HD1 LEU A 145      10.595 -15.749 -22.667  1.00720.00           H  
ATOM   2406 2HD1 LEU A 145      11.197 -15.738 -24.340  1.00720.00           H  
ATOM   2407 3HD1 LEU A 145      11.231 -14.249 -23.369  1.00720.00           H  
ATOM   2408 1HD2 LEU A 145       8.446 -14.590 -22.115  1.00720.00           H  
ATOM   2409 2HD2 LEU A 145       9.060 -13.079 -22.827  1.00720.00           H  
ATOM   2410 3HD2 LEU A 145       7.528 -13.777 -23.406  1.00720.00           H  
ATOM   2411  N   TRP A 146       9.739 -17.125 -26.723  1.00400.00           N  
ATOM   2412  CA  TRP A 146       9.007 -18.337 -27.003  1.00400.00           C  
ATOM   2413  C   TRP A 146       8.178 -18.735 -25.803  1.00295.80           C  
ATOM   2414  O   TRP A 146       8.673 -18.781 -24.676  1.00315.75           O  
ATOM   2415  CB  TRP A 146       9.970 -19.440 -27.410  1.00600.00           C  
ATOM   2416  CG  TRP A 146      10.593 -19.141 -28.738  1.00600.00           C  
ATOM   2417  CD1 TRP A 146      11.844 -18.650 -28.959  1.00600.00           C  
ATOM   2418  CD2 TRP A 146       9.977 -19.281 -30.037  1.00600.00           C  
ATOM   2419  NE1 TRP A 146      12.049 -18.478 -30.305  1.00600.00           N  
ATOM   2420  CE2 TRP A 146      10.918 -18.853 -30.981  1.00600.00           C  
ATOM   2421  CE3 TRP A 146       8.722 -19.718 -30.473  1.00600.00           C  
ATOM   2422  CZ2 TRP A 146      10.643 -18.849 -32.337  1.00600.00           C  
ATOM   2423  CZ3 TRP A 146       8.446 -19.714 -31.834  1.00600.00           C  
ATOM   2424  CH2 TRP A 146       9.383 -19.289 -32.742  1.00600.00           C  
ATOM   2425  H   TRP A 146      10.711 -17.169 -26.450  1.00480.00           H  
ATOM   2426  HA  TRP A 146       8.331 -18.148 -27.838  1.00480.00           H  
ATOM   2427 1HB  TRP A 146      10.760 -19.538 -26.665  1.00720.00           H  
ATOM   2428 2HB  TRP A 146       9.446 -20.393 -27.472  1.00720.00           H  
ATOM   2429  HD1 TRP A 146      12.571 -18.424 -28.183  1.00720.00           H  
ATOM   2430  HE1 TRP A 146      12.895 -18.124 -30.730  1.00720.00           H  
ATOM   2431  HE3 TRP A 146       7.973 -20.054 -29.755  1.00720.00           H  
ATOM   2432  HZ2 TRP A 146      11.374 -18.514 -33.075  1.00720.00           H  
ATOM   2433  HZ3 TRP A 146       7.465 -20.055 -32.165  1.00720.00           H  
ATOM   2434  HH2 TRP A 146       9.134 -19.297 -33.803  1.00720.00           H  
ATOM   2435  N   ARG A 147       6.903 -19.024 -26.053  1.00270.00           N  
ATOM   2436  CA  ARG A 147       5.927 -19.365 -25.016  1.00222.83           C  
ATOM   2437  C   ARG A 147       6.103 -20.771 -24.453  1.00158.67           C  
ATOM   2438  O   ARG A 147       5.231 -21.626 -24.612  1.00229.07           O  
ATOM   2439  CB  ARG A 147       4.523 -19.241 -25.568  1.00334.25           C  
ATOM   2440  CG  ARG A 147       3.409 -19.408 -24.553  1.00334.25           C  
ATOM   2441  CD  ARG A 147       2.090 -19.338 -25.220  1.00334.25           C  
ATOM   2442  NE  ARG A 147       1.846 -20.507 -26.050  1.00334.25           N  
ATOM   2443  CZ  ARG A 147       1.005 -20.541 -27.102  1.00334.25           C  
ATOM   2444  NH1 ARG A 147       0.359 -19.457 -27.472  1.00334.25           N  
ATOM   2445  NH2 ARG A 147       0.831 -21.670 -27.768  1.00334.25           N  
ATOM   2446  H   ARG A 147       6.583 -18.984 -27.011  1.00324.00           H  
ATOM   2447  HA  ARG A 147       6.041 -18.652 -24.197  1.00267.40           H  
ATOM   2448 1HB  ARG A 147       4.399 -18.262 -26.030  1.00401.09           H  
ATOM   2449 2HB  ARG A 147       4.371 -19.989 -26.346  1.00401.09           H  
ATOM   2450 1HG  ARG A 147       3.499 -20.377 -24.061  1.00401.09           H  
ATOM   2451 2HG  ARG A 147       3.464 -18.613 -23.809  1.00401.09           H  
ATOM   2452 1HD  ARG A 147       1.300 -19.279 -24.475  1.00401.09           H  
ATOM   2453 2HD  ARG A 147       2.060 -18.458 -25.856  1.00401.09           H  
ATOM   2454  HE  ARG A 147       2.324 -21.364 -25.805  1.00401.09           H  
ATOM   2455 1HH1 ARG A 147       0.500 -18.578 -26.983  1.00401.09           H  
ATOM   2456 2HH1 ARG A 147      -0.268 -19.487 -28.261  1.00401.09           H  
ATOM   2457 1HH2 ARG A 147       1.327 -22.504 -27.486  1.00401.09           H  
ATOM   2458 2HH2 ARG A 147       0.202 -21.697 -28.557  1.00401.09           H  
ATOM   2459  N   LYS A 148       7.232 -21.003 -23.804  1.00134.86           N  
ATOM   2460  CA  LYS A 148       7.537 -22.285 -23.207  1.00183.96           C  
ATOM   2461  C   LYS A 148       6.631 -22.526 -22.017  1.00144.08           C  
ATOM   2462  O   LYS A 148       6.430 -21.628 -21.197  1.00161.89           O  
ATOM   2463  CB  LYS A 148       9.001 -22.346 -22.783  1.00275.94           C  
ATOM   2464  CG  LYS A 148       9.449 -23.703 -22.263  1.00275.94           C  
ATOM   2465  CD  LYS A 148      10.914 -23.672 -21.863  1.00275.94           C  
ATOM   2466  CE  LYS A 148      11.391 -25.030 -21.380  1.00275.94           C  
ATOM   2467  NZ  LYS A 148      10.636 -25.473 -20.179  1.00275.94           N  
ATOM   2468  H   LYS A 148       7.902 -20.251 -23.722  1.00161.83           H  
ATOM   2469  HA  LYS A 148       7.350 -23.068 -23.942  1.00220.75           H  
ATOM   2470 1HB  LYS A 148       9.636 -22.083 -23.628  1.00331.13           H  
ATOM   2471 2HB  LYS A 148       9.182 -21.613 -21.996  1.00331.13           H  
ATOM   2472 1HG  LYS A 148       8.853 -23.977 -21.392  1.00331.13           H  
ATOM   2473 2HG  LYS A 148       9.304 -24.458 -23.035  1.00331.13           H  
ATOM   2474 1HD  LYS A 148      11.519 -23.367 -22.718  1.00331.13           H  
ATOM   2475 2HD  LYS A 148      11.055 -22.946 -21.063  1.00331.13           H  
ATOM   2476 1HE  LYS A 148      11.270 -25.770 -22.170  1.00331.13           H  
ATOM   2477 2HE  LYS A 148      12.447 -24.959 -21.122  1.00331.13           H  
ATOM   2478 1HZ  LYS A 148      10.980 -26.368 -19.864  1.00331.13           H  
ATOM   2479 2HZ  LYS A 148      10.736 -24.788 -19.437  1.00331.13           H  
ATOM   2480 3HZ  LYS A 148       9.657 -25.552 -20.411  1.00331.13           H  
ATOM   2481  N   GLY A 149       6.066 -23.731 -21.928  1.00164.55           N  
ATOM   2482  CA  GLY A 149       5.150 -24.087 -20.841  1.00136.34           C  
ATOM   2483  C   GLY A 149       5.855 -24.235 -19.488  1.00100.44           C  
ATOM   2484  O   GLY A 149       5.998 -25.341 -18.966  1.00128.52           O  
ATOM   2485  H   GLY A 149       6.274 -24.421 -22.636  1.00197.46           H  
ATOM   2486 1HA  GLY A 149       4.375 -23.324 -20.764  1.00163.61           H  
ATOM   2487 2HA  GLY A 149       4.646 -25.020 -21.090  1.00163.61           H  
ATOM   2488  N   ASP A 150       6.276 -23.107 -18.931  1.00 79.10           N  
ATOM   2489  CA  ASP A 150       6.941 -23.042 -17.644  1.00 68.85           C  
ATOM   2490  C   ASP A 150       5.959 -22.667 -16.554  1.00 56.76           C  
ATOM   2491  O   ASP A 150       4.959 -21.999 -16.817  1.00103.47           O  
ATOM   2492  CB  ASP A 150       8.085 -22.022 -17.689  1.00103.27           C  
ATOM   2493  CG  ASP A 150       9.240 -22.464 -18.575  1.00103.27           C  
ATOM   2494  OD1 ASP A 150       9.551 -23.634 -18.572  1.00103.27           O  
ATOM   2495  OD2 ASP A 150       9.801 -21.633 -19.252  1.00103.27           O  
ATOM   2496  H   ASP A 150       6.121 -22.249 -19.441  1.00 94.92           H  
ATOM   2497  HA  ASP A 150       7.353 -24.024 -17.413  1.00 82.62           H  
ATOM   2498 1HB  ASP A 150       7.704 -21.070 -18.060  1.00123.93           H  
ATOM   2499 2HB  ASP A 150       8.463 -21.853 -16.681  1.00123.93           H  
ATOM   2500  N   VAL A 151       6.242 -23.087 -15.329  1.00 37.46           N  
ATOM   2501  CA  VAL A 151       5.383 -22.715 -14.221  1.00 41.32           C  
ATOM   2502  C   VAL A 151       5.659 -21.271 -13.863  1.00 31.32           C  
ATOM   2503  O   VAL A 151       6.781 -20.916 -13.500  1.00 39.19           O  
ATOM   2504  CB  VAL A 151       5.618 -23.615 -12.998  1.00 61.98           C  
ATOM   2505  CG1 VAL A 151       4.761 -23.137 -11.832  1.00 61.98           C  
ATOM   2506  CG2 VAL A 151       5.282 -25.054 -13.355  1.00 61.98           C  
ATOM   2507  H   VAL A 151       7.065 -23.651 -15.163  1.00 44.95           H  
ATOM   2508  HA  VAL A 151       4.342 -22.809 -14.533  1.00 49.58           H  
ATOM   2509  HB  VAL A 151       6.663 -23.544 -12.693  1.00 74.38           H  
ATOM   2510 1HG1 VAL A 151       4.940 -23.771 -10.964  1.00 74.38           H  
ATOM   2511 2HG1 VAL A 151       5.020 -22.106 -11.588  1.00 74.38           H  
ATOM   2512 3HG1 VAL A 151       3.708 -23.191 -12.108  1.00 74.38           H  
ATOM   2513 1HG2 VAL A 151       5.455 -25.694 -12.490  1.00 74.38           H  
ATOM   2514 2HG2 VAL A 151       4.235 -25.120 -13.651  1.00 74.38           H  
ATOM   2515 3HG2 VAL A 151       5.914 -25.381 -14.181  1.00 74.38           H  
ATOM   2516  N   LEU A 152       4.639 -20.437 -13.975  1.00 22.64           N  
ATOM   2517  CA  LEU A 152       4.806 -19.028 -13.695  1.00 18.98           C  
ATOM   2518  C   LEU A 152       4.259 -18.697 -12.308  1.00 13.89           C  
ATOM   2519  O   LEU A 152       3.379 -19.403 -11.815  1.00 15.03           O  
ATOM   2520  CB  LEU A 152       4.106 -18.211 -14.783  1.00 28.47           C  
ATOM   2521  CG  LEU A 152       4.616 -18.500 -16.202  1.00 28.47           C  
ATOM   2522  CD1 LEU A 152       3.814 -17.699 -17.209  1.00 28.47           C  
ATOM   2523  CD2 LEU A 152       6.095 -18.159 -16.278  1.00 28.47           C  
ATOM   2524  H   LEU A 152       3.738 -20.784 -14.271  1.00 27.17           H  
ATOM   2525  HA  LEU A 152       5.866 -18.814 -13.737  1.00 22.78           H  
ATOM   2526 1HB  LEU A 152       3.040 -18.432 -14.758  1.00 34.16           H  
ATOM   2527 2HB  LEU A 152       4.245 -17.149 -14.586  1.00 34.16           H  
ATOM   2528  HG  LEU A 152       4.477 -19.556 -16.429  1.00 34.16           H  
ATOM   2529 1HD1 LEU A 152       4.172 -17.914 -18.216  1.00 34.16           H  
ATOM   2530 2HD1 LEU A 152       2.760 -17.968 -17.134  1.00 34.16           H  
ATOM   2531 3HD1 LEU A 152       3.936 -16.640 -16.998  1.00 34.16           H  
ATOM   2532 1HD2 LEU A 152       6.466 -18.370 -17.281  1.00 34.16           H  
ATOM   2533 2HD2 LEU A 152       6.234 -17.102 -16.053  1.00 34.16           H  
ATOM   2534 3HD2 LEU A 152       6.644 -18.759 -15.553  1.00 34.16           H  
ATOM   2535  N   PRO A 153       4.785 -17.651 -11.657  1.00 11.86           N  
ATOM   2536  CA  PRO A 153       4.436 -17.145 -10.335  1.00 10.58           C  
ATOM   2537  C   PRO A 153       2.968 -16.789 -10.208  1.00  8.95           C  
ATOM   2538  O   PRO A 153       2.351 -16.287 -11.148  1.00  9.53           O  
ATOM   2539  CB  PRO A 153       5.297 -15.887 -10.192  1.00 15.87           C  
ATOM   2540  CG  PRO A 153       6.470 -16.129 -11.073  1.00 15.87           C  
ATOM   2541  CD  PRO A 153       5.924 -16.900 -12.236  1.00 15.87           C  
ATOM   2542  HA  PRO A 153       4.713 -17.896  -9.578  1.00 12.70           H  
ATOM   2543 1HB  PRO A 153       4.714 -15.004 -10.486  1.00 19.04           H  
ATOM   2544 2HB  PRO A 153       5.583 -15.746  -9.140  1.00 19.04           H  
ATOM   2545 1HG  PRO A 153       6.920 -15.172 -11.376  1.00 19.04           H  
ATOM   2546 2HG  PRO A 153       7.247 -16.684 -10.527  1.00 19.04           H  
ATOM   2547 1HD  PRO A 153       5.576 -16.223 -13.029  1.00 19.04           H  
ATOM   2548 2HD  PRO A 153       6.713 -17.577 -12.583  1.00 19.04           H  
ATOM   2549  N   GLU A 154       2.410 -17.002  -9.025  1.00 10.02           N  
ATOM   2550  CA  GLU A 154       1.036 -16.593  -8.750  1.00 11.42           C  
ATOM   2551  C   GLU A 154       0.961 -15.083  -8.484  1.00  8.46           C  
ATOM   2552  O   GLU A 154      -0.123 -14.501  -8.448  1.00 12.17           O  
ATOM   2553  CB  GLU A 154       0.476 -17.362  -7.551  1.00 17.13           C  
ATOM   2554  CG  GLU A 154       1.076 -16.970  -6.205  1.00 17.13           C  
ATOM   2555  CD  GLU A 154       2.364 -17.685  -5.901  1.00 17.13           C  
ATOM   2556  OE1 GLU A 154       2.977 -18.179  -6.816  1.00 17.13           O  
ATOM   2557  OE2 GLU A 154       2.733 -17.739  -4.752  1.00 17.13           O  
ATOM   2558  H   GLU A 154       2.952 -17.440  -8.295  1.00 12.02           H  
ATOM   2559  HA  GLU A 154       0.425 -16.818  -9.625  1.00 13.70           H  
ATOM   2560 1HB  GLU A 154      -0.602 -17.207  -7.493  1.00 20.56           H  
ATOM   2561 2HB  GLU A 154       0.646 -18.430  -7.693  1.00 20.56           H  
ATOM   2562 1HG  GLU A 154       1.256 -15.897  -6.191  1.00 20.56           H  
ATOM   2563 2HG  GLU A 154       0.352 -17.195  -5.423  1.00 20.56           H  
ATOM   2564  N   ARG A 155       2.126 -14.463  -8.299  1.00  4.99           N  
ATOM   2565  CA  ARG A 155       2.238 -13.047  -8.015  1.00  3.98           C  
ATOM   2566  C   ARG A 155       3.630 -12.526  -8.335  1.00  2.78           C  
ATOM   2567  O   ARG A 155       4.633 -13.091  -7.895  1.00  3.17           O  
ATOM   2568  CB  ARG A 155       1.933 -12.773  -6.558  1.00  5.97           C  
ATOM   2569  CG  ARG A 155       2.034 -11.316  -6.149  1.00  5.97           C  
ATOM   2570  CD  ARG A 155       1.698 -11.137  -4.717  1.00  5.97           C  
ATOM   2571  NE  ARG A 155       1.814  -9.751  -4.300  1.00  5.97           N  
ATOM   2572  CZ  ARG A 155       2.949  -9.188  -3.837  1.00  5.97           C  
ATOM   2573  NH1 ARG A 155       4.053  -9.899  -3.747  1.00  5.97           N  
ATOM   2574  NH2 ARG A 155       2.953  -7.918  -3.473  1.00  5.97           N  
ATOM   2575  H   ARG A 155       2.980 -14.997  -8.337  1.00  5.99           H  
ATOM   2576  HA  ARG A 155       1.515 -12.518  -8.631  1.00  4.78           H  
ATOM   2577 1HB  ARG A 155       0.922 -13.109  -6.330  1.00  7.16           H  
ATOM   2578 2HB  ARG A 155       2.617 -13.343  -5.929  1.00  7.16           H  
ATOM   2579 1HG  ARG A 155       3.053 -10.961  -6.310  1.00  7.16           H  
ATOM   2580 2HG  ARG A 155       1.343 -10.719  -6.745  1.00  7.16           H  
ATOM   2581 1HD  ARG A 155       0.672 -11.461  -4.543  1.00  7.16           H  
ATOM   2582 2HD  ARG A 155       2.375 -11.734  -4.108  1.00  7.16           H  
ATOM   2583  HE  ARG A 155       0.988  -9.170  -4.358  1.00  7.16           H  
ATOM   2584 1HH1 ARG A 155       4.055 -10.869  -4.029  1.00  7.16           H  
ATOM   2585 2HH1 ARG A 155       4.909  -9.469  -3.410  1.00  7.16           H  
ATOM   2586 1HH2 ARG A 155       2.110  -7.366  -3.545  1.00  7.16           H  
ATOM   2587 2HH2 ARG A 155       3.805  -7.504  -3.118  1.00  7.16           H  
ATOM   2588  N   VAL A 156       3.683 -11.452  -9.111  1.00  1.87           N  
ATOM   2589  CA  VAL A 156       4.942 -10.818  -9.486  1.00  1.37           C  
ATOM   2590  C   VAL A 156       4.935  -9.364  -9.051  1.00  0.94           C  
ATOM   2591  O   VAL A 156       3.943  -8.668  -9.245  1.00  0.89           O  
ATOM   2592  CB  VAL A 156       5.188 -10.908 -11.013  1.00  2.06           C  
ATOM   2593  CG1 VAL A 156       6.461 -10.164 -11.390  1.00  2.06           C  
ATOM   2594  CG2 VAL A 156       5.320 -12.363 -11.424  1.00  2.06           C  
ATOM   2595  H   VAL A 156       2.812 -11.045  -9.428  1.00  2.24           H  
ATOM   2596  HA  VAL A 156       5.757 -11.331  -8.976  1.00  1.64           H  
ATOM   2597  HB  VAL A 156       4.354 -10.448 -11.542  1.00  2.47           H  
ATOM   2598 1HG1 VAL A 156       6.617 -10.237 -12.465  1.00  2.47           H  
ATOM   2599 2HG1 VAL A 156       6.371  -9.115 -11.108  1.00  2.47           H  
ATOM   2600 3HG1 VAL A 156       7.310 -10.608 -10.871  1.00  2.47           H  
ATOM   2601 1HG2 VAL A 156       5.490 -12.423 -12.499  1.00  2.47           H  
ATOM   2602 2HG2 VAL A 156       6.162 -12.814 -10.899  1.00  2.47           H  
ATOM   2603 3HG2 VAL A 156       4.406 -12.897 -11.172  1.00  2.47           H  
ATOM   2604  N   ASP A 157       6.020  -8.910  -8.432  1.00  0.99           N  
ATOM   2605  CA  ASP A 157       6.105  -7.505  -8.054  1.00  1.04           C  
ATOM   2606  C   ASP A 157       7.562  -7.068  -7.967  1.00  1.10           C  
ATOM   2607  O   ASP A 157       8.207  -7.184  -6.919  1.00  1.57           O  
ATOM   2608  CB  ASP A 157       5.374  -7.243  -6.736  1.00  1.56           C  
ATOM   2609  CG  ASP A 157       5.267  -5.757  -6.390  1.00  1.56           C  
ATOM   2610  OD1 ASP A 157       5.978  -4.954  -6.956  1.00  1.56           O  
ATOM   2611  OD2 ASP A 157       4.430  -5.429  -5.579  1.00  1.56           O  
ATOM   2612  H   ASP A 157       6.800  -9.528  -8.259  1.00  1.19           H  
ATOM   2613  HA  ASP A 157       5.622  -6.910  -8.829  1.00  1.25           H  
ATOM   2614 1HB  ASP A 157       4.367  -7.660  -6.790  1.00  1.87           H  
ATOM   2615 2HB  ASP A 157       5.894  -7.753  -5.924  1.00  1.87           H  
ATOM   2616  N   TRP A 158       8.052  -6.510  -9.072  1.00  0.94           N  
ATOM   2617  CA  TRP A 158       9.434  -6.070  -9.189  1.00  0.93           C  
ATOM   2618  C   TRP A 158       9.782  -4.874  -8.308  1.00  1.20           C  
ATOM   2619  O   TRP A 158      10.957  -4.522  -8.183  1.00  1.57           O  
ATOM   2620  CB  TRP A 158       9.755  -5.768 -10.654  1.00  1.40           C  
ATOM   2621  CG  TRP A 158       9.890  -7.016 -11.464  1.00  1.40           C  
ATOM   2622  CD1 TRP A 158       9.037  -7.479 -12.414  1.00  1.40           C  
ATOM   2623  CD2 TRP A 158      10.955  -7.987 -11.374  1.00  1.40           C  
ATOM   2624  NE1 TRP A 158       9.486  -8.672 -12.901  1.00  1.40           N  
ATOM   2625  CE2 TRP A 158      10.650  -9.006 -12.275  1.00  1.40           C  
ATOM   2626  CE3 TRP A 158      12.119  -8.081 -10.611  1.00  1.40           C  
ATOM   2627  CZ2 TRP A 158      11.457 -10.115 -12.423  1.00  1.40           C  
ATOM   2628  CZ3 TRP A 158      12.940  -9.189 -10.771  1.00  1.40           C  
ATOM   2629  CH2 TRP A 158      12.613 -10.185 -11.653  1.00  1.40           C  
ATOM   2630  H   TRP A 158       7.450  -6.422  -9.882  1.00  1.13           H  
ATOM   2631  HA  TRP A 158      10.068  -6.900  -8.882  1.00  1.12           H  
ATOM   2632 1HB  TRP A 158       8.956  -5.165 -11.087  1.00  1.67           H  
ATOM   2633 2HB  TRP A 158      10.676  -5.199 -10.728  1.00  1.67           H  
ATOM   2634  HD1 TRP A 158       8.128  -6.985 -12.735  1.00  1.67           H  
ATOM   2635  HE1 TRP A 158       9.033  -9.232 -13.610  1.00  1.67           H  
ATOM   2636  HE3 TRP A 158      12.379  -7.297  -9.902  1.00  1.67           H  
ATOM   2637  HZ2 TRP A 158      11.210 -10.915 -13.121  1.00  1.67           H  
ATOM   2638  HZ3 TRP A 158      13.848  -9.252 -10.171  1.00  1.67           H  
ATOM   2639  HH2 TRP A 158      13.274 -11.046 -11.753  1.00  1.67           H  
ATOM   2640  N   ARG A 159       8.789  -4.248  -7.671  1.00  2.12           N  
ATOM   2641  CA  ARG A 159       9.107  -3.150  -6.783  1.00  3.11           C  
ATOM   2642  C   ARG A 159       9.672  -3.731  -5.507  1.00  3.54           C  
ATOM   2643  O   ARG A 159      10.596  -3.173  -4.921  1.00  3.93           O  
ATOM   2644  CB  ARG A 159       7.875  -2.340  -6.441  1.00  4.67           C  
ATOM   2645  CG  ARG A 159       7.230  -1.606  -7.592  1.00  4.67           C  
ATOM   2646  CD  ARG A 159       5.952  -1.011  -7.161  1.00  4.67           C  
ATOM   2647  NE  ARG A 159       5.048  -2.043  -6.690  1.00  4.67           N  
ATOM   2648  CZ  ARG A 159       3.812  -1.822  -6.207  1.00  4.67           C  
ATOM   2649  NH1 ARG A 159       3.320  -0.600  -6.175  1.00  4.67           N  
ATOM   2650  NH2 ARG A 159       3.101  -2.841  -5.761  1.00  4.67           N  
ATOM   2651  H   ARG A 159       7.817  -4.535  -7.767  1.00  2.54           H  
ATOM   2652  HA  ARG A 159       9.857  -2.511  -7.245  1.00  3.73           H  
ATOM   2653 1HB  ARG A 159       7.122  -2.990  -6.001  1.00  5.60           H  
ATOM   2654 2HB  ARG A 159       8.135  -1.594  -5.690  1.00  5.60           H  
ATOM   2655 1HG  ARG A 159       7.881  -0.798  -7.917  1.00  5.60           H  
ATOM   2656 2HG  ARG A 159       7.051  -2.294  -8.416  1.00  5.60           H  
ATOM   2657 1HD  ARG A 159       6.125  -0.307  -6.348  1.00  5.60           H  
ATOM   2658 2HD  ARG A 159       5.480  -0.501  -7.997  1.00  5.60           H  
ATOM   2659  HE  ARG A 159       5.386  -3.003  -6.696  1.00  5.60           H  
ATOM   2660 1HH1 ARG A 159       3.870   0.176  -6.517  1.00  5.60           H  
ATOM   2661 2HH1 ARG A 159       2.392  -0.438  -5.810  1.00  5.60           H  
ATOM   2662 1HH2 ARG A 159       3.500  -3.776  -5.776  1.00  5.60           H  
ATOM   2663 2HH2 ARG A 159       2.174  -2.691  -5.394  1.00  5.60           H  
ATOM   2664  N   GLU A 160       9.164  -4.904  -5.114  1.00  4.51           N  
ATOM   2665  CA  GLU A 160       9.634  -5.582  -3.916  1.00  5.86           C  
ATOM   2666  C   GLU A 160      11.020  -6.123  -4.168  1.00  5.66           C  
ATOM   2667  O   GLU A 160      11.900  -6.083  -3.305  1.00  8.56           O  
ATOM   2668  CB  GLU A 160       8.675  -6.701  -3.520  1.00  8.79           C  
ATOM   2669  CG  GLU A 160       7.333  -6.205  -3.007  1.00  8.79           C  
ATOM   2670  CD  GLU A 160       6.364  -7.314  -2.718  1.00  8.79           C  
ATOM   2671  OE1 GLU A 160       6.606  -8.424  -3.124  1.00  8.79           O  
ATOM   2672  OE2 GLU A 160       5.353  -7.060  -2.099  1.00  8.79           O  
ATOM   2673  H   GLU A 160       8.439  -5.354  -5.662  1.00  5.41           H  
ATOM   2674  HA  GLU A 160       9.682  -4.865  -3.104  1.00  7.03           H  
ATOM   2675 1HB  GLU A 160       8.488  -7.344  -4.379  1.00 10.55           H  
ATOM   2676 2HB  GLU A 160       9.129  -7.316  -2.745  1.00 10.55           H  
ATOM   2677 1HG  GLU A 160       7.492  -5.628  -2.098  1.00 10.55           H  
ATOM   2678 2HG  GLU A 160       6.900  -5.539  -3.753  1.00 10.55           H  
ATOM   2679  N   LYS A 161      11.240  -6.559  -5.398  1.00  5.94           N  
ATOM   2680  CA  LYS A 161      12.537  -7.074  -5.785  1.00  7.32           C  
ATOM   2681  C   LYS A 161      13.583  -5.969  -6.056  1.00  6.45           C  
ATOM   2682  O   LYS A 161      14.734  -6.281  -6.367  1.00 11.85           O  
ATOM   2683  CB  LYS A 161      12.363  -7.986  -6.990  1.00 10.98           C  
ATOM   2684  CG  LYS A 161      11.575  -9.248  -6.649  1.00 10.98           C  
ATOM   2685  CD  LYS A 161      11.425 -10.185  -7.833  1.00 10.98           C  
ATOM   2686  CE  LYS A 161      10.689 -11.455  -7.436  1.00 10.98           C  
ATOM   2687  NZ  LYS A 161      10.542 -12.396  -8.578  1.00 10.98           N  
ATOM   2688  H   LYS A 161      10.469  -6.580  -6.061  1.00  7.13           H  
ATOM   2689  HA  LYS A 161      12.914  -7.681  -4.961  1.00  8.78           H  
ATOM   2690 1HB  LYS A 161      11.834  -7.454  -7.777  1.00 13.18           H  
ATOM   2691 2HB  LYS A 161      13.338  -8.281  -7.378  1.00 13.18           H  
ATOM   2692 1HG  LYS A 161      12.081  -9.782  -5.843  1.00 13.18           H  
ATOM   2693 2HG  LYS A 161      10.582  -8.965  -6.301  1.00 13.18           H  
ATOM   2694 1HD  LYS A 161      10.862  -9.688  -8.623  1.00 13.18           H  
ATOM   2695 2HD  LYS A 161      12.409 -10.452  -8.216  1.00 13.18           H  
ATOM   2696 1HE  LYS A 161      11.242 -11.951  -6.640  1.00 13.18           H  
ATOM   2697 2HE  LYS A 161       9.698 -11.193  -7.065  1.00 13.18           H  
ATOM   2698 1HZ  LYS A 161      10.052 -13.225  -8.272  1.00 13.18           H  
ATOM   2699 2HZ  LYS A 161      10.019 -11.950  -9.319  1.00 13.18           H  
ATOM   2700 3HZ  LYS A 161      11.456 -12.655  -8.922  1.00 13.18           H  
ATOM   2701  N   GLY A 162      13.195  -4.687  -5.941  1.00  3.99           N  
ATOM   2702  CA  GLY A 162      14.133  -3.579  -6.102  1.00  3.78           C  
ATOM   2703  C   GLY A 162      14.452  -3.229  -7.550  1.00  2.73           C  
ATOM   2704  O   GLY A 162      15.385  -2.471  -7.807  1.00  4.06           O  
ATOM   2705  H   GLY A 162      12.246  -4.443  -5.695  1.00  4.79           H  
ATOM   2706 1HA  GLY A 162      13.724  -2.698  -5.605  1.00  4.54           H  
ATOM   2707 2HA  GLY A 162      15.058  -3.822  -5.582  1.00  4.54           H  
ATOM   2708  N   SER A 163      13.699  -3.781  -8.498  1.00  1.65           N  
ATOM   2709  CA  SER A 163      13.945  -3.534  -9.912  1.00  1.73           C  
ATOM   2710  C   SER A 163      13.097  -2.385 -10.447  1.00  1.54           C  
ATOM   2711  O   SER A 163      13.173  -2.048 -11.629  1.00  1.82           O  
ATOM   2712  CB  SER A 163      13.685  -4.794 -10.707  1.00  2.59           C  
ATOM   2713  OG  SER A 163      14.589  -5.805 -10.357  1.00  2.59           O  
ATOM   2714  H   SER A 163      12.921  -4.376  -8.248  1.00  1.98           H  
ATOM   2715  HA  SER A 163      14.995  -3.263 -10.033  1.00  2.08           H  
ATOM   2716 1HB  SER A 163      12.674  -5.134 -10.511  1.00  3.11           H  
ATOM   2717 2HB  SER A 163      13.758  -4.584 -11.771  1.00  3.11           H  
ATOM   2718  HG  SER A 163      14.446  -5.977  -9.423  1.00  3.11           H  
ATOM   2719  N   VAL A 164      12.278  -1.792  -9.581  1.00  1.44           N  
ATOM   2720  CA  VAL A 164      11.433  -0.669  -9.962  1.00  1.54           C  
ATOM   2721  C   VAL A 164      11.643   0.495  -9.001  1.00  1.71           C  
ATOM   2722  O   VAL A 164      11.556   0.326  -7.784  1.00  2.18           O  
ATOM   2723  CB  VAL A 164       9.962  -1.086  -9.960  1.00  2.31           C  
ATOM   2724  CG1 VAL A 164       9.084   0.083 -10.347  1.00  2.31           C  
ATOM   2725  CG2 VAL A 164       9.765  -2.243 -10.907  1.00  2.31           C  
ATOM   2726  H   VAL A 164      12.241  -2.115  -8.627  1.00  1.73           H  
ATOM   2727  HA  VAL A 164      11.708  -0.349 -10.968  1.00  1.85           H  
ATOM   2728  HB  VAL A 164       9.687  -1.388  -8.956  1.00  2.77           H  
ATOM   2729 1HG1 VAL A 164       8.037  -0.221 -10.326  1.00  2.77           H  
ATOM   2730 2HG1 VAL A 164       9.238   0.901  -9.644  1.00  2.77           H  
ATOM   2731 3HG1 VAL A 164       9.349   0.410 -11.349  1.00  2.77           H  
ATOM   2732 1HG2 VAL A 164       8.724  -2.552 -10.879  1.00  2.77           H  
ATOM   2733 2HG2 VAL A 164      10.034  -1.940 -11.919  1.00  2.77           H  
ATOM   2734 3HG2 VAL A 164      10.395  -3.071 -10.597  1.00  2.77           H  
ATOM   2735  N   GLY A 165      11.934   1.670  -9.546  1.00  1.62           N  
ATOM   2736  CA  GLY A 165      12.187   2.849  -8.726  1.00  1.82           C  
ATOM   2737  C   GLY A 165      10.987   3.787  -8.646  1.00  1.88           C  
ATOM   2738  O   GLY A 165       9.852   3.399  -8.923  1.00  3.23           O  
ATOM   2739  H   GLY A 165      11.987   1.747 -10.552  1.00  1.94           H  
ATOM   2740 1HA  GLY A 165      12.468   2.534  -7.721  1.00  2.18           H  
ATOM   2741 2HA  GLY A 165      13.040   3.390  -9.132  1.00  2.18           H  
ATOM   2742  N   LYS A 166      11.263   5.031  -8.263  1.00  2.05           N  
ATOM   2743  CA  LYS A 166      10.250   6.075  -8.144  1.00  2.51           C  
ATOM   2744  C   LYS A 166       9.692   6.459  -9.503  1.00  2.06           C  
ATOM   2745  O   LYS A 166      10.440   6.600 -10.472  1.00  2.88           O  
ATOM   2746  CB  LYS A 166      10.824   7.313  -7.455  1.00  3.76           C  
ATOM   2747  CG  LYS A 166       9.812   8.429  -7.214  1.00  3.76           C  
ATOM   2748  CD  LYS A 166      10.444   9.583  -6.451  1.00  3.76           C  
ATOM   2749  CE  LYS A 166       9.451  10.710  -6.209  1.00  3.76           C  
ATOM   2750  NZ  LYS A 166      10.072  11.836  -5.456  1.00  3.76           N  
ATOM   2751  H   LYS A 166      12.222   5.267  -8.047  1.00  2.46           H  
ATOM   2752  HA  LYS A 166       9.427   5.691  -7.541  1.00  3.01           H  
ATOM   2753 1HB  LYS A 166      11.245   7.029  -6.489  1.00  4.52           H  
ATOM   2754 2HB  LYS A 166      11.636   7.722  -8.057  1.00  4.52           H  
ATOM   2755 1HG  LYS A 166       9.439   8.799  -8.170  1.00  4.52           H  
ATOM   2756 2HG  LYS A 166       8.970   8.042  -6.640  1.00  4.52           H  
ATOM   2757 1HD  LYS A 166      10.813   9.224  -5.490  1.00  4.52           H  
ATOM   2758 2HD  LYS A 166      11.287   9.974  -7.021  1.00  4.52           H  
ATOM   2759 1HE  LYS A 166       9.088  11.082  -7.166  1.00  4.52           H  
ATOM   2760 2HE  LYS A 166       8.605  10.327  -5.637  1.00  4.52           H  
ATOM   2761 1HZ  LYS A 166       9.388  12.564  -5.312  1.00  4.52           H  
ATOM   2762 2HZ  LYS A 166      10.401  11.502  -4.561  1.00  4.52           H  
ATOM   2763 3HZ  LYS A 166      10.850  12.205  -5.983  1.00  4.52           H  
ATOM   2764  N   VAL A 167       8.378   6.615  -9.582  1.00  1.86           N  
ATOM   2765  CA  VAL A 167       7.753   6.986 -10.835  1.00  1.84           C  
ATOM   2766  C   VAL A 167       8.068   8.437 -11.146  1.00  1.92           C  
ATOM   2767  O   VAL A 167       7.866   9.319 -10.313  1.00  2.14           O  
ATOM   2768  CB  VAL A 167       6.244   6.781 -10.777  1.00  2.76           C  
ATOM   2769  CG1 VAL A 167       5.627   7.245 -12.075  1.00  2.76           C  
ATOM   2770  CG2 VAL A 167       5.961   5.324 -10.530  1.00  2.76           C  
ATOM   2771  H   VAL A 167       7.808   6.477  -8.759  1.00  2.23           H  
ATOM   2772  HA  VAL A 167       8.159   6.360 -11.630  1.00  2.21           H  
ATOM   2773  HB  VAL A 167       5.822   7.383  -9.972  1.00  3.31           H  
ATOM   2774 1HG1 VAL A 167       4.546   7.105 -12.042  1.00  3.31           H  
ATOM   2775 2HG1 VAL A 167       5.854   8.295 -12.230  1.00  3.31           H  
ATOM   2776 3HG1 VAL A 167       6.048   6.661 -12.887  1.00  3.31           H  
ATOM   2777 1HG2 VAL A 167       4.890   5.154 -10.486  1.00  3.31           H  
ATOM   2778 2HG2 VAL A 167       6.389   4.744 -11.339  1.00  3.31           H  
ATOM   2779 3HG2 VAL A 167       6.415   5.025  -9.586  1.00  3.31           H  
ATOM   2780  N   LYS A 168       8.595   8.673 -12.336  1.00  2.07           N  
ATOM   2781  CA  LYS A 168       8.987  10.006 -12.758  1.00  2.42           C  
ATOM   2782  C   LYS A 168       7.884  10.637 -13.583  1.00  2.10           C  
ATOM   2783  O   LYS A 168       7.080   9.926 -14.183  1.00  2.54           O  
ATOM   2784  CB  LYS A 168      10.271   9.954 -13.571  1.00  3.63           C  
ATOM   2785  CG  LYS A 168      11.460   9.393 -12.811  1.00  3.63           C  
ATOM   2786  CD  LYS A 168      12.699   9.375 -13.684  1.00  3.63           C  
ATOM   2787  CE  LYS A 168      13.860   8.685 -12.989  1.00  3.63           C  
ATOM   2788  NZ  LYS A 168      15.067   8.676 -13.845  1.00  3.63           N  
ATOM   2789  H   LYS A 168       8.728   7.901 -12.971  1.00  2.48           H  
ATOM   2790  HA  LYS A 168       9.152  10.624 -11.875  1.00  2.90           H  
ATOM   2791 1HB  LYS A 168      10.121   9.361 -14.469  1.00  4.36           H  
ATOM   2792 2HB  LYS A 168      10.534  10.962 -13.891  1.00  4.36           H  
ATOM   2793 1HG  LYS A 168      11.654  10.009 -11.932  1.00  4.36           H  
ATOM   2794 2HG  LYS A 168      11.241   8.378 -12.481  1.00  4.36           H  
ATOM   2795 1HD  LYS A 168      12.483   8.848 -14.615  1.00  4.36           H  
ATOM   2796 2HD  LYS A 168      12.991  10.397 -13.927  1.00  4.36           H  
ATOM   2797 1HE  LYS A 168      14.090   9.193 -12.054  1.00  4.36           H  
ATOM   2798 2HE  LYS A 168      13.579   7.655 -12.772  1.00  4.36           H  
ATOM   2799 1HZ  LYS A 168      15.828   8.200 -13.377  1.00  4.36           H  
ATOM   2800 2HZ  LYS A 168      14.856   8.210 -14.719  1.00  4.36           H  
ATOM   2801 3HZ  LYS A 168      15.343   9.627 -14.041  1.00  4.36           H  
ATOM   2802  N   ASN A 169       7.835  11.965 -13.581  1.00  2.35           N  
ATOM   2803  CA  ASN A 169       6.858  12.730 -14.352  1.00  2.31           C  
ATOM   2804  C   ASN A 169       7.566  13.343 -15.541  1.00  2.16           C  
ATOM   2805  O   ASN A 169       8.434  14.201 -15.375  1.00  2.79           O  
ATOM   2806  CB  ASN A 169       6.187  13.794 -13.504  1.00  3.46           C  
ATOM   2807  CG  ASN A 169       5.067  14.506 -14.222  1.00  3.46           C  
ATOM   2808  OD1 ASN A 169       5.065  14.676 -15.449  1.00  3.46           O  
ATOM   2809  ND2 ASN A 169       4.093  14.934 -13.460  1.00  3.46           N  
ATOM   2810  H   ASN A 169       8.523  12.472 -13.040  1.00  2.82           H  
ATOM   2811  HA  ASN A 169       6.097  12.051 -14.739  1.00  2.77           H  
ATOM   2812 1HB  ASN A 169       5.790  13.342 -12.596  1.00  4.16           H  
ATOM   2813 2HB  ASN A 169       6.930  14.532 -13.199  1.00  4.16           H  
ATOM   2814 1HD2 ASN A 169       3.313  15.415 -13.863  1.00  4.16           H  
ATOM   2815 2HD2 ASN A 169       4.122  14.782 -12.473  1.00  4.16           H  
ATOM   2816  N   GLN A 170       7.219  12.899 -16.743  1.00  2.17           N  
ATOM   2817  CA  GLN A 170       7.937  13.360 -17.927  1.00  2.10           C  
ATOM   2818  C   GLN A 170       7.583  14.788 -18.388  1.00  3.58           C  
ATOM   2819  O   GLN A 170       8.261  15.335 -19.262  1.00  5.28           O  
ATOM   2820  CB  GLN A 170       7.701  12.386 -19.070  1.00  3.15           C  
ATOM   2821  CG  GLN A 170       8.169  10.979 -18.750  1.00  3.15           C  
ATOM   2822  CD  GLN A 170       9.640  10.889 -18.395  1.00  3.15           C  
ATOM   2823  OE1 GLN A 170       9.989  10.665 -17.233  1.00  3.15           O  
ATOM   2824  NE2 GLN A 170      10.507  11.052 -19.383  1.00  3.15           N  
ATOM   2825  H   GLN A 170       6.484  12.203 -16.827  1.00  2.60           H  
ATOM   2826  HA  GLN A 170       8.998  13.346 -17.689  1.00  2.52           H  
ATOM   2827 1HB  GLN A 170       6.638  12.345 -19.304  1.00  3.78           H  
ATOM   2828 2HB  GLN A 170       8.221  12.731 -19.961  1.00  3.78           H  
ATOM   2829 1HG  GLN A 170       7.601  10.629 -17.891  1.00  3.78           H  
ATOM   2830 2HG  GLN A 170       7.983  10.339 -19.612  1.00  3.78           H  
ATOM   2831 1HE2 GLN A 170      11.490  10.999 -19.201  1.00  3.78           H  
ATOM   2832 2HE2 GLN A 170      10.179  11.245 -20.309  1.00  3.78           H  
ATOM   2833  N   GLY A 171       6.560  15.403 -17.790  1.00  5.81           N  
ATOM   2834  CA  GLY A 171       6.189  16.783 -18.117  1.00 10.95           C  
ATOM   2835  C   GLY A 171       5.064  16.881 -19.146  1.00 11.54           C  
ATOM   2836  O   GLY A 171       4.912  16.009 -20.004  1.00 16.47           O  
ATOM   2837  H   GLY A 171       6.033  14.922 -17.070  1.00  6.97           H  
ATOM   2838 1HA  GLY A 171       5.886  17.295 -17.203  1.00 13.14           H  
ATOM   2839 2HA  GLY A 171       7.066  17.309 -18.492  1.00 13.14           H  
ATOM   2840  N   HIS A 172       4.270  17.945 -19.049  1.00 16.35           N  
ATOM   2841  CA  HIS A 172       3.149  18.145 -19.958  1.00 24.93           C  
ATOM   2842  C   HIS A 172       3.660  18.413 -21.353  1.00 34.32           C  
ATOM   2843  O   HIS A 172       4.613  19.171 -21.537  1.00104.61           O  
ATOM   2844  CB  HIS A 172       2.257  19.301 -19.490  1.00 37.39           C  
ATOM   2845  CG  HIS A 172       0.937  19.418 -20.204  1.00 37.39           C  
ATOM   2846  ND1 HIS A 172       0.789  20.018 -21.443  1.00 37.39           N  
ATOM   2847  CD2 HIS A 172      -0.296  19.008 -19.835  1.00 37.39           C  
ATOM   2848  CE1 HIS A 172      -0.490  19.982 -21.786  1.00 37.39           C  
ATOM   2849  NE2 HIS A 172      -1.164  19.370 -20.832  1.00 37.39           N  
ATOM   2850  H   HIS A 172       4.445  18.627 -18.325  1.00 19.62           H  
ATOM   2851  HA  HIS A 172       2.544  17.239 -19.996  1.00 29.92           H  
ATOM   2852 1HB  HIS A 172       2.053  19.187 -18.424  1.00 44.87           H  
ATOM   2853 2HB  HIS A 172       2.793  20.241 -19.617  1.00 44.87           H  
ATOM   2854  HD1 HIS A 172       1.491  20.040 -22.160  1.00 44.87           H  
ATOM   2855  HD2 HIS A 172      -0.662  18.491 -18.951  1.00 44.87           H  
ATOM   2856  HE1 HIS A 172      -0.820  20.410 -22.732  1.00 44.87           H  
ATOM   2857  N   SER A 173       3.023  17.773 -22.328  1.00 42.57           N  
ATOM   2858  CA  SER A 173       3.374  17.873 -23.741  1.00 57.57           C  
ATOM   2859  C   SER A 173       4.761  17.315 -24.042  1.00 29.06           C  
ATOM   2860  O   SER A 173       5.364  17.663 -25.059  1.00 65.51           O  
ATOM   2861  CB  SER A 173       3.300  19.320 -24.199  1.00 86.36           C  
ATOM   2862  OG  SER A 173       2.023  19.851 -23.982  1.00 86.36           O  
ATOM   2863  H   SER A 173       2.251  17.176 -22.071  1.00 51.08           H  
ATOM   2864  HA  SER A 173       2.652  17.293 -24.314  1.00 69.08           H  
ATOM   2865 1HB  SER A 173       4.043  19.921 -23.677  1.00103.63           H  
ATOM   2866 2HB  SER A 173       3.537  19.373 -25.260  1.00103.63           H  
ATOM   2867  HG  SER A 173       1.444  19.404 -24.606  1.00103.63           H  
ATOM   2868  N   CYS A 174       5.254  16.422 -23.186  1.00 11.78           N  
ATOM   2869  CA  CYS A 174       6.557  15.824 -23.398  1.00  9.15           C  
ATOM   2870  C   CYS A 174       6.429  14.331 -23.593  1.00  4.30           C  
ATOM   2871  O   CYS A 174       6.587  13.559 -22.647  1.00  3.68           O  
ATOM   2872  CB  CYS A 174       7.459  16.096 -22.211  1.00 13.73           C  
ATOM   2873  SG  CYS A 174       7.715  17.849 -21.878  1.00 13.73           S  
ATOM   2874  H   CYS A 174       4.747  16.172 -22.344  1.00 14.14           H  
ATOM   2875  HA  CYS A 174       7.004  16.260 -24.289  1.00 10.98           H  
ATOM   2876 1HB  CYS A 174       7.024  15.642 -21.323  1.00 16.47           H  
ATOM   2877 2HB  CYS A 174       8.433  15.636 -22.374  1.00 16.47           H  
ATOM   2878  HG  CYS A 174       8.460  17.670 -20.791  1.00 16.47           H  
ATOM   2879  N   GLY A 175       6.136  13.919 -24.827  1.00  3.64           N  
ATOM   2880  CA  GLY A 175       5.935  12.511 -25.178  1.00  3.40           C  
ATOM   2881  C   GLY A 175       7.233  11.725 -25.210  1.00  2.16           C  
ATOM   2882  O   GLY A 175       7.687  11.289 -26.267  1.00  3.17           O  
ATOM   2883  H   GLY A 175       6.051  14.603 -25.565  1.00  4.37           H  
ATOM   2884 1HA  GLY A 175       5.265  12.058 -24.461  1.00  4.08           H  
ATOM   2885 2HA  GLY A 175       5.447  12.449 -26.150  1.00  4.08           H  
ATOM   2886  N   SER A 176       7.820  11.551 -24.033  1.00  1.80           N  
ATOM   2887  CA  SER A 176       9.079  10.861 -23.843  1.00  1.93           C  
ATOM   2888  C   SER A 176       8.882   9.592 -23.036  1.00  1.23           C  
ATOM   2889  O   SER A 176       9.854   9.014 -22.556  1.00  1.16           O  
ATOM   2890  CB  SER A 176      10.060  11.766 -23.137  1.00  2.90           C  
ATOM   2891  OG  SER A 176       9.565  12.119 -21.878  1.00  2.90           O  
ATOM   2892  H   SER A 176       7.364  11.944 -23.223  1.00  2.16           H  
ATOM   2893  HA  SER A 176       9.481  10.595 -24.819  1.00  2.32           H  
ATOM   2894 1HB  SER A 176      11.023  11.267 -23.034  1.00  3.47           H  
ATOM   2895 2HB  SER A 176      10.215  12.664 -23.734  1.00  3.47           H  
ATOM   2896  HG  SER A 176       9.985  12.948 -21.629  1.00  3.47           H  
ATOM   2897  N   CYS A 177       7.624   9.164 -22.884  1.00  1.20           N  
ATOM   2898  CA  CYS A 177       7.282   7.964 -22.121  1.00  1.08           C  
ATOM   2899  C   CYS A 177       7.919   6.701 -22.676  1.00  1.00           C  
ATOM   2900  O   CYS A 177       8.106   5.729 -21.949  1.00  1.22           O  
ATOM   2901  CB  CYS A 177       5.780   7.760 -22.114  1.00  1.62           C  
ATOM   2902  SG  CYS A 177       5.107   7.404 -23.749  1.00  1.62           S  
ATOM   2903  H   CYS A 177       6.872   9.685 -23.308  1.00  1.44           H  
ATOM   2904  HA  CYS A 177       7.620   8.107 -21.096  1.00  1.30           H  
ATOM   2905 1HB  CYS A 177       5.518   6.937 -21.448  1.00  1.94           H  
ATOM   2906 2HB  CYS A 177       5.302   8.655 -21.738  1.00  1.94           H  
ATOM   2907  HG  CYS A 177       3.830   7.421 -23.384  1.00  1.94           H  
ATOM   2908  N   TRP A 178       8.279   6.719 -23.954  1.00  0.96           N  
ATOM   2909  CA  TRP A 178       8.969   5.602 -24.569  1.00  1.10           C  
ATOM   2910  C   TRP A 178      10.395   5.496 -24.046  1.00  1.05           C  
ATOM   2911  O   TRP A 178      10.970   4.408 -23.999  1.00  1.30           O  
ATOM   2912  CB  TRP A 178       8.969   5.799 -26.083  1.00  1.65           C  
ATOM   2913  CG  TRP A 178       9.617   7.094 -26.492  1.00  1.65           C  
ATOM   2914  CD1 TRP A 178       8.977   8.279 -26.680  1.00  1.65           C  
ATOM   2915  CD2 TRP A 178      11.016   7.352 -26.756  1.00  1.65           C  
ATOM   2916  NE1 TRP A 178       9.874   9.250 -27.049  1.00  1.65           N  
ATOM   2917  CE2 TRP A 178      11.126   8.704 -27.095  1.00  1.65           C  
ATOM   2918  CE3 TRP A 178      12.165   6.563 -26.724  1.00  1.65           C  
ATOM   2919  CZ2 TRP A 178      12.342   9.284 -27.407  1.00  1.65           C  
ATOM   2920  CZ3 TRP A 178      13.387   7.144 -27.032  1.00  1.65           C  
ATOM   2921  CH2 TRP A 178      13.471   8.470 -27.368  1.00  1.65           C  
ATOM   2922  H   TRP A 178       8.075   7.530 -24.519  1.00  1.15           H  
ATOM   2923  HA  TRP A 178       8.435   4.684 -24.326  1.00  1.32           H  
ATOM   2924 1HB  TRP A 178       9.501   4.976 -26.562  1.00  1.98           H  
ATOM   2925 2HB  TRP A 178       7.944   5.790 -26.453  1.00  1.98           H  
ATOM   2926  HD1 TRP A 178       7.907   8.435 -26.560  1.00  1.98           H  
ATOM   2927  HE1 TRP A 178       9.649  10.220 -27.250  1.00  1.98           H  
ATOM   2928  HE3 TRP A 178      12.094   5.512 -26.457  1.00  1.98           H  
ATOM   2929  HZ2 TRP A 178      12.430  10.334 -27.673  1.00  1.98           H  
ATOM   2930  HZ3 TRP A 178      14.278   6.517 -27.006  1.00  1.98           H  
ATOM   2931  HH2 TRP A 178      14.443   8.894 -27.610  1.00  1.98           H  
ATOM   2932  N   ALA A 179      10.945   6.623 -23.601  1.00  0.96           N  
ATOM   2933  CA  ALA A 179      12.266   6.645 -23.030  1.00  1.01           C  
ATOM   2934  C   ALA A 179      12.131   6.250 -21.588  1.00  1.01           C  
ATOM   2935  O   ALA A 179      12.905   5.448 -21.088  1.00  1.10           O  
ATOM   2936  CB  ALA A 179      12.913   8.019 -23.179  1.00  1.52           C  
ATOM   2937  H   ALA A 179      10.436   7.491 -23.641  1.00  1.15           H  
ATOM   2938  HA  ALA A 179      12.879   5.900 -23.535  1.00  1.21           H  
ATOM   2939 1HB  ALA A 179      13.908   8.004 -22.736  1.00  1.82           H  
ATOM   2940 2HB  ALA A 179      12.991   8.270 -24.236  1.00  1.82           H  
ATOM   2941 3HB  ALA A 179      12.305   8.766 -22.674  1.00  1.82           H  
ATOM   2942  N   PHE A 180      11.095   6.772 -20.936  1.00  1.09           N  
ATOM   2943  CA  PHE A 180      10.822   6.439 -19.549  1.00  1.14           C  
ATOM   2944  C   PHE A 180      10.653   4.954 -19.343  1.00  1.14           C  
ATOM   2945  O   PHE A 180      11.295   4.372 -18.469  1.00  1.68           O  
ATOM   2946  CB  PHE A 180       9.556   7.119 -19.061  1.00  1.71           C  
ATOM   2947  CG  PHE A 180       9.176   6.675 -17.683  1.00  1.71           C  
ATOM   2948  CD1 PHE A 180       9.774   7.226 -16.563  1.00  1.71           C  
ATOM   2949  CD2 PHE A 180       8.228   5.677 -17.509  1.00  1.71           C  
ATOM   2950  CE1 PHE A 180       9.424   6.791 -15.301  1.00  1.71           C  
ATOM   2951  CE2 PHE A 180       7.881   5.244 -16.251  1.00  1.71           C  
ATOM   2952  CZ  PHE A 180       8.477   5.808 -15.144  1.00  1.71           C  
ATOM   2953  H   PHE A 180      10.497   7.437 -21.413  1.00  1.31           H  
ATOM   2954  HA  PHE A 180      11.661   6.770 -18.940  1.00  1.37           H  
ATOM   2955 1HB  PHE A 180       9.694   8.197 -19.054  1.00  2.05           H  
ATOM   2956 2HB  PHE A 180       8.731   6.892 -19.731  1.00  2.05           H  
ATOM   2957  HD1 PHE A 180      10.527   8.005 -16.687  1.00  2.05           H  
ATOM   2958  HD2 PHE A 180       7.756   5.232 -18.386  1.00  2.05           H  
ATOM   2959  HE1 PHE A 180       9.901   7.227 -14.427  1.00  2.05           H  
ATOM   2960  HE2 PHE A 180       7.133   4.461 -16.129  1.00  2.05           H  
ATOM   2961  HZ  PHE A 180       8.201   5.471 -14.148  1.00  2.05           H  
ATOM   2962  N   SER A 181       9.764   4.351 -20.124  1.00  0.75           N  
ATOM   2963  CA  SER A 181       9.489   2.939 -20.005  1.00  0.76           C  
ATOM   2964  C   SER A 181      10.664   2.083 -20.373  1.00  0.66           C  
ATOM   2965  O   SER A 181      10.969   1.133 -19.650  1.00  0.91           O  
ATOM   2966  CB  SER A 181       8.327   2.533 -20.852  1.00  1.14           C  
ATOM   2967  OG  SER A 181       8.113   1.154 -20.729  1.00  1.14           O  
ATOM   2968  H   SER A 181       9.262   4.888 -20.813  1.00  0.90           H  
ATOM   2969  HA  SER A 181       9.238   2.737 -18.967  1.00  0.91           H  
ATOM   2970 1HB  SER A 181       7.438   3.076 -20.530  1.00  1.37           H  
ATOM   2971 2HB  SER A 181       8.515   2.792 -21.892  1.00  1.37           H  
ATOM   2972  HG  SER A 181       7.237   0.989 -21.089  1.00  1.37           H  
ATOM   2973  N   ALA A 182      11.317   2.384 -21.502  1.00  0.68           N  
ATOM   2974  CA  ALA A 182      12.456   1.581 -21.903  1.00  0.83           C  
ATOM   2975  C   ALA A 182      13.495   1.608 -20.813  1.00  0.88           C  
ATOM   2976  O   ALA A 182      14.024   0.566 -20.433  1.00  1.03           O  
ATOM   2977  CB  ALA A 182      13.042   2.080 -23.203  1.00  1.24           C  
ATOM   2978  H   ALA A 182      11.038   3.160 -22.094  1.00  0.82           H  
ATOM   2979  HA  ALA A 182      12.121   0.556 -22.028  1.00  1.00           H  
ATOM   2980 1HB  ALA A 182      13.885   1.452 -23.488  1.00  1.49           H  
ATOM   2981 2HB  ALA A 182      12.279   2.039 -23.981  1.00  1.49           H  
ATOM   2982 3HB  ALA A 182      13.379   3.108 -23.080  1.00  1.49           H  
ATOM   2983  N   ILE A 183      13.748   2.795 -20.278  1.00  1.05           N  
ATOM   2984  CA  ILE A 183      14.677   2.946 -19.190  1.00  1.53           C  
ATOM   2985  C   ILE A 183      14.254   2.237 -17.937  1.00  1.12           C  
ATOM   2986  O   ILE A 183      15.093   1.625 -17.294  1.00  1.31           O  
ATOM   2987  CB  ILE A 183      14.935   4.417 -18.909  1.00  2.29           C  
ATOM   2988  CG1 ILE A 183      15.702   4.972 -20.086  1.00  2.29           C  
ATOM   2989  CG2 ILE A 183      15.652   4.592 -17.608  1.00  2.29           C  
ATOM   2990  CD1 ILE A 183      16.984   4.236 -20.303  1.00  2.29           C  
ATOM   2991  H   ILE A 183      13.295   3.624 -20.635  1.00  1.26           H  
ATOM   2992  HA  ILE A 183      15.623   2.510 -19.502  1.00  1.84           H  
ATOM   2993  HB  ILE A 183      13.989   4.955 -18.864  1.00  2.75           H  
ATOM   2994 1HG1 ILE A 183      15.108   4.865 -20.985  1.00  2.75           H  
ATOM   2995 2HG1 ILE A 183      15.920   6.028 -19.929  1.00  2.75           H  
ATOM   2996 1HG2 ILE A 183      15.838   5.651 -17.425  1.00  2.75           H  
ATOM   2997 2HG2 ILE A 183      15.033   4.189 -16.810  1.00  2.75           H  
ATOM   2998 3HG2 ILE A 183      16.589   4.048 -17.647  1.00  2.75           H  
ATOM   2999 1HD1 ILE A 183      17.480   4.654 -21.172  1.00  2.75           H  
ATOM   3000 2HD1 ILE A 183      17.622   4.336 -19.427  1.00  2.75           H  
ATOM   3001 3HD1 ILE A 183      16.774   3.183 -20.482  1.00  2.75           H  
ATOM   3002  N   GLY A 184      12.974   2.276 -17.592  1.00  1.10           N  
ATOM   3003  CA  GLY A 184      12.516   1.563 -16.412  1.00  1.13           C  
ATOM   3004  C   GLY A 184      12.845   0.080 -16.525  1.00  0.94           C  
ATOM   3005  O   GLY A 184      13.322  -0.530 -15.564  1.00  1.05           O  
ATOM   3006  H   GLY A 184      12.312   2.813 -18.134  1.00  1.32           H  
ATOM   3007 1HA  GLY A 184      12.996   1.980 -15.528  1.00  1.36           H  
ATOM   3008 2HA  GLY A 184      11.446   1.701 -16.296  1.00  1.36           H  
ATOM   3009  N   ALA A 185      12.602  -0.491 -17.708  1.00  0.79           N  
ATOM   3010  CA  ALA A 185      12.904  -1.892 -17.961  1.00  0.79           C  
ATOM   3011  C   ALA A 185      14.406  -2.164 -17.855  1.00  0.80           C  
ATOM   3012  O   ALA A 185      14.812  -3.181 -17.290  1.00  1.16           O  
ATOM   3013  CB  ALA A 185      12.388  -2.298 -19.330  1.00  1.19           C  
ATOM   3014  H   ALA A 185      12.186   0.063 -18.449  1.00  0.95           H  
ATOM   3015  HA  ALA A 185      12.403  -2.485 -17.205  1.00  0.95           H  
ATOM   3016 1HB  ALA A 185      12.591  -3.356 -19.496  1.00  1.42           H  
ATOM   3017 2HB  ALA A 185      11.312  -2.123 -19.381  1.00  1.42           H  
ATOM   3018 3HB  ALA A 185      12.886  -1.708 -20.096  1.00  1.42           H  
ATOM   3019  N   VAL A 186      15.219  -1.241 -18.381  1.00  0.69           N  
ATOM   3020  CA  VAL A 186      16.673  -1.363 -18.332  1.00  0.80           C  
ATOM   3021  C   VAL A 186      17.219  -1.237 -16.914  1.00  0.88           C  
ATOM   3022  O   VAL A 186      18.118  -1.981 -16.520  1.00  0.93           O  
ATOM   3023  CB  VAL A 186      17.337  -0.313 -19.222  1.00  1.20           C  
ATOM   3024  CG1 VAL A 186      18.835  -0.350 -19.003  1.00  1.20           C  
ATOM   3025  CG2 VAL A 186      17.009  -0.609 -20.669  1.00  1.20           C  
ATOM   3026  H   VAL A 186      14.818  -0.440 -18.852  1.00  0.83           H  
ATOM   3027  HA  VAL A 186      16.937  -2.341 -18.723  1.00  0.96           H  
ATOM   3028  HB  VAL A 186      16.978   0.680 -18.952  1.00  1.44           H  
ATOM   3029 1HG1 VAL A 186      19.315   0.399 -19.633  1.00  1.44           H  
ATOM   3030 2HG1 VAL A 186      19.051  -0.139 -17.956  1.00  1.44           H  
ATOM   3031 3HG1 VAL A 186      19.215  -1.338 -19.258  1.00  1.44           H  
ATOM   3032 1HG2 VAL A 186      17.482   0.129 -21.310  1.00  1.44           H  
ATOM   3033 2HG2 VAL A 186      17.370  -1.602 -20.923  1.00  1.44           H  
ATOM   3034 3HG2 VAL A 186      15.938  -0.578 -20.812  1.00  1.44           H  
ATOM   3035  N   GLU A 187      16.676  -0.301 -16.150  1.00  1.00           N  
ATOM   3036  CA  GLU A 187      17.075  -0.094 -14.770  1.00  1.18           C  
ATOM   3037  C   GLU A 187      16.803  -1.375 -13.985  1.00  1.15           C  
ATOM   3038  O   GLU A 187      17.626  -1.809 -13.173  1.00  1.28           O  
ATOM   3039  CB  GLU A 187      16.293   1.081 -14.167  1.00  1.77           C  
ATOM   3040  CG  GLU A 187      16.628   2.467 -14.703  1.00  1.77           C  
ATOM   3041  CD  GLU A 187      15.644   3.525 -14.235  1.00  1.77           C  
ATOM   3042  OE1 GLU A 187      14.568   3.170 -13.788  1.00  1.77           O  
ATOM   3043  OE2 GLU A 187      15.969   4.690 -14.344  1.00  1.77           O  
ATOM   3044  H   GLU A 187      15.961   0.292 -16.535  1.00  1.20           H  
ATOM   3045  HA  GLU A 187      18.144   0.122 -14.734  1.00  1.42           H  
ATOM   3046 1HB  GLU A 187      15.223   0.915 -14.290  1.00  2.12           H  
ATOM   3047 2HB  GLU A 187      16.503   1.120 -13.103  1.00  2.12           H  
ATOM   3048 1HG  GLU A 187      17.625   2.742 -14.367  1.00  2.12           H  
ATOM   3049 2HG  GLU A 187      16.650   2.440 -15.787  1.00  2.12           H  
ATOM   3050  N   GLY A 188      15.653  -1.988 -14.272  1.00  1.10           N  
ATOM   3051  CA  GLY A 188      15.258  -3.237 -13.657  1.00  1.23           C  
ATOM   3052  C   GLY A 188      16.195  -4.385 -13.994  1.00  1.27           C  
ATOM   3053  O   GLY A 188      16.647  -5.085 -13.089  1.00  1.44           O  
ATOM   3054  H   GLY A 188      15.008  -1.559 -14.926  1.00  1.32           H  
ATOM   3055 1HA  GLY A 188      15.227  -3.105 -12.577  1.00  1.48           H  
ATOM   3056 2HA  GLY A 188      14.252  -3.483 -13.978  1.00  1.48           H  
ATOM   3057  N   ILE A 189      16.506  -4.581 -15.282  1.00  1.55           N  
ATOM   3058  CA  ILE A 189      17.413  -5.669 -15.643  1.00  2.36           C  
ATOM   3059  C   ILE A 189      18.821  -5.449 -15.088  1.00  2.48           C  
ATOM   3060  O   ILE A 189      19.537  -6.417 -14.854  1.00  3.01           O  
ATOM   3061  CB  ILE A 189      17.473  -5.925 -17.166  1.00  3.54           C  
ATOM   3062  CG1 ILE A 189      18.110  -7.296 -17.406  1.00  3.54           C  
ATOM   3063  CG2 ILE A 189      18.246  -4.853 -17.896  1.00  3.54           C  
ATOM   3064  CD1 ILE A 189      17.996  -7.786 -18.827  1.00  3.54           C  
ATOM   3065  H   ILE A 189      16.103  -3.993 -16.002  1.00  1.86           H  
ATOM   3066  HA  ILE A 189      17.028  -6.580 -15.196  1.00  2.83           H  
ATOM   3067  HB  ILE A 189      16.458  -5.965 -17.562  1.00  4.25           H  
ATOM   3068 1HG1 ILE A 189      19.165  -7.242 -17.147  1.00  4.25           H  
ATOM   3069 2HG1 ILE A 189      17.634  -8.029 -16.753  1.00  4.25           H  
ATOM   3070 1HG2 ILE A 189      18.262  -5.076 -18.962  1.00  4.25           H  
ATOM   3071 2HG2 ILE A 189      17.760  -3.906 -17.733  1.00  4.25           H  
ATOM   3072 3HG2 ILE A 189      19.265  -4.812 -17.516  1.00  4.25           H  
ATOM   3073 1HD1 ILE A 189      18.474  -8.762 -18.914  1.00  4.25           H  
ATOM   3074 2HD1 ILE A 189      16.946  -7.873 -19.097  1.00  4.25           H  
ATOM   3075 3HD1 ILE A 189      18.487  -7.081 -19.496  1.00  4.25           H  
ATOM   3076  N   ASN A 190      19.217  -4.197 -14.840  1.00  2.53           N  
ATOM   3077  CA  ASN A 190      20.509  -3.957 -14.205  1.00  3.25           C  
ATOM   3078  C   ASN A 190      20.492  -4.526 -12.777  1.00  2.83           C  
ATOM   3079  O   ASN A 190      21.434  -5.206 -12.360  1.00  3.15           O  
ATOM   3080  CB  ASN A 190      20.833  -2.478 -14.190  1.00  4.88           C  
ATOM   3081  CG  ASN A 190      21.190  -1.918 -15.544  1.00  4.88           C  
ATOM   3082  OD1 ASN A 190      21.701  -2.593 -16.449  1.00  4.88           O  
ATOM   3083  ND2 ASN A 190      20.911  -0.652 -15.698  1.00  4.88           N  
ATOM   3084  H   ASN A 190      18.634  -3.409 -15.098  1.00  3.04           H  
ATOM   3085  HA  ASN A 190      21.281  -4.486 -14.763  1.00  3.90           H  
ATOM   3086 1HB  ASN A 190      19.980  -1.923 -13.802  1.00  5.85           H  
ATOM   3087 2HB  ASN A 190      21.667  -2.300 -13.512  1.00  5.85           H  
ATOM   3088 1HD2 ASN A 190      21.111  -0.199 -16.566  1.00  5.85           H  
ATOM   3089 2HD2 ASN A 190      20.498  -0.137 -14.947  1.00  5.85           H  
ATOM   3090  N   GLN A 191      19.385  -4.306 -12.061  1.00  2.39           N  
ATOM   3091  CA  GLN A 191      19.200  -4.889 -10.733  1.00  2.50           C  
ATOM   3092  C   GLN A 191      19.140  -6.408 -10.772  1.00  2.19           C  
ATOM   3093  O   GLN A 191      19.646  -7.079  -9.879  1.00  3.22           O  
ATOM   3094  CB  GLN A 191      17.929  -4.351 -10.085  1.00  3.75           C  
ATOM   3095  CG  GLN A 191      17.604  -4.937  -8.714  1.00  3.75           C  
ATOM   3096  CD  GLN A 191      18.616  -4.690  -7.607  1.00  3.75           C  
ATOM   3097  OE1 GLN A 191      19.123  -3.588  -7.369  1.00  3.75           O  
ATOM   3098  NE2 GLN A 191      18.915  -5.771  -6.892  1.00  3.75           N  
ATOM   3099  H   GLN A 191      18.655  -3.710 -12.445  1.00  2.87           H  
ATOM   3100  HA  GLN A 191      20.050  -4.603 -10.115  1.00  3.00           H  
ATOM   3101 1HB  GLN A 191      18.004  -3.274  -9.997  1.00  4.50           H  
ATOM   3102 2HB  GLN A 191      17.079  -4.559 -10.733  1.00  4.50           H  
ATOM   3103 1HG  GLN A 191      16.654  -4.531  -8.389  1.00  4.50           H  
ATOM   3104 2HG  GLN A 191      17.509  -6.016  -8.832  1.00  4.50           H  
ATOM   3105 1HE2 GLN A 191      19.574  -5.723  -6.137  1.00  4.50           H  
ATOM   3106 2HE2 GLN A 191      18.483  -6.646  -7.110  1.00  4.50           H  
ATOM   3107  N   ILE A 192      18.525  -6.953 -11.807  1.00  1.51           N  
ATOM   3108  CA  ILE A 192      18.431  -8.396 -11.955  1.00  1.57           C  
ATOM   3109  C   ILE A 192      19.778  -9.051 -12.253  1.00  1.84           C  
ATOM   3110  O   ILE A 192      20.144 -10.049 -11.626  1.00  3.42           O  
ATOM   3111  CB  ILE A 192      17.432  -8.735 -13.062  1.00  2.35           C  
ATOM   3112  CG1 ILE A 192      16.040  -8.317 -12.605  1.00  2.35           C  
ATOM   3113  CG2 ILE A 192      17.474 -10.216 -13.397  1.00  2.35           C  
ATOM   3114  CD1 ILE A 192      15.021  -8.323 -13.702  1.00  2.35           C  
ATOM   3115  H   ILE A 192      18.089  -6.356 -12.498  1.00  1.81           H  
ATOM   3116  HA  ILE A 192      18.054  -8.809 -11.021  1.00  1.88           H  
ATOM   3117  HB  ILE A 192      17.673  -8.162 -13.954  1.00  2.83           H  
ATOM   3118 1HG1 ILE A 192      15.708  -9.002 -11.826  1.00  2.83           H  
ATOM   3119 2HG1 ILE A 192      16.086  -7.315 -12.179  1.00  2.83           H  
ATOM   3120 1HG2 ILE A 192      16.755 -10.430 -14.187  1.00  2.83           H  
ATOM   3121 2HG2 ILE A 192      18.473 -10.487 -13.734  1.00  2.83           H  
ATOM   3122 3HG2 ILE A 192      17.221 -10.798 -12.510  1.00  2.83           H  
ATOM   3123 1HD1 ILE A 192      14.057  -8.024 -13.296  1.00  2.83           H  
ATOM   3124 2HD1 ILE A 192      15.319  -7.627 -14.484  1.00  2.83           H  
ATOM   3125 3HD1 ILE A 192      14.945  -9.326 -14.119  1.00  2.83           H  
ATOM   3126  N   VAL A 193      20.500  -8.504 -13.222  1.00  1.69           N  
ATOM   3127  CA  VAL A 193      21.778  -9.052 -13.648  1.00  2.33           C  
ATOM   3128  C   VAL A 193      22.955  -8.716 -12.745  1.00  2.57           C  
ATOM   3129  O   VAL A 193      23.689  -9.612 -12.342  1.00  3.43           O  
ATOM   3130  CB  VAL A 193      22.090  -8.581 -15.076  1.00  3.50           C  
ATOM   3131  CG1 VAL A 193      23.494  -9.008 -15.486  1.00  3.50           C  
ATOM   3132  CG2 VAL A 193      21.059  -9.179 -16.016  1.00  3.50           C  
ATOM   3133  H   VAL A 193      20.145  -7.689 -13.698  1.00  2.03           H  
ATOM   3134  HA  VAL A 193      21.676 -10.139 -13.671  1.00  2.80           H  
ATOM   3135  HB  VAL A 193      22.043  -7.494 -15.118  1.00  4.19           H  
ATOM   3136 1HG1 VAL A 193      23.698  -8.665 -16.501  1.00  4.19           H  
ATOM   3137 2HG1 VAL A 193      24.223  -8.572 -14.804  1.00  4.19           H  
ATOM   3138 3HG1 VAL A 193      23.569 -10.095 -15.451  1.00  4.19           H  
ATOM   3139 1HG2 VAL A 193      21.261  -8.848 -17.027  1.00  4.19           H  
ATOM   3140 2HG2 VAL A 193      21.114 -10.267 -15.972  1.00  4.19           H  
ATOM   3141 3HG2 VAL A 193      20.062  -8.854 -15.718  1.00  4.19           H  
ATOM   3142  N   THR A 194      23.159  -7.439 -12.429  1.00  2.74           N  
ATOM   3143  CA  THR A 194      24.316  -7.074 -11.618  1.00  3.42           C  
ATOM   3144  C   THR A 194      23.964  -6.986 -10.155  1.00  3.08           C  
ATOM   3145  O   THR A 194      24.794  -7.272  -9.289  1.00  4.62           O  
ATOM   3146  CB  THR A 194      24.873  -5.705 -12.029  1.00  5.13           C  
ATOM   3147  OG1 THR A 194      23.880  -4.699 -11.778  1.00  5.13           O  
ATOM   3148  CG2 THR A 194      25.221  -5.706 -13.508  1.00  5.13           C  
ATOM   3149  H   THR A 194      22.531  -6.716 -12.748  1.00  3.29           H  
ATOM   3150  HA  THR A 194      25.090  -7.830 -11.744  1.00  4.10           H  
ATOM   3151  HB  THR A 194      25.765  -5.480 -11.445  1.00  6.16           H  
ATOM   3152  HG1 THR A 194      23.079  -4.914 -12.264  1.00  6.16           H  
ATOM   3153 1HG2 THR A 194      25.609  -4.727 -13.789  1.00  6.16           H  
ATOM   3154 2HG2 THR A 194      25.976  -6.467 -13.703  1.00  6.16           H  
ATOM   3155 3HG2 THR A 194      24.327  -5.924 -14.090  1.00  6.16           H  
ATOM   3156  N   GLY A 195      22.721  -6.615  -9.873  1.00  3.03           N  
ATOM   3157  CA  GLY A 195      22.292  -6.473  -8.495  1.00  4.53           C  
ATOM   3158  C   GLY A 195      22.230  -5.009  -8.086  1.00  6.19           C  
ATOM   3159  O   GLY A 195      21.856  -4.699  -6.956  1.00 18.08           O  
ATOM   3160  H   GLY A 195      22.081  -6.382 -10.624  1.00  3.64           H  
ATOM   3161 1HA  GLY A 195      21.323  -6.941  -8.348  1.00  5.44           H  
ATOM   3162 2HA  GLY A 195      22.989  -7.000  -7.846  1.00  5.44           H  
ATOM   3163  N   ASN A 196      22.598  -4.103  -8.992  1.00  4.35           N  
ATOM   3164  CA  ASN A 196      22.593  -2.691  -8.642  1.00  6.78           C  
ATOM   3165  C   ASN A 196      21.593  -1.859  -9.445  1.00  5.11           C  
ATOM   3166  O   ASN A 196      21.910  -1.384 -10.535  1.00 11.10           O  
ATOM   3167  CB  ASN A 196      23.993  -2.127  -8.801  1.00 10.17           C  
ATOM   3168  CG  ASN A 196      24.112  -0.700  -8.348  1.00 10.17           C  
ATOM   3169  OD1 ASN A 196      23.134  -0.084  -7.911  1.00 10.17           O  
ATOM   3170  ND2 ASN A 196      25.301  -0.160  -8.441  1.00 10.17           N  
ATOM   3171  H   ASN A 196      22.909  -4.380  -9.917  1.00  5.22           H  
ATOM   3172  HA  ASN A 196      22.305  -2.600  -7.593  1.00  8.14           H  
ATOM   3173 1HB  ASN A 196      24.693  -2.734  -8.227  1.00 12.20           H  
ATOM   3174 2HB  ASN A 196      24.291  -2.189  -9.848  1.00 12.20           H  
ATOM   3175 1HD2 ASN A 196      25.443   0.788  -8.153  1.00 12.20           H  
ATOM   3176 2HD2 ASN A 196      26.065  -0.694  -8.799  1.00 12.20           H  
ATOM   3177  N   PHE A 197      20.401  -1.649  -8.883  1.00  3.20           N  
ATOM   3178  CA  PHE A 197      19.407  -0.776  -9.498  1.00  1.99           C  
ATOM   3179  C   PHE A 197      19.890   0.668  -9.501  1.00  1.93           C  
ATOM   3180  O   PHE A 197      20.207   1.226  -8.448  1.00  3.55           O  
ATOM   3181  CB  PHE A 197      18.100  -0.793  -8.706  1.00  2.98           C  
ATOM   3182  CG  PHE A 197      17.030   0.043  -9.333  1.00  2.98           C  
ATOM   3183  CD1 PHE A 197      16.246  -0.458 -10.355  1.00  2.98           C  
ATOM   3184  CD2 PHE A 197      16.822   1.348  -8.913  1.00  2.98           C  
ATOM   3185  CE1 PHE A 197      15.274   0.326 -10.937  1.00  2.98           C  
ATOM   3186  CE2 PHE A 197      15.855   2.135  -9.500  1.00  2.98           C  
ATOM   3187  CZ  PHE A 197      15.081   1.620 -10.515  1.00  2.98           C  
ATOM   3188  H   PHE A 197      20.161  -2.115  -8.016  1.00  3.84           H  
ATOM   3189  HA  PHE A 197      19.234  -1.098 -10.526  1.00  2.39           H  
ATOM   3190 1HB  PHE A 197      17.728  -1.808  -8.607  1.00  3.58           H  
ATOM   3191 2HB  PHE A 197      18.280  -0.415  -7.701  1.00  3.58           H  
ATOM   3192  HD1 PHE A 197      16.404  -1.481 -10.698  1.00  3.58           H  
ATOM   3193  HD2 PHE A 197      17.441   1.752  -8.111  1.00  3.58           H  
ATOM   3194  HE1 PHE A 197      14.661  -0.076 -11.743  1.00  3.58           H  
ATOM   3195  HE2 PHE A 197      15.705   3.160  -9.163  1.00  3.58           H  
ATOM   3196  HZ  PHE A 197      14.317   2.238 -10.984  1.00  3.58           H  
ATOM   3197  N   THR A 198      19.916   1.281 -10.677  1.00  1.96           N  
ATOM   3198  CA  THR A 198      20.322   2.676 -10.817  1.00  3.28           C  
ATOM   3199  C   THR A 198      19.294   3.443 -11.632  1.00  1.73           C  
ATOM   3200  O   THR A 198      18.313   2.866 -12.089  1.00  5.23           O  
ATOM   3201  CB  THR A 198      21.703   2.808 -11.488  1.00  4.92           C  
ATOM   3202  OG1 THR A 198      21.619   2.347 -12.843  1.00  4.92           O  
ATOM   3203  CG2 THR A 198      22.758   2.006 -10.740  1.00  4.92           C  
ATOM   3204  H   THR A 198      19.643   0.764 -11.502  1.00  2.35           H  
ATOM   3205  HA  THR A 198      20.376   3.127  -9.825  1.00  3.94           H  
ATOM   3206  HB  THR A 198      22.000   3.855 -11.491  1.00  5.90           H  
ATOM   3207  HG1 THR A 198      20.976   2.879 -13.318  1.00  5.90           H  
ATOM   3208 1HG2 THR A 198      23.724   2.121 -11.229  1.00  5.90           H  
ATOM   3209 2HG2 THR A 198      22.826   2.365  -9.713  1.00  5.90           H  
ATOM   3210 3HG2 THR A 198      22.483   0.955 -10.736  1.00  5.90           H  
ATOM   3211  N   SER A 199      19.528   4.742 -11.804  1.00  1.87           N  
ATOM   3212  CA  SER A 199      18.655   5.594 -12.612  1.00  2.32           C  
ATOM   3213  C   SER A 199      19.371   6.047 -13.879  1.00  1.96           C  
ATOM   3214  O   SER A 199      20.507   6.518 -13.804  1.00  2.22           O  
ATOM   3215  CB  SER A 199      18.212   6.808 -11.830  1.00  3.48           C  
ATOM   3216  OG  SER A 199      17.489   7.673 -12.660  1.00  3.48           O  
ATOM   3217  H   SER A 199      20.343   5.151 -11.375  1.00  2.24           H  
ATOM   3218  HA  SER A 199      17.778   5.020 -12.892  1.00  2.78           H  
ATOM   3219 1HB  SER A 199      17.597   6.505 -10.982  1.00  4.18           H  
ATOM   3220 2HB  SER A 199      19.087   7.323 -11.437  1.00  4.18           H  
ATOM   3221  HG  SER A 199      17.528   8.545 -12.254  1.00  4.18           H  
ATOM   3222  N   LEU A 200      18.718   5.898 -15.039  1.00  2.07           N  
ATOM   3223  CA  LEU A 200      19.376   6.243 -16.315  1.00  2.06           C  
ATOM   3224  C   LEU A 200      18.764   7.434 -17.067  1.00  1.77           C  
ATOM   3225  O   LEU A 200      17.571   7.721 -16.971  1.00  2.15           O  
ATOM   3226  CB  LEU A 200      19.378   5.040 -17.235  1.00  3.09           C  
ATOM   3227  CG  LEU A 200      20.067   3.797 -16.690  1.00  3.09           C  
ATOM   3228  CD1 LEU A 200      19.826   2.655 -17.652  1.00  3.09           C  
ATOM   3229  CD2 LEU A 200      21.556   4.079 -16.527  1.00  3.09           C  
ATOM   3230  H   LEU A 200      17.773   5.515 -15.025  1.00  2.48           H  
ATOM   3231  HA  LEU A 200      20.411   6.492 -16.098  1.00  2.47           H  
ATOM   3232 1HB  LEU A 200      18.361   4.781 -17.463  1.00  3.71           H  
ATOM   3233 2HB  LEU A 200      19.878   5.314 -18.164  1.00  3.71           H  
ATOM   3234  HG  LEU A 200      19.636   3.527 -15.726  1.00  3.71           H  
ATOM   3235 1HD1 LEU A 200      20.304   1.754 -17.272  1.00  3.71           H  
ATOM   3236 2HD1 LEU A 200      18.754   2.483 -17.749  1.00  3.71           H  
ATOM   3237 3HD1 LEU A 200      20.241   2.904 -18.624  1.00  3.71           H  
ATOM   3238 1HD2 LEU A 200      22.056   3.191 -16.140  1.00  3.71           H  
ATOM   3239 2HD2 LEU A 200      21.986   4.346 -17.493  1.00  3.71           H  
ATOM   3240 3HD2 LEU A 200      21.694   4.904 -15.829  1.00  3.71           H  
ATOM   3241  N   SER A 201      19.637   8.132 -17.791  1.00  1.81           N  
ATOM   3242  CA  SER A 201      19.331   9.328 -18.580  1.00  1.84           C  
ATOM   3243  C   SER A 201      18.254   9.214 -19.664  1.00  1.81           C  
ATOM   3244  O   SER A 201      18.593   9.182 -20.850  1.00  5.45           O  
ATOM   3245  CB  SER A 201      20.581   9.826 -19.257  1.00  2.76           C  
ATOM   3246  OG  SER A 201      20.283  10.953 -20.034  1.00  2.76           O  
ATOM   3247  H   SER A 201      20.596   7.802 -17.811  1.00  2.17           H  
ATOM   3248  HA  SER A 201      19.002  10.096 -17.878  1.00  2.21           H  
ATOM   3249 1HB  SER A 201      21.336  10.076 -18.515  1.00  3.31           H  
ATOM   3250 2HB  SER A 201      20.989   9.039 -19.891  1.00  3.31           H  
ATOM   3251  HG  SER A 201      20.270  11.695 -19.418  1.00  3.31           H  
ATOM   3252  N   GLU A 202      16.971   9.264 -19.297  1.00  2.37           N  
ATOM   3253  CA  GLU A 202      15.905   9.264 -20.320  1.00  2.14           C  
ATOM   3254  C   GLU A 202      16.113  10.399 -21.347  1.00  1.70           C  
ATOM   3255  O   GLU A 202      15.731  10.267 -22.511  1.00  2.16           O  
ATOM   3256  CB  GLU A 202      14.515   9.455 -19.696  1.00  3.21           C  
ATOM   3257  CG  GLU A 202      14.066   8.375 -18.733  1.00  3.21           C  
ATOM   3258  CD  GLU A 202      14.526   8.641 -17.332  1.00  3.21           C  
ATOM   3259  OE1 GLU A 202      15.138   9.659 -17.117  1.00  3.21           O  
ATOM   3260  OE2 GLU A 202      14.269   7.835 -16.469  1.00  3.21           O  
ATOM   3261  H   GLU A 202      16.749   9.254 -18.311  1.00  2.84           H  
ATOM   3262  HA  GLU A 202      15.931   8.311 -20.851  1.00  2.57           H  
ATOM   3263 1HB  GLU A 202      14.489  10.404 -19.160  1.00  3.85           H  
ATOM   3264 2HB  GLU A 202      13.771   9.513 -20.491  1.00  3.85           H  
ATOM   3265 1HG  GLU A 202      12.979   8.341 -18.739  1.00  3.85           H  
ATOM   3266 2HG  GLU A 202      14.440   7.411 -19.066  1.00  3.85           H  
ATOM   3267  N   GLN A 203      16.745  11.489 -20.894  1.00  1.68           N  
ATOM   3268  CA  GLN A 203      17.082  12.657 -21.694  1.00  2.14           C  
ATOM   3269  C   GLN A 203      18.035  12.311 -22.824  1.00  2.01           C  
ATOM   3270  O   GLN A 203      17.938  12.883 -23.908  1.00  2.39           O  
ATOM   3271  CB  GLN A 203      17.740  13.701 -20.805  1.00  3.21           C  
ATOM   3272  CG  GLN A 203      17.996  15.057 -21.436  1.00  3.21           C  
ATOM   3273  CD  GLN A 203      16.752  15.860 -21.774  1.00  3.21           C  
ATOM   3274  OE1 GLN A 203      15.856  16.065 -20.946  1.00  3.21           O  
ATOM   3275  NE2 GLN A 203      16.698  16.365 -23.000  1.00  3.21           N  
ATOM   3276  H   GLN A 203      17.008  11.511 -19.920  1.00  2.02           H  
ATOM   3277  HA  GLN A 203      16.167  13.062 -22.125  1.00  2.57           H  
ATOM   3278 1HB  GLN A 203      17.131  13.835 -19.932  1.00  3.85           H  
ATOM   3279 2HB  GLN A 203      18.702  13.319 -20.464  1.00  3.85           H  
ATOM   3280 1HG  GLN A 203      18.604  15.648 -20.752  1.00  3.85           H  
ATOM   3281 2HG  GLN A 203      18.537  14.896 -22.367  1.00  3.85           H  
ATOM   3282 1HE2 GLN A 203      15.919  16.931 -23.277  1.00  3.85           H  
ATOM   3283 2HE2 GLN A 203      17.445  16.211 -23.649  1.00  3.85           H  
ATOM   3284  N   GLU A 204      18.965  11.390 -22.561  1.00  1.87           N  
ATOM   3285  CA  GLU A 204      19.921  10.948 -23.562  1.00  1.95           C  
ATOM   3286  C   GLU A 204      19.180  10.266 -24.679  1.00  1.77           C  
ATOM   3287  O   GLU A 204      19.444  10.537 -25.844  1.00  2.01           O  
ATOM   3288  CB  GLU A 204      20.974  10.023 -22.956  1.00  2.92           C  
ATOM   3289  CG  GLU A 204      22.067   9.556 -23.909  1.00  2.92           C  
ATOM   3290  CD  GLU A 204      23.140   8.820 -23.167  1.00  2.92           C  
ATOM   3291  OE1 GLU A 204      23.100   8.870 -21.960  1.00  2.92           O  
ATOM   3292  OE2 GLU A 204      23.981   8.193 -23.768  1.00  2.92           O  
ATOM   3293  H   GLU A 204      18.999  10.949 -21.652  1.00  2.24           H  
ATOM   3294  HA  GLU A 204      20.426  11.822 -23.974  1.00  2.34           H  
ATOM   3295 1HB  GLU A 204      21.465  10.530 -22.128  1.00  3.51           H  
ATOM   3296 2HB  GLU A 204      20.488   9.136 -22.550  1.00  3.51           H  
ATOM   3297 1HG  GLU A 204      21.634   8.899 -24.662  1.00  3.51           H  
ATOM   3298 2HG  GLU A 204      22.498  10.420 -24.413  1.00  3.51           H  
ATOM   3299  N   LEU A 205      18.227   9.397 -24.336  1.00  1.61           N  
ATOM   3300  CA  LEU A 205      17.439   8.764 -25.394  1.00  1.53           C  
ATOM   3301  C   LEU A 205      16.706   9.813 -26.219  1.00  1.47           C  
ATOM   3302  O   LEU A 205      16.774   9.810 -27.448  1.00  1.68           O  
ATOM   3303  CB  LEU A 205      16.408   7.782 -24.820  1.00  2.29           C  
ATOM   3304  CG  LEU A 205      16.944   6.468 -24.262  1.00  2.29           C  
ATOM   3305  CD1 LEU A 205      15.825   5.719 -23.565  1.00  2.29           C  
ATOM   3306  CD2 LEU A 205      17.482   5.644 -25.408  1.00  2.29           C  
ATOM   3307  H   LEU A 205      18.062   9.198 -23.350  1.00  1.93           H  
ATOM   3308  HA  LEU A 205      18.116   8.219 -26.051  1.00  1.84           H  
ATOM   3309 1HB  LEU A 205      15.862   8.279 -24.022  1.00  2.75           H  
ATOM   3310 2HB  LEU A 205      15.704   7.532 -25.608  1.00  2.75           H  
ATOM   3311  HG  LEU A 205      17.734   6.668 -23.540  1.00  2.75           H  
ATOM   3312 1HD1 LEU A 205      16.208   4.778 -23.172  1.00  2.75           H  
ATOM   3313 2HD1 LEU A 205      15.439   6.324 -22.746  1.00  2.75           H  
ATOM   3314 3HD1 LEU A 205      15.026   5.516 -24.276  1.00  2.75           H  
ATOM   3315 1HD2 LEU A 205      17.872   4.699 -25.029  1.00  2.75           H  
ATOM   3316 2HD2 LEU A 205      16.684   5.446 -26.124  1.00  2.75           H  
ATOM   3317 3HD2 LEU A 205      18.278   6.200 -25.899  1.00  2.75           H  
ATOM   3318  N   VAL A 206      16.087  10.776 -25.545  1.00  1.41           N  
ATOM   3319  CA  VAL A 206      15.375  11.848 -26.232  1.00  1.56           C  
ATOM   3320  C   VAL A 206      16.284  12.630 -27.188  1.00  1.89           C  
ATOM   3321  O   VAL A 206      15.878  12.963 -28.303  1.00  2.43           O  
ATOM   3322  CB  VAL A 206      14.737  12.803 -25.206  1.00  2.34           C  
ATOM   3323  CG1 VAL A 206      14.193  14.042 -25.898  1.00  2.34           C  
ATOM   3324  CG2 VAL A 206      13.616  12.073 -24.479  1.00  2.34           C  
ATOM   3325  H   VAL A 206      16.071  10.744 -24.531  1.00  1.69           H  
ATOM   3326  HA  VAL A 206      14.571  11.399 -26.816  1.00  1.87           H  
ATOM   3327  HB  VAL A 206      15.494  13.125 -24.492  1.00  2.81           H  
ATOM   3328 1HG1 VAL A 206      13.752  14.709 -25.156  1.00  2.81           H  
ATOM   3329 2HG1 VAL A 206      15.006  14.559 -26.410  1.00  2.81           H  
ATOM   3330 3HG1 VAL A 206      13.433  13.753 -26.621  1.00  2.81           H  
ATOM   3331 1HG2 VAL A 206      13.166  12.739 -23.744  1.00  2.81           H  
ATOM   3332 2HG2 VAL A 206      12.860  11.762 -25.200  1.00  2.81           H  
ATOM   3333 3HG2 VAL A 206      14.017  11.195 -23.976  1.00  2.81           H  
ATOM   3334  N   ASP A 207      17.504  12.925 -26.747  1.00  2.01           N  
ATOM   3335  CA  ASP A 207      18.462  13.682 -27.542  1.00  2.54           C  
ATOM   3336  C   ASP A 207      19.469  12.859 -28.344  1.00  3.05           C  
ATOM   3337  O   ASP A 207      20.441  13.424 -28.849  1.00  6.42           O  
ATOM   3338  CB  ASP A 207      19.250  14.613 -26.641  1.00  3.81           C  
ATOM   3339  CG  ASP A 207      18.397  15.707 -26.058  1.00  3.81           C  
ATOM   3340  OD1 ASP A 207      17.428  16.068 -26.686  1.00  3.81           O  
ATOM   3341  OD2 ASP A 207      18.723  16.192 -25.000  1.00  3.81           O  
ATOM   3342  H   ASP A 207      17.773  12.639 -25.815  1.00  2.41           H  
ATOM   3343  HA  ASP A 207      17.896  14.289 -28.249  1.00  3.05           H  
ATOM   3344 1HB  ASP A 207      19.697  14.042 -25.827  1.00  4.57           H  
ATOM   3345 2HB  ASP A 207      20.057  15.059 -27.213  1.00  4.57           H  
ATOM   3346  N   CYS A 208      19.275  11.549 -28.467  1.00  2.67           N  
ATOM   3347  CA  CYS A 208      20.273  10.746 -29.173  1.00  2.72           C  
ATOM   3348  C   CYS A 208      19.650   9.652 -30.024  1.00  2.60           C  
ATOM   3349  O   CYS A 208      20.152   9.348 -31.109  1.00  3.49           O  
ATOM   3350  CB  CYS A 208      21.263  10.121 -28.198  1.00  4.08           C  
ATOM   3351  SG  CYS A 208      22.213  11.313 -27.227  1.00  4.08           S  
ATOM   3352  H   CYS A 208      18.457  11.100 -28.070  1.00  3.20           H  
ATOM   3353  HA  CYS A 208      20.833  11.408 -29.834  1.00  3.26           H  
ATOM   3354 1HB  CYS A 208      20.740   9.456 -27.514  1.00  4.90           H  
ATOM   3355 2HB  CYS A 208      21.974   9.516 -28.761  1.00  4.90           H  
ATOM   3356  HG  CYS A 208      22.557  12.071 -28.259  1.00  4.90           H  
ATOM   3357  N   ASP A 209      18.570   9.040 -29.546  1.00  1.94           N  
ATOM   3358  CA  ASP A 209      17.944   7.983 -30.315  1.00  1.82           C  
ATOM   3359  C   ASP A 209      17.158   8.555 -31.479  1.00  2.18           C  
ATOM   3360  O   ASP A 209      15.949   8.783 -31.391  1.00  3.12           O  
ATOM   3361  CB  ASP A 209      17.027   7.138 -29.451  1.00  2.73           C  
ATOM   3362  CG  ASP A 209      16.435   5.982 -30.232  1.00  2.73           C  
ATOM   3363  OD1 ASP A 209      16.578   5.950 -31.437  1.00  2.73           O  
ATOM   3364  OD2 ASP A 209      15.826   5.145 -29.615  1.00  2.73           O  
ATOM   3365  H   ASP A 209      18.164   9.300 -28.660  1.00  2.33           H  
ATOM   3366  HA  ASP A 209      18.726   7.339 -30.718  1.00  2.18           H  
ATOM   3367 1HB  ASP A 209      17.583   6.743 -28.600  1.00  3.28           H  
ATOM   3368 2HB  ASP A 209      16.218   7.756 -29.060  1.00  3.28           H  
ATOM   3369  N   ALA A 210      17.877   8.736 -32.587  1.00  3.39           N  
ATOM   3370  CA  ALA A 210      17.393   9.302 -33.845  1.00  4.84           C  
ATOM   3371  C   ALA A 210      16.270   8.509 -34.517  1.00  2.52           C  
ATOM   3372  O   ALA A 210      15.688   8.989 -35.491  1.00  2.61           O  
ATOM   3373  CB  ALA A 210      18.557   9.427 -34.815  1.00  7.26           C  
ATOM   3374  H   ALA A 210      18.860   8.506 -32.519  1.00  4.07           H  
ATOM   3375  HA  ALA A 210      17.008  10.298 -33.627  1.00  5.81           H  
ATOM   3376 1HB  ALA A 210      18.214   9.899 -35.736  1.00  8.71           H  
ATOM   3377 2HB  ALA A 210      19.341  10.037 -34.365  1.00  8.71           H  
ATOM   3378 3HB  ALA A 210      18.951   8.437 -35.040  1.00  8.71           H  
ATOM   3379  N   ASN A 211      15.959   7.306 -34.032  1.00  1.94           N  
ATOM   3380  CA  ASN A 211      14.896   6.531 -34.643  1.00  1.73           C  
ATOM   3381  C   ASN A 211      13.541   6.850 -34.008  1.00  1.44           C  
ATOM   3382  O   ASN A 211      12.511   6.346 -34.455  1.00  1.91           O  
ATOM   3383  CB  ASN A 211      15.205   5.060 -34.540  1.00  2.59           C  
ATOM   3384  CG  ASN A 211      16.375   4.658 -35.387  1.00  2.59           C  
ATOM   3385  OD1 ASN A 211      16.543   5.137 -36.515  1.00  2.59           O  
ATOM   3386  ND2 ASN A 211      17.198   3.790 -34.859  1.00  2.59           N  
ATOM   3387  H   ASN A 211      16.438   6.916 -33.226  1.00  2.33           H  
ATOM   3388  HA  ASN A 211      14.831   6.801 -35.698  1.00  2.08           H  
ATOM   3389 1HB  ASN A 211      15.417   4.806 -33.501  1.00  3.11           H  
ATOM   3390 2HB  ASN A 211      14.335   4.485 -34.853  1.00  3.11           H  
ATOM   3391 1HD2 ASN A 211      18.001   3.484 -35.370  1.00  3.11           H  
ATOM   3392 2HD2 ASN A 211      17.025   3.433 -33.941  1.00  3.11           H  
ATOM   3393  N   ASN A 212      13.545   7.710 -32.984  1.00  1.92           N  
ATOM   3394  CA  ASN A 212      12.327   8.142 -32.316  1.00  2.20           C  
ATOM   3395  C   ASN A 212      12.148   9.645 -32.488  1.00  3.40           C  
ATOM   3396  O   ASN A 212      13.035  10.316 -33.016  1.00 10.36           O  
ATOM   3397  CB  ASN A 212      12.355   7.715 -30.874  1.00  3.30           C  
ATOM   3398  CG  ASN A 212      12.272   6.222 -30.787  1.00  3.30           C  
ATOM   3399  OD1 ASN A 212      11.461   5.621 -31.499  1.00  3.30           O  
ATOM   3400  ND2 ASN A 212      13.072   5.612 -29.961  1.00  3.30           N  
ATOM   3401  H   ASN A 212      14.420   8.085 -32.637  1.00  2.30           H  
ATOM   3402  HA  ASN A 212      11.475   7.661 -32.799  1.00  2.64           H  
ATOM   3403 1HB  ASN A 212      13.281   8.051 -30.405  1.00  3.96           H  
ATOM   3404 2HB  ASN A 212      11.521   8.158 -30.331  1.00  3.96           H  
ATOM   3405 1HD2 ASN A 212      13.046   4.616 -29.880  1.00  3.96           H  
ATOM   3406 2HD2 ASN A 212      13.725   6.134 -29.415  1.00  3.96           H  
ATOM   3407  N   ASP A 213      10.997  10.176 -32.075  1.00  2.26           N  
ATOM   3408  CA  ASP A 213      10.710  11.592 -32.297  1.00  3.75           C  
ATOM   3409  C   ASP A 213      10.810  12.463 -31.043  1.00  2.06           C  
ATOM   3410  O   ASP A 213      10.172  13.514 -30.971  1.00  2.92           O  
ATOM   3411  CB  ASP A 213       9.325  11.756 -32.922  1.00  5.62           C  
ATOM   3412  CG  ASP A 213       9.242  11.201 -34.339  1.00  5.62           C  
ATOM   3413  OD1 ASP A 213      10.201  11.332 -35.062  1.00  5.62           O  
ATOM   3414  OD2 ASP A 213       8.219  10.664 -34.689  1.00  5.62           O  
ATOM   3415  H   ASP A 213      10.295   9.611 -31.609  1.00  2.71           H  
ATOM   3416  HA  ASP A 213      11.440  11.968 -33.014  1.00  4.50           H  
ATOM   3417 1HB  ASP A 213       8.578  11.257 -32.304  1.00  6.75           H  
ATOM   3418 2HB  ASP A 213       9.072  12.814 -32.957  1.00  6.75           H  
ATOM   3419  N   GLY A 214      11.600  12.034 -30.062  1.00  4.23           N  
ATOM   3420  CA  GLY A 214      11.788  12.834 -28.858  1.00  3.62           C  
ATOM   3421  C   GLY A 214      10.485  12.982 -28.099  1.00  2.21           C  
ATOM   3422  O   GLY A 214       9.839  11.989 -27.772  1.00  3.87           O  
ATOM   3423  H   GLY A 214      12.095  11.160 -30.157  1.00  5.08           H  
ATOM   3424 1HA  GLY A 214      12.538  12.369 -28.219  1.00  4.34           H  
ATOM   3425 2HA  GLY A 214      12.166  13.818 -29.132  1.00  4.34           H  
ATOM   3426  N   CYS A 215      10.092  14.235 -27.849  1.00  2.05           N  
ATOM   3427  CA  CYS A 215       8.872  14.564 -27.112  1.00  3.57           C  
ATOM   3428  C   CYS A 215       7.588  14.408 -27.934  1.00  2.58           C  
ATOM   3429  O   CYS A 215       6.488  14.622 -27.422  1.00  3.45           O  
ATOM   3430  CB  CYS A 215       8.946  15.992 -26.579  1.00  5.35           C  
ATOM   3431  SG  CYS A 215      10.185  16.231 -25.282  1.00  5.35           S  
ATOM   3432  H   CYS A 215      10.672  14.999 -28.180  1.00  2.46           H  
ATOM   3433  HA  CYS A 215       8.811  13.893 -26.257  1.00  4.28           H  
ATOM   3434 1HB  CYS A 215       9.184  16.670 -27.399  1.00  6.43           H  
ATOM   3435 2HB  CYS A 215       7.976  16.287 -26.183  1.00  6.43           H  
ATOM   3436  HG  CYS A 215       9.953  17.528 -25.107  1.00  6.43           H  
ATOM   3437  N   ASP A 216       7.705  14.011 -29.194  1.00  1.88           N  
ATOM   3438  CA  ASP A 216       6.521  13.759 -29.992  1.00  2.11           C  
ATOM   3439  C   ASP A 216       6.120  12.281 -29.977  1.00  1.77           C  
ATOM   3440  O   ASP A 216       5.163  11.899 -30.655  1.00  3.34           O  
ATOM   3441  CB  ASP A 216       6.738  14.227 -31.429  1.00  3.17           C  
ATOM   3442  CG  ASP A 216       6.810  15.742 -31.558  1.00  3.17           C  
ATOM   3443  OD1 ASP A 216       6.184  16.412 -30.771  1.00  3.17           O  
ATOM   3444  OD2 ASP A 216       7.469  16.216 -32.452  1.00  3.17           O  
ATOM   3445  H   ASP A 216       8.614  13.870 -29.619  1.00  2.26           H  
ATOM   3446  HA  ASP A 216       5.697  14.334 -29.570  1.00  2.53           H  
ATOM   3447 1HB  ASP A 216       7.673  13.814 -31.797  1.00  3.80           H  
ATOM   3448 2HB  ASP A 216       5.942  13.849 -32.069  1.00  3.80           H  
ATOM   3449  N   GLY A 217       6.828  11.449 -29.198  1.00  2.09           N  
ATOM   3450  CA  GLY A 217       6.526  10.025 -29.165  1.00  1.80           C  
ATOM   3451  C   GLY A 217       7.680   9.207 -29.734  1.00  1.56           C  
ATOM   3452  O   GLY A 217       8.669   9.759 -30.220  1.00  1.77           O  
ATOM   3453  H   GLY A 217       7.588  11.775 -28.605  1.00  2.51           H  
ATOM   3454 1HA  GLY A 217       6.325   9.719 -28.138  1.00  2.16           H  
ATOM   3455 2HA  GLY A 217       5.622   9.832 -29.740  1.00  2.16           H  
ATOM   3456  N   GLY A 218       7.546   7.888 -29.667  1.00  1.63           N  
ATOM   3457  CA  GLY A 218       8.594   7.003 -30.148  1.00  1.85           C  
ATOM   3458  C   GLY A 218       8.237   5.535 -29.962  1.00  1.95           C  
ATOM   3459  O   GLY A 218       7.154   5.196 -29.481  1.00  3.09           O  
ATOM   3460  H   GLY A 218       6.706   7.498 -29.263  1.00  1.96           H  
ATOM   3461 1HA  GLY A 218       8.782   7.203 -31.203  1.00  2.22           H  
ATOM   3462 2HA  GLY A 218       9.519   7.221 -29.615  1.00  2.22           H  
ATOM   3463  N   ASP A 219       9.138   4.674 -30.411  1.00  2.84           N  
ATOM   3464  CA  ASP A 219       8.965   3.235 -30.395  1.00  3.39           C  
ATOM   3465  C   ASP A 219      10.024   2.553 -29.537  1.00  2.51           C  
ATOM   3466  O   ASP A 219      11.229   2.709 -29.757  1.00  3.78           O  
ATOM   3467  CB  ASP A 219       8.967   2.685 -31.819  1.00  5.08           C  
ATOM   3468  CG  ASP A 219       8.672   1.193 -31.912  1.00  5.08           C  
ATOM   3469  OD1 ASP A 219       8.767   0.505 -30.919  1.00  5.08           O  
ATOM   3470  OD2 ASP A 219       8.371   0.749 -32.995  1.00  5.08           O  
ATOM   3471  H   ASP A 219       9.995   5.037 -30.796  1.00  3.41           H  
ATOM   3472  HA  ASP A 219       7.991   3.014 -29.957  1.00  4.07           H  
ATOM   3473 1HB  ASP A 219       8.218   3.217 -32.407  1.00  6.10           H  
ATOM   3474 2HB  ASP A 219       9.930   2.878 -32.277  1.00  6.10           H  
ATOM   3475  N   LEU A 220       9.534   1.804 -28.560  1.00  1.53           N  
ATOM   3476  CA  LEU A 220      10.314   1.080 -27.570  1.00  1.10           C  
ATOM   3477  C   LEU A 220      11.373   0.161 -28.174  1.00  1.47           C  
ATOM   3478  O   LEU A 220      12.432  -0.033 -27.576  1.00  1.98           O  
ATOM   3479  CB  LEU A 220       9.341   0.244 -26.745  1.00  1.65           C  
ATOM   3480  CG  LEU A 220       8.386   1.033 -25.849  1.00  1.65           C  
ATOM   3481  CD1 LEU A 220       7.315   0.090 -25.311  1.00  1.65           C  
ATOM   3482  CD2 LEU A 220       9.184   1.670 -24.722  1.00  1.65           C  
ATOM   3483  H   LEU A 220       8.527   1.737 -28.493  1.00  1.84           H  
ATOM   3484  HA  LEU A 220      10.809   1.806 -26.927  1.00  1.32           H  
ATOM   3485 1HB  LEU A 220       8.731  -0.338 -27.431  1.00  1.98           H  
ATOM   3486 2HB  LEU A 220       9.907  -0.442 -26.115  1.00  1.98           H  
ATOM   3487  HG  LEU A 220       7.890   1.813 -26.428  1.00  1.98           H  
ATOM   3488 1HD1 LEU A 220       6.629   0.644 -24.670  1.00  1.98           H  
ATOM   3489 2HD1 LEU A 220       6.762  -0.341 -26.146  1.00  1.98           H  
ATOM   3490 3HD1 LEU A 220       7.781  -0.709 -24.744  1.00  1.98           H  
ATOM   3491 1HD2 LEU A 220       8.513   2.237 -24.077  1.00  1.98           H  
ATOM   3492 2HD2 LEU A 220       9.680   0.894 -24.140  1.00  1.98           H  
ATOM   3493 3HD2 LEU A 220       9.934   2.339 -25.143  1.00  1.98           H  
ATOM   3494  N   ILE A 221      11.109  -0.387 -29.365  1.00  1.85           N  
ATOM   3495  CA  ILE A 221      12.063  -1.294 -29.998  1.00  3.15           C  
ATOM   3496  C   ILE A 221      13.373  -0.581 -30.337  1.00  2.67           C  
ATOM   3497  O   ILE A 221      14.433  -1.209 -30.375  1.00  3.85           O  
ATOM   3498  CB  ILE A 221      11.485  -1.896 -31.298  1.00  4.72           C  
ATOM   3499  CG1 ILE A 221      12.266  -3.139 -31.691  1.00  4.72           C  
ATOM   3500  CG2 ILE A 221      11.563  -0.902 -32.441  1.00  4.72           C  
ATOM   3501  CD1 ILE A 221      11.637  -3.929 -32.816  1.00  4.72           C  
ATOM   3502  H   ILE A 221      10.233  -0.177 -29.836  1.00  2.22           H  
ATOM   3503  HA  ILE A 221      12.283  -2.105 -29.305  1.00  3.78           H  
ATOM   3504  HB  ILE A 221      10.447  -2.177 -31.134  1.00  5.67           H  
ATOM   3505 1HG1 ILE A 221      13.271  -2.846 -31.994  1.00  5.67           H  
ATOM   3506 2HG1 ILE A 221      12.344  -3.789 -30.821  1.00  5.67           H  
ATOM   3507 1HG2 ILE A 221      11.139  -1.349 -33.340  1.00  5.67           H  
ATOM   3508 2HG2 ILE A 221      11.009  -0.007 -32.187  1.00  5.67           H  
ATOM   3509 3HG2 ILE A 221      12.603  -0.642 -32.629  1.00  5.67           H  
ATOM   3510 1HD1 ILE A 221      12.251  -4.802 -33.035  1.00  5.67           H  
ATOM   3511 2HD1 ILE A 221      10.638  -4.251 -32.528  1.00  5.67           H  
ATOM   3512 3HD1 ILE A 221      11.571  -3.302 -33.704  1.00  5.67           H  
ATOM   3513  N   TYR A 222      13.300   0.733 -30.562  1.00  2.38           N  
ATOM   3514  CA  TYR A 222      14.469   1.502 -30.926  1.00  2.47           C  
ATOM   3515  C   TYR A 222      15.142   2.010 -29.692  1.00  2.19           C  
ATOM   3516  O   TYR A 222      16.364   2.102 -29.644  1.00  2.77           O  
ATOM   3517  CB  TYR A 222      14.104   2.670 -31.825  1.00  3.71           C  
ATOM   3518  CG  TYR A 222      13.598   2.247 -33.171  1.00  3.71           C  
ATOM   3519  CD1 TYR A 222      12.365   2.695 -33.608  1.00  3.71           C  
ATOM   3520  CD2 TYR A 222      14.356   1.400 -33.960  1.00  3.71           C  
ATOM   3521  CE1 TYR A 222      11.886   2.300 -34.838  1.00  3.71           C  
ATOM   3522  CE2 TYR A 222      13.880   1.004 -35.190  1.00  3.71           C  
ATOM   3523  CZ  TYR A 222      12.651   1.449 -35.630  1.00  3.71           C  
ATOM   3524  OH  TYR A 222      12.178   1.048 -36.856  1.00  3.71           O  
ATOM   3525  H   TYR A 222      12.416   1.218 -30.482  1.00  2.86           H  
ATOM   3526  HA  TYR A 222      15.170   0.853 -31.452  1.00  2.96           H  
ATOM   3527 1HB  TYR A 222      13.330   3.268 -31.347  1.00  4.45           H  
ATOM   3528 2HB  TYR A 222      14.975   3.308 -31.968  1.00  4.45           H  
ATOM   3529  HD1 TYR A 222      11.778   3.361 -32.978  1.00  4.45           H  
ATOM   3530  HD2 TYR A 222      15.326   1.046 -33.609  1.00  4.45           H  
ATOM   3531  HE1 TYR A 222      10.915   2.652 -35.185  1.00  4.45           H  
ATOM   3532  HE2 TYR A 222      14.474   0.336 -35.815  1.00  4.45           H  
ATOM   3533  HH  TYR A 222      11.239   1.242 -36.914  1.00  4.45           H  
ATOM   3534  N   ALA A 223      14.343   2.309 -28.672  1.00  1.56           N  
ATOM   3535  CA  ALA A 223      14.900   2.754 -27.405  1.00  1.40           C  
ATOM   3536  C   ALA A 223      15.827   1.680 -26.850  1.00  1.74           C  
ATOM   3537  O   ALA A 223      16.917   1.983 -26.349  1.00  2.20           O  
ATOM   3538  CB  ALA A 223      13.790   3.067 -26.428  1.00  2.10           C  
ATOM   3539  H   ALA A 223      13.336   2.244 -28.790  1.00  1.87           H  
ATOM   3540  HA  ALA A 223      15.486   3.655 -27.583  1.00  1.68           H  
ATOM   3541 1HB  ALA A 223      14.220   3.421 -25.492  1.00  2.52           H  
ATOM   3542 2HB  ALA A 223      13.153   3.837 -26.852  1.00  2.52           H  
ATOM   3543 3HB  ALA A 223      13.201   2.170 -26.245  1.00  2.52           H  
ATOM   3544  N   PHE A 224      15.412   0.420 -26.986  1.00  1.99           N  
ATOM   3545  CA  PHE A 224      16.243  -0.670 -26.528  1.00  2.94           C  
ATOM   3546  C   PHE A 224      17.404  -0.898 -27.469  1.00  3.86           C  
ATOM   3547  O   PHE A 224      18.529  -1.058 -27.005  1.00  5.73           O  
ATOM   3548  CB  PHE A 224      15.438  -1.953 -26.405  1.00  4.41           C  
ATOM   3549  CG  PHE A 224      14.484  -1.924 -25.260  1.00  4.41           C  
ATOM   3550  CD1 PHE A 224      13.129  -2.119 -25.461  1.00  4.41           C  
ATOM   3551  CD2 PHE A 224      14.943  -1.674 -23.981  1.00  4.41           C  
ATOM   3552  CE1 PHE A 224      12.252  -2.070 -24.401  1.00  4.41           C  
ATOM   3553  CE2 PHE A 224      14.065  -1.625 -22.926  1.00  4.41           C  
ATOM   3554  CZ  PHE A 224      12.721  -1.828 -23.137  1.00  4.41           C  
ATOM   3555  H   PHE A 224      14.499   0.224 -27.383  1.00  2.39           H  
ATOM   3556  HA  PHE A 224      16.642  -0.412 -25.546  1.00  3.53           H  
ATOM   3557 1HB  PHE A 224      14.874  -2.130 -27.320  1.00  5.29           H  
ATOM   3558 2HB  PHE A 224      16.115  -2.790 -26.261  1.00  5.29           H  
ATOM   3559  HD1 PHE A 224      12.762  -2.310 -26.469  1.00  5.29           H  
ATOM   3560  HD2 PHE A 224      16.008  -1.512 -23.815  1.00  5.29           H  
ATOM   3561  HE1 PHE A 224      11.187  -2.222 -24.563  1.00  5.29           H  
ATOM   3562  HE2 PHE A 224      14.425  -1.431 -21.920  1.00  5.29           H  
ATOM   3563  HZ  PHE A 224      12.032  -1.791 -22.297  1.00  5.29           H  
ATOM   3564  N   GLU A 225      17.154  -0.851 -28.784  1.00  3.90           N  
ATOM   3565  CA  GLU A 225      18.223  -1.021 -29.763  1.00  4.93           C  
ATOM   3566  C   GLU A 225      19.356  -0.031 -29.539  1.00  3.39           C  
ATOM   3567  O   GLU A 225      20.527  -0.393 -29.641  1.00  3.40           O  
ATOM   3568  CB  GLU A 225      17.697  -0.865 -31.185  1.00  7.39           C  
ATOM   3569  CG  GLU A 225      18.769  -1.106 -32.233  1.00  7.39           C  
ATOM   3570  CD  GLU A 225      18.275  -1.033 -33.647  1.00  7.39           C  
ATOM   3571  OE1 GLU A 225      17.100  -0.858 -33.855  1.00  7.39           O  
ATOM   3572  OE2 GLU A 225      19.088  -1.152 -34.535  1.00  7.39           O  
ATOM   3573  H   GLU A 225      16.207  -0.730 -29.130  1.00  4.68           H  
ATOM   3574  HA  GLU A 225      18.631  -2.025 -29.654  1.00  5.92           H  
ATOM   3575 1HB  GLU A 225      16.879  -1.564 -31.358  1.00  8.87           H  
ATOM   3576 2HB  GLU A 225      17.306   0.142 -31.324  1.00  8.87           H  
ATOM   3577 1HG  GLU A 225      19.554  -0.362 -32.101  1.00  8.87           H  
ATOM   3578 2HG  GLU A 225      19.208  -2.087 -32.061  1.00  8.87           H  
ATOM   3579  N   PHE A 226      18.995   1.215 -29.257  1.00  2.96           N  
ATOM   3580  CA  PHE A 226      19.939   2.281 -28.979  1.00  2.89           C  
ATOM   3581  C   PHE A 226      20.849   1.942 -27.813  1.00  2.98           C  
ATOM   3582  O   PHE A 226      22.068   2.040 -27.922  1.00  4.27           O  
ATOM   3583  CB  PHE A 226      19.192   3.564 -28.636  1.00  4.33           C  
ATOM   3584  CG  PHE A 226      20.095   4.703 -28.271  1.00  4.33           C  
ATOM   3585  CD1 PHE A 226      20.600   5.543 -29.247  1.00  4.33           C  
ATOM   3586  CD2 PHE A 226      20.452   4.929 -26.951  1.00  4.33           C  
ATOM   3587  CE1 PHE A 226      21.431   6.589 -28.907  1.00  4.33           C  
ATOM   3588  CE2 PHE A 226      21.278   5.974 -26.608  1.00  4.33           C  
ATOM   3589  CZ  PHE A 226      21.768   6.803 -27.589  1.00  4.33           C  
ATOM   3590  H   PHE A 226      18.013   1.440 -29.230  1.00  3.55           H  
ATOM   3591  HA  PHE A 226      20.552   2.443 -29.867  1.00  3.47           H  
ATOM   3592 1HB  PHE A 226      18.583   3.870 -29.486  1.00  5.20           H  
ATOM   3593 2HB  PHE A 226      18.516   3.383 -27.801  1.00  5.20           H  
ATOM   3594  HD1 PHE A 226      20.330   5.372 -30.289  1.00  5.20           H  
ATOM   3595  HD2 PHE A 226      20.063   4.270 -26.176  1.00  5.20           H  
ATOM   3596  HE1 PHE A 226      21.820   7.249 -29.682  1.00  5.20           H  
ATOM   3597  HE2 PHE A 226      21.545   6.143 -25.565  1.00  5.20           H  
ATOM   3598  HZ  PHE A 226      22.422   7.630 -27.321  1.00  5.20           H  
ATOM   3599  N   ILE A 227      20.259   1.538 -26.689  1.00  2.37           N  
ATOM   3600  CA  ILE A 227      21.046   1.209 -25.506  1.00  2.89           C  
ATOM   3601  C   ILE A 227      21.921  -0.036 -25.759  1.00  2.66           C  
ATOM   3602  O   ILE A 227      23.012  -0.170 -25.202  1.00  4.42           O  
ATOM   3603  CB  ILE A 227      20.157   1.021 -24.287  1.00  4.33           C  
ATOM   3604  CG1 ILE A 227      19.483   2.354 -23.963  1.00  4.33           C  
ATOM   3605  CG2 ILE A 227      21.042   0.619 -23.118  1.00  4.33           C  
ATOM   3606  CD1 ILE A 227      18.371   2.252 -22.956  1.00  4.33           C  
ATOM   3607  H   ILE A 227      19.243   1.483 -26.641  1.00  2.84           H  
ATOM   3608  HA  ILE A 227      21.708   2.046 -25.297  1.00  3.47           H  
ATOM   3609  HB  ILE A 227      19.389   0.270 -24.474  1.00  5.20           H  
ATOM   3610 1HG1 ILE A 227      20.232   3.045 -23.583  1.00  5.20           H  
ATOM   3611 2HG1 ILE A 227      19.069   2.768 -24.881  1.00  5.20           H  
ATOM   3612 1HG2 ILE A 227      20.433   0.502 -22.222  1.00  5.20           H  
ATOM   3613 2HG2 ILE A 227      21.538  -0.322 -23.349  1.00  5.20           H  
ATOM   3614 3HG2 ILE A 227      21.792   1.390 -22.950  1.00  5.20           H  
ATOM   3615 1HD1 ILE A 227      17.947   3.241 -22.795  1.00  5.20           H  
ATOM   3616 2HD1 ILE A 227      17.598   1.582 -23.334  1.00  5.20           H  
ATOM   3617 3HD1 ILE A 227      18.763   1.865 -22.017  1.00  5.20           H  
ATOM   3618  N   VAL A 228      21.427  -0.958 -26.580  1.00  2.59           N  
ATOM   3619  CA  VAL A 228      22.221  -2.103 -27.000  1.00  2.84           C  
ATOM   3620  C   VAL A 228      23.443  -1.692 -27.829  1.00  3.37           C  
ATOM   3621  O   VAL A 228      24.554  -2.167 -27.591  1.00  4.01           O  
ATOM   3622  CB  VAL A 228      21.356  -3.068 -27.835  1.00  4.26           C  
ATOM   3623  CG1 VAL A 228      22.208  -4.143 -28.486  1.00  4.26           C  
ATOM   3624  CG2 VAL A 228      20.338  -3.714 -26.934  1.00  4.26           C  
ATOM   3625  H   VAL A 228      20.492  -0.853 -26.951  1.00  3.11           H  
ATOM   3626  HA  VAL A 228      22.566  -2.623 -26.108  1.00  3.41           H  
ATOM   3627  HB  VAL A 228      20.855  -2.513 -28.623  1.00  5.11           H  
ATOM   3628 1HG1 VAL A 228      21.569  -4.806 -29.070  1.00  5.11           H  
ATOM   3629 2HG1 VAL A 228      22.942  -3.677 -29.142  1.00  5.11           H  
ATOM   3630 3HG1 VAL A 228      22.721  -4.722 -27.723  1.00  5.11           H  
ATOM   3631 1HG2 VAL A 228      19.720  -4.384 -27.520  1.00  5.11           H  
ATOM   3632 2HG2 VAL A 228      20.856  -4.281 -26.165  1.00  5.11           H  
ATOM   3633 3HG2 VAL A 228      19.715  -2.959 -26.466  1.00  5.11           H  
ATOM   3634  N   ASN A 229      23.228  -0.817 -28.808  1.00  3.65           N  
ATOM   3635  CA  ASN A 229      24.295  -0.385 -29.703  1.00  4.59           C  
ATOM   3636  C   ASN A 229      25.157   0.750 -29.147  1.00  5.10           C  
ATOM   3637  O   ASN A 229      26.369   0.578 -28.959  1.00 12.35           O  
ATOM   3638  CB  ASN A 229      23.696   0.032 -31.032  1.00  6.88           C  
ATOM   3639  CG  ASN A 229      23.206  -1.143 -31.832  1.00  6.88           C  
ATOM   3640  OD1 ASN A 229      23.627  -2.285 -31.610  1.00  6.88           O  
ATOM   3641  ND2 ASN A 229      22.325  -0.882 -32.763  1.00  6.88           N  
ATOM   3642  H   ASN A 229      22.294  -0.467 -28.960  1.00  4.38           H  
ATOM   3643  HA  ASN A 229      24.955  -1.232 -29.874  1.00  5.51           H  
ATOM   3644 1HB  ASN A 229      22.859   0.710 -30.859  1.00  8.26           H  
ATOM   3645 2HB  ASN A 229      24.444   0.568 -31.616  1.00  8.26           H  
ATOM   3646 1HD2 ASN A 229      21.958  -1.620 -33.331  1.00  8.26           H  
ATOM   3647 2HD2 ASN A 229      22.012   0.056 -32.907  1.00  8.26           H  
ATOM   3648  N   ASN A 230      24.541   1.906 -28.918  1.00  4.77           N  
ATOM   3649  CA  ASN A 230      25.249   3.088 -28.445  1.00  6.11           C  
ATOM   3650  C   ASN A 230      25.385   3.138 -26.928  1.00  7.34           C  
ATOM   3651  O   ASN A 230      26.416   3.577 -26.417  1.00 30.77           O  
ATOM   3652  CB  ASN A 230      24.574   4.335 -28.974  1.00  9.17           C  
ATOM   3653  CG  ASN A 230      24.798   4.482 -30.454  1.00  9.17           C  
ATOM   3654  OD1 ASN A 230      25.777   3.949 -30.989  1.00  9.17           O  
ATOM   3655  ND2 ASN A 230      23.924   5.183 -31.127  1.00  9.17           N  
ATOM   3656  H   ASN A 230      23.545   1.974 -29.071  1.00  5.72           H  
ATOM   3657  HA  ASN A 230      26.263   3.058 -28.851  1.00  7.33           H  
ATOM   3658 1HB  ASN A 230      23.502   4.288 -28.776  1.00 11.00           H  
ATOM   3659 2HB  ASN A 230      24.968   5.214 -28.465  1.00 11.00           H  
ATOM   3660 1HD2 ASN A 230      24.034   5.306 -32.114  1.00 11.00           H  
ATOM   3661 2HD2 ASN A 230      23.147   5.597 -30.656  1.00 11.00           H  
ATOM   3662  N   GLY A 231      24.386   2.640 -26.208  1.00  4.92           N  
ATOM   3663  CA  GLY A 231      24.452   2.614 -24.749  1.00  3.02           C  
ATOM   3664  C   GLY A 231      23.933   3.891 -24.125  1.00  3.13           C  
ATOM   3665  O   GLY A 231      23.561   4.831 -24.827  1.00  6.00           O  
ATOM   3666  H   GLY A 231      23.563   2.289 -26.677  1.00  5.90           H  
ATOM   3667 1HA  GLY A 231      23.872   1.779 -24.371  1.00  3.62           H  
ATOM   3668 2HA  GLY A 231      25.472   2.445 -24.434  1.00  3.62           H  
ATOM   3669  N   ILE A 232      23.916   3.926 -22.795  1.00  2.42           N  
ATOM   3670  CA  ILE A 232      23.373   5.087 -22.099  1.00  2.72           C  
ATOM   3671  C   ILE A 232      24.068   5.412 -20.770  1.00  2.02           C  
ATOM   3672  O   ILE A 232      24.532   4.522 -20.060  1.00  2.05           O  
ATOM   3673  CB  ILE A 232      21.877   4.870 -21.860  1.00  4.08           C  
ATOM   3674  CG1 ILE A 232      21.230   6.133 -21.333  1.00  4.08           C  
ATOM   3675  CG2 ILE A 232      21.661   3.728 -20.890  1.00  4.08           C  
ATOM   3676  CD1 ILE A 232      19.750   6.074 -21.380  1.00  4.08           C  
ATOM   3677  H   ILE A 232      24.241   3.112 -22.284  1.00  2.90           H  
ATOM   3678  HA  ILE A 232      23.489   5.950 -22.751  1.00  3.26           H  
ATOM   3679  HB  ILE A 232      21.398   4.634 -22.808  1.00  4.90           H  
ATOM   3680 1HG1 ILE A 232      21.530   6.291 -20.304  1.00  4.90           H  
ATOM   3681 2HG1 ILE A 232      21.556   6.982 -21.926  1.00  4.90           H  
ATOM   3682 1HG2 ILE A 232      20.592   3.574 -20.744  1.00  4.90           H  
ATOM   3683 2HG2 ILE A 232      22.106   2.824 -21.298  1.00  4.90           H  
ATOM   3684 3HG2 ILE A 232      22.128   3.967 -19.935  1.00  4.90           H  
ATOM   3685 1HD1 ILE A 232      19.334   6.993 -20.990  1.00  4.90           H  
ATOM   3686 2HD1 ILE A 232      19.423   5.928 -22.409  1.00  4.90           H  
ATOM   3687 3HD1 ILE A 232      19.430   5.239 -20.768  1.00  4.90           H  
ATOM   3688  N   SER A 233      24.165   6.707 -20.457  1.00  2.03           N  
ATOM   3689  CA  SER A 233      24.759   7.189 -19.205  1.00  2.02           C  
ATOM   3690  C   SER A 233      23.698   7.306 -18.103  1.00  2.03           C  
ATOM   3691  O   SER A 233      22.514   7.066 -18.349  1.00  2.20           O  
ATOM   3692  CB  SER A 233      25.439   8.524 -19.434  1.00  3.03           C  
ATOM   3693  OG  SER A 233      24.500   9.525 -19.712  1.00  3.03           O  
ATOM   3694  H   SER A 233      23.799   7.406 -21.092  1.00  2.44           H  
ATOM   3695  HA  SER A 233      25.510   6.470 -18.886  1.00  2.42           H  
ATOM   3696 1HB  SER A 233      26.018   8.796 -18.554  1.00  3.64           H  
ATOM   3697 2HB  SER A 233      26.137   8.438 -20.267  1.00  3.64           H  
ATOM   3698  HG  SER A 233      24.048   9.244 -20.516  1.00  3.64           H  
ATOM   3699  N   PHE A 234      24.129   7.653 -16.884  1.00  2.25           N  
ATOM   3700  CA  PHE A 234      23.199   7.761 -15.760  1.00  2.52           C  
ATOM   3701  C   PHE A 234      22.379   9.037 -15.813  1.00  2.46           C  
ATOM   3702  O   PHE A 234      22.764  10.003 -16.470  1.00  3.28           O  
ATOM   3703  CB  PHE A 234      23.922   7.826 -14.408  1.00  3.78           C  
ATOM   3704  CG  PHE A 234      24.604   6.587 -13.923  1.00  3.78           C  
ATOM   3705  CD1 PHE A 234      25.974   6.587 -13.711  1.00  3.78           C  
ATOM   3706  CD2 PHE A 234      23.890   5.431 -13.658  1.00  3.78           C  
ATOM   3707  CE1 PHE A 234      26.618   5.462 -13.234  1.00  3.78           C  
ATOM   3708  CE2 PHE A 234      24.532   4.305 -13.186  1.00  3.78           C  
ATOM   3709  CZ  PHE A 234      25.895   4.320 -12.968  1.00  3.78           C  
ATOM   3710  H   PHE A 234      25.115   7.867 -16.730  1.00  2.70           H  
ATOM   3711  HA  PHE A 234      22.522   6.909 -15.782  1.00  3.02           H  
ATOM   3712 1HB  PHE A 234      24.671   8.614 -14.453  1.00  4.54           H  
ATOM   3713 2HB  PHE A 234      23.205   8.122 -13.644  1.00  4.54           H  
ATOM   3714  HD1 PHE A 234      26.544   7.495 -13.916  1.00  4.54           H  
ATOM   3715  HD2 PHE A 234      22.813   5.418 -13.822  1.00  4.54           H  
ATOM   3716  HE1 PHE A 234      27.694   5.479 -13.068  1.00  4.54           H  
ATOM   3717  HE2 PHE A 234      23.965   3.401 -12.983  1.00  4.54           H  
ATOM   3718  HZ  PHE A 234      26.399   3.430 -12.594  1.00  4.54           H  
ATOM   3719  N   GLU A 235      21.276   9.047 -15.073  1.00  2.15           N  
ATOM   3720  CA  GLU A 235      20.468  10.251 -14.918  1.00  2.58           C  
ATOM   3721  C   GLU A 235      21.323  11.382 -14.373  1.00  2.71           C  
ATOM   3722  O   GLU A 235      21.208  12.521 -14.810  1.00  3.57           O  
ATOM   3723  CB  GLU A 235      19.286  10.051 -13.974  1.00  3.87           C  
ATOM   3724  CG  GLU A 235      18.444  11.319 -13.833  1.00  3.87           C  
ATOM   3725  CD  GLU A 235      17.272  11.217 -12.891  1.00  3.87           C  
ATOM   3726  OE1 GLU A 235      17.077  10.191 -12.282  1.00  3.87           O  
ATOM   3727  OE2 GLU A 235      16.555  12.184 -12.785  1.00  3.87           O  
ATOM   3728  H   GLU A 235      21.004   8.196 -14.597  1.00  2.58           H  
ATOM   3729  HA  GLU A 235      20.093  10.546 -15.897  1.00  3.10           H  
ATOM   3730 1HB  GLU A 235      18.647   9.250 -14.346  1.00  4.64           H  
ATOM   3731 2HB  GLU A 235      19.644   9.763 -12.985  1.00  4.64           H  
ATOM   3732 1HG  GLU A 235      19.092  12.123 -13.485  1.00  4.64           H  
ATOM   3733 2HG  GLU A 235      18.077  11.596 -14.821  1.00  4.64           H  
ATOM   3734  N   GLU A 236      22.183  11.066 -13.406  1.00  3.19           N  
ATOM   3735  CA  GLU A 236      23.069  12.054 -12.812  1.00  4.81           C  
ATOM   3736  C   GLU A 236      24.049  12.617 -13.841  1.00  4.86           C  
ATOM   3737  O   GLU A 236      24.459  13.773 -13.747  1.00  9.52           O  
ATOM   3738  CB  GLU A 236      23.832  11.433 -11.639  1.00  7.21           C  
ATOM   3739  CG  GLU A 236      22.960  11.101 -10.439  1.00  7.21           C  
ATOM   3740  CD  GLU A 236      23.725  10.476  -9.306  1.00  7.21           C  
ATOM   3741  OE1 GLU A 236      24.873  10.153  -9.492  1.00  7.21           O  
ATOM   3742  OE2 GLU A 236      23.159  10.329  -8.249  1.00  7.21           O  
ATOM   3743  H   GLU A 236      22.220  10.113 -13.074  1.00  3.83           H  
ATOM   3744  HA  GLU A 236      22.461  12.877 -12.435  1.00  5.77           H  
ATOM   3745 1HB  GLU A 236      24.315  10.512 -11.968  1.00  8.66           H  
ATOM   3746 2HB  GLU A 236      24.611  12.119 -11.306  1.00  8.66           H  
ATOM   3747 1HG  GLU A 236      22.490  12.018 -10.087  1.00  8.66           H  
ATOM   3748 2HG  GLU A 236      22.171  10.419 -10.757  1.00  8.66           H  
ATOM   3749  N   ASP A 237      24.414  11.796 -14.828  1.00  2.68           N  
ATOM   3750  CA  ASP A 237      25.312  12.217 -15.893  1.00  2.44           C  
ATOM   3751  C   ASP A 237      24.600  13.181 -16.839  1.00  2.39           C  
ATOM   3752  O   ASP A 237      25.159  14.210 -17.223  1.00  2.84           O  
ATOM   3753  CB  ASP A 237      25.814  10.998 -16.674  1.00  3.66           C  
ATOM   3754  CG  ASP A 237      26.745  10.099 -15.872  1.00  3.66           C  
ATOM   3755  OD1 ASP A 237      27.400  10.589 -14.981  1.00  3.66           O  
ATOM   3756  OD2 ASP A 237      26.744   8.913 -16.121  1.00  3.66           O  
ATOM   3757  H   ASP A 237      24.053  10.856 -14.845  1.00  3.22           H  
ATOM   3758  HA  ASP A 237      26.163  12.730 -15.453  1.00  2.93           H  
ATOM   3759 1HB  ASP A 237      24.976  10.406 -17.028  1.00  4.39           H  
ATOM   3760 2HB  ASP A 237      26.355  11.340 -17.556  1.00  4.39           H  
ATOM   3761  N   TYR A 238      23.344  12.864 -17.164  1.00  2.05           N  
ATOM   3762  CA  TYR A 238      22.535  13.697 -18.053  1.00  2.24           C  
ATOM   3763  C   TYR A 238      21.059  13.665 -17.633  1.00  2.34           C  
ATOM   3764  O   TYR A 238      20.263  12.909 -18.201  1.00  2.39           O  
ATOM   3765  CB  TYR A 238      22.710  13.222 -19.498  1.00  3.36           C  
ATOM   3766  CG  TYR A 238      22.154  14.166 -20.542  1.00  3.36           C  
ATOM   3767  CD1 TYR A 238      21.973  15.505 -20.230  1.00  3.36           C  
ATOM   3768  CD2 TYR A 238      21.853  13.702 -21.816  1.00  3.36           C  
ATOM   3769  CE1 TYR A 238      21.490  16.374 -21.187  1.00  3.36           C  
ATOM   3770  CE2 TYR A 238      21.368  14.573 -22.775  1.00  3.36           C  
ATOM   3771  CZ  TYR A 238      21.188  15.906 -22.461  1.00  3.36           C  
ATOM   3772  OH  TYR A 238      20.704  16.790 -23.399  1.00  3.36           O  
ATOM   3773  H   TYR A 238      22.953  12.001 -16.807  1.00  2.46           H  
ATOM   3774  HA  TYR A 238      22.886  14.723 -17.996  1.00  2.69           H  
ATOM   3775 1HB  TYR A 238      23.772  13.081 -19.701  1.00  4.03           H  
ATOM   3776 2HB  TYR A 238      22.236  12.254 -19.623  1.00  4.03           H  
ATOM   3777  HD1 TYR A 238      22.213  15.872 -19.233  1.00  4.03           H  
ATOM   3778  HD2 TYR A 238      22.004  12.651 -22.059  1.00  4.03           H  
ATOM   3779  HE1 TYR A 238      21.347  17.426 -20.943  1.00  4.03           H  
ATOM   3780  HE2 TYR A 238      21.131  14.211 -23.776  1.00  4.03           H  
ATOM   3781  HH  TYR A 238      20.103  16.340 -24.005  1.00  4.03           H  
ATOM   3782  N   PRO A 239      20.699  14.466 -16.626  1.00  2.53           N  
ATOM   3783  CA  PRO A 239      19.396  14.627 -15.974  1.00  2.77           C  
ATOM   3784  C   PRO A 239      18.283  14.964 -16.937  1.00  2.68           C  
ATOM   3785  O   PRO A 239      18.478  15.735 -17.885  1.00  2.56           O  
ATOM   3786  CB  PRO A 239      19.618  15.785 -15.002  1.00  4.16           C  
ATOM   3787  CG  PRO A 239      21.076  15.766 -14.723  1.00  4.16           C  
ATOM   3788  CD  PRO A 239      21.684  15.401 -16.042  1.00  4.16           C  
ATOM   3789  HA  PRO A 239      19.155  13.695 -15.433  1.00  3.32           H  
ATOM   3790 1HB  PRO A 239      19.280  16.732 -15.452  1.00  4.99           H  
ATOM   3791 2HB  PRO A 239      19.014  15.636 -14.095  1.00  4.99           H  
ATOM   3792 1HG  PRO A 239      21.405  16.753 -14.363  1.00  4.99           H  
ATOM   3793 2HG  PRO A 239      21.307  15.044 -13.934  1.00  4.99           H  
ATOM   3794 1HD  PRO A 239      21.794  16.283 -16.681  1.00  4.99           H  
ATOM   3795 2HD  PRO A 239      22.645  14.902 -15.858  1.00  4.99           H  
ATOM   3796  N   TYR A 240      17.102  14.418 -16.683  1.00  2.83           N  
ATOM   3797  CA  TYR A 240      15.952  14.717 -17.507  1.00  2.70           C  
ATOM   3798  C   TYR A 240      15.481  16.140 -17.243  1.00  2.58           C  
ATOM   3799  O   TYR A 240      15.300  16.540 -16.093  1.00  2.80           O  
ATOM   3800  CB  TYR A 240      14.845  13.698 -17.273  1.00  4.05           C  
ATOM   3801  CG  TYR A 240      13.660  13.901 -18.178  1.00  4.05           C  
ATOM   3802  CD1 TYR A 240      13.761  13.579 -19.524  1.00  4.05           C  
ATOM   3803  CD2 TYR A 240      12.477  14.402 -17.665  1.00  4.05           C  
ATOM   3804  CE1 TYR A 240      12.676  13.761 -20.358  1.00  4.05           C  
ATOM   3805  CE2 TYR A 240      11.397  14.583 -18.496  1.00  4.05           C  
ATOM   3806  CZ  TYR A 240      11.490  14.264 -19.835  1.00  4.05           C  
ATOM   3807  OH  TYR A 240      10.403  14.439 -20.660  1.00  4.05           O  
ATOM   3808  H   TYR A 240      17.002  13.792 -15.895  1.00  3.40           H  
ATOM   3809  HA  TYR A 240      16.243  14.677 -18.539  1.00  3.24           H  
ATOM   3810 1HB  TYR A 240      15.233  12.691 -17.433  1.00  4.86           H  
ATOM   3811 2HB  TYR A 240      14.501  13.759 -16.240  1.00  4.86           H  
ATOM   3812  HD1 TYR A 240      14.694  13.184 -19.922  1.00  4.86           H  
ATOM   3813  HD2 TYR A 240      12.401  14.654 -16.607  1.00  4.86           H  
ATOM   3814  HE1 TYR A 240      12.752  13.510 -21.415  1.00  4.86           H  
ATOM   3815  HE2 TYR A 240      10.467  14.978 -18.091  1.00  4.86           H  
ATOM   3816  HH  TYR A 240       9.657  14.766 -20.139  1.00  4.86           H  
ATOM   3817  N   THR A 241      15.300  16.897 -18.320  1.00  2.40           N  
ATOM   3818  CA  THR A 241      14.925  18.302 -18.215  1.00  2.36           C  
ATOM   3819  C   THR A 241      13.477  18.574 -18.563  1.00  2.35           C  
ATOM   3820  O   THR A 241      12.902  19.568 -18.113  1.00  2.87           O  
ATOM   3821  CB  THR A 241      15.771  19.149 -19.168  1.00  3.54           C  
ATOM   3822  OG1 THR A 241      15.483  18.748 -20.516  1.00  3.54           O  
ATOM   3823  CG2 THR A 241      17.253  18.944 -18.886  1.00  3.54           C  
ATOM   3824  H   THR A 241      15.463  16.491 -19.233  1.00  2.88           H  
ATOM   3825  HA  THR A 241      15.102  18.631 -17.189  1.00  2.83           H  
ATOM   3826  HB  THR A 241      15.521  20.203 -19.046  1.00  4.25           H  
ATOM   3827  HG1 THR A 241      15.597  17.795 -20.602  1.00  4.25           H  
ATOM   3828 1HG2 THR A 241      17.842  19.546 -19.578  1.00  4.25           H  
ATOM   3829 2HG2 THR A 241      17.475  19.245 -17.862  1.00  4.25           H  
ATOM   3830 3HG2 THR A 241      17.504  17.892 -19.017  1.00  4.25           H  
ATOM   3831  N   GLY A 242      12.891  17.715 -19.385  1.00  2.82           N  
ATOM   3832  CA  GLY A 242      11.528  17.936 -19.845  1.00  3.72           C  
ATOM   3833  C   GLY A 242      11.514  18.689 -21.177  1.00  4.20           C  
ATOM   3834  O   GLY A 242      10.450  19.046 -21.683  1.00  6.99           O  
ATOM   3835  H   GLY A 242      13.396  16.904 -19.712  1.00  3.38           H  
ATOM   3836 1HA  GLY A 242      11.017  16.984 -19.961  1.00  4.46           H  
ATOM   3837 2HA  GLY A 242      10.977  18.504 -19.096  1.00  4.46           H  
ATOM   3838  N   ARG A 243      12.693  18.936 -21.747  1.00  3.08           N  
ATOM   3839  CA  ARG A 243      12.797  19.628 -23.025  1.00  3.51           C  
ATOM   3840  C   ARG A 243      13.831  18.954 -23.910  1.00  2.99           C  
ATOM   3841  O   ARG A 243      14.734  18.283 -23.411  1.00  4.65           O  
ATOM   3842  CB  ARG A 243      13.172  21.093 -22.833  1.00  5.26           C  
ATOM   3843  CG  ARG A 243      12.145  21.937 -22.091  1.00  5.26           C  
ATOM   3844  CD  ARG A 243      10.922  22.141 -22.910  1.00  5.26           C  
ATOM   3845  NE  ARG A 243       9.968  23.025 -22.262  1.00  5.26           N  
ATOM   3846  CZ  ARG A 243       9.018  22.632 -21.390  1.00  5.26           C  
ATOM   3847  NH1 ARG A 243       8.893  21.366 -21.055  1.00  5.26           N  
ATOM   3848  NH2 ARG A 243       8.199  23.529 -20.867  1.00  5.26           N  
ATOM   3849  H   ARG A 243      13.552  18.652 -21.292  1.00  3.70           H  
ATOM   3850  HA  ARG A 243      11.830  19.581 -23.526  1.00  4.21           H  
ATOM   3851 1HB  ARG A 243      14.108  21.157 -22.280  1.00  6.32           H  
ATOM   3852 2HB  ARG A 243      13.336  21.557 -23.806  1.00  6.32           H  
ATOM   3853 1HG  ARG A 243      11.863  21.454 -21.157  1.00  6.32           H  
ATOM   3854 2HG  ARG A 243      12.574  22.915 -21.874  1.00  6.32           H  
ATOM   3855 1HD  ARG A 243      11.198  22.583 -23.868  1.00  6.32           H  
ATOM   3856 2HD  ARG A 243      10.435  21.183 -23.083  1.00  6.32           H  
ATOM   3857  HE  ARG A 243      10.019  24.010 -22.485  1.00  6.32           H  
ATOM   3858 1HH1 ARG A 243       9.511  20.661 -21.443  1.00  6.32           H  
ATOM   3859 2HH1 ARG A 243       8.174  21.088 -20.404  1.00  6.32           H  
ATOM   3860 1HH2 ARG A 243       8.288  24.503 -21.120  1.00  6.32           H  
ATOM   3861 2HH2 ARG A 243       7.485  23.239 -20.215  1.00  6.32           H  
ATOM   3862  N   GLU A 244      13.686  19.128 -25.219  1.00  4.92           N  
ATOM   3863  CA  GLU A 244      14.612  18.550 -26.187  1.00  5.30           C  
ATOM   3864  C   GLU A 244      15.833  19.439 -26.368  1.00  6.27           C  
ATOM   3865  O   GLU A 244      15.755  20.656 -26.192  1.00 10.80           O  
ATOM   3866  CB  GLU A 244      13.934  18.360 -27.546  1.00  7.95           C  
ATOM   3867  CG  GLU A 244      12.792  17.359 -27.575  1.00  7.95           C  
ATOM   3868  CD  GLU A 244      12.199  17.226 -28.948  1.00  7.95           C  
ATOM   3869  OE1 GLU A 244      12.552  18.009 -29.798  1.00  7.95           O  
ATOM   3870  OE2 GLU A 244      11.397  16.346 -29.153  1.00  7.95           O  
ATOM   3871  H   GLU A 244      12.914  19.684 -25.557  1.00  5.90           H  
ATOM   3872  HA  GLU A 244      14.946  17.580 -25.816  1.00  6.36           H  
ATOM   3873 1HB  GLU A 244      13.544  19.317 -27.891  1.00  9.54           H  
ATOM   3874 2HB  GLU A 244      14.676  18.032 -28.274  1.00  9.54           H  
ATOM   3875 1HG  GLU A 244      13.160  16.388 -27.252  1.00  9.54           H  
ATOM   3876 2HG  GLU A 244      12.022  17.682 -26.878  1.00  9.54           H  
ATOM   3877  N   GLY A 245      16.950  18.834 -26.751  1.00  4.40           N  
ATOM   3878  CA  GLY A 245      18.176  19.583 -26.990  1.00  5.62           C  
ATOM   3879  C   GLY A 245      19.006  18.950 -28.103  1.00  4.36           C  
ATOM   3880  O   GLY A 245      18.506  18.736 -29.209  1.00  4.61           O  
ATOM   3881  H   GLY A 245      16.960  17.826 -26.860  1.00  5.28           H  
ATOM   3882 1HA  GLY A 245      17.928  20.611 -27.256  1.00  6.74           H  
ATOM   3883 2HA  GLY A 245      18.762  19.622 -26.072  1.00  6.74           H  
ATOM   3884  N   THR A 246      20.276  18.669 -27.816  1.00  5.02           N  
ATOM   3885  CA  THR A 246      21.182  18.095 -28.813  1.00  4.15           C  
ATOM   3886  C   THR A 246      21.926  16.878 -28.276  1.00  3.31           C  
ATOM   3887  O   THR A 246      21.883  16.577 -27.082  1.00  4.60           O  
ATOM   3888  CB  THR A 246      22.216  19.137 -29.302  1.00  6.23           C  
ATOM   3889  OG1 THR A 246      23.066  19.519 -28.212  1.00  6.23           O  
ATOM   3890  CG2 THR A 246      21.532  20.375 -29.863  1.00  6.23           C  
ATOM   3891  H   THR A 246      20.628  18.864 -26.888  1.00  6.02           H  
ATOM   3892  HA  THR A 246      20.590  17.773 -29.670  1.00  4.98           H  
ATOM   3893  HB  THR A 246      22.829  18.689 -30.084  1.00  7.47           H  
ATOM   3894  HG1 THR A 246      23.497  18.740 -27.846  1.00  7.47           H  
ATOM   3895 1HG2 THR A 246      22.287  21.082 -30.206  1.00  7.47           H  
ATOM   3896 2HG2 THR A 246      20.895  20.090 -30.701  1.00  7.47           H  
ATOM   3897 3HG2 THR A 246      20.926  20.843 -29.090  1.00  7.47           H  
ATOM   3898  N   CYS A 247      22.618  16.180 -29.171  1.00  5.05           N  
ATOM   3899  CA  CYS A 247      23.348  14.976 -28.801  1.00  4.13           C  
ATOM   3900  C   CYS A 247      24.552  15.276 -27.926  1.00  4.53           C  
ATOM   3901  O   CYS A 247      25.670  15.442 -28.413  1.00  6.20           O  
ATOM   3902  CB  CYS A 247      23.822  14.234 -30.050  1.00  6.20           C  
ATOM   3903  SG  CYS A 247      24.748  12.719 -29.704  1.00  6.20           S  
ATOM   3904  H   CYS A 247      22.626  16.484 -30.136  1.00  6.06           H  
ATOM   3905  HA  CYS A 247      22.674  14.325 -28.243  1.00  4.96           H  
ATOM   3906 1HB  CYS A 247      22.960  13.969 -30.663  1.00  7.43           H  
ATOM   3907 2HB  CYS A 247      24.457  14.890 -30.645  1.00  7.43           H  
ATOM   3908  HG  CYS A 247      24.945  12.384 -30.975  1.00  7.43           H  
ATOM   3909  N   ASP A 248      24.316  15.280 -26.621  1.00  4.49           N  
ATOM   3910  CA  ASP A 248      25.366  15.507 -25.642  1.00  5.12           C  
ATOM   3911  C   ASP A 248      26.010  14.221 -25.138  1.00  4.68           C  
ATOM   3912  O   ASP A 248      26.842  14.272 -24.240  1.00  5.09           O  
ATOM   3913  CB  ASP A 248      24.831  16.312 -24.458  1.00  7.68           C  
ATOM   3914  CG  ASP A 248      24.501  17.751 -24.833  1.00  7.68           C  
ATOM   3915  OD1 ASP A 248      25.113  18.261 -25.746  1.00  7.68           O  
ATOM   3916  OD2 ASP A 248      23.665  18.338 -24.193  1.00  7.68           O  
ATOM   3917  H   ASP A 248      23.357  15.164 -26.316  1.00  5.39           H  
ATOM   3918  HA  ASP A 248      26.146  16.097 -26.122  1.00  6.14           H  
ATOM   3919 1HB  ASP A 248      23.928  15.837 -24.072  1.00  9.22           H  
ATOM   3920 2HB  ASP A 248      25.567  16.318 -23.655  1.00  9.22           H  
ATOM   3921  N   GLN A 249      25.664  13.076 -25.733  1.00  4.73           N  
ATOM   3922  CA  GLN A 249      26.230  11.786 -25.321  1.00  4.89           C  
ATOM   3923  C   GLN A 249      27.757  11.798 -25.252  1.00  6.52           C  
ATOM   3924  O   GLN A 249      28.346  11.382 -24.255  1.00  7.86           O  
ATOM   3925  CB  GLN A 249      25.785  10.684 -26.279  1.00  7.33           C  
ATOM   3926  CG  GLN A 249      26.336   9.317 -25.929  1.00  7.33           C  
ATOM   3927  CD  GLN A 249      25.869   8.234 -26.878  1.00  7.33           C  
ATOM   3928  OE1 GLN A 249      26.331   8.129 -28.019  1.00  7.33           O  
ATOM   3929  NE2 GLN A 249      24.935   7.422 -26.405  1.00  7.33           N  
ATOM   3930  H   GLN A 249      24.980  13.085 -26.478  1.00  5.68           H  
ATOM   3931  HA  GLN A 249      25.853  11.552 -24.324  1.00  5.87           H  
ATOM   3932 1HB  GLN A 249      24.699  10.613 -26.268  1.00  8.80           H  
ATOM   3933 2HB  GLN A 249      26.091  10.929 -27.296  1.00  8.80           H  
ATOM   3934 1HG  GLN A 249      27.424   9.358 -25.969  1.00  8.80           H  
ATOM   3935 2HG  GLN A 249      26.012   9.054 -24.923  1.00  8.80           H  
ATOM   3936 1HE2 GLN A 249      24.574   6.681 -26.971  1.00  8.80           H  
ATOM   3937 2HE2 GLN A 249      24.580   7.564 -25.476  1.00  8.80           H  
ATOM   3938  N   ALA A 250      28.397  12.286 -26.310  1.00  8.31           N  
ATOM   3939  CA  ALA A 250      29.857  12.360 -26.399  1.00 10.87           C  
ATOM   3940  C   ALA A 250      30.476  13.328 -25.379  1.00 10.12           C  
ATOM   3941  O   ALA A 250      31.686  13.301 -25.147  1.00 15.68           O  
ATOM   3942  CB  ALA A 250      30.260  12.776 -27.805  1.00 16.30           C  
ATOM   3943  H   ALA A 250      27.852  12.613 -27.096  1.00  9.97           H  
ATOM   3944  HA  ALA A 250      30.254  11.364 -26.197  1.00 13.04           H  
ATOM   3945 1HB  ALA A 250      31.347  12.792 -27.883  1.00 19.57           H  
ATOM   3946 2HB  ALA A 250      29.854  12.065 -28.524  1.00 19.57           H  
ATOM   3947 3HB  ALA A 250      29.868  13.769 -28.017  1.00 19.57           H  
ATOM   3948  N   ARG A 251      29.655  14.191 -24.779  1.00  8.04           N  
ATOM   3949  CA  ARG A 251      30.116  15.165 -23.810  1.00  9.07           C  
ATOM   3950  C   ARG A 251      30.013  14.602 -22.394  1.00  9.56           C  
ATOM   3951  O   ARG A 251      30.423  15.248 -21.429  1.00 11.53           O  
ATOM   3952  CB  ARG A 251      29.287  16.435 -23.919  1.00 13.61           C  
ATOM   3953  CG  ARG A 251      29.412  17.158 -25.250  1.00 13.61           C  
ATOM   3954  CD  ARG A 251      28.450  18.286 -25.355  1.00 13.61           C  
ATOM   3955  NE  ARG A 251      28.771  19.381 -24.454  1.00 13.61           N  
ATOM   3956  CZ  ARG A 251      27.920  20.374 -24.120  1.00 13.61           C  
ATOM   3957  NH1 ARG A 251      26.693  20.393 -24.594  1.00 13.61           N  
ATOM   3958  NH2 ARG A 251      28.323  21.337 -23.308  1.00 13.61           N  
ATOM   3959  H   ARG A 251      28.668  14.176 -24.975  1.00  9.65           H  
ATOM   3960  HA  ARG A 251      31.159  15.405 -24.021  1.00 10.88           H  
ATOM   3961 1HB  ARG A 251      28.235  16.203 -23.770  1.00 16.33           H  
ATOM   3962 2HB  ARG A 251      29.582  17.137 -23.140  1.00 16.33           H  
ATOM   3963 1HG  ARG A 251      30.425  17.549 -25.353  1.00 16.33           H  
ATOM   3964 2HG  ARG A 251      29.209  16.459 -26.061  1.00 16.33           H  
ATOM   3965 1HD  ARG A 251      28.452  18.668 -26.374  1.00 16.33           H  
ATOM   3966 2HD  ARG A 251      27.457  17.924 -25.106  1.00 16.33           H  
ATOM   3967  HE  ARG A 251      29.703  19.408 -24.063  1.00 16.33           H  
ATOM   3968 1HH1 ARG A 251      26.359  19.653 -25.205  1.00 16.33           H  
ATOM   3969 2HH1 ARG A 251      26.064  21.138 -24.336  1.00 16.33           H  
ATOM   3970 1HH2 ARG A 251      29.264  21.329 -22.940  1.00 16.33           H  
ATOM   3971 2HH2 ARG A 251      27.691  22.082 -23.056  1.00 16.33           H  
ATOM   3972  N   LYS A 252      29.458  13.391 -22.277  1.00  9.84           N  
ATOM   3973  CA  LYS A 252      29.293  12.732 -20.994  1.00 11.67           C  
ATOM   3974  C   LYS A 252      30.364  11.663 -20.798  1.00 15.02           C  
ATOM   3975  O   LYS A 252      30.289  10.870 -19.858  1.00 42.32           O  
ATOM   3976  CB  LYS A 252      27.892  12.136 -20.904  1.00 17.50           C  
ATOM   3977  CG  LYS A 252      26.814  13.189 -21.086  1.00 17.50           C  
ATOM   3978  CD  LYS A 252      26.877  14.224 -19.986  1.00 17.50           C  
ATOM   3979  CE  LYS A 252      25.841  15.318 -20.184  1.00 17.50           C  
ATOM   3980  NZ  LYS A 252      25.803  16.238 -19.019  1.00 17.50           N  
ATOM   3981  H   LYS A 252      29.131  12.891 -23.092  1.00 11.81           H  
ATOM   3982  HA  LYS A 252      29.411  13.473 -20.202  1.00 14.00           H  
ATOM   3983 1HB  LYS A 252      27.762  11.372 -21.671  1.00 21.01           H  
ATOM   3984 2HB  LYS A 252      27.751  11.663 -19.932  1.00 21.01           H  
ATOM   3985 1HG  LYS A 252      26.955  13.689 -22.036  1.00 21.01           H  
ATOM   3986 2HG  LYS A 252      25.831  12.717 -21.081  1.00 21.01           H  
ATOM   3987 1HD  LYS A 252      26.713  13.738 -19.026  1.00 21.01           H  
ATOM   3988 2HD  LYS A 252      27.867  14.679 -19.977  1.00 21.01           H  
ATOM   3989 1HE  LYS A 252      26.091  15.891 -21.076  1.00 21.01           H  
ATOM   3990 2HE  LYS A 252      24.861  14.873 -20.318  1.00 21.01           H  
ATOM   3991 1HZ  LYS A 252      25.109  16.956 -19.167  1.00 21.01           H  
ATOM   3992 2HZ  LYS A 252      25.556  15.679 -18.210  1.00 21.01           H  
ATOM   3993 3HZ  LYS A 252      26.709  16.663 -18.882  1.00 21.01           H  
ATOM   3994  N   THR A 253      31.360  11.664 -21.691  1.00 11.79           N  
ATOM   3995  CA  THR A 253      32.510  10.747 -21.742  1.00 14.76           C  
ATOM   3996  C   THR A 253      32.038   9.329 -22.047  1.00  8.85           C  
ATOM   3997  O   THR A 253      31.402   9.084 -23.074  1.00 24.90           O  
ATOM   3998  CB  THR A 253      33.380  10.718 -20.447  1.00 22.14           C  
ATOM   3999  OG1 THR A 253      32.684  10.085 -19.361  1.00 22.14           O  
ATOM   4000  CG2 THR A 253      33.760  12.134 -20.036  1.00 22.14           C  
ATOM   4001  H   THR A 253      31.335  12.363 -22.417  1.00 14.15           H  
ATOM   4002  HA  THR A 253      33.162  11.060 -22.556  1.00 17.71           H  
ATOM   4003  HB  THR A 253      34.297  10.162 -20.647  1.00 26.57           H  
ATOM   4004  HG1 THR A 253      31.787  10.412 -19.297  1.00 26.57           H  
ATOM   4005 1HG2 THR A 253      34.387  12.097 -19.145  1.00 26.57           H  
ATOM   4006 2HG2 THR A 253      34.311  12.612 -20.846  1.00 26.57           H  
ATOM   4007 3HG2 THR A 253      32.862  12.710 -19.821  1.00 26.57           H  
ATOM   4008  N   ALA A 254      32.380   8.393 -21.168  1.00 18.76           N  
ATOM   4009  CA  ALA A 254      32.036   6.990 -21.361  1.00 29.13           C  
ATOM   4010  C   ALA A 254      30.586   6.696 -21.007  1.00 13.34           C  
ATOM   4011  O   ALA A 254      30.000   7.328 -20.127  1.00 14.99           O  
ATOM   4012  CB  ALA A 254      32.954   6.110 -20.528  1.00 43.70           C  
ATOM   4013  H   ALA A 254      32.890   8.653 -20.334  1.00 22.51           H  
ATOM   4014  HA  ALA A 254      32.177   6.752 -22.416  1.00 34.96           H  
ATOM   4015 1HB  ALA A 254      32.714   5.062 -20.703  1.00 52.43           H  
ATOM   4016 2HB  ALA A 254      33.990   6.297 -20.808  1.00 52.43           H  
ATOM   4017 3HB  ALA A 254      32.817   6.342 -19.472  1.00 52.43           H  
ATOM   4018  N   ARG A 255      30.022   5.715 -21.701  1.00  8.48           N  
ATOM   4019  CA  ARG A 255      28.663   5.254 -21.462  1.00  3.80           C  
ATOM   4020  C   ARG A 255      28.640   4.353 -20.234  1.00  3.85           C  
ATOM   4021  O   ARG A 255      29.689   3.896 -19.782  1.00  6.89           O  
ATOM   4022  CB  ARG A 255      28.155   4.505 -22.678  1.00  5.70           C  
ATOM   4023  CG  ARG A 255      28.903   3.208 -22.972  1.00  5.70           C  
ATOM   4024  CD  ARG A 255      28.469   2.630 -24.263  1.00  5.70           C  
ATOM   4025  NE  ARG A 255      29.151   1.394 -24.607  1.00  5.70           N  
ATOM   4026  CZ  ARG A 255      28.954   0.741 -25.770  1.00  5.70           C  
ATOM   4027  NH1 ARG A 255      28.122   1.254 -26.649  1.00  5.70           N  
ATOM   4028  NH2 ARG A 255      29.583  -0.394 -26.019  1.00  5.70           N  
ATOM   4029  H   ARG A 255      30.566   5.258 -22.419  1.00 10.18           H  
ATOM   4030  HA  ARG A 255      28.025   6.118 -21.279  1.00  4.56           H  
ATOM   4031 1HB  ARG A 255      27.102   4.262 -22.548  1.00  6.84           H  
ATOM   4032 2HB  ARG A 255      28.239   5.141 -23.559  1.00  6.84           H  
ATOM   4033 1HG  ARG A 255      29.974   3.406 -23.025  1.00  6.84           H  
ATOM   4034 2HG  ARG A 255      28.702   2.482 -22.183  1.00  6.84           H  
ATOM   4035 1HD  ARG A 255      27.409   2.417 -24.209  1.00  6.84           H  
ATOM   4036 2HD  ARG A 255      28.651   3.351 -25.060  1.00  6.84           H  
ATOM   4037  HE  ARG A 255      29.792   0.993 -23.934  1.00  6.84           H  
ATOM   4038 1HH1 ARG A 255      27.653   2.127 -26.445  1.00  6.84           H  
ATOM   4039 2HH1 ARG A 255      27.930   0.793 -27.530  1.00  6.84           H  
ATOM   4040 1HH2 ARG A 255      30.220  -0.780 -25.336  1.00  6.84           H  
ATOM   4041 2HH2 ARG A 255      29.426  -0.876 -26.893  1.00  6.84           H  
ATOM   4042  N   VAL A 256      27.459   4.089 -19.693  1.00  3.47           N  
ATOM   4043  CA  VAL A 256      27.360   3.250 -18.514  1.00  4.88           C  
ATOM   4044  C   VAL A 256      26.765   1.892 -18.822  1.00  4.15           C  
ATOM   4045  O   VAL A 256      27.349   0.859 -18.490  1.00  6.71           O  
ATOM   4046  CB  VAL A 256      26.504   3.935 -17.444  1.00  7.32           C  
ATOM   4047  CG1 VAL A 256      26.332   3.007 -16.265  1.00  7.32           C  
ATOM   4048  CG2 VAL A 256      27.167   5.232 -17.013  1.00  7.32           C  
ATOM   4049  H   VAL A 256      26.605   4.467 -20.077  1.00  4.16           H  
ATOM   4050  HA  VAL A 256      28.363   3.104 -18.112  1.00  5.86           H  
ATOM   4051  HB  VAL A 256      25.515   4.142 -17.850  1.00  8.78           H  
ATOM   4052 1HG1 VAL A 256      25.707   3.491 -15.524  1.00  8.78           H  
ATOM   4053 2HG1 VAL A 256      25.856   2.083 -16.591  1.00  8.78           H  
ATOM   4054 3HG1 VAL A 256      27.306   2.779 -15.834  1.00  8.78           H  
ATOM   4055 1HG2 VAL A 256      26.553   5.720 -16.261  1.00  8.78           H  
ATOM   4056 2HG2 VAL A 256      28.151   5.016 -16.595  1.00  8.78           H  
ATOM   4057 3HG2 VAL A 256      27.279   5.892 -17.872  1.00  8.78           H  
ATOM   4058  N   VAL A 257      25.590   1.893 -19.437  1.00  2.64           N  
ATOM   4059  CA  VAL A 257      24.900   0.654 -19.725  1.00  2.76           C  
ATOM   4060  C   VAL A 257      24.984   0.251 -21.179  1.00  2.65           C  
ATOM   4061  O   VAL A 257      24.656   1.021 -22.084  1.00  5.20           O  
ATOM   4062  CB  VAL A 257      23.427   0.758 -19.314  1.00  4.14           C  
ATOM   4063  CG1 VAL A 257      22.691  -0.524 -19.666  1.00  4.14           C  
ATOM   4064  CG2 VAL A 257      23.347   1.032 -17.827  1.00  4.14           C  
ATOM   4065  H   VAL A 257      25.162   2.769 -19.700  1.00  3.17           H  
ATOM   4066  HA  VAL A 257      25.360  -0.133 -19.127  1.00  3.31           H  
ATOM   4067  HB  VAL A 257      22.959   1.567 -19.860  1.00  4.97           H  
ATOM   4068 1HG1 VAL A 257      21.646  -0.434 -19.377  1.00  4.97           H  
ATOM   4069 2HG1 VAL A 257      22.756  -0.697 -20.740  1.00  4.97           H  
ATOM   4070 3HG1 VAL A 257      23.143  -1.361 -19.135  1.00  4.97           H  
ATOM   4071 1HG2 VAL A 257      22.307   1.117 -17.529  1.00  4.97           H  
ATOM   4072 2HG2 VAL A 257      23.816   0.214 -17.280  1.00  4.97           H  
ATOM   4073 3HG2 VAL A 257      23.864   1.964 -17.600  1.00  4.97           H  
ATOM   4074  N   ALA A 258      25.434  -0.979 -21.382  1.00  2.40           N  
ATOM   4075  CA  ALA A 258      25.537  -1.590 -22.694  1.00  3.05           C  
ATOM   4076  C   ALA A 258      24.806  -2.926 -22.649  1.00  2.44           C  
ATOM   4077  O   ALA A 258      25.226  -3.857 -21.955  1.00  2.80           O  
ATOM   4078  CB  ALA A 258      26.992  -1.763 -23.101  1.00  4.57           C  
ATOM   4079  H   ALA A 258      25.702  -1.527 -20.576  1.00  2.88           H  
ATOM   4080  HA  ALA A 258      25.034  -0.950 -23.420  1.00  3.66           H  
ATOM   4081 1HB  ALA A 258      27.042  -2.220 -24.089  1.00  5.49           H  
ATOM   4082 2HB  ALA A 258      27.479  -0.788 -23.127  1.00  5.49           H  
ATOM   4083 3HB  ALA A 258      27.499  -2.401 -22.378  1.00  5.49           H  
ATOM   4084  N   ILE A 259      23.699  -3.001 -23.371  1.00  2.81           N  
ATOM   4085  CA  ILE A 259      22.843  -4.186 -23.360  1.00  2.74           C  
ATOM   4086  C   ILE A 259      23.202  -5.134 -24.503  1.00  3.08           C  
ATOM   4087  O   ILE A 259      23.669  -4.692 -25.548  1.00  3.53           O  
ATOM   4088  CB  ILE A 259      21.371  -3.770 -23.396  1.00  4.11           C  
ATOM   4089  CG1 ILE A 259      21.047  -2.959 -22.165  1.00  4.11           C  
ATOM   4090  CG2 ILE A 259      20.455  -4.955 -23.431  1.00  4.11           C  
ATOM   4091  CD1 ILE A 259      19.678  -2.368 -22.236  1.00  4.11           C  
ATOM   4092  H   ILE A 259      23.434  -2.199 -23.941  1.00  3.37           H  
ATOM   4093  HA  ILE A 259      23.008  -4.716 -22.423  1.00  3.29           H  
ATOM   4094  HB  ILE A 259      21.196  -3.140 -24.266  1.00  4.93           H  
ATOM   4095 1HG1 ILE A 259      21.114  -3.590 -21.280  1.00  4.93           H  
ATOM   4096 2HG1 ILE A 259      21.770  -2.151 -22.068  1.00  4.93           H  
ATOM   4097 1HG2 ILE A 259      19.420  -4.614 -23.451  1.00  4.93           H  
ATOM   4098 2HG2 ILE A 259      20.658  -5.538 -24.319  1.00  4.93           H  
ATOM   4099 3HG2 ILE A 259      20.618  -5.566 -22.545  1.00  4.93           H  
ATOM   4100 1HD1 ILE A 259      19.495  -1.790 -21.338  1.00  4.93           H  
ATOM   4101 2HD1 ILE A 259      19.597  -1.724 -23.110  1.00  4.93           H  
ATOM   4102 3HD1 ILE A 259      18.951  -3.168 -22.315  1.00  4.93           H  
ATOM   4103  N   ASP A 260      23.089  -6.443 -24.273  1.00  3.57           N  
ATOM   4104  CA  ASP A 260      23.496  -7.416 -25.283  1.00  4.51           C  
ATOM   4105  C   ASP A 260      22.521  -7.473 -26.466  1.00  4.55           C  
ATOM   4106  O   ASP A 260      22.943  -7.605 -27.616  1.00  8.35           O  
ATOM   4107  CB  ASP A 260      23.649  -8.787 -24.631  1.00  6.76           C  
ATOM   4108  CG  ASP A 260      24.838  -8.801 -23.683  1.00  6.76           C  
ATOM   4109  OD1 ASP A 260      25.666  -7.926 -23.793  1.00  6.76           O  
ATOM   4110  OD2 ASP A 260      24.902  -9.667 -22.844  1.00  6.76           O  
ATOM   4111  H   ASP A 260      22.675  -6.782 -23.413  1.00  4.28           H  
ATOM   4112  HA  ASP A 260      24.470  -7.117 -25.669  1.00  5.41           H  
ATOM   4113 1HB  ASP A 260      22.748  -9.045 -24.078  1.00  8.12           H  
ATOM   4114 2HB  ASP A 260      23.798  -9.546 -25.399  1.00  8.12           H  
ATOM   4115  N   GLY A 261      21.230  -7.332 -26.187  1.00  3.63           N  
ATOM   4116  CA  GLY A 261      20.217  -7.303 -27.235  1.00  3.72           C  
ATOM   4117  C   GLY A 261      18.869  -6.898 -26.659  1.00  2.69           C  
ATOM   4118  O   GLY A 261      18.796  -6.305 -25.588  1.00  2.44           O  
ATOM   4119  H   GLY A 261      20.942  -7.272 -25.220  1.00  4.36           H  
ATOM   4120 1HA  GLY A 261      20.514  -6.603 -28.014  1.00  4.46           H  
ATOM   4121 2HA  GLY A 261      20.141  -8.287 -27.697  1.00  4.46           H  
ATOM   4122  N   PHE A 262      17.805  -7.192 -27.377  1.00  3.09           N  
ATOM   4123  CA  PHE A 262      16.464  -6.904 -26.893  1.00  3.47           C  
ATOM   4124  C   PHE A 262      15.504  -7.849 -27.573  1.00  3.09           C  
ATOM   4125  O   PHE A 262      15.801  -8.349 -28.658  1.00  4.18           O  
ATOM   4126  CB  PHE A 262      16.073  -5.460 -27.185  1.00  5.21           C  
ATOM   4127  CG  PHE A 262      16.059  -5.147 -28.649  1.00  5.21           C  
ATOM   4128  CD1 PHE A 262      14.915  -5.345 -29.401  1.00  5.21           C  
ATOM   4129  CD2 PHE A 262      17.191  -4.658 -29.279  1.00  5.21           C  
ATOM   4130  CE1 PHE A 262      14.911  -5.072 -30.754  1.00  5.21           C  
ATOM   4131  CE2 PHE A 262      17.186  -4.378 -30.628  1.00  5.21           C  
ATOM   4132  CZ  PHE A 262      16.043  -4.586 -31.369  1.00  5.21           C  
ATOM   4133  H   PHE A 262      17.921  -7.655 -28.267  1.00  3.71           H  
ATOM   4134  HA  PHE A 262      16.425  -7.078 -25.817  1.00  4.16           H  
ATOM   4135 1HB  PHE A 262      15.085  -5.253 -26.777  1.00  6.25           H  
ATOM   4136 2HB  PHE A 262      16.781  -4.790 -26.699  1.00  6.25           H  
ATOM   4137  HD1 PHE A 262      14.017  -5.732 -28.917  1.00  6.25           H  
ATOM   4138  HD2 PHE A 262      18.093  -4.497 -28.698  1.00  6.25           H  
ATOM   4139  HE1 PHE A 262      14.009  -5.244 -31.338  1.00  6.25           H  
ATOM   4140  HE2 PHE A 262      18.085  -3.995 -31.111  1.00  6.25           H  
ATOM   4141  HZ  PHE A 262      16.037  -4.370 -32.436  1.00  6.25           H  
ATOM   4142  N   GLU A 263      14.357  -8.102 -26.956  1.00  3.04           N  
ATOM   4143  CA  GLU A 263      13.425  -9.035 -27.560  1.00  3.49           C  
ATOM   4144  C   GLU A 263      11.979  -8.567 -27.506  1.00  2.14           C  
ATOM   4145  O   GLU A 263      11.580  -7.788 -26.638  1.00  2.92           O  
ATOM   4146  CB  GLU A 263      13.546 -10.411 -26.902  1.00  5.24           C  
ATOM   4147  CG  GLU A 263      14.932 -11.040 -26.992  1.00  5.24           C  
ATOM   4148  CD  GLU A 263      15.003 -12.460 -26.504  1.00  5.24           C  
ATOM   4149  OE1 GLU A 263      14.439 -12.778 -25.481  1.00  5.24           O  
ATOM   4150  OE2 GLU A 263      15.614 -13.244 -27.194  1.00  5.24           O  
ATOM   4151  H   GLU A 263      14.148  -7.656 -26.074  1.00  3.65           H  
ATOM   4152  HA  GLU A 263      13.691  -9.137 -28.607  1.00  4.19           H  
ATOM   4153 1HB  GLU A 263      13.308 -10.311 -25.855  1.00  6.28           H  
ATOM   4154 2HB  GLU A 263      12.826 -11.100 -27.343  1.00  6.28           H  
ATOM   4155 1HG  GLU A 263      15.282 -10.998 -28.018  1.00  6.28           H  
ATOM   4156 2HG  GLU A 263      15.613 -10.442 -26.389  1.00  6.28           H  
ATOM   4157  N   SER A 264      11.200  -9.044 -28.472  1.00  3.20           N  
ATOM   4158  CA  SER A 264       9.784  -8.725 -28.574  1.00  3.05           C  
ATOM   4159  C   SER A 264       8.920  -9.784 -27.901  1.00  2.97           C  
ATOM   4160  O   SER A 264       9.191 -10.983 -28.008  1.00  5.39           O  
ATOM   4161  CB  SER A 264       9.380  -8.595 -30.028  1.00  4.57           C  
ATOM   4162  OG  SER A 264       8.000  -8.380 -30.150  1.00  4.57           O  
ATOM   4163  H   SER A 264      11.603  -9.665 -29.160  1.00  3.84           H  
ATOM   4164  HA  SER A 264       9.608  -7.772 -28.073  1.00  3.66           H  
ATOM   4165 1HB  SER A 264       9.923  -7.770 -30.485  1.00  5.49           H  
ATOM   4166 2HB  SER A 264       9.656  -9.503 -30.562  1.00  5.49           H  
ATOM   4167  HG  SER A 264       7.577  -9.143 -29.750  1.00  5.49           H  
ATOM   4168  N   VAL A 265       7.875  -9.329 -27.222  1.00  2.63           N  
ATOM   4169  CA  VAL A 265       6.932 -10.220 -26.562  1.00  3.13           C  
ATOM   4170  C   VAL A 265       5.774 -10.537 -27.520  1.00  2.76           C  
ATOM   4171  O   VAL A 265       5.102  -9.609 -27.971  1.00  3.50           O  
ATOM   4172  CB  VAL A 265       6.370  -9.560 -25.283  1.00  4.70           C  
ATOM   4173  CG1 VAL A 265       5.348 -10.457 -24.595  1.00  4.70           C  
ATOM   4174  CG2 VAL A 265       7.504  -9.240 -24.333  1.00  4.70           C  
ATOM   4175  H   VAL A 265       7.723  -8.329 -27.163  1.00  3.16           H  
ATOM   4176  HA  VAL A 265       7.461 -11.123 -26.278  1.00  3.76           H  
ATOM   4177  HB  VAL A 265       5.859  -8.646 -25.569  1.00  5.63           H  
ATOM   4178 1HG1 VAL A 265       4.956  -9.951 -23.712  1.00  5.63           H  
ATOM   4179 2HG1 VAL A 265       4.529 -10.670 -25.283  1.00  5.63           H  
ATOM   4180 3HG1 VAL A 265       5.824 -11.390 -24.295  1.00  5.63           H  
ATOM   4181 1HG2 VAL A 265       7.105  -8.753 -23.445  1.00  5.63           H  
ATOM   4182 2HG2 VAL A 265       8.008 -10.162 -24.046  1.00  5.63           H  
ATOM   4183 3HG2 VAL A 265       8.212  -8.574 -24.826  1.00  5.63           H  
ATOM   4184  N   PRO A 266       5.569 -11.818 -27.876  1.00  3.10           N  
ATOM   4185  CA  PRO A 266       4.483 -12.348 -28.709  1.00  3.25           C  
ATOM   4186  C   PRO A 266       3.206 -11.543 -28.557  1.00  3.65           C  
ATOM   4187  O   PRO A 266       2.529 -11.608 -27.527  1.00  4.64           O  
ATOM   4188  CB  PRO A 266       4.292 -13.769 -28.190  1.00  4.88           C  
ATOM   4189  CG  PRO A 266       5.621 -14.140 -27.658  1.00  4.88           C  
ATOM   4190  CD  PRO A 266       6.152 -12.887 -27.050  1.00  4.88           C  
ATOM   4191  HA  PRO A 266       4.809 -12.356 -29.760  1.00  3.90           H  
ATOM   4192 1HB  PRO A 266       3.505 -13.786 -27.422  1.00  5.85           H  
ATOM   4193 2HB  PRO A 266       3.957 -14.426 -29.005  1.00  5.85           H  
ATOM   4194 1HG  PRO A 266       5.527 -14.961 -26.935  1.00  5.85           H  
ATOM   4195 2HG  PRO A 266       6.271 -14.504 -28.460  1.00  5.85           H  
ATOM   4196 1HD  PRO A 266       5.836 -12.793 -26.005  1.00  5.85           H  
ATOM   4197 2HD  PRO A 266       7.244 -12.883 -27.158  1.00  5.85           H  
ATOM   4198  N   ARG A 267       2.892 -10.781 -29.598  1.00  3.98           N  
ATOM   4199  CA  ARG A 267       1.742  -9.896 -29.606  1.00  4.74           C  
ATOM   4200  C   ARG A 267       0.438 -10.644 -29.384  1.00  4.47           C  
ATOM   4201  O   ARG A 267       0.173 -11.663 -30.024  1.00  5.94           O  
ATOM   4202  CB  ARG A 267       1.659  -9.161 -30.934  1.00  7.11           C  
ATOM   4203  CG  ARG A 267       2.813  -8.216 -31.240  1.00  7.11           C  
ATOM   4204  CD  ARG A 267       2.590  -7.519 -32.533  1.00  7.11           C  
ATOM   4205  NE  ARG A 267       3.697  -6.650 -32.909  1.00  7.11           N  
ATOM   4206  CZ  ARG A 267       3.821  -5.362 -32.530  1.00  7.11           C  
ATOM   4207  NH1 ARG A 267       2.937  -4.799 -31.748  1.00  7.11           N  
ATOM   4208  NH2 ARG A 267       4.834  -4.620 -32.930  1.00  7.11           N  
ATOM   4209  H   ARG A 267       3.493 -10.800 -30.410  1.00  4.78           H  
ATOM   4210  HA  ARG A 267       1.865  -9.165 -28.806  1.00  5.69           H  
ATOM   4211 1HB  ARG A 267       1.607  -9.885 -31.745  1.00  8.53           H  
ATOM   4212 2HB  ARG A 267       0.741  -8.572 -30.965  1.00  8.53           H  
ATOM   4213 1HG  ARG A 267       2.904  -7.471 -30.450  1.00  8.53           H  
ATOM   4214 2HG  ARG A 267       3.741  -8.784 -31.313  1.00  8.53           H  
ATOM   4215 1HD  ARG A 267       2.458  -8.259 -33.321  1.00  8.53           H  
ATOM   4216 2HD  ARG A 267       1.691  -6.908 -32.460  1.00  8.53           H  
ATOM   4217  HE  ARG A 267       4.411  -7.034 -33.513  1.00  8.53           H  
ATOM   4218 1HH1 ARG A 267       2.151  -5.318 -31.377  1.00  8.53           H  
ATOM   4219 2HH1 ARG A 267       3.076  -3.826 -31.501  1.00  8.53           H  
ATOM   4220 1HH2 ARG A 267       5.547  -5.004 -33.535  1.00  8.53           H  
ATOM   4221 2HH2 ARG A 267       4.877  -3.659 -32.607  1.00  8.53           H  
ATOM   4222  N   LYS A 268      -0.375 -10.102 -28.482  1.00  3.45           N  
ATOM   4223  CA  LYS A 268      -1.687 -10.622 -28.126  1.00  3.79           C  
ATOM   4224  C   LYS A 268      -1.623 -12.045 -27.570  1.00  3.33           C  
ATOM   4225  O   LYS A 268      -2.380 -12.924 -27.988  1.00  4.06           O  
ATOM   4226  CB  LYS A 268      -2.600 -10.560 -29.343  1.00  5.69           C  
ATOM   4227  CG  LYS A 268      -2.773  -9.157 -29.912  1.00  5.69           C  
ATOM   4228  CD  LYS A 268      -3.708  -9.161 -31.110  1.00  5.69           C  
ATOM   4229  CE  LYS A 268      -3.779  -7.789 -31.766  1.00  5.69           C  
ATOM   4230  NZ  LYS A 268      -4.636  -7.803 -32.986  1.00  5.69           N  
ATOM   4231  H   LYS A 268      -0.063  -9.271 -28.014  1.00  4.14           H  
ATOM   4232  HA  LYS A 268      -2.108  -9.982 -27.351  1.00  4.55           H  
ATOM   4233 1HB  LYS A 268      -2.219 -11.205 -30.134  1.00  6.82           H  
ATOM   4234 2HB  LYS A 268      -3.586 -10.925 -29.067  1.00  6.82           H  
ATOM   4235 1HG  LYS A 268      -3.175  -8.499 -29.144  1.00  6.82           H  
ATOM   4236 2HG  LYS A 268      -1.804  -8.770 -30.224  1.00  6.82           H  
ATOM   4237 1HD  LYS A 268      -3.357  -9.887 -31.844  1.00  6.82           H  
ATOM   4238 2HD  LYS A 268      -4.709  -9.449 -30.790  1.00  6.82           H  
ATOM   4239 1HE  LYS A 268      -4.183  -7.071 -31.056  1.00  6.82           H  
ATOM   4240 2HE  LYS A 268      -2.773  -7.475 -32.046  1.00  6.82           H  
ATOM   4241 1HZ  LYS A 268      -4.656  -6.879 -33.395  1.00  6.82           H  
ATOM   4242 2HZ  LYS A 268      -4.257  -8.458 -33.656  1.00  6.82           H  
ATOM   4243 3HZ  LYS A 268      -5.574  -8.082 -32.738  1.00  6.82           H  
ATOM   4244  N   ASP A 269      -0.734 -12.263 -26.600  1.00  3.22           N  
ATOM   4245  CA  ASP A 269      -0.601 -13.573 -25.969  1.00  3.16           C  
ATOM   4246  C   ASP A 269      -0.103 -13.442 -24.533  1.00  2.67           C  
ATOM   4247  O   ASP A 269       1.105 -13.432 -24.276  1.00  2.85           O  
ATOM   4248  CB  ASP A 269       0.333 -14.466 -26.784  1.00  4.74           C  
ATOM   4249  CG  ASP A 269       0.406 -15.888 -26.250  1.00  4.74           C  
ATOM   4250  OD1 ASP A 269       0.015 -16.108 -25.127  1.00  4.74           O  
ATOM   4251  OD2 ASP A 269       0.821 -16.751 -26.988  1.00  4.74           O  
ATOM   4252  H   ASP A 269      -0.134 -11.508 -26.299  1.00  3.86           H  
ATOM   4253  HA  ASP A 269      -1.584 -14.043 -25.943  1.00  3.79           H  
ATOM   4254 1HB  ASP A 269      -0.008 -14.498 -27.819  1.00  5.69           H  
ATOM   4255 2HB  ASP A 269       1.336 -14.037 -26.784  1.00  5.69           H  
ATOM   4256  N   GLU A 270      -1.060 -13.368 -23.607  1.00  3.04           N  
ATOM   4257  CA  GLU A 270      -0.793 -13.168 -22.190  1.00  3.41           C  
ATOM   4258  C   GLU A 270       0.151 -14.159 -21.558  1.00  2.57           C  
ATOM   4259  O   GLU A 270       0.865 -13.811 -20.624  1.00  2.81           O  
ATOM   4260  CB  GLU A 270      -2.044 -13.221 -21.373  1.00  5.12           C  
ATOM   4261  CG  GLU A 270      -1.763 -12.802 -19.949  1.00  5.12           C  
ATOM   4262  CD  GLU A 270      -2.930 -12.865 -19.033  1.00  5.12           C  
ATOM   4263  OE1 GLU A 270      -2.851 -12.257 -17.994  1.00  5.12           O  
ATOM   4264  OE2 GLU A 270      -3.887 -13.535 -19.337  1.00  5.12           O  
ATOM   4265  H   GLU A 270      -2.024 -13.421 -23.910  1.00  3.65           H  
ATOM   4266  HA  GLU A 270      -0.358 -12.177 -22.079  1.00  4.09           H  
ATOM   4267 1HB  GLU A 270      -2.786 -12.570 -21.810  1.00  6.14           H  
ATOM   4268 2HB  GLU A 270      -2.448 -14.234 -21.368  1.00  6.14           H  
ATOM   4269 1HG  GLU A 270      -0.982 -13.449 -19.554  1.00  6.14           H  
ATOM   4270 2HG  GLU A 270      -1.377 -11.784 -19.962  1.00  6.14           H  
ATOM   4271  N   LYS A 271       0.129 -15.404 -22.006  1.00  2.34           N  
ATOM   4272  CA  LYS A 271       0.994 -16.408 -21.411  1.00  2.18           C  
ATOM   4273  C   LYS A 271       2.460 -16.025 -21.573  1.00  1.83           C  
ATOM   4274  O   LYS A 271       3.283 -16.325 -20.706  1.00  2.08           O  
ATOM   4275  CB  LYS A 271       0.722 -17.771 -22.033  1.00  3.27           C  
ATOM   4276  CG  LYS A 271      -0.623 -18.369 -21.645  1.00  3.27           C  
ATOM   4277  CD  LYS A 271      -0.851 -19.719 -22.308  1.00  3.27           C  
ATOM   4278  CE  LYS A 271      -2.205 -20.299 -21.920  1.00  3.27           C  
ATOM   4279  NZ  LYS A 271      -2.466 -21.602 -22.590  1.00  3.27           N  
ATOM   4280  H   LYS A 271      -0.479 -15.659 -22.773  1.00  2.81           H  
ATOM   4281  HA  LYS A 271       0.778 -16.463 -20.344  1.00  2.62           H  
ATOM   4282 1HB  LYS A 271       0.742 -17.679 -23.118  1.00  3.92           H  
ATOM   4283 2HB  LYS A 271       1.503 -18.473 -21.743  1.00  3.92           H  
ATOM   4284 1HG  LYS A 271      -0.664 -18.495 -20.562  1.00  3.92           H  
ATOM   4285 2HG  LYS A 271      -1.421 -17.689 -21.943  1.00  3.92           H  
ATOM   4286 1HD  LYS A 271      -0.811 -19.605 -23.392  1.00  3.92           H  
ATOM   4287 2HD  LYS A 271      -0.069 -20.413 -22.002  1.00  3.92           H  
ATOM   4288 1HE  LYS A 271      -2.236 -20.444 -20.842  1.00  3.92           H  
ATOM   4289 2HE  LYS A 271      -2.989 -19.595 -22.203  1.00  3.92           H  
ATOM   4290 1HZ  LYS A 271      -3.371 -21.951 -22.308  1.00  3.92           H  
ATOM   4291 2HZ  LYS A 271      -2.452 -21.475 -23.593  1.00  3.92           H  
ATOM   4292 3HZ  LYS A 271      -1.753 -22.266 -22.325  1.00  3.92           H  
ATOM   4293  N   SER A 272       2.784 -15.355 -22.682  1.00  1.59           N  
ATOM   4294  CA  SER A 272       4.143 -14.919 -22.918  1.00  1.45           C  
ATOM   4295  C   SER A 272       4.382 -13.605 -22.204  1.00  1.50           C  
ATOM   4296  O   SER A 272       5.499 -13.321 -21.786  1.00  1.68           O  
ATOM   4297  CB  SER A 272       4.384 -14.741 -24.389  1.00  2.17           C  
ATOM   4298  OG  SER A 272       3.633 -13.665 -24.881  1.00  2.17           O  
ATOM   4299  H   SER A 272       2.072 -15.108 -23.359  1.00  1.91           H  
ATOM   4300  HA  SER A 272       4.831 -15.667 -22.523  1.00  1.74           H  
ATOM   4301 1HB  SER A 272       5.444 -14.565 -24.568  1.00  2.61           H  
ATOM   4302 2HB  SER A 272       4.108 -15.652 -24.918  1.00  2.61           H  
ATOM   4303  HG  SER A 272       2.711 -13.871 -24.696  1.00  2.61           H  
ATOM   4304  N   LEU A 273       3.311 -12.830 -22.023  1.00  1.58           N  
ATOM   4305  CA  LEU A 273       3.372 -11.570 -21.288  1.00  1.91           C  
ATOM   4306  C   LEU A 273       3.754 -11.873 -19.832  1.00  1.78           C  
ATOM   4307  O   LEU A 273       4.610 -11.200 -19.253  1.00  2.31           O  
ATOM   4308  CB  LEU A 273       2.012 -10.849 -21.365  1.00  2.86           C  
ATOM   4309  CG  LEU A 273       1.911  -9.453 -20.745  1.00  2.86           C  
ATOM   4310  CD1 LEU A 273       2.852  -8.508 -21.484  1.00  2.86           C  
ATOM   4311  CD2 LEU A 273       0.468  -8.972 -20.828  1.00  2.86           C  
ATOM   4312  H   LEU A 273       2.431 -13.109 -22.441  1.00  1.90           H  
ATOM   4313  HA  LEU A 273       4.138 -10.936 -21.730  1.00  2.29           H  
ATOM   4314 1HB  LEU A 273       1.726 -10.766 -22.412  1.00  3.44           H  
ATOM   4315 2HB  LEU A 273       1.273 -11.463 -20.859  1.00  3.44           H  
ATOM   4316  HG  LEU A 273       2.223  -9.489 -19.703  1.00  3.44           H  
ATOM   4317 1HD1 LEU A 273       2.786  -7.513 -21.045  1.00  3.44           H  
ATOM   4318 2HD1 LEU A 273       3.875  -8.874 -21.404  1.00  3.44           H  
ATOM   4319 3HD1 LEU A 273       2.565  -8.458 -22.534  1.00  3.44           H  
ATOM   4320 1HD2 LEU A 273       0.392  -7.982 -20.383  1.00  3.44           H  
ATOM   4321 2HD2 LEU A 273       0.159  -8.928 -21.873  1.00  3.44           H  
ATOM   4322 3HD2 LEU A 273      -0.178  -9.663 -20.288  1.00  3.44           H  
ATOM   4323  N   GLN A 274       3.113 -12.903 -19.262  1.00  1.71           N  
ATOM   4324  CA  GLN A 274       3.385 -13.369 -17.906  1.00  1.75           C  
ATOM   4325  C   GLN A 274       4.766 -13.984 -17.805  1.00  1.56           C  
ATOM   4326  O   GLN A 274       5.491 -13.705 -16.853  1.00  1.47           O  
ATOM   4327  CB  GLN A 274       2.312 -14.376 -17.442  1.00  2.62           C  
ATOM   4328  CG  GLN A 274       0.959 -13.741 -17.180  1.00  2.62           C  
ATOM   4329  CD  GLN A 274      -0.159 -14.696 -16.784  1.00  2.62           C  
ATOM   4330  OE1 GLN A 274      -0.843 -15.301 -17.616  1.00  2.62           O  
ATOM   4331  NE2 GLN A 274      -0.354 -14.836 -15.478  1.00  2.62           N  
ATOM   4332  H   GLN A 274       2.405 -13.381 -19.796  1.00  2.05           H  
ATOM   4333  HA  GLN A 274       3.358 -12.515 -17.236  1.00  2.10           H  
ATOM   4334 1HB  GLN A 274       2.184 -15.150 -18.199  1.00  3.15           H  
ATOM   4335 2HB  GLN A 274       2.639 -14.862 -16.523  1.00  3.15           H  
ATOM   4336 1HG  GLN A 274       1.077 -13.022 -16.370  1.00  3.15           H  
ATOM   4337 2HG  GLN A 274       0.652 -13.230 -18.090  1.00  3.15           H  
ATOM   4338 1HE2 GLN A 274      -1.070 -15.447 -15.139  1.00  3.15           H  
ATOM   4339 2HE2 GLN A 274       0.217 -14.331 -14.831  1.00  3.15           H  
ATOM   4340  N   LYS A 275       5.154 -14.788 -18.795  1.00  1.70           N  
ATOM   4341  CA  LYS A 275       6.495 -15.354 -18.795  1.00  1.95           C  
ATOM   4342  C   LYS A 275       7.547 -14.256 -18.842  1.00  1.64           C  
ATOM   4343  O   LYS A 275       8.573 -14.343 -18.165  1.00  1.95           O  
ATOM   4344  CB  LYS A 275       6.685 -16.327 -19.958  1.00  2.92           C  
ATOM   4345  CG  LYS A 275       8.072 -16.959 -19.996  1.00  2.92           C  
ATOM   4346  CD  LYS A 275       8.186 -18.051 -21.054  1.00  2.92           C  
ATOM   4347  CE  LYS A 275       9.642 -18.458 -21.252  1.00  2.92           C  
ATOM   4348  NZ  LYS A 275      10.258 -19.011 -20.007  1.00  2.92           N  
ATOM   4349  H   LYS A 275       4.520 -15.032 -19.548  1.00  2.04           H  
ATOM   4350  HA  LYS A 275       6.637 -15.902 -17.866  1.00  2.34           H  
ATOM   4351 1HB  LYS A 275       5.948 -17.127 -19.892  1.00  3.51           H  
ATOM   4352 2HB  LYS A 275       6.524 -15.806 -20.902  1.00  3.51           H  
ATOM   4353 1HG  LYS A 275       8.812 -16.187 -20.209  1.00  3.51           H  
ATOM   4354 2HG  LYS A 275       8.297 -17.390 -19.021  1.00  3.51           H  
ATOM   4355 1HD  LYS A 275       7.610 -18.924 -20.743  1.00  3.51           H  
ATOM   4356 2HD  LYS A 275       7.786 -17.688 -22.000  1.00  3.51           H  
ATOM   4357 1HE  LYS A 275       9.705 -19.206 -22.040  1.00  3.51           H  
ATOM   4358 2HE  LYS A 275      10.209 -17.580 -21.557  1.00  3.51           H  
ATOM   4359 1HZ  LYS A 275      11.221 -19.249 -20.192  1.00  3.51           H  
ATOM   4360 2HZ  LYS A 275      10.219 -18.320 -19.272  1.00  3.51           H  
ATOM   4361 3HZ  LYS A 275       9.772 -19.848 -19.709  1.00  3.51           H  
ATOM   4362  N   ALA A 276       7.291 -13.227 -19.649  1.00  1.64           N  
ATOM   4363  CA  ALA A 276       8.196 -12.103 -19.783  1.00  1.85           C  
ATOM   4364  C   ALA A 276       8.386 -11.382 -18.452  1.00  1.71           C  
ATOM   4365  O   ALA A 276       9.522 -11.247 -17.989  1.00  2.15           O  
ATOM   4366  CB  ALA A 276       7.669 -11.143 -20.844  1.00  2.78           C  
ATOM   4367  H   ALA A 276       6.447 -13.226 -20.200  1.00  1.97           H  
ATOM   4368  HA  ALA A 276       9.165 -12.487 -20.103  1.00  2.22           H  
ATOM   4369 1HB  ALA A 276       8.366 -10.322 -20.974  1.00  3.33           H  
ATOM   4370 2HB  ALA A 276       7.557 -11.668 -21.790  1.00  3.33           H  
ATOM   4371 3HB  ALA A 276       6.702 -10.752 -20.536  1.00  3.33           H  
ATOM   4372  N   VAL A 277       7.279 -10.963 -17.817  1.00  1.82           N  
ATOM   4373  CA  VAL A 277       7.373 -10.230 -16.552  1.00  2.02           C  
ATOM   4374  C   VAL A 277       7.905 -11.109 -15.428  1.00  1.45           C  
ATOM   4375  O   VAL A 277       8.500 -10.617 -14.471  1.00  1.57           O  
ATOM   4376  CB  VAL A 277       6.027  -9.626 -16.132  1.00  3.03           C  
ATOM   4377  CG1 VAL A 277       5.111 -10.688 -15.600  1.00  3.03           C  
ATOM   4378  CG2 VAL A 277       6.264  -8.543 -15.088  1.00  3.03           C  
ATOM   4379  H   VAL A 277       6.369 -11.120 -18.234  1.00  2.18           H  
ATOM   4380  HA  VAL A 277       8.053  -9.405 -16.699  1.00  2.42           H  
ATOM   4381  HB  VAL A 277       5.547  -9.198 -17.004  1.00  3.64           H  
ATOM   4382 1HG1 VAL A 277       4.162 -10.239 -15.324  1.00  3.64           H  
ATOM   4383 2HG1 VAL A 277       4.951 -11.435 -16.369  1.00  3.64           H  
ATOM   4384 3HG1 VAL A 277       5.555 -11.154 -14.721  1.00  3.64           H  
ATOM   4385 1HG2 VAL A 277       5.312  -8.101 -14.798  1.00  3.64           H  
ATOM   4386 2HG2 VAL A 277       6.742  -8.980 -14.212  1.00  3.64           H  
ATOM   4387 3HG2 VAL A 277       6.911  -7.771 -15.505  1.00  3.64           H  
ATOM   4388  N   ALA A 278       7.728 -12.421 -15.539  1.00  1.41           N  
ATOM   4389  CA  ALA A 278       8.264 -13.333 -14.545  1.00  1.69           C  
ATOM   4390  C   ALA A 278       9.802 -13.310 -14.538  1.00  1.95           C  
ATOM   4391  O   ALA A 278      10.419 -13.699 -13.545  1.00  3.79           O  
ATOM   4392  CB  ALA A 278       7.760 -14.747 -14.799  1.00  2.54           C  
ATOM   4393  H   ALA A 278       7.198 -12.805 -16.310  1.00  1.69           H  
ATOM   4394  HA  ALA A 278       7.919 -13.005 -13.564  1.00  2.03           H  
ATOM   4395 1HB  ALA A 278       8.147 -15.414 -14.029  1.00  3.04           H  
ATOM   4396 2HB  ALA A 278       6.671 -14.754 -14.771  1.00  3.04           H  
ATOM   4397 3HB  ALA A 278       8.100 -15.085 -15.775  1.00  3.04           H  
ATOM   4398  N   SER A 279      10.423 -12.879 -15.647  1.00  2.28           N  
ATOM   4399  CA  SER A 279      11.874 -12.838 -15.733  1.00  3.03           C  
ATOM   4400  C   SER A 279      12.431 -11.431 -15.524  1.00  1.75           C  
ATOM   4401  O   SER A 279      13.536 -11.282 -14.997  1.00  2.25           O  
ATOM   4402  CB  SER A 279      12.323 -13.349 -17.087  1.00  4.54           C  
ATOM   4403  OG  SER A 279      11.891 -12.498 -18.113  1.00  4.54           O  
ATOM   4404  H   SER A 279       9.895 -12.555 -16.444  1.00  2.74           H  
ATOM   4405  HA  SER A 279      12.284 -13.487 -14.961  1.00  3.64           H  
ATOM   4406 1HB  SER A 279      13.409 -13.428 -17.109  1.00  5.45           H  
ATOM   4407 2HB  SER A 279      11.918 -14.347 -17.247  1.00  5.45           H  
ATOM   4408  HG  SER A 279      10.951 -12.353 -17.964  1.00  5.45           H  
ATOM   4409  N   GLN A 280      11.664 -10.402 -15.899  1.00  1.42           N  
ATOM   4410  CA  GLN A 280      12.127  -9.018 -15.734  1.00  1.26           C  
ATOM   4411  C   GLN A 280      11.036  -7.995 -16.054  1.00  1.24           C  
ATOM   4412  O   GLN A 280      10.006  -8.357 -16.605  1.00  2.54           O  
ATOM   4413  CB  GLN A 280      13.311  -8.777 -16.664  1.00  1.89           C  
ATOM   4414  CG  GLN A 280      12.926  -8.915 -18.116  1.00  1.89           C  
ATOM   4415  CD  GLN A 280      14.101  -8.793 -19.037  1.00  1.89           C  
ATOM   4416  OE1 GLN A 280      14.805  -9.764 -19.325  1.00  1.89           O  
ATOM   4417  NE2 GLN A 280      14.322  -7.582 -19.514  1.00  1.89           N  
ATOM   4418  H   GLN A 280      10.769 -10.580 -16.342  1.00  1.70           H  
ATOM   4419  HA  GLN A 280      12.442  -8.888 -14.705  1.00  1.51           H  
ATOM   4420 1HB  GLN A 280      13.712  -7.776 -16.517  1.00  2.27           H  
ATOM   4421 2HB  GLN A 280      14.112  -9.484 -16.456  1.00  2.27           H  
ATOM   4422 1HG  GLN A 280      12.468  -9.891 -18.271  1.00  2.27           H  
ATOM   4423 2HG  GLN A 280      12.218  -8.125 -18.363  1.00  2.27           H  
ATOM   4424 1HE2 GLN A 280      15.080  -7.431 -20.152  1.00  2.27           H  
ATOM   4425 2HE2 GLN A 280      13.724  -6.825 -19.250  1.00  2.27           H  
ATOM   4426  N   PRO A 281      11.239  -6.713 -15.726  1.00  0.84           N  
ATOM   4427  CA  PRO A 281      10.362  -5.595 -16.067  1.00  0.77           C  
ATOM   4428  C   PRO A 281      10.286  -5.451 -17.592  1.00  0.62           C  
ATOM   4429  O   PRO A 281      11.307  -5.511 -18.280  1.00  0.72           O  
ATOM   4430  CB  PRO A 281      11.001  -4.411 -15.344  1.00  1.16           C  
ATOM   4431  CG  PRO A 281      11.673  -5.027 -14.163  1.00  1.16           C  
ATOM   4432  CD  PRO A 281      12.170  -6.358 -14.640  1.00  1.16           C  
ATOM   4433  HA  PRO A 281       9.367  -5.800 -15.656  1.00  0.92           H  
ATOM   4434 1HB  PRO A 281      11.709  -3.906 -16.009  1.00  1.39           H  
ATOM   4435 2HB  PRO A 281      10.234  -3.677 -15.063  1.00  1.39           H  
ATOM   4436 1HG  PRO A 281      12.473  -4.376 -13.795  1.00  1.39           H  
ATOM   4437 2HG  PRO A 281      10.950  -5.122 -13.341  1.00  1.39           H  
ATOM   4438 1HD  PRO A 281      13.193  -6.268 -15.030  1.00  1.39           H  
ATOM   4439 2HD  PRO A 281      12.106  -7.090 -13.826  1.00  1.39           H  
ATOM   4440  N   ILE A 282       9.065  -5.312 -18.113  1.00  0.83           N  
ATOM   4441  CA  ILE A 282       8.830  -5.316 -19.569  1.00  0.92           C  
ATOM   4442  C   ILE A 282       8.222  -3.993 -20.047  1.00  0.72           C  
ATOM   4443  O   ILE A 282       7.301  -3.476 -19.432  1.00  0.92           O  
ATOM   4444  CB  ILE A 282       7.873  -6.455 -19.971  1.00  1.38           C  
ATOM   4445  CG1 ILE A 282       8.362  -7.781 -19.400  1.00  1.38           C  
ATOM   4446  CG2 ILE A 282       7.753  -6.545 -21.486  1.00  1.38           C  
ATOM   4447  CD1 ILE A 282       9.701  -8.218 -19.915  1.00  1.38           C  
ATOM   4448  H   ILE A 282       8.285  -5.231 -17.470  1.00  1.00           H  
ATOM   4449  HA  ILE A 282       9.783  -5.459 -20.076  1.00  1.10           H  
ATOM   4450  HB  ILE A 282       6.892  -6.262 -19.568  1.00  1.66           H  
ATOM   4451 1HG1 ILE A 282       8.420  -7.692 -18.318  1.00  1.66           H  
ATOM   4452 2HG1 ILE A 282       7.632  -8.553 -19.636  1.00  1.66           H  
ATOM   4453 1HG2 ILE A 282       7.062  -7.347 -21.743  1.00  1.66           H  
ATOM   4454 2HG2 ILE A 282       7.375  -5.604 -21.881  1.00  1.66           H  
ATOM   4455 3HG2 ILE A 282       8.729  -6.754 -21.920  1.00  1.66           H  
ATOM   4456 1HD1 ILE A 282       9.979  -9.167 -19.460  1.00  1.66           H  
ATOM   4457 2HD1 ILE A 282       9.640  -8.336 -20.994  1.00  1.66           H  
ATOM   4458 3HD1 ILE A 282      10.451  -7.469 -19.672  1.00  1.66           H  
ATOM   4459  N   SER A 283       8.708  -3.417 -21.134  1.00  0.59           N  
ATOM   4460  CA  SER A 283       8.060  -2.189 -21.596  1.00  0.65           C  
ATOM   4461  C   SER A 283       6.829  -2.506 -22.434  1.00  0.69           C  
ATOM   4462  O   SER A 283       6.905  -3.234 -23.419  1.00  0.91           O  
ATOM   4463  CB  SER A 283       9.026  -1.336 -22.359  1.00  0.98           C  
ATOM   4464  OG  SER A 283       9.991  -0.821 -21.499  1.00  0.98           O  
ATOM   4465  H   SER A 283       9.467  -3.826 -21.660  1.00  0.71           H  
ATOM   4466  HA  SER A 283       7.734  -1.623 -20.722  1.00  0.78           H  
ATOM   4467 1HB  SER A 283       9.498  -1.924 -23.143  1.00  1.17           H  
ATOM   4468 2HB  SER A 283       8.491  -0.516 -22.825  1.00  1.17           H  
ATOM   4469  HG  SER A 283       9.523  -0.126 -21.021  1.00  1.17           H  
ATOM   4470  N   VAL A 284       5.683  -1.951 -22.036  1.00  0.76           N  
ATOM   4471  CA  VAL A 284       4.408  -2.249 -22.688  1.00  0.91           C  
ATOM   4472  C   VAL A 284       3.665  -1.009 -23.184  1.00  0.94           C  
ATOM   4473  O   VAL A 284       3.534  -0.018 -22.471  1.00  2.19           O  
ATOM   4474  CB  VAL A 284       3.481  -3.006 -21.712  1.00  1.36           C  
ATOM   4475  CG1 VAL A 284       2.151  -3.284 -22.381  1.00  1.36           C  
ATOM   4476  CG2 VAL A 284       4.126  -4.303 -21.262  1.00  1.36           C  
ATOM   4477  H   VAL A 284       5.690  -1.330 -21.240  1.00  0.91           H  
ATOM   4478  HA  VAL A 284       4.608  -2.893 -23.544  1.00  1.09           H  
ATOM   4479  HB  VAL A 284       3.290  -2.376 -20.843  1.00  1.64           H  
ATOM   4480 1HG1 VAL A 284       1.500  -3.802 -21.683  1.00  1.64           H  
ATOM   4481 2HG1 VAL A 284       1.686  -2.349 -22.682  1.00  1.64           H  
ATOM   4482 3HG1 VAL A 284       2.309  -3.909 -23.260  1.00  1.64           H  
ATOM   4483 1HG2 VAL A 284       3.461  -4.815 -20.567  1.00  1.64           H  
ATOM   4484 2HG2 VAL A 284       4.305  -4.940 -22.121  1.00  1.64           H  
ATOM   4485 3HG2 VAL A 284       5.071  -4.089 -20.766  1.00  1.64           H  
ATOM   4486  N   SER A 285       3.179  -1.061 -24.419  1.00  1.22           N  
ATOM   4487  CA  SER A 285       2.392   0.047 -24.957  1.00  1.48           C  
ATOM   4488  C   SER A 285       0.908  -0.196 -24.650  1.00  1.03           C  
ATOM   4489  O   SER A 285       0.376  -1.247 -25.004  1.00  1.21           O  
ATOM   4490  CB  SER A 285       2.625   0.170 -26.450  1.00  2.22           C  
ATOM   4491  OG  SER A 285       1.809   1.156 -27.017  1.00  2.22           O  
ATOM   4492  H   SER A 285       3.322  -1.895 -24.976  1.00  1.46           H  
ATOM   4493  HA  SER A 285       2.702   0.973 -24.471  1.00  1.78           H  
ATOM   4494 1HB  SER A 285       3.672   0.408 -26.639  1.00  2.66           H  
ATOM   4495 2HB  SER A 285       2.418  -0.787 -26.921  1.00  2.66           H  
ATOM   4496  HG  SER A 285       2.205   2.002 -26.780  1.00  2.66           H  
ATOM   4497  N   ILE A 286       0.249   0.758 -23.979  1.00  1.07           N  
ATOM   4498  CA  ILE A 286      -1.169   0.619 -23.608  1.00  0.96           C  
ATOM   4499  C   ILE A 286      -2.009   1.851 -23.965  1.00  0.82           C  
ATOM   4500  O   ILE A 286      -1.481   2.912 -24.297  1.00  1.02           O  
ATOM   4501  CB  ILE A 286      -1.366   0.367 -22.098  1.00  1.44           C  
ATOM   4502  CG1 ILE A 286      -0.849   1.557 -21.309  1.00  1.44           C  
ATOM   4503  CG2 ILE A 286      -0.679  -0.909 -21.650  1.00  1.44           C  
ATOM   4504  CD1 ILE A 286      -1.237   1.509 -19.853  1.00  1.44           C  
ATOM   4505  H   ILE A 286       0.739   1.598 -23.711  1.00  1.28           H  
ATOM   4506  HA  ILE A 286      -1.579  -0.234 -24.146  1.00  1.15           H  
ATOM   4507  HB  ILE A 286      -2.431   0.279 -21.891  1.00  1.73           H  
ATOM   4508 1HG1 ILE A 286       0.238   1.589 -21.377  1.00  1.73           H  
ATOM   4509 2HG1 ILE A 286      -1.244   2.467 -21.752  1.00  1.73           H  
ATOM   4510 1HG2 ILE A 286      -0.854  -1.063 -20.586  1.00  1.73           H  
ATOM   4511 2HG2 ILE A 286      -1.085  -1.746 -22.211  1.00  1.73           H  
ATOM   4512 3HG2 ILE A 286       0.392  -0.829 -21.833  1.00  1.73           H  
ATOM   4513 1HD1 ILE A 286      -0.844   2.387 -19.342  1.00  1.73           H  
ATOM   4514 2HD1 ILE A 286      -2.324   1.496 -19.767  1.00  1.73           H  
ATOM   4515 3HD1 ILE A 286      -0.825   0.612 -19.405  1.00  1.73           H  
ATOM   4516  N   ASP A 287      -3.331   1.690 -23.881  1.00  0.87           N  
ATOM   4517  CA  ASP A 287      -4.298   2.761 -24.115  1.00  0.98           C  
ATOM   4518  C   ASP A 287      -4.644   3.501 -22.822  1.00  0.90           C  
ATOM   4519  O   ASP A 287      -5.334   2.958 -21.957  1.00  1.66           O  
ATOM   4520  CB  ASP A 287      -5.588   2.217 -24.717  1.00  1.47           C  
ATOM   4521  CG  ASP A 287      -6.575   3.333 -25.062  1.00  1.47           C  
ATOM   4522  OD1 ASP A 287      -6.338   4.466 -24.701  1.00  1.47           O  
ATOM   4523  OD2 ASP A 287      -7.588   3.031 -25.649  1.00  1.47           O  
ATOM   4524  H   ASP A 287      -3.685   0.777 -23.638  1.00  1.04           H  
ATOM   4525  HA  ASP A 287      -3.859   3.477 -24.811  1.00  1.18           H  
ATOM   4526 1HB  ASP A 287      -5.364   1.644 -25.616  1.00  1.76           H  
ATOM   4527 2HB  ASP A 287      -6.061   1.539 -24.008  1.00  1.76           H  
ATOM   4528  N   THR A 288      -4.170   4.737 -22.701  1.00  0.90           N  
ATOM   4529  CA  THR A 288      -4.414   5.572 -21.530  1.00  1.08           C  
ATOM   4530  C   THR A 288      -5.253   6.809 -21.830  1.00  1.24           C  
ATOM   4531  O   THR A 288      -5.265   7.749 -21.035  1.00  5.83           O  
ATOM   4532  CB  THR A 288      -3.101   6.062 -20.937  1.00  1.62           C  
ATOM   4533  OG1 THR A 288      -2.391   6.802 -21.938  1.00  1.62           O  
ATOM   4534  CG2 THR A 288      -2.256   4.913 -20.444  1.00  1.62           C  
ATOM   4535  H   THR A 288      -3.606   5.120 -23.447  1.00  1.08           H  
ATOM   4536  HA  THR A 288      -4.940   4.975 -20.786  1.00  1.30           H  
ATOM   4537  HB  THR A 288      -3.320   6.719 -20.109  1.00  1.94           H  
ATOM   4538  HG1 THR A 288      -2.480   6.363 -22.797  1.00  1.94           H  
ATOM   4539 1HG2 THR A 288      -1.326   5.295 -20.024  1.00  1.94           H  
ATOM   4540 2HG2 THR A 288      -2.801   4.359 -19.680  1.00  1.94           H  
ATOM   4541 3HG2 THR A 288      -2.035   4.258 -21.282  1.00  1.94           H  
ATOM   4542  N   GLY A 289      -5.929   6.835 -22.976  1.00  1.60           N  
ATOM   4543  CA  GLY A 289      -6.678   8.029 -23.382  1.00  1.32           C  
ATOM   4544  C   GLY A 289      -8.032   8.237 -22.683  1.00  1.89           C  
ATOM   4545  O   GLY A 289      -8.691   9.256 -22.903  1.00 10.32           O  
ATOM   4546  H   GLY A 289      -5.920   6.024 -23.592  1.00  1.92           H  
ATOM   4547 1HA  GLY A 289      -6.053   8.905 -23.210  1.00  1.58           H  
ATOM   4548 2HA  GLY A 289      -6.841   7.984 -24.459  1.00  1.58           H  
ATOM   4549  N   GLY A 290      -8.459   7.291 -21.855  1.00  1.72           N  
ATOM   4550  CA  GLY A 290      -9.747   7.410 -21.177  1.00  1.28           C  
ATOM   4551  C   GLY A 290      -9.745   8.405 -20.010  1.00  0.78           C  
ATOM   4552  O   GLY A 290      -8.717   8.636 -19.369  1.00  1.17           O  
ATOM   4553  H   GLY A 290      -7.895   6.470 -21.696  1.00  2.06           H  
ATOM   4554 1HA  GLY A 290     -10.505   7.704 -21.903  1.00  1.54           H  
ATOM   4555 2HA  GLY A 290     -10.041   6.430 -20.808  1.00  1.54           H  
ATOM   4556  N   ARG A 291     -10.928   8.960 -19.737  1.00  0.86           N  
ATOM   4557  CA  ARG A 291     -11.160   9.891 -18.633  1.00  0.93           C  
ATOM   4558  C   ARG A 291     -10.876   9.256 -17.288  1.00  0.63           C  
ATOM   4559  O   ARG A 291     -10.266   9.870 -16.414  1.00  0.78           O  
ATOM   4560  CB  ARG A 291     -12.595  10.390 -18.645  1.00  1.40           C  
ATOM   4561  CG  ARG A 291     -12.930  11.369 -17.537  1.00  1.40           C  
ATOM   4562  CD  ARG A 291     -14.336  11.828 -17.619  1.00  1.40           C  
ATOM   4563  NE  ARG A 291     -15.286  10.747 -17.393  1.00  1.40           N  
ATOM   4564  CZ  ARG A 291     -16.595  10.796 -17.716  1.00  1.40           C  
ATOM   4565  NH1 ARG A 291     -17.096  11.873 -18.279  1.00  1.40           N  
ATOM   4566  NH2 ARG A 291     -17.377   9.760 -17.471  1.00  1.40           N  
ATOM   4567  H   ARG A 291     -11.714   8.723 -20.327  1.00  1.03           H  
ATOM   4568  HA  ARG A 291     -10.493  10.744 -18.760  1.00  1.12           H  
ATOM   4569 1HB  ARG A 291     -12.800  10.885 -19.592  1.00  1.67           H  
ATOM   4570 2HB  ARG A 291     -13.281   9.547 -18.559  1.00  1.67           H  
ATOM   4571 1HG  ARG A 291     -12.783  10.888 -16.570  1.00  1.67           H  
ATOM   4572 2HG  ARG A 291     -12.280  12.243 -17.613  1.00  1.67           H  
ATOM   4573 1HD  ARG A 291     -14.496  12.582 -16.857  1.00  1.67           H  
ATOM   4574 2HD  ARG A 291     -14.525  12.256 -18.604  1.00  1.67           H  
ATOM   4575  HE  ARG A 291     -14.940   9.900 -16.962  1.00  1.67           H  
ATOM   4576 1HH1 ARG A 291     -16.504  12.667 -18.471  1.00  1.67           H  
ATOM   4577 2HH1 ARG A 291     -18.076  11.904 -18.522  1.00  1.67           H  
ATOM   4578 1HH2 ARG A 291     -16.995   8.929 -17.042  1.00  1.67           H  
ATOM   4579 2HH2 ARG A 291     -18.356   9.797 -17.717  1.00  1.67           H  
ATOM   4580  N   ALA A 292     -11.341   8.024 -17.128  1.00  0.68           N  
ATOM   4581  CA  ALA A 292     -11.152   7.276 -15.901  1.00  0.68           C  
ATOM   4582  C   ALA A 292      -9.671   6.985 -15.658  1.00  0.55           C  
ATOM   4583  O   ALA A 292      -9.253   6.841 -14.512  1.00  0.94           O  
ATOM   4584  CB  ALA A 292     -11.963   5.999 -15.953  1.00  1.02           C  
ATOM   4585  H   ALA A 292     -11.843   7.587 -17.887  1.00  0.82           H  
ATOM   4586  HA  ALA A 292     -11.512   7.888 -15.073  1.00  0.82           H  
ATOM   4587 1HB  ALA A 292     -11.848   5.455 -15.017  1.00  1.22           H  
ATOM   4588 2HB  ALA A 292     -13.015   6.246 -16.101  1.00  1.22           H  
ATOM   4589 3HB  ALA A 292     -11.617   5.383 -16.779  1.00  1.22           H  
ATOM   4590  N   VAL A 293      -8.869   6.911 -16.729  1.00  0.49           N  
ATOM   4591  CA  VAL A 293      -7.433   6.734 -16.563  1.00  0.50           C  
ATOM   4592  C   VAL A 293      -6.857   8.011 -15.993  1.00  0.63           C  
ATOM   4593  O   VAL A 293      -6.139   7.981 -14.999  1.00  0.80           O  
ATOM   4594  CB  VAL A 293      -6.720   6.409 -17.885  1.00  0.75           C  
ATOM   4595  CG1 VAL A 293      -5.219   6.417 -17.666  1.00  0.75           C  
ATOM   4596  CG2 VAL A 293      -7.162   5.056 -18.391  1.00  0.75           C  
ATOM   4597  H   VAL A 293      -9.252   7.003 -17.659  1.00  0.59           H  
ATOM   4598  HA  VAL A 293      -7.256   5.921 -15.858  1.00  0.60           H  
ATOM   4599  HB  VAL A 293      -6.952   7.174 -18.624  1.00  0.90           H  
ATOM   4600 1HG1 VAL A 293      -4.717   6.194 -18.605  1.00  0.90           H  
ATOM   4601 2HG1 VAL A 293      -4.908   7.399 -17.311  1.00  0.90           H  
ATOM   4602 3HG1 VAL A 293      -4.955   5.661 -16.927  1.00  0.90           H  
ATOM   4603 1HG2 VAL A 293      -6.650   4.834 -19.325  1.00  0.90           H  
ATOM   4604 2HG2 VAL A 293      -6.915   4.295 -17.651  1.00  0.90           H  
ATOM   4605 3HG2 VAL A 293      -8.238   5.066 -18.559  1.00  0.90           H  
ATOM   4606  N   GLN A 294      -7.224   9.145 -16.589  1.00  0.74           N  
ATOM   4607  CA  GLN A 294      -6.786  10.445 -16.086  1.00  1.50           C  
ATOM   4608  C   GLN A 294      -7.060  10.606 -14.598  1.00  0.77           C  
ATOM   4609  O   GLN A 294      -6.193  11.044 -13.840  1.00  0.77           O  
ATOM   4610  CB  GLN A 294      -7.485  11.592 -16.815  1.00  2.25           C  
ATOM   4611  CG  GLN A 294      -7.110  12.950 -16.254  1.00  2.25           C  
ATOM   4612  CD  GLN A 294      -7.850  14.102 -16.901  1.00  2.25           C  
ATOM   4613  OE1 GLN A 294      -8.266  14.043 -18.063  1.00  2.25           O  
ATOM   4614  NE2 GLN A 294      -8.018  15.169 -16.128  1.00  2.25           N  
ATOM   4615  H   GLN A 294      -7.810   9.104 -17.419  1.00  0.89           H  
ATOM   4616  HA  GLN A 294      -5.712  10.530 -16.240  1.00  1.80           H  
ATOM   4617 1HB  GLN A 294      -7.219  11.575 -17.872  1.00  2.70           H  
ATOM   4618 2HB  GLN A 294      -8.564  11.486 -16.744  1.00  2.70           H  
ATOM   4619 1HG  GLN A 294      -7.344  12.959 -15.188  1.00  2.70           H  
ATOM   4620 2HG  GLN A 294      -6.042  13.109 -16.398  1.00  2.70           H  
ATOM   4621 1HE2 GLN A 294      -8.488  15.984 -16.470  1.00  2.70           H  
ATOM   4622 2HE2 GLN A 294      -7.666  15.174 -15.189  1.00  2.70           H  
ATOM   4623  N   LEU A 295      -8.278  10.269 -14.194  1.00  0.77           N  
ATOM   4624  CA  LEU A 295      -8.719  10.445 -12.823  1.00  0.74           C  
ATOM   4625  C   LEU A 295      -8.487   9.221 -11.921  1.00  0.63           C  
ATOM   4626  O   LEU A 295      -8.956   9.196 -10.787  1.00  0.82           O  
ATOM   4627  CB  LEU A 295     -10.208  10.796 -12.857  1.00  1.11           C  
ATOM   4628  CG  LEU A 295     -10.535  12.079 -13.638  1.00  1.11           C  
ATOM   4629  CD1 LEU A 295     -12.044  12.276 -13.700  1.00  1.11           C  
ATOM   4630  CD2 LEU A 295      -9.843  13.263 -12.972  1.00  1.11           C  
ATOM   4631  H   LEU A 295      -8.940   9.913 -14.874  1.00  0.92           H  
ATOM   4632  HA  LEU A 295      -8.172  11.285 -12.399  1.00  0.89           H  
ATOM   4633 1HB  LEU A 295     -10.752   9.975 -13.319  1.00  1.33           H  
ATOM   4634 2HB  LEU A 295     -10.566  10.922 -11.836  1.00  1.33           H  
ATOM   4635  HG  LEU A 295     -10.172  11.980 -14.661  1.00  1.33           H  
ATOM   4636 1HD1 LEU A 295     -12.270  13.179 -14.268  1.00  1.33           H  
ATOM   4637 2HD1 LEU A 295     -12.504  11.416 -14.187  1.00  1.33           H  
ATOM   4638 3HD1 LEU A 295     -12.437  12.376 -12.695  1.00  1.33           H  
ATOM   4639 1HD2 LEU A 295     -10.060  14.173 -13.531  1.00  1.33           H  
ATOM   4640 2HD2 LEU A 295     -10.203  13.371 -11.950  1.00  1.33           H  
ATOM   4641 3HD2 LEU A 295      -8.766  13.094 -12.960  1.00  1.33           H  
ATOM   4642  N   TYR A 296      -7.766   8.208 -12.400  1.00  0.57           N  
ATOM   4643  CA  TYR A 296      -7.540   6.997 -11.607  1.00  0.65           C  
ATOM   4644  C   TYR A 296      -6.785   7.247 -10.307  1.00  0.69           C  
ATOM   4645  O   TYR A 296      -5.705   7.849 -10.308  1.00  1.31           O  
ATOM   4646  CB  TYR A 296      -6.783   5.971 -12.447  1.00  0.98           C  
ATOM   4647  CG  TYR A 296      -6.358   4.720 -11.709  1.00  0.98           C  
ATOM   4648  CD1 TYR A 296      -7.236   3.675 -11.440  1.00  0.98           C  
ATOM   4649  CD2 TYR A 296      -5.043   4.635 -11.298  1.00  0.98           C  
ATOM   4650  CE1 TYR A 296      -6.774   2.551 -10.768  1.00  0.98           C  
ATOM   4651  CE2 TYR A 296      -4.586   3.527 -10.631  1.00  0.98           C  
ATOM   4652  CZ  TYR A 296      -5.435   2.484 -10.366  1.00  0.98           C  
ATOM   4653  OH  TYR A 296      -4.944   1.376  -9.714  1.00  0.98           O  
ATOM   4654  H   TYR A 296      -7.359   8.249 -13.325  1.00  0.68           H  
ATOM   4655  HA  TYR A 296      -8.511   6.580 -11.343  1.00  0.78           H  
ATOM   4656 1HB  TYR A 296      -7.401   5.670 -13.293  1.00  1.17           H  
ATOM   4657 2HB  TYR A 296      -5.893   6.443 -12.851  1.00  1.17           H  
ATOM   4658  HD1 TYR A 296      -8.276   3.735 -11.761  1.00  1.17           H  
ATOM   4659  HD2 TYR A 296      -4.360   5.456 -11.509  1.00  1.17           H  
ATOM   4660  HE1 TYR A 296      -7.453   1.725 -10.561  1.00  1.17           H  
ATOM   4661  HE2 TYR A 296      -3.547   3.474 -10.317  1.00  1.17           H  
ATOM   4662  HH  TYR A 296      -5.670   0.800  -9.470  1.00  1.17           H  
ATOM   4663  N   GLU A 297      -7.367   6.759  -9.204  1.00  1.26           N  
ATOM   4664  CA  GLU A 297      -6.767   6.864  -7.881  1.00  1.65           C  
ATOM   4665  C   GLU A 297      -6.275   5.532  -7.330  1.00  1.54           C  
ATOM   4666  O   GLU A 297      -5.149   5.439  -6.849  1.00  2.00           O  
ATOM   4667  CB  GLU A 297      -7.768   7.433  -6.882  1.00  2.47           C  
ATOM   4668  CG  GLU A 297      -7.218   7.597  -5.471  1.00  2.47           C  
ATOM   4669  CD  GLU A 297      -8.232   8.144  -4.509  1.00  2.47           C  
ATOM   4670  OE1 GLU A 297      -9.380   8.211  -4.869  1.00  2.47           O  
ATOM   4671  OE2 GLU A 297      -7.868   8.492  -3.408  1.00  2.47           O  
ATOM   4672  H   GLU A 297      -8.268   6.300  -9.275  1.00  1.51           H  
ATOM   4673  HA  GLU A 297      -5.913   7.537  -7.947  1.00  1.98           H  
ATOM   4674 1HB  GLU A 297      -8.086   8.413  -7.223  1.00  2.97           H  
ATOM   4675 2HB  GLU A 297      -8.650   6.796  -6.835  1.00  2.97           H  
ATOM   4676 1HG  GLU A 297      -6.877   6.627  -5.111  1.00  2.97           H  
ATOM   4677 2HG  GLU A 297      -6.357   8.264  -5.503  1.00  2.97           H  
ATOM   4678  N   SER A 298      -7.121   4.507  -7.360  1.00  1.43           N  
ATOM   4679  CA  SER A 298      -6.720   3.228  -6.773  1.00  1.90           C  
ATOM   4680  C   SER A 298      -7.638   2.072  -7.100  1.00  2.31           C  
ATOM   4681  O   SER A 298      -8.822   2.255  -7.365  1.00  4.91           O  
ATOM   4682  CB  SER A 298      -6.625   3.343  -5.268  1.00  2.85           C  
ATOM   4683  OG  SER A 298      -6.329   2.097  -4.694  1.00  2.85           O  
ATOM   4684  H   SER A 298      -8.043   4.620  -7.769  1.00  1.72           H  
ATOM   4685  HA  SER A 298      -5.730   2.984  -7.157  1.00  2.28           H  
ATOM   4686 1HB  SER A 298      -5.847   4.056  -4.999  1.00  3.42           H  
ATOM   4687 2HB  SER A 298      -7.565   3.719  -4.871  1.00  3.42           H  
ATOM   4688  HG  SER A 298      -5.591   1.728  -5.196  1.00  3.42           H  
ATOM   4689  N   GLY A 299      -7.080   0.868  -7.081  1.00  2.01           N  
ATOM   4690  CA  GLY A 299      -7.871  -0.332  -7.333  1.00  2.27           C  
ATOM   4691  C   GLY A 299      -7.636  -0.910  -8.715  1.00  2.12           C  
ATOM   4692  O   GLY A 299      -6.783  -0.438  -9.459  1.00  1.97           O  
ATOM   4693  H   GLY A 299      -6.093   0.783  -6.852  1.00  2.41           H  
ATOM   4694 1HA  GLY A 299      -7.625  -1.086  -6.584  1.00  2.72           H  
ATOM   4695 2HA  GLY A 299      -8.921  -0.103  -7.205  1.00  2.72           H  
ATOM   4696  N   ILE A 300      -8.394  -1.943  -9.060  1.00  2.62           N  
ATOM   4697  CA  ILE A 300      -8.197  -2.651 -10.324  1.00  2.45           C  
ATOM   4698  C   ILE A 300      -9.034  -2.060 -11.445  1.00  2.10           C  
ATOM   4699  O   ILE A 300     -10.255  -2.162 -11.442  1.00  3.03           O  
ATOM   4700  CB  ILE A 300      -8.525  -4.127 -10.140  1.00  3.68           C  
ATOM   4701  CG1 ILE A 300      -7.606  -4.712  -9.076  1.00  3.68           C  
ATOM   4702  CG2 ILE A 300      -8.366  -4.865 -11.443  1.00  3.68           C  
ATOM   4703  CD1 ILE A 300      -7.991  -6.100  -8.648  1.00  3.68           C  
ATOM   4704  H   ILE A 300      -9.125  -2.239  -8.425  1.00  3.14           H  
ATOM   4705  HA  ILE A 300      -7.150  -2.568 -10.607  1.00  2.94           H  
ATOM   4706  HB  ILE A 300      -9.547  -4.231  -9.787  1.00  4.41           H  
ATOM   4707 1HG1 ILE A 300      -6.587  -4.738  -9.461  1.00  4.41           H  
ATOM   4708 2HG1 ILE A 300      -7.621  -4.069  -8.196  1.00  4.41           H  
ATOM   4709 1HG2 ILE A 300      -8.604  -5.917 -11.298  1.00  4.41           H  
ATOM   4710 2HG2 ILE A 300      -9.041  -4.437 -12.183  1.00  4.41           H  
ATOM   4711 3HG2 ILE A 300      -7.338  -4.769 -11.791  1.00  4.41           H  
ATOM   4712 1HD1 ILE A 300      -7.286  -6.440  -7.895  1.00  4.41           H  
ATOM   4713 2HD1 ILE A 300      -8.998  -6.089  -8.231  1.00  4.41           H  
ATOM   4714 3HD1 ILE A 300      -7.958  -6.767  -9.506  1.00  4.41           H  
ATOM   4715  N   PHE A 301      -8.365  -1.417 -12.389  1.00  1.62           N  
ATOM   4716  CA  PHE A 301      -9.011  -0.702 -13.477  1.00  1.84           C  
ATOM   4717  C   PHE A 301      -9.676  -1.665 -14.466  1.00  2.08           C  
ATOM   4718  O   PHE A 301      -9.053  -2.613 -14.936  1.00  2.96           O  
ATOM   4719  CB  PHE A 301      -7.973   0.187 -14.148  1.00  2.76           C  
ATOM   4720  CG  PHE A 301      -8.537   1.199 -15.087  1.00  2.76           C  
ATOM   4721  CD1 PHE A 301      -9.179   2.298 -14.557  1.00  2.76           C  
ATOM   4722  CD2 PHE A 301      -8.426   1.092 -16.462  1.00  2.76           C  
ATOM   4723  CE1 PHE A 301      -9.710   3.268 -15.368  1.00  2.76           C  
ATOM   4724  CE2 PHE A 301      -8.957   2.069 -17.283  1.00  2.76           C  
ATOM   4725  CZ  PHE A 301      -9.604   3.156 -16.734  1.00  2.76           C  
ATOM   4726  H   PHE A 301      -7.360  -1.405 -12.344  1.00  1.94           H  
ATOM   4727  HA  PHE A 301      -9.779  -0.060 -13.056  1.00  2.21           H  
ATOM   4728 1HB  PHE A 301      -7.411   0.718 -13.382  1.00  3.31           H  
ATOM   4729 2HB  PHE A 301      -7.264  -0.429 -14.697  1.00  3.31           H  
ATOM   4730  HD1 PHE A 301      -9.261   2.390 -13.474  1.00  3.31           H  
ATOM   4731  HD2 PHE A 301      -7.916   0.235 -16.896  1.00  3.31           H  
ATOM   4732  HE1 PHE A 301     -10.208   4.121 -14.920  1.00  3.31           H  
ATOM   4733  HE2 PHE A 301      -8.864   1.981 -18.364  1.00  3.31           H  
ATOM   4734  HZ  PHE A 301     -10.021   3.926 -17.381  1.00  3.31           H  
ATOM   4735  N   THR A 302     -10.951  -1.430 -14.783  1.00  3.23           N  
ATOM   4736  CA  THR A 302     -11.695  -2.341 -15.661  1.00  4.77           C  
ATOM   4737  C   THR A 302     -11.569  -1.998 -17.137  1.00  7.74           C  
ATOM   4738  O   THR A 302     -11.854  -2.829 -17.999  1.00 32.07           O  
ATOM   4739  CB  THR A 302     -13.192  -2.357 -15.315  1.00  7.15           C  
ATOM   4740  OG1 THR A 302     -13.747  -1.054 -15.530  1.00  7.15           O  
ATOM   4741  CG2 THR A 302     -13.394  -2.758 -13.871  1.00  7.15           C  
ATOM   4742  H   THR A 302     -11.416  -0.627 -14.391  1.00  3.88           H  
ATOM   4743  HA  THR A 302     -11.301  -3.347 -15.519  1.00  5.72           H  
ATOM   4744  HB  THR A 302     -13.705  -3.071 -15.959  1.00  8.59           H  
ATOM   4745  HG1 THR A 302     -13.639  -0.811 -16.454  1.00  8.59           H  
ATOM   4746 1HG2 THR A 302     -14.458  -2.768 -13.639  1.00  8.59           H  
ATOM   4747 2HG2 THR A 302     -12.980  -3.755 -13.711  1.00  8.59           H  
ATOM   4748 3HG2 THR A 302     -12.887  -2.048 -13.221  1.00  8.59           H  
ATOM   4749  N   GLY A 303     -11.163  -0.779 -17.443  1.00  7.15           N  
ATOM   4750  CA  GLY A 303     -10.949  -0.407 -18.832  1.00 13.24           C  
ATOM   4751  C   GLY A 303     -12.112   0.361 -19.425  1.00 18.05           C  
ATOM   4752  O   GLY A 303     -13.049  -0.231 -19.959  1.00 78.89           O  
ATOM   4753  H   GLY A 303     -10.969  -0.110 -16.712  1.00  8.58           H  
ATOM   4754 1HA  GLY A 303     -10.041   0.185 -18.917  1.00 15.89           H  
ATOM   4755 2HA  GLY A 303     -10.780  -1.306 -19.422  1.00 15.89           H  
ATOM   4756  N   GLN A 304     -12.038   1.681 -19.365  1.00 12.77           N  
ATOM   4757  CA  GLN A 304     -13.056   2.509 -19.990  1.00  5.65           C  
ATOM   4758  C   GLN A 304     -12.597   2.878 -21.404  1.00  3.58           C  
ATOM   4759  O   GLN A 304     -13.390   3.338 -22.226  1.00  7.37           O  
ATOM   4760  CB  GLN A 304     -13.325   3.772 -19.169  1.00  8.48           C  
ATOM   4761  CG  GLN A 304     -13.801   3.518 -17.744  1.00  8.48           C  
ATOM   4762  CD  GLN A 304     -15.041   2.650 -17.673  1.00  8.48           C  
ATOM   4763  OE1 GLN A 304     -15.921   2.713 -18.536  1.00  8.48           O  
ATOM   4764  NE2 GLN A 304     -15.126   1.842 -16.622  1.00  8.48           N  
ATOM   4765  H   GLN A 304     -11.261   2.118 -18.890  1.00 15.32           H  
ATOM   4766  HA  GLN A 304     -13.981   1.937 -20.069  1.00  6.78           H  
ATOM   4767 1HB  GLN A 304     -12.415   4.369 -19.115  1.00 10.17           H  
ATOM   4768 2HB  GLN A 304     -14.081   4.376 -19.672  1.00 10.17           H  
ATOM   4769 1HG  GLN A 304     -13.005   3.024 -17.189  1.00 10.17           H  
ATOM   4770 2HG  GLN A 304     -14.039   4.476 -17.282  1.00 10.17           H  
ATOM   4771 1HE2 GLN A 304     -15.921   1.247 -16.511  1.00 10.17           H  
ATOM   4772 2HE2 GLN A 304     -14.405   1.849 -15.926  1.00 10.17           H  
ATOM   4773  N   CYS A 305     -11.288   2.709 -21.629  1.00  1.89           N  
ATOM   4774  CA  CYS A 305     -10.558   2.959 -22.870  1.00  1.57           C  
ATOM   4775  C   CYS A 305     -10.949   2.030 -24.057  1.00  2.10           C  
ATOM   4776  O   CYS A 305     -12.101   1.615 -24.187  1.00  4.68           O  
ATOM   4777  CB  CYS A 305      -9.078   2.806 -22.540  1.00  2.35           C  
ATOM   4778  SG  CYS A 305      -8.491   3.972 -21.308  1.00  2.35           S  
ATOM   4779  H   CYS A 305     -10.731   2.351 -20.871  1.00  2.27           H  
ATOM   4780  HA  CYS A 305     -10.744   3.990 -23.166  1.00  1.88           H  
ATOM   4781 1HB  CYS A 305      -8.873   1.795 -22.185  1.00  2.83           H  
ATOM   4782 2HB  CYS A 305      -8.490   2.976 -23.419  1.00  2.83           H  
ATOM   4783  HG  CYS A 305      -9.257   3.525 -20.319  1.00  2.83           H  
ATOM   4784  N   GLY A 306      -9.967   1.660 -24.897  1.00  2.43           N  
ATOM   4785  CA  GLY A 306     -10.207   0.767 -26.024  1.00  3.72           C  
ATOM   4786  C   GLY A 306      -8.922   0.038 -26.428  1.00  2.80           C  
ATOM   4787  O   GLY A 306      -8.180  -0.443 -25.570  1.00  4.21           O  
ATOM   4788  H   GLY A 306      -9.030   2.027 -24.807  1.00  2.92           H  
ATOM   4789 1HA  GLY A 306     -10.973   0.040 -25.755  1.00  4.46           H  
ATOM   4790 2HA  GLY A 306     -10.587   1.340 -26.869  1.00  4.46           H  
ATOM   4791  N   THR A 307      -8.676  -0.060 -27.736  1.00  2.39           N  
ATOM   4792  CA  THR A 307      -7.506  -0.777 -28.252  1.00  2.49           C  
ATOM   4793  C   THR A 307      -6.421   0.129 -28.837  1.00  2.48           C  
ATOM   4794  O   THR A 307      -5.293  -0.317 -29.046  1.00  3.32           O  
ATOM   4795  CB  THR A 307      -7.923  -1.792 -29.333  1.00  3.74           C  
ATOM   4796  OG1 THR A 307      -8.540  -1.099 -30.427  1.00  3.74           O  
ATOM   4797  CG2 THR A 307      -8.896  -2.812 -28.763  1.00  3.74           C  
ATOM   4798  H   THR A 307      -9.323   0.360 -28.388  1.00  2.87           H  
ATOM   4799  HA  THR A 307      -7.059  -1.331 -27.425  1.00  2.99           H  
ATOM   4800  HB  THR A 307      -7.038  -2.311 -29.700  1.00  4.48           H  
ATOM   4801  HG1 THR A 307      -7.910  -0.484 -30.811  1.00  4.48           H  
ATOM   4802 1HG2 THR A 307      -9.176  -3.523 -29.541  1.00  4.48           H  
ATOM   4803 2HG2 THR A 307      -8.421  -3.345 -27.938  1.00  4.48           H  
ATOM   4804 3HG2 THR A 307      -9.787  -2.302 -28.400  1.00  4.48           H  
ATOM   4805  N   LYS A 308      -6.751   1.386 -29.127  1.00  3.26           N  
ATOM   4806  CA  LYS A 308      -5.748   2.290 -29.687  1.00  4.56           C  
ATOM   4807  C   LYS A 308      -4.664   2.546 -28.655  1.00  3.53           C  
ATOM   4808  O   LYS A 308      -4.948   3.018 -27.562  1.00  4.92           O  
ATOM   4809  CB  LYS A 308      -6.390   3.609 -30.116  1.00  6.84           C  
ATOM   4810  CG  LYS A 308      -7.356   3.493 -31.288  1.00  6.84           C  
ATOM   4811  CD  LYS A 308      -7.933   4.851 -31.659  1.00  6.84           C  
ATOM   4812  CE  LYS A 308      -8.915   4.743 -32.816  1.00  6.84           C  
ATOM   4813  NZ  LYS A 308      -9.502   6.065 -33.167  1.00  6.84           N  
ATOM   4814  H   LYS A 308      -7.685   1.724 -28.949  1.00  3.91           H  
ATOM   4815  HA  LYS A 308      -5.288   1.816 -30.555  1.00  5.47           H  
ATOM   4816 1HB  LYS A 308      -6.936   4.038 -29.275  1.00  8.21           H  
ATOM   4817 2HB  LYS A 308      -5.611   4.319 -30.396  1.00  8.21           H  
ATOM   4818 1HG  LYS A 308      -6.834   3.080 -32.152  1.00  8.21           H  
ATOM   4819 2HG  LYS A 308      -8.172   2.821 -31.022  1.00  8.21           H  
ATOM   4820 1HD  LYS A 308      -8.448   5.276 -30.796  1.00  8.21           H  
ATOM   4821 2HD  LYS A 308      -7.125   5.524 -31.945  1.00  8.21           H  
ATOM   4822 1HE  LYS A 308      -8.400   4.343 -33.688  1.00  8.21           H  
ATOM   4823 2HE  LYS A 308      -9.721   4.062 -32.541  1.00  8.21           H  
ATOM   4824 1HZ  LYS A 308     -10.148   5.955 -33.936  1.00  8.21           H  
ATOM   4825 2HZ  LYS A 308      -9.994   6.439 -32.367  1.00  8.21           H  
ATOM   4826 3HZ  LYS A 308      -8.765   6.701 -33.436  1.00  8.21           H  
ATOM   4827  N   LEU A 309      -3.419   2.262 -29.003  1.00  2.47           N  
ATOM   4828  CA  LEU A 309      -2.338   2.408 -28.038  1.00  1.76           C  
ATOM   4829  C   LEU A 309      -1.786   3.825 -28.036  1.00  1.74           C  
ATOM   4830  O   LEU A 309      -1.706   4.456 -29.092  1.00  1.97           O  
ATOM   4831  CB  LEU A 309      -1.224   1.424 -28.379  1.00  2.64           C  
ATOM   4832  CG  LEU A 309      -1.638  -0.050 -28.420  1.00  2.64           C  
ATOM   4833  CD1 LEU A 309      -0.437  -0.903 -28.804  1.00  2.64           C  
ATOM   4834  CD2 LEU A 309      -2.201  -0.451 -27.076  1.00  2.64           C  
ATOM   4835  H   LEU A 309      -3.224   1.906 -29.928  1.00  2.96           H  
ATOM   4836  HA  LEU A 309      -2.724   2.183 -27.044  1.00  2.11           H  
ATOM   4837 1HB  LEU A 309      -0.809   1.684 -29.351  1.00  3.17           H  
ATOM   4838 2HB  LEU A 309      -0.442   1.526 -27.631  1.00  3.17           H  
ATOM   4839  HG  LEU A 309      -2.403  -0.191 -29.184  1.00  3.17           H  
ATOM   4840 1HD1 LEU A 309      -0.734  -1.948 -28.850  1.00  3.17           H  
ATOM   4841 2HD1 LEU A 309      -0.065  -0.589 -29.779  1.00  3.17           H  
ATOM   4842 3HD1 LEU A 309       0.348  -0.781 -28.060  1.00  3.17           H  
ATOM   4843 1HD2 LEU A 309      -2.495  -1.498 -27.113  1.00  3.17           H  
ATOM   4844 2HD2 LEU A 309      -1.442  -0.314 -26.314  1.00  3.17           H  
ATOM   4845 3HD2 LEU A 309      -3.068   0.166 -26.842  1.00  3.17           H  
ATOM   4846  N   ASP A 310      -1.396   4.331 -26.865  1.00  1.85           N  
ATOM   4847  CA  ASP A 310      -0.859   5.684 -26.827  1.00  2.40           C  
ATOM   4848  C   ASP A 310       0.145   5.990 -25.708  1.00  1.39           C  
ATOM   4849  O   ASP A 310       0.662   7.102 -25.664  1.00  2.87           O  
ATOM   4850  CB  ASP A 310      -2.004   6.688 -26.742  1.00  3.60           C  
ATOM   4851  CG  ASP A 310      -2.831   6.575 -25.466  1.00  3.60           C  
ATOM   4852  OD1 ASP A 310      -2.441   5.840 -24.588  1.00  3.60           O  
ATOM   4853  OD2 ASP A 310      -3.848   7.223 -25.381  1.00  3.60           O  
ATOM   4854  H   ASP A 310      -1.484   3.791 -26.016  1.00  2.22           H  
ATOM   4855  HA  ASP A 310      -0.344   5.852 -27.773  1.00  2.88           H  
ATOM   4856 1HB  ASP A 310      -1.593   7.693 -26.799  1.00  4.32           H  
ATOM   4857 2HB  ASP A 310      -2.666   6.554 -27.599  1.00  4.32           H  
ATOM   4858  N   HIS A 311       0.454   5.037 -24.829  1.00  1.44           N  
ATOM   4859  CA  HIS A 311       1.386   5.350 -23.746  1.00  1.92           C  
ATOM   4860  C   HIS A 311       2.184   4.145 -23.258  1.00  1.26           C  
ATOM   4861  O   HIS A 311       1.650   3.064 -23.018  1.00  1.29           O  
ATOM   4862  CB  HIS A 311       0.595   5.970 -22.585  1.00  2.88           C  
ATOM   4863  CG  HIS A 311       1.392   6.360 -21.377  1.00  2.88           C  
ATOM   4864  ND1 HIS A 311       1.791   5.435 -20.443  1.00  2.88           N  
ATOM   4865  CD2 HIS A 311       1.843   7.557 -20.938  1.00  2.88           C  
ATOM   4866  CE1 HIS A 311       2.455   6.044 -19.478  1.00  2.88           C  
ATOM   4867  NE2 HIS A 311       2.512   7.329 -19.752  1.00  2.88           N  
ATOM   4868  H   HIS A 311       0.019   4.127 -24.868  1.00  1.73           H  
ATOM   4869  HA  HIS A 311       2.103   6.093 -24.094  1.00  2.30           H  
ATOM   4870 1HB  HIS A 311       0.078   6.862 -22.945  1.00  3.46           H  
ATOM   4871 2HB  HIS A 311      -0.169   5.264 -22.270  1.00  3.46           H  
ATOM   4872  HD1 HIS A 311       1.867   4.457 -20.622  1.00  3.46           H  
ATOM   4873  HD2 HIS A 311       1.764   8.567 -21.339  1.00  3.46           H  
ATOM   4874  HE1 HIS A 311       2.859   5.475 -18.643  1.00  3.46           H  
ATOM   4875  N   SER A 312       3.486   4.353 -23.108  1.00  1.53           N  
ATOM   4876  CA  SER A 312       4.398   3.309 -22.678  1.00  1.28           C  
ATOM   4877  C   SER A 312       4.512   3.235 -21.154  1.00  1.16           C  
ATOM   4878  O   SER A 312       4.774   4.239 -20.492  1.00  1.84           O  
ATOM   4879  CB  SER A 312       5.765   3.558 -23.283  1.00  1.92           C  
ATOM   4880  OG  SER A 312       5.736   3.475 -24.682  1.00  1.92           O  
ATOM   4881  H   SER A 312       3.858   5.266 -23.322  1.00  1.84           H  
ATOM   4882  HA  SER A 312       4.021   2.354 -23.042  1.00  1.54           H  
ATOM   4883 1HB  SER A 312       6.116   4.542 -22.984  1.00  2.30           H  
ATOM   4884 2HB  SER A 312       6.466   2.825 -22.896  1.00  2.30           H  
ATOM   4885  HG  SER A 312       5.177   4.198 -24.999  1.00  2.30           H  
ATOM   4886  N   VAL A 313       4.344   2.029 -20.615  1.00  0.86           N  
ATOM   4887  CA  VAL A 313       4.441   1.760 -19.180  1.00  0.91           C  
ATOM   4888  C   VAL A 313       5.399   0.623 -18.894  1.00  0.75           C  
ATOM   4889  O   VAL A 313       5.740  -0.155 -19.783  1.00  0.78           O  
ATOM   4890  CB  VAL A 313       3.072   1.375 -18.580  1.00  1.36           C  
ATOM   4891  CG1 VAL A 313       2.070   2.495 -18.708  1.00  1.36           C  
ATOM   4892  CG2 VAL A 313       2.555   0.154 -19.308  1.00  1.36           C  
ATOM   4893  H   VAL A 313       4.127   1.257 -21.229  1.00  1.03           H  
ATOM   4894  HA  VAL A 313       4.805   2.659 -18.683  1.00  1.09           H  
ATOM   4895  HB  VAL A 313       3.194   1.157 -17.519  1.00  1.64           H  
ATOM   4896 1HG1 VAL A 313       1.123   2.184 -18.268  1.00  1.64           H  
ATOM   4897 2HG1 VAL A 313       2.441   3.373 -18.185  1.00  1.64           H  
ATOM   4898 3HG1 VAL A 313       1.922   2.725 -19.761  1.00  1.64           H  
ATOM   4899 1HG2 VAL A 313       1.597  -0.137 -18.887  1.00  1.64           H  
ATOM   4900 2HG2 VAL A 313       2.427   0.389 -20.363  1.00  1.64           H  
ATOM   4901 3HG2 VAL A 313       3.266  -0.665 -19.199  1.00  1.64           H  
ATOM   4902  N   VAL A 314       5.830   0.509 -17.646  1.00  0.91           N  
ATOM   4903  CA  VAL A 314       6.704  -0.607 -17.308  1.00  1.11           C  
ATOM   4904  C   VAL A 314       5.871  -1.690 -16.657  1.00  0.81           C  
ATOM   4905  O   VAL A 314       5.104  -1.438 -15.732  1.00  0.73           O  
ATOM   4906  CB  VAL A 314       7.855  -0.213 -16.368  1.00  1.67           C  
ATOM   4907  CG1 VAL A 314       8.723  -1.429 -16.073  1.00  1.67           C  
ATOM   4908  CG2 VAL A 314       8.661   0.907 -16.988  1.00  1.67           C  
ATOM   4909  H   VAL A 314       5.535   1.189 -16.954  1.00  1.09           H  
ATOM   4910  HA  VAL A 314       7.139  -1.005 -18.225  1.00  1.33           H  
ATOM   4911  HB  VAL A 314       7.453   0.103 -15.419  1.00  2.00           H  
ATOM   4912 1HG1 VAL A 314       9.524  -1.147 -15.390  1.00  2.00           H  
ATOM   4913 2HG1 VAL A 314       8.117  -2.210 -15.615  1.00  2.00           H  
ATOM   4914 3HG1 VAL A 314       9.153  -1.802 -17.002  1.00  2.00           H  
ATOM   4915 1HG2 VAL A 314       9.463   1.186 -16.310  1.00  2.00           H  
ATOM   4916 2HG2 VAL A 314       9.081   0.572 -17.936  1.00  2.00           H  
ATOM   4917 3HG2 VAL A 314       8.015   1.768 -17.160  1.00  2.00           H  
ATOM   4918  N   LEU A 315       5.988  -2.890 -17.177  1.00  0.82           N  
ATOM   4919  CA  LEU A 315       5.264  -4.024 -16.673  1.00  0.71           C  
ATOM   4920  C   LEU A 315       6.040  -4.479 -15.467  1.00  0.95           C  
ATOM   4921  O   LEU A 315       7.187  -4.907 -15.602  1.00  1.61           O  
ATOM   4922  CB  LEU A 315       5.223  -5.107 -17.741  1.00  1.06           C  
ATOM   4923  CG  LEU A 315       4.327  -6.306 -17.509  1.00  1.06           C  
ATOM   4924  CD1 LEU A 315       2.914  -5.795 -17.505  1.00  1.06           C  
ATOM   4925  CD2 LEU A 315       4.525  -7.319 -18.620  1.00  1.06           C  
ATOM   4926  H   LEU A 315       6.614  -3.033 -17.942  1.00  0.98           H  
ATOM   4927  HA  LEU A 315       4.260  -3.730 -16.379  1.00  0.85           H  
ATOM   4928 1HB  LEU A 315       4.928  -4.648 -18.676  1.00  1.28           H
[truncated: 125,729 more chars]
