# Supplementary material for: Sequence comparison, molecular modeling, and network analysis predict structural diversity in cysteine proteases from the Cape sundew, Drosera capensis
Source: Comput Struct Biotechnol J. 2016 Jun 14;14:271–82. doi: 10.1016/j.csbj.2016.05.003 (PMC4949590; doi:10.1016/j.csbj.2016.05.003)
Supplement: Supplementary file 3 [file mmc3.zip › Rosetta_full/DCAP_3192_full_m1.pdb]

PFRMAT TS
TARGET DCAP_3192
AUTHOR BAKER-ROSETTASERVER
METHOD    ROSETTA provides both ab initio and
METHOD    comparative models of protein domains.
METHOD    Comparative models are built from structures
METHOD    detected and aligned by HHSEARCH, SPARKS, and
METHOD    Raptor. Loop regions are assembled from fragments and 
METHOD    optimized to fit the aligned template structures.
METHOD    De novo models are built using the Rosetta de
METHOD    novo protocol.  The procedure is fully automated.
MODEL     1
PARENT 4qrvB_301
REMARK PARENT    4qrvB_301
REMARK PARSRC    alignment
REMARK SCORE     0.88
ATOM      1  N   MET A   1     -10.088  55.007 -13.627  1.00999.99           N  
ATOM      2  CA  MET A   1     -10.131  53.809 -12.787  1.00999.99           C  
ATOM      3  C   MET A   1     -10.892  52.645 -13.422  1.00999.99           C  
ATOM      4  O   MET A   1     -10.675  51.493 -13.046  1.00999.99           O  
ATOM      5  CB  MET A   1     -10.749  54.147 -11.435  1.00999.99           C  
ATOM      6  CG  MET A   1      -9.914  55.088 -10.582  1.00999.99           C  
ATOM      7  SD  MET A   1      -8.273  54.424 -10.223  1.00999.99           S  
ATOM      8  CE  MET A   1      -8.692  53.043  -9.162  1.00999.99           C  
ATOM      9 1H   MET A   1     -10.938  55.543 -13.501  1.00999.99           H  
ATOM     10 2H   MET A   1      -9.295  55.578 -13.357  1.00999.99           H  
ATOM     11 3H   MET A   1      -9.988  54.744 -14.600  1.00999.99           H  
ATOM     12  HA  MET A   1      -9.106  53.474 -12.623  1.00999.99           H  
ATOM     13 1HB  MET A   1     -11.725  54.609 -11.583  1.00999.99           H  
ATOM     14 2HB  MET A   1     -10.907  53.231 -10.864  1.00999.99           H  
ATOM     15 1HG  MET A   1      -9.793  56.041 -11.097  1.00999.99           H  
ATOM     16 2HG  MET A   1     -10.427  55.273  -9.638  1.00999.99           H  
ATOM     17 1HE  MET A   1      -7.784  52.527  -8.856  1.00999.99           H  
ATOM     18 2HE  MET A   1      -9.218  53.409  -8.278  1.00999.99           H  
ATOM     19 3HE  MET A   1      -9.337  52.353  -9.707  1.00999.99           H  
ATOM     20  N   ALA A   2     -11.777  52.951 -14.381  1.00999.99           N  
ATOM     21  CA  ALA A   2     -12.589  51.936 -15.046  1.00999.99           C  
ATOM     22  C   ALA A   2     -11.730  50.884 -15.730  1.00999.99           C  
ATOM     23  O   ALA A   2     -12.068  49.706 -15.697  1.00999.99           O  
ATOM     24  CB  ALA A   2     -13.506  52.585 -16.066  1.00999.99           C  
ATOM     25  H   ALA A   2     -11.910  53.914 -14.649  1.00999.99           H  
ATOM     26  HA  ALA A   2     -13.193  51.441 -14.290  1.00999.99           H  
ATOM     27 1HB  ALA A   2     -14.128  51.822 -16.533  1.00999.99           H  
ATOM     28 2HB  ALA A   2     -14.141  53.313 -15.566  1.00999.99           H  
ATOM     29 3HB  ALA A   2     -12.911  53.085 -16.829  1.00999.99           H  
ATOM     30  N   SER A   3     -10.620  51.309 -16.333  1.00999.99           N  
ATOM     31  CA  SER A   3      -9.693  50.399 -16.994  1.00999.99           C  
ATOM     32  C   SER A   3      -9.164  49.357 -16.020  1.00999.99           C  
ATOM     33  O   SER A   3      -9.091  48.173 -16.350  1.00999.99           O  
ATOM     34  CB  SER A   3      -8.537  51.174 -17.595  1.00999.99           C  
ATOM     35  OG  SER A   3      -7.632  50.315 -18.233  1.00999.99           O  
ATOM     36  H   SER A   3     -10.409  52.295 -16.337  1.00999.99           H  
ATOM     37  HA  SER A   3     -10.225  49.882 -17.794  1.00999.99           H  
ATOM     38 1HB  SER A   3      -8.921  51.904 -18.308  1.00999.99           H  
ATOM     39 2HB  SER A   3      -8.021  51.726 -16.810  1.00999.99           H  
ATOM     40  HG  SER A   3      -8.136  49.867 -18.918  1.00999.99           H  
ATOM     41  N   ARG A   4      -8.789  49.812 -14.825  1.00999.99           N  
ATOM     42  CA  ARG A   4      -8.272  48.937 -13.786  1.00999.99           C  
ATOM     43  C   ARG A   4      -9.346  47.984 -13.296  1.00999.99           C  
ATOM     44  O   ARG A   4      -9.066  46.813 -13.033  1.00999.99           O  
ATOM     45  CB  ARG A   4      -7.750  49.749 -12.613  1.00999.99           C  
ATOM     46  CG  ARG A   4      -6.474  50.526 -12.887  1.00999.99           C  
ATOM     47  CD  ARG A   4      -6.062  51.333 -11.708  1.00999.99           C  
ATOM     48  NE  ARG A   4      -4.834  52.071 -11.959  1.00999.99           N  
ATOM     49  CZ  ARG A   4      -4.291  52.964 -11.109  1.00999.99           C  
ATOM     50  NH1 ARG A   4      -4.875  53.219  -9.960  1.00999.99           N  
ATOM     51  NH2 ARG A   4      -3.168  53.583 -11.431  1.00999.99           N  
ATOM     52  H   ARG A   4      -8.867  50.799 -14.627  1.00999.99           H  
ATOM     53  HA  ARG A   4      -7.449  48.354 -14.200  1.00999.99           H  
ATOM     54 1HB  ARG A   4      -8.511  50.463 -12.298  1.00999.99           H  
ATOM     55 2HB  ARG A   4      -7.556  49.088 -11.770  1.00999.99           H  
ATOM     56 1HG  ARG A   4      -5.667  49.831 -13.124  1.00999.99           H  
ATOM     57 2HG  ARG A   4      -6.634  51.198 -13.729  1.00999.99           H  
ATOM     58 1HD  ARG A   4      -6.846  52.048 -11.463  1.00999.99           H  
ATOM     59 2HD  ARG A   4      -5.894  50.674 -10.857  1.00999.99           H  
ATOM     60  HE  ARG A   4      -4.354  51.901 -12.833  1.00999.99           H  
ATOM     61 1HH1 ARG A   4      -5.733  52.745  -9.715  1.00999.99           H  
ATOM     62 2HH1 ARG A   4      -4.467  53.887  -9.322  1.00999.99           H  
ATOM     63 1HH2 ARG A   4      -2.718  53.387 -12.314  1.00999.99           H  
ATOM     64 2HH2 ARG A   4      -2.760  54.252 -10.794  1.00999.99           H  
ATOM     65  N   ASN A   5     -10.578  48.482 -13.198  1.00999.99           N  
ATOM     66  CA  ASN A   5     -11.695  47.659 -12.772  1.00999.99           C  
ATOM     67  C   ASN A   5     -11.978  46.566 -13.790  1.00999.99           C  
ATOM     68  O   ASN A   5     -12.229  45.421 -13.417  1.00999.99           O  
ATOM     69  CB  ASN A   5     -12.920  48.518 -12.549  1.00999.99           C  
ATOM     70  CG  ASN A   5     -12.807  49.356 -11.307  1.00999.99           C  
ATOM     71  OD1 ASN A   5     -12.020  49.049 -10.404  1.00999.99           O  
ATOM     72  ND2 ASN A   5     -13.579  50.410 -11.243  1.00999.99           N  
ATOM     73  H   ASN A   5     -10.741  49.462 -13.401  1.00999.99           H  
ATOM     74  HA  ASN A   5     -11.431  47.171 -11.833  1.00999.99           H  
ATOM     75 1HB  ASN A   5     -13.066  49.175 -13.407  1.00999.99           H  
ATOM     76 2HB  ASN A   5     -13.803  47.884 -12.469  1.00999.99           H  
ATOM     77 1HD2 ASN A   5     -13.546  51.006 -10.441  1.00999.99           H  
ATOM     78 2HD2 ASN A   5     -14.202  50.620 -11.997  1.00999.99           H  
ATOM     79  N   GLN A   6     -11.894  46.920 -15.074  1.00999.99           N  
ATOM     80  CA  GLN A   6     -12.107  45.973 -16.157  1.00999.99           C  
ATOM     81  C   GLN A   6     -11.022  44.917 -16.161  1.00999.99           C  
ATOM     82  O   GLN A   6     -11.313  43.735 -16.352  1.00999.99           O  
ATOM     83  CB  GLN A   6     -12.136  46.703 -17.500  1.00999.99           C  
ATOM     84  CG  GLN A   6     -13.366  47.568 -17.711  1.00999.99           C  
ATOM     85  CD  GLN A   6     -13.274  48.398 -18.976  1.00999.99           C  
ATOM     86  OE1 GLN A   6     -12.180  48.668 -19.481  1.00999.99           O  
ATOM     87  NE2 GLN A   6     -14.424  48.808 -19.497  1.00999.99           N  
ATOM     88  H   GLN A   6     -11.700  47.882 -15.310  1.00999.99           H  
ATOM     89  HA  GLN A   6     -13.063  45.477 -16.004  1.00999.99           H  
ATOM     90 1HB  GLN A   6     -11.258  47.341 -17.589  1.00999.99           H  
ATOM     91 2HB  GLN A   6     -12.094  45.973 -18.311  1.00999.99           H  
ATOM     92 1HG  GLN A   6     -14.235  46.918 -17.797  1.00999.99           H  
ATOM     93 2HG  GLN A   6     -13.490  48.237 -16.862  1.00999.99           H  
ATOM     94 1HE2 GLN A   6     -14.427  49.361 -20.331  1.00999.99           H  
ATOM     95 2HE2 GLN A   6     -15.288  48.567 -19.056  1.00999.99           H  
ATOM     96  N   TYR A   7      -9.779  45.341 -15.930  1.00999.99           N  
ATOM     97  CA  TYR A   7      -8.648  44.432 -15.842  1.00999.99           C  
ATOM     98  C   TYR A   7      -8.860  43.402 -14.756  1.00999.99           C  
ATOM     99  O   TYR A   7      -8.711  42.205 -15.000  1.00999.99           O  
ATOM    100  CB  TYR A   7      -7.353  45.193 -15.570  1.00999.99           C  
ATOM    101  CG  TYR A   7      -6.167  44.285 -15.332  1.00999.99           C  
ATOM    102  CD1 TYR A   7      -5.493  43.717 -16.403  1.00999.99           C  
ATOM    103  CD2 TYR A   7      -5.757  44.013 -14.034  1.00999.99           C  
ATOM    104  CE1 TYR A   7      -4.410  42.887 -16.177  1.00999.99           C  
ATOM    105  CE2 TYR A   7      -4.677  43.182 -13.808  1.00999.99           C  
ATOM    106  CZ  TYR A   7      -4.003  42.622 -14.873  1.00999.99           C  
ATOM    107  OH  TYR A   7      -2.925  41.797 -14.648  1.00999.99           O  
ATOM    108  H   TYR A   7      -9.603  46.333 -15.820  1.00999.99           H  
ATOM    109  HA  TYR A   7      -8.554  43.902 -16.791  1.00999.99           H  
ATOM    110 1HB  TYR A   7      -7.125  45.842 -16.418  1.00999.99           H  
ATOM    111 2HB  TYR A   7      -7.476  45.829 -14.696  1.00999.99           H  
ATOM    112  HD1 TYR A   7      -5.813  43.929 -17.423  1.00999.99           H  
ATOM    113  HD2 TYR A   7      -6.288  44.457 -13.191  1.00999.99           H  
ATOM    114  HE1 TYR A   7      -3.879  42.443 -17.018  1.00999.99           H  
ATOM    115  HE2 TYR A   7      -4.356  42.971 -12.787  1.00999.99           H  
ATOM    116  HH  TYR A   7      -2.554  41.519 -15.489  1.00999.99           H  
ATOM    117  N   CYS A   8      -9.202  43.874 -13.558  1.00999.99           N  
ATOM    118  CA  CYS A   8      -9.406  42.997 -12.422  1.00999.99           C  
ATOM    119  C   CYS A   8     -10.541  42.024 -12.663  1.00999.99           C  
ATOM    120  O   CYS A   8     -10.383  40.831 -12.415  1.00999.99           O  
ATOM    121  CB  CYS A   8      -9.706  43.813 -11.167  1.00999.99           C  
ATOM    122  SG  CYS A   8      -8.288  44.749 -10.544  1.00999.99           S  
ATOM    123  H   CYS A   8      -9.303  44.873 -13.426  1.00999.99           H  
ATOM    124  HA  CYS A   8      -8.491  42.428 -12.256  1.00999.99           H  
ATOM    125 1HB  CYS A   8     -10.510  44.518 -11.376  1.00999.99           H  
ATOM    126 2HB  CYS A   8     -10.048  43.150 -10.373  1.00999.99           H  
ATOM    127  HG  CYS A   8      -8.942  45.346  -9.552  1.00999.99           H  
ATOM    128  N   LEU A   9     -11.672  42.520 -13.163  1.00999.99           N  
ATOM    129  CA  LEU A   9     -12.817  41.661 -13.424  1.00999.99           C  
ATOM    130  C   LEU A   9     -12.502  40.621 -14.484  1.00999.99           C  
ATOM    131  O   LEU A   9     -12.898  39.464 -14.345  1.00999.99           O  
ATOM    132  CB  LEU A   9     -14.010  42.506 -13.868  1.00999.99           C  
ATOM    133  CG  LEU A   9     -14.625  43.392 -12.779  1.00999.99           C  
ATOM    134  CD1 LEU A   9     -15.664  44.314 -13.404  1.00999.99           C  
ATOM    135  CD2 LEU A   9     -15.248  42.510 -11.709  1.00999.99           C  
ATOM    136  H   LEU A   9     -11.754  43.513 -13.349  1.00999.99           H  
ATOM    137  HA  LEU A   9     -13.078  41.145 -12.502  1.00999.99           H  
ATOM    138 1HB  LEU A   9     -13.693  43.155 -14.683  1.00999.99           H  
ATOM    139 2HB  LEU A   9     -14.792  41.843 -14.240  1.00999.99           H  
ATOM    140  HG  LEU A   9     -13.851  44.011 -12.327  1.00999.99           H  
ATOM    141 1HD1 LEU A   9     -16.097  44.950 -12.633  1.00999.99           H  
ATOM    142 2HD1 LEU A   9     -15.189  44.936 -14.163  1.00999.99           H  
ATOM    143 3HD1 LEU A   9     -16.449  43.715 -13.865  1.00999.99           H  
ATOM    144 1HD2 LEU A   9     -15.682  43.136 -10.929  1.00999.99           H  
ATOM    145 2HD2 LEU A   9     -16.028  41.892 -12.155  1.00999.99           H  
ATOM    146 3HD2 LEU A   9     -14.481  41.868 -11.274  1.00999.99           H  
ATOM    147  N   PHE A  10     -11.763  41.020 -15.519  1.00999.99           N  
ATOM    148  CA  PHE A  10     -11.345  40.103 -16.565  1.00999.99           C  
ATOM    149  C   PHE A  10     -10.521  38.971 -16.002  1.00999.99           C  
ATOM    150  O   PHE A  10     -10.798  37.805 -16.277  1.00999.99           O  
ATOM    151  CB  PHE A  10     -10.525  40.810 -17.637  1.00999.99           C  
ATOM    152  CG  PHE A  10      -9.963  39.848 -18.641  1.00999.99           C  
ATOM    153  CD1 PHE A  10     -10.756  39.336 -19.656  1.00999.99           C  
ATOM    154  CD2 PHE A  10      -8.640  39.438 -18.561  1.00999.99           C  
ATOM    155  CE1 PHE A  10     -10.239  38.437 -20.570  1.00999.99           C  
ATOM    156  CE2 PHE A  10      -8.121  38.539 -19.470  1.00999.99           C  
ATOM    157  CZ  PHE A  10      -8.922  38.038 -20.476  1.00999.99           C  
ATOM    158  H   PHE A  10     -11.488  41.988 -15.599  1.00999.99           H  
ATOM    159  HA  PHE A  10     -12.235  39.679 -17.029  1.00999.99           H  
ATOM    160 1HB  PHE A  10     -11.147  41.534 -18.162  1.00999.99           H  
ATOM    161 2HB  PHE A  10      -9.698  41.351 -17.179  1.00999.99           H  
ATOM    162  HD1 PHE A  10     -11.798  39.647 -19.726  1.00999.99           H  
ATOM    163  HD2 PHE A  10      -8.010  39.833 -17.763  1.00999.99           H  
ATOM    164  HE1 PHE A  10     -10.873  38.041 -21.363  1.00999.99           H  
ATOM    165  HE2 PHE A  10      -7.080  38.225 -19.394  1.00999.99           H  
ATOM    166  HZ  PHE A  10      -8.515  37.328 -21.195  1.00999.99           H  
ATOM    167  N   VAL A  11      -9.498  39.322 -15.225  1.00999.99           N  
ATOM    168  CA  VAL A  11      -8.612  38.344 -14.622  1.00999.99           C  
ATOM    169  C   VAL A  11      -9.356  37.400 -13.699  1.00999.99           C  
ATOM    170  O   VAL A  11      -9.121  36.194 -13.741  1.00999.99           O  
ATOM    171  CB  VAL A  11      -7.483  39.046 -13.852  1.00999.99           C  
ATOM    172  CG1 VAL A  11      -6.695  38.031 -13.038  1.00999.99           C  
ATOM    173  CG2 VAL A  11      -6.564  39.752 -14.840  1.00999.99           C  
ATOM    174  H   VAL A  11      -9.321  40.305 -15.050  1.00999.99           H  
ATOM    175  HA  VAL A  11      -8.162  37.756 -15.423  1.00999.99           H  
ATOM    176  HB  VAL A  11      -7.912  39.772 -13.160  1.00999.99           H  
ATOM    177 1HG1 VAL A  11      -5.901  38.540 -12.491  1.00999.99           H  
ATOM    178 2HG1 VAL A  11      -7.359  37.535 -12.330  1.00999.99           H  
ATOM    179 3HG1 VAL A  11      -6.257  37.289 -13.705  1.00999.99           H  
ATOM    180 1HG2 VAL A  11      -5.766  40.254 -14.296  1.00999.99           H  
ATOM    181 2HG2 VAL A  11      -6.132  39.018 -15.520  1.00999.99           H  
ATOM    182 3HG2 VAL A  11      -7.129  40.483 -15.413  1.00999.99           H  
ATOM    183  N   ILE A  12     -10.250  37.941 -12.870  1.00999.99           N  
ATOM    184  CA  ILE A  12     -11.021  37.125 -11.942  1.00999.99           C  
ATOM    185  C   ILE A  12     -11.900  36.122 -12.663  1.00999.99           C  
ATOM    186  O   ILE A  12     -11.886  34.943 -12.319  1.00999.99           O  
ATOM    187  CB  ILE A  12     -11.903  38.001 -11.041  1.00999.99           C  
ATOM    188  CG1 ILE A  12     -11.026  38.815 -10.086  1.00999.99           C  
ATOM    189  CG2 ILE A  12     -12.883  37.128 -10.269  1.00999.99           C  
ATOM    190  CD1 ILE A  12     -11.772  39.921  -9.377  1.00999.99           C  
ATOM    191  H   ILE A  12     -10.392  38.942 -12.868  1.00999.99           H  
ATOM    192  HA  ILE A  12     -10.326  36.576 -11.311  1.00999.99           H  
ATOM    193  HB  ILE A  12     -12.459  38.709 -11.654  1.00999.99           H  
ATOM    194 1HG1 ILE A  12     -10.607  38.147  -9.335  1.00999.99           H  
ATOM    195 2HG1 ILE A  12     -10.201  39.255 -10.645  1.00999.99           H  
ATOM    196 1HG2 ILE A  12     -13.512  37.756  -9.639  1.00999.99           H  
ATOM    197 2HG2 ILE A  12     -13.509  36.576 -10.969  1.00999.99           H  
ATOM    198 3HG2 ILE A  12     -12.330  36.427  -9.646  1.00999.99           H  
ATOM    199 1HD1 ILE A  12     -11.089  40.455  -8.716  1.00999.99           H  
ATOM    200 2HD1 ILE A  12     -12.182  40.615 -10.111  1.00999.99           H  
ATOM    201 3HD1 ILE A  12     -12.584  39.494  -8.791  1.00999.99           H  
ATOM    202  N   VAL A  13     -12.653  36.586 -13.657  1.00999.99           N  
ATOM    203  CA  VAL A  13     -13.535  35.706 -14.409  1.00999.99           C  
ATOM    204  C   VAL A  13     -12.752  34.668 -15.189  1.00999.99           C  
ATOM    205  O   VAL A  13     -13.135  33.497 -15.212  1.00999.99           O  
ATOM    206  CB  VAL A  13     -14.423  36.516 -15.362  1.00999.99           C  
ATOM    207  CG1 VAL A  13     -15.187  35.575 -16.281  1.00999.99           C  
ATOM    208  CG2 VAL A  13     -15.393  37.356 -14.543  1.00999.99           C  
ATOM    209  H   VAL A  13     -12.629  37.569 -13.893  1.00999.99           H  
ATOM    210  HA  VAL A  13     -14.181  35.187 -13.703  1.00999.99           H  
ATOM    211  HB  VAL A  13     -13.800  37.162 -15.980  1.00999.99           H  
ATOM    212 1HG1 VAL A  13     -15.813  36.157 -16.957  1.00999.99           H  
ATOM    213 2HG1 VAL A  13     -14.482  34.980 -16.862  1.00999.99           H  
ATOM    214 3HG1 VAL A  13     -15.817  34.913 -15.686  1.00999.99           H  
ATOM    215 1HG2 VAL A  13     -16.024  37.936 -15.215  1.00999.99           H  
ATOM    216 2HG2 VAL A  13     -16.017  36.702 -13.935  1.00999.99           H  
ATOM    217 3HG2 VAL A  13     -14.837  38.031 -13.894  1.00999.99           H  
ATOM    218  N   ALA A  14     -11.660  35.092 -15.823  1.00999.99           N  
ATOM    219  CA  ALA A  14     -10.817  34.178 -16.572  1.00999.99           C  
ATOM    220  C   ALA A  14     -10.270  33.106 -15.643  1.00999.99           C  
ATOM    221  O   ALA A  14     -10.246  31.926 -16.006  1.00999.99           O  
ATOM    222  CB  ALA A  14      -9.683  34.938 -17.243  1.00999.99           C  
ATOM    223  H   ALA A  14     -11.402  36.068 -15.793  1.00999.99           H  
ATOM    224  HA  ALA A  14     -11.428  33.696 -17.334  1.00999.99           H  
ATOM    225 1HB  ALA A  14      -9.068  34.243 -17.815  1.00999.99           H  
ATOM    226 2HB  ALA A  14     -10.099  35.690 -17.913  1.00999.99           H  
ATOM    227 3HB  ALA A  14      -9.072  35.426 -16.486  1.00999.99           H  
ATOM    228  N   ALA A  15      -9.857  33.513 -14.442  1.00999.99           N  
ATOM    229  CA  ALA A  15      -9.359  32.587 -13.447  1.00999.99           C  
ATOM    230  C   ALA A  15     -10.438  31.602 -13.053  1.00999.99           C  
ATOM    231  O   ALA A  15     -10.171  30.411 -12.984  1.00999.99           O  
ATOM    232  CB  ALA A  15      -8.857  33.332 -12.224  1.00999.99           C  
ATOM    233  H   ALA A  15      -9.874  34.496 -14.207  1.00999.99           H  
ATOM    234  HA  ALA A  15      -8.531  32.027 -13.890  1.00999.99           H  
ATOM    235 1HB  ALA A  15      -8.467  32.622 -11.497  1.00999.99           H  
ATOM    236 2HB  ALA A  15      -8.067  34.022 -12.521  1.00999.99           H  
ATOM    237 3HB  ALA A  15      -9.674  33.894 -11.775  1.00999.99           H  
ATOM    238  N   LEU A  16     -11.669  32.090 -12.850  1.00999.99           N  
ATOM    239  CA  LEU A  16     -12.792  31.229 -12.478  1.00999.99           C  
ATOM    240  C   LEU A  16     -13.059  30.180 -13.540  1.00999.99           C  
ATOM    241  O   LEU A  16     -13.375  29.032 -13.214  1.00999.99           O  
ATOM    242  CB  LEU A  16     -14.056  32.073 -12.258  1.00999.99           C  
ATOM    243  CG  LEU A  16     -14.065  32.963 -11.008  1.00999.99           C  
ATOM    244  CD1 LEU A  16     -15.272  33.888 -11.060  1.00999.99           C  
ATOM    245  CD2 LEU A  16     -14.124  32.085  -9.772  1.00999.99           C  
ATOM    246  H   LEU A  16     -11.825  33.086 -12.915  1.00999.99           H  
ATOM    247  HA  LEU A  16     -12.548  30.720 -11.551  1.00999.99           H  
ATOM    248 1HB  LEU A  16     -14.198  32.718 -13.121  1.00999.99           H  
ATOM    249 2HB  LEU A  16     -14.911  31.402 -12.189  1.00999.99           H  
ATOM    250  HG  LEU A  16     -13.164  33.569 -10.975  1.00999.99           H  
ATOM    251 1HD1 LEU A  16     -15.282  34.521 -10.172  1.00999.99           H  
ATOM    252 2HD1 LEU A  16     -15.218  34.515 -11.948  1.00999.99           H  
ATOM    253 3HD1 LEU A  16     -16.182  33.291 -11.091  1.00999.99           H  
ATOM    254 1HD2 LEU A  16     -14.133  32.714  -8.881  1.00999.99           H  
ATOM    255 2HD2 LEU A  16     -15.031  31.482  -9.800  1.00999.99           H  
ATOM    256 3HD2 LEU A  16     -13.255  31.432  -9.748  1.00999.99           H  
ATOM    257  N   CYS A  17     -12.907  30.563 -14.805  1.00999.99           N  
ATOM    258  CA  CYS A  17     -13.089  29.621 -15.899  1.00999.99           C  
ATOM    259  C   CYS A  17     -12.019  28.533 -15.842  1.00999.99           C  
ATOM    260  O   CYS A  17     -12.329  27.352 -16.028  1.00999.99           O  
ATOM    261  CB  CYS A  17     -13.030  30.343 -17.245  1.00999.99           C  
ATOM    262  SG  CYS A  17     -14.450  31.421 -17.559  1.00999.99           S  
ATOM    263  H   CYS A  17     -12.674  31.526 -15.014  1.00999.99           H  
ATOM    264  HA  CYS A  17     -14.068  29.154 -15.798  1.00999.99           H  
ATOM    265 1HB  CYS A  17     -12.129  30.951 -17.295  1.00999.99           H  
ATOM    266 2HB  CYS A  17     -12.975  29.610 -18.051  1.00999.99           H  
ATOM    267  HG  CYS A  17     -14.048  31.835 -18.757  1.00999.99           H  
ATOM    268  N   VAL A  18     -10.776  28.929 -15.549  1.00999.99           N  
ATOM    269  CA  VAL A  18      -9.671  27.985 -15.389  1.00999.99           C  
ATOM    270  C   VAL A  18      -9.889  27.062 -14.205  1.00999.99           C  
ATOM    271  O   VAL A  18      -9.634  25.862 -14.295  1.00999.99           O  
ATOM    272  CB  VAL A  18      -8.332  28.727 -15.204  1.00999.99           C  
ATOM    273  CG1 VAL A  18      -7.246  27.739 -14.814  1.00999.99           C  
ATOM    274  CG2 VAL A  18      -7.957  29.432 -16.499  1.00999.99           C  
ATOM    275  H   VAL A  18     -10.586  29.921 -15.446  1.00999.99           H  
ATOM    276  HA  VAL A  18      -9.607  27.379 -16.293  1.00999.99           H  
ATOM    277  HB  VAL A  18      -8.427  29.456 -14.402  1.00999.99           H  
ATOM    278 1HG1 VAL A  18      -6.303  28.268 -14.677  1.00999.99           H  
ATOM    279 2HG1 VAL A  18      -7.523  27.245 -13.883  1.00999.99           H  
ATOM    280 3HG1 VAL A  18      -7.135  26.998 -15.602  1.00999.99           H  
ATOM    281 1HG2 VAL A  18      -7.013  29.958 -16.365  1.00999.99           H  
ATOM    282 2HG2 VAL A  18      -7.853  28.697 -17.297  1.00999.99           H  
ATOM    283 3HG2 VAL A  18      -8.735  30.146 -16.765  1.00999.99           H  
ATOM    284  N   LEU A  19     -10.361  27.629 -13.100  1.00999.99           N  
ATOM    285  CA  LEU A  19     -10.597  26.883 -11.878  1.00999.99           C  
ATOM    286  C   LEU A  19     -11.620  25.781 -12.093  1.00999.99           C  
ATOM    287  O   LEU A  19     -11.408  24.643 -11.670  1.00999.99           O  
ATOM    288  CB  LEU A  19     -11.088  27.848 -10.787  1.00999.99           C  
ATOM    289  CG  LEU A  19     -10.036  28.840 -10.291  1.00999.99           C  
ATOM    290  CD1 LEU A  19     -10.654  29.860  -9.350  1.00999.99           C  
ATOM    291  CD2 LEU A  19      -8.980  28.069  -9.604  1.00999.99           C  
ATOM    292  H   LEU A  19     -10.541  28.621 -13.096  1.00999.99           H  
ATOM    293  HA  LEU A  19      -9.658  26.428 -11.562  1.00999.99           H  
ATOM    294 1HB  LEU A  19     -11.929  28.419 -11.174  1.00999.99           H  
ATOM    295 2HB  LEU A  19     -11.429  27.266  -9.932  1.00999.99           H  
ATOM    296  HG  LEU A  19      -9.591  29.364 -11.124  1.00999.99           H  
ATOM    297 1HD1 LEU A  19      -9.881  30.545  -9.001  1.00999.99           H  
ATOM    298 2HD1 LEU A  19     -11.422  30.421  -9.872  1.00999.99           H  
ATOM    299 3HD1 LEU A  19     -11.095  29.346  -8.497  1.00999.99           H  
ATOM    300 1HD2 LEU A  19      -8.207  28.745  -9.240  1.00999.99           H  
ATOM    301 2HD2 LEU A  19      -9.445  27.561  -8.773  1.00999.99           H  
ATOM    302 3HD2 LEU A  19      -8.542  27.345 -10.290  1.00999.99           H  
ATOM    303  N   GLY A  20     -12.702  26.112 -12.800  1.00999.99           N  
ATOM    304  CA  GLY A  20     -13.731  25.139 -13.119  1.00999.99           C  
ATOM    305  C   GLY A  20     -13.200  24.092 -14.089  1.00999.99           C  
ATOM    306  O   GLY A  20     -13.415  22.892 -13.901  1.00999.99           O  
ATOM    307  H   GLY A  20     -12.827  27.070 -13.105  1.00999.99           H  
ATOM    308 1HA  GLY A  20     -14.081  24.660 -12.205  1.00999.99           H  
ATOM    309 2HA  GLY A  20     -14.586  25.648 -13.562  1.00999.99           H  
ATOM    310  N   THR A  21     -12.501  24.554 -15.123  1.00999.99           N  
ATOM    311  CA  THR A  21     -11.957  23.674 -16.143  1.00999.99           C  
ATOM    312  C   THR A  21     -11.036  22.621 -15.555  1.00999.99           C  
ATOM    313  O   THR A  21     -11.100  21.449 -15.929  1.00999.99           O  
ATOM    314  CB  THR A  21     -11.178  24.480 -17.202  1.00999.99           C  
ATOM    315  OG1 THR A  21     -12.061  25.406 -17.848  1.00999.99           O  
ATOM    316  CG2 THR A  21     -10.579  23.545 -18.240  1.00999.99           C  
ATOM    317  H   THR A  21     -12.358  25.549 -15.230  1.00999.99           H  
ATOM    318  HA  THR A  21     -12.785  23.165 -16.634  1.00999.99           H  
ATOM    319  HB  THR A  21     -10.376  25.037 -16.718  1.00999.99           H  
ATOM    320  HG1 THR A  21     -12.341  26.075 -17.213  1.00999.99           H  
ATOM    321 1HG2 THR A  21     -10.031  24.128 -18.981  1.00999.99           H  
ATOM    322 2HG2 THR A  21      -9.899  22.846 -17.753  1.00999.99           H  
ATOM    323 3HG2 THR A  21     -11.376  22.991 -18.733  1.00999.99           H  
ATOM    324  N   PHE A  22     -10.163  23.041 -14.646  1.00999.99           N  
ATOM    325  CA  PHE A  22      -9.208  22.124 -14.057  1.00999.99           C  
ATOM    326  C   PHE A  22      -9.828  21.186 -13.024  1.00999.99           C  
ATOM    327  O   PHE A  22      -9.469  20.007 -12.972  1.00999.99           O  
ATOM    328  CB  PHE A  22      -8.051  22.894 -13.426  1.00999.99           C  
ATOM    329  CG  PHE A  22      -7.130  23.547 -14.423  1.00999.99           C  
ATOM    330  CD1 PHE A  22      -7.485  23.696 -15.756  1.00999.99           C  
ATOM    331  CD2 PHE A  22      -5.890  24.002 -14.024  1.00999.99           C  
ATOM    332  CE1 PHE A  22      -6.625  24.295 -16.656  1.00999.99           C  
ATOM    333  CE2 PHE A  22      -5.022  24.601 -14.915  1.00999.99           C  
ATOM    334  CZ  PHE A  22      -5.393  24.749 -16.236  1.00999.99           C  
ATOM    335  H   PHE A  22     -10.140  24.014 -14.377  1.00999.99           H  
ATOM    336  HA  PHE A  22      -8.798  21.508 -14.860  1.00999.99           H  
ATOM    337 1HB  PHE A  22      -8.447  23.670 -12.773  1.00999.99           H  
ATOM    338 2HB  PHE A  22      -7.459  22.219 -12.810  1.00999.99           H  
ATOM    339  HD1 PHE A  22      -8.453  23.338 -16.092  1.00999.99           H  
ATOM    340  HD2 PHE A  22      -5.604  23.876 -12.986  1.00999.99           H  
ATOM    341  HE1 PHE A  22      -6.921  24.407 -17.699  1.00999.99           H  
ATOM    342  HE2 PHE A  22      -4.047  24.953 -14.578  1.00999.99           H  
ATOM    343  HZ  PHE A  22      -4.712  25.219 -16.944  1.00999.99           H  
ATOM    344  N   VAL A  23     -10.761  21.681 -12.203  1.00999.99           N  
ATOM    345  CA  VAL A  23     -11.352  20.803 -11.196  1.00999.99           C  
ATOM    346  C   VAL A  23     -12.316  19.773 -11.770  1.00999.99           C  
ATOM    347  O   VAL A  23     -12.457  18.706 -11.174  1.00999.99           O  
ATOM    348  CB  VAL A  23     -12.086  21.604 -10.110  1.00999.99           C  
ATOM    349  CG1 VAL A  23     -13.399  22.164 -10.630  1.00999.99           C  
ATOM    350  CG2 VAL A  23     -12.346  20.698  -8.914  1.00999.99           C  
ATOM    351  H   VAL A  23     -11.044  22.654 -12.245  1.00999.99           H  
ATOM    352  HA  VAL A  23     -10.539  20.264 -10.709  1.00999.99           H  
ATOM    353  HB  VAL A  23     -11.461  22.445  -9.813  1.00999.99           H  
ATOM    354 1HG1 VAL A  23     -13.886  22.737  -9.842  1.00999.99           H  
ATOM    355 2HG1 VAL A  23     -13.200  22.812 -11.477  1.00999.99           H  
ATOM    356 3HG1 VAL A  23     -14.054  21.352 -10.936  1.00999.99           H  
ATOM    357 1HG2 VAL A  23     -12.852  21.266  -8.134  1.00999.99           H  
ATOM    358 2HG2 VAL A  23     -12.976  19.864  -9.222  1.00999.99           H  
ATOM    359 3HG2 VAL A  23     -11.400  20.317  -8.531  1.00999.99           H  
ATOM    360  N   SER A  24     -12.967  20.090 -12.907  1.00999.99           N  
ATOM    361  CA  SER A  24     -13.922  19.212 -13.615  1.00999.99           C  
ATOM    362  C   SER A  24     -13.694  17.684 -13.580  1.00999.99           C  
ATOM    363  O   SER A  24     -14.662  16.926 -13.651  1.00999.99           O  
ATOM    364  CB  SER A  24     -14.036  19.648 -15.059  1.00999.99           C  
ATOM    365  OG  SER A  24     -14.676  20.894 -15.150  1.00999.99           O  
ATOM    366  H   SER A  24     -12.814  21.009 -13.307  1.00999.99           H  
ATOM    367  HA  SER A  24     -14.887  19.395 -13.176  1.00999.99           H  
ATOM    368 1HB  SER A  24     -13.041  19.713 -15.500  1.00999.99           H  
ATOM    369 2HB  SER A  24     -14.598  18.904 -15.622  1.00999.99           H  
ATOM    370  HG  SER A  24     -14.085  21.523 -14.720  1.00999.99           H  
ATOM    371  N   ASN A  25     -12.447  17.229 -13.463  1.00999.99           N  
ATOM    372  CA  ASN A  25     -12.153  15.799 -13.415  1.00999.99           C  
ATOM    373  C   ASN A  25     -12.590  15.159 -12.093  1.00999.99           C  
ATOM    374  O   ASN A  25     -12.936  13.977 -12.050  1.00999.99           O  
ATOM    375  CB  ASN A  25     -10.676  15.571 -13.648  1.00999.99           C  
ATOM    376  CG  ASN A  25     -10.283  15.817 -15.076  1.00999.99           C  
ATOM    377  OD1 ASN A  25     -11.120  15.751 -15.984  1.00999.99           O  
ATOM    378  ND2 ASN A  25      -9.025  16.101 -15.294  1.00999.99           N  
ATOM    379  H   ASN A  25     -11.680  17.882 -13.414  1.00999.99           H  
ATOM    380  HA  ASN A  25     -12.712  15.307 -14.211  1.00999.99           H  
ATOM    381 1HB  ASN A  25     -10.098  16.236 -13.004  1.00999.99           H  
ATOM    382 2HB  ASN A  25     -10.416  14.547 -13.381  1.00999.99           H  
ATOM    383 1HD2 ASN A  25      -8.706  16.276 -16.226  1.00999.99           H  
ATOM    384 2HD2 ASN A  25      -8.383  16.145 -14.529  1.00999.99           H  
ATOM    385  N   ALA A  26     -12.556  15.943 -11.019  1.00999.99           N  
ATOM    386  CA  ALA A  26     -12.975  15.501  -9.695  1.00999.99           C  
ATOM    387  C   ALA A  26     -14.434  15.868  -9.474  1.00999.99           C  
ATOM    388  O   ALA A  26     -15.186  15.136  -8.825  1.00999.99           O  
ATOM    389  CB  ALA A  26     -12.098  16.129  -8.622  1.00999.99           C  
ATOM    390  H   ALA A  26     -12.262  16.899 -11.127  1.00999.99           H  
ATOM    391  HA  ALA A  26     -12.883  14.417  -9.649  1.00999.99           H  
ATOM    392 1HB  ALA A  26     -12.418  15.778  -7.641  1.00999.99           H  
ATOM    393 2HB  ALA A  26     -11.059  15.843  -8.789  1.00999.99           H  
ATOM    394 3HB  ALA A  26     -12.188  17.213  -8.667  1.00999.99           H  
ATOM    395  N   SER A  27     -14.825  17.014 -10.025  1.00149.53           N  
ATOM    396  CA  SER A  27     -16.190  17.510  -9.942  1.00119.43           C  
ATOM    397  C   SER A  27     -16.413  18.529 -11.037  1.00 54.67           C  
ATOM    398  O   SER A  27     -15.736  19.553 -11.070  1.00 67.37           O  
ATOM    399  CB  SER A  27     -16.453  18.143  -8.591  1.00179.15           C  
ATOM    400  OG  SER A  27     -17.753  18.663  -8.530  1.00179.15           O  
ATOM    401  H   SER A  27     -14.138  17.566 -10.527  1.00214.97           H  
ATOM    402  HA  SER A  27     -16.881  16.679 -10.091  1.00143.32           H  
ATOM    403 1HB  SER A  27     -16.317  17.398  -7.809  1.00214.97           H  
ATOM    404 2HB  SER A  27     -15.731  18.939  -8.417  1.00214.97           H  
ATOM    405  HG  SER A  27     -17.821  19.292  -9.254  1.00214.97           H  
ATOM    406  N   SER A  28     -17.372  18.250 -11.918  1.00 32.64           N  
ATOM    407  CA  SER A  28     -17.651  19.101 -13.076  1.00 20.30           C  
ATOM    408  C   SER A  28     -17.854  20.552 -12.728  1.00 18.72           C  
ATOM    409  O   SER A  28     -18.588  20.869 -11.794  1.00 21.38           O  
ATOM    410  CB  SER A  28     -18.898  18.633 -13.804  1.00 30.45           C  
ATOM    411  OG  SER A  28     -19.234  19.528 -14.835  1.00 30.45           O  
ATOM    412  H   SER A  28     -17.906  17.400 -11.800  1.00 39.17           H  
ATOM    413  HA  SER A  28     -16.808  19.029 -13.762  1.00 24.36           H  
ATOM    414 1HB  SER A  28     -18.726  17.640 -14.220  1.00 36.54           H  
ATOM    415 2HB  SER A  28     -19.724  18.556 -13.098  1.00 36.54           H  
ATOM    416  HG  SER A  28     -18.476  19.541 -15.426  1.00 36.54           H  
ATOM    417  N   SER A  29     -17.277  21.434 -13.556  1.00 16.40           N  
ATOM    418  CA  SER A  29     -17.398  22.887 -13.409  1.00 18.05           C  
ATOM    419  C   SER A  29     -18.838  23.387 -13.380  1.00 14.10           C  
ATOM    420  O   SER A  29     -19.101  24.482 -12.885  1.00 16.70           O  
ATOM    421  CB  SER A  29     -16.709  23.583 -14.560  1.00 27.08           C  
ATOM    422  OG  SER A  29     -17.402  23.376 -15.760  1.00 27.08           O  
ATOM    423  H   SER A  29     -16.668  21.089 -14.292  1.00 19.68           H  
ATOM    424  HA  SER A  29     -16.918  23.175 -12.471  1.00 21.66           H  
ATOM    425 1HB  SER A  29     -16.632  24.650 -14.353  1.00 32.49           H  
ATOM    426 2HB  SER A  29     -15.704  23.190 -14.662  1.00 32.49           H  
ATOM    427  HG  SER A  29     -17.340  22.436 -15.942  1.00 32.49           H  
ATOM    428  N   ARG A  30     -19.779  22.583 -13.887  1.00 10.06           N  
ATOM    429  CA  ARG A  30     -21.182  22.960 -13.912  1.00  8.63           C  
ATOM    430  C   ARG A  30     -21.767  23.066 -12.507  1.00  6.92           C  
ATOM    431  O   ARG A  30     -22.781  23.734 -12.307  1.00  6.97           O  
ATOM    432  CB  ARG A  30     -21.971  21.949 -14.718  1.00 12.95           C  
ATOM    433  CG  ARG A  30     -21.639  21.946 -16.198  1.00 12.95           C  
ATOM    434  CD  ARG A  30     -22.338  20.855 -16.922  1.00 12.95           C  
ATOM    435  NE  ARG A  30     -21.848  19.543 -16.528  1.00 12.95           N  
ATOM    436  CZ  ARG A  30     -22.385  18.375 -16.934  1.00 12.95           C  
ATOM    437  NH1 ARG A  30     -23.424  18.371 -17.740  1.00 12.95           N  
ATOM    438  NH2 ARG A  30     -21.867  17.230 -16.522  1.00 12.95           N  
ATOM    439  H   ARG A  30     -19.521  21.684 -14.280  1.00 12.07           H  
ATOM    440  HA  ARG A  30     -21.266  23.934 -14.395  1.00 10.36           H  
ATOM    441 1HB  ARG A  30     -21.784  20.947 -14.334  1.00 15.53           H  
ATOM    442 2HB  ARG A  30     -23.037  22.149 -14.612  1.00 15.53           H  
ATOM    443 1HG  ARG A  30     -21.935  22.897 -16.642  1.00 15.53           H  
ATOM    444 2HG  ARG A  30     -20.564  21.807 -16.324  1.00 15.53           H  
ATOM    445 1HD  ARG A  30     -23.407  20.896 -16.710  1.00 15.53           H  
ATOM    446 2HD  ARG A  30     -22.177  20.973 -17.992  1.00 15.53           H  
ATOM    447  HE  ARG A  30     -21.045  19.504 -15.907  1.00 15.53           H  
ATOM    448 1HH1 ARG A  30     -23.820  19.244 -18.058  1.00 15.53           H  
ATOM    449 2HH1 ARG A  30     -23.824  17.495 -18.044  1.00 15.53           H  
ATOM    450 1HH2 ARG A  30     -21.068  17.231 -15.902  1.00 15.53           H  
ATOM    451 2HH2 ARG A  30     -22.270  16.356 -16.826  1.00 15.53           H  
ATOM    452  N   VAL A  31     -21.096  22.465 -11.517  1.00  6.08           N  
ATOM    453  CA  VAL A  31     -21.517  22.559 -10.127  1.00  5.49           C  
ATOM    454  C   VAL A  31     -21.461  24.001  -9.617  1.00  3.79           C  
ATOM    455  O   VAL A  31     -22.147  24.355  -8.659  1.00  4.41           O  
ATOM    456  CB  VAL A  31     -20.630  21.685  -9.222  1.00  8.23           C  
ATOM    457  CG1 VAL A  31     -19.255  22.315  -9.024  1.00  8.23           C  
ATOM    458  CG2 VAL A  31     -21.321  21.506  -7.894  1.00  8.23           C  
ATOM    459  H   VAL A  31     -20.267  21.925 -11.720  1.00  7.30           H  
ATOM    460  HA  VAL A  31     -22.539  22.199 -10.056  1.00  6.59           H  
ATOM    461  HB  VAL A  31     -20.480  20.716  -9.698  1.00  9.88           H  
ATOM    462 1HG1 VAL A  31     -18.648  21.668  -8.390  1.00  9.88           H  
ATOM    463 2HG1 VAL A  31     -18.762  22.442  -9.986  1.00  9.88           H  
ATOM    464 3HG1 VAL A  31     -19.363  23.286  -8.542  1.00  9.88           H  
ATOM    465 1HG2 VAL A  31     -20.707  20.881  -7.249  1.00  9.88           H  
ATOM    466 2HG2 VAL A  31     -21.466  22.477  -7.431  1.00  9.88           H  
ATOM    467 3HG2 VAL A  31     -22.289  21.032  -8.051  1.00  9.88           H  
ATOM    468  N   LEU A  32     -20.629  24.825 -10.259  1.00  4.38           N  
ATOM    469  CA  LEU A  32     -20.431  26.208  -9.879  1.00  5.50           C  
ATOM    470  C   LEU A  32     -21.435  27.144 -10.548  1.00  5.18           C  
ATOM    471  O   LEU A  32     -21.444  28.343 -10.265  1.00  5.53           O  
ATOM    472  CB  LEU A  32     -19.013  26.637 -10.276  1.00  8.25           C  
ATOM    473  CG  LEU A  32     -17.859  25.865  -9.622  1.00  8.25           C  
ATOM    474  CD1 LEU A  32     -16.540  26.345 -10.218  1.00  8.25           C  
ATOM    475  CD2 LEU A  32     -17.897  26.068  -8.112  1.00  8.25           C  
ATOM    476  H   LEU A  32     -20.097  24.492 -11.052  1.00  5.26           H  
ATOM    477  HA  LEU A  32     -20.546  26.291  -8.799  1.00  6.60           H  
ATOM    478 1HB  LEU A  32     -18.914  26.529 -11.354  1.00  9.90           H  
ATOM    479 2HB  LEU A  32     -18.889  27.691 -10.026  1.00  9.90           H  
ATOM    480  HG  LEU A  32     -17.960  24.803  -9.845  1.00  9.90           H  
ATOM    481 1HD1 LEU A  32     -15.714  25.792  -9.773  1.00  9.90           H  
ATOM    482 2HD1 LEU A  32     -16.547  26.178 -11.295  1.00  9.90           H  
ATOM    483 3HD1 LEU A  32     -16.413  27.407 -10.016  1.00  9.90           H  
ATOM    484 1HD2 LEU A  32     -17.079  25.514  -7.650  1.00  9.90           H  
ATOM    485 2HD2 LEU A  32     -17.791  27.129  -7.884  1.00  9.90           H  
ATOM    486 3HD2 LEU A  32     -18.848  25.707  -7.721  1.00  9.90           H  
ATOM    487  N   SER A  33     -22.260  26.611 -11.459  1.00  7.00           N  
ATOM    488  CA  SER A  33     -23.217  27.430 -12.195  1.00  7.64           C  
ATOM    489  C   SER A  33     -24.384  27.929 -11.342  1.00  4.49           C  
ATOM    490  O   SER A  33     -25.034  28.910 -11.706  1.00  4.02           O  
ATOM    491  CB  SER A  33     -23.756  26.652 -13.380  1.00 11.46           C  
ATOM    492  OG  SER A  33     -24.559  25.582 -12.963  1.00 11.46           O  
ATOM    493  H   SER A  33     -22.240  25.620 -11.660  1.00  8.40           H  
ATOM    494  HA  SER A  33     -22.687  28.302 -12.577  1.00  9.17           H  
ATOM    495 1HB  SER A  33     -24.337  27.318 -14.016  1.00 13.75           H  
ATOM    496 2HB  SER A  33     -22.926  26.273 -13.975  1.00 13.75           H  
ATOM    497  HG  SER A  33     -23.968  24.961 -12.521  1.00 13.75           H  
ATOM    498  N   SER A  34     -24.653  27.276 -10.211  1.00  4.21           N  
ATOM    499  CA  SER A  34     -25.727  27.744  -9.344  1.00  5.40           C  
ATOM    500  C   SER A  34     -25.593  27.225  -7.929  1.00  4.23           C  
ATOM    501  O   SER A  34     -24.874  26.257  -7.667  1.00  4.03           O  
ATOM    502  CB  SER A  34     -27.088  27.329  -9.878  1.00  8.10           C  
ATOM    503  OG  SER A  34     -27.309  25.949  -9.743  1.00  8.10           O  
ATOM    504  H   SER A  34     -24.109  26.468  -9.947  1.00  5.05           H  
ATOM    505  HA  SER A  34     -25.686  28.833  -9.311  1.00  6.48           H  
ATOM    506 1HB  SER A  34     -27.867  27.880  -9.354  1.00  9.72           H  
ATOM    507 2HB  SER A  34     -27.158  27.606 -10.929  1.00  9.72           H  
ATOM    508  HG  SER A  34     -28.169  25.787 -10.142  1.00  9.72           H  
ATOM    509  N   GLU A  35     -26.321  27.862  -7.026  1.00  4.15           N  
ATOM    510  CA  GLU A  35     -26.329  27.480  -5.633  1.00  3.43           C  
ATOM    511  C   GLU A  35     -26.997  26.105  -5.455  1.00  2.65           C  
ATOM    512  O   GLU A  35     -26.509  25.305  -4.657  1.00  2.17           O  
ATOM    513  CB  GLU A  35     -26.993  28.582  -4.789  1.00  5.15           C  
ATOM    514  CG  GLU A  35     -27.104  28.283  -3.308  1.00  5.15           C  
ATOM    515  CD  GLU A  35     -25.776  28.203  -2.622  1.00  5.15           C  
ATOM    516  OE1 GLU A  35     -24.807  28.682  -3.160  1.00  5.15           O  
ATOM    517  OE2 GLU A  35     -25.731  27.677  -1.537  1.00  5.15           O  
ATOM    518  H   GLU A  35     -26.887  28.647  -7.317  1.00  4.98           H  
ATOM    519  HA  GLU A  35     -25.293  27.385  -5.304  1.00  4.12           H  
ATOM    520 1HB  GLU A  35     -26.374  29.476  -4.865  1.00  6.17           H  
ATOM    521 2HB  GLU A  35     -27.969  28.858  -5.171  1.00  6.17           H  
ATOM    522 1HG  GLU A  35     -27.697  29.063  -2.833  1.00  6.17           H  
ATOM    523 2HG  GLU A  35     -27.630  27.338  -3.182  1.00  6.17           H  
ATOM    524  N   PRO A  36     -28.097  25.813  -6.179  1.00  2.85           N  
ATOM    525  CA  PRO A  36     -28.741  24.505  -6.225  1.00  2.77           C  
ATOM    526  C   PRO A  36     -27.789  23.431  -6.734  1.00  2.73           C  
ATOM    527  O   PRO A  36     -27.834  22.295  -6.257  1.00  2.87           O  
ATOM    528  CB  PRO A  36     -29.924  24.739  -7.162  1.00  4.16           C  
ATOM    529  CG  PRO A  36     -30.325  26.144  -6.889  1.00  4.16           C  
ATOM    530  CD  PRO A  36     -29.064  26.872  -6.547  1.00  4.16           C  
ATOM    531  HA  PRO A  36     -29.092  24.245  -5.217  1.00  3.32           H  
ATOM    532 1HB  PRO A  36     -29.620  24.564  -8.205  1.00  4.99           H  
ATOM    533 2HB  PRO A  36     -30.726  24.022  -6.928  1.00  4.99           H  
ATOM    534 1HG  PRO A  36     -30.824  26.572  -7.773  1.00  4.99           H  
ATOM    535 2HG  PRO A  36     -31.055  26.173  -6.069  1.00  4.99           H  
ATOM    536 1HD  PRO A  36     -28.733  27.450  -7.419  1.00  4.99           H  
ATOM    537 2HD  PRO A  36     -29.275  27.513  -5.681  1.00  4.99           H  
ATOM    538  N   SER A  37     -26.944  23.784  -7.710  1.00  3.05           N  
ATOM    539  CA  SER A  37     -25.966  22.838  -8.230  1.00  3.61           C  
ATOM    540  C   SER A  37     -24.974  22.447  -7.142  1.00  2.64           C  
ATOM    541  O   SER A  37     -24.639  21.267  -7.003  1.00  2.51           O  
ATOM    542  CB  SER A  37     -25.222  23.425  -9.415  1.00  5.42           C  
ATOM    543  OG  SER A  37     -26.082  23.661 -10.496  1.00  5.42           O  
ATOM    544  H   SER A  37     -26.973  24.719  -8.100  1.00  3.66           H  
ATOM    545  HA  SER A  37     -26.492  21.940  -8.557  1.00  4.33           H  
ATOM    546 1HB  SER A  37     -24.722  24.349  -9.130  1.00  6.50           H  
ATOM    547 2HB  SER A  37     -24.455  22.722  -9.722  1.00  6.50           H  
ATOM    548  HG  SER A  37     -26.525  24.491 -10.294  1.00  6.50           H  
ATOM    549  N   MET A  38     -24.538  23.432  -6.348  1.00  2.28           N  
ATOM    550  CA  MET A  38     -23.619  23.160  -5.249  1.00  1.75           C  
ATOM    551  C   MET A  38     -24.283  22.287  -4.193  1.00  1.60           C  
ATOM    552  O   MET A  38     -23.654  21.367  -3.667  1.00  1.43           O  
ATOM    553  CB  MET A  38     -23.140  24.465  -4.607  1.00  2.62           C  
ATOM    554  CG  MET A  38     -22.209  25.320  -5.458  1.00  2.62           C  
ATOM    555  SD  MET A  38     -20.676  24.476  -5.900  1.00  2.62           S  
ATOM    556  CE  MET A  38     -19.863  24.284  -4.322  1.00  2.62           C  
ATOM    557  H   MET A  38     -24.826  24.388  -6.538  1.00  2.74           H  
ATOM    558  HA  MET A  38     -22.760  22.617  -5.637  1.00  2.10           H  
ATOM    559 1HB  MET A  38     -24.000  25.080  -4.346  1.00  3.15           H  
ATOM    560 2HB  MET A  38     -22.613  24.237  -3.681  1.00  3.15           H  
ATOM    561 1HG  MET A  38     -22.719  25.611  -6.376  1.00  3.15           H  
ATOM    562 2HG  MET A  38     -21.953  26.227  -4.911  1.00  3.15           H  
ATOM    563 1HE  MET A  38     -18.909  23.781  -4.465  1.00  3.15           H  
ATOM    564 2HE  MET A  38     -19.693  25.267  -3.880  1.00  3.15           H  
ATOM    565 3HE  MET A  38     -20.491  23.690  -3.657  1.00  3.15           H  
ATOM    566  N   ALA A  39     -25.559  22.567  -3.907  1.00  1.76           N  
ATOM    567  CA  ALA A  39     -26.326  21.800  -2.933  1.00  1.80           C  
ATOM    568  C   ALA A  39     -26.474  20.356  -3.381  1.00  1.90           C  
ATOM    569  O   ALA A  39     -26.361  19.438  -2.565  1.00  1.85           O  
ATOM    570  CB  ALA A  39     -27.688  22.439  -2.730  1.00  2.70           C  
ATOM    571  H   ALA A  39     -26.006  23.356  -4.357  1.00  2.11           H  
ATOM    572  HA  ALA A  39     -25.786  21.805  -1.988  1.00  2.16           H  
ATOM    573 1HB  ALA A  39     -28.249  21.874  -1.986  1.00  3.24           H  
ATOM    574 2HB  ALA A  39     -27.557  23.465  -2.386  1.00  3.24           H  
ATOM    575 3HB  ALA A  39     -28.233  22.439  -3.672  1.00  3.24           H  
ATOM    576  N   GLU A  40     -26.691  20.163  -4.680  1.00  2.20           N  
ATOM    577  CA  GLU A  40     -26.817  18.839  -5.258  1.00  2.49           C  
ATOM    578  C   GLU A  40     -25.536  18.048  -5.118  1.00  2.23           C  
ATOM    579  O   GLU A  40     -25.579  16.875  -4.750  1.00  2.23           O  
ATOM    580  CB  GLU A  40     -27.205  18.940  -6.732  1.00  3.74           C  
ATOM    581  CG  GLU A  40     -27.231  17.612  -7.473  1.00  3.74           C  
ATOM    582  CD  GLU A  40     -28.269  16.641  -6.984  1.00  3.74           C  
ATOM    583  OE1 GLU A  40     -29.241  17.066  -6.405  1.00  3.74           O  
ATOM    584  OE2 GLU A  40     -28.080  15.462  -7.191  1.00  3.74           O  
ATOM    585  H   GLU A  40     -26.800  20.962  -5.290  1.00  2.64           H  
ATOM    586  HA  GLU A  40     -27.605  18.305  -4.726  1.00  2.99           H  
ATOM    587 1HB  GLU A  40     -28.197  19.386  -6.815  1.00  4.48           H  
ATOM    588 2HB  GLU A  40     -26.509  19.598  -7.251  1.00  4.48           H  
ATOM    589 1HG  GLU A  40     -27.410  17.808  -8.530  1.00  4.48           H  
ATOM    590 2HG  GLU A  40     -26.247  17.157  -7.383  1.00  4.48           H  
ATOM    591  N   ARG A  41     -24.399  18.688  -5.379  1.00  2.29           N  
ATOM    592  CA  ARG A  41     -23.132  17.992  -5.261  1.00  2.21           C  
ATOM    593  C   ARG A  41     -22.831  17.651  -3.814  1.00  1.47           C  
ATOM    594  O   ARG A  41     -22.287  16.586  -3.542  1.00  1.37           O  
ATOM    595  CB  ARG A  41     -22.003  18.796  -5.840  1.00  3.31           C  
ATOM    596  CG  ARG A  41     -20.667  18.075  -5.823  1.00  3.31           C  
ATOM    597  CD  ARG A  41     -20.738  16.829  -6.636  1.00  3.31           C  
ATOM    598  NE  ARG A  41     -19.458  16.148  -6.721  1.00  3.31           N  
ATOM    599  CZ  ARG A  41     -19.293  14.863  -7.097  1.00  3.31           C  
ATOM    600  NH1 ARG A  41     -20.331  14.113  -7.408  1.00  3.31           N  
ATOM    601  NH2 ARG A  41     -18.076  14.347  -7.158  1.00  3.31           N  
ATOM    602  H   ARG A  41     -24.417  19.652  -5.694  1.00  2.75           H  
ATOM    603  HA  ARG A  41     -23.200  17.061  -5.824  1.00  2.65           H  
ATOM    604 1HB  ARG A  41     -22.234  19.037  -6.875  1.00  3.98           H  
ATOM    605 2HB  ARG A  41     -21.894  19.734  -5.295  1.00  3.98           H  
ATOM    606 1HG  ARG A  41     -19.894  18.720  -6.242  1.00  3.98           H  
ATOM    607 2HG  ARG A  41     -20.406  17.806  -4.800  1.00  3.98           H  
ATOM    608 1HD  ARG A  41     -21.457  16.144  -6.189  1.00  3.98           H  
ATOM    609 2HD  ARG A  41     -21.057  17.076  -7.647  1.00  3.98           H  
ATOM    610  HE  ARG A  41     -18.628  16.682  -6.499  1.00  3.98           H  
ATOM    611 1HH1 ARG A  41     -21.274  14.485  -7.375  1.00  3.98           H  
ATOM    612 2HH1 ARG A  41     -20.190  13.154  -7.690  1.00  3.98           H  
ATOM    613 1HH2 ARG A  41     -17.273  14.917  -6.928  1.00  3.98           H  
ATOM    614 2HH2 ARG A  41     -17.950  13.388  -7.442  1.00  3.98           H  
ATOM    615  N   HIS A  42     -23.187  18.546  -2.891  1.00  1.25           N  
ATOM    616  CA  HIS A  42     -23.029  18.279  -1.466  1.00  1.11           C  
ATOM    617  C   HIS A  42     -23.798  17.019  -1.078  1.00  1.41           C  
ATOM    618  O   HIS A  42     -23.271  16.162  -0.366  1.00  1.75           O  
ATOM    619  CB  HIS A  42     -23.506  19.466  -0.635  1.00  1.67           C  
ATOM    620  CG  HIS A  42     -23.373  19.267   0.843  1.00  1.67           C  
ATOM    621  ND1 HIS A  42     -22.153  19.259   1.486  1.00  1.67           N  
ATOM    622  CD2 HIS A  42     -24.306  19.080   1.805  1.00  1.67           C  
ATOM    623  CE1 HIS A  42     -22.341  19.072   2.779  1.00  1.67           C  
ATOM    624  NE2 HIS A  42     -23.638  18.963   2.999  1.00  1.67           N  
ATOM    625  H   HIS A  42     -23.585  19.432  -3.175  1.00  1.50           H  
ATOM    626  HA  HIS A  42     -21.978  18.110  -1.239  1.00  1.33           H  
ATOM    627 1HB  HIS A  42     -22.932  20.347  -0.915  1.00  2.00           H  
ATOM    628 2HB  HIS A  42     -24.552  19.674  -0.857  1.00  2.00           H  
ATOM    629  HD2 HIS A  42     -25.385  19.034   1.660  1.00  2.00           H  
ATOM    630  HE1 HIS A  42     -21.560  19.019   3.537  1.00  2.00           H  
ATOM    631  HE2 HIS A  42     -24.073  18.817   3.898  1.00  2.00           H  
ATOM    632  N   GLU A  43     -25.041  16.912  -1.557  1.00  1.77           N  
ATOM    633  CA  GLU A  43     -25.881  15.747  -1.298  1.00  2.49           C  
ATOM    634  C   GLU A  43     -25.225  14.482  -1.855  1.00  2.07           C  
ATOM    635  O   GLU A  43     -25.197  13.443  -1.189  1.00  2.21           O  
ATOM    636  CB  GLU A  43     -27.258  15.937  -1.939  1.00  3.74           C  
ATOM    637  CG  GLU A  43     -28.275  14.855  -1.606  1.00  3.74           C  
ATOM    638  CD  GLU A  43     -28.763  14.940  -0.184  1.00  3.74           C  
ATOM    639  OE1 GLU A  43     -28.741  16.019   0.362  1.00  3.74           O  
ATOM    640  OE2 GLU A  43     -29.164  13.936   0.356  1.00  3.74           O  
ATOM    641  H   GLU A  43     -25.426  17.669  -2.110  1.00  2.12           H  
ATOM    642  HA  GLU A  43     -25.998  15.631  -0.220  1.00  2.99           H  
ATOM    643 1HB  GLU A  43     -27.675  16.895  -1.625  1.00  4.48           H  
ATOM    644 2HB  GLU A  43     -27.155  15.968  -3.023  1.00  4.48           H  
ATOM    645 1HG  GLU A  43     -29.126  14.951  -2.279  1.00  4.48           H  
ATOM    646 2HG  GLU A  43     -27.822  13.879  -1.773  1.00  4.48           H  
ATOM    647  N   GLN A  44     -24.683  14.590  -3.071  1.00  1.90           N  
ATOM    648  CA  GLN A  44     -23.993  13.485  -3.724  1.00  1.98           C  
ATOM    649  C   GLN A  44     -22.756  13.078  -2.943  1.00  1.62           C  
ATOM    650  O   GLN A  44     -22.465  11.889  -2.821  1.00  1.72           O  
ATOM    651  CB  GLN A  44     -23.588  13.871  -5.150  1.00  2.97           C  
ATOM    652  CG  GLN A  44     -24.750  14.018  -6.111  1.00  2.97           C  
ATOM    653  CD  GLN A  44     -24.321  14.509  -7.481  1.00  2.97           C  
ATOM    654  OE1 GLN A  44     -23.130  14.604  -7.802  1.00  2.97           O  
ATOM    655  NE2 GLN A  44     -25.306  14.832  -8.310  1.00  2.97           N  
ATOM    656  H   GLN A  44     -24.768  15.466  -3.573  1.00  2.28           H  
ATOM    657  HA  GLN A  44     -24.666  12.630  -3.767  1.00  2.38           H  
ATOM    658 1HB  GLN A  44     -23.049  14.816  -5.132  1.00  3.56           H  
ATOM    659 2HB  GLN A  44     -22.912  13.117  -5.552  1.00  3.56           H  
ATOM    660 1HG  GLN A  44     -25.219  13.042  -6.236  1.00  3.56           H  
ATOM    661 2HG  GLN A  44     -25.472  14.720  -5.703  1.00  3.56           H  
ATOM    662 1HE2 GLN A  44     -25.100  15.165  -9.230  1.00  3.56           H  
ATOM    663 2HE2 GLN A  44     -26.263  14.762  -8.007  1.00  3.56           H  
ATOM    664  N   TRP A  45     -22.042  14.072  -2.415  1.00  1.47           N  
ATOM    665  CA  TRP A  45     -20.848  13.851  -1.623  1.00  1.64           C  
ATOM    666  C   TRP A  45     -21.182  13.026  -0.392  1.00  1.39           C  
ATOM    667  O   TRP A  45     -20.468  12.079  -0.060  1.00  2.01           O  
ATOM    668  CB  TRP A  45     -20.235  15.181  -1.191  1.00  2.46           C  
ATOM    669  CG  TRP A  45     -18.942  14.994  -0.487  1.00  2.46           C  
ATOM    670  CD1 TRP A  45     -17.720  14.973  -1.074  1.00  2.46           C  
ATOM    671  CD2 TRP A  45     -18.718  14.758   0.923  1.00  2.46           C  
ATOM    672  NE1 TRP A  45     -16.750  14.747  -0.139  1.00  2.46           N  
ATOM    673  CE2 TRP A  45     -17.343  14.605   1.092  1.00  2.46           C  
ATOM    674  CE3 TRP A  45     -19.562  14.654   2.034  1.00  2.46           C  
ATOM    675  CZ2 TRP A  45     -16.783  14.346   2.330  1.00  2.46           C  
ATOM    676  CZ3 TRP A  45     -18.997  14.397   3.275  1.00  2.46           C  
ATOM    677  CH2 TRP A  45     -17.642  14.245   3.418  1.00  2.46           C  
ATOM    678  H   TRP A  45     -22.327  15.024  -2.581  1.00  1.76           H  
ATOM    679  HA  TRP A  45     -20.123  13.304  -2.225  1.00  1.97           H  
ATOM    680 1HB  TRP A  45     -20.070  15.812  -2.065  1.00  2.95           H  
ATOM    681 2HB  TRP A  45     -20.913  15.708  -0.524  1.00  2.95           H  
ATOM    682  HD1 TRP A  45     -17.539  15.109  -2.138  1.00  2.95           H  
ATOM    683  HE1 TRP A  45     -15.763  14.677  -0.353  1.00  2.95           H  
ATOM    684  HE3 TRP A  45     -20.639  14.772   1.926  1.00  2.95           H  
ATOM    685  HZ2 TRP A  45     -15.715  14.222   2.466  1.00  2.95           H  
ATOM    686  HZ3 TRP A  45     -19.657  14.320   4.136  1.00  2.95           H  
ATOM    687  HH2 TRP A  45     -17.231  14.044   4.408  1.00  2.95           H  
ATOM    688  N   MET A  46     -22.286  13.379   0.267  1.00  1.25           N  
ATOM    689  CA  MET A  46     -22.739  12.653   1.440  1.00  1.82           C  
ATOM    690  C   MET A  46     -23.000  11.206   1.092  1.00  2.23           C  
ATOM    691  O   MET A  46     -22.598  10.307   1.827  1.00  2.92           O  
ATOM    692  CB  MET A  46     -24.008  13.276   1.997  1.00  2.73           C  
ATOM    693  CG  MET A  46     -23.846  14.640   2.634  1.00  2.73           C  
ATOM    694  SD  MET A  46     -25.446  15.369   3.012  1.00  2.73           S  
ATOM    695  CE  MET A  46     -26.036  14.270   4.298  1.00  2.73           C  
ATOM    696  H   MET A  46     -22.814  14.187  -0.045  1.00  1.50           H  
ATOM    697  HA  MET A  46     -21.954  12.683   2.195  1.00  2.18           H  
ATOM    698 1HB  MET A  46     -24.745  13.372   1.203  1.00  3.28           H  
ATOM    699 2HB  MET A  46     -24.432  12.613   2.752  1.00  3.28           H  
ATOM    700 1HG  MET A  46     -23.277  14.552   3.558  1.00  3.28           H  
ATOM    701 2HG  MET A  46     -23.309  15.306   1.961  1.00  3.28           H  
ATOM    702 1HE  MET A  46     -27.018  14.598   4.637  1.00  3.28           H  
ATOM    703 2HE  MET A  46     -26.109  13.256   3.902  1.00  3.28           H  
ATOM    704 3HE  MET A  46     -25.339  14.277   5.136  1.00  3.28           H  
ATOM    705  N   ALA A  47     -23.683  10.979  -0.030  1.00  2.21           N  
ATOM    706  CA  ALA A  47     -23.980   9.624  -0.474  1.00  2.95           C  
ATOM    707  C   ALA A  47     -22.699   8.836  -0.752  1.00  3.31           C  
ATOM    708  O   ALA A  47     -22.605   7.659  -0.401  1.00  5.02           O  
ATOM    709  CB  ALA A  47     -24.850   9.663  -1.720  1.00  4.43           C  
ATOM    710  H   ALA A  47     -24.017  11.763  -0.582  1.00  2.65           H  
ATOM    711  HA  ALA A  47     -24.521   9.116   0.324  1.00  3.54           H  
ATOM    712 1HB  ALA A  47     -25.090   8.645  -2.027  1.00  5.31           H  
ATOM    713 2HB  ALA A  47     -25.771  10.203  -1.501  1.00  5.31           H  
ATOM    714 3HB  ALA A  47     -24.317  10.167  -2.524  1.00  5.31           H  
ATOM    715  N   LYS A  48     -21.714   9.489  -1.372  1.00  2.63           N  
ATOM    716  CA  LYS A  48     -20.440   8.853  -1.688  1.00  2.91           C  
ATOM    717  C   LYS A  48     -19.670   8.390  -0.459  1.00  2.98           C  
ATOM    718  O   LYS A  48     -19.131   7.282  -0.445  1.00  3.99           O  
ATOM    719  CB  LYS A  48     -19.555   9.794  -2.504  1.00  4.37           C  
ATOM    720  CG  LYS A  48     -18.215   9.178  -2.890  1.00  4.37           C  
ATOM    721  CD  LYS A  48     -17.409  10.090  -3.801  1.00  4.37           C  
ATOM    722  CE  LYS A  48     -16.056   9.472  -4.131  1.00  4.37           C  
ATOM    723  NZ  LYS A  48     -15.257  10.335  -5.043  1.00  4.37           N  
ATOM    724  H   LYS A  48     -21.857  10.449  -1.655  1.00  3.16           H  
ATOM    725  HA  LYS A  48     -20.647   7.971  -2.294  1.00  3.49           H  
ATOM    726 1HB  LYS A  48     -20.073  10.085  -3.417  1.00  5.24           H  
ATOM    727 2HB  LYS A  48     -19.357  10.701  -1.933  1.00  5.24           H  
ATOM    728 1HG  LYS A  48     -17.635   8.982  -1.987  1.00  5.24           H  
ATOM    729 2HG  LYS A  48     -18.387   8.230  -3.400  1.00  5.24           H  
ATOM    730 1HD  LYS A  48     -17.959  10.251  -4.729  1.00  5.24           H  
ATOM    731 2HD  LYS A  48     -17.256  11.054  -3.319  1.00  5.24           H  
ATOM    732 1HE  LYS A  48     -15.498   9.322  -3.208  1.00  5.24           H  
ATOM    733 2HE  LYS A  48     -16.212   8.505  -4.608  1.00  5.24           H  
ATOM    734 1HZ  LYS A  48     -14.370   9.891  -5.235  1.00  5.24           H  
ATOM    735 2HZ  LYS A  48     -15.760  10.470  -5.908  1.00  5.24           H  
ATOM    736 3HZ  LYS A  48     -15.096  11.229  -4.602  1.00  5.24           H  
ATOM    737  N   TYR A  49     -19.605   9.233   0.566  1.00  2.80           N  
ATOM    738  CA  TYR A  49     -18.836   8.882   1.754  1.00  2.87           C  
ATOM    739  C   TYR A  49     -19.674   8.369   2.926  1.00  4.09           C  
ATOM    740  O   TYR A  49     -19.117   7.953   3.942  1.00 10.47           O  
ATOM    741  CB  TYR A  49     -18.009  10.090   2.180  1.00  4.30           C  
ATOM    742  CG  TYR A  49     -16.938  10.435   1.170  1.00  4.30           C  
ATOM    743  CD1 TYR A  49     -17.199  11.356   0.181  1.00  4.30           C  
ATOM    744  CD2 TYR A  49     -15.693   9.831   1.232  1.00  4.30           C  
ATOM    745  CE1 TYR A  49     -16.229  11.679  -0.740  1.00  4.30           C  
ATOM    746  CE2 TYR A  49     -14.718  10.157   0.306  1.00  4.30           C  
ATOM    747  CZ  TYR A  49     -14.986  11.082  -0.675  1.00  4.30           C  
ATOM    748  OH  TYR A  49     -14.026  11.429  -1.595  1.00  4.30           O  
ATOM    749  H   TYR A  49     -20.058  10.138   0.505  1.00  3.36           H  
ATOM    750  HA  TYR A  49     -18.148   8.083   1.480  1.00  3.44           H  
ATOM    751 1HB  TYR A  49     -18.657  10.959   2.305  1.00  5.17           H  
ATOM    752 2HB  TYR A  49     -17.529   9.891   3.137  1.00  5.17           H  
ATOM    753  HD1 TYR A  49     -18.171  11.835   0.128  1.00  5.17           H  
ATOM    754  HD2 TYR A  49     -15.484   9.100   2.012  1.00  5.17           H  
ATOM    755  HE1 TYR A  49     -16.440  12.411  -1.517  1.00  5.17           H  
ATOM    756  HE2 TYR A  49     -13.736   9.688   0.351  1.00  5.17           H  
ATOM    757  HH  TYR A  49     -14.047  12.385  -1.721  1.00  5.17           H  
ATOM    758  N   GLY A  50     -20.998   8.365   2.788  1.00  2.67           N  
ATOM    759  CA  GLY A  50     -21.858   7.853   3.850  1.00  3.21           C  
ATOM    760  C   GLY A  50     -21.967   8.842   5.004  1.00  2.69           C  
ATOM    761  O   GLY A  50     -21.987   8.447   6.171  1.00  4.04           O  
ATOM    762  H   GLY A  50     -21.432   8.730   1.952  1.00  3.20           H  
ATOM    763 1HA  GLY A  50     -22.851   7.650   3.447  1.00  3.85           H  
ATOM    764 2HA  GLY A  50     -21.461   6.907   4.214  1.00  3.85           H  
ATOM    765  N   ARG A  51     -22.011  10.130   4.680  1.00  2.19           N  
ATOM    766  CA  ARG A  51     -22.084  11.151   5.712  1.00  2.90           C  
ATOM    767  C   ARG A  51     -23.503  11.430   6.170  1.00  3.53           C  
ATOM    768  O   ARG A  51     -24.376  11.762   5.369  1.00 11.80           O  
ATOM    769  CB  ARG A  51     -21.473  12.457   5.253  1.00  4.35           C  
ATOM    770  CG  ARG A  51     -21.605  13.553   6.293  1.00  4.35           C  
ATOM    771  CD  ARG A  51     -20.686  13.350   7.444  1.00  4.35           C  
ATOM    772  NE  ARG A  51     -19.345  13.839   7.169  1.00  4.35           N  
ATOM    773  CZ  ARG A  51     -18.212  13.351   7.707  1.00  4.35           C  
ATOM    774  NH1 ARG A  51     -18.257  12.307   8.508  1.00  4.35           N  
ATOM    775  NH2 ARG A  51     -17.057  13.931   7.425  1.00  4.35           N  
ATOM    776  H   ARG A  51     -22.012  10.393   3.704  1.00  2.63           H  
ATOM    777  HA  ARG A  51     -21.513  10.799   6.572  1.00  3.48           H  
ATOM    778 1HB  ARG A  51     -20.415  12.316   5.035  1.00  5.22           H  
ATOM    779 2HB  ARG A  51     -21.961  12.796   4.342  1.00  5.22           H  
ATOM    780 1HG  ARG A  51     -21.338  14.498   5.825  1.00  5.22           H  
ATOM    781 2HG  ARG A  51     -22.628  13.606   6.662  1.00  5.22           H  
ATOM    782 1HD  ARG A  51     -21.071  13.883   8.312  1.00  5.22           H  
ATOM    783 2HD  ARG A  51     -20.620  12.287   7.672  1.00  5.22           H  
ATOM    784  HE  ARG A  51     -19.261  14.658   6.575  1.00  5.22           H  
ATOM    785 1HH1 ARG A  51     -19.145  11.871   8.719  1.00  5.22           H  
ATOM    786 2HH1 ARG A  51     -17.406  11.943   8.911  1.00  5.22           H  
ATOM    787 1HH2 ARG A  51     -17.035  14.747   6.820  1.00  5.22           H  
ATOM    788 2HH2 ARG A  51     -16.201  13.575   7.821  1.00  5.22           H  
ATOM    789  N   VAL A  52     -23.712  11.308   7.476  1.00  5.36           N  
ATOM    790  CA  VAL A  52     -24.992  11.599   8.102  1.00  8.18           C  
ATOM    791  C   VAL A  52     -24.802  12.703   9.133  1.00  5.76           C  
ATOM    792  O   VAL A  52     -23.910  12.619   9.979  1.00 13.01           O  
ATOM    793  CB  VAL A  52     -25.580  10.343   8.776  1.00 12.27           C  
ATOM    794  CG1 VAL A  52     -26.892  10.689   9.467  1.00 12.27           C  
ATOM    795  CG2 VAL A  52     -25.797   9.257   7.731  1.00 12.27           C  
ATOM    796  H   VAL A  52     -22.945  11.009   8.061  1.00  6.43           H  
ATOM    797  HA  VAL A  52     -25.689  11.945   7.339  1.00  9.82           H  
ATOM    798  HB  VAL A  52     -24.888   9.985   9.539  1.00 14.72           H  
ATOM    799 1HG1 VAL A  52     -27.294   9.798   9.950  1.00 14.72           H  
ATOM    800 2HG1 VAL A  52     -26.717  11.459  10.218  1.00 14.72           H  
ATOM    801 3HG1 VAL A  52     -27.606  11.055   8.730  1.00 14.72           H  
ATOM    802 1HG2 VAL A  52     -26.207   8.369   8.211  1.00 14.72           H  
ATOM    803 2HG2 VAL A  52     -26.495   9.615   6.974  1.00 14.72           H  
ATOM    804 3HG2 VAL A  52     -24.847   9.007   7.260  1.00 14.72           H  
ATOM    805  N   TYR A  53     -25.623  13.742   9.054  1.00  6.34           N  
ATOM    806  CA  TYR A  53     -25.499  14.859   9.981  1.00  4.61           C  
ATOM    807  C   TYR A  53     -26.486  14.727  11.128  1.00  6.61           C  
ATOM    808  O   TYR A  53     -27.522  14.074  10.997  1.00 12.74           O  
ATOM    809  CB  TYR A  53     -25.693  16.182   9.254  1.00  6.92           C  
ATOM    810  CG  TYR A  53     -24.630  16.412   8.212  1.00  6.92           C  
ATOM    811  CD1 TYR A  53     -23.296  16.485   8.575  1.00  6.92           C  
ATOM    812  CD2 TYR A  53     -24.991  16.558   6.890  1.00  6.92           C  
ATOM    813  CE1 TYR A  53     -22.332  16.694   7.608  1.00  6.92           C  
ATOM    814  CE2 TYR A  53     -24.030  16.783   5.930  1.00  6.92           C  
ATOM    815  CZ  TYR A  53     -22.707  16.850   6.281  1.00  6.92           C  
ATOM    816  OH  TYR A  53     -21.756  17.066   5.310  1.00  6.92           O  
ATOM    817  H   TYR A  53     -26.340  13.760   8.343  1.00  7.61           H  
ATOM    818  HA  TYR A  53     -24.495  14.846  10.407  1.00  5.53           H  
ATOM    819 1HB  TYR A  53     -26.667  16.199   8.764  1.00  8.30           H  
ATOM    820 2HB  TYR A  53     -25.662  17.007   9.965  1.00  8.30           H  
ATOM    821  HD1 TYR A  53     -23.006  16.370   9.620  1.00  8.30           H  
ATOM    822  HD2 TYR A  53     -26.041  16.503   6.605  1.00  8.30           H  
ATOM    823  HE1 TYR A  53     -21.279  16.746   7.889  1.00  8.30           H  
ATOM    824  HE2 TYR A  53     -24.317  16.904   4.888  1.00  8.30           H  
ATOM    825  HH  TYR A  53     -20.881  16.848   5.651  1.00  8.30           H  
ATOM    826  N   ARG A  54     -26.151  15.338  12.262  1.00 10.79           N  
ATOM    827  CA  ARG A  54     -26.985  15.263  13.457  1.00 22.54           C  
ATOM    828  C   ARG A  54     -28.225  16.152  13.380  1.00 19.81           C  
ATOM    829  O   ARG A  54     -29.186  15.949  14.123  1.00 41.16           O  
ATOM    830  CB  ARG A  54     -26.161  15.651  14.665  1.00 33.81           C  
ATOM    831  CG  ARG A  54     -25.050  14.672  14.989  1.00 33.81           C  
ATOM    832  CD  ARG A  54     -24.137  15.213  16.017  1.00 33.81           C  
ATOM    833  NE  ARG A  54     -23.391  16.347  15.499  1.00 33.81           N  
ATOM    834  CZ  ARG A  54     -22.541  17.105  16.215  1.00 33.81           C  
ATOM    835  NH1 ARG A  54     -22.328  16.844  17.488  1.00 33.81           N  
ATOM    836  NH2 ARG A  54     -21.919  18.111  15.629  1.00 33.81           N  
ATOM    837  H   ARG A  54     -25.288  15.875  12.308  1.00 12.95           H  
ATOM    838  HA  ARG A  54     -27.312  14.231  13.578  1.00 27.05           H  
ATOM    839 1HB  ARG A  54     -25.708  16.629  14.506  1.00 40.57           H  
ATOM    840 2HB  ARG A  54     -26.804  15.724  15.542  1.00 40.57           H  
ATOM    841 1HG  ARG A  54     -25.479  13.742  15.362  1.00 40.57           H  
ATOM    842 2HG  ARG A  54     -24.470  14.470  14.087  1.00 40.57           H  
ATOM    843 1HD  ARG A  54     -24.711  15.546  16.882  1.00 40.57           H  
ATOM    844 2HD  ARG A  54     -23.427  14.445  16.321  1.00 40.57           H  
ATOM    845  HE  ARG A  54     -23.526  16.591  14.521  1.00 40.57           H  
ATOM    846 1HH1 ARG A  54     -22.806  16.072  17.932  1.00 40.57           H  
ATOM    847 2HH1 ARG A  54     -21.688  17.415  18.020  1.00 40.57           H  
ATOM    848 1HH2 ARG A  54     -22.088  18.300  14.647  1.00 40.57           H  
ATOM    849 2HH2 ARG A  54     -21.278  18.686  16.154  1.00 40.57           H  
ATOM    850  N   ASP A  55     -28.205  17.126  12.478  1.00  9.69           N  
ATOM    851  CA  ASP A  55     -29.333  18.026  12.304  1.00 13.55           C  
ATOM    852  C   ASP A  55     -29.274  18.688  10.940  1.00  9.40           C  
ATOM    853  O   ASP A  55     -28.237  18.667  10.277  1.00  7.82           O  
ATOM    854  CB  ASP A  55     -29.329  19.094  13.410  1.00 20.33           C  
ATOM    855  CG  ASP A  55     -30.690  19.736  13.672  1.00 20.33           C  
ATOM    856  OD1 ASP A  55     -31.604  19.493  12.917  1.00 20.33           O  
ATOM    857  OD2 ASP A  55     -30.798  20.471  14.625  1.00 20.33           O  
ATOM    858  H   ASP A  55     -27.389  17.250  11.899  1.00 11.63           H  
ATOM    859  HA  ASP A  55     -30.256  17.449  12.371  1.00 16.26           H  
ATOM    860 1HB  ASP A  55     -28.978  18.645  14.339  1.00 24.39           H  
ATOM    861 2HB  ASP A  55     -28.623  19.882  13.148  1.00 24.39           H  
ATOM    862  N   ASN A  56     -30.386  19.294  10.540  1.00  9.16           N  
ATOM    863  CA  ASN A  56     -30.455  20.019   9.285  1.00  7.63           C  
ATOM    864  C   ASN A  56     -29.620  21.276   9.393  1.00  5.47           C  
ATOM    865  O   ASN A  56     -29.015  21.710   8.415  1.00  4.70           O  
ATOM    866  CB  ASN A  56     -31.888  20.343   8.921  1.00 11.45           C  
ATOM    867  CG  ASN A  56     -32.646  19.136   8.442  1.00 11.45           C  
ATOM    868  OD1 ASN A  56     -32.054  18.145   8.000  1.00 11.45           O  
ATOM    869  ND2 ASN A  56     -33.950  19.203   8.516  1.00 11.45           N  
ATOM    870  H   ASN A  56     -31.201  19.260  11.144  1.00 10.99           H  
ATOM    871  HA  ASN A  56     -30.020  19.404   8.496  1.00  9.16           H  
ATOM    872 1HB  ASN A  56     -32.400  20.751   9.794  1.00 13.73           H  
ATOM    873 2HB  ASN A  56     -31.908  21.105   8.142  1.00 13.73           H  
ATOM    874 1HD2 ASN A  56     -34.510  18.434   8.208  1.00 13.73           H  
ATOM    875 2HD2 ASN A  56     -34.387  20.026   8.878  1.00 13.73           H  
ATOM    876  N   ALA A  57     -29.562  21.835  10.604  1.00  5.35           N  
ATOM    877  CA  ALA A  57     -28.741  22.999  10.869  1.00  4.39           C  
ATOM    878  C   ALA A  57     -27.286  22.651  10.635  1.00  3.37           C  
ATOM    879  O   ALA A  57     -26.561  23.420  10.005  1.00  2.75           O  
ATOM    880  CB  ALA A  57     -28.947  23.488  12.293  1.00  6.58           C  
ATOM    881  H   ALA A  57     -30.102  21.439  11.360  1.00  6.42           H  
ATOM    882  HA  ALA A  57     -29.023  23.786  10.169  1.00  5.27           H  
ATOM    883 1HB  ALA A  57     -28.330  24.369  12.470  1.00  7.90           H  
ATOM    884 2HB  ALA A  57     -29.995  23.745  12.439  1.00  7.90           H  
ATOM    885 3HB  ALA A  57     -28.666  22.703  12.995  1.00  7.90           H  
ATOM    886  N   GLU A  58     -26.872  21.474  11.125  1.00  3.67           N  
ATOM    887  CA  GLU A  58     -25.510  21.015  10.913  1.00  3.13           C  
ATOM    888  C   GLU A  58     -25.245  20.840   9.442  1.00  2.13           C  
ATOM    889  O   GLU A  58     -24.211  21.277   8.953  1.00  1.69           O  
ATOM    890  CB  GLU A  58     -25.196  19.699  11.628  1.00  4.70           C  
ATOM    891  CG  GLU A  58     -23.740  19.295  11.392  1.00  4.70           C  
ATOM    892  CD  GLU A  58     -23.243  18.089  12.142  1.00  4.70           C  
ATOM    893  OE1 GLU A  58     -24.023  17.375  12.731  1.00  4.70           O  
ATOM    894  OE2 GLU A  58     -22.046  17.898  12.135  1.00  4.70           O  
ATOM    895  H   GLU A  58     -27.515  20.895  11.645  1.00  4.40           H  
ATOM    896  HA  GLU A  58     -24.827  21.777  11.289  1.00  3.76           H  
ATOM    897 1HB  GLU A  58     -25.364  19.805  12.699  1.00  5.63           H  
ATOM    898 2HB  GLU A  58     -25.845  18.905  11.260  1.00  5.63           H  
ATOM    899 1HG  GLU A  58     -23.623  19.102  10.327  1.00  5.63           H  
ATOM    900 2HG  GLU A  58     -23.109  20.147  11.642  1.00  5.63           H  
ATOM    901  N   LYS A  59     -26.178  20.203   8.738  1.00  2.54           N  
ATOM    902  CA  LYS A  59     -26.037  19.985   7.308  1.00  2.23           C  
ATOM    903  C   LYS A  59     -25.786  21.292   6.568  1.00  1.41           C  
ATOM    904  O   LYS A  59     -24.920  21.346   5.695  1.00  1.03           O  
ATOM    905  CB  LYS A  59     -27.279  19.282   6.757  1.00  3.34           C  
ATOM    906  CG  LYS A  59     -27.210  18.940   5.275  1.00  3.34           C  
ATOM    907  CD  LYS A  59     -28.422  18.127   4.844  1.00  3.34           C  
ATOM    908  CE  LYS A  59     -28.336  17.737   3.376  1.00  3.34           C  
ATOM    909  NZ  LYS A  59     -29.475  16.873   2.957  1.00  3.34           N  
ATOM    910  H   LYS A  59     -27.002  19.847   9.206  1.00  3.05           H  
ATOM    911  HA  LYS A  59     -25.173  19.344   7.144  1.00  2.68           H  
ATOM    912 1HB  LYS A  59     -27.449  18.358   7.309  1.00  4.01           H  
ATOM    913 2HB  LYS A  59     -28.152  19.915   6.907  1.00  4.01           H  
ATOM    914 1HG  LYS A  59     -27.180  19.862   4.692  1.00  4.01           H  
ATOM    915 2HG  LYS A  59     -26.307  18.371   5.065  1.00  4.01           H  
ATOM    916 1HD  LYS A  59     -28.489  17.222   5.449  1.00  4.01           H  
ATOM    917 2HD  LYS A  59     -29.328  18.714   5.000  1.00  4.01           H  
ATOM    918 1HE  LYS A  59     -28.329  18.635   2.760  1.00  4.01           H  
ATOM    919 2HE  LYS A  59     -27.409  17.195   3.212  1.00  4.01           H  
ATOM    920 1HZ  LYS A  59     -29.356  16.625   1.981  1.00  4.01           H  
ATOM    921 2HZ  LYS A  59     -29.482  16.029   3.512  1.00  4.01           H  
ATOM    922 3HZ  LYS A  59     -30.347  17.365   3.081  1.00  4.01           H  
ATOM    923  N   GLU A  60     -26.529  22.343   6.926  1.00  1.90           N  
ATOM    924  CA  GLU A  60     -26.354  23.658   6.317  1.00  1.83           C  
ATOM    925  C   GLU A  60     -24.984  24.252   6.627  1.00  1.34           C  
ATOM    926  O   GLU A  60     -24.343  24.822   5.744  1.00  1.40           O  
ATOM    927  CB  GLU A  60     -27.447  24.610   6.796  1.00  2.75           C  
ATOM    928  CG  GLU A  60     -28.833  24.288   6.260  1.00  2.75           C  
ATOM    929  CD  GLU A  60     -29.899  25.184   6.824  1.00  2.75           C  
ATOM    930  OE1 GLU A  60     -29.603  25.943   7.716  1.00  2.75           O  
ATOM    931  OE2 GLU A  60     -31.013  25.112   6.360  1.00  2.75           O  
ATOM    932  H   GLU A  60     -27.247  22.225   7.631  1.00  2.28           H  
ATOM    933  HA  GLU A  60     -26.438  23.548   5.235  1.00  2.20           H  
ATOM    934 1HB  GLU A  60     -27.499  24.585   7.884  1.00  3.29           H  
ATOM    935 2HB  GLU A  60     -27.199  25.629   6.502  1.00  3.29           H  
ATOM    936 1HG  GLU A  60     -28.822  24.398   5.176  1.00  3.29           H  
ATOM    937 2HG  GLU A  60     -29.072  23.252   6.488  1.00  3.29           H  
ATOM    938  N   ILE A  61     -24.529  24.090   7.871  1.00  1.31           N  
ATOM    939  CA  ILE A  61     -23.215  24.572   8.285  1.00  1.39           C  
ATOM    940  C   ILE A  61     -22.122  23.867   7.510  1.00  1.10           C  
ATOM    941  O   ILE A  61     -21.208  24.507   6.986  1.00  1.11           O  
ATOM    942  CB  ILE A  61     -22.994  24.334   9.789  1.00  2.08           C  
ATOM    943  CG1 ILE A  61     -23.925  25.232  10.604  1.00  2.08           C  
ATOM    944  CG2 ILE A  61     -21.536  24.582  10.146  1.00  2.08           C  
ATOM    945  CD1 ILE A  61     -23.996  24.856  12.066  1.00  2.08           C  
ATOM    946  H   ILE A  61     -25.119  23.638   8.560  1.00  1.57           H  
ATOM    947  HA  ILE A  61     -23.152  25.639   8.084  1.00  1.67           H  
ATOM    948  HB  ILE A  61     -23.247  23.306  10.034  1.00  2.50           H  
ATOM    949 1HG1 ILE A  61     -23.578  26.262  10.532  1.00  2.50           H  
ATOM    950 2HG1 ILE A  61     -24.928  25.182  10.184  1.00  2.50           H  
ATOM    951 1HG2 ILE A  61     -21.387  24.398  11.210  1.00  2.50           H  
ATOM    952 2HG2 ILE A  61     -20.902  23.910   9.570  1.00  2.50           H  
ATOM    953 3HG2 ILE A  61     -21.274  25.614   9.916  1.00  2.50           H  
ATOM    954 1HD1 ILE A  61     -24.672  25.537  12.583  1.00  2.50           H  
ATOM    955 2HD1 ILE A  61     -24.365  23.835  12.163  1.00  2.50           H  
ATOM    956 3HD1 ILE A  61     -23.003  24.927  12.508  1.00  2.50           H  
ATOM    957  N   ARG A  62     -22.239  22.548   7.439  1.00  0.99           N  
ATOM    958  CA  ARG A  62     -21.302  21.684   6.755  1.00  0.86           C  
ATOM    959  C   ARG A  62     -21.310  21.955   5.265  1.00  0.67           C  
ATOM    960  O   ARG A  62     -20.274  21.847   4.618  1.00  0.70           O  
ATOM    961  CB  ARG A  62     -21.652  20.247   7.058  1.00  1.29           C  
ATOM    962  CG  ARG A  62     -21.465  19.889   8.525  1.00  1.29           C  
ATOM    963  CD  ARG A  62     -20.046  19.703   8.864  1.00  1.29           C  
ATOM    964  NE  ARG A  62     -19.849  19.342  10.256  1.00  1.29           N  
ATOM    965  CZ  ARG A  62     -18.659  19.432  10.876  1.00  1.29           C  
ATOM    966  NH1 ARG A  62     -17.605  19.845  10.206  1.00  1.29           N  
ATOM    967  NH2 ARG A  62     -18.547  19.111  12.153  1.00  1.29           N  
ATOM    968  H   ARG A  62     -23.021  22.112   7.901  1.00  1.19           H  
ATOM    969  HA  ARG A  62     -20.302  21.884   7.138  1.00  1.03           H  
ATOM    970 1HB  ARG A  62     -22.692  20.056   6.796  1.00  1.55           H  
ATOM    971 2HB  ARG A  62     -21.030  19.578   6.464  1.00  1.55           H  
ATOM    972 1HG  ARG A  62     -21.831  20.713   9.135  1.00  1.55           H  
ATOM    973 2HG  ARG A  62     -22.012  18.992   8.785  1.00  1.55           H  
ATOM    974 1HD  ARG A  62     -19.632  18.907   8.247  1.00  1.55           H  
ATOM    975 2HD  ARG A  62     -19.503  20.627   8.674  1.00  1.55           H  
ATOM    976  HE  ARG A  62     -20.645  19.010  10.797  1.00  1.55           H  
ATOM    977 1HH1 ARG A  62     -17.674  20.065   9.217  1.00  1.55           H  
ATOM    978 2HH1 ARG A  62     -16.715  19.933  10.682  1.00  1.55           H  
ATOM    979 1HH2 ARG A  62     -19.357  18.793  12.666  1.00  1.55           H  
ATOM    980 2HH2 ARG A  62     -17.644  19.180  12.611  1.00  1.55           H  
ATOM    981  N   PHE A  63     -22.469  22.345   4.735  1.00  0.69           N  
ATOM    982  CA  PHE A  63     -22.597  22.752   3.348  1.00  0.71           C  
ATOM    983  C   PHE A  63     -21.835  24.033   3.075  1.00  0.69           C  
ATOM    984  O   PHE A  63     -21.156  24.141   2.056  1.00  0.69           O  
ATOM    985  CB  PHE A  63     -24.051  22.873   2.934  1.00  1.06           C  
ATOM    986  CG  PHE A  63     -24.205  23.351   1.528  1.00  1.06           C  
ATOM    987  CD1 PHE A  63     -23.458  22.792   0.507  1.00  1.06           C  
ATOM    988  CD2 PHE A  63     -25.118  24.345   1.221  1.00  1.06           C  
ATOM    989  CE1 PHE A  63     -23.609  23.224  -0.793  1.00  1.06           C  
ATOM    990  CE2 PHE A  63     -25.277  24.775  -0.078  1.00  1.06           C  
ATOM    991  CZ  PHE A  63     -24.520  24.216  -1.085  1.00  1.06           C  
ATOM    992  H   PHE A  63     -23.301  22.356   5.307  1.00  0.83           H  
ATOM    993  HA  PHE A  63     -22.155  21.972   2.727  1.00  0.85           H  
ATOM    994 1HB  PHE A  63     -24.541  21.905   3.026  1.00  1.28           H  
ATOM    995 2HB  PHE A  63     -24.567  23.568   3.592  1.00  1.28           H  
ATOM    996  HD1 PHE A  63     -22.740  22.007   0.743  1.00  1.28           H  
ATOM    997  HD2 PHE A  63     -25.717  24.786   2.019  1.00  1.28           H  
ATOM    998  HE1 PHE A  63     -23.010  22.778  -1.586  1.00  1.28           H  
ATOM    999  HE2 PHE A  63     -26.001  25.556  -0.309  1.00  1.28           H  
ATOM   1000  HZ  PHE A  63     -24.647  24.560  -2.109  1.00  1.28           H  
ATOM   1001  N   GLU A  64     -21.934  25.005   3.981  1.00  0.73           N  
ATOM   1002  CA  GLU A  64     -21.180  26.240   3.814  1.00  0.75           C  
ATOM   1003  C   GLU A  64     -19.684  25.954   3.870  1.00  0.61           C  
ATOM   1004  O   GLU A  64     -18.915  26.511   3.082  1.00  0.62           O  
ATOM   1005  CB  GLU A  64     -21.555  27.253   4.899  1.00  1.12           C  
ATOM   1006  CG  GLU A  64     -22.950  27.844   4.764  1.00  1.12           C  
ATOM   1007  CD  GLU A  64     -23.096  28.675   3.523  1.00  1.12           C  
ATOM   1008  OE1 GLU A  64     -22.218  29.457   3.249  1.00  1.12           O  
ATOM   1009  OE2 GLU A  64     -24.082  28.530   2.838  1.00  1.12           O  
ATOM   1010  H   GLU A  64     -22.542  24.892   4.785  1.00  0.88           H  
ATOM   1011  HA  GLU A  64     -21.412  26.662   2.838  1.00  0.90           H  
ATOM   1012 1HB  GLU A  64     -21.493  26.777   5.877  1.00  1.35           H  
ATOM   1013 2HB  GLU A  64     -20.842  28.076   4.891  1.00  1.35           H  
ATOM   1014 1HG  GLU A  64     -23.678  27.035   4.734  1.00  1.35           H  
ATOM   1015 2HG  GLU A  64     -23.162  28.459   5.638  1.00  1.35           H  
ATOM   1016  N   ILE A  65     -19.289  25.045   4.762  1.00  0.54           N  
ATOM   1017  CA  ILE A  65     -17.904  24.623   4.881  1.00  0.47           C  
ATOM   1018  C   ILE A  65     -17.447  23.932   3.609  1.00  0.39           C  
ATOM   1019  O   ILE A  65     -16.355  24.200   3.111  1.00  0.36           O  
ATOM   1020  CB  ILE A  65     -17.704  23.675   6.062  1.00  0.70           C  
ATOM   1021  CG1 ILE A  65     -17.925  24.395   7.389  1.00  0.70           C  
ATOM   1022  CG2 ILE A  65     -16.309  23.108   6.001  1.00  0.70           C  
ATOM   1023  CD1 ILE A  65     -18.022  23.454   8.568  1.00  0.70           C  
ATOM   1024  H   ILE A  65     -19.972  24.646   5.396  1.00  0.65           H  
ATOM   1025  HA  ILE A  65     -17.282  25.507   5.035  1.00  0.56           H  
ATOM   1026  HB  ILE A  65     -18.427  22.861   6.008  1.00  0.85           H  
ATOM   1027 1HG1 ILE A  65     -17.096  25.081   7.561  1.00  0.85           H  
ATOM   1028 2HG1 ILE A  65     -18.842  24.979   7.334  1.00  0.85           H  
ATOM   1029 1HG2 ILE A  65     -16.174  22.429   6.836  1.00  0.85           H  
ATOM   1030 2HG2 ILE A  65     -16.171  22.571   5.064  1.00  0.85           H  
ATOM   1031 3HG2 ILE A  65     -15.583  23.918   6.068  1.00  0.85           H  
ATOM   1032 1HD1 ILE A  65     -18.174  24.029   9.481  1.00  0.85           H  
ATOM   1033 2HD1 ILE A  65     -18.860  22.775   8.425  1.00  0.85           H  
ATOM   1034 3HD1 ILE A  65     -17.100  22.879   8.652  1.00  0.85           H  
ATOM   1035  N   PHE A  66     -18.303  23.042   3.102  1.00  0.40           N  
ATOM   1036  CA  PHE A  66     -18.082  22.295   1.878  1.00  0.37           C  
ATOM   1037  C   PHE A  66     -17.799  23.233   0.732  1.00  0.36           C  
ATOM   1038  O   PHE A  66     -16.790  23.071   0.053  1.00  0.31           O  
ATOM   1039  CB  PHE A  66     -19.319  21.438   1.576  1.00  0.55           C  
ATOM   1040  CG  PHE A  66     -19.317  20.694   0.273  1.00  0.55           C  
ATOM   1041  CD1 PHE A  66     -18.653  19.484   0.137  1.00  0.55           C  
ATOM   1042  CD2 PHE A  66     -20.011  21.200  -0.819  1.00  0.55           C  
ATOM   1043  CE1 PHE A  66     -18.682  18.800  -1.063  1.00  0.55           C  
ATOM   1044  CE2 PHE A  66     -20.040  20.518  -2.019  1.00  0.55           C  
ATOM   1045  CZ  PHE A  66     -19.374  19.315  -2.139  1.00  0.55           C  
ATOM   1046  H   PHE A  66     -19.162  22.864   3.596  1.00  0.48           H  
ATOM   1047  HA  PHE A  66     -17.221  21.644   2.014  1.00  0.44           H  
ATOM   1048 1HB  PHE A  66     -19.441  20.706   2.373  1.00  0.67           H  
ATOM   1049 2HB  PHE A  66     -20.202  22.064   1.589  1.00  0.67           H  
ATOM   1050  HD1 PHE A  66     -18.110  19.075   0.989  1.00  0.67           H  
ATOM   1051  HD2 PHE A  66     -20.541  22.148  -0.718  1.00  0.67           H  
ATOM   1052  HE1 PHE A  66     -18.158  17.851  -1.157  1.00  0.67           H  
ATOM   1053  HE2 PHE A  66     -20.589  20.925  -2.868  1.00  0.67           H  
ATOM   1054  HZ  PHE A  66     -19.394  18.773  -3.082  1.00  0.67           H  
ATOM   1055  N   LYS A  67     -18.668  24.226   0.537  1.00  0.44           N  
ATOM   1056  CA  LYS A  67     -18.498  25.199  -0.533  1.00  0.48           C  
ATOM   1057  C   LYS A  67     -17.177  25.945  -0.420  1.00  0.44           C  
ATOM   1058  O   LYS A  67     -16.500  26.158  -1.427  1.00  0.45           O  
ATOM   1059  CB  LYS A  67     -19.643  26.209  -0.525  1.00  0.72           C  
ATOM   1060  CG  LYS A  67     -20.988  25.672  -0.986  1.00  0.72           C  
ATOM   1061  CD  LYS A  67     -21.987  26.805  -1.158  1.00  0.72           C  
ATOM   1062  CE  LYS A  67     -22.478  27.305   0.189  1.00  0.72           C  
ATOM   1063  NZ  LYS A  67     -23.517  28.364   0.055  1.00  0.72           N  
ATOM   1064  H   LYS A  67     -19.480  24.296   1.135  1.00  0.53           H  
ATOM   1065  HA  LYS A  67     -18.502  24.667  -1.486  1.00  0.58           H  
ATOM   1066 1HB  LYS A  67     -19.773  26.598   0.485  1.00  0.86           H  
ATOM   1067 2HB  LYS A  67     -19.386  27.051  -1.167  1.00  0.86           H  
ATOM   1068 1HG  LYS A  67     -20.878  25.150  -1.931  1.00  0.86           H  
ATOM   1069 2HG  LYS A  67     -21.371  24.972  -0.248  1.00  0.86           H  
ATOM   1070 1HD  LYS A  67     -21.515  27.632  -1.690  1.00  0.86           H  
ATOM   1071 2HD  LYS A  67     -22.841  26.464  -1.742  1.00  0.86           H  
ATOM   1072 1HE  LYS A  67     -22.902  26.468   0.741  1.00  0.86           H  
ATOM   1073 2HE  LYS A  67     -21.637  27.707   0.755  1.00  0.86           H  
ATOM   1074 1HZ  LYS A  67     -23.809  28.640   0.984  1.00  0.86           H  
ATOM   1075 2HZ  LYS A  67     -23.138  29.160  -0.437  1.00  0.86           H  
ATOM   1076 3HZ  LYS A  67     -24.312  28.005  -0.456  1.00  0.86           H  
ATOM   1077  N   LYS A  68     -16.800  26.324   0.805  1.00  0.43           N  
ATOM   1078  CA  LYS A  68     -15.537  27.018   1.020  1.00  0.42           C  
ATOM   1079  C   LYS A  68     -14.364  26.133   0.639  1.00  0.37           C  
ATOM   1080  O   LYS A  68     -13.439  26.585  -0.038  1.00  0.39           O  
ATOM   1081  CB  LYS A  68     -15.407  27.452   2.478  1.00  0.63           C  
ATOM   1082  CG  LYS A  68     -16.337  28.584   2.888  1.00  0.63           C  
ATOM   1083  CD  LYS A  68     -16.184  28.914   4.365  1.00  0.63           C  
ATOM   1084  CE  LYS A  68     -17.132  30.027   4.787  1.00  0.63           C  
ATOM   1085  NZ  LYS A  68     -17.005  30.346   6.237  1.00  0.63           N  
ATOM   1086  H   LYS A  68     -17.407  26.151   1.600  1.00  0.52           H  
ATOM   1087  HA  LYS A  68     -15.513  27.903   0.384  1.00  0.50           H  
ATOM   1088 1HB  LYS A  68     -15.609  26.604   3.131  1.00  0.76           H  
ATOM   1089 2HB  LYS A  68     -14.385  27.776   2.671  1.00  0.76           H  
ATOM   1090 1HG  LYS A  68     -16.098  29.474   2.305  1.00  0.76           H  
ATOM   1091 2HG  LYS A  68     -17.369  28.310   2.685  1.00  0.76           H  
ATOM   1092 1HD  LYS A  68     -16.395  28.024   4.960  1.00  0.76           H  
ATOM   1093 2HD  LYS A  68     -15.160  29.227   4.564  1.00  0.76           H  
ATOM   1094 1HE  LYS A  68     -16.910  30.923   4.209  1.00  0.76           H  
ATOM   1095 2HE  LYS A  68     -18.158  29.722   4.582  1.00  0.76           H  
ATOM   1096 1HZ  LYS A  68     -17.647  31.088   6.477  1.00  0.76           H  
ATOM   1097 2HZ  LYS A  68     -17.221  29.524   6.783  1.00  0.76           H  
ATOM   1098 3HZ  LYS A  68     -16.060  30.642   6.436  1.00  0.76           H  
ATOM   1099  N   ASN A  69     -14.421  24.865   1.042  1.00  0.35           N  
ATOM   1100  CA  ASN A  69     -13.370  23.924   0.715  1.00  0.34           C  
ATOM   1101  C   ASN A  69     -13.313  23.643  -0.774  1.00  0.37           C  
ATOM   1102  O   ASN A  69     -12.223  23.518  -1.321  1.00  0.62           O  
ATOM   1103  CB  ASN A  69     -13.529  22.654   1.511  1.00  0.51           C  
ATOM   1104  CG  ASN A  69     -13.091  22.818   2.943  1.00  0.51           C  
ATOM   1105  OD1 ASN A  69     -12.265  23.679   3.270  1.00  0.51           O  
ATOM   1106  ND2 ASN A  69     -13.627  21.990   3.795  1.00  0.51           N  
ATOM   1107  H   ASN A  69     -15.201  24.551   1.605  1.00  0.42           H  
ATOM   1108  HA  ASN A  69     -12.414  24.372   0.989  1.00  0.41           H  
ATOM   1109 1HB  ASN A  69     -14.576  22.345   1.497  1.00  0.61           H  
ATOM   1110 2HB  ASN A  69     -12.947  21.858   1.051  1.00  0.61           H  
ATOM   1111 1HD2 ASN A  69     -13.383  22.008   4.768  1.00  0.61           H  
ATOM   1112 2HD2 ASN A  69     -14.291  21.323   3.469  1.00  0.61           H  
ATOM   1113  N   VAL A  70     -14.470  23.608  -1.445  1.00  0.33           N  
ATOM   1114  CA  VAL A  70     -14.489  23.444  -2.893  1.00  0.40           C  
ATOM   1115  C   VAL A  70     -13.686  24.552  -3.538  1.00  0.47           C  
ATOM   1116  O   VAL A  70     -12.834  24.293  -4.387  1.00  0.51           O  
ATOM   1117  CB  VAL A  70     -15.935  23.474  -3.457  1.00  0.60           C  
ATOM   1118  CG1 VAL A  70     -15.893  23.569  -4.971  1.00  0.60           C  
ATOM   1119  CG2 VAL A  70     -16.686  22.210  -3.081  1.00  0.60           C  
ATOM   1120  H   VAL A  70     -15.344  23.687  -0.947  1.00  0.40           H  
ATOM   1121  HA  VAL A  70     -14.034  22.485  -3.144  1.00  0.48           H  
ATOM   1122  HB  VAL A  70     -16.455  24.348  -3.069  1.00  0.72           H  
ATOM   1123 1HG1 VAL A  70     -16.908  23.598  -5.366  1.00  0.72           H  
ATOM   1124 2HG1 VAL A  70     -15.366  24.476  -5.263  1.00  0.72           H  
ATOM   1125 3HG1 VAL A  70     -15.373  22.701  -5.376  1.00  0.72           H  
ATOM   1126 1HG2 VAL A  70     -17.696  22.251  -3.486  1.00  0.72           H  
ATOM   1127 2HG2 VAL A  70     -16.167  21.357  -3.507  1.00  0.72           H  
ATOM   1128 3HG2 VAL A  70     -16.736  22.103  -2.004  1.00  0.72           H  
ATOM   1129  N   LYS A  71     -13.942  25.782  -3.102  1.00  0.55           N  
ATOM   1130  CA  LYS A  71     -13.254  26.946  -3.626  1.00  0.69           C  
ATOM   1131  C   LYS A  71     -11.752  26.916  -3.353  1.00  0.67           C  
ATOM   1132  O   LYS A  71     -10.966  27.278  -4.227  1.00  0.78           O  
ATOM   1133  CB  LYS A  71     -13.865  28.206  -3.023  1.00  1.03           C  
ATOM   1134  CG  LYS A  71     -15.272  28.507  -3.516  1.00  1.03           C  
ATOM   1135  CD  LYS A  71     -15.843  29.741  -2.838  1.00  1.03           C  
ATOM   1136  CE  LYS A  71     -17.261  30.022  -3.310  1.00  1.03           C  
ATOM   1137  NZ  LYS A  71     -17.844  31.214  -2.636  1.00  1.03           N  
ATOM   1138  H   LYS A  71     -14.664  25.919  -2.404  1.00  0.66           H  
ATOM   1139  HA  LYS A  71     -13.396  26.970  -4.707  1.00  0.83           H  
ATOM   1140 1HB  LYS A  71     -13.903  28.115  -1.938  1.00  1.24           H  
ATOM   1141 2HB  LYS A  71     -13.237  29.066  -3.258  1.00  1.24           H  
ATOM   1142 1HG  LYS A  71     -15.248  28.675  -4.593  1.00  1.24           H  
ATOM   1143 2HG  LYS A  71     -15.920  27.656  -3.316  1.00  1.24           H  
ATOM   1144 1HD  LYS A  71     -15.851  29.591  -1.758  1.00  1.24           H  
ATOM   1145 2HD  LYS A  71     -15.217  30.603  -3.063  1.00  1.24           H  
ATOM   1146 1HE  LYS A  71     -17.253  30.193  -4.386  1.00  1.24           H  
ATOM   1147 2HE  LYS A  71     -17.888  29.155  -3.097  1.00  1.24           H  
ATOM   1148 1HZ  LYS A  71     -18.783  31.368  -2.975  1.00  1.24           H  
ATOM   1149 2HZ  LYS A  71     -17.867  31.059  -1.638  1.00  1.24           H  
ATOM   1150 3HZ  LYS A  71     -17.277  32.026  -2.837  1.00  1.24           H  
ATOM   1151  N   TYR A  72     -11.354  26.474  -2.156  1.00  0.62           N  
ATOM   1152  CA  TYR A  72      -9.936  26.431  -1.802  1.00  0.59           C  
ATOM   1153  C   TYR A  72      -9.178  25.374  -2.595  1.00  0.67           C  
ATOM   1154  O   TYR A  72      -8.052  25.612  -3.041  1.00  1.22           O  
ATOM   1155  CB  TYR A  72      -9.781  26.160  -0.307  1.00  0.89           C  
ATOM   1156  CG  TYR A  72     -10.238  27.309   0.559  1.00  0.89           C  
ATOM   1157  CD1 TYR A  72     -10.952  27.065   1.724  1.00  0.89           C  
ATOM   1158  CD2 TYR A  72      -9.956  28.611   0.177  1.00  0.89           C  
ATOM   1159  CE1 TYR A  72     -11.378  28.122   2.506  1.00  0.89           C  
ATOM   1160  CE2 TYR A  72     -10.381  29.666   0.958  1.00  0.89           C  
ATOM   1161  CZ  TYR A  72     -11.088  29.427   2.118  1.00  0.89           C  
ATOM   1162  OH  TYR A  72     -11.508  30.483   2.895  1.00  0.89           O  
ATOM   1163  H   TYR A  72     -12.045  26.203  -1.467  1.00  0.74           H  
ATOM   1164  HA  TYR A  72      -9.494  27.400  -2.033  1.00  0.71           H  
ATOM   1165 1HB  TYR A  72     -10.359  25.276  -0.035  1.00  1.06           H  
ATOM   1166 2HB  TYR A  72      -8.736  25.953  -0.078  1.00  1.06           H  
ATOM   1167  HD1 TYR A  72     -11.178  26.041   2.022  1.00  1.06           H  
ATOM   1168  HD2 TYR A  72      -9.398  28.802  -0.740  1.00  1.06           H  
ATOM   1169  HE1 TYR A  72     -11.938  27.932   3.421  1.00  1.06           H  
ATOM   1170  HE2 TYR A  72     -10.157  30.691   0.658  1.00  1.06           H  
ATOM   1171  HH  TYR A  72     -11.205  31.306   2.504  1.00  1.06           H  
ATOM   1172  N   MET A  73      -9.821  24.226  -2.794  1.00  0.43           N  
ATOM   1173  CA  MET A  73      -9.265  23.130  -3.569  1.00  0.57           C  
ATOM   1174  C   MET A  73      -9.058  23.561  -4.996  1.00  0.69           C  
ATOM   1175  O   MET A  73      -7.975  23.378  -5.553  1.00  0.90           O  
ATOM   1176  CB  MET A  73     -10.203  21.937  -3.509  1.00  0.85           C  
ATOM   1177  CG  MET A  73     -10.276  21.268  -2.155  1.00  0.85           C  
ATOM   1178  SD  MET A  73     -11.546  20.007  -2.099  1.00  0.85           S  
ATOM   1179  CE  MET A  73     -11.480  19.515  -0.382  1.00  0.85           C  
ATOM   1180  H   MET A  73     -10.734  24.096  -2.380  1.00  0.52           H  
ATOM   1181  HA  MET A  73      -8.297  22.857  -3.150  1.00  0.68           H  
ATOM   1182 1HB  MET A  73     -11.210  22.253  -3.778  1.00  1.03           H  
ATOM   1183 2HB  MET A  73      -9.888  21.188  -4.236  1.00  1.03           H  
ATOM   1184 1HG  MET A  73      -9.319  20.798  -1.940  1.00  1.03           H  
ATOM   1185 2HG  MET A  73     -10.469  22.000  -1.376  1.00  1.03           H  
ATOM   1186 1HE  MET A  73     -12.220  18.738  -0.198  1.00  1.03           H  
ATOM   1187 2HE  MET A  73     -10.488  19.126  -0.157  1.00  1.03           H  
ATOM   1188 3HE  MET A  73     -11.686  20.375   0.253  1.00  1.03           H  
ATOM   1189  N   GLU A  74     -10.103  24.157  -5.574  1.00  0.74           N  
ATOM   1190  CA  GLU A  74     -10.060  24.638  -6.939  1.00  1.14           C  
ATOM   1191  C   GLU A  74      -8.977  25.659  -7.116  1.00  1.08           C  
ATOM   1192  O   GLU A  74      -8.202  25.573  -8.068  1.00  1.50           O  
ATOM   1193  CB  GLU A  74     -11.395  25.269  -7.330  1.00  1.71           C  
ATOM   1194  CG  GLU A  74     -12.532  24.290  -7.516  1.00  1.71           C  
ATOM   1195  CD  GLU A  74     -13.855  24.959  -7.723  1.00  1.71           C  
ATOM   1196  OE1 GLU A  74     -13.939  26.152  -7.550  1.00  1.71           O  
ATOM   1197  OE2 GLU A  74     -14.791  24.270  -8.052  1.00  1.71           O  
ATOM   1198  H   GLU A  74     -10.966  24.269  -5.056  1.00  0.89           H  
ATOM   1199  HA  GLU A  74      -9.853  23.796  -7.600  1.00  1.37           H  
ATOM   1200 1HB  GLU A  74     -11.696  25.986  -6.566  1.00  2.05           H  
ATOM   1201 2HB  GLU A  74     -11.276  25.819  -8.263  1.00  2.05           H  
ATOM   1202 1HG  GLU A  74     -12.314  23.690  -8.390  1.00  2.05           H  
ATOM   1203 2HG  GLU A  74     -12.585  23.622  -6.660  1.00  2.05           H  
ATOM   1204  N   ALA A  75      -8.910  26.622  -6.191  1.00  0.98           N  
ATOM   1205  CA  ALA A  75      -7.924  27.694  -6.254  1.00  1.15           C  
ATOM   1206  C   ALA A  75      -6.529  27.136  -6.408  1.00  1.11           C  
ATOM   1207  O   ALA A  75      -5.779  27.525  -7.302  1.00  2.04           O  
ATOM   1208  CB  ALA A  75      -8.006  28.557  -5.006  1.00  1.72           C  
ATOM   1209  H   ALA A  75      -9.578  26.639  -5.432  1.00  1.18           H  
ATOM   1210  HA  ALA A  75      -8.139  28.315  -7.114  1.00  1.38           H  
ATOM   1211 1HB  ALA A  75      -7.280  29.367  -5.076  1.00  2.07           H  
ATOM   1212 2HB  ALA A  75      -9.009  28.974  -4.919  1.00  2.07           H  
ATOM   1213 3HB  ALA A  75      -7.790  27.951  -4.129  1.00  2.07           H  
ATOM   1214  N   LYS A  76      -6.194  26.189  -5.554  1.00  0.78           N  
ATOM   1215  CA  LYS A  76      -4.879  25.596  -5.577  1.00  0.70           C  
ATOM   1216  C   LYS A  76      -4.672  24.657  -6.761  1.00  0.63           C  
ATOM   1217  O   LYS A  76      -3.544  24.480  -7.227  1.00  0.70           O  
ATOM   1218  CB  LYS A  76      -4.652  24.950  -4.236  1.00  1.05           C  
ATOM   1219  CG  LYS A  76      -4.514  26.037  -3.182  1.00  1.05           C  
ATOM   1220  CD  LYS A  76      -4.379  25.521  -1.774  1.00  1.05           C  
ATOM   1221  CE  LYS A  76      -4.160  26.692  -0.825  1.00  1.05           C  
ATOM   1222  NZ  LYS A  76      -4.132  26.265   0.588  1.00  1.05           N  
ATOM   1223  H   LYS A  76      -6.855  25.896  -4.840  1.00  0.94           H  
ATOM   1224  HA  LYS A  76      -4.155  26.402  -5.673  1.00  0.84           H  
ATOM   1225 1HB  LYS A  76      -5.500  24.319  -3.980  1.00  1.26           H  
ATOM   1226 2HB  LYS A  76      -3.751  24.337  -4.247  1.00  1.26           H  
ATOM   1227 1HG  LYS A  76      -3.635  26.642  -3.412  1.00  1.26           H  
ATOM   1228 2HG  LYS A  76      -5.390  26.683  -3.227  1.00  1.26           H  
ATOM   1229 1HD  LYS A  76      -5.285  24.986  -1.485  1.00  1.26           H  
ATOM   1230 2HD  LYS A  76      -3.532  24.839  -1.706  1.00  1.26           H  
ATOM   1231 1HE  LYS A  76      -3.205  27.157  -1.068  1.00  1.26           H  
ATOM   1232 2HE  LYS A  76      -4.952  27.429  -0.958  1.00  1.26           H  
ATOM   1233 1HZ  LYS A  76      -3.961  27.057   1.190  1.00  1.26           H  
ATOM   1234 2HZ  LYS A  76      -5.017  25.842   0.827  1.00  1.26           H  
ATOM   1235 3HZ  LYS A  76      -3.399  25.579   0.700  1.00  1.26           H  
ATOM   1236  N   ASN A  77      -5.753  24.110  -7.304  1.00  0.59           N  
ATOM   1237  CA  ASN A  77      -5.647  23.258  -8.475  1.00  0.51           C  
ATOM   1238  C   ASN A  77      -5.262  23.990  -9.768  1.00  0.65           C  
ATOM   1239  O   ASN A  77      -4.937  23.326 -10.751  1.00  2.35           O  
ATOM   1240  CB  ASN A  77      -6.926  22.472  -8.677  1.00  0.77           C  
ATOM   1241  CG  ASN A  77      -7.025  21.321  -7.717  1.00  0.77           C  
ATOM   1242  OD1 ASN A  77      -5.994  20.793  -7.275  1.00  0.77           O  
ATOM   1243  ND2 ASN A  77      -8.220  20.907  -7.397  1.00  0.77           N  
ATOM   1244  H   ASN A  77      -6.665  24.250  -6.884  1.00  0.71           H  
ATOM   1245  HA  ASN A  77      -4.848  22.539  -8.284  1.00  0.61           H  
ATOM   1246 1HB  ASN A  77      -7.787  23.124  -8.537  1.00  0.92           H  
ATOM   1247 2HB  ASN A  77      -6.964  22.087  -9.696  1.00  0.92           H  
ATOM   1248 1HD2 ASN A  77      -8.324  20.132  -6.769  1.00  0.92           H  
ATOM   1249 2HD2 ASN A  77      -9.026  21.357  -7.780  1.00  0.92           H  
ATOM   1250  N   LYS A  78      -5.261  25.336  -9.791  1.00  1.41           N  
ATOM   1251  CA  LYS A  78      -4.804  26.006 -11.010  1.00  1.47           C  
ATOM   1252  C   LYS A  78      -3.354  26.448 -10.875  1.00  1.49           C  
ATOM   1253  O   LYS A  78      -2.843  27.171 -11.731  1.00  2.02           O  
ATOM   1254  CB  LYS A  78      -5.645  27.224 -11.396  1.00  2.21           C  
ATOM   1255  CG  LYS A  78      -5.465  28.450 -10.518  1.00  2.21           C  
ATOM   1256  CD  LYS A  78      -6.198  29.653 -11.103  1.00  2.21           C  
ATOM   1257  CE  LYS A  78      -6.089  30.866 -10.192  1.00  2.21           C  
ATOM   1258  NZ  LYS A  78      -4.683  31.346 -10.069  1.00  2.21           N  
ATOM   1259  H   LYS A  78      -5.537  25.893  -8.986  1.00  1.69           H  
ATOM   1260  HA  LYS A  78      -4.847  25.300 -11.831  1.00  1.76           H  
ATOM   1261 1HB  LYS A  78      -5.404  27.516 -12.418  1.00  2.65           H  
ATOM   1262 2HB  LYS A  78      -6.699  26.952 -11.379  1.00  2.65           H  
ATOM   1263 1HG  LYS A  78      -5.868  28.247  -9.530  1.00  2.65           H  
ATOM   1264 2HG  LYS A  78      -4.406  28.685 -10.421  1.00  2.65           H  
ATOM   1265 1HD  LYS A  78      -5.756  29.902 -12.069  1.00  2.65           H  
ATOM   1266 2HD  LYS A  78      -7.246  29.414 -11.263  1.00  2.65           H  
ATOM   1267 1HE  LYS A  78      -6.701  31.672 -10.594  1.00  2.65           H  
ATOM   1268 2HE  LYS A  78      -6.460  30.605  -9.201  1.00  2.65           H  
ATOM   1269 1HZ  LYS A  78      -4.652  32.149  -9.458  1.00  2.65           H  
ATOM   1270 2HZ  LYS A  78      -4.108  30.608  -9.684  1.00  2.65           H  
ATOM   1271 3HZ  LYS A  78      -4.332  31.603 -10.981  1.00  2.65           H  
ATOM   1272  N   LEU A  79      -2.682  26.017  -9.804  1.00  1.36           N  
ATOM   1273  CA  LEU A  79      -1.298  26.400  -9.579  1.00  1.63           C  
ATOM   1274  C   LEU A  79      -0.315  25.493 -10.323  1.00  2.64           C  
ATOM   1275  O   LEU A  79       0.891  25.746 -10.303  1.00 21.64           O  
ATOM   1276  CB  LEU A  79      -0.986  26.373  -8.081  1.00  2.44           C  
ATOM   1277  CG  LEU A  79      -1.775  27.363  -7.221  1.00  2.44           C  
ATOM   1278  CD1 LEU A  79      -1.422  27.145  -5.757  1.00  2.44           C  
ATOM   1279  CD2 LEU A  79      -1.456  28.781  -7.662  1.00  2.44           C  
ATOM   1280  H   LEU A  79      -3.120  25.424  -9.110  1.00  1.63           H  
ATOM   1281  HA  LEU A  79      -1.162  27.419  -9.941  1.00  1.96           H  
ATOM   1282 1HB  LEU A  79      -1.201  25.377  -7.704  1.00  2.93           H  
ATOM   1283 2HB  LEU A  79       0.076  26.577  -7.937  1.00  2.93           H  
ATOM   1284  HG  LEU A  79      -2.842  27.180  -7.342  1.00  2.93           H  
ATOM   1285 1HD1 LEU A  79      -1.989  27.842  -5.139  1.00  2.93           H  
ATOM   1286 2HD1 LEU A  79      -1.668  26.123  -5.471  1.00  2.93           H  
ATOM   1287 3HD1 LEU A  79      -0.356  27.318  -5.613  1.00  2.93           H  
ATOM   1288 1HD2 LEU A  79      -2.021  29.488  -7.054  1.00  2.93           H  
ATOM   1289 2HD2 LEU A  79      -0.388  28.969  -7.539  1.00  2.93           H  
ATOM   1290 3HD2 LEU A  79      -1.727  28.905  -8.711  1.00  2.93           H  
ATOM   1291  N   ASN A  80      -0.831  24.446 -10.981  1.00  8.23           N  
ATOM   1292  CA  ASN A  80      -0.018  23.512 -11.761  1.00  7.78           C  
ATOM   1293  C   ASN A  80       1.027  22.802 -10.905  1.00  6.08           C  
ATOM   1294  O   ASN A  80       2.180  22.650 -11.310  1.00  9.74           O  
ATOM   1295  CB  ASN A  80       0.643  24.226 -12.929  1.00 11.67           C  
ATOM   1296  CG  ASN A  80      -0.357  24.779 -13.908  1.00 11.67           C  
ATOM   1297  OD1 ASN A  80      -1.345  24.119 -14.248  1.00 11.67           O  
ATOM   1298  ND2 ASN A  80      -0.117  25.981 -14.367  1.00 11.67           N  
ATOM   1299  H   ASN A  80      -1.827  24.288 -10.951  1.00  9.88           H  
ATOM   1300  HA  ASN A  80      -0.679  22.742 -12.161  1.00  9.34           H  
ATOM   1301 1HB  ASN A  80       1.271  25.040 -12.567  1.00 14.00           H  
ATOM   1302 2HB  ASN A  80       1.294  23.526 -13.455  1.00 14.00           H  
ATOM   1303 1HD2 ASN A  80      -0.747  26.401 -15.021  1.00 14.00           H  
ATOM   1304 2HD2 ASN A  80       0.694  26.479 -14.064  1.00 14.00           H  
ATOM   1305  N   ARG A  81       0.609  22.383  -9.715  1.00  2.84           N  
ATOM   1306  CA  ARG A  81       1.479  21.689  -8.777  1.00  1.88           C  
ATOM   1307  C   ARG A  81       1.644  20.224  -9.150  1.00  1.54           C  
ATOM   1308  O   ARG A  81       0.943  19.710 -10.022  1.00  2.00           O  
ATOM   1309  CB  ARG A  81       0.933  21.784  -7.362  1.00  2.82           C  
ATOM   1310  CG  ARG A  81       0.762  23.198  -6.846  1.00  2.82           C  
ATOM   1311  CD  ARG A  81       2.051  23.937  -6.799  1.00  2.82           C  
ATOM   1312  NE  ARG A  81       3.028  23.270  -5.956  1.00  2.82           N  
ATOM   1313  CZ  ARG A  81       3.076  23.380  -4.616  1.00  2.82           C  
ATOM   1314  NH1 ARG A  81       2.199  24.122  -3.978  1.00  2.82           N  
ATOM   1315  NH2 ARG A  81       3.991  22.735  -3.914  1.00  2.82           N  
ATOM   1316  H   ARG A  81      -0.351  22.545  -9.450  1.00  3.41           H  
ATOM   1317  HA  ARG A  81       2.458  22.166  -8.798  1.00  2.26           H  
ATOM   1318 1HB  ARG A  81      -0.039  21.295  -7.313  1.00  3.38           H  
ATOM   1319 2HB  ARG A  81       1.598  21.263  -6.674  1.00  3.38           H  
ATOM   1320 1HG  ARG A  81       0.085  23.733  -7.508  1.00  3.38           H  
ATOM   1321 2HG  ARG A  81       0.343  23.171  -5.840  1.00  3.38           H  
ATOM   1322 1HD  ARG A  81       2.463  24.014  -7.805  1.00  3.38           H  
ATOM   1323 2HD  ARG A  81       1.882  24.937  -6.400  1.00  3.38           H  
ATOM   1324  HE  ARG A  81       3.720  22.686  -6.406  1.00  3.38           H  
ATOM   1325 1HH1 ARG A  81       1.484  24.621  -4.487  1.00  3.38           H  
ATOM   1326 2HH1 ARG A  81       2.242  24.164  -2.967  1.00  3.38           H  
ATOM   1327 1HH2 ARG A  81       4.668  22.129  -4.354  1.00  3.38           H  
ATOM   1328 2HH2 ARG A  81       3.983  22.819  -2.906  1.00  3.38           H  
ATOM   1329  N   GLY A  82       2.561  19.543  -8.462  1.00  1.17           N  
ATOM   1330  CA  GLY A  82       2.808  18.117  -8.681  1.00  0.99           C  
ATOM   1331  C   GLY A  82       1.739  17.226  -8.028  1.00  0.85           C  
ATOM   1332  O   GLY A  82       1.754  16.006  -8.209  1.00  1.05           O  
ATOM   1333  H   GLY A  82       3.108  20.026  -7.763  1.00  1.40           H  
ATOM   1334 1HA  GLY A  82       2.838  17.919  -9.753  1.00  1.19           H  
ATOM   1335 2HA  GLY A  82       3.789  17.856  -8.286  1.00  1.19           H  
ATOM   1336  N   PHE A  83       0.805  17.854  -7.306  1.00  0.68           N  
ATOM   1337  CA  PHE A  83      -0.297  17.191  -6.633  1.00  0.59           C  
ATOM   1338  C   PHE A  83      -1.560  18.003  -6.812  1.00  0.49           C  
ATOM   1339  O   PHE A  83      -1.518  19.154  -7.251  1.00  0.94           O  
ATOM   1340  CB  PHE A  83      -0.028  17.041  -5.138  1.00  0.89           C  
ATOM   1341  CG  PHE A  83       0.049  18.346  -4.398  1.00  0.89           C  
ATOM   1342  CD1 PHE A  83      -1.065  18.872  -3.756  1.00  0.89           C  
ATOM   1343  CD2 PHE A  83       1.236  19.057  -4.347  1.00  0.89           C  
ATOM   1344  CE1 PHE A  83      -0.984  20.074  -3.075  1.00  0.89           C  
ATOM   1345  CE2 PHE A  83       1.318  20.251  -3.665  1.00  0.89           C  
ATOM   1346  CZ  PHE A  83       0.208  20.762  -3.027  1.00  0.89           C  
ATOM   1347  H   PHE A  83       0.863  18.852  -7.201  1.00  0.82           H  
ATOM   1348  HA  PHE A  83      -0.449  16.213  -7.079  1.00  0.71           H  
ATOM   1349 1HB  PHE A  83      -0.817  16.442  -4.686  1.00  1.06           H  
ATOM   1350 2HB  PHE A  83       0.902  16.510  -4.990  1.00  1.06           H  
ATOM   1351  HD1 PHE A  83      -2.008  18.327  -3.792  1.00  1.06           H  
ATOM   1352  HD2 PHE A  83       2.115  18.656  -4.851  1.00  1.06           H  
ATOM   1353  HE1 PHE A  83      -1.862  20.478  -2.575  1.00  1.06           H  
ATOM   1354  HE2 PHE A  83       2.260  20.791  -3.629  1.00  1.06           H  
ATOM   1355  HZ  PHE A  83       0.272  21.707  -2.489  1.00  1.06           H  
ATOM   1356  N   THR A  84      -2.684  17.396  -6.468  1.00  0.69           N  
ATOM   1357  CA  THR A  84      -3.981  18.021  -6.623  1.00  0.77           C  
ATOM   1358  C   THR A  84      -4.873  17.771  -5.425  1.00  0.41           C  
ATOM   1359  O   THR A  84      -4.728  16.766  -4.720  1.00  0.36           O  
ATOM   1360  CB  THR A  84      -4.674  17.513  -7.895  1.00  1.16           C  
ATOM   1361  OG1 THR A  84      -5.918  18.201  -8.059  1.00  1.16           O  
ATOM   1362  CG2 THR A  84      -4.925  16.016  -7.815  1.00  1.16           C  
ATOM   1363  H   THR A  84      -2.633  16.452  -6.115  1.00  0.83           H  
ATOM   1364  HA  THR A  84      -3.839  19.098  -6.716  1.00  0.92           H  
ATOM   1365  HB  THR A  84      -4.039  17.727  -8.754  1.00  1.39           H  
ATOM   1366  HG1 THR A  84      -5.812  19.121  -7.799  1.00  1.39           H  
ATOM   1367 1HG2 THR A  84      -5.415  15.681  -8.729  1.00  1.39           H  
ATOM   1368 2HG2 THR A  84      -3.976  15.494  -7.700  1.00  1.39           H  
ATOM   1369 3HG2 THR A  84      -5.563  15.802  -6.964  1.00  1.39           H  
ATOM   1370  N   LEU A  85      -5.784  18.716  -5.199  1.00  0.45           N  
ATOM   1371  CA  LEU A  85      -6.694  18.665  -4.069  1.00  0.39           C  
ATOM   1372  C   LEU A  85      -8.097  18.305  -4.542  1.00  0.43           C  
ATOM   1373  O   LEU A  85      -8.492  18.622  -5.666  1.00  0.60           O  
ATOM   1374  CB  LEU A  85      -6.716  20.019  -3.352  1.00  0.58           C  
ATOM   1375  CG  LEU A  85      -5.348  20.554  -2.900  1.00  0.58           C  
ATOM   1376  CD1 LEU A  85      -5.541  21.900  -2.229  1.00  0.58           C  
ATOM   1377  CD2 LEU A  85      -4.682  19.565  -1.967  1.00  0.58           C  
ATOM   1378  H   LEU A  85      -5.844  19.498  -5.843  1.00  0.54           H  
ATOM   1379  HA  LEU A  85      -6.352  17.899  -3.375  1.00  0.47           H  
ATOM   1380 1HB  LEU A  85      -7.157  20.758  -4.018  1.00  0.70           H  
ATOM   1381 2HB  LEU A  85      -7.345  19.933  -2.468  1.00  0.70           H  
ATOM   1382  HG  LEU A  85      -4.715  20.704  -3.774  1.00  0.70           H  
ATOM   1383 1HD1 LEU A  85      -4.573  22.299  -1.924  1.00  0.70           H  
ATOM   1384 2HD1 LEU A  85      -6.014  22.587  -2.927  1.00  0.70           H  
ATOM   1385 3HD1 LEU A  85      -6.175  21.779  -1.353  1.00  0.70           H  
ATOM   1386 1HD2 LEU A  85      -3.712  19.952  -1.658  1.00  0.70           H  
ATOM   1387 2HD2 LEU A  85      -5.304  19.419  -1.089  1.00  0.70           H  
ATOM   1388 3HD2 LEU A  85      -4.546  18.614  -2.482  1.00  0.70           H  
ATOM   1389  N   GLY A  86      -8.873  17.668  -3.678  1.00  0.40           N  
ATOM   1390  CA  GLY A  86     -10.211  17.258  -4.081  1.00  0.44           C  
ATOM   1391  C   GLY A  86     -11.076  16.859  -2.904  1.00  0.45           C  
ATOM   1392  O   GLY A  86     -10.606  16.765  -1.770  1.00  1.09           O  
ATOM   1393  H   GLY A  86      -8.521  17.454  -2.754  1.00  0.48           H  
ATOM   1394 1HA  GLY A  86     -10.689  18.076  -4.621  1.00  0.53           H  
ATOM   1395 2HA  GLY A  86     -10.137  16.423  -4.776  1.00  0.53           H  
ATOM   1396  N   LEU A  87     -12.356  16.640  -3.184  1.00  0.67           N  
ATOM   1397  CA  LEU A  87     -13.359  16.364  -2.161  1.00  0.73           C  
ATOM   1398  C   LEU A  87     -13.243  14.998  -1.491  1.00  0.84           C  
ATOM   1399  O   LEU A  87     -14.100  14.133  -1.683  1.00  1.22           O  
ATOM   1400  CB  LEU A  87     -14.747  16.502  -2.790  1.00  1.09           C  
ATOM   1401  CG  LEU A  87     -15.061  17.888  -3.356  1.00  1.09           C  
ATOM   1402  CD1 LEU A  87     -16.423  17.875  -4.039  1.00  1.09           C  
ATOM   1403  CD2 LEU A  87     -15.029  18.884  -2.217  1.00  1.09           C  
ATOM   1404  H   LEU A  87     -12.656  16.703  -4.147  1.00  0.80           H  
ATOM   1405  HA  LEU A  87     -13.256  17.124  -1.389  1.00  0.88           H  
ATOM   1406 1HB  LEU A  87     -14.845  15.777  -3.597  1.00  1.31           H  
ATOM   1407 2HB  LEU A  87     -15.493  16.283  -2.032  1.00  1.31           H  
ATOM   1408  HG  LEU A  87     -14.309  18.160  -4.098  1.00  1.31           H  
ATOM   1409 1HD1 LEU A  87     -16.638  18.866  -4.439  1.00  1.31           H  
ATOM   1410 2HD1 LEU A  87     -16.413  17.150  -4.853  1.00  1.31           H  
ATOM   1411 3HD1 LEU A  87     -17.188  17.600  -3.317  1.00  1.31           H  
ATOM   1412 1HD2 LEU A  87     -15.229  19.878  -2.594  1.00  1.31           H  
ATOM   1413 2HD2 LEU A  87     -15.783  18.615  -1.478  1.00  1.31           H  
ATOM   1414 3HD2 LEU A  87     -14.046  18.869  -1.752  1.00  1.31           H  
ATOM   1415  N   ASN A  88     -12.219  14.838  -0.658  1.00  0.76           N  
ATOM   1416  CA  ASN A  88     -12.022  13.616   0.100  1.00  0.79           C  
ATOM   1417  C   ASN A  88     -12.877  13.666   1.360  1.00  0.82           C  
ATOM   1418  O   ASN A  88     -13.575  14.653   1.588  1.00  0.98           O  
ATOM   1419  CB  ASN A  88     -10.540  13.425   0.413  1.00  1.19           C  
ATOM   1420  CG  ASN A  88      -9.967  14.463   1.349  1.00  1.19           C  
ATOM   1421  OD1 ASN A  88     -10.627  14.927   2.288  1.00  1.19           O  
ATOM   1422  ND2 ASN A  88      -8.731  14.840   1.123  1.00  1.19           N  
ATOM   1423  H   ASN A  88     -11.555  15.594  -0.568  1.00  0.91           H  
ATOM   1424  HA  ASN A  88     -12.361  12.770  -0.495  1.00  0.95           H  
ATOM   1425 1HB  ASN A  88     -10.391  12.443   0.856  1.00  1.42           H  
ATOM   1426 2HB  ASN A  88      -9.973  13.448  -0.518  1.00  1.42           H  
ATOM   1427 1HD2 ASN A  88      -8.301  15.513   1.728  1.00  1.42           H  
ATOM   1428 2HD2 ASN A  88      -8.188  14.457   0.370  1.00  1.42           H  
ATOM   1429  N   GLU A  89     -12.789  12.624   2.191  1.00  0.97           N  
ATOM   1430  CA  GLU A  89     -13.539  12.519   3.458  1.00  1.16           C  
ATOM   1431  C   GLU A  89     -13.663  13.786   4.321  1.00  1.11           C  
ATOM   1432  O   GLU A  89     -14.613  13.901   5.098  1.00  2.02           O  
ATOM   1433  CB  GLU A  89     -12.942  11.430   4.349  1.00  1.74           C  
ATOM   1434  CG  GLU A  89     -13.707  11.253   5.666  1.00  1.74           C  
ATOM   1435  CD  GLU A  89     -13.272  10.064   6.492  1.00  1.74           C  
ATOM   1436  OE1 GLU A  89     -13.145   8.999   5.940  1.00  1.74           O  
ATOM   1437  OE2 GLU A  89     -13.071  10.204   7.677  1.00  1.74           O  
ATOM   1438  H   GLU A  89     -12.196  11.847   1.916  1.00  1.16           H  
ATOM   1439  HA  GLU A  89     -14.550  12.209   3.203  1.00  1.39           H  
ATOM   1440 1HB  GLU A  89     -12.955  10.484   3.817  1.00  2.09           H  
ATOM   1441 2HB  GLU A  89     -11.905  11.666   4.583  1.00  2.09           H  
ATOM   1442 1HG  GLU A  89     -13.578  12.155   6.263  1.00  2.09           H  
ATOM   1443 2HG  GLU A  89     -14.767  11.155   5.438  1.00  2.09           H  
ATOM   1444  N   PHE A  90     -12.700  14.701   4.243  1.00  0.93           N  
ATOM   1445  CA  PHE A  90     -12.700  15.854   5.128  1.00  1.65           C  
ATOM   1446  C   PHE A  90     -13.135  17.152   4.440  1.00  0.98           C  
ATOM   1447  O   PHE A  90     -12.912  18.244   4.967  1.00  1.27           O  
ATOM   1448  CB  PHE A  90     -11.297  16.016   5.683  1.00  2.47           C  
ATOM   1449  CG  PHE A  90     -10.827  14.750   6.326  1.00  2.47           C  
ATOM   1450  CD1 PHE A  90      -9.703  14.099   5.841  1.00  2.47           C  
ATOM   1451  CD2 PHE A  90     -11.522  14.179   7.376  1.00  2.47           C  
ATOM   1452  CE1 PHE A  90      -9.274  12.914   6.406  1.00  2.47           C  
ATOM   1453  CE2 PHE A  90     -11.098  12.993   7.936  1.00  2.47           C  
ATOM   1454  CZ  PHE A  90      -9.972  12.362   7.454  1.00  2.47           C  
ATOM   1455  H   PHE A  90     -11.947  14.599   3.573  1.00  1.12           H  
ATOM   1456  HA  PHE A  90     -13.388  15.654   5.950  1.00  1.98           H  
ATOM   1457 1HB  PHE A  90     -10.605  16.276   4.883  1.00  2.97           H  
ATOM   1458 2HB  PHE A  90     -11.273  16.812   6.425  1.00  2.97           H  
ATOM   1459  HD1 PHE A  90      -9.158  14.539   5.006  1.00  2.97           H  
ATOM   1460  HD2 PHE A  90     -12.417  14.668   7.754  1.00  2.97           H  
ATOM   1461  HE1 PHE A  90      -8.387  12.414   6.021  1.00  2.97           H  
ATOM   1462  HE2 PHE A  90     -11.657  12.551   8.759  1.00  2.97           H  
ATOM   1463  HZ  PHE A  90      -9.643  11.425   7.901  1.00  2.97           H  
ATOM   1464  N   SER A  91     -13.774  17.043   3.277  1.00  0.81           N  
ATOM   1465  CA  SER A  91     -14.201  18.236   2.551  1.00  0.99           C  
ATOM   1466  C   SER A  91     -15.334  19.006   3.231  1.00  0.92           C  
ATOM   1467  O   SER A  91     -15.552  20.172   2.913  1.00  1.22           O  
ATOM   1468  CB  SER A  91     -14.645  17.886   1.160  1.00  1.48           C  
ATOM   1469  OG  SER A  91     -15.855  17.195   1.181  1.00  1.48           O  
ATOM   1470  H   SER A  91     -13.932  16.133   2.865  1.00  0.97           H  
ATOM   1471  HA  SER A  91     -13.342  18.905   2.477  1.00  1.19           H  
ATOM   1472 1HB  SER A  91     -14.754  18.801   0.583  1.00  1.78           H  
ATOM   1473 2HB  SER A  91     -13.882  17.277   0.679  1.00  1.78           H  
ATOM   1474  HG  SER A  91     -16.461  17.731   1.696  1.00  1.78           H  
ATOM   1475  N   ASP A  92     -16.037  18.394   4.180  1.00  1.01           N  
ATOM   1476  CA  ASP A  92     -17.099  19.120   4.868  1.00  1.72           C  
ATOM   1477  C   ASP A  92     -16.701  19.563   6.280  1.00  1.09           C  
ATOM   1478  O   ASP A  92     -17.570  19.828   7.114  1.00  2.01           O  
ATOM   1479  CB  ASP A  92     -18.385  18.292   4.921  1.00  2.58           C  
ATOM   1480  CG  ASP A  92     -18.254  16.978   5.679  1.00  2.58           C  
ATOM   1481  OD1 ASP A  92     -17.160  16.581   6.005  1.00  2.58           O  
ATOM   1482  OD2 ASP A  92     -19.272  16.374   5.932  1.00  2.58           O  
ATOM   1483  H   ASP A  92     -15.844  17.433   4.422  1.00  1.21           H  
ATOM   1484  HA  ASP A  92     -17.317  20.021   4.293  1.00  2.06           H  
ATOM   1485 1HB  ASP A  92     -19.171  18.884   5.390  1.00  3.10           H  
ATOM   1486 2HB  ASP A  92     -18.710  18.072   3.904  1.00  3.10           H  
ATOM   1487  N   MET A  93     -15.393  19.690   6.535  1.00  0.99           N  
ATOM   1488  CA  MET A  93     -14.936  20.180   7.831  1.00  1.32           C  
ATOM   1489  C   MET A  93     -13.810  21.193   7.632  1.00  1.02           C  
ATOM   1490  O   MET A  93     -13.142  21.202   6.596  1.00  1.17           O  
ATOM   1491  CB  MET A  93     -14.515  19.010   8.716  1.00  1.98           C  
ATOM   1492  CG  MET A  93     -13.313  18.223   8.238  1.00  1.98           C  
ATOM   1493  SD  MET A  93     -12.971  16.810   9.297  1.00  1.98           S  
ATOM   1494  CE  MET A  93     -12.537  17.650  10.803  1.00  1.98           C  
ATOM   1495  H   MET A  93     -14.699  19.430   5.842  1.00  1.19           H  
ATOM   1496  HA  MET A  93     -15.759  20.701   8.318  1.00  1.58           H  
ATOM   1497 1HB  MET A  93     -14.286  19.378   9.714  1.00  2.38           H  
ATOM   1498 2HB  MET A  93     -15.349  18.314   8.811  1.00  2.38           H  
ATOM   1499 1HG  MET A  93     -13.503  17.856   7.235  1.00  2.38           H  
ATOM   1500 2HG  MET A  93     -12.432  18.864   8.214  1.00  2.38           H  
ATOM   1501 1HE  MET A  93     -12.282  16.919  11.569  1.00  2.38           H  
ATOM   1502 2HE  MET A  93     -11.689  18.301  10.616  1.00  2.38           H  
ATOM   1503 3HE  MET A  93     -13.383  18.248  11.138  1.00  2.38           H  
ATOM   1504  N   THR A  94     -13.633  22.085   8.602  1.00  1.12           N  
ATOM   1505  CA  THR A  94     -12.641  23.142   8.449  1.00  1.09           C  
ATOM   1506  C   THR A  94     -11.266  22.686   8.862  1.00  0.88           C  
ATOM   1507  O   THR A  94     -11.126  21.685   9.557  1.00  0.90           O  
ATOM   1508  CB  THR A  94     -13.013  24.387   9.282  1.00  1.64           C  
ATOM   1509  OG1 THR A  94     -13.005  24.061  10.681  1.00  1.64           O  
ATOM   1510  CG2 THR A  94     -14.393  24.882   8.893  1.00  1.64           C  
ATOM   1511  H   THR A  94     -14.195  22.036   9.443  1.00  1.34           H  
ATOM   1512  HA  THR A  94     -12.601  23.429   7.398  1.00  1.31           H  
ATOM   1513  HB  THR A  94     -12.287  25.179   9.099  1.00  1.96           H  
ATOM   1514  HG1 THR A  94     -13.387  24.789  11.180  1.00  1.96           H  
ATOM   1515 1HG2 THR A  94     -14.645  25.762   9.484  1.00  1.96           H  
ATOM   1516 2HG2 THR A  94     -14.401  25.140   7.834  1.00  1.96           H  
ATOM   1517 3HG2 THR A  94     -15.125  24.098   9.081  1.00  1.96           H  
ATOM   1518  N   ASN A  95     -10.259  23.447   8.443  1.00  1.14           N  
ATOM   1519  CA  ASN A  95      -8.874  23.174   8.795  1.00  1.80           C  
ATOM   1520  C   ASN A  95      -8.672  23.296  10.290  1.00  1.11           C  
ATOM   1521  O   ASN A  95      -7.954  22.495  10.876  1.00  1.31           O  
ATOM   1522  CB  ASN A  95      -7.925  24.083   8.038  1.00  2.70           C  
ATOM   1523  CG  ASN A  95      -6.473  23.784   8.321  1.00  2.70           C  
ATOM   1524  OD1 ASN A  95      -5.764  24.648   8.849  1.00  2.70           O  
ATOM   1525  ND2 ASN A  95      -6.017  22.600   7.997  1.00  2.70           N  
ATOM   1526  H   ASN A  95     -10.465  24.248   7.862  1.00  1.37           H  
ATOM   1527  HA  ASN A  95      -8.647  22.143   8.528  1.00  2.16           H  
ATOM   1528 1HB  ASN A  95      -8.101  23.977   6.966  1.00  3.24           H  
ATOM   1529 2HB  ASN A  95      -8.127  25.121   8.300  1.00  3.24           H  
ATOM   1530 1HD2 ASN A  95      -5.053  22.380   8.181  1.00  3.24           H  
ATOM   1531 2HD2 ASN A  95      -6.626  21.923   7.570  1.00  3.24           H  
ATOM   1532  N   GLU A  96      -9.307  24.296  10.901  1.00  1.09           N  
ATOM   1533  CA  GLU A  96      -9.237  24.490  12.342  1.00  1.53           C  
ATOM   1534  C   GLU A  96      -9.766  23.264  13.069  1.00  1.07           C  
ATOM   1535  O   GLU A  96      -9.105  22.737  13.968  1.00  1.31           O  
ATOM   1536  CB  GLU A  96     -10.029  25.728  12.758  1.00  2.29           C  
ATOM   1537  CG  GLU A  96      -9.986  26.022  14.252  1.00  2.29           C  
ATOM   1538  CD  GLU A  96     -10.747  27.263  14.630  1.00  2.29           C  
ATOM   1539  OE1 GLU A  96     -11.286  27.898  13.756  1.00  2.29           O  
ATOM   1540  OE2 GLU A  96     -10.788  27.576  15.797  1.00  2.29           O  
ATOM   1541  H   GLU A  96      -9.866  24.933  10.352  1.00  1.31           H  
ATOM   1542  HA  GLU A  96      -8.193  24.630  12.624  1.00  1.84           H  
ATOM   1543 1HB  GLU A  96      -9.640  26.602  12.234  1.00  2.75           H  
ATOM   1544 2HB  GLU A  96     -11.073  25.611  12.469  1.00  2.75           H  
ATOM   1545 1HG  GLU A  96     -10.409  25.174  14.790  1.00  2.75           H  
ATOM   1546 2HG  GLU A  96      -8.947  26.131  14.560  1.00  2.75           H  
ATOM   1547  N   GLU A  97     -10.966  22.823  12.678  1.00  0.92           N  
ATOM   1548  CA  GLU A  97     -11.581  21.643  13.267  1.00  1.24           C  
ATOM   1549  C   GLU A  97     -10.697  20.428  13.058  1.00  1.72           C  
ATOM   1550  O   GLU A  97     -10.503  19.635  13.976  1.00  2.46           O  
ATOM   1551  CB  GLU A  97     -12.958  21.384  12.667  1.00  1.86           C  
ATOM   1552  CG  GLU A  97     -13.706  20.231  13.321  1.00  1.86           C  
ATOM   1553  CD  GLU A  97     -15.061  20.005  12.716  1.00  1.86           C  
ATOM   1554  OE1 GLU A  97     -15.324  20.562  11.679  1.00  1.86           O  
ATOM   1555  OE2 GLU A  97     -15.849  19.288  13.289  1.00  1.86           O  
ATOM   1556  H   GLU A  97     -11.470  23.310  11.943  1.00  1.10           H  
ATOM   1557  HA  GLU A  97     -11.691  21.805  14.339  1.00  1.49           H  
ATOM   1558 1HB  GLU A  97     -13.571  22.280  12.760  1.00  2.23           H  
ATOM   1559 2HB  GLU A  97     -12.859  21.163  11.604  1.00  2.23           H  
ATOM   1560 1HG  GLU A  97     -13.115  19.322  13.221  1.00  2.23           H  
ATOM   1561 2HG  GLU A  97     -13.818  20.442  14.384  1.00  2.23           H  
ATOM   1562  N   PHE A  98     -10.175  20.293  11.841  1.00  1.96           N  
ATOM   1563  CA  PHE A  98      -9.305  19.200  11.457  1.00  3.02           C  
ATOM   1564  C   PHE A  98      -8.056  19.191  12.316  1.00  3.41           C  
ATOM   1565  O   PHE A  98      -7.612  18.142  12.761  1.00  5.10           O  
ATOM   1566  CB  PHE A  98      -8.949  19.325   9.980  1.00  4.53           C  
ATOM   1567  CG  PHE A  98      -8.240  18.140   9.417  1.00  4.53           C  
ATOM   1568  CD1 PHE A  98      -8.965  17.005   9.111  1.00  4.53           C  
ATOM   1569  CD2 PHE A  98      -6.875  18.147   9.177  1.00  4.53           C  
ATOM   1570  CE1 PHE A  98      -8.346  15.902   8.580  1.00  4.53           C  
ATOM   1571  CE2 PHE A  98      -6.254  17.036   8.637  1.00  4.53           C  
ATOM   1572  CZ  PHE A  98      -7.001  15.915   8.340  1.00  4.53           C  
ATOM   1573  H   PHE A  98     -10.399  20.976  11.133  1.00  2.35           H  
ATOM   1574  HA  PHE A  98      -9.830  18.259  11.616  1.00  3.62           H  
ATOM   1575 1HB  PHE A  98      -9.859  19.479   9.402  1.00  5.44           H  
ATOM   1576 2HB  PHE A  98      -8.318  20.199   9.830  1.00  5.44           H  
ATOM   1577  HD1 PHE A  98     -10.038  16.991   9.298  1.00  5.44           H  
ATOM   1578  HD2 PHE A  98      -6.294  19.039   9.413  1.00  5.44           H  
ATOM   1579  HE1 PHE A  98      -8.926  15.014   8.354  1.00  5.44           H  
ATOM   1580  HE2 PHE A  98      -5.181  17.046   8.448  1.00  5.44           H  
ATOM   1581  HZ  PHE A  98      -6.532  15.036   7.918  1.00  5.44           H  
ATOM   1582  N   ARG A  99      -7.493  20.359  12.592  1.00  2.69           N  
ATOM   1583  CA  ARG A  99      -6.339  20.409  13.469  1.00  3.49           C  
ATOM   1584  C   ARG A  99      -6.707  19.960  14.879  1.00  3.86           C  
ATOM   1585  O   ARG A  99      -5.912  19.311  15.555  1.00  6.49           O  
ATOM   1586  CB  ARG A  99      -5.741  21.801  13.505  1.00  5.24           C  
ATOM   1587  CG  ARG A  99      -5.005  22.208  12.241  1.00  5.24           C  
ATOM   1588  CD  ARG A  99      -4.523  23.606  12.323  1.00  5.24           C  
ATOM   1589  NE  ARG A  99      -3.780  23.990  11.139  1.00  5.24           N  
ATOM   1590  CZ  ARG A  99      -3.304  25.225  10.895  1.00  5.24           C  
ATOM   1591  NH1 ARG A  99      -3.499  26.195  11.762  1.00  5.24           N  
ATOM   1592  NH2 ARG A  99      -2.639  25.458   9.777  1.00  5.24           N  
ATOM   1593  H   ARG A  99      -7.853  21.212  12.191  1.00  3.23           H  
ATOM   1594  HA  ARG A  99      -5.589  19.736  13.074  1.00  4.19           H  
ATOM   1595 1HB  ARG A  99      -6.530  22.532  13.675  1.00  6.28           H  
ATOM   1596 2HB  ARG A  99      -5.040  21.876  14.336  1.00  6.28           H  
ATOM   1597 1HG  ARG A  99      -4.140  21.559  12.104  1.00  6.28           H  
ATOM   1598 2HG  ARG A  99      -5.661  22.117  11.378  1.00  6.28           H  
ATOM   1599 1HD  ARG A  99      -5.374  24.279  12.423  1.00  6.28           H  
ATOM   1600 2HD  ARG A  99      -3.869  23.717  13.187  1.00  6.28           H  
ATOM   1601  HE  ARG A  99      -3.606  23.280  10.436  1.00  6.28           H  
ATOM   1602 1HH1 ARG A  99      -4.010  26.013  12.615  1.00  6.28           H  
ATOM   1603 2HH1 ARG A  99      -3.142  27.120  11.574  1.00  6.28           H  
ATOM   1604 1HH2 ARG A  99      -2.496  24.707   9.115  1.00  6.28           H  
ATOM   1605 2HH2 ARG A  99      -2.277  26.380   9.586  1.00  6.28           H  
ATOM   1606  N   ALA A 100      -7.915  20.286  15.319  1.00  2.18           N  
ATOM   1607  CA  ALA A 100      -8.382  19.853  16.629  1.00  2.32           C  
ATOM   1608  C   ALA A 100      -8.682  18.340  16.698  1.00  1.66           C  
ATOM   1609  O   ALA A 100      -8.498  17.729  17.751  1.00  1.76           O  
ATOM   1610  CB  ALA A 100      -9.629  20.637  17.014  1.00  3.48           C  
ATOM   1611  H   ALA A 100      -8.520  20.864  14.747  1.00  2.62           H  
ATOM   1612  HA  ALA A 100      -7.594  20.069  17.350  1.00  2.78           H  
ATOM   1613 1HB  ALA A 100      -9.949  20.341  18.013  1.00  4.18           H  
ATOM   1614 2HB  ALA A 100      -9.404  21.703  17.006  1.00  4.18           H  
ATOM   1615 3HB  ALA A 100     -10.427  20.431  16.305  1.00  4.18           H  
ATOM   1616  N   THR A 101      -9.165  17.747  15.598  1.00  1.86           N  
ATOM   1617  CA  THR A 101      -9.584  16.340  15.626  1.00  1.86           C  
ATOM   1618  C   THR A 101      -8.672  15.322  14.928  1.00  1.93           C  
ATOM   1619  O   THR A 101      -8.683  14.148  15.286  1.00  2.74           O  
ATOM   1620  CB  THR A 101     -10.982  16.215  15.000  1.00  2.79           C  
ATOM   1621  OG1 THR A 101     -10.940  16.665  13.641  1.00  2.79           O  
ATOM   1622  CG2 THR A 101     -11.991  17.052  15.769  1.00  2.79           C  
ATOM   1623  H   THR A 101      -9.300  18.289  14.755  1.00  2.23           H  
ATOM   1624  HA  THR A 101      -9.656  16.042  16.671  1.00  2.23           H  
ATOM   1625  HB  THR A 101     -11.292  15.174  15.018  1.00  3.35           H  
ATOM   1626  HG1 THR A 101     -10.446  16.041  13.099  1.00  3.35           H  
ATOM   1627 1HG2 THR A 101     -12.974  16.949  15.311  1.00  3.35           H  
ATOM   1628 2HG2 THR A 101     -12.035  16.710  16.803  1.00  3.35           H  
ATOM   1629 3HG2 THR A 101     -11.689  18.099  15.746  1.00  3.35           H  
ATOM   1630  N   HIS A 102      -7.896  15.749  13.944  1.00  1.89           N  
ATOM   1631  CA  HIS A 102      -7.015  14.838  13.214  1.00  2.25           C  
ATOM   1632  C   HIS A 102      -5.536  15.179  13.311  1.00  2.97           C  
ATOM   1633  O   HIS A 102      -4.712  14.570  12.625  1.00  6.97           O  
ATOM   1634  CB  HIS A 102      -7.425  14.785  11.756  1.00  3.38           C  
ATOM   1635  CG  HIS A 102      -8.764  14.154  11.567  1.00  3.38           C  
ATOM   1636  ND1 HIS A 102      -9.950  14.832  11.761  1.00  3.38           N  
ATOM   1637  CD2 HIS A 102      -9.100  12.896  11.209  1.00  3.38           C  
ATOM   1638  CE1 HIS A 102     -10.960  14.011  11.523  1.00  3.38           C  
ATOM   1639  NE2 HIS A 102     -10.469  12.831  11.196  1.00  3.38           N  
ATOM   1640  H   HIS A 102      -7.919  16.712  13.671  1.00  2.27           H  
ATOM   1641  HA  HIS A 102      -7.140  13.840  13.608  1.00  2.70           H  
ATOM   1642 1HB  HIS A 102      -7.456  15.798  11.354  1.00  4.05           H  
ATOM   1643 2HB  HIS A 102      -6.690  14.223  11.182  1.00  4.05           H  
ATOM   1644  HD2 HIS A 102      -8.412  12.082  10.982  1.00  4.05           H  
ATOM   1645  HE1 HIS A 102     -12.018  14.262  11.594  1.00  4.05           H  
ATOM   1646  HE2 HIS A 102     -11.005  12.007  10.967  1.00  4.05           H  
ATOM   1647  N   ASN A 103      -5.193  16.139  14.159  1.00  2.13           N  
ATOM   1648  CA  ASN A 103      -3.802  16.533  14.310  1.00  2.19           C  
ATOM   1649  C   ASN A 103      -3.439  16.668  15.780  1.00  2.50           C  
ATOM   1650  O   ASN A 103      -4.310  16.833  16.633  1.00  4.48           O  
ATOM   1651  CB  ASN A 103      -3.551  17.844  13.595  1.00  3.29           C  
ATOM   1652  CG  ASN A 103      -3.832  17.787  12.118  1.00  3.29           C  
ATOM   1653  OD1 ASN A 103      -4.988  17.774  11.689  1.00  3.29           O  
ATOM   1654  ND2 ASN A 103      -2.801  17.788  11.329  1.00  3.29           N  
ATOM   1655  H   ASN A 103      -5.900  16.609  14.705  1.00  2.56           H  
ATOM   1656  HA  ASN A 103      -3.165  15.758  13.882  1.00  2.63           H  
ATOM   1657 1HB  ASN A 103      -4.154  18.624  14.048  1.00  3.94           H  
ATOM   1658 2HB  ASN A 103      -2.509  18.129  13.733  1.00  3.94           H  
ATOM   1659 1HD2 ASN A 103      -2.925  17.787  10.336  1.00  3.94           H  
ATOM   1660 2HD2 ASN A 103      -1.879  17.834  11.711  1.00  3.94           H  
ATOM   1661  N   GLY A 104      -2.149  16.626  16.077  1.00  1.84           N  
ATOM   1662  CA  GLY A 104      -1.686  16.834  17.438  1.00  3.14           C  
ATOM   1663  C   GLY A 104      -1.312  15.526  18.097  1.00  5.47           C  
ATOM   1664  O   GLY A 104      -0.923  15.493  19.261  1.00 11.83           O  
ATOM   1665  H   GLY A 104      -1.465  16.433  15.359  1.00  2.21           H  
ATOM   1666 1HA  GLY A 104      -0.828  17.499  17.423  1.00  3.77           H  
ATOM   1667 2HA  GLY A 104      -2.466  17.326  18.017  1.00  3.77           H  
ATOM   1668  N   TYR A 105      -1.348  14.451  17.327  1.00  4.72           N  
ATOM   1669  CA  TYR A 105      -1.052  13.129  17.830  1.00  7.42           C  
ATOM   1670  C   TYR A 105       0.409  13.057  18.281  1.00  8.86           C  
ATOM   1671  O   TYR A 105       0.753  12.393  19.256  1.00 13.88           O  
ATOM   1672  CB  TYR A 105      -1.366  12.138  16.729  1.00 11.13           C  
ATOM   1673  CG  TYR A 105      -2.821  12.227  16.311  1.00 11.13           C  
ATOM   1674  CD1 TYR A 105      -3.690  13.093  16.972  1.00 11.13           C  
ATOM   1675  CD2 TYR A 105      -3.295  11.442  15.280  1.00 11.13           C  
ATOM   1676  CE1 TYR A 105      -5.023  13.154  16.609  1.00 11.13           C  
ATOM   1677  CE2 TYR A 105      -4.627  11.495  14.922  1.00 11.13           C  
ATOM   1678  CZ  TYR A 105      -5.488  12.337  15.587  1.00 11.13           C  
ATOM   1679  OH  TYR A 105      -6.815  12.351  15.252  1.00 11.13           O  
ATOM   1680  H   TYR A 105      -1.628  14.539  16.361  1.00  5.66           H  
ATOM   1681  HA  TYR A 105      -1.688  12.931  18.693  1.00  8.90           H  
ATOM   1682 1HB  TYR A 105      -0.744  12.338  15.859  1.00 13.36           H  
ATOM   1683 2HB  TYR A 105      -1.161  11.123  17.067  1.00 13.36           H  
ATOM   1684  HD1 TYR A 105      -3.330  13.715  17.787  1.00 13.36           H  
ATOM   1685  HD2 TYR A 105      -2.618  10.773  14.763  1.00 13.36           H  
ATOM   1686  HE1 TYR A 105      -5.706  13.821  17.135  1.00 13.36           H  
ATOM   1687  HE2 TYR A 105      -5.006  10.863  14.120  1.00 13.36           H  
ATOM   1688  HH  TYR A 105      -6.993  11.657  14.612  1.00 13.36           H  
ATOM   1689  N   LYS A 106       1.265  13.763  17.555  1.00  7.13           N  
ATOM   1690  CA  LYS A 106       2.675  13.880  17.895  1.00 10.09           C  
ATOM   1691  C   LYS A 106       3.051  15.246  18.433  1.00 11.21           C  
ATOM   1692  O   LYS A 106       4.233  15.593  18.445  1.00 38.90           O  
ATOM   1693  CB  LYS A 106       3.552  13.538  16.711  1.00 15.13           C  
ATOM   1694  CG  LYS A 106       3.457  12.088  16.332  1.00 15.13           C  
ATOM   1695  CD  LYS A 106       4.129  11.234  17.399  1.00 15.13           C  
ATOM   1696  CE  LYS A 106       5.611  11.052  17.111  1.00 15.13           C  
ATOM   1697  NZ  LYS A 106       6.387  12.310  17.312  1.00 15.13           N  
ATOM   1698  H   LYS A 106       0.907  14.249  16.747  1.00  8.56           H  
ATOM   1699  HA  LYS A 106       2.890  13.155  18.683  1.00 12.11           H  
ATOM   1700 1HB  LYS A 106       3.278  14.141  15.849  1.00 18.16           H  
ATOM   1701 2HB  LYS A 106       4.593  13.757  16.950  1.00 18.16           H  
ATOM   1702 1HG  LYS A 106       2.410  11.798  16.249  1.00 18.16           H  
ATOM   1703 2HG  LYS A 106       3.941  11.915  15.378  1.00 18.16           H  
ATOM   1704 1HD  LYS A 106       4.010  11.705  18.376  1.00 18.16           H  
ATOM   1705 2HD  LYS A 106       3.655  10.254  17.427  1.00 18.16           H  
ATOM   1706 1HE  LYS A 106       6.015  10.278  17.761  1.00 18.16           H  
ATOM   1707 2HE  LYS A 106       5.724  10.733  16.078  1.00 18.16           H  
ATOM   1708 1HZ  LYS A 106       7.362  12.140  17.084  1.00 18.16           H  
ATOM   1709 2HZ  LYS A 106       6.026  13.028  16.701  1.00 18.16           H  
ATOM   1710 3HZ  LYS A 106       6.307  12.611  18.272  1.00 18.16           H  
ATOM   1711  N   ARG A 107       2.062  16.038  18.849  1.00 27.96           N  
ATOM   1712  CA  ARG A 107       2.347  17.335  19.438  1.00 35.69           C  
ATOM   1713  C   ARG A 107       3.004  17.117  20.782  1.00 12.35           C  
ATOM   1714  O   ARG A 107       4.171  17.465  20.967  1.00 19.37           O  
ATOM   1715  CB  ARG A 107       1.085  18.160  19.595  1.00 53.53           C  
ATOM   1716  CG  ARG A 107       1.282  19.518  20.233  1.00 53.53           C  
ATOM   1717  CD  ARG A 107      -0.015  20.206  20.432  1.00 53.53           C  
ATOM   1718  NE  ARG A 107      -0.888  19.442  21.309  1.00 53.53           N  
ATOM   1719  CZ  ARG A 107      -0.780  19.402  22.650  1.00 53.53           C  
ATOM   1720  NH1 ARG A 107       0.168  20.084  23.254  1.00 53.53           N  
ATOM   1721  NH2 ARG A 107      -1.625  18.673  23.359  1.00 53.53           N  
ATOM   1722  H   ARG A 107       1.104  15.729  18.822  1.00 33.55           H  
ATOM   1723  HA  ARG A 107       3.040  17.874  18.791  1.00 42.83           H  
ATOM   1724 1HB  ARG A 107       0.651  18.340  18.615  1.00 64.24           H  
ATOM   1725 2HB  ARG A 107       0.349  17.615  20.185  1.00 64.24           H  
ATOM   1726 1HG  ARG A 107       1.762  19.402  21.206  1.00 64.24           H  
ATOM   1727 2HG  ARG A 107       1.907  20.140  19.590  1.00 64.24           H  
ATOM   1728 1HD  ARG A 107       0.152  21.184  20.882  1.00 64.24           H  
ATOM   1729 2HD  ARG A 107      -0.515  20.326  19.471  1.00 64.24           H  
ATOM   1730  HE  ARG A 107      -1.629  18.902  20.880  1.00 64.24           H  
ATOM   1731 1HH1 ARG A 107       0.816  20.638  22.713  1.00 64.24           H  
ATOM   1732 2HH1 ARG A 107       0.251  20.051  24.260  1.00 64.24           H  
ATOM   1733 1HH2 ARG A 107      -2.351  18.145  22.893  1.00 64.24           H  
ATOM   1734 2HH2 ARG A 107      -1.542  18.641  24.364  1.00 64.24           H  
ATOM   1735  N   HIS A 108       2.238  16.522  21.707  1.00 32.22           N  
ATOM   1736  CA  HIS A 108       2.712  16.134  23.035  1.00 77.83           C  
ATOM   1737  C   HIS A 108       3.730  17.125  23.601  1.00 56.79           C  
ATOM   1738  O   HIS A 108       3.362  18.140  24.193  1.00 94.06           O  
ATOM   1739  CB  HIS A 108       3.272  14.697  22.975  1.00116.75           C  
ATOM   1740  CG  HIS A 108       3.750  14.148  24.287  1.00116.75           C  
ATOM   1741  ND1 HIS A 108       5.067  14.227  24.692  1.00116.75           N  
ATOM   1742  CD2 HIS A 108       3.087  13.516  25.282  1.00116.75           C  
ATOM   1743  CE1 HIS A 108       5.190  13.670  25.887  1.00116.75           C  
ATOM   1744  NE2 HIS A 108       4.003  13.229  26.265  1.00116.75           N  
ATOM   1745  H   HIS A 108       1.282  16.300  21.465  1.00 38.66           H  
ATOM   1746  HA  HIS A 108       1.867  16.121  23.724  1.00 93.40           H  
ATOM   1747 1HB  HIS A 108       2.485  14.034  22.613  1.00140.09           H  
ATOM   1748 2HB  HIS A 108       4.085  14.641  22.254  1.00140.09           H  
ATOM   1749  HD2 HIS A 108       2.024  13.282  25.300  1.00140.09           H  
ATOM   1750  HE1 HIS A 108       6.113  13.586  26.459  1.00140.09           H  
ATOM   1751  HE2 HIS A 108       3.798  12.757  27.134  1.00140.09           H  
ATOM   1752  N   ALA A 109       5.009  16.815  23.412  1.00 35.33           N  
ATOM   1753  CA  ALA A 109       6.105  17.658  23.844  1.00 23.74           C  
ATOM   1754  C   ALA A 109       7.373  17.142  23.190  1.00 19.62           C  
ATOM   1755  O   ALA A 109       7.462  15.956  22.871  1.00 24.36           O  
ATOM   1756  CB  ALA A 109       6.230  17.660  25.361  1.00 35.61           C  
ATOM   1757  H   ALA A 109       5.246  15.958  22.937  1.00 42.40           H  
ATOM   1758  HA  ALA A 109       5.925  18.676  23.490  1.00 28.49           H  
ATOM   1759 1HB  ALA A 109       7.061  18.301  25.658  1.00 42.73           H  
ATOM   1760 2HB  ALA A 109       5.307  18.036  25.802  1.00 42.73           H  
ATOM   1761 3HB  ALA A 109       6.411  16.646  25.712  1.00 42.73           H  
ATOM   1762  N   ARG A 110       8.353  18.008  22.989  1.00 19.59           N  
ATOM   1763  CA  ARG A 110       9.604  17.553  22.405  1.00 20.46           C  
ATOM   1764  C   ARG A 110      10.258  16.591  23.378  1.00 19.83           C  
ATOM   1765  O   ARG A 110      10.408  16.920  24.558  1.00 47.55           O  
ATOM   1766  CB  ARG A 110      10.537  18.716  22.114  1.00 30.69           C  
ATOM   1767  CG  ARG A 110      11.830  18.338  21.410  1.00 30.69           C  
ATOM   1768  CD  ARG A 110      12.643  19.539  21.088  1.00 30.69           C  
ATOM   1769  NE  ARG A 110      13.887  19.192  20.420  1.00 30.69           N  
ATOM   1770  CZ  ARG A 110      14.800  20.084  19.990  1.00 30.69           C  
ATOM   1771  NH1 ARG A 110      14.596  21.371  20.166  1.00 30.69           N  
ATOM   1772  NH2 ARG A 110      15.902  19.667  19.391  1.00 30.69           N  
ATOM   1773  H   ARG A 110       8.240  18.980  23.252  1.00 23.51           H  
ATOM   1774  HA  ARG A 110       9.392  17.026  21.472  1.00 24.55           H  
ATOM   1775 1HB  ARG A 110      10.023  19.447  21.492  1.00 36.83           H  
ATOM   1776 2HB  ARG A 110      10.802  19.212  23.049  1.00 36.83           H  
ATOM   1777 1HG  ARG A 110      12.419  17.687  22.057  1.00 36.83           H  
ATOM   1778 2HG  ARG A 110      11.601  17.817  20.480  1.00 36.83           H  
ATOM   1779 1HD  ARG A 110      12.075  20.196  20.431  1.00 36.83           H  
ATOM   1780 2HD  ARG A 110      12.887  20.069  22.008  1.00 36.83           H  
ATOM   1781  HE  ARG A 110      14.080  18.211  20.266  1.00 36.83           H  
ATOM   1782 1HH1 ARG A 110      13.755  21.692  20.624  1.00 36.83           H  
ATOM   1783 2HH1 ARG A 110      15.282  22.039  19.844  1.00 36.83           H  
ATOM   1784 1HH2 ARG A 110      16.060  18.677  19.256  1.00 36.83           H  
ATOM   1785 2HH2 ARG A 110      16.586  20.335  19.070  1.00 36.83           H  
ATOM   1786  N   HIS A 111      10.622  15.407  22.908  1.00 24.55           N  
ATOM   1787  CA  HIS A 111      11.203  14.401  23.788  1.00 36.49           C  
ATOM   1788  C   HIS A 111      12.615  14.743  24.229  1.00 41.27           C  
ATOM   1789  O   HIS A 111      12.842  15.110  25.376  1.00 99.65           O  
ATOM   1790  CB  HIS A 111      11.214  13.026  23.114  1.00 54.73           C  
ATOM   1791  CG  HIS A 111      11.813  11.973  23.990  1.00 54.73           C  
ATOM   1792  ND1 HIS A 111      13.176  11.738  24.059  1.00 54.73           N  
ATOM   1793  CD2 HIS A 111      11.234  11.104  24.849  1.00 54.73           C  
ATOM   1794  CE1 HIS A 111      13.399  10.773  24.937  1.00 54.73           C  
ATOM   1795  NE2 HIS A 111      12.239  10.370  25.422  1.00 54.73           N  
ATOM   1796  H   HIS A 111      10.485  15.194  21.925  1.00 29.46           H  
ATOM   1797  HA  HIS A 111      10.587  14.329  24.690  1.00 43.79           H  
ATOM   1798 1HB  HIS A 111      10.189  12.731  22.882  1.00 65.68           H  
ATOM   1799 2HB  HIS A 111      11.763  13.063  22.176  1.00 65.68           H  
ATOM   1800  HD2 HIS A 111      10.166  11.009  25.052  1.00 65.68           H  
ATOM   1801  HE1 HIS A 111      14.371  10.375  25.215  1.00 65.68           H  
ATOM   1802  HE2 HIS A 111      12.106   9.642  26.110  1.00 65.68           H  
ATOM   1803  N   ALA A 112      13.555  14.583  23.294  1.00 30.59           N  
ATOM   1804  CA  ALA A 112      14.977  14.874  23.473  1.00 40.11           C  
ATOM   1805  C   ALA A 112      15.751  14.234  22.343  1.00 38.93           C  
ATOM   1806  O   ALA A 112      16.488  14.900  21.627  1.00111.32           O  
ATOM   1807  CB  ALA A 112      15.526  14.356  24.801  1.00 60.16           C  
ATOM   1808  H   ALA A 112      13.264  14.264  22.384  1.00 36.71           H  
ATOM   1809  HA  ALA A 112      15.122  15.960  23.415  1.00 48.13           H  
ATOM   1810 1HB  ALA A 112      16.588  14.592  24.852  1.00 72.20           H  
ATOM   1811 2HB  ALA A 112      15.027  14.811  25.650  1.00 72.20           H  
ATOM   1812 3HB  ALA A 112      15.392  13.275  24.847  1.00 72.20           H  
ATOM   1813  N   SER A 113      15.578  12.907  22.252  1.00 21.00           N  
ATOM   1814  CA  SER A 113      16.242  11.984  21.316  1.00 19.90           C  
ATOM   1815  C   SER A 113      16.918  10.895  22.132  1.00 28.09           C  
ATOM   1816  O   SER A 113      18.125  10.652  21.984  1.00 53.51           O  
ATOM   1817  CB  SER A 113      17.263  12.671  20.431  1.00 29.85           C  
ATOM   1818  OG  SER A 113      17.894  11.752  19.578  1.00 29.85           O  
ATOM   1819  H   SER A 113      14.913  12.496  22.901  1.00 25.20           H  
ATOM   1820  HA  SER A 113      15.485  11.521  20.679  1.00 23.88           H  
ATOM   1821 1HB  SER A 113      16.774  13.434  19.828  1.00 35.82           H  
ATOM   1822 2HB  SER A 113      18.015  13.160  21.051  1.00 35.82           H  
ATOM   1823  HG  SER A 113      17.185  11.312  19.099  1.00 35.82           H  
ATOM   1824  N   SER A 114      16.121  10.241  22.975  1.00 59.82           N  
ATOM   1825  CA  SER A 114      16.596   9.216  23.889  1.00111.93           C  
ATOM   1826  C   SER A 114      17.820   9.702  24.653  1.00 81.04           C  
ATOM   1827  O   SER A 114      17.889  10.855  25.082  1.00107.62           O  
ATOM   1828  CB  SER A 114      16.918   7.954  23.127  1.00167.90           C  
ATOM   1829  OG  SER A 114      17.220   6.911  24.014  1.00167.90           O  
ATOM   1830  H   SER A 114      15.141  10.484  22.998  1.00 71.78           H  
ATOM   1831  HA  SER A 114      15.812   8.992  24.610  1.00134.32           H  
ATOM   1832 1HB  SER A 114      16.063   7.677  22.511  1.00201.47           H  
ATOM   1833 2HB  SER A 114      17.761   8.133  22.461  1.00201.47           H  
ATOM   1834  HG  SER A 114      16.424   6.763  24.531  1.00201.47           H  
ATOM   1835  N   VAL A 115      18.776   8.801  24.826  1.00 64.41           N  
ATOM   1836  CA  VAL A 115      20.044   9.113  25.462  1.00 60.66           C  
ATOM   1837  C   VAL A 115      21.165   8.920  24.452  1.00 50.00           C  
ATOM   1838  O   VAL A 115      22.300   8.626  24.827  1.00 70.01           O  
ATOM   1839  CB  VAL A 115      20.280   8.197  26.674  1.00 90.99           C  
ATOM   1840  CG1 VAL A 115      19.233   8.462  27.747  1.00 90.99           C  
ATOM   1841  CG2 VAL A 115      20.232   6.749  26.219  1.00 90.99           C  
ATOM   1842  H   VAL A 115      18.630   7.860  24.493  1.00 77.29           H  
ATOM   1843  HA  VAL A 115      20.034  10.150  25.790  1.00 72.79           H  
ATOM   1844  HB  VAL A 115      21.257   8.419  27.104  1.00109.19           H  
ATOM   1845 1HG1 VAL A 115      19.420   7.815  28.605  1.00109.19           H  
ATOM   1846 2HG1 VAL A 115      19.287   9.504  28.060  1.00109.19           H  
ATOM   1847 3HG1 VAL A 115      18.240   8.253  27.347  1.00109.19           H  
ATOM   1848 1HG2 VAL A 115      20.410   6.092  27.070  1.00109.19           H  
ATOM   1849 2HG2 VAL A 115      19.250   6.534  25.795  1.00109.19           H  
ATOM   1850 3HG2 VAL A 115      20.998   6.579  25.463  1.00109.19           H  
ATOM   1851  N   LYS A 116      20.818   9.030  23.161  1.00 57.59           N  
ATOM   1852  CA  LYS A 116      21.740   8.736  22.064  1.00 56.48           C  
ATOM   1853  C   LYS A 116      22.390   7.340  22.162  1.00 41.33           C  
ATOM   1854  O   LYS A 116      23.594   7.216  21.932  1.00 53.04           O  
ATOM   1855  CB  LYS A 116      22.834   9.799  21.995  1.00 84.72           C  
ATOM   1856  CG  LYS A 116      22.319  11.221  21.857  1.00 84.72           C  
ATOM   1857  CD  LYS A 116      21.580  11.397  20.542  1.00 84.72           C  
ATOM   1858  CE  LYS A 116      21.143  12.836  20.337  1.00 84.72           C  
ATOM   1859  NZ  LYS A 116      20.362  12.996  19.084  1.00 84.72           N  
ATOM   1860  H   LYS A 116      19.880   9.334  22.918  1.00 69.11           H  
ATOM   1861  HA  LYS A 116      21.175   8.770  21.131  1.00 67.78           H  
ATOM   1862 1HB  LYS A 116      23.449   9.752  22.894  1.00101.66           H  
ATOM   1863 2HB  LYS A 116      23.485   9.594  21.145  1.00101.66           H  
ATOM   1864 1HG  LYS A 116      21.640  11.451  22.679  1.00101.66           H  
ATOM   1865 2HG  LYS A 116      23.155  11.919  21.891  1.00101.66           H  
ATOM   1866 1HD  LYS A 116      22.227  11.100  19.715  1.00101.66           H  
ATOM   1867 2HD  LYS A 116      20.695  10.759  20.535  1.00101.66           H  
ATOM   1868 1HE  LYS A 116      20.528  13.149  21.180  1.00101.66           H  
ATOM   1869 2HE  LYS A 116      22.024  13.475  20.288  1.00101.66           H  
ATOM   1870 1HZ  LYS A 116      20.085  13.961  18.980  1.00101.66           H  
ATOM   1871 2HZ  LYS A 116      20.924  12.717  18.293  1.00101.66           H  
ATOM   1872 3HZ  LYS A 116      19.535  12.413  19.134  1.00101.66           H  
ATOM   1873  N   PRO A 117      21.614   6.292  22.504  1.00 37.95           N  
ATOM   1874  CA  PRO A 117      22.025   4.908  22.705  1.00 36.85           C  
ATOM   1875  C   PRO A 117      22.334   4.200  21.398  1.00 27.67           C  
ATOM   1876  O   PRO A 117      22.087   4.730  20.312  1.00 67.34           O  
ATOM   1877  CB  PRO A 117      20.785   4.265  23.299  1.00 55.28           C  
ATOM   1878  CG  PRO A 117      19.675   4.943  22.565  1.00 55.28           C  
ATOM   1879  CD  PRO A 117      20.149   6.347  22.300  1.00 55.28           C  
ATOM   1880  HA  PRO A 117      22.881   4.868  23.394  1.00 44.22           H  
ATOM   1881 1HB  PRO A 117      20.803   3.177  23.140  1.00 66.33           H  
ATOM   1882 2HB  PRO A 117      20.753   4.435  24.384  1.00 66.33           H  
ATOM   1883 1HG  PRO A 117      19.450   4.397  21.639  1.00 66.33           H  
ATOM   1884 2HG  PRO A 117      18.758   4.920  23.174  1.00 66.33           H  
ATOM   1885 1HD  PRO A 117      19.915   6.661  21.273  1.00 66.33           H  
ATOM   1886 2HD  PRO A 117      19.661   6.975  23.044  1.00 66.33           H  
ATOM   1887  N   THR A 118      22.832   2.975  21.517  1.00 18.22           N  
ATOM   1888  CA  THR A 118      23.051   2.128  20.358  1.00 18.33           C  
ATOM   1889  C   THR A 118      21.696   1.870  19.713  1.00 13.01           C  
ATOM   1890  O   THR A 118      20.740   1.523  20.406  1.00 23.63           O  
ATOM   1891  CB  THR A 118      23.722   0.795  20.743  1.00 27.49           C  
ATOM   1892  OG1 THR A 118      24.988   1.053  21.363  1.00 27.49           O  
ATOM   1893  CG2 THR A 118      23.930  -0.070  19.509  1.00 27.49           C  
ATOM   1894  H   THR A 118      23.039   2.614  22.437  1.00 21.86           H  
ATOM   1895  HA  THR A 118      23.683   2.653  19.642  1.00 22.00           H  
ATOM   1896  HB  THR A 118      23.086   0.262  21.450  1.00 32.99           H  
ATOM   1897  HG1 THR A 118      25.406   0.220  21.596  1.00 32.99           H  
ATOM   1898 1HG2 THR A 118      24.402  -1.008  19.800  1.00 32.99           H  
ATOM   1899 2HG2 THR A 118      22.967  -0.278  19.044  1.00 32.99           H  
ATOM   1900 3HG2 THR A 118      24.570   0.455  18.801  1.00 32.99           H  
ATOM   1901  N   SER A 119      21.630   2.033  18.392  1.00  9.83           N  
ATOM   1902  CA  SER A 119      20.386   1.924  17.620  1.00 10.93           C  
ATOM   1903  C   SER A 119      20.575   2.400  16.188  1.00 12.20           C  
ATOM   1904  O   SER A 119      19.851   1.979  15.292  1.00 32.03           O  
ATOM   1905  CB  SER A 119      19.267   2.755  18.237  1.00 16.39           C  
ATOM   1906  OG  SER A 119      18.103   2.682  17.460  1.00 16.39           O  
ATOM   1907  H   SER A 119      22.482   2.273  17.908  1.00 11.80           H  
ATOM   1908  HA  SER A 119      20.081   0.876  17.598  1.00 13.12           H  
ATOM   1909 1HB  SER A 119      19.032   2.409  19.239  1.00 19.67           H  
ATOM   1910 2HB  SER A 119      19.589   3.793  18.319  1.00 19.67           H  
ATOM   1911  HG  SER A 119      17.482   3.306  17.857  1.00 19.67           H  
ATOM   1912  N   PHE A 120      21.543   3.277  15.968  1.00 11.94           N  
ATOM   1913  CA  PHE A 120      21.794   3.764  14.625  1.00 16.00           C  
ATOM   1914  C   PHE A 120      22.910   2.954  13.988  1.00 10.30           C  
ATOM   1915  O   PHE A 120      24.004   2.841  14.542  1.00 18.91           O  
ATOM   1916  CB  PHE A 120      22.170   5.237  14.677  1.00 24.00           C  
ATOM   1917  CG  PHE A 120      21.039   6.085  15.170  1.00 24.00           C  
ATOM   1918  CD1 PHE A 120      20.909   6.345  16.527  1.00 24.00           C  
ATOM   1919  CD2 PHE A 120      20.101   6.612  14.299  1.00 24.00           C  
ATOM   1920  CE1 PHE A 120      19.868   7.115  17.003  1.00 24.00           C  
ATOM   1921  CE2 PHE A 120      19.058   7.385  14.774  1.00 24.00           C  
ATOM   1922  CZ  PHE A 120      18.942   7.636  16.126  1.00 24.00           C  
ATOM   1923  H   PHE A 120      22.110   3.617  16.730  1.00 14.33           H  
ATOM   1924  HA  PHE A 120      20.888   3.646  14.028  1.00 19.20           H  
ATOM   1925 1HB  PHE A 120      23.023   5.379  15.339  1.00 28.80           H  
ATOM   1926 2HB  PHE A 120      22.455   5.584  13.685  1.00 28.80           H  
ATOM   1927  HD1 PHE A 120      21.642   5.931  17.220  1.00 28.80           H  
ATOM   1928  HD2 PHE A 120      20.191   6.410  13.231  1.00 28.80           H  
ATOM   1929  HE1 PHE A 120      19.778   7.311  18.071  1.00 28.80           H  
ATOM   1930  HE2 PHE A 120      18.324   7.797  14.085  1.00 28.80           H  
ATOM   1931  HZ  PHE A 120      18.119   8.245  16.499  1.00 28.80           H  
ATOM   1932  N   LYS A 121      22.625   2.383  12.822  1.00 10.48           N  
ATOM   1933  CA  LYS A 121      23.601   1.572  12.104  1.00 10.99           C  
ATOM   1934  C   LYS A 121      24.328   2.371  11.030  1.00  7.22           C  
ATOM   1935  O   LYS A 121      25.257   1.859  10.401  1.00 41.33           O  
ATOM   1936  CB  LYS A 121      22.919   0.363  11.472  1.00 16.48           C  
ATOM   1937  CG  LYS A 121      22.239  -0.564  12.469  1.00 16.48           C  
ATOM   1938  CD  LYS A 121      23.242  -1.214  13.405  1.00 16.48           C  
ATOM   1939  CE  LYS A 121      22.560  -2.212  14.328  1.00 16.48           C  
ATOM   1940  NZ  LYS A 121      23.527  -2.862  15.252  1.00 16.48           N  
ATOM   1941  H   LYS A 121      21.703   2.510  12.426  1.00 12.58           H  
ATOM   1942  HA  LYS A 121      24.346   1.219  12.816  1.00 13.19           H  
ATOM   1943 1HB  LYS A 121      22.165   0.700  10.759  1.00 19.78           H  
ATOM   1944 2HB  LYS A 121      23.654  -0.221  10.919  1.00 19.78           H  
ATOM   1945 1HG  LYS A 121      21.521   0.004  13.061  1.00 19.78           H  
ATOM   1946 2HG  LYS A 121      21.702  -1.344  11.930  1.00 19.78           H  
ATOM   1947 1HD  LYS A 121      24.005  -1.732  12.822  1.00 19.78           H  
ATOM   1948 2HD  LYS A 121      23.729  -0.447  14.008  1.00 19.78           H  
ATOM   1949 1HE  LYS A 121      21.803  -1.695  14.916  1.00 19.78           H  
ATOM   1950 2HE  LYS A 121      22.073  -2.981  13.728  1.00 19.78           H  
ATOM   1951 1HZ  LYS A 121      23.038  -3.515  15.847  1.00 19.78           H  
ATOM   1952 2HZ  LYS A 121      24.227  -3.356  14.714  1.00 19.78           H  
ATOM   1953 3HZ  LYS A 121      23.975  -2.159  15.821  1.00 19.78           H  
ATOM   1954  N   TYR A 122      23.928   3.632  10.859  1.00  5.06           N  
ATOM   1955  CA  TYR A 122      24.520   4.532   9.882  1.00 24.21           C  
ATOM   1956  C   TYR A 122      24.576   3.879   8.496  1.00 10.57           C  
ATOM   1957  O   TYR A 122      23.630   3.191   8.107  1.00 29.18           O  
ATOM   1958  CB  TYR A 122      25.890   4.973  10.392  1.00 36.31           C  
ATOM   1959  CG  TYR A 122      25.760   5.715  11.704  1.00 36.31           C  
ATOM   1960  CD1 TYR A 122      26.038   5.065  12.898  1.00 36.31           C  
ATOM   1961  CD2 TYR A 122      25.337   7.036  11.717  1.00 36.31           C  
ATOM   1962  CE1 TYR A 122      25.901   5.734  14.099  1.00 36.31           C  
ATOM   1963  CE2 TYR A 122      25.199   7.705  12.918  1.00 36.31           C  
ATOM   1964  CZ  TYR A 122      25.481   7.060  14.105  1.00 36.31           C  
ATOM   1965  OH  TYR A 122      25.346   7.729  15.300  1.00 36.31           O  
ATOM   1966  H   TYR A 122      23.168   3.987  11.419  1.00  6.07           H  
ATOM   1967  HA  TYR A 122      23.892   5.417   9.802  1.00 29.05           H  
ATOM   1968 1HB  TYR A 122      26.538   4.108  10.540  1.00 43.58           H  
ATOM   1969 2HB  TYR A 122      26.368   5.640   9.677  1.00 43.58           H  
ATOM   1970  HD1 TYR A 122      26.363   4.024  12.890  1.00 43.58           H  
ATOM   1971  HD2 TYR A 122      25.112   7.545  10.780  1.00 43.58           H  
ATOM   1972  HE1 TYR A 122      26.121   5.223  15.035  1.00 43.58           H  
ATOM   1973  HE2 TYR A 122      24.868   8.743  12.928  1.00 43.58           H  
ATOM   1974  HH  TYR A 122      25.613   7.152  16.020  1.00 43.58           H  
ATOM   1975  N   GLU A 123      25.651   4.092   7.740  1.00 29.26           N  
ATOM   1976  CA  GLU A 123      25.687   3.543   6.392  1.00 19.56           C  
ATOM   1977  C   GLU A 123      27.093   3.269   5.877  1.00 19.51           C  
ATOM   1978  O   GLU A 123      28.080   3.815   6.364  1.00 80.03           O  
ATOM   1979  CB  GLU A 123      24.982   4.482   5.416  1.00 29.34           C  
ATOM   1980  CG  GLU A 123      25.657   5.832   5.286  1.00 29.34           C  
ATOM   1981  CD  GLU A 123      24.927   6.781   4.381  1.00 29.34           C  
ATOM   1982  OE1 GLU A 123      23.877   6.437   3.892  1.00 29.34           O  
ATOM   1983  OE2 GLU A 123      25.423   7.867   4.177  1.00 29.34           O  
ATOM   1984  H   GLU A 123      26.430   4.644   8.070  1.00 35.11           H  
ATOM   1985  HA  GLU A 123      25.152   2.591   6.408  1.00 23.47           H  
ATOM   1986 1HB  GLU A 123      24.949   4.025   4.430  1.00 35.21           H  
ATOM   1987 2HB  GLU A 123      23.952   4.639   5.743  1.00 35.21           H  
ATOM   1988 1HG  GLU A 123      25.741   6.282   6.275  1.00 35.21           H  
ATOM   1989 2HG  GLU A 123      26.668   5.682   4.905  1.00 35.21           H  
ATOM   1990  N   ASN A 124      27.141   2.417   4.867  1.00  8.51           N  
ATOM   1991  CA  ASN A 124      28.342   2.026   4.148  1.00 30.10           C  
ATOM   1992  C   ASN A 124      27.927   1.805   2.699  1.00 21.44           C  
ATOM   1993  O   ASN A 124      26.881   2.314   2.298  1.00 25.57           O  
ATOM   1994  CB  ASN A 124      28.972   0.795   4.784  1.00 45.15           C  
ATOM   1995  CG  ASN A 124      28.048  -0.392   4.781  1.00 45.15           C  
ATOM   1996  OD1 ASN A 124      27.029  -0.403   4.084  1.00 45.15           O  
ATOM   1997  ND2 ASN A 124      28.382  -1.394   5.555  1.00 45.15           N  
ATOM   1998  H   ASN A 124      26.270   2.017   4.559  1.00 10.21           H  
ATOM   1999  HA  ASN A 124      29.065   2.845   4.166  1.00 36.12           H  
ATOM   2000 1HB  ASN A 124      29.895   0.532   4.258  1.00 54.18           H  
ATOM   2001 2HB  ASN A 124      29.247   1.026   5.814  1.00 54.18           H  
ATOM   2002 1HD2 ASN A 124      27.803  -2.210   5.591  1.00 54.18           H  
ATOM   2003 2HD2 ASN A 124      29.213  -1.346   6.106  1.00 54.18           H  
ATOM   2004  N   LEU A 125      28.711   1.063   1.917  1.00 68.19           N  
ATOM   2005  CA  LEU A 125      28.306   0.762   0.542  1.00 71.41           C  
ATOM   2006  C   LEU A 125      26.897   0.170   0.521  1.00 40.47           C  
ATOM   2007  O   LEU A 125      26.692  -0.954   0.983  1.00 92.98           O  
ATOM   2008  CB  LEU A 125      29.283  -0.218  -0.112  1.00107.11           C  
ATOM   2009  CG  LEU A 125      28.960  -0.570  -1.567  1.00107.11           C  
ATOM   2010  CD1 LEU A 125      29.118   0.678  -2.431  1.00107.11           C  
ATOM   2011  CD2 LEU A 125      29.889  -1.680  -2.032  1.00107.11           C  
ATOM   2012  H   LEU A 125      29.582   0.686   2.271  1.00 81.83           H  
ATOM   2013  HA  LEU A 125      28.300   1.686  -0.031  1.00 85.69           H  
ATOM   2014 1HB  LEU A 125      30.280   0.213  -0.086  1.00128.54           H  
ATOM   2015 2HB  LEU A 125      29.290  -1.148   0.462  1.00128.54           H  
ATOM   2016  HG  LEU A 125      27.929  -0.902  -1.641  1.00128.54           H  
ATOM   2017 1HD1 LEU A 125      28.874   0.435  -3.465  1.00128.54           H  
ATOM   2018 2HD1 LEU A 125      28.440   1.455  -2.074  1.00128.54           H  
ATOM   2019 3HD1 LEU A 125      30.143   1.032  -2.370  1.00128.54           H  
ATOM   2020 1HD2 LEU A 125      29.658  -1.940  -3.065  1.00128.54           H  
ATOM   2021 2HD2 LEU A 125      30.921  -1.344  -1.960  1.00128.54           H  
ATOM   2022 3HD2 LEU A 125      29.745  -2.557  -1.398  1.00128.54           H  
ATOM   2023  N   THR A 126      25.929   0.935   0.004  1.00 10.68           N  
ATOM   2024  CA  THR A 126      24.533   0.498  -0.027  1.00 14.72           C  
ATOM   2025  C   THR A 126      24.229  -0.368  -1.253  1.00 13.74           C  
ATOM   2026  O   THR A 126      24.863  -1.408  -1.441  1.00 71.90           O  
ATOM   2027  CB  THR A 126      23.558   1.696  -0.022  1.00 22.08           C  
ATOM   2028  OG1 THR A 126      23.694   2.425  -1.249  1.00 22.08           O  
ATOM   2029  CG2 THR A 126      23.861   2.623   1.135  1.00 22.08           C  
ATOM   2030  H   THR A 126      26.168   1.847  -0.365  1.00 12.82           H  
ATOM   2031  HA  THR A 126      24.341  -0.097   0.866  1.00 17.66           H  
ATOM   2032  HB  THR A 126      22.534   1.337   0.075  1.00 26.50           H  
ATOM   2033  HG1 THR A 126      24.585   2.792  -1.305  1.00 26.50           H  
ATOM   2034 1HG2 THR A 126      23.168   3.461   1.121  1.00 26.50           H  
ATOM   2035 2HG2 THR A 126      23.760   2.083   2.076  1.00 26.50           H  
ATOM   2036 3HG2 THR A 126      24.880   2.997   1.042  1.00 26.50           H  
ATOM   2037  N   ASP A 127      23.230   0.064  -2.041  1.00 10.98           N  
ATOM   2038  CA  ASP A 127      22.724  -0.592  -3.260  1.00 16.69           C  
ATOM   2039  C   ASP A 127      21.226  -0.817  -3.105  1.00  7.43           C  
ATOM   2040  O   ASP A 127      20.793  -1.940  -2.843  1.00 14.67           O  
ATOM   2041  CB  ASP A 127      23.424  -1.923  -3.575  1.00 25.04           C  
ATOM   2042  CG  ASP A 127      23.003  -2.537  -4.911  1.00 25.04           C  
ATOM   2043  OD1 ASP A 127      22.104  -2.017  -5.527  1.00 25.04           O  
ATOM   2044  OD2 ASP A 127      23.593  -3.516  -5.302  1.00 25.04           O  
ATOM   2045  H   ASP A 127      22.785   0.936  -1.800  1.00 13.18           H  
ATOM   2046  HA  ASP A 127      22.876   0.076  -4.107  1.00 20.03           H  
ATOM   2047 1HB  ASP A 127      24.502  -1.767  -3.637  1.00 30.04           H  
ATOM   2048 2HB  ASP A 127      23.234  -2.647  -2.780  1.00 30.04           H  
ATOM   2049  N   VAL A 128      20.430   0.246  -3.244  1.00  2.88           N  
ATOM   2050  CA  VAL A 128      18.990   0.112  -3.060  1.00  3.49           C  
ATOM   2051  C   VAL A 128      18.264   0.227  -4.409  1.00  2.88           C  
ATOM   2052  O   VAL A 128      18.835   0.738  -5.375  1.00  8.06           O  
ATOM   2053  CB  VAL A 128      18.441   1.185  -2.086  1.00  5.24           C  
ATOM   2054  CG1 VAL A 128      19.099   1.056  -0.716  1.00  5.24           C  
ATOM   2055  CG2 VAL A 128      18.664   2.574  -2.661  1.00  5.24           C  
ATOM   2056  H   VAL A 128      20.826   1.146  -3.474  1.00  3.46           H  
ATOM   2057  HA  VAL A 128      18.805  -0.865  -2.620  1.00  4.19           H  
ATOM   2058  HB  VAL A 128      17.375   1.024  -1.942  1.00  6.28           H  
ATOM   2059 1HG1 VAL A 128      18.682   1.806  -0.040  1.00  6.28           H  
ATOM   2060 2HG1 VAL A 128      18.907   0.062  -0.316  1.00  6.28           H  
ATOM   2061 3HG1 VAL A 128      20.173   1.214  -0.814  1.00  6.28           H  
ATOM   2062 1HG2 VAL A 128      18.257   3.314  -1.974  1.00  6.28           H  
ATOM   2063 2HG2 VAL A 128      19.731   2.747  -2.791  1.00  6.28           H  
ATOM   2064 3HG2 VAL A 128      18.160   2.658  -3.621  1.00  6.28           H  
ATOM   2065  N   PRO A 129      17.018  -0.241  -4.480  1.00  1.87           N  
ATOM   2066  CA  PRO A 129      16.141  -0.185  -5.644  1.00  1.81           C  
ATOM   2067  C   PRO A 129      15.626   1.218  -5.911  1.00  1.83           C  
ATOM   2068  O   PRO A 129      15.467   2.025  -4.995  1.00  2.08           O  
ATOM   2069  CB  PRO A 129      15.013  -1.156  -5.295  1.00  2.71           C  
ATOM   2070  CG  PRO A 129      15.642  -2.139  -4.369  1.00  2.71           C  
ATOM   2071  CD  PRO A 129      16.652  -1.358  -3.585  1.00  2.71           C  
ATOM   2072  HA  PRO A 129      16.699  -0.552  -6.519  1.00  2.17           H  
ATOM   2073 1HB  PRO A 129      14.176  -0.611  -4.837  1.00  3.26           H  
ATOM   2074 2HB  PRO A 129      14.625  -1.627  -6.211  1.00  3.26           H  
ATOM   2075 1HG  PRO A 129      14.881  -2.612  -3.732  1.00  3.26           H  
ATOM   2076 2HG  PRO A 129      16.106  -2.949  -4.950  1.00  3.26           H  
ATOM   2077 1HD  PRO A 129      16.220  -0.973  -2.651  1.00  3.26           H  
ATOM   2078 2HD  PRO A 129      17.517  -2.010  -3.405  1.00  3.26           H  
ATOM   2079  N   ALA A 130      15.336   1.493  -7.183  1.00  2.48           N  
ATOM   2080  CA  ALA A 130      14.792   2.782  -7.611  1.00  3.31           C  
ATOM   2081  C   ALA A 130      13.279   2.871  -7.368  1.00  3.10           C  
ATOM   2082  O   ALA A 130      12.662   3.901  -7.642  1.00  8.40           O  
ATOM   2083  CB  ALA A 130      15.091   3.014  -9.082  1.00  4.96           C  
ATOM   2084  H   ALA A 130      15.503   0.782  -7.882  1.00  2.98           H  
ATOM   2085  HA  ALA A 130      15.273   3.564  -7.023  1.00  3.97           H  
ATOM   2086 1HB  ALA A 130      14.708   3.990  -9.382  1.00  5.96           H  
ATOM   2087 2HB  ALA A 130      16.169   2.983  -9.243  1.00  5.96           H  
ATOM   2088 3HB  ALA A 130      14.612   2.239  -9.678  1.00  5.96           H  
ATOM   2089  N   SER A 131      12.683   1.788  -6.867  1.00  1.51           N  
ATOM   2090  CA  SER A 131      11.266   1.771  -6.563  1.00  3.45           C  
ATOM   2091  C   SER A 131      10.927   0.669  -5.566  1.00  1.15           C  
ATOM   2092  O   SER A 131      11.143  -0.515  -5.828  1.00  1.36           O  
ATOM   2093  CB  SER A 131      10.459   1.581  -7.830  1.00  5.18           C  
ATOM   2094  OG  SER A 131       9.087   1.530  -7.548  1.00  5.18           O  
ATOM   2095  H   SER A 131      13.219   0.956  -6.678  1.00  1.81           H  
ATOM   2096  HA  SER A 131      11.000   2.729  -6.122  1.00  4.14           H  
ATOM   2097 1HB  SER A 131      10.660   2.401  -8.519  1.00  6.21           H  
ATOM   2098 2HB  SER A 131      10.765   0.659  -8.323  1.00  6.21           H  
ATOM   2099  HG  SER A 131       8.975   0.824  -6.906  1.00  6.21           H  
ATOM   2100  N   ILE A 132      10.394   1.078  -4.422  1.00  0.78           N  
ATOM   2101  CA  ILE A 132       9.954   0.173  -3.368  1.00  1.30           C  
ATOM   2102  C   ILE A 132       8.470   0.308  -3.147  1.00  0.54           C  
ATOM   2103  O   ILE A 132       7.946   1.416  -3.084  1.00  0.46           O  
ATOM   2104  CB  ILE A 132      10.695   0.414  -2.036  1.00  1.95           C  
ATOM   2105  CG1 ILE A 132      12.186   0.163  -2.206  1.00  1.95           C  
ATOM   2106  CG2 ILE A 132      10.134  -0.484  -0.939  1.00  1.95           C  
ATOM   2107  CD1 ILE A 132      12.514  -1.265  -2.537  1.00  1.95           C  
ATOM   2108  H   ILE A 132      10.253   2.071  -4.294  1.00  0.94           H  
ATOM   2109  HA  ILE A 132      10.156  -0.850  -3.684  1.00  1.56           H  
ATOM   2110  HB  ILE A 132      10.574   1.456  -1.742  1.00  2.34           H  
ATOM   2111 1HG1 ILE A 132      12.570   0.797  -3.003  1.00  2.34           H  
ATOM   2112 2HG1 ILE A 132      12.699   0.422  -1.281  1.00  2.34           H  
ATOM   2113 1HG2 ILE A 132      10.663  -0.294  -0.007  1.00  2.34           H  
ATOM   2114 2HG2 ILE A 132       9.074  -0.276  -0.798  1.00  2.34           H  
ATOM   2115 3HG2 ILE A 132      10.264  -1.529  -1.220  1.00  2.34           H  
ATOM   2116 1HD1 ILE A 132      13.592  -1.368  -2.633  1.00  2.34           H  
ATOM   2117 2HD1 ILE A 132      12.159  -1.917  -1.738  1.00  2.34           H  
ATOM   2118 3HD1 ILE A 132      12.034  -1.544  -3.474  1.00  2.34           H  
ATOM   2119  N   ASP A 133       7.787  -0.817  -3.045  1.00  0.48           N  
ATOM   2120  CA  ASP A 133       6.367  -0.804  -2.756  1.00  0.30           C  
ATOM   2121  C   ASP A 133       5.986  -2.103  -2.083  1.00  0.28           C  
ATOM   2122  O   ASP A 133       5.738  -3.107  -2.753  1.00  0.36           O  
ATOM   2123  CB  ASP A 133       5.556  -0.580  -4.027  1.00  0.45           C  
ATOM   2124  CG  ASP A 133       4.064  -0.407  -3.775  1.00  0.45           C  
ATOM   2125  OD1 ASP A 133       3.579  -0.762  -2.722  1.00  0.45           O  
ATOM   2126  OD2 ASP A 133       3.414   0.117  -4.650  1.00  0.45           O  
ATOM   2127  H   ASP A 133       8.269  -1.701  -3.136  1.00  0.58           H  
ATOM   2128  HA  ASP A 133       6.159   0.013  -2.065  1.00  0.36           H  
ATOM   2129 1HB  ASP A 133       5.925   0.311  -4.537  1.00  0.54           H  
ATOM   2130 2HB  ASP A 133       5.700  -1.424  -4.703  1.00  0.54           H  
ATOM   2131  N   TRP A 134       5.932  -2.074  -0.751  1.00  0.30           N  
ATOM   2132  CA  TRP A 134       5.645  -3.254   0.058  1.00  0.30           C  
ATOM   2133  C   TRP A 134       4.282  -3.886  -0.193  1.00  0.29           C  
ATOM   2134  O   TRP A 134       4.071  -5.048   0.160  1.00  0.33           O  
ATOM   2135  CB  TRP A 134       5.835  -2.915   1.539  1.00  0.45           C  
ATOM   2136  CG  TRP A 134       7.291  -2.801   1.841  1.00  0.45           C  
ATOM   2137  CD1 TRP A 134       7.997  -1.688   2.182  1.00  0.45           C  
ATOM   2138  CD2 TRP A 134       8.244  -3.878   1.760  1.00  0.45           C  
ATOM   2139  NE1 TRP A 134       9.321  -2.002   2.304  1.00  0.45           N  
ATOM   2140  CE2 TRP A 134       9.498  -3.330   2.042  1.00  0.45           C  
ATOM   2141  CE3 TRP A 134       8.147  -5.239   1.461  1.00  0.45           C  
ATOM   2142  CZ2 TRP A 134      10.643  -4.096   2.019  1.00  0.45           C  
ATOM   2143  CZ3 TRP A 134       9.300  -6.011   1.454  1.00  0.45           C  
ATOM   2144  CH2 TRP A 134      10.521  -5.450   1.724  1.00  0.45           C  
ATOM   2145  H   TRP A 134       6.123  -1.200  -0.276  1.00  0.36           H  
ATOM   2146  HA  TRP A 134       6.396  -4.002  -0.190  1.00  0.36           H  
ATOM   2147 1HB  TRP A 134       5.354  -1.964   1.769  1.00  0.54           H  
ATOM   2148 2HB  TRP A 134       5.393  -3.681   2.170  1.00  0.54           H  
ATOM   2149  HD1 TRP A 134       7.578  -0.700   2.322  1.00  0.54           H  
ATOM   2150  HE1 TRP A 134      10.069  -1.356   2.535  1.00  0.54           H  
ATOM   2151  HE3 TRP A 134       7.178  -5.683   1.238  1.00  0.54           H  
ATOM   2152  HZ2 TRP A 134      11.621  -3.665   2.225  1.00  0.54           H  
ATOM   2153  HZ3 TRP A 134       9.213  -7.073   1.222  1.00  0.54           H  
ATOM   2154  HH2 TRP A 134      11.411  -6.079   1.704  1.00  0.54           H  
ATOM   2155  N   ARG A 135       3.367  -3.167  -0.847  1.00  0.32           N  
ATOM   2156  CA  ARG A 135       2.063  -3.740  -1.123  1.00  0.39           C  
ATOM   2157  C   ARG A 135       2.192  -4.847  -2.160  1.00  0.41           C  
ATOM   2158  O   ARG A 135       1.413  -5.799  -2.161  1.00  0.51           O  
ATOM   2159  CB  ARG A 135       1.124  -2.689  -1.673  1.00  0.58           C  
ATOM   2160  CG  ARG A 135       0.761  -1.571  -0.725  1.00  0.58           C  
ATOM   2161  CD  ARG A 135      -0.053  -0.554  -1.415  1.00  0.58           C  
ATOM   2162  NE  ARG A 135       0.690   0.067  -2.489  1.00  0.58           N  
ATOM   2163  CZ  ARG A 135       0.215   1.035  -3.295  1.00  0.58           C  
ATOM   2164  NH1 ARG A 135      -1.000   1.511  -3.121  1.00  0.58           N  
ATOM   2165  NH2 ARG A 135       0.980   1.499  -4.265  1.00  0.58           N  
ATOM   2166  H   ARG A 135       3.564  -2.221  -1.167  1.00  0.38           H  
ATOM   2167  HA  ARG A 135       1.654  -4.155  -0.203  1.00  0.47           H  
ATOM   2168 1HB  ARG A 135       1.565  -2.235  -2.559  1.00  0.70           H  
ATOM   2169 2HB  ARG A 135       0.193  -3.164  -1.983  1.00  0.70           H  
ATOM   2170 1HG  ARG A 135       0.170  -1.965   0.098  1.00  0.70           H  
ATOM   2171 2HG  ARG A 135       1.666  -1.097  -0.343  1.00  0.70           H  
ATOM   2172 1HD  ARG A 135      -0.946  -1.015  -1.835  1.00  0.70           H  
ATOM   2173 2HD  ARG A 135      -0.334   0.217  -0.713  1.00  0.70           H  
ATOM   2174  HE  ARG A 135       1.636  -0.266  -2.657  1.00  0.70           H  
ATOM   2175 1HH1 ARG A 135      -1.581   1.152  -2.377  1.00  0.70           H  
ATOM   2176 2HH1 ARG A 135      -1.350   2.237  -3.729  1.00  0.70           H  
ATOM   2177 1HH2 ARG A 135       1.910   1.110  -4.395  1.00  0.70           H  
ATOM   2178 2HH2 ARG A 135       0.642   2.222  -4.879  1.00  0.70           H  
ATOM   2179  N   SER A 136       3.230  -4.763  -3.003  1.00  0.35           N  
ATOM   2180  CA  SER A 136       3.475  -5.759  -4.038  1.00  0.41           C  
ATOM   2181  C   SER A 136       4.043  -7.042  -3.461  1.00  0.52           C  
ATOM   2182  O   SER A 136       4.099  -8.064  -4.146  1.00  0.73           O  
ATOM   2183  CB  SER A 136       4.448  -5.221  -5.073  1.00  0.61           C  
ATOM   2184  OG  SER A 136       5.733  -5.068  -4.529  1.00  0.61           O  
ATOM   2185  H   SER A 136       3.875  -3.986  -2.936  1.00  0.42           H  
ATOM   2186  HA  SER A 136       2.528  -5.990  -4.526  1.00  0.49           H  
ATOM   2187 1HB  SER A 136       4.489  -5.905  -5.920  1.00  0.74           H  
ATOM   2188 2HB  SER A 136       4.092  -4.262  -5.446  1.00  0.74           H  
ATOM   2189  HG  SER A 136       5.662  -4.359  -3.879  1.00  0.74           H  
ATOM   2190  N   GLN A 137       4.486  -6.984  -2.209  1.00  0.47           N  
ATOM   2191  CA  GLN A 137       5.062  -8.127  -1.551  1.00  0.69           C  
ATOM   2192  C   GLN A 137       4.057  -8.748  -0.595  1.00  0.73           C  
ATOM   2193  O   GLN A 137       4.352  -9.752   0.054  1.00  0.92           O  
ATOM   2194  CB  GLN A 137       6.318  -7.696  -0.804  1.00  1.03           C  
ATOM   2195  CG  GLN A 137       7.346  -7.045  -1.712  1.00  1.03           C  
ATOM   2196  CD  GLN A 137       7.817  -7.968  -2.816  1.00  1.03           C  
ATOM   2197  OE1 GLN A 137       8.383  -9.033  -2.556  1.00  1.03           O  
ATOM   2198  NE2 GLN A 137       7.571  -7.569  -4.061  1.00  1.03           N  
ATOM   2199  H   GLN A 137       4.416  -6.135  -1.668  1.00  0.56           H  
ATOM   2200  HA  GLN A 137       5.327  -8.871  -2.302  1.00  0.83           H  
ATOM   2201 1HB  GLN A 137       6.049  -6.985  -0.024  1.00  1.24           H  
ATOM   2202 2HB  GLN A 137       6.779  -8.559  -0.325  1.00  1.24           H  
ATOM   2203 1HG  GLN A 137       6.903  -6.162  -2.173  1.00  1.24           H  
ATOM   2204 2HG  GLN A 137       8.214  -6.759  -1.120  1.00  1.24           H  
ATOM   2205 1HE2 GLN A 137       7.852  -8.139  -4.834  1.00  1.24           H  
ATOM   2206 2HE2 GLN A 137       7.091  -6.703  -4.227  1.00  1.24           H  
ATOM   2207  N   GLY A 138       2.876  -8.128  -0.478  1.00  0.63           N  
ATOM   2208  CA  GLY A 138       1.868  -8.612   0.445  1.00  0.73           C  
ATOM   2209  C   GLY A 138       2.232  -8.261   1.883  1.00  0.69           C  
ATOM   2210  O   GLY A 138       1.815  -8.954   2.806  1.00  0.95           O  
ATOM   2211  H   GLY A 138       2.641  -7.321  -1.043  1.00  0.76           H  
ATOM   2212 1HA  GLY A 138       0.902  -8.175   0.190  1.00  0.88           H  
ATOM   2213 2HA  GLY A 138       1.770  -9.692   0.343  1.00  0.88           H  
ATOM   2214  N   ALA A 139       3.039  -7.211   2.074  1.00  0.52           N  
ATOM   2215  CA  ALA A 139       3.474  -6.815   3.413  1.00  0.51           C  
ATOM   2216  C   ALA A 139       2.673  -5.633   3.955  1.00  0.57           C  
ATOM   2217  O   ALA A 139       2.976  -5.119   5.030  1.00  0.74           O  
ATOM   2218  CB  ALA A 139       4.960  -6.481   3.398  1.00  0.77           C  
ATOM   2219  H   ALA A 139       3.358  -6.656   1.288  1.00  0.62           H  
ATOM   2220  HA  ALA A 139       3.307  -7.654   4.084  1.00  0.61           H  
ATOM   2221 1HB  ALA A 139       5.286  -6.220   4.404  1.00  0.92           H  
ATOM   2222 2HB  ALA A 139       5.521  -7.348   3.049  1.00  0.92           H  
ATOM   2223 3HB  ALA A 139       5.139  -5.645   2.729  1.00  0.92           H  
ATOM   2224  N   VAL A 140       1.662  -5.189   3.216  1.00  0.51           N  
ATOM   2225  CA  VAL A 140       0.866  -4.051   3.650  1.00  0.56           C  
ATOM   2226  C   VAL A 140      -0.604  -4.419   3.803  1.00  0.65           C  
ATOM   2227  O   VAL A 140      -1.225  -4.965   2.889  1.00  0.82           O  
ATOM   2228  CB  VAL A 140       1.024  -2.880   2.663  1.00  0.84           C  
ATOM   2229  CG1 VAL A 140       0.150  -1.707   3.074  1.00  0.84           C  
ATOM   2230  CG2 VAL A 140       2.475  -2.439   2.630  1.00  0.84           C  
ATOM   2231  H   VAL A 140       1.437  -5.636   2.340  1.00  0.61           H  
ATOM   2232  HA  VAL A 140       1.238  -3.725   4.623  1.00  0.67           H  
ATOM   2233  HB  VAL A 140       0.710  -3.209   1.675  1.00  1.01           H  
ATOM   2234 1HG1 VAL A 140       0.273  -0.895   2.357  1.00  1.01           H  
ATOM   2235 2HG1 VAL A 140      -0.892  -2.021   3.089  1.00  1.01           H  
ATOM   2236 3HG1 VAL A 140       0.444  -1.363   4.065  1.00  1.01           H  
ATOM   2237 1HG2 VAL A 140       2.589  -1.619   1.922  1.00  1.01           H  
ATOM   2238 2HG2 VAL A 140       2.778  -2.107   3.623  1.00  1.01           H  
ATOM   2239 3HG2 VAL A 140       3.098  -3.275   2.323  1.00  1.01           H  
ATOM   2240  N   THR A 141      -1.145  -4.106   4.976  1.00  0.62           N  
ATOM   2241  CA  THR A 141      -2.534  -4.378   5.330  1.00  0.74           C  
ATOM   2242  C   THR A 141      -3.455  -3.267   4.820  1.00  0.86           C  
ATOM   2243  O   THR A 141      -2.965  -2.230   4.372  1.00  1.11           O  
ATOM   2244  CB  THR A 141      -2.648  -4.538   6.871  1.00  1.11           C  
ATOM   2245  OG1 THR A 141      -2.239  -3.328   7.532  1.00  1.11           O  
ATOM   2246  CG2 THR A 141      -1.773  -5.676   7.319  1.00  1.11           C  
ATOM   2247  H   THR A 141      -0.555  -3.662   5.666  1.00  0.74           H  
ATOM   2248  HA  THR A 141      -2.823  -5.316   4.862  1.00  0.89           H  
ATOM   2249  HB  THR A 141      -3.667  -4.761   7.164  1.00  1.33           H  
ATOM   2250  HG1 THR A 141      -1.948  -3.541   8.433  1.00  1.33           H  
ATOM   2251 1HG2 THR A 141      -1.857  -5.790   8.397  1.00  1.33           H  
ATOM   2252 2HG2 THR A 141      -2.095  -6.595   6.833  1.00  1.33           H  
ATOM   2253 3HG2 THR A 141      -0.740  -5.461   7.055  1.00  1.33           H  
ATOM   2254  N   PRO A 142      -4.780  -3.472   4.862  1.00  0.89           N  
ATOM   2255  CA  PRO A 142      -5.836  -2.538   4.477  1.00  1.06           C  
ATOM   2256  C   PRO A 142      -5.731  -1.223   5.238  1.00  1.00           C  
ATOM   2257  O   PRO A 142      -5.179  -1.159   6.341  1.00  2.13           O  
ATOM   2258  CB  PRO A 142      -7.121  -3.306   4.789  1.00  1.59           C  
ATOM   2259  CG  PRO A 142      -6.746  -4.739   4.608  1.00  1.59           C  
ATOM   2260  CD  PRO A 142      -5.317  -4.839   5.048  1.00  1.59           C  
ATOM   2261  HA  PRO A 142      -5.760  -2.354   3.395  1.00  1.27           H  
ATOM   2262 1HB  PRO A 142      -7.458  -3.078   5.811  1.00  1.91           H  
ATOM   2263 2HB  PRO A 142      -7.924  -2.987   4.108  1.00  1.91           H  
ATOM   2264 1HG  PRO A 142      -7.413  -5.378   5.205  1.00  1.91           H  
ATOM   2265 2HG  PRO A 142      -6.885  -5.035   3.558  1.00  1.91           H  
ATOM   2266 1HD  PRO A 142      -5.288  -5.135   6.104  1.00  1.91           H  
ATOM   2267 2HD  PRO A 142      -4.784  -5.552   4.405  1.00  1.91           H  
ATOM   2268  N   ILE A 143      -6.233  -0.162   4.615  1.00  1.47           N  
ATOM   2269  CA  ILE A 143      -6.136   1.170   5.185  1.00  2.10           C  
ATOM   2270  C   ILE A 143      -7.255   1.388   6.178  1.00  1.24           C  
ATOM   2271  O   ILE A 143      -8.434   1.294   5.833  1.00  1.51           O  
ATOM   2272  CB  ILE A 143      -6.236   2.253   4.104  1.00  3.15           C  
ATOM   2273  CG1 ILE A 143      -5.129   2.081   3.066  1.00  3.15           C  
ATOM   2274  CG2 ILE A 143      -6.111   3.612   4.776  1.00  3.15           C  
ATOM   2275  CD1 ILE A 143      -5.401   0.945   2.105  1.00  3.15           C  
ATOM   2276  H   ILE A 143      -6.686  -0.282   3.720  1.00  1.76           H  
ATOM   2277  HA  ILE A 143      -5.186   1.268   5.704  1.00  2.52           H  
ATOM   2278  HB  ILE A 143      -7.193   2.181   3.592  1.00  3.78           H  
ATOM   2279 1HG1 ILE A 143      -5.027   2.995   2.489  1.00  3.78           H  
ATOM   2280 2HG1 ILE A 143      -4.188   1.894   3.571  1.00  3.78           H  
ATOM   2281 1HG2 ILE A 143      -6.188   4.399   4.032  1.00  3.78           H  
ATOM   2282 2HG2 ILE A 143      -6.908   3.729   5.507  1.00  3.78           H  
ATOM   2283 3HG2 ILE A 143      -5.146   3.681   5.278  1.00  3.78           H  
ATOM   2284 1HD1 ILE A 143      -4.588   0.861   1.392  1.00  3.78           H  
ATOM   2285 2HD1 ILE A 143      -5.486   0.010   2.656  1.00  3.78           H  
ATOM   2286 3HD1 ILE A 143      -6.329   1.133   1.571  1.00  3.78           H  
ATOM   2287  N   LYS A 144      -6.882   1.679   7.412  1.00  1.68           N  
ATOM   2288  CA  LYS A 144      -7.857   1.897   8.460  1.00  1.81           C  
ATOM   2289  C   LYS A 144      -8.062   3.384   8.672  1.00  2.13           C  
ATOM   2290  O   LYS A 144      -7.278   4.194   8.178  1.00  9.24           O  
ATOM   2291  CB  LYS A 144      -7.412   1.220   9.751  1.00  2.71           C  
ATOM   2292  CG  LYS A 144      -7.277  -0.293   9.621  1.00  2.71           C  
ATOM   2293  CD  LYS A 144      -6.925  -0.948  10.946  1.00  2.71           C  
ATOM   2294  CE  LYS A 144      -6.658  -2.436  10.767  1.00  2.71           C  
ATOM   2295  NZ  LYS A 144      -6.356  -3.098  12.058  1.00  2.71           N  
ATOM   2296  H   LYS A 144      -5.898   1.746   7.629  1.00  2.02           H  
ATOM   2297  HA  LYS A 144      -8.810   1.467   8.150  1.00  2.17           H  
ATOM   2298 1HB  LYS A 144      -6.454   1.626  10.067  1.00  3.26           H  
ATOM   2299 2HB  LYS A 144      -8.134   1.424  10.541  1.00  3.26           H  
ATOM   2300 1HG  LYS A 144      -8.217  -0.710   9.260  1.00  3.26           H  
ATOM   2301 2HG  LYS A 144      -6.497  -0.525   8.895  1.00  3.26           H  
ATOM   2302 1HD  LYS A 144      -6.038  -0.478  11.373  1.00  3.26           H  
ATOM   2303 2HD  LYS A 144      -7.751  -0.822  11.645  1.00  3.26           H  
ATOM   2304 1HE  LYS A 144      -7.526  -2.916  10.316  1.00  3.26           H  
ATOM   2305 2HE  LYS A 144      -5.803  -2.560  10.103  1.00  3.26           H  
ATOM   2306 1HZ  LYS A 144      -6.164  -4.082  11.911  1.00  3.26           H  
ATOM   2307 2HZ  LYS A 144      -5.551  -2.655  12.483  1.00  3.26           H  
ATOM   2308 3HZ  LYS A 144      -7.147  -3.003  12.677  1.00  3.26           H  
ATOM   2309  N   ASN A 145      -9.132   3.722   9.380  1.00  2.01           N  
ATOM   2310  CA  ASN A 145      -9.483   5.097   9.710  1.00  1.67           C  
ATOM   2311  C   ASN A 145      -9.507   5.259  11.228  1.00  1.60           C  
ATOM   2312  O   ASN A 145     -10.373   4.698  11.900  1.00  2.07           O  
ATOM   2313  CB  ASN A 145     -10.816   5.477   9.087  1.00  2.50           C  
ATOM   2314  CG  ASN A 145     -11.187   6.929   9.283  1.00  2.50           C  
ATOM   2315  OD1 ASN A 145     -10.813   7.569  10.272  1.00  2.50           O  
ATOM   2316  ND2 ASN A 145     -11.932   7.459   8.345  1.00  2.50           N  
ATOM   2317  H   ASN A 145      -9.729   2.983   9.726  1.00  2.41           H  
ATOM   2318  HA  ASN A 145      -8.713   5.761   9.320  1.00  2.00           H  
ATOM   2319 1HB  ASN A 145     -10.784   5.269   8.016  1.00  3.01           H  
ATOM   2320 2HB  ASN A 145     -11.603   4.856   9.513  1.00  3.01           H  
ATOM   2321 1HD2 ASN A 145     -12.225   8.421   8.396  1.00  3.01           H  
ATOM   2322 2HD2 ASN A 145     -12.216   6.910   7.560  1.00  3.01           H  
ATOM   2323  N   GLN A 146      -8.554   6.022  11.770  1.00  1.64           N  
ATOM   2324  CA  GLN A 146      -8.447   6.220  13.226  1.00  1.79           C  
ATOM   2325  C   GLN A 146      -9.422   7.272  13.806  1.00  2.48           C  
ATOM   2326  O   GLN A 146      -9.286   7.670  14.969  1.00  7.86           O  
ATOM   2327  CB  GLN A 146      -7.008   6.615  13.582  1.00  2.69           C  
ATOM   2328  CG  GLN A 146      -5.980   5.562  13.209  1.00  2.69           C  
ATOM   2329  CD  GLN A 146      -6.152   4.264  13.964  1.00  2.69           C  
ATOM   2330  OE1 GLN A 146      -6.048   4.232  15.191  1.00  2.69           O  
ATOM   2331  NE2 GLN A 146      -6.426   3.187  13.239  1.00  2.69           N  
ATOM   2332  H   GLN A 146      -7.876   6.457  11.157  1.00  1.97           H  
ATOM   2333  HA  GLN A 146      -8.668   5.268  13.707  1.00  2.15           H  
ATOM   2334 1HB  GLN A 146      -6.745   7.541  13.070  1.00  3.22           H  
ATOM   2335 2HB  GLN A 146      -6.933   6.798  14.654  1.00  3.22           H  
ATOM   2336 1HG  GLN A 146      -6.099   5.344  12.152  1.00  3.22           H  
ATOM   2337 2HG  GLN A 146      -4.981   5.950  13.405  1.00  3.22           H  
ATOM   2338 1HE2 GLN A 146      -6.555   2.300  13.688  1.00  3.22           H  
ATOM   2339 2HE2 GLN A 146      -6.505   3.260  12.245  1.00  3.22           H  
ATOM   2340  N   GLY A 147     -10.413   7.685  13.011  1.00  1.49           N  
ATOM   2341  CA  GLY A 147     -11.457   8.594  13.449  1.00  1.60           C  
ATOM   2342  C   GLY A 147     -10.922   9.948  13.843  1.00  1.74           C  
ATOM   2343  O   GLY A 147     -10.165  10.577  13.105  1.00  6.49           O  
ATOM   2344  H   GLY A 147     -10.462   7.363  12.056  1.00  1.79           H  
ATOM   2345 1HA  GLY A 147     -12.188   8.712  12.648  1.00  1.92           H  
ATOM   2346 2HA  GLY A 147     -11.985   8.151  14.293  1.00  1.92           H  
ATOM   2347  N   GLN A 148     -11.336  10.390  15.021  1.00  2.39           N  
ATOM   2348  CA  GLN A 148     -10.937  11.672  15.568  1.00  1.91           C  
ATOM   2349  C   GLN A 148     -10.100  11.488  16.823  1.00  2.41           C  
ATOM   2350  O   GLN A 148     -10.051  12.377  17.674  1.00 10.95           O  
ATOM   2351  CB  GLN A 148     -12.169  12.521  15.888  1.00  2.86           C  
ATOM   2352  CG  GLN A 148     -13.009  12.882  14.677  1.00  2.86           C  
ATOM   2353  CD  GLN A 148     -14.233  13.696  15.048  1.00  2.86           C  
ATOM   2354  OE1 GLN A 148     -14.654  13.717  16.208  1.00  2.86           O  
ATOM   2355  NE2 GLN A 148     -14.814  14.372  14.064  1.00  2.86           N  
ATOM   2356  H   GLN A 148     -11.961   9.808  15.562  1.00  2.87           H  
ATOM   2357  HA  GLN A 148     -10.330  12.194  14.830  1.00  2.29           H  
ATOM   2358 1HB  GLN A 148     -12.807  11.986  16.591  1.00  3.44           H  
ATOM   2359 2HB  GLN A 148     -11.856  13.447  16.370  1.00  3.44           H  
ATOM   2360 1HG  GLN A 148     -12.403  13.470  13.991  1.00  3.44           H  
ATOM   2361 2HG  GLN A 148     -13.342  11.966  14.191  1.00  3.44           H  
ATOM   2362 1HE2 GLN A 148     -15.626  14.927  14.249  1.00  3.44           H  
ATOM   2363 2HE2 GLN A 148     -14.440  14.328  13.137  1.00  3.44           H  
ATOM   2364  N   CYS A 149      -9.473  10.320  16.968  1.00  1.86           N  
ATOM   2365  CA  CYS A 149      -8.677  10.074  18.159  1.00  1.23           C  
ATOM   2366  C   CYS A 149      -7.204   9.916  17.838  1.00  1.78           C  
ATOM   2367  O   CYS A 149      -6.832   9.342  16.812  1.00  3.21           O  
ATOM   2368  CB  CYS A 149      -9.184   8.831  18.874  1.00  1.84           C  
ATOM   2369  SG  CYS A 149     -10.886   8.997  19.455  1.00  1.84           S  
ATOM   2370  H   CYS A 149      -9.531   9.597  16.255  1.00  2.23           H  
ATOM   2371  HA  CYS A 149      -8.791  10.925  18.831  1.00  1.48           H  
ATOM   2372 1HB  CYS A 149      -9.137   7.975  18.200  1.00  2.21           H  
ATOM   2373 2HB  CYS A 149      -8.549   8.613  19.732  1.00  2.21           H  
ATOM   2374  HG  CYS A 149     -10.668  10.060  20.223  1.00  2.21           H  
ATOM   2375  N   GLY A 150      -6.366  10.412  18.744  1.00  1.76           N  
ATOM   2376  CA  GLY A 150      -4.913  10.389  18.600  1.00  2.79           C  
ATOM   2377  C   GLY A 150      -4.300   9.028  18.762  1.00  2.29           C  
ATOM   2378  O   GLY A 150      -3.638   8.765  19.760  1.00  2.94           O  
ATOM   2379  H   GLY A 150      -6.746  10.861  19.563  1.00  2.11           H  
ATOM   2380 1HA  GLY A 150      -4.672  10.745  17.622  1.00  3.35           H  
ATOM   2381 2HA  GLY A 150      -4.468  11.086  19.306  1.00  3.35           H  
ATOM   2382  N   CYS A 151      -4.524   8.162  17.779  1.00  1.69           N  
ATOM   2383  CA  CYS A 151      -4.082   6.781  17.857  1.00  1.27           C  
ATOM   2384  C   CYS A 151      -3.233   6.362  16.655  1.00  1.13           C  
ATOM   2385  O   CYS A 151      -2.852   5.195  16.555  1.00  1.99           O  
ATOM   2386  CB  CYS A 151      -5.295   5.862  17.966  1.00  1.91           C  
ATOM   2387  SG  CYS A 151      -6.303   6.156  19.442  1.00  1.91           S  
ATOM   2388  H   CYS A 151      -5.072   8.469  16.987  1.00  2.03           H  
ATOM   2389  HA  CYS A 151      -3.484   6.662  18.758  1.00  1.52           H  
ATOM   2390 1HB  CYS A 151      -5.932   5.989  17.091  1.00  2.29           H  
ATOM   2391 2HB  CYS A 151      -4.964   4.824  17.984  1.00  2.29           H  
ATOM   2392  HG  CYS A 151      -5.298   6.094  20.311  1.00  2.29           H  
ATOM   2393  N   CYS A 152      -2.900   7.316  15.777  1.00  1.53           N  
ATOM   2394  CA  CYS A 152      -2.137   7.024  14.559  1.00  1.80           C  
ATOM   2395  C   CYS A 152      -0.749   6.498  14.864  1.00  0.73           C  
ATOM   2396  O   CYS A 152      -0.229   5.650  14.146  1.00  0.89           O  
ATOM   2397  CB  CYS A 152      -1.993   8.271  13.701  1.00  2.70           C  
ATOM   2398  SG  CYS A 152      -3.540   8.842  12.971  1.00  2.70           S  
ATOM   2399  H   CYS A 152      -3.215   8.262  15.933  1.00  1.84           H  
ATOM   2400  HA  CYS A 152      -2.678   6.271  13.987  1.00  2.16           H  
ATOM   2401 1HB  CYS A 152      -1.569   9.079  14.294  1.00  3.24           H  
ATOM   2402 2HB  CYS A 152      -1.299   8.066  12.887  1.00  3.24           H  
ATOM   2403  HG  CYS A 152      -2.999   9.804  12.231  1.00  3.24           H  
ATOM   2404  N   TRP A 153      -0.156   6.998  15.935  1.00  1.00           N  
ATOM   2405  CA  TRP A 153       1.135   6.527  16.404  1.00  1.12           C  
ATOM   2406  C   TRP A 153       1.123   5.030  16.733  1.00  0.89           C  
ATOM   2407  O   TRP A 153       2.124   4.338  16.541  1.00  1.72           O  
ATOM   2408  CB  TRP A 153       1.509   7.359  17.620  1.00  1.68           C  
ATOM   2409  CG  TRP A 153       0.519   7.189  18.728  1.00  1.68           C  
ATOM   2410  CD1 TRP A 153      -0.610   7.925  18.896  1.00  1.68           C  
ATOM   2411  CD2 TRP A 153       0.553   6.248  19.825  1.00  1.68           C  
ATOM   2412  NE1 TRP A 153      -1.291   7.497  20.006  1.00  1.68           N  
ATOM   2413  CE2 TRP A 153      -0.600   6.471  20.586  1.00  1.68           C  
ATOM   2414  CE3 TRP A 153       1.443   5.246  20.212  1.00  1.68           C  
ATOM   2415  CZ2 TRP A 153      -0.886   5.726  21.714  1.00  1.68           C  
ATOM   2416  CZ3 TRP A 153       1.157   4.501  21.344  1.00  1.68           C  
ATOM   2417  CH2 TRP A 153       0.022   4.731  22.069  1.00  1.68           C  
ATOM   2418  H   TRP A 153      -0.625   7.720  16.462  1.00  1.20           H  
ATOM   2419  HA  TRP A 153       1.871   6.695  15.623  1.00  1.34           H  
ATOM   2420 1HB  TRP A 153       2.491   7.066  17.981  1.00  2.02           H  
ATOM   2421 2HB  TRP A 153       1.553   8.414  17.349  1.00  2.02           H  
ATOM   2422  HD1 TRP A 153      -0.933   8.730  18.240  1.00  2.02           H  
ATOM   2423  HE1 TRP A 153      -2.170   7.881  20.338  1.00  2.02           H  
ATOM   2424  HE3 TRP A 153       2.344   5.054  19.632  1.00  2.02           H  
ATOM   2425  HZ2 TRP A 153      -1.784   5.894  22.310  1.00  2.02           H  
ATOM   2426  HZ3 TRP A 153       1.855   3.719  21.642  1.00  2.02           H  
ATOM   2427  HH2 TRP A 153      -0.168   4.117  22.946  1.00  2.02           H  
ATOM   2428  N   ALA A 154      -0.025   4.523  17.193  1.00  0.50           N  
ATOM   2429  CA  ALA A 154      -0.146   3.123  17.526  1.00  0.56           C  
ATOM   2430  C   ALA A 154      -0.370   2.367  16.251  1.00  0.41           C  
ATOM   2431  O   ALA A 154       0.229   1.317  16.040  1.00  0.55           O  
ATOM   2432  CB  ALA A 154      -1.280   2.888  18.513  1.00  0.84           C  
ATOM   2433  H   ALA A 154      -0.840   5.108  17.303  1.00  0.60           H  
ATOM   2434  HA  ALA A 154       0.792   2.785  17.965  1.00  0.67           H  
ATOM   2435 1HB  ALA A 154      -1.346   1.825  18.745  1.00  1.01           H  
ATOM   2436 2HB  ALA A 154      -1.086   3.448  19.428  1.00  1.01           H  
ATOM   2437 3HB  ALA A 154      -2.219   3.222  18.077  1.00  1.01           H  
ATOM   2438  N   PHE A 155      -1.201   2.940  15.381  1.00  0.41           N  
ATOM   2439  CA  PHE A 155      -1.499   2.355  14.089  1.00  0.55           C  
ATOM   2440  C   PHE A 155      -0.270   2.128  13.258  1.00  0.74           C  
ATOM   2441  O   PHE A 155      -0.098   1.044  12.714  1.00  1.39           O  
ATOM   2442  CB  PHE A 155      -2.458   3.217  13.286  1.00  0.83           C  
ATOM   2443  CG  PHE A 155      -2.659   2.678  11.899  1.00  0.83           C  
ATOM   2444  CD1 PHE A 155      -3.557   1.653  11.654  1.00  0.83           C  
ATOM   2445  CD2 PHE A 155      -1.926   3.184  10.836  1.00  0.83           C  
ATOM   2446  CE1 PHE A 155      -3.721   1.157  10.377  1.00  0.83           C  
ATOM   2447  CE2 PHE A 155      -2.091   2.691   9.558  1.00  0.83           C  
ATOM   2448  CZ  PHE A 155      -2.995   1.675   9.332  1.00  0.83           C  
ATOM   2449  H   PHE A 155      -1.664   3.804  15.638  1.00  0.49           H  
ATOM   2450  HA  PHE A 155      -1.961   1.389  14.252  1.00  0.66           H  
ATOM   2451 1HB  PHE A 155      -3.424   3.258  13.786  1.00  0.99           H  
ATOM   2452 2HB  PHE A 155      -2.077   4.232  13.208  1.00  0.99           H  
ATOM   2453  HD1 PHE A 155      -4.134   1.237  12.481  1.00  0.99           H  
ATOM   2454  HD2 PHE A 155      -1.210   3.987  11.020  1.00  0.99           H  
ATOM   2455  HE1 PHE A 155      -4.427   0.351  10.194  1.00  0.99           H  
ATOM   2456  HE2 PHE A 155      -1.510   3.102   8.733  1.00  0.99           H  
ATOM   2457  HZ  PHE A 155      -3.134   1.278   8.332  1.00  0.99           H  
ATOM   2458  N   ALA A 156       0.554   3.156  13.121  1.00  0.48           N  
ATOM   2459  CA  ALA A 156       1.757   3.077  12.318  1.00  0.65           C  
ATOM   2460  C   ALA A 156       2.744   2.079  12.883  1.00  0.51           C  
ATOM   2461  O   ALA A 156       3.363   1.334  12.123  1.00  0.59           O  
ATOM   2462  CB  ALA A 156       2.392   4.427  12.217  1.00  0.98           C  
ATOM   2463  H   ALA A 156       0.339   4.025  13.586  1.00  0.58           H  
ATOM   2464  HA  ALA A 156       1.473   2.740  11.321  1.00  0.78           H  
ATOM   2465 1HB  ALA A 156       3.279   4.369  11.587  1.00  1.17           H  
ATOM   2466 2HB  ALA A 156       1.682   5.132  11.783  1.00  1.17           H  
ATOM   2467 3HB  ALA A 156       2.674   4.763  13.213  1.00  1.17           H  
ATOM   2468  N   ALA A 157       2.888   2.041  14.212  1.00  0.43           N  
ATOM   2469  CA  ALA A 157       3.773   1.058  14.811  1.00  0.44           C  
ATOM   2470  C   ALA A 157       3.260  -0.341  14.495  1.00  0.32           C  
ATOM   2471  O   ALA A 157       4.035  -1.222  14.113  1.00  0.30           O  
ATOM   2472  CB  ALA A 157       3.875   1.265  16.300  1.00  0.66           C  
ATOM   2473  H   ALA A 157       2.398   2.695  14.814  1.00  0.52           H  
ATOM   2474  HA  ALA A 157       4.752   1.170  14.362  1.00  0.53           H  
ATOM   2475 1HB  ALA A 157       4.554   0.527  16.726  1.00  0.79           H  
ATOM   2476 2HB  ALA A 157       4.256   2.267  16.501  1.00  0.79           H  
ATOM   2477 3HB  ALA A 157       2.890   1.155  16.750  1.00  0.79           H  
ATOM   2478  N   ILE A 158       1.950  -0.530  14.633  1.00  0.31           N  
ATOM   2479  CA  ILE A 158       1.296  -1.774  14.284  1.00  0.50           C  
ATOM   2480  C   ILE A 158       1.415  -2.114  12.811  1.00  0.31           C  
ATOM   2481  O   ILE A 158       1.664  -3.265  12.478  1.00  0.31           O  
ATOM   2482  CB  ILE A 158      -0.183  -1.733  14.704  1.00  0.75           C  
ATOM   2483  CG1 ILE A 158      -0.308  -1.769  16.233  1.00  0.75           C  
ATOM   2484  CG2 ILE A 158      -0.951  -2.842  14.048  1.00  0.75           C  
ATOM   2485  CD1 ILE A 158       0.229  -3.043  16.849  1.00  0.75           C  
ATOM   2486  H   ILE A 158       1.374   0.224  14.983  1.00  0.37           H  
ATOM   2487  HA  ILE A 158       1.778  -2.571  14.847  1.00  0.60           H  
ATOM   2488  HB  ILE A 158      -0.614  -0.785  14.386  1.00  0.90           H  
ATOM   2489 1HG1 ILE A 158       0.239  -0.935  16.662  1.00  0.90           H  
ATOM   2490 2HG1 ILE A 158      -1.356  -1.674  16.504  1.00  0.90           H  
ATOM   2491 1HG2 ILE A 158      -2.000  -2.786  14.339  1.00  0.90           H  
ATOM   2492 2HG2 ILE A 158      -0.871  -2.751  12.967  1.00  0.90           H  
ATOM   2493 3HG2 ILE A 158      -0.530  -3.786  14.362  1.00  0.90           H  
ATOM   2494 1HD1 ILE A 158       0.107  -3.003  17.932  1.00  0.90           H  
ATOM   2495 2HD1 ILE A 158      -0.321  -3.897  16.455  1.00  0.90           H  
ATOM   2496 3HD1 ILE A 158       1.285  -3.147  16.607  1.00  0.90           H  
ATOM   2497  N   ALA A 159       1.265  -1.130  11.932  1.00  0.37           N  
ATOM   2498  CA  ALA A 159       1.370  -1.359  10.498  1.00  0.33           C  
ATOM   2499  C   ALA A 159       2.762  -1.848  10.128  1.00  0.32           C  
ATOM   2500  O   ALA A 159       2.904  -2.799   9.357  1.00  0.36           O  
ATOM   2501  CB  ALA A 159       1.036  -0.083   9.742  1.00  0.49           C  
ATOM   2502  H   ALA A 159       1.053  -0.202  12.255  1.00  0.44           H  
ATOM   2503  HA  ALA A 159       0.656  -2.136  10.224  1.00  0.40           H  
ATOM   2504 1HB  ALA A 159       1.093  -0.270   8.670  1.00  0.59           H  
ATOM   2505 2HB  ALA A 159       0.028   0.239  10.002  1.00  0.59           H  
ATOM   2506 3HB  ALA A 159       1.746   0.696  10.013  1.00  0.59           H  
ATOM   2507  N   ALA A 160       3.785  -1.208  10.694  1.00  0.30           N  
ATOM   2508  CA  ALA A 160       5.164  -1.601  10.453  1.00  0.31           C  
ATOM   2509  C   ALA A 160       5.428  -2.991  11.028  1.00  0.37           C  
ATOM   2510  O   ALA A 160       6.134  -3.792  10.414  1.00  0.89           O  
ATOM   2511  CB  ALA A 160       6.114  -0.575  11.049  1.00  0.46           C  
ATOM   2512  H   ALA A 160       3.605  -0.420  11.301  1.00  0.36           H  
ATOM   2513  HA  ALA A 160       5.320  -1.648   9.378  1.00  0.37           H  
ATOM   2514 1HB  ALA A 160       7.143  -0.866  10.839  1.00  0.56           H  
ATOM   2515 2HB  ALA A 160       5.917   0.401  10.606  1.00  0.56           H  
ATOM   2516 3HB  ALA A 160       5.962  -0.521  12.125  1.00  0.56           H  
ATOM   2517  N   THR A 161       4.837  -3.274  12.196  1.00  0.16           N  
ATOM   2518  CA  THR A 161       4.960  -4.566  12.865  1.00  0.18           C  
ATOM   2519  C   THR A 161       4.355  -5.675  12.007  1.00  0.19           C  
ATOM   2520  O   THR A 161       4.941  -6.750  11.864  1.00  0.19           O  
ATOM   2521  CB  THR A 161       4.271  -4.531  14.242  1.00  0.27           C  
ATOM   2522  OG1 THR A 161       4.900  -3.540  15.062  1.00  0.27           O  
ATOM   2523  CG2 THR A 161       4.364  -5.882  14.927  1.00  0.27           C  
ATOM   2524  H   THR A 161       4.294  -2.559  12.662  1.00  0.19           H  
ATOM   2525  HA  THR A 161       6.016  -4.782  13.013  1.00  0.22           H  
ATOM   2526  HB  THR A 161       3.222  -4.271  14.116  1.00  0.32           H  
ATOM   2527  HG1 THR A 161       4.736  -2.668  14.687  1.00  0.32           H  
ATOM   2528 1HG2 THR A 161       3.869  -5.834  15.897  1.00  0.32           H  
ATOM   2529 2HG2 THR A 161       3.880  -6.637  14.309  1.00  0.32           H  
ATOM   2530 3HG2 THR A 161       5.406  -6.147  15.068  1.00  0.32           H  
ATOM   2531  N   GLU A 162       3.188  -5.399  11.432  1.00  0.21           N  
ATOM   2532  CA  GLU A 162       2.503  -6.328  10.547  1.00  0.26           C  
ATOM   2533  C   GLU A 162       3.342  -6.591   9.304  1.00  0.28           C  
ATOM   2534  O   GLU A 162       3.452  -7.734   8.856  1.00  0.30           O  
ATOM   2535  CB  GLU A 162       1.143  -5.748  10.149  1.00  0.39           C  
ATOM   2536  CG  GLU A 162       0.108  -5.697  11.266  1.00  0.39           C  
ATOM   2537  CD  GLU A 162      -1.059  -4.813  10.915  1.00  0.39           C  
ATOM   2538  OE1 GLU A 162      -0.965  -4.097   9.943  1.00  0.39           O  
ATOM   2539  OE2 GLU A 162      -2.037  -4.839  11.624  1.00  0.39           O  
ATOM   2540  H   GLU A 162       2.750  -4.508  11.619  1.00  0.25           H  
ATOM   2541  HA  GLU A 162       2.354  -7.272  11.073  1.00  0.31           H  
ATOM   2542 1HB  GLU A 162       1.277  -4.732   9.778  1.00  0.47           H  
ATOM   2543 2HB  GLU A 162       0.722  -6.338   9.335  1.00  0.47           H  
ATOM   2544 1HG  GLU A 162      -0.262  -6.707  11.441  1.00  0.47           H  
ATOM   2545 2HG  GLU A 162       0.574  -5.350  12.184  1.00  0.47           H  
ATOM   2546  N   GLY A 163       3.950  -5.528   8.772  1.00  0.33           N  
ATOM   2547  CA  GLY A 163       4.796  -5.625   7.598  1.00  0.37           C  
ATOM   2548  C   GLY A 163       6.011  -6.498   7.830  1.00  0.33           C  
ATOM   2549  O   GLY A 163       6.265  -7.405   7.039  1.00  0.23           O  
ATOM   2550  H   GLY A 163       3.796  -4.612   9.174  1.00  0.40           H  
ATOM   2551 1HA  GLY A 163       4.216  -6.038   6.776  1.00  0.44           H  
ATOM   2552 2HA  GLY A 163       5.112  -4.630   7.303  1.00  0.44           H  
ATOM   2553  N   ILE A 164       6.755  -6.244   8.912  1.00  0.58           N  
ATOM   2554  CA  ILE A 164       7.925  -7.066   9.208  1.00  0.75           C  
ATOM   2555  C   ILE A 164       7.537  -8.493   9.567  1.00  0.47           C  
ATOM   2556  O   ILE A 164       8.311  -9.418   9.317  1.00  0.64           O  
ATOM   2557  CB  ILE A 164       8.810  -6.452  10.314  1.00  1.12           C  
ATOM   2558  CG1 ILE A 164      10.154  -7.184  10.330  1.00  1.12           C  
ATOM   2559  CG2 ILE A 164       8.153  -6.528  11.680  1.00  1.12           C  
ATOM   2560  CD1 ILE A 164      10.945  -7.040   9.051  1.00  1.12           C  
ATOM   2561  H   ILE A 164       6.511  -5.476   9.525  1.00  0.70           H  
ATOM   2562  HA  ILE A 164       8.535  -7.110   8.309  1.00  0.90           H  
ATOM   2563  HB  ILE A 164       9.008  -5.408  10.072  1.00  1.35           H  
ATOM   2564 1HG1 ILE A 164      10.756  -6.797  11.151  1.00  1.35           H  
ATOM   2565 2HG1 ILE A 164       9.978  -8.246  10.505  1.00  1.35           H  
ATOM   2566 1HG2 ILE A 164       8.810  -6.081  12.426  1.00  1.35           H  
ATOM   2567 2HG2 ILE A 164       7.217  -5.982  11.652  1.00  1.35           H  
ATOM   2568 3HG2 ILE A 164       7.964  -7.568  11.944  1.00  1.35           H  
ATOM   2569 1HD1 ILE A 164      11.884  -7.586   9.141  1.00  1.35           H  
ATOM   2570 2HD1 ILE A 164      10.371  -7.444   8.220  1.00  1.35           H  
ATOM   2571 3HD1 ILE A 164      11.154  -5.992   8.866  1.00  1.35           H  
ATOM   2572  N   THR A 165       6.331  -8.687  10.116  1.00  0.45           N  
ATOM   2573  CA  THR A 165       5.857 -10.031  10.390  1.00  0.53           C  
ATOM   2574  C   THR A 165       5.734 -10.784   9.068  1.00  0.50           C  
ATOM   2575  O   THR A 165       6.224 -11.904   8.951  1.00  0.74           O  
ATOM   2576  CB  THR A 165       4.503 -10.026  11.130  1.00  0.80           C  
ATOM   2577  OG1 THR A 165       4.648  -9.365  12.395  1.00  0.80           O  
ATOM   2578  CG2 THR A 165       4.023 -11.451  11.360  1.00  0.80           C  
ATOM   2579  H   THR A 165       5.737  -7.903  10.357  1.00  0.54           H  
ATOM   2580  HA  THR A 165       6.592 -10.545  11.009  1.00  0.64           H  
ATOM   2581  HB  THR A 165       3.765  -9.493  10.535  1.00  0.95           H  
ATOM   2582  HG1 THR A 165       4.873  -8.441  12.247  1.00  0.95           H  
ATOM   2583 1HG2 THR A 165       3.066 -11.433  11.881  1.00  0.95           H  
ATOM   2584 2HG2 THR A 165       3.906 -11.954  10.402  1.00  0.95           H  
ATOM   2585 3HG2 THR A 165       4.753 -11.988  11.964  1.00  0.95           H  
ATOM   2586  N   GLU A 166       5.129 -10.155   8.058  1.00  0.51           N  
ATOM   2587  CA  GLU A 166       5.056 -10.770   6.732  1.00  0.88           C  
ATOM   2588  C   GLU A 166       6.425 -11.014   6.130  1.00  1.08           C  
ATOM   2589  O   GLU A 166       6.715 -12.106   5.644  1.00  1.67           O  
ATOM   2590  CB  GLU A 166       4.265  -9.904   5.757  1.00  1.32           C  
ATOM   2591  CG  GLU A 166       4.375 -10.375   4.306  1.00  1.32           C  
ATOM   2592  CD  GLU A 166       3.698 -11.680   4.004  1.00  1.32           C  
ATOM   2593  OE1 GLU A 166       2.757 -12.016   4.675  1.00  1.32           O  
ATOM   2594  OE2 GLU A 166       4.133 -12.351   3.097  1.00  1.32           O  
ATOM   2595  H   GLU A 166       4.709  -9.245   8.213  1.00  0.61           H  
ATOM   2596  HA  GLU A 166       4.553 -11.732   6.829  1.00  1.06           H  
ATOM   2597 1HB  GLU A 166       3.212  -9.907   6.034  1.00  1.58           H  
ATOM   2598 2HB  GLU A 166       4.616  -8.874   5.808  1.00  1.58           H  
ATOM   2599 1HG  GLU A 166       3.964  -9.614   3.654  1.00  1.58           H  
ATOM   2600 2HG  GLU A 166       5.431 -10.472   4.062  1.00  1.58           H  
ATOM   2601  N   ILE A 167       7.278 -10.004   6.180  1.00  0.87           N  
ATOM   2602  CA  ILE A 167       8.600 -10.098   5.592  1.00  1.23           C  
ATOM   2603  C   ILE A 167       9.429 -11.244   6.165  1.00  1.02           C  
ATOM   2604  O   ILE A 167      10.084 -11.967   5.412  1.00  1.38           O  
ATOM   2605  CB  ILE A 167       9.347  -8.771   5.773  1.00  1.84           C  
ATOM   2606  CG1 ILE A 167       8.686  -7.689   4.916  1.00  1.84           C  
ATOM   2607  CG2 ILE A 167      10.815  -8.923   5.407  1.00  1.84           C  
ATOM   2608  CD1 ILE A 167       9.149  -6.294   5.244  1.00  1.84           C  
ATOM   2609  H   ILE A 167       6.995  -9.131   6.604  1.00  1.04           H  
ATOM   2610  HA  ILE A 167       8.480 -10.274   4.524  1.00  1.48           H  
ATOM   2611  HB  ILE A 167       9.266  -8.460   6.809  1.00  2.21           H  
ATOM   2612 1HG1 ILE A 167       8.907  -7.887   3.868  1.00  2.21           H  
ATOM   2613 2HG1 ILE A 167       7.606  -7.738   5.049  1.00  2.21           H  
ATOM   2614 1HG2 ILE A 167      11.328  -7.972   5.553  1.00  2.21           H  
ATOM   2615 2HG2 ILE A 167      11.271  -9.681   6.040  1.00  2.21           H  
ATOM   2616 3HG2 ILE A 167      10.900  -9.224   4.362  1.00  2.21           H  
ATOM   2617 1HD1 ILE A 167       8.640  -5.584   4.593  1.00  2.21           H  
ATOM   2618 2HD1 ILE A 167       8.914  -6.068   6.284  1.00  2.21           H  
ATOM   2619 3HD1 ILE A 167      10.225  -6.222   5.089  1.00  2.21           H  
ATOM   2620  N   ASN A 168       9.415 -11.414   7.484  1.00  0.71           N  
ATOM   2621  CA  ASN A 168      10.205 -12.477   8.088  1.00  0.76           C  
ATOM   2622  C   ASN A 168       9.497 -13.835   8.270  1.00  0.70           C  
ATOM   2623  O   ASN A 168      10.182 -14.855   8.370  1.00  1.14           O  
ATOM   2624  CB  ASN A 168      10.774 -12.009   9.412  1.00  1.14           C  
ATOM   2625  CG  ASN A 168      11.832 -10.957   9.214  1.00  1.14           C  
ATOM   2626  OD1 ASN A 168      12.313 -10.757   8.093  1.00  1.14           O  
ATOM   2627  ND2 ASN A 168      12.226 -10.301  10.273  1.00  1.14           N  
ATOM   2628  H   ASN A 168       8.877 -10.793   8.073  1.00  0.85           H  
ATOM   2629  HA  ASN A 168      11.052 -12.663   7.428  1.00  0.91           H  
ATOM   2630 1HB  ASN A 168       9.976 -11.597  10.032  1.00  1.37           H  
ATOM   2631 2HB  ASN A 168      11.207 -12.855   9.947  1.00  1.37           H  
ATOM   2632 1HD2 ASN A 168      12.936  -9.601  10.191  1.00  1.37           H  
ATOM   2633 2HD2 ASN A 168      11.840 -10.510  11.174  1.00  1.37           H  
ATOM   2634  N   THR A 169       8.157 -13.881   8.310  1.00  0.73           N  
ATOM   2635  CA  THR A 169       7.493 -15.179   8.517  1.00  0.89           C  
ATOM   2636  C   THR A 169       6.688 -15.663   7.317  1.00  0.93           C  
ATOM   2637  O   THR A 169       6.441 -16.862   7.180  1.00  1.36           O  
ATOM   2638  CB  THR A 169       6.511 -15.141   9.701  1.00  1.33           C  
ATOM   2639  OG1 THR A 169       5.443 -14.235   9.401  1.00  1.33           O  
ATOM   2640  CG2 THR A 169       7.217 -14.676  10.966  1.00  1.33           C  
ATOM   2641  H   THR A 169       7.600 -13.042   8.240  1.00  0.88           H  
ATOM   2642  HA  THR A 169       8.258 -15.926   8.729  1.00  1.07           H  
ATOM   2643  HB  THR A 169       6.098 -16.137   9.862  1.00  1.60           H  
ATOM   2644  HG1 THR A 169       5.789 -13.341   9.382  1.00  1.60           H  
ATOM   2645 1HG2 THR A 169       6.506 -14.653  11.791  1.00  1.60           H  
ATOM   2646 2HG2 THR A 169       8.027 -15.364  11.204  1.00  1.60           H  
ATOM   2647 3HG2 THR A 169       7.623 -13.678  10.809  1.00  1.60           H  
ATOM   2648  N   GLY A 170       6.253 -14.742   6.464  1.00  1.07           N  
ATOM   2649  CA  GLY A 170       5.429 -15.095   5.319  1.00  1.47           C  
ATOM   2650  C   GLY A 170       3.933 -14.950   5.619  1.00  2.27           C  
ATOM   2651  O   GLY A 170       3.101 -15.222   4.751  1.00  5.43           O  
ATOM   2652  H   GLY A 170       6.483 -13.769   6.583  1.00  1.28           H  
ATOM   2653 1HA  GLY A 170       5.694 -14.456   4.476  1.00  1.76           H  
ATOM   2654 2HA  GLY A 170       5.645 -16.120   5.018  1.00  1.76           H  
ATOM   2655  N   THR A 171       3.586 -14.530   6.843  1.00  2.00           N  
ATOM   2656  CA  THR A 171       2.181 -14.346   7.203  1.00  2.88           C  
ATOM   2657  C   THR A 171       1.848 -12.896   7.546  1.00  2.87           C  
ATOM   2658  O   THR A 171       2.430 -12.311   8.458  1.00 10.83           O  
ATOM   2659  CB  THR A 171       1.787 -15.229   8.407  1.00  4.32           C  
ATOM   2660  OG1 THR A 171       1.968 -16.614   8.081  1.00  4.32           O  
ATOM   2661  CG2 THR A 171       0.333 -14.982   8.791  1.00  4.32           C  
ATOM   2662  H   THR A 171       4.294 -14.336   7.541  1.00  2.40           H  
ATOM   2663  HA  THR A 171       1.567 -14.635   6.350  1.00  3.46           H  
ATOM   2664  HB  THR A 171       2.426 -14.983   9.256  1.00  5.18           H  
ATOM   2665  HG1 THR A 171       2.895 -16.779   7.890  1.00  5.18           H  
ATOM   2666 1HG2 THR A 171       0.072 -15.605   9.646  1.00  5.18           H  
ATOM   2667 2HG2 THR A 171       0.199 -13.932   9.054  1.00  5.18           H  
ATOM   2668 3HG2 THR A 171      -0.312 -15.230   7.950  1.00  5.18           H  
ATOM   2669  N   LEU A 172       0.878 -12.334   6.827  1.00  2.98           N  
ATOM   2670  CA  LEU A 172       0.401 -10.980   7.088  1.00  2.12           C  
ATOM   2671  C   LEU A 172      -0.908 -11.067   7.855  1.00  1.56           C  
ATOM   2672  O   LEU A 172      -1.781 -11.862   7.507  1.00  2.44           O  
ATOM   2673  CB  LEU A 172       0.155 -10.200   5.787  1.00  3.18           C  
ATOM   2674  CG  LEU A 172      -0.254  -8.733   5.985  1.00  3.18           C  
ATOM   2675  CD1 LEU A 172       0.954  -7.971   6.522  1.00  3.18           C  
ATOM   2676  CD2 LEU A 172      -0.775  -8.143   4.682  1.00  3.18           C  
ATOM   2677  H   LEU A 172       0.455 -12.866   6.079  1.00  3.58           H  
ATOM   2678  HA  LEU A 172       1.135 -10.456   7.699  1.00  2.54           H  
ATOM   2679 1HB  LEU A 172       1.064 -10.216   5.189  1.00  3.82           H  
ATOM   2680 2HB  LEU A 172      -0.636 -10.696   5.225  1.00  3.82           H  
ATOM   2681  HG  LEU A 172      -1.043  -8.674   6.732  1.00  3.82           H  
ATOM   2682 1HD1 LEU A 172       0.694  -6.930   6.693  1.00  3.82           H  
ATOM   2683 2HD1 LEU A 172       1.278  -8.421   7.461  1.00  3.82           H  
ATOM   2684 3HD1 LEU A 172       1.764  -8.023   5.797  1.00  3.82           H  
ATOM   2685 1HD2 LEU A 172      -1.067  -7.107   4.844  1.00  3.82           H  
ATOM   2686 2HD2 LEU A 172      -0.005  -8.180   3.924  1.00  3.82           H  
ATOM   2687 3HD2 LEU A 172      -1.640  -8.714   4.347  1.00  3.82           H  
ATOM   2688  N   THR A 173      -1.050 -10.258   8.894  1.00  1.17           N  
ATOM   2689  CA  THR A 173      -2.273 -10.273   9.682  1.00  0.97           C  
ATOM   2690  C   THR A 173      -2.657  -8.867  10.123  1.00  1.31           C  
ATOM   2691  O   THR A 173      -2.200  -7.886   9.544  1.00 10.47           O  
ATOM   2692  CB  THR A 173      -2.103 -11.199  10.914  1.00  1.46           C  
ATOM   2693  OG1 THR A 173      -3.369 -11.360  11.566  1.00  1.46           O  
ATOM   2694  CG2 THR A 173      -1.075 -10.634  11.899  1.00  1.46           C  
ATOM   2695  H   THR A 173      -0.304  -9.625   9.141  1.00  1.40           H  
ATOM   2696  HA  THR A 173      -3.082 -10.663   9.062  1.00  1.16           H  
ATOM   2697  HB  THR A 173      -1.760 -12.177  10.576  1.00  1.75           H  
ATOM   2698  HG1 THR A 173      -3.954 -11.874  11.003  1.00  1.75           H  
ATOM   2699 1HG2 THR A 173      -0.973 -11.315  12.744  1.00  1.75           H  
ATOM   2700 2HG2 THR A 173      -0.112 -10.534  11.399  1.00  1.75           H  
ATOM   2701 3HG2 THR A 173      -1.391  -9.660  12.264  1.00  1.75           H  
ATOM   2702  N   SER A 174      -3.493  -8.777  11.150  1.00  1.93           N  
ATOM   2703  CA  SER A 174      -3.941  -7.495  11.667  1.00  1.31           C  
ATOM   2704  C   SER A 174      -3.824  -7.478  13.171  1.00  1.28           C  
ATOM   2705  O   SER A 174      -4.518  -8.226  13.851  1.00  2.99           O  
ATOM   2706  CB  SER A 174      -5.381  -7.215  11.276  1.00  1.97           C  
ATOM   2707  OG  SER A 174      -5.820  -6.008  11.846  1.00  1.97           O  
ATOM   2708  H   SER A 174      -3.822  -9.628  11.579  1.00  2.32           H  
ATOM   2709  HA  SER A 174      -3.308  -6.717  11.256  1.00  1.57           H  
ATOM   2710 1HB  SER A 174      -5.467  -7.165  10.190  1.00  2.36           H  
ATOM   2711 2HB  SER A 174      -6.013  -8.033  11.618  1.00  2.36           H  
ATOM   2712  HG  SER A 174      -6.784  -6.030  11.848  1.00  2.36           H  
ATOM   2713  N   LEU A 175      -2.923  -6.651  13.679  1.00  0.72           N  
ATOM   2714  CA  LEU A 175      -2.674  -6.583  15.112  1.00  0.71           C  
ATOM   2715  C   LEU A 175      -3.446  -5.436  15.755  1.00  0.78           C  
ATOM   2716  O   LEU A 175      -3.778  -4.452  15.097  1.00  1.08           O  
ATOM   2717  CB  LEU A 175      -1.178  -6.481  15.356  1.00  1.06           C  
ATOM   2718  CG  LEU A 175      -0.369  -7.661  14.814  1.00  1.06           C  
ATOM   2719  CD1 LEU A 175       1.108  -7.368  14.984  1.00  1.06           C  
ATOM   2720  CD2 LEU A 175      -0.771  -8.932  15.558  1.00  1.06           C  
ATOM   2721  H   LEU A 175      -2.410  -6.043  13.045  1.00  0.86           H  
ATOM   2722  HA  LEU A 175      -3.007  -7.507  15.556  1.00  0.85           H  
ATOM   2723 1HB  LEU A 175      -0.803  -5.596  14.873  1.00  1.28           H  
ATOM   2724 2HB  LEU A 175      -0.994  -6.404  16.427  1.00  1.28           H  
ATOM   2725  HG  LEU A 175      -0.568  -7.786  13.749  1.00  1.28           H  
ATOM   2726 1HD1 LEU A 175       1.692  -8.200  14.591  1.00  1.28           H  
ATOM   2727 2HD1 LEU A 175       1.362  -6.459  14.440  1.00  1.28           H  
ATOM   2728 3HD1 LEU A 175       1.335  -7.234  16.040  1.00  1.28           H  
ATOM   2729 1HD2 LEU A 175      -0.199  -9.776  15.172  1.00  1.28           H  
ATOM   2730 2HD2 LEU A 175      -0.570  -8.812  16.621  1.00  1.28           H  
ATOM   2731 3HD2 LEU A 175      -1.835  -9.116  15.409  1.00  1.28           H  
ATOM   2732  N   SER A 176      -3.760  -5.586  17.038  1.00  0.77           N  
ATOM   2733  CA  SER A 176      -4.599  -4.620  17.747  1.00  0.96           C  
ATOM   2734  C   SER A 176      -3.932  -3.289  18.120  1.00  0.74           C  
ATOM   2735  O   SER A 176      -3.151  -3.212  19.076  1.00  2.61           O  
ATOM   2736  CB  SER A 176      -5.115  -5.259  19.019  1.00  1.44           C  
ATOM   2737  OG  SER A 176      -5.873  -4.349  19.764  1.00  1.44           O  
ATOM   2738  H   SER A 176      -3.444  -6.416  17.528  1.00  0.92           H  
ATOM   2739  HA  SER A 176      -5.452  -4.395  17.104  1.00  1.15           H  
ATOM   2740 1HB  SER A 176      -5.720  -6.135  18.783  1.00  1.73           H  
ATOM   2741 2HB  SER A 176      -4.269  -5.603  19.615  1.00  1.73           H  
ATOM   2742  HG  SER A 176      -6.792  -4.546  19.560  1.00  1.73           H  
ATOM   2743  N   GLU A 177      -4.324  -2.229  17.406  1.00  0.98           N  
ATOM   2744  CA  GLU A 177      -3.876  -0.867  17.701  1.00  0.83           C  
ATOM   2745  C   GLU A 177      -4.431  -0.444  19.044  1.00  0.69           C  
ATOM   2746  O   GLU A 177      -3.791   0.296  19.791  1.00  0.79           O  
ATOM   2747  CB  GLU A 177      -4.370   0.119  16.641  1.00  1.24           C  
ATOM   2748  CG  GLU A 177      -3.890  -0.155  15.233  1.00  1.24           C  
ATOM   2749  CD  GLU A 177      -4.739  -1.167  14.524  1.00  1.24           C  
ATOM   2750  OE1 GLU A 177      -5.730  -1.578  15.077  1.00  1.24           O  
ATOM   2751  OE2 GLU A 177      -4.406  -1.530  13.420  1.00  1.24           O  
ATOM   2752  H   GLU A 177      -4.955  -2.376  16.630  1.00  1.18           H  
ATOM   2753  HA  GLU A 177      -2.789  -0.846  17.751  1.00  1.00           H  
ATOM   2754 1HB  GLU A 177      -5.460   0.119  16.624  1.00  1.49           H  
ATOM   2755 2HB  GLU A 177      -4.050   1.127  16.908  1.00  1.49           H  
ATOM   2756 1HG  GLU A 177      -3.923   0.777  14.673  1.00  1.49           H  
ATOM   2757 2HG  GLU A 177      -2.858  -0.499  15.264  1.00  1.49           H  
ATOM   2758  N   GLN A 178      -5.633  -0.949  19.326  1.00  0.77           N  
ATOM   2759  CA  GLN A 178      -6.388  -0.687  20.530  1.00  0.96           C  
ATOM   2760  C   GLN A 178      -5.645  -1.190  21.749  1.00  0.86           C  
ATOM   2761  O   GLN A 178      -5.604  -0.505  22.765  1.00  0.87           O  
ATOM   2762  CB  GLN A 178      -7.745  -1.378  20.411  1.00  1.44           C  
ATOM   2763  CG  GLN A 178      -8.770  -1.076  21.491  1.00  1.44           C  
ATOM   2764  CD  GLN A 178      -9.269   0.357  21.505  1.00  1.44           C  
ATOM   2765  OE1 GLN A 178      -9.623   0.952  20.482  1.00  1.44           O  
ATOM   2766  NE2 GLN A 178      -9.331   0.915  22.705  1.00  1.44           N  
ATOM   2767  H   GLN A 178      -6.065  -1.550  18.636  1.00  0.92           H  
ATOM   2768  HA  GLN A 178      -6.529   0.389  20.628  1.00  1.15           H  
ATOM   2769 1HB  GLN A 178      -8.163  -1.124  19.449  1.00  1.73           H  
ATOM   2770 2HB  GLN A 178      -7.592  -2.456  20.411  1.00  1.73           H  
ATOM   2771 1HG  GLN A 178      -9.627  -1.735  21.357  1.00  1.73           H  
ATOM   2772 2HG  GLN A 178      -8.309  -1.262  22.459  1.00  1.73           H  
ATOM   2773 1HE2 GLN A 178      -9.668   1.851  22.819  1.00  1.73           H  
ATOM   2774 2HE2 GLN A 178      -9.051   0.395  23.514  1.00  1.73           H  
ATOM   2775  N   GLN A 179      -5.030  -2.369  21.627  1.00  0.97           N  
ATOM   2776  CA  GLN A 179      -4.238  -2.934  22.709  1.00  1.13           C  
ATOM   2777  C   GLN A 179      -3.124  -2.001  23.090  1.00  1.08           C  
ATOM   2778  O   GLN A 179      -2.951  -1.699  24.266  1.00  1.08           O  
ATOM   2779  CB  GLN A 179      -3.653  -4.292  22.337  1.00  1.69           C  
ATOM   2780  CG  GLN A 179      -2.841  -4.900  23.466  1.00  1.69           C  
ATOM   2781  CD  GLN A 179      -2.255  -6.251  23.133  1.00  1.69           C  
ATOM   2782  OE1 GLN A 179      -2.786  -7.000  22.304  1.00  1.69           O  
ATOM   2783  NE2 GLN A 179      -1.149  -6.571  23.795  1.00  1.69           N  
ATOM   2784  H   GLN A 179      -5.130  -2.906  20.778  1.00  1.16           H  
ATOM   2785  HA  GLN A 179      -4.881  -3.061  23.578  1.00  1.36           H  
ATOM   2786 1HB  GLN A 179      -4.457  -4.982  22.081  1.00  2.03           H  
ATOM   2787 2HB  GLN A 179      -3.009  -4.194  21.464  1.00  2.03           H  
ATOM   2788 1HG  GLN A 179      -2.019  -4.226  23.707  1.00  2.03           H  
ATOM   2789 2HG  GLN A 179      -3.488  -5.020  24.334  1.00  2.03           H  
ATOM   2790 1HE2 GLN A 179      -0.703  -7.452  23.638  1.00  2.03           H  
ATOM   2791 2HE2 GLN A 179      -0.759  -5.926  24.455  1.00  2.03           H  
ATOM   2792  N   VAL A 180      -2.376  -1.532  22.094  1.00  1.65           N  
ATOM   2793  CA  VAL A 180      -1.292  -0.601  22.373  1.00  2.70           C  
ATOM   2794  C   VAL A 180      -1.840   0.619  23.114  1.00  1.35           C  
ATOM   2795  O   VAL A 180      -1.392   0.949  24.212  1.00  2.04           O  
ATOM   2796  CB  VAL A 180      -0.605  -0.162  21.069  1.00  4.05           C  
ATOM   2797  CG1 VAL A 180       0.378   0.955  21.359  1.00  4.05           C  
ATOM   2798  CG2 VAL A 180       0.096  -1.351  20.431  1.00  4.05           C  
ATOM   2799  H   VAL A 180      -2.564  -1.836  21.139  1.00  1.98           H  
ATOM   2800  HA  VAL A 180      -0.556  -1.098  23.007  1.00  3.24           H  
ATOM   2801  HB  VAL A 180      -1.355   0.229  20.384  1.00  4.86           H  
ATOM   2802 1HG1 VAL A 180       0.844   1.275  20.429  1.00  4.86           H  
ATOM   2803 2HG1 VAL A 180      -0.153   1.795  21.806  1.00  4.86           H  
ATOM   2804 3HG1 VAL A 180       1.144   0.600  22.048  1.00  4.86           H  
ATOM   2805 1HG2 VAL A 180       0.572  -1.038  19.502  1.00  4.86           H  
ATOM   2806 2HG2 VAL A 180       0.850  -1.738  21.113  1.00  4.86           H  
ATOM   2807 3HG2 VAL A 180      -0.635  -2.132  20.217  1.00  4.86           H  
ATOM   2808  N   VAL A 181      -2.880   1.230  22.549  1.00  0.95           N  
ATOM   2809  CA  VAL A 181      -3.546   2.389  23.140  1.00  0.83           C  
ATOM   2810  C   VAL A 181      -3.999   2.173  24.595  1.00  1.10           C  
ATOM   2811  O   VAL A 181      -3.905   3.084  25.417  1.00  1.81           O  
ATOM   2812  CB  VAL A 181      -4.759   2.791  22.274  1.00  1.24           C  
ATOM   2813  CG1 VAL A 181      -5.606   3.831  22.991  1.00  1.24           C  
ATOM   2814  CG2 VAL A 181      -4.260   3.351  20.948  1.00  1.24           C  
ATOM   2815  H   VAL A 181      -3.217   0.892  21.655  1.00  1.14           H  
ATOM   2816  HA  VAL A 181      -2.836   3.219  23.131  1.00  1.00           H  
ATOM   2817  HB  VAL A 181      -5.382   1.915  22.096  1.00  1.49           H  
ATOM   2818 1HG1 VAL A 181      -6.460   4.099  22.368  1.00  1.49           H  
ATOM   2819 2HG1 VAL A 181      -5.961   3.419  23.936  1.00  1.49           H  
ATOM   2820 3HG1 VAL A 181      -5.004   4.717  23.182  1.00  1.49           H  
ATOM   2821 1HG2 VAL A 181      -5.110   3.626  20.327  1.00  1.49           H  
ATOM   2822 2HG2 VAL A 181      -3.645   4.232  21.136  1.00  1.49           H  
ATOM   2823 3HG2 VAL A 181      -3.664   2.600  20.434  1.00  1.49           H  
ATOM   2824  N   ASP A 182      -4.522   0.989  24.899  1.00  1.23           N  
ATOM   2825  CA  ASP A 182      -5.022   0.701  26.238  1.00  1.76           C  
ATOM   2826  C   ASP A 182      -4.020   0.078  27.201  1.00  2.53           C  
ATOM   2827  O   ASP A 182      -4.313  -0.037  28.394  1.00  5.45           O  
ATOM   2828  CB  ASP A 182      -6.202  -0.254  26.150  1.00  2.64           C  
ATOM   2829  CG  ASP A 182      -7.374   0.356  25.447  1.00  2.64           C  
ATOM   2830  OD1 ASP A 182      -7.408   1.559  25.354  1.00  2.64           O  
ATOM   2831  OD2 ASP A 182      -8.254  -0.361  25.033  1.00  2.64           O  
ATOM   2832  H   ASP A 182      -4.595   0.278  24.184  1.00  1.48           H  
ATOM   2833  HA  ASP A 182      -5.362   1.640  26.674  1.00  2.11           H  
ATOM   2834 1HB  ASP A 182      -5.903  -1.158  25.618  1.00  3.17           H  
ATOM   2835 2HB  ASP A 182      -6.505  -0.544  27.151  1.00  3.17           H  
ATOM   2836  N   CYS A 183      -2.879  -0.382  26.706  1.00  2.44           N  
ATOM   2837  CA  CYS A 183      -1.956  -1.108  27.559  1.00  3.15           C  
ATOM   2838  C   CYS A 183      -0.614  -0.433  27.790  1.00  3.81           C  
ATOM   2839  O   CYS A 183      -0.003  -0.607  28.845  1.00  6.85           O  
ATOM   2840  CB  CYS A 183      -1.744  -2.491  26.991  1.00  4.72           C  
ATOM   2841  SG  CYS A 183      -3.257  -3.479  26.875  1.00  4.72           S  
ATOM   2842  H   CYS A 183      -2.634  -0.244  25.728  1.00  2.93           H  
ATOM   2843  HA  CYS A 183      -2.437  -1.218  28.539  1.00  3.78           H  
ATOM   2844 1HB  CYS A 183      -1.325  -2.402  25.990  1.00  5.67           H  
ATOM   2845 2HB  CYS A 183      -1.030  -3.034  27.606  1.00  5.67           H  
ATOM   2846  HG  CYS A 183      -3.976  -2.593  26.199  1.00  5.67           H  
ATOM   2847  N   ASP A 184      -0.121   0.307  26.802  1.00  3.08           N  
ATOM   2848  CA  ASP A 184       1.161   0.966  26.998  1.00  4.40           C  
ATOM   2849  C   ASP A 184       1.028   2.087  28.029  1.00  9.64           C  
ATOM   2850  O   ASP A 184       0.644   3.204  27.702  1.00 24.56           O  
ATOM   2851  CB  ASP A 184       1.685   1.513  25.666  1.00  6.60           C  
ATOM   2852  CG  ASP A 184       3.063   2.114  25.800  1.00  6.60           C  
ATOM   2853  OD1 ASP A 184       3.499   2.265  26.913  1.00  6.60           O  
ATOM   2854  OD2 ASP A 184       3.679   2.410  24.804  1.00  6.60           O  
ATOM   2855  H   ASP A 184      -0.615   0.427  25.928  1.00  3.70           H  
ATOM   2856  HA  ASP A 184       1.875   0.236  27.379  1.00  5.28           H  
ATOM   2857 1HB  ASP A 184       1.724   0.711  24.930  1.00  7.92           H  
ATOM   2858 2HB  ASP A 184       1.003   2.274  25.286  1.00  7.92           H  
ATOM   2859  N   THR A 185       1.401   1.796  29.271  1.00 15.91           N  
ATOM   2860  CA  THR A 185       1.324   2.775  30.362  1.00 26.79           C  
ATOM   2861  C   THR A 185       2.465   3.815  30.401  1.00 27.93           C  
ATOM   2862  O   THR A 185       2.594   4.547  31.383  1.00 53.95           O  
ATOM   2863  CB  THR A 185       1.281   2.060  31.729  1.00 40.19           C  
ATOM   2864  OG1 THR A 185       2.456   1.256  31.892  1.00 40.19           O  
ATOM   2865  CG2 THR A 185       0.045   1.180  31.837  1.00 40.19           C  
ATOM   2866  H   THR A 185       1.678   0.839  29.463  1.00 19.09           H  
ATOM   2867  HA  THR A 185       0.390   3.325  30.244  1.00 32.15           H  
ATOM   2868  HB  THR A 185       1.253   2.808  32.522  1.00 48.22           H  
ATOM   2869  HG1 THR A 185       2.495   0.604  31.187  1.00 48.22           H  
ATOM   2870 1HG2 THR A 185       0.031   0.691  32.811  1.00 48.22           H  
ATOM   2871 2HG2 THR A 185      -0.850   1.791  31.725  1.00 48.22           H  
ATOM   2872 3HG2 THR A 185       0.067   0.424  31.056  1.00 48.22           H  
ATOM   2873  N   ASN A 186       3.283   3.886  29.350  1.00 20.17           N  
ATOM   2874  CA  ASN A 186       4.360   4.866  29.261  1.00 28.22           C  
ATOM   2875  C   ASN A 186       3.797   6.264  29.005  1.00 44.79           C  
ATOM   2876  O   ASN A 186       2.696   6.406  28.475  1.00119.75           O  
ATOM   2877  CB  ASN A 186       5.365   4.485  28.199  1.00 42.33           C  
ATOM   2878  CG  ASN A 186       6.206   3.311  28.613  1.00 42.33           C  
ATOM   2879  OD1 ASN A 186       7.001   3.399  29.558  1.00 42.33           O  
ATOM   2880  ND2 ASN A 186       6.035   2.208  27.940  1.00 42.33           N  
ATOM   2881  H   ASN A 186       3.165   3.257  28.564  1.00 24.20           H  
ATOM   2882  HA  ASN A 186       4.888   4.894  30.214  1.00 33.86           H  
ATOM   2883 1HB  ASN A 186       4.848   4.245  27.269  1.00 50.80           H  
ATOM   2884 2HB  ASN A 186       6.022   5.331  27.999  1.00 50.80           H  
ATOM   2885 1HD2 ASN A 186       6.560   1.389  28.169  1.00 50.80           H  
ATOM   2886 2HD2 ASN A 186       5.352   2.184  27.208  1.00 50.80           H  
ATOM   2887  N   GLY A 187       4.570   7.299  29.356  1.00 67.26           N  
ATOM   2888  CA  GLY A 187       4.180   8.697  29.134  1.00134.20           C  
ATOM   2889  C   GLY A 187       4.047   9.012  27.633  1.00109.46           C  
ATOM   2890  O   GLY A 187       3.361   9.960  27.242  1.00182.62           O  
ATOM   2891  H   GLY A 187       5.461   7.112  29.794  1.00 80.71           H  
ATOM   2892 1HA  GLY A 187       3.236   8.894  29.638  1.00161.04           H  
ATOM   2893 2HA  GLY A 187       4.930   9.353  29.579  1.00161.04           H  
ATOM   2894  N   ASN A 188       4.636   8.150  26.797  1.00 96.17           N  
ATOM   2895  CA  ASN A 188       4.523   8.212  25.349  1.00112.24           C  
ATOM   2896  C   ASN A 188       3.141   7.722  24.845  1.00111.49           C  
ATOM   2897  O   ASN A 188       2.908   7.634  23.641  1.00168.94           O  
ATOM   2898  CB  ASN A 188       5.633   7.396  24.722  1.00168.36           C  
ATOM   2899  CG  ASN A 188       6.986   8.019  24.938  1.00168.36           C  
ATOM   2900  OD1 ASN A 188       7.104   9.232  25.143  1.00168.36           O  
ATOM   2901  ND2 ASN A 188       8.012   7.209  24.898  1.00168.36           N  
ATOM   2902  H   ASN A 188       5.221   7.424  27.192  1.00115.40           H  
ATOM   2903  HA  ASN A 188       4.630   9.255  25.047  1.00134.69           H  
ATOM   2904 1HB  ASN A 188       5.635   6.393  25.150  1.00202.03           H  
ATOM   2905 2HB  ASN A 188       5.453   7.294  23.654  1.00202.03           H  
ATOM   2906 1HD2 ASN A 188       8.937   7.565  25.036  1.00202.03           H  
ATOM   2907 2HD2 ASN A 188       7.874   6.234  24.732  1.00202.03           H  
ATOM   2908  N   ASP A 189       2.232   7.385  25.763  1.00 80.60           N  
ATOM   2909  CA  ASP A 189       0.877   6.973  25.426  1.00 42.11           C  
ATOM   2910  C   ASP A 189      -0.154   7.815  26.165  1.00 25.52           C  
ATOM   2911  O   ASP A 189      -0.427   7.586  27.344  1.00 49.82           O  
ATOM   2912  CB  ASP A 189       0.658   5.512  25.765  1.00 63.16           C  
ATOM   2913  CG  ASP A 189      -0.746   5.019  25.421  1.00 63.16           C  
ATOM   2914  OD1 ASP A 189      -1.606   5.829  25.166  1.00 63.16           O  
ATOM   2915  OD2 ASP A 189      -0.943   3.831  25.395  1.00 63.16           O  
ATOM   2916  H   ASP A 189       2.459   7.406  26.746  1.00 96.72           H  
ATOM   2917  HA  ASP A 189       0.724   7.109  24.354  1.00 50.53           H  
ATOM   2918 1HB  ASP A 189       1.388   4.898  25.236  1.00 75.80           H  
ATOM   2919 2HB  ASP A 189       0.827   5.377  26.831  1.00 75.80           H  
ATOM   2920  N   GLN A 190      -0.731   8.787  25.466  1.00 17.74           N  
ATOM   2921  CA  GLN A 190      -1.756   9.650  26.038  1.00  9.88           C  
ATOM   2922  C   GLN A 190      -3.147   9.265  25.526  1.00  5.44           C  
ATOM   2923  O   GLN A 190      -4.080  10.071  25.585  1.00  9.50           O  
ATOM   2924  CB  GLN A 190      -1.455  11.114  25.710  1.00 14.82           C  
ATOM   2925  CG  GLN A 190      -0.144  11.624  26.285  1.00 14.82           C  
ATOM   2926  CD  GLN A 190      -0.147  11.629  27.805  1.00 14.82           C  
ATOM   2927  OE1 GLN A 190      -1.117  12.085  28.417  1.00 14.82           O  
ATOM   2928  NE2 GLN A 190       0.922  11.137  28.425  1.00 14.82           N  
ATOM   2929  H   GLN A 190      -0.470   8.937  24.500  1.00 21.29           H  
ATOM   2930  HA  GLN A 190      -1.749   9.525  27.121  1.00 11.86           H  
ATOM   2931 1HB  GLN A 190      -1.426  11.251  24.630  1.00 17.78           H  
ATOM   2932 2HB  GLN A 190      -2.253  11.743  26.101  1.00 17.78           H  
ATOM   2933 1HG  GLN A 190       0.668  10.981  25.945  1.00 17.78           H  
ATOM   2934 2HG  GLN A 190       0.016  12.645  25.941  1.00 17.78           H  
ATOM   2935 1HE2 GLN A 190       0.956  11.125  29.425  1.00 17.78           H  
ATOM   2936 2HE2 GLN A 190       1.697  10.775  27.902  1.00 17.78           H  
ATOM   2937  N   GLY A 191      -3.273   8.037  25.017  1.00  8.14           N  
ATOM   2938  CA  GLY A 191      -4.532   7.540  24.496  1.00  9.63           C  
ATOM   2939  C   GLY A 191      -4.982   8.369  23.331  1.00  6.07           C  
ATOM   2940  O   GLY A 191      -4.206   8.647  22.423  1.00  8.43           O  
ATOM   2941  H   GLY A 191      -2.477   7.409  25.003  1.00  9.77           H  
ATOM   2942 1HA  GLY A 191      -4.417   6.500  24.189  1.00 11.56           H  
ATOM   2943 2HA  GLY A 191      -5.288   7.571  25.275  1.00 11.56           H  
ATOM   2944  N   CYS A 192      -6.241   8.802  23.380  1.00  4.95           N  
ATOM   2945  CA  CYS A 192      -6.844   9.643  22.346  1.00  3.02           C  
ATOM   2946  C   CYS A 192      -6.163  11.007  22.170  1.00  2.49           C  
ATOM   2947  O   CYS A 192      -6.452  11.718  21.207  1.00  2.15           O  
ATOM   2948  CB  CYS A 192      -8.316   9.883  22.667  1.00  4.53           C  
ATOM   2949  SG  CYS A 192      -9.333   8.393  22.609  1.00  4.53           S  
ATOM   2950  H   CYS A 192      -6.813   8.529  24.167  1.00  5.94           H  
ATOM   2951  HA  CYS A 192      -6.775   9.108  21.399  1.00  3.62           H  
ATOM   2952 1HB  CYS A 192      -8.403  10.312  23.666  1.00  5.44           H  
ATOM   2953 2HB  CYS A 192      -8.731  10.604  21.964  1.00  5.44           H  
ATOM   2954  HG  CYS A 192     -10.479   8.998  22.906  1.00  5.44           H  
ATOM   2955  N   ASN A 193      -5.250  11.371  23.067  1.00  2.92           N  
ATOM   2956  CA  ASN A 193      -4.555  12.632  22.956  1.00  2.81           C  
ATOM   2957  C   ASN A 193      -3.181  12.499  22.288  1.00  1.44           C  
ATOM   2958  O   ASN A 193      -2.402  13.454  22.307  1.00  2.18           O  
ATOM   2959  CB  ASN A 193      -4.416  13.263  24.325  1.00  4.21           C  
ATOM   2960  CG  ASN A 193      -5.737  13.700  24.891  1.00  4.21           C  
ATOM   2961  OD1 ASN A 193      -6.581  14.258  24.179  1.00  4.21           O  
ATOM   2962  ND2 ASN A 193      -5.934  13.456  26.161  1.00  4.21           N  
ATOM   2963  H   ASN A 193      -5.023  10.778  23.856  1.00  3.50           H  
ATOM   2964  HA  ASN A 193      -5.154  13.296  22.331  1.00  3.37           H  
ATOM   2965 1HB  ASN A 193      -3.963  12.549  25.011  1.00  5.06           H  
ATOM   2966 2HB  ASN A 193      -3.754  14.127  24.264  1.00  5.06           H  
ATOM   2967 1HD2 ASN A 193      -6.794  13.723  26.595  1.00  5.06           H  
ATOM   2968 2HD2 ASN A 193      -5.223  13.002  26.698  1.00  5.06           H  
ATOM   2969  N   GLY A 194      -2.872  11.341  21.689  1.00  2.27           N  
ATOM   2970  CA  GLY A 194      -1.588  11.211  21.016  1.00  2.13           C  
ATOM   2971  C   GLY A 194      -0.615  10.286  21.736  1.00  5.01           C  
ATOM   2972  O   GLY A 194      -0.968   9.629  22.715  1.00 10.29           O  
ATOM   2973  H   GLY A 194      -3.493  10.535  21.669  1.00  2.72           H  
ATOM   2974 1HA  GLY A 194      -1.752  10.842  20.002  1.00  2.56           H  
ATOM   2975 2HA  GLY A 194      -1.136  12.196  20.917  1.00  2.56           H  
ATOM   2976  N   GLY A 195       0.600  10.227  21.208  1.00  4.78           N  
ATOM   2977  CA  GLY A 195       1.650   9.370  21.738  1.00  9.46           C  
ATOM   2978  C   GLY A 195       2.747   9.138  20.703  1.00  6.10           C  
ATOM   2979  O   GLY A 195       2.715   9.720  19.626  1.00 10.92           O  
ATOM   2980  H   GLY A 195       0.788  10.821  20.412  1.00  5.74           H  
ATOM   2981 1HA  GLY A 195       2.075   9.825  22.634  1.00 11.35           H  
ATOM   2982 2HA  GLY A 195       1.217   8.415  22.033  1.00 11.35           H  
ATOM   2983  N   TYR A 196       3.708   8.277  21.028  1.00  2.86           N  
ATOM   2984  CA  TYR A 196       4.814   7.994  20.113  1.00  1.44           C  
ATOM   2985  C   TYR A 196       4.833   6.553  19.613  1.00  0.67           C  
ATOM   2986  O   TYR A 196       4.699   5.613  20.399  1.00  1.10           O  
ATOM   2987  CB  TYR A 196       6.135   8.270  20.822  1.00  2.16           C  
ATOM   2988  CG  TYR A 196       6.325   9.707  21.237  1.00  2.16           C  
ATOM   2989  CD1 TYR A 196       5.663  10.175  22.355  1.00  2.16           C  
ATOM   2990  CD2 TYR A 196       7.176  10.544  20.536  1.00  2.16           C  
ATOM   2991  CE1 TYR A 196       5.838  11.470  22.775  1.00  2.16           C  
ATOM   2992  CE2 TYR A 196       7.355  11.849  20.957  1.00  2.16           C  
ATOM   2993  CZ  TYR A 196       6.689  12.312  22.074  1.00  2.16           C  
ATOM   2994  OH  TYR A 196       6.872  13.607  22.496  1.00  2.16           O  
ATOM   2995  H   TYR A 196       3.674   7.840  21.938  1.00  3.43           H  
ATOM   2996  HA  TYR A 196       4.725   8.649  19.248  1.00  1.73           H  
ATOM   2997 1HB  TYR A 196       6.209   7.647  21.712  1.00  2.59           H  
ATOM   2998 2HB  TYR A 196       6.961   7.997  20.166  1.00  2.59           H  
ATOM   2999  HD1 TYR A 196       4.999   9.513  22.905  1.00  2.59           H  
ATOM   3000  HD2 TYR A 196       7.705  10.172  19.660  1.00  2.59           H  
ATOM   3001  HE1 TYR A 196       5.311  11.822  23.657  1.00  2.59           H  
ATOM   3002  HE2 TYR A 196       8.027  12.512  20.411  1.00  2.59           H  
ATOM   3003  HH  TYR A 196       6.303  13.793  23.251  1.00  2.59           H  
ATOM   3004  N   ALA A 197       5.078   6.394  18.306  1.00  0.81           N  
ATOM   3005  CA  ALA A 197       5.194   5.077  17.678  1.00  1.08           C  
ATOM   3006  C   ALA A 197       6.399   4.341  18.239  1.00  0.78           C  
ATOM   3007  O   ALA A 197       6.390   3.115  18.330  1.00  0.89           O  
ATOM   3008  CB  ALA A 197       5.307   5.206  16.166  1.00  1.62           C  
ATOM   3009  H   ALA A 197       5.169   7.216  17.727  1.00  0.97           H  
ATOM   3010  HA  ALA A 197       4.303   4.499  17.918  1.00  1.30           H  
ATOM   3011 1HB  ALA A 197       5.376   4.215  15.719  1.00  1.94           H  
ATOM   3012 2HB  ALA A 197       4.424   5.717  15.782  1.00  1.94           H  
ATOM   3013 3HB  ALA A 197       6.197   5.780  15.913  1.00  1.94           H  
ATOM   3014  N   ASP A 198       7.427   5.100  18.620  1.00  0.73           N  
ATOM   3015  CA  ASP A 198       8.636   4.553  19.209  1.00  1.12           C  
ATOM   3016  C   ASP A 198       8.283   3.769  20.467  1.00  0.81           C  
ATOM   3017  O   ASP A 198       8.747   2.643  20.663  1.00  0.96           O  
ATOM   3018  CB  ASP A 198       9.598   5.691  19.559  1.00  1.68           C  
ATOM   3019  CG  ASP A 198      10.169   6.390  18.331  1.00  1.68           C  
ATOM   3020  OD1 ASP A 198      10.092   5.835  17.262  1.00  1.68           O  
ATOM   3021  OD2 ASP A 198      10.657   7.487  18.474  1.00  1.68           O  
ATOM   3022  H   ASP A 198       7.369   6.100  18.499  1.00  0.88           H  
ATOM   3023  HA  ASP A 198       9.110   3.880  18.495  1.00  1.34           H  
ATOM   3024 1HB  ASP A 198       9.082   6.430  20.172  1.00  2.02           H  
ATOM   3025 2HB  ASP A 198      10.426   5.297  20.150  1.00  2.02           H  
ATOM   3026  N   GLY A 199       7.433   4.379  21.299  1.00  0.63           N  
ATOM   3027  CA  GLY A 199       6.961   3.772  22.530  1.00  0.60           C  
ATOM   3028  C   GLY A 199       6.112   2.554  22.227  1.00  0.55           C  
ATOM   3029  O   GLY A 199       6.241   1.532  22.897  1.00  0.64           O  
ATOM   3030  H   GLY A 199       7.103   5.304  21.063  1.00  0.76           H  
ATOM   3031 1HA  GLY A 199       7.812   3.486  23.149  1.00  0.72           H  
ATOM   3032 2HA  GLY A 199       6.377   4.497  23.095  1.00  0.72           H  
ATOM   3033  N   ALA A 200       5.264   2.659  21.201  1.00  0.52           N  
ATOM   3034  CA  ALA A 200       4.413   1.550  20.786  1.00  0.56           C  
ATOM   3035  C   ALA A 200       5.238   0.330  20.376  1.00  0.54           C  
ATOM   3036  O   ALA A 200       4.869  -0.798  20.708  1.00  0.63           O  
ATOM   3037  CB  ALA A 200       3.520   1.982  19.645  1.00  0.84           C  
ATOM   3038  H   ALA A 200       5.189   3.544  20.711  1.00  0.62           H  
ATOM   3039  HA  ALA A 200       3.791   1.264  21.635  1.00  0.67           H  
ATOM   3040 1HB  ALA A 200       2.869   1.158  19.355  1.00  1.01           H  
ATOM   3041 2HB  ALA A 200       2.918   2.829  19.957  1.00  1.01           H  
ATOM   3042 3HB  ALA A 200       4.137   2.274  18.803  1.00  1.01           H  
ATOM   3043  N   PHE A 201       6.365   0.550  19.685  1.00  0.49           N  
ATOM   3044  CA  PHE A 201       7.216  -0.573  19.307  1.00  0.48           C  
ATOM   3045  C   PHE A 201       7.809  -1.208  20.548  1.00  0.57           C  
ATOM   3046  O   PHE A 201       7.817  -2.433  20.673  1.00  0.59           O  
ATOM   3047  CB  PHE A 201       8.396  -0.116  18.443  1.00  0.72           C  
ATOM   3048  CG  PHE A 201       8.055   0.266  17.039  1.00  0.72           C  
ATOM   3049  CD1 PHE A 201       8.446   1.496  16.531  1.00  0.72           C  
ATOM   3050  CD2 PHE A 201       7.349  -0.596  16.224  1.00  0.72           C  
ATOM   3051  CE1 PHE A 201       8.139   1.857  15.236  1.00  0.72           C  
ATOM   3052  CE2 PHE A 201       7.043  -0.238  14.932  1.00  0.72           C  
ATOM   3053  CZ  PHE A 201       7.438   0.990  14.436  1.00  0.72           C  
ATOM   3054  H   PHE A 201       6.614   1.490  19.406  1.00  0.59           H  
ATOM   3055  HA  PHE A 201       6.618  -1.313  18.774  1.00  0.58           H  
ATOM   3056 1HB  PHE A 201       8.873   0.741  18.915  1.00  0.86           H  
ATOM   3057 2HB  PHE A 201       9.137  -0.913  18.401  1.00  0.86           H  
ATOM   3058  HD1 PHE A 201       9.004   2.180  17.168  1.00  0.86           H  
ATOM   3059  HD2 PHE A 201       7.038  -1.567  16.613  1.00  0.86           H  
ATOM   3060  HE1 PHE A 201       8.451   2.826  14.848  1.00  0.86           H  
ATOM   3061  HE2 PHE A 201       6.489  -0.927  14.296  1.00  0.86           H  
ATOM   3062  HZ  PHE A 201       7.194   1.270  13.413  1.00  0.86           H  
ATOM   3063  N   GLN A 202       8.242  -0.367  21.491  1.00  0.73           N  
ATOM   3064  CA  GLN A 202       8.827  -0.827  22.741  1.00  0.91           C  
ATOM   3065  C   GLN A 202       7.817  -1.618  23.556  1.00  1.21           C  
ATOM   3066  O   GLN A 202       8.168  -2.611  24.183  1.00  1.35           O  
ATOM   3067  CB  GLN A 202       9.357   0.359  23.543  1.00  1.36           C  
ATOM   3068  CG  GLN A 202      10.581   1.020  22.932  1.00  1.36           C  
ATOM   3069  CD  GLN A 202      10.987   2.275  23.679  1.00  1.36           C  
ATOM   3070  OE1 GLN A 202      10.160   2.927  24.323  1.00  1.36           O  
ATOM   3071  NE2 GLN A 202      12.265   2.624  23.600  1.00  1.36           N  
ATOM   3072  H   GLN A 202       8.203   0.634  21.318  1.00  0.88           H  
ATOM   3073  HA  GLN A 202       9.660  -1.493  22.509  1.00  1.09           H  
ATOM   3074 1HB  GLN A 202       8.580   1.116  23.638  1.00  1.64           H  
ATOM   3075 2HB  GLN A 202       9.620   0.032  24.548  1.00  1.64           H  
ATOM   3076 1HG  GLN A 202      11.413   0.318  22.969  1.00  1.64           H  
ATOM   3077 2HG  GLN A 202      10.367   1.287  21.898  1.00  1.64           H  
ATOM   3078 1HE2 GLN A 202      12.591   3.443  24.074  1.00  1.64           H  
ATOM   3079 2HE2 GLN A 202      12.902   2.068  23.067  1.00  1.64           H  
ATOM   3080  N   TYR A 203       6.556  -1.176  23.524  1.00  1.65           N  
ATOM   3081  CA  TYR A 203       5.471  -1.885  24.185  1.00  2.49           C  
ATOM   3082  C   TYR A 203       5.322  -3.293  23.666  1.00  2.01           C  
ATOM   3083  O   TYR A 203       5.286  -4.238  24.448  1.00  3.21           O  
ATOM   3084  CB  TYR A 203       4.136  -1.159  24.022  1.00  3.74           C  
ATOM   3085  CG  TYR A 203       3.005  -2.033  24.503  1.00  3.74           C  
ATOM   3086  CD1 TYR A 203       2.813  -2.243  25.858  1.00  3.74           C  
ATOM   3087  CD2 TYR A 203       2.183  -2.657  23.577  1.00  3.74           C  
ATOM   3088  CE1 TYR A 203       1.813  -3.092  26.283  1.00  3.74           C  
ATOM   3089  CE2 TYR A 203       1.182  -3.502  24.002  1.00  3.74           C  
ATOM   3090  CZ  TYR A 203       1.006  -3.731  25.347  1.00  3.74           C  
ATOM   3091  OH  TYR A 203       0.033  -4.604  25.774  1.00  3.74           O  
ATOM   3092  H   TYR A 203       6.345  -0.324  23.030  1.00  1.98           H  
ATOM   3093  HA  TYR A 203       5.701  -1.945  25.249  1.00  2.99           H  
ATOM   3094 1HB  TYR A 203       4.138  -0.235  24.601  1.00  4.48           H  
ATOM   3095 2HB  TYR A 203       3.962  -0.905  22.979  1.00  4.48           H  
ATOM   3096  HD1 TYR A 203       3.463  -1.754  26.585  1.00  4.48           H  
ATOM   3097  HD2 TYR A 203       2.342  -2.490  22.512  1.00  4.48           H  
ATOM   3098  HE1 TYR A 203       1.671  -3.274  27.348  1.00  4.48           H  
ATOM   3099  HE2 TYR A 203       0.544  -4.003  23.276  1.00  4.48           H  
ATOM   3100  HH  TYR A 203       0.053  -4.654  26.734  1.00  4.48           H  
ATOM   3101  N   ILE A 204       5.241  -3.439  22.346  1.00  1.14           N  
ATOM   3102  CA  ILE A 204       5.062  -4.746  21.729  1.00  1.35           C  
ATOM   3103  C   ILE A 204       6.200  -5.674  22.147  1.00  2.41           C  
ATOM   3104  O   ILE A 204       5.987  -6.828  22.533  1.00  6.48           O  
ATOM   3105  CB  ILE A 204       5.073  -4.617  20.194  1.00  2.03           C  
ATOM   3106  CG1 ILE A 204       3.853  -3.833  19.706  1.00  2.03           C  
ATOM   3107  CG2 ILE A 204       5.072  -6.011  19.578  1.00  2.03           C  
ATOM   3108  CD1 ILE A 204       3.953  -3.390  18.265  1.00  2.03           C  
ATOM   3109  H   ILE A 204       5.272  -2.612  21.756  1.00  1.37           H  
ATOM   3110  HA  ILE A 204       4.117  -5.173  22.056  1.00  1.62           H  
ATOM   3111  HB  ILE A 204       5.962  -4.075  19.874  1.00  2.43           H  
ATOM   3112 1HG1 ILE A 204       2.975  -4.453  19.794  1.00  2.43           H  
ATOM   3113 2HG1 ILE A 204       3.719  -2.952  20.333  1.00  2.43           H  
ATOM   3114 1HG2 ILE A 204       5.085  -5.927  18.492  1.00  2.43           H  
ATOM   3115 2HG2 ILE A 204       5.954  -6.555  19.911  1.00  2.43           H  
ATOM   3116 3HG2 ILE A 204       4.175  -6.546  19.889  1.00  2.43           H  
ATOM   3117 1HD1 ILE A 204       3.051  -2.843  17.990  1.00  2.43           H  
ATOM   3118 2HD1 ILE A 204       4.821  -2.741  18.144  1.00  2.43           H  
ATOM   3119 3HD1 ILE A 204       4.059  -4.262  17.622  1.00  2.43           H  
ATOM   3120  N   ILE A 205       7.413  -5.146  22.092  1.00  1.10           N  
ATOM   3121  CA  ILE A 205       8.629  -5.873  22.418  1.00  1.54           C  
ATOM   3122  C   ILE A 205       8.704  -6.328  23.875  1.00  2.14           C  
ATOM   3123  O   ILE A 205       8.961  -7.498  24.157  1.00  3.33           O  
ATOM   3124  CB  ILE A 205       9.827  -4.962  22.147  1.00  2.31           C  
ATOM   3125  CG1 ILE A 205       9.936  -4.688  20.664  1.00  2.31           C  
ATOM   3126  CG2 ILE A 205      11.109  -5.607  22.649  1.00  2.31           C  
ATOM   3127  CD1 ILE A 205      10.839  -3.535  20.367  1.00  2.31           C  
ATOM   3128  H   ILE A 205       7.513  -4.187  21.771  1.00  1.32           H  
ATOM   3129  HA  ILE A 205       8.685  -6.751  21.777  1.00  1.85           H  
ATOM   3130  HB  ILE A 205       9.683  -4.007  22.649  1.00  2.77           H  
ATOM   3131 1HG1 ILE A 205      10.330  -5.571  20.165  1.00  2.77           H  
ATOM   3132 2HG1 ILE A 205       8.948  -4.478  20.260  1.00  2.77           H  
ATOM   3133 1HG2 ILE A 205      11.951  -4.945  22.450  1.00  2.77           H  
ATOM   3134 2HG2 ILE A 205      11.035  -5.784  23.721  1.00  2.77           H  
ATOM   3135 3HG2 ILE A 205      11.264  -6.556  22.135  1.00  2.77           H  
ATOM   3136 1HD1 ILE A 205      10.878  -3.376  19.293  1.00  2.77           H  
ATOM   3137 2HD1 ILE A 205      10.452  -2.638  20.848  1.00  2.77           H  
ATOM   3138 3HD1 ILE A 205      11.837  -3.747  20.747  1.00  2.77           H  
ATOM   3139  N   ASN A 206       8.496  -5.391  24.799  1.00  1.95           N  
ATOM   3140  CA  ASN A 206       8.628  -5.668  26.224  1.00  3.06           C  
ATOM   3141  C   ASN A 206       7.406  -6.328  26.860  1.00  2.29           C  
ATOM   3142  O   ASN A 206       7.524  -6.953  27.915  1.00  2.97           O  
ATOM   3143  CB  ASN A 206       8.964  -4.389  26.959  1.00  4.59           C  
ATOM   3144  CG  ASN A 206      10.361  -3.916  26.672  1.00  4.59           C  
ATOM   3145  OD1 ASN A 206      11.249  -4.715  26.353  1.00  4.59           O  
ATOM   3146  ND2 ASN A 206      10.575  -2.630  26.781  1.00  4.59           N  
ATOM   3147  H   ASN A 206       8.272  -4.451  24.510  1.00  2.34           H  
ATOM   3148  HA  ASN A 206       9.458  -6.364  26.350  1.00  3.67           H  
ATOM   3149 1HB  ASN A 206       8.260  -3.607  26.670  1.00  5.51           H  
ATOM   3150 2HB  ASN A 206       8.857  -4.546  28.033  1.00  5.51           H  
ATOM   3151 1HD2 ASN A 206      11.487  -2.257  26.603  1.00  5.51           H  
ATOM   3152 2HD2 ASN A 206       9.827  -2.019  27.041  1.00  5.51           H  
ATOM   3153  N   ALA A 207       6.245  -6.233  26.215  1.00  1.94           N  
ATOM   3154  CA  ALA A 207       5.044  -6.901  26.712  1.00  3.68           C  
ATOM   3155  C   ALA A 207       5.046  -8.376  26.328  1.00  3.38           C  
ATOM   3156  O   ALA A 207       4.263  -9.163  26.861  1.00  6.09           O  
ATOM   3157  CB  ALA A 207       3.793  -6.234  26.169  1.00  5.52           C  
ATOM   3158  H   ALA A 207       6.167  -5.680  25.374  1.00  2.33           H  
ATOM   3159  HA  ALA A 207       5.044  -6.834  27.801  1.00  4.42           H  
ATOM   3160 1HB  ALA A 207       2.911  -6.733  26.570  1.00  6.62           H  
ATOM   3161 2HB  ALA A 207       3.786  -5.187  26.468  1.00  6.62           H  
ATOM   3162 3HB  ALA A 207       3.786  -6.302  25.082  1.00  6.62           H  
ATOM   3163  N   GLY A 208       5.928  -8.747  25.401  1.00  2.34           N  
ATOM   3164  CA  GLY A 208       6.017 -10.116  24.938  1.00  4.43           C  
ATOM   3165  C   GLY A 208       5.223 -10.322  23.656  1.00  3.16           C  
ATOM   3166  O   GLY A 208       5.038 -11.459  23.222  1.00  3.80           O  
ATOM   3167  H   GLY A 208       6.553  -8.063  24.998  1.00  2.81           H  
ATOM   3168 1HA  GLY A 208       7.062 -10.377  24.772  1.00  5.32           H  
ATOM   3169 2HA  GLY A 208       5.642 -10.784  25.713  1.00  5.32           H  
ATOM   3170  N   GLY A 209       4.762  -9.229  23.043  1.00  4.06           N  
ATOM   3171  CA  GLY A 209       3.982  -9.301  21.818  1.00  3.81           C  
ATOM   3172  C   GLY A 209       2.579  -8.754  22.013  1.00  2.51           C  
ATOM   3173  O   GLY A 209       2.206  -8.356  23.116  1.00  2.80           O  
ATOM   3174  H   GLY A 209       4.962  -8.310  23.410  1.00  4.87           H  
ATOM   3175 1HA  GLY A 209       4.487  -8.731  21.038  1.00  4.57           H  
ATOM   3176 2HA  GLY A 209       3.928 -10.334  21.475  1.00  4.57           H  
ATOM   3177  N   VAL A 210       1.805  -8.738  20.927  1.00  1.68           N  
ATOM   3178  CA  VAL A 210       0.426  -8.259  20.965  1.00  1.15           C  
ATOM   3179  C   VAL A 210      -0.558  -9.216  20.302  1.00  0.64           C  
ATOM   3180  O   VAL A 210      -0.187 -10.052  19.475  1.00  0.69           O  
ATOM   3181  CB  VAL A 210       0.300  -6.871  20.297  1.00  1.72           C  
ATOM   3182  CG1 VAL A 210       1.121  -5.840  21.049  1.00  1.72           C  
ATOM   3183  CG2 VAL A 210       0.765  -6.961  18.854  1.00  1.72           C  
ATOM   3184  H   VAL A 210       2.196  -9.079  20.059  1.00  2.02           H  
ATOM   3185  HA  VAL A 210       0.137  -8.153  22.008  1.00  1.38           H  
ATOM   3186  HB  VAL A 210      -0.742  -6.552  20.330  1.00  2.07           H  
ATOM   3187 1HG1 VAL A 210       1.006  -4.866  20.571  1.00  2.07           H  
ATOM   3188 2HG1 VAL A 210       0.776  -5.781  22.078  1.00  2.07           H  
ATOM   3189 3HG1 VAL A 210       2.172  -6.127  21.035  1.00  2.07           H  
ATOM   3190 1HG2 VAL A 210       0.662  -5.986  18.378  1.00  2.07           H  
ATOM   3191 2HG2 VAL A 210       1.809  -7.273  18.825  1.00  2.07           H  
ATOM   3192 3HG2 VAL A 210       0.153  -7.690  18.324  1.00  2.07           H  
ATOM   3193  N   THR A 211      -1.827  -9.077  20.680  1.00  0.72           N  
ATOM   3194  CA  THR A 211      -2.916  -9.879  20.135  1.00  0.68           C  
ATOM   3195  C   THR A 211      -3.425  -9.238  18.854  1.00  0.66           C  
ATOM   3196  O   THR A 211      -3.043  -8.106  18.539  1.00  1.07           O  
ATOM   3197  CB  THR A 211      -4.084 -10.009  21.140  1.00  1.02           C  
ATOM   3198  OG1 THR A 211      -4.657  -8.714  21.374  1.00  1.02           O  
ATOM   3199  CG2 THR A 211      -3.614 -10.593  22.463  1.00  1.02           C  
ATOM   3200  H   THR A 211      -2.059  -8.372  21.369  1.00  0.86           H  
ATOM   3201  HA  THR A 211      -2.541 -10.877  19.898  1.00  0.82           H  
ATOM   3202  HB  THR A 211      -4.846 -10.661  20.718  1.00  1.22           H  
ATOM   3203  HG1 THR A 211      -3.984  -8.115  21.720  1.00  1.22           H  
ATOM   3204 1HG2 THR A 211      -4.458 -10.674  23.144  1.00  1.22           H  
ATOM   3205 2HG2 THR A 211      -3.195 -11.582  22.295  1.00  1.22           H  
ATOM   3206 3HG2 THR A 211      -2.857  -9.943  22.901  1.00  1.22           H  
ATOM   3207  N   THR A 212      -4.276  -9.955  18.122  1.00  0.66           N  
ATOM   3208  CA  THR A 212      -4.810  -9.442  16.868  1.00  0.84           C  
ATOM   3209  C   THR A 212      -6.048  -8.593  17.063  1.00  1.04           C  
ATOM   3210  O   THR A 212      -6.693  -8.654  18.109  1.00  1.24           O  
ATOM   3211  CB  THR A 212      -5.182 -10.570  15.888  1.00  1.26           C  
ATOM   3212  OG1 THR A 212      -6.243 -11.359  16.444  1.00  1.26           O  
ATOM   3213  CG2 THR A 212      -3.992 -11.457  15.600  1.00  1.26           C  
ATOM   3214  H   THR A 212      -4.549 -10.876  18.441  1.00  0.79           H  
ATOM   3215  HA  THR A 212      -4.049  -8.830  16.406  1.00  1.01           H  
ATOM   3216  HB  THR A 212      -5.528 -10.129  14.953  1.00  1.51           H  
ATOM   3217  HG1 THR A 212      -6.500 -12.033  15.809  1.00  1.51           H  
ATOM   3218 1HG2 THR A 212      -4.283 -12.239  14.899  1.00  1.51           H  
ATOM   3219 2HG2 THR A 212      -3.187 -10.863  15.165  1.00  1.51           H  
ATOM   3220 3HG2 THR A 212      -3.655 -11.908  16.526  1.00  1.51           H  
ATOM   3221  N   GLU A 213      -6.403  -7.861  16.013  1.00  1.95           N  
ATOM   3222  CA  GLU A 213      -7.602  -7.026  15.958  1.00  3.20           C  
ATOM   3223  C   GLU A 213      -8.852  -7.821  16.312  1.00  2.31           C  
ATOM   3224  O   GLU A 213      -9.748  -7.317  16.979  1.00  3.59           O  
ATOM   3225  CB  GLU A 213      -7.770  -6.426  14.565  1.00  4.80           C  
ATOM   3226  CG  GLU A 213      -8.977  -5.510  14.423  1.00  4.80           C  
ATOM   3227  CD  GLU A 213      -9.127  -4.925  13.043  1.00  4.80           C  
ATOM   3228  OE1 GLU A 213      -8.340  -5.239  12.177  1.00  4.80           O  
ATOM   3229  OE2 GLU A 213     -10.029  -4.145  12.855  1.00  4.80           O  
ATOM   3230  H   GLU A 213      -5.790  -7.884  15.210  1.00  2.34           H  
ATOM   3231  HA  GLU A 213      -7.493  -6.219  16.682  1.00  3.84           H  
ATOM   3232 1HB  GLU A 213      -6.880  -5.852  14.307  1.00  5.76           H  
ATOM   3233 2HB  GLU A 213      -7.868  -7.227  13.832  1.00  5.76           H  
ATOM   3234 1HG  GLU A 213      -9.877  -6.076  14.662  1.00  5.76           H  
ATOM   3235 2HG  GLU A 213      -8.888  -4.700  15.146  1.00  5.76           H  
ATOM   3236  N   ALA A 214      -8.912  -9.068  15.848  1.00  1.69           N  
ATOM   3237  CA  ALA A 214     -10.031  -9.964  16.120  1.00  2.32           C  
ATOM   3238  C   ALA A 214     -10.170 -10.258  17.615  1.00  2.08           C  
ATOM   3239  O   ALA A 214     -11.275 -10.517  18.098  1.00  2.81           O  
ATOM   3240  CB  ALA A 214      -9.853 -11.266  15.353  1.00  3.48           C  
ATOM   3241  H   ALA A 214      -8.145  -9.414  15.288  1.00  2.03           H  
ATOM   3242  HA  ALA A 214     -10.945  -9.473  15.784  1.00  2.78           H  
ATOM   3243 1HB  ALA A 214     -10.708 -11.916  15.536  1.00  4.18           H  
ATOM   3244 2HB  ALA A 214      -9.781 -11.056  14.286  1.00  4.18           H  
ATOM   3245 3HB  ALA A 214      -8.943 -11.764  15.685  1.00  4.18           H  
ATOM   3246  N   ASN A 215      -9.055 -10.238  18.340  1.00  1.88           N  
ATOM   3247  CA  ASN A 215      -9.049 -10.485  19.768  1.00  2.17           C  
ATOM   3248  C   ASN A 215      -9.343  -9.207  20.533  1.00  1.47           C  
ATOM   3249  O   ASN A 215      -9.964  -9.239  21.596  1.00  1.57           O  
ATOM   3250  CB  ASN A 215      -7.717 -11.080  20.200  1.00  3.25           C  
ATOM   3251  CG  ASN A 215      -7.545 -12.519  19.795  1.00  3.25           C  
ATOM   3252  OD1 ASN A 215      -8.066 -13.414  20.471  1.00  3.25           O  
ATOM   3253  ND2 ASN A 215      -6.848 -12.770  18.716  1.00  3.25           N  
ATOM   3254  H   ASN A 215      -8.173 -10.006  17.907  1.00  2.26           H  
ATOM   3255  HA  ASN A 215      -9.845 -11.196  20.002  1.00  2.60           H  
ATOM   3256 1HB  ASN A 215      -6.904 -10.499  19.768  1.00  3.91           H  
ATOM   3257 2HB  ASN A 215      -7.625 -11.010  21.283  1.00  3.91           H  
ATOM   3258 1HD2 ASN A 215      -6.717 -13.717  18.419  1.00  3.91           H  
ATOM   3259 2HD2 ASN A 215      -6.460 -12.028  18.170  1.00  3.91           H  
ATOM   3260  N   TYR A 216      -8.923  -8.071  19.978  1.00  1.18           N  
ATOM   3261  CA  TYR A 216      -9.183  -6.802  20.639  1.00  1.05           C  
ATOM   3262  C   TYR A 216      -9.363  -5.667  19.610  1.00  1.21           C  
ATOM   3263  O   TYR A 216      -8.426  -4.911  19.333  1.00  1.40           O  
ATOM   3264  CB  TYR A 216      -8.050  -6.531  21.620  1.00  1.58           C  
ATOM   3265  CG  TYR A 216      -8.360  -5.518  22.686  1.00  1.58           C  
ATOM   3266  CD1 TYR A 216      -9.473  -5.697  23.495  1.00  1.58           C  
ATOM   3267  CD2 TYR A 216      -7.527  -4.438  22.886  1.00  1.58           C  
ATOM   3268  CE1 TYR A 216      -9.751  -4.789  24.497  1.00  1.58           C  
ATOM   3269  CE2 TYR A 216      -7.798  -3.531  23.891  1.00  1.58           C  
ATOM   3270  CZ  TYR A 216      -8.905  -3.703  24.692  1.00  1.58           C  
ATOM   3271  OH  TYR A 216      -9.173  -2.805  25.698  1.00  1.58           O  
ATOM   3272  H   TYR A 216      -8.394  -8.092  19.116  1.00  1.42           H  
ATOM   3273  HA  TYR A 216     -10.110  -6.891  21.213  1.00  1.26           H  
ATOM   3274 1HB  TYR A 216      -7.768  -7.463  22.113  1.00  1.89           H  
ATOM   3275 2HB  TYR A 216      -7.173  -6.185  21.071  1.00  1.89           H  
ATOM   3276  HD1 TYR A 216     -10.128  -6.556  23.340  1.00  1.89           H  
ATOM   3277  HD2 TYR A 216      -6.654  -4.314  22.253  1.00  1.89           H  
ATOM   3278  HE1 TYR A 216     -10.624  -4.928  25.132  1.00  1.89           H  
ATOM   3279  HE2 TYR A 216      -7.135  -2.680  24.054  1.00  1.89           H  
ATOM   3280  HH  TYR A 216      -8.738  -1.966  25.500  1.00  1.89           H  
ATOM   3281  N   PRO A 217     -10.559  -5.555  19.013  1.00  1.34           N  
ATOM   3282  CA  PRO A 217     -10.990  -4.608  17.978  1.00  1.94           C  
ATOM   3283  C   PRO A 217     -10.827  -3.147  18.375  1.00  1.32           C  
ATOM   3284  O   PRO A 217     -11.092  -2.765  19.515  1.00  0.98           O  
ATOM   3285  CB  PRO A 217     -12.481  -4.934  17.804  1.00  2.91           C  
ATOM   3286  CG  PRO A 217     -12.610  -6.350  18.224  1.00  2.91           C  
ATOM   3287  CD  PRO A 217     -11.655  -6.480  19.376  1.00  2.91           C  
ATOM   3288  HA  PRO A 217     -10.436  -4.814  17.052  1.00  2.33           H  
ATOM   3289 1HB  PRO A 217     -13.092  -4.251  18.410  1.00  3.49           H  
ATOM   3290 2HB  PRO A 217     -12.775  -4.775  16.754  1.00  3.49           H  
ATOM   3291 1HG  PRO A 217     -13.648  -6.571  18.511  1.00  3.49           H  
ATOM   3292 2HG  PRO A 217     -12.358  -7.019  17.387  1.00  3.49           H  
ATOM   3293 1HD  PRO A 217     -12.123  -6.157  20.315  1.00  3.49           H  
ATOM   3294 2HD  PRO A 217     -11.304  -7.516  19.428  1.00  3.49           H  
ATOM   3295  N   PHE A 218     -10.414  -2.328  17.408  1.00  1.88           N  
ATOM   3296  CA  PHE A 218     -10.264  -0.893  17.616  1.00  1.61           C  
ATOM   3297  C   PHE A 218     -11.618  -0.218  17.636  1.00  1.18           C  
ATOM   3298  O   PHE A 218     -12.421  -0.398  16.721  1.00  2.29           O  
ATOM   3299  CB  PHE A 218      -9.354  -0.287  16.543  1.00  2.42           C  
ATOM   3300  CG  PHE A 218      -9.057   1.174  16.734  1.00  2.42           C  
ATOM   3301  CD1 PHE A 218      -8.168   1.586  17.716  1.00  2.42           C  
ATOM   3302  CD2 PHE A 218      -9.655   2.137  15.933  1.00  2.42           C  
ATOM   3303  CE1 PHE A 218      -7.886   2.925  17.898  1.00  2.42           C  
ATOM   3304  CE2 PHE A 218      -9.373   3.478  16.110  1.00  2.42           C  
ATOM   3305  CZ  PHE A 218      -8.488   3.870  17.095  1.00  2.42           C  
ATOM   3306  H   PHE A 218     -10.206  -2.715  16.495  1.00  2.26           H  
ATOM   3307  HA  PHE A 218      -9.813  -0.728  18.586  1.00  1.93           H  
ATOM   3308 1HB  PHE A 218      -8.408  -0.826  16.524  1.00  2.90           H  
ATOM   3309 2HB  PHE A 218      -9.819  -0.412  15.566  1.00  2.90           H  
ATOM   3310  HD1 PHE A 218      -7.692   0.839  18.349  1.00  2.90           H  
ATOM   3311  HD2 PHE A 218     -10.353   1.825  15.155  1.00  2.90           H  
ATOM   3312  HE1 PHE A 218      -7.187   3.234  18.675  1.00  2.90           H  
ATOM   3313  HE2 PHE A 218      -9.847   4.224  15.474  1.00  2.90           H  
ATOM   3314  HZ  PHE A 218      -8.264   4.927  17.236  1.00  2.90           H  
ATOM   3315  N   VAL A 219     -11.873   0.559  18.686  1.00  1.01           N  
ATOM   3316  CA  VAL A 219     -13.165   1.227  18.822  1.00  2.24           C  
ATOM   3317  C   VAL A 219     -13.057   2.746  18.749  1.00  1.75           C  
ATOM   3318  O   VAL A 219     -14.076   3.434  18.674  1.00  3.32           O  
ATOM   3319  CB  VAL A 219     -13.843   0.839  20.153  1.00  3.36           C  
ATOM   3320  CG1 VAL A 219     -14.079  -0.664  20.199  1.00  3.36           C  
ATOM   3321  CG2 VAL A 219     -12.988   1.292  21.325  1.00  3.36           C  
ATOM   3322  H   VAL A 219     -11.160   0.673  19.399  1.00  1.21           H  
ATOM   3323  HA  VAL A 219     -13.807   0.892  18.007  1.00  2.69           H  
ATOM   3324  HB  VAL A 219     -14.817   1.324  20.207  1.00  4.03           H  
ATOM   3325 1HG1 VAL A 219     -14.578  -0.926  21.132  1.00  4.03           H  
ATOM   3326 2HG1 VAL A 219     -14.706  -0.960  19.358  1.00  4.03           H  
ATOM   3327 3HG1 VAL A 219     -13.123  -1.185  20.142  1.00  4.03           H  
ATOM   3328 1HG2 VAL A 219     -13.483   1.026  22.259  1.00  4.03           H  
ATOM   3329 2HG2 VAL A 219     -12.020   0.800  21.275  1.00  4.03           H  
ATOM   3330 3HG2 VAL A 219     -12.852   2.372  21.282  1.00  4.03           H  
ATOM   3331  N   GLY A 220     -11.839   3.278  18.774  1.00  2.69           N  
ATOM   3332  CA  GLY A 220     -11.665   4.723  18.708  1.00  2.83           C  
ATOM   3333  C   GLY A 220     -11.866   5.386  20.066  1.00  2.34           C  
ATOM   3334  O   GLY A 220     -12.475   6.453  20.157  1.00  2.45           O  
ATOM   3335  H   GLY A 220     -11.025   2.682  18.834  1.00  3.23           H  
ATOM   3336 1HA  GLY A 220     -10.670   4.955  18.339  1.00  3.40           H  
ATOM   3337 2HA  GLY A 220     -12.371   5.139  17.991  1.00  3.40           H  
ATOM   3338  N   SER A 221     -11.364   4.750  21.119  1.00  2.23           N  
ATOM   3339  CA  SER A 221     -11.476   5.286  22.473  1.00  2.16           C  
ATOM   3340  C   SER A 221     -10.554   4.538  23.423  1.00  2.74           C  
ATOM   3341  O   SER A 221     -10.502   3.311  23.396  1.00  6.40           O  
ATOM   3342  CB  SER A 221     -12.904   5.183  22.973  1.00  3.24           C  
ATOM   3343  OG  SER A 221     -13.011   5.673  24.283  1.00  3.24           O  
ATOM   3344  H   SER A 221     -10.880   3.875  20.979  1.00  2.68           H  
ATOM   3345  HA  SER A 221     -11.184   6.334  22.458  1.00  2.59           H  
ATOM   3346 1HB  SER A 221     -13.566   5.749  22.317  1.00  3.89           H  
ATOM   3347 2HB  SER A 221     -13.225   4.143  22.943  1.00  3.89           H  
ATOM   3348  HG  SER A 221     -12.399   5.154  24.812  1.00  3.89           H  
ATOM   3349  N   GLN A 222      -9.828   5.274  24.265  1.00  3.80           N  
ATOM   3350  CA  GLN A 222      -8.933   4.630  25.223  1.00  4.91           C  
ATOM   3351  C   GLN A 222      -9.704   4.075  26.408  1.00  4.04           C  
ATOM   3352  O   GLN A 222     -10.524   4.767  27.014  1.00  8.60           O  
ATOM   3353  CB  GLN A 222      -7.855   5.579  25.752  1.00  7.37           C  
ATOM   3354  CG  GLN A 222      -6.855   4.866  26.664  1.00  7.37           C  
ATOM   3355  CD  GLN A 222      -5.765   5.766  27.207  1.00  7.37           C  
ATOM   3356  OE1 GLN A 222      -6.045   6.852  27.726  1.00  7.37           O  
ATOM   3357  NE2 GLN A 222      -4.515   5.330  27.088  1.00  7.37           N  
ATOM   3358  H   GLN A 222      -9.902   6.282  24.246  1.00  4.56           H  
ATOM   3359  HA  GLN A 222      -8.440   3.796  24.725  1.00  5.89           H  
ATOM   3360 1HB  GLN A 222      -7.308   6.019  24.918  1.00  8.84           H  
ATOM   3361 2HB  GLN A 222      -8.318   6.390  26.314  1.00  8.84           H  
ATOM   3362 1HG  GLN A 222      -7.395   4.450  27.513  1.00  8.84           H  
ATOM   3363 2HG  GLN A 222      -6.380   4.062  26.101  1.00  8.84           H  
ATOM   3364 1HE2 GLN A 222      -3.752   5.885  27.425  1.00  8.84           H  
ATOM   3365 2HE2 GLN A 222      -4.328   4.450  26.645  1.00  8.84           H  
ATOM   3366  N   GLY A 223      -9.424   2.824  26.733  1.00  2.93           N  
ATOM   3367  CA  GLY A 223     -10.036   2.138  27.861  1.00  4.06           C  
ATOM   3368  C   GLY A 223      -8.956   1.622  28.807  1.00  3.89           C  
ATOM   3369  O   GLY A 223      -8.001   2.336  29.118  1.00  5.82           O  
ATOM   3370  H   GLY A 223      -8.744   2.330  26.173  1.00  3.52           H  
ATOM   3371 1HA  GLY A 223     -10.699   2.822  28.392  1.00  4.87           H  
ATOM   3372 2HA  GLY A 223     -10.642   1.309  27.501  1.00  4.87           H  
ATOM   3373  N   THR A 224      -9.116   0.383  29.270  1.00  5.45           N  
ATOM   3374  CA  THR A 224      -8.149  -0.222  30.183  1.00  6.89           C  
ATOM   3375  C   THR A 224      -7.497  -1.454  29.562  1.00  4.48           C  
ATOM   3376  O   THR A 224      -7.975  -1.984  28.558  1.00  6.85           O  
ATOM   3377  CB  THR A 224      -8.810  -0.608  31.521  1.00 10.33           C  
ATOM   3378  OG1 THR A 224      -9.804  -1.616  31.294  1.00 10.33           O  
ATOM   3379  CG2 THR A 224      -9.460   0.609  32.160  1.00 10.33           C  
ATOM   3380  H   THR A 224      -9.922  -0.150  28.980  1.00  6.54           H  
ATOM   3381  HA  THR A 224      -7.361   0.503  30.387  1.00  8.27           H  
ATOM   3382  HB  THR A 224      -8.053  -1.004  32.198  1.00 12.40           H  
ATOM   3383  HG1 THR A 224      -9.382  -2.411  30.959  1.00 12.40           H  
ATOM   3384 1HG2 THR A 224      -9.919   0.321  33.106  1.00 12.40           H  
ATOM   3385 2HG2 THR A 224      -8.703   1.372  32.341  1.00 12.40           H  
ATOM   3386 3HG2 THR A 224     -10.223   1.006  31.493  1.00 12.40           H  
ATOM   3387  N   CYS A 225      -6.402  -1.900  30.167  1.00  5.39           N  
ATOM   3388  CA  CYS A 225      -5.649  -3.048  29.677  1.00  7.82           C  
ATOM   3389  C   CYS A 225      -6.424  -4.352  29.779  1.00 13.13           C  
ATOM   3390  O   CYS A 225      -6.699  -4.836  30.877  1.00 14.46           O  
ATOM   3391  CB  CYS A 225      -4.346  -3.192  30.466  1.00 11.73           C  
ATOM   3392  SG  CYS A 225      -3.318  -4.595  29.968  1.00 11.73           S  
ATOM   3393  H   CYS A 225      -6.072  -1.418  30.992  1.00  6.47           H  
ATOM   3394  HA  CYS A 225      -5.405  -2.872  28.630  1.00  9.38           H  
ATOM   3395 1HB  CYS A 225      -3.754  -2.283  30.353  1.00 14.08           H  
ATOM   3396 2HB  CYS A 225      -4.575  -3.303  31.525  1.00 14.08           H  
ATOM   3397  HG  CYS A 225      -2.324  -4.340  30.813  1.00 14.08           H  
ATOM   3398  N   ASN A 226      -6.753  -4.928  28.627  1.00 38.11           N  
ATOM   3399  CA  ASN A 226      -7.463  -6.200  28.578  1.00 17.63           C  
ATOM   3400  C   ASN A 226      -6.660  -7.293  27.878  1.00 12.16           C  
ATOM   3401  O   ASN A 226      -7.244  -8.252  27.371  1.00 15.27           O  
ATOM   3402  CB  ASN A 226      -8.813  -6.029  27.915  1.00 26.45           C  
ATOM   3403  CG  ASN A 226      -9.774  -5.241  28.758  1.00 26.45           C  
ATOM   3404  OD1 ASN A 226     -10.190  -5.708  29.826  1.00 26.45           O  
ATOM   3405  ND2 ASN A 226     -10.138  -4.066  28.311  1.00 26.45           N  
ATOM   3406  H   ASN A 226      -6.504  -4.470  27.760  1.00 45.73           H  
ATOM   3407  HA  ASN A 226      -7.630  -6.535  29.602  1.00 21.16           H  
ATOM   3408 1HB  ASN A 226      -8.681  -5.518  26.965  1.00 31.73           H  
ATOM   3409 2HB  ASN A 226      -9.245  -7.007  27.705  1.00 31.73           H  
ATOM   3410 1HD2 ASN A 226     -10.777  -3.509  28.840  1.00 31.73           H  
ATOM   3411 2HD2 ASN A 226      -9.778  -3.718  27.443  1.00 31.73           H  
ATOM   3412  N   THR A 227      -5.333  -7.154  27.860  1.00 10.49           N  
ATOM   3413  CA  THR A 227      -4.459  -8.132  27.213  1.00 16.27           C  
ATOM   3414  C   THR A 227      -4.563  -9.496  27.863  1.00  9.54           C  
ATOM   3415  O   THR A 227      -4.590 -10.516  27.176  1.00 10.49           O  
ATOM   3416  CB  THR A 227      -2.991  -7.688  27.238  1.00 24.41           C  
ATOM   3417  OG1 THR A 227      -2.851  -6.461  26.519  1.00 24.41           O  
ATOM   3418  CG2 THR A 227      -2.118  -8.750  26.594  1.00 24.41           C  
ATOM   3419  H   THR A 227      -4.912  -6.347  28.300  1.00 12.59           H  
ATOM   3420  HA  THR A 227      -4.768  -8.233  26.170  1.00 19.52           H  
ATOM   3421  HB  THR A 227      -2.674  -7.534  28.270  1.00 29.29           H  
ATOM   3422  HG1 THR A 227      -1.928  -6.196  26.513  1.00 29.29           H  
ATOM   3423 1HG2 THR A 227      -1.078  -8.427  26.615  1.00 29.29           H  
ATOM   3424 2HG2 THR A 227      -2.219  -9.687  27.142  1.00 29.29           H  
ATOM   3425 3HG2 THR A 227      -2.431  -8.899  25.561  1.00 29.29           H  
ATOM   3426  N   ASN A 228      -4.617  -9.514  29.191  1.00  9.07           N  
ATOM   3427  CA  ASN A 228      -4.742 -10.762  29.922  1.00 12.74           C  
ATOM   3428  C   ASN A 228      -6.049 -11.453  29.553  1.00 11.91           C  
ATOM   3429  O   ASN A 228      -6.074 -12.658  29.307  1.00 18.94           O  
ATOM   3430  CB  ASN A 228      -4.668 -10.502  31.412  1.00 19.11           C  
ATOM   3431  CG  ASN A 228      -3.281 -10.136  31.855  1.00 19.11           C  
ATOM   3432  OD1 ASN A 228      -2.297 -10.439  31.170  1.00 19.11           O  
ATOM   3433  ND2 ASN A 228      -3.182  -9.484  32.985  1.00 19.11           N  
ATOM   3434  H   ASN A 228      -4.574  -8.645  29.703  1.00 10.88           H  
ATOM   3435  HA  ASN A 228      -3.924 -11.424  29.633  1.00 15.29           H  
ATOM   3436 1HB  ASN A 228      -5.346  -9.689  31.675  1.00 22.93           H  
ATOM   3437 2HB  ASN A 228      -4.992 -11.389  31.957  1.00 22.93           H  
ATOM   3438 1HD2 ASN A 228      -2.284  -9.210  33.327  1.00 22.93           H  
ATOM   3439 2HD2 ASN A 228      -4.006  -9.257  33.505  1.00 22.93           H  
ATOM   3440  N   ALA A 229      -7.122 -10.670  29.451  1.00  9.26           N  
ATOM   3441  CA  ALA A 229      -8.429 -11.189  29.063  1.00 12.17           C  
ATOM   3442  C   ALA A 229      -8.399 -11.725  27.632  1.00  9.61           C  
ATOM   3443  O   ALA A 229      -9.063 -12.714  27.316  1.00 11.70           O  
ATOM   3444  CB  ALA A 229      -9.489 -10.106  29.197  1.00 18.25           C  
ATOM   3445  H   ALA A 229      -7.036  -9.685  29.659  1.00 11.11           H  
ATOM   3446  HA  ALA A 229      -8.676 -12.015  29.729  1.00 14.60           H  
ATOM   3447 1HB  ALA A 229     -10.462 -10.517  28.931  1.00 21.91           H  
ATOM   3448 2HB  ALA A 229      -9.515  -9.749  30.227  1.00 21.91           H  
ATOM   3449 3HB  ALA A 229      -9.252  -9.277  28.533  1.00 21.91           H  
ATOM   3450  N   ALA A 230      -7.606 -11.078  26.775  1.00  8.37           N  
ATOM   3451  CA  ALA A 230      -7.467 -11.464  25.376  1.00  7.27           C  
ATOM   3452  C   ALA A 230      -6.577 -12.701  25.170  1.00  6.23           C  
ATOM   3453  O   ALA A 230      -6.512 -13.210  24.051  1.00  5.97           O  
ATOM   3454  CB  ALA A 230      -6.911 -10.294  24.578  1.00 10.90           C  
ATOM   3455  H   ALA A 230      -7.105 -10.259  27.092  1.00 10.04           H  
ATOM   3456  HA  ALA A 230      -8.460 -11.705  25.000  1.00  8.72           H  
ATOM   3457 1HB  ALA A 230      -6.851 -10.569  23.525  1.00 13.09           H  
ATOM   3458 2HB  ALA A 230      -7.565  -9.431  24.692  1.00 13.09           H  
ATOM   3459 3HB  ALA A 230      -5.916 -10.046  24.945  1.00 13.09           H  
ATOM   3460  N   SER A 231      -5.902 -13.181  26.232  1.00  7.01           N  
ATOM   3461  CA  SER A 231      -5.057 -14.376  26.155  1.00  7.40           C  
ATOM   3462  C   SER A 231      -3.779 -14.197  25.332  1.00  4.30           C  
ATOM   3463  O   SER A 231      -3.382 -13.080  24.993  1.00  3.47           O  
ATOM   3464  CB  SER A 231      -5.848 -15.548  25.607  1.00 11.10           C  
ATOM   3465  OG  SER A 231      -5.144 -16.750  25.790  1.00 11.10           O  
ATOM   3466  H   SER A 231      -5.986 -12.740  27.139  1.00  8.41           H  
ATOM   3467  HA  SER A 231      -4.758 -14.631  27.173  1.00  8.88           H  
ATOM   3468 1HB  SER A 231      -6.809 -15.599  26.116  1.00 13.32           H  
ATOM   3469 2HB  SER A 231      -6.041 -15.408  24.547  1.00 13.32           H  
ATOM   3470  HG  SER A 231      -5.725 -17.445  25.469  1.00 13.32           H  
ATOM   3471  N   GLN A 232      -3.109 -15.330  25.093  1.00  4.14           N  
ATOM   3472  CA  GLN A 232      -1.862 -15.439  24.333  1.00  3.00           C  
ATOM   3473  C   GLN A 232      -1.785 -14.533  23.108  1.00  1.76           C  
ATOM   3474  O   GLN A 232      -2.683 -14.522  22.260  1.00  2.66           O  
ATOM   3475  CB  GLN A 232      -1.654 -16.894  23.903  1.00  4.50           C  
ATOM   3476  CG  GLN A 232      -0.452 -17.130  23.004  1.00  4.50           C  
ATOM   3477  CD  GLN A 232       0.878 -16.921  23.695  1.00  4.50           C  
ATOM   3478  OE1 GLN A 232       1.145 -17.457  24.774  1.00  4.50           O  
ATOM   3479  NE2 GLN A 232       1.730 -16.129  23.056  1.00  4.50           N  
ATOM   3480  H   GLN A 232      -3.522 -16.184  25.439  1.00  4.97           H  
ATOM   3481  HA  GLN A 232      -1.044 -15.159  24.997  1.00  3.60           H  
ATOM   3482 1HB  GLN A 232      -1.531 -17.518  24.789  1.00  5.40           H  
ATOM   3483 2HB  GLN A 232      -2.540 -17.247  23.377  1.00  5.40           H  
ATOM   3484 1HG  GLN A 232      -0.487 -18.156  22.646  1.00  5.40           H  
ATOM   3485 2HG  GLN A 232      -0.508 -16.442  22.160  1.00  5.40           H  
ATOM   3486 1HE2 GLN A 232       2.633 -15.941  23.445  1.00  5.40           H  
ATOM   3487 2HE2 GLN A 232       1.456 -15.708  22.187  1.00  5.40           H  
ATOM   3488  N   VAL A 233      -0.685 -13.793  23.019  1.00  1.18           N  
ATOM   3489  CA  VAL A 233      -0.446 -12.852  21.936  1.00  1.29           C  
ATOM   3490  C   VAL A 233      -0.070 -13.539  20.626  1.00  0.78           C  
ATOM   3491  O   VAL A 233       0.449 -14.659  20.618  1.00  2.04           O  
ATOM   3492  CB  VAL A 233       0.651 -11.874  22.356  1.00  1.94           C  
ATOM   3493  CG1 VAL A 233       0.203 -11.112  23.597  1.00  1.94           C  
ATOM   3494  CG2 VAL A 233       1.932 -12.627  22.633  1.00  1.94           C  
ATOM   3495  H   VAL A 233       0.011 -13.875  23.748  1.00  1.42           H  
ATOM   3496  HA  VAL A 233      -1.360 -12.288  21.771  1.00  1.55           H  
ATOM   3497  HB  VAL A 233       0.822 -11.157  21.561  1.00  2.32           H  
ATOM   3498 1HG1 VAL A 233       0.979 -10.407  23.895  1.00  2.32           H  
ATOM   3499 2HG1 VAL A 233      -0.716 -10.570  23.382  1.00  2.32           H  
ATOM   3500 3HG1 VAL A 233       0.027 -11.815  24.413  1.00  2.32           H  
ATOM   3501 1HG2 VAL A 233       2.702 -11.921  22.931  1.00  2.32           H  
ATOM   3502 2HG2 VAL A 233       1.766 -13.342  23.439  1.00  2.32           H  
ATOM   3503 3HG2 VAL A 233       2.250 -13.156  21.735  1.00  2.32           H  
ATOM   3504  N   ALA A 234      -0.349 -12.853  19.516  1.00  0.39           N  
ATOM   3505  CA  ALA A 234      -0.132 -13.392  18.180  1.00  0.53           C  
ATOM   3506  C   ALA A 234       1.222 -13.042  17.572  1.00  0.59           C  
ATOM   3507  O   ALA A 234       1.784 -13.844  16.824  1.00  0.85           O  
ATOM   3508  CB  ALA A 234      -1.220 -12.899  17.255  1.00  0.80           C  
ATOM   3509  H   ALA A 234      -0.730 -11.922  19.595  1.00  0.47           H  
ATOM   3510  HA  ALA A 234      -0.193 -14.479  18.249  1.00  0.64           H  
ATOM   3511 1HB  ALA A 234      -1.087 -13.341  16.268  1.00  0.95           H  
ATOM   3512 2HB  ALA A 234      -2.193 -13.187  17.654  1.00  0.95           H  
ATOM   3513 3HB  ALA A 234      -1.168 -11.814  17.177  1.00  0.95           H  
ATOM   3514  N   ALA A 235       1.754 -11.858  17.868  1.00  0.56           N  
ATOM   3515  CA  ALA A 235       3.022 -11.482  17.249  1.00  0.85           C  
ATOM   3516  C   ALA A 235       3.945 -10.778  18.221  1.00  0.72           C  
ATOM   3517  O   ALA A 235       3.546  -9.851  18.926  1.00  0.84           O  
ATOM   3518  CB  ALA A 235       2.765 -10.595  16.040  1.00  1.27           C  
ATOM   3519  H   ALA A 235       1.271 -11.217  18.487  1.00  0.67           H  
ATOM   3520  HA  ALA A 235       3.523 -12.395  16.920  1.00  1.02           H  
ATOM   3521 1HB  ALA A 235       3.711 -10.344  15.561  1.00  1.53           H  
ATOM   3522 2HB  ALA A 235       2.128 -11.124  15.330  1.00  1.53           H  
ATOM   3523 3HB  ALA A 235       2.268  -9.683  16.363  1.00  1.53           H  
ATOM   3524  N   THR A 236       5.196 -11.226  18.242  1.00  0.78           N  
ATOM   3525  CA  THR A 236       6.206 -10.706  19.155  1.00  0.75           C  
ATOM   3526  C   THR A 236       7.402 -10.109  18.421  1.00  0.70           C  
ATOM   3527  O   THR A 236       7.970 -10.745  17.532  1.00  0.91           O  
ATOM   3528  CB  THR A 236       6.722 -11.836  20.074  1.00  1.12           C  
ATOM   3529  OG1 THR A 236       5.636 -12.386  20.832  1.00  1.12           O  
ATOM   3530  CG2 THR A 236       7.794 -11.315  21.023  1.00  1.12           C  
ATOM   3531  H   THR A 236       5.452 -11.977  17.614  1.00  0.94           H  
ATOM   3532  HA  THR A 236       5.758  -9.922  19.760  1.00  0.90           H  
ATOM   3533  HB  THR A 236       7.149 -12.625  19.456  1.00  1.35           H  
ATOM   3534  HG1 THR A 236       5.439 -11.828  21.589  1.00  1.35           H  
ATOM   3535 1HG2 THR A 236       8.146 -12.130  21.653  1.00  1.35           H  
ATOM   3536 2HG2 THR A 236       8.629 -10.915  20.449  1.00  1.35           H  
ATOM   3537 3HG2 THR A 236       7.376 -10.528  21.648  1.00  1.35           H  
ATOM   3538  N   LEU A 237       7.792  -8.898  18.807  1.00  0.63           N  
ATOM   3539  CA  LEU A 237       8.979  -8.270  18.234  1.00  0.51           C  
ATOM   3540  C   LEU A 237      10.217  -8.531  19.073  1.00  0.53           C  
ATOM   3541  O   LEU A 237      10.156  -8.607  20.299  1.00  0.79           O  
ATOM   3542  CB  LEU A 237       8.786  -6.766  18.080  1.00  0.77           C  
ATOM   3543  CG  LEU A 237       7.732  -6.323  17.078  1.00  0.77           C  
ATOM   3544  CD1 LEU A 237       7.601  -4.806  17.143  1.00  0.77           C  
ATOM   3545  CD2 LEU A 237       8.168  -6.791  15.696  1.00  0.77           C  
ATOM   3546  H   LEU A 237       7.272  -8.416  19.526  1.00  0.76           H  
ATOM   3547  HA  LEU A 237       9.146  -8.694  17.246  1.00  0.61           H  
ATOM   3548 1HB  LEU A 237       8.491  -6.367  19.046  1.00  0.92           H  
ATOM   3549 2HB  LEU A 237       9.736  -6.315  17.793  1.00  0.92           H  
ATOM   3550  HG  LEU A 237       6.767  -6.764  17.324  1.00  0.92           H  
ATOM   3551 1HD1 LEU A 237       6.852  -4.473  16.424  1.00  0.92           H  
ATOM   3552 2HD1 LEU A 237       7.298  -4.509  18.146  1.00  0.92           H  
ATOM   3553 3HD1 LEU A 237       8.561  -4.350  16.907  1.00  0.92           H  
ATOM   3554 1HD2 LEU A 237       7.439  -6.482  14.950  1.00  0.92           H  
ATOM   3555 2HD2 LEU A 237       9.137  -6.354  15.456  1.00  0.92           H  
ATOM   3556 3HD2 LEU A 237       8.252  -7.878  15.692  1.00  0.92           H  
ATOM   3557  N   THR A 238      11.341  -8.675  18.380  1.00  0.52           N  
ATOM   3558  CA  THR A 238      12.635  -8.917  18.994  1.00  0.57           C  
ATOM   3559  C   THR A 238      13.243  -7.621  19.500  1.00  0.55           C  
ATOM   3560  O   THR A 238      13.736  -7.551  20.628  1.00  0.63           O  
ATOM   3561  CB  THR A 238      13.584  -9.568  17.975  1.00  0.85           C  
ATOM   3562  OG1 THR A 238      13.031 -10.821  17.551  1.00  0.85           O  
ATOM   3563  CG2 THR A 238      14.964  -9.786  18.572  1.00  0.85           C  
ATOM   3564  H   THR A 238      11.305  -8.592  17.373  1.00  0.62           H  
ATOM   3565  HA  THR A 238      12.503  -9.589  19.839  1.00  0.68           H  
ATOM   3566  HB  THR A 238      13.670  -8.915  17.109  1.00  1.03           H  
ATOM   3567  HG1 THR A 238      13.122 -10.904  16.594  1.00  1.03           H  
ATOM   3568 1HG2 THR A 238      15.614 -10.240  17.825  1.00  1.03           H  
ATOM   3569 2HG2 THR A 238      15.380  -8.828  18.882  1.00  1.03           H  
ATOM   3570 3HG2 THR A 238      14.887 -10.445  19.436  1.00  1.03           H  
ATOM   3571  N   SER A 239      13.204  -6.596  18.659  1.00  0.59           N  
ATOM   3572  CA  SER A 239      13.747  -5.293  19.007  1.00  0.74           C  
ATOM   3573  C   SER A 239      13.210  -4.211  18.079  1.00  0.59           C  
ATOM   3574  O   SER A 239      12.153  -4.378  17.470  1.00  0.71           O  
ATOM   3575  CB  SER A 239      15.266  -5.333  18.950  1.00  1.11           C  
ATOM   3576  OG  SER A 239      15.815  -4.155  19.474  1.00  1.11           O  
ATOM   3577  H   SER A 239      12.788  -6.731  17.743  1.00  0.71           H  
ATOM   3578  HA  SER A 239      13.443  -5.059  20.027  1.00  0.89           H  
ATOM   3579 1HB  SER A 239      15.629  -6.189  19.518  1.00  1.33           H  
ATOM   3580 2HB  SER A 239      15.591  -5.466  17.919  1.00  1.33           H  
ATOM   3581  HG  SER A 239      16.766  -4.287  19.482  1.00  1.33           H  
ATOM   3582  N   PHE A 240      13.939  -3.102  17.983  1.00  0.52           N  
ATOM   3583  CA  PHE A 240      13.571  -2.001  17.099  1.00  0.75           C  
ATOM   3584  C   PHE A 240      14.833  -1.251  16.692  1.00  0.74           C  
ATOM   3585  O   PHE A 240      15.866  -1.362  17.353  1.00  1.14           O  
ATOM   3586  CB  PHE A 240      12.610  -1.030  17.791  1.00  1.12           C  
ATOM   3587  CG  PHE A 240      13.241  -0.258  18.917  1.00  1.12           C  
ATOM   3588  CD1 PHE A 240      13.769   1.005  18.683  1.00  1.12           C  
ATOM   3589  CD2 PHE A 240      13.325  -0.782  20.198  1.00  1.12           C  
ATOM   3590  CE1 PHE A 240      14.362   1.725  19.702  1.00  1.12           C  
ATOM   3591  CE2 PHE A 240      13.917  -0.065  21.219  1.00  1.12           C  
ATOM   3592  CZ  PHE A 240      14.436   1.190  20.970  1.00  1.12           C  
ATOM   3593  H   PHE A 240      14.780  -3.033  18.534  1.00  0.62           H  
ATOM   3594  HA  PHE A 240      13.097  -2.404  16.203  1.00  0.90           H  
ATOM   3595 1HB  PHE A 240      12.223  -0.317  17.064  1.00  1.35           H  
ATOM   3596 2HB  PHE A 240      11.761  -1.582  18.191  1.00  1.35           H  
ATOM   3597  HD1 PHE A 240      13.714   1.428  17.680  1.00  1.35           H  
ATOM   3598  HD2 PHE A 240      12.924  -1.772  20.396  1.00  1.35           H  
ATOM   3599  HE1 PHE A 240      14.772   2.715  19.501  1.00  1.35           H  
ATOM   3600  HE2 PHE A 240      13.978  -0.491  22.220  1.00  1.35           H  
ATOM   3601  HZ  PHE A 240      14.905   1.756  21.773  1.00  1.35           H  
ATOM   3602  N   GLN A 241      14.748  -0.481  15.616  1.00  0.94           N  
ATOM   3603  CA  GLN A 241      15.894   0.282  15.142  1.00  1.50           C  
ATOM   3604  C   GLN A 241      15.498   1.663  14.644  1.00  0.93           C  
ATOM   3605  O   GLN A 241      14.565   1.817  13.855  1.00  1.69           O  
ATOM   3606  CB  GLN A 241      16.607  -0.471  14.030  1.00  2.25           C  
ATOM   3607  CG  GLN A 241      17.850   0.223  13.518  1.00  2.25           C  
ATOM   3608  CD  GLN A 241      18.553  -0.549  12.426  1.00  2.25           C  
ATOM   3609  OE1 GLN A 241      18.635  -1.780  12.458  1.00  2.25           O  
ATOM   3610  NE2 GLN A 241      19.063   0.177  11.438  1.00  2.25           N  
ATOM   3611  H   GLN A 241      13.879  -0.435  15.108  1.00  1.13           H  
ATOM   3612  HA  GLN A 241      16.587   0.413  15.972  1.00  1.80           H  
ATOM   3613 1HB  GLN A 241      16.907  -1.448  14.396  1.00  2.70           H  
ATOM   3614 2HB  GLN A 241      15.923  -0.622  13.203  1.00  2.70           H  
ATOM   3615 1HG  GLN A 241      17.587   1.208  13.134  1.00  2.70           H  
ATOM   3616 2HG  GLN A 241      18.541   0.316  14.351  1.00  2.70           H  
ATOM   3617 1HE2 GLN A 241      19.541  -0.270  10.681  1.00  2.70           H  
ATOM   3618 2HE2 GLN A 241      18.969   1.173  11.452  1.00  2.70           H  
ATOM   3619  N   ASP A 242      16.212   2.674  15.121  1.00  1.22           N  
ATOM   3620  CA  ASP A 242      15.939   4.048  14.731  1.00  1.32           C  
ATOM   3621  C   ASP A 242      16.601   4.405  13.403  1.00  1.80           C  
ATOM   3622  O   ASP A 242      17.706   3.950  13.103  1.00  6.61           O  
ATOM   3623  CB  ASP A 242      16.419   4.989  15.827  1.00  1.98           C  
ATOM   3624  CG  ASP A 242      15.594   4.859  17.099  1.00  1.98           C  
ATOM   3625  OD1 ASP A 242      14.398   5.009  17.034  1.00  1.98           O  
ATOM   3626  OD2 ASP A 242      16.167   4.535  18.113  1.00  1.98           O  
ATOM   3627  H   ASP A 242      16.963   2.498  15.781  1.00  1.46           H  
ATOM   3628  HA  ASP A 242      14.861   4.166  14.617  1.00  1.58           H  
ATOM   3629 1HB  ASP A 242      17.464   4.781  16.059  1.00  2.38           H  
ATOM   3630 2HB  ASP A 242      16.359   6.019  15.476  1.00  2.38           H  
ATOM   3631  N   VAL A 243      15.915   5.227  12.613  1.00  0.80           N  
ATOM   3632  CA  VAL A 243      16.427   5.696  11.329  1.00  1.08           C  
ATOM   3633  C   VAL A 243      17.160   7.011  11.526  1.00  0.80           C  
ATOM   3634  O   VAL A 243      16.642   7.910  12.191  1.00  0.95           O  
ATOM   3635  CB  VAL A 243      15.284   5.905  10.322  1.00  1.62           C  
ATOM   3636  CG1 VAL A 243      15.818   6.471   9.016  1.00  1.62           C  
ATOM   3637  CG2 VAL A 243      14.566   4.597  10.072  1.00  1.62           C  
ATOM   3638  H   VAL A 243      15.005   5.557  12.913  1.00  0.96           H  
ATOM   3639  HA  VAL A 243      17.123   4.956  10.933  1.00  1.30           H  
ATOM   3640  HB  VAL A 243      14.593   6.629  10.737  1.00  1.94           H  
ATOM   3641 1HG1 VAL A 243      14.991   6.632   8.326  1.00  1.94           H  
ATOM   3642 2HG1 VAL A 243      16.319   7.420   9.206  1.00  1.94           H  
ATOM   3643 3HG1 VAL A 243      16.525   5.767   8.577  1.00  1.94           H  
ATOM   3644 1HG2 VAL A 243      13.750   4.762   9.371  1.00  1.94           H  
ATOM   3645 2HG2 VAL A 243      15.267   3.879   9.651  1.00  1.94           H  
ATOM   3646 3HG2 VAL A 243      14.168   4.212  11.011  1.00  1.94           H  
ATOM   3647  N   THR A 244      18.367   7.123  10.969  1.00  0.87           N  
ATOM   3648  CA  THR A 244      19.145   8.348  11.129  1.00  0.88           C  
ATOM   3649  C   THR A 244      18.352   9.553  10.651  1.00  0.88           C  
ATOM   3650  O   THR A 244      17.925   9.620   9.497  1.00  0.92           O  
ATOM   3651  CB  THR A 244      20.486   8.281  10.376  1.00  1.32           C  
ATOM   3652  OG1 THR A 244      21.247   7.159  10.842  1.00  1.32           O  
ATOM   3653  CG2 THR A 244      21.280   9.555  10.612  1.00  1.32           C  
ATOM   3654  H   THR A 244      18.750   6.352  10.440  1.00  1.04           H  
ATOM   3655  HA  THR A 244      19.363   8.490  12.184  1.00  1.06           H  
ATOM   3656  HB  THR A 244      20.303   8.170   9.312  1.00  1.58           H  
ATOM   3657  HG1 THR A 244      22.091   7.135  10.384  1.00  1.58           H  
ATOM   3658 1HG2 THR A 244      22.227   9.498  10.076  1.00  1.58           H  
ATOM   3659 2HG2 THR A 244      20.710  10.411  10.253  1.00  1.58           H  
ATOM   3660 3HG2 THR A 244      21.474   9.671  11.678  1.00  1.58           H  
ATOM   3661  N   ALA A 245      18.158  10.498  11.565  1.00  0.86           N  
ATOM   3662  CA  ALA A 245      17.396  11.706  11.294  1.00  0.83           C  
ATOM   3663  C   ALA A 245      18.153  12.632  10.364  1.00  1.05           C  
ATOM   3664  O   ALA A 245      19.384  12.664  10.365  1.00  1.38           O  
ATOM   3665  CB  ALA A 245      17.069  12.424  12.592  1.00  1.24           C  
ATOM   3666  H   ALA A 245      18.546  10.366  12.488  1.00  1.03           H  
ATOM   3667  HA  ALA A 245      16.467  11.418  10.802  1.00  1.00           H  
ATOM   3668 1HB  ALA A 245      16.474  13.311  12.377  1.00  1.49           H  
ATOM   3669 2HB  ALA A 245      16.502  11.756  13.241  1.00  1.49           H  
ATOM   3670 3HB  ALA A 245      17.992  12.716  13.089  1.00  1.49           H  
ATOM   3671  N   ASN A 246      17.393  13.385   9.576  1.00  1.03           N  
ATOM   3672  CA  ASN A 246      17.915  14.336   8.605  1.00  1.40           C  
ATOM   3673  C   ASN A 246      18.698  13.638   7.502  1.00  1.46           C  
ATOM   3674  O   ASN A 246      19.677  14.182   6.989  1.00  1.87           O  
ATOM   3675  CB  ASN A 246      18.781  15.386   9.285  1.00  2.10           C  
ATOM   3676  CG  ASN A 246      18.028  16.209  10.293  1.00  2.10           C  
ATOM   3677  OD1 ASN A 246      16.910  16.673  10.042  1.00  2.10           O  
ATOM   3678  ND2 ASN A 246      18.627  16.398  11.443  1.00  2.10           N  
ATOM   3679  H   ASN A 246      16.392  13.285   9.650  1.00  1.24           H  
ATOM   3680  HA  ASN A 246      17.072  14.835   8.134  1.00  1.68           H  
ATOM   3681 1HB  ASN A 246      19.629  14.916   9.781  1.00  2.52           H  
ATOM   3682 2HB  ASN A 246      19.187  16.055   8.529  1.00  2.52           H  
ATOM   3683 1HD2 ASN A 246      18.180  16.935  12.158  1.00  2.52           H  
ATOM   3684 2HD2 ASN A 246      19.531  16.003  11.605  1.00  2.52           H  
ATOM   3685  N   SER A 247      18.261  12.436   7.132  1.00  1.17           N  
ATOM   3686  CA  SER A 247      18.924  11.681   6.083  1.00  1.29           C  
ATOM   3687  C   SER A 247      17.952  10.917   5.213  1.00  1.00           C  
ATOM   3688  O   SER A 247      17.440   9.867   5.613  1.00  0.63           O  
ATOM   3689  CB  SER A 247      19.915  10.704   6.666  1.00  1.94           C  
ATOM   3690  OG  SER A 247      20.510   9.948   5.642  1.00  1.94           O  
ATOM   3691  H   SER A 247      17.454  12.038   7.589  1.00  1.40           H  
ATOM   3692  HA  SER A 247      19.464  12.384   5.449  1.00  1.55           H  
ATOM   3693 1HB  SER A 247      20.681  11.247   7.219  1.00  2.32           H  
ATOM   3694 2HB  SER A 247      19.406  10.047   7.368  1.00  2.32           H  
ATOM   3695  HG  SER A 247      21.095  10.551   5.175  1.00  2.32           H  
ATOM   3696  N   GLU A 248      17.735  11.439   4.008  1.00  1.48           N  
ATOM   3697  CA  GLU A 248      16.885  10.795   3.021  1.00  1.26           C  
ATOM   3698  C   GLU A 248      17.373   9.396   2.737  1.00  0.80           C  
ATOM   3699  O   GLU A 248      16.579   8.459   2.710  1.00  0.73           O  
ATOM   3700  CB  GLU A 248      16.850  11.600   1.720  1.00  1.89           C  
ATOM   3701  CG  GLU A 248      16.021  10.953   0.622  1.00  1.89           C  
ATOM   3702  CD  GLU A 248      15.890  11.789  -0.611  1.00  1.89           C  
ATOM   3703  OE1 GLU A 248      15.562  12.946  -0.484  1.00  1.89           O  
ATOM   3704  OE2 GLU A 248      16.071  11.269  -1.690  1.00  1.89           O  
ATOM   3705  H   GLU A 248      18.184  12.311   3.768  1.00  1.78           H  
ATOM   3706  HA  GLU A 248      15.872  10.729   3.421  1.00  1.51           H  
ATOM   3707 1HB  GLU A 248      16.440  12.590   1.914  1.00  2.27           H  
ATOM   3708 2HB  GLU A 248      17.864  11.733   1.342  1.00  2.27           H  
ATOM   3709 1HG  GLU A 248      16.474  10.000   0.356  1.00  2.27           H  
ATOM   3710 2HG  GLU A 248      15.030  10.756   1.009  1.00  2.27           H  
ATOM   3711  N   ALA A 249      18.684   9.274   2.527  1.00  0.95           N  
ATOM   3712  CA  ALA A 249      19.322   8.006   2.226  1.00  0.97           C  
ATOM   3713  C   ALA A 249      19.097   6.987   3.324  1.00  0.83           C  
ATOM   3714  O   ALA A 249      18.797   5.833   3.024  1.00  0.93           O  
ATOM   3715  CB  ALA A 249      20.810   8.212   2.011  1.00  1.46           C  
ATOM   3716  H   ALA A 249      19.261  10.102   2.572  1.00  1.14           H  
ATOM   3717  HA  ALA A 249      18.883   7.616   1.312  1.00  1.16           H  
ATOM   3718 1HB  ALA A 249      21.278   7.260   1.755  1.00  1.75           H  
ATOM   3719 2HB  ALA A 249      20.966   8.920   1.198  1.00  1.75           H  
ATOM   3720 3HB  ALA A 249      21.259   8.601   2.922  1.00  1.75           H  
ATOM   3721  N   ALA A 250      19.216   7.396   4.591  1.00  0.69           N  
ATOM   3722  CA  ALA A 250      18.991   6.461   5.687  1.00  0.64           C  
ATOM   3723  C   ALA A 250      17.577   5.915   5.652  1.00  0.59           C  
ATOM   3724  O   ALA A 250      17.371   4.715   5.854  1.00  0.72           O  
ATOM   3725  CB  ALA A 250      19.245   7.130   7.020  1.00  0.96           C  
ATOM   3726  H   ALA A 250      19.489   8.349   4.811  1.00  0.83           H  
ATOM   3727  HA  ALA A 250      19.682   5.627   5.569  1.00  0.77           H  
ATOM   3728 1HB  ALA A 250      19.096   6.410   7.823  1.00  1.15           H  
ATOM   3729 2HB  ALA A 250      20.270   7.500   7.049  1.00  1.15           H  
ATOM   3730 3HB  ALA A 250      18.555   7.963   7.146  1.00  1.15           H  
ATOM   3731  N   LEU A 251      16.606   6.787   5.387  1.00  0.59           N  
ATOM   3732  CA  LEU A 251      15.225   6.349   5.318  1.00  0.89           C  
ATOM   3733  C   LEU A 251      15.008   5.469   4.091  1.00  1.05           C  
ATOM   3734  O   LEU A 251      14.282   4.485   4.176  1.00  1.70           O  
ATOM   3735  CB  LEU A 251      14.264   7.542   5.347  1.00  1.33           C  
ATOM   3736  CG  LEU A 251      12.771   7.165   5.393  1.00  1.33           C  
ATOM   3737  CD1 LEU A 251      12.524   6.283   6.604  1.00  1.33           C  
ATOM   3738  CD2 LEU A 251      11.921   8.431   5.490  1.00  1.33           C  
ATOM   3739  H   LEU A 251      16.831   7.769   5.251  1.00  0.71           H  
ATOM   3740  HA  LEU A 251      15.017   5.743   6.199  1.00  1.07           H  
ATOM   3741 1HB  LEU A 251      14.485   8.145   6.226  1.00  1.60           H  
ATOM   3742 2HB  LEU A 251      14.435   8.155   4.462  1.00  1.60           H  
ATOM   3743  HG  LEU A 251      12.503   6.603   4.499  1.00  1.60           H  
ATOM   3744 1HD1 LEU A 251      11.470   6.005   6.643  1.00  1.60           H  
ATOM   3745 2HD1 LEU A 251      13.133   5.382   6.528  1.00  1.60           H  
ATOM   3746 3HD1 LEU A 251      12.790   6.826   7.509  1.00  1.60           H  
ATOM   3747 1HD2 LEU A 251      10.866   8.158   5.529  1.00  1.60           H  
ATOM   3748 2HD2 LEU A 251      12.187   8.978   6.395  1.00  1.60           H  
ATOM   3749 3HD2 LEU A 251      12.098   9.062   4.623  1.00  1.60           H  
ATOM   3750  N   LEU A 252      15.647   5.800   2.961  1.00  1.04           N  
ATOM   3751  CA  LEU A 252      15.536   4.979   1.752  1.00  1.54           C  
ATOM   3752  C   LEU A 252      16.031   3.567   2.008  1.00  1.20           C  
ATOM   3753  O   LEU A 252      15.412   2.599   1.566  1.00  1.40           O  
ATOM   3754  CB  LEU A 252      16.369   5.580   0.605  1.00  2.31           C  
ATOM   3755  CG  LEU A 252      15.850   6.872  -0.022  1.00  2.31           C  
ATOM   3756  CD1 LEU A 252      16.890   7.438  -0.974  1.00  2.31           C  
ATOM   3757  CD2 LEU A 252      14.587   6.552  -0.773  1.00  2.31           C  
ATOM   3758  H   LEU A 252      16.213   6.636   2.932  1.00  1.25           H  
ATOM   3759  HA  LEU A 252      14.490   4.935   1.455  1.00  1.85           H  
ATOM   3760 1HB  LEU A 252      17.373   5.777   0.973  1.00  2.77           H  
ATOM   3761 2HB  LEU A 252      16.440   4.838  -0.190  1.00  2.77           H  
ATOM   3762  HG  LEU A 252      15.642   7.606   0.747  1.00  2.77           H  
ATOM   3763 1HD1 LEU A 252      16.508   8.354  -1.425  1.00  2.77           H  
ATOM   3764 2HD1 LEU A 252      17.804   7.662  -0.429  1.00  2.77           H  
ATOM   3765 3HD1 LEU A 252      17.103   6.710  -1.755  1.00  2.77           H  
ATOM   3766 1HD2 LEU A 252      14.197   7.449  -1.235  1.00  2.77           H  
ATOM   3767 2HD2 LEU A 252      14.814   5.818  -1.543  1.00  2.77           H  
ATOM   3768 3HD2 LEU A 252      13.851   6.144  -0.085  1.00  2.77           H  
ATOM   3769  N   GLN A 253      17.132   3.461   2.747  1.00  1.09           N  
ATOM   3770  CA  GLN A 253      17.719   2.183   3.105  1.00  1.35           C  
ATOM   3771  C   GLN A 253      16.797   1.404   4.023  1.00  1.27           C  
ATOM   3772  O   GLN A 253      16.616   0.200   3.849  1.00  1.35           O  
ATOM   3773  CB  GLN A 253      19.067   2.414   3.792  1.00  2.03           C  
ATOM   3774  CG  GLN A 253      20.154   2.943   2.874  1.00  2.03           C  
ATOM   3775  CD  GLN A 253      21.394   3.386   3.633  1.00  2.03           C  
ATOM   3776  OE1 GLN A 253      21.957   2.644   4.441  1.00  2.03           O  
ATOM   3777  NE2 GLN A 253      21.816   4.618   3.365  1.00  2.03           N  
ATOM   3778  H   GLN A 253      17.597   4.304   3.056  1.00  1.31           H  
ATOM   3779  HA  GLN A 253      17.869   1.600   2.198  1.00  1.62           H  
ATOM   3780 1HB  GLN A 253      18.942   3.124   4.608  1.00  2.43           H  
ATOM   3781 2HB  GLN A 253      19.420   1.477   4.226  1.00  2.43           H  
ATOM   3782 1HG  GLN A 253      20.447   2.145   2.192  1.00  2.43           H  
ATOM   3783 2HG  GLN A 253      19.773   3.789   2.307  1.00  2.43           H  
ATOM   3784 1HE2 GLN A 253      22.630   4.997   3.818  1.00  2.43           H  
ATOM   3785 2HE2 GLN A 253      21.323   5.180   2.704  1.00  2.43           H  
ATOM   3786  N   ALA A 254      16.200   2.100   4.990  1.00  1.35           N  
ATOM   3787  CA  ALA A 254      15.274   1.476   5.918  1.00  1.65           C  
ATOM   3788  C   ALA A 254      14.038   0.950   5.190  1.00  0.90           C  
ATOM   3789  O   ALA A 254      13.664  -0.208   5.372  1.00  0.84           O  
ATOM   3790  CB  ALA A 254      14.880   2.472   6.993  1.00  2.47           C  
ATOM   3791  H   ALA A 254      16.408   3.085   5.104  1.00  1.62           H  
ATOM   3792  HA  ALA A 254      15.777   0.627   6.382  1.00  1.98           H  
ATOM   3793 1HB  ALA A 254      14.208   1.993   7.702  1.00  2.97           H  
ATOM   3794 2HB  ALA A 254      15.774   2.815   7.514  1.00  2.97           H  
ATOM   3795 3HB  ALA A 254      14.379   3.324   6.537  1.00  2.97           H  
ATOM   3796  N   VAL A 255      13.456   1.785   4.322  1.00  0.72           N  
ATOM   3797  CA  VAL A 255      12.262   1.440   3.552  1.00  0.52           C  
ATOM   3798  C   VAL A 255      12.532   0.292   2.592  1.00  0.40           C  
ATOM   3799  O   VAL A 255      11.693  -0.586   2.404  1.00  0.73           O  
ATOM   3800  CB  VAL A 255      11.725   2.662   2.786  1.00  0.78           C  
ATOM   3801  CG1 VAL A 255      10.617   2.228   1.844  1.00  0.78           C  
ATOM   3802  CG2 VAL A 255      11.181   3.684   3.777  1.00  0.78           C  
ATOM   3803  H   VAL A 255      13.835   2.712   4.213  1.00  0.86           H  
ATOM   3804  HA  VAL A 255      11.490   1.131   4.250  1.00  0.62           H  
ATOM   3805  HB  VAL A 255      12.527   3.104   2.195  1.00  0.94           H  
ATOM   3806 1HG1 VAL A 255      10.239   3.096   1.306  1.00  0.94           H  
ATOM   3807 2HG1 VAL A 255      11.010   1.503   1.135  1.00  0.94           H  
ATOM   3808 3HG1 VAL A 255       9.807   1.778   2.417  1.00  0.94           H  
ATOM   3809 1HG2 VAL A 255      10.799   4.549   3.235  1.00  0.94           H  
ATOM   3810 2HG2 VAL A 255      10.373   3.233   4.354  1.00  0.94           H  
ATOM   3811 3HG2 VAL A 255      11.970   4.002   4.455  1.00  0.94           H  
ATOM   3812  N   ALA A 256      13.717   0.271   1.990  1.00  0.41           N  
ATOM   3813  CA  ALA A 256      14.102  -0.819   1.099  1.00  0.44           C  
ATOM   3814  C   ALA A 256      14.169  -2.184   1.822  1.00  0.47           C  
ATOM   3815  O   ALA A 256      14.196  -3.224   1.163  1.00  0.75           O  
ATOM   3816  CB  ALA A 256      15.445  -0.510   0.455  1.00  0.66           C  
ATOM   3817  H   ALA A 256      14.374   1.027   2.133  1.00  0.49           H  
ATOM   3818  HA  ALA A 256      13.345  -0.895   0.322  1.00  0.53           H  
ATOM   3819 1HB  ALA A 256      15.708  -1.309  -0.238  1.00  0.79           H  
ATOM   3820 2HB  ALA A 256      15.379   0.434  -0.088  1.00  0.79           H  
ATOM   3821 3HB  ALA A 256      16.208  -0.431   1.226  1.00  0.79           H  
ATOM   3822  N   GLN A 257      14.204  -2.188   3.164  1.00  0.33           N  
ATOM   3823  CA  GLN A 257      14.266  -3.420   3.938  1.00  0.39           C  
ATOM   3824  C   GLN A 257      12.911  -3.774   4.553  1.00  0.42           C  
ATOM   3825  O   GLN A 257      12.574  -4.954   4.668  1.00  1.68           O  
ATOM   3826  CB  GLN A 257      15.319  -3.300   5.039  1.00  0.58           C  
ATOM   3827  CG  GLN A 257      16.734  -3.109   4.522  1.00  0.58           C  
ATOM   3828  CD  GLN A 257      17.211  -4.292   3.702  1.00  0.58           C  
ATOM   3829  OE1 GLN A 257      17.142  -5.440   4.151  1.00  0.58           O  
ATOM   3830  NE2 GLN A 257      17.698  -4.024   2.496  1.00  0.58           N  
ATOM   3831  H   GLN A 257      14.176  -1.325   3.686  1.00  0.40           H  
ATOM   3832  HA  GLN A 257      14.553  -4.232   3.271  1.00  0.47           H  
ATOM   3833 1HB  GLN A 257      15.080  -2.452   5.681  1.00  0.70           H  
ATOM   3834 2HB  GLN A 257      15.304  -4.196   5.659  1.00  0.70           H  
ATOM   3835 1HG  GLN A 257      16.763  -2.226   3.887  1.00  0.70           H  
ATOM   3836 2HG  GLN A 257      17.408  -2.984   5.369  1.00  0.70           H  
ATOM   3837 1HE2 GLN A 257      18.028  -4.767   1.912  1.00  0.70           H  
ATOM   3838 2HE2 GLN A 257      17.736  -3.079   2.172  1.00  0.70           H  
ATOM   3839  N   GLN A 258      12.126  -2.757   4.922  1.00  0.68           N  
ATOM   3840  CA  GLN A 258      10.801  -2.989   5.505  1.00  0.80           C  
ATOM   3841  C   GLN A 258      10.030  -1.678   5.675  1.00  0.96           C  
ATOM   3842  O   GLN A 258      10.601  -0.609   5.501  1.00  3.21           O  
ATOM   3843  CB  GLN A 258      10.955  -3.647   6.866  1.00  1.20           C  
ATOM   3844  CG  GLN A 258      11.664  -2.748   7.845  1.00  1.20           C  
ATOM   3845  CD  GLN A 258      11.861  -3.410   9.168  1.00  1.20           C  
ATOM   3846  OE1 GLN A 258      12.881  -4.058   9.420  1.00  1.20           O  
ATOM   3847  NE2 GLN A 258      10.875  -3.253  10.036  1.00  1.20           N  
ATOM   3848  H   GLN A 258      12.463  -1.807   4.825  1.00  0.82           H  
ATOM   3849  HA  GLN A 258      10.243  -3.645   4.841  1.00  0.96           H  
ATOM   3850 1HB  GLN A 258       9.985  -3.897   7.286  1.00  1.44           H  
ATOM   3851 2HB  GLN A 258      11.521  -4.572   6.780  1.00  1.44           H  
ATOM   3852 1HG  GLN A 258      12.641  -2.481   7.444  1.00  1.44           H  
ATOM   3853 2HG  GLN A 258      11.064  -1.851   7.998  1.00  1.44           H  
ATOM   3854 1HE2 GLN A 258      10.949  -3.653  10.951  1.00  1.44           H  
ATOM   3855 2HE2 GLN A 258      10.067  -2.719   9.783  1.00  1.44           H  
ATOM   3856  N   PRO A 259       8.735  -1.730   6.006  1.00  0.32           N  
ATOM   3857  CA  PRO A 259       7.884  -0.590   6.323  1.00  0.30           C  
ATOM   3858  C   PRO A 259       8.443   0.172   7.526  1.00  0.27           C  
ATOM   3859  O   PRO A 259       8.903  -0.443   8.497  1.00  0.43           O  
ATOM   3860  CB  PRO A 259       6.517  -1.226   6.563  1.00  0.45           C  
ATOM   3861  CG  PRO A 259       6.524  -2.436   5.684  1.00  0.45           C  
ATOM   3862  CD  PRO A 259       7.938  -2.937   5.712  1.00  0.45           C  
ATOM   3863  HA  PRO A 259       7.854   0.073   5.441  1.00  0.36           H  
ATOM   3864 1HB  PRO A 259       6.399  -1.470   7.625  1.00  0.54           H  
ATOM   3865 2HB  PRO A 259       5.720  -0.514   6.304  1.00  0.54           H  
ATOM   3866 1HG  PRO A 259       5.803  -3.175   6.050  1.00  0.54           H  
ATOM   3867 2HG  PRO A 259       6.199  -2.163   4.670  1.00  0.54           H  
ATOM   3868 1HD  PRO A 259       8.057  -3.680   6.512  1.00  0.54           H  
ATOM   3869 2HD  PRO A 259       8.209  -3.345   4.730  1.00  0.54           H  
ATOM   3870  N   VAL A 260       8.415   1.502   7.458  1.00  0.30           N  
ATOM   3871  CA  VAL A 260       8.996   2.346   8.507  1.00  0.32           C  
ATOM   3872  C   VAL A 260       8.023   3.382   9.058  1.00  0.29           C  
ATOM   3873  O   VAL A 260       7.381   4.105   8.305  1.00  0.47           O  
ATOM   3874  CB  VAL A 260      10.240   3.087   7.965  1.00  0.48           C  
ATOM   3875  CG1 VAL A 260      10.833   3.984   9.040  1.00  0.48           C  
ATOM   3876  CG2 VAL A 260      11.271   2.086   7.486  1.00  0.48           C  
ATOM   3877  H   VAL A 260       7.993   1.933   6.642  1.00  0.36           H  
ATOM   3878  HA  VAL A 260       9.308   1.699   9.328  1.00  0.38           H  
ATOM   3879  HB  VAL A 260       9.939   3.725   7.134  1.00  0.58           H  
ATOM   3880 1HG1 VAL A 260      11.697   4.508   8.640  1.00  0.58           H  
ATOM   3881 2HG1 VAL A 260      10.088   4.709   9.364  1.00  0.58           H  
ATOM   3882 3HG1 VAL A 260      11.142   3.375   9.887  1.00  0.58           H  
ATOM   3883 1HG2 VAL A 260      12.129   2.624   7.093  1.00  0.58           H  
ATOM   3884 2HG2 VAL A 260      11.584   1.451   8.314  1.00  0.58           H  
ATOM   3885 3HG2 VAL A 260      10.843   1.472   6.698  1.00  0.58           H  
ATOM   3886  N   ALA A 261       7.908   3.471  10.375  1.00  0.22           N  
ATOM   3887  CA  ALA A 261       7.025   4.483  10.938  1.00  0.27           C  
ATOM   3888  C   ALA A 261       7.724   5.837  10.856  1.00  0.21           C  
ATOM   3889  O   ALA A 261       8.847   5.994  11.331  1.00  0.21           O  
ATOM   3890  CB  ALA A 261       6.653   4.142  12.375  1.00  0.41           C  
ATOM   3891  H   ALA A 261       8.457   2.880  10.986  1.00  0.26           H  
ATOM   3892  HA  ALA A 261       6.118   4.530  10.336  1.00  0.32           H  
ATOM   3893 1HB  ALA A 261       5.989   4.909  12.772  1.00  0.49           H  
ATOM   3894 2HB  ALA A 261       6.148   3.177  12.401  1.00  0.49           H  
ATOM   3895 3HB  ALA A 261       7.556   4.095  12.982  1.00  0.49           H  
ATOM   3896  N   VAL A 262       7.069   6.822  10.245  1.00  0.27           N  
ATOM   3897  CA  VAL A 262       7.682   8.142  10.121  1.00  0.27           C  
ATOM   3898  C   VAL A 262       6.721   9.210  10.643  1.00  0.32           C  
ATOM   3899  O   VAL A 262       5.504   9.058  10.571  1.00  0.58           O  
ATOM   3900  CB  VAL A 262       8.053   8.448   8.640  1.00  0.41           C  
ATOM   3901  CG1 VAL A 262       9.039   7.426   8.099  1.00  0.41           C  
ATOM   3902  CG2 VAL A 262       6.811   8.463   7.785  1.00  0.41           C  
ATOM   3903  H   VAL A 262       6.146   6.657   9.873  1.00  0.32           H  
ATOM   3904  HA  VAL A 262       8.591   8.168  10.721  1.00  0.32           H  
ATOM   3905  HB  VAL A 262       8.538   9.424   8.595  1.00  0.49           H  
ATOM   3906 1HG1 VAL A 262       9.295   7.679   7.070  1.00  0.49           H  
ATOM   3907 2HG1 VAL A 262       9.936   7.431   8.702  1.00  0.49           H  
ATOM   3908 3HG1 VAL A 262       8.590   6.434   8.124  1.00  0.49           H  
ATOM   3909 1HG2 VAL A 262       7.080   8.697   6.755  1.00  0.49           H  
ATOM   3910 2HG2 VAL A 262       6.328   7.486   7.823  1.00  0.49           H  
ATOM   3911 3HG2 VAL A 262       6.131   9.223   8.165  1.00  0.49           H  
ATOM   3912  N   THR A 263       7.265  10.309  11.144  1.00  0.63           N  
ATOM   3913  CA  THR A 263       6.412  11.355  11.698  1.00  0.66           C  
ATOM   3914  C   THR A 263       6.355  12.565  10.785  1.00  0.43           C  
ATOM   3915  O   THR A 263       7.385  13.017  10.288  1.00  0.57           O  
ATOM   3916  CB  THR A 263       6.901  11.786  13.080  1.00  0.99           C  
ATOM   3917  OG1 THR A 263       6.890  10.661  13.967  1.00  0.99           O  
ATOM   3918  CG2 THR A 263       5.978  12.851  13.625  1.00  0.99           C  
ATOM   3919  H   THR A 263       8.274  10.400  11.181  1.00  0.76           H  
ATOM   3920  HA  THR A 263       5.401  10.963  11.799  1.00  0.79           H  
ATOM   3921  HB  THR A 263       7.913  12.180  13.009  1.00  1.19           H  
ATOM   3922  HG1 THR A 263       7.491   9.989  13.634  1.00  1.19           H  
ATOM   3923 1HG2 THR A 263       6.318  13.159  14.612  1.00  1.19           H  
ATOM   3924 2HG2 THR A 263       5.982  13.708  12.957  1.00  1.19           H  
ATOM   3925 3HG2 THR A 263       4.969  12.452  13.691  1.00  1.19           H  
ATOM   3926  N   ILE A 264       5.145  13.075  10.541  1.00  0.41           N  
ATOM   3927  CA  ILE A 264       4.984  14.227   9.657  1.00  0.66           C  
ATOM   3928  C   ILE A 264       4.031  15.321  10.177  1.00  0.58           C  
ATOM   3929  O   ILE A 264       3.227  15.105  11.085  1.00  0.87           O  
ATOM   3930  CB  ILE A 264       4.484  13.786   8.269  1.00  0.99           C  
ATOM   3931  CG1 ILE A 264       3.119  13.120   8.405  1.00  0.99           C  
ATOM   3932  CG2 ILE A 264       5.482  12.860   7.579  1.00  0.99           C  
ATOM   3933  CD1 ILE A 264       2.471  12.843   7.079  1.00  0.99           C  
ATOM   3934  H   ILE A 264       4.334  12.666  10.986  1.00  0.49           H  
ATOM   3935  HA  ILE A 264       5.964  14.681   9.529  1.00  0.79           H  
ATOM   3936  HB  ILE A 264       4.346  14.669   7.649  1.00  1.19           H  
ATOM   3937 1HG1 ILE A 264       3.228  12.179   8.943  1.00  1.19           H  
ATOM   3938 2HG1 ILE A 264       2.459  13.770   8.981  1.00  1.19           H  
ATOM   3939 1HG2 ILE A 264       5.102  12.588   6.595  1.00  1.19           H  
ATOM   3940 2HG2 ILE A 264       6.436  13.374   7.469  1.00  1.19           H  
ATOM   3941 3HG2 ILE A 264       5.620  11.957   8.171  1.00  1.19           H  
ATOM   3942 1HD1 ILE A 264       1.500  12.374   7.238  1.00  1.19           H  
ATOM   3943 2HD1 ILE A 264       2.341  13.783   6.545  1.00  1.19           H  
ATOM   3944 3HD1 ILE A 264       3.105  12.178   6.494  1.00  1.19           H  
ATOM   3945  N   ASP A 265       4.153  16.490   9.541  1.00  0.56           N  
ATOM   3946  CA  ASP A 265       3.348  17.702   9.724  1.00  0.62           C  
ATOM   3947  C   ASP A 265       2.197  17.798   8.729  1.00  0.50           C  
ATOM   3948  O   ASP A 265       2.411  18.138   7.564  1.00  0.82           O  
ATOM   3949  CB  ASP A 265       4.226  18.955   9.549  1.00  0.93           C  
ATOM   3950  CG  ASP A 265       3.474  20.294   9.696  1.00  0.93           C  
ATOM   3951  OD1 ASP A 265       2.260  20.311   9.687  1.00  0.93           O  
ATOM   3952  OD2 ASP A 265       4.141  21.298   9.802  1.00  0.93           O  
ATOM   3953  H   ASP A 265       4.889  16.542   8.857  1.00  0.67           H  
ATOM   3954  HA  ASP A 265       2.933  17.693  10.732  1.00  0.74           H  
ATOM   3955 1HB  ASP A 265       5.034  18.930  10.279  1.00  1.12           H  
ATOM   3956 2HB  ASP A 265       4.688  18.930   8.562  1.00  1.12           H  
ATOM   3957  N   ALA A 266       0.980  17.539   9.178  1.00  0.54           N  
ATOM   3958  CA  ALA A 266      -0.179  17.663   8.303  1.00  1.20           C  
ATOM   3959  C   ALA A 266      -1.117  18.746   8.784  1.00  1.00           C  
ATOM   3960  O   ALA A 266      -2.337  18.604   8.663  1.00  1.86           O  
ATOM   3961  CB  ALA A 266      -0.933  16.371   8.226  1.00  1.80           C  
ATOM   3962  H   ALA A 266       0.855  17.253  10.145  1.00  0.65           H  
ATOM   3963  HA  ALA A 266       0.172  17.939   7.307  1.00  1.44           H  
ATOM   3964 1HB  ALA A 266      -1.785  16.493   7.563  1.00  2.16           H  
ATOM   3965 2HB  ALA A 266      -0.275  15.590   7.846  1.00  2.16           H  
ATOM   3966 3HB  ALA A 266      -1.288  16.105   9.219  1.00  2.16           H  
ATOM   3967  N   SER A 267      -0.566  19.812   9.362  1.00  0.88           N  
ATOM   3968  CA  SER A 267      -1.390  20.902   9.873  1.00  1.28           C  
ATOM   3969  C   SER A 267      -1.997  21.749   8.757  1.00  1.43           C  
ATOM   3970  O   SER A 267      -3.046  22.376   8.939  1.00  2.64           O  
ATOM   3971  CB  SER A 267      -0.557  21.784  10.780  1.00  1.92           C  
ATOM   3972  OG  SER A 267       0.458  22.425  10.055  1.00  1.92           O  
ATOM   3973  H   SER A 267       0.444  19.876   9.451  1.00  1.06           H  
ATOM   3974  HA  SER A 267      -2.205  20.470  10.455  1.00  1.54           H  
ATOM   3975 1HB  SER A 267      -1.198  22.528  11.251  1.00  2.30           H  
ATOM   3976 2HB  SER A 267      -0.116  21.181  11.573  1.00  2.30           H  
ATOM   3977  HG  SER A 267       1.123  21.745   9.877  1.00  2.30           H  
ATOM   3978  N   GLY A 268      -1.332  21.779   7.606  1.00  0.91           N  
ATOM   3979  CA  GLY A 268      -1.805  22.570   6.484  1.00  1.02           C  
ATOM   3980  C   GLY A 268      -2.955  21.904   5.748  1.00  0.78           C  
ATOM   3981  O   GLY A 268      -2.980  20.680   5.586  1.00  1.40           O  
ATOM   3982  H   GLY A 268      -0.477  21.251   7.510  1.00  1.09           H  
ATOM   3983 1HA  GLY A 268      -2.121  23.550   6.842  1.00  1.22           H  
ATOM   3984 2HA  GLY A 268      -0.980  22.740   5.792  1.00  1.22           H  
ATOM   3985  N   SER A 269      -3.867  22.740   5.244  1.00  1.08           N  
ATOM   3986  CA  SER A 269      -5.037  22.292   4.494  1.00  1.41           C  
ATOM   3987  C   SER A 269      -4.652  21.670   3.158  1.00  0.63           C  
ATOM   3988  O   SER A 269      -5.429  20.928   2.564  1.00  0.71           O  
ATOM   3989  CB  SER A 269      -5.976  23.454   4.249  1.00  2.11           C  
ATOM   3990  OG  SER A 269      -5.401  24.379   3.367  1.00  2.11           O  
ATOM   3991  H   SER A 269      -3.756  23.730   5.412  1.00  1.30           H  
ATOM   3992  HA  SER A 269      -5.556  21.545   5.091  1.00  1.69           H  
ATOM   3993 1HB  SER A 269      -6.913  23.083   3.833  1.00  2.54           H  
ATOM   3994 2HB  SER A 269      -6.207  23.943   5.195  1.00  2.54           H  
ATOM   3995  HG  SER A 269      -5.167  23.879   2.580  1.00  2.54           H  
ATOM   3996  N   ASP A 270      -3.433  21.944   2.705  1.00  0.78           N  
ATOM   3997  CA  ASP A 270      -2.917  21.374   1.476  1.00  0.70           C  
ATOM   3998  C   ASP A 270      -2.775  19.870   1.628  1.00  0.43           C  
ATOM   3999  O   ASP A 270      -2.913  19.119   0.663  1.00  0.74           O  
ATOM   4000  CB  ASP A 270      -1.554  21.979   1.150  1.00  1.05           C  
ATOM   4001  CG  ASP A 270      -1.657  23.441   0.804  1.00  1.05           C  
ATOM   4002  OD1 ASP A 270      -2.757  23.895   0.606  1.00  1.05           O  
ATOM   4003  OD2 ASP A 270      -0.646  24.100   0.751  1.00  1.05           O  
ATOM   4004  H   ASP A 270      -2.839  22.574   3.223  1.00  0.94           H  
ATOM   4005  HA  ASP A 270      -3.616  21.582   0.665  1.00  0.84           H  
ATOM   4006 1HB  ASP A 270      -0.883  21.861   2.002  1.00  1.26           H  
ATOM   4007 2HB  ASP A 270      -1.112  21.454   0.304  1.00  1.26           H  
ATOM   4008  N   PHE A 271      -2.470  19.433   2.847  1.00  0.72           N  
ATOM   4009  CA  PHE A 271      -2.299  18.029   3.117  1.00  0.83           C  
ATOM   4010  C   PHE A 271      -3.686  17.448   3.342  1.00  0.71           C  
ATOM   4011  O   PHE A 271      -4.038  16.419   2.775  1.00  0.98           O  
ATOM   4012  CB  PHE A 271      -1.461  17.842   4.371  1.00  1.24           C  
ATOM   4013  CG  PHE A 271      -1.003  16.438   4.588  1.00  1.24           C  
ATOM   4014  CD1 PHE A 271       0.293  16.081   4.264  1.00  1.24           C  
ATOM   4015  CD2 PHE A 271      -1.855  15.469   5.081  1.00  1.24           C  
ATOM   4016  CE1 PHE A 271       0.738  14.793   4.454  1.00  1.24           C  
ATOM   4017  CE2 PHE A 271      -1.412  14.177   5.267  1.00  1.24           C  
ATOM   4018  CZ  PHE A 271      -0.117  13.837   4.955  1.00  1.24           C  
ATOM   4019  H   PHE A 271      -2.383  20.078   3.621  1.00  0.86           H  
ATOM   4020  HA  PHE A 271      -1.830  17.541   2.262  1.00  1.00           H  
ATOM   4021 1HB  PHE A 271      -0.581  18.481   4.315  1.00  1.49           H  
ATOM   4022 2HB  PHE A 271      -2.033  18.153   5.244  1.00  1.49           H  
ATOM   4023  HD1 PHE A 271       0.968  16.837   3.866  1.00  1.49           H  
ATOM   4024  HD2 PHE A 271      -2.883  15.737   5.328  1.00  1.49           H  
ATOM   4025  HE1 PHE A 271       1.764  14.528   4.202  1.00  1.49           H  
ATOM   4026  HE2 PHE A 271      -2.086  13.423   5.659  1.00  1.49           H  
ATOM   4027  HZ  PHE A 271       0.230  12.816   5.103  1.00  1.49           H  
ATOM   4028  N   GLN A 272      -4.489  18.150   4.145  1.00  0.56           N  
ATOM   4029  CA  GLN A 272      -5.861  17.742   4.463  1.00  0.66           C  
ATOM   4030  C   GLN A 272      -6.707  17.430   3.235  1.00  0.43           C  
ATOM   4031  O   GLN A 272      -7.316  16.363   3.142  1.00  0.66           O  
ATOM   4032  CB  GLN A 272      -6.561  18.854   5.244  1.00  0.99           C  
ATOM   4033  CG  GLN A 272      -8.017  18.584   5.573  1.00  0.99           C  
ATOM   4034  CD  GLN A 272      -8.672  19.772   6.255  1.00  0.99           C  
ATOM   4035  OE1 GLN A 272      -7.993  20.707   6.697  1.00  0.99           O  
ATOM   4036  NE2 GLN A 272      -9.998  19.747   6.340  1.00  0.99           N  
ATOM   4037  H   GLN A 272      -4.125  18.997   4.573  1.00  0.67           H  
ATOM   4038  HA  GLN A 272      -5.815  16.845   5.080  1.00  0.79           H  
ATOM   4039 1HB  GLN A 272      -6.028  19.035   6.178  1.00  1.19           H  
ATOM   4040 2HB  GLN A 272      -6.528  19.771   4.663  1.00  1.19           H  
ATOM   4041 1HG  GLN A 272      -8.557  18.378   4.650  1.00  1.19           H  
ATOM   4042 2HG  GLN A 272      -8.079  17.727   6.241  1.00  1.19           H  
ATOM   4043 1HE2 GLN A 272     -10.489  20.503   6.777  1.00  1.19           H  
ATOM   4044 2HE2 GLN A 272     -10.511  18.973   5.967  1.00  1.19           H  
ATOM   4045  N   GLN A 273      -6.714  18.365   2.290  1.00  0.45           N  
ATOM   4046  CA  GLN A 273      -7.508  18.298   1.069  1.00  0.35           C  
ATOM   4047  C   GLN A 273      -6.890  17.423  -0.039  1.00  0.27           C  
ATOM   4048  O   GLN A 273      -7.457  17.305  -1.125  1.00  0.38           O  
ATOM   4049  CB  GLN A 273      -7.724  19.726   0.557  1.00  0.52           C  
ATOM   4050  CG  GLN A 273      -8.537  20.593   1.514  1.00  0.52           C  
ATOM   4051  CD  GLN A 273      -8.723  22.023   1.032  1.00  0.52           C  
ATOM   4052  OE1 GLN A 273      -8.046  22.485   0.111  1.00  0.52           O  
ATOM   4053  NE2 GLN A 273      -9.649  22.737   1.662  1.00  0.52           N  
ATOM   4054  H   GLN A 273      -6.169  19.201   2.440  1.00  0.54           H  
ATOM   4055  HA  GLN A 273      -8.478  17.872   1.323  1.00  0.42           H  
ATOM   4056 1HB  GLN A 273      -6.761  20.210   0.400  1.00  0.63           H  
ATOM   4057 2HB  GLN A 273      -8.241  19.697  -0.400  1.00  0.63           H  
ATOM   4058 1HG  GLN A 273      -9.521  20.147   1.647  1.00  0.63           H  
ATOM   4059 2HG  GLN A 273      -8.018  20.628   2.472  1.00  0.63           H  
ATOM   4060 1HE2 GLN A 273      -9.820  23.686   1.394  1.00  0.63           H  
ATOM   4061 2HE2 GLN A 273     -10.177  22.329   2.408  1.00  0.63           H  
ATOM   4062  N   TYR A 274      -5.719  16.838   0.219  1.00  0.24           N  
ATOM   4063  CA  TYR A 274      -5.010  16.006  -0.750  1.00  0.24           C  
ATOM   4064  C   TYR A 274      -5.862  14.933  -1.434  1.00  0.26           C  
ATOM   4065  O   TYR A 274      -6.413  14.038  -0.784  1.00  0.41           O  
ATOM   4066  CB  TYR A 274      -3.827  15.341  -0.051  1.00  0.36           C  
ATOM   4067  CG  TYR A 274      -3.000  14.412  -0.905  1.00  0.36           C  
ATOM   4068  CD1 TYR A 274      -2.025  14.900  -1.765  1.00  0.36           C  
ATOM   4069  CD2 TYR A 274      -3.226  13.052  -0.809  1.00  0.36           C  
ATOM   4070  CE1 TYR A 274      -1.273  14.014  -2.516  1.00  0.36           C  
ATOM   4071  CE2 TYR A 274      -2.486  12.172  -1.559  1.00  0.36           C  
ATOM   4072  CZ  TYR A 274      -1.510  12.642  -2.407  1.00  0.36           C  
ATOM   4073  OH  TYR A 274      -0.758  11.745  -3.134  1.00  0.36           O  
ATOM   4074  H   TYR A 274      -5.283  16.939   1.125  1.00  0.29           H  
ATOM   4075  HA  TYR A 274      -4.625  16.658  -1.533  1.00  0.29           H  
ATOM   4076 1HB  TYR A 274      -3.166  16.113   0.343  1.00  0.43           H  
ATOM   4077 2HB  TYR A 274      -4.199  14.773   0.797  1.00  0.43           H  
ATOM   4078  HD1 TYR A 274      -1.845  15.973  -1.840  1.00  0.43           H  
ATOM   4079  HD2 TYR A 274      -3.992  12.680  -0.130  1.00  0.43           H  
ATOM   4080  HE1 TYR A 274      -0.499  14.387  -3.186  1.00  0.43           H  
ATOM   4081  HE2 TYR A 274      -2.666  11.102  -1.477  1.00  0.43           H  
ATOM   4082  HH  TYR A 274      -0.258  12.213  -3.805  1.00  0.43           H  
ATOM   4083  N   SER A 275      -5.965  15.042  -2.759  1.00  0.24           N  
ATOM   4084  CA  SER A 275      -6.621  14.040  -3.591  1.00  0.32           C  
ATOM   4085  C   SER A 275      -5.593  13.041  -4.108  1.00  0.34           C  
ATOM   4086  O   SER A 275      -5.772  11.831  -3.981  1.00  0.54           O  
ATOM   4087  CB  SER A 275      -7.354  14.672  -4.749  1.00  0.48           C  
ATOM   4088  OG  SER A 275      -7.938  13.693  -5.565  1.00  0.48           O  
ATOM   4089  H   SER A 275      -5.535  15.828  -3.228  1.00  0.29           H  
ATOM   4090  HA  SER A 275      -7.345  13.500  -2.979  1.00  0.38           H  
ATOM   4091 1HB  SER A 275      -8.131  15.322  -4.363  1.00  0.58           H  
ATOM   4092 2HB  SER A 275      -6.672  15.283  -5.331  1.00  0.58           H  
ATOM   4093  HG  SER A 275      -7.217  13.132  -5.859  1.00  0.58           H  
ATOM   4094  N   GLY A 276      -4.518  13.549  -4.712  1.00  0.26           N  
ATOM   4095  CA  GLY A 276      -3.485  12.660  -5.242  1.00  0.34           C  
ATOM   4096  C   GLY A 276      -2.294  13.409  -5.837  1.00  0.45           C  
ATOM   4097  O   GLY A 276      -2.293  14.635  -5.915  1.00  1.17           O  
ATOM   4098  H   GLY A 276      -4.422  14.556  -4.797  1.00  0.31           H  
ATOM   4099 1HA  GLY A 276      -3.143  11.994  -4.455  1.00  0.41           H  
ATOM   4100 2HA  GLY A 276      -3.926  12.025  -6.009  1.00  0.41           H  
ATOM   4101  N   GLY A 277      -1.277  12.658  -6.261  1.00  0.40           N  
ATOM   4102  CA  GLY A 277      -0.070  13.243  -6.855  1.00  0.53           C  
ATOM   4103  C   GLY A 277       1.073  13.370  -5.843  1.00  0.57           C  
ATOM   4104  O   GLY A 277       0.957  12.926  -4.703  1.00  0.64           O  
ATOM   4105  H   GLY A 277      -1.336  11.647  -6.163  1.00  0.48           H  
ATOM   4106 1HA  GLY A 277       0.254  12.619  -7.688  1.00  0.64           H  
ATOM   4107 2HA  GLY A 277      -0.307  14.217  -7.271  1.00  0.64           H  
ATOM   4108  N   VAL A 278       2.190  13.964  -6.265  1.00  1.23           N  
ATOM   4109  CA  VAL A 278       3.362  14.099  -5.394  1.00  1.66           C  
ATOM   4110  C   VAL A 278       3.290  15.393  -4.600  1.00  1.25           C  
ATOM   4111  O   VAL A 278       3.330  16.487  -5.163  1.00  1.64           O  
ATOM   4112  CB  VAL A 278       4.660  14.037  -6.220  1.00  2.49           C  
ATOM   4113  CG1 VAL A 278       5.862  14.227  -5.316  1.00  2.49           C  
ATOM   4114  CG2 VAL A 278       4.747  12.691  -6.927  1.00  2.49           C  
ATOM   4115  H   VAL A 278       2.215  14.354  -7.197  1.00  1.48           H  
ATOM   4116  HA  VAL A 278       3.370  13.269  -4.691  1.00  1.99           H  
ATOM   4117  HB  VAL A 278       4.660  14.843  -6.954  1.00  2.99           H  
ATOM   4118 1HG1 VAL A 278       6.775  14.190  -5.911  1.00  2.99           H  
ATOM   4119 2HG1 VAL A 278       5.794  15.194  -4.818  1.00  2.99           H  
ATOM   4120 3HG1 VAL A 278       5.884  13.435  -4.570  1.00  2.99           H  
ATOM   4121 1HG2 VAL A 278       5.662  12.649  -7.517  1.00  2.99           H  
ATOM   4122 2HG2 VAL A 278       4.755  11.890  -6.188  1.00  2.99           H  
ATOM   4123 3HG2 VAL A 278       3.886  12.568  -7.585  1.00  2.99           H  
ATOM   4124  N   PHE A 279       3.174  15.258  -3.286  1.00  1.73           N  
ATOM   4125  CA  PHE A 279       2.958  16.387  -2.406  1.00  3.04           C  
ATOM   4126  C   PHE A 279       4.231  17.128  -2.041  1.00  3.57           C  
ATOM   4127  O   PHE A 279       5.117  16.591  -1.379  1.00  8.14           O  
ATOM   4128  CB  PHE A 279       2.255  15.912  -1.140  1.00  4.56           C  
ATOM   4129  CG  PHE A 279       1.842  17.025  -0.234  1.00  4.56           C  
ATOM   4130  CD1 PHE A 279       0.749  17.799  -0.567  1.00  4.56           C  
ATOM   4131  CD2 PHE A 279       2.525  17.303   0.938  1.00  4.56           C  
ATOM   4132  CE1 PHE A 279       0.345  18.831   0.243  1.00  4.56           C  
ATOM   4133  CE2 PHE A 279       2.118  18.341   1.755  1.00  4.56           C  
ATOM   4134  CZ  PHE A 279       1.025  19.105   1.406  1.00  4.56           C  
ATOM   4135  H   PHE A 279       3.189  14.338  -2.880  1.00  2.08           H  
ATOM   4136  HA  PHE A 279       2.298  17.083  -2.913  1.00  3.65           H  
ATOM   4137 1HB  PHE A 279       1.366  15.343  -1.409  1.00  5.47           H  
ATOM   4138 2HB  PHE A 279       2.913  15.246  -0.584  1.00  5.47           H  
ATOM   4139  HD1 PHE A 279       0.208  17.584  -1.487  1.00  5.47           H  
ATOM   4140  HD2 PHE A 279       3.389  16.696   1.210  1.00  5.47           H  
ATOM   4141  HE1 PHE A 279      -0.516  19.430  -0.043  1.00  5.47           H  
ATOM   4142  HE2 PHE A 279       2.658  18.559   2.674  1.00  5.47           H  
ATOM   4143  HZ  PHE A 279       0.704  19.923   2.049  1.00  5.47           H  
ATOM   4144  N   SER A 280       4.303  18.382  -2.470  1.00  1.99           N  
ATOM   4145  CA  SER A 280       5.445  19.237  -2.188  1.00  3.01           C  
ATOM   4146  C   SER A 280       5.078  20.431  -1.301  1.00  3.08           C  
ATOM   4147  O   SER A 280       5.891  21.337  -1.112  1.00  6.32           O  
ATOM   4148  CB  SER A 280       6.077  19.701  -3.493  1.00  4.51           C  
ATOM   4149  OG  SER A 280       5.164  20.406  -4.291  1.00  4.51           O  
ATOM   4150  H   SER A 280       3.539  18.752  -3.015  1.00  2.39           H  
ATOM   4151  HA  SER A 280       6.186  18.644  -1.652  1.00  3.61           H  
ATOM   4152 1HB  SER A 280       6.934  20.336  -3.270  1.00  5.42           H  
ATOM   4153 2HB  SER A 280       6.448  18.837  -4.042  1.00  5.42           H  
ATOM   4154  HG  SER A 280       4.491  19.767  -4.539  1.00  5.42           H  
ATOM   4155  N   GLY A 281       3.862  20.429  -0.751  1.00  2.13           N  
ATOM   4156  CA  GLY A 281       3.435  21.483   0.169  1.00  2.36           C  
ATOM   4157  C   GLY A 281       2.486  22.519  -0.453  1.00  2.33           C  
ATOM   4158  O   GLY A 281       2.832  22.926  -1.560  1.00  4.16           O  
ATOM   4159  H   GLY A 281       3.224  19.671  -0.948  1.00  2.56           H  
ATOM   4160 1HA  GLY A 281       2.950  21.006   1.012  1.00  2.83           H  
ATOM   4161 2HA  GLY A 281       4.323  21.984   0.552  1.00  2.83           H  
ATOM   4162  N   SER A 282       2.029  23.438   0.418  1.00  5.84           N  
ATOM   4163  CA  SER A 282       2.875  23.926   1.511  1.00  3.67           C  
ATOM   4164  C   SER A 282       2.943  22.976   2.703  1.00  4.79           C  
ATOM   4165  O   SER A 282       2.029  22.185   2.947  1.00 22.36           O  
ATOM   4166  CB  SER A 282       2.364  25.270   1.985  1.00  5.50           C  
ATOM   4167  OG  SER A 282       1.103  25.142   2.584  1.00  5.50           O  
ATOM   4168  H   SER A 282       1.088  23.265   0.751  1.00  7.01           H  
ATOM   4169  HA  SER A 282       3.886  24.057   1.123  1.00  4.40           H  
ATOM   4170 1HB  SER A 282       3.067  25.700   2.698  1.00  6.61           H  
ATOM   4171 2HB  SER A 282       2.298  25.952   1.138  1.00  6.61           H  
ATOM   4172  HG  SER A 282       0.524  24.763   1.910  1.00  6.61           H  
ATOM   4173  N   CYS A 283       4.035  23.078   3.447  1.00  3.98           N  
ATOM   4174  CA  CYS A 283       4.279  22.228   4.601  1.00  3.52           C  
ATOM   4175  C   CYS A 283       5.284  22.877   5.542  1.00  2.54           C  
ATOM   4176  O   CYS A 283       5.874  23.907   5.212  1.00  7.79           O  
ATOM   4177  CB  CYS A 283       4.806  20.867   4.149  1.00  5.28           C  
ATOM   4178  SG  CYS A 283       6.412  20.947   3.321  1.00  5.28           S  
ATOM   4179  H   CYS A 283       4.734  23.761   3.193  1.00  4.78           H  
ATOM   4180  HA  CYS A 283       3.340  22.084   5.135  1.00  4.22           H  
ATOM   4181 1HB  CYS A 283       4.902  20.209   5.012  1.00  6.34           H  
ATOM   4182 2HB  CYS A 283       4.093  20.409   3.464  1.00  6.34           H  
ATOM   4183  HG  CYS A 283       7.059  21.522   4.331  1.00  6.34           H  
ATOM   4184  N   GLY A 284       5.487  22.274   6.708  1.00  2.34           N  
ATOM   4185  CA  GLY A 284       6.438  22.810   7.671  1.00  1.93           C  
ATOM   4186  C   GLY A 284       7.148  21.706   8.442  1.00  1.71           C  
ATOM   4187  O   GLY A 284       7.292  20.584   7.955  1.00  1.91           O  
ATOM   4188  H   GLY A 284       4.972  21.435   6.934  1.00  2.81           H  
ATOM   4189 1HA  GLY A 284       7.174  23.424   7.152  1.00  2.32           H  
ATOM   4190 2HA  GLY A 284       5.915  23.463   8.369  1.00  2.32           H  
ATOM   4191  N   THR A 285       7.592  22.044   9.651  1.00  1.89           N  
ATOM   4192  CA  THR A 285       8.295  21.113  10.526  1.00  1.80           C  
ATOM   4193  C   THR A 285       7.513  20.844  11.807  1.00  1.42           C  
ATOM   4194  O   THR A 285       8.004  20.171  12.716  1.00  1.50           O  
ATOM   4195  CB  THR A 285       9.692  21.649  10.896  1.00  2.70           C  
ATOM   4196  OG1 THR A 285       9.558  22.911  11.564  1.00  2.70           O  
ATOM   4197  CG2 THR A 285      10.546  21.820   9.651  1.00  2.70           C  
ATOM   4198  H   THR A 285       7.439  22.990   9.973  1.00  2.27           H  
ATOM   4199  HA  THR A 285       8.415  20.166  10.000  1.00  2.16           H  
ATOM   4200  HB  THR A 285      10.180  20.945  11.569  1.00  3.24           H  
ATOM   4201  HG1 THR A 285      10.424  23.215  11.846  1.00  3.24           H  
ATOM   4202 1HG2 THR A 285      11.529  22.195   9.935  1.00  3.24           H  
ATOM   4203 2HG2 THR A 285      10.654  20.858   9.151  1.00  3.24           H  
ATOM   4204 3HG2 THR A 285      10.069  22.528   8.976  1.00  3.24           H  
ATOM   4205  N   ASN A 286       6.293  21.372  11.888  1.00  1.36           N  
ATOM   4206  CA  ASN A 286       5.460  21.193  13.072  1.00  1.35           C  
ATOM   4207  C   ASN A 286       4.830  19.813  13.050  1.00  1.25           C  
ATOM   4208  O   ASN A 286       3.656  19.659  12.716  1.00  1.78           O  
ATOM   4209  CB  ASN A 286       4.400  22.275  13.153  1.00  2.03           C  
ATOM   4210  CG  ASN A 286       3.651  22.262  14.457  1.00  2.03           C  
ATOM   4211  OD1 ASN A 286       4.001  21.524  15.385  1.00  2.03           O  
ATOM   4212  ND2 ASN A 286       2.625  23.070  14.546  1.00  2.03           N  
ATOM   4213  H   ASN A 286       5.920  21.905  11.114  1.00  1.63           H  
ATOM   4214  HA  ASN A 286       6.092  21.251  13.959  1.00  1.62           H  
ATOM   4215 1HB  ASN A 286       4.869  23.251  13.026  1.00  2.43           H  
ATOM   4216 2HB  ASN A 286       3.689  22.147  12.336  1.00  2.43           H  
ATOM   4217 1HD2 ASN A 286       2.089  23.107  15.390  1.00  2.43           H  
ATOM   4218 2HD2 ASN A 286       2.378  23.650  13.770  1.00  2.43           H  
ATOM   4219  N   LEU A 287       5.626  18.820  13.420  1.00  1.35           N  
ATOM   4220  CA  LEU A 287       5.217  17.430  13.383  1.00  1.16           C  
ATOM   4221  C   LEU A 287       3.974  17.213  14.217  1.00  1.36           C  
ATOM   4222  O   LEU A 287       3.877  17.728  15.334  1.00  2.89           O  
ATOM   4223  CB  LEU A 287       6.337  16.559  13.931  1.00  1.74           C  
ATOM   4224  CG  LEU A 287       7.650  16.575  13.148  1.00  1.74           C  
ATOM   4225  CD1 LEU A 287       8.659  15.697  13.872  1.00  1.74           C  
ATOM   4226  CD2 LEU A 287       7.413  16.118  11.724  1.00  1.74           C  
ATOM   4227  H   LEU A 287       6.574  19.054  13.690  1.00  1.62           H  
ATOM   4228  HA  LEU A 287       5.003  17.153  12.351  1.00  1.39           H  
ATOM   4229 1HB  LEU A 287       6.559  16.888  14.944  1.00  2.09           H  
ATOM   4230 2HB  LEU A 287       5.983  15.537  13.981  1.00  2.09           H  
ATOM   4231  HG  LEU A 287       8.048  17.590  13.132  1.00  2.09           H  
ATOM   4232 1HD1 LEU A 287       9.605  15.719  13.342  1.00  2.09           H  
ATOM   4233 2HD1 LEU A 287       8.804  16.072  14.885  1.00  2.09           H  
ATOM   4234 3HD1 LEU A 287       8.290  14.674  13.913  1.00  2.09           H  
ATOM   4235 1HD2 LEU A 287       8.355  16.138  11.177  1.00  2.09           H  
ATOM   4236 2HD2 LEU A 287       7.021  15.105  11.731  1.00  2.09           H  
ATOM   4237 3HD2 LEU A 287       6.697  16.782  11.241  1.00  2.09           H  
ATOM   4238  N   ASP A 288       3.030  16.428  13.708  1.00  1.46           N  
ATOM   4239  CA  ASP A 288       1.817  16.251  14.475  1.00  2.06           C  
ATOM   4240  C   ASP A 288       1.074  14.915  14.302  1.00  1.34           C  
ATOM   4241  O   ASP A 288       0.077  14.704  14.991  1.00  1.80           O  
ATOM   4242  CB  ASP A 288       0.892  17.433  14.195  1.00  3.09           C  
ATOM   4243  CG  ASP A 288       0.462  17.552  12.751  1.00  3.09           C  
ATOM   4244  OD1 ASP A 288       0.898  16.774  11.940  1.00  3.09           O  
ATOM   4245  OD2 ASP A 288      -0.325  18.421  12.470  1.00  3.09           O  
ATOM   4246  H   ASP A 288       3.137  16.005  12.797  1.00  1.75           H  
ATOM   4247  HA  ASP A 288       2.096  16.315  15.527  1.00  2.47           H  
ATOM   4248 1HB  ASP A 288       0.015  17.377  14.825  1.00  3.71           H  
ATOM   4249 2HB  ASP A 288       1.413  18.354  14.463  1.00  3.71           H  
ATOM   4250  N   HIS A 289       1.553  13.998  13.446  1.00  1.26           N  
ATOM   4251  CA  HIS A 289       0.964  12.643  13.439  1.00  1.34           C  
ATOM   4252  C   HIS A 289       1.914  11.617  12.801  1.00  1.14           C  
ATOM   4253  O   HIS A 289       2.896  11.987  12.159  1.00  1.80           O  
ATOM   4254  CB  HIS A 289      -0.441  12.594  12.825  1.00  2.01           C  
ATOM   4255  CG  HIS A 289      -0.514  12.750  11.352  1.00  2.01           C  
ATOM   4256  ND1 HIS A 289      -0.790  11.689  10.516  1.00  2.01           N  
ATOM   4257  CD2 HIS A 289      -0.339  13.822  10.554  1.00  2.01           C  
ATOM   4258  CE1 HIS A 289      -0.804  12.114   9.267  1.00  2.01           C  
ATOM   4259  NE2 HIS A 289      -0.527  13.397   9.263  1.00  2.01           N  
ATOM   4260  H   HIS A 289       2.320  14.222  12.824  1.00  1.51           H  
ATOM   4261  HA  HIS A 289       0.847  12.331  14.475  1.00  1.61           H  
ATOM   4262 1HB  HIS A 289      -0.909  11.643  13.081  1.00  2.41           H  
ATOM   4263 2HB  HIS A 289      -1.055  13.378  13.266  1.00  2.41           H  
ATOM   4264  HD1 HIS A 289      -0.782  10.723  10.773  1.00  2.41           H  
ATOM   4265  HD2 HIS A 289      -0.101  14.865  10.757  1.00  2.41           H  
ATOM   4266  HE1 HIS A 289      -1.015  11.427   8.451  1.00  2.41           H  
ATOM   4267  N   VAL A 290       1.632  10.324  12.988  1.00  1.14           N  
ATOM   4268  CA  VAL A 290       2.535   9.294  12.469  1.00  1.05           C  
ATOM   4269  C   VAL A 290       1.890   8.480  11.349  1.00  0.61           C  
ATOM   4270  O   VAL A 290       0.730   8.075  11.442  1.00  0.77           O  
ATOM   4271  CB  VAL A 290       2.973   8.312  13.567  1.00  1.58           C  
ATOM   4272  CG1 VAL A 290       3.962   7.311  13.002  1.00  1.58           C  
ATOM   4273  CG2 VAL A 290       3.575   9.041  14.730  1.00  1.58           C  
ATOM   4274  H   VAL A 290       0.808  10.054  13.507  1.00  1.37           H  
ATOM   4275  HA  VAL A 290       3.424   9.783  12.071  1.00  1.26           H  
ATOM   4276  HB  VAL A 290       2.098   7.754  13.893  1.00  1.89           H  
ATOM   4277 1HG1 VAL A 290       4.240   6.596  13.774  1.00  1.89           H  
ATOM   4278 2HG1 VAL A 290       3.517   6.787  12.166  1.00  1.89           H  
ATOM   4279 3HG1 VAL A 290       4.852   7.838  12.662  1.00  1.89           H  
ATOM   4280 1HG2 VAL A 290       3.863   8.326  15.499  1.00  1.89           H  
ATOM   4281 2HG2 VAL A 290       4.454   9.595  14.400  1.00  1.89           H  
ATOM   4282 3HG2 VAL A 290       2.835   9.729  15.133  1.00  1.89           H  
ATOM   4283  N   VAL A 291       2.658   8.266  10.290  1.00  0.41           N  
ATOM   4284  CA  VAL A 291       2.258   7.509   9.106  1.00  0.39           C  
ATOM   4285  C   VAL A 291       3.297   6.430   8.784  1.00  0.49           C  
ATOM   4286  O   VAL A 291       4.378   6.420   9.365  1.00  1.01           O  
ATOM   4287  CB  VAL A 291       2.065   8.461   7.926  1.00  0.58           C  
ATOM   4288  CG1 VAL A 291       0.946   9.433   8.194  1.00  0.58           C  
ATOM   4289  CG2 VAL A 291       3.341   9.242   7.748  1.00  0.58           C  
ATOM   4290  H   VAL A 291       3.599   8.635  10.314  1.00  0.49           H  
ATOM   4291  HA  VAL A 291       1.305   7.021   9.312  1.00  0.47           H  
ATOM   4292  HB  VAL A 291       1.820   7.897   7.029  1.00  0.70           H  
ATOM   4293 1HG1 VAL A 291       0.839  10.106   7.344  1.00  0.70           H  
ATOM   4294 2HG1 VAL A 291       0.015   8.885   8.343  1.00  0.70           H  
ATOM   4295 3HG1 VAL A 291       1.175  10.013   9.086  1.00  0.70           H  
ATOM   4296 1HG2 VAL A 291       3.234   9.936   6.916  1.00  0.70           H  
ATOM   4297 2HG2 VAL A 291       3.563   9.799   8.659  1.00  0.70           H  
ATOM   4298 3HG2 VAL A 291       4.145   8.544   7.539  1.00  0.70           H  
ATOM   4299  N   THR A 292       2.962   5.487   7.904  1.00  0.36           N  
ATOM   4300  CA  THR A 292       3.910   4.409   7.616  1.00  0.38           C  
ATOM   4301  C   THR A 292       4.490   4.489   6.214  1.00  0.26           C  
ATOM   4302  O   THR A 292       3.768   4.455   5.223  1.00  0.43           O  
ATOM   4303  CB  THR A 292       3.250   3.026   7.793  1.00  0.57           C  
ATOM   4304  OG1 THR A 292       2.804   2.878   9.143  1.00  0.57           O  
ATOM   4305  CG2 THR A 292       4.243   1.915   7.474  1.00  0.57           C  
ATOM   4306  H   THR A 292       2.069   5.521   7.426  1.00  0.43           H  
ATOM   4307  HA  THR A 292       4.738   4.482   8.321  1.00  0.46           H  
ATOM   4308  HB  THR A 292       2.393   2.946   7.126  1.00  0.68           H  
ATOM   4309  HG1 THR A 292       3.564   2.855   9.729  1.00  0.68           H  
ATOM   4310 1HG2 THR A 292       3.760   0.947   7.606  1.00  0.68           H  
ATOM   4311 2HG2 THR A 292       4.582   2.013   6.443  1.00  0.68           H  
ATOM   4312 3HG2 THR A 292       5.098   1.988   8.145  1.00  0.68           H  
ATOM   4313  N   ALA A 293       5.807   4.573   6.123  1.00  0.31           N  
ATOM   4314  CA  ALA A 293       6.452   4.580   4.830  1.00  0.68           C  
ATOM   4315  C   ALA A 293       6.401   3.164   4.288  1.00  0.38           C  
ATOM   4316  O   ALA A 293       6.909   2.232   4.913  1.00  1.79           O  
ATOM   4317  CB  ALA A 293       7.883   5.088   4.937  1.00  1.02           C  
ATOM   4318  H   ALA A 293       6.368   4.600   6.955  1.00  0.37           H  
ATOM   4319  HA  ALA A 293       5.888   5.226   4.158  1.00  0.82           H  
ATOM   4320 1HB  ALA A 293       8.348   5.082   3.952  1.00  1.22           H  
ATOM   4321 2HB  ALA A 293       7.879   6.105   5.330  1.00  1.22           H  
ATOM   4322 3HB  ALA A 293       8.448   4.444   5.608  1.00  1.22           H  
ATOM   4323  N   VAL A 294       5.779   2.999   3.128  1.00  0.42           N  
ATOM   4324  CA  VAL A 294       5.650   1.679   2.521  1.00  0.76           C  
ATOM   4325  C   VAL A 294       6.421   1.609   1.210  1.00  0.74           C  
ATOM   4326  O   VAL A 294       6.520   0.549   0.589  1.00  3.79           O  
ATOM   4327  CB  VAL A 294       4.166   1.308   2.293  1.00  1.14           C  
ATOM   4328  CG1 VAL A 294       3.422   1.250   3.621  1.00  1.14           C  
ATOM   4329  CG2 VAL A 294       3.517   2.325   1.378  1.00  1.14           C  
ATOM   4330  H   VAL A 294       5.392   3.804   2.652  1.00  0.50           H  
ATOM   4331  HA  VAL A 294       6.076   0.945   3.205  1.00  0.91           H  
ATOM   4332  HB  VAL A 294       4.113   0.318   1.840  1.00  1.37           H  
ATOM   4333 1HG1 VAL A 294       2.383   0.973   3.443  1.00  1.37           H  
ATOM   4334 2HG1 VAL A 294       3.890   0.508   4.267  1.00  1.37           H  
ATOM   4335 3HG1 VAL A 294       3.458   2.226   4.102  1.00  1.37           H  
ATOM   4336 1HG2 VAL A 294       2.478   2.051   1.209  1.00  1.37           H  
ATOM   4337 2HG2 VAL A 294       3.564   3.312   1.838  1.00  1.37           H  
ATOM   4338 3HG2 VAL A 294       4.047   2.342   0.425  1.00  1.37           H  
ATOM   4339  N   GLY A 295       6.994   2.729   0.790  1.00  0.62           N  
ATOM   4340  CA  GLY A 295       7.793   2.689  -0.410  1.00  0.88           C  
ATOM   4341  C   GLY A 295       8.351   4.036  -0.820  1.00  0.48           C  
ATOM   4342  O   GLY A 295       8.355   4.992  -0.043  1.00  0.74           O  
ATOM   4343  H   GLY A 295       6.853   3.605   1.273  1.00  0.74           H  
ATOM   4344 1HA  GLY A 295       8.605   1.975  -0.285  1.00  1.06           H  
ATOM   4345 2HA  GLY A 295       7.159   2.315  -1.205  1.00  1.06           H  
ATOM   4346  N   TYR A 296       8.845   4.084  -2.047  1.00  0.54           N  
ATOM   4347  CA  TYR A 296       9.358   5.300  -2.666  1.00  1.19           C  
ATOM   4348  C   TYR A 296       9.606   5.030  -4.140  1.00  0.91           C  
ATOM   4349  O   TYR A 296       9.637   3.877  -4.563  1.00  1.24           O  
ATOM   4350  CB  TYR A 296      10.647   5.789  -2.002  1.00  1.78           C  
ATOM   4351  CG  TYR A 296      11.805   4.824  -2.090  1.00  1.78           C  
ATOM   4352  CD1 TYR A 296      12.573   4.784  -3.242  1.00  1.78           C  
ATOM   4353  CD2 TYR A 296      12.129   4.015  -1.012  1.00  1.78           C  
ATOM   4354  CE1 TYR A 296      13.647   3.929  -3.326  1.00  1.78           C  
ATOM   4355  CE2 TYR A 296      13.214   3.162  -1.090  1.00  1.78           C  
ATOM   4356  CZ  TYR A 296      13.971   3.114  -2.247  1.00  1.78           C  
ATOM   4357  OH  TYR A 296      15.048   2.263  -2.341  1.00  1.78           O  
ATOM   4358  H   TYR A 296       8.807   3.230  -2.590  1.00  0.65           H  
ATOM   4359  HA  TYR A 296       8.602   6.082  -2.590  1.00  1.43           H  
ATOM   4360 1HB  TYR A 296      10.957   6.731  -2.456  1.00  2.14           H  
ATOM   4361 2HB  TYR A 296      10.456   5.985  -0.951  1.00  2.14           H  
ATOM   4362  HD1 TYR A 296      12.328   5.428  -4.085  1.00  2.14           H  
ATOM   4363  HD2 TYR A 296      11.532   4.061  -0.104  1.00  2.14           H  
ATOM   4364  HE1 TYR A 296      14.241   3.903  -4.237  1.00  2.14           H  
ATOM   4365  HE2 TYR A 296      13.472   2.527  -0.242  1.00  2.14           H  
ATOM   4366  HH  TYR A 296      15.304   2.171  -3.267  1.00  2.14           H  
ATOM   4367  N   GLY A 297       9.842   6.066  -4.930  1.00  1.01           N  
ATOM   4368  CA  GLY A 297      10.143   5.790  -6.321  1.00  1.54           C  
ATOM   4369  C   GLY A 297      10.796   6.931  -7.077  1.00  2.85           C  
ATOM   4370  O   GLY A 297      10.640   8.107  -6.747  1.00  5.45           O  
ATOM   4371  H   GLY A 297       9.795   7.008  -4.574  1.00  1.21           H  
ATOM   4372 1HA  GLY A 297      10.793   4.918  -6.370  1.00  1.85           H  
ATOM   4373 2HA  GLY A 297       9.221   5.511  -6.830  1.00  1.85           H  
ATOM   4374  N   THR A 298      11.537   6.544  -8.112  1.00  9.06           N  
ATOM   4375  CA  THR A 298      12.189   7.447  -9.053  1.00 14.20           C  
ATOM   4376  C   THR A 298      11.711   7.151 -10.468  1.00 24.57           C  
ATOM   4377  O   THR A 298      11.868   6.030 -10.955  1.00 50.91           O  
ATOM   4378  CB  THR A 298      13.724   7.322  -8.995  1.00 21.30           C  
ATOM   4379  OG1 THR A 298      14.189   7.676  -7.687  1.00 21.30           O  
ATOM   4380  CG2 THR A 298      14.370   8.226 -10.035  1.00 21.30           C  
ATOM   4381  H   THR A 298      11.657   5.549  -8.251  1.00 10.87           H  
ATOM   4382  HA  THR A 298      11.918   8.471  -8.805  1.00 17.04           H  
ATOM   4383  HB  THR A 298      14.005   6.289  -9.197  1.00 25.56           H  
ATOM   4384  HG1 THR A 298      14.119   8.633  -7.592  1.00 25.56           H  
ATOM   4385 1HG2 THR A 298      15.454   8.121  -9.985  1.00 25.56           H  
ATOM   4386 2HG2 THR A 298      14.023   7.945 -11.028  1.00 25.56           H  
ATOM   4387 3HG2 THR A 298      14.097   9.262  -9.836  1.00 25.56           H  
ATOM   4388  N   THR A 299      11.136   8.151 -11.132  1.00 37.71           N  
ATOM   4389  CA  THR A 299      10.644   7.945 -12.490  1.00 54.26           C  
ATOM   4390  C   THR A 299      11.750   8.172 -13.502  1.00 64.66           C  
ATOM   4391  O   THR A 299      12.802   8.716 -13.174  1.00 63.42           O  
ATOM   4392  CB  THR A 299       9.484   8.891 -12.835  1.00 81.39           C  
ATOM   4393  OG1 THR A 299       9.963  10.241 -12.899  1.00 81.39           O  
ATOM   4394  CG2 THR A 299       8.404   8.797 -11.769  1.00 81.39           C  
ATOM   4395  H   THR A 299      11.020   9.048 -10.675  1.00 45.25           H  
ATOM   4396  HA  THR A 299      10.301   6.914 -12.586  1.00 65.11           H  
ATOM   4397  HB  THR A 299       9.064   8.616 -13.800  1.00 97.67           H  
ATOM   4398  HG1 THR A 299       9.235  10.827 -13.129  1.00 97.67           H  
ATOM   4399 1HG2 THR A 299       7.587   9.472 -12.020  1.00 97.67           H  
ATOM   4400 2HG2 THR A 299       8.029   7.774 -11.717  1.00 97.67           H  
ATOM   4401 3HG2 THR A 299       8.822   9.078 -10.802  1.00 97.67           H  
ATOM   4402  N   SER A 300      11.482   7.806 -14.754  1.00 97.80           N  
ATOM   4403  CA  SER A 300      12.446   7.982 -15.843  1.00136.64           C  
ATOM   4404  C   SER A 300      12.694   9.457 -16.168  1.00185.93           C  
ATOM   4405  O   SER A 300      13.696   9.798 -16.797  1.00280.41           O  
ATOM   4406  CB  SER A 300      11.961   7.266 -17.090  1.00204.96           C  
ATOM   4407  OG  SER A 300      10.813   7.878 -17.610  1.00204.96           O  
ATOM   4408  H   SER A 300      10.594   7.372 -14.955  1.00117.36           H  
ATOM   4409  HA  SER A 300      13.394   7.539 -15.534  1.00163.97           H  
ATOM   4410 1HB  SER A 300      12.751   7.275 -17.843  1.00245.95           H  
ATOM   4411 2HB  SER A 300      11.747   6.226 -16.853  1.00245.95           H  
ATOM   4412  HG  SER A 300      11.055   8.791 -17.797  1.00245.95           H  
ATOM   4413  N   ASP A 301      11.791  10.328 -15.721  1.00161.04           N  
ATOM   4414  CA  ASP A 301      11.932  11.759 -15.919  1.00212.51           C  
ATOM   4415  C   ASP A 301      12.642  12.430 -14.739  1.00204.92           C  
ATOM   4416  O   ASP A 301      12.826  13.648 -14.738  1.00201.56           O  
ATOM   4417  CB  ASP A 301      10.564  12.403 -16.134  1.00318.76           C  
ATOM   4418  CG  ASP A 301       9.907  11.958 -17.433  1.00318.76           C  
ATOM   4419  OD1 ASP A 301      10.615  11.566 -18.331  1.00318.76           O  
ATOM   4420  OD2 ASP A 301       8.704  12.021 -17.518  1.00318.76           O  
ATOM   4421  H   ASP A 301      10.979   9.992 -15.225  1.00193.25           H  
ATOM   4422  HA  ASP A 301      12.534  11.923 -16.813  1.00255.01           H  
ATOM   4423 1HB  ASP A 301       9.905  12.148 -15.302  1.00382.52           H  
ATOM   4424 2HB  ASP A 301      10.668  13.487 -16.147  1.00382.52           H  
ATOM   4425  N   GLY A 302      13.047  11.640 -13.739  1.00218.64           N  
ATOM   4426  CA  GLY A 302      13.744  12.174 -12.582  1.00238.77           C  
ATOM   4427  C   GLY A 302      12.811  12.641 -11.467  1.00164.78           C  
ATOM   4428  O   GLY A 302      13.197  13.489 -10.660  1.00161.65           O  
ATOM   4429  H   GLY A 302      12.887  10.644 -13.764  1.00262.37           H  
ATOM   4430 1HA  GLY A 302      14.417  11.410 -12.190  1.00286.52           H  
ATOM   4431 2HA  GLY A 302      14.371  13.006 -12.898  1.00286.52           H  
ATOM   4432  N   THR A 303      11.587  12.109 -11.408  1.00157.61           N  
ATOM   4433  CA  THR A 303      10.683  12.519 -10.340  1.00118.71           C  
ATOM   4434  C   THR A 303      10.838  11.596  -9.156  1.00 58.73           C  
ATOM   4435  O   THR A 303      10.609  10.392  -9.255  1.00 88.27           O  
ATOM   4436  CB  THR A 303       9.205  12.523 -10.779  1.00178.06           C  
ATOM   4437  OG1 THR A 303       9.019  13.450 -11.856  1.00178.06           O  
ATOM   4438  CG2 THR A 303       8.307  12.910  -9.609  1.00178.06           C  
ATOM   4439  H   THR A 303      11.280  11.415 -12.075  1.00189.13           H  
ATOM   4440  HA  THR A 303      10.949  13.527 -10.022  1.00142.45           H  
ATOM   4441  HB  THR A 303       8.925  11.530 -11.116  1.00213.68           H  
ATOM   4442  HG1 THR A 303       9.302  14.324 -11.577  1.00213.68           H  
ATOM   4443 1HG2 THR A 303       7.266  12.901  -9.932  1.00213.68           H  
ATOM   4444 2HG2 THR A 303       8.440  12.198  -8.795  1.00213.68           H  
ATOM   4445 3HG2 THR A 303       8.569  13.909  -9.262  1.00213.68           H  
ATOM   4446  N   ASP A 304      11.247  12.168  -8.036  1.00 30.77           N  
ATOM   4447  CA  ASP A 304      11.452  11.406  -6.822  1.00  7.15           C  
ATOM   4448  C   ASP A 304      10.315  11.620  -5.839  1.00  3.19           C  
ATOM   4449  O   ASP A 304       9.892  12.755  -5.609  1.00  3.88           O  
ATOM   4450  CB  ASP A 304      12.777  11.810  -6.170  1.00 10.73           C  
ATOM   4451  CG  ASP A 304      14.005  11.396  -6.959  1.00 10.73           C  
ATOM   4452  OD1 ASP A 304      13.992  10.332  -7.529  1.00 10.73           O  
ATOM   4453  OD2 ASP A 304      14.951  12.147  -6.983  1.00 10.73           O  
ATOM   4454  H   ASP A 304      11.421  13.163  -8.028  1.00 36.92           H  
ATOM   4455  HA  ASP A 304      11.495  10.350  -7.078  1.00  8.58           H  
ATOM   4456 1HB  ASP A 304      12.800  12.893  -6.058  1.00 12.87           H  
ATOM   4457 2HB  ASP A 304      12.845  11.376  -5.176  1.00 12.87           H  
ATOM   4458  N   TYR A 305       9.839  10.534  -5.237  1.00  2.17           N  
ATOM   4459  CA  TYR A 305       8.791  10.653  -4.236  1.00  4.42           C  
ATOM   4460  C   TYR A 305       8.767   9.503  -3.231  1.00  1.20           C  
ATOM   4461  O   TYR A 305       9.281   8.418  -3.489  1.00  1.96           O  
ATOM   4462  CB  TYR A 305       7.434  10.768  -4.926  1.00  6.63           C  
ATOM   4463  CG  TYR A 305       7.096   9.568  -5.774  1.00  6.63           C  
ATOM   4464  CD1 TYR A 305       6.389   8.503  -5.236  1.00  6.63           C  
ATOM   4465  CD2 TYR A 305       7.504   9.535  -7.099  1.00  6.63           C  
ATOM   4466  CE1 TYR A 305       6.091   7.410  -6.027  1.00  6.63           C  
ATOM   4467  CE2 TYR A 305       7.208   8.442  -7.887  1.00  6.63           C  
ATOM   4468  CZ  TYR A 305       6.504   7.382  -7.355  1.00  6.63           C  
ATOM   4469  OH  TYR A 305       6.206   6.291  -8.140  1.00  6.63           O  
ATOM   4470  H   TYR A 305      10.196   9.624  -5.496  1.00  2.60           H  
ATOM   4471  HA  TYR A 305       8.973  11.568  -3.681  1.00  5.30           H  
ATOM   4472 1HB  TYR A 305       6.649  10.892  -4.178  1.00  7.96           H  
ATOM   4473 2HB  TYR A 305       7.424  11.650  -5.565  1.00  7.96           H  
ATOM   4474  HD1 TYR A 305       6.068   8.530  -4.195  1.00  7.96           H  
ATOM   4475  HD2 TYR A 305       8.062  10.372  -7.519  1.00  7.96           H  
ATOM   4476  HE1 TYR A 305       5.534   6.572  -5.614  1.00  7.96           H  
ATOM   4477  HE2 TYR A 305       7.530   8.416  -8.927  1.00  7.96           H  
ATOM   4478  HH  TYR A 305       5.728   5.642  -7.618  1.00  7.96           H  
ATOM   4479  N   TRP A 306       8.149   9.757  -2.083  1.00  2.20           N  
ATOM   4480  CA  TRP A 306       7.942   8.756  -1.046  1.00  1.13           C  
ATOM   4481  C   TRP A 306       6.561   8.171  -1.189  1.00  0.74           C  
ATOM   4482  O   TRP A 306       5.641   8.880  -1.579  1.00  1.90           O  
ATOM   4483  CB  TRP A 306       8.035   9.347   0.359  1.00  1.69           C  
ATOM   4484  CG  TRP A 306       9.384   9.812   0.774  1.00  1.69           C  
ATOM   4485  CD1 TRP A 306       9.831  11.097   0.844  1.00  1.69           C  
ATOM   4486  CD2 TRP A 306      10.489   8.977   1.182  1.00  1.69           C  
ATOM   4487  NE1 TRP A 306      11.132  11.119   1.280  1.00  1.69           N  
ATOM   4488  CE2 TRP A 306      11.550   9.828   1.487  1.00  1.69           C  
ATOM   4489  CE3 TRP A 306      10.657   7.592   1.309  1.00  1.69           C  
ATOM   4490  CZ2 TRP A 306      12.771   9.344   1.911  1.00  1.69           C  
ATOM   4491  CZ3 TRP A 306      11.886   7.106   1.726  1.00  1.69           C  
ATOM   4492  CH2 TRP A 306      12.913   7.966   2.016  1.00  1.69           C  
ATOM   4493  H   TRP A 306       7.792  10.686  -1.934  1.00  2.64           H  
ATOM   4494  HA  TRP A 306       8.679   7.963  -1.160  1.00  1.36           H  
ATOM   4495 1HB  TRP A 306       7.352  10.187   0.435  1.00  2.03           H  
ATOM   4496 2HB  TRP A 306       7.704   8.601   1.081  1.00  2.03           H  
ATOM   4497  HD1 TRP A 306       9.239  11.978   0.597  1.00  2.03           H  
ATOM   4498  HE1 TRP A 306      11.692  11.947   1.420  1.00  2.03           H  
ATOM   4499  HE3 TRP A 306       9.839   6.910   1.077  1.00  2.03           H  
ATOM   4500  HZ2 TRP A 306      13.600  10.002   2.157  1.00  2.03           H  
ATOM   4501  HZ3 TRP A 306      12.015   6.027   1.819  1.00  2.03           H  
ATOM   4502  HH2 TRP A 306      13.867   7.560   2.342  1.00  2.03           H  
ATOM   4503  N   ILE A 307       6.394   6.902  -0.850  1.00  0.48           N  
ATOM   4504  CA  ILE A 307       5.063   6.299  -0.853  1.00  0.68           C  
ATOM   4505  C   ILE A 307       4.700   6.017   0.598  1.00  0.70           C  
ATOM   4506  O   ILE A 307       5.308   5.164   1.253  1.00  1.22           O  
ATOM   4507  CB  ILE A 307       5.000   5.004  -1.673  1.00  1.02           C  
ATOM   4508  CG1 ILE A 307       5.432   5.270  -3.114  1.00  1.02           C  
ATOM   4509  CG2 ILE A 307       3.577   4.468  -1.650  1.00  1.02           C  
ATOM   4510  CD1 ILE A 307       5.617   4.013  -3.932  1.00  1.02           C  
ATOM   4511  H   ILE A 307       7.187   6.353  -0.557  1.00  0.58           H  
ATOM   4512  HA  ILE A 307       4.344   7.009  -1.261  1.00  0.82           H  
ATOM   4513  HB  ILE A 307       5.666   4.261  -1.249  1.00  1.22           H  
ATOM   4514 1HG1 ILE A 307       4.679   5.891  -3.600  1.00  1.22           H  
ATOM   4515 2HG1 ILE A 307       6.375   5.816  -3.109  1.00  1.22           H  
ATOM   4516 1HG2 ILE A 307       3.525   3.544  -2.226  1.00  1.22           H  
ATOM   4517 2HG2 ILE A 307       3.278   4.274  -0.624  1.00  1.22           H  
ATOM   4518 3HG2 ILE A 307       2.905   5.206  -2.087  1.00  1.22           H  
ATOM   4519 1HD1 ILE A 307       5.924   4.277  -4.944  1.00  1.22           H  
ATOM   4520 2HD1 ILE A 307       6.384   3.390  -3.472  1.00  1.22           H  
ATOM   4521 3HD1 ILE A 307       4.679   3.462  -3.970  1.00  1.22           H  
ATOM   4522  N   VAL A 308       3.728   6.765   1.109  1.00  0.63           N  
ATOM   4523  CA  VAL A 308       3.373   6.679   2.513  1.00  1.33           C  
ATOM   4524  C   VAL A 308       1.901   6.351   2.781  1.00  0.62           C  
ATOM   4525  O   VAL A 308       0.994   6.914   2.171  1.00  0.96           O  
ATOM   4526  CB  VAL A 308       3.742   8.007   3.189  1.00  2.00           C  
ATOM   4527  CG1 VAL A 308       3.329   7.981   4.629  1.00  2.00           C  
ATOM   4528  CG2 VAL A 308       5.244   8.257   3.082  1.00  2.00           C  
ATOM   4529  H   VAL A 308       3.250   7.445   0.529  1.00  0.76           H  
ATOM   4530  HA  VAL A 308       3.979   5.893   2.963  1.00  1.60           H  
ATOM   4531  HB  VAL A 308       3.205   8.816   2.702  1.00  2.39           H  
ATOM   4532 1HG1 VAL A 308       3.590   8.938   5.071  1.00  2.39           H  
ATOM   4533 2HG1 VAL A 308       2.254   7.825   4.703  1.00  2.39           H  
ATOM   4534 3HG1 VAL A 308       3.853   7.180   5.148  1.00  2.39           H  
ATOM   4535 1HG2 VAL A 308       5.487   9.205   3.561  1.00  2.39           H  
ATOM   4536 2HG2 VAL A 308       5.783   7.451   3.578  1.00  2.39           H  
ATOM   4537 3HG2 VAL A 308       5.537   8.300   2.034  1.00  2.39           H  
ATOM   4538  N   LYS A 309       1.678   5.413   3.699  1.00  0.37           N  
ATOM   4539  CA  LYS A 309       0.344   4.989   4.102  1.00  0.50           C  
ATOM   4540  C   LYS A 309      -0.197   5.841   5.245  1.00  0.42           C  
ATOM   4541  O   LYS A 309       0.404   5.914   6.320  1.00  0.45           O  
ATOM   4542  CB  LYS A 309       0.360   3.526   4.554  1.00  0.75           C  
ATOM   4543  CG  LYS A 309      -1.018   2.958   4.874  1.00  0.75           C  
ATOM   4544  CD  LYS A 309      -0.942   1.511   5.347  1.00  0.75           C  
ATOM   4545  CE  LYS A 309      -2.335   0.961   5.610  1.00  0.75           C  
ATOM   4546  NZ  LYS A 309      -2.322  -0.393   6.225  1.00  0.75           N  
ATOM   4547  H   LYS A 309       2.464   4.989   4.158  1.00  0.44           H  
ATOM   4548  HA  LYS A 309      -0.331   5.100   3.255  1.00  0.60           H  
ATOM   4549 1HB  LYS A 309       0.817   2.908   3.784  1.00  0.90           H  
ATOM   4550 2HB  LYS A 309       0.973   3.433   5.450  1.00  0.90           H  
ATOM   4551 1HG  LYS A 309      -1.483   3.559   5.655  1.00  0.90           H  
ATOM   4552 2HG  LYS A 309      -1.646   3.007   3.985  1.00  0.90           H  
ATOM   4553 1HD  LYS A 309      -0.455   0.901   4.584  1.00  0.90           H  
ATOM   4554 2HD  LYS A 309      -0.356   1.454   6.264  1.00  0.90           H  
ATOM   4555 1HE  LYS A 309      -2.870   1.648   6.262  1.00  0.90           H  
ATOM   4556 2HE  LYS A 309      -2.861   0.894   4.663  1.00  0.90           H  
ATOM   4557 1HZ  LYS A 309      -3.282  -0.702   6.356  1.00  0.90           H  
ATOM   4558 2HZ  LYS A 309      -1.849  -1.041   5.609  1.00  0.90           H  
ATOM   4559 3HZ  LYS A 309      -1.849  -0.370   7.117  1.00  0.90           H  
ATOM   4560  N   ASN A 310      -1.344   6.472   5.030  1.00  0.56           N  
ATOM   4561  CA  ASN A 310      -1.963   7.251   6.093  1.00  0.58           C  
ATOM   4562  C   ASN A 310      -3.031   6.384   6.770  1.00  0.66           C  
ATOM   4563  O   ASN A 310      -3.323   5.280   6.309  1.00  2.88           O  
ATOM   4564  CB  ASN A 310      -2.533   8.553   5.544  1.00  0.87           C  
ATOM   4565  CG  ASN A 310      -2.609   9.661   6.567  1.00  0.87           C  
ATOM   4566  OD1 ASN A 310      -2.899   9.446   7.750  1.00  0.87           O  
ATOM   4567  ND2 ASN A 310      -2.333  10.855   6.127  1.00  0.87           N  
ATOM   4568  H   ASN A 310      -1.807   6.405   4.134  1.00  0.67           H  
ATOM   4569  HA  ASN A 310      -1.209   7.490   6.844  1.00  0.70           H  
ATOM   4570 1HB  ASN A 310      -1.912   8.891   4.713  1.00  1.04           H  
ATOM   4571 2HB  ASN A 310      -3.532   8.373   5.147  1.00  1.04           H  
ATOM   4572 1HD2 ASN A 310      -2.360  11.636   6.752  1.00  1.04           H  
ATOM   4573 2HD2 ASN A 310      -2.095  10.990   5.167  1.00  1.04           H  
ATOM   4574  N   SER A 311      -3.596   6.879   7.865  1.00  1.04           N  
ATOM   4575  CA  SER A 311      -4.608   6.157   8.620  1.00  1.70           C  
ATOM   4576  C   SER A 311      -5.940   6.896   8.657  1.00  1.06           C  
ATOM   4577  O   SER A 311      -6.600   6.948   9.699  1.00  0.85           O  
ATOM   4578  CB  SER A 311      -4.121   5.931  10.014  1.00  2.55           C  
ATOM   4579  OG  SER A 311      -3.849   7.147  10.641  1.00  2.55           O  
ATOM   4580  H   SER A 311      -3.313   7.795   8.178  1.00  1.25           H  
ATOM   4581  HA  SER A 311      -4.770   5.189   8.143  1.00  2.04           H  
ATOM   4582 1HB  SER A 311      -4.855   5.364  10.576  1.00  3.06           H  
ATOM   4583 2HB  SER A 311      -3.212   5.344   9.971  1.00  3.06           H  
ATOM   4584  HG  SER A 311      -3.229   7.608  10.069  1.00  3.06           H  
ATOM   4585  N   TRP A 312      -6.319   7.491   7.531  1.00  2.70           N  
ATOM   4586  CA  TRP A 312      -7.577   8.223   7.426  1.00  2.45           C  
ATOM   4587  C   TRP A 312      -8.553   7.542   6.459  1.00  2.15           C  
ATOM   4588  O   TRP A 312      -9.414   8.202   5.876  1.00  3.57           O  
ATOM   4589  CB  TRP A 312      -7.309   9.669   6.990  1.00  3.68           C  
ATOM   4590  CG  TRP A 312      -6.599  10.486   8.041  1.00  3.68           C  
ATOM   4591  CD1 TRP A 312      -6.593  10.256   9.385  1.00  3.68           C  
ATOM   4592  CD2 TRP A 312      -5.776  11.661   7.840  1.00  3.68           C  
ATOM   4593  NE1 TRP A 312      -5.823  11.195  10.027  1.00  3.68           N  
ATOM   4594  CE2 TRP A 312      -5.313  12.060   9.095  1.00  3.68           C  
ATOM   4595  CE3 TRP A 312      -5.400  12.388   6.714  1.00  3.68           C  
ATOM   4596  CZ2 TRP A 312      -4.478  13.157   9.258  1.00  3.68           C  
ATOM   4597  CZ3 TRP A 312      -4.567  13.486   6.869  1.00  3.68           C  
ATOM   4598  CH2 TRP A 312      -4.112  13.859   8.109  1.00  3.68           C  
ATOM   4599  H   TRP A 312      -5.725   7.424   6.716  1.00  3.24           H  
ATOM   4600  HA  TRP A 312      -8.041   8.248   8.411  1.00  2.94           H  
ATOM   4601 1HB  TRP A 312      -6.698   9.670   6.088  1.00  4.41           H  
ATOM   4602 2HB  TRP A 312      -8.251  10.153   6.746  1.00  4.41           H  
ATOM   4603  HD1 TRP A 312      -7.117   9.440   9.880  1.00  4.41           H  
ATOM   4604  HE1 TRP A 312      -5.655  11.237  11.022  1.00  4.41           H  
ATOM   4605  HE3 TRP A 312      -5.755  12.093   5.734  1.00  4.41           H  
ATOM   4606  HZ2 TRP A 312      -4.112  13.469  10.236  1.00  4.41           H  
ATOM   4607  HZ3 TRP A 312      -4.283  14.043   5.977  1.00  4.41           H  
ATOM   4608  HH2 TRP A 312      -3.457  14.726   8.198  1.00  4.41           H  
ATOM   4609  N   GLY A 313      -8.395   6.226   6.281  1.00  2.60           N  
ATOM   4610  CA  GLY A 313      -9.241   5.427   5.393  1.00  2.16           C  
ATOM   4611  C   GLY A 313      -8.885   5.567   3.907  1.00  1.56           C  
ATOM   4612  O   GLY A 313      -8.096   6.426   3.513  1.00  1.56           O  
ATOM   4613  H   GLY A 313      -7.692   5.734   6.817  1.00  3.12           H  
ATOM   4614 1HA  GLY A 313      -9.170   4.379   5.682  1.00  2.59           H  
ATOM   4615 2HA  GLY A 313     -10.281   5.719   5.539  1.00  2.59           H  
ATOM   4616  N   THR A 314      -9.542   4.748   3.074  1.00  1.53           N  
ATOM   4617  CA  THR A 314      -9.351   4.774   1.618  1.00  1.39           C  
ATOM   4618  C   THR A 314     -10.053   5.981   1.008  1.00  1.56           C  
ATOM   4619  O   THR A 314      -9.802   6.364  -0.134  1.00  2.09           O  
ATOM   4620  CB  THR A 314      -9.876   3.489   0.958  1.00  2.08           C  
ATOM   4621  OG1 THR A 314     -11.277   3.348   1.231  1.00  2.08           O  
ATOM   4622  CG2 THR A 314      -9.128   2.279   1.484  1.00  2.08           C  
ATOM   4623  H   THR A 314     -10.183   4.072   3.465  1.00  1.84           H  
ATOM   4624  HA  THR A 314      -8.288   4.859   1.413  1.00  1.67           H  
ATOM   4625  HB  THR A 314      -9.733   3.555  -0.121  1.00  2.50           H  
ATOM   4626  HG1 THR A 314     -11.612   2.567   0.785  1.00  2.50           H  
ATOM   4627 1HG2 THR A 314      -9.508   1.378   1.002  1.00  2.50           H  
ATOM   4628 2HG2 THR A 314      -8.067   2.389   1.263  1.00  2.50           H  
ATOM   4629 3HG2 THR A 314      -9.270   2.202   2.561  1.00  2.50           H  
ATOM   4630  N   SER A 315     -10.917   6.590   1.812  1.00  1.75           N  
ATOM   4631  CA  SER A 315     -11.643   7.802   1.508  1.00  2.46           C  
ATOM   4632  C   SER A 315     -10.741   9.043   1.440  1.00  2.32           C  
ATOM   4633  O   SER A 315     -11.181  10.103   0.988  1.00  3.61           O  
ATOM   4634  CB  SER A 315     -12.673   7.998   2.577  1.00  3.69           C  
ATOM   4635  OG  SER A 315     -12.025   8.214   3.795  1.00  3.69           O  
ATOM   4636  H   SER A 315     -11.091   6.187   2.718  1.00  2.10           H  
ATOM   4637  HA  SER A 315     -12.136   7.676   0.542  1.00  2.95           H  
ATOM   4638 1HB  SER A 315     -13.293   8.854   2.341  1.00  4.43           H  
ATOM   4639 2HB  SER A 315     -13.317   7.122   2.646  1.00  4.43           H  
ATOM   4640  HG  SER A 315     -12.698   8.472   4.429  1.00  4.43           H  
ATOM   4641  N   TRP A 316      -9.493   8.924   1.912  1.00  1.88           N  
ATOM   4642  CA  TRP A 316      -8.563  10.040   1.856  1.00  2.16           C  
ATOM   4643  C   TRP A 316      -7.381   9.763   0.932  1.00  1.31           C  
ATOM   4644  O   TRP A 316      -6.791   8.686   0.981  1.00  2.90           O  
ATOM   4645  CB  TRP A 316      -8.022  10.350   3.247  1.00  3.24           C  
ATOM   4646  CG  TRP A 316      -7.059  11.492   3.228  1.00  3.24           C  
ATOM   4647  CD1 TRP A 316      -7.382  12.802   3.353  1.00  3.24           C  
ATOM   4648  CD2 TRP A 316      -5.625  11.441   3.050  1.00  3.24           C  
ATOM   4649  NE1 TRP A 316      -6.260  13.575   3.274  1.00  3.24           N  
ATOM   4650  CE2 TRP A 316      -5.168  12.767   3.088  1.00  3.24           C  
ATOM   4651  CE3 TRP A 316      -4.702  10.404   2.860  1.00  3.24           C  
ATOM   4652  CZ2 TRP A 316      -3.831  13.077   2.949  1.00  3.24           C  
ATOM   4653  CZ3 TRP A 316      -3.360  10.723   2.714  1.00  3.24           C  
ATOM   4654  CH2 TRP A 316      -2.940  12.028   2.763  1.00  3.24           C  
ATOM   4655  H   TRP A 316      -9.163   8.053   2.314  1.00  2.26           H  
ATOM   4656  HA  TRP A 316      -9.092  10.912   1.482  1.00  2.59           H  
ATOM   4657 1HB  TRP A 316      -8.847  10.598   3.916  1.00  3.89           H  
ATOM   4658 2HB  TRP A 316      -7.519   9.472   3.651  1.00  3.89           H  
ATOM   4659  HD1 TRP A 316      -8.390  13.179   3.490  1.00  3.89           H  
ATOM   4660  HE1 TRP A 316      -6.269  14.588   3.340  1.00  3.89           H  
ATOM   4661  HE3 TRP A 316      -5.037   9.366   2.825  1.00  3.89           H  
ATOM   4662  HZ2 TRP A 316      -3.469  14.104   2.979  1.00  3.89           H  
ATOM   4663  HZ3 TRP A 316      -2.647   9.912   2.565  1.00  3.89           H  
ATOM   4664  HH2 TRP A 316      -1.881  12.248   2.653  1.00  3.89           H  
ATOM   4665  N   GLY A 317      -7.020  10.759   0.120  1.00  1.20           N  
ATOM   4666  CA  GLY A 317      -5.855  10.677  -0.760  1.00  1.50           C  
ATOM   4667  C   GLY A 317      -5.944   9.565  -1.791  1.00  1.05           C  
ATOM   4668  O   GLY A 317      -7.026   9.219  -2.272  1.00  0.95           O  
ATOM   4669  H   GLY A 317      -7.560  11.612   0.125  1.00  1.44           H  
ATOM   4670 1HA  GLY A 317      -5.735  11.630  -1.274  1.00  1.80           H  
ATOM   4671 2HA  GLY A 317      -4.961  10.535  -0.155  1.00  1.80           H  
ATOM   4672  N   GLU A 318      -4.785   9.008  -2.150  1.00  1.01           N  
ATOM   4673  CA  GLU A 318      -4.697   7.943  -3.145  1.00  1.01           C  
ATOM   4674  C   GLU A 318      -5.077   6.627  -2.504  1.00  0.76           C  
ATOM   4675  O   GLU A 318      -4.211   5.810  -2.213  1.00  0.65           O  
ATOM   4676  CB  GLU A 318      -3.281   7.847  -3.741  1.00  1.52           C  
ATOM   4677  CG  GLU A 318      -2.827   9.083  -4.513  1.00  1.52           C  
ATOM   4678  CD  GLU A 318      -1.491   8.918  -5.206  1.00  1.52           C  
ATOM   4679  OE1 GLU A 318      -0.896   7.868  -5.107  1.00  1.52           O  
ATOM   4680  OE2 GLU A 318      -1.061   9.848  -5.851  1.00  1.52           O  
ATOM   4681  H   GLU A 318      -3.932   9.304  -1.698  1.00  1.21           H  
ATOM   4682  HA  GLU A 318      -5.404   8.152  -3.948  1.00  1.21           H  
ATOM   4683 1HB  GLU A 318      -2.562   7.671  -2.942  1.00  1.82           H  
ATOM   4684 2HB  GLU A 318      -3.231   6.995  -4.419  1.00  1.82           H  
ATOM   4685 1HG  GLU A 318      -3.582   9.326  -5.260  1.00  1.82           H  
ATOM   4686 2HG  GLU A 318      -2.764   9.918  -3.817  1.00  1.82           H  
ATOM   4687  N   GLN A 319      -6.368   6.455  -2.235  1.00  0.91           N  
ATOM   4688  CA  GLN A 319      -6.888   5.279  -1.545  1.00  0.90           C  
ATOM   4689  C   GLN A 319      -6.133   5.015  -0.249  1.00  0.84           C  
ATOM   4690  O   GLN A 319      -5.732   3.883   0.027  1.00  0.83           O  
ATOM   4691  CB  GLN A 319      -6.827   4.045  -2.444  1.00  1.35           C  
ATOM   4692  CG  GLN A 319      -7.720   4.134  -3.665  1.00  1.35           C  
ATOM   4693  CD  GLN A 319      -9.191   4.061  -3.301  1.00  1.35           C  
ATOM   4694  OE1 GLN A 319      -9.671   3.038  -2.804  1.00  1.35           O  
ATOM   4695  NE2 GLN A 319      -9.915   5.147  -3.545  1.00  1.35           N  
ATOM   4696  H   GLN A 319      -7.006   7.191  -2.511  1.00  1.09           H  
ATOM   4697  HA  GLN A 319      -7.930   5.464  -1.293  1.00  1.08           H  
ATOM   4698 1HB  GLN A 319      -5.803   3.890  -2.785  1.00  1.62           H  
ATOM   4699 2HB  GLN A 319      -7.120   3.164  -1.874  1.00  1.62           H  
ATOM   4700 1HG  GLN A 319      -7.539   5.082  -4.171  1.00  1.62           H  
ATOM   4701 2HG  GLN A 319      -7.491   3.304  -4.333  1.00  1.62           H  
ATOM   4702 1HE2 GLN A 319     -10.891   5.159  -3.324  1.00  1.62           H  
ATOM   4703 2HE2 GLN A 319      -9.486   5.956  -3.948  1.00  1.62           H  
ATOM   4704  N   GLY A 320      -5.970   6.064   0.557  1.00  1.07           N  
ATOM   4705  CA  GLY A 320      -5.295   5.967   1.838  1.00  1.38           C  
ATOM   4706  C   GLY A 320      -3.808   6.306   1.797  1.00  1.29           C  
ATOM   4707  O   GLY A 320      -3.176   6.386   2.850  1.00  2.86           O  
ATOM   4708  H   GLY A 320      -6.328   6.970   0.290  1.00  1.28           H  
ATOM   4709 1HA  GLY A 320      -5.791   6.629   2.548  1.00  1.66           H  
ATOM   4710 2HA  GLY A 320      -5.418   4.961   2.216  1.00  1.66           H  
ATOM   4711  N   TYR A 321      -3.248   6.523   0.606  1.00  0.79           N  
ATOM   4712  CA  TYR A 321      -1.827   6.811   0.499  1.00  0.63           C  
ATOM   4713  C   TYR A 321      -1.523   8.218   0.002  1.00  0.55           C  
ATOM   4714  O   TYR A 321      -2.359   8.898  -0.595  1.00  0.87           O  
ATOM   4715  CB  TYR A 321      -1.174   5.798  -0.442  1.00  0.95           C  
ATOM   4716  CG  TYR A 321      -1.295   4.380   0.052  1.00  0.95           C  
ATOM   4717  CD1 TYR A 321      -2.436   3.664  -0.256  1.00  0.95           C  
ATOM   4718  CD2 TYR A 321      -0.291   3.795   0.804  1.00  0.95           C  
ATOM   4719  CE1 TYR A 321      -2.586   2.378   0.192  1.00  0.95           C  
ATOM   4720  CE2 TYR A 321      -0.443   2.498   1.256  1.00  0.95           C  
ATOM   4721  CZ  TYR A 321      -1.590   1.796   0.958  1.00  0.95           C  
ATOM   4722  OH  TYR A 321      -1.751   0.509   1.408  1.00  0.95           O  
ATOM   4723  H   TYR A 321      -3.782   6.437  -0.246  1.00  0.95           H  
ATOM   4724  HA  TYR A 321      -1.383   6.709   1.488  1.00  0.76           H  
ATOM   4725 1HB  TYR A 321      -1.640   5.858  -1.427  1.00  1.13           H  
ATOM   4726 2HB  TYR A 321      -0.116   6.030  -0.562  1.00  1.13           H  
ATOM   4727  HD1 TYR A 321      -3.222   4.122  -0.851  1.00  1.13           H  
ATOM   4728  HD2 TYR A 321       0.612   4.356   1.043  1.00  1.13           H  
ATOM   4729  HE1 TYR A 321      -3.490   1.826  -0.055  1.00  1.13           H  
ATOM   4730  HE2 TYR A 321       0.339   2.031   1.852  1.00  1.13           H  
ATOM   4731  HH  TYR A 321      -2.606   0.177   1.126  1.00  1.13           H  
ATOM   4732  N   ILE A 322      -0.290   8.637   0.239  1.00  0.50           N  
ATOM   4733  CA  ILE A 322       0.195   9.924  -0.217  1.00  0.89           C  
ATOM   4734  C   ILE A 322       1.582   9.838  -0.781  1.00  0.49           C  
ATOM   4735  O   ILE A 322       2.464   9.189  -0.215  1.00  0.84           O  
ATOM   4736  CB  ILE A 322       0.186  10.968   0.918  1.00  1.33           C  
ATOM   4737  CG1 ILE A 322       0.671  12.321   0.382  1.00  1.33           C  
ATOM   4738  CG2 ILE A 322       1.053  10.517   2.079  1.00  1.33           C  
ATOM   4739  CD1 ILE A 322       0.371  13.491   1.270  1.00  1.33           C  
ATOM   4740  H   ILE A 322       0.333   8.037   0.762  1.00  0.60           H  
ATOM   4741  HA  ILE A 322      -0.464  10.274  -1.007  1.00  1.07           H  
ATOM   4742  HB  ILE A 322      -0.833  11.100   1.260  1.00  1.60           H  
ATOM   4743 1HG1 ILE A 322       1.750  12.272   0.258  1.00  1.60           H  
ATOM   4744 2HG1 ILE A 322       0.236  12.501  -0.585  1.00  1.60           H  
ATOM   4745 1HG2 ILE A 322       1.020  11.265   2.870  1.00  1.60           H  
ATOM   4746 2HG2 ILE A 322       0.684   9.566   2.461  1.00  1.60           H  
ATOM   4747 3HG2 ILE A 322       2.080  10.398   1.735  1.00  1.60           H  
ATOM   4748 1HD1 ILE A 322       0.765  14.402   0.823  1.00  1.60           H  
ATOM   4749 2HD1 ILE A 322      -0.706  13.588   1.400  1.00  1.60           H  
ATOM   4750 3HD1 ILE A 322       0.846  13.323   2.231  1.00  1.60           H  
ATOM   4751  N   ARG A 323       1.782  10.503  -1.910  1.00  0.56           N  
ATOM   4752  CA  ARG A 323       3.119  10.543  -2.453  1.00  0.56           C  
ATOM   4753  C   ARG A 323       3.725  11.831  -1.943  1.00  0.84           C  
ATOM   4754  O   ARG A 323       3.030  12.842  -1.884  1.00  1.26           O  
ATOM   4755  CB  ARG A 323       3.128  10.498  -3.967  1.00  0.84           C  
ATOM   4756  CG  ARG A 323       2.477   9.266  -4.560  1.00  0.84           C  
ATOM   4757  CD  ARG A 323       2.566   9.241  -6.039  1.00  0.84           C  
ATOM   4758  NE  ARG A 323       1.737   8.185  -6.596  1.00  0.84           N  
ATOM   4759  CZ  ARG A 323       1.885   7.647  -7.821  1.00  0.84           C  
ATOM   4760  NH1 ARG A 323       2.868   8.034  -8.606  1.00  0.84           N  
ATOM   4761  NH2 ARG A 323       1.033   6.724  -8.231  1.00  0.84           N  
ATOM   4762  H   ARG A 323       1.010  10.989  -2.360  1.00  0.67           H  
ATOM   4763  HA  ARG A 323       3.674   9.699  -2.075  1.00  0.67           H  
ATOM   4764 1HB  ARG A 323       2.609  11.358  -4.363  1.00  1.01           H  
ATOM   4765 2HB  ARG A 323       4.154  10.537  -4.330  1.00  1.01           H  
ATOM   4766 1HG  ARG A 323       2.970   8.374  -4.173  1.00  1.01           H  
ATOM   4767 2HG  ARG A 323       1.422   9.245  -4.285  1.00  1.01           H  
ATOM   4768 1HD  ARG A 323       2.221  10.193  -6.441  1.00  1.01           H  
ATOM   4769 2HD  ARG A 323       3.596   9.067  -6.346  1.00  1.01           H  
ATOM   4770  HE  ARG A 323       0.947   7.871  -6.036  1.00  1.01           H  
ATOM   4771 1HH1 ARG A 323       3.519   8.739  -8.290  1.00  1.01           H  
ATOM   4772 2HH1 ARG A 323       2.974   7.625  -9.523  1.00  1.01           H  
ATOM   4773 1HH2 ARG A 323       0.278   6.436  -7.622  1.00  1.01           H  
ATOM   4774 2HH2 ARG A 323       1.132   6.314  -9.146  1.00  1.01           H  
ATOM   4775  N   MET A 324       4.990  11.809  -1.558  1.00  1.27           N  
ATOM   4776  CA  MET A 324       5.595  13.015  -0.994  1.00  1.93           C  
ATOM   4777  C   MET A 324       6.885  13.348  -1.716  1.00  1.56           C  
ATOM   4778  O   MET A 324       7.690  12.468  -1.992  1.00  2.99           O  
ATOM   4779  CB  MET A 324       5.827  12.818   0.508  1.00  2.90           C  
ATOM   4780  CG  MET A 324       4.546  12.558   1.304  1.00  2.90           C  
ATOM   4781  SD  MET A 324       4.832  12.260   3.062  1.00  2.90           S  
ATOM   4782  CE  MET A 324       5.272  13.891   3.643  1.00  2.90           C  
ATOM   4783  H   MET A 324       5.508  10.941  -1.630  1.00  1.52           H  
ATOM   4784  HA  MET A 324       4.913  13.852  -1.137  1.00  2.32           H  
ATOM   4785 1HB  MET A 324       6.502  11.987   0.674  1.00  3.47           H  
ATOM   4786 2HB  MET A 324       6.299  13.710   0.923  1.00  3.47           H  
ATOM   4787 1HG  MET A 324       3.881  13.414   1.204  1.00  3.47           H  
ATOM   4788 2HG  MET A 324       4.038  11.685   0.895  1.00  3.47           H  
ATOM   4789 1HE  MET A 324       5.475  13.854   4.713  1.00  3.47           H  
ATOM   4790 2HE  MET A 324       6.163  14.235   3.117  1.00  3.47           H  
ATOM   4791 3HE  MET A 324       4.449  14.580   3.452  1.00  3.47           H  
ATOM   4792  N   GLN A 325       7.085  14.618  -2.036  1.00  1.60           N  
ATOM   4793  CA  GLN A 325       8.264  15.021  -2.798  1.00  1.53           C  
ATOM   4794  C   GLN A 325       9.562  14.595  -2.124  1.00  1.42           C  
ATOM   4795  O   GLN A 325       9.836  14.938  -0.975  1.00  2.25           O  
ATOM   4796  CB  GLN A 325       8.284  16.532  -3.033  1.00  2.29           C  
ATOM   4797  CG  GLN A 325       9.471  16.987  -3.860  1.00  2.29           C  
ATOM   4798  CD  GLN A 325       9.365  16.532  -5.304  1.00  2.29           C  
ATOM   4799  OE1 GLN A 325       8.419  16.902  -6.005  1.00  2.29           O  
ATOM   4800  NE2 GLN A 325      10.311  15.717  -5.756  1.00  2.29           N  
ATOM   4801  H   GLN A 325       6.400  15.310  -1.771  1.00  1.92           H  
ATOM   4802  HA  GLN A 325       8.227  14.529  -3.768  1.00  1.84           H  
ATOM   4803 1HB  GLN A 325       7.375  16.830  -3.554  1.00  2.75           H  
ATOM   4804 2HB  GLN A 325       8.311  17.064  -2.089  1.00  2.75           H  
ATOM   4805 1HG  GLN A 325       9.517  18.076  -3.846  1.00  2.75           H  
ATOM   4806 2HG  GLN A 325      10.384  16.569  -3.435  1.00  2.75           H  
ATOM   4807 1HE2 GLN A 325      10.275  15.386  -6.698  1.00  2.75           H  
ATOM   4808 2HE2 GLN A 325      11.056  15.415  -5.156  1.00  2.75           H  
ATOM   4809  N   ARG A 326      10.359  13.842  -2.859  1.00  1.47           N  
ATOM   4810  CA  ARG A 326      11.637  13.345  -2.385  1.00  2.42           C  
ATOM   4811  C   ARG A 326      12.771  14.001  -3.186  1.00  2.27           C  
ATOM   4812  O   ARG A 326      12.542  14.529  -4.276  1.00  4.28           O  
ATOM   4813  CB  ARG A 326      11.671  11.834  -2.481  1.00  3.63           C  
ATOM   4814  CG  ARG A 326      12.924  11.206  -1.970  1.00  3.63           C  
ATOM   4815  CD  ARG A 326      12.847   9.740  -1.893  1.00  3.63           C  
ATOM   4816  NE  ARG A 326      12.702   9.113  -3.193  1.00  3.63           N  
ATOM   4817  CZ  ARG A 326      13.725   8.832  -4.024  1.00  3.63           C  
ATOM   4818  NH1 ARG A 326      14.959   9.175  -3.710  1.00  3.63           N  
ATOM   4819  NH2 ARG A 326      13.481   8.215  -5.167  1.00  3.63           N  
ATOM   4820  H   ARG A 326      10.069  13.586  -3.795  1.00  1.76           H  
ATOM   4821  HA  ARG A 326      11.752  13.620  -1.336  1.00  2.90           H  
ATOM   4822 1HB  ARG A 326      10.834  11.412  -1.927  1.00  4.36           H  
ATOM   4823 2HB  ARG A 326      11.568  11.530  -3.511  1.00  4.36           H  
ATOM   4824 1HG  ARG A 326      13.747  11.455  -2.638  1.00  4.36           H  
ATOM   4825 2HG  ARG A 326      13.131  11.589  -0.971  1.00  4.36           H  
ATOM   4826 1HD  ARG A 326      13.767   9.383  -1.439  1.00  4.36           H  
ATOM   4827 2HD  ARG A 326      11.998   9.449  -1.281  1.00  4.36           H  
ATOM   4828  HE  ARG A 326      11.772   8.834  -3.479  1.00  4.36           H  
ATOM   4829 1HH1 ARG A 326      15.164   9.676  -2.849  1.00  4.36           H  
ATOM   4830 2HH1 ARG A 326      15.713   8.965  -4.348  1.00  4.36           H  
ATOM   4831 1HH2 ARG A 326      12.536   7.962  -5.412  1.00  4.36           H  
ATOM   4832 2HH2 ARG A 326      14.235   8.000  -5.807  1.00  4.36           H  
ATOM   4833  N   GLY A 327      13.975  14.070  -2.614  1.00  2.66           N  
ATOM   4834  CA  GLY A 327      15.075  14.752  -3.285  1.00  3.22           C  
ATOM   4835  C   GLY A 327      15.112  16.213  -2.859  1.00  4.30           C  
ATOM   4836  O   GLY A 327      15.674  17.065  -3.549  1.00  8.68           O  
ATOM   4837  H   GLY A 327      14.168  13.632  -1.720  1.00  3.19           H  
ATOM   4838 1HA  GLY A 327      16.018  14.266  -3.031  1.00  3.86           H  
ATOM   4839 2HA  GLY A 327      14.951  14.681  -4.365  1.00  3.86           H  
ATOM   4840  N   VAL A 328      14.486  16.489  -1.720  1.00  6.86           N  
ATOM   4841  CA  VAL A 328      14.403  17.822  -1.155  1.00 12.02           C  
ATOM   4842  C   VAL A 328      15.711  18.184  -0.470  1.00 18.56           C  
ATOM   4843  O   VAL A 328      16.217  17.426   0.356  1.00 90.86           O  
ATOM   4844  CB  VAL A 328      13.222  17.885  -0.168  1.00 18.03           C  
ATOM   4845  CG1 VAL A 328      13.153  19.235   0.519  1.00 18.03           C  
ATOM   4846  CG2 VAL A 328      11.939  17.609  -0.931  1.00 18.03           C  
ATOM   4847  H   VAL A 328      14.052  15.736  -1.208  1.00  8.23           H  
ATOM   4848  HA  VAL A 328      14.221  18.532  -1.963  1.00 14.42           H  
ATOM   4849  HB  VAL A 328      13.359  17.128   0.604  1.00 21.64           H  
ATOM   4850 1HG1 VAL A 328      12.312  19.248   1.213  1.00 21.64           H  
ATOM   4851 2HG1 VAL A 328      14.075  19.404   1.067  1.00 21.64           H  
ATOM   4852 3HG1 VAL A 328      13.019  20.018  -0.227  1.00 21.64           H  
ATOM   4853 1HG2 VAL A 328      11.101  17.634  -0.242  1.00 21.64           H  
ATOM   4854 2HG2 VAL A 328      11.802  18.370  -1.700  1.00 21.64           H  
ATOM   4855 3HG2 VAL A 328      11.995  16.626  -1.399  1.00 21.64           H  
ATOM   4856  N   ASN A 329      16.262  19.340  -0.827  1.00  7.84           N  
ATOM   4857  CA  ASN A 329      17.543  19.779  -0.283  1.00  5.91           C  
ATOM   4858  C   ASN A 329      17.499  20.011   1.223  1.00  5.96           C  
ATOM   4859  O   ASN A 329      18.486  19.760   1.914  1.00 26.73           O  
ATOM   4860  CB  ASN A 329      18.010  21.028  -0.997  1.00  8.87           C  
ATOM   4861  CG  ASN A 329      18.489  20.734  -2.390  1.00  8.87           C  
ATOM   4862  OD1 ASN A 329      18.831  19.591  -2.714  1.00  8.87           O  
ATOM   4863  ND2 ASN A 329      18.522  21.744  -3.220  1.00  8.87           N  
ATOM   4864  H   ASN A 329      15.791  19.921  -1.507  1.00  9.41           H  
ATOM   4865  HA  ASN A 329      18.274  18.990  -0.461  1.00  7.09           H  
ATOM   4866 1HB  ASN A 329      17.193  21.749  -1.049  1.00 10.64           H  
ATOM   4867 2HB  ASN A 329      18.822  21.489  -0.434  1.00 10.64           H  
ATOM   4868 1HD2 ASN A 329      18.833  21.608  -4.161  1.00 10.64           H  
ATOM   4869 2HD2 ASN A 329      18.238  22.651  -2.913  1.00 10.64           H  
ATOM   4870  N   SER A 330      16.361  20.480   1.732  1.00  8.88           N  
ATOM   4871  CA  SER A 330      16.211  20.669   3.165  1.00  5.86           C  
ATOM   4872  C   SER A 330      16.248  19.336   3.898  1.00  2.59           C  
ATOM   4873  O   SER A 330      15.449  18.450   3.590  1.00  2.40           O  
ATOM   4874  CB  SER A 330      14.902  21.341   3.503  1.00  8.79           C  
ATOM   4875  OG  SER A 330      14.711  21.363   4.896  1.00  8.79           O  
ATOM   4876  H   SER A 330      15.588  20.693   1.119  1.00 10.66           H  
ATOM   4877  HA  SER A 330      17.013  21.316   3.498  1.00  7.03           H  
ATOM   4878 1HB  SER A 330      14.905  22.360   3.117  1.00 10.55           H  
ATOM   4879 2HB  SER A 330      14.081  20.809   3.025  1.00 10.55           H  
ATOM   4880  HG  SER A 330      13.910  21.875   5.041  1.00 10.55           H  
ATOM   4881  N   PRO A 331      17.107  19.202   4.922  1.00  2.80           N  
ATOM   4882  CA  PRO A 331      17.292  18.057   5.812  1.00  1.77           C  
ATOM   4883  C   PRO A 331      16.004  17.635   6.510  1.00  2.94           C  
ATOM   4884  O   PRO A 331      15.905  16.514   6.999  1.00  7.39           O  
ATOM   4885  CB  PRO A 331      18.321  18.555   6.830  1.00  2.66           C  
ATOM   4886  CG  PRO A 331      19.102  19.586   6.101  1.00  2.66           C  
ATOM   4887  CD  PRO A 331      18.112  20.252   5.194  1.00  2.66           C  
ATOM   4888  HA  PRO A 331      17.700  17.217   5.230  1.00  2.12           H  
ATOM   4889 1HB  PRO A 331      17.811  18.954   7.718  1.00  3.19           H  
ATOM   4890 2HB  PRO A 331      18.947  17.717   7.168  1.00  3.19           H  
ATOM   4891 1HG  PRO A 331      19.560  20.288   6.813  1.00  3.19           H  
ATOM   4892 2HG  PRO A 331      19.927  19.113   5.548  1.00  3.19           H  
ATOM   4893 1HD  PRO A 331      17.638  21.113   5.688  1.00  3.19           H  
ATOM   4894 2HD  PRO A 331      18.631  20.539   4.270  1.00  3.19           H  
ATOM   4895  N   GLN A 332      15.023  18.533   6.577  1.00  1.86           N  
ATOM   4896  CA  GLN A 332      13.790  18.246   7.277  1.00  2.91           C  
ATOM   4897  C   GLN A 332      12.875  17.330   6.453  1.00  2.24           C  
ATOM   4898  O   GLN A 332      12.120  16.536   7.017  1.00  2.80           O  
ATOM   4899  CB  GLN A 332      13.075  19.565   7.573  1.00  4.37           C  
ATOM   4900  CG  GLN A 332      13.902  20.535   8.409  1.00  4.37           C  
ATOM   4901  CD  GLN A 332      14.266  20.012   9.781  1.00  4.37           C  
ATOM   4902  OE1 GLN A 332      13.394  19.666  10.579  1.00  4.37           O  
ATOM   4903  NE2 GLN A 332      15.561  19.950  10.064  1.00  4.37           N  
ATOM   4904  H   GLN A 332      15.123  19.447   6.146  1.00  2.23           H  
ATOM   4905  HA  GLN A 332      14.028  17.742   8.214  1.00  3.49           H  
ATOM   4906 1HB  GLN A 332      12.818  20.059   6.636  1.00  5.24           H  
ATOM   4907 2HB  GLN A 332      12.146  19.367   8.105  1.00  5.24           H  
ATOM   4908 1HG  GLN A 332      14.828  20.747   7.875  1.00  5.24           H  
ATOM   4909 2HG  GLN A 332      13.333  21.455   8.538  1.00  5.24           H  
ATOM   4910 1HE2 GLN A 332      15.864  19.610  10.956  1.00  5.24           H  
ATOM   4911 2HE2 GLN A 332      16.237  20.239   9.386  1.00  5.24           H  
ATOM   4912  N   GLY A 333      12.945  17.453   5.124  1.00  2.17           N  
ATOM   4913  CA  GLY A 333      12.089  16.681   4.225  1.00  2.92           C  
ATOM   4914  C   GLY A 333      10.683  17.287   4.142  1.00  2.23           C  
ATOM   4915  O   GLY A 333      10.371  18.259   4.837  1.00  1.75           O  
ATOM   4916  H   GLY A 333      13.625  18.081   4.711  1.00  2.60           H  
ATOM   4917 1HA  GLY A 333      12.537  16.653   3.231  1.00  3.50           H  
ATOM   4918 2HA  GLY A 333      12.028  15.652   4.577  1.00  3.50           H  
ATOM   4919  N   ILE A 334       9.825  16.698   3.308  1.00  2.75           N  
ATOM   4920  CA  ILE A 334       8.457  17.193   3.186  1.00  2.92           C  
ATOM   4921  C   ILE A 334       7.698  16.877   4.437  1.00  1.98           C  
ATOM   4922  O   ILE A 334       7.694  15.740   4.905  1.00  2.07           O  
ATOM   4923  CB  ILE A 334       7.723  16.602   1.972  1.00  4.38           C  
ATOM   4924  CG1 ILE A 334       8.434  17.004   0.700  1.00  4.38           C  
ATOM   4925  CG2 ILE A 334       6.278  17.077   1.930  1.00  4.38           C  
ATOM   4926  CD1 ILE A 334       8.467  18.498   0.468  1.00  4.38           C  
ATOM   4927  H   ILE A 334      10.123  15.906   2.756  1.00  3.30           H  
ATOM   4928  HA  ILE A 334       8.488  18.276   3.070  1.00  3.50           H  
ATOM   4929  HB  ILE A 334       7.744  15.515   2.030  1.00  5.26           H  
ATOM   4930 1HG1 ILE A 334       9.458  16.638   0.741  1.00  5.26           H
[truncated: 14,030 more chars]
