# Supplementary material for: Sequence comparison, molecular modeling, and network analysis predict structural diversity in cysteine proteases from the Cape sundew, Drosera capensis
Source: Comput Struct Biotechnol J. 2016 Jun 14;14:271–82. doi: 10.1016/j.csbj.2016.05.003 (PMC4949590; doi:10.1016/j.csbj.2016.05.003)
Supplement: Supplementary file 3 [file mmc3.zip › Rosetta_full/DCAP_3193_full_m1.pdb]

PFRMAT TS
TARGET DCAP_3193
AUTHOR BAKER-ROSETTASERVER
METHOD    ROSETTA provides both ab initio and
METHOD    comparative models of protein domains.
METHOD    Comparative models are built from structures
METHOD    detected and aligned by HHSEARCH, SPARKS, and
METHOD    Raptor. Loop regions are assembled from fragments and 
METHOD    optimized to fit the aligned template structures.
METHOD    De novo models are built using the Rosetta de
METHOD    novo protocol.  The procedure is fully automated.
MODEL     1
PARENT 4qrgB_301
REMARK PARENT    4qrgB_301
REMARK PARSRC    alignment
REMARK SCORE     0.88
ATOM      1  N   MET A   1       4.926  -0.026 -36.636  1.00999.99           N  
ATOM      2  CA  MET A   1       5.104   1.109 -35.734  1.00999.99           C  
ATOM      3  C   MET A   1       3.872   2.015 -35.677  1.00999.99           C  
ATOM      4  O   MET A   1       3.538   2.534 -34.610  1.00999.99           O  
ATOM      5  CB  MET A   1       6.327   1.917 -36.160  1.00999.99           C  
ATOM      6  CG  MET A   1       7.650   1.185 -35.991  1.00999.99           C  
ATOM      7  SD  MET A   1       7.959   0.698 -34.282  1.00999.99           S  
ATOM      8  CE  MET A   1       8.215   2.297 -33.518  1.00999.99           C  
ATOM      9 1H   MET A   1       5.268   0.211 -37.557  1.00999.99           H  
ATOM     10 2H   MET A   1       5.449  -0.815 -36.281  1.00999.99           H  
ATOM     11 3H   MET A   1       3.949  -0.274 -36.689  1.00999.99           H  
ATOM     12  HA  MET A   1       5.273   0.723 -34.730  1.00999.99           H  
ATOM     13 1HB  MET A   1       6.234   2.196 -37.209  1.00999.99           H  
ATOM     14 2HB  MET A   1       6.377   2.839 -35.580  1.00999.99           H  
ATOM     15 1HG  MET A   1       7.650   0.288 -36.609  1.00999.99           H  
ATOM     16 2HG  MET A   1       8.467   1.827 -36.320  1.00999.99           H  
ATOM     17 1HE  MET A   1       8.414   2.165 -32.455  1.00999.99           H  
ATOM     18 2HE  MET A   1       9.065   2.793 -33.989  1.00999.99           H  
ATOM     19 3HE  MET A   1       7.321   2.908 -33.647  1.00999.99           H  
ATOM     20  N   GLY A   2       3.207   2.195 -36.824  1.00999.99           N  
ATOM     21  CA  GLY A   2       2.024   3.048 -36.933  1.00999.99           C  
ATOM     22  C   GLY A   2       0.898   2.599 -36.014  1.00999.99           C  
ATOM     23  O   GLY A   2       0.257   3.430 -35.371  1.00999.99           O  
ATOM     24  H   GLY A   2       3.539   1.737 -37.660  1.00999.99           H  
ATOM     25 1HA  GLY A   2       2.299   4.077 -36.697  1.00999.99           H  
ATOM     26 2HA  GLY A   2       1.673   3.044 -37.965  1.00999.99           H  
ATOM     27  N   PHE A   3       0.667   1.286 -35.964  1.00999.99           N  
ATOM     28  CA  PHE A   3      -0.351   0.686 -35.109  1.00999.99           C  
ATOM     29  C   PHE A   3      -0.112   1.037 -33.654  1.00999.99           C  
ATOM     30  O   PHE A   3      -1.033   1.462 -32.960  1.00999.99           O  
ATOM     31  CB  PHE A   3      -0.363  -0.834 -35.276  1.00999.99           C  
ATOM     32  CG  PHE A   3      -1.329  -1.548 -34.369  1.00999.99           C  
ATOM     33  CD1 PHE A   3      -2.683  -1.595 -34.669  1.00999.99           C  
ATOM     34  CD2 PHE A   3      -0.884  -2.182 -33.218  1.00999.99           C  
ATOM     35  CE1 PHE A   3      -3.569  -2.259 -33.840  1.00999.99           C  
ATOM     36  CE2 PHE A   3      -1.767  -2.846 -32.388  1.00999.99           C  
ATOM     37  CZ  PHE A   3      -3.111  -2.887 -32.701  1.00999.99           C  
ATOM     38  H   PHE A   3       1.225   0.675 -36.542  1.00999.99           H  
ATOM     39  HA  PHE A   3      -1.326   1.079 -35.402  1.00999.99           H  
ATOM     40 1HB  PHE A   3      -0.621  -1.082 -36.305  1.00999.99           H  
ATOM     41 2HB  PHE A   3       0.634  -1.229 -35.087  1.00999.99           H  
ATOM     42  HD1 PHE A   3      -3.046  -1.102 -35.571  1.00999.99           H  
ATOM     43  HD2 PHE A   3       0.178  -2.154 -32.971  1.00999.99           H  
ATOM     44  HE1 PHE A   3      -4.630  -2.290 -34.089  1.00999.99           H  
ATOM     45  HE2 PHE A   3      -1.404  -3.341 -31.487  1.00999.99           H  
ATOM     46  HZ  PHE A   3      -3.808  -3.410 -32.048  1.00999.99           H  
ATOM     47  N   THR A   4       1.127   0.838 -33.199  1.00999.99           N  
ATOM     48  CA  THR A   4       1.511   1.133 -31.825  1.00999.99           C  
ATOM     49  C   THR A   4       1.275   2.593 -31.497  1.00999.99           C  
ATOM     50  O   THR A   4       0.698   2.903 -30.457  1.00999.99           O  
ATOM     51  CB  THR A   4       2.993   0.793 -31.570  1.00999.99           C  
ATOM     52  OG1 THR A   4       3.208  -0.611 -31.762  1.00999.99           O  
ATOM     53  CG2 THR A   4       3.393   1.182 -30.153  1.00999.99           C  
ATOM     54  H   THR A   4       1.827   0.477 -33.828  1.00999.99           H  
ATOM     55  HA  THR A   4       0.898   0.531 -31.155  1.00999.99           H  
ATOM     56  HB  THR A   4       3.614   1.342 -32.277  1.00999.99           H  
ATOM     57  HG1 THR A   4       2.684  -1.103 -31.125  1.00999.99           H  
ATOM     58 1HG2 THR A   4       4.444   0.941 -29.995  1.00999.99           H  
ATOM     59 2HG2 THR A   4       3.243   2.253 -30.014  1.00999.99           H  
ATOM     60 3HG2 THR A   4       2.784   0.634 -29.436  1.00999.99           H  
ATOM     61  N   LYS A   5       1.719   3.485 -32.387  1.00999.99           N  
ATOM     62  CA  LYS A   5       1.533   4.921 -32.204  1.00999.99           C  
ATOM     63  C   LYS A   5       0.064   5.276 -32.068  1.00999.99           C  
ATOM     64  O   LYS A   5      -0.319   5.992 -31.143  1.00999.99           O  
ATOM     65  CB  LYS A   5       2.137   5.696 -33.372  1.00999.99           C  
ATOM     66  CG  LYS A   5       1.991   7.209 -33.254  1.00999.99           C  
ATOM     67  CD  LYS A   5       2.650   7.921 -34.426  1.00999.99           C  
ATOM     68  CE  LYS A   5       2.464   9.428 -34.338  1.00999.99           C  
ATOM     69  NZ  LYS A   5       3.104  10.127 -35.487  1.00999.99           N  
ATOM     70  H   LYS A   5       2.206   3.161 -33.215  1.00999.99           H  
ATOM     71  HA  LYS A   5       2.036   5.220 -31.285  1.00999.99           H  
ATOM     72 1HB  LYS A   5       3.199   5.465 -33.450  1.00999.99           H  
ATOM     73 2HB  LYS A   5       1.666   5.382 -34.303  1.00999.99           H  
ATOM     74 1HG  LYS A   5       0.932   7.471 -33.232  1.00999.99           H  
ATOM     75 2HG  LYS A   5       2.451   7.550 -32.327  1.00999.99           H  
ATOM     76 1HD  LYS A   5       3.718   7.695 -34.435  1.00999.99           H  
ATOM     77 2HD  LYS A   5       2.213   7.568 -35.360  1.00999.99           H  
ATOM     78 1HE  LYS A   5       1.400   9.658 -34.330  1.00999.99           H  
ATOM     79 2HE  LYS A   5       2.909   9.792 -33.411  1.00999.99           H  
ATOM     80 1HZ  LYS A   5       2.960  11.124 -35.397  1.00999.99           H  
ATOM     81 2HZ  LYS A   5       4.094   9.929 -35.494  1.00999.99           H  
ATOM     82 3HZ  LYS A   5       2.690   9.804 -36.349  1.00999.99           H  
ATOM     83  N   PHE A   6      -0.748   4.776 -32.997  1.00999.99           N  
ATOM     84  CA  PHE A   6      -2.180   5.018 -33.002  1.00999.99           C  
ATOM     85  C   PHE A   6      -2.851   4.554 -31.730  1.00999.99           C  
ATOM     86  O   PHE A   6      -3.597   5.313 -31.112  1.00999.99           O  
ATOM     87  CB  PHE A   6      -2.847   4.313 -34.178  1.00999.99           C  
ATOM     88  CG  PHE A   6      -4.345   4.416 -34.133  1.00999.99           C  
ATOM     89  CD1 PHE A   6      -4.992   5.576 -34.529  1.00999.99           C  
ATOM     90  CD2 PHE A   6      -5.111   3.351 -33.681  1.00999.99           C  
ATOM     91  CE1 PHE A   6      -6.371   5.670 -34.473  1.00999.99           C  
ATOM     92  CE2 PHE A   6      -6.488   3.442 -33.623  1.00999.99           C  
ATOM     93  CZ  PHE A   6      -7.118   4.604 -34.019  1.00999.99           C  
ATOM     94  H   PHE A   6      -0.362   4.205 -33.737  1.00999.99           H  
ATOM     95  HA  PHE A   6      -2.344   6.092 -33.099  1.00999.99           H  
ATOM     96 1HB  PHE A   6      -2.499   4.747 -35.115  1.00999.99           H  
ATOM     97 2HB  PHE A   6      -2.574   3.258 -34.182  1.00999.99           H  
ATOM     98  HD1 PHE A   6      -4.402   6.421 -34.885  1.00999.99           H  
ATOM     99  HD2 PHE A   6      -4.613   2.434 -33.366  1.00999.99           H  
ATOM    100  HE1 PHE A   6      -6.867   6.589 -34.786  1.00999.99           H  
ATOM    101  HE2 PHE A   6      -7.077   2.598 -33.264  1.00999.99           H  
ATOM    102  HZ  PHE A   6      -8.204   4.679 -33.973  1.00999.99           H  
ATOM    103  N   MET A   7      -2.602   3.300 -31.357  1.00999.99           N  
ATOM    104  CA  MET A   7      -3.227   2.721 -30.186  1.00999.99           C  
ATOM    105  C   MET A   7      -2.763   3.398 -28.915  1.00999.99           C  
ATOM    106  O   MET A   7      -3.554   3.562 -27.989  1.00999.99           O  
ATOM    107  CB  MET A   7      -2.938   1.227 -30.135  1.00999.99           C  
ATOM    108  CG  MET A   7      -3.632   0.418 -31.218  1.00999.99           C  
ATOM    109  SD  MET A   7      -5.428   0.574 -31.177  1.00999.99           S  
ATOM    110  CE  MET A   7      -5.806  -0.261 -29.640  1.00999.99           C  
ATOM    111  H   MET A   7      -1.976   2.728 -31.905  1.00999.99           H  
ATOM    112  HA  MET A   7      -4.302   2.870 -30.263  1.00999.99           H  
ATOM    113 1HB  MET A   7      -1.867   1.061 -30.237  1.00999.99           H  
ATOM    114 2HB  MET A   7      -3.244   0.825 -29.170  1.00999.99           H  
ATOM    115 1HG  MET A   7      -3.280   0.738 -32.197  1.00999.99           H  
ATOM    116 2HG  MET A   7      -3.381  -0.633 -31.091  1.00999.99           H  
ATOM    117 1HE  MET A   7      -6.884  -0.252 -29.476  1.00999.99           H  
ATOM    118 2HE  MET A   7      -5.456  -1.293 -29.690  1.00999.99           H  
ATOM    119 3HE  MET A   7      -5.310   0.250 -28.814  1.00999.99           H  
ATOM    120  N   LEU A   8      -1.498   3.816 -28.877  1.00999.99           N  
ATOM    121  CA  LEU A   8      -0.974   4.536 -27.732  1.00999.99           C  
ATOM    122  C   LEU A   8      -1.678   5.857 -27.558  1.00999.99           C  
ATOM    123  O   LEU A   8      -2.153   6.162 -26.470  1.00999.99           O  
ATOM    124  CB  LEU A   8       0.525   4.787 -27.878  1.00999.99           C  
ATOM    125  CG  LEU A   8       1.151   5.625 -26.756  1.00999.99           C  
ATOM    126  CD1 LEU A   8       0.962   4.914 -25.422  1.00999.99           C  
ATOM    127  CD2 LEU A   8       2.626   5.844 -27.053  1.00999.99           C  
ATOM    128  H   LEU A   8      -0.874   3.628 -29.649  1.00999.99           H  
ATOM    129  HA  LEU A   8      -1.145   3.935 -26.839  1.00999.99           H  
ATOM    130 1HB  LEU A   8       1.039   3.827 -27.908  1.00999.99           H  
ATOM    131 2HB  LEU A   8       0.703   5.301 -28.822  1.00999.99           H  
ATOM    132  HG  LEU A   8       0.647   6.590 -26.700  1.00999.99           H  
ATOM    133 1HD1 LEU A   8       1.399   5.515 -24.625  1.00999.99           H  
ATOM    134 2HD1 LEU A   8      -0.101   4.775 -25.230  1.00999.99           H  
ATOM    135 3HD1 LEU A   8       1.455   3.943 -25.455  1.00999.99           H  
ATOM    136 1HD2 LEU A   8       3.070   6.445 -26.260  1.00999.99           H  
ATOM    137 2HD2 LEU A   8       3.133   4.880 -27.106  1.00999.99           H  
ATOM    138 3HD2 LEU A   8       2.733   6.363 -28.006  1.00999.99           H  
ATOM    139  N   LEU A   9      -1.749   6.635 -28.634  1.00999.99           N  
ATOM    140  CA  LEU A   9      -2.385   7.937 -28.586  1.00999.99           C  
ATOM    141  C   LEU A   9      -3.865   7.820 -28.269  1.00999.99           C  
ATOM    142  O   LEU A   9      -4.404   8.641 -27.525  1.00999.99           O  
ATOM    143  CB  LEU A   9      -2.187   8.652 -29.921  1.00999.99           C  
ATOM    144  CG  LEU A   9      -0.746   9.080 -30.222  1.00999.99           C  
ATOM    145  CD1 LEU A   9      -0.668   9.610 -31.647  1.00999.99           C  
ATOM    146  CD2 LEU A   9      -0.320  10.134 -29.214  1.00999.99           C  
ATOM    147  H   LEU A   9      -1.338   6.328 -29.505  1.00999.99           H  
ATOM    148  HA  LEU A   9      -1.911   8.524 -27.801  1.00999.99           H  
ATOM    149 1HB  LEU A   9      -2.512   7.992 -30.723  1.00999.99           H  
ATOM    150 2HB  LEU A   9      -2.810   9.546 -29.936  1.00999.99           H  
ATOM    151  HG  LEU A   9      -0.081   8.221 -30.143  1.00999.99           H  
ATOM    152 1HD1 LEU A   9       0.356   9.911 -31.870  1.00999.99           H  
ATOM    153 2HD1 LEU A   9      -0.975   8.829 -32.343  1.00999.99           H  
ATOM    154 3HD1 LEU A   9      -1.328  10.471 -31.752  1.00999.99           H  
ATOM    155 1HD2 LEU A   9       0.705  10.442 -29.419  1.00999.99           H  
ATOM    156 2HD2 LEU A   9      -0.982  10.997 -29.292  1.00999.99           H  
ATOM    157 3HD2 LEU A   9      -0.381   9.719 -28.209  1.00999.99           H  
ATOM    158  N   ALA A  10      -4.516   6.790 -28.814  1.00999.99           N  
ATOM    159  CA  ALA A  10      -5.919   6.541 -28.542  1.00999.99           C  
ATOM    160  C   ALA A  10      -6.118   6.229 -27.069  1.00999.99           C  
ATOM    161  O   ALA A  10      -7.029   6.761 -26.438  1.00999.99           O  
ATOM    162  CB  ALA A  10      -6.429   5.395 -29.403  1.00999.99           C  
ATOM    163  H   ALA A  10      -4.034   6.163 -29.444  1.00999.99           H  
ATOM    164  HA  ALA A  10      -6.480   7.447 -28.775  1.00999.99           H  
ATOM    165 1HB  ALA A  10      -7.487   5.230 -29.202  1.00999.99           H  
ATOM    166 2HB  ALA A  10      -6.293   5.645 -30.455  1.00999.99           H  
ATOM    167 3HB  ALA A  10      -5.870   4.490 -29.170  1.00999.99           H  
ATOM    168  N   ALA A  11      -5.241   5.381 -26.525  1.00999.99           N  
ATOM    169  CA  ALA A  11      -5.287   5.006 -25.123  1.00999.99           C  
ATOM    170  C   ALA A  11      -5.046   6.204 -24.228  1.00999.99           C  
ATOM    171  O   ALA A  11      -5.724   6.355 -23.215  1.00999.99           O  
ATOM    172  CB  ALA A  11      -4.257   3.927 -24.832  1.00999.99           C  
ATOM    173  H   ALA A  11      -4.525   4.963 -27.101  1.00999.99           H  
ATOM    174  HA  ALA A  11      -6.282   4.617 -24.909  1.00999.99           H  
ATOM    175 1HB  ALA A  11      -4.321   3.636 -23.784  1.00999.99           H  
ATOM    176 2HB  ALA A  11      -4.453   3.061 -25.463  1.00999.99           H  
ATOM    177 3HB  ALA A  11      -3.259   4.309 -25.042  1.00999.99           H  
ATOM    178  N   LEU A  12      -4.092   7.059 -24.605  1.00999.99           N  
ATOM    179  CA  LEU A  12      -3.781   8.255 -23.838  1.00999.99           C  
ATOM    180  C   LEU A  12      -4.959   9.212 -23.811  1.00999.99           C  
ATOM    181  O   LEU A  12      -5.270   9.780 -22.764  1.00999.99           O  
ATOM    182  CB  LEU A  12      -2.553   8.954 -24.432  1.00999.99           C  
ATOM    183  CG  LEU A  12      -1.211   8.231 -24.248  1.00999.99           C  
ATOM    184  CD1 LEU A  12      -0.147   8.932 -25.082  1.00999.99           C  
ATOM    185  CD2 LEU A  12      -0.839   8.238 -22.774  1.00999.99           C  
ATOM    186  H   LEU A  12      -3.555   6.867 -25.438  1.00999.99           H  
ATOM    187  HA  LEU A  12      -3.555   7.958 -22.813  1.00999.99           H  
ATOM    188 1HB  LEU A  12      -2.713   9.082 -25.501  1.00999.99           H  
ATOM    189 2HB  LEU A  12      -2.462   9.940 -23.980  1.00999.99           H  
ATOM    190  HG  LEU A  12      -1.291   7.202 -24.586  1.00999.99           H  
ATOM    191 1HD1 LEU A  12       0.808   8.422 -24.957  1.00999.99           H  
ATOM    192 2HD1 LEU A  12      -0.436   8.908 -26.131  1.00999.99           H  
ATOM    193 3HD1 LEU A  12      -0.051   9.966 -24.754  1.00999.99           H  
ATOM    194 1HD2 LEU A  12       0.114   7.726 -22.637  1.00999.99           H  
ATOM    195 2HD2 LEU A  12      -0.751   9.268 -22.427  1.00999.99           H  
ATOM    196 3HD2 LEU A  12      -1.612   7.727 -22.201  1.00999.99           H  
ATOM    197  N   PHE A  13      -5.624   9.368 -24.958  1.00999.99           N  
ATOM    198  CA  PHE A  13      -6.807  10.210 -25.051  1.00999.99           C  
ATOM    199  C   PHE A  13      -7.904   9.720 -24.134  1.00999.99           C  
ATOM    200  O   PHE A  13      -8.419  10.485 -23.319  1.00999.99           O  
ATOM    201  CB  PHE A  13      -7.340  10.248 -26.480  1.00999.99           C  
ATOM    202  CG  PHE A  13      -8.637  10.997 -26.602  1.00999.99           C  
ATOM    203  CD1 PHE A  13      -8.660  12.383 -26.602  1.00999.99           C  
ATOM    204  CD2 PHE A  13      -9.839  10.313 -26.711  1.00999.99           C  
ATOM    205  CE1 PHE A  13      -9.855  13.070 -26.711  1.00999.99           C  
ATOM    206  CE2 PHE A  13     -11.034  10.996 -26.819  1.00999.99           C  
ATOM    207  CZ  PHE A  13     -11.042  12.377 -26.820  1.00999.99           C  
ATOM    208  H   PHE A  13      -5.299   8.901 -25.794  1.00999.99           H  
ATOM    209  HA  PHE A  13      -6.535  11.222 -24.752  1.00999.99           H  
ATOM    210 1HB  PHE A  13      -6.606  10.724 -27.130  1.00999.99           H  
ATOM    211 2HB  PHE A  13      -7.493   9.235 -26.845  1.00999.99           H  
ATOM    212  HD1 PHE A  13      -7.721  12.931 -26.516  1.00999.99           H  
ATOM    213  HD2 PHE A  13      -9.833   9.223 -26.710  1.00999.99           H  
ATOM    214  HE1 PHE A  13      -9.858  14.159 -26.711  1.00999.99           H  
ATOM    215  HE2 PHE A  13     -11.971  10.446 -26.904  1.00999.99           H  
ATOM    216  HZ  PHE A  13     -11.983  12.917 -26.905  1.00999.99           H  
ATOM    217  N   VAL A  14      -8.248   8.442 -24.273  1.00999.99           N  
ATOM    218  CA  VAL A  14      -9.297   7.819 -23.485  1.00999.99           C  
ATOM    219  C   VAL A  14      -8.983   7.860 -22.008  1.00999.99           C  
ATOM    220  O   VAL A  14      -9.861   8.160 -21.195  1.00999.99           O  
ATOM    221  CB  VAL A  14      -9.502   6.367 -23.937  1.00999.99           C  
ATOM    222  CG1 VAL A  14     -10.425   5.648 -22.973  1.00999.99           C  
ATOM    223  CG2 VAL A  14     -10.100   6.362 -25.335  1.00999.99           C  
ATOM    224  H   VAL A  14      -7.771   7.876 -24.965  1.00999.99           H  
ATOM    225  HA  VAL A  14     -10.224   8.365 -23.657  1.00999.99           H  
ATOM    226  HB  VAL A  14      -8.544   5.848 -23.939  1.00999.99           H  
ATOM    227 1HG1 VAL A  14     -10.561   4.617 -23.300  1.00999.99           H  
ATOM    228 2HG1 VAL A  14      -9.988   5.656 -21.974  1.00999.99           H  
ATOM    229 3HG1 VAL A  14     -11.388   6.154 -22.954  1.00999.99           H  
ATOM    230 1HG2 VAL A  14     -10.243   5.335 -25.666  1.00999.99           H  
ATOM    231 2HG2 VAL A  14     -11.061   6.877 -25.320  1.00999.99           H  
ATOM    232 3HG2 VAL A  14      -9.429   6.874 -26.023  1.00999.99           H  
ATOM    233  N   ALA A  15      -7.734   7.559 -21.660  1.00999.99           N  
ATOM    234  CA  ALA A  15      -7.291   7.591 -20.285  1.00999.99           C  
ATOM    235  C   ALA A  15      -7.478   8.974 -19.704  1.00999.99           C  
ATOM    236  O   ALA A  15      -7.957   9.097 -18.586  1.00999.99           O  
ATOM    237  CB  ALA A  15      -5.836   7.168 -20.174  1.00999.99           C  
ATOM    238  H   ALA A  15      -7.062   7.300 -22.368  1.00999.99           H  
ATOM    239  HA  ALA A  15      -7.910   6.897 -19.712  1.00999.99           H  
ATOM    240 1HB  ALA A  15      -5.530   7.182 -19.128  1.00999.99           H  
ATOM    241 2HB  ALA A  15      -5.718   6.162 -20.575  1.00999.99           H  
ATOM    242 3HB  ALA A  15      -5.214   7.859 -20.742  1.00999.99           H  
ATOM    243  N   GLY A  16      -7.120  10.012 -20.465  1.00999.99           N  
ATOM    244  CA  GLY A  16      -7.287  11.389 -20.012  1.00999.99           C  
ATOM    245  C   GLY A  16      -8.755  11.735 -19.778  1.00999.99           C  
ATOM    246  O   GLY A  16      -9.105  12.325 -18.753  1.00999.99           O  
ATOM    247  H   GLY A  16      -6.703   9.853 -21.374  1.00999.99           H  
ATOM    248 1HA  GLY A  16      -6.724  11.538 -19.091  1.00999.99           H  
ATOM    249 2HA  GLY A  16      -6.867  12.065 -20.756  1.00999.99           H  
ATOM    250  N   ILE A  17      -9.613  11.346 -20.723  1.00999.99           N  
ATOM    251  CA  ILE A  17     -11.043  11.615 -20.622  1.00999.99           C  
ATOM    252  C   ILE A  17     -11.674  10.954 -19.409  1.00999.99           C  
ATOM    253  O   ILE A  17     -12.500  11.562 -18.725  1.00999.99           O  
ATOM    254  CB  ILE A  17     -11.784  11.135 -21.887  1.00999.99           C  
ATOM    255  CG1 ILE A  17     -11.345  11.952 -23.107  1.00999.99           C  
ATOM    256  CG2 ILE A  17     -13.287  11.229 -21.683  1.00999.99           C  
ATOM    257  CD1 ILE A  17     -11.648  13.425 -22.996  1.00999.99           C  
ATOM    258  H   ILE A  17      -9.262  10.874 -21.548  1.00999.99           H  
ATOM    259  HA  ILE A  17     -11.181  12.691 -20.531  1.00999.99           H  
ATOM    260  HB  ILE A  17     -11.518  10.097 -22.084  1.00999.99           H  
ATOM    261 1HG1 ILE A  17     -10.275  11.845 -23.243  1.00999.99           H  
ATOM    262 2HG1 ILE A  17     -11.846  11.563 -23.993  1.00999.99           H  
ATOM    263 1HG2 ILE A  17     -13.799  10.871 -22.576  1.00999.99           H  
ATOM    264 2HG2 ILE A  17     -13.577  10.618 -20.830  1.00999.99           H  
ATOM    265 3HG2 ILE A  17     -13.566  12.266 -21.497  1.00999.99           H  
ATOM    266 1HD1 ILE A  17     -11.307  13.936 -23.897  1.00999.99           H  
ATOM    267 2HD1 ILE A  17     -12.723  13.568 -22.884  1.00999.99           H  
ATOM    268 3HD1 ILE A  17     -11.134  13.838 -22.129  1.00999.99           H  
ATOM    269  N   PHE A  18     -11.293   9.713 -19.139  1.00999.99           N  
ATOM    270  CA  PHE A  18     -11.858   8.998 -18.010  1.00999.99           C  
ATOM    271  C   PHE A  18     -11.157   9.304 -16.690  1.00999.99           C  
ATOM    272  O   PHE A  18     -11.777   9.222 -15.629  1.00999.99           O  
ATOM    273  CB  PHE A  18     -11.850   7.503 -18.292  1.00999.99           C  
ATOM    274  CG  PHE A  18     -12.821   7.129 -19.371  1.00999.99           C  
ATOM    275  CD1 PHE A  18     -13.936   7.917 -19.612  1.00999.99           C  
ATOM    276  CD2 PHE A  18     -12.630   5.997 -20.143  1.00999.99           C  
ATOM    277  CE1 PHE A  18     -14.837   7.586 -20.604  1.00999.99           C  
ATOM    278  CE2 PHE A  18     -13.532   5.660 -21.134  1.00999.99           C  
ATOM    279  CZ  PHE A  18     -14.635   6.456 -21.366  1.00999.99           C  
ATOM    280  H   PHE A  18     -10.624   9.246 -19.738  1.00999.99           H  
ATOM    281  HA  PHE A  18     -12.898   9.308 -17.908  1.00999.99           H  
ATOM    282 1HB  PHE A  18     -10.853   7.189 -18.601  1.00999.99           H  
ATOM    283 2HB  PHE A  18     -12.109   6.954 -17.388  1.00999.99           H  
ATOM    284  HD1 PHE A  18     -14.097   8.811 -19.009  1.00999.99           H  
ATOM    285  HD2 PHE A  18     -11.758   5.369 -19.961  1.00999.99           H  
ATOM    286  HE1 PHE A  18     -15.708   8.216 -20.783  1.00999.99           H  
ATOM    287  HE2 PHE A  18     -13.371   4.765 -21.735  1.00999.99           H  
ATOM    288  HZ  PHE A  18     -15.344   6.191 -22.149  1.00999.99           H  
ATOM    289  N   SER A  19      -9.876   9.667 -16.749  1.00999.99           N  
ATOM    290  CA  SER A  19      -9.130   9.986 -15.542  1.00999.99           C  
ATOM    291  C   SER A  19      -9.548  11.313 -14.958  1.00999.99           C  
ATOM    292  O   SER A  19      -9.661  11.409 -13.736  1.00999.99           O  
ATOM    293  CB  SER A  19      -7.636  10.021 -15.805  1.00999.99           C  
ATOM    294  OG  SER A  19      -7.153   8.751 -16.146  1.00999.99           O  
ATOM    295  H   SER A  19      -9.396   9.707 -17.633  1.00999.99           H  
ATOM    296  HA  SER A  19      -9.331   9.212 -14.801  1.00999.99           H  
ATOM    297 1HB  SER A  19      -7.422  10.723 -16.610  1.00999.99           H  
ATOM    298 2HB  SER A  19      -7.122  10.378 -14.914  1.00999.99           H  
ATOM    299  HG  SER A  19      -7.536   8.552 -17.006  1.00999.99           H  
ATOM    300  N   SER A  20      -9.837  12.300 -15.838  1.00 72.15           N  
ATOM    301  CA  SER A  20     -10.197  13.675 -15.453  1.00 20.43           C  
ATOM    302  C   SER A  20      -9.830  13.961 -14.006  1.00 17.63           C  
ATOM    303  O   SER A  20      -8.637  14.009 -13.701  1.00 48.08           O  
ATOM    304  CB  SER A  20     -11.677  13.892 -15.688  1.00 30.64           C  
ATOM    305  OG  SER A  20     -12.068  15.168 -15.263  1.00 30.64           O  
ATOM    306  H   SER A  20      -9.740  12.114 -16.828  1.00 36.77           H  
ATOM    307  HA  SER A  20      -9.639  14.366 -16.088  1.00 24.52           H  
ATOM    308 1HB  SER A  20     -11.891  13.781 -16.751  1.00 36.77           H  
ATOM    309 2HB  SER A  20     -12.250  13.131 -15.160  1.00 36.77           H  
ATOM    310  HG  SER A  20     -11.514  15.787 -15.745  1.00 36.77           H  
ATOM    311  N   ASN A  21     -10.841  14.205 -13.152  1.00  8.16           N  
ATOM    312  CA  ASN A  21     -10.691  14.345 -11.691  1.00 12.20           C  
ATOM    313  C   ASN A  21     -10.992  15.745 -11.168  1.00 11.20           C  
ATOM    314  O   ASN A  21     -10.719  16.660 -11.941  1.00 60.94           O  
ATOM    315  CB  ASN A  21      -9.305  13.949 -11.230  1.00 18.30           C  
ATOM    316  CG  ASN A  21      -9.189  13.860  -9.762  1.00 18.30           C  
ATOM    317  OD1 ASN A  21      -9.912  13.107  -9.101  1.00 18.30           O  
ATOM    318  ND2 ASN A  21      -8.285  14.634  -9.232  1.00 18.30           N  
ATOM    319  H   ASN A  21     -11.781  14.231 -13.520  1.00  9.79           H  
ATOM    320  HA  ASN A  21     -11.388  13.658 -11.219  1.00 14.64           H  
ATOM    321 1HB  ASN A  21      -9.028  12.981 -11.649  1.00 21.96           H  
ATOM    322 2HB  ASN A  21      -8.577  14.691 -11.559  1.00 21.96           H  
ATOM    323 1HD2 ASN A  21      -8.126  14.623  -8.246  1.00 21.96           H  
ATOM    324 2HD2 ASN A  21      -7.729  15.223  -9.817  1.00 21.96           H  
ATOM    325  N   VAL A  22     -12.134  15.857 -10.480  1.00 11.44           N  
ATOM    326  CA  VAL A  22     -13.360  15.173 -10.903  1.00  8.46           C  
ATOM    327  C   VAL A  22     -14.314  16.239 -11.431  1.00  7.49           C  
ATOM    328  O   VAL A  22     -15.530  16.041 -11.466  1.00 21.94           O  
ATOM    329  CB  VAL A  22     -14.054  14.448  -9.726  1.00 12.69           C  
ATOM    330  CG1 VAL A  22     -13.176  13.355  -9.140  1.00 12.69           C  
ATOM    331  CG2 VAL A  22     -14.410  15.473  -8.667  1.00 12.69           C  
ATOM    332  H   VAL A  22     -11.998  15.761  -9.483  1.00 13.73           H  
ATOM    333  HA  VAL A  22     -13.146  14.466 -11.703  1.00 10.15           H  
ATOM    334  HB  VAL A  22     -14.963  13.972 -10.094  1.00 15.23           H  
ATOM    335 1HG1 VAL A  22     -13.705  12.863  -8.323  1.00 15.23           H  
ATOM    336 2HG1 VAL A  22     -12.939  12.623  -9.911  1.00 15.23           H  
ATOM    337 3HG1 VAL A  22     -12.256  13.797  -8.760  1.00 15.23           H  
ATOM    338 1HG2 VAL A  22     -14.924  14.978  -7.845  1.00 15.23           H  
ATOM    339 2HG2 VAL A  22     -13.500  15.946  -8.297  1.00 15.23           H  
ATOM    340 3HG2 VAL A  22     -15.062  16.232  -9.100  1.00 15.23           H  
ATOM    341  N   CYS A  23     -13.746  17.391 -11.788  1.00  6.57           N  
ATOM    342  CA  CYS A  23     -14.502  18.546 -12.228  1.00  8.20           C  
ATOM    343  C   CYS A  23     -13.576  19.576 -12.854  1.00  6.02           C  
ATOM    344  O   CYS A  23     -12.356  19.491 -12.716  1.00 10.32           O  
ATOM    345  CB  CYS A  23     -15.232  19.180 -11.046  1.00 12.30           C  
ATOM    346  SG  CYS A  23     -14.117  19.802  -9.761  1.00 12.30           S  
ATOM    347  H   CYS A  23     -12.737  17.467 -11.770  1.00  7.88           H  
ATOM    348  HA  CYS A  23     -15.233  18.227 -12.970  1.00  9.84           H  
ATOM    349 1HB  CYS A  23     -15.842  20.013 -11.396  1.00 14.76           H  
ATOM    350 2HB  CYS A  23     -15.901  18.451 -10.591  1.00 14.76           H  
ATOM    351  HG  CYS A  23     -13.332  20.496 -10.578  1.00 14.76           H  
ATOM    352  N   SER A  24     -14.158  20.552 -13.538  1.00  4.87           N  
ATOM    353  CA  SER A  24     -13.378  21.623 -14.138  1.00  5.56           C  
ATOM    354  C   SER A  24     -12.988  22.633 -13.070  1.00  3.83           C  
ATOM    355  O   SER A  24     -13.400  22.530 -11.915  1.00  5.67           O  
ATOM    356  CB  SER A  24     -14.155  22.334 -15.226  1.00  8.34           C  
ATOM    357  OG  SER A  24     -15.174  23.121 -14.678  1.00  8.34           O  
ATOM    358  H   SER A  24     -15.164  20.559 -13.633  1.00  5.84           H  
ATOM    359  HA  SER A  24     -12.467  21.201 -14.565  1.00  6.67           H  
ATOM    360 1HB  SER A  24     -13.481  22.960 -15.811  1.00 10.01           H  
ATOM    361 2HB  SER A  24     -14.586  21.598 -15.904  1.00 10.01           H  
ATOM    362  HG  SER A  24     -15.804  22.505 -14.296  1.00 10.01           H  
ATOM    363  N   ALA A  25     -12.206  23.624 -13.465  1.00  3.64           N  
ATOM    364  CA  ALA A  25     -11.797  24.691 -12.562  1.00  4.32           C  
ATOM    365  C   ALA A  25     -12.875  25.779 -12.425  1.00  5.02           C  
ATOM    366  O   ALA A  25     -12.712  26.707 -11.640  1.00  5.16           O  
ATOM    367  CB  ALA A  25     -10.500  25.315 -13.043  1.00  6.48           C  
ATOM    368  H   ALA A  25     -11.891  23.644 -14.424  1.00  4.37           H  
ATOM    369  HA  ALA A  25     -11.635  24.255 -11.576  1.00  5.18           H  
ATOM    370 1HB  ALA A  25     -10.184  26.088 -12.342  1.00  7.78           H  
ATOM    371 2HB  ALA A  25      -9.728  24.546 -13.105  1.00  7.78           H  
ATOM    372 3HB  ALA A  25     -10.652  25.756 -14.026  1.00  7.78           H  
ATOM    373  N   ARG A  26     -13.985  25.664 -13.159  1.00  7.05           N  
ATOM    374  CA  ARG A  26     -15.048  26.666 -13.082  1.00 10.35           C  
ATOM    375  C   ARG A  26     -15.705  26.711 -11.684  1.00  7.64           C  
ATOM    376  O   ARG A  26     -16.084  27.789 -11.216  1.00  8.07           O  
ATOM    377  CB  ARG A  26     -16.077  26.409 -14.174  1.00 15.52           C  
ATOM    378  CG  ARG A  26     -15.576  26.711 -15.576  1.00 15.52           C  
ATOM    379  CD  ARG A  26     -16.588  26.365 -16.606  1.00 15.52           C  
ATOM    380  NE  ARG A  26     -16.114  26.646 -17.952  1.00 15.52           N  
ATOM    381  CZ  ARG A  26     -16.747  26.272 -19.080  1.00 15.52           C  
ATOM    382  NH1 ARG A  26     -17.878  25.603 -19.012  1.00 15.52           N  
ATOM    383  NH2 ARG A  26     -16.229  26.581 -20.256  1.00 15.52           N  
ATOM    384  H   ARG A  26     -14.112  24.881 -13.787  1.00  8.46           H  
ATOM    385  HA  ARG A  26     -14.605  27.641 -13.277  1.00 12.42           H  
ATOM    386 1HB  ARG A  26     -16.374  25.363 -14.171  1.00 18.63           H  
ATOM    387 2HB  ARG A  26     -16.967  27.012 -14.004  1.00 18.63           H  
ATOM    388 1HG  ARG A  26     -15.340  27.773 -15.669  1.00 18.63           H  
ATOM    389 2HG  ARG A  26     -14.676  26.122 -15.770  1.00 18.63           H  
ATOM    390 1HD  ARG A  26     -16.815  25.302 -16.538  1.00 18.63           H  
ATOM    391 2HD  ARG A  26     -17.497  26.942 -16.440  1.00 18.63           H  
ATOM    392  HE  ARG A  26     -15.248  27.158 -18.048  1.00 18.63           H  
ATOM    393 1HH1 ARG A  26     -18.271  25.367 -18.111  1.00 18.63           H  
ATOM    394 2HH1 ARG A  26     -18.352  25.322 -19.858  1.00 18.63           H  
ATOM    395 1HH2 ARG A  26     -15.360  27.096 -20.305  1.00 18.63           H  
ATOM    396 2HH2 ARG A  26     -16.699  26.303 -21.105  1.00 18.63           H  
ATOM    397  N   PRO A  27     -15.791  25.570 -10.978  1.00  6.08           N  
ATOM    398  CA  PRO A  27     -16.226  25.469  -9.586  1.00  5.49           C  
ATOM    399  C   PRO A  27     -15.344  26.251  -8.613  1.00  3.45           C  
ATOM    400  O   PRO A  27     -15.754  26.532  -7.490  1.00  3.54           O  
ATOM    401  CB  PRO A  27     -16.203  23.972  -9.324  1.00  8.23           C  
ATOM    402  CG  PRO A  27     -16.619  23.376 -10.623  1.00  8.23           C  
ATOM    403  CD  PRO A  27     -16.157  24.324 -11.687  1.00  8.23           C  
ATOM    404  HA  PRO A  27     -17.258  25.828  -9.523  1.00  6.59           H  
ATOM    405 1HB  PRO A  27     -15.195  23.659  -9.014  1.00  9.88           H  
ATOM    406 2HB  PRO A  27     -16.887  23.729  -8.499  1.00  9.88           H  
ATOM    407 1HG  PRO A  27     -16.173  22.376 -10.734  1.00  9.88           H  
ATOM    408 2HG  PRO A  27     -17.710  23.237 -10.634  1.00  9.88           H  
ATOM    409 1HD  PRO A  27     -15.304  23.887 -12.205  1.00  9.88           H  
ATOM    410 2HD  PRO A  27     -16.993  24.519 -12.374  1.00  9.88           H  
ATOM    411  N   LEU A  28     -14.127  26.584  -9.032  1.00  3.02           N  
ATOM    412  CA  LEU A  28     -13.180  27.263  -8.177  1.00  3.18           C  
ATOM    413  C   LEU A  28     -13.190  28.773  -8.382  1.00  3.83           C  
ATOM    414  O   LEU A  28     -12.402  29.487  -7.758  1.00  5.16           O  
ATOM    415  CB  LEU A  28     -11.785  26.721  -8.474  1.00  4.77           C  
ATOM    416  CG  LEU A  28     -11.644  25.214  -8.290  1.00  4.77           C  
ATOM    417  CD1 LEU A  28     -10.233  24.789  -8.663  1.00  4.77           C  
ATOM    418  CD2 LEU A  28     -11.993  24.845  -6.863  1.00  4.77           C  
ATOM    419  H   LEU A  28     -13.825  26.365  -9.969  1.00  3.62           H  
ATOM    420  HA  LEU A  28     -13.435  27.053  -7.140  1.00  3.82           H  
ATOM    421 1HB  LEU A  28     -11.527  26.957  -9.504  1.00  5.72           H  
ATOM    422 2HB  LEU A  28     -11.067  27.207  -7.815  1.00  5.72           H  
ATOM    423  HG  LEU A  28     -12.331  24.706  -8.966  1.00  5.72           H  
ATOM    424 1HD1 LEU A  28     -10.139  23.709  -8.553  1.00  5.72           H  
ATOM    425 2HD1 LEU A  28     -10.031  25.068  -9.697  1.00  5.72           H  
ATOM    426 3HD1 LEU A  28      -9.515  25.283  -8.009  1.00  5.72           H  
ATOM    427 1HD2 LEU A  28     -11.911  23.765  -6.748  1.00  5.72           H  
ATOM    428 2HD2 LEU A  28     -11.308  25.341  -6.175  1.00  5.72           H  
ATOM    429 3HD2 LEU A  28     -13.015  25.159  -6.647  1.00  5.72           H  
ATOM    430  N   THR A  29     -14.075  29.268  -9.255  1.00  4.45           N  
ATOM    431  CA  THR A  29     -14.127  30.698  -9.541  1.00  6.47           C  
ATOM    432  C   THR A  29     -14.853  31.508  -8.463  1.00  4.45           C  
ATOM    433  O   THR A  29     -14.703  32.730  -8.409  1.00  5.67           O  
ATOM    434  CB  THR A  29     -14.787  30.953 -10.907  1.00  9.71           C  
ATOM    435  OG1 THR A  29     -16.130  30.449 -10.900  1.00  9.71           O  
ATOM    436  CG2 THR A  29     -13.989  30.268 -12.009  1.00  9.71           C  
ATOM    437  H   THR A  29     -14.714  28.660  -9.755  1.00  5.34           H  
ATOM    438  HA  THR A  29     -13.101  31.067  -9.594  1.00  7.76           H  
ATOM    439  HB  THR A  29     -14.814  32.025 -11.100  1.00 11.65           H  
ATOM    440  HG1 THR A  29     -16.114  29.489 -10.817  1.00 11.65           H  
ATOM    441 1HG2 THR A  29     -14.460  30.457 -12.973  1.00 11.65           H  
ATOM    442 2HG2 THR A  29     -12.972  30.661 -12.018  1.00 11.65           H  
ATOM    443 3HG2 THR A  29     -13.960  29.195 -11.823  1.00 11.65           H  
ATOM    444  N   SER A  30     -15.624  30.847  -7.598  1.00  2.55           N  
ATOM    445  CA  SER A  30     -16.280  31.567  -6.509  1.00  2.03           C  
ATOM    446  C   SER A  30     -16.644  30.644  -5.362  1.00  1.74           C  
ATOM    447  O   SER A  30     -16.655  29.420  -5.511  1.00  1.66           O  
ATOM    448  CB  SER A  30     -17.544  32.272  -6.981  1.00  3.04           C  
ATOM    449  OG  SER A  30     -18.579  31.369  -7.265  1.00  3.04           O  
ATOM    450  H   SER A  30     -15.739  29.849  -7.683  1.00  3.06           H  
ATOM    451  HA  SER A  30     -15.588  32.319  -6.133  1.00  2.44           H  
ATOM    452 1HB  SER A  30     -17.871  32.975  -6.216  1.00  3.65           H  
ATOM    453 2HB  SER A  30     -17.316  32.855  -7.872  1.00  3.65           H  
ATOM    454  HG  SER A  30     -19.317  31.910  -7.564  1.00  3.65           H  
ATOM    455  N   GLU A  31     -16.961  31.252  -4.225  1.00  3.34           N  
ATOM    456  CA  GLU A  31     -17.343  30.524  -3.030  1.00  3.88           C  
ATOM    457  C   GLU A  31     -18.679  29.783  -3.248  1.00  2.73           C  
ATOM    458  O   GLU A  31     -18.790  28.625  -2.842  1.00  2.49           O  
ATOM    459  CB  GLU A  31     -17.369  31.488  -1.820  1.00  5.82           C  
ATOM    460  CG  GLU A  31     -17.832  30.883  -0.504  1.00  5.82           C  
ATOM    461  CD  GLU A  31     -16.870  29.885   0.064  1.00  5.82           C  
ATOM    462  OE1 GLU A  31     -15.740  29.866  -0.360  1.00  5.82           O  
ATOM    463  OE2 GLU A  31     -17.250  29.160   0.954  1.00  5.82           O  
ATOM    464  H   GLU A  31     -16.926  32.260  -4.186  1.00  4.01           H  
ATOM    465  HA  GLU A  31     -16.580  29.773  -2.834  1.00  4.66           H  
ATOM    466 1HB  GLU A  31     -16.342  31.809  -1.633  1.00  6.98           H  
ATOM    467 2HB  GLU A  31     -17.935  32.393  -2.030  1.00  6.98           H  
ATOM    468 1HG  GLU A  31     -17.967  31.684   0.223  1.00  6.98           H  
ATOM    469 2HG  GLU A  31     -18.796  30.401  -0.659  1.00  6.98           H  
ATOM    470  N   PRO A  32     -19.691  30.416  -3.881  1.00  2.67           N  
ATOM    471  CA  PRO A  32     -20.950  29.798  -4.292  1.00  2.03           C  
ATOM    472  C   PRO A  32     -20.727  28.653  -5.268  1.00  1.28           C  
ATOM    473  O   PRO A  32     -21.432  27.645  -5.215  1.00  0.97           O  
ATOM    474  CB  PRO A  32     -21.719  30.955  -4.924  1.00  3.04           C  
ATOM    475  CG  PRO A  32     -21.277  32.146  -4.150  1.00  3.04           C  
ATOM    476  CD  PRO A  32     -19.850  31.886  -3.775  1.00  3.04           C  
ATOM    477  HA  PRO A  32     -21.478  29.429  -3.398  1.00  2.44           H  
ATOM    478 1HB  PRO A  32     -21.481  31.026  -5.998  1.00  3.65           H  
ATOM    479 2HB  PRO A  32     -22.801  30.777  -4.839  1.00  3.65           H  
ATOM    480 1HG  PRO A  32     -21.394  33.054  -4.763  1.00  3.65           H  
ATOM    481 2HG  PRO A  32     -21.925  32.274  -3.271  1.00  3.65           H  
ATOM    482 1HD  PRO A  32     -19.183  32.418  -4.469  1.00  3.65           H  
ATOM    483 2HD  PRO A  32     -19.718  32.210  -2.734  1.00  3.65           H  
ATOM    484  N   SER A  33     -19.731  28.801  -6.148  1.00  1.50           N  
ATOM    485  CA  SER A  33     -19.431  27.758  -7.116  1.00  1.46           C  
ATOM    486  C   SER A  33     -18.905  26.517  -6.413  1.00  1.07           C  
ATOM    487  O   SER A  33     -19.292  25.398  -6.758  1.00  1.10           O  
ATOM    488  CB  SER A  33     -18.416  28.244  -8.136  1.00  2.19           C  
ATOM    489  OG  SER A  33     -18.930  29.290  -8.912  1.00  2.19           O  
ATOM    490  H   SER A  33     -19.189  29.658  -6.169  1.00  1.80           H  
ATOM    491  HA  SER A  33     -20.353  27.491  -7.638  1.00  1.75           H  
ATOM    492 1HB  SER A  33     -17.504  28.567  -7.637  1.00  2.63           H  
ATOM    493 2HB  SER A  33     -18.156  27.418  -8.789  1.00  2.63           H  
ATOM    494  HG  SER A  33     -18.803  30.086  -8.388  1.00  2.63           H  
ATOM    495  N   MET A  34     -18.047  26.715  -5.407  1.00  1.14           N  
ATOM    496  CA  MET A  34     -17.524  25.582  -4.656  1.00  1.31           C  
ATOM    497  C   MET A  34     -18.631  24.952  -3.817  1.00  1.29           C  
ATOM    498  O   MET A  34     -18.662  23.731  -3.656  1.00  1.66           O  
ATOM    499  CB  MET A  34     -16.340  25.992  -3.771  1.00  1.97           C  
ATOM    500  CG  MET A  34     -15.090  26.402  -4.547  1.00  1.97           C  
ATOM    501  SD  MET A  34     -13.686  26.815  -3.495  1.00  1.97           S  
ATOM    502  CE  MET A  34     -13.152  25.166  -3.037  1.00  1.97           C  
ATOM    503  H   MET A  34     -17.735  27.655  -5.185  1.00  1.37           H  
ATOM    504  HA  MET A  34     -17.177  24.829  -5.362  1.00  1.57           H  
ATOM    505 1HB  MET A  34     -16.631  26.831  -3.139  1.00  2.36           H  
ATOM    506 2HB  MET A  34     -16.070  25.163  -3.117  1.00  2.36           H  
ATOM    507 1HG  MET A  34     -14.791  25.590  -5.209  1.00  2.36           H  
ATOM    508 2HG  MET A  34     -15.319  27.272  -5.161  1.00  2.36           H  
ATOM    509 1HE  MET A  34     -12.289  25.231  -2.374  1.00  2.36           H  
ATOM    510 2HE  MET A  34     -13.965  24.646  -2.535  1.00  2.36           H  
ATOM    511 3HE  MET A  34     -12.878  24.615  -3.937  1.00  2.36           H  
ATOM    512  N   ALA A  35     -19.547  25.780  -3.299  1.00  1.13           N  
ATOM    513  CA  ALA A  35     -20.680  25.289  -2.525  1.00  1.03           C  
ATOM    514  C   ALA A  35     -21.558  24.391  -3.387  1.00  0.92           C  
ATOM    515  O   ALA A  35     -22.006  23.338  -2.931  1.00  1.01           O  
ATOM    516  CB  ALA A  35     -21.482  26.451  -1.967  1.00  1.54           C  
ATOM    517  H   ALA A  35     -19.453  26.780  -3.427  1.00  1.36           H  
ATOM    518  HA  ALA A  35     -20.297  24.692  -1.699  1.00  1.24           H  
ATOM    519 1HB  ALA A  35     -22.313  26.071  -1.373  1.00  1.85           H  
ATOM    520 2HB  ALA A  35     -20.835  27.062  -1.337  1.00  1.85           H  
ATOM    521 3HB  ALA A  35     -21.869  27.056  -2.784  1.00  1.85           H  
ATOM    522  N   GLU A  36     -21.761  24.795  -4.644  1.00  0.95           N  
ATOM    523  CA  GLU A  36     -22.516  24.002  -5.601  1.00  1.08           C  
ATOM    524  C   GLU A  36     -21.821  22.684  -5.868  1.00  1.09           C  
ATOM    525  O   GLU A  36     -22.467  21.635  -5.866  1.00  1.04           O  
ATOM    526  CB  GLU A  36     -22.696  24.775  -6.907  1.00  1.62           C  
ATOM    527  CG  GLU A  36     -23.331  23.974  -8.035  1.00  1.62           C  
ATOM    528  CD  GLU A  36     -24.749  23.545  -7.786  1.00  1.62           C  
ATOM    529  OE1 GLU A  36     -25.420  24.166  -6.996  1.00  1.62           O  
ATOM    530  OE2 GLU A  36     -25.158  22.581  -8.396  1.00  1.62           O  
ATOM    531  H   GLU A  36     -21.397  25.691  -4.942  1.00  1.14           H  
ATOM    532  HA  GLU A  36     -23.499  23.791  -5.179  1.00  1.30           H  
ATOM    533 1HB  GLU A  36     -23.319  25.651  -6.726  1.00  1.94           H  
ATOM    534 2HB  GLU A  36     -21.729  25.132  -7.257  1.00  1.94           H  
ATOM    535 1HG  GLU A  36     -23.306  24.577  -8.942  1.00  1.94           H  
ATOM    536 2HG  GLU A  36     -22.719  23.092  -8.208  1.00  1.94           H  
ATOM    537  N   ARG A  37     -20.506  22.740  -6.069  1.00  1.44           N  
ATOM    538  CA  ARG A  37     -19.707  21.544  -6.279  1.00  1.89           C  
ATOM    539  C   ARG A  37     -19.865  20.570  -5.121  1.00  1.52           C  
ATOM    540  O   ARG A  37     -20.007  19.369  -5.345  1.00  1.83           O  
ATOM    541  CB  ARG A  37     -18.247  21.901  -6.458  1.00  2.83           C  
ATOM    542  CG  ARG A  37     -17.326  20.719  -6.684  1.00  2.83           C  
ATOM    543  CD  ARG A  37     -17.330  20.266  -8.097  1.00  2.83           C  
ATOM    544  NE  ARG A  37     -18.439  19.373  -8.391  1.00  2.83           N  
ATOM    545  CZ  ARG A  37     -18.406  18.039  -8.219  1.00  2.83           C  
ATOM    546  NH1 ARG A  37     -17.332  17.450  -7.743  1.00  2.83           N  
ATOM    547  NH2 ARG A  37     -19.471  17.333  -8.533  1.00  2.83           N  
ATOM    548  H   ARG A  37     -20.042  23.640  -6.088  1.00  1.73           H  
ATOM    549  HA  ARG A  37     -20.053  21.057  -7.191  1.00  2.27           H  
ATOM    550 1HB  ARG A  37     -18.147  22.566  -7.312  1.00  3.40           H  
ATOM    551 2HB  ARG A  37     -17.886  22.436  -5.582  1.00  3.40           H  
ATOM    552 1HG  ARG A  37     -16.306  20.998  -6.417  1.00  3.40           H  
ATOM    553 2HG  ARG A  37     -17.649  19.885  -6.060  1.00  3.40           H  
ATOM    554 1HD  ARG A  37     -17.403  21.130  -8.757  1.00  3.40           H  
ATOM    555 2HD  ARG A  37     -16.406  19.731  -8.300  1.00  3.40           H  
ATOM    556  HE  ARG A  37     -19.301  19.762  -8.765  1.00  3.40           H  
ATOM    557 1HH1 ARG A  37     -16.518  17.997  -7.505  1.00  3.40           H  
ATOM    558 2HH1 ARG A  37     -17.323  16.447  -7.619  1.00  3.40           H  
ATOM    559 1HH2 ARG A  37     -20.285  17.815  -8.902  1.00  3.40           H  
ATOM    560 2HH2 ARG A  37     -19.473  16.329  -8.397  1.00  3.40           H  
ATOM    561  N   HIS A  38     -19.827  21.085  -3.892  1.00  1.30           N  
ATOM    562  CA  HIS A  38     -20.001  20.256  -2.709  1.00  1.65           C  
ATOM    563  C   HIS A  38     -21.374  19.610  -2.677  1.00  1.50           C  
ATOM    564  O   HIS A  38     -21.493  18.428  -2.364  1.00  2.07           O  
ATOM    565  CB  HIS A  38     -19.784  21.030  -1.425  1.00  2.47           C  
ATOM    566  CG  HIS A  38     -19.837  20.132  -0.236  1.00  2.47           C  
ATOM    567  ND1 HIS A  38     -18.892  19.157  -0.027  1.00  2.47           N  
ATOM    568  CD2 HIS A  38     -20.700  20.049   0.804  1.00  2.47           C  
ATOM    569  CE1 HIS A  38     -19.159  18.516   1.088  1.00  2.47           C  
ATOM    570  NE2 HIS A  38     -20.259  19.028   1.613  1.00  2.47           N  
ATOM    571  H   HIS A  38     -19.672  22.078  -3.773  1.00  1.56           H  
ATOM    572  HA  HIS A  38     -19.268  19.449  -2.733  1.00  1.98           H  
ATOM    573 1HB  HIS A  38     -18.813  21.520  -1.451  1.00  2.97           H  
ATOM    574 2HB  HIS A  38     -20.546  21.802  -1.318  1.00  2.97           H  
ATOM    575  HD1 HIS A  38     -18.285  18.792  -0.732  1.00  2.97           H  
ATOM    576  HD2 HIS A  38     -21.598  20.609   1.068  1.00  2.97           H  
ATOM    577  HE1 HIS A  38     -18.517  17.702   1.425  1.00  2.97           H  
ATOM    578  N   GLU A  39     -22.414  20.390  -2.976  1.00  1.35           N  
ATOM    579  CA  GLU A  39     -23.776  19.867  -3.012  1.00  1.67           C  
ATOM    580  C   GLU A  39     -23.859  18.684  -3.986  1.00  1.44           C  
ATOM    581  O   GLU A  39     -24.498  17.667  -3.697  1.00  1.53           O  
ATOM    582  CB  GLU A  39     -24.756  20.965  -3.432  1.00  2.50           C  
ATOM    583  CG  GLU A  39     -26.226  20.592  -3.300  1.00  2.50           C  
ATOM    584  CD  GLU A  39     -26.680  20.508  -1.864  1.00  2.50           C  
ATOM    585  OE1 GLU A  39     -26.109  21.185  -1.039  1.00  2.50           O  
ATOM    586  OE2 GLU A  39     -27.598  19.773  -1.588  1.00  2.50           O  
ATOM    587  H   GLU A  39     -22.261  21.368  -3.185  1.00  1.62           H  
ATOM    588  HA  GLU A  39     -24.041  19.514  -2.014  1.00  2.00           H  
ATOM    589 1HB  GLU A  39     -24.580  21.859  -2.832  1.00  3.01           H  
ATOM    590 2HB  GLU A  39     -24.576  21.232  -4.473  1.00  3.01           H  
ATOM    591 1HG  GLU A  39     -26.826  21.343  -3.814  1.00  3.01           H  
ATOM    592 2HG  GLU A  39     -26.395  19.634  -3.789  1.00  3.01           H  
ATOM    593  N   GLN A  40     -23.194  18.830  -5.136  1.00  1.38           N  
ATOM    594  CA  GLN A  40     -23.139  17.788  -6.150  1.00  1.52           C  
ATOM    595  C   GLN A  40     -22.379  16.578  -5.632  1.00  1.28           C  
ATOM    596  O   GLN A  40     -22.816  15.446  -5.826  1.00  1.33           O  
ATOM    597  CB  GLN A  40     -22.451  18.319  -7.401  1.00  2.28           C  
ATOM    598  CG  GLN A  40     -23.221  19.376  -8.157  1.00  2.28           C  
ATOM    599  CD  GLN A  40     -22.399  19.975  -9.282  1.00  2.28           C  
ATOM    600  OE1 GLN A  40     -21.286  19.520  -9.582  1.00  2.28           O  
ATOM    601  NE2 GLN A  40     -22.943  21.014  -9.907  1.00  2.28           N  
ATOM    602  H   GLN A  40     -22.719  19.705  -5.321  1.00  1.66           H  
ATOM    603  HA  GLN A  40     -24.155  17.481  -6.396  1.00  1.82           H  
ATOM    604 1HB  GLN A  40     -21.487  18.743  -7.134  1.00  2.74           H  
ATOM    605 2HB  GLN A  40     -22.267  17.492  -8.086  1.00  2.74           H  
ATOM    606 1HG  GLN A  40     -24.109  18.919  -8.593  1.00  2.74           H  
ATOM    607 2HG  GLN A  40     -23.512  20.173  -7.476  1.00  2.74           H  
ATOM    608 1HE2 GLN A  40     -22.455  21.462 -10.657  1.00  2.74           H  
ATOM    609 2HE2 GLN A  40     -23.838  21.367  -9.611  1.00  2.74           H  
ATOM    610  N   TRP A  41     -21.265  16.838  -4.941  1.00  1.27           N  
ATOM    611  CA  TRP A  41     -20.429  15.811  -4.331  1.00  1.44           C  
ATOM    612  C   TRP A  41     -21.255  14.960  -3.378  1.00  1.18           C  
ATOM    613  O   TRP A  41     -21.149  13.733  -3.386  1.00  1.03           O  
ATOM    614  CB  TRP A  41     -19.253  16.470  -3.588  1.00  2.16           C  
ATOM    615  CG  TRP A  41     -18.326  15.521  -2.908  1.00  2.16           C  
ATOM    616  CD1 TRP A  41     -17.195  14.962  -3.419  1.00  2.16           C  
ATOM    617  CD2 TRP A  41     -18.458  15.001  -1.566  1.00  2.16           C  
ATOM    618  NE1 TRP A  41     -16.617  14.131  -2.490  1.00  2.16           N  
ATOM    619  CE2 TRP A  41     -17.385  14.139  -1.354  1.00  2.16           C  
ATOM    620  CE3 TRP A  41     -19.392  15.197  -0.546  1.00  2.16           C  
ATOM    621  CZ2 TRP A  41     -17.218  13.457  -0.160  1.00  2.16           C  
ATOM    622  CZ3 TRP A  41     -19.222  14.518   0.647  1.00  2.16           C  
ATOM    623  CH2 TRP A  41     -18.166  13.666   0.834  1.00  2.16           C  
ATOM    624  H   TRP A  41     -20.962  17.798  -4.850  1.00  1.52           H  
ATOM    625  HA  TRP A  41     -20.033  15.170  -5.116  1.00  1.73           H  
ATOM    626 1HB  TRP A  41     -18.671  17.063  -4.294  1.00  2.59           H  
ATOM    627 2HB  TRP A  41     -19.629  17.148  -2.831  1.00  2.59           H  
ATOM    628  HD1 TRP A  41     -16.808  15.145  -4.420  1.00  2.59           H  
ATOM    629  HE1 TRP A  41     -15.771  13.592  -2.619  1.00  2.59           H  
ATOM    630  HE3 TRP A  41     -20.235  15.869  -0.684  1.00  2.59           H  
ATOM    631  HZ2 TRP A  41     -16.384  12.783   0.013  1.00  2.59           H  
ATOM    632  HZ3 TRP A  41     -19.952  14.684   1.433  1.00  2.59           H  
ATOM    633  HH2 TRP A  41     -18.066  13.147   1.787  1.00  2.59           H  
ATOM    634  N   MET A  42     -22.096  15.614  -2.576  1.00  1.40           N  
ATOM    635  CA  MET A  42     -22.976  14.923  -1.646  1.00  1.65           C  
ATOM    636  C   MET A  42     -23.872  13.957  -2.388  1.00  1.48           C  
ATOM    637  O   MET A  42     -24.012  12.803  -1.986  1.00  2.05           O  
ATOM    638  CB  MET A  42     -23.840  15.921  -0.895  1.00  2.47           C  
ATOM    639  CG  MET A  42     -23.133  16.807   0.107  1.00  2.47           C  
ATOM    640  SD  MET A  42     -24.225  18.124   0.662  1.00  2.47           S  
ATOM    641  CE  MET A  42     -25.490  17.185   1.515  1.00  2.47           C  
ATOM    642  H   MET A  42     -22.115  16.625  -2.605  1.00  1.68           H  
ATOM    643  HA  MET A  42     -22.369  14.354  -0.942  1.00  1.98           H  
ATOM    644 1HB  MET A  42     -24.345  16.571  -1.603  1.00  2.97           H  
ATOM    645 2HB  MET A  42     -24.614  15.379  -0.350  1.00  2.97           H  
ATOM    646 1HG  MET A  42     -22.826  16.222   0.973  1.00  2.97           H  
ATOM    647 2HG  MET A  42     -22.248  17.253  -0.340  1.00  2.97           H  
ATOM    648 1HE  MET A  42     -26.234  17.866   1.925  1.00  2.97           H  
ATOM    649 2HE  MET A  42     -25.970  16.503   0.812  1.00  2.97           H  
ATOM    650 3HE  MET A  42     -25.040  16.608   2.322  1.00  2.97           H  
ATOM    651  N   ALA A  43     -24.494  14.432  -3.469  1.00  1.39           N  
ATOM    652  CA  ALA A  43     -25.373  13.590  -4.272  1.00  1.62           C  
ATOM    653  C   ALA A  43     -24.614  12.413  -4.889  1.00  1.74           C  
ATOM    654  O   ALA A  43     -25.134  11.299  -4.955  1.00  2.61           O  
ATOM    655  CB  ALA A  43     -26.034  14.415  -5.365  1.00  2.43           C  
ATOM    656  H   ALA A  43     -24.364  15.406  -3.732  1.00  1.67           H  
ATOM    657  HA  ALA A  43     -26.144  13.186  -3.617  1.00  1.94           H  
ATOM    658 1HB  ALA A  43     -26.712  13.783  -5.938  1.00  2.92           H  
ATOM    659 2HB  ALA A  43     -26.596  15.231  -4.912  1.00  2.92           H  
ATOM    660 3HB  ALA A  43     -25.273  14.823  -6.028  1.00  2.92           H  
ATOM    661  N   GLN A  44     -23.380  12.662  -5.327  1.00  1.53           N  
ATOM    662  CA  GLN A  44     -22.551  11.631  -5.939  1.00  2.00           C  
ATOM    663  C   GLN A  44     -22.148  10.526  -4.972  1.00  2.01           C  
ATOM    664  O   GLN A  44     -22.122   9.354  -5.352  1.00  3.98           O  
ATOM    665  CB  GLN A  44     -21.306  12.268  -6.566  1.00  3.00           C  
ATOM    666  CG  GLN A  44     -21.622  13.083  -7.811  1.00  3.00           C  
ATOM    667  CD  GLN A  44     -20.429  13.830  -8.382  1.00  3.00           C  
ATOM    668  OE1 GLN A  44     -19.739  14.584  -7.689  1.00  3.00           O  
ATOM    669  NE2 GLN A  44     -20.175  13.619  -9.669  1.00  3.00           N  
ATOM    670  H   GLN A  44     -23.011  13.602  -5.260  1.00  1.84           H  
ATOM    671  HA  GLN A  44     -23.131  11.169  -6.738  1.00  2.40           H  
ATOM    672 1HB  GLN A  44     -20.823  12.923  -5.842  1.00  3.60           H  
ATOM    673 2HB  GLN A  44     -20.593  11.490  -6.838  1.00  3.60           H  
ATOM    674 1HG  GLN A  44     -21.988  12.403  -8.579  1.00  3.60           H  
ATOM    675 2HG  GLN A  44     -22.395  13.810  -7.570  1.00  3.60           H  
ATOM    676 1HE2 GLN A  44     -19.402  14.076 -10.111  1.00  3.60           H  
ATOM    677 2HE2 GLN A  44     -20.756  13.000 -10.198  1.00  3.60           H  
ATOM    678  N   TYR A  45     -21.848  10.878  -3.726  1.00  1.62           N  
ATOM    679  CA  TYR A  45     -21.448   9.857  -2.765  1.00  1.85           C  
ATOM    680  C   TYR A  45     -22.541   9.482  -1.761  1.00  2.79           C  
ATOM    681  O   TYR A  45     -22.354   8.560  -0.967  1.00 10.50           O  
ATOM    682  CB  TYR A  45     -20.179  10.313  -2.043  1.00  2.78           C  
ATOM    683  CG  TYR A  45     -19.000  10.385  -2.987  1.00  2.78           C  
ATOM    684  CD1 TYR A  45     -18.642  11.591  -3.551  1.00  2.78           C  
ATOM    685  CD2 TYR A  45     -18.286   9.238  -3.305  1.00  2.78           C  
ATOM    686  CE1 TYR A  45     -17.585  11.659  -4.429  1.00  2.78           C  
ATOM    687  CE2 TYR A  45     -17.219   9.308  -4.184  1.00  2.78           C  
ATOM    688  CZ  TYR A  45     -16.873  10.518  -4.744  1.00  2.78           C  
ATOM    689  OH  TYR A  45     -15.817  10.615  -5.618  1.00  2.78           O  
ATOM    690  H   TYR A  45     -21.861  11.854  -3.456  1.00  1.94           H  
ATOM    691  HA  TYR A  45     -21.205   8.953  -3.321  1.00  2.22           H  
ATOM    692 1HB  TYR A  45     -20.332  11.300  -1.604  1.00  3.33           H  
ATOM    693 2HB  TYR A  45     -19.938   9.620  -1.239  1.00  3.33           H  
ATOM    694  HD1 TYR A  45     -19.197  12.492  -3.306  1.00  3.33           H  
ATOM    695  HD2 TYR A  45     -18.567   8.282  -2.863  1.00  3.33           H  
ATOM    696  HE1 TYR A  45     -17.306  12.611  -4.876  1.00  3.33           H  
ATOM    697  HE2 TYR A  45     -16.656   8.409  -4.436  1.00  3.33           H  
ATOM    698  HH  TYR A  45     -15.370  11.459  -5.474  1.00  3.33           H  
ATOM    699  N   GLY A  46     -23.687  10.163  -1.809  1.00  1.90           N  
ATOM    700  CA  GLY A  46     -24.793   9.838  -0.913  1.00  2.20           C  
ATOM    701  C   GLY A  46     -24.503  10.306   0.507  1.00  2.30           C  
ATOM    702  O   GLY A  46     -24.825   9.614   1.475  1.00  3.21           O  
ATOM    703  H   GLY A  46     -23.804  10.927  -2.457  1.00  2.28           H  
ATOM    704 1HA  GLY A  46     -25.707  10.308  -1.277  1.00  2.64           H  
ATOM    705 2HA  GLY A  46     -24.961   8.761  -0.919  1.00  2.64           H  
ATOM    706  N   ARG A  47     -23.865  11.464   0.629  1.00  1.97           N  
ATOM    707  CA  ARG A  47     -23.482  11.970   1.938  1.00  2.88           C  
ATOM    708  C   ARG A  47     -24.581  12.791   2.594  1.00  2.83           C  
ATOM    709  O   ARG A  47     -24.940  13.866   2.115  1.00  4.07           O  
ATOM    710  CB  ARG A  47     -22.237  12.819   1.852  1.00  4.32           C  
ATOM    711  CG  ARG A  47     -21.729  13.298   3.203  1.00  4.32           C  
ATOM    712  CD  ARG A  47     -21.132  12.190   3.997  1.00  4.32           C  
ATOM    713  NE  ARG A  47     -20.373  12.696   5.130  1.00  4.32           N  
ATOM    714  CZ  ARG A  47     -20.844  12.848   6.385  1.00  4.32           C  
ATOM    715  NH1 ARG A  47     -22.074  12.496   6.689  1.00  4.32           N  
ATOM    716  NH2 ARG A  47     -20.060  13.370   7.312  1.00  4.32           N  
ATOM    717  H   ARG A  47     -23.653  11.998  -0.203  1.00  2.36           H  
ATOM    718  HA  ARG A  47     -23.265  11.116   2.580  1.00  3.46           H  
ATOM    719 1HB  ARG A  47     -21.438  12.254   1.374  1.00  5.18           H  
ATOM    720 2HB  ARG A  47     -22.434  13.698   1.240  1.00  5.18           H  
ATOM    721 1HG  ARG A  47     -20.970  14.065   3.072  1.00  5.18           H  
ATOM    722 2HG  ARG A  47     -22.562  13.709   3.774  1.00  5.18           H  
ATOM    723 1HD  ARG A  47     -21.920  11.542   4.376  1.00  5.18           H  
ATOM    724 2HD  ARG A  47     -20.456  11.613   3.367  1.00  5.18           H  
ATOM    725  HE  ARG A  47     -19.425  13.015   4.945  1.00  5.18           H  
ATOM    726 1HH1 ARG A  47     -22.682  12.106   5.982  1.00  5.18           H  
ATOM    727 2HH1 ARG A  47     -22.418  12.622   7.630  1.00  5.18           H  
ATOM    728 1HH2 ARG A  47     -19.117  13.647   7.070  1.00  5.18           H  
ATOM    729 2HH2 ARG A  47     -20.408  13.521   8.252  1.00  5.18           H  
ATOM    730  N   VAL A  48     -25.095  12.276   3.704  1.00  4.38           N  
ATOM    731  CA  VAL A  48     -26.124  12.958   4.478  1.00  7.03           C  
ATOM    732  C   VAL A  48     -25.545  13.388   5.816  1.00  5.78           C  
ATOM    733  O   VAL A  48     -24.926  12.586   6.517  1.00  8.12           O  
ATOM    734  CB  VAL A  48     -27.347  12.048   4.697  1.00 10.54           C  
ATOM    735  CG1 VAL A  48     -28.384  12.767   5.549  1.00 10.54           C  
ATOM    736  CG2 VAL A  48     -27.938  11.660   3.349  1.00 10.54           C  
ATOM    737  H   VAL A  48     -24.758  11.380   4.025  1.00  5.26           H  
ATOM    738  HA  VAL A  48     -26.445  13.845   3.932  1.00  8.44           H  
ATOM    739  HB  VAL A  48     -27.039  11.152   5.235  1.00 12.65           H  
ATOM    740 1HG1 VAL A  48     -29.241  12.112   5.708  1.00 12.65           H  
ATOM    741 2HG1 VAL A  48     -27.947  13.029   6.513  1.00 12.65           H  
ATOM    742 3HG1 VAL A  48     -28.709  13.673   5.039  1.00 12.65           H  
ATOM    743 1HG2 VAL A  48     -28.799  11.011   3.504  1.00 12.65           H  
ATOM    744 2HG2 VAL A  48     -28.251  12.558   2.817  1.00 12.65           H  
ATOM    745 3HG2 VAL A  48     -27.188  11.131   2.760  1.00 12.65           H  
ATOM    746  N   TYR A  49     -25.730  14.657   6.157  1.00  4.75           N  
ATOM    747  CA  TYR A  49     -25.164  15.204   7.382  1.00  3.60           C  
ATOM    748  C   TYR A  49     -26.153  15.161   8.535  1.00  7.70           C  
ATOM    749  O   TYR A  49     -27.366  15.176   8.325  1.00 13.34           O  
ATOM    750  CB  TYR A  49     -24.706  16.634   7.139  1.00  5.40           C  
ATOM    751  CG  TYR A  49     -23.628  16.699   6.093  1.00  5.40           C  
ATOM    752  CD1 TYR A  49     -23.856  17.368   4.906  1.00  5.40           C  
ATOM    753  CD2 TYR A  49     -22.430  16.052   6.294  1.00  5.40           C  
ATOM    754  CE1 TYR A  49     -22.872  17.412   3.941  1.00  5.40           C  
ATOM    755  CE2 TYR A  49     -21.459  16.088   5.318  1.00  5.40           C  
ATOM    756  CZ  TYR A  49     -21.673  16.768   4.154  1.00  5.40           C  
ATOM    757  OH  TYR A  49     -20.697  16.802   3.196  1.00  5.40           O  
ATOM    758  H   TYR A  49     -26.259  15.261   5.545  1.00  5.70           H  
ATOM    759  HA  TYR A  49     -24.299  14.602   7.664  1.00  4.32           H  
ATOM    760 1HB  TYR A  49     -25.548  17.244   6.810  1.00  6.48           H  
ATOM    761 2HB  TYR A  49     -24.319  17.063   8.061  1.00  6.48           H  
ATOM    762  HD1 TYR A  49     -24.808  17.870   4.738  1.00  6.48           H  
ATOM    763  HD2 TYR A  49     -22.251  15.507   7.219  1.00  6.48           H  
ATOM    764  HE1 TYR A  49     -23.041  17.950   3.014  1.00  6.48           H  
ATOM    765  HE2 TYR A  49     -20.509  15.575   5.474  1.00  6.48           H  
ATOM    766  HH  TYR A  49     -20.779  17.612   2.686  1.00  6.48           H  
ATOM    767  N   LYS A  50     -25.626  15.101   9.758  1.00  9.68           N  
ATOM    768  CA  LYS A  50     -26.462  15.052  10.953  1.00 16.62           C  
ATOM    769  C   LYS A  50     -27.161  16.383  11.206  1.00 11.72           C  
ATOM    770  O   LYS A  50     -28.268  16.415  11.745  1.00 23.46           O  
ATOM    771  CB  LYS A  50     -25.624  14.669  12.171  1.00 24.93           C  
ATOM    772  CG  LYS A  50     -25.138  13.228  12.162  1.00 24.93           C  
ATOM    773  CD  LYS A  50     -24.295  12.924  13.389  1.00 24.93           C  
ATOM    774  CE  LYS A  50     -23.805  11.484  13.376  1.00 24.93           C  
ATOM    775  NZ  LYS A  50     -22.954  11.177  14.556  1.00 24.93           N  
ATOM    776  H   LYS A  50     -24.616  15.093   9.869  1.00 11.62           H  
ATOM    777  HA  LYS A  50     -27.231  14.294  10.806  1.00 19.94           H  
ATOM    778 1HB  LYS A  50     -24.748  15.316  12.233  1.00 29.92           H  
ATOM    779 2HB  LYS A  50     -26.208  14.819  13.079  1.00 29.92           H  
ATOM    780 1HG  LYS A  50     -25.995  12.555  12.143  1.00 29.92           H  
ATOM    781 2HG  LYS A  50     -24.540  13.054  11.268  1.00 29.92           H  
ATOM    782 1HD  LYS A  50     -23.433  13.592  13.410  1.00 29.92           H  
ATOM    783 2HD  LYS A  50     -24.885  13.091  14.289  1.00 29.92           H  
ATOM    784 1HE  LYS A  50     -24.664  10.814  13.375  1.00 29.92           H  
ATOM    785 2HE  LYS A  50     -23.225  11.312  12.469  1.00 29.92           H  
ATOM    786 1HZ  LYS A  50     -22.649  10.215  14.511  1.00 29.92           H  
ATOM    787 2HZ  LYS A  50     -22.147  11.786  14.558  1.00 29.92           H  
ATOM    788 3HZ  LYS A  50     -23.486  11.322  15.402  1.00 29.92           H  
ATOM    789  N   ASP A  51     -26.515  17.477  10.815  1.00  4.72           N  
ATOM    790  CA  ASP A  51     -27.099  18.797  10.981  1.00  6.03           C  
ATOM    791  C   ASP A  51     -26.509  19.770   9.965  1.00  3.72           C  
ATOM    792  O   ASP A  51     -25.546  19.443   9.269  1.00  3.15           O  
ATOM    793  CB  ASP A  51     -26.848  19.292  12.419  1.00  9.04           C  
ATOM    794  CG  ASP A  51     -27.860  20.317  12.931  1.00  9.04           C  
ATOM    795  OD1 ASP A  51     -28.576  20.876  12.134  1.00  9.04           O  
ATOM    796  OD2 ASP A  51     -27.905  20.527  14.120  1.00  9.04           O  
ATOM    797  H   ASP A  51     -25.604  17.389  10.388  1.00  5.66           H  
ATOM    798  HA  ASP A  51     -28.175  18.730  10.811  1.00  7.24           H  
ATOM    799 1HB  ASP A  51     -26.859  18.437  13.095  1.00 10.85           H  
ATOM    800 2HB  ASP A  51     -25.854  19.735  12.479  1.00 10.85           H  
ATOM    801  N   ALA A  52     -27.079  20.970   9.912  1.00  3.32           N  
ATOM    802  CA  ALA A  52     -26.613  22.033   9.035  1.00  2.58           C  
ATOM    803  C   ALA A  52     -25.225  22.476   9.451  1.00  2.26           C  
ATOM    804  O   ALA A  52     -24.394  22.796   8.603  1.00  2.06           O  
ATOM    805  CB  ALA A  52     -27.577  23.207   9.062  1.00  3.87           C  
ATOM    806  H   ALA A  52     -27.875  21.147  10.515  1.00  3.98           H  
ATOM    807  HA  ALA A  52     -26.555  21.640   8.019  1.00  3.10           H  
ATOM    808 1HB  ALA A  52     -27.222  23.986   8.388  1.00  4.64           H  
ATOM    809 2HB  ALA A  52     -28.565  22.874   8.743  1.00  4.64           H  
ATOM    810 3HB  ALA A  52     -27.639  23.603  10.074  1.00  4.64           H  
ATOM    811  N   ALA A  53     -24.981  22.478  10.763  1.00  2.68           N  
ATOM    812  CA  ALA A  53     -23.684  22.847  11.304  1.00  2.98           C  
ATOM    813  C   ALA A  53     -22.629  21.887  10.799  1.00  2.41           C  
ATOM    814  O   ALA A  53     -21.540  22.316  10.411  1.00  2.19           O  
ATOM    815  CB  ALA A  53     -23.720  22.844  12.822  1.00  4.47           C  
ATOM    816  H   ALA A  53     -25.717  22.215  11.403  1.00  3.22           H  
ATOM    817  HA  ALA A  53     -23.435  23.847  10.951  1.00  3.58           H  
ATOM    818 1HB  ALA A  53     -22.744  23.137  13.211  1.00  5.36           H  
ATOM    819 2HB  ALA A  53     -24.475  23.552  13.166  1.00  5.36           H  
ATOM    820 3HB  ALA A  53     -23.969  21.847  13.181  1.00  5.36           H  
ATOM    821  N   GLU A  54     -22.960  20.591  10.788  1.00  2.35           N  
ATOM    822  CA  GLU A  54     -22.039  19.602  10.265  1.00  2.08           C  
ATOM    823  C   GLU A  54     -21.772  19.885   8.812  1.00  1.70           C  
ATOM    824  O   GLU A  54     -20.619  19.928   8.404  1.00  1.58           O  
ATOM    825  CB  GLU A  54     -22.539  18.162  10.406  1.00  3.12           C  
ATOM    826  CG  GLU A  54     -21.500  17.181   9.861  1.00  3.12           C  
ATOM    827  CD  GLU A  54     -21.815  15.714   9.974  1.00  3.12           C  
ATOM    828  OE1 GLU A  54     -22.890  15.364  10.399  1.00  3.12           O  
ATOM    829  OE2 GLU A  54     -20.951  14.936   9.622  1.00  3.12           O  
ATOM    830  H   GLU A  54     -23.863  20.297  11.136  1.00  2.82           H  
ATOM    831  HA  GLU A  54     -21.095  19.686  10.800  1.00  2.50           H  
ATOM    832 1HB  GLU A  54     -22.725  17.932  11.456  1.00  3.74           H  
ATOM    833 2HB  GLU A  54     -23.473  18.034   9.860  1.00  3.74           H  
ATOM    834 1HG  GLU A  54     -21.364  17.413   8.808  1.00  3.74           H  
ATOM    835 2HG  GLU A  54     -20.554  17.375  10.366  1.00  3.74           H  
ATOM    836  N   LYS A  55     -22.836  20.093   8.037  1.00  1.78           N  
ATOM    837  CA  LYS A  55     -22.701  20.372   6.615  1.00  1.82           C  
ATOM    838  C   LYS A  55     -21.742  21.523   6.344  1.00  1.51           C  
ATOM    839  O   LYS A  55     -20.907  21.430   5.445  1.00  1.44           O  
ATOM    840  CB  LYS A  55     -24.066  20.674   5.995  1.00  2.73           C  
ATOM    841  CG  LYS A  55     -24.014  20.922   4.494  1.00  2.73           C  
ATOM    842  CD  LYS A  55     -25.404  21.080   3.897  1.00  2.73           C  
ATOM    843  CE  LYS A  55     -25.323  21.265   2.390  1.00  2.73           C  
ATOM    844  NZ  LYS A  55     -26.666  21.347   1.758  1.00  2.73           N  
ATOM    845  H   LYS A  55     -23.765  20.038   8.440  1.00  2.14           H  
ATOM    846  HA  LYS A  55     -22.293  19.486   6.132  1.00  2.18           H  
ATOM    847 1HB  LYS A  55     -24.747  19.843   6.180  1.00  3.28           H  
ATOM    848 2HB  LYS A  55     -24.497  21.557   6.463  1.00  3.28           H  
ATOM    849 1HG  LYS A  55     -23.449  21.835   4.303  1.00  3.28           H  
ATOM    850 2HG  LYS A  55     -23.506  20.100   3.997  1.00  3.28           H  
ATOM    851 1HD  LYS A  55     -26.004  20.196   4.117  1.00  3.28           H  
ATOM    852 2HD  LYS A  55     -25.893  21.950   4.334  1.00  3.28           H  
ATOM    853 1HE  LYS A  55     -24.769  22.175   2.163  1.00  3.28           H  
ATOM    854 2HE  LYS A  55     -24.788  20.418   1.968  1.00  3.28           H  
ATOM    855 1HZ  LYS A  55     -26.550  21.442   0.755  1.00  3.28           H  
ATOM    856 2HZ  LYS A  55     -27.182  20.500   1.951  1.00  3.28           H  
ATOM    857 3HZ  LYS A  55     -27.172  22.141   2.122  1.00  3.28           H  
ATOM    858  N   GLU A  56     -21.860  22.602   7.121  1.00  1.53           N  
ATOM    859  CA  GLU A  56     -20.986  23.758   6.962  1.00  1.48           C  
ATOM    860  C   GLU A  56     -19.531  23.422   7.269  1.00  1.30           C  
ATOM    861  O   GLU A  56     -18.630  23.836   6.536  1.00  1.19           O  
ATOM    862  CB  GLU A  56     -21.455  24.896   7.869  1.00  2.22           C  
ATOM    863  CG  GLU A  56     -22.766  25.538   7.441  1.00  2.22           C  
ATOM    864  CD  GLU A  56     -23.247  26.588   8.404  1.00  2.22           C  
ATOM    865  OE1 GLU A  56     -22.670  26.713   9.457  1.00  2.22           O  
ATOM    866  OE2 GLU A  56     -24.191  27.272   8.083  1.00  2.22           O  
ATOM    867  H   GLU A  56     -22.584  22.627   7.828  1.00  1.84           H  
ATOM    868  HA  GLU A  56     -21.044  24.092   5.926  1.00  1.78           H  
ATOM    869 1HB  GLU A  56     -21.587  24.522   8.884  1.00  2.66           H  
ATOM    870 2HB  GLU A  56     -20.694  25.677   7.903  1.00  2.66           H  
ATOM    871 1HG  GLU A  56     -22.627  25.999   6.463  1.00  2.66           H  
ATOM    872 2HG  GLU A  56     -23.525  24.765   7.341  1.00  2.66           H  
ATOM    873  N   MET A  57     -19.306  22.652   8.333  1.00  1.43           N  
ATOM    874  CA  MET A  57     -17.953  22.261   8.708  1.00  1.54           C  
ATOM    875  C   MET A  57     -17.352  21.311   7.688  1.00  1.42           C  
ATOM    876  O   MET A  57     -16.170  21.414   7.360  1.00  1.44           O  
ATOM    877  CB  MET A  57     -17.958  21.619  10.091  1.00  2.31           C  
ATOM    878  CG  MET A  57     -18.230  22.596  11.227  1.00  2.31           C  
ATOM    879  SD  MET A  57     -18.002  21.856  12.855  1.00  2.31           S  
ATOM    880  CE  MET A  57     -19.466  20.833  12.948  1.00  2.31           C  
ATOM    881  H   MET A  57     -20.084  22.351   8.912  1.00  1.72           H  
ATOM    882  HA  MET A  57     -17.331  23.155   8.740  1.00  1.85           H  
ATOM    883 1HB  MET A  57     -18.718  20.839  10.129  1.00  2.77           H  
ATOM    884 2HB  MET A  57     -16.993  21.148  10.280  1.00  2.77           H  
ATOM    885 1HG  MET A  57     -17.557  23.447  11.138  1.00  2.77           H  
ATOM    886 2HG  MET A  57     -19.253  22.963  11.155  1.00  2.77           H  
ATOM    887 1HE  MET A  57     -19.480  20.302  13.900  1.00  2.77           H  
ATOM    888 2HE  MET A  57     -20.353  21.462  12.866  1.00  2.77           H  
ATOM    889 3HE  MET A  57     -19.453  20.112  12.131  1.00  2.77           H  
ATOM    890  N   ARG A  58     -18.181  20.408   7.174  1.00  1.37           N  
ATOM    891  CA  ARG A  58     -17.771  19.435   6.184  1.00  1.39           C  
ATOM    892  C   ARG A  58     -17.452  20.113   4.873  1.00  1.08           C  
ATOM    893  O   ARG A  58     -16.518  19.710   4.185  1.00  1.07           O  
ATOM    894  CB  ARG A  58     -18.860  18.401   6.024  1.00  2.08           C  
ATOM    895  CG  ARG A  58     -19.035  17.541   7.261  1.00  2.08           C  
ATOM    896  CD  ARG A  58     -17.913  16.619   7.434  1.00  2.08           C  
ATOM    897  NE  ARG A  58     -18.097  15.755   8.579  1.00  2.08           N  
ATOM    898  CZ  ARG A  58     -17.084  15.103   9.169  1.00  2.08           C  
ATOM    899  NH1 ARG A  58     -15.869  15.238   8.684  1.00  2.08           N  
ATOM    900  NH2 ARG A  58     -17.306  14.341  10.226  1.00  2.08           N  
ATOM    901  H   ARG A  58     -19.135  20.379   7.496  1.00  1.64           H  
ATOM    902  HA  ARG A  58     -16.871  18.934   6.541  1.00  1.67           H  
ATOM    903 1HB  ARG A  58     -19.812  18.892   5.827  1.00  2.50           H  
ATOM    904 2HB  ARG A  58     -18.644  17.748   5.182  1.00  2.50           H  
ATOM    905 1HG  ARG A  58     -19.050  18.183   8.140  1.00  2.50           H  
ATOM    906 2HG  ARG A  58     -19.951  16.967   7.229  1.00  2.50           H  
ATOM    907 1HD  ARG A  58     -17.812  15.992   6.548  1.00  2.50           H  
ATOM    908 2HD  ARG A  58     -16.998  17.189   7.583  1.00  2.50           H  
ATOM    909  HE  ARG A  58     -19.034  15.635   8.958  1.00  2.50           H  
ATOM    910 1HH1 ARG A  58     -15.701  15.803   7.857  1.00  2.50           H  
ATOM    911 2HH1 ARG A  58     -15.095  14.767   9.134  1.00  2.50           H  
ATOM    912 1HH2 ARG A  58     -18.243  14.247  10.596  1.00  2.50           H  
ATOM    913 2HH2 ARG A  58     -16.532  13.850  10.661  1.00  2.50           H  
ATOM    914  N   PHE A  59     -18.191  21.174   4.556  1.00  0.91           N  
ATOM    915  CA  PHE A  59     -17.902  21.986   3.392  1.00  0.73           C  
ATOM    916  C   PHE A  59     -16.568  22.685   3.537  1.00  0.76           C  
ATOM    917  O   PHE A  59     -15.795  22.741   2.585  1.00  0.79           O  
ATOM    918  CB  PHE A  59     -19.009  22.978   3.095  1.00  1.09           C  
ATOM    919  CG  PHE A  59     -18.666  23.862   1.937  1.00  1.09           C  
ATOM    920  CD1 PHE A  59     -18.214  23.319   0.747  1.00  1.09           C  
ATOM    921  CD2 PHE A  59     -18.810  25.235   2.027  1.00  1.09           C  
ATOM    922  CE1 PHE A  59     -17.900  24.128  -0.325  1.00  1.09           C  
ATOM    923  CE2 PHE A  59     -18.504  26.047   0.955  1.00  1.09           C  
ATOM    924  CZ  PHE A  59     -18.045  25.494  -0.220  1.00  1.09           C  
ATOM    925  H   PHE A  59     -18.982  21.427   5.132  1.00  1.09           H  
ATOM    926  HA  PHE A  59     -17.833  21.321   2.530  1.00  0.88           H  
ATOM    927 1HB  PHE A  59     -19.932  22.447   2.867  1.00  1.31           H  
ATOM    928 2HB  PHE A  59     -19.189  23.605   3.968  1.00  1.31           H  
ATOM    929  HD1 PHE A  59     -18.100  22.238   0.667  1.00  1.31           H  
ATOM    930  HD2 PHE A  59     -19.173  25.673   2.958  1.00  1.31           H  
ATOM    931  HE1 PHE A  59     -17.538  23.686  -1.252  1.00  1.31           H  
ATOM    932  HE2 PHE A  59     -18.624  27.126   1.040  1.00  1.31           H  
ATOM    933  HZ  PHE A  59     -17.800  26.138  -1.064  1.00  1.31           H  
ATOM    934  N   ASN A  60     -16.293  23.231   4.716  1.00  0.89           N  
ATOM    935  CA  ASN A  60     -15.004  23.863   4.940  1.00  1.07           C  
ATOM    936  C   ASN A  60     -13.868  22.853   4.764  1.00  1.13           C  
ATOM    937  O   ASN A  60     -12.853  23.166   4.139  1.00  1.10           O  
ATOM    938  CB  ASN A  60     -14.960  24.494   6.314  1.00  1.60           C  
ATOM    939  CG  ASN A  60     -15.785  25.751   6.397  1.00  1.60           C  
ATOM    940  OD1 ASN A  60     -16.077  26.391   5.379  1.00  1.60           O  
ATOM    941  ND2 ASN A  60     -16.166  26.118   7.594  1.00  1.60           N  
ATOM    942  H   ASN A  60     -16.978  23.210   5.464  1.00  1.07           H  
ATOM    943  HA  ASN A  60     -14.864  24.641   4.192  1.00  1.28           H  
ATOM    944 1HB  ASN A  60     -15.335  23.784   7.051  1.00  1.93           H  
ATOM    945 2HB  ASN A  60     -13.929  24.728   6.577  1.00  1.93           H  
ATOM    946 1HD2 ASN A  60     -16.718  26.944   7.712  1.00  1.93           H  
ATOM    947 2HD2 ASN A  60     -15.908  25.572   8.390  1.00  1.93           H  
ATOM    948  N   LEU A  61     -14.063  21.634   5.276  1.00  1.29           N  
ATOM    949  CA  LEU A  61     -13.076  20.572   5.133  1.00  1.44           C  
ATOM    950  C   LEU A  61     -12.934  20.162   3.675  1.00  1.20           C  
ATOM    951  O   LEU A  61     -11.824  19.899   3.210  1.00  1.17           O  
ATOM    952  CB  LEU A  61     -13.479  19.378   6.000  1.00  2.16           C  
ATOM    953  CG  LEU A  61     -13.375  19.633   7.507  1.00  2.16           C  
ATOM    954  CD1 LEU A  61     -13.984  18.471   8.272  1.00  2.16           C  
ATOM    955  CD2 LEU A  61     -11.911  19.814   7.868  1.00  2.16           C  
ATOM    956  H   LEU A  61     -14.910  21.443   5.799  1.00  1.55           H  
ATOM    957  HA  LEU A  61     -12.113  20.945   5.479  1.00  1.73           H  
ATOM    958 1HB  LEU A  61     -14.510  19.111   5.776  1.00  2.59           H  
ATOM    959 2HB  LEU A  61     -12.840  18.530   5.758  1.00  2.59           H  
ATOM    960  HG  LEU A  61     -13.926  20.536   7.767  1.00  2.59           H  
ATOM    961 1HD1 LEU A  61     -13.908  18.662   9.343  1.00  2.59           H  
ATOM    962 2HD1 LEU A  61     -15.032  18.363   7.997  1.00  2.59           H  
ATOM    963 3HD1 LEU A  61     -13.446  17.559   8.031  1.00  2.59           H  
ATOM    964 1HD2 LEU A  61     -11.819  20.003   8.938  1.00  2.59           H  
ATOM    965 2HD2 LEU A  61     -11.362  18.908   7.609  1.00  2.59           H  
ATOM    966 3HD2 LEU A  61     -11.502  20.657   7.313  1.00  2.59           H  
ATOM    967  N   PHE A  62     -14.058  20.156   2.957  1.00  1.09           N  
ATOM    968  CA  PHE A  62     -14.093  19.878   1.534  1.00  0.88           C  
ATOM    969  C   PHE A  62     -13.220  20.861   0.799  1.00  0.67           C  
ATOM    970  O   PHE A  62     -12.349  20.446   0.042  1.00  0.73           O  
ATOM    971  CB  PHE A  62     -15.531  19.927   1.020  1.00  1.32           C  
ATOM    972  CG  PHE A  62     -15.709  19.769  -0.460  1.00  1.32           C  
ATOM    973  CD1 PHE A  62     -15.669  18.518  -1.053  1.00  1.32           C  
ATOM    974  CD2 PHE A  62     -15.953  20.879  -1.257  1.00  1.32           C  
ATOM    975  CE1 PHE A  62     -15.871  18.380  -2.412  1.00  1.32           C  
ATOM    976  CE2 PHE A  62     -16.156  20.743  -2.616  1.00  1.32           C  
ATOM    977  CZ  PHE A  62     -16.116  19.490  -3.192  1.00  1.32           C  
ATOM    978  H   PHE A  62     -14.936  20.342   3.418  1.00  1.31           H  
ATOM    979  HA  PHE A  62     -13.701  18.885   1.358  1.00  1.06           H  
ATOM    980 1HB  PHE A  62     -16.103  19.140   1.509  1.00  1.58           H  
ATOM    981 2HB  PHE A  62     -15.985  20.866   1.302  1.00  1.58           H  
ATOM    982  HD1 PHE A  62     -15.486  17.642  -0.432  1.00  1.58           H  
ATOM    983  HD2 PHE A  62     -15.990  21.866  -0.797  1.00  1.58           H  
ATOM    984  HE1 PHE A  62     -15.840  17.393  -2.869  1.00  1.58           H  
ATOM    985  HE2 PHE A  62     -16.348  21.621  -3.232  1.00  1.58           H  
ATOM    986  HZ  PHE A  62     -16.276  19.379  -4.263  1.00  1.58           H  
ATOM    987  N   LYS A  63     -13.434  22.154   1.048  1.00  0.58           N  
ATOM    988  CA  LYS A  63     -12.666  23.212   0.406  1.00  0.59           C  
ATOM    989  C   LYS A  63     -11.177  23.074   0.668  1.00  0.61           C  
ATOM    990  O   LYS A  63     -10.368  23.264  -0.242  1.00  0.60           O  
ATOM    991  CB  LYS A  63     -13.117  24.581   0.906  1.00  0.89           C  
ATOM    992  CG  LYS A  63     -14.491  25.030   0.450  1.00  0.89           C  
ATOM    993  CD  LYS A  63     -14.700  26.496   0.780  1.00  0.89           C  
ATOM    994  CE  LYS A  63     -14.935  26.701   2.265  1.00  0.89           C  
ATOM    995  NZ  LYS A  63     -15.205  28.127   2.585  1.00  0.89           N  
ATOM    996  H   LYS A  63     -14.173  22.412   1.687  1.00  0.70           H  
ATOM    997  HA  LYS A  63     -12.826  23.152  -0.670  1.00  0.71           H  
ATOM    998 1HB  LYS A  63     -13.118  24.583   1.996  1.00  1.06           H  
ATOM    999 2HB  LYS A  63     -12.401  25.336   0.582  1.00  1.06           H  
ATOM   1000 1HG  LYS A  63     -14.604  24.884  -0.619  1.00  1.06           H  
ATOM   1001 2HG  LYS A  63     -15.253  24.445   0.957  1.00  1.06           H  
ATOM   1002 1HD  LYS A  63     -13.818  27.063   0.482  1.00  1.06           H  
ATOM   1003 2HD  LYS A  63     -15.558  26.884   0.232  1.00  1.06           H  
ATOM   1004 1HE  LYS A  63     -15.789  26.102   2.576  1.00  1.06           H  
ATOM   1005 2HE  LYS A  63     -14.056  26.374   2.821  1.00  1.06           H  
ATOM   1006 1HZ  LYS A  63     -15.367  28.225   3.578  1.00  1.06           H  
ATOM   1007 2HZ  LYS A  63     -14.415  28.692   2.311  1.00  1.06           H  
ATOM   1008 3HZ  LYS A  63     -16.024  28.433   2.076  1.00  1.06           H  
ATOM   1009  N   LYS A  64     -10.817  22.723   1.906  1.00  0.76           N  
ATOM   1010  CA  LYS A  64      -9.420  22.539   2.267  1.00  0.90           C  
ATOM   1011  C   LYS A  64      -8.799  21.422   1.451  1.00  0.81           C  
ATOM   1012  O   LYS A  64      -7.687  21.566   0.937  1.00  0.88           O  
ATOM   1013  CB  LYS A  64      -9.292  22.230   3.761  1.00  1.35           C  
ATOM   1014  CG  LYS A  64      -9.590  23.409   4.676  1.00  1.35           C  
ATOM   1015  CD  LYS A  64      -9.491  23.013   6.143  1.00  1.35           C  
ATOM   1016  CE  LYS A  64      -9.809  24.190   7.054  1.00  1.35           C  
ATOM   1017  NZ  LYS A  64      -9.722  23.821   8.495  1.00  1.35           N  
ATOM   1018  H   LYS A  64     -11.528  22.606   2.619  1.00  0.91           H  
ATOM   1019  HA  LYS A  64      -8.877  23.458   2.048  1.00  1.08           H  
ATOM   1020 1HB  LYS A  64      -9.973  21.423   4.027  1.00  1.62           H  
ATOM   1021 2HB  LYS A  64      -8.280  21.888   3.976  1.00  1.62           H  
ATOM   1022 1HG  LYS A  64      -8.873  24.207   4.479  1.00  1.62           H  
ATOM   1023 2HG  LYS A  64     -10.586  23.789   4.473  1.00  1.62           H  
ATOM   1024 1HD  LYS A  64     -10.191  22.203   6.348  1.00  1.62           H  
ATOM   1025 2HD  LYS A  64      -8.482  22.659   6.357  1.00  1.62           H  
ATOM   1026 1HE  LYS A  64      -9.104  24.996   6.854  1.00  1.62           H  
ATOM   1027 2HE  LYS A  64     -10.818  24.544   6.842  1.00  1.62           H  
ATOM   1028 1HZ  LYS A  64      -9.939  24.628   9.064  1.00  1.62           H  
ATOM   1029 2HZ  LYS A  64     -10.383  23.083   8.694  1.00  1.62           H  
ATOM   1030 3HZ  LYS A  64      -8.788  23.503   8.707  1.00  1.62           H  
ATOM   1031  N   ASN A  65      -9.531  20.320   1.308  1.00  0.73           N  
ATOM   1032  CA  ASN A  65      -9.049  19.206   0.520  1.00  0.69           C  
ATOM   1033  C   ASN A  65      -9.043  19.529  -0.961  1.00  0.54           C  
ATOM   1034  O   ASN A  65      -8.133  19.112  -1.664  1.00  0.51           O  
ATOM   1035  CB  ASN A  65      -9.853  17.968   0.821  1.00  1.03           C  
ATOM   1036  CG  ASN A  65      -9.470  17.378   2.153  1.00  1.03           C  
ATOM   1037  OD1 ASN A  65      -8.306  17.449   2.568  1.00  1.03           O  
ATOM   1038  ND2 ASN A  65     -10.432  16.813   2.829  1.00  1.03           N  
ATOM   1039  H   ASN A  65     -10.431  20.244   1.770  1.00  0.88           H  
ATOM   1040  HA  ASN A  65      -8.017  19.008   0.808  1.00  0.83           H  
ATOM   1041 1HB  ASN A  65     -10.917  18.213   0.833  1.00  1.24           H  
ATOM   1042 2HB  ASN A  65      -9.692  17.224   0.040  1.00  1.24           H  
ATOM   1043 1HD2 ASN A  65     -10.272  16.397   3.728  1.00  1.24           H  
ATOM   1044 2HD2 ASN A  65     -11.352  16.806   2.448  1.00  1.24           H  
ATOM   1045  N   VAL A  66     -10.004  20.318  -1.439  1.00  0.50           N  
ATOM   1046  CA  VAL A  66     -10.003  20.716  -2.842  1.00  0.45           C  
ATOM   1047  C   VAL A  66      -8.729  21.464  -3.184  1.00  0.47           C  
ATOM   1048  O   VAL A  66      -8.075  21.167  -4.184  1.00  0.50           O  
ATOM   1049  CB  VAL A  66     -11.206  21.619  -3.184  1.00  0.68           C  
ATOM   1050  CG1 VAL A  66     -11.009  22.197  -4.566  1.00  0.68           C  
ATOM   1051  CG2 VAL A  66     -12.502  20.830  -3.177  1.00  0.68           C  
ATOM   1052  H   VAL A  66     -10.750  20.629  -0.836  1.00  0.60           H  
ATOM   1053  HA  VAL A  66     -10.057  19.818  -3.458  1.00  0.54           H  
ATOM   1054  HB  VAL A  66     -11.263  22.435  -2.466  1.00  0.81           H  
ATOM   1055 1HG1 VAL A  66     -11.853  22.840  -4.804  1.00  0.81           H  
ATOM   1056 2HG1 VAL A  66     -10.088  22.780  -4.591  1.00  0.81           H  
ATOM   1057 3HG1 VAL A  66     -10.947  21.392  -5.297  1.00  0.81           H  
ATOM   1058 1HG2 VAL A  66     -13.328  21.493  -3.430  1.00  0.81           H  
ATOM   1059 2HG2 VAL A  66     -12.442  20.037  -3.918  1.00  0.81           H  
ATOM   1060 3HG2 VAL A  66     -12.677  20.393  -2.201  1.00  0.81           H  
ATOM   1061  N   GLU A  67      -8.375  22.430  -2.339  1.00  0.53           N  
ATOM   1062  CA  GLU A  67      -7.179  23.225  -2.545  1.00  0.63           C  
ATOM   1063  C   GLU A  67      -5.918  22.377  -2.439  1.00  0.68           C  
ATOM   1064  O   GLU A  67      -5.003  22.520  -3.252  1.00  0.73           O  
ATOM   1065  CB  GLU A  67      -7.135  24.361  -1.527  1.00  0.95           C  
ATOM   1066  CG  GLU A  67      -8.197  25.431  -1.741  1.00  0.95           C  
ATOM   1067  CD  GLU A  67      -8.177  26.496  -0.679  1.00  0.95           C  
ATOM   1068  OE1 GLU A  67      -7.463  26.340   0.282  1.00  0.95           O  
ATOM   1069  OE2 GLU A  67      -8.875  27.472  -0.830  1.00  0.95           O  
ATOM   1070  H   GLU A  67      -8.966  22.630  -1.540  1.00  0.64           H  
ATOM   1071  HA  GLU A  67      -7.218  23.653  -3.548  1.00  0.76           H  
ATOM   1072 1HB  GLU A  67      -7.270  23.955  -0.524  1.00  1.13           H  
ATOM   1073 2HB  GLU A  67      -6.160  24.846  -1.558  1.00  1.13           H  
ATOM   1074 1HG  GLU A  67      -8.036  25.900  -2.711  1.00  1.13           H  
ATOM   1075 2HG  GLU A  67      -9.178  24.958  -1.756  1.00  1.13           H  
ATOM   1076  N   HIS A  68      -5.897  21.476  -1.454  1.00  0.71           N  
ATOM   1077  CA  HIS A  68      -4.774  20.578  -1.229  1.00  0.82           C  
ATOM   1078  C   HIS A  68      -4.546  19.671  -2.420  1.00  0.74           C  
ATOM   1079  O   HIS A  68      -3.437  19.597  -2.942  1.00  0.88           O  
ATOM   1080  CB  HIS A  68      -5.032  19.726   0.015  1.00  1.23           C  
ATOM   1081  CG  HIS A  68      -3.941  18.762   0.333  1.00  1.23           C  
ATOM   1082  ND1 HIS A  68      -2.713  19.154   0.817  1.00  1.23           N  
ATOM   1083  CD2 HIS A  68      -3.895  17.408   0.254  1.00  1.23           C  
ATOM   1084  CE1 HIS A  68      -1.955  18.094   1.020  1.00  1.23           C  
ATOM   1085  NE2 HIS A  68      -2.656  17.018   0.694  1.00  1.23           N  
ATOM   1086  H   HIS A  68      -6.677  21.420  -0.811  1.00  0.85           H  
ATOM   1087  HA  HIS A  68      -3.864  21.155  -1.068  1.00  0.98           H  
ATOM   1088 1HB  HIS A  68      -5.170  20.380   0.878  1.00  1.48           H  
ATOM   1089 2HB  HIS A  68      -5.955  19.164  -0.116  1.00  1.48           H  
ATOM   1090  HD1 HIS A  68      -2.387  20.101   0.895  1.00  1.48           H  
ATOM   1091  HD2 HIS A  68      -4.624  16.663  -0.064  1.00  1.48           H  
ATOM   1092  HE1 HIS A  68      -0.942  18.198   1.403  1.00  1.48           H  
ATOM   1093  N   ILE A  69      -5.610  19.007  -2.846  1.00  0.61           N  
ATOM   1094  CA  ILE A  69      -5.592  18.089  -3.969  1.00  0.57           C  
ATOM   1095  C   ILE A  69      -5.153  18.745  -5.251  1.00  0.65           C  
ATOM   1096  O   ILE A  69      -4.287  18.211  -5.945  1.00  0.81           O  
ATOM   1097  CB  ILE A  69      -6.986  17.494  -4.158  1.00  0.85           C  
ATOM   1098  CG1 ILE A  69      -7.321  16.548  -3.009  1.00  0.85           C  
ATOM   1099  CG2 ILE A  69      -7.099  16.817  -5.496  1.00  0.85           C  
ATOM   1100  CD1 ILE A  69      -8.781  16.191  -2.972  1.00  0.85           C  
ATOM   1101  H   ILE A  69      -6.480  19.128  -2.359  1.00  0.73           H  
ATOM   1102  HA  ILE A  69      -4.900  17.283  -3.741  1.00  0.68           H  
ATOM   1103  HB  ILE A  69      -7.719  18.300  -4.118  1.00  1.03           H  
ATOM   1104 1HG1 ILE A  69      -6.745  15.630  -3.124  1.00  1.03           H  
ATOM   1105 2HG1 ILE A  69      -7.044  17.006  -2.061  1.00  1.03           H  
ATOM   1106 1HG2 ILE A  69      -8.106  16.421  -5.618  1.00  1.03           H  
ATOM   1107 2HG2 ILE A  69      -6.895  17.535  -6.289  1.00  1.03           H  
ATOM   1108 3HG2 ILE A  69      -6.376  16.008  -5.546  1.00  1.03           H  
ATOM   1109 1HD1 ILE A  69      -8.981  15.509  -2.148  1.00  1.03           H  
ATOM   1110 2HD1 ILE A  69      -9.370  17.098  -2.841  1.00  1.03           H  
ATOM   1111 3HD1 ILE A  69      -9.052  15.718  -3.909  1.00  1.03           H  
ATOM   1112  N   ASP A  70      -5.733  19.895  -5.569  1.00  0.62           N  
ATOM   1113  CA  ASP A  70      -5.374  20.588  -6.788  1.00  0.73           C  
ATOM   1114  C   ASP A  70      -3.914  21.002  -6.788  1.00  1.04           C  
ATOM   1115  O   ASP A  70      -3.240  20.868  -7.808  1.00  1.66           O  
ATOM   1116  CB  ASP A  70      -6.278  21.796  -6.990  1.00  1.09           C  
ATOM   1117  CG  ASP A  70      -7.687  21.384  -7.392  1.00  1.09           C  
ATOM   1118  OD1 ASP A  70      -7.871  20.245  -7.755  1.00  1.09           O  
ATOM   1119  OD2 ASP A  70      -8.565  22.209  -7.338  1.00  1.09           O  
ATOM   1120  H   ASP A  70      -6.447  20.294  -4.970  1.00  0.74           H  
ATOM   1121  HA  ASP A  70      -5.530  19.907  -7.624  1.00  0.88           H  
ATOM   1122 1HB  ASP A  70      -6.334  22.369  -6.064  1.00  1.31           H  
ATOM   1123 2HB  ASP A  70      -5.865  22.447  -7.760  1.00  1.31           H  
ATOM   1124  N   ALA A  71      -3.411  21.476  -5.647  1.00  0.94           N  
ATOM   1125  CA  ALA A  71      -2.009  21.852  -5.552  1.00  1.18           C  
ATOM   1126  C   ALA A  71      -1.105  20.639  -5.751  1.00  1.40           C  
ATOM   1127  O   ALA A  71      -0.130  20.700  -6.501  1.00  1.97           O  
ATOM   1128  CB  ALA A  71      -1.730  22.497  -4.204  1.00  1.77           C  
ATOM   1129  H   ALA A  71      -4.002  21.596  -4.832  1.00  1.13           H  
ATOM   1130  HA  ALA A  71      -1.793  22.570  -6.343  1.00  1.42           H  
ATOM   1131 1HB  ALA A  71      -0.683  22.796  -4.152  1.00  2.12           H  
ATOM   1132 2HB  ALA A  71      -2.365  23.375  -4.085  1.00  2.12           H  
ATOM   1133 3HB  ALA A  71      -1.945  21.786  -3.408  1.00  2.12           H  
ATOM   1134  N   MET A  72      -1.452  19.524  -5.108  1.00  1.40           N  
ATOM   1135  CA  MET A  72      -0.660  18.305  -5.203  1.00  1.83           C  
ATOM   1136  C   MET A  72      -0.669  17.736  -6.622  1.00  1.92           C  
ATOM   1137  O   MET A  72       0.337  17.206  -7.095  1.00  2.37           O  
ATOM   1138  CB  MET A  72      -1.188  17.276  -4.203  1.00  2.75           C  
ATOM   1139  CG  MET A  72      -0.947  17.612  -2.733  1.00  2.75           C  
ATOM   1140  SD  MET A  72       0.796  17.776  -2.308  1.00  2.75           S  
ATOM   1141  CE  MET A  72       1.347  16.079  -2.458  1.00  2.75           C  
ATOM   1142  H   MET A  72      -2.267  19.526  -4.509  1.00  1.68           H  
ATOM   1143  HA  MET A  72       0.371  18.547  -4.951  1.00  2.20           H  
ATOM   1144 1HB  MET A  72      -2.260  17.147  -4.345  1.00  3.29           H  
ATOM   1145 2HB  MET A  72      -0.715  16.316  -4.393  1.00  3.29           H  
ATOM   1146 1HG  MET A  72      -1.434  18.551  -2.490  1.00  3.29           H  
ATOM   1147 2HG  MET A  72      -1.384  16.834  -2.105  1.00  3.29           H  
ATOM   1148 1HE  MET A  72       2.412  16.021  -2.230  1.00  3.29           H  
ATOM   1149 2HE  MET A  72       0.791  15.449  -1.761  1.00  3.29           H  
ATOM   1150 3HE  MET A  72       1.176  15.732  -3.476  1.00  3.29           H  
ATOM   1151  N   ASN A  73      -1.788  17.882  -7.326  1.00  1.74           N  
ATOM   1152  CA  ASN A  73      -1.894  17.394  -8.695  1.00  2.20           C  
ATOM   1153  C   ASN A  73      -1.094  18.210  -9.713  1.00  3.06           C  
ATOM   1154  O   ASN A  73      -0.995  17.813 -10.874  1.00  7.58           O  
ATOM   1155  CB  ASN A  73      -3.343  17.316  -9.110  1.00  3.30           C  
ATOM   1156  CG  ASN A  73      -4.061  16.146  -8.495  1.00  3.30           C  
ATOM   1157  OD1 ASN A  73      -3.464  15.111  -8.156  1.00  3.30           O  
ATOM   1158  ND2 ASN A  73      -5.350  16.275  -8.352  1.00  3.30           N  
ATOM   1159  H   ASN A  73      -2.599  18.312  -6.901  1.00  2.09           H  
ATOM   1160  HA  ASN A  73      -1.483  16.385  -8.720  1.00  2.64           H  
ATOM   1161 1HB  ASN A  73      -3.854  18.234  -8.816  1.00  3.96           H  
ATOM   1162 2HB  ASN A  73      -3.408  17.238 -10.196  1.00  3.96           H  
ATOM   1163 1HD2 ASN A  73      -5.882  15.526  -7.950  1.00  3.96           H  
ATOM   1164 2HD2 ASN A  73      -5.804  17.119  -8.637  1.00  3.96           H  
ATOM   1165  N   LYS A  74      -0.500  19.328  -9.288  1.00  2.59           N  
ATOM   1166  CA  LYS A  74       0.323  20.133 -10.172  1.00  2.90           C  
ATOM   1167  C   LYS A  74       1.797  19.749 -10.044  1.00  3.18           C  
ATOM   1168  O   LYS A  74       2.663  20.381 -10.649  1.00  4.16           O  
ATOM   1169  CB  LYS A  74       0.117  21.614  -9.868  1.00  4.35           C  
ATOM   1170  CG  LYS A  74      -1.284  22.112 -10.189  1.00  4.35           C  
ATOM   1171  CD  LYS A  74      -1.464  23.573  -9.812  1.00  4.35           C  
ATOM   1172  CE  LYS A  74      -2.872  24.054 -10.135  1.00  4.35           C  
ATOM   1173  NZ  LYS A  74      -3.068  25.486  -9.773  1.00  4.35           N  
ATOM   1174  H   LYS A  74      -0.593  19.647  -8.332  1.00  3.11           H  
ATOM   1175  HA  LYS A  74       0.015  19.944 -11.201  1.00  3.48           H  
ATOM   1176 1HB  LYS A  74       0.309  21.800  -8.811  1.00  5.22           H  
ATOM   1177 2HB  LYS A  74       0.827  22.209 -10.442  1.00  5.22           H  
ATOM   1178 1HG  LYS A  74      -1.462  22.008 -11.260  1.00  5.22           H  
ATOM   1179 2HG  LYS A  74      -2.017  21.509  -9.666  1.00  5.22           H  
ATOM   1180 1HD  LYS A  74      -1.284  23.697  -8.743  1.00  5.22           H  
ATOM   1181 2HD  LYS A  74      -0.744  24.182 -10.358  1.00  5.22           H  
ATOM   1182 1HE  LYS A  74      -3.057  23.932 -11.201  1.00  5.22           H  
ATOM   1183 2HE  LYS A  74      -3.591  23.450  -9.582  1.00  5.22           H  
ATOM   1184 1HZ  LYS A  74      -4.012  25.765 -10.000  1.00  5.22           H  
ATOM   1185 2HZ  LYS A  74      -2.912  25.607  -8.782  1.00  5.22           H  
ATOM   1186 3HZ  LYS A  74      -2.415  26.058 -10.288  1.00  5.22           H  
ATOM   1187  N   LEU A  75       2.077  18.695  -9.268  1.00  2.82           N  
ATOM   1188  CA  LEU A  75       3.435  18.223  -9.057  1.00  3.53           C  
ATOM   1189  C   LEU A  75       3.923  17.254 -10.144  1.00  5.15           C  
ATOM   1190  O   LEU A  75       5.076  16.825 -10.104  1.00 42.29           O  
ATOM   1191  CB  LEU A  75       3.521  17.543  -7.691  1.00  5.29           C  
ATOM   1192  CG  LEU A  75       3.236  18.447  -6.487  1.00  5.29           C  
ATOM   1193  CD1 LEU A  75       3.255  17.609  -5.219  1.00  5.29           C  
ATOM   1194  CD2 LEU A  75       4.269  19.558  -6.434  1.00  5.29           C  
ATOM   1195  H   LEU A  75       1.340  18.207  -8.773  1.00  3.38           H  
ATOM   1196  HA  LEU A  75       4.096  19.089  -9.054  1.00  4.24           H  
ATOM   1197 1HB  LEU A  75       2.798  16.732  -7.663  1.00  6.35           H  
ATOM   1198 2HB  LEU A  75       4.519  17.123  -7.567  1.00  6.35           H  
ATOM   1199  HG  LEU A  75       2.243  18.885  -6.586  1.00  6.35           H  
ATOM   1200 1HD1 LEU A  75       3.041  18.244  -4.359  1.00  6.35           H  
ATOM   1201 2HD1 LEU A  75       2.497  16.828  -5.290  1.00  6.35           H  
ATOM   1202 3HD1 LEU A  75       4.237  17.153  -5.098  1.00  6.35           H  
ATOM   1203 1HD2 LEU A  75       4.064  20.205  -5.581  1.00  6.35           H  
ATOM   1204 2HD2 LEU A  75       5.265  19.125  -6.331  1.00  6.35           H  
ATOM   1205 3HD2 LEU A  75       4.221  20.142  -7.353  1.00  6.35           H  
ATOM   1206  N   ASN A  76       3.051  16.909 -11.102  1.00 11.40           N  
ATOM   1207  CA  ASN A  76       3.397  16.003 -12.205  1.00 10.21           C  
ATOM   1208  C   ASN A  76       3.779  14.605 -11.716  1.00  6.08           C  
ATOM   1209  O   ASN A  76       4.753  14.013 -12.185  1.00 11.66           O  
ATOM   1210  CB  ASN A  76       4.512  16.593 -13.055  1.00 15.32           C  
ATOM   1211  CG  ASN A  76       4.110  17.881 -13.719  1.00 15.32           C  
ATOM   1212  OD1 ASN A  76       2.998  18.002 -14.245  1.00 15.32           O  
ATOM   1213  ND2 ASN A  76       4.995  18.845 -13.705  1.00 15.32           N  
ATOM   1214  H   ASN A  76       2.117  17.291 -11.077  1.00 13.68           H  
ATOM   1215  HA  ASN A  76       2.515  15.887 -12.838  1.00 12.25           H  
ATOM   1216 1HB  ASN A  76       5.399  16.772 -12.448  1.00 18.38           H  
ATOM   1217 2HB  ASN A  76       4.791  15.877 -13.828  1.00 18.38           H  
ATOM   1218 1HD2 ASN A  76       4.782  19.725 -14.132  1.00 18.38           H  
ATOM   1219 2HD2 ASN A  76       5.882  18.703 -13.268  1.00 18.38           H  
ATOM   1220  N   ARG A  77       3.004  14.100 -10.763  1.00  2.41           N  
ATOM   1221  CA  ARG A  77       3.208  12.794 -10.150  1.00  1.03           C  
ATOM   1222  C   ARG A  77       2.720  11.659 -11.047  1.00  0.98           C  
ATOM   1223  O   ARG A  77       2.072  11.894 -12.068  1.00  1.86           O  
ATOM   1224  CB  ARG A  77       2.481  12.748  -8.825  1.00  1.54           C  
ATOM   1225  CG  ARG A  77       2.998  13.756  -7.820  1.00  1.54           C  
ATOM   1226  CD  ARG A  77       2.170  13.773  -6.600  1.00  1.54           C  
ATOM   1227  NE  ARG A  77       0.805  14.164  -6.897  1.00  1.54           N  
ATOM   1228  CZ  ARG A  77      -0.218  14.121  -6.024  1.00  1.54           C  
ATOM   1229  NH1 ARG A  77      -0.033  13.694  -4.793  1.00  1.54           N  
ATOM   1230  NH2 ARG A  77      -1.423  14.512  -6.402  1.00  1.54           N  
ATOM   1231  H   ARG A  77       2.223  14.653 -10.441  1.00  2.89           H  
ATOM   1232  HA  ARG A  77       4.275  12.660  -9.969  1.00  1.24           H  
ATOM   1233 1HB  ARG A  77       1.420  12.943  -8.979  1.00  1.85           H  
ATOM   1234 2HB  ARG A  77       2.576  11.758  -8.382  1.00  1.85           H  
ATOM   1235 1HG  ARG A  77       4.021  13.502  -7.540  1.00  1.85           H  
ATOM   1236 2HG  ARG A  77       2.980  14.746  -8.270  1.00  1.85           H  
ATOM   1237 1HD  ARG A  77       2.160  12.788  -6.157  1.00  1.85           H  
ATOM   1238 2HD  ARG A  77       2.583  14.486  -5.888  1.00  1.85           H  
ATOM   1239  HE  ARG A  77       0.609  14.504  -7.829  1.00  1.85           H  
ATOM   1240 1HH1 ARG A  77       0.869  13.350  -4.488  1.00  1.85           H  
ATOM   1241 2HH1 ARG A  77      -0.808  13.667  -4.147  1.00  1.85           H  
ATOM   1242 1HH2 ARG A  77      -1.600  14.840  -7.345  1.00  1.85           H  
ATOM   1243 2HH2 ARG A  77      -2.187  14.487  -5.749  1.00  1.85           H  
ATOM   1244  N   LYS A  78       3.012  10.421 -10.650  1.00  0.84           N  
ATOM   1245  CA  LYS A  78       2.589   9.249 -11.416  1.00  1.03           C  
ATOM   1246  C   LYS A  78       1.227   8.723 -10.942  1.00  1.06           C  
ATOM   1247  O   LYS A  78       0.717   7.734 -11.478  1.00  1.24           O  
ATOM   1248  CB  LYS A  78       3.637   8.143 -11.308  1.00  1.54           C  
ATOM   1249  CG  LYS A  78       5.022   8.551 -11.794  1.00  1.54           C  
ATOM   1250  CD  LYS A  78       5.023   8.897 -13.276  1.00  1.54           C  
ATOM   1251  CE  LYS A  78       6.425   9.250 -13.758  1.00  1.54           C  
ATOM   1252  NZ  LYS A  78       6.441   9.638 -15.195  1.00  1.54           N  
ATOM   1253  H   LYS A  78       3.548  10.287  -9.804  1.00  1.01           H  
ATOM   1254  HA  LYS A  78       2.490   9.537 -12.464  1.00  1.24           H  
ATOM   1255 1HB  LYS A  78       3.720   7.822 -10.271  1.00  1.85           H  
ATOM   1256 2HB  LYS A  78       3.317   7.281 -11.894  1.00  1.85           H  
ATOM   1257 1HG  LYS A  78       5.364   9.419 -11.229  1.00  1.85           H  
ATOM   1258 2HG  LYS A  78       5.720   7.732 -11.623  1.00  1.85           H  
ATOM   1259 1HD  LYS A  78       4.656   8.046 -13.852  1.00  1.85           H  
ATOM   1260 2HD  LYS A  78       4.363   9.746 -13.455  1.00  1.85           H  
ATOM   1261 1HE  LYS A  78       6.806  10.080 -13.165  1.00  1.85           H  
ATOM   1262 2HE  LYS A  78       7.079   8.389 -13.619  1.00  1.85           H  
ATOM   1263 1HZ  LYS A  78       7.385   9.862 -15.475  1.00  1.85           H  
ATOM   1264 2HZ  LYS A  78       6.104   8.864 -15.756  1.00  1.85           H  
ATOM   1265 3HZ  LYS A  78       5.847  10.440 -15.338  1.00  1.85           H  
ATOM   1266  N   TYR A  79       0.646   9.421  -9.962  1.00  1.09           N  
ATOM   1267  CA  TYR A  79      -0.654   9.121  -9.386  1.00  1.16           C  
ATOM   1268  C   TYR A  79      -1.364  10.432  -9.123  1.00  0.86           C  
ATOM   1269  O   TYR A  79      -0.765  11.502  -9.247  1.00  0.74           O  
ATOM   1270  CB  TYR A  79      -0.527   8.331  -8.088  1.00  1.74           C  
ATOM   1271  CG  TYR A  79       0.074   9.130  -6.967  1.00  1.74           C  
ATOM   1272  CD1 TYR A  79      -0.755   9.728  -6.032  1.00  1.74           C  
ATOM   1273  CD2 TYR A  79       1.446   9.292  -6.890  1.00  1.74           C  
ATOM   1274  CE1 TYR A  79      -0.212  10.487  -5.021  1.00  1.74           C  
ATOM   1275  CE2 TYR A  79       1.988  10.053  -5.877  1.00  1.74           C  
ATOM   1276  CZ  TYR A  79       1.166  10.652  -4.949  1.00  1.74           C  
ATOM   1277  OH  TYR A  79       1.703  11.458  -3.968  1.00  1.74           O  
ATOM   1278  H   TYR A  79       1.134  10.214  -9.580  1.00  1.31           H  
ATOM   1279  HA  TYR A  79      -1.242   8.558 -10.103  1.00  1.39           H  
ATOM   1280 1HB  TYR A  79      -1.507   7.977  -7.770  1.00  2.09           H  
ATOM   1281 2HB  TYR A  79       0.092   7.466  -8.254  1.00  2.09           H  
ATOM   1282  HD1 TYR A  79      -1.836   9.605  -6.102  1.00  2.09           H  
ATOM   1283  HD2 TYR A  79       2.094   8.828  -7.634  1.00  2.09           H  
ATOM   1284  HE1 TYR A  79      -0.863  10.968  -4.291  1.00  2.09           H  
ATOM   1285  HE2 TYR A  79       3.066  10.197  -5.818  1.00  2.09           H  
ATOM   1286  HH  TYR A  79       2.640  11.255  -3.855  1.00  2.09           H  
ATOM   1287  N   THR A  80      -2.635  10.357  -8.764  1.00  1.17           N  
ATOM   1288  CA  THR A  80      -3.407  11.558  -8.537  1.00  0.88           C  
ATOM   1289  C   THR A  80      -4.375  11.450  -7.373  1.00  0.58           C  
ATOM   1290  O   THR A  80      -4.856  10.364  -7.027  1.00  0.49           O  
ATOM   1291  CB  THR A  80      -4.194  11.927  -9.800  1.00  1.32           C  
ATOM   1292  OG1 THR A  80      -4.857  13.174  -9.585  1.00  1.32           O  
ATOM   1293  CG2 THR A  80      -5.221  10.855 -10.128  1.00  1.32           C  
ATOM   1294  H   THR A  80      -3.072   9.453  -8.677  1.00  1.40           H  
ATOM   1295  HA  THR A  80      -2.714  12.371  -8.316  1.00  1.06           H  
ATOM   1296  HB  THR A  80      -3.501  12.034 -10.635  1.00  1.58           H  
ATOM   1297  HG1 THR A  80      -4.266  13.766  -9.111  1.00  1.58           H  
ATOM   1298 1HG2 THR A  80      -5.770  11.140 -11.026  1.00  1.58           H  
ATOM   1299 2HG2 THR A  80      -4.715   9.905 -10.296  1.00  1.58           H  
ATOM   1300 3HG2 THR A  80      -5.915  10.754  -9.298  1.00  1.58           H  
ATOM   1301  N   LEU A  81      -4.646  12.609  -6.773  1.00  0.64           N  
ATOM   1302  CA  LEU A  81      -5.570  12.704  -5.655  1.00  0.52           C  
ATOM   1303  C   LEU A  81      -6.869  13.323  -6.149  1.00  0.52           C  
ATOM   1304  O   LEU A  81      -6.855  14.092  -7.109  1.00  0.62           O  
ATOM   1305  CB  LEU A  81      -4.973  13.549  -4.519  1.00  0.78           C  
ATOM   1306  CG  LEU A  81      -3.634  13.064  -3.940  1.00  0.78           C  
ATOM   1307  CD1 LEU A  81      -3.176  14.036  -2.857  1.00  0.78           C  
ATOM   1308  CD2 LEU A  81      -3.779  11.661  -3.395  1.00  0.78           C  
ATOM   1309  H   LEU A  81      -4.210  13.457  -7.127  1.00  0.77           H  
ATOM   1310  HA  LEU A  81      -5.772  11.704  -5.287  1.00  0.62           H  
ATOM   1311 1HB  LEU A  81      -4.819  14.561  -4.888  1.00  0.94           H  
ATOM   1312 2HB  LEU A  81      -5.688  13.593  -3.705  1.00  0.94           H  
ATOM   1313  HG  LEU A  81      -2.886  13.050  -4.727  1.00  0.94           H  
ATOM   1314 1HD1 LEU A  81      -2.219  13.708  -2.451  1.00  0.94           H  
ATOM   1315 2HD1 LEU A  81      -3.067  15.033  -3.283  1.00  0.94           H  
ATOM   1316 3HD1 LEU A  81      -3.916  14.063  -2.058  1.00  0.94           H  
ATOM   1317 1HD2 LEU A  81      -2.820  11.322  -3.004  1.00  0.94           H  
ATOM   1318 2HD2 LEU A  81      -4.517  11.655  -2.597  1.00  0.94           H  
ATOM   1319 3HD2 LEU A  81      -4.097  10.996  -4.196  1.00  0.94           H  
ATOM   1320  N   GLY A  82      -7.990  13.019  -5.501  1.00  0.46           N  
ATOM   1321  CA  GLY A  82      -9.254  13.569  -5.969  1.00  0.52           C  
ATOM   1322  C   GLY A  82     -10.353  13.606  -4.930  1.00  0.55           C  
ATOM   1323  O   GLY A  82     -10.190  13.150  -3.797  1.00  0.57           O  
ATOM   1324  H   GLY A  82      -7.959  12.402  -4.707  1.00  0.55           H  
ATOM   1325 1HA  GLY A  82      -9.089  14.574  -6.352  1.00  0.62           H  
ATOM   1326 2HA  GLY A  82      -9.597  12.969  -6.806  1.00  0.62           H  
ATOM   1327  N   LEU A  83     -11.499  14.145  -5.339  1.00  0.66           N  
ATOM   1328  CA  LEU A  83     -12.637  14.326  -4.449  1.00  0.68           C  
ATOM   1329  C   LEU A  83     -13.450  13.051  -4.318  1.00  0.58           C  
ATOM   1330  O   LEU A  83     -14.530  12.905  -4.900  1.00  0.74           O  
ATOM   1331  CB  LEU A  83     -13.504  15.472  -4.955  1.00  1.02           C  
ATOM   1332  CG  LEU A  83     -12.769  16.811  -5.040  1.00  1.02           C  
ATOM   1333  CD1 LEU A  83     -13.691  17.873  -5.624  1.00  1.02           C  
ATOM   1334  CD2 LEU A  83     -12.288  17.185  -3.648  1.00  1.02           C  
ATOM   1335  H   LEU A  83     -11.571  14.471  -6.292  1.00  0.79           H  
ATOM   1336  HA  LEU A  83     -12.259  14.589  -3.462  1.00  0.82           H  
ATOM   1337 1HB  LEU A  83     -13.873  15.222  -5.944  1.00  1.22           H  
ATOM   1338 2HB  LEU A  83     -14.355  15.596  -4.286  1.00  1.22           H  
ATOM   1339  HG  LEU A  83     -11.909  16.713  -5.702  1.00  1.22           H  
ATOM   1340 1HD1 LEU A  83     -13.161  18.823  -5.687  1.00  1.22           H  
ATOM   1341 2HD1 LEU A  83     -14.009  17.571  -6.621  1.00  1.22           H  
ATOM   1342 3HD1 LEU A  83     -14.563  17.984  -4.985  1.00  1.22           H  
ATOM   1343 1HD2 LEU A  83     -11.740  18.123  -3.690  1.00  1.22           H  
ATOM   1344 2HD2 LEU A  83     -13.144  17.291  -2.982  1.00  1.22           H  
ATOM   1345 3HD2 LEU A  83     -11.632  16.402  -3.271  1.00  1.22           H  
ATOM   1346  N   ASN A  84     -12.884  12.139  -3.548  1.00  0.52           N  
ATOM   1347  CA  ASN A  84     -13.463  10.858  -3.214  1.00  0.62           C  
ATOM   1348  C   ASN A  84     -14.331  11.001  -1.967  1.00  0.76           C  
ATOM   1349  O   ASN A  84     -14.571  12.119  -1.507  1.00  0.74           O  
ATOM   1350  CB  ASN A  84     -12.363   9.842  -3.061  1.00  0.93           C  
ATOM   1351  CG  ASN A  84     -11.470  10.129  -1.907  1.00  0.93           C  
ATOM   1352  OD1 ASN A  84     -11.839  10.822  -0.955  1.00  0.93           O  
ATOM   1353  ND2 ASN A  84     -10.288   9.591  -1.958  1.00  0.93           N  
ATOM   1354  H   ASN A  84     -11.976  12.370  -3.160  1.00  0.62           H  
ATOM   1355  HA  ASN A  84     -14.107  10.540  -4.027  1.00  0.74           H  
ATOM   1356 1HB  ASN A  84     -12.785   8.854  -2.947  1.00  1.12           H  
ATOM   1357 2HB  ASN A  84     -11.760   9.831  -3.969  1.00  1.12           H  
ATOM   1358 1HD2 ASN A  84      -9.653   9.730  -1.197  1.00  1.12           H  
ATOM   1359 2HD2 ASN A  84     -10.022   9.034  -2.744  1.00  1.12           H  
ATOM   1360  N   ALA A  85     -14.788   9.880  -1.407  1.00  1.15           N  
ATOM   1361  CA  ALA A  85     -15.663   9.893  -0.225  1.00  2.21           C  
ATOM   1362  C   ALA A  85     -15.053  10.531   1.035  1.00  1.13           C  
ATOM   1363  O   ALA A  85     -15.774  10.767   2.005  1.00  1.33           O  
ATOM   1364  CB  ALA A  85     -16.080   8.481   0.118  1.00  3.31           C  
ATOM   1365  H   ALA A  85     -14.545   8.980  -1.812  1.00  1.38           H  
ATOM   1366  HA  ALA A  85     -16.553  10.467  -0.486  1.00  2.65           H  
ATOM   1367 1HB  ALA A  85     -16.769   8.501   0.963  1.00  3.98           H  
ATOM   1368 2HB  ALA A  85     -16.575   8.034  -0.737  1.00  3.98           H  
ATOM   1369 3HB  ALA A  85     -15.202   7.893   0.381  1.00  3.98           H  
ATOM   1370  N   PHE A  86     -13.746  10.782   1.049  1.00  0.92           N  
ATOM   1371  CA  PHE A  86     -13.091  11.323   2.225  1.00  1.16           C  
ATOM   1372  C   PHE A  86     -12.749  12.796   2.055  1.00  0.72           C  
ATOM   1373  O   PHE A  86     -12.058  13.379   2.893  1.00  0.98           O  
ATOM   1374  CB  PHE A  86     -11.817  10.522   2.439  1.00  1.74           C  
ATOM   1375  CG  PHE A  86     -12.143   9.074   2.566  1.00  1.74           C  
ATOM   1376  CD1 PHE A  86     -12.130   8.272   1.437  1.00  1.74           C  
ATOM   1377  CD2 PHE A  86     -12.490   8.514   3.778  1.00  1.74           C  
ATOM   1378  CE1 PHE A  86     -12.474   6.945   1.513  1.00  1.74           C  
ATOM   1379  CE2 PHE A  86     -12.829   7.183   3.860  1.00  1.74           C  
ATOM   1380  CZ  PHE A  86     -12.827   6.399   2.724  1.00  1.74           C  
ATOM   1381  H   PHE A  86     -13.177  10.597   0.237  1.00  1.10           H  
ATOM   1382  HA  PHE A  86     -13.752  11.207   3.084  1.00  1.39           H  
ATOM   1383 1HB  PHE A  86     -11.135  10.656   1.601  1.00  2.09           H  
ATOM   1384 2HB  PHE A  86     -11.316  10.847   3.349  1.00  2.09           H  
ATOM   1385  HD1 PHE A  86     -11.860   8.709   0.478  1.00  2.09           H  
ATOM   1386  HD2 PHE A  86     -12.505   9.135   4.671  1.00  2.09           H  
ATOM   1387  HE1 PHE A  86     -12.470   6.331   0.618  1.00  2.09           H  
ATOM   1388  HE2 PHE A  86     -13.106   6.754   4.820  1.00  2.09           H  
ATOM   1389  HZ  PHE A  86     -13.099   5.349   2.781  1.00  2.09           H  
ATOM   1390  N   SER A  87     -13.236  13.419   0.982  1.00  0.66           N  
ATOM   1391  CA  SER A  87     -12.897  14.816   0.771  1.00  0.77           C  
ATOM   1392  C   SER A  87     -13.555  15.742   1.792  1.00  1.01           C  
ATOM   1393  O   SER A  87     -13.054  16.837   2.028  1.00  1.54           O  
ATOM   1394  CB  SER A  87     -13.281  15.257  -0.620  1.00  1.16           C  
ATOM   1395  OG  SER A  87     -14.666  15.339  -0.751  1.00  1.16           O  
ATOM   1396  H   SER A  87     -13.805  12.932   0.300  1.00  0.79           H  
ATOM   1397  HA  SER A  87     -11.816  14.919   0.870  1.00  0.92           H  
ATOM   1398 1HB  SER A  87     -12.832  16.225  -0.834  1.00  1.39           H  
ATOM   1399 2HB  SER A  87     -12.888  14.544  -1.344  1.00  1.39           H  
ATOM   1400  HG  SER A  87     -14.830  15.633  -1.650  1.00  1.39           H  
ATOM   1401  N   ASP A  88     -14.617  15.303   2.461  1.00  1.26           N  
ATOM   1402  CA  ASP A  88     -15.252  16.160   3.463  1.00  2.56           C  
ATOM   1403  C   ASP A  88     -14.698  15.971   4.883  1.00  2.15           C  
ATOM   1404  O   ASP A  88     -15.341  16.404   5.844  1.00  3.34           O  
ATOM   1405  CB  ASP A  88     -16.757  15.926   3.529  1.00  3.84           C  
ATOM   1406  CG  ASP A  88     -17.130  14.539   4.038  1.00  3.84           C  
ATOM   1407  OD1 ASP A  88     -16.266  13.701   4.138  1.00  3.84           O  
ATOM   1408  OD2 ASP A  88     -18.281  14.345   4.353  1.00  3.84           O  
ATOM   1409  H   ASP A  88     -15.007  14.393   2.259  1.00  1.51           H  
ATOM   1410  HA  ASP A  88     -15.079  17.197   3.174  1.00  3.07           H  
ATOM   1411 1HB  ASP A  88     -17.206  16.671   4.179  1.00  4.61           H  
ATOM   1412 2HB  ASP A  88     -17.186  16.058   2.535  1.00  4.61           H  
ATOM   1413  N   MET A  89     -13.531  15.337   5.032  1.00  1.45           N  
ATOM   1414  CA  MET A  89     -13.000  15.122   6.373  1.00  2.27           C  
ATOM   1415  C   MET A  89     -11.504  15.440   6.492  1.00  1.51           C  
ATOM   1416  O   MET A  89     -10.764  15.455   5.503  1.00  1.59           O  
ATOM   1417  CB  MET A  89     -13.330  13.692   6.809  1.00  3.41           C  
ATOM   1418  CG  MET A  89     -12.717  12.589   5.970  1.00  3.41           C  
ATOM   1419  SD  MET A  89     -13.269  10.950   6.477  1.00  3.41           S  
ATOM   1420  CE  MET A  89     -12.464  10.794   8.055  1.00  3.41           C  
ATOM   1421  H   MET A  89     -13.028  14.968   4.233  1.00  1.74           H  
ATOM   1422  HA  MET A  89     -13.522  15.790   7.050  1.00  2.72           H  
ATOM   1423 1HB  MET A  89     -13.003  13.543   7.836  1.00  4.09           H  
ATOM   1424 2HB  MET A  89     -14.412  13.553   6.790  1.00  4.09           H  
ATOM   1425 1HG  MET A  89     -13.008  12.735   4.936  1.00  4.09           H  
ATOM   1426 2HG  MET A  89     -11.629  12.629   6.035  1.00  4.09           H  
ATOM   1427 1HE  MET A  89     -12.698   9.825   8.494  1.00  4.09           H  
ATOM   1428 2HE  MET A  89     -11.392  10.887   7.913  1.00  4.09           H  
ATOM   1429 3HE  MET A  89     -12.811  11.588   8.715  1.00  4.09           H  
ATOM   1430  N   SER A  90     -11.080  15.753   7.717  1.00  1.62           N  
ATOM   1431  CA  SER A  90      -9.702  16.160   7.982  1.00  1.61           C  
ATOM   1432  C   SER A  90      -8.738  14.995   8.047  1.00  1.61           C  
ATOM   1433  O   SER A  90      -9.148  13.845   8.187  1.00  1.76           O  
ATOM   1434  CB  SER A  90      -9.618  16.928   9.292  1.00  2.42           C  
ATOM   1435  OG  SER A  90      -9.863  16.098  10.397  1.00  2.42           O  
ATOM   1436  H   SER A  90     -11.736  15.712   8.486  1.00  1.94           H  
ATOM   1437  HA  SER A  90      -9.382  16.817   7.171  1.00  1.93           H  
ATOM   1438 1HB  SER A  90      -8.634  17.385   9.388  1.00  2.90           H  
ATOM   1439 2HB  SER A  90     -10.349  17.733   9.279  1.00  2.90           H  
ATOM   1440  HG  SER A  90      -9.999  16.688  11.143  1.00  2.90           H  
ATOM   1441  N   ASN A  91      -7.449  15.319   7.986  1.00  1.97           N  
ATOM   1442  CA  ASN A  91      -6.381  14.334   8.060  1.00  2.22           C  
ATOM   1443  C   ASN A  91      -6.317  13.700   9.439  1.00  1.56           C  
ATOM   1444  O   ASN A  91      -5.946  12.534   9.576  1.00  1.56           O  
ATOM   1445  CB  ASN A  91      -5.042  14.980   7.741  1.00  3.33           C  
ATOM   1446  CG  ASN A  91      -4.858  15.328   6.292  1.00  3.33           C  
ATOM   1447  OD1 ASN A  91      -5.462  14.723   5.402  1.00  3.33           O  
ATOM   1448  ND2 ASN A  91      -4.029  16.308   6.040  1.00  3.33           N  
ATOM   1449  H   ASN A  91      -7.201  16.293   7.873  1.00  2.36           H  
ATOM   1450  HA  ASN A  91      -6.589  13.539   7.340  1.00  2.66           H  
ATOM   1451 1HB  ASN A  91      -4.935  15.891   8.331  1.00  4.00           H  
ATOM   1452 2HB  ASN A  91      -4.239  14.306   8.040  1.00  4.00           H  
ATOM   1453 1HD2 ASN A  91      -3.863  16.593   5.095  1.00  4.00           H  
ATOM   1454 2HD2 ASN A  91      -3.561  16.774   6.790  1.00  4.00           H  
ATOM   1455  N   ARG A  92      -6.667  14.477  10.461  1.00  1.69           N  
ATOM   1456  CA  ARG A  92      -6.645  13.988  11.825  1.00  1.82           C  
ATOM   1457  C   ARG A  92      -7.844  13.100  12.100  1.00  1.53           C  
ATOM   1458  O   ARG A  92      -7.709  12.080  12.777  1.00  1.84           O  
ATOM   1459  CB  ARG A  92      -6.632  15.146  12.807  1.00  2.73           C  
ATOM   1460  CG  ARG A  92      -5.340  15.947  12.833  1.00  2.73           C  
ATOM   1461  CD  ARG A  92      -5.420  17.086  13.782  1.00  2.73           C  
ATOM   1462  NE  ARG A  92      -4.188  17.858  13.811  1.00  2.73           N  
ATOM   1463  CZ  ARG A  92      -4.020  19.006  14.495  1.00  2.73           C  
ATOM   1464  NH1 ARG A  92      -5.013  19.503  15.200  1.00  2.73           N  
ATOM   1465  NH2 ARG A  92      -2.858  19.634  14.456  1.00  2.73           N  
ATOM   1466  H   ARG A  92      -6.956  15.428  10.287  1.00  2.03           H  
ATOM   1467  HA  ARG A  92      -5.739  13.398  11.966  1.00  2.18           H  
ATOM   1468 1HB  ARG A  92      -7.441  15.835  12.569  1.00  3.28           H  
ATOM   1469 2HB  ARG A  92      -6.807  14.771  13.815  1.00  3.28           H  
ATOM   1470 1HG  ARG A  92      -4.517  15.301  13.140  1.00  3.28           H  
ATOM   1471 2HG  ARG A  92      -5.138  16.344  11.837  1.00  3.28           H  
ATOM   1472 1HD  ARG A  92      -6.231  17.750  13.486  1.00  3.28           H  
ATOM   1473 2HD  ARG A  92      -5.609  16.709  14.787  1.00  3.28           H  
ATOM   1474  HE  ARG A  92      -3.402  17.507  13.280  1.00  3.28           H  
ATOM   1475 1HH1 ARG A  92      -5.901  19.023  15.230  1.00  3.28           H  
ATOM   1476 2HH1 ARG A  92      -4.886  20.364  15.712  1.00  3.28           H  
ATOM   1477 1HH2 ARG A  92      -2.095  19.253  13.914  1.00  3.28           H  
ATOM   1478 2HH2 ARG A  92      -2.732  20.495  14.968  1.00  3.28           H  
ATOM   1479  N   GLU A  93      -9.007  13.477  11.562  1.00  1.41           N  
ATOM   1480  CA  GLU A  93     -10.206  12.666  11.715  1.00  1.45           C  
ATOM   1481  C   GLU A  93      -9.976  11.345  11.018  1.00  1.32           C  
ATOM   1482  O   GLU A  93     -10.303  10.286  11.549  1.00  1.52           O  
ATOM   1483  CB  GLU A  93     -11.429  13.363  11.148  1.00  2.17           C  
ATOM   1484  CG  GLU A  93     -12.715  12.612  11.418  1.00  2.17           C  
ATOM   1485  CD  GLU A  93     -13.921  13.315  10.893  1.00  2.17           C  
ATOM   1486  OE1 GLU A  93     -13.756  14.283  10.193  1.00  2.17           O  
ATOM   1487  OE2 GLU A  93     -15.017  12.902  11.192  1.00  2.17           O  
ATOM   1488  H   GLU A  93      -9.074  14.340  11.033  1.00  1.69           H  
ATOM   1489  HA  GLU A  93     -10.371  12.473  12.776  1.00  1.74           H  
ATOM   1490 1HB  GLU A  93     -11.519  14.358  11.583  1.00  2.61           H  
ATOM   1491 2HB  GLU A  93     -11.321  13.482  10.070  1.00  2.61           H  
ATOM   1492 1HG  GLU A  93     -12.641  11.636  10.949  1.00  2.61           H  
ATOM   1493 2HG  GLU A  93     -12.821  12.463  12.492  1.00  2.61           H  
ATOM   1494  N   PHE A  94      -9.398  11.437   9.825  1.00  1.61           N  
ATOM   1495  CA  PHE A  94      -9.006  10.309   9.008  1.00  2.79           C  
ATOM   1496  C   PHE A  94      -8.066   9.409   9.780  1.00  2.69           C  
ATOM   1497  O   PHE A  94      -8.289   8.203   9.868  1.00  3.58           O  
ATOM   1498  CB  PHE A  94      -8.348  10.858   7.747  1.00  4.19           C  
ATOM   1499  CG  PHE A  94      -7.765   9.857   6.821  1.00  4.19           C  
ATOM   1500  CD1 PHE A  94      -8.587   9.087   6.031  1.00  4.19           C  
ATOM   1501  CD2 PHE A  94      -6.389   9.711   6.715  1.00  4.19           C  
ATOM   1502  CE1 PHE A  94      -8.049   8.182   5.154  1.00  4.19           C  
ATOM   1503  CE2 PHE A  94      -5.844   8.800   5.834  1.00  4.19           C  
ATOM   1504  CZ  PHE A  94      -6.678   8.032   5.053  1.00  4.19           C  
ATOM   1505  H   PHE A  94      -9.206  12.355   9.447  1.00  1.93           H  
ATOM   1506  HA  PHE A  94      -9.890   9.733   8.743  1.00  3.35           H  
ATOM   1507 1HB  PHE A  94      -9.084  11.436   7.189  1.00  5.02           H  
ATOM   1508 2HB  PHE A  94      -7.557  11.546   8.027  1.00  5.02           H  
ATOM   1509  HD1 PHE A  94      -9.668   9.207   6.104  1.00  5.02           H  
ATOM   1510  HD2 PHE A  94      -5.737  10.328   7.335  1.00  5.02           H  
ATOM   1511  HE1 PHE A  94      -8.716   7.590   4.540  1.00  5.02           H  
ATOM   1512  HE2 PHE A  94      -4.762   8.690   5.756  1.00  5.02           H  
ATOM   1513  HZ  PHE A  94      -6.254   7.315   4.353  1.00  5.02           H  
ATOM   1514  N   THR A  95      -7.034   9.994  10.381  1.00  2.49           N  
ATOM   1515  CA  THR A  95      -6.106   9.236  11.204  1.00  3.60           C  
ATOM   1516  C   THR A  95      -6.846   8.506  12.328  1.00  3.14           C  
ATOM   1517  O   THR A  95      -6.560   7.347  12.617  1.00  4.49           O  
ATOM   1518  CB  THR A  95      -5.029  10.150  11.817  1.00  5.40           C  
ATOM   1519  OG1 THR A  95      -4.270  10.773  10.772  1.00  5.40           O  
ATOM   1520  CG2 THR A  95      -4.099   9.340  12.704  1.00  5.40           C  
ATOM   1521  H   THR A  95      -6.869  10.983  10.259  1.00  2.99           H  
ATOM   1522  HA  THR A  95      -5.616   8.495  10.579  1.00  4.32           H  
ATOM   1523  HB  THR A  95      -5.506  10.925  12.415  1.00  6.48           H  
ATOM   1524  HG1 THR A  95      -4.853  11.325  10.239  1.00  6.48           H  
ATOM   1525 1HG2 THR A  95      -3.343   9.996  13.135  1.00  6.48           H  
ATOM   1526 2HG2 THR A  95      -4.675   8.875  13.505  1.00  6.48           H  
ATOM   1527 3HG2 THR A  95      -3.613   8.566  12.111  1.00  6.48           H  
ATOM   1528  N   ALA A  96      -7.790   9.187  12.971  1.00  2.78           N  
ATOM   1529  CA  ALA A  96      -8.580   8.593  14.043  1.00  3.33           C  
ATOM   1530  C   ALA A  96      -9.535   7.486  13.559  1.00  2.71           C  
ATOM   1531  O   ALA A  96      -9.796   6.535  14.298  1.00  3.85           O  
ATOM   1532  CB  ALA A  96      -9.380   9.677  14.749  1.00  5.00           C  
ATOM   1533  H   ALA A  96      -7.962  10.152  12.722  1.00  3.34           H  
ATOM   1534  HA  ALA A  96      -7.887   8.144  14.755  1.00  4.00           H  
ATOM   1535 1HB  ALA A  96      -9.935   9.237  15.578  1.00  5.99           H  
ATOM   1536 2HB  ALA A  96      -8.701  10.439  15.131  1.00  5.99           H  
ATOM   1537 3HB  ALA A  96     -10.077  10.132  14.048  1.00  5.99           H  
ATOM   1538  N   ILE A  97     -10.066   7.610  12.339  1.00  1.90           N  
ATOM   1539  CA  ILE A  97     -11.050   6.645  11.843  1.00  1.99           C  
ATOM   1540  C   ILE A  97     -10.532   5.581  10.881  1.00  2.09           C  
ATOM   1541  O   ILE A  97     -10.778   4.393  11.088  1.00  3.08           O  
ATOM   1542  CB  ILE A  97     -12.212   7.367  11.146  1.00  2.98           C  
ATOM   1543  CG1 ILE A  97     -12.968   8.243  12.141  1.00  2.98           C  
ATOM   1544  CG2 ILE A  97     -13.142   6.358  10.507  1.00  2.98           C  
ATOM   1545  CD1 ILE A  97     -14.000   9.127  11.486  1.00  2.98           C  
ATOM   1546  H   ILE A  97      -9.827   8.409  11.768  1.00  2.28           H  
ATOM   1547  HA  ILE A  97     -11.460   6.127  12.709  1.00  2.39           H  
ATOM   1548  HB  ILE A  97     -11.815   8.026  10.375  1.00  3.58           H  
ATOM   1549 1HG1 ILE A  97     -13.467   7.609  12.874  1.00  3.58           H  
ATOM   1550 2HG1 ILE A  97     -12.256   8.880  12.666  1.00  3.58           H  
ATOM   1551 1HG2 ILE A  97     -13.953   6.883  10.006  1.00  3.58           H  
ATOM   1552 2HG2 ILE A  97     -12.594   5.761   9.785  1.00  3.58           H  
ATOM   1553 3HG2 ILE A  97     -13.551   5.706  11.280  1.00  3.58           H  
ATOM   1554 1HD1 ILE A  97     -14.499   9.731  12.245  1.00  3.58           H  
ATOM   1555 2HD1 ILE A  97     -13.514   9.778  10.763  1.00  3.58           H  
ATOM   1556 3HD1 ILE A  97     -14.736   8.508  10.976  1.00  3.58           H  
ATOM   1557  N   ARG A  98      -9.853   5.994   9.816  1.00  2.57           N  
ATOM   1558  CA  ARG A  98      -9.397   5.042   8.811  1.00  4.13           C  
ATOM   1559  C   ARG A  98      -7.924   4.679   8.911  1.00  5.25           C  
ATOM   1560  O   ARG A  98      -7.341   4.195   7.939  1.00 11.75           O  
ATOM   1561  CB  ARG A  98      -9.686   5.552   7.411  1.00  6.20           C  
ATOM   1562  CG  ARG A  98     -11.158   5.765   7.111  1.00  6.20           C  
ATOM   1563  CD  ARG A  98     -11.918   4.496   7.309  1.00  6.20           C  
ATOM   1564  NE  ARG A  98     -13.344   4.650   7.059  1.00  6.20           N  
ATOM   1565  CZ  ARG A  98     -13.965   4.323   5.910  1.00  6.20           C  
ATOM   1566  NH1 ARG A  98     -13.284   3.797   4.921  1.00  6.20           N  
ATOM   1567  NH2 ARG A  98     -15.265   4.523   5.779  1.00  6.20           N  
ATOM   1568  H   ARG A  98      -9.645   6.973   9.694  1.00  3.08           H  
ATOM   1569  HA  ARG A  98      -9.971   4.124   8.943  1.00  4.96           H  
ATOM   1570 1HB  ARG A  98      -9.170   6.495   7.253  1.00  7.43           H  
ATOM   1571 2HB  ARG A  98      -9.305   4.840   6.687  1.00  7.43           H  
ATOM   1572 1HG  ARG A  98     -11.566   6.525   7.777  1.00  7.43           H  
ATOM   1573 2HG  ARG A  98     -11.276   6.082   6.075  1.00  7.43           H  
ATOM   1574 1HD  ARG A  98     -11.535   3.739   6.626  1.00  7.43           H  
ATOM   1575 2HD  ARG A  98     -11.789   4.152   8.335  1.00  7.43           H  
ATOM   1576  HE  ARG A  98     -13.907   5.046   7.798  1.00  7.43           H  
ATOM   1577 1HH1 ARG A  98     -12.291   3.640   5.018  1.00  7.43           H  
ATOM   1578 2HH1 ARG A  98     -13.754   3.546   4.064  1.00  7.43           H  
ATOM   1579 1HH2 ARG A  98     -15.793   4.923   6.542  1.00  7.43           H  
ATOM   1580 2HH2 ARG A  98     -15.730   4.270   4.920  1.00  7.43           H  
ATOM   1581  N   ASN A  99      -7.330   4.857  10.093  1.00  4.24           N  
ATOM   1582  CA  ASN A  99      -5.944   4.452  10.315  1.00  3.72           C  
ATOM   1583  C   ASN A  99      -5.780   3.836  11.709  1.00  3.89           C  
ATOM   1584  O   ASN A  99      -6.332   4.346  12.682  1.00  6.33           O  
ATOM   1585  CB  ASN A  99      -5.025   5.636  10.135  1.00  5.58           C  
ATOM   1586  CG  ASN A  99      -5.124   6.196   8.753  1.00  5.58           C  
ATOM   1587  OD1 ASN A  99      -5.884   7.134   8.500  1.00  5.58           O  
ATOM   1588  ND2 ASN A  99      -4.375   5.633   7.852  1.00  5.58           N  
ATOM   1589  H   ASN A  99      -7.845   5.270  10.857  1.00  5.09           H  
ATOM   1590  HA  ASN A  99      -5.681   3.685   9.586  1.00  4.46           H  
ATOM   1591 1HB  ASN A  99      -5.268   6.409  10.857  1.00  6.70           H  
ATOM   1592 2HB  ASN A  99      -3.994   5.329  10.317  1.00  6.70           H  
ATOM   1593 1HD2 ASN A  99      -4.379   5.964   6.907  1.00  6.70           H  
ATOM   1594 2HD2 ASN A  99      -3.752   4.896   8.113  1.00  6.70           H  
ATOM   1595  N   GLY A 100      -5.020   2.750  11.826  1.00  4.24           N  
ATOM   1596  CA  GLY A 100      -4.800   2.164  13.143  1.00  7.68           C  
ATOM   1597  C   GLY A 100      -5.447   0.797  13.277  1.00  8.69           C  
ATOM   1598  O   GLY A 100      -6.131   0.521  14.262  1.00 16.07           O  
ATOM   1599  H   GLY A 100      -4.595   2.314  11.015  1.00  5.09           H  
ATOM   1600 1HA  GLY A 100      -3.728   2.078  13.323  1.00  9.22           H  
ATOM   1601 2HA  GLY A 100      -5.195   2.831  13.908  1.00  9.22           H  
ATOM   1602  N   TYR A 101      -5.223  -0.051  12.285  1.00  6.20           N  
ATOM   1603  CA  TYR A 101      -5.755  -1.409  12.244  1.00 10.56           C  
ATOM   1604  C   TYR A 101      -4.689  -2.431  12.606  1.00 12.69           C  
ATOM   1605  O   TYR A 101      -4.981  -3.533  13.074  1.00 42.71           O  
ATOM   1606  CB  TYR A 101      -6.255  -1.698  10.841  1.00 15.84           C  
ATOM   1607  CG  TYR A 101      -7.413  -0.846  10.407  1.00 15.84           C  
ATOM   1608  CD1 TYR A 101      -7.246   0.504  10.214  1.00 15.84           C  
ATOM   1609  CD2 TYR A 101      -8.631  -1.421  10.146  1.00 15.84           C  
ATOM   1610  CE1 TYR A 101      -8.301   1.269   9.794  1.00 15.84           C  
ATOM   1611  CE2 TYR A 101      -9.678  -0.654   9.687  1.00 15.84           C  
ATOM   1612  CZ  TYR A 101      -9.521   0.692   9.520  1.00 15.84           C  
ATOM   1613  OH  TYR A 101     -10.571   1.461   9.082  1.00 15.84           O  
ATOM   1614  H   TYR A 101      -4.666   0.259  11.503  1.00  7.44           H  
ATOM   1615  HA  TYR A 101      -6.573  -1.492  12.960  1.00 12.67           H  
ATOM   1616 1HB  TYR A 101      -5.441  -1.552  10.134  1.00 19.01           H  
ATOM   1617 2HB  TYR A 101      -6.560  -2.742  10.776  1.00 19.01           H  
ATOM   1618  HD1 TYR A 101      -6.284   0.967  10.408  1.00 19.01           H  
ATOM   1619  HD2 TYR A 101      -8.757  -2.491  10.291  1.00 19.01           H  
ATOM   1620  HE1 TYR A 101      -8.166   2.324   9.663  1.00 19.01           H  
ATOM   1621  HE2 TYR A 101     -10.639  -1.117   9.476  1.00 19.01           H  
ATOM   1622  HH  TYR A 101     -11.348   0.905   8.975  1.00 19.01           H  
ATOM   1623  N   LYS A 102      -3.436  -2.064  12.379  1.00 16.18           N  
ATOM   1624  CA  LYS A 102      -2.339  -2.983  12.612  1.00 26.86           C  
ATOM   1625  C   LYS A 102      -1.996  -3.081  14.085  1.00 19.14           C  
ATOM   1626  O   LYS A 102      -1.154  -2.335  14.586  1.00 41.52           O  
ATOM   1627  CB  LYS A 102      -1.113  -2.525  11.813  1.00 40.29           C  
ATOM   1628  CG  LYS A 102       0.119  -3.407  11.946  1.00 40.29           C  
ATOM   1629  CD  LYS A 102      -0.112  -4.753  11.285  1.00 40.29           C  
ATOM   1630  CE  LYS A 102       1.165  -5.576  11.210  1.00 40.29           C  
ATOM   1631  NZ  LYS A 102       0.915  -6.902  10.584  1.00 40.29           N  
ATOM   1632  H   LYS A 102      -3.236  -1.146  12.015  1.00 19.42           H  
ATOM   1633  HA  LYS A 102      -2.637  -3.974  12.269  1.00 32.23           H  
ATOM   1634 1HB  LYS A 102      -1.371  -2.475  10.755  1.00 48.35           H  
ATOM   1635 2HB  LYS A 102      -0.833  -1.519  12.127  1.00 48.35           H  
ATOM   1636 1HG  LYS A 102       0.973  -2.918  11.477  1.00 48.35           H  
ATOM   1637 2HG  LYS A 102       0.344  -3.561  13.000  1.00 48.35           H  
ATOM   1638 1HD  LYS A 102      -0.856  -5.310  11.855  1.00 48.35           H  
ATOM   1639 2HD  LYS A 102      -0.495  -4.601  10.278  1.00 48.35           H  
ATOM   1640 1HE  LYS A 102       1.902  -5.039  10.615  1.00 48.35           H  
ATOM   1641 2HE  LYS A 102       1.565  -5.727  12.213  1.00 48.35           H  
ATOM   1642 1HZ  LYS A 102       1.773  -7.437  10.525  1.00 48.35           H  
ATOM   1643 2HZ  LYS A 102       0.242  -7.414  11.135  1.00 48.35           H  
ATOM   1644 3HZ  LYS A 102       0.553  -6.769   9.652  1.00 48.35           H  
ATOM   1645  N   ARG A 103      -2.637  -4.018  14.781  1.00 53.42           N  
ATOM   1646  CA  ARG A 103      -2.307  -4.199  16.188  1.00105.56           C  
ATOM   1647  C   ARG A 103      -1.037  -5.002  16.362  1.00 78.52           C  
ATOM   1648  O   ARG A 103      -0.820  -6.011  15.690  1.00 99.68           O  
ATOM   1649  CB  ARG A 103      -3.434  -4.871  16.951  1.00158.34           C  
ATOM   1650  CG  ARG A 103      -4.703  -4.059  17.057  1.00158.34           C  
ATOM   1651  CD  ARG A 103      -4.566  -2.998  18.080  1.00158.34           C  
ATOM   1652  NE  ARG A 103      -3.638  -1.975  17.635  1.00158.34           N  
ATOM   1653  CZ  ARG A 103      -3.963  -0.982  16.790  1.00158.34           C  
ATOM   1654  NH1 ARG A 103      -5.193  -0.889  16.344  1.00158.34           N  
ATOM   1655  NH2 ARG A 103      -3.048  -0.107  16.409  1.00158.34           N  
ATOM   1656  H   ARG A 103      -3.344  -4.594  14.326  1.00 64.10           H  
ATOM   1657  HA  ARG A 103      -2.148  -3.214  16.627  1.00126.67           H  
ATOM   1658 1HB  ARG A 103      -3.692  -5.800  16.451  1.00190.01           H  
ATOM   1659 2HB  ARG A 103      -3.104  -5.117  17.961  1.00190.01           H  
ATOM   1660 1HG  ARG A 103      -4.918  -3.588  16.098  1.00190.01           H  
ATOM   1661 2HG  ARG A 103      -5.532  -4.705  17.343  1.00190.01           H  
ATOM   1662 1HD  ARG A 103      -5.533  -2.530  18.258  1.00190.01           H  
ATOM   1663 2HD  ARG A 103      -4.188  -3.425  19.008  1.00190.01           H  
ATOM   1664  HE  ARG A 103      -2.684  -2.023  17.963  1.00190.01           H  
ATOM   1665 1HH1 ARG A 103      -5.905  -1.545  16.642  1.00190.01           H  
ATOM   1666 2HH1 ARG A 103      -5.451  -0.157  15.701  1.00190.01           H  
ATOM   1667 1HH2 ARG A 103      -2.100  -0.184  16.752  1.00190.01           H  
ATOM   1668 2HH2 ARG A 103      -3.298   0.637  15.775  1.00190.01           H  
ATOM   1669  N   GLN A 104      -0.208  -4.539  17.286  1.00 83.52           N  
ATOM   1670  CA  GLN A 104       1.054  -5.177  17.620  1.00 82.34           C  
ATOM   1671  C   GLN A 104       1.292  -5.085  19.118  1.00 83.90           C  
ATOM   1672  O   GLN A 104       2.108  -4.279  19.567  1.00154.16           O  
ATOM   1673  CB  GLN A 104       2.223  -4.522  16.865  1.00123.51           C  
ATOM   1674  CG  GLN A 104       2.177  -4.663  15.351  1.00123.51           C  
ATOM   1675  CD  GLN A 104       3.380  -4.032  14.678  1.00123.51           C  
ATOM   1676  OE1 GLN A 104       3.702  -2.865  14.916  1.00123.51           O  
ATOM   1677  NE2 GLN A 104       4.059  -4.803  13.837  1.00123.51           N  
ATOM   1678  H   GLN A 104      -0.464  -3.700  17.785  1.00100.22           H  
ATOM   1679  HA  GLN A 104       1.001  -6.231  17.345  1.00 98.81           H  
ATOM   1680 1HB  GLN A 104       2.250  -3.458  17.098  1.00148.21           H  
ATOM   1681 2HB  GLN A 104       3.162  -4.954  17.210  1.00148.21           H  
ATOM   1682 1HG  GLN A 104       2.153  -5.722  15.093  1.00148.21           H  
ATOM   1683 2HG  GLN A 104       1.285  -4.165  14.974  1.00148.21           H  
ATOM   1684 1HE2 GLN A 104       4.866  -4.442  13.367  1.00148.21           H  
ATOM   1685 2HE2 GLN A 104       3.768  -5.746  13.675  1.00148.21           H  
ATOM   1686  N   MET A 105       0.586  -5.904  19.899  1.00 68.75           N  
ATOM   1687  CA  MET A 105       0.732  -5.859  21.354  1.00 89.52           C  
ATOM   1688  C   MET A 105       1.983  -6.581  21.845  1.00102.45           C  
ATOM   1689  O   MET A 105       2.354  -6.469  23.014  1.00193.17           O  
ATOM   1690  CB  MET A 105      -0.503  -6.448  22.007  1.00134.28           C  
ATOM   1691  CG  MET A 105      -1.751  -5.628  21.760  1.00134.28           C  
ATOM   1692  SD  MET A 105      -3.212  -6.343  22.511  1.00134.28           S  
ATOM   1693  CE  MET A 105      -4.428  -5.234  21.827  1.00134.28           C  
ATOM   1694  H   MET A 105      -0.079  -6.559  19.497  1.00 82.50           H  
ATOM   1695  HA  MET A 105       0.819  -4.816  21.655  1.00107.42           H  
ATOM   1696 1HB  MET A 105      -0.676  -7.454  21.629  1.00161.14           H  
ATOM   1697 2HB  MET A 105      -0.351  -6.519  23.085  1.00161.14           H  
ATOM   1698 1HG  MET A 105      -1.611  -4.626  22.164  1.00161.14           H  
ATOM   1699 2HG  MET A 105      -1.923  -5.542  20.687  1.00161.14           H  
ATOM   1700 1HE  MET A 105      -5.411  -5.517  22.192  1.00161.14           H  
ATOM   1701 2HE  MET A 105      -4.205  -4.212  22.136  1.00161.14           H  
ATOM   1702 3HE  MET A 105      -4.410  -5.297  20.738  1.00161.14           H  
ATOM   1703  N   LYS A 106       2.635  -7.307  20.947  1.00 84.08           N  
ATOM   1704  CA  LYS A 106       3.849  -8.028  21.259  1.00129.42           C  
ATOM   1705  C   LYS A 106       4.489  -8.498  19.956  1.00 74.96           C  
ATOM   1706  O   LYS A 106       3.825  -9.161  19.157  1.00 81.68           O  
ATOM   1707  CB  LYS A 106       3.563  -9.224  22.166  1.00194.13           C  
ATOM   1708  CG  LYS A 106       4.806  -9.982  22.611  1.00194.13           C  
ATOM   1709  CD  LYS A 106       4.456 -11.091  23.589  1.00194.13           C  
ATOM   1710  CE  LYS A 106       5.698 -11.847  24.035  1.00194.13           C  
ATOM   1711  NZ  LYS A 106       5.369 -12.931  25.001  1.00194.13           N  
ATOM   1712  H   LYS A 106       2.277  -7.368  20.007  1.00100.90           H  
ATOM   1713  HA  LYS A 106       4.518  -7.350  21.780  1.00155.30           H  
ATOM   1714 1HB  LYS A 106       3.039  -8.891  23.062  1.00232.96           H  
ATOM   1715 2HB  LYS A 106       2.911  -9.926  21.647  1.00232.96           H  
ATOM   1716 1HG  LYS A 106       5.299 -10.417  21.741  1.00232.96           H  
ATOM   1717 2HG  LYS A 106       5.499  -9.293  23.092  1.00232.96           H  
ATOM   1718 1HD  LYS A 106       3.967 -10.662  24.465  1.00232.96           H  
ATOM   1719 2HD  LYS A 106       3.768 -11.790  23.115  1.00232.96           H  
ATOM   1720 1HE  LYS A 106       6.183 -12.286  23.164  1.00232.96           H  
ATOM   1721 2HE  LYS A 106       6.391 -11.152  24.510  1.00232.96           H  
ATOM   1722 1HZ  LYS A 106       6.216 -13.409  25.273  1.00232.96           H  
ATOM   1723 2HZ  LYS A 106       4.929 -12.532  25.819  1.00232.96           H  
ATOM   1724 3HZ  LYS A 106       4.736 -13.588  24.567  1.00232.96           H  
ATOM   1725  N   PRO A 107       5.754  -8.146  19.709  1.00 83.27           N  
ATOM   1726  CA  PRO A 107       6.546  -8.479  18.540  1.00 74.65           C  
ATOM   1727  C   PRO A 107       6.898  -9.949  18.564  1.00100.97           C  
ATOM   1728  O   PRO A 107       6.925 -10.575  19.625  1.00192.46           O  
ATOM   1729  CB  PRO A 107       7.789  -7.602  18.681  1.00111.98           C  
ATOM   1730  CG  PRO A 107       7.939  -7.406  20.151  1.00111.98           C  
ATOM   1731  CD  PRO A 107       6.530  -7.349  20.680  1.00111.98           C  
ATOM   1732  HA  PRO A 107       5.979  -8.227  17.632  1.00 89.58           H  
ATOM   1733 1HB  PRO A 107       8.656  -8.104  18.228  1.00134.37           H  
ATOM   1734 2HB  PRO A 107       7.646  -6.657  18.138  1.00134.37           H  
ATOM   1735 1HG  PRO A 107       8.520  -8.234  20.585  1.00134.37           H  
ATOM   1736 2HG  PRO A 107       8.504  -6.484  20.353  1.00134.37           H  
ATOM   1737 1HD  PRO A 107       6.496  -7.815  21.675  1.00134.37           H  
ATOM   1738 2HD  PRO A 107       6.163  -6.313  20.699  1.00134.37           H  
ATOM   1739  N   ALA A 108       7.189 -10.503  17.393  1.00 96.31           N  
ATOM   1740  CA  ALA A 108       7.489 -11.925  17.282  1.00164.90           C  
ATOM   1741  C   ALA A 108       8.910 -12.241  17.726  1.00179.72           C  
ATOM   1742  O   ALA A 108       9.780 -12.522  16.904  1.00237.53           O  
ATOM   1743  CB  ALA A 108       7.280 -12.389  15.849  1.00247.35           C  
ATOM   1744  H   ALA A 108       7.173  -9.935  16.559  1.00115.57           H  
ATOM   1745  HA  ALA A 108       6.807 -12.468  17.934  1.00197.88           H  
ATOM   1746 1HB  ALA A 108       7.478 -13.459  15.781  1.00296.82           H  
ATOM   1747 2HB  ALA A 108       6.250 -12.191  15.552  1.00296.82           H  
ATOM   1748 3HB  ALA A 108       7.958 -11.851  15.189  1.00296.82           H  
ATOM   1749  N   SER A 109       9.124 -12.201  19.039  1.00201.16           N  
ATOM   1750  CA  SER A 109      10.410 -12.537  19.619  1.00295.52           C  
ATOM   1751  C   SER A 109      10.683 -14.005  19.375  1.00286.24           C  
ATOM   1752  O   SER A 109       9.807 -14.848  19.581  1.00281.02           O  
ATOM   1753  CB  SER A 109      10.429 -12.239  21.101  1.00443.28           C  
ATOM   1754  OG  SER A 109      11.643 -12.644  21.672  1.00443.28           O  
ATOM   1755  H   SER A 109       8.356 -11.932  19.640  1.00241.39           H  
ATOM   1756  HA  SER A 109      11.186 -11.948  19.127  1.00354.62           H  
ATOM   1757 1HB  SER A 109      10.285 -11.169  21.259  1.00531.94           H  
ATOM   1758 2HB  SER A 109       9.603 -12.757  21.586  1.00531.94           H  
ATOM   1759  HG  SER A 109      11.596 -12.393  22.598  1.00531.94           H  
ATOM   1760  N   SER A 110      11.890 -14.317  18.934  1.00364.52           N  
ATOM   1761  CA  SER A 110      12.220 -15.691  18.607  1.00400.00           C  
ATOM   1762  C   SER A 110      13.753 -15.876  18.751  1.00378.61           C  
ATOM   1763  O   SER A 110      14.408 -15.198  17.957  1.00393.98           O  
ATOM   1764  CB  SER A 110      11.691 -15.927  17.198  1.00600.00           C  
ATOM   1765  OG  SER A 110      12.440 -15.209  16.256  1.00600.00           O  
ATOM   1766  H   SER A 110      12.581 -13.590  18.802  1.00437.42           H  
ATOM   1767  HA  SER A 110      11.706 -16.337  19.317  1.00480.00           H  
ATOM   1768 1HB  SER A 110      11.662 -16.978  16.946  1.00720.00           H  
ATOM   1769 2HB  SER A 110      10.658 -15.579  17.161  1.00720.00           H  
ATOM   1770  HG  SER A 110      13.286 -15.661  16.198  1.00720.00           H  
ATOM   1771  N   LEU A 111      14.178 -17.077  19.231  1.00383.82           N  
ATOM   1772  CA  LEU A 111      13.883 -18.410  18.590  1.00317.75           C  
ATOM   1773  C   LEU A 111      14.199 -18.614  17.097  1.00218.77           C  
ATOM   1774  O   LEU A 111      13.722 -17.872  16.244  1.00235.68           O  
ATOM   1775  CB  LEU A 111      12.441 -18.864  18.868  1.00476.62           C  
ATOM   1776  CG  LEU A 111      12.106 -19.062  20.342  1.00476.62           C  
ATOM   1777  CD1 LEU A 111      10.629 -19.362  20.490  1.00476.62           C  
ATOM   1778  CD2 LEU A 111      12.955 -20.184  20.908  1.00476.62           C  
ATOM   1779  H   LEU A 111      14.099 -17.134  20.234  1.00460.58           H  
ATOM   1780  HA  LEU A 111      14.507 -19.130  19.128  1.00381.30           H  
ATOM   1781 1HB  LEU A 111      11.705 -18.203  18.448  1.00571.95           H  
ATOM   1782 2HB  LEU A 111      12.304 -19.837  18.392  1.00571.95           H  
ATOM   1783  HG  LEU A 111      12.323 -18.145  20.890  1.00571.95           H  
ATOM   1784 1HD1 LEU A 111      10.390 -19.491  21.545  1.00571.95           H  
ATOM   1785 2HD1 LEU A 111      10.043 -18.534  20.084  1.00571.95           H  
ATOM   1786 3HD1 LEU A 111      10.383 -20.277  19.947  1.00571.95           H  
ATOM   1787 1HD2 LEU A 111      12.717 -20.316  21.964  1.00571.95           H  
ATOM   1788 2HD2 LEU A 111      12.744 -21.108  20.367  1.00571.95           H  
ATOM   1789 3HD2 LEU A 111      14.010 -19.932  20.801  1.00571.95           H  
ATOM   1790  N   LYS A 112      14.968 -19.651  16.756  1.00200.38           N  
ATOM   1791  CA  LYS A 112      15.127 -19.965  15.333  1.00146.36           C  
ATOM   1792  C   LYS A 112      13.739 -20.244  14.677  1.00126.21           C  
ATOM   1793  O   LYS A 112      13.051 -21.187  15.071  1.00162.66           O  
ATOM   1794  CB  LYS A 112      16.026 -21.185  15.142  1.00219.54           C  
ATOM   1795  CG  LYS A 112      16.313 -21.520  13.688  1.00219.54           C  
ATOM   1796  CD  LYS A 112      17.267 -22.698  13.580  1.00219.54           C  
ATOM   1797  CE  LYS A 112      17.503 -23.092  12.133  1.00219.54           C  
ATOM   1798  NZ  LYS A 112      18.369 -24.299  12.039  1.00219.54           N  
ATOM   1799  H   LYS A 112      15.390 -20.226  17.465  1.00240.46           H  
ATOM   1800  HA  LYS A 112      15.576 -19.111  14.824  1.00175.63           H  
ATOM   1801 1HB  LYS A 112      16.981 -21.037  15.654  1.00263.45           H  
ATOM   1802 2HB  LYS A 112      15.547 -22.057  15.590  1.00263.45           H  
ATOM   1803 1HG  LYS A 112      15.382 -21.771  13.177  1.00263.45           H  
ATOM   1804 2HG  LYS A 112      16.756 -20.658  13.201  1.00263.45           H  
ATOM   1805 1HD  LYS A 112      18.219 -22.425  14.032  1.00263.45           H  
ATOM   1806 2HD  LYS A 112      16.860 -23.556  14.122  1.00263.45           H  
ATOM   1807 1HE  LYS A 112      16.548 -23.301  11.659  1.00263.45           H  
ATOM   1808 2HE  LYS A 112      17.988 -22.273  11.606  1.00263.45           H  
ATOM   1809 1HZ  LYS A 112      18.500 -24.545  11.062  1.00263.45           H  
ATOM   1810 2HZ  LYS A 112      19.262 -24.117  12.460  1.00263.45           H  
ATOM   1811 3HZ  LYS A 112      17.917 -25.070  12.513  1.00263.45           H  
ATOM   1812  N   SER A 113      13.356 -19.417  13.698  1.00156.06           N  
ATOM   1813  CA  SER A 113      12.047 -19.530  12.998  1.00195.81           C  
ATOM   1814  C   SER A 113      12.082 -20.504  11.823  1.00150.22           C  
ATOM   1815  O   SER A 113      13.147 -21.030  11.477  1.00230.97           O  
ATOM   1816  CB  SER A 113      11.604 -18.164  12.500  1.00293.72           C  
ATOM   1817  OG  SER A 113      12.417 -17.725  11.449  1.00293.72           O  
ATOM   1818  H   SER A 113      13.974 -18.671  13.421  1.00187.27           H  
ATOM   1819  HA  SER A 113      11.313 -19.891  13.722  1.00234.97           H  
ATOM   1820 1HB  SER A 113      10.568 -18.215  12.162  1.00352.46           H  
ATOM   1821 2HB  SER A 113      11.641 -17.445  13.316  1.00352.46           H  
ATOM   1822  HG  SER A 113      12.279 -18.343  10.727  1.00352.46           H  
ATOM   1823  N   THR A 114      10.916 -20.757  11.201  1.00123.41           N  
ATOM   1824  CA  THR A 114      10.870 -21.651  10.059  1.00152.59           C  
ATOM   1825  C   THR A 114      11.180 -20.887   8.779  1.00157.67           C  
ATOM   1826  O   THR A 114      11.150 -19.655   8.759  1.00264.76           O  
ATOM   1827  CB  THR A 114       9.494 -22.330   9.947  1.00228.88           C  
ATOM   1828  OG1 THR A 114       8.492 -21.336   9.708  1.00228.88           O  
ATOM   1829  CG2 THR A 114       9.163 -23.069  11.233  1.00228.88           C  
ATOM   1830  H   THR A 114      10.060 -20.333  11.531  1.00148.09           H  
ATOM   1831  HA  THR A 114      11.630 -22.424  10.189  1.00183.11           H  
ATOM   1832  HB  THR A 114       9.502 -23.035   9.117  1.00274.66           H  
ATOM   1833  HG1 THR A 114       8.694 -20.864   8.896  1.00274.66           H  
ATOM   1834 1HG2 THR A 114       8.186 -23.541  11.138  1.00274.66           H  
ATOM   1835 2HG2 THR A 114       9.919 -23.832  11.421  1.00274.66           H  
ATOM   1836 3HG2 THR A 114       9.146 -22.365  12.064  1.00274.66           H  
ATOM   1837  N   SER A 115      11.490 -21.626   7.722  1.00147.15           N  
ATOM   1838  CA  SER A 115      11.841 -21.031   6.438  1.00226.66           C  
ATOM   1839  C   SER A 115      10.656 -20.941   5.496  1.00227.65           C  
ATOM   1840  O   SER A 115       9.814 -21.838   5.451  1.00311.03           O  
ATOM   1841  CB  SER A 115      12.946 -21.828   5.779  1.00339.99           C  
ATOM   1842  OG  SER A 115      13.231 -21.327   4.502  1.00339.99           O  
ATOM   1843  H   SER A 115      11.489 -22.633   7.810  1.00176.58           H  
ATOM   1844  HA  SER A 115      12.204 -20.018   6.620  1.00271.99           H  
ATOM   1845 1HB  SER A 115      13.842 -21.788   6.398  1.00407.99           H  
ATOM   1846 2HB  SER A 115      12.646 -22.872   5.703  1.00407.99           H  
ATOM   1847  HG  SER A 115      13.945 -21.870   4.160  1.00407.99           H  
ATOM   1848  N   TYR A 116      10.604 -19.856   4.733  1.00211.15           N  
ATOM   1849  CA  TYR A 116       9.541 -19.658   3.761  1.00267.11           C  
ATOM   1850  C   TYR A 116      10.178 -19.468   2.391  1.00214.77           C  
ATOM   1851  O   TYR A 116      10.071 -18.407   1.781  1.00209.05           O  
ATOM   1852  CB  TYR A 116       8.705 -18.438   4.136  1.00400.67           C  
ATOM   1853  CG  TYR A 116       8.163 -18.468   5.546  1.00400.67           C  
ATOM   1854  CD1 TYR A 116       8.686 -17.604   6.497  1.00400.67           C  
ATOM   1855  CD2 TYR A 116       7.162 -19.353   5.894  1.00400.67           C  
ATOM   1856  CE1 TYR A 116       8.190 -17.614   7.786  1.00400.67           C  
ATOM   1857  CE2 TYR A 116       6.662 -19.366   7.180  1.00400.67           C  
ATOM   1858  CZ  TYR A 116       7.168 -18.495   8.123  1.00400.67           C  
ATOM   1859  OH  TYR A 116       6.642 -18.474   9.395  1.00400.67           O  
ATOM   1860  H   TYR A 116      11.328 -19.156   4.824  1.00253.38           H  
ATOM   1861  HA  TYR A 116       8.909 -20.545   3.726  1.00320.53           H  
ATOM   1862 1HB  TYR A 116       9.313 -17.542   4.035  1.00480.80           H  
ATOM   1863 2HB  TYR A 116       7.864 -18.345   3.450  1.00480.80           H  
ATOM   1864  HD1 TYR A 116       9.481 -16.909   6.224  1.00480.80           H  
ATOM   1865  HD2 TYR A 116       6.766 -20.034   5.147  1.00480.80           H  
ATOM   1866  HE1 TYR A 116       8.590 -16.925   8.529  1.00480.80           H  
ATOM   1867  HE2 TYR A 116       5.862 -20.057   7.450  1.00480.80           H  
ATOM   1868  HH  TYR A 116       6.224 -17.614   9.548  1.00480.80           H  
ATOM   1869  N   LYS A 117      10.855 -20.502   1.917  1.00243.90           N  
ATOM   1870  CA  LYS A 117      11.592 -20.417   0.666  1.00223.73           C  
ATOM   1871  C   LYS A 117      10.785 -20.919  -0.522  1.00234.56           C  
ATOM   1872  O   LYS A 117      10.043 -21.896  -0.418  1.00318.43           O  
ATOM   1873  CB  LYS A 117      12.896 -21.198   0.783  1.00335.59           C  
ATOM   1874  CG  LYS A 117      13.848 -21.022  -0.388  1.00335.59           C  
ATOM   1875  CD  LYS A 117      15.126 -21.806  -0.156  1.00335.59           C  
ATOM   1876  CE  LYS A 117      16.128 -21.600  -1.279  1.00335.59           C  
ATOM   1877  NZ  LYS A 117      17.276 -22.534  -1.149  1.00335.59           N  
ATOM   1878  H   LYS A 117      10.885 -21.360   2.450  1.00292.68           H  
ATOM   1879  HA  LYS A 117      11.834 -19.370   0.483  1.00268.48           H  
ATOM   1880 1HB  LYS A 117      13.420 -20.891   1.688  1.00402.71           H  
ATOM   1881 2HB  LYS A 117      12.676 -22.261   0.879  1.00402.71           H  
ATOM   1882 1HG  LYS A 117      13.377 -21.376  -1.305  1.00402.71           H  
ATOM   1883 2HG  LYS A 117      14.092 -19.967  -0.508  1.00402.71           H  
ATOM   1884 1HD  LYS A 117      15.579 -21.488   0.783  1.00402.71           H  
ATOM   1885 2HD  LYS A 117      14.892 -22.868  -0.083  1.00402.71           H  
ATOM   1886 1HE  LYS A 117      15.643 -21.761  -2.239  1.00402.71           H  
ATOM   1887 2HE  LYS A 117      16.501 -20.577  -1.244  1.00402.71           H  
ATOM   1888 1HZ  LYS A 117      17.930 -22.382  -1.903  1.00402.71           H  
ATOM   1889 2HZ  LYS A 117      17.740 -22.388  -0.264  1.00402.71           H  
ATOM   1890 3HZ  LYS A 117      16.917 -23.483  -1.196  1.00402.71           H  
ATOM   1891  N   TYR A 118      10.947 -20.246  -1.655  1.00198.69           N  
ATOM   1892  CA  TYR A 118      10.253 -20.612  -2.880  1.00243.90           C  
ATOM   1893  C   TYR A 118      11.185 -21.284  -3.885  1.00171.15           C  
ATOM   1894  O   TYR A 118      11.607 -20.667  -4.862  1.00168.37           O  
ATOM   1895  CB  TYR A 118       9.604 -19.385  -3.525  1.00365.85           C  
ATOM   1896  CG  TYR A 118       8.504 -18.765  -2.696  1.00365.85           C  
ATOM   1897  CD1 TYR A 118       8.765 -17.673  -1.879  1.00365.85           C  
ATOM   1898  CD2 TYR A 118       7.227 -19.298  -2.756  1.00365.85           C  
ATOM   1899  CE1 TYR A 118       7.749 -17.121  -1.124  1.00365.85           C  
ATOM   1900  CE2 TYR A 118       6.213 -18.748  -1.999  1.00365.85           C  
ATOM   1901  CZ  TYR A 118       6.472 -17.667  -1.185  1.00365.85           C  
ATOM   1902  OH  TYR A 118       5.463 -17.132  -0.425  1.00365.85           O  
ATOM   1903  H   TYR A 118      11.570 -19.451  -1.667  1.00238.43           H  
ATOM   1904  HA  TYR A 118       9.470 -21.327  -2.630  1.00292.68           H  
ATOM   1905 1HB  TYR A 118      10.365 -18.625  -3.702  1.00439.02           H  
ATOM   1906 2HB  TYR A 118       9.186 -19.662  -4.492  1.00439.02           H  
ATOM   1907  HD1 TYR A 118       9.770 -17.253  -1.834  1.00439.02           H  
ATOM   1908  HD2 TYR A 118       7.025 -20.155  -3.399  1.00439.02           H  
ATOM   1909  HE1 TYR A 118       7.952 -16.266  -0.481  1.00439.02           H  
ATOM   1910  HE2 TYR A 118       5.209 -19.171  -2.041  1.00439.02           H  
ATOM   1911  HH  TYR A 118       4.775 -17.794  -0.286  1.00439.02           H  
ATOM   1912  N   GLU A 119      11.489 -22.564  -3.642  1.00189.59           N  
ATOM   1913  CA  GLU A 119      12.328 -23.355  -4.551  1.00158.10           C  
ATOM   1914  C   GLU A 119      11.512 -23.899  -5.728  1.00127.21           C  
ATOM   1915  O   GLU A 119      12.073 -24.453  -6.678  1.00198.87           O  
ATOM   1916  CB  GLU A 119      13.008 -24.509  -3.809  1.00237.15           C  
ATOM   1917  CG  GLU A 119      14.044 -24.064  -2.795  1.00237.15           C  
ATOM   1918  CD  GLU A 119      14.754 -25.199  -2.109  1.00237.15           C  
ATOM   1919  OE1 GLU A 119      14.318 -26.318  -2.241  1.00237.15           O  
ATOM   1920  OE2 GLU A 119      15.751 -24.946  -1.467  1.00237.15           O  
ATOM   1921  H   GLU A 119      11.120 -23.006  -2.811  1.00227.51           H  
ATOM   1922  HA  GLU A 119      13.104 -22.703  -4.955  1.00189.72           H  
ATOM   1923 1HB  GLU A 119      12.257 -25.098  -3.282  1.00284.58           H  
ATOM   1924 2HB  GLU A 119      13.501 -25.168  -4.524  1.00284.58           H  
ATOM   1925 1HG  GLU A 119      14.780 -23.446  -3.306  1.00284.58           H  
ATOM   1926 2HG  GLU A 119      13.548 -23.449  -2.047  1.00284.58           H  
ATOM   1927  N   ASN A 120      10.193 -23.734  -5.644  1.00131.57           N  
ATOM   1928  CA  ASN A 120       9.245 -24.088  -6.686  1.00191.72           C  
ATOM   1929  C   ASN A 120       9.304 -23.062  -7.827  1.00161.41           C  
ATOM   1930  O   ASN A 120      10.312 -22.382  -7.995  1.00217.09           O  
ATOM   1931  CB  ASN A 120       7.854 -24.209  -6.081  1.00287.58           C  
ATOM   1932  CG  ASN A 120       7.332 -22.913  -5.518  1.00287.58           C  
ATOM   1933  OD1 ASN A 120       7.876 -21.831  -5.761  1.00287.58           O  
ATOM   1934  ND2 ASN A 120       6.272 -23.012  -4.757  1.00287.58           N  
ATOM   1935  H   ASN A 120       9.814 -23.315  -4.810  1.00157.88           H  
ATOM   1936  HA  ASN A 120       9.525 -25.056  -7.103  1.00230.06           H  
ATOM   1937 1HB  ASN A 120       7.151 -24.578  -6.828  1.00345.10           H  
ATOM   1938 2HB  ASN A 120       7.879 -24.946  -5.279  1.00345.10           H  
ATOM   1939 1HD2 ASN A 120       5.870 -22.192  -4.349  1.00345.10           H  
ATOM   1940 2HD2 ASN A 120       5.864 -23.908  -4.586  1.00345.10           H  
ATOM   1941  N   PHE A 121       8.237 -22.970  -8.616  1.00147.55           N  
ATOM   1942  CA  PHE A 121       8.153 -22.044  -9.748  1.00149.37           C  
ATOM   1943  C   PHE A 121       8.669 -20.644  -9.409  1.00 67.84           C  
ATOM   1944  O   PHE A 121       8.184 -19.997  -8.479  1.00124.73           O  
ATOM   1945  CB  PHE A 121       6.687 -21.955 -10.154  1.00224.06           C  
ATOM   1946  CG  PHE A 121       6.363 -21.080 -11.325  1.00224.06           C  
ATOM   1947  CD1 PHE A 121       6.640 -21.490 -12.619  1.00224.06           C  
ATOM   1948  CD2 PHE A 121       5.742 -19.855 -11.131  1.00224.06           C  
ATOM   1949  CE1 PHE A 121       6.298 -20.697 -13.695  1.00224.06           C  
ATOM   1950  CE2 PHE A 121       5.399 -19.063 -12.203  1.00224.06           C  
ATOM   1951  CZ  PHE A 121       5.675 -19.488 -13.487  1.00224.06           C  
ATOM   1952  H   PHE A 121       7.440 -23.560  -8.431  1.00177.06           H  
ATOM   1953  HA  PHE A 121       8.746 -22.448 -10.573  1.00179.24           H  
ATOM   1954 1HB  PHE A 121       6.324 -22.957 -10.377  1.00268.87           H  
ATOM   1955 2HB  PHE A 121       6.113 -21.593  -9.304  1.00268.87           H  
ATOM   1956  HD1 PHE A 121       7.122 -22.454 -12.781  1.00268.87           H  
ATOM   1957  HD2 PHE A 121       5.516 -19.526 -10.116  1.00268.87           H  
ATOM   1958  HE1 PHE A 121       6.515 -21.032 -14.709  1.00268.87           H  
ATOM   1959  HE2 PHE A 121       4.905 -18.107 -12.041  1.00268.87           H  
ATOM   1960  HZ  PHE A 121       5.400 -18.864 -14.337  1.00268.87           H  
ATOM   1961  N   THR A 122       9.636 -20.172 -10.202  1.00 40.75           N  
ATOM   1962  CA  THR A 122      10.252 -18.865  -9.976  1.00 37.60           C  
ATOM   1963  C   THR A 122       9.933 -17.840 -11.056  1.00 35.60           C  
ATOM   1964  O   THR A 122      10.109 -16.641 -10.838  1.00103.48           O  
ATOM   1965  CB  THR A 122      11.794 -18.974  -9.898  1.00 56.40           C  
ATOM   1966  OG1 THR A 122      12.297 -19.487 -11.138  1.00 56.40           O  
ATOM   1967  CG2 THR A 122      12.235 -19.877  -8.757  1.00 56.40           C  
ATOM   1968  H   THR A 122       9.973 -20.751 -10.957  1.00 48.90           H  
ATOM   1969  HA  THR A 122       9.887 -18.476  -9.028  1.00 45.12           H  
ATOM   1970  HB  THR A 122      12.207 -17.978  -9.737  1.00 67.68           H  
ATOM   1971  HG1 THR A 122      13.256 -19.517 -11.106  1.00 67.68           H  
ATOM   1972 1HG2 THR A 122      13.324 -19.920  -8.732  1.00 67.68           H  
ATOM   1973 2HG2 THR A 122      11.865 -19.484  -7.811  1.00 67.68           H  
ATOM   1974 3HG2 THR A 122      11.841 -20.875  -8.918  1.00 67.68           H  
ATOM   1975  N   ASP A 123       9.484 -18.293 -12.224  1.00 33.61           N  
ATOM   1976  CA  ASP A 123       9.243 -17.372 -13.336  1.00 37.79           C  
ATOM   1977  C   ASP A 123       7.936 -16.603 -13.186  1.00 28.59           C  
ATOM   1978  O   ASP A 123       6.969 -16.856 -13.903  1.00 50.61           O  
ATOM   1979  CB  ASP A 123       9.243 -18.138 -14.659  1.00 56.69           C  
ATOM   1980  CG  ASP A 123       9.191 -17.226 -15.877  1.00 56.69           C  
ATOM   1981  OD1 ASP A 123       9.361 -16.040 -15.718  1.00 56.69           O  
ATOM   1982  OD2 ASP A 123       8.985 -17.726 -16.957  1.00 56.69           O  
ATOM   1983  H   ASP A 123       9.331 -19.281 -12.360  1.00 40.33           H  
ATOM   1984  HA  ASP A 123      10.057 -16.647 -13.362  1.00 45.35           H  
ATOM   1985 1HB  ASP A 123      10.145 -18.748 -14.721  1.00 68.02           H  
ATOM   1986 2HB  ASP A 123       8.390 -18.812 -14.692  1.00 68.02           H  
ATOM   1987  N   VAL A 124       7.943 -15.624 -12.288  1.00 13.68           N  
ATOM   1988  CA  VAL A 124       6.772 -14.808 -12.001  1.00 12.07           C  
ATOM   1989  C   VAL A 124       6.304 -14.038 -13.243  1.00  9.31           C  
ATOM   1990  O   VAL A 124       7.103 -13.341 -13.869  1.00 11.45           O  
ATOM   1991  CB  VAL A 124       7.083 -13.812 -10.868  1.00 18.11           C  
ATOM   1992  CG1 VAL A 124       5.918 -12.861 -10.676  1.00 18.11           C  
ATOM   1993  CG2 VAL A 124       7.345 -14.578  -9.580  1.00 18.11           C  
ATOM   1994  H   VAL A 124       8.792 -15.479 -11.756  1.00 16.42           H  
ATOM   1995  HA  VAL A 124       5.994 -15.470 -11.641  1.00 14.48           H  
ATOM   1996  HB  VAL A 124       7.959 -13.221 -11.135  1.00 21.73           H  
ATOM   1997 1HG1 VAL A 124       6.148 -12.157  -9.882  1.00 21.73           H  
ATOM   1998 2HG1 VAL A 124       5.738 -12.314 -11.601  1.00 21.73           H  
ATOM   1999 3HG1 VAL A 124       5.032 -13.431 -10.411  1.00 21.73           H  
ATOM   2000 1HG2 VAL A 124       7.568 -13.875  -8.778  1.00 21.73           H  
ATOM   2001 2HG2 VAL A 124       6.459 -15.158  -9.318  1.00 21.73           H  
ATOM   2002 3HG2 VAL A 124       8.191 -15.250  -9.719  1.00 21.73           H  
ATOM   2003  N   PRO A 125       5.023 -14.173 -13.624  1.00  6.46           N  
ATOM   2004  CA  PRO A 125       4.330 -13.528 -14.733  1.00  5.03           C  
ATOM   2005  C   PRO A 125       4.429 -12.020 -14.723  1.00  4.24           C  
ATOM   2006  O   PRO A 125       4.340 -11.391 -13.661  1.00  4.80           O  
ATOM   2007  CB  PRO A 125       2.879 -13.974 -14.549  1.00  7.54           C  
ATOM   2008  CG  PRO A 125       2.982 -15.298 -13.879  1.00  7.54           C  
ATOM   2009  CD  PRO A 125       4.150 -15.159 -12.954  1.00  7.54           C  
ATOM   2010  HA  PRO A 125       4.765 -13.924 -15.683  1.00  6.04           H  
ATOM   2011 1HB  PRO A 125       2.333 -13.236 -13.963  1.00  9.05           H  
ATOM   2012 2HB  PRO A 125       2.380 -14.032 -15.531  1.00  9.05           H  
ATOM   2013 1HG  PRO A 125       2.049 -15.526 -13.346  1.00  9.05           H  
ATOM   2014 2HG  PRO A 125       3.124 -16.091 -14.619  1.00  9.05           H  
ATOM   2015 1HD  PRO A 125       3.831 -14.785 -11.972  1.00  9.05           H  
ATOM   2016 2HD  PRO A 125       4.652 -16.135 -12.885  1.00  9.05           H  
ATOM   2017  N   ALA A 126       4.561 -11.434 -15.908  1.00  3.68           N  
ATOM   2018  CA  ALA A 126       4.634  -9.988 -16.081  1.00  3.98           C  
ATOM   2019  C   ALA A 126       3.297  -9.311 -15.765  1.00  3.17           C  
ATOM   2020  O   ALA A 126       3.253  -8.138 -15.395  1.00  4.75           O  
ATOM   2021  CB  ALA A 126       5.062  -9.650 -17.502  1.00  5.97           C  
ATOM   2022  H   ALA A 126       4.628 -12.022 -16.729  1.00  4.42           H  
ATOM   2023  HA  ALA A 126       5.376  -9.611 -15.384  1.00  4.78           H  
ATOM   2024 1HB  ALA A 126       5.144  -8.567 -17.610  1.00  7.16           H  
ATOM   2025 2HB  ALA A 126       6.028 -10.108 -17.710  1.00  7.16           H  
ATOM   2026 3HB  ALA A 126       4.321 -10.028 -18.204  1.00  7.16           H  
ATOM   2027  N   SER A 127       2.209 -10.055 -15.909  1.00  2.48           N  
ATOM   2028  CA  SER A 127       0.887  -9.517 -15.638  1.00  2.38           C  
ATOM   2029  C   SER A 127       0.072 -10.489 -14.806  1.00  1.38           C  
ATOM   2030  O   SER A 127      -0.434 -11.490 -15.313  1.00  2.22           O  
ATOM   2031  CB  SER A 127       0.171  -9.210 -16.938  1.00  3.57           C  
ATOM   2032  OG  SER A 127      -1.126  -8.732 -16.700  1.00  3.57           O  
ATOM   2033  H   SER A 127       2.289 -11.014 -16.215  1.00  2.98           H  
ATOM   2034  HA  SER A 127       0.998  -8.592 -15.069  1.00  2.86           H  
ATOM   2035 1HB  SER A 127       0.738  -8.463 -17.493  1.00  4.28           H  
ATOM   2036 2HB  SER A 127       0.125 -10.109 -17.550  1.00  4.28           H  
ATOM   2037  HG  SER A 127      -1.024  -7.953 -16.149  1.00  4.28           H  
ATOM   2038  N   ILE A 128      -0.051 -10.178 -13.521  1.00  0.85           N  
ATOM   2039  CA  ILE A 128      -0.814 -10.996 -12.598  1.00  0.79           C  
ATOM   2040  C   ILE A 128      -2.076 -10.253 -12.227  1.00  0.76           C  
ATOM   2041  O   ILE A 128      -2.013  -9.104 -11.797  1.00  0.88           O  
ATOM   2042  CB  ILE A 128      -0.018 -11.315 -11.324  1.00  1.19           C  
ATOM   2043  CG1 ILE A 128       1.262 -12.071 -11.672  1.00  1.19           C  
ATOM   2044  CG2 ILE A 128      -0.887 -12.156 -10.397  1.00  1.19           C  
ATOM   2045  CD1 ILE A 128       2.221 -12.181 -10.516  1.00  1.19           C  
ATOM   2046  H   ILE A 128       0.396  -9.340 -13.171  1.00  1.02           H  
ATOM   2047  HA  ILE A 128      -1.087 -11.929 -13.087  1.00  0.95           H  
ATOM   2048  HB  ILE A 128       0.270 -10.393 -10.823  1.00  1.42           H  
ATOM   2049 1HG1 ILE A 128       1.000 -13.077 -11.998  1.00  1.42           H  
ATOM   2050 2HG1 ILE A 128       1.770 -11.564 -12.492  1.00  1.42           H  
ATOM   2051 1HG2 ILE A 128      -0.336 -12.396  -9.494  1.00  1.42           H  
ATOM   2052 2HG2 ILE A 128      -1.788 -11.603 -10.136  1.00  1.42           H  
ATOM   2053 3HG2 ILE A 128      -1.164 -13.082 -10.902  1.00  1.42           H  
ATOM   2054 1HD1 ILE A 128       3.099 -12.737 -10.835  1.00  1.42           H  
ATOM   2055 2HD1 ILE A 128       2.519 -11.185 -10.189  1.00  1.42           H  
ATOM   2056 3HD1 ILE A 128       1.740 -12.701  -9.693  1.00  1.42           H  
ATOM   2057  N   ASP A 129      -3.227 -10.879 -12.407  1.00  0.71           N  
ATOM   2058  CA  ASP A 129      -4.460 -10.214 -12.026  1.00  0.67           C  
ATOM   2059  C   ASP A 129      -5.540 -11.238 -11.711  1.00  0.52           C  
ATOM   2060  O   ASP A 129      -6.180 -11.784 -12.614  1.00  0.59           O  
ATOM   2061  CB  ASP A 129      -4.899  -9.255 -13.128  1.00  1.01           C  
ATOM   2062  CG  ASP A 129      -6.084  -8.386 -12.748  1.00  1.01           C  
ATOM   2063  OD1 ASP A 129      -6.784  -8.695 -11.811  1.00  1.01           O  
ATOM   2064  OD2 ASP A 129      -6.262  -7.378 -13.393  1.00  1.01           O  
ATOM   2065  H   ASP A 129      -3.249 -11.815 -12.786  1.00  0.85           H  
ATOM   2066  HA  ASP A 129      -4.273  -9.635 -11.124  1.00  0.80           H  
ATOM   2067 1HB  ASP A 129      -4.066  -8.603 -13.390  1.00  1.21           H  
ATOM   2068 2HB  ASP A 129      -5.157  -9.824 -14.021  1.00  1.21           H  
ATOM   2069  N   TRP A 130      -5.761 -11.466 -10.417  1.00  0.37           N  
ATOM   2070  CA  TRP A 130      -6.707 -12.453  -9.909  1.00  0.27           C  
ATOM   2071  C   TRP A 130      -8.167 -12.103 -10.177  1.00  0.32           C  
ATOM   2072  O   TRP A 130      -9.052 -12.938  -9.983  1.00  0.86           O  
ATOM   2073  CB  TRP A 130      -6.459 -12.658  -8.409  1.00  0.41           C  
ATOM   2074  CG  TRP A 130      -5.187 -13.406  -8.185  1.00  0.41           C  
ATOM   2075  CD1 TRP A 130      -3.987 -12.921  -7.754  1.00  0.41           C  
ATOM   2076  CD2 TRP A 130      -4.978 -14.818  -8.424  1.00  0.41           C  
ATOM   2077  NE1 TRP A 130      -3.050 -13.923  -7.733  1.00  0.41           N  
ATOM   2078  CE2 TRP A 130      -3.645 -15.085  -8.151  1.00  0.41           C  
ATOM   2079  CE3 TRP A 130      -5.814 -15.852  -8.856  1.00  0.41           C  
ATOM   2080  CZ2 TRP A 130      -3.104 -16.346  -8.315  1.00  0.41           C  
ATOM   2081  CZ3 TRP A 130      -5.276 -17.124  -9.006  1.00  0.41           C  
ATOM   2082  CH2 TRP A 130      -3.954 -17.362  -8.746  1.00  0.41           C  
ATOM   2083  H   TRP A 130      -5.228 -10.933  -9.744  1.00  0.44           H  
ATOM   2084  HA  TRP A 130      -6.498 -13.398 -10.408  1.00  0.32           H  
ATOM   2085 1HB  TRP A 130      -6.389 -11.691  -7.909  1.00  0.49           H  
ATOM   2086 2HB  TRP A 130      -7.282 -13.212  -7.960  1.00  0.49           H  
ATOM   2087  HD1 TRP A 130      -3.792 -11.885  -7.484  1.00  0.49           H  
ATOM   2088  HE1 TRP A 130      -2.081 -13.833  -7.466  1.00  0.49           H  
ATOM   2089  HE3 TRP A 130      -6.862 -15.663  -9.078  1.00  0.49           H  
ATOM   2090  HZ2 TRP A 130      -2.056 -16.550  -8.117  1.00  0.49           H  
ATOM   2091  HZ3 TRP A 130      -5.933 -17.925  -9.346  1.00  0.49           H  
ATOM   2092  HH2 TRP A 130      -3.558 -18.370  -8.882  1.00  0.49           H  
ATOM   2093  N   ARG A 131      -8.430 -10.885 -10.651  1.00  0.25           N  
ATOM   2094  CA  ARG A 131      -9.791 -10.511 -10.961  1.00  0.33           C  
ATOM   2095  C   ARG A 131     -10.172 -11.106 -12.306  1.00  0.49           C  
ATOM   2096  O   ARG A 131     -11.327 -11.456 -12.534  1.00  1.06           O  
ATOM   2097  CB  ARG A 131      -9.925  -9.014 -11.059  1.00  0.49           C  
ATOM   2098  CG  ARG A 131      -9.633  -8.254  -9.795  1.00  0.49           C  
ATOM   2099  CD  ARG A 131      -9.644  -6.812 -10.070  1.00  0.49           C  
ATOM   2100  NE  ARG A 131      -8.637  -6.462 -11.046  1.00  0.49           N  
ATOM   2101  CZ  ARG A 131      -8.434  -5.225 -11.535  1.00  0.49           C  
ATOM   2102  NH1 ARG A 131      -9.155  -4.210 -11.107  1.00  0.49           N  
ATOM   2103  NH2 ARG A 131      -7.504  -5.040 -12.453  1.00  0.49           N  
ATOM   2104  H   ARG A 131      -7.693 -10.207 -10.809  1.00  0.30           H  
ATOM   2105  HA  ARG A 131     -10.456 -10.901 -10.192  1.00  0.40           H  
ATOM   2106 1HB  ARG A 131      -9.257  -8.638 -11.832  1.00  0.59           H  
ATOM   2107 2HB  ARG A 131     -10.942  -8.761 -11.360  1.00  0.59           H  
ATOM   2108 1HG  ARG A 131     -10.397  -8.467  -9.051  1.00  0.59           H  
ATOM   2109 2HG  ARG A 131      -8.651  -8.534  -9.411  1.00  0.59           H  
ATOM   2110 1HD  ARG A 131     -10.618  -6.504 -10.447  1.00  0.59           H  
ATOM   2111 2HD  ARG A 131      -9.415  -6.281  -9.161  1.00  0.59           H  
ATOM   2112  HE  ARG A 131      -8.053  -7.214 -11.402  1.00  0.59           H  
ATOM   2113 1HH1 ARG A 131      -9.864  -4.357 -10.403  1.00  0.59           H  
ATOM   2114 2HH1 ARG A 131      -8.997  -3.286 -11.479  1.00  0.59           H  
ATOM   2115 1HH2 ARG A 131      -6.965  -5.836 -12.784  1.00  0.59           H  
ATOM   2116 2HH2 ARG A 131      -7.340  -4.123 -12.834  1.00  0.59           H  
ATOM   2117  N   SER A 132      -9.170 -11.297 -13.177  1.00  0.46           N  
ATOM   2118  CA  SER A 132      -9.402 -11.874 -14.498  1.00  0.61           C  
ATOM   2119  C   SER A 132      -9.573 -13.371 -14.375  1.00  0.60           C  
ATOM   2120  O   SER A 132     -10.134 -14.027 -15.254  1.00  1.02           O  
ATOM   2121  CB  SER A 132      -8.239 -11.570 -15.425  1.00  0.92           C  
ATOM   2122  OG  SER A 132      -7.086 -12.259 -15.029  1.00  0.92           O  
ATOM   2123  H   SER A 132      -8.222 -11.045 -12.929  1.00  0.55           H  
ATOM   2124  HA  SER A 132     -10.315 -11.449 -14.914  1.00  0.73           H  
ATOM   2125 1HB  SER A 132      -8.503 -11.853 -16.443  1.00  1.10           H  
ATOM   2126 2HB  SER A 132      -8.043 -10.498 -15.424  1.00  1.10           H  
ATOM   2127  HG  SER A 132      -6.882 -11.952 -14.140  1.00  1.10           H  
ATOM   2128  N   LEU A 133      -9.094 -13.902 -13.260  1.00  0.90           N  
ATOM   2129  CA  LEU A 133      -9.185 -15.304 -12.948  1.00  1.18           C  
ATOM   2130  C   LEU A 133     -10.438 -15.620 -12.122  1.00  0.98           C  
ATOM   2131  O   LEU A 133     -10.697 -16.783 -11.811  1.00  1.05           O  
ATOM   2132  CB  LEU A 133      -7.898 -15.713 -12.235  1.00  1.77           C  
ATOM   2133  CG  LEU A 133      -6.646 -15.534 -13.114  1.00  1.77           C  
ATOM   2134  CD1 LEU A 133      -5.386 -15.821 -12.318  1.00  1.77           C  
ATOM   2135  CD2 LEU A 133      -6.746 -16.475 -14.306  1.00  1.77           C  
ATOM   2136  H   LEU A 133      -8.632 -13.304 -12.593  1.00  1.08           H  
ATOM   2137  HA  LEU A 133      -9.250 -15.855 -13.885  1.00  1.42           H  
ATOM   2138 1HB  LEU A 133      -7.777 -15.106 -11.340  1.00  2.12           H  
ATOM   2139 2HB  LEU A 133      -7.967 -16.761 -11.946  1.00  2.12           H  
ATOM   2140  HG  LEU A 133      -6.600 -14.503 -13.468  1.00  2.12           H  
ATOM   2141 1HD1 LEU A 133      -4.513 -15.682 -12.956  1.00  2.12           H  
ATOM   2142 2HD1 LEU A 133      -5.327 -15.136 -11.475  1.00  2.12           H  
ATOM   2143 3HD1 LEU A 133      -5.409 -16.849 -11.956  1.00  2.12           H  
ATOM   2144 1HD2 LEU A 133      -5.873 -16.350 -14.949  1.00  2.12           H  
ATOM   2145 2HD2 LEU A 133      -6.787 -17.505 -13.951  1.00  2.12           H  
ATOM   2146 3HD2 LEU A 133      -7.649 -16.250 -14.875  1.00  2.12           H  
ATOM   2147  N   GLY A 134     -11.210 -14.585 -11.755  1.00  0.93           N  
ATOM   2148  CA  GLY A 134     -12.451 -14.775 -11.015  1.00  0.83           C  
ATOM   2149  C   GLY A 134     -12.250 -15.123  -9.544  1.00  0.54           C  
ATOM   2150  O   GLY A 134     -13.128 -15.729  -8.938  1.00  0.74           O  
ATOM   2151  H   GLY A 134     -10.980 -13.638 -12.025  1.00  1.12           H  
ATOM   2152 1HA  GLY A 134     -13.051 -13.869 -11.093  1.00  1.00           H  
ATOM   2153 2HA  GLY A 134     -13.027 -15.567 -11.493  1.00  1.00           H  
ATOM   2154  N   ALA A 135     -11.097 -14.766  -8.975  1.00  0.37           N  
ATOM   2155  CA  ALA A 135     -10.802 -15.083  -7.578  1.00  0.31           C  
ATOM   2156  C   ALA A 135     -10.956 -13.869  -6.662  1.00  0.28           C  
ATOM   2157  O   ALA A 135     -10.607 -13.930  -5.485  1.00  0.30           O  
ATOM   2158  CB  ALA A 135      -9.391 -15.648  -7.462  1.00  0.46           C  
ATOM   2159  H   ALA A 135     -10.407 -14.257  -9.507  1.00  0.44           H  
ATOM   2160  HA  ALA A 135     -11.514 -15.837  -7.247  1.00  0.37           H  
ATOM   2161 1HB  ALA A 135      -9.190 -15.917  -6.424  1.00  0.56           H  
ATOM   2162 2HB  ALA A 135      -9.305 -16.535  -8.089  1.00  0.56           H  
ATOM   2163 3HB  ALA A 135      -8.672 -14.901  -7.789  1.00  0.56           H  
ATOM   2164  N   VAL A 136     -11.458 -12.761  -7.194  1.00  0.30           N  
ATOM   2165  CA  VAL A 136     -11.613 -11.555  -6.393  1.00  0.32           C  
ATOM   2166  C   VAL A 136     -13.072 -11.130  -6.270  1.00  0.41           C  
ATOM   2167  O   VAL A 136     -13.767 -10.951  -7.270  1.00  0.53           O  
ATOM   2168  CB  VAL A 136     -10.782 -10.417  -7.013  1.00  0.48           C  
ATOM   2169  CG1 VAL A 136     -10.972  -9.136  -6.235  1.00  0.48           C  
ATOM   2170  CG2 VAL A 136      -9.313 -10.805  -7.013  1.00  0.48           C  
ATOM   2171  H   VAL A 136     -11.737 -12.742  -8.163  1.00  0.36           H  
ATOM   2172  HA  VAL A 136     -11.231 -11.759  -5.392  1.00  0.38           H  
ATOM   2173  HB  VAL A 136     -11.121 -10.245  -8.033  1.00  0.58           H  
ATOM   2174 1HG1 VAL A 136     -10.383  -8.340  -6.693  1.00  0.58           H  
ATOM   2175 2HG1 VAL A 136     -12.025  -8.859  -6.245  1.00  0.58           H  
ATOM   2176 3HG1 VAL A 136     -10.643  -9.285  -5.207  1.00  0.58           H  
ATOM   2177 1HG2 VAL A 136      -8.725 -10.006  -7.463  1.00  0.58           H  
ATOM   2178 2HG2 VAL A 136      -8.978 -10.970  -5.989  1.00  0.58           H  
ATOM   2179 3HG2 VAL A 136      -9.180 -11.720  -7.587  1.00  0.58           H  
ATOM   2180  N   THR A 137     -13.518 -10.964  -5.026  1.00  0.39           N  
ATOM   2181  CA  THR A 137     -14.891 -10.570  -4.720  1.00  0.52           C  
ATOM   2182  C   THR A 137     -15.067  -9.054  -4.819  1.00  0.69           C  
ATOM   2183  O   THR A 137     -14.076  -8.327  -4.880  1.00  0.82           O  
ATOM   2184  CB  THR A 137     -15.284 -11.069  -3.304  1.00  0.78           C  
ATOM   2185  OG1 THR A 137     -14.406 -10.493  -2.324  1.00  0.78           O  
ATOM   2186  CG2 THR A 137     -15.215 -12.578  -3.243  1.00  0.78           C  
ATOM   2187  H   THR A 137     -12.880 -11.129  -4.260  1.00  0.47           H  
ATOM   2188  HA  THR A 137     -15.544 -11.050  -5.442  1.00  0.62           H  
ATOM   2189  HB  THR A 137     -16.299 -10.770  -3.066  1.00  0.94           H  
ATOM   2190  HG1 THR A 137     -14.364 -11.068  -1.548  1.00  0.94           H  
ATOM   2191 1HG2 THR A 137     -15.500 -12.917  -2.249  1.00  0.94           H  
ATOM   2192 2HG2 THR A 137     -15.896 -13.003  -3.978  1.00  0.94           H  
ATOM   2193 3HG2 THR A 137     -14.197 -12.894  -3.457  1.00  0.94           H  
ATOM   2194  N   PRO A 138     -16.322  -8.573  -4.865  1.00  0.92           N  
ATOM   2195  CA  PRO A 138     -16.747  -7.183  -4.905  1.00  1.25           C  
ATOM   2196  C   PRO A 138     -16.166  -6.395  -3.756  1.00  1.09           C  
ATOM   2197  O   PRO A 138     -15.955  -6.934  -2.660  1.00  1.96           O  
ATOM   2198  CB  PRO A 138     -18.271  -7.271  -4.854  1.00  1.88           C  
ATOM   2199  CG  PRO A 138     -18.581  -8.570  -5.517  1.00  1.88           C  
ATOM   2200  CD  PRO A 138     -17.458  -9.484  -5.136  1.00  1.88           C  
ATOM   2201  HA  PRO A 138     -16.407  -6.744  -5.868  1.00  1.50           H  
ATOM   2202 1HB  PRO A 138     -18.617  -7.230  -3.808  1.00  2.25           H  
ATOM   2203 2HB  PRO A 138     -18.713  -6.411  -5.371  1.00  2.25           H  
ATOM   2204 1HG  PRO A 138     -19.559  -8.941  -5.176  1.00  2.25           H  
ATOM   2205 2HG  PRO A 138     -18.660  -8.431  -6.604  1.00  2.25           H  
ATOM   2206 1HD  PRO A 138     -17.736 -10.040  -4.235  1.00  2.25           H  
ATOM   2207 2HD  PRO A 138     -17.231 -10.150  -5.981  1.00  2.25           H  
ATOM   2208  N   ILE A 139     -15.909  -5.122  -3.999  1.00  1.36           N  
ATOM   2209  CA  ILE A 139     -15.260  -4.299  -3.003  1.00  1.50           C  
ATOM   2210  C   ILE A 139     -16.256  -3.884  -1.944  1.00  1.02           C  
ATOM   2211  O   ILE A 139     -17.256  -3.224  -2.229  1.00  1.79           O  
ATOM   2212  CB  ILE A 139     -14.647  -3.054  -3.644  1.00  2.25           C  
ATOM   2213  CG1 ILE A 139     -13.657  -3.478  -4.723  1.00  2.25           C  
ATOM   2214  CG2 ILE A 139     -13.936  -2.245  -2.576  1.00  2.25           C  
ATOM   2215  CD1 ILE A 139     -14.338  -3.798  -6.033  1.00  2.25           C  
ATOM   2216  H   ILE A 139     -16.140  -4.731  -4.901  1.00  1.63           H  
ATOM   2217  HA  ILE A 139     -14.469  -4.877  -2.530  1.00  1.80           H  
ATOM   2218  HB  ILE A 139     -15.423  -2.455  -4.111  1.00  2.70           H  
ATOM   2219 1HG1 ILE A 139     -12.935  -2.686  -4.893  1.00  2.70           H  
ATOM   2220 2HG1 ILE A 139     -13.121  -4.362  -4.389  1.00  2.70           H  
ATOM   2221 1HG2 ILE A 139     -13.490  -1.362  -3.026  1.00  2.70           H  
ATOM   2222 2HG2 ILE A 139     -14.649  -1.942  -1.810  1.00  2.70           H  
ATOM   2223 3HG2 ILE A 139     -13.154  -2.852  -2.123  1.00  2.70           H  
ATOM   2224 1HD1 ILE A 139     -13.599  -4.101  -6.766  1.00  2.70           H  
ATOM   2225 2HD1 ILE A 139     -15.049  -4.609  -5.889  1.00  2.70           H  
ATOM   2226 3HD1 ILE A 139     -14.863  -2.914  -6.394  1.00  2.70           H  
ATOM   2227  N   LYS A 140     -15.972  -4.288  -0.716  1.00  1.11           N  
ATOM   2228  CA  LYS A 140     -16.837  -4.005   0.409  1.00  1.43           C  
ATOM   2229  C   LYS A 140     -16.398  -2.732   1.093  1.00  1.08           C  
ATOM   2230  O   LYS A 140     -15.317  -2.223   0.804  1.00  1.02           O  
ATOM   2231  CB  LYS A 140     -16.819  -5.164   1.392  1.00  2.15           C  
ATOM   2232  CG  LYS A 140     -17.350  -6.464   0.816  1.00  2.15           C  
ATOM   2233  CD  LYS A 140     -17.382  -7.557   1.867  1.00  2.15           C  
ATOM   2234  CE  LYS A 140     -17.820  -8.879   1.269  1.00  2.15           C  
ATOM   2235  NZ  LYS A 140     -17.941  -9.930   2.304  1.00  2.15           N  
ATOM   2236  H   LYS A 140     -15.130  -4.821  -0.561  1.00  1.33           H  
ATOM   2237  HA  LYS A 140     -17.856  -3.863   0.046  1.00  1.72           H  
ATOM   2238 1HB  LYS A 140     -15.799  -5.339   1.733  1.00  2.57           H  
ATOM   2239 2HB  LYS A 140     -17.420  -4.914   2.267  1.00  2.57           H  
ATOM   2240 1HG  LYS A 140     -18.360  -6.309   0.436  1.00  2.57           H  
ATOM   2241 2HG  LYS A 140     -16.715  -6.783  -0.010  1.00  2.57           H  
ATOM   2242 1HD  LYS A 140     -16.389  -7.679   2.301  1.00  2.57           H  
ATOM   2243 2HD  LYS A 140     -18.076  -7.282   2.661  1.00  2.57           H  
ATOM   2244 1HE  LYS A 140     -18.782  -8.759   0.772  1.00  2.57           H  
ATOM   2245 2HE  LYS A 140     -17.081  -9.195   0.534  1.00  2.57           H  
ATOM   2246 1HZ  LYS A 140     -18.225 -10.797   1.870  1.00  2.57           H  
ATOM   2247 2HZ  LYS A 140     -17.055 -10.053   2.779  1.00  2.57           H  
ATOM   2248 3HZ  LYS A 140     -18.637  -9.652   2.979  1.00  2.57           H  
ATOM   2249  N   ASN A 141     -17.241  -2.229   1.985  1.00  1.71           N  
ATOM   2250  CA  ASN A 141     -16.955  -1.024   2.746  1.00  1.53           C  
ATOM   2251  C   ASN A 141     -17.088  -1.321   4.233  1.00  1.81           C  
ATOM   2252  O   ASN A 141     -18.196  -1.472   4.752  1.00  2.16           O  
ATOM   2253  CB  ASN A 141     -17.864   0.114   2.329  1.00  2.29           C  
ATOM   2254  CG  ASN A 141     -17.512   1.426   2.985  1.00  2.29           C  
ATOM   2255  OD1 ASN A 141     -16.824   1.493   4.013  1.00  2.29           O  
ATOM   2256  ND2 ASN A 141     -17.985   2.493   2.392  1.00  2.29           N  
ATOM   2257  H   ASN A 141     -18.116  -2.707   2.150  1.00  2.05           H  
ATOM   2258  HA  ASN A 141     -15.923  -0.728   2.561  1.00  1.84           H  
ATOM   2259 1HB  ASN A 141     -17.814   0.238   1.247  1.00  2.75           H  
ATOM   2260 2HB  ASN A 141     -18.895  -0.136   2.580  1.00  2.75           H  
ATOM   2261 1HD2 ASN A 141     -17.795   3.401   2.766  1.00  2.75           H  
ATOM   2262 2HD2 ASN A 141     -18.539   2.401   1.565  1.00  2.75           H  
ATOM   2263  N   GLN A 142     -15.949  -1.411   4.909  1.00  2.09           N  
ATOM   2264  CA  GLN A 142     -15.876  -1.721   6.336  1.00  2.77           C  
ATOM   2265  C   GLN A 142     -16.472  -0.648   7.253  1.00  2.05           C  
ATOM   2266  O   GLN A 142     -16.710  -0.907   8.437  1.00  3.85           O  
ATOM   2267  CB  GLN A 142     -14.422  -1.953   6.732  1.00  4.16           C  
ATOM   2268  CG  GLN A 142     -13.559  -0.711   6.719  1.00  4.16           C  
ATOM   2269  CD  GLN A 142     -12.113  -1.055   6.960  1.00  4.16           C  
ATOM   2270  OE1 GLN A 142     -11.827  -2.049   7.628  1.00  4.16           O  
ATOM   2271  NE2 GLN A 142     -11.211  -0.249   6.411  1.00  4.16           N  
ATOM   2272  H   GLN A 142     -15.084  -1.269   4.405  1.00  2.51           H  
ATOM   2273  HA  GLN A 142     -16.431  -2.641   6.503  1.00  3.32           H  
ATOM   2274 1HB  GLN A 142     -14.379  -2.385   7.731  1.00  4.99           H  
ATOM   2275 2HB  GLN A 142     -13.973  -2.669   6.045  1.00  4.99           H  
ATOM   2276 1HG  GLN A 142     -13.643  -0.223   5.749  1.00  4.99           H  
ATOM   2277 2HG  GLN A 142     -13.891  -0.037   7.509  1.00  4.99           H  
ATOM   2278 1HE2 GLN A 142     -10.219  -0.413   6.493  1.00  4.99           H  
ATOM   2279 2HE2 GLN A 142     -11.524   0.540   5.884  1.00  4.99           H  
ATOM   2280  N   GLY A 143     -16.705   0.554   6.729  1.00  1.52           N  
ATOM   2281  CA  GLY A 143     -17.267   1.615   7.545  1.00  1.03           C  
ATOM   2282  C   GLY A 143     -16.186   2.294   8.364  1.00  1.57           C  
ATOM   2283  O   GLY A 143     -15.015   2.294   7.989  1.00  6.98           O  
ATOM   2284  H   GLY A 143     -16.512   0.741   5.752  1.00  1.82           H  
ATOM   2285 1HA  GLY A 143     -17.758   2.345   6.903  1.00  1.24           H  
ATOM   2286 2HA  GLY A 143     -18.029   1.202   8.205  1.00  1.24           H  
ATOM   2287  N   GLN A 144     -16.580   2.850   9.505  1.00  1.98           N  
ATOM   2288  CA  GLN A 144     -15.662   3.576  10.378  1.00  2.94           C  
ATOM   2289  C   GLN A 144     -15.106   2.700  11.504  1.00  6.68           C  
ATOM   2290  O   GLN A 144     -14.790   3.203  12.584  1.00 34.63           O  
ATOM   2291  CB  GLN A 144     -16.373   4.789  10.989  1.00  4.41           C  
ATOM   2292  CG  GLN A 144     -16.819   5.830   9.977  1.00  4.41           C  
ATOM   2293  CD  GLN A 144     -17.514   7.011  10.629  1.00  4.41           C  
ATOM   2294  OE1 GLN A 144     -17.941   6.941  11.784  1.00  4.41           O  
ATOM   2295  NE2 GLN A 144     -17.632   8.107   9.887  1.00  4.41           N  
ATOM   2296  H   GLN A 144     -17.555   2.790   9.764  1.00  2.38           H  
ATOM   2297  HA  GLN A 144     -14.821   3.924   9.779  1.00  3.53           H  
ATOM   2298 1HB  GLN A 144     -17.256   4.453  11.534  1.00  5.29           H  
ATOM   2299 2HB  GLN A 144     -15.715   5.275  11.708  1.00  5.29           H  
ATOM   2300 1HG  GLN A 144     -15.952   6.200   9.434  1.00  5.29           H  
ATOM   2301 2HG  GLN A 144     -17.522   5.366   9.285  1.00  5.29           H  
ATOM   2302 1HE2 GLN A 144     -18.081   8.919  10.261  1.00  5.29           H  
ATOM   2303 2HE2 GLN A 144     -17.273   8.122   8.954  1.00  5.29           H  
ATOM   2304  N   CYS A 145     -15.007   1.393  11.263  1.00  2.02           N  
ATOM   2305  CA  CYS A 145     -14.532   0.461  12.274  1.00  2.03           C  
ATOM   2306  C   CYS A 145     -13.233  -0.221  11.878  1.00  1.86           C  
ATOM   2307  O   CYS A 145     -12.986  -0.494  10.701  1.00  3.03           O  
ATOM   2308  CB  CYS A 145     -15.597  -0.591  12.541  1.00  3.04           C  
ATOM   2309  SG  CYS A 145     -17.128   0.111  13.189  1.00  3.04           S  
ATOM   2310  H   CYS A 145     -15.269   1.027  10.361  1.00  2.42           H  
ATOM   2311  HA  CYS A 145     -14.362   1.016  13.196  1.00  2.44           H  
ATOM   2312 1HB  CYS A 145     -15.830  -1.124  11.619  1.00  3.65           H  
ATOM   2313 2HB  CYS A 145     -15.224  -1.320  13.260  1.00  3.65           H  
ATOM   2314  HG  CYS A 145     -16.584   0.642  14.279  1.00  3.65           H  
ATOM   2315  N   GLY A 146     -12.413  -0.523  12.883  1.00  1.47           N  
ATOM   2316  CA  GLY A 146     -11.098  -1.134  12.708  1.00  1.86           C  
ATOM   2317  C   GLY A 146     -11.134  -2.639  12.405  1.00  1.83           C  
ATOM   2318  O   GLY A 146     -10.595  -3.433  13.173  1.00  3.98           O  
ATOM   2319  H   GLY A 146     -12.687  -0.286  13.825  1.00  1.76           H  
ATOM   2320 1HA  GLY A 146     -10.570  -0.596  11.949  1.00  2.23           H  
ATOM   2321 2HA  GLY A 146     -10.522  -0.980  13.619  1.00  2.23           H  
ATOM   2322  N   CYS A 147     -11.767  -3.030  11.292  1.00  1.43           N  
ATOM   2323  CA  CYS A 147     -11.939  -4.451  10.973  1.00  2.24           C  
ATOM   2324  C   CYS A 147     -11.315  -4.947   9.654  1.00  1.04           C  
ATOM   2325  O   CYS A 147     -11.560  -6.091   9.263  1.00  1.50           O  
ATOM   2326  CB  CYS A 147     -13.434  -4.766  10.931  1.00  3.36           C  
ATOM   2327  SG  CYS A 147     -14.286  -4.494  12.505  1.00  3.36           S  
ATOM   2328  H   CYS A 147     -12.163  -2.320  10.689  1.00  1.72           H  
ATOM   2329  HA  CYS A 147     -11.501  -5.023  11.787  1.00  2.69           H  
ATOM   2330 1HB  CYS A 147     -13.916  -4.145  10.175  1.00  4.03           H  
ATOM   2331 2HB  CYS A 147     -13.581  -5.807  10.642  1.00  4.03           H  
ATOM   2332  HG  CYS A 147     -15.502  -4.794  12.059  1.00  4.03           H  
ATOM   2333  N   CYS A 148     -10.494  -4.125   8.993  1.00  1.35           N  
ATOM   2334  CA  CYS A 148      -9.917  -4.482   7.685  1.00  1.58           C  
ATOM   2335  C   CYS A 148      -9.018  -5.691   7.725  1.00  0.81           C  
ATOM   2336  O   CYS A 148      -8.820  -6.343   6.707  1.00  1.26           O  
ATOM   2337  CB  CYS A 148      -9.024  -3.403   7.141  1.00  2.37           C  
ATOM   2338  SG  CYS A 148      -7.457  -3.375   8.006  1.00  2.37           S  
ATOM   2339  H   CYS A 148     -10.308  -3.212   9.372  1.00  1.62           H  
ATOM   2340  HA  CYS A 148     -10.732  -4.663   6.990  1.00  1.90           H  
ATOM   2341 1HB  CYS A 148      -8.834  -3.569   6.081  1.00  2.84           H  
ATOM   2342 2HB  CYS A 148      -9.491  -2.428   7.253  1.00  2.84           H  
ATOM   2343  HG  CYS A 148      -7.095  -2.170   7.604  1.00  2.84           H  
ATOM   2344  N   TRP A 149      -8.459  -5.987   8.888  1.00  1.01           N  
ATOM   2345  CA  TRP A 149      -7.608  -7.146   9.056  1.00  1.81           C  
ATOM   2346  C   TRP A 149      -8.389  -8.434   8.820  1.00  1.42           C  
ATOM   2347  O   TRP A 149      -7.825  -9.442   8.390  1.00  3.48           O  
ATOM   2348  CB  TRP A 149      -7.008  -7.082  10.450  1.00  2.71           C  
ATOM   2349  CG  TRP A 149      -8.058  -7.084  11.501  1.00  2.71           C  
ATOM   2350  CD1 TRP A 149      -8.686  -5.989  12.010  1.00  2.71           C  
ATOM   2351  CD2 TRP A 149      -8.602  -8.221  12.199  1.00  2.71           C  
ATOM   2352  NE1 TRP A 149      -9.597  -6.367  12.960  1.00  2.71           N  
ATOM   2353  CE2 TRP A 149      -9.561  -7.729  13.089  1.00  2.71           C  
ATOM   2354  CE3 TRP A 149      -8.356  -9.595  12.142  1.00  2.71           C  
ATOM   2355  CZ2 TRP A 149     -10.287  -8.564  13.914  1.00  2.71           C  
ATOM   2356  CZ3 TRP A 149      -9.078 -10.430  12.979  1.00  2.71           C  
ATOM   2357  CH2 TRP A 149     -10.019  -9.928  13.835  1.00  2.71           C  
ATOM   2358  H   TRP A 149      -8.636  -5.397   9.687  1.00  1.21           H  
ATOM   2359  HA  TRP A 149      -6.802  -7.093   8.325  1.00  2.17           H  
ATOM   2360 1HB  TRP A 149      -6.367  -7.944  10.613  1.00  3.26           H  
ATOM   2361 2HB  TRP A 149      -6.400  -6.183  10.556  1.00  3.26           H  
ATOM   2362  HD1 TRP A 149      -8.497  -4.962  11.701  1.00  3.26           H  
ATOM   2363  HE1 TRP A 149     -10.196  -5.741  13.484  1.00  3.26           H  
ATOM   2364  HE3 TRP A 149      -7.611  -9.999  11.458  1.00  3.26           H  
ATOM   2365  HZ2 TRP A 149     -11.038  -8.187  14.610  1.00  3.26           H  
ATOM   2366  HZ3 TRP A 149      -8.883 -11.502  12.939  1.00  3.26           H  
ATOM   2367  HH2 TRP A 149     -10.569 -10.619  14.473  1.00  3.26           H  
ATOM   2368  N   ALA A 150      -9.705  -8.377   9.053  1.00  0.68           N  
ATOM   2369  CA  ALA A 150     -10.574  -9.500   8.803  1.00  0.73           C  
ATOM   2370  C   ALA A 150     -10.967  -9.467   7.342  1.00  0.56           C  
ATOM   2371  O   ALA A 150     -11.005 -10.502   6.695  1.00  0.73           O  
ATOM   2372  CB  ALA A 150     -11.794  -9.462   9.713  1.00  1.09           C  
ATOM   2373  H   ALA A 150     -10.127  -7.525   9.394  1.00  0.82           H  
ATOM   2374  HA  ALA A 150     -10.019 -10.420   8.988  1.00  0.88           H  
ATOM   2375 1HB  ALA A 150     -12.430 -10.323   9.506  1.00  1.31           H  
ATOM   2376 2HB  ALA A 150     -11.470  -9.492  10.753  1.00  1.31           H  
ATOM   2377 3HB  ALA A 150     -12.354  -8.546   9.534  1.00  1.31           H  
ATOM   2378  N   PHE A 151     -11.187  -8.267   6.796  1.00  0.48           N  
ATOM   2379  CA  PHE A 151     -11.523  -8.150   5.372  1.00  0.58           C  
ATOM   2380  C   PHE A 151     -10.398  -8.618   4.477  1.00  0.75           C  
ATOM   2381  O   PHE A 151     -10.649  -9.232   3.444  1.00  1.30           O  
ATOM   2382  CB  PHE A 151     -11.855  -6.703   4.991  1.00  0.87           C  
ATOM   2383  CG  PHE A 151     -13.237  -6.254   5.353  1.00  0.87           C  
ATOM   2384  CD1 PHE A 151     -13.497  -5.709   6.591  1.00  0.87           C  
ATOM   2385  CD2 PHE A 151     -14.280  -6.364   4.444  1.00  0.87           C  
ATOM   2386  CE1 PHE A 151     -14.764  -5.297   6.929  1.00  0.87           C  
ATOM   2387  CE2 PHE A 151     -15.552  -5.946   4.779  1.00  0.87           C  
ATOM   2388  CZ  PHE A 151     -15.793  -5.415   6.022  1.00  0.87           C  
ATOM   2389  H   PHE A 151     -11.155  -7.441   7.386  1.00  0.58           H  
ATOM   2390  HA  PHE A 151     -12.387  -8.775   5.167  1.00  0.70           H  
ATOM   2391 1HB  PHE A 151     -11.144  -6.034   5.467  1.00  1.04           H  
ATOM   2392 2HB  PHE A 151     -11.736  -6.583   3.915  1.00  1.04           H  
ATOM   2393  HD1 PHE A 151     -12.687  -5.612   7.302  1.00  1.04           H  
ATOM   2394  HD2 PHE A 151     -14.087  -6.790   3.459  1.00  1.04           H  
ATOM   2395  HE1 PHE A 151     -14.947  -4.872   7.914  1.00  1.04           H  
ATOM   2396  HE2 PHE A 151     -16.367  -6.038   4.066  1.00  1.04           H  
ATOM   2397  HZ  PHE A 151     -16.795  -5.087   6.285  1.00  1.04           H  
ATOM   2398  N   SER A 152      -9.164  -8.339   4.870  1.00  0.51           N  
ATOM   2399  CA  SER A 152      -8.016  -8.748   4.091  1.00  0.53           C  
ATOM   2400  C   SER A 152      -7.810 -10.251   4.176  1.00  0.48           C  
ATOM   2401  O   SER A 152      -7.647 -10.914   3.147  1.00  0.56           O  
ATOM   2402  CB  SER A 152      -6.775  -8.017   4.546  1.00  0.80           C  
ATOM   2403  OG  SER A 152      -5.669  -8.419   3.787  1.00  0.80           O  
ATOM   2404  H   SER A 152      -9.017  -7.815   5.716  1.00  0.61           H  
ATOM   2405  HA  SER A 152      -8.206  -8.486   3.052  1.00  0.64           H  
ATOM   2406 1HB  SER A 152      -6.929  -6.944   4.433  1.00  0.95           H  
ATOM   2407 2HB  SER A 152      -6.593  -8.214   5.602  1.00  0.95           H  
ATOM   2408  HG  SER A 152      -5.973  -8.441   2.868  1.00  0.95           H  
ATOM   2409  N   ALA A 153      -7.825 -10.787   5.402  1.00  0.40           N  
ATOM   2410  CA  ALA A 153      -7.657 -12.218   5.607  1.00  0.37           C  
ATOM   2411  C   ALA A 153      -8.754 -13.001   4.897  1.00  0.29           C  
ATOM   2412  O   ALA A 153      -8.483 -14.018   4.251  1.00  0.31           O  
ATOM   2413  CB  ALA A 153      -7.664 -12.529   7.089  1.00  0.55           C  
ATOM   2414  H   ALA A 153      -7.945 -10.200   6.224  1.00  0.48           H  
ATOM   2415  HA  ALA A 153      -6.699 -12.511   5.180  1.00  0.44           H  
ATOM   2416 1HB  ALA A 153      -7.518 -13.598   7.241  1.00  0.67           H  
ATOM   2417 2HB  ALA A 153      -6.861 -11.980   7.578  1.00  0.67           H  
ATOM   2418 3HB  ALA A 153      -8.620 -12.231   7.517  1.00  0.67           H  
ATOM   2419  N   VAL A 154      -9.985 -12.508   5.008  1.00  0.25           N  
ATOM   2420  CA  VAL A 154     -11.124 -13.110   4.349  1.00  0.34           C  
ATOM   2421  C   VAL A 154     -11.056 -13.020   2.849  1.00  0.27           C  
ATOM   2422  O   VAL A 154     -11.309 -14.014   2.183  1.00  0.31           O  
ATOM   2423  CB  VAL A 154     -12.432 -12.484   4.835  1.00  0.51           C  
ATOM   2424  CG1 VAL A 154     -13.551 -12.933   3.953  1.00  0.51           C  
ATOM   2425  CG2 VAL A 154     -12.725 -12.972   6.239  1.00  0.51           C  
ATOM   2426  H   VAL A 154     -10.149 -11.687   5.569  1.00  0.30           H  
ATOM   2427  HA  VAL A 154     -11.145 -14.165   4.622  1.00  0.41           H  
ATOM   2428  HB  VAL A 154     -12.369 -11.397   4.804  1.00  0.61           H  
ATOM   2429 1HG1 VAL A 154     -14.494 -12.512   4.304  1.00  0.61           H  
ATOM   2430 2HG1 VAL A 154     -13.365 -12.606   2.932  1.00  0.61           H  
ATOM   2431 3HG1 VAL A 154     -13.589 -14.016   3.989  1.00  0.61           H  
ATOM   2432 1HG2 VAL A 154     -13.665 -12.547   6.584  1.00  0.61           H  
ATOM   2433 2HG2 VAL A 154     -12.799 -14.059   6.235  1.00  0.61           H  
ATOM   2434 3HG2 VAL A 154     -11.921 -12.670   6.907  1.00  0.61           H  
ATOM   2435  N   ALA A 155     -10.705 -11.858   2.304  1.00  0.34           N  
ATOM   2436  CA  ALA A 155     -10.615 -11.715   0.857  1.00  0.34           C  
ATOM   2437  C   ALA A 155      -9.604 -12.693   0.283  1.00  0.29           C  
ATOM   2438  O   ALA A 155      -9.843 -13.281  -0.774  1.00  0.30           O  
ATOM   2439  CB  ALA A 155     -10.241 -10.295   0.484  1.00  0.51           C  
ATOM   2440  H   ALA A 155     -10.518 -11.051   2.883  1.00  0.41           H  
ATOM   2441  HA  ALA A 155     -11.589 -11.949   0.431  1.00  0.41           H  
ATOM   2442 1HB  ALA A 155     -10.199 -10.203  -0.601  1.00  0.61           H  
ATOM   2443 2HB  ALA A 155     -10.989  -9.609   0.880  1.00  0.61           H  
ATOM   2444 3HB  ALA A 155      -9.271 -10.055   0.907  1.00  0.61           H  
ATOM   2445  N   SER A 156      -8.486 -12.885   0.988  1.00  0.26           N  
ATOM   2446  CA  SER A 156      -7.483 -13.837   0.548  1.00  0.24           C  
ATOM   2447  C   SER A 156      -8.041 -15.260   0.604  1.00  0.24           C  
ATOM   2448  O   SER A 156      -7.828 -16.046  -0.321  1.00  0.25           O  
ATOM   2449  CB  SER A 156      -6.242 -13.732   1.411  1.00  0.36           C  
ATOM   2450  OG  SER A 156      -5.621 -12.488   1.263  1.00  0.36           O  
ATOM   2451  H   SER A 156      -8.322 -12.353   1.835  1.00  0.31           H  
ATOM   2452  HA  SER A 156      -7.221 -13.609  -0.482  1.00  0.29           H  
ATOM   2453 1HB  SER A 156      -6.502 -13.894   2.456  1.00  0.43           H  
ATOM   2454 2HB  SER A 156      -5.548 -14.514   1.116  1.00  0.43           H  
ATOM   2455  HG  SER A 156      -6.215 -11.849   1.668  1.00  0.43           H  
ATOM   2456  N   THR A 157      -8.784 -15.562   1.678  1.00  0.24           N  
ATOM   2457  CA  THR A 157      -9.423 -16.862   1.884  1.00  0.26           C  
ATOM   2458  C   THR A 157     -10.440 -17.150   0.778  1.00  0.24           C  
ATOM   2459  O   THR A 157     -10.506 -18.268   0.263  1.00  0.25           O  
ATOM   2460  CB  THR A 157     -10.123 -16.908   3.261  1.00  0.39           C  
ATOM   2461  OG1 THR A 157      -9.154 -16.709   4.299  1.00  0.39           O  
ATOM   2462  CG2 THR A 157     -10.820 -18.243   3.471  1.00  0.39           C  
ATOM   2463  H   THR A 157      -8.893 -14.870   2.410  1.00  0.29           H  
ATOM   2464  HA  THR A 157      -8.656 -17.636   1.854  1.00  0.31           H  
ATOM   2465  HB  THR A 157     -10.865 -16.114   3.317  1.00  0.47           H  
ATOM   2466  HG1 THR A 157      -8.811 -15.809   4.245  1.00  0.47           H  
ATOM   2467 1HG2 THR A 157     -11.309 -18.249   4.445  1.00  0.47           H  
ATOM   2468 2HG2 THR A 157     -11.565 -18.389   2.690  1.00  0.47           H  
ATOM   2469 3HG2 THR A 157     -10.092 -19.047   3.428  1.00  0.47           H  
ATOM   2470  N   GLU A 158     -11.217 -16.127   0.419  1.00  0.24           N  
ATOM   2471  CA  GLU A 158     -12.215 -16.208  -0.635  1.00  0.24           C  
ATOM   2472  C   GLU A 158     -11.531 -16.533  -1.958  1.00  0.24           C  
ATOM   2473  O   GLU A 158     -11.994 -17.398  -2.707  1.00  0.23           O  
ATOM   2474  CB  GLU A 158     -12.977 -14.876  -0.739  1.00  0.36           C  
ATOM   2475  CG  GLU A 158     -13.911 -14.554   0.429  1.00  0.36           C  
ATOM   2476  CD  GLU A 158     -14.455 -13.149   0.360  1.00  0.36           C  
ATOM   2477  OE1 GLU A 158     -13.890 -12.367  -0.370  1.00  0.36           O  
ATOM   2478  OE2 GLU A 158     -15.425 -12.851   1.021  1.00  0.36           O  
ATOM   2479  H   GLU A 158     -11.115 -15.252   0.906  1.00  0.29           H  
ATOM   2480  HA  GLU A 158     -12.916 -17.009  -0.398  1.00  0.29           H  
ATOM   2481 1HB  GLU A 158     -12.263 -14.058  -0.823  1.00  0.43           H  
ATOM   2482 2HB  GLU A 158     -13.577 -14.876  -1.648  1.00  0.43           H  
ATOM   2483 1HG  GLU A 158     -14.738 -15.255   0.418  1.00  0.43           H  
ATOM   2484 2HG  GLU A 158     -13.382 -14.693   1.366  1.00  0.43           H  
ATOM   2485  N   GLY A 159     -10.402 -15.866  -2.214  1.00  0.26           N  
ATOM   2486  CA  GLY A 159      -9.613 -16.120  -3.410  1.00  0.27           C  
ATOM   2487  C   GLY A 159      -9.167 -17.568  -3.469  1.00  0.26           C  
ATOM   2488  O   GLY A 159      -9.291 -18.207  -4.512  1.00  0.26           O  
ATOM   2489  H   GLY A 159     -10.088 -15.145  -1.575  1.00  0.31           H  
ATOM   2490 1HA  GLY A 159     -10.212 -15.895  -4.289  1.00  0.32           H  
ATOM   2491 2HA  GLY A 159      -8.750 -15.461  -3.422  1.00  0.32           H  
ATOM   2492  N   ILE A 160      -8.692 -18.084  -2.336  1.00  0.29           N  
ATOM   2493  CA  ILE A 160      -8.303 -19.483  -2.217  1.00  0.35           C  
ATOM   2494  C   ILE A 160      -9.430 -20.438  -2.516  1.00  0.37           C  
ATOM   2495  O   ILE A 160      -9.200 -21.469  -3.138  1.00  0.43           O  
ATOM   2496  CB  ILE A 160      -7.707 -19.784  -0.838  1.00  0.52           C  
ATOM   2497  CG1 ILE A 160      -6.366 -19.100  -0.751  1.00  0.52           C  
ATOM   2498  CG2 ILE A 160      -7.564 -21.270  -0.619  1.00  0.52           C  
ATOM   2499  CD1 ILE A 160      -5.442 -19.655  -1.806  1.00  0.52           C  
ATOM   2500  H   ILE A 160      -8.586 -17.482  -1.529  1.00  0.35           H  
ATOM   2501  HA  ILE A 160      -7.518 -19.669  -2.946  1.00  0.42           H  
ATOM   2502  HB  ILE A 160      -8.343 -19.363  -0.063  1.00  0.63           H  
ATOM   2503 1HG1 ILE A 160      -6.480 -18.030  -0.908  1.00  0.63           H  
ATOM   2504 2HG1 ILE A 160      -5.922 -19.264   0.232  1.00  0.63           H  
ATOM   2505 1HG2 ILE A 160      -7.131 -21.449   0.365  1.00  0.63           H  
ATOM   2506 2HG2 ILE A 160      -8.543 -21.744  -0.677  1.00  0.63           H  
ATOM   2507 3HG2 ILE A 160      -6.910 -21.687  -1.384  1.00  0.63           H  
ATOM   2508 1HD1 ILE A 160      -4.484 -19.166  -1.751  1.00  0.63           H  
ATOM   2509 2HD1 ILE A 160      -5.310 -20.726  -1.647  1.00  0.63           H  
ATOM   2510 3HD1 ILE A 160      -5.873 -19.487  -2.789  1.00  0.63           H  
ATOM   2511  N   ASN A 161     -10.648 -20.117  -2.103  1.00  0.37           N  
ATOM   2512  CA  ASN A 161     -11.765 -20.991  -2.424  1.00  0.37           C  
ATOM   2513  C   ASN A 161     -11.903 -21.155  -3.937  1.00  0.41           C  
ATOM   2514  O   ASN A 161     -12.076 -22.273  -4.430  1.00  0.59           O  
ATOM   2515  CB  ASN A 161     -13.048 -20.446  -1.854  1.00  0.55           C  
ATOM   2516  CG  ASN A 161     -13.114 -20.545  -0.372  1.00  0.55           C  
ATOM   2517  OD1 ASN A 161     -12.431 -21.357   0.264  1.00  0.55           O  
ATOM   2518  ND2 ASN A 161     -13.936 -19.710   0.197  1.00  0.55           N  
ATOM   2519  H   ASN A 161     -10.794 -19.276  -1.552  1.00  0.44           H  
ATOM   2520  HA  ASN A 161     -11.571 -21.978  -2.001  1.00  0.44           H  
ATOM   2521 1HB  ASN A 161     -13.173 -19.406  -2.145  1.00  0.67           H  
ATOM   2522 2HB  ASN A 161     -13.889 -21.003  -2.267  1.00  0.67           H  
ATOM   2523 1HD2 ASN A 161     -14.039 -19.706   1.189  1.00  0.67           H  
ATOM   2524 2HD2 ASN A 161     -14.463 -19.070  -0.361  1.00  0.67           H  
ATOM   2525  N   GLU A 162     -11.756 -20.054  -4.673  1.00  0.33           N  
ATOM   2526  CA  GLU A 162     -11.810 -20.104  -6.130  1.00  0.32           C  
ATOM   2527  C   GLU A 162     -10.630 -20.872  -6.705  1.00  0.27           C  
ATOM   2528  O   GLU A 162     -10.786 -21.688  -7.613  1.00  0.31           O  
ATOM   2529  CB  GLU A 162     -11.815 -18.702  -6.719  1.00  0.48           C  
ATOM   2530  CG  GLU A 162     -11.820 -18.679  -8.238  1.00  0.48           C  
ATOM   2531  CD  GLU A 162     -13.073 -19.228  -8.852  1.00  0.48           C  
ATOM   2532  OE1 GLU A 162     -14.089 -19.221  -8.200  1.00  0.48           O  
ATOM   2533  OE2 GLU A 162     -13.013 -19.664  -9.979  1.00  0.48           O  
ATOM   2534  H   GLU A 162     -11.630 -19.161  -4.202  1.00  0.40           H  
ATOM   2535  HA  GLU A 162     -12.727 -20.616  -6.423  1.00  0.38           H  
ATOM   2536 1HB  GLU A 162     -12.686 -18.155  -6.360  1.00  0.58           H  
ATOM   2537 2HB  GLU A 162     -10.931 -18.163  -6.384  1.00  0.58           H  
ATOM   2538 1HG  GLU A 162     -11.678 -17.660  -8.577  1.00  0.58           H  
ATOM   2539 2HG  GLU A 162     -10.971 -19.260  -8.592  1.00  0.58           H  
ATOM   2540  N   ILE A 163      -9.448 -20.613  -6.169  1.00  0.22           N  
ATOM   2541  CA  ILE A 163      -8.228 -21.273  -6.600  1.00  0.23           C  
ATOM   2542  C   ILE A 163      -8.242 -22.785  -6.373  1.00  0.35           C  
ATOM   2543  O   ILE A 163      -7.764 -23.548  -7.213  1.00  0.58           O  
ATOM   2544  CB  ILE A 163      -7.017 -20.651  -5.889  1.00  0.35           C  
ATOM   2545  CG1 ILE A 163      -6.812 -19.221  -6.397  1.00  0.35           C  
ATOM   2546  CG2 ILE A 163      -5.777 -21.496  -6.106  1.00  0.35           C  
ATOM   2547  CD1 ILE A 163      -5.831 -18.415  -5.585  1.00  0.35           C  
ATOM   2548  H   ILE A 163      -9.383 -19.915  -5.440  1.00  0.26           H  
ATOM   2549  HA  ILE A 163      -8.113 -21.099  -7.669  1.00  0.28           H  
ATOM   2550  HB  ILE A 163      -7.222 -20.590  -4.824  1.00  0.41           H  
ATOM   2551 1HG1 ILE A 163      -6.451 -19.266  -7.423  1.00  0.41           H  
ATOM   2552 2HG1 ILE A 163      -7.768 -18.699  -6.394  1.00  0.41           H  
ATOM   2553 1HG2 ILE A 163      -4.933 -21.044  -5.587  1.00  0.41           H  
ATOM   2554 2HG2 ILE A 163      -5.949 -22.498  -5.715  1.00  0.41           H  
ATOM   2555 3HG2 ILE A 163      -5.559 -21.555  -7.172  1.00  0.41           H  
ATOM   2556 1HD1 ILE A 163      -5.741 -17.422  -6.021  1.00  0.41           H  
ATOM   2557 2HD1 ILE A 163      -6.187 -18.331  -4.558  1.00  0.41           H  
ATOM   2558 3HD1 ILE A 163      -4.858 -18.907  -5.597  1.00  0.41           H  
ATOM   2559  N   LYS A 164      -8.759 -23.207  -5.226  1.00  0.41           N  
ATOM   2560  CA  LYS A 164      -8.754 -24.607  -4.837  1.00  0.93           C  
ATOM   2561  C   LYS A 164     -10.028 -25.369  -5.214  1.00  0.64           C  
ATOM   2562  O   LYS A 164      -9.949 -26.404  -5.879  1.00  0.82           O  
ATOM   2563  CB  LYS A 164      -8.529 -24.702  -3.329  1.00  1.40           C  
ATOM   2564  CG  LYS A 164      -7.194 -24.135  -2.865  1.00  1.40           C  
ATOM   2565  CD  LYS A 164      -6.022 -24.922  -3.419  1.00  1.40           C  
ATOM   2566  CE  LYS A 164      -4.699 -24.374  -2.903  1.00  1.40           C  
ATOM   2567  NZ  LYS A 164      -3.541 -25.149  -3.426  1.00  1.40           N  
ATOM   2568  H   LYS A 164      -9.136 -22.533  -4.583  1.00  0.49           H  
ATOM   2569  HA  LYS A 164      -7.919 -25.093  -5.342  1.00  1.12           H  
ATOM   2570 1HB  LYS A 164      -9.321 -24.168  -2.804  1.00  1.67           H  
ATOM   2571 2HB  LYS A 164      -8.573 -25.746  -3.019  1.00  1.67           H  
ATOM   2572 1HG  LYS A 164      -7.108 -23.097  -3.185  1.00  1.67           H  
ATOM   2573 2HG  LYS A 164      -7.149 -24.166  -1.778  1.00  1.67           H  
ATOM   2574 1HD  LYS A 164      -6.112 -25.968  -3.119  1.00  1.67           H  
ATOM   2575 2HD  LYS A 164      -6.027 -24.872  -4.508  1.00  1.67           H  
ATOM   2576 1HE  LYS A 164      -4.598 -23.335  -3.213  1.00  1.67           H  
ATOM   2577 2HE  LYS A 164      -4.690 -24.418  -1.814  1.00  1.67           H  
ATOM   2578 1HZ  LYS A 164      -2.681 -24.759  -3.066  1.00  1.67           H  
ATOM   2579 2HZ  LYS A 164      -3.622 -26.112  -3.132  1.00  1.67           H  
ATOM   2580 3HZ  LYS A 164      -3.534 -25.104  -4.435  1.00  1.67           H  
ATOM   2581  N   SER A 165     -11.195 -24.898  -4.765  1.00  0.92           N  
ATOM   2582  CA  SER A 165     -12.442 -25.606  -5.061  1.00  1.28           C  
ATOM   2583  C   SER A 165     -13.059 -25.184  -6.382  1.00  1.13           C  
ATOM   2584  O   SER A 165     -13.754 -25.969  -7.029  1.00  1.70           O  
ATOM   2585  CB  SER A 165     -13.465 -25.353  -3.976  1.00  1.92           C  
ATOM   2586  OG  SER A 165     -13.872 -24.012  -3.989  1.00  1.92           O  
ATOM   2587  H   SER A 165     -11.237 -24.039  -4.234  1.00  1.10           H  
ATOM   2588  HA  SER A 165     -12.228 -26.674  -5.108  1.00  1.54           H  
ATOM   2589 1HB  SER A 165     -14.328 -26.001  -4.128  1.00  2.30           H  
ATOM   2590 2HB  SER A 165     -13.037 -25.598  -3.006  1.00  2.30           H  
ATOM   2591  HG  SER A 165     -13.069 -23.496  -3.883  1.00  2.30           H  
ATOM   2592  N   GLY A 166     -12.795 -23.948  -6.792  1.00  0.77           N  
ATOM   2593  CA  GLY A 166     -13.354 -23.435  -8.032  1.00  1.01           C  
ATOM   2594  C   GLY A 166     -14.593 -22.580  -7.780  1.00  0.86           C  
ATOM   2595  O   GLY A 166     -15.194 -22.070  -8.727  1.00  2.49           O  
ATOM   2596  H   GLY A 166     -12.231 -23.337  -6.214  1.00  0.92           H  
ATOM   2597 1HA  GLY A 166     -12.606 -22.846  -8.558  1.00  1.21           H  
ATOM   2598 2HA  GLY A 166     -13.609 -24.267  -8.685  1.00  1.21           H  
ATOM   2599  N   THR A 167     -14.985 -22.427  -6.511  1.00  0.94           N  
ATOM   2600  CA  THR A 167     -16.138 -21.596  -6.179  1.00  1.06           C  
ATOM   2601  C   THR A 167     -15.744 -20.363  -5.380  1.00  1.21           C  
ATOM   2602  O   THR A 167     -15.168 -20.473  -4.300  1.00  4.68           O  
ATOM   2603  CB  THR A 167     -17.195 -22.383  -5.373  1.00  1.59           C  
ATOM   2604  OG1 THR A 167     -17.682 -23.487  -6.149  1.00  1.59           O  
ATOM   2605  CG2 THR A 167     -18.356 -21.473  -4.995  1.00  1.59           C  
ATOM   2606  H   THR A 167     -14.483 -22.886  -5.758  1.00  1.13           H  
ATOM   2607  HA  THR A 167     -16.599 -21.258  -7.107  1.00  1.27           H  
ATOM   2608  HB  THR A 167     -16.736 -22.772  -4.464  1.00  1.91           H  
ATOM   2609  HG1 THR A 167     -16.953 -24.073  -6.365  1.00  1.91           H  
ATOM   2610 1HG2 THR A 167     -19.090 -22.039  -4.421  1.00  1.91           H  
ATOM   2611 2HG2 THR A 167     -17.987 -20.643  -4.393  1.00  1.91           H  
ATOM   2612 3HG2 THR A 167     -18.823 -21.086  -5.900  1.00  1.91           H  
ATOM   2613  N   LEU A 168     -16.095 -19.191  -5.895  1.00  0.53           N  
ATOM   2614  CA  LEU A 168     -15.833 -17.944  -5.191  1.00  0.70           C  
ATOM   2615  C   LEU A 168     -17.095 -17.542  -4.434  1.00  0.98           C  
ATOM   2616  O   LEU A 168     -18.177 -17.484  -5.019  1.00  2.24           O  
ATOM   2617  CB  LEU A 168     -15.445 -16.814  -6.161  1.00  1.05           C  
ATOM   2618  CG  LEU A 168     -15.107 -15.474  -5.487  1.00  1.05           C  
ATOM   2619  CD1 LEU A 168     -13.817 -15.649  -4.697  1.00  1.05           C  
ATOM   2620  CD2 LEU A 168     -14.972 -14.371  -6.524  1.00  1.05           C  
ATOM   2621  H   LEU A 168     -16.552 -19.165  -6.797  1.00  0.64           H  
ATOM   2622  HA  LEU A 168     -15.026 -18.099  -4.476  1.00  0.84           H  
ATOM   2623 1HB  LEU A 168     -14.579 -17.129  -6.738  1.00  1.26           H  
ATOM   2624 2HB  LEU A 168     -16.272 -16.644  -6.850  1.00  1.26           H  
ATOM   2625  HG  LEU A 168     -15.898 -15.211  -4.786  1.00  1.26           H  
ATOM   2626 1HD1 LEU A 168     -13.562 -14.720  -4.193  1.00  1.26           H  
ATOM   2627 2HD1 LEU A 168     -13.952 -16.437  -3.957  1.00  1.26           H  
ATOM   2628 3HD1 LEU A 168     -13.010 -15.922  -5.377  1.00  1.26           H  
ATOM   2629 1HD2 LEU A 168     -14.732 -13.435  -6.022  1.00  1.26           H  
ATOM   2630 2HD2 LEU A 168     -14.176 -14.620  -7.219  1.00  1.26           H  
ATOM   2631 3HD2 LEU A 168     -15.911 -14.262  -7.067  1.00  1.26           H  
ATOM   2632  N   THR A 169     -16.966 -17.268  -3.141  1.00  1.22           N  
ATOM   2633  CA  THR A 169     -18.123 -16.879  -2.341  1.00  2.04           C  
ATOM   2634  C   THR A 169     -17.732 -15.926  -1.230  1.00  1.16           C  
ATOM   2635  O   THR A 169     -16.627 -16.005  -0.702  1.00  6.66           O  
ATOM   2636  CB  THR A 169     -18.809 -18.109  -1.722  1.00  3.06           C  
ATOM   2637  OG1 THR A 169     -20.002 -17.698  -1.042  1.00  3.06           O  
ATOM   2638  CG2 THR A 169     -17.875 -18.793  -0.732  1.00  3.06           C  
ATOM   2639  H   THR A 169     -16.057 -17.332  -2.706  1.00  1.46           H  
ATOM   2640  HA  THR A 169     -18.840 -16.372  -2.988  1.00  2.45           H  
ATOM   2641  HB  THR A 169     -19.076 -18.810  -2.514  1.00  3.67           H  
ATOM   2642  HG1 THR A 169     -19.766 -17.175  -0.271  1.00  3.67           H  
ATOM   2643 1HG2 THR A 169     -18.374 -19.661  -0.302  1.00  3.67           H  
ATOM   2644 2HG2 THR A 169     -16.970 -19.113  -1.247  1.00  3.67           H  
ATOM   2645 3HG2 THR A 169     -17.613 -18.095   0.062  1.00  3.67           H  
ATOM   2646  N   SER A 170     -18.654 -15.039  -0.870  1.00  1.63           N  
ATOM   2647  CA  SER A 170     -18.409 -14.069   0.187  1.00  1.16           C  
ATOM   2648  C   SER A 170     -18.459 -14.691   1.577  1.00  0.67           C  
ATOM   2649  O   SER A 170     -19.437 -15.348   1.929  1.00  1.35           O  
ATOM   2650  CB  SER A 170     -19.418 -12.947   0.118  1.00  1.74           C  
ATOM   2651  OG  SER A 170     -19.288 -12.112   1.234  1.00  1.74           O  
ATOM   2652  H   SER A 170     -19.544 -15.034  -1.348  1.00  1.96           H  
ATOM   2653  HA  SER A 170     -17.417 -13.655   0.033  1.00  1.39           H  
ATOM   2654 1HB  SER A 170     -19.268 -12.369  -0.795  1.00  2.09           H  
ATOM   2655 2HB  SER A 170     -20.424 -13.362   0.084  1.00  2.09           H  
ATOM   2656  HG  SER A 170     -20.067 -11.545   1.255  1.00  2.09           H  
ATOM   2657  N   LEU A 171     -17.413 -14.458   2.361  1.00  0.50           N  
ATOM   2658  CA  LEU A 171     -17.310 -14.998   3.716  1.00  0.37           C  
ATOM   2659  C   LEU A 171     -17.477 -13.915   4.782  1.00  0.36           C  
ATOM   2660  O   LEU A 171     -17.262 -12.734   4.514  1.00  0.63           O  
ATOM   2661  CB  LEU A 171     -15.986 -15.712   3.862  1.00  0.55           C  
ATOM   2662  CG  LEU A 171     -15.761 -16.858   2.881  1.00  0.55           C  
ATOM   2663  CD1 LEU A 171     -14.338 -17.354   3.037  1.00  0.55           C  
ATOM   2664  CD2 LEU A 171     -16.776 -17.964   3.160  1.00  0.55           C  
ATOM   2665  H   LEU A 171     -16.647 -13.901   1.992  1.00  0.60           H  
ATOM   2666  HA  LEU A 171     -18.093 -15.727   3.848  1.00  0.44           H  
ATOM   2667 1HB  LEU A 171     -15.206 -14.997   3.685  1.00  0.67           H  
ATOM   2668 2HB  LEU A 171     -15.890 -16.099   4.876  1.00  0.67           H  
ATOM   2669  HG  LEU A 171     -15.886 -16.502   1.858  1.00  0.67           H  
ATOM   2670 1HD1 LEU A 171     -14.157 -18.168   2.342  1.00  0.67           H  
ATOM   2671 2HD1 LEU A 171     -13.646 -16.539   2.827  1.00  0.67           H  
ATOM   2672 3HD1 LEU A 171     -14.183 -17.704   4.049  1.00  0.67           H  
ATOM   2673 1HD2 LEU A 171     -16.619 -18.788   2.463  1.00  0.67           H  
ATOM   2674 2HD2 LEU A 171     -16.653 -18.324   4.181  1.00  0.67           H  
ATOM   2675 3HD2 LEU A 171     -17.785 -17.571   3.035  1.00  0.67           H  
ATOM   2676  N   SER A 172     -17.888 -14.325   5.984  1.00  0.32           N  
ATOM   2677  CA  SER A 172     -18.185 -13.381   7.066  1.00  0.44           C  
ATOM   2678  C   SER A 172     -16.980 -12.829   7.837  1.00  0.48           C  
ATOM   2679  O   SER A 172     -16.423 -13.489   8.723  1.00  0.54           O  
ATOM   2680  CB  SER A 172     -19.100 -14.040   8.073  1.00  0.66           C  
ATOM   2681  OG  SER A 172     -19.376 -13.168   9.135  1.00  0.66           O  
ATOM   2682  H   SER A 172     -18.038 -15.314   6.139  1.00  0.38           H  
ATOM   2683  HA  SER A 172     -18.712 -12.533   6.625  1.00  0.53           H  
ATOM   2684 1HB  SER A 172     -20.029 -14.347   7.594  1.00  0.79           H  
ATOM   2685 2HB  SER A 172     -18.617 -14.939   8.455  1.00  0.79           H  
ATOM   2686  HG  SER A 172     -20.225 -12.766   8.923  1.00  0.79           H  
ATOM   2687  N   GLU A 173     -16.643 -11.575   7.546  1.00  1.02           N  
ATOM   2688  CA  GLU A 173     -15.583 -10.868   8.254  1.00  1.36           C  
ATOM   2689  C   GLU A 173     -15.997 -10.628   9.693  1.00  0.91           C  
ATOM   2690  O   GLU A 173     -15.164 -10.651  10.600  1.00  1.50           O  
ATOM   2691  CB  GLU A 173     -15.296  -9.521   7.599  1.00  2.04           C  
ATOM   2692  CG  GLU A 173     -14.810  -9.607   6.174  1.00  2.04           C  
ATOM   2693  CD  GLU A 173     -15.928  -9.725   5.182  1.00  2.04           C  
ATOM   2694  OE1 GLU A 173     -17.064  -9.609   5.576  1.00  2.04           O  
ATOM   2695  OE2 GLU A 173     -15.654  -9.920   4.020  1.00  2.04           O  
ATOM   2696  H   GLU A 173     -17.137 -11.098   6.804  1.00  1.22           H  
ATOM   2697  HA  GLU A 173     -14.681 -11.480   8.247  1.00  1.63           H  
ATOM   2698 1HB  GLU A 173     -16.200  -8.912   7.605  1.00  2.45           H  
ATOM   2699 2HB  GLU A 173     -14.540  -8.990   8.176  1.00  2.45           H  
ATOM   2700 1HG  GLU A 173     -14.252  -8.706   5.961  1.00  2.45           H  
ATOM   2701 2HG  GLU A 173     -14.138 -10.454   6.071  1.00  2.45           H  
ATOM   2702  N   GLN A 174     -17.304 -10.406   9.873  1.00  0.69           N  
ATOM   2703  CA  GLN A 174     -17.919 -10.128  11.159  1.00  0.56           C  
ATOM   2704  C   GLN A 174     -17.761 -11.316  12.086  1.00  0.40           C  
ATOM   2705  O   GLN A 174     -17.515 -11.133  13.276  1.00  0.50           O  
ATOM   2706  CB  GLN A 174     -19.396  -9.796  10.952  1.00  0.84           C  
ATOM   2707  CG  GLN A 174     -20.146  -9.271  12.166  1.00  0.84           C  
ATOM   2708  CD  GLN A 174     -19.654  -7.907  12.618  1.00  0.84           C  
ATOM   2709  OE1 GLN A 174     -19.528  -6.987  11.803  1.00  0.84           O  
ATOM   2710  NE2 GLN A 174     -19.402  -7.773  13.912  1.00  0.84           N  
ATOM   2711  H   GLN A 174     -17.906 -10.417   9.062  1.00  0.83           H  
ATOM   2712  HA  GLN A 174     -17.419  -9.272  11.609  1.00  0.67           H  
ATOM   2713 1HB  GLN A 174     -19.454  -9.041  10.183  1.00  1.01           H  
ATOM   2714 2HB  GLN A 174     -19.923 -10.678  10.587  1.00  1.01           H  
ATOM   2715 1HG  GLN A 174     -21.205  -9.193  11.922  1.00  1.01           H  
ATOM   2716 2HG  GLN A 174     -20.004  -9.965  12.993  1.00  1.01           H  
ATOM   2717 1HE2 GLN A 174     -19.072  -6.905  14.291  1.00  1.01           H  
ATOM   2718 2HE2 GLN A 174     -19.548  -8.554  14.525  1.00  1.01           H  
ATOM   2719  N   GLU A 175     -17.858 -12.532  11.531  1.00  0.33           N  
ATOM   2720  CA  GLU A 175     -17.634 -13.743  12.306  1.00  0.42           C  
ATOM   2721  C   GLU A 175     -16.301 -13.706  12.983  1.00  0.74           C  
ATOM   2722  O   GLU A 175     -16.213 -13.913  14.192  1.00  1.15           O  
ATOM   2723  CB  GLU A 175     -17.684 -14.990  11.435  1.00  0.63           C  
ATOM   2724  CG  GLU A 175     -17.362 -16.249  12.216  1.00  0.63           C  
ATOM   2725  CD  GLU A 175     -17.393 -17.498  11.395  1.00  0.63           C  
ATOM   2726  OE1 GLU A 175     -17.968 -17.476  10.336  1.00  0.63           O  
ATOM   2727  OE2 GLU A 175     -16.824 -18.478  11.823  1.00  0.63           O  
ATOM   2728  H   GLU A 175     -18.114 -12.632  10.557  1.00  0.40           H  
ATOM   2729  HA  GLU A 175     -18.404 -13.814  13.073  1.00  0.50           H  
ATOM   2730 1HB  GLU A 175     -18.677 -15.097  10.998  1.00  0.76           H  
ATOM   2731 2HB  GLU A 175     -16.969 -14.906  10.619  1.00  0.76           H  
ATOM   2732 1HG  GLU A 175     -16.369 -16.142  12.652  1.00  0.76           H  
ATOM   2733 2HG  GLU A 175     -18.074 -16.328  13.029  1.00  0.76           H  
ATOM   2734  N   ILE A 176     -15.264 -13.433  12.204  1.00  0.97           N  
ATOM   2735  CA  ILE A 176     -13.930 -13.375  12.768  1.00  1.93           C  
ATOM   2736  C   ILE A 176     -13.856 -12.285  13.832  1.00  2.07           C  
ATOM   2737  O   ILE A 176     -13.444 -12.535  14.962  1.00  3.81           O  
ATOM   2738  CB  ILE A 176     -12.897 -13.116  11.676  1.00  2.90           C  
ATOM   2739  CG1 ILE A 176     -12.816 -14.320  10.749  1.00  2.90           C  
ATOM   2740  CG2 ILE A 176     -11.550 -12.845  12.299  1.00  2.90           C  
ATOM   2741  CD1 ILE A 176     -12.045 -14.034   9.499  1.00  2.90           C  
ATOM   2742  H   ILE A 176     -15.418 -13.287  11.204  1.00  1.16           H  
ATOM   2743  HA  ILE A 176     -13.707 -14.331  13.237  1.00  2.32           H  
ATOM   2744  HB  ILE A 176     -13.202 -12.258  11.080  1.00  3.47           H  
ATOM   2745 1HG1 ILE A 176     -12.332 -15.140  11.271  1.00  3.47           H  
ATOM   2746 2HG1 ILE A 176     -13.824 -14.632  10.473  1.00  3.47           H  
ATOM   2747 1HG2 ILE A 176     -10.820 -12.651  11.516  1.00  3.47           H  
ATOM   2748 2HG2 ILE A 176     -11.630 -11.976  12.947  1.00  3.47           H  
ATOM   2749 3HG2 ILE A 176     -11.236 -13.708  12.885  1.00  3.47           H  
ATOM   2750 1HD1 ILE A 176     -12.015 -14.923   8.870  1.00  3.47           H  
ATOM   2751 2HD1 ILE A 176     -12.534 -13.222   8.966  1.00  3.47           H  
ATOM   2752 3HD1 ILE A 176     -11.037 -13.740   9.759  1.00  3.47           H  
ATOM   2753  N   VAL A 177     -14.336 -11.090  13.504  1.00  1.39           N  
ATOM   2754  CA  VAL A 177     -14.375  -9.979  14.460  1.00  1.67           C  
ATOM   2755  C   VAL A 177     -15.030 -10.342  15.810  1.00  1.78           C  
ATOM   2756  O   VAL A 177     -14.600  -9.864  16.865  1.00  2.54           O  
ATOM   2757  CB  VAL A 177     -15.114  -8.781  13.832  1.00  2.50           C  
ATOM   2758  CG1 VAL A 177     -15.388  -7.712  14.878  1.00  2.50           C  
ATOM   2759  CG2 VAL A 177     -14.262  -8.209  12.707  1.00  2.50           C  
ATOM   2760  H   VAL A 177     -14.676 -10.933  12.562  1.00  1.67           H  
ATOM   2761  HA  VAL A 177     -13.346  -9.674  14.656  1.00  2.00           H  
ATOM   2762  HB  VAL A 177     -16.073  -9.114  13.438  1.00  3.01           H  
ATOM   2763 1HG1 VAL A 177     -15.915  -6.876  14.418  1.00  3.01           H  
ATOM   2764 2HG1 VAL A 177     -16.002  -8.131  15.676  1.00  3.01           H  
ATOM   2765 3HG1 VAL A 177     -14.445  -7.363  15.290  1.00  3.01           H  
ATOM   2766 1HG2 VAL A 177     -14.782  -7.369  12.249  1.00  3.01           H  
ATOM   2767 2HG2 VAL A 177     -13.308  -7.870  13.113  1.00  3.01           H  
ATOM   2768 3HG2 VAL A 177     -14.081  -8.976  11.957  1.00  3.01           H  
ATOM   2769  N   ASP A 178     -16.075 -11.168  15.770  1.00  1.55           N  
ATOM   2770  CA  ASP A 178     -16.792 -11.570  16.972  1.00  2.41           C  
ATOM   2771  C   ASP A 178     -16.351 -12.909  17.593  1.00  3.45           C  
ATOM   2772  O   ASP A 178     -16.784 -13.243  18.697  1.00 10.92           O  
ATOM   2773  CB  ASP A 178     -18.282 -11.638  16.650  1.00  3.62           C  
ATOM   2774  CG  ASP A 178     -18.827 -10.272  16.288  1.00  3.62           C  
ATOM   2775  OD1 ASP A 178     -18.243  -9.305  16.716  1.00  3.62           O  
ATOM   2776  OD2 ASP A 178     -19.819 -10.182  15.601  1.00  3.62           O  
ATOM   2777  H   ASP A 178     -16.404 -11.504  14.874  1.00  1.86           H  
ATOM   2778  HA  ASP A 178     -16.642 -10.797  17.722  1.00  2.89           H  
ATOM   2779 1HB  ASP A 178     -18.450 -12.321  15.817  1.00  4.34           H  
ATOM   2780 2HB  ASP A 178     -18.826 -12.019  17.510  1.00  4.34           H  
ATOM   2781  N   CYS A 179     -15.527 -13.688  16.885  1.00  2.85           N  
ATOM   2782  CA  CYS A 179     -15.136 -15.011  17.379  1.00  3.94           C  
ATOM   2783  C   CYS A 179     -13.635 -15.180  17.666  1.00  6.10           C  
ATOM   2784  O   CYS A 179     -13.244 -15.968  18.532  1.00 11.10           O  
ATOM   2785  CB  CYS A 179     -15.571 -16.060  16.381  1.00  5.91           C  
ATOM   2786  SG  CYS A 179     -17.348 -16.079  16.067  1.00  5.91           S  
ATOM   2787  H   CYS A 179     -15.171 -13.381  15.990  1.00  3.42           H  
ATOM   2788  HA  CYS A 179     -15.675 -15.193  18.306  1.00  4.73           H  
ATOM   2789 1HB  CYS A 179     -15.064 -15.889  15.433  1.00  7.09           H  
ATOM   2790 2HB  CYS A 179     -15.285 -17.046  16.742  1.00  7.09           H  
ATOM   2791  HG  CYS A 179     -17.287 -16.999  15.113  1.00  7.09           H  
ATOM   2792  N   ASP A 180     -12.793 -14.471  16.931  1.00 13.18           N  
ATOM   2793  CA  ASP A 180     -11.352 -14.590  17.101  1.00 20.25           C  
ATOM   2794  C   ASP A 180     -10.878 -14.030  18.446  1.00 12.24           C  
ATOM   2795  O   ASP A 180     -10.676 -12.832  18.609  1.00 20.03           O  
ATOM   2796  CB  ASP A 180     -10.651 -13.874  15.943  1.00 30.38           C  
ATOM   2797  CG  ASP A 180      -9.141 -13.954  15.990  1.00 30.38           C  
ATOM   2798  OD1 ASP A 180      -8.611 -14.360  16.997  1.00 30.38           O  
ATOM   2799  OD2 ASP A 180      -8.520 -13.587  15.022  1.00 30.38           O  
ATOM   2800  H   ASP A 180     -13.141 -13.839  16.227  1.00 15.82           H  
ATOM   2801  HA  ASP A 180     -11.090 -15.646  17.062  1.00 24.30           H  
ATOM   2802 1HB  ASP A 180     -10.986 -14.314  15.005  1.00 36.45           H  
ATOM   2803 2HB  ASP A 180     -10.948 -12.830  15.928  1.00 36.45           H  
ATOM   2804  N   THR A 181     -10.654 -14.937  19.398  1.00 12.43           N  
ATOM   2805  CA  THR A 181     -10.215 -14.584  20.755  1.00 20.06           C  
ATOM   2806  C   THR A 181      -8.715 -14.260  20.937  1.00 22.32           C  
ATOM   2807  O   THR A 181      -8.243 -14.213  22.074  1.00 58.32           O  
ATOM   2808  CB  THR A 181     -10.565 -15.715  21.747  1.00 30.09           C  
ATOM   2809  OG1 THR A 181      -9.922 -16.930  21.341  1.00 30.09           O  
ATOM   2810  CG2 THR A 181     -12.069 -15.933  21.805  1.00 30.09           C  
ATOM   2811  H   THR A 181     -10.874 -15.898  19.178  1.00 14.92           H  
ATOM   2812  HA  THR A 181     -10.772 -13.697  21.056  1.00 24.07           H  
ATOM   2813  HB  THR A 181     -10.209 -15.442  22.739  1.00 36.11           H  
ATOM   2814  HG1 THR A 181     -10.204 -17.158  20.452  1.00 36.11           H  
ATOM   2815 1HG2 THR A 181     -12.293 -16.729  22.514  1.00 36.11           H  
ATOM   2816 2HG2 THR A 181     -12.558 -15.013  22.124  1.00 36.11           H  
ATOM   2817 3HG2 THR A 181     -12.434 -16.214  20.820  1.00 36.11           H  
ATOM   2818  N   ASN A 182      -7.965 -14.028  19.856  1.00 14.87           N  
ATOM   2819  CA  ASN A 182      -6.546 -13.688  20.006  1.00 20.67           C  
ATOM   2820  C   ASN A 182      -6.354 -12.261  20.525  1.00 28.50           C  
ATOM   2821  O   ASN A 182      -7.153 -11.374  20.239  1.00 99.76           O  
ATOM   2822  CB  ASN A 182      -5.809 -13.884  18.699  1.00 31.01           C  
ATOM   2823  CG  ASN A 182      -5.609 -15.335  18.359  1.00 31.01           C  
ATOM   2824  OD1 ASN A 182      -4.838 -16.042  19.018  1.00 31.01           O  
ATOM   2825  ND2 ASN A 182      -6.302 -15.796  17.355  1.00 31.01           N  
ATOM   2826  H   ASN A 182      -8.360 -14.086  18.921  1.00 17.84           H  
ATOM   2827  HA  ASN A 182      -6.111 -14.360  20.747  1.00 24.80           H  
ATOM   2828 1HB  ASN A 182      -6.369 -13.410  17.892  1.00 37.21           H  
ATOM   2829 2HB  ASN A 182      -4.835 -13.398  18.751  1.00 37.21           H  
ATOM   2830 1HD2 ASN A 182      -6.220 -16.755  17.083  1.00 37.21           H  
ATOM   2831 2HD2 ASN A 182      -6.937 -15.188  16.877  1.00 37.21           H  
ATOM   2832  N   GLY A 183      -5.278 -12.069  21.296  1.00 41.88           N  
ATOM   2833  CA  GLY A 183      -4.933 -10.813  21.982  1.00 88.08           C  
ATOM   2834  C   GLY A 183      -5.079  -9.532  21.158  1.00106.04           C  
ATOM   2835  O   GLY A 183      -5.707  -8.572  21.610  1.00173.96           O  
ATOM   2836  H   GLY A 183      -4.669 -12.861  21.445  1.00 50.26           H  
ATOM   2837 1HA  GLY A 183      -5.553 -10.727  22.875  1.00105.70           H  
ATOM   2838 2HA  GLY A 183      -3.906 -10.885  22.337  1.00105.70           H  
ATOM   2839  N   ASN A 184      -4.498  -9.508  19.962  1.00129.33           N  
ATOM   2840  CA  ASN A 184      -4.567  -8.319  19.117  1.00181.66           C  
ATOM   2841  C   ASN A 184      -5.986  -8.010  18.628  1.00160.05           C  
ATOM   2842  O   ASN A 184      -6.282  -6.867  18.275  1.00262.04           O  
ATOM   2843  CB  ASN A 184      -3.630  -8.442  17.925  1.00272.49           C  
ATOM   2844  CG  ASN A 184      -2.168  -8.250  18.262  1.00272.49           C  
ATOM   2845  OD1 ASN A 184      -1.795  -7.732  19.321  1.00272.49           O  
ATOM   2846  ND2 ASN A 184      -1.323  -8.651  17.349  1.00272.49           N  
ATOM   2847  H   ASN A 184      -3.995 -10.320  19.634  1.00155.20           H  
ATOM   2848  HA  ASN A 184      -4.245  -7.464  19.712  1.00217.99           H  
ATOM   2849 1HB  ASN A 184      -3.748  -9.433  17.484  1.00326.99           H  
ATOM   2850 2HB  ASN A 184      -3.915  -7.723  17.163  1.00326.99           H  
ATOM   2851 1HD2 ASN A 184      -0.338  -8.552  17.493  1.00326.99           H  
ATOM   2852 2HD2 ASN A 184      -1.670  -9.031  16.491  1.00326.99           H  
ATOM   2853  N   ASP A 185      -6.867  -9.010  18.588  1.00 73.99           N  
ATOM   2854  CA  ASP A 185      -8.213  -8.764  18.104  1.00 19.78           C  
ATOM   2855  C   ASP A 185      -9.008  -7.939  19.085  1.00 11.67           C  
ATOM   2856  O   ASP A 185      -9.562  -8.456  20.057  1.00 18.16           O  
ATOM   2857  CB  ASP A 185      -8.971 -10.057  17.827  1.00 29.67           C  
ATOM   2858  CG  ASP A 185     -10.366  -9.771  17.278  1.00 29.67           C  
ATOM   2859  OD1 ASP A 185     -10.752  -8.629  17.261  1.00 29.67           O  
ATOM   2860  OD2 ASP A 185     -11.039 -10.686  16.881  1.00 29.67           O  
ATOM   2861  H   ASP A 185      -6.629  -9.935  18.916  1.00 88.79           H  
ATOM   2862  HA  ASP A 185      -8.144  -8.203  17.171  1.00 23.74           H  
ATOM   2863 1HB  ASP A 185      -8.422 -10.663  17.105  1.00 35.60           H  
ATOM   2864 2HB  ASP A 185      -9.065 -10.638  18.745  1.00 35.60           H  
ATOM   2865  N   GLN A 186      -9.089  -6.654  18.795  1.00  4.73           N  
ATOM   2866  CA  GLN A 186      -9.856  -5.717  19.590  1.00  4.74           C  
ATOM   2867  C   GLN A 186     -11.097  -5.253  18.839  1.00  4.66           C  
ATOM   2868  O   GLN A 186     -11.645  -4.185  19.125  1.00  5.74           O  
ATOM   2869  CB  GLN A 186      -8.980  -4.546  20.003  1.00  7.11           C  
ATOM   2870  CG  GLN A 186      -7.826  -4.962  20.886  1.00  7.11           C  
ATOM   2871  CD  GLN A 186      -8.320  -5.543  22.203  1.00  7.11           C  
ATOM   2872  OE1 GLN A 186      -9.163  -4.931  22.865  1.00  7.11           O  
ATOM   2873  NE2 GLN A 186      -7.815  -6.710  22.592  1.00  7.11           N  
ATOM   2874  H   GLN A 186      -8.577  -6.317  17.986  1.00  5.68           H  
ATOM   2875  HA  GLN A 186     -10.188  -6.226  20.495  1.00  5.69           H  
ATOM   2876 1HB  GLN A 186      -8.578  -4.053  19.117  1.00  8.53           H  
ATOM   2877 2HB  GLN A 186      -9.577  -3.819  20.551  1.00  8.53           H  
ATOM   2878 1HG  GLN A 186      -7.237  -5.722  20.374  1.00  8.53           H  
ATOM   2879 2HG  GLN A 186      -7.210  -4.090  21.103  1.00  8.53           H  
ATOM   2880 1HE2 GLN A 186      -8.119  -7.122  23.452  1.00  8.53           H  
ATOM   2881 2HE2 GLN A 186      -7.130  -7.187  22.036  1.00  8.53           H  
ATOM   2882  N   GLY A 187     -11.518  -6.050  17.857  1.00  5.82           N  
ATOM   2883  CA  GLY A 187     -12.702  -5.758  17.072  1.00  6.58           C  
ATOM   2884  C   GLY A 187     -12.516  -4.489  16.306  1.00  4.16           C  
ATOM   2885  O   GLY A 187     -11.575  -4.358  15.531  1.00  5.05           O  
ATOM   2886  H   GLY A 187     -11.027  -6.913  17.662  1.00  6.98           H  
ATOM   2887 1HA  GLY A 187     -12.894  -6.582  16.389  1.00  7.90           H  
ATOM   2888 2HA  GLY A 187     -13.562  -5.660  17.724  1.00  7.90           H  
ATOM   2889  N   CYS A 188     -13.410  -3.537  16.558  1.00  3.88           N  
ATOM   2890  CA  CYS A 188     -13.387  -2.217  15.938  1.00  3.08           C  
ATOM   2891  C   CYS A 188     -12.111  -1.411  16.215  1.00  2.34           C  
ATOM   2892  O   CYS A 188     -11.887  -0.386  15.574  1.00  2.82           O  
ATOM   2893  CB  CYS A 188     -14.583  -1.403  16.420  1.00  4.62           C  
ATOM   2894  SG  CYS A 188     -16.177  -2.073  15.905  1.00  4.62           S  
ATOM   2895  H   CYS A 188     -14.150  -3.742  17.215  1.00  4.66           H  
ATOM   2896  HA  CYS A 188     -13.477  -2.354  14.861  1.00  3.70           H  
ATOM   2897 1HB  CYS A 188     -14.574  -1.351  17.509  1.00  5.54           H  
ATOM   2898 2HB  CYS A 188     -14.507  -0.383  16.043  1.00  5.54           H  
ATOM   2899  HG  CYS A 188     -16.919  -1.146  16.504  1.00  5.54           H  
ATOM   2900  N   ASN A 189     -11.268  -1.869  17.140  1.00  2.67           N  
ATOM   2901  CA  ASN A 189     -10.018  -1.197  17.425  1.00  3.31           C  
ATOM   2902  C   ASN A 189      -8.797  -1.846  16.743  1.00  3.36           C  
ATOM   2903  O   ASN A 189      -7.665  -1.576  17.150  1.00  6.69           O  
ATOM   2904  CB  ASN A 189      -9.817  -1.112  18.921  1.00  4.96           C  
ATOM   2905  CG  ASN A 189     -10.800  -0.183  19.576  1.00  4.96           C  
ATOM   2906  OD1 ASN A 189     -11.057   0.920  19.080  1.00  4.96           O  
ATOM   2907  ND2 ASN A 189     -11.357  -0.608  20.681  1.00  4.96           N  
ATOM   2908  H   ASN A 189     -11.492  -2.694  17.680  1.00  3.20           H  
ATOM   2909  HA  ASN A 189     -10.087  -0.179  17.039  1.00  3.97           H  
ATOM   2910 1HB  ASN A 189      -9.940  -2.099  19.356  1.00  5.96           H  
ATOM   2911 2HB  ASN A 189      -8.804  -0.774  19.141  1.00  5.96           H  
ATOM   2912 1HD2 ASN A 189     -12.020  -0.033  21.161  1.00  5.96           H  
ATOM   2913 2HD2 ASN A 189     -11.120  -1.508  21.047  1.00  5.96           H  
ATOM   2914  N   GLY A 190      -9.009  -2.691  15.719  1.00  4.62           N  
ATOM   2915  CA  GLY A 190      -7.885  -3.298  15.003  1.00  6.69           C  
ATOM   2916  C   GLY A 190      -7.657  -4.766  15.359  1.00  6.94           C  
ATOM   2917  O   GLY A 190      -8.349  -5.325  16.212  1.00 11.21           O  
ATOM   2918  H   GLY A 190      -9.944  -2.926  15.399  1.00  5.54           H  
ATOM   2919 1HA  GLY A 190      -8.063  -3.214  13.931  1.00  8.03           H  
ATOM   2920 2HA  GLY A 190      -6.979  -2.732  15.210  1.00  8.03           H  
ATOM   2921  N   GLY A 191      -6.678  -5.377  14.686  1.00  7.45           N  
ATOM   2922  CA  GLY A 191      -6.352  -6.789  14.893  1.00  7.24           C  
ATOM   2923  C   GLY A 191      -5.202  -7.285  14.010  1.00  7.19           C  
ATOM   2924  O   GLY A 191      -4.352  -6.508  13.563  1.00 14.54           O  
ATOM   2925  H   GLY A 191      -6.151  -4.834  14.014  1.00  8.94           H  
ATOM   2926 1HA  GLY A 191      -6.087  -6.940  15.933  1.00  8.69           H  
ATOM   2927 2HA  GLY A 191      -7.238  -7.393  14.708  1.00  8.69           H  
ATOM   2928  N   THR A 192      -5.146  -8.606  13.815  1.00  4.53           N  
ATOM   2929  CA  THR A 192      -4.097  -9.236  13.011  1.00  4.19           C  
ATOM   2930  C   THR A 192      -4.654 -10.323  12.062  1.00  3.26           C  
ATOM   2931  O   THR A 192      -5.223 -11.303  12.543  1.00  3.34           O  
ATOM   2932  CB  THR A 192      -3.027  -9.866  13.934  1.00  6.29           C  
ATOM   2933  OG1 THR A 192      -2.459  -8.848  14.764  1.00  6.29           O  
ATOM   2934  CG2 THR A 192      -1.925 -10.524  13.131  1.00  6.29           C  
ATOM   2935  H   THR A 192      -5.866  -9.189  14.221  1.00  5.44           H  
ATOM   2936  HA  THR A 192      -3.608  -8.458  12.434  1.00  5.03           H  
ATOM   2937  HB  THR A 192      -3.499 -10.615  14.570  1.00  7.54           H  
ATOM   2938  HG1 THR A 192      -2.122  -8.135  14.215  1.00  7.54           H  
ATOM   2939 1HG2 THR A 192      -1.189 -10.956  13.810  1.00  7.54           H  
ATOM   2940 2HG2 THR A 192      -2.351 -11.308  12.516  1.00  7.54           H  
ATOM   2941 3HG2 THR A 192      -1.441  -9.782  12.497  1.00  7.54           H  
ATOM   2942  N   PRO A 193      -4.448 -10.197  10.734  1.00  3.36           N  
ATOM   2943  CA  PRO A 193      -4.842 -11.111   9.651  1.00  2.81           C  
ATOM   2944  C   PRO A 193      -4.384 -12.550   9.890  1.00  1.92           C  
ATOM   2945  O   PRO A 193      -5.085 -13.493   9.537  1.00  1.33           O  
ATOM   2946  CB  PRO A 193      -4.157 -10.515   8.423  1.00  4.21           C  
ATOM   2947  CG  PRO A 193      -4.090  -9.059   8.718  1.00  4.21           C  
ATOM   2948  CD  PRO A 193      -3.799  -8.985  10.190  1.00  4.21           C  
ATOM   2949  HA  PRO A 193      -5.937 -11.074   9.535  1.00  3.37           H  
ATOM   2950 1HB  PRO A 193      -3.164 -10.968   8.287  1.00  5.06           H  
ATOM   2951 2HB  PRO A 193      -4.739 -10.740   7.518  1.00  5.06           H  
ATOM   2952 1HG  PRO A 193      -3.310  -8.585   8.104  1.00  5.06           H  
ATOM   2953 2HG  PRO A 193      -5.041  -8.577   8.448  1.00  5.06           H  
ATOM   2954 1HD  PRO A 193      -2.715  -9.022  10.375  1.00  5.06           H  
ATOM   2955 2HD  PRO A 193      -4.255  -8.077  10.605  1.00  5.06           H  
ATOM   2956  N   ASP A 194      -3.213 -12.710  10.497  1.00  2.43           N  
ATOM   2957  CA  ASP A 194      -2.682 -14.026  10.824  1.00  2.12           C  
ATOM   2958  C   ASP A 194      -3.507 -14.694  11.909  1.00  1.82           C  
ATOM   2959  O   ASP A 194      -3.619 -15.921  11.941  1.00  1.68           O  
ATOM   2960  CB  ASP A 194      -1.229 -13.929  11.256  1.00  3.18           C  
ATOM   2961  CG  ASP A 194      -0.326 -13.576  10.094  1.00  3.18           C  
ATOM   2962  OD1 ASP A 194      -0.781 -13.657   8.977  1.00  3.18           O  
ATOM   2963  OD2 ASP A 194       0.804 -13.229  10.327  1.00  3.18           O  
ATOM   2964  H   ASP A 194      -2.672 -11.894  10.736  1.00  2.92           H  
ATOM   2965  HA  ASP A 194      -2.730 -14.647   9.936  1.00  2.54           H  
ATOM   2966 1HB  ASP A 194      -1.121 -13.171  12.031  1.00  3.82           H  
ATOM   2967 2HB  ASP A 194      -0.906 -14.881  11.678  1.00  3.82           H  
ATOM   2968  N   GLY A 195      -4.076 -13.883  12.803  1.00  2.01           N  
ATOM   2969  CA  GLY A 195      -4.936 -14.379  13.856  1.00  2.05           C  
ATOM   2970  C   GLY A 195      -6.234 -14.819  13.216  1.00  1.33           C  
ATOM   2971  O   GLY A 195      -6.797 -15.842  13.592  1.00  1.22           O  
ATOM   2972  H   GLY A 195      -3.956 -12.884  12.733  1.00  2.41           H  
ATOM   2973 1HA  GLY A 195      -4.462 -15.216  14.369  1.00  2.46           H  
ATOM   2974 2HA  GLY A 195      -5.123 -13.596  14.590  1.00  2.46           H  
ATOM   2975  N   ALA A 196      -6.680 -14.047  12.223  1.00  1.10           N  
ATOM   2976  CA  ALA A 196      -7.877 -14.371  11.456  1.00  0.67           C  
ATOM   2977  C   ALA A 196      -7.704 -15.693  10.706  1.00  0.61           C  
ATOM   2978  O   ALA A 196      -8.631 -16.507  10.659  1.00  0.66           O  
ATOM   2979  CB  ALA A 196      -8.189 -13.251  10.485  1.00  1.01           C  
ATOM   2980  H   ALA A 196      -6.173 -13.194  12.009  1.00  1.32           H  
ATOM   2981  HA  ALA A 196      -8.708 -14.484  12.153  1.00  0.80           H  
ATOM   2982 1HB  ALA A 196      -9.089 -13.490   9.929  1.00  1.21           H  
ATOM   2983 2HB  ALA A 196      -8.335 -12.323  11.029  1.00  1.21           H  
ATOM   2984 3HB  ALA A 196      -7.366 -13.133   9.792  1.00  1.21           H  
ATOM   2985  N   PHE A 197      -6.505 -15.919  10.147  1.00  0.66           N  
ATOM   2986  CA  PHE A 197      -6.226 -17.165   9.442  1.00  0.66           C  
ATOM   2987  C   PHE A 197      -6.245 -18.304  10.439  1.00  0.90           C  
ATOM   2988  O   PHE A 197      -6.860 -19.341  10.189  1.00  1.09           O  
ATOM   2989  CB  PHE A 197      -4.817 -17.150   8.829  1.00  0.99           C  
ATOM   2990  CG  PHE A 197      -4.605 -16.193   7.697  1.00  0.99           C  
ATOM   2991  CD1 PHE A 197      -3.364 -15.602   7.513  1.00  0.99           C  
ATOM   2992  CD2 PHE A 197      -5.626 -15.869   6.826  1.00  0.99           C  
ATOM   2993  CE1 PHE A 197      -3.146 -14.701   6.495  1.00  0.99           C  
ATOM   2994  CE2 PHE A 197      -5.408 -14.972   5.802  1.00  0.99           C  
ATOM   2995  CZ  PHE A 197      -4.171 -14.383   5.640  1.00  0.99           C  
ATOM   2996  H   PHE A 197      -5.790 -15.204  10.187  1.00  0.79           H  
ATOM   2997  HA  PHE A 197      -6.985 -17.333   8.677  1.00  0.79           H  
ATOM   2998 1HB  PHE A 197      -4.092 -16.912   9.605  1.00  1.19           H  
ATOM   2999 2HB  PHE A 197      -4.579 -18.149   8.467  1.00  1.19           H  
ATOM   3000  HD1 PHE A 197      -2.552 -15.851   8.195  1.00  1.19           H  
ATOM   3001  HD2 PHE A 197      -6.608 -16.327   6.956  1.00  1.19           H  
ATOM   3002  HE1 PHE A 197      -2.165 -14.243   6.370  1.00  1.19           H  
ATOM   3003  HE2 PHE A 197      -6.219 -14.723   5.120  1.00  1.19           H  
ATOM   3004  HZ  PHE A 197      -4.007 -13.672   4.833  1.00  1.19           H  
ATOM   3005  N   THR A 198      -5.612 -18.068  11.595  1.00  1.04           N  
ATOM   3006  CA  THR A 198      -5.528 -19.033  12.679  1.00  1.27           C  
ATOM   3007  C   THR A 198      -6.909 -19.410  13.172  1.00  1.21           C  
ATOM   3008  O   THR A 198      -7.178 -20.584  13.424  1.00  1.38           O  
ATOM   3009  CB  THR A 198      -4.697 -18.471  13.849  1.00  1.91           C  
ATOM   3010  OG1 THR A 198      -3.361 -18.197  13.407  1.00  1.91           O  
ATOM   3011  CG2 THR A 198      -4.656 -19.465  14.991  1.00  1.91           C  
ATOM   3012  H   THR A 198      -5.127 -17.189  11.720  1.00  1.25           H  
ATOM   3013  HA  THR A 198      -5.041 -19.934  12.306  1.00  1.52           H  
ATOM   3014  HB  THR A 198      -5.146 -17.545  14.202  1.00  2.29           H  
ATOM   3015  HG1 THR A 198      -3.378 -17.472  12.771  1.00  2.29           H  
ATOM   3016 1HG2 THR A 198      -4.068 -19.052  15.811  1.00  2.29           H  
ATOM   3017 2HG2 THR A 198      -5.670 -19.665  15.336  1.00  2.29           H  
ATOM   3018 3HG2 THR A 198      -4.200 -20.394  14.649  1.00  2.29           H  
ATOM   3019  N   TYR A 199      -7.783 -18.412  13.301  1.00  1.23           N  
ATOM   3020  CA  TYR A 199      -9.158 -18.630  13.703  1.00  1.42           C  
ATOM   3021  C   TYR A 199      -9.875 -19.595  12.798  1.00  0.95           C  
ATOM   3022  O   TYR A 199     -10.473 -20.552  13.275  1.00  1.25           O  
ATOM   3023  CB  TYR A 199      -9.951 -17.322  13.737  1.00  2.13           C  
ATOM   3024  CG  TYR A 199     -11.428 -17.604  13.879  1.00  2.13           C  
ATOM   3025  CD1 TYR A 199     -11.955 -18.010  15.092  1.00  2.13           C  
ATOM   3026  CD2 TYR A 199     -12.251 -17.488  12.767  1.00  2.13           C  
ATOM   3027  CE1 TYR A 199     -13.298 -18.311  15.185  1.00  2.13           C  
ATOM   3028  CE2 TYR A 199     -13.594 -17.783  12.860  1.00  2.13           C  
ATOM   3029  CZ  TYR A 199     -14.118 -18.199  14.063  1.00  2.13           C  
ATOM   3030  OH  TYR A 199     -15.456 -18.513  14.163  1.00  2.13           O  
ATOM   3031  H   TYR A 199      -7.484 -17.467  13.116  1.00  1.48           H  
ATOM   3032  HA  TYR A 199      -9.157 -19.059  14.705  1.00  1.70           H  
ATOM   3033 1HB  TYR A 199      -9.628 -16.708  14.579  1.00  2.56           H  
ATOM   3034 2HB  TYR A 199      -9.790 -16.754  12.824  1.00  2.56           H  
ATOM   3035  HD1 TYR A 199     -11.309 -18.108  15.965  1.00  2.56           H  
ATOM   3036  HD2 TYR A 199     -11.830 -17.174  11.813  1.00  2.56           H  
ATOM   3037  HE1 TYR A 199     -13.715 -18.643  16.136  1.00  2.56           H  
ATOM   3038  HE2 TYR A 199     -14.237 -17.699  11.983  1.00  2.56           H  
ATOM   3039  HH  TYR A 199     -15.862 -18.496  13.287  1.00  2.56           H  
ATOM   3040  N   ILE A 200      -9.825 -19.351  11.494  1.00  0.94           N  
ATOM   3041  CA  ILE A 200     -10.532 -20.206  10.549  1.00  1.17           C  
ATOM   3042  C   ILE A 200     -10.019 -21.643  10.637  1.00  1.69           C  
ATOM   3043  O   ILE A 200     -10.792 -22.605  10.682  1.00  4.67           O  
ATOM   3044  CB  ILE A 200     -10.350 -19.682   9.114  1.00  1.75           C  
ATOM   3045  CG1 ILE A 200     -11.054 -18.332   8.966  1.00  1.75           C  
ATOM   3046  CG2 ILE A 200     -10.918 -20.686   8.119  1.00  1.75           C  
ATOM   3047  CD1 ILE A 200     -10.711 -17.604   7.685  1.00  1.75           C  
ATOM   3048  H   ILE A 200      -9.314 -18.542  11.154  1.00  1.13           H  
ATOM   3049  HA  ILE A 200     -11.591 -20.200  10.797  1.00  1.40           H  
ATOM   3050  HB  ILE A 200      -9.292 -19.526   8.913  1.00  2.11           H  
ATOM   3051 1HG1 ILE A 200     -12.124 -18.486   9.007  1.00  2.11           H  
ATOM   3052 2HG1 ILE A 200     -10.772 -17.695   9.804  1.00  2.11           H  
ATOM   3053 1HG2 ILE A 200     -10.783 -20.308   7.107  1.00  2.11           H  
ATOM   3054 2HG2 ILE A 200     -10.395 -21.634   8.227  1.00  2.11           H  
ATOM   3055 3HG2 ILE A 200     -11.980 -20.832   8.313  1.00  2.11           H  
ATOM   3056 1HD1 ILE A 200     -11.243 -16.654   7.652  1.00  2.11           H  
ATOM   3057 2HD1 ILE A 200      -9.637 -17.420   7.648  1.00  2.11           H  
ATOM   3058 3HD1 ILE A 200     -11.004 -18.213   6.831  1.00  2.11           H  
ATOM   3059  N   ILE A 201      -8.700 -21.772  10.680  1.00  1.11           N  
ATOM   3060  CA  ILE A 201      -8.021 -23.057  10.736  1.00  1.99           C  
ATOM   3061  C   ILE A 201      -8.353 -23.868  11.985  1.00  3.29           C  
ATOM   3062  O   ILE A 201      -8.709 -25.044  11.892  1.00  5.39           O  
ATOM   3063  CB  ILE A 201      -6.517 -22.815  10.712  1.00  2.98           C  
ATOM   3064  CG1 ILE A 201      -6.119 -22.245   9.369  1.00  2.98           C  
ATOM   3065  CG2 ILE A 201      -5.766 -24.111  10.976  1.00  2.98           C  
ATOM   3066  CD1 ILE A 201      -4.748 -21.655   9.393  1.00  2.98           C  
ATOM   3067  H   ILE A 201      -8.125 -20.937  10.647  1.00  1.33           H  
ATOM   3068  HA  ILE A 201      -8.308 -23.636   9.860  1.00  2.39           H  
ATOM   3069  HB  ILE A 201      -6.252 -22.082  11.472  1.00  3.58           H  
ATOM   3070 1HG1 ILE A 201      -6.142 -23.036   8.622  1.00  3.58           H  
ATOM   3071 2HG1 ILE A 201      -6.830 -21.475   9.075  1.00  3.58           H  
ATOM   3072 1HG2 ILE A 201      -4.694 -23.920  10.957  1.00  3.58           H  
ATOM   3073 2HG2 ILE A 201      -6.045 -24.504  11.953  1.00  3.58           H  
ATOM   3074 3HG2 ILE A 201      -6.018 -24.841  10.207  1.00  3.58           H  
ATOM   3075 1HD1 ILE A 201      -4.509 -21.259   8.409  1.00  3.58           H  
ATOM   3076 2HD1 ILE A 201      -4.714 -20.849  10.125  1.00  3.58           H  
ATOM   3077 3HD1 ILE A 201      -4.028 -22.421   9.671  1.00  3.58           H  
ATOM   3078  N   ASN A 202      -8.218 -23.245  13.152  1.00  3.31           N  
ATOM   3079  CA  ASN A 202      -8.461 -23.932  14.411  1.00  5.92           C  
ATOM   3080  C   ASN A 202      -9.938 -24.097  14.742  1.00  8.06           C  
ATOM   3081  O   ASN A 202     -10.314 -25.072  15.394  1.00 16.65           O  
ATOM   3082  CB  ASN A 202      -7.746 -23.228  15.543  1.00  8.88           C  
ATOM   3083  CG  ASN A 202      -6.261 -23.452  15.499  1.00  8.88           C  
ATOM   3084  OD1 ASN A 202      -5.780 -24.388  14.851  1.00  8.88           O  
ATOM   3085  ND2 ASN A 202      -5.526 -22.620  16.189  1.00  8.88           N  
ATOM   3086  H   ASN A 202      -7.925 -22.279  13.173  1.00  3.97           H  
ATOM   3087  HA  ASN A 202      -8.047 -24.938  14.326  1.00  7.10           H  
ATOM   3088 1HB  ASN A 202      -7.943 -22.156  15.488  1.00 10.66           H  
ATOM   3089 2HB  ASN A 202      -8.130 -23.585  16.498  1.00 10.66           H  
ATOM   3090 1HD2 ASN A 202      -4.531 -22.725  16.203  1.00 10.66           H  
ATOM   3091 2HD2 ASN A 202      -5.958 -21.881  16.704  1.00 10.66           H  
ATOM   3092  N   ASN A 203     -10.777 -23.165  14.293  1.00  6.34           N  
ATOM   3093  CA  ASN A 203     -12.211 -23.275  14.521  1.00 13.47           C  
ATOM   3094  C   ASN A 203     -12.780 -24.452  13.762  1.00 14.37           C  
ATOM   3095  O   ASN A 203     -13.522 -25.265  14.316  1.00 31.47           O  
ATOM   3096  CB  ASN A 203     -12.934 -22.007  14.111  1.00 20.21           C  
ATOM   3097  CG  ASN A 203     -14.403 -22.075  14.399  1.00 20.21           C  
ATOM   3098  OD1 ASN A 203     -14.812 -22.211  15.558  1.00 20.21           O  
ATOM   3099  ND2 ASN A 203     -15.209 -21.995  13.369  1.00 20.21           N  
ATOM   3100  H   ASN A 203     -10.435 -22.362  13.787  1.00  7.61           H  
ATOM   3101  HA  ASN A 203     -12.384 -23.454  15.583  1.00 16.16           H  
ATOM   3102 1HB  ASN A 203     -12.511 -21.158  14.648  1.00 24.25           H  
ATOM   3103 2HB  ASN A 203     -12.790 -21.828  13.045  1.00 24.25           H  
ATOM   3104 1HD2 ASN A 203     -16.199 -22.039  13.505  1.00 24.25           H  
ATOM   3105 2HD2 ASN A 203     -14.842 -21.886  12.441  1.00 24.25           H  
ATOM   3106  N   GLY A 204     -12.447 -24.527  12.482  1.00 17.40           N  
ATOM   3107  CA  GLY A 204     -12.927 -25.599  11.638  1.00 30.96           C  
ATOM   3108  C   GLY A 204     -13.743 -25.018  10.504  1.00 22.22           C  
ATOM   3109  O   GLY A 204     -14.702 -25.637  10.040  1.00 41.68           O  
ATOM   3110  H   GLY A 204     -11.835 -23.830  12.074  1.00 20.88           H  
ATOM   3111 1HA  GLY A 204     -12.083 -26.163  11.241  1.00 37.15           H  
ATOM   3112 2HA  GLY A 204     -13.537 -26.288  12.222  1.00 37.15           H  
ATOM   3113  N   GLY A 205     -13.367 -23.821  10.062  1.00  6.21           N  
ATOM   3114  CA  GLY A 205     -14.063 -23.178   8.975  1.00  3.68           C  
ATOM   3115  C   GLY A 205     -14.651 -21.817   9.327  1.00  3.05           C  
ATOM   3116  O   GLY A 205     -14.652 -21.388  10.484  1.00  6.31           O  
ATOM   3117  H   GLY A 205     -12.568 -23.350  10.458  1.00  7.45           H  
ATOM   3118 1HA  GLY A 205     -13.361 -23.057   8.159  1.00  4.42           H  
ATOM   3119 2HA  GLY A 205     -14.853 -23.834   8.611  1.00  4.42           H  
ATOM   3120  N   ILE A 206     -15.185 -21.168   8.296  1.00  1.13           N  
ATOM   3121  CA  ILE A 206     -15.807 -19.853   8.366  1.00  1.04           C  
ATOM   3122  C   ILE A 206     -17.107 -19.854   7.582  1.00  0.97           C  
ATOM   3123  O   ILE A 206     -17.196 -20.444   6.504  1.00  1.17           O  
ATOM   3124  CB  ILE A 206     -14.858 -18.776   7.814  1.00  1.56           C  
ATOM   3125  CG1 ILE A 206     -15.459 -17.376   7.966  1.00  1.56           C  
ATOM   3126  CG2 ILE A 206     -14.512 -19.062   6.373  1.00  1.56           C  
ATOM   3127  CD1 ILE A 206     -14.468 -16.268   7.720  1.00  1.56           C  
ATOM   3128  H   ILE A 206     -15.120 -21.613   7.392  1.00  1.36           H  
ATOM   3129  HA  ILE A 206     -16.033 -19.624   9.407  1.00  1.25           H  
ATOM   3130  HB  ILE A 206     -13.950 -18.791   8.402  1.00  1.87           H  
ATOM   3131 1HG1 ILE A 206     -16.280 -17.263   7.263  1.00  1.87           H  
ATOM   3132 2HG1 ILE A 206     -15.852 -17.265   8.975  1.00  1.87           H  
ATOM   3133 1HG2 ILE A 206     -13.816 -18.304   6.018  1.00  1.87           H  
ATOM   3134 2HG2 ILE A 206     -14.048 -20.041   6.298  1.00  1.87           H  
ATOM   3135 3HG2 ILE A 206     -15.418 -19.040   5.770  1.00  1.87           H  
ATOM   3136 1HD1 ILE A 206     -14.959 -15.304   7.846  1.00  1.87           H  
ATOM   3137 2HD1 ILE A 206     -13.649 -16.355   8.434  1.00  1.87           H  
ATOM   3138 3HD1 ILE A 206     -14.078 -16.347   6.707  1.00  1.87           H  
ATOM   3139  N   THR A 207     -18.120 -19.191   8.130  1.00  1.14           N  
ATOM   3140  CA  THR A 207     -19.437 -19.141   7.513  1.00  1.39           C  
ATOM   3141  C   THR A 207     -19.464 -18.036   6.469  1.00  1.17           C  
ATOM   3142  O   THR A 207     -18.548 -17.212   6.414  1.00  1.53           O  
ATOM   3143  CB  THR A 207     -20.525 -18.864   8.571  1.00  2.08           C  
ATOM   3144  OG1 THR A 207     -20.362 -17.537   9.088  1.00  2.08           O  
ATOM   3145  CG2 THR A 207     -20.373 -19.842   9.727  1.00  2.08           C  
ATOM   3146  H   THR A 207     -17.980 -18.704   9.008  1.00  1.37           H  
ATOM   3147  HA  THR A 207     -19.641 -20.092   7.023  1.00  1.67           H  
ATOM   3148  HB  THR A 207     -21.515 -18.965   8.128  1.00  2.50           H  
ATOM   3149  HG1 THR A 207     -19.499 -17.462   9.509  1.00  2.50           H  
ATOM   3150 1HG2 THR A 207     -21.125 -19.635  10.481  1.00  2.50           H  
ATOM   3151 2HG2 THR A 207     -20.488 -20.858   9.368  1.00  2.50           H  
ATOM   3152 3HG2 THR A 207     -19.383 -19.725  10.167  1.00  2.50           H  
ATOM   3153  N   THR A 208     -20.511 -18.015   5.648  1.00  0.91           N  
ATOM   3154  CA  THR A 208     -20.617 -17.001   4.608  1.00  0.91           C  
ATOM   3155  C   THR A 208     -21.225 -15.727   5.135  1.00  0.95           C  
ATOM   3156  O   THR A 208     -21.883 -15.731   6.174  1.00  1.07           O  
ATOM   3157  CB  THR A 208     -21.506 -17.447   3.435  1.00  1.36           C  
ATOM   3158  OG1 THR A 208     -22.839 -17.639   3.919  1.00  1.36           O  
ATOM   3159  CG2 THR A 208     -20.995 -18.728   2.803  1.00  1.36           C  
ATOM   3160  H   THR A 208     -21.235 -18.714   5.743  1.00  1.09           H  
ATOM   3161  HA  THR A 208     -19.626 -16.796   4.229  1.00  1.09           H  
ATOM   3162  HB  THR A 208     -21.524 -16.654   2.685  1.00  1.64           H  
ATOM   3163  HG1 THR A 208     -23.481 -17.397   3.244  1.00  1.64           H  
ATOM   3164 1HG2 THR A 208     -21.651 -19.008   1.979  1.00  1.64           H  
ATOM   3165 2HG2 THR A 208     -19.985 -18.572   2.427  1.00  1.64           H  
ATOM   3166 3HG2 THR A 208     -20.988 -19.524   3.546  1.00  1.64           H  
ATOM   3167  N   GLU A 209     -21.076 -14.660   4.364  1.00  1.09           N  
ATOM   3168  CA  GLU A 209     -21.698 -13.376   4.671  1.00  1.45           C  
ATOM   3169  C   GLU A 209     -23.213 -13.520   4.763  1.00  1.99           C  
ATOM   3170  O   GLU A 209     -23.861 -12.840   5.550  1.00  3.69           O  
ATOM   3171  CB  GLU A 209     -21.350 -12.322   3.624  1.00  2.17           C  
ATOM   3172  CG  GLU A 209     -21.909 -10.941   3.939  1.00  2.17           C  
ATOM   3173  CD  GLU A 209     -21.552  -9.880   2.932  1.00  2.17           C  
ATOM   3174  OE1 GLU A 209     -20.931 -10.185   1.939  1.00  2.17           O  
ATOM   3175  OE2 GLU A 209     -21.899  -8.746   3.167  1.00  2.17           O  
ATOM   3176  H   GLU A 209     -20.511 -14.757   3.531  1.00  1.31           H  
ATOM   3177  HA  GLU A 209     -21.333 -13.038   5.641  1.00  1.74           H  
ATOM   3178 1HB  GLU A 209     -20.267 -12.234   3.553  1.00  2.61           H  
ATOM   3179 2HB  GLU A 209     -21.724 -12.626   2.645  1.00  2.61           H  
ATOM   3180 1HG  GLU A 209     -22.995 -11.005   4.007  1.00  2.61           H  
ATOM   3181 2HG  GLU A 209     -21.531 -10.638   4.915  1.00  2.61           H  
ATOM   3182  N   SER A 210     -23.778 -14.409   3.939  1.00  1.47           N  
ATOM   3183  CA  SER A 210     -25.218 -14.659   3.932  1.00  2.18           C  
ATOM   3184  C   SER A 210     -25.703 -15.333   5.225  1.00  2.27           C  
ATOM   3185  O   SER A 210     -26.895 -15.287   5.537  1.00  3.29           O  
ATOM   3186  CB  SER A 210     -25.589 -15.517   2.730  1.00  3.27           C  
ATOM   3187  OG  SER A 210     -25.112 -16.830   2.856  1.00  3.27           O  
ATOM   3188  H   SER A 210     -23.193 -14.928   3.303  1.00  1.76           H  
ATOM   3189  HA  SER A 210     -25.729 -13.701   3.840  1.00  2.62           H  
ATOM   3190 1HB  SER A 210     -26.673 -15.527   2.613  1.00  3.92           H  
ATOM   3191 2HB  SER A 210     -25.169 -15.068   1.832  1.00  3.92           H  
ATOM   3192  HG  SER A 210     -25.629 -17.231   3.561  1.00  3.92           H  
ATOM   3193  N   ASN A 211     -24.785 -15.947   5.978  1.00  1.76           N  
ATOM   3194  CA  ASN A 211     -25.099 -16.541   7.266  1.00  2.13           C  
ATOM   3195  C   ASN A 211     -24.856 -15.532   8.372  1.00  1.85           C  
ATOM   3196  O   ASN A 211     -25.595 -15.482   9.350  1.00  2.40           O  
ATOM   3197  CB  ASN A 211     -24.283 -17.802   7.509  1.00  3.19           C  
ATOM   3198  CG  ASN A 211     -24.766 -18.998   6.738  1.00  3.19           C  
ATOM   3199  OD1 ASN A 211     -25.716 -19.661   7.173  1.00  3.19           O  
ATOM   3200  ND2 ASN A 211     -24.162 -19.289   5.615  1.00  3.19           N  
ATOM   3201  H   ASN A 211     -23.821 -15.979   5.681  1.00  2.11           H  
ATOM   3202  HA  ASN A 211     -26.161 -16.800   7.286  1.00  2.56           H  
ATOM   3203 1HB  ASN A 211     -23.245 -17.614   7.237  1.00  3.83           H  
ATOM   3204 2HB  ASN A 211     -24.298 -18.040   8.570  1.00  3.83           H  
ATOM   3205 1HD2 ASN A 211     -24.462 -20.078   5.078  1.00  3.83           H  
ATOM   3206 2HD2 ASN A 211     -23.416 -18.718   5.274  1.00  3.83           H  
ATOM   3207  N   TYR A 212     -23.846 -14.687   8.199  1.00  1.33           N  
ATOM   3208  CA  TYR A 212     -23.553 -13.690   9.216  1.00  1.24           C  
ATOM   3209  C   TYR A 212     -22.993 -12.411   8.572  1.00  1.05           C  
ATOM   3210  O   TYR A 212     -21.778 -12.205   8.517  1.00  0.97           O  
ATOM   3211  CB  TYR A 212     -22.594 -14.305  10.238  1.00  1.86           C  
ATOM   3212  CG  TYR A 212     -22.468 -13.549  11.538  1.00  1.86           C  
ATOM   3213  CD1 TYR A 212     -23.603 -13.224  12.264  1.00  1.86           C  
ATOM   3214  CD2 TYR A 212     -21.219 -13.215  12.024  1.00  1.86           C  
ATOM   3215  CE1 TYR A 212     -23.482 -12.556  13.467  1.00  1.86           C  
ATOM   3216  CE2 TYR A 212     -21.095 -12.552  13.228  1.00  1.86           C  
ATOM   3217  CZ  TYR A 212     -22.220 -12.219  13.947  1.00  1.86           C  
ATOM   3218  OH  TYR A 212     -22.101 -11.561  15.150  1.00  1.86           O  
ATOM   3219  H   TYR A 212     -23.254 -14.763   7.381  1.00  1.60           H  
ATOM   3220  HA  TYR A 212     -24.476 -13.435   9.735  1.00  1.49           H  
ATOM   3221 1HB  TYR A 212     -22.926 -15.318  10.471  1.00  2.23           H  
ATOM   3222 2HB  TYR A 212     -21.602 -14.386   9.798  1.00  2.23           H  
ATOM   3223  HD1 TYR A 212     -24.589 -13.496  11.886  1.00  2.23           H  
ATOM   3224  HD2 TYR A 212     -20.333 -13.485  11.454  1.00  2.23           H  
ATOM   3225  HE1 TYR A 212     -24.374 -12.298  14.038  1.00  2.23           H  
ATOM   3226  HE2 TYR A 212     -20.109 -12.291  13.613  1.00  2.23           H  
ATOM   3227  HH  TYR A 212     -21.213 -11.186  15.234  1.00  2.23           H  
ATOM   3228  N   PRO A 213     -23.886 -11.547   8.063  1.00  1.26           N  
ATOM   3229  CA  PRO A 213     -23.651 -10.277   7.377  1.00  1.38           C  
ATOM   3230  C   PRO A 213     -22.819  -9.318   8.206  1.00  1.02           C  
ATOM   3231  O   PRO A 213     -22.957  -9.263   9.431  1.00  1.00           O  
ATOM   3232  CB  PRO A 213     -25.060  -9.719   7.157  1.00  2.07           C  
ATOM   3233  CG  PRO A 213     -25.941 -10.917   7.145  1.00  2.07           C  
ATOM   3234  CD  PRO A 213     -25.333 -11.833   8.166  1.00  2.07           C  
ATOM   3235  HA  PRO A 213     -23.158 -10.477   6.414  1.00  1.66           H  
ATOM   3236 1HB  PRO A 213     -25.316  -9.013   7.960  1.00  2.48           H  
ATOM   3237 2HB  PRO A 213     -25.098  -9.156   6.213  1.00  2.48           H  
ATOM   3238 1HG  PRO A 213     -26.975 -10.634   7.389  1.00  2.48           H  
ATOM   3239 2HG  PRO A 213     -25.962 -11.360   6.138  1.00  2.48           H  
ATOM   3240 1HD  PRO A 213     -25.698 -11.594   9.175  1.00  2.48           H  
ATOM   3241 2HD  PRO A 213     -25.551 -12.869   7.887  1.00  2.48           H  
ATOM   3242  N   TYR A 214     -21.980  -8.538   7.535  1.00  0.95           N  
ATOM   3243  CA  TYR A 214     -21.136  -7.572   8.222  1.00  0.83           C  
ATOM   3244  C   TYR A 214     -21.979  -6.504   8.896  1.00  0.81           C  
ATOM   3245  O   TYR A 214     -22.866  -5.915   8.278  1.00  0.87           O  
ATOM   3246  CB  TYR A 214     -20.133  -6.949   7.258  1.00  1.24           C  
ATOM   3247  CG  TYR A 214     -19.195  -5.971   7.923  1.00  1.24           C  
ATOM   3248  CD1 TYR A 214     -18.199  -6.436   8.771  1.00  1.24           C  
ATOM   3249  CD2 TYR A 214     -19.327  -4.613   7.680  1.00  1.24           C  
ATOM   3250  CE1 TYR A 214     -17.337  -5.542   9.374  1.00  1.24           C  
ATOM   3251  CE2 TYR A 214     -18.463  -3.722   8.278  1.00  1.24           C  
ATOM   3252  CZ  TYR A 214     -17.469  -4.180   9.119  1.00  1.24           C  
ATOM   3253  OH  TYR A 214     -16.603  -3.287   9.709  1.00  1.24           O  
ATOM   3254  H   TYR A 214     -21.920  -8.624   6.528  1.00  1.14           H  
ATOM   3255  HA  TYR A 214     -20.591  -8.086   8.996  1.00  1.00           H  
ATOM   3256 1HB  TYR A 214     -19.534  -7.735   6.795  1.00  1.49           H  
ATOM   3257 2HB  TYR A 214     -20.664  -6.428   6.462  1.00  1.49           H  
ATOM   3258  HD1 TYR A 214     -18.098  -7.504   8.960  1.00  1.49           H  
ATOM   3259  HD2 TYR A 214     -20.109  -4.251   7.013  1.00  1.49           H  
ATOM   3260  HE1 TYR A 214     -16.553  -5.904  10.038  1.00  1.49           H  
ATOM   3261  HE2 TYR A 214     -18.565  -2.654   8.083  1.00  1.49           H  
ATOM   3262  HH  TYR A 214     -16.665  -2.435   9.261  1.00  1.49           H  
ATOM   3263  N   GLN A 215     -21.711  -6.283  10.179  1.00  0.86           N  
ATOM   3264  CA  GLN A 215     -22.475  -5.336  10.976  1.00  1.02           C  
ATOM   3265  C   GLN A 215     -21.695  -4.061  11.239  1.00  1.25           C  
ATOM   3266  O   GLN A 215     -22.262  -2.968  11.235  1.00  2.16           O  
ATOM   3267  CB  GLN A 215     -22.868  -5.966  12.315  1.00  1.53           C  
ATOM   3268  CG  GLN A 215     -23.715  -7.219  12.192  1.00  1.53           C  
ATOM   3269  CD  GLN A 215     -25.040  -6.968  11.506  1.00  1.53           C  
ATOM   3270  OE1 GLN A 215     -25.829  -6.116  11.924  1.00  1.53           O  
ATOM   3271  NE2 GLN A 215     -25.289  -7.716  10.439  1.00  1.53           N  
ATOM   3272  H   GLN A 215     -20.950  -6.783  10.617  1.00  1.03           H  
ATOM   3273  HA  GLN A 215     -23.380  -5.073  10.429  1.00  1.22           H  
ATOM   3274 1HB  GLN A 215     -21.971  -6.219  12.879  1.00  1.84           H  
ATOM   3275 2HB  GLN A 215     -23.430  -5.242  12.904  1.00  1.84           H  
ATOM   3276 1HG  GLN A 215     -23.165  -7.958  11.611  1.00  1.84           H  
ATOM   3277 2HG  GLN A 215     -23.916  -7.606  13.190  1.00  1.84           H  
ATOM   3278 1HE2 GLN A 215     -26.146  -7.603   9.935  1.00  1.84           H  
ATOM   3279 2HE2 GLN A 215     -24.611  -8.388  10.135  1.00  1.84           H  
ATOM   3280  N   GLY A 216     -20.392  -4.198  11.458  1.00  1.67           N  
ATOM   3281  CA  GLY A 216     -19.565  -3.036  11.743  1.00  2.75           C  
ATOM   3282  C   GLY A 216     -19.595  -2.694  13.222  1.00  3.81           C  
ATOM   3283  O   GLY A 216     -19.679  -1.525  13.599  1.00 16.50           O  
ATOM   3284  H   GLY A 216     -19.972  -5.121  11.454  1.00  2.00           H  
ATOM   3285 1HA  GLY A 216     -18.539  -3.233  11.441  1.00  3.30           H  
ATOM   3286 2HA  GLY A 216     -19.915  -2.185  11.159  1.00  3.30           H  
ATOM   3287  N   THR A 217     -19.532  -3.724  14.060  1.00  3.28           N  
ATOM   3288  CA  THR A 217     -19.501  -3.535  15.503  1.00  3.34           C  
ATOM   3289  C   THR A 217     -18.834  -4.708  16.208  1.00  2.81           C  
ATOM   3290  O   THR A 217     -18.266  -5.592  15.566  1.00  8.51           O  
ATOM   3291  CB  THR A 217     -20.925  -3.339  16.064  1.00  5.01           C  
ATOM   3292  OG1 THR A 217     -20.841  -2.937  17.439  1.00  5.01           O  
ATOM   3293  CG2 THR A 217     -21.737  -4.626  15.949  1.00  5.01           C  
ATOM   3294  H   THR A 217     -19.483  -4.660  13.686  1.00  3.94           H  
ATOM   3295  HA  THR A 217     -18.923  -2.638  15.721  1.00  4.01           H  
ATOM   3296  HB  THR A 217     -21.424  -2.552  15.499  1.00  6.01           H  
ATOM   3297  HG1 THR A 217     -21.724  -2.754  17.771  1.00  6.01           H  
ATOM   3298 1HG2 THR A 217     -22.738  -4.459  16.345  1.00  6.01           H  
ATOM   3299 2HG2 THR A 217     -21.806  -4.917  14.902  1.00  6.01           H  
ATOM   3300 3HG2 THR A 217     -21.255  -5.422  16.513  1.00  6.01           H  
ATOM   3301  N   GLN A 218     -18.932  -4.720  17.535  1.00  3.34           N  
ATOM   3302  CA  GLN A 218     -18.376  -5.807  18.332  1.00  4.23           C  
ATOM   3303  C   GLN A 218     -19.477  -6.596  19.010  1.00  4.35           C  
ATOM   3304  O   GLN A 218     -20.078  -6.133  19.981  1.00 14.66           O  
ATOM   3305  CB  GLN A 218     -17.419  -5.305  19.408  1.00  6.35           C  
ATOM   3306  CG  GLN A 218     -16.870  -6.442  20.260  1.00  6.35           C  
ATOM   3307  CD  GLN A 218     -15.919  -7.326  19.473  1.00  6.35           C  
ATOM   3308  OE1 GLN A 218     -14.804  -6.897  19.176  1.00  6.35           O  
ATOM   3309  NE2 GLN A 218     -16.343  -8.531  19.110  1.00  6.35           N  
ATOM   3310  H   GLN A 218     -19.420  -3.960  17.987  1.00  4.01           H  
ATOM   3311  HA  GLN A 218     -17.835  -6.484  17.671  1.00  5.08           H  
ATOM   3312 1HB  GLN A 218     -16.582  -4.782  18.945  1.00  7.61           H  
ATOM   3313 2HB  GLN A 218     -17.932  -4.600  20.062  1.00  7.61           H  
ATOM   3314 1HG  GLN A 218     -16.331  -6.025  21.111  1.00  7.61           H  
ATOM   3315 2HG  GLN A 218     -17.700  -7.058  20.607  1.00  7.61           H  
ATOM   3316 1HE2 GLN A 218     -15.746  -9.125  18.558  1.00  7.61           H  
ATOM   3317 2HE2 GLN A 218     -17.263  -8.842  19.363  1.00  7.61           H  
ATOM   3318  N   GLY A 219     -19.739  -7.786  18.500  1.00  4.21           N  
ATOM   3319  CA  GLY A 219     -20.744  -8.656  19.083  1.00  6.16           C  
ATOM   3320  C   GLY A 219     -20.079  -9.832  19.781  1.00  4.85           C  
ATOM   3321  O   GLY A 219     -18.872  -9.825  20.030  1.00  4.82           O  
ATOM   3322  H   GLY A 219     -19.213  -8.115  17.698  1.00  5.05           H  
ATOM   3323 1HA  GLY A 219     -21.350  -8.095  19.795  1.00  7.39           H  
ATOM   3324 2HA  GLY A 219     -21.411  -9.018  18.301  1.00  7.39           H  
ATOM   3325  N   THR A 220     -20.875 -10.852  20.078  1.00  5.78           N  
ATOM   3326  CA  THR A 220     -20.366 -12.066  20.700  1.00  5.77           C  
ATOM   3327  C   THR A 220     -20.331 -13.173  19.660  1.00  4.26           C  
ATOM   3328  O   THR A 220     -20.854 -13.006  18.558  1.00  5.52           O  
ATOM   3329  CB  THR A 220     -21.229 -12.493  21.903  1.00  8.65           C  
ATOM   3330  OG1 THR A 220     -22.544 -12.844  21.452  1.00  8.65           O  
ATOM   3331  CG2 THR A 220     -21.330 -11.358  22.910  1.00  8.65           C  
ATOM   3332  H   THR A 220     -21.858 -10.788  19.858  1.00  6.94           H  
ATOM   3333  HA  THR A 220     -19.347 -11.889  21.047  1.00  6.92           H  
ATOM   3334  HB  THR A 220     -20.778 -13.359  22.386  1.00 10.39           H  
ATOM   3335  HG1 THR A 220     -22.489 -13.599  20.860  1.00 10.39           H  
ATOM   3336 1HG2 THR A 220     -21.941 -11.674  23.755  1.00 10.39           H  
ATOM   3337 2HG2 THR A 220     -20.333 -11.095  23.262  1.00 10.39           H  
ATOM   3338 3HG2 THR A 220     -21.788 -10.490  22.437  1.00 10.39           H  
ATOM   3339  N   CYS A 221     -19.715 -14.298  19.998  1.00  3.90           N  
ATOM   3340  CA  CYS A 221     -19.626 -15.404  19.054  1.00  4.99           C  
ATOM   3341  C   CYS A 221     -21.000 -15.946  18.684  1.00  6.91           C  
ATOM   3342  O   CYS A 221     -21.640 -16.634  19.479  1.00 13.83           O  
ATOM   3343  CB  CYS A 221     -18.791 -16.539  19.646  1.00  7.49           C  
ATOM   3344  SG  CYS A 221     -18.631 -17.982  18.569  1.00  7.49           S  
ATOM   3345  H   CYS A 221     -19.300 -14.387  20.915  1.00  4.68           H  
ATOM   3346  HA  CYS A 221     -19.137 -15.044  18.149  1.00  5.99           H  
ATOM   3347 1HB  CYS A 221     -17.788 -16.173  19.869  1.00  8.98           H  
ATOM   3348 2HB  CYS A 221     -19.236 -16.866  20.585  1.00  8.98           H  
ATOM   3349  HG  CYS A 221     -17.880 -18.696  19.401  1.00  8.98           H  
ATOM   3350  N   ASN A 222     -21.434 -15.650  17.461  1.00  5.62           N  
ATOM   3351  CA  ASN A 222     -22.714 -16.127  16.958  1.00  7.38           C  
ATOM   3352  C   ASN A 222     -22.546 -17.212  15.900  1.00  9.77           C  
ATOM   3353  O   ASN A 222     -23.535 -17.740  15.386  1.00 20.49           O  
ATOM   3354  CB  ASN A 222     -23.529 -14.968  16.417  1.00 11.07           C  
ATOM   3355  CG  ASN A 222     -23.999 -14.040  17.507  1.00 11.07           C  
ATOM   3356  OD1 ASN A 222     -24.617 -14.492  18.479  1.00 11.07           O  
ATOM   3357  ND2 ASN A 222     -23.728 -12.766  17.375  1.00 11.07           N  
ATOM   3358  H   ASN A 222     -20.858 -15.070  16.866  1.00  6.74           H  
ATOM   3359  HA  ASN A 222     -23.266 -16.571  17.788  1.00  8.86           H  
ATOM   3360 1HB  ASN A 222     -22.924 -14.401  15.711  1.00 13.28           H  
ATOM   3361 2HB  ASN A 222     -24.396 -15.348  15.878  1.00 13.28           H  
ATOM   3362 1HD2 ASN A 222     -24.023 -12.118  18.077  1.00 13.28           H  
ATOM   3363 2HD2 ASN A 222     -23.220 -12.435  16.579  1.00 13.28           H  
ATOM   3364  N   SER A 223     -21.290 -17.574  15.609  1.00 10.11           N  
ATOM   3365  CA  SER A 223     -20.976 -18.573  14.589  1.00 13.70           C  
ATOM   3366  C   SER A 223     -21.432 -19.964  14.966  1.00 13.17           C  
ATOM   3367  O   SER A 223     -21.595 -20.817  14.102  1.00 14.18           O  
ATOM   3368  CB  SER A 223     -19.494 -18.614  14.336  1.00 20.55           C  
ATOM   3369  OG  SER A 223     -18.814 -19.138  15.441  1.00 20.55           O  
ATOM   3370  H   SER A 223     -20.522 -17.125  16.085  1.00 12.13           H  
ATOM   3371  HA  SER A 223     -21.480 -18.287  13.665  1.00 16.44           H  
ATOM   3372 1HB  SER A 223     -19.286 -19.217  13.453  1.00 24.66           H  
ATOM   3373 2HB  SER A 223     -19.144 -17.608  14.138  1.00 24.66           H  
ATOM   3374  HG  SER A 223     -17.889 -19.190  15.184  1.00 24.66           H  
ATOM   3375  N   ASN A 224     -21.690 -20.188  16.249  1.00 15.04           N  
ATOM   3376  CA  ASN A 224     -22.165 -21.476  16.721  1.00 18.50           C  
ATOM   3377  C   ASN A 224     -23.558 -21.798  16.176  1.00 14.20           C  
ATOM   3378  O   ASN A 224     -23.965 -22.959  16.159  1.00 17.87           O  
ATOM   3379  CB  ASN A 224     -22.166 -21.504  18.235  1.00 27.75           C  
ATOM   3380  CG  ASN A 224     -20.778 -21.581  18.808  1.00 27.75           C  
ATOM   3381  OD1 ASN A 224     -19.840 -22.036  18.143  1.00 27.75           O  
ATOM   3382  ND2 ASN A 224     -20.629 -21.145  20.033  1.00 27.75           N  
ATOM   3383  H   ASN A 224     -21.535 -19.453  16.923  1.00 18.05           H  
ATOM   3384  HA  ASN A 224     -21.487 -22.249  16.355  1.00 22.20           H  
ATOM   3385 1HB  ASN A 224     -22.651 -20.604  18.615  1.00 33.30           H  
ATOM   3386 2HB  ASN A 224     -22.741 -22.361  18.585  1.00 33.30           H  
ATOM   3387 1HD2 ASN A 224     -19.728 -21.171  20.466  1.00 33.30           H  
ATOM   3388 2HD2 ASN A 224     -21.415 -20.784  20.534  1.00 33.30           H  
ATOM   3389  N   SER A 225     -24.292 -20.768  15.740  1.00 10.45           N  
ATOM   3390  CA  SER A 225     -25.620 -20.955  15.189  1.00 11.27           C  
ATOM   3391  C   SER A 225     -25.620 -21.141  13.666  1.00  9.32           C  
ATOM   3392  O   SER A 225     -26.687 -21.311  13.074  1.00 13.92           O  
ATOM   3393  CB  SER A 225     -26.498 -19.777  15.564  1.00 16.91           C  
ATOM   3394  OG  SER A 225     -26.053 -18.593  14.964  1.00 16.91           O  
ATOM   3395  H   SER A 225     -23.926 -19.823  15.769  1.00 12.54           H  
ATOM   3396  HA  SER A 225     -26.046 -21.854  15.635  1.00 13.52           H  
ATOM   3397 1HB  SER A 225     -27.524 -19.977  15.261  1.00 20.29           H  
ATOM   3398 2HB  SER A 225     -26.495 -19.658  16.647  1.00 20.29           H  
ATOM   3399  HG  SER A 225     -25.129 -18.490  15.216  1.00 20.29           H  
ATOM   3400  N   PHE A 226     -24.447 -21.097  13.022  1.00  8.03           N  
ATOM   3401  CA  PHE A 226     -24.409 -21.235  11.569  1.00 13.14           C  
ATOM   3402  C   PHE A 226     -23.411 -22.317  11.131  1.00 24.35           C  
ATOM   3403  O   PHE A 226     -22.410 -22.548  11.804  1.00 98.71           O  
ATOM   3404  CB  PHE A 226     -23.994 -19.908  10.935  1.00 19.71           C  
ATOM   3405  CG  PHE A 226     -24.893 -18.766  11.287  1.00 19.71           C  
ATOM   3406  CD1 PHE A 226     -24.462 -17.794  12.179  1.00 19.71           C  
ATOM   3407  CD2 PHE A 226     -26.174 -18.675  10.768  1.00 19.71           C  
ATOM   3408  CE1 PHE A 226     -25.287 -16.747  12.537  1.00 19.71           C  
ATOM   3409  CE2 PHE A 226     -27.005 -17.633  11.130  1.00 19.71           C  
ATOM   3410  CZ  PHE A 226     -26.560 -16.668  12.015  1.00 19.71           C  
ATOM   3411  H   PHE A 226     -23.575 -20.971  13.520  1.00  9.64           H  
ATOM   3412  HA  PHE A 226     -25.407 -21.502  11.228  1.00 15.77           H  
ATOM   3413 1HB  PHE A 226     -22.993 -19.654  11.271  1.00 23.65           H  
ATOM   3414 2HB  PHE A 226     -23.967 -20.004   9.851  1.00 23.65           H  
ATOM   3415  HD1 PHE A 226     -23.459 -17.865  12.598  1.00 23.65           H  
ATOM   3416  HD2 PHE A 226     -26.526 -19.440  10.075  1.00 23.65           H  
ATOM   3417  HE1 PHE A 226     -24.935 -15.990  13.236  1.00 23.65           H  
ATOM   3418  HE2 PHE A 226     -28.012 -17.571  10.720  1.00 23.65           H  
ATOM   3419  HZ  PHE A 226     -27.215 -15.846  12.299  1.00 23.65           H  
ATOM   3420  N   PRO A 227     -23.671 -23.001  10.015  1.00 18.67           N  
ATOM   3421  CA  PRO A 227     -22.837 -24.020   9.398  1.00 22.41           C  
ATOM   3422  C   PRO A 227     -21.643 -23.372   8.710  1.00 17.91           C  
ATOM   3423  O   PRO A 227     -21.796 -22.365   8.018  1.00 66.50           O  
ATOM   3424  CB  PRO A 227     -23.780 -24.696   8.401  1.00 33.62           C  
ATOM   3425  CG  PRO A 227     -24.789 -23.649   8.061  1.00 33.62           C  
ATOM   3426  CD  PRO A 227     -24.965 -22.850   9.327  1.00 33.62           C  
ATOM   3427  HA  PRO A 227     -22.501 -24.729  10.169  1.00 26.89           H  
ATOM   3428 1HB  PRO A 227     -23.214 -25.039   7.522  1.00 40.34           H  
ATOM   3429 2HB  PRO A 227     -24.231 -25.589   8.859  1.00 40.34           H  
ATOM   3430 1HG  PRO A 227     -24.430 -23.036   7.221  1.00 40.34           H  
ATOM   3431 2HG  PRO A 227     -25.725 -24.122   7.731  1.00 40.34           H  
ATOM   3432 1HD  PRO A 227     -25.147 -21.794   9.084  1.00 40.34           H  
ATOM   3433 2HD  PRO A 227     -25.771 -23.273   9.945  1.00 40.34           H  
ATOM   3434  N   ALA A 228     -20.462 -23.960   8.879  1.00 10.00           N  
ATOM   3435  CA  ALA A 228     -19.253 -23.420   8.264  1.00  7.88           C  
ATOM   3436  C   ALA A 228     -19.241 -23.712   6.773  1.00  5.76           C  
ATOM   3437  O   ALA A 228     -19.714 -24.761   6.333  1.00  7.41           O  
ATOM   3438  CB  ALA A 228     -18.013 -23.996   8.929  1.00 11.82           C  
ATOM   3439  H   ALA A 228     -20.400 -24.790   9.452  1.00 12.00           H  
ATOM   3440  HA  ALA A 228     -19.254 -22.340   8.395  1.00  9.46           H  
ATOM   3441 1HB  ALA A 228     -17.122 -23.566   8.471  1.00 14.18           H  
ATOM   3442 2HB  ALA A 228     -18.026 -23.756   9.992  1.00 14.18           H  
ATOM   3443 3HB  ALA A 228     -17.999 -25.077   8.802  1.00 14.18           H  
ATOM   3444  N   ALA A 229     -18.706 -22.779   5.998  1.00  5.85           N  
ATOM   3445  CA  ALA A 229     -18.637 -22.901   4.553  1.00  5.51           C  
ATOM   3446  C   ALA A 229     -17.244 -23.302   4.077  1.00  5.04           C  
ATOM   3447  O   ALA A 229     -17.074 -24.331   3.425  1.00 19.09           O  
ATOM   3448  CB  ALA A 229     -19.053 -21.596   3.898  1.00  8.27           C  
ATOM   3449  H   ALA A 229     -18.328 -21.941   6.411  1.00  7.02           H  
ATOM   3450  HA  ALA A 229     -19.331 -23.687   4.249  1.00  6.61           H  
ATOM   3451 1HB  ALA A 229     -19.033 -21.713   2.814  1.00  9.92           H  
ATOM   3452 2HB  ALA A 229     -20.063 -21.340   4.218  1.00  9.92           H  
ATOM   3453 3HB  ALA A 229     -18.369 -20.801   4.191  1.00  9.92           H  
ATOM   3454  N   ALA A 230     -16.261 -22.446   4.352  1.00  1.63           N  
ATOM   3455  CA  ALA A 230     -14.899 -22.664   3.870  1.00  2.80           C  
ATOM   3456  C   ALA A 230     -13.939 -22.967   5.002  1.00  1.83           C  
ATOM   3457  O   ALA A 230     -14.078 -22.431   6.092  1.00  2.27           O  
ATOM   3458  CB  ALA A 230     -14.425 -21.444   3.114  1.00  4.20           C  
ATOM   3459  H   ALA A 230     -16.463 -21.634   4.922  1.00  1.96           H  
ATOM   3460  HA  ALA A 230     -14.908 -23.520   3.198  1.00  3.36           H  
ATOM   3461 1HB  ALA A 230     -13.420 -21.620   2.729  1.00  5.04           H  
ATOM   3462 2HB  ALA A 230     -15.104 -21.250   2.283  1.00  5.04           H  
ATOM   3463 3HB  ALA A 230     -14.413 -20.584   3.780  1.00  5.04           H  
ATOM   3464  N   THR A 231     -12.956 -23.829   4.746  1.00  1.55           N  
ATOM   3465  CA  THR A 231     -11.977 -24.181   5.775  1.00  1.31           C  
ATOM   3466  C   THR A 231     -10.544 -24.124   5.254  1.00  0.94           C  
ATOM   3467  O   THR A 231     -10.242 -24.639   4.177  1.00  1.62           O  
ATOM   3468  CB  THR A 231     -12.245 -25.595   6.341  1.00  1.97           C  
ATOM   3469  OG1 THR A 231     -13.567 -25.654   6.890  1.00  1.97           O  
ATOM   3470  CG2 THR A 231     -11.242 -25.926   7.439  1.00  1.97           C  
ATOM   3471  H   THR A 231     -12.885 -24.247   3.829  1.00  1.86           H  
ATOM   3472  HA  THR A 231     -12.059 -23.464   6.589  1.00  1.57           H  
ATOM   3473  HB  THR A 231     -12.160 -26.330   5.541  1.00  2.36           H  
ATOM   3474  HG1 THR A 231     -13.719 -26.526   7.264  1.00  2.36           H  
ATOM   3475 1HG2 THR A 231     -11.447 -26.923   7.828  1.00  2.36           H  
ATOM   3476 2HG2 THR A 231     -10.231 -25.900   7.035  1.00  2.36           H  
ATOM   3477 3HG2 THR A 231     -11.330 -25.199   8.244  1.00  2.36           H  
ATOM   3478  N   LEU A 232      -9.666 -23.501   6.036  1.00  0.87           N  
ATOM   3479  CA  LEU A 232      -8.247 -23.416   5.706  1.00  0.66           C  
ATOM   3480  C   LEU A 232      -7.446 -24.513   6.388  1.00  0.77           C  
ATOM   3481  O   LEU A 232      -7.759 -24.928   7.505  1.00  0.98           O  
ATOM   3482  CB  LEU A 232      -7.675 -22.056   6.111  1.00  0.99           C  
ATOM   3483  CG  LEU A 232      -8.246 -20.837   5.393  1.00  0.99           C  
ATOM   3484  CD1 LEU A 232      -7.646 -19.576   6.006  1.00  0.99           C  
ATOM   3485  CD2 LEU A 232      -7.909 -20.950   3.911  1.00  0.99           C  
ATOM   3486  H   LEU A 232      -9.990 -23.091   6.898  1.00  1.04           H  
ATOM   3487  HA  LEU A 232      -8.138 -23.534   4.629  1.00  0.79           H  
ATOM   3488 1HB  LEU A 232      -7.857 -21.915   7.173  1.00  1.19           H  
ATOM   3489 2HB  LEU A 232      -6.597 -22.067   5.945  1.00  1.19           H  
ATOM   3490  HG  LEU A 232      -9.327 -20.798   5.519  1.00  1.19           H  
ATOM   3491 1HD1 LEU A 232      -8.046 -18.698   5.498  1.00  1.19           H  
ATOM   3492 2HD1 LEU A 232      -7.900 -19.529   7.065  1.00  1.19           H  
ATOM   3493 3HD1 LEU A 232      -6.563 -19.598   5.894  1.00  1.19           H  
ATOM   3494 1HD2 LEU A 232      -8.300 -20.086   3.376  1.00  1.19           H  
ATOM   3495 2HD2 LEU A 232      -6.827 -20.991   3.788  1.00  1.19           H  
ATOM   3496 3HD2 LEU A 232      -8.355 -21.858   3.508  1.00  1.19           H  
ATOM   3497  N   SER A 233      -6.415 -24.980   5.696  1.00  0.94           N  
ATOM   3498  CA  SER A 233      -5.520 -26.011   6.195  1.00  1.52           C  
ATOM   3499  C   SER A 233      -4.418 -25.392   7.046  1.00  1.09           C  
ATOM   3500  O   SER A 233      -4.088 -25.891   8.123  1.00  1.56           O  
ATOM   3501  CB  SER A 233      -4.914 -26.764   5.025  1.00  2.28           C  
ATOM   3502  OG  SER A 233      -5.899 -27.469   4.320  1.00  2.28           O  
ATOM   3503  H   SER A 233      -6.220 -24.583   4.790  1.00  1.13           H  
ATOM   3504  HA  SER A 233      -6.091 -26.704   6.814  1.00  1.82           H  
ATOM   3505 1HB  SER A 233      -4.434 -26.051   4.355  1.00  2.74           H  
ATOM   3506 2HB  SER A 233      -4.145 -27.451   5.376  1.00  2.74           H  
ATOM   3507  HG  SER A 233      -5.664 -27.398   3.386  1.00  2.74           H  
ATOM   3508  N   SER A 234      -3.854 -24.298   6.541  1.00  0.96           N  
ATOM   3509  CA  SER A 234      -2.788 -23.569   7.209  1.00  1.03           C  
ATOM   3510  C   SER A 234      -2.658 -22.172   6.612  1.00  0.74           C  
ATOM   3511  O   SER A 234      -3.604 -21.654   6.019  1.00  0.89           O  
ATOM   3512  CB  SER A 234      -1.475 -24.320   7.073  1.00  1.54           C  
ATOM   3513  OG  SER A 234      -0.487 -23.737   7.877  1.00  1.54           O  
ATOM   3514  H   SER A 234      -4.180 -23.954   5.648  1.00  1.15           H  
ATOM   3515  HA  SER A 234      -3.028 -23.486   8.264  1.00  1.24           H  
ATOM   3516 1HB  SER A 234      -1.618 -25.360   7.365  1.00  1.85           H  
ATOM   3517 2HB  SER A 234      -1.154 -24.313   6.032  1.00  1.85           H  
ATOM   3518  HG  SER A 234       0.287 -24.300   7.795  1.00  1.85           H  
ATOM   3519  N   PHE A 235      -1.495 -21.565   6.790  1.00  0.63           N  
ATOM   3520  CA  PHE A 235      -1.191 -20.289   6.164  1.00  0.54           C  
ATOM   3521  C   PHE A 235       0.322 -20.163   6.124  1.00  0.67           C  
ATOM   3522  O   PHE A 235       1.025 -20.896   6.822  1.00  1.02           O  
ATOM   3523  CB  PHE A 235      -1.853 -19.083   6.860  1.00  0.81           C  
ATOM   3524  CG  PHE A 235      -1.352 -18.695   8.218  1.00  0.81           C  
ATOM   3525  CD1 PHE A 235      -0.346 -17.747   8.336  1.00  0.81           C  
ATOM   3526  CD2 PHE A 235      -1.893 -19.231   9.372  1.00  0.81           C  
ATOM   3527  CE1 PHE A 235       0.108 -17.347   9.576  1.00  0.81           C  
ATOM   3528  CE2 PHE A 235      -1.444 -18.835  10.615  1.00  0.81           C  
ATOM   3529  CZ  PHE A 235      -0.442 -17.891  10.718  1.00  0.81           C  
ATOM   3530  H   PHE A 235      -0.788 -22.033   7.337  1.00  0.76           H  
ATOM   3531  HA  PHE A 235      -1.552 -20.309   5.135  1.00  0.65           H  
ATOM   3532 1HB  PHE A 235      -1.760 -18.209   6.223  1.00  0.97           H  
ATOM   3533 2HB  PHE A 235      -2.919 -19.285   6.953  1.00  0.97           H  
ATOM   3534  HD1 PHE A 235       0.084 -17.311   7.433  1.00  0.97           H  
ATOM   3535  HD2 PHE A 235      -2.685 -19.967   9.290  1.00  0.97           H  
ATOM   3536  HE1 PHE A 235       0.899 -16.600   9.652  1.00  0.97           H  
ATOM   3537  HE2 PHE A 235      -1.881 -19.265  11.517  1.00  0.97           H  
ATOM   3538  HZ  PHE A 235      -0.087 -17.575  11.697  1.00  0.97           H  
ATOM   3539  N   GLN A 236       0.833 -19.259   5.309  1.00  0.81           N  
ATOM   3540  CA  GLN A 236       2.269 -19.115   5.193  1.00  1.50           C  
ATOM   3541  C   GLN A 236       2.687 -17.666   5.076  1.00  1.01           C  
ATOM   3542  O   GLN A 236       2.115 -16.890   4.311  1.00  1.70           O  
ATOM   3543  CB  GLN A 236       2.779 -19.921   4.006  1.00  2.25           C  
ATOM   3544  CG  GLN A 236       4.278 -19.917   3.834  1.00  2.25           C  
ATOM   3545  CD  GLN A 236       4.738 -20.851   2.729  1.00  2.25           C  
ATOM   3546  OE1 GLN A 236       4.185 -20.873   1.624  1.00  2.25           O  
ATOM   3547  NE2 GLN A 236       5.763 -21.644   3.022  1.00  2.25           N  
ATOM   3548  H   GLN A 236       0.221 -18.675   4.763  1.00  0.97           H  
ATOM   3549  HA  GLN A 236       2.726 -19.517   6.098  1.00  1.80           H  
ATOM   3550 1HB  GLN A 236       2.472 -20.959   4.127  1.00  2.70           H  
ATOM   3551 2HB  GLN A 236       2.328 -19.550   3.092  1.00  2.70           H  
ATOM   3552 1HG  GLN A 236       4.612 -18.907   3.599  1.00  2.70           H  
ATOM   3553 2HG  GLN A 236       4.721 -20.253   4.769  1.00  2.70           H  
ATOM   3554 1HE2 GLN A 236       6.113 -22.285   2.337  1.00  2.70           H  
ATOM   3555 2HE2 GLN A 236       6.185 -21.604   3.928  1.00  2.70           H  
ATOM   3556  N   ASP A 237       3.680 -17.306   5.870  1.00  0.83           N  
ATOM   3557  CA  ASP A 237       4.196 -15.955   5.896  1.00  1.27           C  
ATOM   3558  C   ASP A 237       5.027 -15.694   4.655  1.00  2.00           C  
ATOM   3559  O   ASP A 237       5.694 -16.595   4.148  1.00  6.77           O  
ATOM   3560  CB  ASP A 237       5.074 -15.753   7.119  1.00  1.91           C  
ATOM   3561  CG  ASP A 237       4.338 -15.883   8.444  1.00  1.91           C  
ATOM   3562  OD1 ASP A 237       3.147 -15.683   8.466  1.00  1.91           O  
ATOM   3563  OD2 ASP A 237       4.970 -16.243   9.414  1.00  1.91           O  
ATOM   3564  H   ASP A 237       4.097 -17.997   6.478  1.00  1.00           H  
ATOM   3565  HA  ASP A 237       3.363 -15.254   5.918  1.00  1.52           H  
ATOM   3566 1HB  ASP A 237       5.878 -16.470   7.086  1.00  2.29           H  
ATOM   3567 2HB  ASP A 237       5.526 -14.762   7.076  1.00  2.29           H  
ATOM   3568  N   VAL A 238       5.010 -14.461   4.181  1.00  0.75           N  
ATOM   3569  CA  VAL A 238       5.832 -14.086   3.044  1.00  0.81           C  
ATOM   3570  C   VAL A 238       7.131 -13.456   3.534  1.00  0.72           C  
ATOM   3571  O   VAL A 238       7.074 -12.428   4.209  1.00  1.65           O  
ATOM   3572  CB  VAL A 238       5.106 -13.066   2.156  1.00  1.22           C  
ATOM   3573  CG1 VAL A 238       5.991 -12.617   1.010  1.00  1.22           C  
ATOM   3574  CG2 VAL A 238       3.842 -13.654   1.606  1.00  1.22           C  
ATOM   3575  H   VAL A 238       4.434 -13.752   4.618  1.00  0.90           H  
ATOM   3576  HA  VAL A 238       6.031 -14.978   2.457  1.00  0.97           H  
ATOM   3577  HB  VAL A 238       4.865 -12.210   2.760  1.00  1.46           H  
ATOM   3578 1HG1 VAL A 238       5.456 -11.877   0.418  1.00  1.46           H  
ATOM   3579 2HG1 VAL A 238       6.904 -12.173   1.406  1.00  1.46           H  
ATOM   3580 3HG1 VAL A 238       6.242 -13.472   0.384  1.00  1.46           H  
ATOM   3581 1HG2 VAL A 238       3.330 -12.911   0.997  1.00  1.46           H  
ATOM   3582 2HG2 VAL A 238       4.100 -14.512   0.993  1.00  1.46           H  
ATOM   3583 3HG2 VAL A 238       3.193 -13.966   2.422  1.00  1.46           H  
ATOM   3584  N   PRO A 239       8.293 -14.072   3.251  1.00  1.32           N  
ATOM   3585  CA  PRO A 239       9.634 -13.561   3.539  1.00  1.88           C  
ATOM   3586  C   PRO A 239       9.653 -12.047   3.473  1.00  1.49           C  
ATOM   3587  O   PRO A 239       9.566 -11.465   2.386  1.00  1.83           O  
ATOM   3588  CB  PRO A 239      10.505 -14.150   2.437  1.00  2.82           C  
ATOM   3589  CG  PRO A 239       9.804 -15.385   2.037  1.00  2.82           C  
ATOM   3590  CD  PRO A 239       8.345 -15.043   2.139  1.00  2.82           C  
ATOM   3591  HA  PRO A 239       9.955 -13.911   4.534  1.00  2.26           H  
ATOM   3592 1HB  PRO A 239      10.612 -13.426   1.618  1.00  3.38           H  
ATOM   3593 2HB  PRO A 239      11.517 -14.344   2.820  1.00  3.38           H  
ATOM   3594 1HG  PRO A 239      10.103 -15.684   1.022  1.00  3.38           H  
ATOM   3595 2HG  PRO A 239      10.102 -16.197   2.709  1.00  3.38           H  
ATOM   3596 1HD  PRO A 239       7.982 -14.590   1.210  1.00  3.38           H  
ATOM   3597 2HD  PRO A 239       7.779 -15.951   2.400  1.00  3.38           H  
ATOM   3598  N   THR A 240       9.752 -11.415   4.634  1.00  1.88           N  
ATOM   3599  CA  THR A 240       9.714  -9.970   4.703  1.00  2.13           C  
ATOM   3600  C   THR A 240      11.006  -9.366   4.182  1.00  1.37           C  
ATOM   3601  O   THR A 240      12.041 -10.032   4.121  1.00  1.36           O  
ATOM   3602  CB  THR A 240       9.458  -9.503   6.148  1.00  3.19           C  
ATOM   3603  OG1 THR A 240      10.536  -9.930   6.995  1.00  3.19           O  
ATOM   3604  CG2 THR A 240       8.157 -10.098   6.663  1.00  3.19           C  
ATOM   3605  H   THR A 240       9.835 -11.951   5.487  1.00  2.26           H  
ATOM   3606  HA  THR A 240       8.896  -9.615   4.075  1.00  2.56           H  
ATOM   3607  HB  THR A 240       9.393  -8.415   6.176  1.00  3.83           H  
ATOM   3608  HG1 THR A 240      10.367  -9.641   7.895  1.00  3.83           H  
ATOM   3609 1HG2 THR A 240       7.981  -9.763   7.685  1.00  3.83           H  
ATOM   3610 2HG2 THR A 240       7.336  -9.775   6.030  1.00  3.83           H  
ATOM   3611 3HG2 THR A 240       8.221 -11.185   6.644  1.00  3.83           H  
ATOM   3612  N   ASN A 241      10.924  -8.096   3.808  1.00  1.33           N  
ATOM   3613  CA  ASN A 241      12.025  -7.342   3.222  1.00  1.16           C  
ATOM   3614  C   ASN A 241      12.460  -7.942   1.887  1.00  1.20           C  
ATOM   3615  O   ASN A 241      13.646  -7.946   1.555  1.00  1.33           O  
ATOM   3616  CB  ASN A 241      13.197  -7.231   4.180  1.00  1.74           C  
ATOM   3617  CG  ASN A 241      12.864  -6.421   5.401  1.00  1.74           C  
ATOM   3618  OD1 ASN A 241      12.249  -5.352   5.306  1.00  1.74           O  
ATOM   3619  ND2 ASN A 241      13.259  -6.908   6.549  1.00  1.74           N  
ATOM   3620  H   ASN A 241      10.034  -7.634   3.914  1.00  1.60           H  
ATOM   3621  HA  ASN A 241      11.669  -6.339   3.022  1.00  1.39           H  
ATOM   3622 1HB  ASN A 241      13.527  -8.221   4.494  1.00  2.09           H  
ATOM   3623 2HB  ASN A 241      14.035  -6.759   3.668  1.00  2.09           H  
ATOM   3624 1HD2 ASN A 241      13.065  -6.414   7.397  1.00  2.09           H  
ATOM   3625 2HD2 ASN A 241      13.753  -7.777   6.579  1.00  2.09           H  
ATOM   3626  N   SER A 242      11.488  -8.436   1.118  1.00  1.31           N  
ATOM   3627  CA  SER A 242      11.749  -9.025  -0.187  1.00  1.47           C  
ATOM   3628  C   SER A 242      10.571  -8.860  -1.125  1.00  1.36           C  
ATOM   3629  O   SER A 242       9.549  -9.540  -0.990  1.00  1.44           O  
ATOM   3630  CB  SER A 242      12.063 -10.499  -0.052  1.00  2.21           C  
ATOM   3631  OG  SER A 242      12.252 -11.094  -1.313  1.00  2.21           O  
ATOM   3632  H   SER A 242      10.535  -8.400   1.450  1.00  1.57           H  
ATOM   3633  HA  SER A 242      12.610  -8.520  -0.626  1.00  1.76           H  
ATOM   3634 1HB  SER A 242      12.961 -10.625   0.553  1.00  2.65           H  
ATOM   3635 2HB  SER A 242      11.247 -10.995   0.472  1.00  2.65           H  
ATOM   3636  HG  SER A 242      13.070 -10.721  -1.656  1.00  2.65           H  
ATOM   3637  N   GLU A 243      10.745  -7.978  -2.103  1.00  1.58           N  
ATOM   3638  CA  GLU A 243       9.717  -7.724  -3.093  1.00  1.55           C  
ATOM   3639  C   GLU A 243       9.498  -8.929  -3.972  1.00  1.55           C  
ATOM   3640  O   GLU A 243       8.360  -9.228  -4.330  1.00  1.78           O  
ATOM   3641  CB  GLU A 243      10.083  -6.523  -3.966  1.00  2.33           C  
ATOM   3642  CG  GLU A 243      10.005  -5.174  -3.270  1.00  2.33           C  
ATOM   3643  CD  GLU A 243      10.287  -4.043  -4.213  1.00  2.33           C  
ATOM   3644  OE1 GLU A 243       9.350  -3.396  -4.621  1.00  2.33           O  
ATOM   3645  OE2 GLU A 243      11.430  -3.826  -4.540  1.00  2.33           O  
ATOM   3646  H   GLU A 243      11.613  -7.463  -2.147  1.00  1.90           H  
ATOM   3647  HA  GLU A 243       8.783  -7.511  -2.572  1.00  1.86           H  
ATOM   3648 1HB  GLU A 243      11.104  -6.643  -4.329  1.00  2.79           H  
ATOM   3649 2HB  GLU A 243       9.433  -6.492  -4.840  1.00  2.79           H  
ATOM   3650 1HG  GLU A 243       9.012  -5.043  -2.840  1.00  2.79           H  
ATOM   3651 2HG  GLU A 243      10.729  -5.153  -2.457  1.00  2.79           H  
ATOM   3652  N   ALA A 244      10.589  -9.618  -4.300  1.00  1.59           N  
ATOM   3653  CA  ALA A 244      10.541 -10.808  -5.126  1.00  1.83           C  
ATOM   3654  C   ALA A 244       9.741 -11.901  -4.449  1.00  1.65           C  
ATOM   3655  O   ALA A 244       8.942 -12.568  -5.103  1.00  2.10           O  
ATOM   3656  CB  ALA A 244      11.946 -11.298  -5.426  1.00  2.75           C  
ATOM   3657  H   ALA A 244      11.488  -9.301  -3.966  1.00  1.91           H  
ATOM   3658  HA  ALA A 244      10.044 -10.554  -6.062  1.00  2.20           H  
ATOM   3659 1HB  ALA A 244      11.897 -12.179  -6.065  1.00  3.29           H  
ATOM   3660 2HB  ALA A 244      12.504 -10.512  -5.934  1.00  3.29           H  
ATOM   3661 3HB  ALA A 244      12.449 -11.555  -4.495  1.00  3.29           H  
ATOM   3662  N   SER A 245       9.934 -12.072  -3.137  1.00  1.47           N  
ATOM   3663  CA  SER A 245       9.196 -13.087  -2.405  1.00  1.96           C  
ATOM   3664  C   SER A 245       7.703 -12.805  -2.439  1.00  1.02           C  
ATOM   3665  O   SER A 245       6.903 -13.727  -2.617  1.00  0.93           O  
ATOM   3666  CB  SER A 245       9.672 -13.146  -0.983  1.00  2.94           C  
ATOM   3667  OG  SER A 245      11.011 -13.555  -0.926  1.00  2.94           O  
ATOM   3668  H   SER A 245      10.619 -11.517  -2.630  1.00  1.76           H  
ATOM   3669  HA  SER A 245       9.375 -14.053  -2.876  1.00  2.35           H  
ATOM   3670 1HB  SER A 245       9.561 -12.170  -0.511  1.00  3.53           H  
ATOM   3671 2HB  SER A 245       9.054 -13.850  -0.434  1.00  3.53           H  
ATOM   3672  HG  SER A 245      11.524 -12.786  -1.200  1.00  3.53           H  
ATOM   3673  N   LEU A 246       7.329 -11.530  -2.293  1.00  0.80           N  
ATOM   3674  CA  LEU A 246       5.924 -11.155  -2.366  1.00  0.54           C  
ATOM   3675  C   LEU A 246       5.370 -11.425  -3.754  1.00  0.41           C  
ATOM   3676  O   LEU A 246       4.267 -11.947  -3.874  1.00  0.45           O  
ATOM   3677  CB  LEU A 246       5.716  -9.692  -1.964  1.00  0.81           C  
ATOM   3678  CG  LEU A 246       4.250  -9.224  -1.989  1.00  0.81           C  
ATOM   3679  CD1 LEU A 246       3.430 -10.118  -1.073  1.00  0.81           C  
ATOM   3680  CD2 LEU A 246       4.164  -7.778  -1.508  1.00  0.81           C  
ATOM   3681  H   LEU A 246       8.030 -10.816  -2.112  1.00  0.96           H  
ATOM   3682  HA  LEU A 246       5.368 -11.774  -1.668  1.00  0.65           H  
ATOM   3683 1HB  LEU A 246       6.096  -9.550  -0.953  1.00  0.97           H  
ATOM   3684 2HB  LEU A 246       6.286  -9.057  -2.640  1.00  0.97           H  
ATOM   3685  HG  LEU A 246       3.853  -9.303  -3.001  1.00  0.97           H  
ATOM   3686 1HD1 LEU A 246       2.389  -9.796  -1.084  1.00  0.97           H  
ATOM   3687 2HD1 LEU A 246       3.495 -11.150  -1.420  1.00  0.97           H  
ATOM   3688 3HD1 LEU A 246       3.822 -10.050  -0.062  1.00  0.97           H  
ATOM   3689 1HD2 LEU A 246       3.124  -7.452  -1.520  1.00  0.97           H  
ATOM   3690 2HD2 LEU A 246       4.554  -7.709  -0.492  1.00  0.97           H  
ATOM   3691 3HD2 LEU A 246       4.752  -7.139  -2.163  1.00  0.97           H  
ATOM   3692  N   GLN A 247       6.137 -11.099  -4.794  1.00  0.67           N  
ATOM   3693  CA  GLN A 247       5.734 -11.369  -6.171  1.00  0.99           C  
ATOM   3694  C   GLN A 247       5.485 -12.862  -6.391  1.00  0.76           C  
ATOM   3695  O   GLN A 247       4.516 -13.237  -7.050  1.00  0.86           O  
ATOM   3696  CB  GLN A 247       6.813 -10.883  -7.137  1.00  1.48           C  
ATOM   3697  CG  GLN A 247       6.949  -9.381  -7.238  1.00  1.48           C  
ATOM   3698  CD  GLN A 247       8.167  -8.987  -8.048  1.00  1.48           C  
ATOM   3699  OE1 GLN A 247       8.531  -9.658  -9.018  1.00  1.48           O  
ATOM   3700  NE2 GLN A 247       8.813  -7.897  -7.648  1.00  1.48           N  
ATOM   3701  H   GLN A 247       7.029 -10.647  -4.628  1.00  0.80           H  
ATOM   3702  HA  GLN A 247       4.805 -10.835  -6.372  1.00  1.19           H  
ATOM   3703 1HB  GLN A 247       7.779 -11.284  -6.838  1.00  1.78           H  
ATOM   3704 2HB  GLN A 247       6.601 -11.260  -8.132  1.00  1.78           H  
ATOM   3705 1HG  GLN A 247       6.067  -8.987  -7.742  1.00  1.78           H  
ATOM   3706 2HG  GLN A 247       7.031  -8.949  -6.245  1.00  1.78           H  
ATOM   3707 1HE2 GLN A 247       9.626  -7.587  -8.144  1.00  1.78           H  
ATOM   3708 2HE2 GLN A 247       8.484  -7.382  -6.857  1.00  1.78           H  
ATOM   3709  N   GLN A 248       6.346 -13.702  -5.811  1.00  0.83           N  
ATOM   3710  CA  GLN A 248       6.205 -15.151  -5.896  1.00  1.16           C  
ATOM   3711  C   GLN A 248       4.929 -15.619  -5.202  1.00  0.70           C  
ATOM   3712  O   GLN A 248       4.236 -16.507  -5.699  1.00  0.80           O  
ATOM   3713  CB  GLN A 248       7.435 -15.837  -5.292  1.00  1.74           C  
ATOM   3714  CG  GLN A 248       8.693 -15.681  -6.134  1.00  1.74           C  
ATOM   3715  CD  GLN A 248       9.940 -16.214  -5.456  1.00  1.74           C  
ATOM   3716  OE1 GLN A 248      10.171 -15.976  -4.268  1.00  1.74           O  
ATOM   3717  NE2 GLN A 248      10.755 -16.943  -6.210  1.00  1.74           N  
ATOM   3718  H   GLN A 248       7.138 -13.325  -5.309  1.00  1.00           H  
ATOM   3719  HA  GLN A 248       6.136 -15.431  -6.948  1.00  1.39           H  
ATOM   3720 1HB  GLN A 248       7.638 -15.428  -4.303  1.00  2.09           H  
ATOM   3721 2HB  GLN A 248       7.239 -16.903  -5.173  1.00  2.09           H  
ATOM   3722 1HG  GLN A 248       8.555 -16.234  -7.063  1.00  2.09           H  
ATOM   3723 2HG  GLN A 248       8.846 -14.627  -6.355  1.00  2.09           H  
ATOM   3724 1HE2 GLN A 248      11.594 -17.323  -5.818  1.00  2.09           H  
ATOM   3725 2HE2 GLN A 248      10.531 -17.114  -7.169  1.00  2.09           H  
ATOM   3726  N   ALA A 249       4.606 -15.003  -4.064  1.00  0.52           N  
ATOM   3727  CA  ALA A 249       3.376 -15.315  -3.352  1.00  0.56           C  
ATOM   3728  C   ALA A 249       2.155 -14.931  -4.195  1.00  0.49           C  
ATOM   3729  O   ALA A 249       1.247 -15.743  -4.382  1.00  0.80           O  
ATOM   3730  CB  ALA A 249       3.357 -14.595  -2.017  1.00  0.84           C  
ATOM   3731  H   ALA A 249       5.234 -14.308  -3.679  1.00  0.62           H  
ATOM   3732  HA  ALA A 249       3.344 -16.392  -3.179  1.00  0.67           H  
ATOM   3733 1HB  ALA A 249       2.444 -14.851  -1.482  1.00  1.01           H  
ATOM   3734 2HB  ALA A 249       4.222 -14.900  -1.428  1.00  1.01           H  
ATOM   3735 3HB  ALA A 249       3.390 -13.520  -2.177  1.00  1.01           H  
ATOM   3736  N   VAL A 250       2.189 -13.714  -4.747  1.00  0.38           N  
ATOM   3737  CA  VAL A 250       1.134 -13.137  -5.578  1.00  1.03           C  
ATOM   3738  C   VAL A 250       0.895 -13.947  -6.849  1.00  0.61           C  
ATOM   3739  O   VAL A 250      -0.240 -14.108  -7.294  1.00  0.90           O  
ATOM   3740  CB  VAL A 250       1.479 -11.669  -5.924  1.00  1.54           C  
ATOM   3741  CG1 VAL A 250       0.523 -11.121  -6.969  1.00  1.54           C  
ATOM   3742  CG2 VAL A 250       1.375 -10.829  -4.660  1.00  1.54           C  
ATOM   3743  H   VAL A 250       2.988 -13.130  -4.548  1.00  0.46           H  
ATOM   3744  HA  VAL A 250       0.217 -13.133  -4.996  1.00  1.24           H  
ATOM   3745  HB  VAL A 250       2.490 -11.620  -6.328  1.00  1.85           H  
ATOM   3746 1HG1 VAL A 250       0.784 -10.087  -7.198  1.00  1.85           H  
ATOM   3747 2HG1 VAL A 250       0.605 -11.722  -7.868  1.00  1.85           H  
ATOM   3748 3HG1 VAL A 250      -0.499 -11.161  -6.591  1.00  1.85           H  
ATOM   3749 1HG2 VAL A 250       1.622  -9.793  -4.891  1.00  1.85           H  
ATOM   3750 2HG2 VAL A 250       0.356 -10.888  -4.282  1.00  1.85           H  
ATOM   3751 3HG2 VAL A 250       2.058 -11.205  -3.905  1.00  1.85           H  
ATOM   3752  N   ALA A 251       1.967 -14.474  -7.436  1.00  0.39           N  
ATOM   3753  CA  ALA A 251       1.866 -15.325  -8.619  1.00  0.43           C  
ATOM   3754  C   ALA A 251       1.069 -16.615  -8.353  1.00  0.45           C  
ATOM   3755  O   ALA A 251       0.588 -17.245  -9.295  1.00  0.57           O  
ATOM   3756  CB  ALA A 251       3.259 -15.681  -9.117  1.00  0.65           C  
ATOM   3757  H   ALA A 251       2.885 -14.277  -7.065  1.00  0.47           H  
ATOM   3758  HA  ALA A 251       1.341 -14.765  -9.392  1.00  0.52           H  
ATOM   3759 1HB  ALA A 251       3.181 -16.285 -10.021  1.00  0.77           H  
ATOM   3760 2HB  ALA A 251       3.806 -14.766  -9.338  1.00  0.77           H  
ATOM   3761 3HB  ALA A 251       3.787 -16.242  -8.349  1.00  0.77           H  
ATOM   3762  N   ASN A 252       0.947 -17.020  -7.084  1.00  0.52           N  
ATOM   3763  CA  ASN A 252       0.239 -18.238  -6.730  1.00  0.56           C  
ATOM   3764  C   ASN A 252      -1.112 -17.992  -6.076  1.00  0.42           C  
ATOM   3765  O   ASN A 252      -2.004 -18.837  -6.173  1.00  0.38           O  
ATOM   3766  CB  ASN A 252       1.116 -19.084  -5.842  1.00  0.84           C  
ATOM   3767  CG  ASN A 252       2.276 -19.662  -6.597  1.00  0.84           C  
ATOM   3768  OD1 ASN A 252       2.118 -20.679  -7.280  1.00  0.84           O  
ATOM   3769  ND2 ASN A 252       3.419 -19.037  -6.511  1.00  0.84           N  
ATOM   3770  H   ASN A 252       1.337 -16.475  -6.330  1.00  0.62           H  
ATOM   3771  HA  ASN A 252       0.050 -18.796  -7.646  1.00  0.67           H  
ATOM   3772 1HB  ASN A 252       1.495 -18.478  -5.018  1.00  1.01           H  
ATOM   3773 2HB  ASN A 252       0.528 -19.897  -5.413  1.00  1.01           H  
ATOM   3774 1HD2 ASN A 252       4.213 -19.390  -7.005  1.00  1.01           H  
ATOM   3775 2HD2 ASN A 252       3.507 -18.200  -5.970  1.00  1.01           H  
ATOM   3776  N   GLN A 253      -1.281 -16.833  -5.436  1.00  0.44           N  
ATOM   3777  CA  GLN A 253      -2.562 -16.517  -4.809  1.00  0.45           C  
ATOM   3778  C   GLN A 253      -2.633 -15.096  -4.258  1.00  0.66           C  
ATOM   3779  O   GLN A 253      -1.645 -14.377  -4.261  1.00  1.96           O  
ATOM   3780  CB  GLN A 253      -2.807 -17.460  -3.656  1.00  0.68           C  
ATOM   3781  CG  GLN A 253      -1.771 -17.311  -2.576  1.00  0.68           C  
ATOM   3782  CD  GLN A 253      -2.126 -18.164  -1.420  1.00  0.68           C  
ATOM   3783  OE1 GLN A 253      -1.735 -19.330  -1.309  1.00  0.68           O  
ATOM   3784  NE2 GLN A 253      -2.919 -17.577  -0.538  1.00  0.68           N  
ATOM   3785  H   GLN A 253      -0.514 -16.175  -5.364  1.00  0.53           H  
ATOM   3786  HA  GLN A 253      -3.342 -16.641  -5.549  1.00  0.54           H  
ATOM   3787 1HB  GLN A 253      -3.779 -17.272  -3.207  1.00  0.81           H  
ATOM   3788 2HB  GLN A 253      -2.800 -18.494  -3.993  1.00  0.81           H  
ATOM   3789 1HG  GLN A 253      -0.799 -17.624  -2.957  1.00  0.81           H  
ATOM   3790 2HG  GLN A 253      -1.734 -16.273  -2.247  1.00  0.81           H  
ATOM   3791 1HE2 GLN A 253      -3.221 -18.084   0.274  1.00  0.81           H  
ATOM   3792 2HE2 GLN A 253      -3.202 -16.623  -0.690  1.00  0.81           H  
ATOM   3793  N   PRO A 254      -3.816 -14.669  -3.815  1.00  0.40           N  
ATOM   3794  CA  PRO A 254      -4.061 -13.436  -3.080  1.00  0.39           C  
ATOM   3795  C   PRO A 254      -3.313 -13.444  -1.742  1.00  0.31           C  
ATOM   3796  O   PRO A 254      -3.193 -14.488  -1.085  1.00  0.25           O  
ATOM   3797  CB  PRO A 254      -5.579 -13.391  -2.955  1.00  0.58           C  
ATOM   3798  CG  PRO A 254      -6.064 -14.099  -4.179  1.00  0.58           C  
ATOM   3799  CD  PRO A 254      -5.047 -15.162  -4.455  1.00  0.58           C  
ATOM   3800  HA  PRO A 254      -3.698 -12.596  -3.702  1.00  0.47           H  
ATOM   3801 1HB  PRO A 254      -5.889 -13.893  -2.029  1.00  0.70           H  
ATOM   3802 2HB  PRO A 254      -5.923 -12.349  -2.891  1.00  0.70           H  
ATOM   3803 1HG  PRO A 254      -7.066 -14.507  -4.010  1.00  0.70           H  
ATOM   3804 2HG  PRO A 254      -6.154 -13.384  -5.011  1.00  0.70           H  
ATOM   3805 1HD  PRO A 254      -5.365 -16.105  -3.994  1.00  0.70           H  
ATOM   3806 2HD  PRO A 254      -4.899 -15.268  -5.537  1.00  0.70           H  
ATOM   3807  N   VAL A 255      -2.776 -12.276  -1.377  1.00  0.38           N  
ATOM   3808  CA  VAL A 255      -1.902 -12.154  -0.197  1.00  0.33           C  
ATOM   3809  C   VAL A 255      -2.295 -10.987   0.725  1.00  0.33           C  
ATOM   3810  O   VAL A 255      -2.485  -9.861   0.274  1.00  0.44           O  
ATOM   3811  CB  VAL A 255      -0.424 -11.972  -0.627  1.00  0.49           C  
ATOM   3812  CG1 VAL A 255       0.469 -11.849   0.599  1.00  0.49           C  
ATOM   3813  CG2 VAL A 255       0.021 -13.138  -1.491  1.00  0.49           C  
ATOM   3814  H   VAL A 255      -2.977 -11.473  -1.967  1.00  0.46           H  
ATOM   3815  HA  VAL A 255      -1.980 -13.077   0.375  1.00  0.40           H  
ATOM   3816  HB  VAL A 255      -0.329 -11.046  -1.190  1.00  0.59           H  
ATOM   3817 1HG1 VAL A 255       1.500 -11.703   0.285  1.00  0.59           H  
ATOM   3818 2HG1 VAL A 255       0.150 -11.003   1.202  1.00  0.59           H  
ATOM   3819 3HG1 VAL A 255       0.398 -12.761   1.187  1.00  0.59           H  
ATOM   3820 1HG2 VAL A 255       1.055 -12.983  -1.791  1.00  0.59           H  
ATOM   3821 2HG2 VAL A 255      -0.061 -14.066  -0.926  1.00  0.59           H  
ATOM   3822 3HG2 VAL A 255      -0.603 -13.195  -2.379  1.00  0.59           H  
ATOM   3823  N   SER A 256      -2.417 -11.247   2.025  1.00  0.33           N  
ATOM   3824  CA  SER A 256      -2.772 -10.181   2.967  1.00  0.36           C  
ATOM   3825  C   SER A 256      -1.528  -9.390   3.375  1.00  0.39           C  
ATOM   3826  O   SER A 256      -0.545  -9.962   3.845  1.00  0.49           O  
ATOM   3827  CB  SER A 256      -3.433 -10.762   4.198  1.00  0.54           C  
ATOM   3828  OG  SER A 256      -3.698  -9.753   5.131  1.00  0.54           O  
ATOM   3829  H   SER A 256      -2.234 -12.178   2.376  1.00  0.40           H  
ATOM   3830  HA  SER A 256      -3.470  -9.500   2.479  1.00  0.43           H  
ATOM   3831 1HB  SER A 256      -4.362 -11.256   3.916  1.00  0.65           H  
ATOM   3832 2HB  SER A 256      -2.780 -11.512   4.642  1.00  0.65           H  
ATOM   3833  HG  SER A 256      -4.358  -9.192   4.710  1.00  0.65           H  
ATOM   3834  N   VAL A 257      -1.538  -8.070   3.180  1.00  0.39           N  
ATOM   3835  CA  VAL A 257      -0.332  -7.316   3.508  1.00  0.53           C  
ATOM   3836  C   VAL A 257      -0.642  -5.997   4.232  1.00  0.34           C  
ATOM   3837  O   VAL A 257      -1.530  -5.253   3.823  1.00  2.00           O  
ATOM   3838  CB  VAL A 257       0.465  -6.985   2.232  1.00  0.80           C  
ATOM   3839  CG1 VAL A 257       1.771  -6.350   2.649  1.00  0.80           C  
ATOM   3840  CG2 VAL A 257       0.664  -8.210   1.355  1.00  0.80           C  
ATOM   3841  H   VAL A 257      -2.352  -7.607   2.804  1.00  0.47           H  
ATOM   3842  HA  VAL A 257       0.290  -7.927   4.161  1.00  0.64           H  
ATOM   3843  HB  VAL A 257      -0.076  -6.236   1.654  1.00  0.95           H  
ATOM   3844 1HG1 VAL A 257       2.336  -6.096   1.760  1.00  0.95           H  
ATOM   3845 2HG1 VAL A 257       1.583  -5.450   3.230  1.00  0.95           H  
ATOM   3846 3HG1 VAL A 257       2.345  -7.056   3.246  1.00  0.95           H  
ATOM   3847 1HG2 VAL A 257       1.233  -7.932   0.468  1.00  0.95           H  
ATOM   3848 2HG2 VAL A 257       1.199  -8.974   1.908  1.00  0.95           H  
ATOM   3849 3HG2 VAL A 257      -0.304  -8.602   1.049  1.00  0.95           H  
ATOM   3850  N   ALA A 258       0.087  -5.696   5.303  1.00  1.09           N  
ATOM   3851  CA  ALA A 258      -0.119  -4.423   5.995  1.00  0.61           C  
ATOM   3852  C   ALA A 258       0.652  -3.294   5.307  1.00  0.42           C  
ATOM   3853  O   ALA A 258       1.778  -3.495   4.854  1.00  1.48           O  
ATOM   3854  CB  ALA A 258       0.311  -4.533   7.446  1.00  0.92           C  
ATOM   3855  H   ALA A 258       0.798  -6.339   5.626  1.00  1.31           H  
ATOM   3856  HA  ALA A 258      -1.178  -4.180   5.956  1.00  0.73           H  
ATOM   3857 1HB  ALA A 258       0.130  -3.585   7.952  1.00  1.10           H  
ATOM   3858 2HB  ALA A 258      -0.262  -5.321   7.934  1.00  1.10           H  
ATOM   3859 3HB  ALA A 258       1.371  -4.773   7.490  1.00  1.10           H  
ATOM   3860  N   ILE A 259       0.045  -2.103   5.249  1.00  0.54           N  
ATOM   3861  CA  ILE A 259       0.677  -0.918   4.662  1.00  1.00           C  
ATOM   3862  C   ILE A 259       0.478   0.328   5.520  1.00  0.91           C  
ATOM   3863  O   ILE A 259      -0.404   0.372   6.378  1.00  1.24           O  
ATOM   3864  CB  ILE A 259       0.117  -0.587   3.262  1.00  1.50           C  
ATOM   3865  CG1 ILE A 259      -1.375  -0.253   3.358  1.00  1.50           C  
ATOM   3866  CG2 ILE A 259       0.343  -1.734   2.303  1.00  1.50           C  
ATOM   3867  CD1 ILE A 259      -1.954   0.298   2.075  1.00  1.50           C  
ATOM   3868  H   ILE A 259      -0.888  -2.016   5.616  1.00  0.65           H  
ATOM   3869  HA  ILE A 259       1.747  -1.105   4.574  1.00  1.20           H  
ATOM   3870  HB  ILE A 259       0.622   0.297   2.877  1.00  1.80           H  
ATOM   3871 1HG1 ILE A 259      -1.925  -1.155   3.621  1.00  1.80           H  
ATOM   3872 2HG1 ILE A 259      -1.526   0.484   4.148  1.00  1.80           H  
ATOM   3873 1HG2 ILE A 259      -0.043  -1.468   1.319  1.00  1.80           H  
ATOM   3874 2HG2 ILE A 259       1.411  -1.932   2.234  1.00  1.80           H  
ATOM   3875 3HG2 ILE A 259      -0.171  -2.624   2.663  1.00  1.80           H  
ATOM   3876 1HD1 ILE A 259      -3.014   0.511   2.216  1.00  1.80           H  
ATOM   3877 2HD1 ILE A 259      -1.431   1.216   1.805  1.00  1.80           H  
ATOM   3878 3HD1 ILE A 259      -1.834  -0.435   1.279  1.00  1.80           H  
ATOM   3879  N   ASP A 260       1.286   1.350   5.238  1.00  0.77           N  
ATOM   3880  CA  ASP A 260       1.173   2.677   5.835  1.00  0.79           C  
ATOM   3881  C   ASP A 260       0.332   3.579   4.953  1.00  0.69           C  
ATOM   3882  O   ASP A 260       0.820   4.077   3.939  1.00  1.30           O  
ATOM   3883  CB  ASP A 260       2.551   3.324   6.025  1.00  1.19           C  
ATOM   3884  CG  ASP A 260       2.488   4.732   6.639  1.00  1.19           C  
ATOM   3885  OD1 ASP A 260       1.439   5.345   6.620  1.00  1.19           O  
ATOM   3886  OD2 ASP A 260       3.502   5.185   7.117  1.00  1.19           O  
ATOM   3887  H   ASP A 260       2.022   1.203   4.565  1.00  0.92           H  
ATOM   3888  HA  ASP A 260       0.684   2.587   6.806  1.00  0.95           H  
ATOM   3889 1HB  ASP A 260       3.161   2.690   6.668  1.00  1.42           H  
ATOM   3890 2HB  ASP A 260       3.055   3.386   5.061  1.00  1.42           H  
ATOM   3891  N   ALA A 261      -0.922   3.796   5.331  1.00  0.64           N  
ATOM   3892  CA  ALA A 261      -1.801   4.661   4.562  1.00  1.48           C  
ATOM   3893  C   ALA A 261      -2.227   5.867   5.397  1.00  1.26           C  
ATOM   3894  O   ALA A 261      -3.364   6.332   5.291  1.00  2.60           O  
ATOM   3895  CB  ALA A 261      -3.022   3.885   4.083  1.00  2.22           C  
ATOM   3896  H   ALA A 261      -1.272   3.356   6.175  1.00  0.77           H  
ATOM   3897  HA  ALA A 261      -1.247   5.021   3.706  1.00  1.78           H  
ATOM   3898 1HB  ALA A 261      -3.661   4.538   3.489  1.00  2.66           H  
ATOM   3899 2HB  ALA A 261      -2.699   3.041   3.474  1.00  2.66           H  
ATOM   3900 3HB  ALA A 261      -3.579   3.518   4.944  1.00  2.66           H  
ATOM   3901  N   SER A 262      -1.317   6.349   6.251  1.00  1.00           N  
ATOM   3902  CA  SER A 262      -1.596   7.442   7.192  1.00  1.56           C  
ATOM   3903  C   SER A 262      -1.738   8.866   6.635  1.00  1.54           C  
ATOM   3904  O   SER A 262      -2.321   9.721   7.303  1.00  3.24           O  
ATOM   3905  CB  SER A 262      -0.508   7.459   8.249  1.00  2.34           C  
ATOM   3906  OG  SER A 262       0.733   7.800   7.692  1.00  2.34           O  
ATOM   3907  H   SER A 262      -0.391   5.927   6.277  1.00  1.20           H  
ATOM   3908  HA  SER A 262      -2.529   7.208   7.690  1.00  1.87           H  
ATOM   3909 1HB  SER A 262      -0.771   8.180   9.023  1.00  2.81           H  
ATOM   3910 2HB  SER A 262      -0.441   6.480   8.722  1.00  2.81           H  
ATOM   3911  HG  SER A 262       1.054   6.996   7.264  1.00  2.81           H  
ATOM   3912  N   GLY A 263      -1.201   9.149   5.455  1.00  0.75           N  
ATOM   3913  CA  GLY A 263      -1.252  10.526   4.950  1.00  0.79           C  
ATOM   3914  C   GLY A 263      -2.433  10.862   4.031  1.00  0.51           C  
ATOM   3915  O   GLY A 263      -3.221   9.993   3.652  1.00  0.71           O  
ATOM   3916  H   GLY A 263      -0.741   8.427   4.921  1.00  0.90           H  
ATOM   3917 1HA  GLY A 263      -1.263  11.208   5.800  1.00  0.95           H  
ATOM   3918 2HA  GLY A 263      -0.324  10.730   4.416  1.00  0.95           H  
ATOM   3919  N   SER A 264      -2.489  12.145   3.633  1.00  0.76           N  
ATOM   3920  CA  SER A 264      -3.504  12.689   2.720  1.00  0.90           C  
ATOM   3921  C   SER A 264      -3.328  12.146   1.311  1.00  0.74           C  
ATOM   3922  O   SER A 264      -4.261  12.141   0.505  1.00  1.14           O  
ATOM   3923  CB  SER A 264      -3.418  14.196   2.668  1.00  1.35           C  
ATOM   3924  OG  SER A 264      -2.226  14.595   2.047  1.00  1.35           O  
ATOM   3925  H   SER A 264      -1.793  12.783   3.995  1.00  0.91           H  
ATOM   3926  HA  SER A 264      -4.488  12.400   3.088  1.00  1.08           H  
ATOM   3927 1HB  SER A 264      -4.268  14.585   2.109  1.00  1.62           H  
ATOM   3928 2HB  SER A 264      -3.468  14.609   3.674  1.00  1.62           H  
ATOM   3929  HG  SER A 264      -2.397  15.460   1.658  1.00  1.62           H  
ATOM   3930  N   ASP A 265      -2.133  11.622   1.047  1.00  0.56           N  
ATOM   3931  CA  ASP A 265      -1.798  10.986  -0.211  1.00  0.95           C  
ATOM   3932  C   ASP A 265      -2.556   9.671  -0.380  1.00  0.74           C  
ATOM   3933  O   ASP A 265      -2.623   9.122  -1.480  1.00  2.45           O  
ATOM   3934  CB  ASP A 265      -0.293  10.751  -0.284  1.00  1.42           C  
ATOM   3935  CG  ASP A 265       0.488  12.040  -0.449  1.00  1.42           C  
ATOM   3936  OD1 ASP A 265      -0.095  13.017  -0.855  1.00  1.42           O  
ATOM   3937  OD2 ASP A 265       1.664  12.038  -0.173  1.00  1.42           O  
ATOM   3938  H   ASP A 265      -1.411  11.677   1.749  1.00  0.67           H  
ATOM   3939  HA  ASP A 265      -2.084  11.656  -1.019  1.00  1.14           H  
ATOM   3940 1HB  ASP A 265       0.046  10.243   0.619  1.00  1.71           H  
ATOM   3941 2HB  ASP A 265      -0.065  10.111  -1.126  1.00  1.71           H  
ATOM   3942  N   PHE A 266      -3.152   9.181   0.707  1.00  0.73           N  
ATOM   3943  CA  PHE A 266      -3.931   7.977   0.663  1.00  0.99           C  
ATOM   3944  C   PHE A 266      -5.369   8.350   0.883  1.00  1.12           C  
ATOM   3945  O   PHE A 266      -6.243   7.840   0.197  1.00  1.72           O  
ATOM   3946  CB  PHE A 266      -3.503   7.086   1.797  1.00  1.48           C  
ATOM   3947  CG  PHE A 266      -2.075   6.711   1.704  1.00  1.48           C  
ATOM   3948  CD1 PHE A 266      -1.123   7.486   2.342  1.00  1.48           C  
ATOM   3949  CD2 PHE A 266      -1.677   5.588   1.008  1.00  1.48           C  
ATOM   3950  CE1 PHE A 266       0.208   7.151   2.294  1.00  1.48           C  
ATOM   3951  CE2 PHE A 266      -0.349   5.246   0.961  1.00  1.48           C  
ATOM   3952  CZ  PHE A 266       0.593   6.029   1.606  1.00  1.48           C  
ATOM   3953  H   PHE A 266      -3.065   9.639   1.603  1.00  0.88           H  
ATOM   3954  HA  PHE A 266      -3.813   7.488  -0.304  1.00  1.19           H  
ATOM   3955 1HB  PHE A 266      -3.665   7.590   2.749  1.00  1.78           H  
ATOM   3956 2HB  PHE A 266      -4.099   6.175   1.798  1.00  1.78           H  
ATOM   3957  HD1 PHE A 266      -1.443   8.369   2.889  1.00  1.78           H  
ATOM   3958  HD2 PHE A 266      -2.423   4.972   0.505  1.00  1.78           H  
ATOM   3959  HE1 PHE A 266       0.951   7.767   2.801  1.00  1.78           H  
ATOM   3960  HE2 PHE A 266      -0.041   4.359   0.414  1.00  1.78           H  
ATOM   3961  HZ  PHE A 266       1.644   5.757   1.567  1.00  1.78           H  
ATOM   3962  N   GLN A 267      -5.615   9.326   1.756  1.00  0.84           N  
ATOM   3963  CA  GLN A 267      -6.981   9.781   1.990  1.00  1.17           C  
ATOM   3964  C   GLN A 267      -7.665  10.169   0.702  1.00  0.74           C  
ATOM   3965  O   GLN A 267      -8.806   9.775   0.452  1.00  0.83           O  
ATOM   3966  CB  GLN A 267      -7.027  10.981   2.932  1.00  1.75           C  
ATOM   3967  CG  GLN A 267      -8.445  11.455   3.182  1.00  1.75           C  
ATOM   3968  CD  GLN A 267      -8.544  12.617   4.143  1.00  1.75           C  
ATOM   3969  OE1 GLN A 267      -7.694  12.814   5.015  1.00  1.75           O  
ATOM   3970  NE2 GLN A 267      -9.606  13.395   3.983  1.00  1.75           N  
ATOM   3971  H   GLN A 267      -4.858   9.723   2.302  1.00  1.01           H  
ATOM   3972  HA  GLN A 267      -7.546   8.963   2.430  1.00  1.40           H  
ATOM   3973 1HB  GLN A 267      -6.566  10.732   3.885  1.00  2.11           H  
ATOM   3974 2HB  GLN A 267      -6.468  11.809   2.499  1.00  2.11           H  
ATOM   3975 1HG  GLN A 267      -8.875  11.771   2.232  1.00  2.11           H  
ATOM   3976 2HG  GLN A 267      -9.022  10.628   3.591  1.00  2.11           H  
ATOM   3977 1HE2 GLN A 267      -9.764  14.182   4.581  1.00  2.11           H  
ATOM   3978 2HE2 GLN A 267     -10.272  13.194   3.263  1.00  2.11           H  
ATOM   3979  N   ASN A 268      -6.969  10.955  -0.107  1.00  0.69           N  
ATOM   3980  CA  ASN A 268      -7.519  11.447  -1.347  1.00  0.50           C  
ATOM   3981  C   ASN A 268      -7.097  10.625  -2.575  1.00  0.45           C  
ATOM   3982  O   ASN A 268      -7.319  11.052  -3.702  1.00  0.45           O  
ATOM   3983  CB  ASN A 268      -7.125  12.894  -1.498  1.00  0.75           C  
ATOM   3984  CG  ASN A 268      -7.754  13.747  -0.433  1.00  0.75           C  
ATOM   3985  OD1 ASN A 268      -8.972  13.709  -0.220  1.00  0.75           O  
ATOM   3986  ND2 ASN A 268      -6.941  14.513   0.249  1.00  0.75           N  
ATOM   3987  H   ASN A 268      -6.035  11.246   0.156  1.00  0.83           H  
ATOM   3988  HA  ASN A 268      -8.603  11.402  -1.280  1.00  0.60           H  
ATOM   3989 1HB  ASN A 268      -6.040  12.990  -1.438  1.00  0.90           H  
ATOM   3990 2HB  ASN A 268      -7.440  13.260  -2.474  1.00  0.90           H  
ATOM   3991 1HD2 ASN A 268      -7.297  15.103   0.976  1.00  0.90           H  
ATOM   3992 2HD2 ASN A 268      -5.962  14.508   0.044  1.00  0.90           H  
ATOM   3993  N   TYR A 269      -6.493   9.449  -2.386  1.00  0.60           N  
ATOM   3994  CA  TYR A 269      -6.032   8.659  -3.534  1.00  0.54           C  
ATOM   3995  C   TYR A 269      -7.151   8.352  -4.517  1.00  0.47           C  
ATOM   3996  O   TYR A 269      -8.073   7.593  -4.197  1.00  0.60           O  
ATOM   3997  CB  TYR A 269      -5.363   7.355  -3.088  1.00  0.81           C  
ATOM   3998  CG  TYR A 269      -4.921   6.485  -4.252  1.00  0.81           C  
ATOM   3999  CD1 TYR A 269      -3.741   6.728  -4.951  1.00  0.81           C  
ATOM   4000  CD2 TYR A 269      -5.736   5.437  -4.629  1.00  0.81           C  
ATOM   4001  CE1 TYR A 269      -3.390   5.908  -6.018  1.00  0.81           C  
ATOM   4002  CE2 TYR A 269      -5.394   4.630  -5.692  1.00  0.81           C  
ATOM   4003  CZ  TYR A 269      -4.229   4.853  -6.385  1.00  0.81           C  
ATOM   4004  OH  TYR A 269      -3.911   4.027  -7.442  1.00  0.81           O  
ATOM   4005  H   TYR A 269      -6.352   9.076  -1.457  1.00  0.72           H  
ATOM   4006  HA  TYR A 269      -5.289   9.248  -4.073  1.00  0.65           H  
ATOM   4007 1HB  TYR A 269      -4.487   7.583  -2.480  1.00  0.97           H  
ATOM   4008 2HB  TYR A 269      -6.047   6.776  -2.476  1.00  0.97           H  
ATOM   4009  HD1 TYR A 269      -3.095   7.556  -4.662  1.00  0.97           H  
ATOM   4010  HD2 TYR A 269      -6.660   5.251  -4.081  1.00  0.97           H  
ATOM   4011  HE1 TYR A 269      -2.466   6.091  -6.567  1.00  0.97           H  
ATOM   4012  HE2 TYR A 269      -6.048   3.808  -5.982  1.00  0.97           H  
ATOM   4013  HH  TYR A 269      -3.232   4.434  -7.985  1.00  0.97           H  
ATOM   4014  N   ALA A 270      -7.074   8.973  -5.699  1.00  0.47           N  
ATOM   4015  CA  ALA A 270      -8.053   8.761  -6.757  1.00  0.44           C  
ATOM   4016  C   ALA A 270      -7.576   7.710  -7.759  1.00  0.47           C  
ATOM   4017  O   ALA A 270      -8.384   6.924  -8.257  1.00  0.53           O  
ATOM   4018  CB  ALA A 270      -8.340  10.068  -7.473  1.00  0.66           C  
ATOM   4019  H   ALA A 270      -6.298   9.593  -5.887  1.00  0.56           H  
ATOM   4020  HA  ALA A 270      -8.973   8.398  -6.302  1.00  0.53           H  
ATOM   4021 1HB  ALA A 270      -9.093   9.903  -8.244  1.00  0.79           H  
ATOM   4022 2HB  ALA A 270      -8.714  10.795  -6.755  1.00  0.79           H  
ATOM   4023 3HB  ALA A 270      -7.430  10.444  -7.929  1.00  0.79           H  
ATOM   4024  N   GLY A 271      -6.282   7.676  -8.065  1.00  0.52           N  
ATOM   4025  CA  GLY A 271      -5.806   6.656  -9.004  1.00  0.62           C  
ATOM   4026  C   GLY A 271      -4.360   6.842  -9.447  1.00  0.75           C  
ATOM   4027  O   GLY A 271      -3.678   7.764  -9.009  1.00  1.47           O  
ATOM   4028  H   GLY A 271      -5.644   8.359  -7.668  1.00  0.62           H  
ATOM   4029 1HA  GLY A 271      -5.920   5.673  -8.548  1.00  0.74           H  
ATOM   4030 2HA  GLY A 271      -6.450   6.660  -9.883  1.00  0.74           H  
ATOM   4031  N   GLY A 272      -3.896   5.950 -10.326  1.00  0.84           N  
ATOM   4032  CA  GLY A 272      -2.530   6.008 -10.861  1.00  0.92           C  
ATOM   4033  C   GLY A 272      -1.535   5.211 -10.014  1.00  0.96           C  
ATOM   4034  O   GLY A 272      -1.906   4.624  -9.001  1.00  1.33           O  
ATOM   4035  H   GLY A 272      -4.516   5.208 -10.642  1.00  1.01           H  
ATOM   4036 1HA  GLY A 272      -2.531   5.616 -11.878  1.00  1.10           H  
ATOM   4037 2HA  GLY A 272      -2.212   7.043 -10.931  1.00  1.10           H  
ATOM   4038  N   VAL A 273      -0.265   5.179 -10.432  1.00  1.50           N  
ATOM   4039  CA  VAL A 273       0.747   4.392  -9.712  1.00  2.09           C  
ATOM   4040  C   VAL A 273       1.349   5.215  -8.591  1.00  1.60           C  
ATOM   4041  O   VAL A 273       2.068   6.185  -8.825  1.00  1.48           O  
ATOM   4042  CB  VAL A 273       1.853   3.895 -10.663  1.00  3.13           C  
ATOM   4043  CG1 VAL A 273       2.910   3.128  -9.878  1.00  3.13           C  
ATOM   4044  CG2 VAL A 273       1.238   2.993 -11.728  1.00  3.13           C  
ATOM   4045  H   VAL A 273       0.006   5.729 -11.237  1.00  1.80           H  
ATOM   4046  HA  VAL A 273       0.260   3.521  -9.276  1.00  2.51           H  
ATOM   4047  HB  VAL A 273       2.337   4.750 -11.135  1.00  3.76           H  
ATOM   4048 1HG1 VAL A 273       3.691   2.786 -10.557  1.00  3.76           H  
ATOM   4049 2HG1 VAL A 273       3.346   3.780  -9.123  1.00  3.76           H  
ATOM   4050 3HG1 VAL A 273       2.449   2.268  -9.394  1.00  3.76           H  
ATOM   4051 1HG2 VAL A 273       2.019   2.644 -12.404  1.00  3.76           H  
ATOM   4052 2HG2 VAL A 273       0.763   2.136 -11.250  1.00  3.76           H  
ATOM   4053 3HG2 VAL A 273       0.493   3.552 -12.293  1.00  3.76           H  
ATOM   4054  N   PHE A 274       1.023   4.826  -7.370  1.00  2.84           N  
ATOM   4055  CA  PHE A 274       1.389   5.556  -6.180  1.00  4.64           C  
ATOM   4056  C   PHE A 274       2.880   5.518  -5.919  1.00  4.60           C  
ATOM   4057  O   PHE A 274       3.485   4.456  -5.883  1.00  6.68           O  
ATOM   4058  CB  PHE A 274       0.624   4.980  -5.000  1.00  6.96           C  
ATOM   4059  CG  PHE A 274       0.767   5.797  -3.775  1.00  6.96           C  
ATOM   4060  CD1 PHE A 274       0.069   6.981  -3.684  1.00  6.96           C  
ATOM   4061  CD2 PHE A 274       1.578   5.408  -2.728  1.00  6.96           C  
ATOM   4062  CE1 PHE A 274       0.175   7.774  -2.574  1.00  6.96           C  
ATOM   4063  CE2 PHE A 274       1.689   6.203  -1.612  1.00  6.96           C  
ATOM   4064  CZ  PHE A 274       0.986   7.391  -1.535  1.00  6.96           C  
ATOM   4065  H   PHE A 274       0.464   3.999  -7.260  1.00  3.41           H  
ATOM   4066  HA  PHE A 274       1.094   6.592  -6.309  1.00  5.57           H  
ATOM   4067 1HB  PHE A 274      -0.435   4.910  -5.246  1.00  8.35           H  
ATOM   4068 2HB  PHE A 274       0.980   3.974  -4.784  1.00  8.35           H  
ATOM   4069  HD1 PHE A 274      -0.571   7.283  -4.511  1.00  8.35           H  
ATOM   4070  HD2 PHE A 274       2.128   4.472  -2.792  1.00  8.35           H  
ATOM   4071  HE1 PHE A 274      -0.385   8.704  -2.526  1.00  8.35           H  
ATOM   4072  HE2 PHE A 274       2.332   5.898  -0.787  1.00  8.35           H  
ATOM   4073  HZ  PHE A 274       1.073   8.020  -0.650  1.00  8.35           H  
ATOM   4074  N   THR A 275       3.482   6.684  -5.734  1.00  3.46           N  
ATOM   4075  CA  THR A 275       4.916   6.769  -5.484  1.00  4.60           C  
ATOM   4076  C   THR A 275       5.207   7.341  -4.101  1.00  4.56           C  
ATOM   4077  O   THR A 275       6.358   7.373  -3.665  1.00  7.29           O  
ATOM   4078  CB  THR A 275       5.615   7.653  -6.533  1.00  6.90           C  
ATOM   4079  OG1 THR A 275       5.121   8.995  -6.432  1.00  6.90           O  
ATOM   4080  CG2 THR A 275       5.337   7.130  -7.935  1.00  6.90           C  
ATOM   4081  H   THR A 275       2.937   7.528  -5.775  1.00  4.15           H  
ATOM   4082  HA  THR A 275       5.340   5.767  -5.531  1.00  5.52           H  
ATOM   4083  HB  THR A 275       6.690   7.652  -6.351  1.00  8.28           H  
ATOM   4084  HG1 THR A 275       5.293   9.328  -5.547  1.00  8.28           H  
ATOM   4085 1HG2 THR A 275       5.837   7.765  -8.666  1.00  8.28           H  
ATOM   4086 2HG2 THR A 275       5.710   6.111  -8.024  1.00  8.28           H  
ATOM   4087 3HG2 THR A 275       4.265   7.140  -8.120  1.00  8.28           H  
ATOM   4088  N   GLY A 276       4.167   7.815  -3.426  1.00  3.61           N  
ATOM   4089  CA  GLY A 276       4.312   8.428  -2.114  1.00  3.44           C  
ATOM   4090  C   GLY A 276       3.723   9.834  -2.152  1.00  5.17           C  
ATOM   4091  O   GLY A 276       4.066  10.503  -3.131  1.00  8.12           O  
ATOM   4092  H   GLY A 276       3.242   7.753  -3.823  1.00  4.33           H  
ATOM   4093 1HA  GLY A 276       3.808   7.821  -1.370  1.00  4.13           H  
ATOM   4094 2HA  GLY A 276       5.366   8.465  -1.847  1.00  4.13           H  
ATOM   4095  N   SER A 277       3.662  10.438  -0.959  1.00  7.22           N  
ATOM   4096  CA  SER A 277       4.648  10.170   0.084  1.00  4.03           C  
ATOM   4097  C   SER A 277       4.181   9.027   0.978  1.00  3.03           C  
ATOM   4098  O   SER A 277       3.004   8.665   0.969  1.00 10.44           O  
ATOM   4099  CB  SER A 277       4.861  11.413   0.922  1.00  6.04           C  
ATOM   4100  OG  SER A 277       3.704  11.719   1.653  1.00  6.04           O  
ATOM   4101  H   SER A 277       2.736  10.439  -0.551  1.00  8.66           H  
ATOM   4102  HA  SER A 277       5.592   9.891  -0.382  1.00  4.84           H  
ATOM   4103 1HB  SER A 277       5.697  11.259   1.603  1.00  7.25           H  
ATOM   4104 2HB  SER A 277       5.114  12.249   0.272  1.00  7.25           H  
ATOM   4105  HG  SER A 277       2.995  11.818   1.004  1.00  7.25           H  
ATOM   4106  N   CYS A 278       5.099   8.463   1.753  1.00  3.04           N  
ATOM   4107  CA  CYS A 278       4.752   7.353   2.631  1.00  2.84           C  
ATOM   4108  C   CYS A 278       5.842   7.080   3.655  1.00  2.76           C  
ATOM   4109  O   CYS A 278       6.971   7.554   3.521  1.00  7.24           O  
ATOM   4110  CB  CYS A 278       4.531   6.083   1.821  1.00  4.26           C  
ATOM   4111  SG  CYS A 278       6.021   5.510   0.982  1.00  4.26           S  
ATOM   4112  H   CYS A 278       6.050   8.802   1.732  1.00  3.65           H  
ATOM   4113  HA  CYS A 278       3.831   7.603   3.158  1.00  3.41           H  
ATOM   4114 1HB  CYS A 278       4.179   5.286   2.476  1.00  5.11           H  
ATOM   4115 2HB  CYS A 278       3.763   6.252   1.067  1.00  5.11           H  
ATOM   4116  HG  CYS A 278       6.762   5.405   2.081  1.00  5.11           H  
ATOM   4117  N   GLY A 279       5.498   6.296   4.669  1.00  1.98           N  
ATOM   4118  CA  GLY A 279       6.438   5.908   5.709  1.00  2.08           C  
ATOM   4119  C   GLY A 279       6.416   4.397   5.905  1.00  1.81           C  
ATOM   4120  O   GLY A 279       6.013   3.651   5.012  1.00  1.62           O  
ATOM   4121  H   GLY A 279       4.548   5.953   4.725  1.00  2.38           H  
ATOM   4122 1HA  GLY A 279       7.443   6.232   5.439  1.00  2.50           H  
ATOM   4123 2HA  GLY A 279       6.176   6.405   6.643  1.00  2.50           H  
ATOM   4124  N   THR A 280       6.851   3.958   7.083  1.00  1.93           N  
ATOM   4125  CA  THR A 280       6.861   2.544   7.446  1.00  1.71           C  
ATOM   4126  C   THR A 280       5.891   2.272   8.595  1.00  1.40           C  
ATOM   4127  O   THR A 280       5.850   1.170   9.147  1.00  1.21           O  
ATOM   4128  CB  THR A 280       8.278   2.083   7.846  1.00  2.56           C  
ATOM   4129  OG1 THR A 280       8.743   2.868   8.952  1.00  2.56           O  
ATOM   4130  CG2 THR A 280       9.243   2.214   6.677  1.00  2.56           C  
ATOM   4131  H   THR A 280       7.183   4.634   7.757  1.00  2.32           H  
ATOM   4132  HA  THR A 280       6.536   1.960   6.585  1.00  2.05           H  
ATOM   4133  HB  THR A 280       8.239   1.041   8.155  1.00  3.08           H  
ATOM   4134  HG1 THR A 280       9.599   2.539   9.239  1.00  3.08           H  
ATOM   4135 1HG2 THR A 280      10.233   1.875   6.984  1.00  3.08           H  
ATOM   4136 2HG2 THR A 280       8.892   1.604   5.846  1.00  3.08           H  
ATOM   4137 3HG2 THR A 280       9.297   3.256   6.365  1.00  3.08           H  
ATOM   4138  N   ASN A 281       5.110   3.284   8.966  1.00  1.51           N  
ATOM   4139  CA  ASN A 281       4.163   3.145  10.061  1.00  1.42           C  
ATOM   4140  C   ASN A 281       2.945   2.376   9.588  1.00  1.32           C  
ATOM   4141  O   ASN A 281       1.941   2.965   9.190  1.00  1.78           O  
ATOM   4142  CB  ASN A 281       3.771   4.507  10.602  1.00  2.13           C  
ATOM   4143  CG  ASN A 281       2.932   4.426  11.847  1.00  2.13           C  
ATOM   4144  OD1 ASN A 281       2.652   3.335  12.357  1.00  2.13           O  
ATOM   4145  ND2 ASN A 281       2.524   5.564  12.348  1.00  2.13           N  
ATOM   4146  H   ASN A 281       5.160   4.169   8.481  1.00  1.81           H  
ATOM   4147  HA  ASN A 281       4.629   2.566  10.859  1.00  1.70           H  
ATOM   4148 1HB  ASN A 281       4.672   5.081  10.823  1.00  2.56           H  
ATOM   4149 2HB  ASN A 281       3.216   5.053   9.838  1.00  2.56           H  
ATOM   4150 1HD2 ASN A 281       1.963   5.574  13.176  1.00  2.56           H  
ATOM   4151 2HD2 ASN A 281       2.774   6.423  11.902  1.00  2.56           H  
ATOM   4152  N   LEU A 282       3.037   1.054   9.658  1.00  1.39           N  
ATOM   4153  CA  LEU A 282       1.970   0.193   9.181  1.00  1.51           C  
ATOM   4154  C   LEU A 282       0.699   0.465   9.964  1.00  1.74           C  
ATOM   4155  O   LEU A 282       0.724   0.536  11.195  1.00  3.26           O  
ATOM   4156  CB  LEU A 282       2.359  -1.276   9.353  1.00  2.27           C  
ATOM   4157  CG  LEU A 282       3.608  -1.734   8.594  1.00  2.27           C  
ATOM   4158  CD1 LEU A 282       3.866  -3.197   8.921  1.00  2.27           C  
ATOM   4159  CD2 LEU A 282       3.426  -1.504   7.108  1.00  2.27           C  
ATOM   4160  H   LEU A 282       3.904   0.655   9.998  1.00  1.67           H  
ATOM   4161  HA  LEU A 282       1.789   0.404   8.129  1.00  1.81           H  
ATOM   4162 1HB  LEU A 282       2.529  -1.466  10.411  1.00  2.72           H  
ATOM   4163 2HB  LEU A 282       1.527  -1.896   9.023  1.00  2.72           H  
ATOM   4164  HG  LEU A 282       4.470  -1.161   8.937  1.00  2.72           H  
ATOM   4165 1HD1 LEU A 282       4.763  -3.533   8.408  1.00  2.72           H  
ATOM   4166 2HD1 LEU A 282       4.002  -3.310   9.996  1.00  2.72           H  
ATOM   4167 3HD1 LEU A 282       3.019  -3.797   8.597  1.00  2.72           H  
ATOM   4168 1HD2 LEU A 282       4.320  -1.829   6.576  1.00  2.72           H  
ATOM   4169 2HD2 LEU A 282       2.571  -2.074   6.763  1.00  2.72           H  
ATOM   4170 3HD2 LEU A 282       3.257  -0.443   6.920  1.00  2.72           H  
ATOM   4171  N   ASP A 283      -0.417   0.593   9.258  1.00  1.15           N  
ATOM   4172  CA  ASP A 283      -1.667   0.906   9.925  1.00  1.35           C  
ATOM   4173  C   ASP A 283      -2.919   0.371   9.226  1.00  0.95           C  
ATOM   4174  O   ASP A 283      -4.026   0.584   9.722  1.00  3.66           O  
ATOM   4175  CB  ASP A 283      -1.790   2.417  10.105  1.00  2.03           C  
ATOM   4176  CG  ASP A 283      -1.854   3.174   8.792  1.00  2.03           C  
ATOM   4177  OD1 ASP A 283      -1.738   2.560   7.760  1.00  2.03           O  
ATOM   4178  OD2 ASP A 283      -2.057   4.361   8.833  1.00  2.03           O  
ATOM   4179  H   ASP A 283      -0.383   0.518   8.253  1.00  1.38           H  
ATOM   4180  HA  ASP A 283      -1.630   0.456  10.918  1.00  1.62           H  
ATOM   4181 1HB  ASP A 283      -2.675   2.649  10.687  1.00  2.43           H  
ATOM   4182 2HB  ASP A 283      -0.929   2.781  10.667  1.00  2.43           H  
ATOM   4183  N   HIS A 284      -2.778  -0.320   8.087  1.00  1.42           N  
ATOM   4184  CA  HIS A 284      -3.973  -0.875   7.451  1.00  2.80           C  
ATOM   4185  C   HIS A 284      -3.643  -2.100   6.587  1.00  1.59           C  
ATOM   4186  O   HIS A 284      -2.686  -2.103   5.822  1.00  1.82           O  
ATOM   4187  CB  HIS A 284      -4.636   0.210   6.580  1.00  4.20           C  
ATOM   4188  CG  HIS A 284      -6.031  -0.111   6.133  1.00  4.20           C  
ATOM   4189  ND1 HIS A 284      -6.312  -1.019   5.139  1.00  4.20           N  
ATOM   4190  CD2 HIS A 284      -7.221   0.373   6.550  1.00  4.20           C  
ATOM   4191  CE1 HIS A 284      -7.623  -1.093   4.974  1.00  4.20           C  
ATOM   4192  NE2 HIS A 284      -8.202  -0.257   5.822  1.00  4.20           N  
ATOM   4193  H   HIS A 284      -1.871  -0.443   7.656  1.00  1.70           H  
ATOM   4194  HA  HIS A 284      -4.686  -1.185   8.210  1.00  3.36           H  
ATOM   4195 1HB  HIS A 284      -4.666   1.148   7.137  1.00  5.04           H  
ATOM   4196 2HB  HIS A 284      -4.027   0.381   5.693  1.00  5.04           H  
ATOM   4197  HD1 HIS A 284      -5.675  -1.698   4.776  1.00  5.04           H  
ATOM   4198  HD2 HIS A 284      -7.490   1.112   7.299  1.00  5.04           H  
ATOM   4199  HE1 HIS A 284      -8.047  -1.768   4.231  1.00  5.04           H  
ATOM   4200  N   ALA A 285      -4.457  -3.144   6.709  1.00  1.94           N  
ATOM   4201  CA  ALA A 285      -4.271  -4.374   5.940  1.00  1.68           C  
ATOM   4202  C   ALA A 285      -5.068  -4.338   4.642  1.00  1.75           C  
ATOM   4203  O   ALA A 285      -6.246  -3.981   4.630  1.00  3.87           O  
ATOM   4204  CB  ALA A 285      -4.678  -5.583   6.771  1.00  2.52           C  
ATOM   4205  H   ALA A 285      -5.216  -3.086   7.361  1.00  2.33           H  
ATOM   4206  HA  ALA A 285      -3.218  -4.459   5.683  1.00  2.02           H  
ATOM   4207 1HB  ALA A 285      -4.509  -6.493   6.196  1.00  3.02           H  
ATOM   4208 2HB  ALA A 285      -4.082  -5.614   7.683  1.00  3.02           H  
ATOM   4209 3HB  ALA A 285      -5.732  -5.508   7.029  1.00  3.02           H  
ATOM   4210  N   VAL A 286      -4.409  -4.725   3.555  1.00  0.91           N  
ATOM   4211  CA  VAL A 286      -4.993  -4.756   2.216  1.00  1.12           C  
ATOM   4212  C   VAL A 286      -4.677  -6.095   1.519  1.00  0.63           C  
ATOM   4213  O   VAL A 286      -3.796  -6.827   1.962  1.00  0.69           O  
ATOM   4214  CB  VAL A 286      -4.460  -3.562   1.400  1.00  1.68           C  
ATOM   4215  CG1 VAL A 286      -4.871  -2.233   2.019  1.00  1.68           C  
ATOM   4216  CG2 VAL A 286      -2.941  -3.639   1.360  1.00  1.68           C  
ATOM   4217  H   VAL A 286      -3.441  -4.999   3.656  1.00  1.09           H  
ATOM   4218  HA  VAL A 286      -6.075  -4.657   2.306  1.00  1.34           H  
ATOM   4219  HB  VAL A 286      -4.884  -3.600   0.404  1.00  2.02           H  
ATOM   4220 1HG1 VAL A 286      -4.483  -1.416   1.410  1.00  2.02           H  
ATOM   4221 2HG1 VAL A 286      -5.958  -2.170   2.059  1.00  2.02           H  
ATOM   4222 3HG1 VAL A 286      -4.463  -2.153   3.026  1.00  2.02           H  
ATOM   4223 1HG2 VAL A 286      -2.548  -2.808   0.775  1.00  2.02           H  
ATOM   4224 2HG2 VAL A 286      -2.549  -3.583   2.374  1.00  2.02           H  
ATOM   4225 3HG2 VAL A 286      -2.639  -4.581   0.905  1.00  2.02           H  
ATOM   4226  N   THR A 287      -5.402  -6.444   0.446  1.00  0.63           N  
ATOM   4227  CA  THR A 287      -5.153  -7.750  -0.187  1.00  0.58           C  
ATOM   4228  C   THR A 287      -4.628  -7.692  -1.618  1.00  0.44           C  
ATOM   4229  O   THR A 287      -5.241  -7.104  -2.510  1.00  0.56           O  
ATOM   4230  CB  THR A 287      -6.420  -8.611  -0.172  1.00  0.87           C  
ATOM   4231  OG1 THR A 287      -6.818  -8.847   1.184  1.00  0.87           O  
ATOM   4232  CG2 THR A 287      -6.168  -9.945  -0.864  1.00  0.87           C  
ATOM   4233  H   THR A 287      -6.116  -5.828   0.072  1.00  0.76           H  
ATOM   4234  HA  THR A 287      -4.403  -8.267   0.408  1.00  0.70           H  
ATOM   4235  HB  THR A 287      -7.222  -8.087  -0.689  1.00  1.04           H  
ATOM   4236  HG1 THR A 287      -7.472  -9.549   1.205  1.00  1.04           H  
ATOM   4237 1HG2 THR A 287      -7.079 -10.544  -0.842  1.00  1.04           H  
ATOM   4238 2HG2 THR A 287      -5.875  -9.770  -1.899  1.00  1.04           H  
ATOM   4239 3HG2 THR A 287      -5.371 -10.479  -0.349  1.00  1.04           H  
ATOM   4240  N   ALA A 288      -3.478  -8.328  -1.824  1.00  0.50           N  
ATOM   4241  CA  ALA A 288      -2.831  -8.399  -3.118  1.00  0.70           C  
ATOM   4242  C   ALA A 288      -3.701  -9.118  -4.104  1.00  0.53           C  
ATOM   4243  O   ALA A 288      -4.099 -10.253  -3.845  1.00  0.99           O  
ATOM   4244  CB  ALA A 288      -1.509  -9.138  -3.017  1.00  1.05           C  
ATOM   4245  H   ALA A 288      -3.049  -8.802  -1.047  1.00  0.60           H  
ATOM   4246  HA  ALA A 288      -2.666  -7.383  -3.476  1.00  0.84           H  
ATOM   4247 1HB  ALA A 288      -1.041  -9.166  -4.000  1.00  1.26           H  
ATOM   4248 2HB  ALA A 288      -0.846  -8.643  -2.315  1.00  1.26           H  
ATOM   4249 3HB  ALA A 288      -1.689 -10.152  -2.676  1.00  1.26           H  
ATOM   4250  N   VAL A 289      -3.941  -8.494  -5.255  1.00  0.47           N  
ATOM   4251  CA  VAL A 289      -4.724  -9.126  -6.308  1.00  1.10           C  
ATOM   4252  C   VAL A 289      -3.989  -9.072  -7.659  1.00  0.68           C  
ATOM   4253  O   VAL A 289      -4.440  -9.672  -8.633  1.00  3.58           O  
ATOM   4254  CB  VAL A 289      -6.133  -8.485  -6.437  1.00  1.65           C  
ATOM   4255  CG1 VAL A 289      -6.944  -8.680  -5.160  1.00  1.65           C  
ATOM   4256  CG2 VAL A 289      -6.001  -7.015  -6.738  1.00  1.65           C  
ATOM   4257  H   VAL A 289      -3.586  -7.558  -5.398  1.00  0.56           H  
ATOM   4258  HA  VAL A 289      -4.868 -10.173  -6.043  1.00  1.32           H  
ATOM   4259  HB  VAL A 289      -6.670  -8.979  -7.246  1.00  1.98           H  
ATOM   4260 1HG1 VAL A 289      -7.933  -8.237  -5.288  1.00  1.98           H  
ATOM   4261 2HG1 VAL A 289      -7.048  -9.745  -4.953  1.00  1.98           H  
ATOM   4262 3HG1 VAL A 289      -6.441  -8.196  -4.327  1.00  1.98           H  
ATOM   4263 1HG2 VAL A 289      -6.990  -6.575  -6.847  1.00  1.98           H  
ATOM   4264 2HG2 VAL A 289      -5.470  -6.523  -5.925  1.00  1.98           H  
ATOM   4265 3HG2 VAL A 289      -5.443  -6.894  -7.665  1.00  1.98           H  
ATOM   4266  N   GLY A 290      -2.830  -8.407  -7.725  1.00  1.78           N  
ATOM   4267  CA  GLY A 290      -2.094  -8.420  -8.984  1.00  1.68           C  
ATOM   4268  C   GLY A 290      -0.733  -7.730  -8.957  1.00  1.72           C  
ATOM   4269  O   GLY A 290      -0.284  -7.236  -7.924  1.00  3.20           O  
ATOM   4270  H   GLY A 290      -2.481  -7.874  -6.941  1.00  2.14           H  
ATOM   4271 1HA  GLY A 290      -1.958  -9.452  -9.301  1.00  2.02           H  
ATOM   4272 2HA  GLY A 290      -2.711  -7.944  -9.746  1.00  2.02           H  
ATOM   4273  N   TYR A 291      -0.085  -7.707 -10.122  1.00  1.13           N  
ATOM   4274  CA  TYR A 291       1.251  -7.134 -10.275  1.00  2.00           C  
ATOM   4275  C   TYR A 291       1.569  -6.853 -11.747  1.00  2.06           C  
ATOM   4276  O   TYR A 291       1.218  -7.630 -12.636  1.00  3.36           O  
ATOM   4277  CB  TYR A 291       2.315  -8.071  -9.690  1.00  3.00           C  
ATOM   4278  CG  TYR A 291       3.705  -7.457  -9.606  1.00  3.00           C  
ATOM   4279  CD1 TYR A 291       4.040  -6.688  -8.503  1.00  3.00           C  
ATOM   4280  CD2 TYR A 291       4.639  -7.652 -10.619  1.00  3.00           C  
ATOM   4281  CE1 TYR A 291       5.297  -6.127  -8.405  1.00  3.00           C  
ATOM   4282  CE2 TYR A 291       5.899  -7.080 -10.523  1.00  3.00           C  
ATOM   4283  CZ  TYR A 291       6.229  -6.321  -9.418  1.00  3.00           C  
ATOM   4284  OH  TYR A 291       7.485  -5.759  -9.289  1.00  3.00           O  
ATOM   4285  H   TYR A 291      -0.545  -8.126 -10.919  1.00  1.36           H  
ATOM   4286  HA  TYR A 291       1.284  -6.183  -9.741  1.00  2.40           H  
ATOM   4287 1HB  TYR A 291       2.018  -8.377  -8.686  1.00  3.60           H  
ATOM   4288 2HB  TYR A 291       2.378  -8.971 -10.300  1.00  3.60           H  
ATOM   4289  HD1 TYR A 291       3.313  -6.534  -7.708  1.00  3.60           H  
ATOM   4290  HD2 TYR A 291       4.381  -8.255 -11.490  1.00  3.60           H  
ATOM   4291  HE1 TYR A 291       5.561  -5.534  -7.534  1.00  3.60           H  
ATOM   4292  HE2 TYR A 291       6.633  -7.234 -11.316  1.00  3.60           H  
ATOM   4293  HH  TYR A 291       7.893  -5.634 -10.155  1.00  3.60           H  
ATOM   4294  N   GLY A 292       2.248  -5.738 -12.001  1.00  2.19           N  
ATOM   4295  CA  GLY A 292       2.626  -5.354 -13.351  1.00  3.45           C  
ATOM   4296  C   GLY A 292       4.125  -5.083 -13.475  1.00  2.69           C  
ATOM   4297  O   GLY A 292       4.654  -4.106 -12.936  1.00  4.49           O  
ATOM   4298  H   GLY A 292       2.506  -5.135 -11.237  1.00  2.63           H  
ATOM   4299 1HA  GLY A 292       2.346  -6.147 -14.043  1.00  4.14           H  
ATOM   4300 2HA  GLY A 292       2.069  -4.472 -13.646  1.00  4.14           H  
ATOM   4301  N   THR A 293       4.821  -5.985 -14.169  1.00  8.34           N  
ATOM   4302  CA  THR A 293       6.265  -5.894 -14.385  1.00 13.49           C  
ATOM   4303  C   THR A 293       6.691  -4.765 -15.319  1.00 17.90           C  
ATOM   4304  O   THR A 293       6.990  -5.010 -16.492  1.00 58.30           O  
ATOM   4305  CB  THR A 293       6.836  -7.214 -14.907  1.00 20.23           C  
ATOM   4306  OG1 THR A 293       6.596  -8.248 -13.946  1.00 20.23           O  
ATOM   4307  CG2 THR A 293       8.329  -7.085 -15.145  1.00 20.23           C  
ATOM   4308  H   THR A 293       4.326  -6.765 -14.585  1.00 10.01           H  
ATOM   4309  HA  THR A 293       6.732  -5.700 -13.415  1.00 16.19           H  
ATOM   4310  HB  THR A 293       6.341  -7.474 -15.842  1.00 24.28           H  
ATOM   4311  HG1 THR A 293       5.652  -8.317 -13.780  1.00 24.28           H  
ATOM   4312 1HG2 THR A 293       8.723  -8.031 -15.518  1.00 24.28           H  
ATOM   4313 2HG2 THR A 293       8.516  -6.301 -15.880  1.00 24.28           H  
ATOM   4314 3HG2 THR A 293       8.823  -6.829 -14.209  1.00 24.28           H  
ATOM   4315  N   ALA A 294       6.741  -3.563 -14.767  1.00 32.13           N  
ATOM   4316  CA  ALA A 294       7.186  -2.294 -15.365  1.00 53.84           C  
ATOM   4317  C   ALA A 294       6.079  -1.539 -16.097  1.00 31.38           C  
ATOM   4318  O   ALA A 294       5.278  -2.097 -16.842  1.00 82.22           O  
ATOM   4319  CB  ALA A 294       8.336  -2.535 -16.342  1.00 80.76           C  
ATOM   4320  H   ALA A 294       6.432  -3.522 -13.799  1.00 38.56           H  
ATOM   4321  HA  ALA A 294       7.550  -1.667 -14.566  1.00 64.61           H  
ATOM   4322 1HB  ALA A 294       8.684  -1.574 -16.724  1.00 96.91           H  
ATOM   4323 2HB  ALA A 294       9.153  -3.032 -15.816  1.00 96.91           H  
ATOM   4324 3HB  ALA A 294       8.015  -3.144 -17.178  1.00 96.91           H  
ATOM   4325  N   ASP A 295       6.098  -0.228 -15.867  1.00 50.28           N  
ATOM   4326  CA  ASP A 295       5.188   0.748 -16.435  1.00 93.47           C  
ATOM   4327  C   ASP A 295       5.812   2.129 -16.301  1.00128.16           C  
ATOM   4328  O   ASP A 295       5.967   2.635 -15.191  1.00244.33           O  
ATOM   4329  CB  ASP A 295       3.835   0.706 -15.727  1.00140.20           C  
ATOM   4330  CG  ASP A 295       2.792   1.619 -16.358  1.00140.20           C  
ATOM   4331  OD1 ASP A 295       3.150   2.409 -17.200  1.00140.20           O  
ATOM   4332  OD2 ASP A 295       1.646   1.519 -15.989  1.00140.20           O  
ATOM   4333  H   ASP A 295       6.787   0.117 -15.220  1.00 60.34           H  
ATOM   4334  HA  ASP A 295       5.045   0.529 -17.493  1.00112.16           H  
ATOM   4335 1HB  ASP A 295       3.459  -0.315 -15.745  1.00168.25           H  
ATOM   4336 2HB  ASP A 295       3.963   0.990 -14.682  1.00168.25           H  
ATOM   4337  N   ASP A 296       6.214   2.721 -17.417  1.00108.98           N  
ATOM   4338  CA  ASP A 296       6.814   4.053 -17.397  1.00152.86           C  
ATOM   4339  C   ASP A 296       8.039   4.144 -16.481  1.00135.71           C  
ATOM   4340  O   ASP A 296       8.211   5.130 -15.762  1.00160.49           O  
ATOM   4341  CB  ASP A 296       5.762   5.080 -16.958  1.00229.29           C  
ATOM   4342  CG  ASP A 296       6.138   6.520 -17.271  1.00229.29           C  
ATOM   4343  OD1 ASP A 296       6.893   6.741 -18.188  1.00229.29           O  
ATOM   4344  OD2 ASP A 296       5.657   7.391 -16.585  1.00229.29           O  
ATOM   4345  H   ASP A 296       6.075   2.254 -18.302  1.00130.78           H  
ATOM   4346  HA  ASP A 296       7.133   4.297 -18.410  1.00183.43           H  
ATOM   4347 1HB  ASP A 296       4.814   4.854 -17.448  1.00275.15           H  
ATOM   4348 2HB  ASP A 296       5.598   4.995 -15.884  1.00275.15           H  
ATOM   4349  N   GLY A 297       8.900   3.128 -16.530  1.00116.26           N  
ATOM   4350  CA  GLY A 297      10.131   3.127 -15.747  1.00124.12           C  
ATOM   4351  C   GLY A 297      10.056   2.420 -14.386  1.00 83.49           C  
ATOM   4352  O   GLY A 297      11.091   2.232 -13.745  1.00171.43           O  
ATOM   4353  H   GLY A 297       8.705   2.344 -17.135  1.00139.51           H  
ATOM   4354 1HA  GLY A 297      10.919   2.663 -16.341  1.00148.94           H  
ATOM   4355 2HA  GLY A 297      10.442   4.159 -15.591  1.00148.94           H  
ATOM   4356  N   THR A 298       8.867   2.009 -13.938  1.00 29.62           N  
ATOM   4357  CA  THR A 298       8.786   1.347 -12.631  1.00 25.56           C  
ATOM   4358  C   THR A 298       7.699   0.290 -12.579  1.00 13.54           C  
ATOM   4359  O   THR A 298       6.763   0.319 -13.366  1.00 32.32           O  
ATOM   4360  CB  THR A 298       8.526   2.366 -11.523  1.00 38.34           C  
ATOM   4361  OG1 THR A 298       8.626   1.713 -10.253  1.00 38.34           O  
ATOM   4362  CG2 THR A 298       7.131   2.960 -11.681  1.00 38.34           C  
ATOM   4363  H   THR A 298       8.016   2.179 -14.463  1.00 35.54           H  
ATOM   4364  HA  THR A 298       9.739   0.856 -12.435  1.00 30.67           H  
ATOM   4365  HB  THR A 298       9.271   3.160 -11.577  1.00 46.01           H  
ATOM   4366  HG1 THR A 298       9.467   1.251 -10.192  1.00 46.01           H  
ATOM   4367 1HG2 THR A 298       6.950   3.685 -10.888  1.00 46.01           H  
ATOM   4368 2HG2 THR A 298       7.054   3.455 -12.649  1.00 46.01           H  
ATOM   4369 3HG2 THR A 298       6.390   2.164 -11.621  1.00 46.01           H  
ATOM   4370  N   ASP A 299       7.833  -0.680 -11.683  1.00 13.43           N  
ATOM   4371  CA  ASP A 299       6.829  -1.730 -11.614  1.00 23.64           C  
ATOM   4372  C   ASP A 299       5.668  -1.260 -10.779  1.00 11.53           C  
ATOM   4373  O   ASP A 299       5.755  -0.225 -10.118  1.00 19.01           O  
ATOM   4374  CB  ASP A 299       7.378  -3.022 -11.003  1.00 35.46           C  
ATOM   4375  CG  ASP A 299       8.444  -3.729 -11.825  1.00 35.46           C  
ATOM   4376  OD1 ASP A 299       8.795  -3.248 -12.875  1.00 35.46           O  
ATOM   4377  OD2 ASP A 299       8.850  -4.792 -11.413  1.00 35.46           O  
ATOM   4378  H   ASP A 299       8.591  -0.676 -11.010  1.00 16.12           H  
ATOM   4379  HA  ASP A 299       6.462  -1.936 -12.616  1.00 28.37           H  
ATOM   4380 1HB  ASP A 299       7.806  -2.796 -10.028  1.00 42.55           H  
ATOM   4381 2HB  ASP A 299       6.556  -3.718 -10.841  1.00 42.55           H  
ATOM   4382  N   TYR A 300       4.586  -2.019 -10.774  1.00  4.72           N  
ATOM   4383  CA  TYR A 300       3.518  -1.656  -9.876  1.00  5.89           C  
ATOM   4384  C   TYR A 300       2.781  -2.871  -9.347  1.00  2.58           C  
ATOM   4385  O   TYR A 300       2.818  -3.952  -9.927  1.00  6.79           O  
ATOM   4386  CB  TYR A 300       2.539  -0.691 -10.538  1.00  8.83           C  
ATOM   4387  CG  TYR A 300       1.768  -1.282 -11.682  1.00  8.83           C  
ATOM   4388  CD1 TYR A 300       0.547  -1.891 -11.443  1.00  8.83           C  
ATOM   4389  CD2 TYR A 300       2.273  -1.206 -12.970  1.00  8.83           C  
ATOM   4390  CE1 TYR A 300      -0.166  -2.426 -12.493  1.00  8.83           C  
ATOM   4391  CE2 TYR A 300       1.554  -1.739 -14.021  1.00  8.83           C  
ATOM   4392  CZ  TYR A 300       0.338  -2.346 -13.785  1.00  8.83           C  
ATOM   4393  OH  TYR A 300      -0.382  -2.876 -14.833  1.00  8.83           O  
ATOM   4394  H   TYR A 300       4.520  -2.834 -11.370  1.00  5.66           H  
ATOM   4395  HA  TYR A 300       3.972  -1.156  -9.033  1.00  7.07           H  
ATOM   4396 1HB  TYR A 300       1.826  -0.330  -9.796  1.00 10.60           H  
ATOM   4397 2HB  TYR A 300       3.086   0.175 -10.911  1.00 10.60           H  
ATOM   4398  HD1 TYR A 300       0.153  -1.947 -10.428  1.00 10.60           H  
ATOM   4399  HD2 TYR A 300       3.233  -0.724 -13.153  1.00 10.60           H  
ATOM   4400  HE1 TYR A 300      -1.126  -2.904 -12.312  1.00 10.60           H  
ATOM   4401  HE2 TYR A 300       1.944  -1.681 -15.037  1.00 10.60           H  
ATOM   4402  HH  TYR A 300       0.093  -2.722 -15.654  1.00 10.60           H  
ATOM   4403  N   TRP A 301       2.106  -2.673  -8.233  1.00  1.10           N  
ATOM   4404  CA  TRP A 301       1.365  -3.716  -7.552  1.00  1.12           C  
ATOM   4405  C   TRP A 301      -0.104  -3.373  -7.473  1.00  0.78           C  
ATOM   4406  O   TRP A 301      -0.463  -2.220  -7.254  1.00  1.90           O  
ATOM   4407  CB  TRP A 301       1.984  -3.911  -6.184  1.00  1.68           C  
ATOM   4408  CG  TRP A 301       1.324  -4.882  -5.268  1.00  1.68           C  
ATOM   4409  CD1 TRP A 301       1.292  -6.238  -5.379  1.00  1.68           C  
ATOM   4410  CD2 TRP A 301       0.661  -4.563  -4.027  1.00  1.68           C  
ATOM   4411  NE1 TRP A 301       0.644  -6.781  -4.302  1.00  1.68           N  
ATOM   4412  CE2 TRP A 301       0.255  -5.769  -3.460  1.00  1.68           C  
ATOM   4413  CE3 TRP A 301       0.397  -3.367  -3.355  1.00  1.68           C  
ATOM   4414  CZ2 TRP A 301      -0.406  -5.818  -2.244  1.00  1.68           C  
ATOM   4415  CZ3 TRP A 301      -0.267  -3.421  -2.140  1.00  1.68           C  
ATOM   4416  CH2 TRP A 301      -0.656  -4.618  -1.603  1.00  1.68           C  
ATOM   4417  H   TRP A 301       2.143  -1.753  -7.819  1.00  1.32           H  
ATOM   4418  HA  TRP A 301       1.472  -4.643  -8.115  1.00  1.34           H  
ATOM   4419 1HB  TRP A 301       3.003  -4.253  -6.327  1.00  2.02           H  
ATOM   4420 2HB  TRP A 301       2.035  -2.948  -5.675  1.00  2.02           H  
ATOM   4421  HD1 TRP A 301       1.722  -6.809  -6.199  1.00  2.02           H  
ATOM   4422  HE1 TRP A 301       0.492  -7.766  -4.149  1.00  2.02           H  
ATOM   4423  HE3 TRP A 301       0.708  -2.415  -3.778  1.00  2.02           H  
ATOM   4424  HZ2 TRP A 301      -0.724  -6.744  -1.779  1.00  2.02           H  
ATOM   4425  HZ3 TRP A 301      -0.473  -2.490  -1.615  1.00  2.02           H  
ATOM   4426  HH2 TRP A 301      -1.171  -4.626  -0.646  1.00  2.02           H  
ATOM   4427  N   ILE A 302      -0.957  -4.368  -7.696  1.00  0.89           N  
ATOM   4428  CA  ILE A 302      -2.397  -4.144  -7.706  1.00  0.83           C  
ATOM   4429  C   ILE A 302      -3.014  -4.707  -6.433  1.00  0.51           C  
ATOM   4430  O   ILE A 302      -2.834  -5.887  -6.108  1.00  0.68           O  
ATOM   4431  CB  ILE A 302      -3.064  -4.804  -8.919  1.00  1.24           C  
ATOM   4432  CG1 ILE A 302      -2.451  -4.297 -10.220  1.00  1.24           C  
ATOM   4433  CG2 ILE A 302      -4.545  -4.457  -8.915  1.00  1.24           C  
ATOM   4434  CD1 ILE A 302      -2.876  -5.106 -11.427  1.00  1.24           C  
ATOM   4435  H   ILE A 302      -0.604  -5.302  -7.849  1.00  1.07           H  
ATOM   4436  HA  ILE A 302      -2.588  -3.072  -7.738  1.00  1.00           H  
ATOM   4437  HB  ILE A 302      -2.941  -5.880  -8.874  1.00  1.49           H  
ATOM   4438 1HG1 ILE A 302      -2.746  -3.260 -10.375  1.00  1.49           H  
ATOM   4439 2HG1 ILE A 302      -1.364  -4.338 -10.145  1.00  1.49           H  
ATOM   4440 1HG2 ILE A 302      -5.032  -4.924  -9.771  1.00  1.49           H  
ATOM   4441 2HG2 ILE A 302      -5.004  -4.811  -7.999  1.00  1.49           H  
ATOM   4442 3HG2 ILE A 302      -4.661  -3.375  -8.978  1.00  1.49           H  
ATOM   4443 1HD1 ILE A 302      -2.409  -4.701 -12.324  1.00  1.49           H  
ATOM   4444 2HD1 ILE A 302      -2.569  -6.144 -11.297  1.00  1.49           H  
ATOM   4445 3HD1 ILE A 302      -3.960  -5.060 -11.532  1.00  1.49           H  
ATOM   4446  N   VAL A 303      -3.755  -3.864  -5.722  1.00  0.57           N  
ATOM   4447  CA  VAL A 303      -4.340  -4.272  -4.456  1.00  0.72           C  
ATOM   4448  C   VAL A 303      -5.773  -3.819  -4.220  1.00  0.73           C  
ATOM   4449  O   VAL A 303      -6.168  -2.722  -4.611  1.00  1.22           O  
ATOM   4450  CB  VAL A 303      -3.452  -3.741  -3.351  1.00  1.08           C  
ATOM   4451  CG1 VAL A 303      -3.371  -2.247  -3.413  1.00  1.08           C  
ATOM   4452  CG2 VAL A 303      -3.983  -4.122  -2.012  1.00  1.08           C  
ATOM   4453  H   VAL A 303      -3.860  -2.906  -6.037  1.00  0.68           H  
ATOM   4454  HA  VAL A 303      -4.320  -5.361  -4.415  1.00  0.86           H  
ATOM   4455  HB  VAL A 303      -2.458  -4.143  -3.497  1.00  1.30           H  
ATOM   4456 1HG1 VAL A 303      -2.718  -1.881  -2.622  1.00  1.30           H  
ATOM   4457 2HG1 VAL A 303      -2.972  -1.948  -4.377  1.00  1.30           H  
ATOM   4458 3HG1 VAL A 303      -4.369  -1.833  -3.280  1.00  1.30           H  
ATOM   4459 1HG2 VAL A 303      -3.313  -3.725  -1.261  1.00  1.30           H  
ATOM   4460 2HG2 VAL A 303      -4.975  -3.700  -1.865  1.00  1.30           H  
ATOM   4461 3HG2 VAL A 303      -4.022  -5.194  -1.928  1.00  1.30           H  
ATOM   4462  N   LYS A 304      -6.553  -4.682  -3.563  1.00  0.46           N  
ATOM   4463  CA  LYS A 304      -7.941  -4.385  -3.240  1.00  0.55           C  
ATOM   4464  C   LYS A 304      -8.101  -3.950  -1.785  1.00  0.53           C  
ATOM   4465  O   LYS A 304      -7.561  -4.572  -0.865  1.00  0.87           O  
ATOM   4466  CB  LYS A 304      -8.835  -5.594  -3.489  1.00  0.83           C  
ATOM   4467  CG  LYS A 304     -10.323  -5.304  -3.301  1.00  0.83           C  
ATOM   4468  CD  LYS A 304     -11.180  -6.484  -3.727  1.00  0.83           C  
ATOM   4469  CE  LYS A 304     -11.112  -7.620  -2.720  1.00  0.83           C  
ATOM   4470  NZ  LYS A 304     -11.825  -7.280  -1.458  1.00  0.83           N  
ATOM   4471  H   LYS A 304      -6.163  -5.567  -3.264  1.00  0.55           H  
ATOM   4472  HA  LYS A 304      -8.276  -3.564  -3.874  1.00  0.66           H  
ATOM   4473 1HB  LYS A 304      -8.672  -5.976  -4.492  1.00  0.99           H  
ATOM   4474 2HB  LYS A 304      -8.564  -6.389  -2.794  1.00  0.99           H  
ATOM   4475 1HG  LYS A 304     -10.519  -5.086  -2.251  1.00  0.99           H  
ATOM   4476 2HG  LYS A 304     -10.601  -4.432  -3.892  1.00  0.99           H  
ATOM   4477 1HD  LYS A 304     -12.218  -6.171  -3.827  1.00  0.99           H  
ATOM   4478 2HD  LYS A 304     -10.833  -6.839  -4.694  1.00  0.99           H  
ATOM   4479 1HE  LYS A 304     -11.567  -8.511  -3.152  1.00  0.99           H  
ATOM   4480 2HE  LYS A 304     -10.069  -7.834  -2.488  1.00  0.99           H  
ATOM   4481 1HZ  LYS A 304     -11.763  -8.055  -0.813  1.00  0.99           H  
ATOM   4482 2HZ  LYS A 304     -11.406  -6.460  -1.042  1.00  0.99           H  
ATOM   4483 3HZ  LYS A 304     -12.796  -7.093  -1.665  1.00  0.99           H  
ATOM   4484  N   ASN A 305      -8.854  -2.875  -1.578  1.00  0.58           N  
ATOM   4485  CA  ASN A 305      -9.113  -2.387  -0.230  1.00  0.92           C  
ATOM   4486  C   ASN A 305     -10.546  -2.681   0.204  1.00  0.76           C  
ATOM   4487  O   ASN A 305     -11.319  -3.279  -0.544  1.00  1.10           O  
ATOM   4488  CB  ASN A 305      -8.818  -0.908  -0.165  1.00  1.38           C  
ATOM   4489  CG  ASN A 305      -9.726  -0.119  -1.059  1.00  1.38           C  
ATOM   4490  OD1 ASN A 305     -10.953  -0.099  -0.898  1.00  1.38           O  
ATOM   4491  ND2 ASN A 305      -9.132   0.545  -2.016  1.00  1.38           N  
ATOM   4492  H   ASN A 305      -9.254  -2.389  -2.373  1.00  0.70           H  
ATOM   4493  HA  ASN A 305      -8.451  -2.908   0.463  1.00  1.10           H  
ATOM   4494 1HB  ASN A 305      -8.925  -0.551   0.859  1.00  1.66           H  
ATOM   4495 2HB  ASN A 305      -7.786  -0.731  -0.468  1.00  1.66           H  
ATOM   4496 1HD2 ASN A 305      -9.671   1.098  -2.651  1.00  1.66           H  
ATOM   4497 2HD2 ASN A 305      -8.138   0.501  -2.112  1.00  1.66           H  
ATOM   4498  N   SER A 306     -10.892  -2.259   1.420  1.00  0.80           N  
ATOM   4499  CA  SER A 306     -12.240  -2.437   1.952  1.00  1.14           C  
ATOM   4500  C   SER A 306     -12.897  -1.102   2.285  1.00  0.94           C  
ATOM   4501  O   SER A 306     -13.581  -0.986   3.302  1.00  1.22           O  
ATOM   4502  CB  SER A 306     -12.205  -3.303   3.194  1.00  1.71           C  
ATOM   4503  OG  SER A 306     -11.364  -2.746   4.165  1.00  1.71           O  
ATOM   4504  H   SER A 306     -10.202  -1.790   1.991  1.00  0.96           H  
ATOM   4505  HA  SER A 306     -12.846  -2.935   1.195  1.00  1.37           H  
ATOM   4506 1HB  SER A 306     -13.213  -3.403   3.596  1.00  2.05           H  
ATOM   4507 2HB  SER A 306     -11.855  -4.301   2.934  1.00  2.05           H  
ATOM   4508  HG  SER A 306     -11.470  -3.289   4.950  1.00  2.05           H  
ATOM   4509  N   TRP A 307     -12.671  -0.076   1.460  1.00  0.92           N  
ATOM   4510  CA  TRP A 307     -13.262   1.244   1.731  1.00  1.07           C  
ATOM   4511  C   TRP A 307     -14.329   1.573   0.690  1.00  1.16           C  
ATOM   4512  O   TRP A 307     -14.593   2.745   0.414  1.00  1.52           O  
ATOM   4513  CB  TRP A 307     -12.210   2.383   1.705  1.00  1.60           C  
ATOM   4514  CG  TRP A 307     -11.101   2.309   2.729  1.00  1.60           C  
ATOM   4515  CD1 TRP A 307     -10.785   1.261   3.529  1.00  1.60           C  
ATOM   4516  CD2 TRP A 307     -10.147   3.348   3.063  1.00  1.60           C  
ATOM   4517  NE1 TRP A 307      -9.709   1.563   4.303  1.00  1.60           N  
ATOM   4518  CE2 TRP A 307      -9.296   2.823   4.034  1.00  1.60           C  
ATOM   4519  CE3 TRP A 307      -9.936   4.648   2.616  1.00  1.60           C  
ATOM   4520  CZ2 TRP A 307      -8.243   3.541   4.556  1.00  1.60           C  
ATOM   4521  CZ3 TRP A 307      -8.880   5.372   3.134  1.00  1.60           C  
ATOM   4522  CH2 TRP A 307      -8.051   4.827   4.080  1.00  1.60           C  
ATOM   4523  H   TRP A 307     -12.092  -0.205   0.637  1.00  1.10           H  
ATOM   4524  HA  TRP A 307     -13.734   1.222   2.713  1.00  1.28           H  
ATOM   4525 1HB  TRP A 307     -11.749   2.406   0.719  1.00  1.93           H  
ATOM   4526 2HB  TRP A 307     -12.721   3.335   1.837  1.00  1.93           H  
ATOM   4527  HD1 TRP A 307     -11.286   0.310   3.563  1.00  1.93           H  
ATOM   4528  HE1 TRP A 307      -9.278   0.939   4.967  1.00  1.93           H  
ATOM   4529  HE3 TRP A 307     -10.577   5.075   1.852  1.00  1.93           H  
ATOM   4530  HZ2 TRP A 307      -7.574   3.127   5.312  1.00  1.93           H  
ATOM   4531  HZ3 TRP A 307      -8.719   6.384   2.762  1.00  1.93           H  
ATOM   4532  HH2 TRP A 307      -7.223   5.413   4.470  1.00  1.93           H  
ATOM   4533  N   GLY A 308     -14.917   0.538   0.095  1.00  1.02           N  
ATOM   4534  CA  GLY A 308     -15.906   0.710  -0.956  1.00  1.10           C  
ATOM   4535  C   GLY A 308     -15.233   1.028  -2.285  1.00  1.20           C  
ATOM   4536  O   GLY A 308     -14.010   0.956  -2.415  1.00  3.26           O  
ATOM   4537  H   GLY A 308     -14.700  -0.404   0.383  1.00  1.22           H  
ATOM   4538 1HA  GLY A 308     -16.498  -0.200  -1.052  1.00  1.32           H  
ATOM   4539 2HA  GLY A 308     -16.589   1.514  -0.686  1.00  1.32           H  
ATOM   4540  N   THR A 309     -16.041   1.422  -3.263  1.00  0.82           N  
ATOM   4541  CA  THR A 309     -15.551   1.784  -4.590  1.00  0.89           C  
ATOM   4542  C   THR A 309     -15.468   3.301  -4.737  1.00  0.60           C  
ATOM   4543  O   THR A 309     -15.404   3.830  -5.847  1.00  1.43           O  
ATOM   4544  CB  THR A 309     -16.449   1.205  -5.699  1.00  1.33           C  
ATOM   4545  OG1 THR A 309     -17.788   1.691  -5.531  1.00  1.33           O  
ATOM   4546  CG2 THR A 309     -16.445  -0.313  -5.647  1.00  1.33           C  
ATOM   4547  H   THR A 309     -17.035   1.459  -3.084  1.00  0.98           H  
ATOM   4548  HA  THR A 309     -14.548   1.378  -4.711  1.00  1.07           H  
ATOM   4549  HB  THR A 309     -16.076   1.530  -6.670  1.00  1.60           H  
ATOM   4550  HG1 THR A 309     -18.341   1.355  -6.241  1.00  1.60           H  
ATOM   4551 1HG2 THR A 309     -17.082  -0.705  -6.440  1.00  1.60           H  
ATOM   4552 2HG2 THR A 309     -15.428  -0.679  -5.785  1.00  1.60           H  
ATOM   4553 3HG2 THR A 309     -16.823  -0.646  -4.681  1.00  1.60           H  
ATOM   4554  N   SER A 310     -15.470   3.991  -3.595  1.00  0.93           N  
ATOM   4555  CA  SER A 310     -15.379   5.437  -3.512  1.00  0.70           C  
ATOM   4556  C   SER A 310     -13.983   5.859  -3.044  1.00  0.74           C  
ATOM   4557  O   SER A 310     -13.806   6.917  -2.435  1.00  5.55           O  
ATOM   4558  CB  SER A 310     -16.435   5.961  -2.573  1.00  1.05           C  
ATOM   4559  OG  SER A 310     -16.268   5.436  -1.284  1.00  1.05           O  
ATOM   4560  H   SER A 310     -15.531   3.491  -2.724  1.00  1.12           H  
ATOM   4561  HA  SER A 310     -15.551   5.856  -4.505  1.00  0.84           H  
ATOM   4562 1HB  SER A 310     -16.380   7.045  -2.543  1.00  1.26           H  
ATOM   4563 2HB  SER A 310     -17.420   5.692  -2.953  1.00  1.26           H  
ATOM   4564  HG  SER A 310     -16.258   4.481  -1.383  1.00  1.26           H  
ATOM   4565  N   TRP A 311     -12.995   5.003  -3.321  1.00  2.66           N  
ATOM   4566  CA  TRP A 311     -11.598   5.241  -2.979  1.00  1.73           C  
ATOM   4567  C   TRP A 311     -10.709   4.568  -4.014  1.00  1.25           C  
ATOM   4568  O   TRP A 311     -10.837   3.366  -4.256  1.00  1.11           O  
ATOM   4569  CB  TRP A 311     -11.236   4.676  -1.602  1.00  2.59           C  
ATOM   4570  CG  TRP A 311      -9.851   5.077  -1.179  1.00  2.59           C  
ATOM   4571  CD1 TRP A 311      -9.288   6.291  -1.399  1.00  2.59           C  
ATOM   4572  CD2 TRP A 311      -8.843   4.301  -0.479  1.00  2.59           C  
ATOM   4573  NE1 TRP A 311      -8.023   6.332  -0.886  1.00  2.59           N  
ATOM   4574  CE2 TRP A 311      -7.735   5.122  -0.318  1.00  2.59           C  
ATOM   4575  CE3 TRP A 311      -8.802   3.003   0.023  1.00  2.59           C  
ATOM   4576  CZ2 TRP A 311      -6.583   4.695   0.331  1.00  2.59           C  
ATOM   4577  CZ3 TRP A 311      -7.655   2.569   0.684  1.00  2.59           C  
ATOM   4578  CH2 TRP A 311      -6.574   3.397   0.835  1.00  2.59           C  
ATOM   4579  H   TRP A 311     -13.214   4.151  -3.809  1.00  3.19           H  
ATOM   4580  HA  TRP A 311     -11.407   6.313  -2.993  1.00  2.08           H  
ATOM   4581 1HB  TRP A 311     -11.951   5.025  -0.861  1.00  3.11           H  
ATOM   4582 2HB  TRP A 311     -11.291   3.588  -1.625  1.00  3.11           H  
ATOM   4583  HD1 TRP A 311      -9.779   7.112  -1.910  1.00  3.11           H  
ATOM   4584  HE1 TRP A 311      -7.396   7.123  -0.912  1.00  3.11           H  
ATOM   4585  HE3 TRP A 311      -9.663   2.354  -0.085  1.00  3.11           H  
ATOM   4586  HZ2 TRP A 311      -5.716   5.340   0.458  1.00  3.11           H  
ATOM   4587  HZ3 TRP A 311      -7.639   1.555   1.082  1.00  3.11           H  
ATOM   4588  HH2 TRP A 311      -5.689   3.029   1.356  1.00  3.11           H  
ATOM   4589  N   GLY A 312      -9.822   5.340  -4.633  1.00  1.40           N  
ATOM   4590  CA  GLY A 312      -8.928   4.795  -5.629  1.00  1.27           C  
ATOM   4591  C   GLY A 312      -9.669   4.412  -6.884  1.00  1.10           C  
ATOM   4592  O   GLY A 312     -10.742   4.940  -7.184  1.00  1.06           O  
ATOM   4593  H   GLY A 312      -9.730   6.322  -4.406  1.00  1.68           H  
ATOM   4594 1HA  GLY A 312      -8.170   5.536  -5.873  1.00  1.52           H  
ATOM   4595 2HA  GLY A 312      -8.413   3.925  -5.223  1.00  1.52           H  
ATOM   4596  N   GLU A 313      -9.093   3.484  -7.628  1.00  1.20           N  
ATOM   4597  CA  GLU A 313      -9.670   3.033  -8.876  1.00  1.36           C  
ATOM   4598  C   GLU A 313     -10.750   2.012  -8.567  1.00  0.85           C  
ATOM   4599  O   GLU A 313     -10.534   0.813  -8.708  1.00  0.92           O  
ATOM   4600  CB  GLU A 313      -8.571   2.462  -9.780  1.00  2.04           C  
ATOM   4601  CG  GLU A 313      -7.510   3.503 -10.153  1.00  2.04           C  
ATOM   4602  CD  GLU A 313      -6.421   2.997 -11.065  1.00  2.04           C  
ATOM   4603  OE1 GLU A 313      -6.518   1.889 -11.537  1.00  2.04           O  
ATOM   4604  OE2 GLU A 313      -5.470   3.715 -11.285  1.00  2.04           O  
ATOM   4605  H   GLU A 313      -8.235   3.052  -7.318  1.00  1.44           H  
ATOM   4606  HA  GLU A 313     -10.133   3.882  -9.380  1.00  1.63           H  
ATOM   4607 1HB  GLU A 313      -8.073   1.633  -9.278  1.00  2.45           H  
ATOM   4608 2HB  GLU A 313      -9.012   2.078 -10.700  1.00  2.45           H  
ATOM   4609 1HG  GLU A 313      -8.006   4.344 -10.637  1.00  2.45           H  
ATOM   4610 2HG  GLU A 313      -7.057   3.871  -9.234  1.00  2.45           H  
ATOM   4611  N   GLN A 314     -11.890   2.504  -8.082  1.00  1.06           N  
ATOM   4612  CA  GLN A 314     -13.026   1.682  -7.672  1.00  1.06           C  
ATOM   4613  C   GLN A 314     -12.624   0.571  -6.706  1.00  0.81           C  
ATOM   4614  O   GLN A 314     -12.985  -0.589  -6.904  1.00  0.95           O  
ATOM   4615  CB  GLN A 314     -13.712   1.067  -8.891  1.00  1.59           C  
ATOM   4616  CG  GLN A 314     -14.283   2.084  -9.860  1.00  1.59           C  
ATOM   4617  CD  GLN A 314     -14.994   1.430 -11.030  1.00  1.59           C  
ATOM   4618  OE1 GLN A 314     -15.655   0.400 -10.872  1.00  1.59           O  
ATOM   4619  NE2 GLN A 314     -14.861   2.023 -12.211  1.00  1.59           N  
ATOM   4620  H   GLN A 314     -11.956   3.511  -7.990  1.00  1.27           H  
ATOM   4621  HA  GLN A 314     -13.744   2.323  -7.163  1.00  1.27           H  
ATOM   4622 1HB  GLN A 314     -13.001   0.445  -9.436  1.00  1.91           H  
ATOM   4623 2HB  GLN A 314     -14.526   0.421  -8.564  1.00  1.91           H  
ATOM   4624 1HG  GLN A 314     -15.001   2.712  -9.332  1.00  1.91           H  
ATOM   4625 2HG  GLN A 314     -13.470   2.695 -10.252  1.00  1.91           H  
ATOM   4626 1HE2 GLN A 314     -15.307   1.635 -13.018  1.00  1.91           H  
ATOM   4627 2HE2 GLN A 314     -14.316   2.857 -12.294  1.00  1.91           H  
ATOM   4628  N   GLY A 315     -11.889   0.930  -5.651  1.00  0.81           N  
ATOM   4629  CA  GLY A 315     -11.463  -0.051  -4.667  1.00  1.07           C  
ATOM   4630  C   GLY A 315     -10.067  -0.612  -4.932  1.00  1.00           C  
ATOM   4631  O   GLY A 315      -9.546  -1.391  -4.129  1.00  3.07           O  
ATOM   4632  H   GLY A 315     -11.615   1.893  -5.504  1.00  0.97           H  
ATOM   4633 1HA  GLY A 315     -11.487   0.405  -3.677  1.00  1.28           H  
ATOM   4634 2HA  GLY A 315     -12.178  -0.862  -4.646  1.00  1.28           H  
ATOM   4635  N   TYR A 316      -9.433  -0.209  -6.035  1.00  0.46           N  
ATOM   4636  CA  TYR A 316      -8.100  -0.715  -6.309  1.00  0.49           C  
ATOM   4637  C   TYR A 316      -7.022   0.358  -6.314  1.00  0.61           C  
ATOM   4638  O   TYR A 316      -7.225   1.501  -6.729  1.00  0.85           O  
ATOM   4639  CB  TYR A 316      -8.106  -1.468  -7.629  1.00  0.73           C  
ATOM   4640  CG  TYR A 316      -9.032  -2.652  -7.563  1.00  0.73           C  
ATOM   4641  CD1 TYR A 316     -10.331  -2.523  -8.022  1.00  0.73           C  
ATOM   4642  CD2 TYR A 316      -8.603  -3.848  -7.014  1.00  0.73           C  
ATOM   4643  CE1 TYR A 316     -11.199  -3.584  -7.940  1.00  0.73           C  
ATOM   4644  CE2 TYR A 316      -9.477  -4.910  -6.928  1.00  0.73           C  
ATOM   4645  CZ  TYR A 316     -10.770  -4.781  -7.386  1.00  0.73           C  
ATOM   4646  OH  TYR A 316     -11.639  -5.843  -7.301  1.00  0.73           O  
ATOM   4647  H   TYR A 316      -9.873   0.398  -6.710  1.00  0.55           H  
ATOM   4648  HA  TYR A 316      -7.847  -1.419  -5.524  1.00  0.59           H  
ATOM   4649 1HB  TYR A 316      -8.435  -0.812  -8.436  1.00  0.88           H  
ATOM   4650 2HB  TYR A 316      -7.103  -1.822  -7.867  1.00  0.88           H  
ATOM   4651  HD1 TYR A 316     -10.670  -1.580  -8.448  1.00  0.88           H  
ATOM   4652  HD2 TYR A 316      -7.581  -3.947  -6.648  1.00  0.88           H  
ATOM   4653  HE1 TYR A 316     -12.220  -3.478  -8.304  1.00  0.88           H  
ATOM   4654  HE2 TYR A 316      -9.148  -5.855  -6.500  1.00  0.88           H  
ATOM   4655  HH  TYR A 316     -12.487  -5.593  -7.676  1.00  0.88           H  
ATOM   4656  N   ILE A 317      -5.854  -0.032  -5.833  1.00  0.71           N  
ATOM   4657  CA  ILE A 317      -4.720   0.866  -5.747  1.00  1.37           C  
ATOM   4658  C   ILE A 317      -3.539   0.311  -6.519  1.00  0.63           C  
ATOM   4659  O   ILE A 317      -3.241  -0.883  -6.455  1.00  1.16           O  
ATOM   4660  CB  ILE A 317      -4.319   1.111  -4.279  1.00  2.06           C  
ATOM   4661  CG1 ILE A 317      -5.487   1.709  -3.502  1.00  2.06           C  
ATOM   4662  CG2 ILE A 317      -3.100   2.018  -4.191  1.00  2.06           C  
ATOM   4663  CD1 ILE A 317      -5.245   1.753  -2.025  1.00  2.06           C  
ATOM   4664  H   ILE A 317      -5.760  -0.984  -5.501  1.00  0.85           H  
ATOM   4665  HA  ILE A 317      -4.994   1.820  -6.191  1.00  1.64           H  
ATOM   4666  HB  ILE A 317      -4.083   0.174  -3.811  1.00  2.47           H  
ATOM   4667 1HG1 ILE A 317      -5.676   2.718  -3.845  1.00  2.47           H  
ATOM   4668 2HG1 ILE A 317      -6.381   1.113  -3.678  1.00  2.47           H  
ATOM   4669 1HG2 ILE A 317      -2.828   2.160  -3.145  1.00  2.47           H  
ATOM   4670 2HG2 ILE A 317      -2.271   1.561  -4.722  1.00  2.47           H  
ATOM   4671 3HG2 ILE A 317      -3.324   2.981  -4.636  1.00  2.47           H  
ATOM   4672 1HD1 ILE A 317      -6.118   2.184  -1.546  1.00  2.47           H  
ATOM   4673 2HD1 ILE A 317      -5.081   0.743  -1.649  1.00  2.47           H  
ATOM   4674 3HD1 ILE A 317      -4.371   2.367  -1.814  1.00  2.47           H  
ATOM   4675  N   ARG A 318      -2.892   1.171  -7.289  1.00  0.64           N  
ATOM   4676  CA  ARG A 318      -1.685   0.777  -8.004  1.00  0.84           C  
ATOM   4677  C   ARG A 318      -0.517   1.371  -7.237  1.00  1.06           C  
ATOM   4678  O   ARG A 318      -0.522   2.565  -6.959  1.00  1.77           O  
ATOM   4679  CB  ARG A 318      -1.699   1.270  -9.442  1.00  1.26           C  
ATOM   4680  CG  ARG A 318      -2.792   0.678 -10.316  1.00  1.26           C  
ATOM   4681  CD  ARG A 318      -2.842   1.330 -11.652  1.00  1.26           C  
ATOM   4682  NE  ARG A 318      -3.976   0.862 -12.437  1.00  1.26           N  
ATOM   4683  CZ  ARG A 318      -3.949  -0.136 -13.338  1.00  1.26           C  
ATOM   4684  NH1 ARG A 318      -2.826  -0.761 -13.605  1.00  1.26           N  
ATOM   4685  NH2 ARG A 318      -5.064  -0.478 -13.956  1.00  1.26           N  
ATOM   4686  H   ARG A 318      -3.216   2.132  -7.336  1.00  0.77           H  
ATOM   4687  HA  ARG A 318      -1.604  -0.306  -8.006  1.00  1.01           H  
ATOM   4688 1HB  ARG A 318      -1.825   2.344  -9.456  1.00  1.51           H  
ATOM   4689 2HB  ARG A 318      -0.742   1.046  -9.913  1.00  1.51           H  
ATOM   4690 1HG  ARG A 318      -2.607  -0.387 -10.460  1.00  1.51           H  
ATOM   4691 2HG  ARG A 318      -3.760   0.816  -9.834  1.00  1.51           H  
ATOM   4692 1HD  ARG A 318      -2.939   2.408 -11.525  1.00  1.51           H  
ATOM   4693 2HD  ARG A 318      -1.929   1.108 -12.203  1.00  1.51           H  
ATOM   4694  HE  ARG A 318      -4.875   1.303 -12.262  1.00  1.51           H  
ATOM   4695 1HH1 ARG A 318      -1.974  -0.492 -13.134  1.00  1.51           H  
ATOM   4696 2HH1 ARG A 318      -2.810  -1.509 -14.284  1.00  1.51           H  
ATOM   4697 1HH2 ARG A 318      -5.923   0.014 -13.744  1.00  1.51           H  
ATOM   4698 2HH2 ARG A 318      -5.059  -1.223 -14.637  1.00  1.51           H  
ATOM   4699  N   MET A 319       0.450   0.547  -6.849  1.00  1.48           N  
ATOM   4700  CA  MET A 319       1.578   1.036  -6.051  1.00  1.77           C  
ATOM   4701  C   MET A 319       2.920   0.790  -6.692  1.00  1.63           C  
ATOM   4702  O   MET A 319       3.182  -0.298  -7.179  1.00  2.07           O  
ATOM   4703  CB  MET A 319       1.559   0.379  -4.675  1.00  2.66           C  
ATOM   4704  CG  MET A 319       0.420   0.821  -3.777  1.00  2.66           C  
ATOM   4705  SD  MET A 319       0.431  -0.005  -2.176  1.00  2.66           S  
ATOM   4706  CE  MET A 319       2.005   0.515  -1.512  1.00  2.66           C  
ATOM   4707  H   MET A 319       0.384  -0.434  -7.090  1.00  1.78           H  
ATOM   4708  HA  MET A 319       1.469   2.111  -5.927  1.00  2.12           H  
ATOM   4709 1HB  MET A 319       1.479  -0.698  -4.799  1.00  3.19           H  
ATOM   4710 2HB  MET A 319       2.496   0.576  -4.159  1.00  3.19           H  
ATOM   4711 1HG  MET A 319       0.471   1.897  -3.615  1.00  3.19           H  
ATOM   4712 2HG  MET A 319      -0.521   0.589  -4.268  1.00  3.19           H  
ATOM   4713 1HE  MET A 319       2.144   0.082  -0.521  1.00  3.19           H  
ATOM   4714 2HE  MET A 319       2.807   0.179  -2.171  1.00  3.19           H  
ATOM   4715 3HE  MET A 319       2.027   1.602  -1.442  1.00  3.19           H  
ATOM   4716  N   GLN A 320       3.781   1.802  -6.668  1.00  2.11           N  
ATOM   4717  CA  GLN A 320       5.128   1.717  -7.233  1.00  2.67           C  
ATOM   4718  C   GLN A 320       5.968   0.635  -6.576  1.00  3.64           C  
ATOM   4719  O   GLN A 320       6.105   0.590  -5.353  1.00  5.96           O  
ATOM   4720  CB  GLN A 320       5.866   3.052  -7.092  1.00  4.00           C  
ATOM   4721  CG  GLN A 320       7.239   3.062  -7.723  1.00  4.00           C  
ATOM   4722  CD  GLN A 320       7.965   4.379  -7.541  1.00  4.00           C  
ATOM   4723  OE1 GLN A 320       7.780   5.075  -6.539  1.00  4.00           O  
ATOM   4724  NE2 GLN A 320       8.801   4.729  -8.511  1.00  4.00           N  
ATOM   4725  H   GLN A 320       3.494   2.676  -6.256  1.00  2.53           H  
ATOM   4726  HA  GLN A 320       5.040   1.477  -8.292  1.00  3.20           H  
ATOM   4727 1HB  GLN A 320       5.280   3.841  -7.563  1.00  4.81           H  
ATOM   4728 2HB  GLN A 320       5.980   3.310  -6.042  1.00  4.81           H  
ATOM   4729 1HG  GLN A 320       7.842   2.271  -7.280  1.00  4.81           H  
ATOM   4730 2HG  GLN A 320       7.119   2.887  -8.788  1.00  4.81           H  
ATOM   4731 1HE2 GLN A 320       9.311   5.588  -8.447  1.00  4.81           H  
ATOM   4732 2HE2 GLN A 320       8.922   4.133  -9.305  1.00  4.81           H  
ATOM   4733  N   ARG A 321       6.545  -0.224  -7.403  1.00  3.21           N  
ATOM   4734  CA  ARG A 321       7.405  -1.300  -6.939  1.00  4.35           C  
ATOM   4735  C   ARG A 321       8.778  -1.229  -7.599  1.00  2.35           C  
ATOM   4736  O   ARG A 321       8.940  -0.692  -8.702  1.00  3.19           O  
ATOM   4737  CB  ARG A 321       6.748  -2.646  -7.181  1.00  6.52           C  
ATOM   4738  CG  ARG A 321       5.434  -2.817  -6.442  1.00  6.52           C  
ATOM   4739  CD  ARG A 321       5.638  -2.877  -4.969  1.00  6.52           C  
ATOM   4740  NE  ARG A 321       6.404  -4.050  -4.585  1.00  6.52           N  
ATOM   4741  CZ  ARG A 321       5.858  -5.256  -4.321  1.00  6.52           C  
ATOM   4742  NH1 ARG A 321       4.558  -5.409  -4.366  1.00  6.52           N  
ATOM   4743  NH2 ARG A 321       6.621  -6.282  -4.014  1.00  6.52           N  
ATOM   4744  H   ARG A 321       6.374  -0.132  -8.392  1.00  3.85           H  
ATOM   4745  HA  ARG A 321       7.541  -1.190  -5.863  1.00  5.22           H  
ATOM   4746 1HB  ARG A 321       6.549  -2.776  -8.242  1.00  7.83           H  
ATOM   4747 2HB  ARG A 321       7.418  -3.447  -6.867  1.00  7.83           H  
ATOM   4748 1HG  ARG A 321       4.776  -1.982  -6.663  1.00  7.83           H  
ATOM   4749 2HG  ARG A 321       4.960  -3.740  -6.758  1.00  7.83           H  
ATOM   4750 1HD  ARG A 321       6.183  -1.992  -4.641  1.00  7.83           H  
ATOM   4751 2HD  ARG A 321       4.673  -2.918  -4.467  1.00  7.83           H  
ATOM   4752  HE  ARG A 321       7.416  -3.958  -4.542  1.00  7.83           H  
ATOM   4753 1HH1 ARG A 321       3.970  -4.622  -4.589  1.00  7.83           H  
ATOM   4754 2HH1 ARG A 321       4.146  -6.309  -4.165  1.00  7.83           H  
ATOM   4755 1HH2 ARG A 321       7.618  -6.162  -3.977  1.00  7.83           H  
ATOM   4756 2HH2 ARG A 321       6.211  -7.183  -3.816  1.00  7.83           H  
ATOM   4757  N   GLY A 322       9.774  -1.768  -6.907  1.00  2.97           N  
ATOM   4758  CA  GLY A 322      11.144  -1.692  -7.377  1.00  3.30           C  
ATOM   4759  C   GLY A 322      11.741  -0.363  -6.936  1.00  3.40           C  
ATOM   4760  O   GLY A 322      12.446   0.298  -7.699  1.00  5.81           O  
ATOM   4761  H   GLY A 322       9.581  -2.230  -6.025  1.00  3.56           H  
ATOM   4762 1HA  GLY A 322      11.723  -2.519  -6.965  1.00  3.96           H  
ATOM   4763 2HA  GLY A 322      11.171  -1.775  -8.463  1.00  3.96           H  
ATOM   4764  N   ILE A 323      11.438   0.027  -5.692  1.00  3.46           N  
ATOM   4765  CA  ILE A 323      11.905   1.292  -5.126  1.00  4.29           C  
ATOM   4766  C   ILE A 323      13.217   1.149  -4.369  1.00  5.35           C  
ATOM   4767  O   ILE A 323      13.559   2.035  -3.582  1.00 31.85           O  
ATOM   4768  CB  ILE A 323      10.893   1.892  -4.138  1.00  6.44           C  
ATOM   4769  CG1 ILE A 323      10.762   0.978  -2.922  1.00  6.44           C  
ATOM   4770  CG2 ILE A 323       9.537   2.069  -4.810  1.00  6.44           C  
ATOM   4771  CD1 ILE A 323      10.031   1.629  -1.779  1.00  6.44           C  
ATOM   4772  H   ILE A 323      10.863  -0.578  -5.119  1.00  4.15           H  
ATOM   4773  HA  ILE A 323      12.057   1.998  -5.940  1.00  5.15           H  
ATOM   4774  HB  ILE A 323      11.254   2.859  -3.789  1.00  7.72           H  
ATOM   4775 1HG1 ILE A 323      10.229   0.071  -3.206  1.00  7.72           H  
ATOM   4776 2HG1 ILE A 323      11.757   0.697  -2.578  1.00  7.72           H  
ATOM   4777 1HG2 ILE A 323       8.831   2.499  -4.100  1.00  7.72           H  
ATOM   4778 2HG2 ILE A 323       9.642   2.735  -5.665  1.00  7.72           H  
ATOM   4779 3HG2 ILE A 323       9.168   1.101  -5.147  1.00  7.72           H  
ATOM   4780 1HD1 ILE A 323       9.982   0.934  -0.944  1.00  7.72           H  
ATOM   4781 2HD1 ILE A 323      10.566   2.527  -1.470  1.00  7.72           H  
ATOM   4782 3HD1 ILE A 323       9.024   1.896  -2.095  1.00  7.72           H  
ATOM   4783  N   SER A 324      13.923   0.029  -4.553  1.00  6.39           N  
ATOM   4784  CA  SER A 324      15.201  -0.297  -3.890  1.00  4.83           C  
ATOM   4785  C   SER A 324      15.093  -0.602  -2.381  1.00  3.00           C  
ATOM   4786  O   SER A 324      15.593  -1.644  -1.943  1.00  4.96           O  
ATOM   4787  CB  SER A 324      16.213   0.824  -4.097  1.00  7.25           C  
ATOM   4788  OG  SER A 324      16.542   0.965  -5.453  1.00  7.25           O  
ATOM   4789  H   SER A 324      13.565  -0.658  -5.203  1.00  7.67           H  
ATOM   4790  HA  SER A 324      15.608  -1.178  -4.377  1.00  5.80           H  
ATOM   4791 1HB  SER A 324      15.835   1.767  -3.711  1.00  8.69           H  
ATOM   4792 2HB  SER A 324      17.116   0.592  -3.533  1.00  8.69           H  
ATOM   4793  HG  SER A 324      16.908   0.120  -5.725  1.00  8.69           H  
ATOM   4794  N   ASP A 325      14.445   0.262  -1.605  1.00  4.03           N  
ATOM   4795  CA  ASP A 325      14.292   0.077  -0.165  1.00  2.60           C  
ATOM   4796  C   ASP A 325      13.474  -1.176   0.164  1.00  2.11           C  
ATOM   4797  O   ASP A 325      12.272  -1.202  -0.112  1.00  2.89           O  
ATOM   4798  CB  ASP A 325      13.604   1.298   0.450  1.00  3.90           C  
ATOM   4799  CG  ASP A 325      13.484   1.234   1.970  1.00  3.90           C  
ATOM   4800  OD1 ASP A 325      13.574   0.162   2.523  1.00  3.90           O  
ATOM   4801  OD2 ASP A 325      13.302   2.269   2.567  1.00  3.90           O  
ATOM   4802  H   ASP A 325      14.078   1.097  -2.034  1.00  4.84           H  
ATOM   4803  HA  ASP A 325      15.279   0.008   0.270  1.00  3.12           H  
ATOM   4804 1HB  ASP A 325      14.161   2.197   0.185  1.00  4.68           H  
ATOM   4805 2HB  ASP A 325      12.605   1.400   0.027  1.00  4.68           H  
ATOM   4806  N   PRO A 326      14.102  -2.203   0.789  1.00  1.75           N  
ATOM   4807  CA  PRO A 326      13.578  -3.514   1.186  1.00  2.74           C  
ATOM   4808  C   PRO A 326      12.283  -3.441   1.983  1.00  2.16           C  
ATOM   4809  O   PRO A 326      11.483  -4.368   1.934  1.00  2.50           O  
ATOM   4810  CB  PRO A 326      14.691  -4.096   2.062  1.00  4.11           C  
ATOM   4811  CG  PRO A 326      15.929  -3.469   1.549  1.00  4.11           C  
ATOM   4812  CD  PRO A 326      15.520  -2.069   1.204  1.00  4.11           C  
ATOM   4813  HA  PRO A 326      13.431  -4.129   0.283  1.00  3.29           H  
ATOM   4814 1HB  PRO A 326      14.500  -3.861   3.119  1.00  4.93           H  
ATOM   4815 2HB  PRO A 326      14.701  -5.193   1.974  1.00  4.93           H  
ATOM   4816 1HG  PRO A 326      16.719  -3.504   2.313  1.00  4.93           H  
ATOM   4817 2HG  PRO A 326      16.304  -4.026   0.678  1.00  4.93           H  
ATOM   4818 1HD  PRO A 326      15.599  -1.408   2.080  1.00  4.93           H  
ATOM   4819 2HD  PRO A 326      16.146  -1.725   0.372  1.00  4.93           H  
ATOM   4820  N   GLN A 327      12.072  -2.339   2.707  1.00  1.87           N  
ATOM   4821  CA  GLN A 327      10.867  -2.169   3.509  1.00  1.90           C  
ATOM   4822  C   GLN A 327       9.636  -2.202   2.613  1.00  1.29           C  
ATOM   4823  O   GLN A 327       8.565  -2.640   3.033  1.00  1.44           O  
ATOM   4824  CB  GLN A 327      10.913  -0.836   4.269  1.00  2.85           C  
ATOM   4825  CG  GLN A 327      12.011  -0.738   5.317  1.00  2.85           C  
ATOM   4826  CD  GLN A 327      11.826  -1.686   6.481  1.00  2.85           C  
ATOM   4827  OE1 GLN A 327      10.798  -1.668   7.161  1.00  2.85           O  
ATOM   4828  NE2 GLN A 327      12.826  -2.526   6.720  1.00  2.85           N  
ATOM   4829  H   GLN A 327      12.759  -1.591   2.703  1.00  2.24           H  
ATOM   4830  HA  GLN A 327      10.798  -2.991   4.221  1.00  2.28           H  
ATOM   4831 1HB  GLN A 327      11.058  -0.021   3.561  1.00  3.42           H  
ATOM   4832 2HB  GLN A 327       9.958  -0.670   4.768  1.00  3.42           H  
ATOM   4833 1HG  GLN A 327      12.965  -0.967   4.841  1.00  3.42           H  
ATOM   4834 2HG  GLN A 327      12.029   0.280   5.707  1.00  3.42           H  
ATOM   4835 1HE2 GLN A 327      12.762  -3.180   7.475  1.00  3.42           H  
ATOM   4836 2HE2 GLN A 327      13.642  -2.509   6.142  1.00  3.42           H  
ATOM   4837  N   GLY A 328       9.798  -1.730   1.378  1.00  1.13           N  
ATOM   4838  CA  GLY A 328       8.720  -1.702   0.423  1.00  1.40           C  
ATOM   4839  C   GLY A 328       8.007  -0.365   0.463  1.00  1.03           C  
ATOM   4840  O   GLY A 328       8.094   0.367   1.452  1.00  0.52           O  
ATOM   4841  H   GLY A 328      10.704  -1.399   1.076  1.00  1.36           H  
ATOM   4842 1HA  GLY A 328       9.112  -1.887  -0.578  1.00  1.68           H  
ATOM   4843 2HA  GLY A 328       8.027  -2.504   0.655  1.00  1.68           H  
ATOM   4844  N   LEU A 329       7.309  -0.036  -0.618  1.00  2.06           N  
ATOM   4845  CA  LEU A 329       6.569   1.210  -0.664  1.00  2.55           C  
ATOM   4846  C   LEU A 329       5.483   1.139   0.379  1.00  1.55           C  
ATOM   4847  O   LEU A 329       4.721   0.176   0.401  1.00  1.59           O  
ATOM   4848  CB  LEU A 329       5.938   1.447  -2.029  1.00  3.82           C  
ATOM   4849  CG  LEU A 329       5.271   2.814  -2.173  1.00  3.82           C  
ATOM   4850  CD1 LEU A 329       6.343   3.891  -2.149  1.00  3.82           C  
ATOM   4851  CD2 LEU A 329       4.474   2.860  -3.446  1.00  3.82           C  
ATOM   4852  H   LEU A 329       7.283  -0.663  -1.410  1.00  2.47           H  
ATOM   4853  HA  LEU A 329       7.237   2.036  -0.423  1.00  3.06           H  
ATOM   4854 1HB  LEU A 329       6.705   1.362  -2.796  1.00  4.59           H  
ATOM   4855 2HB  LEU A 329       5.182   0.682  -2.206  1.00  4.59           H  
ATOM   4856  HG  LEU A 329       4.606   2.987  -1.328  1.00  4.59           H  
ATOM   4857 1HD1 LEU A 329       5.877   4.873  -2.235  1.00  4.59           H  
ATOM   4858 2HD1 LEU A 329       6.895   3.833  -1.211  1.00  4.59           H  
ATOM   4859 3HD1 LEU A 329       7.028   3.740  -2.982  1.00  4.59           H  
ATOM   4860 1HD2 LEU A 329       4.006   3.837  -3.543  1.00  4.59           H  
ATOM   4861 2HD2 LEU A 329       5.138   2.690  -4.288  1.00  4.59           H  
ATOM   4862 3HD2 LEU A 329       3.711   2.088  -3.424  1.00  4.59           H  
ATOM   4863  N   CYS A 330       5.452   2.111   1.289  1.00  1.30           N  
ATOM   4864  CA  CYS A 330       4.469   2.151   2.376  1.00  1.06           C  
ATOM   4865  C   CYS A 330       4.664   1.000   3.362  1.00  0.82           C  
ATOM   4866  O   CYS A 330       3.780   0.701   4.162  1.00  1.30           O  
ATOM   4867  CB  CYS A 330       3.039   2.084   1.835  1.00  1.59           C  
ATOM   4868  SG  CYS A 330       2.648   3.377   0.650  1.00  1.59           S  
ATOM   4869  H   CYS A 330       6.125   2.862   1.217  1.00  1.56           H  
ATOM   4870  HA  CYS A 330       4.589   3.090   2.914  1.00  1.27           H  
ATOM   4871 1HB  CYS A 330       2.848   1.121   1.368  1.00  1.91           H  
ATOM   4872 2HB  CYS A 330       2.341   2.179   2.666  1.00  1.91           H  
ATOM   4873  HG  CYS A 330       1.457   2.890   0.322  1.00  1.91           H  
ATOM   4874  N   GLY A 331       5.805   0.322   3.289  1.00  0.68           N  
ATOM   4875  CA  GLY A 331       6.040  -0.823   4.131  1.00  0.89           C  
ATOM   4876  C   GLY A 331       5.406  -2.088   3.549  1.00  1.13           C  
ATOM   4877  O   GLY A 331       5.131  -3.031   4.287  1.00  1.74           O  
ATOM   4878  H   GLY A 331       6.530   0.587   2.639  1.00  0.82           H  
ATOM   4879 1HA  GLY A 331       7.113  -0.967   4.249  1.00  1.07           H  
ATOM   4880 2HA  GLY A 331       5.630  -0.630   5.120  1.00  1.07           H  
ATOM   4881  N   ILE A 332       5.201  -2.135   2.226  1.00  1.31           N  
ATOM   4882  CA  ILE A 332       4.562  -3.296   1.603  1.00  2.64           C  
ATOM   4883  C   ILE A 332       5.300  -4.627   1.816  1.00  3.08           C  
ATOM   4884  O   ILE A 332       4.685  -5.689   1.736  1.00  6.14           O  
ATOM   4885  CB  ILE A 332       4.354  -3.098   0.078  1.00  3.96           C  
ATOM   4886  CG1 ILE A 332       3.368  -4.137  -0.375  1.00  3.96           C  
ATOM   4887  CG2 ILE A 332       5.632  -3.241  -0.718  1.00  3.96           C  
ATOM   4888  CD1 ILE A 332       2.046  -3.915   0.262  1.00  3.96           C  
ATOM   4889  H   ILE A 332       5.424  -1.342   1.642  1.00  1.57           H  
ATOM   4890  HA  ILE A 332       3.575  -3.401   2.049  1.00  3.17           H  
ATOM   4891  HB  ILE A 332       3.916  -2.118  -0.105  1.00  4.75           H  
ATOM   4892 1HG1 ILE A 332       3.256  -4.116  -1.458  1.00  4.75           H  
ATOM   4893 2HG1 ILE A 332       3.731  -5.122  -0.082  1.00  4.75           H  
ATOM   4894 1HG2 ILE A 332       5.414  -3.111  -1.778  1.00  4.75           H  
ATOM   4895 2HG2 ILE A 332       6.328  -2.482  -0.401  1.00  4.75           H  
ATOM   4896 3HG2 ILE A 332       6.061  -4.229  -0.556  1.00  4.75           H  
ATOM   4897 1HD1 ILE A 332       1.369  -4.702  -0.045  1.00  4.75           H  
ATOM   4898 2HD1 ILE A 332       2.158  -3.941   1.344  1.00  4.75           H  
ATOM   4899 3HD1 ILE A 332       1.657  -2.944  -0.036  1.00  4.75           H  
ATOM   4900  N   ALA A 333       6.604  -4.595   2.060  1.00  2.23           N  
ATOM   4901  CA  ALA A 333       7.333  -5.834   2.293  1.00  2.88           C  
ATOM   4902  C   ALA A 333       7.615  -6.043   3.786  1.00  3.12           C  
ATOM   4903  O   ALA A 333       8.357  -6.948   4.160  1.00  4.87           O  
ATOM   4904  CB  ALA A 333       8.625  -5.837   1.504  1.00  4.32           C  
ATOM   4905  H   ALA A 333       7.106  -3.717   2.117  1.00  2.68           H  
ATOM   4906  HA  ALA A 333       6.713  -6.662   1.952  1.00  3.46           H  
ATOM   4907 1HB  ALA A 333       9.151  -6.777   1.662  1.00  5.18           H  
ATOM   4908 2HB  ALA A 333       8.405  -5.716   0.443  1.00  5.18           H  
ATOM   4909 3HB  ALA A 333       9.243  -5.011   1.841  1.00  5.18           H  
ATOM   4910  N   MET A 334       7.054  -5.198   4.650  1.00  2.82           N  
ATOM   4911  CA  MET A 334       7.321  -5.316   6.079  1.00  3.31           C  
ATOM   4912  C   MET A 334       6.646  -6.508   6.739  1.00  5.97           C  
ATOM   4913  O   MET A 334       7.242  -7.138   7.613  1.00 15.47           O  
ATOM   4914  CB  MET A 334       6.926  -4.044   6.801  1.00  4.96           C  
ATOM   4915  CG  MET A 334       7.807  -2.856   6.483  1.00  4.96           C  
ATOM   4916  SD  MET A 334       7.244  -1.354   7.290  1.00  4.96           S  
ATOM   4917  CE  MET A 334       7.640  -1.731   8.992  1.00  4.96           C  
ATOM   4918  H   MET A 334       6.435  -4.465   4.337  1.00  3.38           H  
ATOM   4919  HA  MET A 334       8.395  -5.450   6.205  1.00  3.97           H  
ATOM   4920 1HB  MET A 334       5.903  -3.780   6.543  1.00  5.96           H  
ATOM   4921 2HB  MET A 334       6.963  -4.209   7.878  1.00  5.96           H  
ATOM   4922 1HG  MET A 334       8.822  -3.068   6.814  1.00  5.96           H  
ATOM   4923 2HG  MET A 334       7.827  -2.691   5.409  1.00  5.96           H  
ATOM   4924 1HE  MET A 334       7.351  -0.894   9.628  1.00  5.96           H  
ATOM   4925 2HE  MET A 334       7.099  -2.626   9.302  1.00  5.96           H  
ATOM   4926 3HE  MET A 334       8.713  -1.904   9.086  1.00  5.96           H  
ATOM   4927  N   ASP A 335       5.418  -6.831   6.341  1.00  5.89           N  
ATOM   4928  CA  ASP A 335       4.764  -7.986   6.947  1.00 12.06           C  
ATOM   4929  C   ASP A 335       3.598  -8.576   6.132  1.00  9.99           C  
ATOM   4930  O   ASP A 335       2.444  -8.491   6.561  1.00 31.09           O
[truncated: 7,955 more chars]
