# Supplementary material for: Sequence comparison, molecular modeling, and network analysis predict structural diversity in cysteine proteases from the Cape sundew, Drosera capensis
Source: Comput Struct Biotechnol J. 2016 Jun 14;14:271–82. doi: 10.1016/j.csbj.2016.05.003 (PMC4949590; doi:10.1016/j.csbj.2016.05.003)
Supplement: Supplementary file 3 [file mmc3.zip › Rosetta_full/DCAP_3370_full_m1.pdb]

PFRMAT TS
TARGET DCAP_3370
AUTHOR BAKER-ROSETTASERVER
METHOD    ROSETTA provides both ab initio and
METHOD    comparative models of protein domains.
METHOD    Comparative models are built from structures
METHOD    detected and aligned by HHSEARCH, SPARKS, and
METHOD    Raptor. Loop regions are assembled from fragments and 
METHOD    optimized to fit the aligned template structures.
METHOD    De novo models are built using the Rosetta de
METHOD    novo protocol.  The procedure is fully automated.
MODEL     1
PARENT 4qrgB_310
REMARK PARENT    4qrgB_310
REMARK PARSRC    alignment
REMARK SCORE     0.77
ATOM      1  N   MET A   1     -35.476  24.367 -39.970  1.00999.99           N  
ATOM      2  CA  MET A   1     -34.840  24.406 -41.283  1.00999.99           C  
ATOM      3  C   MET A   1     -33.535  25.211 -41.311  1.00999.99           C  
ATOM      4  O   MET A   1     -32.677  24.959 -42.159  1.00999.99           O  
ATOM      5  CB  MET A   1     -35.818  24.971 -42.311  1.00999.99           C  
ATOM      6  CG  MET A   1     -37.026  24.085 -42.576  1.00999.99           C  
ATOM      7  SD  MET A   1     -36.559  22.451 -43.179  1.00999.99           S  
ATOM      8  CE  MET A   1     -35.901  22.872 -44.789  1.00999.99           C  
ATOM      9 1H   MET A   1     -35.942  25.244 -39.788  1.00999.99           H  
ATOM     10 2H   MET A   1     -36.158  23.620 -39.958  1.00999.99           H  
ATOM     11 3H   MET A   1     -34.783  24.193 -39.257  1.00999.99           H  
ATOM     12  HA  MET A   1     -34.594  23.383 -41.569  1.00999.99           H  
ATOM     13 1HB  MET A   1     -36.182  25.942 -41.977  1.00999.99           H  
ATOM     14 2HB  MET A   1     -35.304  25.123 -43.261  1.00999.99           H  
ATOM     15 1HG  MET A   1     -37.597  23.962 -41.656  1.00999.99           H  
ATOM     16 2HG  MET A   1     -37.672  24.555 -43.317  1.00999.99           H  
ATOM     17 1HE  MET A   1     -35.564  21.967 -45.294  1.00999.99           H  
ATOM     18 2HE  MET A   1     -36.677  23.354 -45.385  1.00999.99           H  
ATOM     19 3HE  MET A   1     -35.060  23.556 -44.670  1.00999.99           H  
ATOM     20  N   ALA A   2     -33.388  26.180 -40.401  1.00999.99           N  
ATOM     21  CA  ALA A   2     -32.190  27.014 -40.384  1.00999.99           C  
ATOM     22  C   ALA A   2     -30.903  26.217 -40.078  1.00999.99           C  
ATOM     23  O   ALA A   2     -29.890  26.489 -40.721  1.00999.99           O  
ATOM     24  CB  ALA A   2     -32.357  28.169 -39.396  1.00999.99           C  
ATOM     25  H   ALA A   2     -34.113  26.356 -39.720  1.00999.99           H  
ATOM     26  HA  ALA A   2     -32.074  27.440 -41.380  1.00999.99           H  
ATOM     27 1HB  ALA A   2     -31.477  28.809 -39.437  1.00999.99           H  
ATOM     28 2HB  ALA A   2     -33.237  28.750 -39.670  1.00999.99           H  
ATOM     29 3HB  ALA A   2     -32.480  27.807 -38.383  1.00999.99           H  
ATOM     30  N   PRO A   3     -30.886  25.258 -39.118  1.00999.99           N  
ATOM     31  CA  PRO A   3     -29.756  24.387 -38.790  1.00999.99           C  
ATOM     32  C   PRO A   3     -29.278  23.635 -40.021  1.00999.99           C  
ATOM     33  O   PRO A   3     -28.075  23.469 -40.224  1.00999.99           O  
ATOM     34  CB  PRO A   3     -30.327  23.440 -37.735  1.00999.99           C  
ATOM     35  CG  PRO A   3     -31.376  24.247 -37.058  1.00999.99           C  
ATOM     36  CD  PRO A   3     -32.004  25.044 -38.163  1.00999.99           C  
ATOM     37  HA  PRO A   3     -28.941  24.995 -38.371  1.00999.99           H  
ATOM     38 1HB  PRO A   3     -30.718  22.531 -38.214  1.00999.99           H  
ATOM     39 2HB  PRO A   3     -29.529  23.123 -37.046  1.00999.99           H  
ATOM     40 1HG  PRO A   3     -32.095  23.587 -36.551  1.00999.99           H  
ATOM     41 2HG  PRO A   3     -30.926  24.882 -36.281  1.00999.99           H  
ATOM     42 1HD  PRO A   3     -32.802  24.449 -38.624  1.00999.99           H  
ATOM     43 2HD  PRO A   3     -32.376  25.984 -37.751  1.00999.99           H  
ATOM     44  N   LEU A   4     -30.233  23.204 -40.844  1.00999.99           N  
ATOM     45  CA  LEU A   4     -29.939  22.498 -42.077  1.00999.99           C  
ATOM     46  C   LEU A   4     -29.246  23.417 -43.047  1.00999.99           C  
ATOM     47  O   LEU A   4     -28.195  23.068 -43.580  1.00999.99           O  
ATOM     48  CB  LEU A   4     -31.220  21.948 -42.711  1.00999.99           C  
ATOM     49  CG  LEU A   4     -31.033  21.251 -44.063  1.00999.99           C  
ATOM     50  CD1 LEU A   4     -30.095  20.063 -43.897  1.00999.99           C  
ATOM     51  CD2 LEU A   4     -32.390  20.814 -44.592  1.00999.99           C  
ATOM     52  H   LEU A   4     -31.199  23.375 -40.603  1.00999.99           H  
ATOM     53  HA  LEU A   4     -29.273  21.666 -41.852  1.00999.99           H  
ATOM     54 1HB  LEU A   4     -31.669  21.230 -42.027  1.00999.99           H  
ATOM     55 2HB  LEU A   4     -31.921  22.767 -42.858  1.00999.99           H  
ATOM     56  HG  LEU A   4     -30.578  21.945 -44.769  1.00999.99           H  
ATOM     57 1HD1 LEU A   4     -29.955  19.574 -44.861  1.00999.99           H  
ATOM     58 2HD1 LEU A   4     -29.132  20.410 -43.522  1.00999.99           H  
ATOM     59 3HD1 LEU A   4     -30.527  19.355 -43.190  1.00999.99           H  
ATOM     60 1HD2 LEU A   4     -32.265  20.324 -45.559  1.00999.99           H  
ATOM     61 2HD2 LEU A   4     -32.849  20.118 -43.890  1.00999.99           H  
ATOM     62 3HD2 LEU A   4     -33.032  21.687 -44.709  1.00999.99           H  
ATOM     63  N   THR A   5     -29.834  24.596 -43.260  1.00999.99           N  
ATOM     64  CA  THR A   5     -29.264  25.596 -44.151  1.00999.99           C  
ATOM     65  C   THR A   5     -27.829  25.906 -43.761  1.00999.99           C  
ATOM     66  O   THR A   5     -26.946  25.933 -44.618  1.00999.99           O  
ATOM     67  CB  THR A   5     -30.093  26.893 -44.136  1.00999.99           C  
ATOM     68  OG1 THR A   5     -31.424  26.621 -44.594  1.00999.99           O  
ATOM     69  CG2 THR A   5     -29.448  27.935 -45.034  1.00999.99           C  
ATOM     70  H   THR A   5     -30.710  24.805 -42.794  1.00999.99           H  
ATOM     71  HA  THR A   5     -29.263  25.198 -45.166  1.00999.99           H  
ATOM     72  HB  THR A   5     -30.143  27.280 -43.119  1.00999.99           H  
ATOM     73  HG1 THR A   5     -31.850  26.007 -43.988  1.00999.99           H  
ATOM     74 1HG2 THR A   5     -30.041  28.848 -45.013  1.00999.99           H  
ATOM     75 2HG2 THR A   5     -28.441  28.146 -44.676  1.00999.99           H  
ATOM     76 3HG2 THR A   5     -29.400  27.556 -46.054  1.00999.99           H  
ATOM     77  N   PHE A   6     -27.608  26.123 -42.464  1.00999.99           N  
ATOM     78  CA  PHE A   6     -26.286  26.399 -41.928  1.00999.99           C  
ATOM     79  C   PHE A   6     -25.290  25.311 -42.246  1.00999.99           C  
ATOM     80  O   PHE A   6     -24.208  25.599 -42.757  1.00999.99           O  
ATOM     81  CB  PHE A   6     -26.332  26.572 -40.414  1.00999.99           C  
ATOM     82  CG  PHE A   6     -24.959  26.659 -39.807  1.00999.99           C  
ATOM     83  CD1 PHE A   6     -24.197  27.812 -39.915  1.00999.99           C  
ATOM     84  CD2 PHE A   6     -24.425  25.572 -39.130  1.00999.99           C  
ATOM     85  CE1 PHE A   6     -22.930  27.875 -39.363  1.00999.99           C  
ATOM     86  CE2 PHE A   6     -23.162  25.632 -38.576  1.00999.99           C  
ATOM     87  CZ  PHE A   6     -22.413  26.785 -38.694  1.00999.99           C  
ATOM     88  H   PHE A   6     -28.389  26.101 -41.823  1.00999.99           H  
ATOM     89  HA  PHE A   6     -25.926  27.328 -42.373  1.00999.99           H  
ATOM     90 1HB  PHE A   6     -26.878  27.481 -40.161  1.00999.99           H  
ATOM     91 2HB  PHE A   6     -26.857  25.734 -39.959  1.00999.99           H  
ATOM     92  HD1 PHE A   6     -24.604  28.673 -40.446  1.00999.99           H  
ATOM     93  HD2 PHE A   6     -25.016  24.660 -39.038  1.00999.99           H  
ATOM     94  HE1 PHE A   6     -22.340  28.786 -39.456  1.00999.99           H  
ATOM     95  HE2 PHE A   6     -22.756  24.771 -38.047  1.00999.99           H  
ATOM     96  HZ  PHE A   6     -21.416  26.835 -38.259  1.00999.99           H  
ATOM     97  N   LEU A   7     -25.643  24.069 -41.929  1.00999.99           N  
ATOM     98  CA  LEU A   7     -24.747  22.951 -42.154  1.00999.99           C  
ATOM     99  C   LEU A   7     -24.462  22.724 -43.628  1.00999.99           C  
ATOM    100  O   LEU A   7     -23.339  22.375 -43.989  1.00999.99           O  
ATOM    101  CB  LEU A   7     -25.339  21.689 -41.533  1.00999.99           C  
ATOM    102  CG  LEU A   7     -25.375  21.675 -40.000  1.00999.99           C  
ATOM    103  CD1 LEU A   7     -26.138  20.446 -39.525  1.00999.99           C  
ATOM    104  CD2 LEU A   7     -23.948  21.686 -39.471  1.00999.99           C  
ATOM    105  H   LEU A   7     -26.545  23.892 -41.503  1.00999.99           H  
ATOM    106  HA  LEU A   7     -23.803  23.170 -41.657  1.00999.99           H  
ATOM    107 1HB  LEU A   7     -26.362  21.573 -41.889  1.00999.99           H  
ATOM    108 2HB  LEU A   7     -24.758  20.828 -41.862  1.00999.99           H  
ATOM    109  HG  LEU A   7     -25.896  22.558 -39.635  1.00999.99           H  
ATOM    110 1HD1 LEU A   7     -26.172  20.435 -38.436  1.00999.99           H  
ATOM    111 2HD1 LEU A   7     -27.154  20.476 -39.918  1.00999.99           H  
ATOM    112 3HD1 LEU A   7     -25.638  19.546 -39.881  1.00999.99           H  
ATOM    113 1HD2 LEU A   7     -23.963  21.680 -38.381  1.00999.99           H  
ATOM    114 2HD2 LEU A   7     -23.420  20.802 -39.831  1.00999.99           H  
ATOM    115 3HD2 LEU A   7     -23.436  22.582 -39.822  1.00999.99           H  
ATOM    116  N   LEU A   8     -25.459  22.940 -44.486  1.00999.99           N  
ATOM    117  CA  LEU A   8     -25.246  22.790 -45.916  1.00999.99           C  
ATOM    118  C   LEU A   8     -24.281  23.846 -46.430  1.00999.99           C  
ATOM    119  O   LEU A   8     -23.374  23.537 -47.202  1.00999.99           O  
ATOM    120  CB  LEU A   8     -26.579  22.901 -46.668  1.00999.99           C  
ATOM    121  CG  LEU A   8     -27.561  21.738 -46.472  1.00999.99           C  
ATOM    122  CD1 LEU A   8     -28.895  22.096 -47.112  1.00999.99           C  
ATOM    123  CD2 LEU A   8     -26.976  20.482 -47.095  1.00999.99           C  
ATOM    124  H   LEU A   8     -26.376  23.200 -44.148  1.00999.99           H  
ATOM    125  HA  LEU A   8     -24.815  21.808 -46.102  1.00999.99           H  
ATOM    126 1HB  LEU A   8     -27.082  23.813 -46.351  1.00999.99           H  
ATOM    127 2HB  LEU A   8     -26.370  22.977 -47.734  1.00999.99           H  
ATOM    128  HG  LEU A   8     -27.727  21.568 -45.410  1.00999.99           H  
ATOM    129 1HD1 LEU A   8     -29.599  21.275 -46.972  1.00999.99           H  
ATOM    130 2HD1 LEU A   8     -29.292  22.997 -46.644  1.00999.99           H  
ATOM    131 3HD1 LEU A   8     -28.752  22.273 -48.177  1.00999.99           H  
ATOM    132 1HD2 LEU A   8     -27.668  19.650 -46.959  1.00999.99           H  
ATOM    133 2HD2 LEU A   8     -26.812  20.648 -48.160  1.00999.99           H  
ATOM    134 3HD2 LEU A   8     -26.027  20.246 -46.614  1.00999.99           H  
ATOM    135  N   LEU A   9     -24.443  25.084 -45.965  1.00999.99           N  
ATOM    136  CA  LEU A   9     -23.554  26.159 -46.372  1.00999.99           C  
ATOM    137  C   LEU A   9     -22.149  25.944 -45.840  1.00999.99           C  
ATOM    138  O   LEU A   9     -21.173  26.184 -46.551  1.00999.99           O  
ATOM    139  CB  LEU A   9     -24.091  27.504 -45.872  1.00999.99           C  
ATOM    140  CG  LEU A   9     -25.377  28.004 -46.539  1.00999.99           C  
ATOM    141  CD1 LEU A   9     -25.877  29.238 -45.800  1.00999.99           C  
ATOM    142  CD2 LEU A   9     -25.093  28.321 -47.998  1.00999.99           C  
ATOM    143  H   LEU A   9     -25.209  25.295 -45.337  1.00999.99           H  
ATOM    144  HA  LEU A   9     -23.512  26.179 -47.461  1.00999.99           H  
ATOM    145 1HB  LEU A   9     -24.286  27.424 -44.803  1.00999.99           H  
ATOM    146 2HB  LEU A   9     -23.324  28.262 -46.024  1.00999.99           H  
ATOM    147  HG  LEU A   9     -26.145  27.236 -46.482  1.00999.99           H  
ATOM    148 1HD1 LEU A   9     -26.794  29.596 -46.268  1.00999.99           H  
ATOM    149 2HD1 LEU A   9     -26.078  28.980 -44.761  1.00999.99           H  
ATOM    150 3HD1 LEU A   9     -25.121  30.021 -45.840  1.00999.99           H  
ATOM    151 1HD2 LEU A   9     -26.005  28.676 -48.478  1.00999.99           H  
ATOM    152 2HD2 LEU A   9     -24.325  29.093 -48.059  1.00999.99           H  
ATOM    153 3HD2 LEU A   9     -24.744  27.420 -48.503  1.00999.99           H  
ATOM    154  N   LEU A  10     -22.055  25.467 -44.600  1.00999.99           N  
ATOM    155  CA  LEU A  10     -20.783  25.200 -43.951  1.00999.99           C  
ATOM    156  C   LEU A  10     -19.987  24.132 -44.679  1.00999.99           C  
ATOM    157  O   LEU A  10     -18.818  24.338 -45.009  1.00999.99           O  
ATOM    158  CB  LEU A  10     -21.031  24.753 -42.506  1.00999.99           C  
ATOM    159  CG  LEU A  10     -19.783  24.364 -41.712  1.00999.99           C  
ATOM    160  CD1 LEU A  10     -18.860  25.570 -41.604  1.00999.99           C  
ATOM    161  CD2 LEU A  10     -20.201  23.863 -40.338  1.00999.99           C  
ATOM    162  H   LEU A  10     -22.897  25.305 -44.067  1.00999.99           H  
ATOM    163  HA  LEU A  10     -20.201  26.120 -43.943  1.00999.99           H  
ATOM    164 1HB  LEU A  10     -21.526  25.562 -41.971  1.00999.99           H  
ATOM    165 2HB  LEU A  10     -21.698  23.892 -42.518  1.00999.99           H  
ATOM    166  HG  LEU A  10     -19.246  23.575 -42.238  1.00999.99           H  
ATOM    167 1HD1 LEU A  10     -17.964  25.294 -41.048  1.00999.99           H  
ATOM    168 2HD1 LEU A  10     -18.578  25.902 -42.603  1.00999.99           H  
ATOM    169 3HD1 LEU A  10     -19.376  26.377 -41.085  1.00999.99           H  
ATOM    170 1HD2 LEU A  10     -19.314  23.578 -39.770  1.00999.99           H  
ATOM    171 2HD2 LEU A  10     -20.731  24.652 -39.809  1.00999.99           H  
ATOM    172 3HD2 LEU A  10     -20.853  22.997 -40.450  1.00999.99           H  
ATOM    173  N   SER A  11     -20.630  22.990 -44.916  1.00999.99           N  
ATOM    174  CA  SER A  11     -20.009  21.858 -45.582  1.00999.99           C  
ATOM    175  C   SER A  11     -19.578  22.186 -46.999  1.00999.99           C  
ATOM    176  O   SER A  11     -18.437  21.916 -47.378  1.00999.99           O  
ATOM    177  CB  SER A  11     -20.974  20.689 -45.608  1.00999.99           C  
ATOM    178  OG  SER A  11     -20.412  19.581 -46.258  1.00999.99           O  
ATOM    179  H   SER A  11     -21.589  22.892 -44.611  1.00999.99           H  
ATOM    180  HA  SER A  11     -19.123  21.571 -45.015  1.00999.99           H  
ATOM    181 1HB  SER A  11     -21.244  20.419 -44.587  1.00999.99           H  
ATOM    182 2HB  SER A  11     -21.890  20.986 -46.118  1.00999.99           H  
ATOM    183  HG  SER A  11     -19.678  19.293 -45.710  1.00999.99           H  
ATOM    184  N   LEU A  12     -20.491  22.765 -47.779  1.00999.99           N  
ATOM    185  CA  LEU A  12     -20.203  23.094 -49.165  1.00999.99           C  
ATOM    186  C   LEU A  12     -19.117  24.151 -49.294  1.00999.99           C  
ATOM    187  O   LEU A  12     -18.251  24.041 -50.165  1.00999.99           O  
ATOM    188  CB  LEU A  12     -21.482  23.585 -49.854  1.00999.99           C  
ATOM    189  CG  LEU A  12     -22.573  22.525 -50.073  1.00999.99           C  
ATOM    190  CD1 LEU A  12     -23.843  23.200 -50.580  1.00999.99           C  
ATOM    191  CD2 LEU A  12     -22.070  21.492 -51.067  1.00999.99           C  
ATOM    192  H   LEU A  12     -21.415  22.973 -47.419  1.00999.99           H  
ATOM    193  HA  LEU A  12     -19.861  22.189 -49.667  1.00999.99           H  
ATOM    194 1HB  LEU A  12     -21.915  24.384 -49.253  1.00999.99           H  
ATOM    195 2HB  LEU A  12     -21.217  23.995 -50.828  1.00999.99           H  
ATOM    196  HG  LEU A  12     -22.804  22.034 -49.128  1.00999.99           H  
ATOM    197 1HD1 LEU A  12     -24.619  22.449 -50.732  1.00999.99           H  
ATOM    198 2HD1 LEU A  12     -24.184  23.930 -49.846  1.00999.99           H  
ATOM    199 3HD1 LEU A  12     -23.639  23.704 -51.524  1.00999.99           H  
ATOM    200 1HD2 LEU A  12     -22.838  20.735 -51.226  1.00999.99           H  
ATOM    201 2HD2 LEU A  12     -21.841  21.980 -52.015  1.00999.99           H  
ATOM    202 3HD2 LEU A  12     -21.169  21.020 -50.675  1.00999.99           H  
ATOM    203  N   THR A  13     -19.147  25.156 -48.414  1.00999.99           N  
ATOM    204  CA  THR A  13     -18.154  26.217 -48.446  1.00999.99           C  
ATOM    205  C   THR A  13     -16.775  25.707 -48.107  1.00999.99           C  
ATOM    206  O   THR A  13     -15.820  26.011 -48.813  1.00999.99           O  
ATOM    207  CB  THR A  13     -18.498  27.350 -47.463  1.00999.99           C  
ATOM    208  OG1 THR A  13     -19.750  27.945 -47.825  1.00999.99           O  
ATOM    209  CG2 THR A  13     -17.405  28.407 -47.483  1.00999.99           C  
ATOM    210  H   THR A  13     -19.881  25.216 -47.721  1.00999.99           H  
ATOM    211  HA  THR A  13     -18.123  26.630 -49.454  1.00999.99           H  
ATOM    212  HB  THR A  13     -18.580  26.942 -46.456  1.00999.99           H  
ATOM    213  HG1 THR A  13     -20.459  27.323 -47.629  1.00999.99           H  
ATOM    214 1HG2 THR A  13     -17.655  29.201 -46.780  1.00999.99           H  
ATOM    215 2HG2 THR A  13     -16.456  27.954 -47.197  1.00999.99           H  
ATOM    216 3HG2 THR A  13     -17.321  28.824 -48.486  1.00999.99           H  
ATOM    217  N   ALA A  14     -16.663  24.936 -47.030  1.00999.99           N  
ATOM    218  CA  ALA A  14     -15.373  24.413 -46.610  1.00999.99           C  
ATOM    219  C   ALA A  14     -14.773  23.501 -47.667  1.00999.99           C  
ATOM    220  O   ALA A  14     -13.586  23.603 -47.993  1.00999.99           O  
ATOM    221  CB  ALA A  14     -15.519  23.662 -45.297  1.00999.99           C  
ATOM    222  H   ALA A  14     -17.482  24.710 -46.476  1.00999.99           H  
ATOM    223  HA  ALA A  14     -14.694  25.257 -46.467  1.00999.99           H  
ATOM    224 1HB  ALA A  14     -14.544  23.296 -44.975  1.00999.99           H  
ATOM    225 2HB  ALA A  14     -15.925  24.331 -44.538  1.00999.99           H  
ATOM    226 3HB  ALA A  14     -16.195  22.820 -45.433  1.00999.99           H  
ATOM    227  N   ALA A  15     -15.616  22.624 -48.223  1.00999.99           N  
ATOM    228  CA  ALA A  15     -15.183  21.679 -49.233  1.00999.99           C  
ATOM    229  C   ALA A  15     -14.622  22.371 -50.458  1.00999.99           C  
ATOM    230  O   ALA A  15     -13.523  22.033 -50.900  1.00999.99           O  
ATOM    231  CB  ALA A  15     -16.344  20.785 -49.638  1.00999.99           C  
ATOM    232  H   ALA A  15     -16.582  22.585 -47.922  1.00999.99           H  
ATOM    233  HA  ALA A  15     -14.400  21.066 -48.808  1.00999.99           H  
ATOM    234 1HB  ALA A  15     -16.004  20.056 -50.374  1.00999.99           H  
ATOM    235 2HB  ALA A  15     -16.724  20.263 -48.760  1.00999.99           H  
ATOM    236 3HB  ALA A  15     -17.138  21.392 -50.069  1.00999.99           H  
ATOM    237  N   ALA A  16     -15.371  23.345 -50.982  1.00999.99           N  
ATOM    238  CA  ALA A  16     -14.988  24.071 -52.183  1.00999.99           C  
ATOM    239  C   ALA A  16     -13.874  25.094 -51.973  1.00999.99           C  
ATOM    240  O   ALA A  16     -13.029  25.267 -52.854  1.00999.99           O  
ATOM    241  CB  ALA A  16     -16.208  24.782 -52.746  1.00999.99           C  
ATOM    242  H   ALA A  16     -16.261  23.575 -50.555  1.00999.99           H  
ATOM    243  HA  ALA A  16     -14.636  23.341 -52.911  1.00999.99           H  
ATOM    244 1HB  ALA A  16     -15.940  25.288 -53.673  1.00999.99           H  
ATOM    245 2HB  ALA A  16     -16.994  24.053 -52.943  1.00999.99           H  
ATOM    246 3HB  ALA A  16     -16.569  25.514 -52.025  1.00999.99           H  
ATOM    247  N   ALA A  17     -13.881  25.797 -50.840  1.00999.99           N  
ATOM    248  CA  ALA A  17     -12.910  26.860 -50.600  1.00999.99           C  
ATOM    249  C   ALA A  17     -11.481  26.360 -50.484  1.00999.99           C  
ATOM    250  O   ALA A  17     -10.590  26.858 -51.168  1.00999.99           O  
ATOM    251  CB  ALA A  17     -13.268  27.634 -49.342  1.00999.99           C  
ATOM    252  H   ALA A  17     -14.583  25.623 -50.135  1.00999.99           H  
ATOM    253  HA  ALA A  17     -12.952  27.541 -51.455  1.00999.99           H  
ATOM    254 1HB  ALA A  17     -12.561  28.450 -49.203  1.00999.99           H  
ATOM    255 2HB  ALA A  17     -14.276  28.038 -49.436  1.00999.99           H  
ATOM    256 3HB  ALA A  17     -13.226  26.968 -48.480  1.00999.99           H  
ATOM    257  N   GLY A  18     -11.245  25.402 -49.594  1.00999.99           N  
ATOM    258  CA  GLY A  18      -9.885  24.911 -49.438  1.00999.99           C  
ATOM    259  C   GLY A  18      -9.854  23.432 -49.157  1.00999.99           C  
ATOM    260  O   GLY A  18      -9.625  23.055 -48.011  1.00999.99           O  
ATOM    261  H   GLY A  18     -11.996  25.000 -49.040  1.00999.99           H  
ATOM    262 1HA  GLY A  18      -9.315  25.120 -50.345  1.00999.99           H  
ATOM    263 2HA  GLY A  18      -9.397  25.445 -48.625  1.00999.99           H  
ATOM    264  N   VAL A  19     -10.067  22.623 -50.204  1.00400.00           N  
ATOM    265  CA  VAL A  19     -10.084  21.152 -50.139  1.00400.00           C  
ATOM    266  C   VAL A  19     -10.465  20.647 -48.756  1.00400.00           C  
ATOM    267  O   VAL A  19      -9.589  20.320 -47.949  1.00400.00           O  
ATOM    268  CB  VAL A  19      -8.709  20.582 -50.531  1.00600.00           C  
ATOM    269  CG1 VAL A  19      -8.709  19.073 -50.374  1.00600.00           C  
ATOM    270  CG2 VAL A  19      -8.385  20.971 -51.965  1.00600.00           C  
ATOM    271  H   VAL A  19     -10.235  23.053 -51.102  1.00720.00           H  
ATOM    272  HA  VAL A  19     -10.827  20.791 -50.853  1.00480.00           H  
ATOM    273  HB  VAL A  19      -7.950  20.984 -49.860  1.00720.00           H  
ATOM    274 1HG1 VAL A  19      -7.729  18.676 -50.638  1.00720.00           H  
ATOM    275 2HG1 VAL A  19      -8.939  18.814 -49.341  1.00720.00           H  
ATOM    276 3HG1 VAL A  19      -9.463  18.645 -51.033  1.00720.00           H  
ATOM    277 1HG2 VAL A  19      -7.407  20.573 -52.240  1.00720.00           H  
ATOM    278 2HG2 VAL A  19      -9.143  20.560 -52.634  1.00720.00           H  
ATOM    279 3HG2 VAL A  19      -8.373  22.057 -52.056  1.00720.00           H  
ATOM    280  N   GLY A  20     -11.771  20.586 -48.504  1.00400.00           N  
ATOM    281  CA  GLY A  20     -12.323  20.201 -47.197  1.00400.00           C  
ATOM    282  C   GLY A  20     -11.801  18.890 -46.610  1.00400.00           C  
ATOM    283  O   GLY A  20     -11.173  18.083 -47.295  1.00400.00           O  
ATOM    284  H   GLY A  20     -12.402  20.862 -49.251  1.00480.00           H  
ATOM    285 1HA  GLY A  20     -12.117  21.005 -46.491  1.00480.00           H  
ATOM    286 2HA  GLY A  20     -13.407  20.139 -47.274  1.00480.00           H  
ATOM    287  N   GLU A  21     -12.173  18.646 -45.350  1.00400.00           N  
ATOM    288  CA  GLU A  21     -11.756  17.464 -44.589  1.00400.00           C  
ATOM    289  C   GLU A  21     -12.315  16.145 -45.117  1.00400.00           C  
ATOM    290  O   GLU A  21     -11.841  15.076 -44.737  1.00400.00           O  
ATOM    291  CB  GLU A  21     -12.162  17.629 -43.122  1.00600.00           C  
ATOM    292  CG  GLU A  21     -13.668  17.644 -42.879  1.00600.00           C  
ATOM    293  CD  GLU A  21     -14.279  19.004 -43.067  1.00600.00           C  
ATOM    294  OE1 GLU A  21     -13.667  19.826 -43.707  1.00600.00           O  
ATOM    295  OE2 GLU A  21     -15.357  19.226 -42.566  1.00600.00           O  
ATOM    296  H   GLU A  21     -12.728  19.344 -44.876  1.00480.00           H  
ATOM    297  HA  GLU A  21     -10.667  17.405 -44.636  1.00480.00           H  
ATOM    298 1HB  GLU A  21     -11.740  16.814 -42.534  1.00720.00           H  
ATOM    299 2HB  GLU A  21     -11.752  18.560 -42.730  1.00720.00           H  
ATOM    300 1HG  GLU A  21     -14.148  16.943 -43.561  1.00720.00           H  
ATOM    301 2HG  GLU A  21     -13.861  17.304 -41.862  1.00720.00           H  
ATOM    302  N   GLU A  22     -13.306  16.214 -46.003  1.00400.00           N  
ATOM    303  CA  GLU A  22     -13.859  15.018 -46.615  1.00400.00           C  
ATOM    304  C   GLU A  22     -13.027  14.619 -47.832  1.00400.00           C  
ATOM    305  O   GLU A  22     -13.125  13.491 -48.318  1.00400.00           O  
ATOM    306  CB  GLU A  22     -15.313  15.246 -47.022  1.00600.00           C  
ATOM    307  CG  GLU A  22     -16.261  15.469 -45.854  1.00600.00           C  
ATOM    308  CD  GLU A  22     -17.677  15.707 -46.296  1.00600.00           C  
ATOM    309  OE1 GLU A  22     -17.902  15.783 -47.480  1.00600.00           O  
ATOM    310  OE2 GLU A  22     -18.534  15.811 -45.450  1.00600.00           O  
ATOM    311  H   GLU A  22     -13.685  17.112 -46.262  1.00480.00           H  
ATOM    312  HA  GLU A  22     -13.819  14.204 -45.891  1.00480.00           H  
ATOM    313 1HB  GLU A  22     -15.379  16.113 -47.679  1.00720.00           H  
ATOM    314 2HB  GLU A  22     -15.674  14.383 -47.581  1.00720.00           H  
ATOM    315 1HG  GLU A  22     -16.238  14.592 -45.207  1.00720.00           H  
ATOM    316 2HG  GLU A  22     -15.916  16.324 -45.275  1.00720.00           H  
ATOM    317  N   ASP A  23     -12.218  15.559 -48.322  1.00400.00           N  
ATOM    318  CA  ASP A  23     -11.342  15.341 -49.456  1.00400.00           C  
ATOM    319  C   ASP A  23      -9.931  15.026 -48.967  1.00400.00           C  
ATOM    320  O   ASP A  23      -9.208  14.244 -49.586  1.00400.00           O  
ATOM    321  CB  ASP A  23     -11.341  16.577 -50.356  1.00600.00           C  
ATOM    322  CG  ASP A  23     -12.710  16.862 -50.965  1.00600.00           C  
ATOM    323  OD1 ASP A  23     -13.258  15.981 -51.584  1.00600.00           O  
ATOM    324  OD2 ASP A  23     -13.196  17.957 -50.801  1.00600.00           O  
ATOM    325  H   ASP A  23     -12.176  16.466 -47.885  1.00480.00           H  
ATOM    326  HA  ASP A  23     -11.708  14.488 -50.027  1.00480.00           H  
ATOM    327 1HB  ASP A  23     -11.033  17.448 -49.777  1.00720.00           H  
ATOM    328 2HB  ASP A  23     -10.618  16.444 -51.162  1.00720.00           H  
ATOM    329  N   LEU A  24      -9.558  15.627 -47.836  1.00400.00           N  
ATOM    330  CA  LEU A  24      -8.253  15.400 -47.229  1.00400.00           C  
ATOM    331  C   LEU A  24      -8.160  14.012 -46.616  1.00400.00           C  
ATOM    332  O   LEU A  24      -9.137  13.491 -46.077  1.00400.00           O  
ATOM    333  CB  LEU A  24      -7.993  16.447 -46.143  1.00600.00           C  
ATOM    334  CG  LEU A  24      -7.879  17.892 -46.628  1.00600.00           C  
ATOM    335  CD1 LEU A  24      -7.785  18.820 -45.428  1.00600.00           C  
ATOM    336  CD2 LEU A  24      -6.656  18.034 -47.522  1.00600.00           C  
ATOM    337  H   LEU A  24     -10.191  16.283 -47.397  1.00480.00           H  
ATOM    338  HA  LEU A  24      -7.492  15.490 -48.002  1.00480.00           H  
ATOM    339 1HB  LEU A  24      -8.807  16.405 -45.423  1.00720.00           H  
ATOM    340 2HB  LEU A  24      -7.066  16.193 -45.629  1.00720.00           H  
ATOM    341  HG  LEU A  24      -8.768  18.154 -47.193  1.00720.00           H  
ATOM    342 1HD1 LEU A  24      -7.716  19.852 -45.773  1.00720.00           H  
ATOM    343 2HD1 LEU A  24      -8.674  18.704 -44.809  1.00720.00           H  
ATOM    344 3HD1 LEU A  24      -6.899  18.573 -44.844  1.00720.00           H  
ATOM    345 1HD2 LEU A  24      -6.581  19.065 -47.872  1.00720.00           H  
ATOM    346 2HD2 LEU A  24      -5.759  17.777 -46.958  1.00720.00           H  
ATOM    347 3HD2 LEU A  24      -6.750  17.367 -48.379  1.00720.00           H  
ATOM    348  N   LEU A  25      -6.979  13.415 -46.698  1.00400.00           N  
ATOM    349  CA  LEU A  25      -6.763  12.085 -46.152  1.00400.00           C  
ATOM    350  C   LEU A  25      -5.823  12.127 -44.953  1.00400.00           C  
ATOM    351  O   LEU A  25      -4.899  12.943 -44.907  1.00400.00           O  
ATOM    352  CB  LEU A  25      -6.191  11.168 -47.237  1.00600.00           C  
ATOM    353  CG  LEU A  25      -7.053  11.039 -48.502  1.00600.00           C  
ATOM    354  CD1 LEU A  25      -6.333  10.170 -49.524  1.00600.00           C  
ATOM    355  CD2 LEU A  25      -8.405  10.449 -48.130  1.00600.00           C  
ATOM    356  H   LEU A  25      -6.212  13.893 -47.153  1.00480.00           H  
ATOM    357  HA  LEU A  25      -7.722  11.684 -45.825  1.00480.00           H  
ATOM    358 1HB  LEU A  25      -5.218  11.554 -47.538  1.00720.00           H  
ATOM    359 2HB  LEU A  25      -6.053  10.171 -46.821  1.00720.00           H  
ATOM    360  HG  LEU A  25      -7.200  12.025 -48.945  1.00720.00           H  
ATOM    361 1HD1 LEU A  25      -6.943  10.089 -50.424  1.00720.00           H  
ATOM    362 2HD1 LEU A  25      -5.374  10.623 -49.777  1.00720.00           H  
ATOM    363 3HD1 LEU A  25      -6.168   9.178 -49.107  1.00720.00           H  
ATOM    364 1HD2 LEU A  25      -9.023  10.364 -49.025  1.00720.00           H  
ATOM    365 2HD2 LEU A  25      -8.262   9.462 -47.691  1.00720.00           H  
ATOM    366 3HD2 LEU A  25      -8.900  11.100 -47.409  1.00720.00           H  
ATOM    367  N   ILE A  26      -6.058  11.244 -43.988  1.00400.00           N  
ATOM    368  CA  ILE A  26      -5.229  11.170 -42.791  1.00400.00           C  
ATOM    369  C   ILE A  26      -4.552   9.812 -42.671  1.00400.00           C  
ATOM    370  O   ILE A  26      -5.207   8.832 -42.313  1.00400.00           O  
ATOM    371  CB  ILE A  26      -6.070  11.444 -41.526  1.00600.00           C  
ATOM    372  CG1 ILE A  26      -6.719  12.829 -41.612  1.00600.00           C  
ATOM    373  CG2 ILE A  26      -5.211  11.324 -40.277  1.00600.00           C  
ATOM    374  CD1 ILE A  26      -7.714  13.100 -40.508  1.00600.00           C  
ATOM    375  H   ILE A  26      -6.834  10.603 -44.088  1.00480.00           H  
ATOM    376  HA  ILE A  26      -4.453  11.934 -42.858  1.00480.00           H  
ATOM    377  HB  ILE A  26      -6.878  10.715 -41.470  1.00720.00           H  
ATOM    378 1HG1 ILE A  26      -5.941  13.591 -41.572  1.00720.00           H  
ATOM    379 2HG1 ILE A  26      -7.239  12.921 -42.565  1.00720.00           H  
ATOM    380 1HG2 ILE A  26      -5.824  11.507 -39.394  1.00720.00           H  
ATOM    381 2HG2 ILE A  26      -4.794  10.323 -40.224  1.00720.00           H  
ATOM    382 3HG2 ILE A  26      -4.405  12.056 -40.317  1.00720.00           H  
ATOM    383 1HD1 ILE A  26      -8.136  14.098 -40.634  1.00720.00           H  
ATOM    384 2HD1 ILE A  26      -8.515  12.360 -40.550  1.00720.00           H  
ATOM    385 3HD1 ILE A  26      -7.213  13.038 -39.543  1.00720.00           H  
ATOM    386  N   GLN A  27      -3.248   9.782 -42.986  1.00400.00           N  
ATOM    387  CA  GLN A  27      -2.364   8.603 -42.912  1.00400.00           C  
ATOM    388  C   GLN A  27      -2.402   7.781 -44.198  1.00400.00           C  
ATOM    389  O   GLN A  27      -3.471   7.462 -44.718  1.00400.00           O  
ATOM    390  CB  GLN A  27      -2.674   7.687 -41.710  1.00600.00           C  
ATOM    391  CG  GLN A  27      -2.460   8.333 -40.351  1.00600.00           C  
ATOM    392  CD  GLN A  27      -1.002   8.643 -40.082  1.00600.00           C  
ATOM    393  OE1 GLN A  27      -0.133   7.775 -40.198  1.00600.00           O  
ATOM    394  NE2 GLN A  27      -0.719   9.891 -39.725  1.00600.00           N  
ATOM    395  H   GLN A  27      -2.832  10.650 -43.284  1.00480.00           H  
ATOM    396  HA  GLN A  27      -1.341   8.960 -42.789  1.00480.00           H  
ATOM    397 1HB  GLN A  27      -3.681   7.282 -41.765  1.00720.00           H  
ATOM    398 2HB  GLN A  27      -1.999   6.831 -41.750  1.00720.00           H  
ATOM    399 1HG  GLN A  27      -3.012   9.270 -40.312  1.00720.00           H  
ATOM    400 2HG  GLN A  27      -2.816   7.658 -39.573  1.00720.00           H  
ATOM    401 1HE2 GLN A  27       0.228  10.156 -39.534  1.00720.00           H  
ATOM    402 2HE2 GLN A  27      -1.453  10.565 -39.643  1.00720.00           H  
ATOM    403  N   GLN A  28      -1.223   7.448 -44.708  1.00400.00           N  
ATOM    404  CA  GLN A  28      -1.114   6.655 -45.925  1.00400.00           C  
ATOM    405  C   GLN A  28      -0.960   5.181 -45.599  1.00400.00           C  
ATOM    406  O   GLN A  28      -0.550   4.820 -44.495  1.00400.00           O  
ATOM    407  CB  GLN A  28       0.078   7.119 -46.765  1.00600.00           C  
ATOM    408  CG  GLN A  28      -0.000   8.564 -47.217  1.00600.00           C  
ATOM    409  CD  GLN A  28      -1.174   8.809 -48.143  1.00600.00           C  
ATOM    410  OE1 GLN A  28      -1.340   8.120 -49.154  1.00600.00           O  
ATOM    411  NE2 GLN A  28      -1.995   9.795 -47.806  1.00600.00           N  
ATOM    412  H   GLN A  28      -0.380   7.751 -44.240  1.00480.00           H  
ATOM    413  HA  GLN A  28      -2.027   6.783 -46.508  1.00480.00           H  
ATOM    414 1HB  GLN A  28       0.996   6.998 -46.189  1.00720.00           H  
ATOM    415 2HB  GLN A  28       0.164   6.494 -47.652  1.00720.00           H  
ATOM    416 1HG  GLN A  28      -0.115   9.203 -46.342  1.00720.00           H  
ATOM    417 2HG  GLN A  28       0.917   8.819 -47.749  1.00720.00           H  
ATOM    418 1HE2 GLN A  28      -2.788  10.004 -48.380  1.00720.00           H  
ATOM    419 2HE2 GLN A  28      -1.822  10.330 -46.979  1.00720.00           H  
ATOM    420  N   VAL A  29      -1.283   4.332 -46.567  1.00400.00           N  
ATOM    421  CA  VAL A  29      -1.167   2.891 -46.392  1.00400.00           C  
ATOM    422  C   VAL A  29      -0.073   2.332 -47.287  1.00400.00           C  
ATOM    423  O   VAL A  29      -0.135   2.458 -48.511  1.00400.00           O  
ATOM    424  CB  VAL A  29      -2.502   2.188 -46.707  1.00600.00           C  
ATOM    425  CG1 VAL A  29      -2.343   0.682 -46.549  1.00600.00           C  
ATOM    426  CG2 VAL A  29      -3.590   2.711 -45.780  1.00600.00           C  
ATOM    427  H   VAL A  29      -1.618   4.695 -47.449  1.00480.00           H  
ATOM    428  HA  VAL A  29      -0.906   2.686 -45.353  1.00480.00           H  
ATOM    429  HB  VAL A  29      -2.776   2.386 -47.744  1.00720.00           H  
ATOM    430 1HG1 VAL A  29      -3.287   0.190 -46.787  1.00720.00           H  
ATOM    431 2HG1 VAL A  29      -1.568   0.325 -47.226  1.00720.00           H  
ATOM    432 3HG1 VAL A  29      -2.064   0.451 -45.521  1.00720.00           H  
ATOM    433 1HG2 VAL A  29      -4.533   2.217 -46.013  1.00720.00           H  
ATOM    434 2HG2 VAL A  29      -3.318   2.505 -44.745  1.00720.00           H  
ATOM    435 3HG2 VAL A  29      -3.702   3.787 -45.918  1.00720.00           H  
ATOM    436  N   VAL A  30       0.927   1.716 -46.667  1.00400.00           N  
ATOM    437  CA  VAL A  30       2.052   1.145 -47.394  1.00400.00           C  
ATOM    438  C   VAL A  30       2.264  -0.311 -46.977  1.00400.00           C  
ATOM    439  O   VAL A  30       1.769  -0.725 -45.928  1.00400.00           O  
ATOM    440  CB  VAL A  30       3.341   1.954 -47.112  1.00600.00           C  
ATOM    441  CG1 VAL A  30       3.172   3.401 -47.556  1.00600.00           C  
ATOM    442  CG2 VAL A  30       3.661   1.882 -45.628  1.00600.00           C  
ATOM    443  H   VAL A  30       0.911   1.645 -45.659  1.00480.00           H  
ATOM    444  HA  VAL A  30       1.827   1.200 -48.456  1.00480.00           H  
ATOM    445  HB  VAL A  30       4.167   1.535 -47.682  1.00720.00           H  
ATOM    446 1HG1 VAL A  30       4.093   3.949 -47.358  1.00720.00           H  
ATOM    447 2HG1 VAL A  30       2.953   3.431 -48.624  1.00720.00           H  
ATOM    448 3HG1 VAL A  30       2.354   3.861 -47.004  1.00720.00           H  
ATOM    449 1HG2 VAL A  30       4.574   2.443 -45.427  1.00720.00           H  
ATOM    450 2HG2 VAL A  30       2.838   2.312 -45.057  1.00720.00           H  
ATOM    451 3HG2 VAL A  30       3.802   0.842 -45.336  1.00720.00           H  
ATOM    452  N   PRO A  31       2.971  -1.102 -47.795  1.00400.00           N  
ATOM    453  CA  PRO A  31       3.361  -2.491 -47.575  1.00400.00           C  
ATOM    454  C   PRO A  31       4.201  -2.645 -46.314  1.00400.00           C  
ATOM    455  O   PRO A  31       5.021  -1.783 -45.992  1.00400.00           O  
ATOM    456  CB  PRO A  31       4.160  -2.842 -48.833  1.00600.00           C  
ATOM    457  CG  PRO A  31       3.603  -1.951 -49.890  1.00600.00           C  
ATOM    458  CD  PRO A  31       3.246  -0.676 -49.185  1.00600.00           C  
ATOM    459  HA  PRO A  31       2.454  -3.110 -47.508  1.00480.00           H  
ATOM    460 1HB  PRO A  31       5.232  -2.677 -48.654  1.00720.00           H  
ATOM    461 2HB  PRO A  31       4.036  -3.909 -49.070  1.00720.00           H  
ATOM    462 1HG  PRO A  31       4.350  -1.796 -50.682  1.00720.00           H  
ATOM    463 2HG  PRO A  31       2.733  -2.427 -50.365  1.00720.00           H  
ATOM    464 1HD  PRO A  31       4.087   0.031 -49.214  1.00720.00           H  
ATOM    465 2HD  PRO A  31       2.341  -0.261 -49.649  1.00720.00           H  
ATOM    466  N   THR A  32       4.011  -3.761 -45.617  1.00400.00           N  
ATOM    467  CA  THR A  32       4.769  -4.036 -44.405  1.00400.00           C  
ATOM    468  C   THR A  32       6.029  -4.824 -44.721  1.00400.00           C  
ATOM    469  O   THR A  32       5.965  -5.927 -45.264  1.00400.00           O  
ATOM    470  CB  THR A  32       3.929  -4.824 -43.382  1.00600.00           C  
ATOM    471  OG1 THR A  32       2.780  -4.056 -43.001  1.00600.00           O  
ATOM    472  CG2 THR A  32       4.764  -5.133 -42.148  1.00600.00           C  
ATOM    473  H   THR A  32       3.323  -4.429 -45.933  1.00480.00           H  
ATOM    474  HA  THR A  32       5.064  -3.088 -43.955  1.00480.00           H  
ATOM    475  HB  THR A  32       3.595  -5.758 -43.832  1.00720.00           H  
ATOM    476  HG1 THR A  32       3.065  -3.233 -42.597  1.00720.00           H  
ATOM    477 1HG2 THR A  32       4.163  -5.694 -41.433  1.00720.00           H  
ATOM    478 2HG2 THR A  32       5.632  -5.726 -42.436  1.00720.00           H  
ATOM    479 3HG2 THR A  32       5.097  -4.202 -41.691  1.00720.00           H  
ATOM    480  N   ALA A  33       7.175  -4.250 -44.377  1.00400.00           N  
ATOM    481  CA  ALA A  33       8.452  -4.907 -44.601  1.00400.00           C  
ATOM    482  C   ALA A  33       8.652  -6.040 -43.605  1.00400.00           C  
ATOM    483  O   ALA A  33       8.258  -5.934 -42.443  1.00400.00           O  
ATOM    484  CB  ALA A  33       9.586  -3.902 -44.496  1.00600.00           C  
ATOM    485  H   ALA A  33       7.159  -3.338 -43.942  1.00480.00           H  
ATOM    486  HA  ALA A  33       8.445  -5.336 -45.603  1.00480.00           H  
ATOM    487 1HB  ALA A  33      10.536  -4.400 -44.688  1.00720.00           H  
ATOM    488 2HB  ALA A  33       9.436  -3.111 -45.231  1.00720.00           H  
ATOM    489 3HB  ALA A  33       9.598  -3.470 -43.496  1.00720.00           H  
ATOM    490  N   THR A  34       9.281  -7.117 -44.062  1.00400.00           N  
ATOM    491  CA  THR A  34       9.549  -8.265 -43.209  1.00397.24           C  
ATOM    492  C   THR A  34      11.047  -8.381 -42.960  1.00337.90           C  
ATOM    493  O   THR A  34      11.835  -8.483 -43.901  1.00400.00           O  
ATOM    494  CB  THR A  34       9.005  -9.564 -43.845  1.00595.86           C  
ATOM    495  OG1 THR A  34       7.587  -9.455 -44.022  1.00595.86           O  
ATOM    496  CG2 THR A  34       9.299 -10.754 -42.955  1.00595.86           C  
ATOM    497  H   THR A  34       9.579  -7.142 -45.027  1.00480.00           H  
ATOM    498  HA  THR A  34       9.054  -8.116 -42.249  1.00476.69           H  
ATOM    499  HB  THR A  34       9.473  -9.715 -44.817  1.00715.03           H  
ATOM    500  HG1 THR A  34       7.389  -8.690 -44.568  1.00715.03           H  
ATOM    501 1HG2 THR A  34       8.907 -11.660 -43.417  1.00715.03           H  
ATOM    502 2HG2 THR A  34      10.373 -10.845 -42.828  1.00715.03           H  
ATOM    503 3HG2 THR A  34       8.826 -10.608 -41.984  1.00715.03           H  
ATOM    504  N   SER A  35      11.433  -8.366 -41.685  1.00285.49           N  
ATOM    505  CA  SER A  35      12.843  -8.432 -41.299  1.00293.68           C  
ATOM    506  C   SER A  35      13.410  -9.844 -41.365  1.00224.53           C  
ATOM    507  O   SER A  35      14.619 -10.026 -41.510  1.00252.01           O  
ATOM    508  CB  SER A  35      13.015  -7.900 -39.891  1.00440.52           C  
ATOM    509  OG  SER A  35      12.401  -8.748 -38.959  1.00440.52           O  
ATOM    510  H   SER A  35      10.730  -8.288 -40.962  1.00342.59           H  
ATOM    511  HA  SER A  35      13.414  -7.804 -41.983  1.00352.42           H  
ATOM    512 1HB  SER A  35      14.078  -7.812 -39.663  1.00528.62           H  
ATOM    513 2HB  SER A  35      12.581  -6.903 -39.822  1.00528.62           H  
ATOM    514  HG  SER A  35      12.577  -8.366 -38.096  1.00528.62           H  
ATOM    515  N   ASP A  36      12.539 -10.835 -41.267  1.00159.25           N  
ATOM    516  CA  ASP A  36      12.957 -12.224 -41.342  1.00110.88           C  
ATOM    517  C   ASP A  36      11.832 -13.114 -41.869  1.00 80.35           C  
ATOM    518  O   ASP A  36      11.031 -13.619 -41.084  1.00 58.83           O  
ATOM    519  CB  ASP A  36      13.426 -12.704 -39.968  1.00166.32           C  
ATOM    520  CG  ASP A  36      13.965 -14.122 -39.997  1.00166.32           C  
ATOM    521  OD1 ASP A  36      13.710 -14.807 -40.960  1.00166.32           O  
ATOM    522  OD2 ASP A  36      14.624 -14.513 -39.064  1.00166.32           O  
ATOM    523  H   ASP A  36      11.562 -10.623 -41.134  1.00191.10           H  
ATOM    524  HA  ASP A  36      13.809 -12.292 -42.017  1.00133.06           H  
ATOM    525 1HB  ASP A  36      14.210 -12.040 -39.599  1.00199.58           H  
ATOM    526 2HB  ASP A  36      12.597 -12.656 -39.261  1.00199.58           H  
ATOM    527  N   PRO A  37      11.775 -13.305 -43.196  1.00 92.09           N  
ATOM    528  CA  PRO A  37      10.832 -14.113 -43.974  1.00 89.50           C  
ATOM    529  C   PRO A  37      10.756 -15.554 -43.482  1.00 51.32           C  
ATOM    530  O   PRO A  37       9.695 -16.175 -43.560  1.00 61.98           O  
ATOM    531  CB  PRO A  37      11.404 -14.032 -45.394  1.00134.25           C  
ATOM    532  CG  PRO A  37      12.074 -12.702 -45.440  1.00134.25           C  
ATOM    533  CD  PRO A  37      12.684 -12.543 -44.078  1.00134.25           C  
ATOM    534  HA  PRO A  37       9.841 -13.645 -43.932  1.00107.40           H  
ATOM    535 1HB  PRO A  37      12.095 -14.867 -45.577  1.00161.10           H  
ATOM    536 2HB  PRO A  37      10.590 -14.120 -46.131  1.00161.10           H  
ATOM    537 1HG  PRO A  37      12.826 -12.683 -46.245  1.00161.10           H  
ATOM    538 2HG  PRO A  37      11.341 -11.916 -45.671  1.00161.10           H  
ATOM    539 1HD  PRO A  37      13.692 -12.984 -44.054  1.00161.10           H  
ATOM    540 2HD  PRO A  37      12.695 -11.480 -43.799  1.00161.10           H  
ATOM    541  N   HIS A  38      11.871 -16.082 -42.987  1.00 28.38           N  
ATOM    542  CA  HIS A  38      11.909 -17.440 -42.469  1.00 12.94           C  
ATOM    543  C   HIS A  38      11.111 -17.512 -41.185  1.00 11.44           C  
ATOM    544  O   HIS A  38      10.284 -18.409 -41.012  1.00 11.68           O  
ATOM    545  CB  HIS A  38      13.333 -17.922 -42.238  1.00 19.41           C  
ATOM    546  CG  HIS A  38      13.374 -19.346 -41.806  1.00 19.41           C  
ATOM    547  ND1 HIS A  38      13.354 -19.729 -40.483  1.00 19.41           N  
ATOM    548  CD2 HIS A  38      13.407 -20.485 -42.530  1.00 19.41           C  
ATOM    549  CE1 HIS A  38      13.380 -21.048 -40.412  1.00 19.41           C  
ATOM    550  NE2 HIS A  38      13.407 -21.534 -41.643  1.00 19.41           N  
ATOM    551  H   HIS A  38      12.716 -15.525 -42.955  1.00 34.06           H  
ATOM    552  HA  HIS A  38      11.440 -18.114 -43.185  1.00 15.53           H  
ATOM    553 1HB  HIS A  38      13.915 -17.819 -43.155  1.00 23.29           H  
ATOM    554 2HB  HIS A  38      13.812 -17.313 -41.471  1.00 23.29           H  
ATOM    555  HD1 HIS A  38      13.514 -19.124 -39.702  1.00 23.29           H  
ATOM    556  HD2 HIS A  38      13.424 -20.674 -43.604  1.00 23.29           H  
ATOM    557  HE1 HIS A  38      13.372 -21.549 -39.445  1.00 23.29           H  
ATOM    558  N   LEU A  39      11.376 -16.569 -40.285  1.00 12.25           N  
ATOM    559  CA  LEU A  39      10.633 -16.457 -39.039  1.00 13.15           C  
ATOM    560  C   LEU A  39       9.150 -16.307 -39.344  1.00 12.45           C  
ATOM    561  O   LEU A  39       8.318 -16.938 -38.692  1.00 12.91           O  
ATOM    562  CB  LEU A  39      11.123 -15.270 -38.208  1.00 19.73           C  
ATOM    563  CG  LEU A  39      10.398 -15.049 -36.875  1.00 19.73           C  
ATOM    564  CD1 LEU A  39      10.587 -16.274 -35.989  1.00 19.73           C  
ATOM    565  CD2 LEU A  39      10.949 -13.799 -36.206  1.00 19.73           C  
ATOM    566  H   LEU A  39      12.102 -15.889 -40.487  1.00 14.70           H  
ATOM    567  HA  LEU A  39      10.776 -17.371 -38.463  1.00 15.78           H  
ATOM    568 1HB  LEU A  39      12.182 -15.412 -37.993  1.00 23.67           H  
ATOM    569 2HB  LEU A  39      11.012 -14.362 -38.798  1.00 23.67           H  
ATOM    570  HG  LEU A  39       9.331 -14.924 -37.056  1.00 23.67           H  
ATOM    571 1HD1 LEU A  39      10.065 -16.121 -35.044  1.00 23.67           H  
ATOM    572 2HD1 LEU A  39      10.181 -17.153 -36.490  1.00 23.67           H  
ATOM    573 3HD1 LEU A  39      11.648 -16.424 -35.796  1.00 23.67           H  
ATOM    574 1HD2 LEU A  39      10.433 -13.635 -35.260  1.00 23.67           H  
ATOM    575 2HD2 LEU A  39      12.017 -13.923 -36.021  1.00 23.67           H  
ATOM    576 3HD2 LEU A  39      10.792 -12.940 -36.859  1.00 23.67           H  
ATOM    577  N   ALA A  40       8.834 -15.465 -40.335  1.00 12.22           N  
ATOM    578  CA  ALA A  40       7.459 -15.254 -40.767  1.00 12.51           C  
ATOM    579  C   ALA A  40       6.832 -16.561 -41.243  1.00 10.86           C  
ATOM    580  O   ALA A  40       5.680 -16.838 -40.917  1.00 11.16           O  
ATOM    581  CB  ALA A  40       7.410 -14.213 -41.871  1.00 18.77           C  
ATOM    582  H   ALA A  40       9.574 -14.952 -40.799  1.00 14.66           H  
ATOM    583  HA  ALA A  40       6.883 -14.896 -39.913  1.00 15.01           H  
ATOM    584 1HB  ALA A  40       6.374 -14.046 -42.166  1.00 22.52           H  
ATOM    585 2HB  ALA A  40       7.838 -13.279 -41.509  1.00 22.52           H  
ATOM    586 3HB  ALA A  40       7.978 -14.564 -42.728  1.00 22.52           H  
ATOM    587  N   ALA A  41       7.592 -17.377 -41.981  1.00 10.07           N  
ATOM    588  CA  ALA A  41       7.097 -18.675 -42.425  1.00  9.18           C  
ATOM    589  C   ALA A  41       6.778 -19.545 -41.214  1.00  9.16           C  
ATOM    590  O   ALA A  41       5.774 -20.258 -41.219  1.00  9.42           O  
ATOM    591  CB  ALA A  41       8.113 -19.363 -43.326  1.00 13.77           C  
ATOM    592  H   ALA A  41       8.521 -17.089 -42.256  1.00 12.08           H  
ATOM    593  HA  ALA A  41       6.176 -18.516 -42.985  1.00 11.02           H  
ATOM    594 1HB  ALA A  41       7.713 -20.319 -43.662  1.00 16.52           H  
ATOM    595 2HB  ALA A  41       8.314 -18.730 -44.190  1.00 16.52           H  
ATOM    596 3HB  ALA A  41       9.037 -19.530 -42.779  1.00 16.52           H  
ATOM    597  N   GLY A  42       7.623 -19.460 -40.176  1.00  9.60           N  
ATOM    598  CA  GLY A  42       7.411 -20.178 -38.920  1.00 10.34           C  
ATOM    599  C   GLY A  42       6.092 -19.759 -38.295  1.00 10.83           C  
ATOM    600  O   GLY A  42       5.312 -20.606 -37.860  1.00 11.26           O  
ATOM    601  H   GLY A  42       8.450 -18.883 -40.267  1.00 11.52           H  
ATOM    602 1HA  GLY A  42       7.407 -21.253 -39.097  1.00 12.41           H  
ATOM    603 2HA  GLY A  42       8.229 -19.961 -38.234  1.00 12.41           H  
ATOM    604  N   HIS A  43       5.846 -18.446 -38.280  1.00 11.27           N  
ATOM    605  CA  HIS A  43       4.596 -17.884 -37.788  1.00 12.84           C  
ATOM    606  C   HIS A  43       3.415 -18.466 -38.547  1.00 12.96           C  
ATOM    607  O   HIS A  43       2.414 -18.850 -37.940  1.00 14.86           O  
ATOM    608  CB  HIS A  43       4.592 -16.359 -37.906  1.00 19.26           C  
ATOM    609  CG  HIS A  43       3.323 -15.727 -37.440  1.00 19.26           C  
ATOM    610  ND1 HIS A  43       2.970 -15.654 -36.109  1.00 19.26           N  
ATOM    611  CD2 HIS A  43       2.324 -15.132 -38.130  1.00 19.26           C  
ATOM    612  CE1 HIS A  43       1.804 -15.040 -36.002  1.00 19.26           C  
ATOM    613  NE2 HIS A  43       1.393 -14.711 -37.213  1.00 19.26           N  
ATOM    614  H   HIS A  43       6.559 -17.815 -38.622  1.00 13.52           H  
ATOM    615  HA  HIS A  43       4.472 -18.139 -36.735  1.00 15.41           H  
ATOM    616 1HB  HIS A  43       5.413 -15.945 -37.320  1.00 23.11           H  
ATOM    617 2HB  HIS A  43       4.747 -16.068 -38.941  1.00 23.11           H  
ATOM    618  HD1 HIS A  43       3.411 -16.148 -35.359  1.00 23.11           H  
ATOM    619  HD2 HIS A  43       2.166 -14.952 -39.194  1.00 23.11           H  
ATOM    620  HE1 HIS A  43       1.348 -14.882 -35.025  1.00 23.11           H  
ATOM    621  N   HIS A  44       3.545 -18.542 -39.871  1.00 12.08           N  
ATOM    622  CA  HIS A  44       2.485 -19.074 -40.701  1.00 13.32           C  
ATOM    623  C   HIS A  44       2.300 -20.565 -40.473  1.00 11.16           C  
ATOM    624  O   HIS A  44       1.179 -21.051 -40.565  1.00 12.49           O  
ATOM    625  CB  HIS A  44       2.762 -18.797 -42.177  1.00 19.98           C  
ATOM    626  CG  HIS A  44       2.620 -17.349 -42.530  1.00 19.98           C  
ATOM    627  ND1 HIS A  44       1.440 -16.657 -42.360  1.00 19.98           N  
ATOM    628  CD2 HIS A  44       3.502 -16.466 -43.056  1.00 19.98           C  
ATOM    629  CE1 HIS A  44       1.605 -15.407 -42.758  1.00 19.98           C  
ATOM    630  NE2 HIS A  44       2.845 -15.267 -43.185  1.00 19.98           N  
ATOM    631  H   HIS A  44       4.389 -18.194 -40.309  1.00 14.50           H  
ATOM    632  HA  HIS A  44       1.547 -18.588 -40.444  1.00 15.98           H  
ATOM    633 1HB  HIS A  44       3.774 -19.115 -42.428  1.00 23.98           H  
ATOM    634 2HB  HIS A  44       2.072 -19.371 -42.794  1.00 23.98           H  
ATOM    635  HD2 HIS A  44       4.538 -16.668 -43.326  1.00 23.98           H  
ATOM    636  HE1 HIS A  44       0.844 -14.627 -42.739  1.00 23.98           H  
ATOM    637  HE2 HIS A  44       3.251 -14.417 -43.551  1.00 23.98           H  
ATOM    638  N   PHE A  45       3.376 -21.281 -40.142  1.00  9.33           N  
ATOM    639  CA  PHE A  45       3.274 -22.698 -39.809  1.00  8.78           C  
ATOM    640  C   PHE A  45       2.508 -22.879 -38.506  1.00  9.82           C  
ATOM    641  O   PHE A  45       1.736 -23.824 -38.360  1.00  9.32           O  
ATOM    642  CB  PHE A  45       4.625 -23.371 -39.725  1.00 13.17           C  
ATOM    643  CG  PHE A  45       4.522 -24.864 -39.543  1.00 13.17           C  
ATOM    644  CD1 PHE A  45       3.987 -25.648 -40.548  1.00 13.17           C  
ATOM    645  CD2 PHE A  45       4.968 -25.494 -38.392  1.00 13.17           C  
ATOM    646  CE1 PHE A  45       3.897 -27.019 -40.422  1.00 13.17           C  
ATOM    647  CE2 PHE A  45       4.879 -26.869 -38.262  1.00 13.17           C  
ATOM    648  CZ  PHE A  45       4.346 -27.630 -39.277  1.00 13.17           C  
ATOM    649  H   PHE A  45       4.287 -20.844 -40.131  1.00 11.20           H  
ATOM    650  HA  PHE A  45       2.718 -23.192 -40.604  1.00 10.54           H  
ATOM    651 1HB  PHE A  45       5.178 -23.171 -40.640  1.00 15.80           H  
ATOM    652 2HB  PHE A  45       5.196 -22.960 -38.894  1.00 15.80           H  
ATOM    653  HD1 PHE A  45       3.629 -25.166 -41.452  1.00 15.80           H  
ATOM    654  HD2 PHE A  45       5.397 -24.896 -37.587  1.00 15.80           H  
ATOM    655  HE1 PHE A  45       3.472 -27.615 -41.229  1.00 15.80           H  
ATOM    656  HE2 PHE A  45       5.234 -27.356 -37.358  1.00 15.80           H  
ATOM    657  HZ  PHE A  45       4.279 -28.711 -39.172  1.00 15.80           H  
ATOM    658  N   ASP A  46       2.734 -21.988 -37.547  1.00 12.17           N  
ATOM    659  CA  ASP A  46       1.964 -22.047 -36.318  1.00 14.66           C  
ATOM    660  C   ASP A  46       0.483 -21.779 -36.604  1.00 14.83           C  
ATOM    661  O   ASP A  46      -0.392 -22.472 -36.076  1.00 15.84           O  
ATOM    662  CB  ASP A  46       2.503 -21.054 -35.291  1.00 21.99           C  
ATOM    663  CG  ASP A  46       3.840 -21.481 -34.691  1.00 21.99           C  
ATOM    664  OD1 ASP A  46       4.196 -22.629 -34.825  1.00 21.99           O  
ATOM    665  OD2 ASP A  46       4.487 -20.655 -34.092  1.00 21.99           O  
ATOM    666  H   ASP A  46       3.427 -21.262 -37.677  1.00 14.60           H  
ATOM    667  HA  ASP A  46       2.053 -23.048 -35.911  1.00 17.59           H  
ATOM    668 1HB  ASP A  46       2.631 -20.078 -35.759  1.00 26.39           H  
ATOM    669 2HB  ASP A  46       1.780 -20.937 -34.483  1.00 26.39           H  
ATOM    670  N   LEU A  47       0.208 -20.805 -37.478  1.00 14.48           N  
ATOM    671  CA  LEU A  47      -1.161 -20.492 -37.869  1.00 15.57           C  
ATOM    672  C   LEU A  47      -1.785 -21.670 -38.610  1.00 13.97           C  
ATOM    673  O   LEU A  47      -2.962 -21.969 -38.428  1.00 15.75           O  
ATOM    674  CB  LEU A  47      -1.191 -19.260 -38.781  1.00 23.36           C  
ATOM    675  CG  LEU A  47      -0.821 -17.918 -38.145  1.00 23.36           C  
ATOM    676  CD1 LEU A  47      -0.748 -16.864 -39.243  1.00 23.36           C  
ATOM    677  CD2 LEU A  47      -1.855 -17.550 -37.096  1.00 23.36           C  
ATOM    678  H   LEU A  47       0.966 -20.252 -37.860  1.00 17.38           H  
ATOM    679  HA  LEU A  47      -1.746 -20.292 -36.973  1.00 18.68           H  
ATOM    680 1HB  LEU A  47      -0.506 -19.427 -39.609  1.00 28.03           H  
ATOM    681 2HB  LEU A  47      -2.196 -19.160 -39.188  1.00 28.03           H  
ATOM    682  HG  LEU A  47       0.159 -17.987 -37.674  1.00 28.03           H  
ATOM    683 1HD1 LEU A  47      -0.480 -15.901 -38.810  1.00 28.03           H  
ATOM    684 2HD1 LEU A  47       0.004 -17.152 -39.976  1.00 28.03           H  
ATOM    685 3HD1 LEU A  47      -1.718 -16.783 -39.731  1.00 28.03           H  
ATOM    686 1HD2 LEU A  47      -1.591 -16.593 -36.645  1.00 28.03           H  
ATOM    687 2HD2 LEU A  47      -2.836 -17.474 -37.563  1.00 28.03           H  
ATOM    688 3HD2 LEU A  47      -1.878 -18.320 -36.324  1.00 28.03           H  
ATOM    689  N   PHE A  48      -0.968 -22.323 -39.430  1.00 11.79           N  
ATOM    690  CA  PHE A  48      -1.310 -23.494 -40.218  1.00 11.79           C  
ATOM    691  C   PHE A  48      -1.745 -24.673 -39.370  1.00 10.20           C  
ATOM    692  O   PHE A  48      -2.837 -25.210 -39.566  1.00 11.05           O  
ATOM    693  CB  PHE A  48      -0.075 -23.861 -41.031  1.00 17.68           C  
ATOM    694  CG  PHE A  48      -0.111 -25.137 -41.765  1.00 17.68           C  
ATOM    695  CD1 PHE A  48      -0.765 -25.223 -42.956  1.00 17.68           C  
ATOM    696  CD2 PHE A  48       0.539 -26.249 -41.270  1.00 17.68           C  
ATOM    697  CE1 PHE A  48      -0.780 -26.395 -43.664  1.00 17.68           C  
ATOM    698  CE2 PHE A  48       0.530 -27.431 -41.970  1.00 17.68           C  
ATOM    699  CZ  PHE A  48      -0.130 -27.504 -43.177  1.00 17.68           C  
ATOM    700  H   PHE A  48      -0.028 -21.977 -39.537  1.00 14.15           H  
ATOM    701  HA  PHE A  48      -2.121 -23.231 -40.895  1.00 14.15           H  
ATOM    702 1HB  PHE A  48       0.110 -23.070 -41.756  1.00 21.22           H  
ATOM    703 2HB  PHE A  48       0.779 -23.896 -40.383  1.00 21.22           H  
ATOM    704  HD1 PHE A  48      -1.271 -24.339 -43.331  1.00 21.22           H  
ATOM    705  HD2 PHE A  48       1.064 -26.180 -40.318  1.00 21.22           H  
ATOM    706  HE1 PHE A  48      -1.305 -26.433 -44.612  1.00 21.22           H  
ATOM    707  HE2 PHE A  48       1.044 -28.302 -41.569  1.00 21.22           H  
ATOM    708  HZ  PHE A  48      -0.141 -28.436 -43.740  1.00 21.22           H  
ATOM    709  N   LYS A  49      -0.904 -25.077 -38.421  1.00 10.10           N  
ATOM    710  CA  LYS A  49      -1.245 -26.215 -37.586  1.00 12.02           C  
ATOM    711  C   LYS A  49      -2.427 -25.897 -36.673  1.00 14.12           C  
ATOM    712  O   LYS A  49      -3.187 -26.787 -36.295  1.00 15.60           O  
ATOM    713  CB  LYS A  49      -0.022 -26.666 -36.779  1.00 18.03           C  
ATOM    714  CG  LYS A  49       0.433 -25.685 -35.711  1.00 18.03           C  
ATOM    715  CD  LYS A  49       1.679 -26.173 -34.982  1.00 18.03           C  
ATOM    716  CE  LYS A  49       2.087 -25.199 -33.882  1.00 18.03           C  
ATOM    717  NZ  LYS A  49       3.303 -25.648 -33.153  1.00 18.03           N  
ATOM    718  H   LYS A  49      -0.019 -24.604 -38.294  1.00 12.12           H  
ATOM    719  HA  LYS A  49      -1.545 -27.033 -38.237  1.00 14.42           H  
ATOM    720 1HB  LYS A  49      -0.240 -27.616 -36.289  1.00 21.64           H  
ATOM    721 2HB  LYS A  49       0.815 -26.833 -37.455  1.00 21.64           H  
ATOM    722 1HG  LYS A  49       0.654 -24.731 -36.183  1.00 21.64           H  
ATOM    723 2HG  LYS A  49      -0.367 -25.536 -34.986  1.00 21.64           H  
ATOM    724 1HD  LYS A  49       1.486 -27.150 -34.539  1.00 21.64           H  
ATOM    725 2HD  LYS A  49       2.502 -26.268 -35.691  1.00 21.64           H  
ATOM    726 1HE  LYS A  49       2.290 -24.231 -34.322  1.00 21.64           H  
ATOM    727 2HE  LYS A  49       1.267 -25.095 -33.171  1.00 21.64           H  
ATOM    728 1HZ  LYS A  49       3.539 -24.969 -32.445  1.00 21.64           H  
ATOM    729 2HZ  LYS A  49       3.125 -26.541 -32.718  1.00 21.64           H  
ATOM    730 3HZ  LYS A  49       4.077 -25.743 -33.802  1.00 21.64           H  
ATOM    731  N   SER A  50      -2.641 -24.612 -36.372  1.00 15.25           N  
ATOM    732  CA  SER A  50      -3.821 -24.222 -35.619  1.00 19.35           C  
ATOM    733  C   SER A  50      -5.063 -24.384 -36.496  1.00 17.80           C  
ATOM    734  O   SER A  50      -6.020 -25.064 -36.120  1.00 18.81           O  
ATOM    735  CB  SER A  50      -3.697 -22.789 -35.139  1.00 29.03           C  
ATOM    736  OG  SER A  50      -4.840 -22.394 -34.430  1.00 29.03           O  
ATOM    737  H   SER A  50      -1.976 -23.896 -36.643  1.00 18.30           H  
ATOM    738  HA  SER A  50      -3.919 -24.878 -34.754  1.00 23.22           H  
ATOM    739 1HB  SER A  50      -2.819 -22.696 -34.499  1.00 34.83           H  
ATOM    740 2HB  SER A  50      -3.550 -22.126 -35.988  1.00 34.83           H  
ATOM    741  HG  SER A  50      -5.566 -22.433 -35.056  1.00 34.83           H  
ATOM    742  N   ARG A  51      -5.021 -23.775 -37.680  1.00 16.44           N  
ATOM    743  CA  ARG A  51      -6.113 -23.801 -38.648  1.00 16.82           C  
ATOM    744  C   ARG A  51      -6.589 -25.190 -39.012  1.00 15.41           C  
ATOM    745  O   ARG A  51      -7.793 -25.433 -39.099  1.00 16.88           O  
ATOM    746  CB  ARG A  51      -5.707 -23.104 -39.933  1.00 25.23           C  
ATOM    747  CG  ARG A  51      -6.796 -23.096 -40.991  1.00 25.23           C  
ATOM    748  CD  ARG A  51      -6.395 -22.358 -42.211  1.00 25.23           C  
ATOM    749  NE  ARG A  51      -7.420 -22.443 -43.240  1.00 25.23           N  
ATOM    750  CZ  ARG A  51      -7.311 -21.929 -44.479  1.00 25.23           C  
ATOM    751  NH1 ARG A  51      -6.219 -21.289 -44.834  1.00 25.23           N  
ATOM    752  NH2 ARG A  51      -8.305 -22.069 -45.339  1.00 25.23           N  
ATOM    753  H   ARG A  51      -4.199 -23.244 -37.924  1.00 19.73           H  
ATOM    754  HA  ARG A  51      -6.954 -23.258 -38.217  1.00 20.18           H  
ATOM    755 1HB  ARG A  51      -5.437 -22.070 -39.721  1.00 30.28           H  
ATOM    756 2HB  ARG A  51      -4.830 -23.593 -40.358  1.00 30.28           H  
ATOM    757 1HG  ARG A  51      -7.029 -24.122 -41.277  1.00 30.28           H  
ATOM    758 2HG  ARG A  51      -7.691 -22.622 -40.586  1.00 30.28           H  
ATOM    759 1HD  ARG A  51      -6.243 -21.307 -41.967  1.00 30.28           H  
ATOM    760 2HD  ARG A  51      -5.472 -22.776 -42.609  1.00 30.28           H  
ATOM    761  HE  ARG A  51      -8.276 -22.928 -43.008  1.00 30.28           H  
ATOM    762 1HH1 ARG A  51      -5.459 -21.184 -44.178  1.00 30.28           H  
ATOM    763 2HH1 ARG A  51      -6.139 -20.906 -45.765  1.00 30.28           H  
ATOM    764 1HH2 ARG A  51      -9.144 -22.563 -45.064  1.00 30.28           H  
ATOM    765 2HH2 ARG A  51      -8.226 -21.686 -46.269  1.00 30.28           H  
ATOM    766  N   PHE A  52      -5.654 -26.102 -39.240  1.00 13.45           N  
ATOM    767  CA  PHE A  52      -6.036 -27.432 -39.663  1.00 12.87           C  
ATOM    768  C   PHE A  52      -6.041 -28.459 -38.531  1.00 14.29           C  
ATOM    769  O   PHE A  52      -6.054 -29.660 -38.802  1.00 14.59           O  
ATOM    770  CB  PHE A  52      -5.118 -27.884 -40.795  1.00 19.30           C  
ATOM    771  CG  PHE A  52      -5.217 -27.000 -42.008  1.00 19.30           C  
ATOM    772  CD1 PHE A  52      -4.180 -26.147 -42.339  1.00 19.30           C  
ATOM    773  CD2 PHE A  52      -6.352 -26.995 -42.804  1.00 19.30           C  
ATOM    774  CE1 PHE A  52      -4.269 -25.312 -43.434  1.00 19.30           C  
ATOM    775  CE2 PHE A  52      -6.440 -26.159 -43.902  1.00 19.30           C  
ATOM    776  CZ  PHE A  52      -5.397 -25.318 -44.214  1.00 19.30           C  
ATOM    777  H   PHE A  52      -4.674 -25.861 -39.160  1.00 16.14           H  
ATOM    778  HA  PHE A  52      -7.049 -27.378 -40.064  1.00 15.44           H  
ATOM    779 1HB  PHE A  52      -4.085 -27.878 -40.452  1.00 23.17           H  
ATOM    780 2HB  PHE A  52      -5.368 -28.902 -41.090  1.00 23.17           H  
ATOM    781  HD1 PHE A  52      -3.284 -26.138 -41.720  1.00 23.17           H  
ATOM    782  HD2 PHE A  52      -7.181 -27.657 -42.552  1.00 23.17           H  
ATOM    783  HE1 PHE A  52      -3.446 -24.646 -43.679  1.00 23.17           H  
ATOM    784  HE2 PHE A  52      -7.335 -26.158 -44.523  1.00 23.17           H  
ATOM    785  HZ  PHE A  52      -5.468 -24.658 -45.078  1.00 23.17           H  
ATOM    786  N   ASN A  53      -6.051 -27.995 -37.270  1.00 15.53           N  
ATOM    787  CA  ASN A  53      -6.105 -28.885 -36.105  1.00 17.19           C  
ATOM    788  C   ASN A  53      -5.028 -29.964 -36.133  1.00 17.15           C  
ATOM    789  O   ASN A  53      -5.310 -31.142 -35.903  1.00 18.23           O  
ATOM    790  CB  ASN A  53      -7.479 -29.517 -35.996  1.00 25.79           C  
ATOM    791  CG  ASN A  53      -8.561 -28.503 -35.747  1.00 25.79           C  
ATOM    792  OD1 ASN A  53      -8.392 -27.582 -34.940  1.00 25.79           O  
ATOM    793  ND2 ASN A  53      -9.670 -28.654 -36.425  1.00 25.79           N  
ATOM    794  H   ASN A  53      -6.038 -26.997 -37.090  1.00 18.64           H  
ATOM    795  HA  ASN A  53      -5.931 -28.283 -35.211  1.00 20.63           H  
ATOM    796 1HB  ASN A  53      -7.709 -30.058 -36.915  1.00 30.94           H  
ATOM    797 2HB  ASN A  53      -7.483 -30.241 -35.182  1.00 30.94           H  
ATOM    798 1HD2 ASN A  53     -10.423 -28.009 -36.300  1.00 30.94           H  
ATOM    799 2HD2 ASN A  53      -9.762 -29.414 -37.068  1.00 30.94           H  
ATOM    800  N   LYS A  54      -3.798 -29.560 -36.417  1.00 16.69           N  
ATOM    801  CA  LYS A  54      -2.691 -30.484 -36.535  1.00 18.19           C  
ATOM    802  C   LYS A  54      -1.877 -30.579 -35.258  1.00 17.73           C  
ATOM    803  O   LYS A  54      -1.845 -29.655 -34.444  1.00 18.60           O  
ATOM    804  CB  LYS A  54      -1.816 -30.071 -37.704  1.00 27.29           C  
ATOM    805  CG  LYS A  54      -2.500 -30.230 -39.051  1.00 27.29           C  
ATOM    806  CD  LYS A  54      -1.649 -29.672 -40.165  1.00 27.29           C  
ATOM    807  CE  LYS A  54      -2.181 -30.056 -41.538  1.00 27.29           C  
ATOM    808  NZ  LYS A  54      -1.940 -31.494 -41.822  1.00 27.29           N  
ATOM    809  H   LYS A  54      -3.621 -28.579 -36.571  1.00 20.03           H  
ATOM    810  HA  LYS A  54      -3.094 -31.476 -36.742  1.00 21.83           H  
ATOM    811 1HB  LYS A  54      -1.523 -29.032 -37.590  1.00 32.74           H  
ATOM    812 2HB  LYS A  54      -0.906 -30.671 -37.713  1.00 32.74           H  
ATOM    813 1HG  LYS A  54      -2.687 -31.288 -39.241  1.00 32.74           H  
ATOM    814 2HG  LYS A  54      -3.454 -29.709 -39.037  1.00 32.74           H  
ATOM    815 1HD  LYS A  54      -1.621 -28.585 -40.089  1.00 32.74           H  
ATOM    816 2HD  LYS A  54      -0.634 -30.051 -40.065  1.00 32.74           H  
ATOM    817 1HE  LYS A  54      -3.247 -29.853 -41.606  1.00 32.74           H  
ATOM    818 2HE  LYS A  54      -1.665 -29.470 -42.289  1.00 32.74           H  
ATOM    819 1HZ  LYS A  54      -2.259 -31.704 -42.765  1.00 32.74           H  
ATOM    820 2HZ  LYS A  54      -0.939 -31.650 -41.753  1.00 32.74           H  
ATOM    821 3HZ  LYS A  54      -2.421 -32.074 -41.151  1.00 32.74           H  
ATOM    822  N   GLN A  55      -1.219 -31.716 -35.102  1.00 22.51           N  
ATOM    823  CA  GLN A  55      -0.392 -32.017 -33.947  1.00 25.90           C  
ATOM    824  C   GLN A  55       0.683 -32.989 -34.371  1.00 24.48           C  
ATOM    825  O   GLN A  55       0.433 -33.893 -35.170  1.00 27.06           O  
ATOM    826  CB  GLN A  55      -1.223 -32.601 -32.803  1.00 38.85           C  
ATOM    827  CG  GLN A  55      -0.431 -32.865 -31.532  1.00 38.85           C  
ATOM    828  CD  GLN A  55      -1.307 -33.362 -30.399  1.00 38.85           C  
ATOM    829  OE1 GLN A  55      -2.488 -33.666 -30.594  1.00 38.85           O  
ATOM    830  NE2 GLN A  55      -0.735 -33.449 -29.203  1.00 38.85           N  
ATOM    831  H   GLN A  55      -1.303 -32.418 -35.824  1.00 27.01           H  
ATOM    832  HA  GLN A  55       0.089 -31.100 -33.606  1.00 31.08           H  
ATOM    833 1HB  GLN A  55      -2.036 -31.918 -32.558  1.00 46.62           H  
ATOM    834 2HB  GLN A  55      -1.670 -33.543 -33.121  1.00 46.62           H  
ATOM    835 1HG  GLN A  55       0.325 -33.622 -31.736  1.00 46.62           H  
ATOM    836 2HG  GLN A  55       0.044 -31.937 -31.214  1.00 46.62           H  
ATOM    837 1HE2 GLN A  55      -1.264 -33.771 -28.416  1.00 46.62           H  
ATOM    838 2HE2 GLN A  55       0.225 -33.193 -29.088  1.00 46.62           H  
ATOM    839  N   TYR A  56       1.887 -32.789 -33.864  1.00 30.15           N  
ATOM    840  CA  TYR A  56       3.004 -33.606 -34.284  1.00 29.96           C  
ATOM    841  C   TYR A  56       3.543 -34.417 -33.116  1.00 39.18           C  
ATOM    842  O   TYR A  56       3.452 -33.988 -31.965  1.00 52.26           O  
ATOM    843  CB  TYR A  56       4.057 -32.697 -34.901  1.00 44.94           C  
ATOM    844  CG  TYR A  56       3.463 -31.931 -36.066  1.00 44.94           C  
ATOM    845  CD1 TYR A  56       3.068 -30.610 -35.902  1.00 44.94           C  
ATOM    846  CD2 TYR A  56       3.256 -32.561 -37.278  1.00 44.94           C  
ATOM    847  CE1 TYR A  56       2.488 -29.919 -36.951  1.00 44.94           C  
ATOM    848  CE2 TYR A  56       2.669 -31.873 -38.326  1.00 44.94           C  
ATOM    849  CZ  TYR A  56       2.290 -30.559 -38.170  1.00 44.94           C  
ATOM    850  OH  TYR A  56       1.711 -29.881 -39.220  1.00 44.94           O  
ATOM    851  H   TYR A  56       2.035 -32.044 -33.198  1.00 36.18           H  
ATOM    852  HA  TYR A  56       2.660 -34.308 -35.044  1.00 35.95           H  
ATOM    853 1HB  TYR A  56       4.419 -31.982 -34.160  1.00 53.93           H  
ATOM    854 2HB  TYR A  56       4.903 -33.278 -35.256  1.00 53.93           H  
ATOM    855  HD1 TYR A  56       3.215 -30.117 -34.941  1.00 53.93           H  
ATOM    856  HD2 TYR A  56       3.549 -33.603 -37.406  1.00 53.93           H  
ATOM    857  HE1 TYR A  56       2.183 -28.882 -36.820  1.00 53.93           H  
ATOM    858  HE2 TYR A  56       2.506 -32.374 -39.281  1.00 53.93           H  
ATOM    859  HH  TYR A  56       1.570 -30.480 -39.966  1.00 53.93           H  
ATOM    860  N   SER A  57       4.071 -35.606 -33.420  1.00 44.02           N  
ATOM    861  CA  SER A  57       4.565 -36.544 -32.407  1.00 54.87           C  
ATOM    862  C   SER A  57       5.571 -35.917 -31.450  1.00 41.40           C  
ATOM    863  O   SER A  57       5.521 -36.154 -30.241  1.00 48.28           O  
ATOM    864  CB  SER A  57       5.205 -37.741 -33.087  1.00 82.30           C  
ATOM    865  OG  SER A  57       4.252 -38.489 -33.793  1.00 82.30           O  
ATOM    866  H   SER A  57       4.118 -35.879 -34.393  1.00 52.82           H  
ATOM    867  HA  SER A  57       3.711 -36.890 -31.823  1.00 65.84           H  
ATOM    868 1HB  SER A  57       5.981 -37.400 -33.771  1.00 98.77           H  
ATOM    869 2HB  SER A  57       5.682 -38.372 -32.338  1.00 98.77           H  
ATOM    870  HG  SER A  57       4.735 -39.209 -34.206  1.00 98.77           H  
ATOM    871  N   THR A  58       6.484 -35.127 -31.990  1.00 34.34           N  
ATOM    872  CA  THR A  58       7.475 -34.435 -31.187  1.00 42.26           C  
ATOM    873  C   THR A  58       7.984 -33.190 -31.887  1.00 40.19           C  
ATOM    874  O   THR A  58       7.440 -32.788 -32.917  1.00 32.38           O  
ATOM    875  CB  THR A  58       8.642 -35.372 -30.829  1.00 63.39           C  
ATOM    876  OG1 THR A  58       9.491 -34.722 -29.872  1.00 63.39           O  
ATOM    877  CG2 THR A  58       9.435 -35.773 -32.060  1.00 63.39           C  
ATOM    878  H   THR A  58       6.481 -34.987 -32.989  1.00 41.21           H  
ATOM    879  HA  THR A  58       7.003 -34.120 -30.255  1.00 50.71           H  
ATOM    880  HB  THR A  58       8.234 -36.272 -30.368  1.00 76.07           H  
ATOM    881  HG1 THR A  58      10.140 -35.350 -29.546  1.00 76.07           H  
ATOM    882 1HG2 THR A  58      10.241 -36.446 -31.768  1.00 76.07           H  
ATOM    883 2HG2 THR A  58       8.779 -36.281 -32.766  1.00 76.07           H  
ATOM    884 3HG2 THR A  58       9.855 -34.894 -32.530  1.00 76.07           H  
ATOM    885  N   GLN A  59       9.030 -32.585 -31.322  1.00 54.77           N  
ATOM    886  CA  GLN A  59       9.579 -31.348 -31.870  1.00 63.66           C  
ATOM    887  C   GLN A  59      10.254 -31.603 -33.201  1.00 48.71           C  
ATOM    888  O   GLN A  59      10.143 -30.796 -34.119  1.00 77.58           O  
ATOM    889  CB  GLN A  59      10.580 -30.710 -30.913  1.00 95.49           C  
ATOM    890  CG  GLN A  59      11.018 -29.314 -31.336  1.00 95.49           C  
ATOM    891  CD  GLN A  59       9.861 -28.326 -31.295  1.00 95.49           C  
ATOM    892  OE1 GLN A  59       9.173 -28.235 -30.274  1.00 95.49           O  
ATOM    893  NE2 GLN A  59       9.636 -27.587 -32.376  1.00 95.49           N  
ATOM    894  H   GLN A  59       9.433 -32.993 -30.487  1.00 65.72           H  
ATOM    895  HA  GLN A  59       8.760 -30.649 -32.035  1.00 76.39           H  
ATOM    896 1HB  GLN A  59      10.141 -30.640 -29.917  1.00114.59           H  
ATOM    897 2HB  GLN A  59      11.469 -31.336 -30.837  1.00114.59           H  
ATOM    898 1HG  GLN A  59      11.794 -28.962 -30.657  1.00114.59           H  
ATOM    899 2HG  GLN A  59      11.399 -29.350 -32.357  1.00114.59           H  
ATOM    900 1HE2 GLN A  59       8.885 -26.926 -32.380  1.00114.59           H  
ATOM    901 2HE2 GLN A  59      10.210 -27.681 -33.193  1.00114.59           H  
ATOM    902  N   GLU A  60      10.943 -32.733 -33.300  1.00 25.30           N  
ATOM    903  CA  GLU A  60      11.592 -33.140 -34.534  1.00 21.34           C  
ATOM    904  C   GLU A  60      10.585 -33.269 -35.657  1.00 18.64           C  
ATOM    905  O   GLU A  60      10.806 -32.746 -36.747  1.00 16.76           O  
ATOM    906  CB  GLU A  60      12.323 -34.465 -34.359  1.00 32.01           C  
ATOM    907  CG  GLU A  60      13.017 -34.931 -35.629  1.00 32.01           C  
ATOM    908  CD  GLU A  60      13.756 -36.229 -35.476  1.00 32.01           C  
ATOM    909  OE1 GLU A  60      13.866 -36.715 -34.376  1.00 32.01           O  
ATOM    910  OE2 GLU A  60      14.200 -36.742 -36.480  1.00 32.01           O  
ATOM    911  H   GLU A  60      11.014 -33.336 -32.493  1.00 30.36           H  
ATOM    912  HA  GLU A  60      12.317 -32.375 -34.813  1.00 25.61           H  
ATOM    913 1HB  GLU A  60      13.076 -34.372 -33.575  1.00 38.41           H  
ATOM    914 2HB  GLU A  60      11.620 -35.239 -34.052  1.00 38.41           H  
ATOM    915 1HG  GLU A  60      12.267 -35.046 -36.411  1.00 38.41           H  
ATOM    916 2HG  GLU A  60      13.716 -34.159 -35.946  1.00 38.41           H  
ATOM    917  N   GLU A  61       9.484 -33.971 -35.379  1.00 19.77           N  
ATOM    918  CA  GLU A  61       8.425 -34.172 -36.354  1.00 18.20           C  
ATOM    919  C   GLU A  61       7.877 -32.831 -36.788  1.00 15.89           C  
ATOM    920  O   GLU A  61       7.766 -32.566 -37.982  1.00 14.25           O  
ATOM    921  CB  GLU A  61       7.297 -35.024 -35.760  1.00 27.30           C  
ATOM    922  CG  GLU A  61       6.143 -35.328 -36.714  1.00 27.30           C  
ATOM    923  CD  GLU A  61       6.504 -36.312 -37.796  1.00 27.30           C  
ATOM    924  OE1 GLU A  61       7.450 -37.040 -37.614  1.00 27.30           O  
ATOM    925  OE2 GLU A  61       5.830 -36.340 -38.804  1.00 27.30           O  
ATOM    926  H   GLU A  61       9.379 -34.374 -34.461  1.00 23.72           H  
ATOM    927  HA  GLU A  61       8.836 -34.678 -37.227  1.00 21.84           H  
ATOM    928 1HB  GLU A  61       7.704 -35.975 -35.417  1.00 32.76           H  
ATOM    929 2HB  GLU A  61       6.880 -34.515 -34.892  1.00 32.76           H  
ATOM    930 1HG  GLU A  61       5.307 -35.728 -36.141  1.00 32.76           H  
ATOM    931 2HG  GLU A  61       5.818 -34.396 -37.174  1.00 32.76           H  
ATOM    932  N   HIS A  62       7.567 -31.986 -35.809  1.00 16.84           N  
ATOM    933  CA  HIS A  62       7.062 -30.643 -36.043  1.00 14.92           C  
ATOM    934  C   HIS A  62       7.955 -29.850 -36.984  1.00 12.39           C  
ATOM    935  O   HIS A  62       7.471 -29.240 -37.939  1.00 10.46           O  
ATOM    936  CB  HIS A  62       6.975 -29.907 -34.705  1.00 22.38           C  
ATOM    937  CG  HIS A  62       6.531 -28.486 -34.790  1.00 22.38           C  
ATOM    938  ND1 HIS A  62       7.403 -27.450 -35.066  1.00 22.38           N  
ATOM    939  CD2 HIS A  62       5.318 -27.925 -34.602  1.00 22.38           C  
ATOM    940  CE1 HIS A  62       6.734 -26.308 -35.046  1.00 22.38           C  
ATOM    941  NE2 HIS A  62       5.467 -26.565 -34.759  1.00 22.38           N  
ATOM    942  H   HIS A  62       7.676 -32.282 -34.847  1.00 20.21           H  
ATOM    943  HA  HIS A  62       6.066 -30.688 -36.480  1.00 17.90           H  
ATOM    944 1HB  HIS A  62       6.284 -30.437 -34.047  1.00 26.86           H  
ATOM    945 2HB  HIS A  62       7.947 -29.919 -34.222  1.00 26.86           H  
ATOM    946  HD1 HIS A  62       8.399 -27.525 -35.187  1.00 26.86           H  
ATOM    947  HD2 HIS A  62       4.342 -28.340 -34.355  1.00 26.86           H  
ATOM    948  HE1 HIS A  62       7.248 -25.366 -35.242  1.00 26.86           H  
ATOM    949  N   ASP A  63       9.255 -29.853 -36.700  1.00 13.04           N  
ATOM    950  CA  ASP A  63      10.217 -29.097 -37.477  1.00 11.82           C  
ATOM    951  C   ASP A  63      10.405 -29.666 -38.880  1.00 10.53           C  
ATOM    952  O   ASP A  63      10.579 -28.906 -39.832  1.00  9.52           O  
ATOM    953  CB  ASP A  63      11.549 -29.044 -36.745  1.00 17.73           C  
ATOM    954  CG  ASP A  63      11.474 -28.213 -35.464  1.00 17.73           C  
ATOM    955  OD1 ASP A  63      10.461 -27.593 -35.216  1.00 17.73           O  
ATOM    956  OD2 ASP A  63      12.443 -28.197 -34.742  1.00 17.73           O  
ATOM    957  H   ASP A  63       9.588 -30.375 -35.899  1.00 15.65           H  
ATOM    958  HA  ASP A  63       9.845 -28.077 -37.579  1.00 14.18           H  
ATOM    959 1HB  ASP A  63      11.864 -30.056 -36.487  1.00 21.28           H  
ATOM    960 2HB  ASP A  63      12.311 -28.617 -37.397  1.00 21.28           H  
ATOM    961  N   ARG A  64      10.353 -30.993 -39.016  1.00 11.27           N  
ATOM    962  CA  ARG A  64      10.462 -31.598 -40.335  1.00 10.87           C  
ATOM    963  C   ARG A  64       9.254 -31.233 -41.175  1.00  8.90           C  
ATOM    964  O   ARG A  64       9.391 -30.919 -42.356  1.00  7.85           O  
ATOM    965  CB  ARG A  64      10.571 -33.113 -40.248  1.00 16.30           C  
ATOM    966  CG  ARG A  64      11.894 -33.647 -39.720  1.00 16.30           C  
ATOM    967  CD  ARG A  64      11.911 -35.133 -39.711  1.00 16.30           C  
ATOM    968  NE  ARG A  64      13.134 -35.660 -39.132  1.00 16.30           N  
ATOM    969  CZ  ARG A  64      14.300 -35.812 -39.781  1.00 16.30           C  
ATOM    970  NH1 ARG A  64      14.419 -35.472 -41.047  1.00 16.30           N  
ATOM    971  NH2 ARG A  64      15.323 -36.309 -39.113  1.00 16.30           N  
ATOM    972  H   ARG A  64      10.247 -31.589 -38.205  1.00 13.52           H  
ATOM    973  HA  ARG A  64      11.358 -31.212 -40.823  1.00 13.04           H  
ATOM    974 1HB  ARG A  64       9.785 -33.496 -39.599  1.00 19.57           H  
ATOM    975 2HB  ARG A  64      10.417 -33.544 -41.237  1.00 19.57           H  
ATOM    976 1HG  ARG A  64      12.705 -33.305 -40.364  1.00 19.57           H  
ATOM    977 2HG  ARG A  64      12.066 -33.291 -38.705  1.00 19.57           H  
ATOM    978 1HD  ARG A  64      11.069 -35.503 -39.126  1.00 19.57           H  
ATOM    979 2HD  ARG A  64      11.833 -35.503 -40.733  1.00 19.57           H  
ATOM    980  HE  ARG A  64      13.122 -35.950 -38.159  1.00 19.57           H  
ATOM    981 1HH1 ARG A  64      13.626 -35.092 -41.545  1.00 19.57           H  
ATOM    982 2HH1 ARG A  64      15.303 -35.591 -41.520  1.00 19.57           H  
ATOM    983 1HH2 ARG A  64      15.193 -36.557 -38.135  1.00 19.57           H  
ATOM    984 2HH2 ARG A  64      16.215 -36.437 -39.565  1.00 19.57           H  
ATOM    985  N   ARG A  65       8.080 -31.238 -40.546  1.00  8.99           N  
ATOM    986  CA  ARG A  65       6.836 -30.892 -41.209  1.00  7.70           C  
ATOM    987  C   ARG A  65       6.819 -29.421 -41.566  1.00  7.04           C  
ATOM    988  O   ARG A  65       6.256 -29.046 -42.591  1.00  6.64           O  
ATOM    989  CB  ARG A  65       5.677 -31.272 -40.320  1.00 11.55           C  
ATOM    990  CG  ARG A  65       5.593 -32.774 -40.117  1.00 11.55           C  
ATOM    991  CD  ARG A  65       5.148 -33.490 -41.322  1.00 11.55           C  
ATOM    992  NE  ARG A  65       5.169 -34.918 -41.098  1.00 11.55           N  
ATOM    993  CZ  ARG A  65       4.975 -35.860 -42.034  1.00 11.55           C  
ATOM    994  NH1 ARG A  65       4.716 -35.550 -43.282  1.00 11.55           N  
ATOM    995  NH2 ARG A  65       5.048 -37.127 -41.685  1.00 11.55           N  
ATOM    996  H   ARG A  65       8.038 -31.517 -39.575  1.00 10.79           H  
ATOM    997  HA  ARG A  65       6.762 -31.470 -42.128  1.00  9.24           H  
ATOM    998 1HB  ARG A  65       5.788 -30.807 -39.342  1.00 13.86           H  
ATOM    999 2HB  ARG A  65       4.740 -30.928 -40.747  1.00 13.86           H  
ATOM   1000 1HG  ARG A  65       6.584 -33.157 -39.888  1.00 13.86           H  
ATOM   1001 2HG  ARG A  65       4.922 -33.023 -39.306  1.00 13.86           H  
ATOM   1002 1HD  ARG A  65       4.127 -33.198 -41.566  1.00 13.86           H  
ATOM   1003 2HD  ARG A  65       5.806 -33.262 -42.155  1.00 13.86           H  
ATOM   1004  HE  ARG A  65       5.367 -35.247 -40.157  1.00 13.86           H  
ATOM   1005 1HH1 ARG A  65       4.638 -34.578 -43.570  1.00 13.86           H  
ATOM   1006 2HH1 ARG A  65       4.575 -36.306 -43.943  1.00 13.86           H  
ATOM   1007 1HH2 ARG A  65       5.263 -37.357 -40.719  1.00 13.86           H  
ATOM   1008 2HH2 ARG A  65       4.895 -37.839 -42.391  1.00 13.86           H  
ATOM   1009  N   PHE A  66       7.479 -28.600 -40.750  1.00  7.31           N  
ATOM   1010  CA  PHE A  66       7.673 -27.193 -41.054  1.00  7.19           C  
ATOM   1011  C   PHE A  66       8.493 -27.017 -42.314  1.00  6.60           C  
ATOM   1012  O   PHE A  66       8.129 -26.230 -43.185  1.00  5.97           O  
ATOM   1013  CB  PHE A  66       8.303 -26.444 -39.894  1.00 10.79           C  
ATOM   1014  CG  PHE A  66       8.668 -25.041 -40.258  1.00 10.79           C  
ATOM   1015  CD1 PHE A  66       7.766 -24.229 -40.919  1.00 10.79           C  
ATOM   1016  CD2 PHE A  66       9.906 -24.522 -39.923  1.00 10.79           C  
ATOM   1017  CE1 PHE A  66       8.091 -22.932 -41.247  1.00 10.79           C  
ATOM   1018  CE2 PHE A  66      10.235 -23.222 -40.245  1.00 10.79           C  
ATOM   1019  CZ  PHE A  66       9.328 -22.425 -40.910  1.00 10.79           C  
ATOM   1020  H   PHE A  66       7.861 -28.956 -39.884  1.00  8.77           H  
ATOM   1021  HA  PHE A  66       6.695 -26.748 -41.234  1.00  8.63           H  
ATOM   1022 1HB  PHE A  66       7.617 -26.416 -39.051  1.00 12.94           H  
ATOM   1023 2HB  PHE A  66       9.204 -26.954 -39.567  1.00 12.94           H  
ATOM   1024  HD1 PHE A  66       6.791 -24.629 -41.186  1.00 12.94           H  
ATOM   1025  HD2 PHE A  66      10.623 -25.150 -39.394  1.00 12.94           H  
ATOM   1026  HE1 PHE A  66       7.370 -22.307 -41.772  1.00 12.94           H  
ATOM   1027  HE2 PHE A  66      11.211 -22.826 -39.974  1.00 12.94           H  
ATOM   1028  HZ  PHE A  66       9.588 -21.399 -41.167  1.00 12.94           H  
ATOM   1029  N   ALA A  67       9.612 -27.734 -42.403  1.00  7.04           N  
ATOM   1030  CA  ALA A  67      10.458 -27.675 -43.585  1.00  6.81           C  
ATOM   1031  C   ALA A  67       9.676 -28.098 -44.827  1.00  5.80           C  
ATOM   1032  O   ALA A  67       9.791 -27.469 -45.882  1.00  5.39           O  
ATOM   1033  CB  ALA A  67      11.675 -28.561 -43.401  1.00 10.21           C  
ATOM   1034  H   ALA A  67       9.882 -28.335 -41.633  1.00  8.45           H  
ATOM   1035  HA  ALA A  67      10.780 -26.648 -43.721  1.00  8.17           H  
ATOM   1036 1HB  ALA A  67      12.311 -28.493 -44.283  1.00 12.26           H  
ATOM   1037 2HB  ALA A  67      12.233 -28.232 -42.525  1.00 12.26           H  
ATOM   1038 3HB  ALA A  67      11.357 -29.592 -43.263  1.00 12.26           H  
ATOM   1039  N   ILE A  68       8.863 -29.146 -44.679  1.00  5.71           N  
ATOM   1040  CA  ILE A  68       8.024 -29.639 -45.758  1.00  5.20           C  
ATOM   1041  C   ILE A  68       7.001 -28.584 -46.156  1.00  4.48           C  
ATOM   1042  O   ILE A  68       6.787 -28.349 -47.345  1.00  4.14           O  
ATOM   1043  CB  ILE A  68       7.307 -30.921 -45.352  1.00  7.80           C  
ATOM   1044  CG1 ILE A  68       8.308 -32.060 -45.177  1.00  7.80           C  
ATOM   1045  CG2 ILE A  68       6.320 -31.272 -46.438  1.00  7.80           C  
ATOM   1046  CD1 ILE A  68       7.720 -33.267 -44.482  1.00  7.80           C  
ATOM   1047  H   ILE A  68       8.842 -29.633 -43.793  1.00  6.85           H  
ATOM   1048  HA  ILE A  68       8.653 -29.852 -46.619  1.00  6.24           H  
ATOM   1049  HB  ILE A  68       6.787 -30.784 -44.408  1.00  9.36           H  
ATOM   1050 1HG1 ILE A  68       8.665 -32.369 -46.158  1.00  9.36           H  
ATOM   1051 2HG1 ILE A  68       9.161 -31.707 -44.602  1.00  9.36           H  
ATOM   1052 1HG2 ILE A  68       5.809 -32.188 -46.163  1.00  9.36           H  
ATOM   1053 2HG2 ILE A  68       5.596 -30.465 -46.547  1.00  9.36           H  
ATOM   1054 3HG2 ILE A  68       6.848 -31.416 -47.380  1.00  9.36           H  
ATOM   1055 1HD1 ILE A  68       8.479 -34.044 -44.394  1.00  9.36           H  
ATOM   1056 2HD1 ILE A  68       7.381 -32.981 -43.490  1.00  9.36           H  
ATOM   1057 3HD1 ILE A  68       6.878 -33.646 -45.058  1.00  9.36           H  
ATOM   1058  N   PHE A  69       6.389 -27.957 -45.152  1.00  4.47           N  
ATOM   1059  CA  PHE A  69       5.447 -26.865 -45.334  1.00  3.79           C  
ATOM   1060  C   PHE A  69       6.068 -25.761 -46.152  1.00  3.40           C  
ATOM   1061  O   PHE A  69       5.456 -25.309 -47.115  1.00  3.35           O  
ATOM   1062  CB  PHE A  69       4.961 -26.330 -43.988  1.00  5.69           C  
ATOM   1063  CG  PHE A  69       4.157 -25.064 -44.068  1.00  5.69           C  
ATOM   1064  CD1 PHE A  69       2.839 -25.068 -44.492  1.00  5.69           C  
ATOM   1065  CD2 PHE A  69       4.731 -23.855 -43.690  1.00  5.69           C  
ATOM   1066  CE1 PHE A  69       2.116 -23.891 -44.542  1.00  5.69           C  
ATOM   1067  CE2 PHE A  69       4.008 -22.680 -43.734  1.00  5.69           C  
ATOM   1068  CZ  PHE A  69       2.696 -22.699 -44.163  1.00  5.69           C  
ATOM   1069  H   PHE A  69       6.588 -28.239 -44.204  1.00  5.36           H  
ATOM   1070  HA  PHE A  69       4.585 -27.246 -45.884  1.00  4.55           H  
ATOM   1071 1HB  PHE A  69       4.345 -27.088 -43.508  1.00  6.82           H  
ATOM   1072 2HB  PHE A  69       5.807 -26.148 -43.336  1.00  6.82           H  
ATOM   1073  HD1 PHE A  69       2.375 -26.009 -44.785  1.00  6.82           H  
ATOM   1074  HD2 PHE A  69       5.767 -23.843 -43.350  1.00  6.82           H  
ATOM   1075  HE1 PHE A  69       1.082 -23.905 -44.878  1.00  6.82           H  
ATOM   1076  HE2 PHE A  69       4.470 -21.741 -43.433  1.00  6.82           H  
ATOM   1077  HZ  PHE A  69       2.121 -21.775 -44.202  1.00  6.82           H  
ATOM   1078  N   LYS A  70       7.269 -25.319 -45.767  1.00  3.43           N  
ATOM   1079  CA  LYS A  70       7.972 -24.269 -46.496  1.00  3.43           C  
ATOM   1080  C   LYS A  70       8.186 -24.650 -47.949  1.00  3.19           C  
ATOM   1081  O   LYS A  70       8.003 -23.817 -48.839  1.00  3.24           O  
ATOM   1082  CB  LYS A  70       9.341 -23.985 -45.874  1.00  5.15           C  
ATOM   1083  CG  LYS A  70       9.345 -23.263 -44.540  1.00  5.15           C  
ATOM   1084  CD  LYS A  70      10.770 -22.856 -44.175  1.00  5.15           C  
ATOM   1085  CE  LYS A  70      11.594 -24.063 -43.742  1.00  5.15           C  
ATOM   1086  NZ  LYS A  70      12.994 -23.698 -43.371  1.00  5.15           N  
ATOM   1087  H   LYS A  70       7.705 -25.723 -44.950  1.00  4.12           H  
ATOM   1088  HA  LYS A  70       7.368 -23.363 -46.466  1.00  4.12           H  
ATOM   1089 1HB  LYS A  70       9.871 -24.927 -45.733  1.00  6.17           H  
ATOM   1090 2HB  LYS A  70       9.930 -23.386 -46.568  1.00  6.17           H  
ATOM   1091 1HG  LYS A  70       8.716 -22.373 -44.596  1.00  6.17           H  
ATOM   1092 2HG  LYS A  70       8.952 -23.923 -43.770  1.00  6.17           H  
ATOM   1093 1HD  LYS A  70      11.248 -22.397 -45.041  1.00  6.17           H  
ATOM   1094 2HD  LYS A  70      10.754 -22.128 -43.366  1.00  6.17           H  
ATOM   1095 1HE  LYS A  70      11.114 -24.527 -42.883  1.00  6.17           H  
ATOM   1096 2HE  LYS A  70      11.625 -24.783 -44.559  1.00  6.17           H  
ATOM   1097 1HZ  LYS A  70      13.494 -24.530 -43.092  1.00  6.17           H  
ATOM   1098 2HZ  LYS A  70      13.453 -23.282 -44.168  1.00  6.17           H  
ATOM   1099 3HZ  LYS A  70      12.995 -23.035 -42.606  1.00  6.17           H  
ATOM   1100  N   ALA A  71       8.563 -25.905 -48.195  1.00  3.30           N  
ATOM   1101  CA  ALA A  71       8.780 -26.368 -49.556  1.00  3.48           C  
ATOM   1102  C   ALA A  71       7.495 -26.292 -50.366  1.00  3.31           C  
ATOM   1103  O   ALA A  71       7.496 -25.738 -51.463  1.00  3.44           O  
ATOM   1104  CB  ALA A  71       9.311 -27.793 -49.553  1.00  5.22           C  
ATOM   1105  H   ALA A  71       8.728 -26.543 -47.423  1.00  3.96           H  
ATOM   1106  HA  ALA A  71       9.515 -25.714 -50.024  1.00  4.18           H  
ATOM   1107 1HB  ALA A  71       9.492 -28.115 -50.579  1.00  6.26           H  
ATOM   1108 2HB  ALA A  71      10.245 -27.831 -48.992  1.00  6.26           H  
ATOM   1109 3HB  ALA A  71       8.584 -28.456 -49.090  1.00  6.26           H  
ATOM   1110  N   ASN A  72       6.404 -26.820 -49.816  1.00  3.26           N  
ATOM   1111  CA  ASN A  72       5.118 -26.818 -50.500  1.00  3.34           C  
ATOM   1112  C   ASN A  72       4.510 -25.431 -50.594  1.00  3.11           C  
ATOM   1113  O   ASN A  72       3.770 -25.145 -51.531  1.00  3.48           O  
ATOM   1114  CB  ASN A  72       4.176 -27.784 -49.834  1.00  5.01           C  
ATOM   1115  CG  ASN A  72       4.516 -29.215 -50.157  1.00  5.01           C  
ATOM   1116  OD1 ASN A  72       5.052 -29.525 -51.230  1.00  5.01           O  
ATOM   1117  ND2 ASN A  72       4.208 -30.083 -49.234  1.00  5.01           N  
ATOM   1118  H   ASN A  72       6.468 -27.254 -48.903  1.00  3.91           H  
ATOM   1119  HA  ASN A  72       5.277 -27.160 -51.519  1.00  4.01           H  
ATOM   1120 1HB  ASN A  72       4.216 -27.648 -48.752  1.00  6.01           H  
ATOM   1121 2HB  ASN A  72       3.154 -27.582 -50.154  1.00  6.01           H  
ATOM   1122 1HD2 ASN A  72       4.382 -31.063 -49.346  1.00  6.01           H  
ATOM   1123 2HD2 ASN A  72       3.792 -29.760 -48.387  1.00  6.01           H  
ATOM   1124  N   LEU A  73       4.838 -24.570 -49.638  1.00  3.03           N  
ATOM   1125  CA  LEU A  73       4.404 -23.187 -49.640  1.00  3.38           C  
ATOM   1126  C   LEU A  73       4.994 -22.512 -50.869  1.00  3.91           C  
ATOM   1127  O   LEU A  73       4.284 -21.856 -51.633  1.00  4.81           O  
ATOM   1128  CB  LEU A  73       4.860 -22.497 -48.343  1.00  5.07           C  
ATOM   1129  CG  LEU A  73       4.525 -21.015 -48.180  1.00  5.07           C  
ATOM   1130  CD1 LEU A  73       3.017 -20.836 -48.190  1.00  5.07           C  
ATOM   1131  CD2 LEU A  73       5.125 -20.517 -46.871  1.00  5.07           C  
ATOM   1132  H   LEU A  73       5.415 -24.876 -48.872  1.00  3.64           H  
ATOM   1133  HA  LEU A  73       3.317 -23.152 -49.705  1.00  4.06           H  
ATOM   1134 1HB  LEU A  73       4.410 -23.022 -47.503  1.00  6.08           H  
ATOM   1135 2HB  LEU A  73       5.941 -22.595 -48.262  1.00  6.08           H  
ATOM   1136  HG  LEU A  73       4.942 -20.448 -49.013  1.00  6.08           H  
ATOM   1137 1HD1 LEU A  73       2.775 -19.779 -48.076  1.00  6.08           H  
ATOM   1138 2HD1 LEU A  73       2.613 -21.200 -49.135  1.00  6.08           H  
ATOM   1139 3HD1 LEU A  73       2.581 -21.399 -47.367  1.00  6.08           H  
ATOM   1140 1HD2 LEU A  73       4.894 -19.459 -46.744  1.00  6.08           H  
ATOM   1141 2HD2 LEU A  73       4.705 -21.083 -46.041  1.00  6.08           H  
ATOM   1142 3HD2 LEU A  73       6.206 -20.653 -46.893  1.00  6.08           H  
ATOM   1143  N   ARG A  74       6.300 -22.711 -51.056  1.00  3.89           N  
ATOM   1144  CA  ARG A  74       7.025 -22.174 -52.193  1.00  4.76           C  
ATOM   1145  C   ARG A  74       6.565 -22.792 -53.509  1.00  5.59           C  
ATOM   1146  O   ARG A  74       6.453 -22.086 -54.506  1.00  6.70           O  
ATOM   1147  CB  ARG A  74       8.513 -22.414 -52.024  1.00  7.14           C  
ATOM   1148  CG  ARG A  74       9.179 -21.583 -50.943  1.00  7.14           C  
ATOM   1149  CD  ARG A  74      10.605 -21.958 -50.777  1.00  7.14           C  
ATOM   1150  NE  ARG A  74      11.265 -21.157 -49.760  1.00  7.14           N  
ATOM   1151  CZ  ARG A  74      12.512 -21.379 -49.302  1.00  7.14           C  
ATOM   1152  NH1 ARG A  74      13.217 -22.382 -49.777  1.00  7.14           N  
ATOM   1153  NH2 ARG A  74      13.027 -20.588 -48.377  1.00  7.14           N  
ATOM   1154  H   ARG A  74       6.820 -23.247 -50.372  1.00  4.67           H  
ATOM   1155  HA  ARG A  74       6.847 -21.098 -52.236  1.00  5.71           H  
ATOM   1156 1HB  ARG A  74       8.686 -23.462 -51.784  1.00  8.57           H  
ATOM   1157 2HB  ARG A  74       9.025 -22.205 -52.963  1.00  8.57           H  
ATOM   1158 1HG  ARG A  74       9.133 -20.529 -51.216  1.00  8.57           H  
ATOM   1159 2HG  ARG A  74       8.668 -21.733 -49.992  1.00  8.57           H  
ATOM   1160 1HD  ARG A  74      10.673 -23.004 -50.483  1.00  8.57           H  
ATOM   1161 2HD  ARG A  74      11.130 -21.811 -51.720  1.00  8.57           H  
ATOM   1162  HE  ARG A  74      10.754 -20.375 -49.371  1.00  8.57           H  
ATOM   1163 1HH1 ARG A  74      12.823 -22.986 -50.485  1.00  8.57           H  
ATOM   1164 2HH1 ARG A  74      14.153 -22.548 -49.436  1.00  8.57           H  
ATOM   1165 1HH2 ARG A  74      12.485 -19.816 -48.014  1.00  8.57           H  
ATOM   1166 2HH2 ARG A  74      13.963 -20.753 -48.037  1.00  8.57           H  
ATOM   1167  N   ARG A  75       6.284 -24.098 -53.505  1.00  5.57           N  
ATOM   1168  CA  ARG A  75       5.807 -24.796 -54.697  1.00  6.97           C  
ATOM   1169  C   ARG A  75       4.445 -24.283 -55.135  1.00  6.66           C  
ATOM   1170  O   ARG A  75       4.218 -24.063 -56.326  1.00  7.78           O  
ATOM   1171  CB  ARG A  75       5.732 -26.289 -54.427  1.00 10.46           C  
ATOM   1172  CG  ARG A  75       7.078 -26.992 -54.324  1.00 10.46           C  
ATOM   1173  CD  ARG A  75       6.941 -28.379 -53.808  1.00 10.46           C  
ATOM   1174  NE  ARG A  75       8.223 -29.058 -53.728  1.00 10.46           N  
ATOM   1175  CZ  ARG A  75       8.497 -30.100 -52.916  1.00 10.46           C  
ATOM   1176  NH1 ARG A  75       7.588 -30.570 -52.087  1.00 10.46           N  
ATOM   1177  NH2 ARG A  75       9.698 -30.653 -52.949  1.00 10.46           N  
ATOM   1178  H   ARG A  75       6.424 -24.635 -52.659  1.00  6.68           H  
ATOM   1179  HA  ARG A  75       6.520 -24.624 -55.504  1.00  8.36           H  
ATOM   1180 1HB  ARG A  75       5.192 -26.463 -53.500  1.00 12.55           H  
ATOM   1181 2HB  ARG A  75       5.171 -26.774 -55.226  1.00 12.55           H  
ATOM   1182 1HG  ARG A  75       7.522 -27.050 -55.318  1.00 12.55           H  
ATOM   1183 2HG  ARG A  75       7.747 -26.435 -53.671  1.00 12.55           H  
ATOM   1184 1HD  ARG A  75       6.512 -28.351 -52.811  1.00 12.55           H  
ATOM   1185 2HD  ARG A  75       6.291 -28.952 -54.469  1.00 12.55           H  
ATOM   1186  HE  ARG A  75       8.960 -28.738 -54.342  1.00 12.55           H  
ATOM   1187 1HH1 ARG A  75       6.665 -30.152 -52.032  1.00 12.55           H  
ATOM   1188 2HH1 ARG A  75       7.814 -31.347 -51.485  1.00 12.55           H  
ATOM   1189 1HH2 ARG A  75      10.402 -30.296 -53.581  1.00 12.55           H  
ATOM   1190 2HH2 ARG A  75       9.912 -31.431 -52.343  1.00 12.55           H  
ATOM   1191  N   ALA A  76       3.554 -24.071 -54.167  1.00  5.92           N  
ATOM   1192  CA  ALA A  76       2.232 -23.535 -54.436  1.00  6.46           C  
ATOM   1193  C   ALA A  76       2.347 -22.125 -54.983  1.00  7.27           C  
ATOM   1194  O   ALA A  76       1.647 -21.766 -55.931  1.00  8.33           O  
ATOM   1195  CB  ALA A  76       1.389 -23.552 -53.179  1.00  9.69           C  
ATOM   1196  H   ALA A  76       3.791 -24.298 -53.213  1.00  7.10           H  
ATOM   1197  HA  ALA A  76       1.757 -24.156 -55.196  1.00  7.75           H  
ATOM   1198 1HB  ALA A  76       0.400 -23.163 -53.408  1.00 11.63           H  
ATOM   1199 2HB  ALA A  76       1.303 -24.575 -52.812  1.00 11.63           H  
ATOM   1200 3HB  ALA A  76       1.858 -22.932 -52.417  1.00 11.63           H  
ATOM   1201  N   ARG A  77       3.264 -21.342 -54.408  1.00  7.33           N  
ATOM   1202  CA  ARG A  77       3.503 -19.991 -54.875  1.00  8.70           C  
ATOM   1203  C   ARG A  77       4.087 -19.991 -56.268  1.00  9.81           C  
ATOM   1204  O   ARG A  77       3.728 -19.145 -57.079  1.00 11.65           O  
ATOM   1205  CB  ARG A  77       4.428 -19.237 -53.948  1.00 13.05           C  
ATOM   1206  CG  ARG A  77       4.761 -17.837 -54.432  1.00 13.05           C  
ATOM   1207  CD  ARG A  77       3.543 -16.996 -54.558  1.00 13.05           C  
ATOM   1208  NE  ARG A  77       3.859 -15.646 -54.997  1.00 13.05           N  
ATOM   1209  CZ  ARG A  77       2.953 -14.741 -55.419  1.00 13.05           C  
ATOM   1210  NH1 ARG A  77       1.673 -15.044 -55.464  1.00 13.05           N  
ATOM   1211  NH2 ARG A  77       3.352 -13.536 -55.789  1.00 13.05           N  
ATOM   1212  H   ARG A  77       3.793 -21.678 -53.613  1.00  8.80           H  
ATOM   1213  HA  ARG A  77       2.549 -19.464 -54.902  1.00 10.44           H  
ATOM   1214 1HB  ARG A  77       3.973 -19.154 -52.962  1.00 15.66           H  
ATOM   1215 2HB  ARG A  77       5.364 -19.785 -53.835  1.00 15.66           H  
ATOM   1216 1HG  ARG A  77       5.435 -17.358 -53.722  1.00 15.66           H  
ATOM   1217 2HG  ARG A  77       5.244 -17.891 -55.409  1.00 15.66           H  
ATOM   1218 1HD  ARG A  77       2.867 -17.441 -55.286  1.00 15.66           H  
ATOM   1219 2HD  ARG A  77       3.042 -16.932 -53.592  1.00 15.66           H  
ATOM   1220  HE  ARG A  77       4.831 -15.366 -54.983  1.00 15.66           H  
ATOM   1221 1HH1 ARG A  77       1.348 -15.964 -55.185  1.00 15.66           H  
ATOM   1222 2HH1 ARG A  77       1.004 -14.358 -55.780  1.00 15.66           H  
ATOM   1223 1HH2 ARG A  77       4.334 -13.297 -55.757  1.00 15.66           H  
ATOM   1224 2HH2 ARG A  77       2.676 -12.855 -56.104  1.00 15.66           H  
ATOM   1225  N   ARG A  78       4.961 -20.948 -56.560  1.00  9.43           N  
ATOM   1226  CA  ARG A  78       5.535 -21.034 -57.886  1.00 11.26           C  
ATOM   1227  C   ARG A  78       4.454 -21.348 -58.897  1.00 13.06           C  
ATOM   1228  O   ARG A  78       4.460 -20.795 -59.993  1.00 16.41           O  
ATOM   1229  CB  ARG A  78       6.624 -22.078 -57.962  1.00 16.89           C  
ATOM   1230  CG  ARG A  78       7.246 -22.184 -59.341  1.00 16.89           C  
ATOM   1231  CD  ARG A  78       7.859 -20.891 -59.737  1.00 16.89           C  
ATOM   1232  NE  ARG A  78       8.478 -20.951 -61.048  1.00 16.89           N  
ATOM   1233  CZ  ARG A  78       8.876 -19.872 -61.750  1.00 16.89           C  
ATOM   1234  NH1 ARG A  78       8.712 -18.662 -61.255  1.00 16.89           N  
ATOM   1235  NH2 ARG A  78       9.433 -20.028 -62.939  1.00 16.89           N  
ATOM   1236  H   ARG A  78       5.250 -21.610 -55.856  1.00 11.32           H  
ATOM   1237  HA  ARG A  78       5.973 -20.067 -58.138  1.00 13.51           H  
ATOM   1238 1HB  ARG A  78       7.414 -21.839 -57.251  1.00 20.27           H  
ATOM   1239 2HB  ARG A  78       6.222 -23.055 -57.696  1.00 20.27           H  
ATOM   1240 1HG  ARG A  78       8.023 -22.949 -59.335  1.00 20.27           H  
ATOM   1241 2HG  ARG A  78       6.480 -22.445 -60.072  1.00 20.27           H  
ATOM   1242 1HD  ARG A  78       7.089 -20.121 -59.761  1.00 20.27           H  
ATOM   1243 2HD  ARG A  78       8.623 -20.613 -59.012  1.00 20.27           H  
ATOM   1244  HE  ARG A  78       8.621 -21.862 -61.461  1.00 20.27           H  
ATOM   1245 1HH1 ARG A  78       8.283 -18.529 -60.342  1.00 20.27           H  
ATOM   1246 2HH1 ARG A  78       9.010 -17.856 -61.783  1.00 20.27           H  
ATOM   1247 1HH2 ARG A  78       9.561 -20.956 -63.319  1.00 20.27           H  
ATOM   1248 2HH2 ARG A  78       9.732 -19.221 -63.465  1.00 20.27           H  
ATOM   1249  N   ASN A  79       3.503 -22.205 -58.523  1.00 11.90           N  
ATOM   1250  CA  ASN A  79       2.382 -22.478 -59.405  1.00 13.66           C  
ATOM   1251  C   ASN A  79       1.598 -21.191 -59.653  1.00 14.26           C  
ATOM   1252  O   ASN A  79       1.238 -20.902 -60.790  1.00 16.81           O  
ATOM   1253  CB  ASN A  79       1.491 -23.561 -58.828  1.00 20.49           C  
ATOM   1254  CG  ASN A  79       2.117 -24.924 -58.923  1.00 20.49           C  
ATOM   1255  OD1 ASN A  79       3.017 -25.152 -59.739  1.00 20.49           O  
ATOM   1256  ND2 ASN A  79       1.661 -25.835 -58.104  1.00 20.49           N  
ATOM   1257  H   ASN A  79       3.562 -22.675 -57.628  1.00 14.28           H  
ATOM   1258  HA  ASN A  79       2.766 -22.818 -60.367  1.00 16.39           H  
ATOM   1259 1HB  ASN A  79       1.281 -23.345 -57.782  1.00 24.59           H  
ATOM   1260 2HB  ASN A  79       0.539 -23.573 -59.359  1.00 24.59           H  
ATOM   1261 1HD2 ASN A  79       2.042 -26.760 -58.121  1.00 24.59           H  
ATOM   1262 2HD2 ASN A  79       0.932 -25.608 -57.459  1.00 24.59           H  
ATOM   1263  N   GLN A  80       1.413 -20.375 -58.606  1.00 13.38           N  
ATOM   1264  CA  GLN A  80       0.727 -19.085 -58.735  1.00 16.19           C  
ATOM   1265  C   GLN A  80       1.485 -18.159 -59.693  1.00 19.81           C  
ATOM   1266  O   GLN A  80       0.876 -17.450 -60.497  1.00 27.78           O  
ATOM   1267  CB  GLN A  80       0.595 -18.399 -57.365  1.00 24.29           C  
ATOM   1268  CG  GLN A  80      -0.353 -19.074 -56.389  1.00 24.29           C  
ATOM   1269  CD  GLN A  80      -0.330 -18.412 -55.017  1.00 24.29           C  
ATOM   1270  OE1 GLN A  80       0.272 -17.350 -54.825  1.00 24.29           O  
ATOM   1271  NE2 GLN A  80      -0.983 -19.039 -54.045  1.00 24.29           N  
ATOM   1272  H   GLN A  80       1.719 -20.675 -57.687  1.00 16.06           H  
ATOM   1273  HA  GLN A  80      -0.268 -19.259 -59.143  1.00 19.43           H  
ATOM   1274 1HB  GLN A  80       1.566 -18.334 -56.887  1.00 29.14           H  
ATOM   1275 2HB  GLN A  80       0.241 -17.379 -57.511  1.00 29.14           H  
ATOM   1276 1HG  GLN A  80      -1.367 -19.006 -56.781  1.00 29.14           H  
ATOM   1277 2HG  GLN A  80      -0.070 -20.118 -56.273  1.00 29.14           H  
ATOM   1278 1HE2 GLN A  80      -1.001 -18.650 -53.123  1.00 29.14           H  
ATOM   1279 2HE2 GLN A  80      -1.456 -19.904 -54.227  1.00 29.14           H  
ATOM   1280  N   GLU A  81       2.821 -18.208 -59.635  1.00 17.57           N  
ATOM   1281  CA  GLU A  81       3.699 -17.405 -60.489  1.00 24.22           C  
ATOM   1282  C   GLU A  81       3.626 -17.781 -61.972  1.00 24.88           C  
ATOM   1283  O   GLU A  81       4.100 -17.028 -62.823  1.00 32.54           O  
ATOM   1284  CB  GLU A  81       5.154 -17.525 -60.017  1.00 36.33           C  
ATOM   1285  CG  GLU A  81       5.448 -16.862 -58.679  1.00 36.33           C  
ATOM   1286  CD  GLU A  81       6.862 -17.069 -58.210  1.00 36.33           C  
ATOM   1287  OE1 GLU A  81       7.601 -17.765 -58.868  1.00 36.33           O  
ATOM   1288  OE2 GLU A  81       7.207 -16.523 -57.188  1.00 36.33           O  
ATOM   1289  H   GLU A  81       3.250 -18.801 -58.938  1.00 21.08           H  
ATOM   1290  HA  GLU A  81       3.395 -16.362 -60.396  1.00 29.06           H  
ATOM   1291 1HB  GLU A  81       5.425 -18.575 -59.933  1.00 43.60           H  
ATOM   1292 2HB  GLU A  81       5.812 -17.077 -60.760  1.00 43.60           H  
ATOM   1293 1HG  GLU A  81       5.272 -15.792 -58.783  1.00 43.60           H  
ATOM   1294 2HG  GLU A  81       4.758 -17.235 -57.929  1.00 43.60           H  
ATOM   1295  N   LEU A  82       3.044 -18.939 -62.286  1.00 21.80           N  
ATOM   1296  CA  LEU A  82       2.897 -19.382 -63.660  1.00 25.07           C  
ATOM   1297  C   LEU A  82       1.608 -18.854 -64.289  1.00 34.01           C  
ATOM   1298  O   LEU A  82       1.354 -19.109 -65.466  1.00 35.90           O  
ATOM   1299  CB  LEU A  82       2.888 -20.915 -63.716  1.00 37.61           C  
ATOM   1300  CG  LEU A  82       4.169 -21.611 -63.242  1.00 37.61           C  
ATOM   1301  CD1 LEU A  82       3.952 -23.117 -63.238  1.00 37.61           C  
ATOM   1302  CD2 LEU A  82       5.324 -21.224 -64.151  1.00 37.61           C  
ATOM   1303  H   LEU A  82       2.661 -19.540 -61.568  1.00 26.16           H  
ATOM   1304  HA  LEU A  82       3.742 -19.008 -64.236  1.00 30.08           H  
ATOM   1305 1HB  LEU A  82       2.066 -21.282 -63.106  1.00 45.13           H  
ATOM   1306 2HB  LEU A  82       2.710 -21.222 -64.747  1.00 45.13           H  
ATOM   1307  HG  LEU A  82       4.397 -21.303 -62.229  1.00 45.13           H  
ATOM   1308 1HD1 LEU A  82       4.857 -23.615 -62.890  1.00 45.13           H  
ATOM   1309 2HD1 LEU A  82       3.125 -23.364 -62.572  1.00 45.13           H  
ATOM   1310 3HD1 LEU A  82       3.718 -23.453 -64.247  1.00 45.13           H  
ATOM   1311 1HD2 LEU A  82       6.235 -21.715 -63.810  1.00 45.13           H  
ATOM   1312 2HD2 LEU A  82       5.103 -21.536 -65.172  1.00 45.13           H  
ATOM   1313 3HD2 LEU A  82       5.461 -20.143 -64.124  1.00 45.13           H  
ATOM   1314  N   ASP A  83       0.798 -18.131 -63.500  1.00 48.14           N  
ATOM   1315  CA  ASP A  83      -0.516 -17.653 -63.924  1.00 68.18           C  
ATOM   1316  C   ASP A  83      -1.364 -18.829 -64.406  1.00 33.15           C  
ATOM   1317  O   ASP A  83      -1.846 -18.832 -65.541  1.00 78.28           O  
ATOM   1318  CB  ASP A  83      -0.385 -16.607 -65.034  1.00102.27           C  
ATOM   1319  CG  ASP A  83      -1.657 -15.795 -65.247  1.00102.27           C  
ATOM   1320  OD1 ASP A  83      -2.425 -15.673 -64.323  1.00102.27           O  
ATOM   1321  OD2 ASP A  83      -1.847 -15.302 -66.334  1.00102.27           O  
ATOM   1322  H   ASP A  83       1.066 -17.924 -62.547  1.00 57.77           H  
ATOM   1323  HA  ASP A  83      -1.013 -17.190 -63.071  1.00 81.82           H  
ATOM   1324 1HB  ASP A  83       0.430 -15.923 -64.793  1.00122.72           H  
ATOM   1325 2HB  ASP A  83      -0.128 -17.101 -65.971  1.00122.72           H  
ATOM   1326  N   PRO A  84      -1.573 -19.817 -63.528  1.00 16.35           N  
ATOM   1327  CA  PRO A  84      -2.254 -21.080 -63.740  1.00 41.00           C  
ATOM   1328  C   PRO A  84      -3.755 -20.906 -63.852  1.00 27.33           C  
ATOM   1329  O   PRO A  84      -4.320 -19.934 -63.350  1.00 31.52           O  
ATOM   1330  CB  PRO A  84      -1.935 -21.854 -62.468  1.00 61.50           C  
ATOM   1331  CG  PRO A  84      -1.915 -20.794 -61.411  1.00 61.50           C  
ATOM   1332  CD  PRO A  84      -1.403 -19.552 -62.084  1.00 61.50           C  
ATOM   1333  HA  PRO A  84      -1.844 -21.577 -64.632  1.00 49.20           H  
ATOM   1334 1HB  PRO A  84      -2.696 -22.627 -62.291  1.00 73.80           H  
ATOM   1335 2HB  PRO A  84      -0.969 -22.370 -62.573  1.00 73.80           H  
ATOM   1336 1HG  PRO A  84      -2.926 -20.651 -61.005  1.00 73.80           H  
ATOM   1337 2HG  PRO A  84      -1.283 -21.112 -60.570  1.00 73.80           H  
ATOM   1338 1HD  PRO A  84      -2.005 -18.681 -61.787  1.00 73.80           H  
ATOM   1339 2HD  PRO A  84      -0.350 -19.424 -61.821  1.00 73.80           H  
ATOM   1340  N   SER A  85      -4.406 -21.878 -64.479  1.00 21.48           N  
ATOM   1341  CA  SER A  85      -5.857 -21.876 -64.581  1.00 16.71           C  
ATOM   1342  C   SER A  85      -6.482 -22.416 -63.293  1.00 10.70           C  
ATOM   1343  O   SER A  85      -7.652 -22.146 -63.007  1.00 12.36           O  
ATOM   1344  CB  SER A  85      -6.294 -22.693 -65.781  1.00 25.07           C  
ATOM   1345  OG  SER A  85      -5.974 -24.046 -65.618  1.00 25.07           O  
ATOM   1346  H   SER A  85      -3.884 -22.641 -64.886  1.00 25.78           H  
ATOM   1347  HA  SER A  85      -6.194 -20.847 -64.720  1.00 20.05           H  
ATOM   1348 1HB  SER A  85      -7.369 -22.584 -65.926  1.00 30.08           H  
ATOM   1349 2HB  SER A  85      -5.804 -22.308 -66.674  1.00 30.08           H  
ATOM   1350  HG  SER A  85      -6.608 -24.398 -64.986  1.00 30.08           H  
ATOM   1351  N   ALA A  86      -5.673 -23.148 -62.514  1.00 10.02           N  
ATOM   1352  CA  ALA A  86      -6.074 -23.671 -61.214  1.00  8.55           C  
ATOM   1353  C   ALA A  86      -5.314 -22.957 -60.098  1.00  6.90           C  
ATOM   1354  O   ALA A  86      -4.126 -22.673 -60.219  1.00 10.95           O  
ATOM   1355  CB  ALA A  86      -5.819 -25.169 -61.128  1.00 12.83           C  
ATOM   1356  H   ALA A  86      -4.736 -23.343 -62.831  1.00 12.02           H  
ATOM   1357  HA  ALA A  86      -7.135 -23.482 -61.082  1.00 10.26           H  
ATOM   1358 1HB  ALA A  86      -6.143 -25.537 -60.155  1.00 15.39           H  
ATOM   1359 2HB  ALA A  86      -6.376 -25.678 -61.910  1.00 15.39           H  
ATOM   1360 3HB  ALA A  86      -4.756 -25.366 -61.255  1.00 15.39           H  
ATOM   1361  N   GLU A  87      -6.012 -22.690 -59.009  1.00  5.04           N  
ATOM   1362  CA  GLU A  87      -5.455 -22.040 -57.833  1.00  5.35           C  
ATOM   1363  C   GLU A  87      -4.817 -23.044 -56.884  1.00  3.80           C  
ATOM   1364  O   GLU A  87      -5.437 -24.042 -56.507  1.00  3.88           O  
ATOM   1365  CB  GLU A  87      -6.541 -21.259 -57.091  1.00  8.02           C  
ATOM   1366  CG  GLU A  87      -6.044 -20.491 -55.875  1.00  8.02           C  
ATOM   1367  CD  GLU A  87      -7.137 -19.719 -55.189  1.00  8.02           C  
ATOM   1368  OE1 GLU A  87      -8.252 -19.766 -55.652  1.00  8.02           O  
ATOM   1369  OE2 GLU A  87      -6.858 -19.077 -54.203  1.00  8.02           O  
ATOM   1370  H   GLU A  87      -6.975 -22.963 -58.994  1.00  6.05           H  
ATOM   1371  HA  GLU A  87      -4.683 -21.342 -58.159  1.00  6.42           H  
ATOM   1372 1HB  GLU A  87      -7.004 -20.545 -57.772  1.00  9.63           H  
ATOM   1373 2HB  GLU A  87      -7.319 -21.944 -56.757  1.00  9.63           H  
ATOM   1374 1HG  GLU A  87      -5.606 -21.190 -55.165  1.00  9.63           H  
ATOM   1375 2HG  GLU A  87      -5.263 -19.801 -56.191  1.00  9.63           H  
ATOM   1376  N   HIS A  88      -3.586 -22.748 -56.485  1.00  4.50           N  
ATOM   1377  CA  HIS A  88      -2.833 -23.571 -55.548  1.00  4.70           C  
ATOM   1378  C   HIS A  88      -2.435 -22.780 -54.328  1.00  4.34           C  
ATOM   1379  O   HIS A  88      -2.239 -21.566 -54.405  1.00  5.49           O  
ATOM   1380  CB  HIS A  88      -1.598 -24.165 -56.212  1.00  7.05           C  
ATOM   1381  CG  HIS A  88      -1.953 -25.183 -57.228  1.00  7.05           C  
ATOM   1382  ND1 HIS A  88      -2.062 -26.519 -56.914  1.00  7.05           N  
ATOM   1383  CD2 HIS A  88      -2.253 -25.073 -58.542  1.00  7.05           C  
ATOM   1384  CE1 HIS A  88      -2.417 -27.188 -57.993  1.00  7.05           C  
ATOM   1385  NE2 HIS A  88      -2.538 -26.334 -58.996  1.00  7.05           N  
ATOM   1386  H   HIS A  88      -3.149 -21.912 -56.849  1.00  5.40           H  
ATOM   1387  HA  HIS A  88      -3.460 -24.395 -55.213  1.00  5.64           H  
ATOM   1388 1HB  HIS A  88      -1.021 -23.376 -56.695  1.00  8.46           H  
ATOM   1389 2HB  HIS A  88      -0.962 -24.633 -55.461  1.00  8.46           H  
ATOM   1390  HD1 HIS A  88      -1.591 -26.945 -56.137  1.00  8.46           H  
ATOM   1391  HD2 HIS A  88      -2.305 -24.222 -59.222  1.00  8.46           H  
ATOM   1392  HE1 HIS A  88      -2.556 -28.269 -57.950  1.00  8.46           H  
ATOM   1393  N   GLY A  89      -2.327 -23.469 -53.200  1.00  4.49           N  
ATOM   1394  CA  GLY A  89      -2.002 -22.798 -51.953  1.00  5.86           C  
ATOM   1395  C   GLY A  89      -1.913 -23.750 -50.771  1.00  4.33           C  
ATOM   1396  O   GLY A  89      -1.718 -24.955 -50.927  1.00  3.78           O  
ATOM   1397  H   GLY A  89      -2.493 -24.470 -53.216  1.00  5.39           H  
ATOM   1398 1HA  GLY A  89      -1.057 -22.268 -52.064  1.00  7.03           H  
ATOM   1399 2HA  GLY A  89      -2.759 -22.042 -51.750  1.00  7.03           H  
ATOM   1400  N   VAL A  90      -2.040 -23.174 -49.584  1.00  5.69           N  
ATOM   1401  CA  VAL A  90      -1.945 -23.894 -48.325  1.00  4.88           C  
ATOM   1402  C   VAL A  90      -3.200 -24.682 -47.957  1.00  5.86           C  
ATOM   1403  O   VAL A  90      -4.308 -24.144 -47.946  1.00 10.95           O  
ATOM   1404  CB  VAL A  90      -1.621 -22.903 -47.201  1.00  7.32           C  
ATOM   1405  CG1 VAL A  90      -1.641 -23.613 -45.875  1.00  7.32           C  
ATOM   1406  CG2 VAL A  90      -0.249 -22.295 -47.445  1.00  7.32           C  
ATOM   1407  H   VAL A  90      -2.206 -22.178 -49.552  1.00  6.83           H  
ATOM   1408  HA  VAL A  90      -1.116 -24.595 -48.407  1.00  5.86           H  
ATOM   1409  HB  VAL A  90      -2.377 -22.119 -47.177  1.00  8.78           H  
ATOM   1410 1HG1 VAL A  90      -1.413 -22.902 -45.080  1.00  8.78           H  
ATOM   1411 2HG1 VAL A  90      -2.628 -24.041 -45.706  1.00  8.78           H  
ATOM   1412 3HG1 VAL A  90      -0.894 -24.406 -45.880  1.00  8.78           H  
ATOM   1413 1HG2 VAL A  90      -0.017 -21.589 -46.649  1.00  8.78           H  
ATOM   1414 2HG2 VAL A  90       0.501 -23.086 -47.460  1.00  8.78           H  
ATOM   1415 3HG2 VAL A  90      -0.247 -21.775 -48.403  1.00  8.78           H  
ATOM   1416  N   THR A  91      -3.000 -25.960 -47.637  1.00  5.37           N  
ATOM   1417  CA  THR A  91      -4.078 -26.858 -47.229  1.00  8.27           C  
ATOM   1418  C   THR A  91      -3.573 -27.982 -46.320  1.00  5.97           C  
ATOM   1419  O   THR A  91      -2.427 -27.967 -45.879  1.00  5.24           O  
ATOM   1420  CB  THR A  91      -4.809 -27.430 -48.465  1.00 12.40           C  
ATOM   1421  OG1 THR A  91      -5.975 -28.158 -48.040  1.00 12.40           O  
ATOM   1422  CG2 THR A  91      -3.895 -28.317 -49.299  1.00 12.40           C  
ATOM   1423  H   THR A  91      -2.053 -26.319 -47.675  1.00  6.44           H  
ATOM   1424  HA  THR A  91      -4.806 -26.279 -46.667  1.00  9.92           H  
ATOM   1425  HB  THR A  91      -5.133 -26.598 -49.087  1.00 14.89           H  
ATOM   1426  HG1 THR A  91      -6.674 -27.560 -47.743  1.00 14.89           H  
ATOM   1427 1HG2 THR A  91      -4.436 -28.677 -50.171  1.00 14.89           H  
ATOM   1428 2HG2 THR A  91      -3.031 -27.739 -49.626  1.00 14.89           H  
ATOM   1429 3HG2 THR A  91      -3.560 -29.161 -48.713  1.00 14.89           H  
ATOM   1430  N   LYS A  92      -4.428 -28.966 -46.050  1.00  7.80           N  
ATOM   1431  CA  LYS A  92      -4.104 -30.045 -45.110  1.00 10.55           C  
ATOM   1432  C   LYS A  92      -2.949 -30.968 -45.532  1.00 13.00           C  
ATOM   1433  O   LYS A  92      -2.405 -31.700 -44.699  1.00 43.98           O  
ATOM   1434  CB  LYS A  92      -5.332 -30.912 -44.862  1.00 15.83           C  
ATOM   1435  CG  LYS A  92      -5.788 -31.696 -46.078  1.00 15.83           C  
ATOM   1436  CD  LYS A  92      -6.938 -32.623 -45.739  1.00 15.83           C  
ATOM   1437  CE  LYS A  92      -6.432 -33.758 -44.861  1.00 15.83           C  
ATOM   1438  NZ  LYS A  92      -7.449 -34.815 -44.645  1.00 15.83           N  
ATOM   1439  H   LYS A  92      -5.332 -28.935 -46.494  1.00  9.36           H  
ATOM   1440  HA  LYS A  92      -3.819 -29.583 -44.165  1.00 12.66           H  
ATOM   1441 1HB  LYS A  92      -5.124 -31.622 -44.062  1.00 18.99           H  
ATOM   1442 2HB  LYS A  92      -6.162 -30.284 -44.537  1.00 18.99           H  
ATOM   1443 1HG  LYS A  92      -6.098 -31.009 -46.867  1.00 18.99           H  
ATOM   1444 2HG  LYS A  92      -4.958 -32.296 -46.445  1.00 18.99           H  
ATOM   1445 1HD  LYS A  92      -7.717 -32.074 -45.209  1.00 18.99           H  
ATOM   1446 2HD  LYS A  92      -7.361 -33.037 -46.654  1.00 18.99           H  
ATOM   1447 1HE  LYS A  92      -5.558 -34.205 -45.332  1.00 18.99           H  
ATOM   1448 2HE  LYS A  92      -6.138 -33.353 -43.893  1.00 18.99           H  
ATOM   1449 1HZ  LYS A  92      -7.063 -35.542 -44.062  1.00 18.99           H  
ATOM   1450 2HZ  LYS A  92      -8.275 -34.440 -44.195  1.00 18.99           H  
ATOM   1451 3HZ  LYS A  92      -7.719 -35.210 -45.533  1.00 18.99           H  
ATOM   1452  N   PHE A  93      -2.573 -30.925 -46.808  1.00  6.59           N  
ATOM   1453  CA  PHE A  93      -1.501 -31.747 -47.340  1.00  7.60           C  
ATOM   1454  C   PHE A  93      -0.194 -30.962 -47.486  1.00  5.85           C  
ATOM   1455  O   PHE A  93       0.800 -31.504 -47.969  1.00  7.47           O  
ATOM   1456  CB  PHE A  93      -1.890 -32.249 -48.728  1.00 11.40           C  
ATOM   1457  CG  PHE A  93      -3.141 -33.073 -48.768  1.00 11.40           C  
ATOM   1458  CD1 PHE A  93      -4.330 -32.517 -49.207  1.00 11.40           C  
ATOM   1459  CD2 PHE A  93      -3.141 -34.394 -48.368  1.00 11.40           C  
ATOM   1460  CE1 PHE A  93      -5.487 -33.268 -49.231  1.00 11.40           C  
ATOM   1461  CE2 PHE A  93      -4.290 -35.147 -48.390  1.00 11.40           C  
ATOM   1462  CZ  PHE A  93      -5.462 -34.581 -48.817  1.00 11.40           C  
ATOM   1463  H   PHE A  93      -3.059 -30.313 -47.436  1.00  7.91           H  
ATOM   1464  HA  PHE A  93      -1.336 -32.591 -46.669  1.00  9.12           H  
ATOM   1465 1HB  PHE A  93      -2.019 -31.400 -49.395  1.00 13.68           H  
ATOM   1466 2HB  PHE A  93      -1.078 -32.857 -49.118  1.00 13.68           H  
ATOM   1467  HD1 PHE A  93      -4.344 -31.476 -49.529  1.00 13.68           H  
ATOM   1468  HD2 PHE A  93      -2.218 -34.847 -48.034  1.00 13.68           H  
ATOM   1469  HE1 PHE A  93      -6.420 -32.824 -49.572  1.00 13.68           H  
ATOM   1470  HE2 PHE A  93      -4.271 -36.187 -48.068  1.00 13.68           H  
ATOM   1471  HZ  PHE A  93      -6.367 -35.178 -48.826  1.00 13.68           H  
ATOM   1472  N   SER A  94      -0.181 -29.691 -47.069  1.00  4.91           N  
ATOM   1473  CA  SER A  94       1.015 -28.861 -47.228  1.00  5.67           C  
ATOM   1474  C   SER A  94       2.191 -29.334 -46.373  1.00  6.96           C  
ATOM   1475  O   SER A  94       3.343 -29.174 -46.765  1.00 11.10           O  
ATOM   1476  CB  SER A  94       0.691 -27.410 -46.935  1.00  8.50           C  
ATOM   1477  OG  SER A  94      -0.165 -26.882 -47.914  1.00  8.50           O  
ATOM   1478  H   SER A  94      -1.005 -29.272 -46.655  1.00  5.89           H  
ATOM   1479  HA  SER A  94       1.323 -28.922 -48.273  1.00  6.80           H  
ATOM   1480 1HB  SER A  94       0.215 -27.343 -45.966  1.00 10.21           H  
ATOM   1481 2HB  SER A  94       1.610 -26.827 -46.894  1.00 10.21           H  
ATOM   1482  HG  SER A  94       0.333 -26.900 -48.736  1.00 10.21           H  
ATOM   1483  N   ASP A  95       1.919 -29.960 -45.236  1.00  6.02           N  
ATOM   1484  CA  ASP A  95       2.998 -30.501 -44.413  1.00  8.40           C  
ATOM   1485  C   ASP A  95       3.367 -31.953 -44.775  1.00  6.90           C  
ATOM   1486  O   ASP A  95       4.100 -32.606 -44.028  1.00  8.08           O  
ATOM   1487  CB  ASP A  95       2.632 -30.422 -42.937  1.00 12.60           C  
ATOM   1488  CG  ASP A  95       1.404 -31.251 -42.611  1.00 12.60           C  
ATOM   1489  OD1 ASP A  95       0.853 -31.821 -43.520  1.00 12.60           O  
ATOM   1490  OD2 ASP A  95       0.997 -31.301 -41.473  1.00 12.60           O  
ATOM   1491  H   ASP A  95       0.961 -30.069 -44.937  1.00  7.22           H  
ATOM   1492  HA  ASP A  95       3.884 -29.885 -44.571  1.00 10.08           H  
ATOM   1493 1HB  ASP A  95       3.466 -30.783 -42.342  1.00 15.12           H  
ATOM   1494 2HB  ASP A  95       2.457 -29.385 -42.662  1.00 15.12           H  
ATOM   1495  N   LEU A  96       2.875 -32.451 -45.918  1.00  5.87           N  
ATOM   1496  CA  LEU A  96       3.199 -33.795 -46.364  1.00  6.49           C  
ATOM   1497  C   LEU A  96       4.061 -33.757 -47.623  1.00  6.39           C  
ATOM   1498  O   LEU A  96       3.948 -32.845 -48.446  1.00  7.48           O  
ATOM   1499  CB  LEU A  96       1.924 -34.589 -46.667  1.00  9.73           C  
ATOM   1500  CG  LEU A  96       0.910 -34.718 -45.526  1.00  9.73           C  
ATOM   1501  CD1 LEU A  96      -0.289 -35.482 -46.034  1.00  9.73           C  
ATOM   1502  CD2 LEU A  96       1.540 -35.416 -44.341  1.00  9.73           C  
ATOM   1503  H   LEU A  96       2.260 -31.904 -46.505  1.00  7.04           H  
ATOM   1504  HA  LEU A  96       3.754 -34.302 -45.578  1.00  7.79           H  
ATOM   1505 1HB  LEU A  96       1.415 -34.112 -47.502  1.00 11.68           H  
ATOM   1506 2HB  LEU A  96       2.208 -35.596 -46.971  1.00 11.68           H  
ATOM   1507  HG  LEU A  96       0.572 -33.727 -45.223  1.00 11.68           H  
ATOM   1508 1HD1 LEU A  96      -1.035 -35.566 -45.244  1.00 11.68           H  
ATOM   1509 2HD1 LEU A  96      -0.699 -34.937 -46.873  1.00 11.68           H  
ATOM   1510 3HD1 LEU A  96       0.018 -36.476 -46.355  1.00 11.68           H  
ATOM   1511 1HD2 LEU A  96       0.807 -35.503 -43.538  1.00 11.68           H  
ATOM   1512 2HD2 LEU A  96       1.878 -36.409 -44.635  1.00 11.68           H  
ATOM   1513 3HD2 LEU A  96       2.385 -34.826 -43.996  1.00 11.68           H  
ATOM   1514  N   THR A  97       4.916 -34.755 -47.785  1.00  6.78           N  
ATOM   1515  CA  THR A  97       5.729 -34.813 -48.985  1.00  8.80           C  
ATOM   1516  C   THR A  97       4.916 -35.470 -50.077  1.00  8.58           C  
ATOM   1517  O   THR A  97       3.960 -36.177 -49.764  1.00  5.97           O  
ATOM   1518  CB  THR A  97       7.022 -35.621 -48.756  1.00 13.20           C  
ATOM   1519  OG1 THR A  97       6.690 -36.972 -48.401  1.00 13.20           O  
ATOM   1520  CG2 THR A  97       7.845 -35.001 -47.649  1.00 13.20           C  
ATOM   1521  H   THR A  97       4.992 -35.479 -47.085  1.00  8.14           H  
ATOM   1522  HA  THR A  97       5.989 -33.799 -49.277  1.00 10.56           H  
ATOM   1523  HB  THR A  97       7.611 -35.633 -49.670  1.00 15.84           H  
ATOM   1524  HG1 THR A  97       6.342 -36.989 -47.505  1.00 15.84           H  
ATOM   1525 1HG2 THR A  97       8.755 -35.582 -47.500  1.00 15.84           H  
ATOM   1526 2HG2 THR A  97       8.107 -33.978 -47.917  1.00 15.84           H  
ATOM   1527 3HG2 THR A  97       7.262 -35.000 -46.730  1.00 15.84           H  
ATOM   1528  N   PRO A  98       5.274 -35.266 -51.350  1.00 14.15           N  
ATOM   1529  CA  PRO A  98       4.712 -35.882 -52.543  1.00 18.04           C  
ATOM   1530  C   PRO A  98       4.746 -37.391 -52.401  1.00 15.71           C  
ATOM   1531  O   PRO A  98       3.825 -38.084 -52.820  1.00 15.64           O  
ATOM   1532  CB  PRO A  98       5.613 -35.369 -53.663  1.00 27.06           C  
ATOM   1533  CG  PRO A  98       6.043 -34.023 -53.182  1.00 27.06           C  
ATOM   1534  CD  PRO A  98       6.211 -34.178 -51.696  1.00 27.06           C  
ATOM   1535  HA  PRO A  98       3.672 -35.531 -52.672  1.00 21.65           H  
ATOM   1536 1HB  PRO A  98       6.456 -36.060 -53.819  1.00 32.47           H  
ATOM   1537 2HB  PRO A  98       5.051 -35.327 -54.607  1.00 32.47           H  
ATOM   1538 1HG  PRO A  98       6.974 -33.723 -53.685  1.00 32.47           H  
ATOM   1539 2HG  PRO A  98       5.285 -33.270 -53.442  1.00 32.47           H  
ATOM   1540 1HD  PRO A  98       7.242 -34.469 -51.454  1.00 32.47           H  
ATOM   1541 2HD  PRO A  98       5.916 -33.243 -51.199  1.00 32.47           H  
ATOM   1542  N   ARG A  99       5.821 -37.880 -51.773  1.00 16.00           N  
ATOM   1543  CA  ARG A  99       5.993 -39.286 -51.468  1.00 16.36           C  
ATOM   1544  C   ARG A  99       4.888 -39.791 -50.570  1.00 11.32           C  
ATOM   1545  O   ARG A  99       4.152 -40.697 -50.954  1.00 13.13           O  
ATOM   1546  CB  ARG A  99       7.337 -39.538 -50.800  1.00 24.54           C  
ATOM   1547  CG  ARG A  99       7.569 -40.986 -50.391  1.00 24.54           C  
ATOM   1548  CD  ARG A  99       8.882 -41.185 -49.721  1.00 24.54           C  
ATOM   1549  NE  ARG A  99       9.026 -40.354 -48.536  1.00 24.54           N  
ATOM   1550  CZ  ARG A  99       8.464 -40.596 -47.334  1.00 24.54           C  
ATOM   1551  NH1 ARG A  99       7.709 -41.656 -47.139  1.00 24.54           N  
ATOM   1552  NH2 ARG A  99       8.666 -39.746 -46.340  1.00 24.54           N  
ATOM   1553  H   ARG A  99       6.544 -37.241 -51.483  1.00 19.20           H  
ATOM   1554  HA  ARG A  99       5.964 -39.848 -52.400  1.00 19.63           H  
ATOM   1555 1HB  ARG A  99       8.140 -39.254 -51.479  1.00 29.45           H  
ATOM   1556 2HB  ARG A  99       7.428 -38.921 -49.907  1.00 29.45           H  
ATOM   1557 1HG  ARG A  99       6.786 -41.292 -49.697  1.00 29.45           H  
ATOM   1558 2HG  ARG A  99       7.537 -41.624 -51.275  1.00 29.45           H  
ATOM   1559 1HD  ARG A  99       8.976 -42.228 -49.417  1.00 29.45           H  
ATOM   1560 2HD  ARG A  99       9.685 -40.935 -50.413  1.00 29.45           H  
ATOM   1561  HE  ARG A  99       9.588 -39.518 -48.623  1.00 29.45           H  
ATOM   1562 1HH1 ARG A  99       7.526 -42.316 -47.889  1.00 29.45           H  
ATOM   1563 2HH1 ARG A  99       7.287 -41.815 -46.236  1.00 29.45           H  
ATOM   1564 1HH2 ARG A  99       9.239 -38.926 -46.483  1.00 29.45           H  
ATOM   1565 2HH2 ARG A  99       8.219 -39.896 -45.444  1.00 29.45           H  
ATOM   1566  N   GLU A 100       4.771 -39.204 -49.376  1.00  8.13           N  
ATOM   1567  CA  GLU A 100       3.762 -39.646 -48.419  1.00  8.35           C  
ATOM   1568  C   GLU A 100       2.354 -39.408 -48.918  1.00  6.57           C  
ATOM   1569  O   GLU A 100       1.452 -40.190 -48.618  1.00  8.50           O  
ATOM   1570  CB  GLU A 100       3.950 -38.963 -47.076  1.00 12.52           C  
ATOM   1571  CG  GLU A 100       5.191 -39.412 -46.341  1.00 12.52           C  
ATOM   1572  CD  GLU A 100       5.336 -38.837 -44.960  1.00 12.52           C  
ATOM   1573  OE1 GLU A 100       4.383 -38.309 -44.427  1.00 12.52           O  
ATOM   1574  OE2 GLU A 100       6.418 -38.935 -44.426  1.00 12.52           O  
ATOM   1575  H   GLU A 100       5.399 -38.448 -49.124  1.00  9.76           H  
ATOM   1576  HA  GLU A 100       3.886 -40.718 -48.271  1.00 10.02           H  
ATOM   1577 1HB  GLU A 100       3.999 -37.883 -47.213  1.00 15.03           H  
ATOM   1578 2HB  GLU A 100       3.102 -39.181 -46.446  1.00 15.03           H  
ATOM   1579 1HG  GLU A 100       5.177 -40.501 -46.270  1.00 15.03           H  
ATOM   1580 2HG  GLU A 100       6.054 -39.127 -46.937  1.00 15.03           H  
ATOM   1581  N   PHE A 101       2.172 -38.341 -49.689  1.00  6.94           N  
ATOM   1582  CA  PHE A 101       0.896 -38.051 -50.298  1.00 10.79           C  
ATOM   1583  C   PHE A 101       0.502 -39.225 -51.172  1.00 13.67           C  
ATOM   1584  O   PHE A 101      -0.600 -39.749 -51.030  1.00 18.12           O  
ATOM   1585  CB  PHE A 101       0.971 -36.749 -51.095  1.00 16.18           C  
ATOM   1586  CG  PHE A 101      -0.281 -36.405 -51.846  1.00 16.18           C  
ATOM   1587  CD1 PHE A 101      -1.418 -35.978 -51.174  1.00 16.18           C  
ATOM   1588  CD2 PHE A 101      -0.316 -36.481 -53.228  1.00 16.18           C  
ATOM   1589  CE1 PHE A 101      -2.567 -35.644 -51.868  1.00 16.18           C  
ATOM   1590  CE2 PHE A 101      -1.459 -36.141 -53.919  1.00 16.18           C  
ATOM   1591  CZ  PHE A 101      -2.583 -35.726 -53.242  1.00 16.18           C  
ATOM   1592  H   PHE A 101       2.939 -37.711 -49.868  1.00  8.33           H  
ATOM   1593  HA  PHE A 101       0.148 -37.937 -49.513  1.00 12.95           H  
ATOM   1594 1HB  PHE A 101       1.197 -35.926 -50.419  1.00 19.42           H  
ATOM   1595 2HB  PHE A 101       1.787 -36.810 -51.813  1.00 19.42           H  
ATOM   1596  HD1 PHE A 101      -1.395 -35.911 -50.087  1.00 19.42           H  
ATOM   1597  HD2 PHE A 101       0.574 -36.807 -53.768  1.00 19.42           H  
ATOM   1598  HE1 PHE A 101      -3.455 -35.312 -51.330  1.00 19.42           H  
ATOM   1599  HE2 PHE A 101      -1.475 -36.201 -55.004  1.00 19.42           H  
ATOM   1600  HZ  PHE A 101      -3.477 -35.459 -53.798  1.00 19.42           H  
ATOM   1601  N   ARG A 102       1.418 -39.651 -52.048  1.00 15.30           N  
ATOM   1602  CA  ARG A 102       1.190 -40.780 -52.939  1.00 21.99           C  
ATOM   1603  C   ARG A 102       1.077 -42.117 -52.194  1.00 18.53           C  
ATOM   1604  O   ARG A 102       0.316 -42.995 -52.603  1.00 24.01           O  
ATOM   1605  CB  ARG A 102       2.291 -40.854 -53.974  1.00 32.98           C  
ATOM   1606  CG  ARG A 102       2.235 -39.745 -55.016  1.00 32.98           C  
ATOM   1607  CD  ARG A 102       3.386 -39.809 -55.948  1.00 32.98           C  
ATOM   1608  NE  ARG A 102       3.342 -38.744 -56.937  1.00 32.98           N  
ATOM   1609  CZ  ARG A 102       4.316 -38.492 -57.833  1.00 32.98           C  
ATOM   1610  NH1 ARG A 102       5.398 -39.237 -57.854  1.00 32.98           N  
ATOM   1611  NH2 ARG A 102       4.184 -37.497 -58.693  1.00 32.98           N  
ATOM   1612  H   ARG A 102       2.303 -39.163 -52.120  1.00 18.36           H  
ATOM   1613  HA  ARG A 102       0.268 -40.596 -53.473  1.00 26.39           H  
ATOM   1614 1HB  ARG A 102       3.261 -40.798 -53.482  1.00 39.58           H  
ATOM   1615 2HB  ARG A 102       2.240 -41.808 -54.498  1.00 39.58           H  
ATOM   1616 1HG  ARG A 102       1.321 -39.850 -55.601  1.00 39.58           H  
ATOM   1617 2HG  ARG A 102       2.237 -38.773 -54.525  1.00 39.58           H  
ATOM   1618 1HD  ARG A 102       4.315 -39.714 -55.385  1.00 39.58           H  
ATOM   1619 2HD  ARG A 102       3.376 -40.763 -56.473  1.00 39.58           H  
ATOM   1620  HE  ARG A 102       2.525 -38.149 -56.950  1.00 39.58           H  
ATOM   1621 1HH1 ARG A 102       5.500 -39.998 -57.197  1.00 39.58           H  
ATOM   1622 2HH1 ARG A 102       6.128 -39.049 -58.526  1.00 39.58           H  
ATOM   1623 1HH2 ARG A 102       3.353 -36.922 -58.678  1.00 39.58           H  
ATOM   1624 2HH2 ARG A 102       4.914 -37.310 -59.364  1.00 39.58           H  
ATOM   1625  N   GLU A 103       1.795 -42.263 -51.076  1.00 14.68           N  
ATOM   1626  CA  GLU A 103       1.693 -43.477 -50.265  1.00 18.85           C  
ATOM   1627  C   GLU A 103       0.279 -43.631 -49.709  1.00 23.06           C  
ATOM   1628  O   GLU A 103      -0.268 -44.734 -49.680  1.00 34.54           O  
ATOM   1629  CB  GLU A 103       2.710 -43.454 -49.119  1.00 28.28           C  
ATOM   1630  CG  GLU A 103       4.161 -43.631 -49.551  1.00 28.28           C  
ATOM   1631  CD  GLU A 103       5.141 -43.429 -48.429  1.00 28.28           C  
ATOM   1632  OE1 GLU A 103       4.723 -43.071 -47.354  1.00 28.28           O  
ATOM   1633  OE2 GLU A 103       6.317 -43.618 -48.648  1.00 28.28           O  
ATOM   1634  H   GLU A 103       2.435 -41.535 -50.791  1.00 17.62           H  
ATOM   1635  HA  GLU A 103       1.903 -44.338 -50.900  1.00 22.62           H  
ATOM   1636 1HB  GLU A 103       2.631 -42.510 -48.582  1.00 33.93           H  
ATOM   1637 2HB  GLU A 103       2.475 -44.250 -48.412  1.00 33.93           H  
ATOM   1638 1HG  GLU A 103       4.282 -44.644 -49.935  1.00 33.93           H  
ATOM   1639 2HG  GLU A 103       4.387 -42.945 -50.361  1.00 33.93           H  
ATOM   1640  N   ARG A 104      -0.318 -42.514 -49.299  1.00 22.20           N  
ATOM   1641  CA  ARG A 104      -1.693 -42.507 -48.818  1.00 37.96           C  
ATOM   1642  C   ARG A 104      -2.697 -42.541 -49.979  1.00 46.46           C  
ATOM   1643  O   ARG A 104      -3.787 -43.103 -49.856  1.00 64.26           O  
ATOM   1644  CB  ARG A 104      -1.957 -41.247 -47.990  1.00 56.94           C  
ATOM   1645  CG  ARG A 104      -1.279 -41.156 -46.624  1.00 56.94           C  
ATOM   1646  CD  ARG A 104      -1.568 -39.837 -45.981  1.00 56.94           C  
ATOM   1647  NE  ARG A 104      -1.110 -39.756 -44.596  1.00 56.94           N  
ATOM   1648  CZ  ARG A 104       0.133 -39.415 -44.199  1.00 56.94           C  
ATOM   1649  NH1 ARG A 104       1.063 -39.138 -45.083  1.00 56.94           N  
ATOM   1650  NH2 ARG A 104       0.415 -39.359 -42.909  1.00 56.94           N  
ATOM   1651  H   ARG A 104       0.201 -41.645 -49.304  1.00 26.64           H  
ATOM   1652  HA  ARG A 104      -1.848 -43.386 -48.193  1.00 45.55           H  
ATOM   1653 1HB  ARG A 104      -1.641 -40.375 -48.560  1.00 68.33           H  
ATOM   1654 2HB  ARG A 104      -3.030 -41.150 -47.821  1.00 68.33           H  
ATOM   1655 1HG  ARG A 104      -1.650 -41.948 -45.974  1.00 68.33           H  
ATOM   1656 2HG  ARG A 104      -0.199 -41.254 -46.743  1.00 68.33           H  
ATOM   1657 1HD  ARG A 104      -1.072 -39.049 -46.546  1.00 68.33           H  
ATOM   1658 2HD  ARG A 104      -2.643 -39.663 -45.991  1.00 68.33           H  
ATOM   1659  HE  ARG A 104      -1.794 -39.942 -43.871  1.00 68.33           H  
ATOM   1660 1HH1 ARG A 104       0.847 -39.182 -46.070  1.00 68.33           H  
ATOM   1661 2HH1 ARG A 104       2.000 -38.882 -44.782  1.00 68.33           H  
ATOM   1662 1HH2 ARG A 104      -0.300 -39.572 -42.227  1.00 68.33           H  
ATOM   1663 2HH2 ARG A 104       1.343 -39.104 -42.608  1.00 68.33           H  
ATOM   1664  N   LEU A 105      -2.320 -41.918 -51.092  1.00 43.92           N  
ATOM   1665  CA  LEU A 105      -3.159 -41.753 -52.269  1.00 67.97           C  
ATOM   1666  C   LEU A 105      -3.427 -42.968 -53.147  1.00 57.35           C  
ATOM   1667  O   LEU A 105      -4.558 -43.156 -53.581  1.00 79.38           O  
ATOM   1668  CB  LEU A 105      -2.554 -40.705 -53.164  1.00101.95           C  
ATOM   1669  CG  LEU A 105      -3.351 -40.426 -54.403  1.00101.95           C  
ATOM   1670  CD1 LEU A 105      -4.710 -39.947 -53.958  1.00101.95           C  
ATOM   1671  CD2 LEU A 105      -2.623 -39.400 -55.237  1.00101.95           C  
ATOM   1672  H   LEU A 105      -1.411 -41.480 -51.118  1.00 52.70           H  
ATOM   1673  HA  LEU A 105      -4.125 -41.387 -51.921  1.00 81.56           H  
ATOM   1674 1HB  LEU A 105      -2.437 -39.774 -52.614  1.00122.35           H  
ATOM   1675 2HB  LEU A 105      -1.584 -41.059 -53.484  1.00122.35           H  
ATOM   1676  HG  LEU A 105      -3.481 -41.341 -54.982  1.00122.35           H  
ATOM   1677 1HD1 LEU A 105      -5.329 -39.739 -54.817  1.00122.35           H  
ATOM   1678 2HD1 LEU A 105      -5.187 -40.717 -53.352  1.00122.35           H  
ATOM   1679 3HD1 LEU A 105      -4.588 -39.042 -53.367  1.00122.35           H  
ATOM   1680 1HD2 LEU A 105      -3.201 -39.192 -56.135  1.00122.35           H  
ATOM   1681 2HD2 LEU A 105      -2.502 -38.489 -54.660  1.00122.35           H  
ATOM   1682 3HD2 LEU A 105      -1.645 -39.788 -55.520  1.00122.35           H  
ATOM   1683  N   GLY A 106      -2.392 -43.730 -53.500  1.00 49.53           N  
ATOM   1684  CA  GLY A 106      -2.554 -44.880 -54.406  1.00 59.43           C  
ATOM   1685  C   GLY A 106      -3.590 -45.907 -53.933  1.00 38.23           C  
ATOM   1686  O   GLY A 106      -3.242 -46.886 -53.272  1.00 89.21           O  
ATOM   1687  H   GLY A 106      -1.473 -43.515 -53.138  1.00 59.44           H  
ATOM   1688 1HA  GLY A 106      -2.835 -44.516 -55.391  1.00 71.32           H  
ATOM   1689 2HA  GLY A 106      -1.590 -45.373 -54.523  1.00 71.32           H  
ATOM   1690  N   LEU A 107      -4.857 -45.695 -54.305  1.00 30.00           N  
ATOM   1691  CA  LEU A 107      -5.950 -46.586 -53.904  1.00 34.64           C  
ATOM   1692  C   LEU A 107      -6.610 -47.358 -55.047  1.00 38.31           C  
ATOM   1693  O   LEU A 107      -7.473 -48.210 -54.813  1.00106.84           O  
ATOM   1694  CB  LEU A 107      -7.006 -45.770 -53.177  1.00 51.96           C  
ATOM   1695  CG  LEU A 107      -6.481 -45.087 -51.925  1.00 51.96           C  
ATOM   1696  CD1 LEU A 107      -7.574 -44.228 -51.319  1.00 51.96           C  
ATOM   1697  CD2 LEU A 107      -5.945 -46.145 -50.989  1.00 51.96           C  
ATOM   1698  H   LEU A 107      -5.069 -44.861 -54.839  1.00 36.00           H  
ATOM   1699  HA  LEU A 107      -5.542 -47.315 -53.205  1.00 41.57           H  
ATOM   1700 1HB  LEU A 107      -7.383 -45.000 -53.849  1.00 62.35           H  
ATOM   1701 2HB  LEU A 107      -7.830 -46.423 -52.892  1.00 62.35           H  
ATOM   1702  HG  LEU A 107      -5.668 -44.430 -52.180  1.00 62.35           H  
ATOM   1703 1HD1 LEU A 107      -7.192 -43.721 -50.434  1.00 62.35           H  
ATOM   1704 2HD1 LEU A 107      -7.884 -43.485 -52.051  1.00 62.35           H  
ATOM   1705 3HD1 LEU A 107      -8.424 -44.852 -51.047  1.00 62.35           H  
ATOM   1706 1HD2 LEU A 107      -5.540 -45.667 -50.097  1.00 62.35           H  
ATOM   1707 2HD2 LEU A 107      -6.747 -46.822 -50.709  1.00 62.35           H  
ATOM   1708 3HD2 LEU A 107      -5.154 -46.706 -51.485  1.00 62.35           H  
ATOM   1709  N   ARG A 108      -6.231 -47.056 -56.283  1.00 47.99           N  
ATOM   1710  CA  ARG A 108      -6.811 -47.760 -57.421  1.00 77.95           C  
ATOM   1711  C   ARG A 108      -6.511 -49.246 -57.447  1.00 36.97           C  
ATOM   1712  O   ARG A 108      -5.363 -49.663 -57.284  1.00 97.92           O  
ATOM   1713  CB  ARG A 108      -6.346 -47.198 -58.749  1.00116.93           C  
ATOM   1714  CG  ARG A 108      -6.916 -47.996 -59.907  1.00116.93           C  
ATOM   1715  CD  ARG A 108      -6.533 -47.512 -61.238  1.00116.93           C  
ATOM   1716  NE  ARG A 108      -5.094 -47.503 -61.446  1.00116.93           N  
ATOM   1717  CZ  ARG A 108      -4.332 -48.573 -61.756  1.00116.93           C  
ATOM   1718  NH1 ARG A 108      -4.848 -49.784 -61.831  1.00116.93           N  
ATOM   1719  NH2 ARG A 108      -3.040 -48.403 -61.983  1.00116.93           N  
ATOM   1720  H   ARG A 108      -5.531 -46.347 -56.441  1.00 57.59           H  
ATOM   1721  HA  ARG A 108      -7.893 -47.637 -57.369  1.00 93.54           H  
ATOM   1722 1HB  ARG A 108      -6.674 -46.167 -58.855  1.00140.31           H  
ATOM   1723 2HB  ARG A 108      -5.258 -47.219 -58.812  1.00140.31           H  
ATOM   1724 1HG  ARG A 108      -6.530 -49.003 -59.834  1.00140.31           H  
ATOM   1725 2HG  ARG A 108      -8.004 -48.015 -59.844  1.00140.31           H  
ATOM   1726 1HD  ARG A 108      -6.984 -48.144 -62.002  1.00140.31           H  
ATOM   1727 2HD  ARG A 108      -6.899 -46.501 -61.341  1.00140.31           H  
ATOM   1728  HE  ARG A 108      -4.635 -46.600 -61.387  1.00140.31           H  
ATOM   1729 1HH1 ARG A 108      -5.826 -49.953 -61.624  1.00140.31           H  
ATOM   1730 2HH1 ARG A 108      -4.254 -50.562 -62.065  1.00140.31           H  
ATOM   1731 1HH2 ARG A 108      -2.631 -47.475 -61.934  1.00140.31           H  
ATOM   1732 2HH2 ARG A 108      -2.460 -49.195 -62.213  1.00140.31           H  
ATOM   1733  N   ARG A 109      -7.552 -50.040 -57.681  1.00 35.21           N  
ATOM   1734  CA  ARG A 109      -7.393 -51.476 -57.829  1.00 61.93           C  
ATOM   1735  C   ARG A 109      -6.507 -51.773 -59.041  1.00 83.12           C  
ATOM   1736  O   ARG A 109      -6.740 -51.251 -60.136  1.00135.99           O  
ATOM   1737  CB  ARG A 109      -8.733 -52.161 -57.989  1.00 92.89           C  
ATOM   1738  CG  ARG A 109      -8.636 -53.669 -58.051  1.00 92.89           C  
ATOM   1739  CD  ARG A 109      -9.957 -54.323 -58.169  1.00 92.89           C  
ATOM   1740  NE  ARG A 109      -9.801 -55.758 -58.296  1.00 92.89           N  
ATOM   1741  CZ  ARG A 109      -9.716 -56.610 -57.257  1.00 92.89           C  
ATOM   1742  NH1 ARG A 109      -9.811 -56.186 -56.018  1.00 92.89           N  
ATOM   1743  NH2 ARG A 109      -9.527 -57.899 -57.462  1.00 92.89           N  
ATOM   1744  H   ARG A 109      -8.473 -49.634 -57.776  1.00 42.25           H  
ATOM   1745  HA  ARG A 109      -6.907 -51.868 -56.935  1.00 74.32           H  
ATOM   1746 1HB  ARG A 109      -9.380 -51.902 -57.151  1.00111.47           H  
ATOM   1747 2HB  ARG A 109      -9.218 -51.817 -58.902  1.00111.47           H  
ATOM   1748 1HG  ARG A 109      -8.037 -53.955 -58.917  1.00111.47           H  
ATOM   1749 2HG  ARG A 109      -8.156 -54.036 -57.143  1.00111.47           H  
ATOM   1750 1HD  ARG A 109     -10.550 -54.119 -57.277  1.00111.47           H  
ATOM   1751 2HD  ARG A 109     -10.478 -53.953 -59.051  1.00111.47           H  
ATOM   1752  HE  ARG A 109      -9.715 -56.142 -59.228  1.00111.47           H  
ATOM   1753 1HH1 ARG A 109      -9.968 -55.211 -55.790  1.00111.47           H  
ATOM   1754 2HH1 ARG A 109      -9.734 -56.858 -55.267  1.00111.47           H  
ATOM   1755 1HH2 ARG A 109      -9.448 -58.261 -58.401  1.00111.47           H  
ATOM   1756 2HH2 ARG A 109      -9.457 -58.510 -56.658  1.00111.47           H  
ATOM   1757  N   GLY A 110      -5.497 -52.610 -58.828  1.00123.66           N  
ATOM   1758  CA  GLY A 110      -4.512 -52.933 -59.853  1.00176.75           C  
ATOM   1759  C   GLY A 110      -5.077 -53.673 -61.061  1.00168.71           C  
ATOM   1760  O   GLY A 110      -6.024 -54.457 -60.958  1.00217.19           O  
ATOM   1761  H   GLY A 110      -5.390 -53.018 -57.910  1.00148.39           H  
ATOM   1762 1HA  GLY A 110      -4.039 -52.010 -60.188  1.00212.10           H  
ATOM   1763 2HA  GLY A 110      -3.723 -53.535 -59.404  1.00212.10           H  
ATOM   1764  N   GLY A 111      -4.460 -53.414 -62.215  1.00195.62           N  
ATOM   1765  CA  GLY A 111      -4.840 -54.005 -63.498  1.00234.70           C  
ATOM   1766  C   GLY A 111      -4.499 -55.490 -63.578  1.00215.88           C  
ATOM   1767  O   GLY A 111      -3.514 -55.872 -64.212  1.00272.98           O  
ATOM   1768  H   GLY A 111      -3.684 -52.769 -62.204  1.00234.74           H  
ATOM   1769 1HA  GLY A 111      -5.911 -53.870 -63.652  1.00281.64           H  
ATOM   1770 2HA  GLY A 111      -4.336 -53.472 -64.303  1.00281.64           H  
ATOM   1771  N   ARG A 112      -5.316 -56.310 -62.921  1.00239.97           N  
ATOM   1772  CA  ARG A 112      -5.134 -57.757 -62.884  1.00297.57           C  
ATOM   1773  C   ARG A 112      -4.931 -58.367 -64.260  1.00342.97           C  
ATOM   1774  O   ARG A 112      -5.681 -58.098 -65.201  1.00400.00           O  
ATOM   1775  CB  ARG A 112      -6.327 -58.438 -62.238  1.00446.36           C  
ATOM   1776  CG  ARG A 112      -6.179 -59.947 -62.094  1.00446.36           C  
ATOM   1777  CD  ARG A 112      -7.322 -60.552 -61.368  1.00446.36           C  
ATOM   1778  NE  ARG A 112      -7.157 -61.987 -61.202  1.00446.36           N  
ATOM   1779  CZ  ARG A 112      -7.966 -62.769 -60.458  1.00446.36           C  
ATOM   1780  NH1 ARG A 112      -8.996 -62.256 -59.829  1.00446.36           N  
ATOM   1781  NH2 ARG A 112      -7.737 -64.063 -60.341  1.00446.36           N  
ATOM   1782  H   ARG A 112      -6.083 -55.895 -62.408  1.00287.96           H  
ATOM   1783  HA  ARG A 112      -4.251 -57.971 -62.282  1.00357.08           H  
ATOM   1784 1HB  ARG A 112      -6.491 -58.023 -61.244  1.00535.63           H  
ATOM   1785 2HB  ARG A 112      -7.223 -58.245 -62.828  1.00535.63           H  
ATOM   1786 1HG  ARG A 112      -6.128 -60.403 -63.083  1.00535.63           H  
ATOM   1787 2HG  ARG A 112      -5.266 -60.173 -61.543  1.00535.63           H  
ATOM   1788 1HD  ARG A 112      -7.405 -60.102 -60.379  1.00535.63           H  
ATOM   1789 2HD  ARG A 112      -8.242 -60.376 -61.925  1.00535.63           H  
ATOM   1790  HE  ARG A 112      -6.374 -62.428 -61.667  1.00535.63           H  
ATOM   1791 1HH1 ARG A 112      -9.197 -61.270 -59.896  1.00535.63           H  
ATOM   1792 2HH1 ARG A 112      -9.579 -62.867 -59.266  1.00535.63           H  
ATOM   1793 1HH2 ARG A 112      -6.951 -64.489 -60.809  1.00535.63           H  
ATOM   1794 2HH2 ARG A 112      -8.359 -64.616 -59.762  1.00535.63           H  
ATOM   1795  N   ARG A 113      -3.924 -59.229 -64.356  1.00319.93           N  
ATOM   1796  CA  ARG A 113      -3.551 -59.892 -65.602  1.00400.00           C  
ATOM   1797  C   ARG A 113      -4.496 -61.034 -65.967  1.00400.00           C  
ATOM   1798  O   ARG A 113      -4.127 -62.207 -65.890  1.00400.00           O  
ATOM   1799  CB  ARG A 113      -2.134 -60.429 -65.505  1.00600.00           C  
ATOM   1800  CG  ARG A 113      -1.059 -59.365 -65.364  1.00600.00           C  
ATOM   1801  CD  ARG A 113       0.295 -59.966 -65.270  1.00600.00           C  
ATOM   1802  NE  ARG A 113       1.329 -58.956 -65.123  1.00600.00           N  
ATOM   1803  CZ  ARG A 113       2.647 -59.219 -65.033  1.00600.00           C  
ATOM   1804  NH1 ARG A 113       3.072 -60.462 -65.077  1.00600.00           N  
ATOM   1805  NH2 ARG A 113       3.512 -58.229 -64.899  1.00600.00           N  
ATOM   1806  H   ARG A 113      -3.370 -59.413 -63.531  1.00383.92           H  
ATOM   1807  HA  ARG A 113      -3.581 -59.152 -66.402  1.00480.00           H  
ATOM   1808 1HB  ARG A 113      -2.055 -61.092 -64.644  1.00720.00           H  
ATOM   1809 2HB  ARG A 113      -1.905 -61.016 -66.394  1.00720.00           H  
ATOM   1810 1HG  ARG A 113      -1.084 -58.707 -66.233  1.00720.00           H  
ATOM   1811 2HG  ARG A 113      -1.240 -58.780 -64.461  1.00720.00           H  
ATOM   1812 1HD  ARG A 113       0.339 -60.628 -64.406  1.00720.00           H  
ATOM   1813 2HD  ARG A 113       0.503 -60.537 -66.175  1.00720.00           H  
ATOM   1814  HE  ARG A 113       1.038 -57.987 -65.084  1.00720.00           H  
ATOM   1815 1HH1 ARG A 113       2.411 -61.219 -65.179  1.00720.00           H  
ATOM   1816 2HH1 ARG A 113       4.060 -60.661 -65.009  1.00720.00           H  
ATOM   1817 1HH2 ARG A 113       3.185 -57.273 -64.864  1.00720.00           H  
ATOM   1818 2HH2 ARG A 113       4.499 -58.428 -64.831  1.00720.00           H  
ATOM   1819  N   GLY A 114      -5.716 -60.675 -66.356  1.00400.00           N  
ATOM   1820  CA  GLY A 114      -6.734 -61.640 -66.746  1.00400.00           C  
ATOM   1821  C   GLY A 114      -6.670 -61.934 -68.241  1.00400.00           C  
ATOM   1822  O   GLY A 114      -5.651 -61.698 -68.890  1.00400.00           O  
ATOM   1823  H   GLY A 114      -5.934 -59.687 -66.374  1.00480.00           H  
ATOM   1824 1HA  GLY A 114      -6.594 -62.563 -66.184  1.00480.00           H  
ATOM   1825 2HA  GLY A 114      -7.719 -61.253 -66.489  1.00480.00           H  
ATOM   1826  N   ARG A 115      -7.767 -62.449 -68.787  1.00400.00           N  
ATOM   1827  CA  ARG A 115      -7.826 -62.804 -70.202  1.00400.00           C  
ATOM   1828  C   ARG A 115      -7.894 -61.586 -71.123  1.00400.00           C  
ATOM   1829  O   ARG A 115      -7.484 -61.660 -72.282  1.00400.00           O  
ATOM   1830  CB  ARG A 115      -9.026 -63.689 -70.479  1.00600.00           C  
ATOM   1831  CG  ARG A 115      -8.960 -65.080 -69.880  1.00600.00           C  
ATOM   1832  CD  ARG A 115     -10.196 -65.854 -70.162  1.00600.00           C  
ATOM   1833  NE  ARG A 115     -10.137 -67.193 -69.596  1.00600.00           N  
ATOM   1834  CZ  ARG A 115     -11.162 -68.067 -69.589  1.00600.00           C  
ATOM   1835  NH1 ARG A 115     -12.318 -67.731 -70.117  1.00600.00           N  
ATOM   1836  NH2 ARG A 115     -11.005 -69.264 -69.050  1.00600.00           N  
ATOM   1837  H   ARG A 115      -8.576 -62.614 -68.204  1.00480.00           H  
ATOM   1838  HA  ARG A 115      -6.924 -63.366 -70.446  1.00480.00           H  
ATOM   1839 1HB  ARG A 115      -9.930 -63.206 -70.121  1.00720.00           H  
ATOM   1840 2HB  ARG A 115      -9.129 -63.819 -71.555  1.00720.00           H  
ATOM   1841 1HG  ARG A 115      -8.113 -65.619 -70.305  1.00720.00           H  
ATOM   1842 2HG  ARG A 115      -8.838 -65.008 -68.799  1.00720.00           H  
ATOM   1843 1HD  ARG A 115     -11.055 -65.340 -69.731  1.00720.00           H  
ATOM   1844 2HD  ARG A 115     -10.331 -65.945 -71.239  1.00720.00           H  
ATOM   1845  HE  ARG A 115      -9.264 -67.489 -69.181  1.00720.00           H  
ATOM   1846 1HH1 ARG A 115     -12.439 -66.817 -70.528  1.00720.00           H  
ATOM   1847 2HH1 ARG A 115     -13.086 -68.387 -70.111  1.00720.00           H  
ATOM   1848 1HH2 ARG A 115     -10.116 -69.522 -68.644  1.00720.00           H  
ATOM   1849 2HH2 ARG A 115     -11.772 -69.919 -69.044  1.00720.00           H  
ATOM   1850  N   GLY A 116      -8.419 -60.470 -70.616  1.00400.00           N  
ATOM   1851  CA  GLY A 116      -8.537 -59.260 -71.421  1.00400.00           C  
ATOM   1852  C   GLY A 116      -9.762 -59.322 -72.325  1.00400.00           C  
ATOM   1853  O   GLY A 116      -9.763 -58.769 -73.425  1.00400.00           O  
ATOM   1854  H   GLY A 116      -8.736 -60.456 -69.658  1.00480.00           H  
ATOM   1855 1HA  GLY A 116      -8.606 -58.391 -70.766  1.00480.00           H  
ATOM   1856 2HA  GLY A 116      -7.640 -59.136 -72.026  1.00480.00           H  
ATOM   1857  N   LYS A 117     -10.815 -59.977 -71.842  1.00400.00           N  
ATOM   1858  CA  LYS A 117     -12.034 -60.176 -72.615  1.00400.00           C  
ATOM   1859  C   LYS A 117     -13.152 -59.237 -72.171  1.00400.00           C  
ATOM   1860  O   LYS A 117     -14.321 -59.463 -72.488  1.00400.00           O  
ATOM   1861  CB  LYS A 117     -12.504 -61.620 -72.478  1.00600.00           C  
ATOM   1862  CG  LYS A 117     -11.486 -62.647 -72.939  1.00600.00           C  
ATOM   1863  CD  LYS A 117     -11.204 -62.541 -74.426  1.00600.00           C  
ATOM   1864  CE  LYS A 117     -10.245 -63.634 -74.874  1.00600.00           C  
ATOM   1865  NZ  LYS A 117      -9.928 -63.537 -76.325  1.00600.00           N  
ATOM   1866  H   LYS A 117     -10.759 -60.382 -70.920  1.00480.00           H  
ATOM   1867  HA  LYS A 117     -11.819 -59.970 -73.664  1.00480.00           H  
ATOM   1868 1HB  LYS A 117     -12.747 -61.831 -71.438  1.00720.00           H  
ATOM   1869 2HB  LYS A 117     -13.412 -61.765 -73.063  1.00720.00           H  
ATOM   1870 1HG  LYS A 117     -10.554 -62.477 -72.407  1.00720.00           H  
ATOM   1871 2HG  LYS A 117     -11.843 -63.650 -72.711  1.00720.00           H  
ATOM   1872 1HD  LYS A 117     -12.139 -62.632 -74.982  1.00720.00           H  
ATOM   1873 2HD  LYS A 117     -10.763 -61.568 -74.646  1.00720.00           H  
ATOM   1874 1HE  LYS A 117      -9.320 -63.552 -74.305  1.00720.00           H  
ATOM   1875 2HE  LYS A 117     -10.695 -64.606 -74.676  1.00720.00           H  
ATOM   1876 1HZ  LYS A 117      -9.291 -64.278 -76.581  1.00720.00           H  
ATOM   1877 2HZ  LYS A 117     -10.779 -63.624 -76.864  1.00720.00           H  
ATOM   1878 3HZ  LYS A 117      -9.499 -62.643 -76.516  1.00720.00           H  
ATOM   1879  N   GLY A 118     -12.799 -58.202 -71.410  1.00400.00           N  
ATOM   1880  CA  GLY A 118     -13.794 -57.286 -70.877  1.00400.00           C  
ATOM   1881  C   GLY A 118     -14.438 -57.920 -69.656  1.00400.00           C  
ATOM   1882  O   GLY A 118     -15.603 -57.665 -69.353  1.00400.00           O  
ATOM   1883  H   GLY A 118     -11.826 -58.043 -71.195  1.00480.00           H  
ATOM   1884 1HA  GLY A 118     -13.322 -56.341 -70.606  1.00480.00           H  
ATOM   1885 2HA  GLY A 118     -14.549 -57.074 -71.633  1.00480.00           H  
ATOM   1886  N   LEU A 119     -13.666 -58.753 -68.958  1.00400.00           N  
ATOM   1887  CA  LEU A 119     -14.145 -59.517 -67.812  1.00400.00           C  
ATOM   1888  C   LEU A 119     -14.498 -58.638 -66.615  1.00400.00           C  
ATOM   1889  O   LEU A 119     -15.271 -59.046 -65.748  1.00400.00           O  
ATOM   1890  CB  LEU A 119     -13.080 -60.537 -67.401  1.00600.00           C  
ATOM   1891  CG  LEU A 119     -12.796 -61.641 -68.428  1.00600.00           C  
ATOM   1892  CD1 LEU A 119     -11.650 -62.506 -67.928  1.00600.00           C  
ATOM   1893  CD2 LEU A 119     -14.054 -62.465 -68.651  1.00600.00           C  
ATOM   1894  H   LEU A 119     -12.708 -58.886 -69.248  1.00480.00           H  
ATOM   1895  HA  LEU A 119     -15.043 -60.054 -68.114  1.00480.00           H  
ATOM   1896 1HB  LEU A 119     -12.145 -60.010 -67.215  1.00720.00           H  
ATOM   1897 2HB  LEU A 119     -13.394 -61.017 -66.475  1.00720.00           H  
ATOM   1898  HG  LEU A 119     -12.491 -61.190 -69.370  1.00720.00           H  
ATOM   1899 1HD1 LEU A 119     -11.441 -63.287 -68.657  1.00720.00           H  
ATOM   1900 2HD1 LEU A 119     -10.763 -61.890 -67.786  1.00720.00           H  
ATOM   1901 3HD1 LEU A 119     -11.930 -62.964 -66.980  1.00720.00           H  
ATOM   1902 1HD2 LEU A 119     -13.853 -63.246 -69.385  1.00720.00           H  
ATOM   1903 2HD2 LEU A 119     -14.361 -62.923 -67.710  1.00720.00           H  
ATOM   1904 3HD2 LEU A 119     -14.852 -61.820 -69.018  1.00720.00           H  
ATOM   1905  N   GLY A 120     -13.946 -57.425 -66.577  1.00400.00           N  
ATOM   1906  CA  GLY A 120     -14.242 -56.479 -65.513  1.00400.00           C  
ATOM   1907  C   GLY A 120     -15.552 -55.719 -65.755  1.00400.00           C  
ATOM   1908  O   GLY A 120     -15.958 -54.914 -64.914  1.00400.00           O  
ATOM   1909  H   GLY A 120     -13.304 -57.147 -67.304  1.00480.00           H  
ATOM   1910 1HA  GLY A 120     -14.300 -57.012 -64.564  1.00480.00           H  
ATOM   1911 2HA  GLY A 120     -13.421 -55.769 -65.427  1.00480.00           H  
ATOM   1912  N   LEU A 121     -16.204 -55.959 -66.900  1.00400.00           N  
ATOM   1913  CA  LEU A 121     -17.471 -55.318 -67.229  1.00400.00           C  
ATOM   1914  C   LEU A 121     -18.595 -56.355 -67.349  1.00400.00           C  
ATOM   1915  O   LEU A 121     -18.726 -56.991 -68.396  1.00376.27           O  
ATOM   1916  CB  LEU A 121     -17.346 -54.556 -68.550  1.00600.00           C  
ATOM   1917  CG  LEU A 121     -16.256 -53.483 -68.588  1.00600.00           C  
ATOM   1918  CD1 LEU A 121     -16.179 -52.893 -69.988  1.00600.00           C  
ATOM   1919  CD2 LEU A 121     -16.570 -52.416 -67.557  1.00600.00           C  
ATOM   1920  H   LEU A 121     -15.836 -56.614 -67.576  1.00480.00           H  
ATOM   1921  HA  LEU A 121     -17.714 -54.605 -66.446  1.00480.00           H  
ATOM   1922 1HB  LEU A 121     -17.134 -55.270 -69.344  1.00720.00           H  
ATOM   1923 2HB  LEU A 121     -18.298 -54.072 -68.766  1.00720.00           H  
ATOM   1924  HG  LEU A 121     -15.289 -53.933 -68.359  1.00720.00           H  
ATOM   1925 1HD1 LEU A 121     -15.397 -52.134 -70.021  1.00720.00           H  
ATOM   1926 2HD1 LEU A 121     -15.948 -53.683 -70.703  1.00720.00           H  
ATOM   1927 3HD1 LEU A 121     -17.136 -52.440 -70.244  1.00720.00           H  
ATOM   1928 1HD2 LEU A 121     -15.793 -51.650 -67.577  1.00720.00           H  
ATOM   1929 2HD2 LEU A 121     -17.534 -51.961 -67.787  1.00720.00           H  
ATOM   1930 3HD2 LEU A 121     -16.609 -52.867 -66.566  1.00720.00           H  
ATOM   1931  N   PRO A 122     -19.417 -56.528 -66.305  1.00400.00           N  
ATOM   1932  CA  PRO A 122     -20.558 -57.432 -66.202  1.00400.00           C  
ATOM   1933  C   PRO A 122     -21.542 -57.190 -67.328  1.00400.00           C  
ATOM   1934  O   PRO A 122     -21.729 -56.054 -67.755  1.00400.00           O  
ATOM   1935  CB  PRO A 122     -21.165 -57.087 -64.837  1.00600.00           C  
ATOM   1936  CG  PRO A 122     -20.012 -56.584 -64.038  1.00600.00           C  
ATOM   1937  CD  PRO A 122     -19.148 -55.850 -65.022  1.00600.00           C  
ATOM   1938  HA  PRO A 122     -20.198 -58.471 -66.218  1.00480.00           H  
ATOM   1939 1HB  PRO A 122     -21.958 -56.335 -64.954  1.00720.00           H  
ATOM   1940 2HB  PRO A 122     -21.631 -57.979 -64.395  1.00720.00           H  
ATOM   1941 1HG  PRO A 122     -20.370 -55.934 -63.227  1.00720.00           H  
ATOM   1942 2HG  PRO A 122     -19.487 -57.425 -63.561  1.00720.00           H  
ATOM   1943 1HD  PRO A 122     -19.424 -54.789 -65.078  1.00720.00           H  
ATOM   1944 2HD  PRO A 122     -18.098 -55.983 -64.740  1.00720.00           H  
ATOM   1945  N   ALA A 123     -22.196 -58.255 -67.778  1.00400.00           N  
ATOM   1946  CA  ALA A 123     -23.148 -58.174 -68.880  1.00400.00           C  
ATOM   1947  C   ALA A 123     -24.248 -57.155 -68.602  1.00400.00           C  
ATOM   1948  O   ALA A 123     -24.709 -56.469 -69.517  1.00400.00           O  
ATOM   1949  CB  ALA A 123     -23.761 -59.539 -69.140  1.00600.00           C  
ATOM   1950  H   ALA A 123     -22.006 -59.157 -67.363  1.00480.00           H  
ATOM   1951  HA  ALA A 123     -22.611 -57.851 -69.771  1.00480.00           H  
ATOM   1952 1HB  ALA A 123     -24.449 -59.476 -69.983  1.00720.00           H  
ATOM   1953 2HB  ALA A 123     -22.970 -60.254 -69.370  1.00720.00           H  
ATOM   1954 3HB  ALA A 123     -24.303 -59.870 -68.256  1.00720.00           H  
ATOM   1955  N   ASP A 124     -24.661 -57.050 -67.342  1.00400.00           N  
ATOM   1956  CA  ASP A 124     -25.656 -56.066 -66.956  1.00400.00           C  
ATOM   1957  C   ASP A 124     -25.053 -54.664 -66.990  1.00400.00           C  
ATOM   1958  O   ASP A 124     -25.710 -53.707 -67.397  1.00400.00           O  
ATOM   1959  CB  ASP A 124     -26.207 -56.368 -65.570  1.00600.00           C  
ATOM   1960  CG  ASP A 124     -27.071 -57.621 -65.544  1.00600.00           C  
ATOM   1961  OD1 ASP A 124     -27.393 -58.123 -66.595  1.00600.00           O  
ATOM   1962  OD2 ASP A 124     -27.432 -58.042 -64.471  1.00600.00           O  
ATOM   1963  H   ASP A 124     -24.270 -57.655 -66.635  1.00480.00           H  
ATOM   1964  HA  ASP A 124     -26.479 -56.104 -67.671  1.00480.00           H  
ATOM   1965 1HB  ASP A 124     -25.383 -56.497 -64.869  1.00720.00           H  
ATOM   1966 2HB  ASP A 124     -26.804 -55.524 -65.222  1.00720.00           H  
ATOM   1967  N   ALA A 125     -23.780 -54.551 -66.602  1.00400.00           N  
ATOM   1968  CA  ALA A 125     -23.096 -53.264 -66.613  1.00400.00           C  
ATOM   1969  C   ALA A 125     -22.942 -52.745 -68.036  1.00361.92           C  
ATOM   1970  O   ALA A 125     -22.915 -51.534 -68.274  1.00341.80           O  
ATOM   1971  CB  ALA A 125     -21.735 -53.373 -65.940  1.00600.00           C  
ATOM   1972  H   ALA A 125     -23.284 -55.369 -66.279  1.00480.00           H  
ATOM   1973  HA  ALA A 125     -23.720 -52.566 -66.073  1.00480.00           H  
ATOM   1974 1HB  ALA A 125     -21.256 -52.395 -65.935  1.00720.00           H  
ATOM   1975 2HB  ALA A 125     -21.862 -53.721 -64.915  1.00720.00           H  
ATOM   1976 3HB  ALA A 125     -21.110 -54.075 -66.486  1.00720.00           H  
ATOM   1977  N   ARG A 126     -22.849 -53.676 -68.984  1.00400.00           N  
ATOM   1978  CA  ARG A 126     -22.717 -53.362 -70.395  1.00394.31           C  
ATOM   1979  C   ARG A 126     -24.033 -52.857 -71.012  1.00372.61           C  
ATOM   1980  O   ARG A 126     -24.063 -52.497 -72.191  1.00400.00           O  
ATOM   1981  CB  ARG A 126     -22.253 -54.595 -71.159  1.00591.47           C  
ATOM   1982  CG  ARG A 126     -20.855 -55.092 -70.811  1.00591.47           C  
ATOM   1983  CD  ARG A 126     -20.510 -56.314 -71.581  1.00591.47           C  
ATOM   1984  NE  ARG A 126     -19.249 -56.902 -71.157  1.00591.47           N  
ATOM   1985  CZ  ARG A 126     -18.582 -57.854 -71.838  1.00591.47           C  
ATOM   1986  NH1 ARG A 126     -19.049 -58.290 -72.988  1.00591.47           N  
ATOM   1987  NH2 ARG A 126     -17.459 -58.349 -71.349  1.00591.47           N  
ATOM   1988  H   ARG A 126     -22.835 -54.651 -68.711  1.00480.00           H  
ATOM   1989  HA  ARG A 126     -21.963 -52.582 -70.501  1.00473.17           H  
ATOM   1990 1HB  ARG A 126     -22.945 -55.416 -70.980  1.00709.76           H  
ATOM   1991 2HB  ARG A 126     -22.267 -54.385 -72.228  1.00709.76           H  
ATOM   1992 1HG  ARG A 126     -20.128 -54.319 -71.060  1.00709.76           H  
ATOM   1993 2HG  ARG A 126     -20.787 -55.319 -69.752  1.00709.76           H  
ATOM   1994 1HD  ARG A 126     -21.294 -57.059 -71.448  1.00709.76           H  
ATOM   1995 2HD  ARG A 126     -20.428 -56.063 -72.638  1.00709.76           H  
ATOM   1996  HE  ARG A 126     -18.866 -56.614 -70.262  1.00709.76           H  
ATOM   1997 1HH1 ARG A 126     -19.909 -57.912 -73.361  1.00709.76           H  
ATOM   1998 2HH1 ARG A 126     -18.547 -59.003 -73.497  1.00709.76           H  
ATOM   1999 1HH2 ARG A 126     -17.099 -58.012 -70.462  1.00709.76           H  
ATOM   2000 2HH2 ARG A 126     -16.956 -59.061 -71.858  1.00709.76           H  
ATOM   2001  N   GLN A 127     -25.117 -52.817 -70.226  1.00375.62           N  
ATOM   2002  CA  GLN A 127     -26.406 -52.364 -70.719  1.00400.00           C  
ATOM   2003  C   GLN A 127     -26.618 -50.864 -70.499  1.00379.63           C  
ATOM   2004  O   GLN A 127     -27.705 -50.357 -70.779  1.00400.00           O  
ATOM   2005  CB  GLN A 127     -27.542 -53.127 -70.031  1.00600.00           C  
ATOM   2006  CG  GLN A 127     -27.481 -54.634 -70.195  1.00600.00           C  
ATOM   2007  CD  GLN A 127     -27.482 -55.085 -71.638  1.00600.00           C  
ATOM   2008  OE1 GLN A 127     -28.336 -54.691 -72.437  1.00600.00           O  
ATOM   2009  NE2 GLN A 127     -26.512 -55.927 -71.977  1.00600.00           N  
ATOM   2010  H   GLN A 127     -25.080 -53.120 -69.264  1.00450.74           H  
ATOM   2011  HA  GLN A 127     -26.451 -52.558 -71.790  1.00480.00           H  
ATOM   2012 1HB  GLN A 127     -27.534 -52.906 -68.963  1.00720.00           H  
ATOM   2013 2HB  GLN A 127     -28.500 -52.786 -70.425  1.00720.00           H  
ATOM   2014 1HG  GLN A 127     -26.569 -54.991 -69.725  1.00720.00           H  
ATOM   2015 2HG  GLN A 127     -28.347 -55.075 -69.702  1.00720.00           H  
ATOM   2016 1HE2 GLN A 127     -26.448 -56.270 -72.914  1.00720.00           H  
ATOM   2017 2HE2 GLN A 127     -25.843 -56.215 -71.287  1.00720.00           H  
ATOM   2018  N   ALA A 128     -25.598 -50.157 -69.990  1.00311.41           N  
ATOM   2019  CA  ALA A 128     -25.729 -48.717 -69.754  1.00280.92           C  
ATOM   2020  C   ALA A 128     -26.229 -47.985 -71.022  1.00162.05           C  
ATOM   2021  O   ALA A 128     -25.714 -48.236 -72.114  1.00128.75           O  
ATOM   2022  CB  ALA A 128     -24.393 -48.136 -69.319  1.00421.38           C  
ATOM   2023  H   ALA A 128     -24.724 -50.611 -69.738  1.00373.69           H  
ATOM   2024  HA  ALA A 128     -26.437 -48.581 -68.949  1.00337.10           H  
ATOM   2025 1HB  ALA A 128     -24.508 -47.072 -69.118  1.00505.66           H  
ATOM   2026 2HB  ALA A 128     -24.050 -48.642 -68.418  1.00505.66           H  
ATOM   2027 3HB  ALA A 128     -23.661 -48.278 -70.113  1.00505.66           H  
ATOM   2028  N   PRO A 129     -27.210 -47.066 -70.886  1.00171.71           N  
ATOM   2029  CA  PRO A 129     -27.860 -46.258 -71.929  1.00129.45           C  
ATOM   2030  C   PRO A 129     -26.862 -45.501 -72.798  1.00 68.94           C  
ATOM   2031  O   PRO A 129     -25.932 -44.881 -72.288  1.00100.27           O  
ATOM   2032  CB  PRO A 129     -28.720 -45.279 -71.122  1.00194.17           C  
ATOM   2033  CG  PRO A 129     -29.062 -46.030 -69.886  1.00194.17           C  
ATOM   2034  CD  PRO A 129     -27.822 -46.810 -69.561  1.00194.17           C  
ATOM   2035  HA  PRO A 129     -28.488 -46.911 -72.547  1.00155.34           H  
ATOM   2036 1HB  PRO A 129     -28.155 -44.357 -70.918  1.00233.01           H  
ATOM   2037 2HB  PRO A 129     -29.606 -44.991 -71.704  1.00233.01           H  
ATOM   2038 1HG  PRO A 129     -29.344 -45.331 -69.081  1.00233.01           H  
ATOM   2039 2HG  PRO A 129     -29.931 -46.679 -70.063  1.00233.01           H  
ATOM   2040 1HD  PRO A 129     -27.139 -46.226 -68.928  1.00233.01           H  
ATOM   2041 2HD  PRO A 129     -28.136 -47.749 -69.084  1.00233.01           H  
ATOM   2042  N   VAL A 130     -27.090 -45.545 -74.109  1.00 63.31           N  
ATOM   2043  CA  VAL A 130     -26.215 -44.909 -75.090  1.00 79.27           C  
ATOM   2044  C   VAL A 130     -26.486 -43.420 -75.287  1.00 75.47           C  
ATOM   2045  O   VAL A 130     -27.620 -43.017 -75.547  1.00108.47           O  
ATOM   2046  CB  VAL A 130     -26.349 -45.620 -76.451  1.00118.91           C  
ATOM   2047  CG1 VAL A 130     -25.509 -44.906 -77.500  1.00118.91           C  
ATOM   2048  CG2 VAL A 130     -25.909 -47.069 -76.308  1.00118.91           C  
ATOM   2049  H   VAL A 130     -27.891 -46.061 -74.442  1.00 75.97           H  
ATOM   2050  HA  VAL A 130     -25.187 -45.026 -74.747  1.00 95.12           H  
ATOM   2051  HB  VAL A 130     -27.388 -45.582 -76.776  1.00142.69           H  
ATOM   2052 1HG1 VAL A 130     -25.620 -45.410 -78.460  1.00142.69           H  
ATOM   2053 2HG1 VAL A 130     -25.843 -43.873 -77.594  1.00142.69           H  
ATOM   2054 3HG1 VAL A 130     -24.461 -44.923 -77.201  1.00142.69           H  
ATOM   2055 1HG2 VAL A 130     -26.014 -47.577 -77.266  1.00142.69           H  
ATOM   2056 2HG2 VAL A 130     -24.867 -47.103 -75.990  1.00142.69           H  
ATOM   2057 3HG2 VAL A 130     -26.532 -47.567 -75.564  1.00142.69           H  
ATOM   2058  N   LEU A 131     -25.414 -42.632 -75.179  1.00 84.59           N  
ATOM   2059  CA  LEU A 131     -25.377 -41.177 -75.374  1.00107.58           C  
ATOM   2060  C   LEU A 131     -26.427 -40.595 -76.319  1.00 63.65           C  
ATOM   2061  O   LEU A 131     -26.252 -40.642 -77.539  1.00 77.68           O  
ATOM   2062  CB  LEU A 131     -23.996 -40.774 -75.897  1.00161.37           C  
ATOM   2063  CG  LEU A 131     -23.825 -39.293 -76.250  1.00161.37           C  
ATOM   2064  CD1 LEU A 131     -24.071 -38.445 -75.022  1.00161.37           C  
ATOM   2065  CD2 LEU A 131     -22.414 -39.075 -76.775  1.00161.37           C  
ATOM   2066  H   LEU A 131     -24.537 -43.073 -74.934  1.00101.51           H  
ATOM   2067  HA  LEU A 131     -25.490 -40.718 -74.397  1.00129.10           H  
ATOM   2068 1HB  LEU A 131     -23.250 -41.018 -75.143  1.00193.64           H  
ATOM   2069 2HB  LEU A 131     -23.780 -41.356 -76.792  1.00193.64           H  
ATOM   2070  HG  LEU A 131     -24.548 -39.008 -77.015  1.00193.64           H  
ATOM   2071 1HD1 LEU A 131     -23.946 -37.392 -75.274  1.00193.64           H  
ATOM   2072 2HD1 LEU A 131     -25.086 -38.614 -74.666  1.00193.64           H  
ATOM   2073 3HD1 LEU A 131     -23.364 -38.720 -74.245  1.00193.64           H  
ATOM   2074 1HD2 LEU A 131     -22.279 -38.024 -77.032  1.00193.64           H  
ATOM   2075 2HD2 LEU A 131     -21.692 -39.356 -76.008  1.00193.64           H  
ATOM   2076 3HD2 LEU A 131     -22.257 -39.689 -77.662  1.00193.64           H  
ATOM   2077  N   PRO A 132     -27.522 -40.056 -75.767  1.00 65.70           N  
ATOM   2078  CA  PRO A 132     -28.626 -39.370 -76.418  1.00 61.77           C  
ATOM   2079  C   PRO A 132     -28.111 -38.178 -77.209  1.00 71.26           C  
ATOM   2080  O   PRO A 132     -27.125 -37.542 -76.830  1.00115.17           O  
ATOM   2081  CB  PRO A 132     -29.514 -38.914 -75.253  1.00 92.66           C  
ATOM   2082  CG  PRO A 132     -29.188 -39.854 -74.147  1.00 92.66           C  
ATOM   2083  CD  PRO A 132     -27.720 -40.103 -74.306  1.00 92.66           C  
ATOM   2084  HA  PRO A 132     -29.157 -40.075 -77.073  1.00 74.12           H  
ATOM   2085 1HB  PRO A 132     -29.294 -37.865 -74.999  1.00111.19           H  
ATOM   2086 2HB  PRO A 132     -30.572 -38.957 -75.547  1.00111.19           H  
ATOM   2087 1HG  PRO A 132     -29.444 -39.404 -73.177  1.00111.19           H  
ATOM   2088 2HG  PRO A 132     -29.786 -40.772 -74.241  1.00111.19           H  
ATOM   2089 1HD  PRO A 132     -27.145 -39.298 -73.832  1.00111.19           H  
ATOM   2090 2HD  PRO A 132     -27.459 -41.091 -73.904  1.00111.19           H  
ATOM   2091  N   THR A 133     -28.803 -37.857 -78.295  1.00106.67           N  
ATOM   2092  CA  THR A 133     -28.418 -36.748 -79.161  1.00185.55           C  
ATOM   2093  C   THR A 133     -29.190 -35.464 -78.849  1.00139.44           C  
ATOM   2094  O   THR A 133     -29.125 -34.501 -79.615  1.00202.16           O  
ATOM   2095  CB  THR A 133     -28.635 -37.111 -80.641  1.00278.33           C  
ATOM   2096  OG1 THR A 133     -30.020 -37.409 -80.864  1.00278.33           O  
ATOM   2097  CG2 THR A 133     -27.793 -38.321 -81.015  1.00278.33           C  
ATOM   2098  H   THR A 133     -29.610 -38.412 -78.543  1.00128.00           H  
ATOM   2099  HA  THR A 133     -27.358 -36.549 -79.009  1.00222.66           H  
ATOM   2100  HB  THR A 133     -28.348 -36.266 -81.265  1.00333.99           H  
ATOM   2101  HG1 THR A 133     -30.552 -36.642 -80.637  1.00333.99           H  
ATOM   2102 1HG2 THR A 133     -27.953 -38.564 -82.065  1.00333.99           H  
ATOM   2103 2HG2 THR A 133     -26.739 -38.095 -80.851  1.00333.99           H  
ATOM   2104 3HG2 THR A 133     -28.081 -39.171 -80.398  1.00333.99           H  
ATOM   2105  N   GLY A 134     -29.932 -35.455 -77.741  1.00 89.12           N  
ATOM   2106  CA  GLY A 134     -30.705 -34.282 -77.358  1.00 65.49           C  
ATOM   2107  C   GLY A 134     -29.811 -33.157 -76.841  1.00 38.58           C  
ATOM   2108  O   GLY A 134     -28.668 -33.375 -76.430  1.00112.51           O  
ATOM   2109  H   GLY A 134     -29.959 -36.270 -77.147  1.00106.94           H  
ATOM   2110 1HA  GLY A 134     -31.276 -33.929 -78.217  1.00 78.59           H  
ATOM   2111 2HA  GLY A 134     -31.425 -34.560 -76.589  1.00 78.59           H  
ATOM   2112  N   ASN A 135     -30.349 -31.945 -76.843  1.00 43.98           N  
ATOM   2113  CA  ASN A 135     -29.577 -30.782 -76.436  1.00110.55           C  
ATOM   2114  C   ASN A 135     -29.504 -30.641 -74.925  1.00 77.71           C  
ATOM   2115  O   ASN A 135     -30.316 -29.946 -74.314  1.00111.27           O  
ATOM   2116  CB  ASN A 135     -30.158 -29.526 -77.062  1.00165.82           C  
ATOM   2117  CG  ASN A 135     -29.318 -28.303 -76.821  1.00165.82           C  
ATOM   2118  OD1 ASN A 135     -28.305 -28.354 -76.116  1.00165.82           O  
ATOM   2119  ND2 ASN A 135     -29.720 -27.198 -77.398  1.00165.82           N  
ATOM   2120  H   ASN A 135     -31.300 -31.823 -77.161  1.00 52.78           H  
ATOM   2121  HA  ASN A 135     -28.555 -30.905 -76.797  1.00132.66           H  
ATOM   2122 1HB  ASN A 135     -30.259 -29.673 -78.139  1.00198.99           H  
ATOM   2123 2HB  ASN A 135     -31.157 -29.350 -76.663  1.00198.99           H  
ATOM   2124 1HD2 ASN A 135     -29.200 -26.352 -77.274  1.00198.99           H  
ATOM   2125 2HD2 ASN A 135     -30.545 -27.201 -77.961  1.00198.99           H  
ATOM   2126  N   LEU A 136     -28.501 -31.282 -74.336  1.00 39.42           N  
ATOM   2127  CA  LEU A 136     -28.290 -31.187 -72.899  1.00 25.91           C  
ATOM   2128  C   LEU A 136     -27.790 -29.789 -72.516  1.00 24.70           C  
ATOM   2129  O   LEU A 136     -27.026 -29.181 -73.267  1.00 28.95           O  
ATOM   2130  CB  LEU A 136     -27.270 -32.233 -72.419  1.00 38.87           C  
ATOM   2131  CG  LEU A 136     -27.698 -33.698 -72.534  1.00 38.87           C  
ATOM   2132  CD1 LEU A 136     -26.548 -34.600 -72.091  1.00 38.87           C  
ATOM   2133  CD2 LEU A 136     -28.930 -33.917 -71.672  1.00 38.87           C  
ATOM   2134  H   LEU A 136     -27.902 -31.862 -74.913  1.00 47.30           H  
ATOM   2135  HA  LEU A 136     -29.236 -31.394 -72.414  1.00 31.09           H  
ATOM   2136 1HB  LEU A 136     -26.356 -32.113 -72.999  1.00 46.64           H  
ATOM   2137 2HB  LEU A 136     -27.036 -32.040 -71.376  1.00 46.64           H  
ATOM   2138  HG  LEU A 136     -27.933 -33.933 -73.573  1.00 46.64           H  
ATOM   2139 1HD1 LEU A 136     -26.851 -35.643 -72.176  1.00 46.64           H  
ATOM   2140 2HD1 LEU A 136     -25.681 -34.421 -72.726  1.00 46.64           H  
ATOM   2141 3HD1 LEU A 136     -26.293 -34.380 -71.055  1.00 46.64           H  
ATOM   2142 1HD2 LEU A 136     -29.247 -34.958 -71.748  1.00 46.64           H  
ATOM   2143 2HD2 LEU A 136     -28.693 -33.684 -70.635  1.00 46.64           H  
ATOM   2144 3HD2 LEU A 136     -29.735 -33.267 -72.016  1.00 46.64           H  
ATOM   2145  N   PRO A 137     -28.219 -29.278 -71.355  1.00 23.05           N  
ATOM   2146  CA  PRO A 137     -27.841 -28.002 -70.750  1.00 23.26           C  
ATOM   2147  C   PRO A 137     -26.347 -27.916 -70.473  1.00 18.29           C  
ATOM   2148  O   PRO A 137     -25.657 -28.921 -70.333  1.00 17.55           O  
ATOM   2149  CB  PRO A 137     -28.672 -27.954 -69.467  1.00 34.89           C  
ATOM   2150  CG  PRO A 137     -29.898 -28.742 -69.789  1.00 34.89           C  
ATOM   2151  CD  PRO A 137     -29.465 -29.801 -70.759  1.00 34.89           C  
ATOM   2152  HA  PRO A 137     -28.144 -27.190 -71.426  1.00 27.91           H  
ATOM   2153 1HB  PRO A 137     -28.098 -28.369 -68.628  1.00 41.87           H  
ATOM   2154 2HB  PRO A 137     -28.899 -26.909 -69.209  1.00 41.87           H  
ATOM   2155 1HG  PRO A 137     -30.323 -29.167 -68.867  1.00 41.87           H  
ATOM   2156 2HG  PRO A 137     -30.667 -28.079 -70.211  1.00 41.87           H  
ATOM   2157 1HD  PRO A 137     -29.280 -30.753 -70.246  1.00 41.87           H  
ATOM   2158 2HD  PRO A 137     -30.238 -29.902 -71.536  1.00 41.87           H  
ATOM   2159  N   LYS A 138     -25.849 -26.694 -70.419  1.00 20.18           N  
ATOM   2160  CA  LYS A 138     -24.437 -26.427 -70.189  1.00 20.66           C  
ATOM   2161  C   LYS A 138     -24.097 -26.193 -68.712  1.00 21.01           C  
ATOM   2162  O   LYS A 138     -23.003 -25.726 -68.398  1.00 38.38           O  
ATOM   2163  CB  LYS A 138     -24.023 -25.218 -71.020  1.00 30.99           C  
ATOM   2164  CG  LYS A 138     -24.111 -25.447 -72.523  1.00 30.99           C  
ATOM   2165  CD  LYS A 138     -23.877 -24.158 -73.293  1.00 30.99           C  
ATOM   2166  CE  LYS A 138     -22.444 -23.678 -73.153  1.00 30.99           C  
ATOM   2167  NZ  LYS A 138     -22.192 -22.458 -73.961  1.00 30.99           N  
ATOM   2168  H   LYS A 138     -26.474 -25.910 -70.546  1.00 24.22           H  
ATOM   2169  HA  LYS A 138     -23.867 -27.294 -70.528  1.00 24.79           H  
ATOM   2170 1HB  LYS A 138     -24.659 -24.368 -70.771  1.00 37.19           H  
ATOM   2171 2HB  LYS A 138     -22.996 -24.942 -70.781  1.00 37.19           H  
ATOM   2172 1HG  LYS A 138     -23.363 -26.181 -72.824  1.00 37.19           H  
ATOM   2173 2HG  LYS A 138     -25.097 -25.835 -72.775  1.00 37.19           H  
ATOM   2174 1HD  LYS A 138     -24.094 -24.321 -74.350  1.00 37.19           H  
ATOM   2175 2HD  LYS A 138     -24.546 -23.384 -72.919  1.00 37.19           H  
ATOM   2176 1HE  LYS A 138     -22.246 -23.453 -72.106  1.00 37.19           H  
ATOM   2177 2HE  LYS A 138     -21.764 -24.464 -73.478  1.00 37.19           H  
ATOM   2178 1HZ  LYS A 138     -21.231 -22.169 -73.829  1.00 37.19           H  
ATOM   2179 2HZ  LYS A 138     -22.355 -22.653 -74.938  1.00 37.19           H  
ATOM   2180 3HZ  LYS A 138     -22.806 -21.715 -73.660  1.00 37.19           H  
ATOM   2181  N   ASP A 139     -25.037 -26.490 -67.813  1.00 15.80           N  
ATOM   2182  CA  ASP A 139     -24.831 -26.234 -66.393  1.00 20.89           C  
ATOM   2183  C   ASP A 139     -25.598 -27.221 -65.510  1.00 16.91           C  
ATOM   2184  O   ASP A 139     -26.816 -27.118 -65.363  1.00 24.20           O  
ATOM   2185  CB  ASP A 139     -25.250 -24.798 -66.058  1.00 31.34           C  
ATOM   2186  CG  ASP A 139     -24.956 -24.393 -64.619  1.00 31.34           C  
ATOM   2187  OD1 ASP A 139     -24.560 -25.236 -63.850  1.00 31.34           O  
ATOM   2188  OD2 ASP A 139     -25.134 -23.241 -64.302  1.00 31.34           O  
ATOM   2189  H   ASP A 139     -25.914 -26.887 -68.110  1.00 18.96           H  
ATOM   2190  HA  ASP A 139     -23.771 -26.336 -66.179  1.00 25.07           H  
ATOM   2191 1HB  ASP A 139     -24.731 -24.108 -66.723  1.00 37.60           H  
ATOM   2192 2HB  ASP A 139     -26.319 -24.681 -66.239  1.00 37.60           H  
ATOM   2193  N   PHE A 140     -24.875 -28.186 -64.937  1.00  9.60           N  
ATOM   2194  CA  PHE A 140     -25.479 -29.184 -64.066  1.00  8.68           C  
ATOM   2195  C   PHE A 140     -24.851 -29.126 -62.678  1.00  6.92           C  
ATOM   2196  O   PHE A 140     -23.663 -28.842 -62.536  1.00 18.20           O  
ATOM   2197  CB  PHE A 140     -25.275 -30.586 -64.629  1.00 13.02           C  
ATOM   2198  CG  PHE A 140     -25.870 -30.776 -65.988  1.00 13.02           C  
ATOM   2199  CD1 PHE A 140     -25.049 -30.946 -67.089  1.00 13.02           C  
ATOM   2200  CD2 PHE A 140     -27.242 -30.750 -66.177  1.00 13.02           C  
ATOM   2201  CE1 PHE A 140     -25.585 -31.112 -68.344  1.00 13.02           C  
ATOM   2202  CE2 PHE A 140     -27.782 -30.908 -67.434  1.00 13.02           C  
ATOM   2203  CZ  PHE A 140     -26.949 -31.093 -68.516  1.00 13.02           C  
ATOM   2204  H   PHE A 140     -23.880 -28.206 -65.094  1.00 11.52           H  
ATOM   2205  HA  PHE A 140     -26.546 -28.978 -63.976  1.00 10.42           H  
ATOM   2206 1HB  PHE A 140     -24.209 -30.803 -64.690  1.00 15.62           H  
ATOM   2207 2HB  PHE A 140     -25.720 -31.319 -63.957  1.00 15.62           H  
ATOM   2208  HD1 PHE A 140     -23.970 -30.958 -66.956  1.00 15.62           H  
ATOM   2209  HD2 PHE A 140     -27.895 -30.600 -65.318  1.00 15.62           H  
ATOM   2210  HE1 PHE A 140     -24.930 -31.253 -69.204  1.00 15.62           H  
ATOM   2211  HE2 PHE A 140     -28.863 -30.888 -67.573  1.00 15.62           H  
ATOM   2212  HZ  PHE A 140     -27.366 -31.222 -69.508  1.00 15.62           H  
ATOM   2213  N   ASP A 141     -25.632 -29.438 -61.653  1.00  6.03           N  
ATOM   2214  CA  ASP A 141     -25.098 -29.439 -60.298  1.00  4.67           C  
ATOM   2215  C   ASP A 141     -26.101 -30.045 -59.340  1.00  4.74           C  
ATOM   2216  O   ASP A 141     -27.045 -29.382 -58.913  1.00  5.77           O  
ATOM   2217  CB  ASP A 141     -24.729 -28.021 -59.856  1.00  7.00           C  
ATOM   2218  CG  ASP A 141     -23.982 -27.969 -58.532  1.00  7.00           C  
ATOM   2219  OD1 ASP A 141     -24.041 -28.903 -57.762  1.00  7.00           O  
ATOM   2220  OD2 ASP A 141     -23.310 -26.987 -58.316  1.00  7.00           O  
ATOM   2221  H   ASP A 141     -26.603 -29.665 -61.811  1.00  7.24           H  
ATOM   2222  HA  ASP A 141     -24.196 -30.050 -60.280  1.00  5.60           H  
ATOM   2223 1HB  ASP A 141     -24.110 -27.539 -60.612  1.00  8.41           H  
ATOM   2224 2HB  ASP A 141     -25.638 -27.426 -59.762  1.00  8.41           H  
ATOM   2225  N   TRP A 142     -25.888 -31.316 -59.007  1.00  4.07           N  
ATOM   2226  CA  TRP A 142     -26.778 -32.076 -58.141  1.00  4.74           C  
ATOM   2227  C   TRP A 142     -26.944 -31.501 -56.732  1.00  5.35           C  
ATOM   2228  O   TRP A 142     -27.938 -31.795 -56.063  1.00  6.36           O  
ATOM   2229  CB  TRP A 142     -26.316 -33.526 -58.094  1.00  7.11           C  
ATOM   2230  CG  TRP A 142     -26.638 -34.245 -59.369  1.00  7.11           C  
ATOM   2231  CD1 TRP A 142     -25.777 -34.786 -60.277  1.00  7.11           C  
ATOM   2232  CD2 TRP A 142     -27.965 -34.461 -59.900  1.00  7.11           C  
ATOM   2233  NE1 TRP A 142     -26.484 -35.337 -61.320  1.00  7.11           N  
ATOM   2234  CE2 TRP A 142     -27.820 -35.142 -61.106  1.00  7.11           C  
ATOM   2235  CE3 TRP A 142     -29.243 -34.128 -59.456  1.00  7.11           C  
ATOM   2236  CZ2 TRP A 142     -28.911 -35.508 -61.880  1.00  7.11           C  
ATOM   2237  CZ3 TRP A 142     -30.333 -34.483 -60.237  1.00  7.11           C  
ATOM   2238  CH2 TRP A 142     -30.173 -35.158 -61.416  1.00  7.11           C  
ATOM   2239  H   TRP A 142     -25.072 -31.780 -59.380  1.00  4.88           H  
ATOM   2240  HA  TRP A 142     -27.759 -32.082 -58.603  1.00  5.69           H  
ATOM   2241 1HB  TRP A 142     -25.238 -33.564 -57.940  1.00  8.53           H  
ATOM   2242 2HB  TRP A 142     -26.791 -34.045 -57.268  1.00  8.53           H  
ATOM   2243  HD1 TRP A 142     -24.693 -34.786 -60.187  1.00  8.53           H  
ATOM   2244  HE1 TRP A 142     -26.111 -35.811 -62.132  1.00  8.53           H  
ATOM   2245  HE3 TRP A 142     -29.380 -33.595 -58.518  1.00  8.53           H  
ATOM   2246  HZ2 TRP A 142     -28.800 -36.042 -62.824  1.00  8.53           H  
ATOM   2247  HZ3 TRP A 142     -31.325 -34.213 -59.879  1.00  8.53           H  
ATOM   2248  HH2 TRP A 142     -31.052 -35.422 -62.002  1.00  8.53           H  
ATOM   2249  N   ARG A 143     -26.024 -30.630 -56.305  1.00  5.44           N  
ATOM   2250  CA  ARG A 143     -26.116 -30.026 -54.984  1.00  6.49           C  
ATOM   2251  C   ARG A 143     -27.244 -29.005 -54.940  1.00  7.53           C  
ATOM   2252  O   ARG A 143     -27.728 -28.650 -53.865  1.00  8.92           O  
ATOM   2253  CB  ARG A 143     -24.833 -29.309 -54.629  1.00  9.73           C  
ATOM   2254  CG  ARG A 143     -23.608 -30.180 -54.489  1.00  9.73           C  
ATOM   2255  CD  ARG A 143     -22.413 -29.347 -54.277  1.00  9.73           C  
ATOM   2256  NE  ARG A 143     -22.185 -28.471 -55.407  1.00  9.73           N  
ATOM   2257  CZ  ARG A 143     -21.217 -27.538 -55.480  1.00  9.73           C  
ATOM   2258  NH1 ARG A 143     -20.363 -27.381 -54.491  1.00  9.73           N  
ATOM   2259  NH2 ARG A 143     -21.139 -26.774 -56.554  1.00  9.73           N  
ATOM   2260  H   ARG A 143     -25.236 -30.373 -56.895  1.00  6.53           H  
ATOM   2261  HA  ARG A 143     -26.312 -30.807 -54.250  1.00  7.79           H  
ATOM   2262 1HB  ARG A 143     -24.616 -28.558 -55.386  1.00 11.68           H  
ATOM   2263 2HB  ARG A 143     -24.964 -28.785 -53.682  1.00 11.68           H  
ATOM   2264 1HG  ARG A 143     -23.718 -30.829 -53.623  1.00 11.68           H  
ATOM   2265 2HG  ARG A 143     -23.467 -30.778 -55.391  1.00 11.68           H  
ATOM   2266 1HD  ARG A 143     -22.536 -28.736 -53.383  1.00 11.68           H  
ATOM   2267 2HD  ARG A 143     -21.550 -29.992 -54.167  1.00 11.68           H  
ATOM   2268  HE  ARG A 143     -22.821 -28.554 -56.196  1.00 11.68           H  
ATOM   2269 1HH1 ARG A 143     -20.427 -27.966 -53.671  1.00 11.68           H  
ATOM   2270 2HH1 ARG A 143     -19.641 -26.678 -54.554  1.00 11.68           H  
ATOM   2271 1HH2 ARG A 143     -21.819 -26.893 -57.299  1.00 11.68           H  
ATOM   2272 2HH2 ARG A 143     -20.424 -26.067 -56.626  1.00 11.68           H  
ATOM   2273  N   GLU A 144     -27.672 -28.538 -56.116  1.00  7.54           N  
ATOM   2274  CA  GLU A 144     -28.751 -27.574 -56.220  1.00  8.65           C  
ATOM   2275  C   GLU A 144     -30.099 -28.275 -56.252  1.00  8.49           C  
ATOM   2276  O   GLU A 144     -31.143 -27.627 -56.168  1.00 10.87           O  
ATOM   2277  CB  GLU A 144     -28.582 -26.713 -57.471  1.00 12.98           C  
ATOM   2278  CG  GLU A 144     -27.352 -25.818 -57.456  1.00 12.98           C  
ATOM   2279  CD  GLU A 144     -27.229 -24.974 -58.694  1.00 12.98           C  
ATOM   2280  OE1 GLU A 144     -28.010 -25.160 -59.596  1.00 12.98           O  
ATOM   2281  OE2 GLU A 144     -26.364 -24.131 -58.732  1.00 12.98           O  
ATOM   2282  H   GLU A 144     -27.252 -28.859 -56.978  1.00  9.05           H  
ATOM   2283  HA  GLU A 144     -28.723 -26.927 -55.343  1.00 10.38           H  
ATOM   2284 1HB  GLU A 144     -28.517 -27.356 -58.348  1.00 15.57           H  
ATOM   2285 2HB  GLU A 144     -29.457 -26.076 -57.595  1.00 15.57           H  
ATOM   2286 1HG  GLU A 144     -27.402 -25.164 -56.586  1.00 15.57           H  
ATOM   2287 2HG  GLU A 144     -26.463 -26.441 -57.358  1.00 15.57           H  
ATOM   2288  N   HIS A 145     -30.078 -29.600 -56.378  1.00  8.56           N  
ATOM   2289  CA  HIS A 145     -31.294 -30.374 -56.388  1.00  9.60           C  
ATOM   2290  C   HIS A 145     -31.462 -31.032 -55.029  1.00  8.37           C  
ATOM   2291  O   HIS A 145     -32.587 -31.318 -54.616  1.00 10.54           O  
ATOM   2292  CB  HIS A 145     -31.229 -31.422 -57.494  1.00 14.40           C  
ATOM   2293  CG  HIS A 145     -31.127 -30.818 -58.861  1.00 14.40           C  
ATOM   2294  ND1 HIS A 145     -32.176 -30.168 -59.473  1.00 14.40           N  
ATOM   2295  CD2 HIS A 145     -30.093 -30.758 -59.730  1.00 14.40           C  
ATOM   2296  CE1 HIS A 145     -31.794 -29.746 -60.667  1.00 14.40           C  
ATOM   2297  NE2 HIS A 145     -30.531 -30.098 -60.847  1.00 14.40           N  
ATOM   2298  H   HIS A 145     -29.208 -30.106 -56.445  1.00 10.27           H  
ATOM   2299  HA  HIS A 145     -32.153 -29.727 -56.566  1.00 11.52           H  
ATOM   2300 1HB  HIS A 145     -30.366 -32.068 -57.336  1.00 17.28           H  
ATOM   2301 2HB  HIS A 145     -32.122 -32.045 -57.461  1.00 17.28           H  
ATOM   2302  HD1 HIS A 145     -33.113 -30.096 -59.125  1.00 17.28           H  
ATOM   2303  HD2 HIS A 145     -29.070 -31.118 -59.699  1.00 17.28           H  
ATOM   2304  HE1 HIS A 145     -32.485 -29.209 -61.315  1.00 17.28           H  
ATOM   2305  N   GLY A 146     -30.338 -31.207 -54.320  1.00  7.29           N  
ATOM   2306  CA  GLY A 146     -30.332 -31.775 -52.979  1.00  7.25           C  
ATOM   2307  C   GLY A 146     -29.934 -33.246 -52.978  1.00  4.77           C  
ATOM   2308  O   GLY A 146     -30.246 -33.969 -52.036  1.00  4.47           O  
ATOM   2309  H   GLY A 146     -29.446 -30.972 -54.738  1.00  8.75           H  
ATOM   2310 1HA  GLY A 146     -29.642 -31.211 -52.352  1.00  8.70           H  
ATOM   2311 2HA  GLY A 146     -31.321 -31.665 -52.537  1.00  8.70           H  
ATOM   2312  N   ALA A 147     -29.267 -33.693 -54.043  1.00  3.85           N  
ATOM   2313  CA  ALA A 147     -28.866 -35.094 -54.159  1.00  3.18           C  
ATOM   2314  C   ALA A 147     -27.452 -35.344 -53.633  1.00  4.58           C  
ATOM   2315  O   ALA A 147     -26.980 -36.479 -53.628  1.00  8.78           O  
ATOM   2316  CB  ALA A 147     -28.961 -35.535 -55.614  1.00  4.77           C  
ATOM   2317  H   ALA A 147     -29.012 -33.055 -54.785  1.00  4.62           H  
ATOM   2318  HA  ALA A 147     -29.550 -35.691 -53.560  1.00  3.82           H  
ATOM   2319 1HB  ALA A 147     -28.697 -36.589 -55.698  1.00  5.72           H  
ATOM   2320 2HB  ALA A 147     -29.979 -35.388 -55.974  1.00  5.72           H  
ATOM   2321 3HB  ALA A 147     -28.279 -34.944 -56.215  1.00  5.72           H  
ATOM   2322  N   VAL A 148     -26.763 -34.291 -53.209  1.00  5.13           N  
ATOM   2323  CA  VAL A 148     -25.387 -34.423 -52.759  1.00  9.69           C  
ATOM   2324  C   VAL A 148     -25.173 -33.959 -51.322  1.00  6.28           C  
ATOM   2325  O   VAL A 148     -25.591 -32.867 -50.934  1.00  6.64           O  
ATOM   2326  CB  VAL A 148     -24.469 -33.638 -53.717  1.00 14.54           C  
ATOM   2327  CG1 VAL A 148     -23.021 -33.687 -53.259  1.00 14.54           C  
ATOM   2328  CG2 VAL A 148     -24.585 -34.226 -55.110  1.00 14.54           C  
ATOM   2329  H   VAL A 148     -27.191 -33.377 -53.212  1.00  6.16           H  
ATOM   2330  HA  VAL A 148     -25.113 -35.476 -52.817  1.00 11.63           H  
ATOM   2331  HB  VAL A 148     -24.786 -32.600 -53.731  1.00 17.44           H  
ATOM   2332 1HG1 VAL A 148     -22.402 -33.117 -53.951  1.00 17.44           H  
ATOM   2333 2HG1 VAL A 148     -22.946 -33.250 -52.267  1.00 17.44           H  
ATOM   2334 3HG1 VAL A 148     -22.680 -34.721 -53.233  1.00 17.44           H  
ATOM   2335 1HG2 VAL A 148     -23.956 -33.662 -55.795  1.00 17.44           H  
ATOM   2336 2HG2 VAL A 148     -24.264 -35.268 -55.093  1.00 17.44           H  
ATOM   2337 3HG2 VAL A 148     -25.619 -34.170 -55.439  1.00 17.44           H  
ATOM   2338  N   THR A 149     -24.497 -34.808 -50.548  1.00  5.77           N  
ATOM   2339  CA  THR A 149     -24.156 -34.552 -49.149  1.00  4.02           C  
ATOM   2340  C   THR A 149     -22.899 -33.691 -49.049  1.00  4.01           C  
ATOM   2341  O   THR A 149     -22.198 -33.504 -50.045  1.00  5.10           O  
ATOM   2342  CB  THR A 149     -23.951 -35.885 -48.386  1.00  6.03           C  
ATOM   2343  OG1 THR A 149     -22.873 -36.623 -48.990  1.00  6.03           O  
ATOM   2344  CG2 THR A 149     -25.218 -36.722 -48.402  1.00  6.03           C  
ATOM   2345  H   THR A 149     -24.206 -35.687 -50.953  1.00  6.92           H  
ATOM   2346  HA  THR A 149     -24.980 -34.012 -48.681  1.00  4.82           H  
ATOM   2347  HB  THR A 149     -23.691 -35.673 -47.349  1.00  7.24           H  
ATOM   2348  HG1 THR A 149     -23.092 -37.567 -49.004  1.00  7.24           H  
ATOM   2349 1HG2 THR A 149     -25.047 -37.649 -47.856  1.00  7.24           H  
ATOM   2350 2HG2 THR A 149     -26.026 -36.166 -47.928  1.00  7.24           H  
ATOM   2351 3HG2 THR A 149     -25.487 -36.953 -49.431  1.00  7.24           H  
ATOM   2352  N   GLY A 150     -22.601 -33.194 -47.845  1.00  4.33           N  
ATOM   2353  CA  GLY A 150     -21.421 -32.350 -47.619  1.00  5.52           C  
ATOM   2354  C   GLY A 150     -20.131 -33.154 -47.795  1.00  4.47           C  
ATOM   2355  O   GLY A 150     -20.174 -34.369 -48.005  1.00  3.60           O  
ATOM   2356  H   GLY A 150     -23.215 -33.396 -47.068  1.00  5.20           H  
ATOM   2357 1HA  GLY A 150     -21.434 -31.506 -48.312  1.00  6.62           H  
ATOM   2358 2HA  GLY A 150     -21.458 -31.934 -46.612  1.00  6.62           H  
ATOM   2359  N   VAL A 151     -18.975 -32.492 -47.719  1.00  5.63           N  
ATOM   2360  CA  VAL A 151     -17.745 -33.236 -47.952  1.00  5.06           C  
ATOM   2361  C   VAL A 151     -17.173 -33.842 -46.697  1.00  4.94           C  
ATOM   2362  O   VAL A 151     -16.946 -33.164 -45.694  1.00  6.95           O  
ATOM   2363  CB  VAL A 151     -16.692 -32.362 -48.636  1.00  7.59           C  
ATOM   2364  CG1 VAL A 151     -15.394 -33.135 -48.777  1.00  7.59           C  
ATOM   2365  CG2 VAL A 151     -17.220 -31.942 -49.991  1.00  7.59           C  
ATOM   2366  H   VAL A 151     -18.938 -31.496 -47.498  1.00  6.76           H  
ATOM   2367  HA  VAL A 151     -17.980 -34.053 -48.631  1.00  6.07           H  
ATOM   2368  HB  VAL A 151     -16.493 -31.492 -48.035  1.00  9.11           H  
ATOM   2369 1HG1 VAL A 151     -14.642 -32.520 -49.265  1.00  9.11           H  
ATOM   2370 2HG1 VAL A 151     -15.037 -33.421 -47.790  1.00  9.11           H  
ATOM   2371 3HG1 VAL A 151     -15.577 -34.026 -49.369  1.00  9.11           H  
ATOM   2372 1HG2 VAL A 151     -16.492 -31.315 -50.498  1.00  9.11           H  
ATOM   2373 2HG2 VAL A 151     -17.411 -32.830 -50.588  1.00  9.11           H  
ATOM   2374 3HG2 VAL A 151     -18.147 -31.385 -49.860  1.00  9.11           H  
ATOM   2375  N   LYS A 152     -16.948 -35.144 -46.780  1.00  4.09           N  
ATOM   2376  CA  LYS A 152     -16.414 -35.929 -45.690  1.00  4.22           C  
ATOM   2377  C   LYS A 152     -14.904 -36.020 -45.845  1.00  4.64           C  
ATOM   2378  O   LYS A 152     -14.366 -35.647 -46.889  1.00 10.14           O  
ATOM   2379  CB  LYS A 152     -17.052 -37.310 -45.681  1.00  6.33           C  
ATOM   2380  CG  LYS A 152     -18.562 -37.285 -45.473  1.00  6.33           C  
ATOM   2381  CD  LYS A 152     -19.148 -38.687 -45.399  1.00  6.33           C  
ATOM   2382  CE  LYS A 152     -20.666 -38.652 -45.345  1.00  6.33           C  
ATOM   2383  NZ  LYS A 152     -21.247 -40.006 -45.171  1.00  6.33           N  
ATOM   2384  H   LYS A 152     -17.163 -35.615 -47.647  1.00  4.91           H  
ATOM   2385  HA  LYS A 152     -16.633 -35.428 -44.747  1.00  5.06           H  
ATOM   2386 1HB  LYS A 152     -16.852 -37.810 -46.629  1.00  7.60           H  
ATOM   2387 2HB  LYS A 152     -16.611 -37.913 -44.887  1.00  7.60           H  
ATOM   2388 1HG  LYS A 152     -18.790 -36.760 -44.544  1.00  7.60           H  
ATOM   2389 2HG  LYS A 152     -19.033 -36.748 -46.295  1.00  7.60           H  
ATOM   2390 1HD  LYS A 152     -18.845 -39.259 -46.276  1.00  7.60           H  
ATOM   2391 2HD  LYS A 152     -18.777 -39.196 -44.509  1.00  7.60           H  
ATOM   2392 1HE  LYS A 152     -20.991 -38.017 -44.522  1.00  7.60           H  
ATOM   2393 2HE  LYS A 152     -21.036 -38.232 -46.280  1.00  7.60           H  
ATOM   2394 1HZ  LYS A 152     -22.254 -39.939 -45.147  1.00  7.60           H  
ATOM   2395 2HZ  LYS A 152     -20.960 -40.624 -45.926  1.00  7.60           H  
ATOM   2396 3HZ  LYS A 152     -20.938 -40.398 -44.290  1.00  7.60           H  
ATOM   2397  N   ASP A 153     -14.230 -36.487 -44.806  1.00  4.51           N  
ATOM   2398  CA  ASP A 153     -12.783 -36.598 -44.831  1.00  4.36           C  
ATOM   2399  C   ASP A 153     -12.368 -37.990 -44.398  1.00  3.69           C  
ATOM   2400  O   ASP A 153     -12.519 -38.359 -43.232  1.00  4.41           O  
ATOM   2401  CB  ASP A 153     -12.143 -35.541 -43.930  1.00  6.54           C  
ATOM   2402  CG  ASP A 153     -10.621 -35.508 -44.021  1.00  6.54           C  
ATOM   2403  OD1 ASP A 153     -10.034 -36.456 -44.492  1.00  6.54           O  
ATOM   2404  OD2 ASP A 153     -10.048 -34.512 -43.642  1.00  6.54           O  
ATOM   2405  H   ASP A 153     -14.731 -36.771 -43.976  1.00  5.41           H  
ATOM   2406  HA  ASP A 153     -12.435 -36.440 -45.851  1.00  5.23           H  
ATOM   2407 1HB  ASP A 153     -12.532 -34.558 -44.188  1.00  7.85           H  
ATOM   2408 2HB  ASP A 153     -12.422 -35.737 -42.894  1.00  7.85           H  
ATOM   2409  N   GLN A 154     -11.855 -38.769 -45.345  1.00  3.45           N  
ATOM   2410  CA  GLN A 154     -11.447 -40.144 -45.069  1.00  4.61           C  
ATOM   2411  C   GLN A 154     -10.258 -40.274 -44.101  1.00  4.32           C  
ATOM   2412  O   GLN A 154     -10.055 -41.349 -43.525  1.00  5.17           O  
ATOM   2413  CB  GLN A 154     -11.080 -40.858 -46.376  1.00  6.92           C  
ATOM   2414  CG  GLN A 154      -9.809 -40.348 -47.031  1.00  6.92           C  
ATOM   2415  CD  GLN A 154      -9.450 -41.101 -48.293  1.00  6.92           C  
ATOM   2416  OE1 GLN A 154      -9.932 -42.214 -48.513  1.00  6.92           O  
ATOM   2417  NE2 GLN A 154      -8.589 -40.515 -49.116  1.00  6.92           N  
ATOM   2418  H   GLN A 154     -11.754 -38.397 -46.282  1.00  4.14           H  
ATOM   2419  HA  GLN A 154     -12.295 -40.658 -44.620  1.00  5.53           H  
ATOM   2420 1HB  GLN A 154     -10.947 -41.919 -46.182  1.00  8.30           H  
ATOM   2421 2HB  GLN A 154     -11.892 -40.750 -47.094  1.00  8.30           H  
ATOM   2422 1HG  GLN A 154      -9.936 -39.295 -47.280  1.00  8.30           H  
ATOM   2423 2HG  GLN A 154      -8.993 -40.470 -46.330  1.00  8.30           H  
ATOM   2424 1HE2 GLN A 154      -8.309 -40.978 -49.958  1.00  8.30           H  
ATOM   2425 2HE2 GLN A 154      -8.215 -39.616 -48.889  1.00  8.30           H  
ATOM   2426  N   GLY A 155      -9.484 -39.193 -43.915  1.00  6.14           N  
ATOM   2427  CA  GLY A 155      -8.306 -39.222 -43.046  1.00  7.74           C  
ATOM   2428  C   GLY A 155      -7.168 -39.952 -43.747  1.00  8.41           C  
ATOM   2429  O   GLY A 155      -7.173 -40.093 -44.968  1.00 14.67           O  
ATOM   2430  H   GLY A 155      -9.712 -38.321 -44.380  1.00  7.37           H  
ATOM   2431 1HA  GLY A 155      -8.005 -38.203 -42.802  1.00  9.29           H  
ATOM   2432 2HA  GLY A 155      -8.551 -39.724 -42.110  1.00  9.29           H  
ATOM   2433  N   SER A 156      -6.194 -40.458 -42.988  1.00  8.39           N  
ATOM   2434  CA  SER A 156      -5.099 -41.243 -43.585  1.00  9.48           C  
ATOM   2435  C   SER A 156      -5.524 -42.697 -43.786  1.00  9.68           C  
ATOM   2436  O   SER A 156      -4.913 -43.615 -43.235  1.00 20.09           O  
ATOM   2437  CB  SER A 156      -3.856 -41.202 -42.713  1.00 14.22           C  
ATOM   2438  OG  SER A 156      -3.315 -39.911 -42.646  1.00 14.22           O  
ATOM   2439  H   SER A 156      -6.215 -40.312 -41.988  1.00 10.07           H  
ATOM   2440  HA  SER A 156      -4.859 -40.818 -44.560  1.00 11.38           H  
ATOM   2441 1HB  SER A 156      -4.106 -41.545 -41.709  1.00 17.06           H  
ATOM   2442 2HB  SER A 156      -3.112 -41.889 -43.115  1.00 17.06           H  
ATOM   2443  HG  SER A 156      -3.978 -39.370 -42.209  1.00 17.06           H  
ATOM   2444  N   CYS A 157      -6.595 -42.891 -44.548  1.00  9.48           N  
ATOM   2445  CA  CYS A 157      -7.172 -44.198 -44.775  1.00  9.47           C  
ATOM   2446  C   CYS A 157      -7.515 -44.388 -46.233  1.00  9.46           C  
ATOM   2447  O   CYS A 157      -8.074 -43.494 -46.861  1.00 11.81           O  
ATOM   2448  CB  CYS A 157      -8.438 -44.346 -43.946  1.00 14.21           C  
ATOM   2449  SG  CYS A 157      -8.167 -44.119 -42.177  1.00 14.21           S  
ATOM   2450  H   CYS A 157      -7.015 -42.086 -44.988  1.00 11.38           H  
ATOM   2451  HA  CYS A 157      -6.452 -44.959 -44.477  1.00 11.36           H  
ATOM   2452 1HB  CYS A 157      -9.172 -43.611 -44.274  1.00 17.05           H  
ATOM   2453 2HB  CYS A 157      -8.868 -45.333 -44.103  1.00 17.05           H  
ATOM   2454  HG  CYS A 157      -7.341 -45.151 -42.033  1.00 17.05           H  
ATOM   2455  N   GLY A 158      -7.212 -45.555 -46.775  1.00  8.10           N  
ATOM   2456  CA  GLY A 158      -7.512 -45.846 -48.168  1.00  8.41           C  
ATOM   2457  C   GLY A 158      -8.968 -46.226 -48.394  1.00  6.58           C  
ATOM   2458  O   GLY A 158      -9.269 -47.375 -48.716  1.00  9.47           O  
ATOM   2459  H   GLY A 158      -6.752 -46.275 -46.234  1.00  9.72           H  
ATOM   2460 1HA  GLY A 158      -7.268 -44.970 -48.756  1.00 10.09           H  
ATOM   2461 2HA  GLY A 158      -6.870 -46.654 -48.506  1.00 10.09           H  
ATOM   2462  N   SER A 159      -9.870 -45.262 -48.227  1.00  4.85           N  
ATOM   2463  CA  SER A 159     -11.297 -45.550 -48.277  1.00  4.45           C  
ATOM   2464  C   SER A 159     -12.145 -44.641 -49.174  1.00  3.72           C  
ATOM   2465  O   SER A 159     -13.358 -44.833 -49.237  1.00  3.28           O  
ATOM   2466  CB  SER A 159     -11.836 -45.471 -46.871  1.00  6.68           C  
ATOM   2467  OG  SER A 159     -11.656 -44.177 -46.377  1.00  6.68           O  
ATOM   2468  H   SER A 159      -9.542 -44.330 -48.002  1.00  5.82           H  
ATOM   2469  HA  SER A 159     -11.416 -46.572 -48.633  1.00  5.34           H  
ATOM   2470 1HB  SER A 159     -12.894 -45.733 -46.858  1.00  8.01           H  
ATOM   2471 2HB  SER A 159     -11.308 -46.184 -46.239  1.00  8.01           H  
ATOM   2472  HG  SER A 159     -11.737 -44.214 -45.421  1.00  8.01           H  
ATOM   2473  N   CYS A 160     -11.533 -43.696 -49.896  1.00  4.61           N  
ATOM   2474  CA  CYS A 160     -12.277 -42.764 -50.766  1.00  4.93           C  
ATOM   2475  C   CYS A 160     -13.159 -43.442 -51.811  1.00  3.43           C  
ATOM   2476  O   CYS A 160     -14.123 -42.844 -52.289  1.00  3.81           O  
ATOM   2477  CB  CYS A 160     -11.322 -41.887 -51.540  1.00  7.39           C  
ATOM   2478  SG  CYS A 160     -10.385 -42.817 -52.762  1.00  7.39           S  
ATOM   2479  H   CYS A 160     -10.535 -43.561 -49.795  1.00  5.53           H  
ATOM   2480  HA  CYS A 160     -12.901 -42.134 -50.136  1.00  5.92           H  
ATOM   2481 1HB  CYS A 160     -11.871 -41.098 -52.056  1.00  8.87           H  
ATOM   2482 2HB  CYS A 160     -10.618 -41.414 -50.859  1.00  8.87           H  
ATOM   2483  HG  CYS A 160     -11.399 -42.997 -53.602  1.00  8.87           H  
ATOM   2484  N   TRP A 161     -12.837 -44.682 -52.156  1.00  3.47           N  
ATOM   2485  CA  TRP A 161     -13.606 -45.451 -53.109  1.00  3.97           C  
ATOM   2486  C   TRP A 161     -14.933 -45.904 -52.502  1.00  2.67           C  
ATOM   2487  O   TRP A 161     -15.901 -46.138 -53.224  1.00  2.90           O  
ATOM   2488  CB  TRP A 161     -12.748 -46.630 -53.560  1.00  5.96           C  
ATOM   2489  CG  TRP A 161     -12.305 -47.467 -52.402  1.00  5.96           C  
ATOM   2490  CD1 TRP A 161     -11.175 -47.279 -51.664  1.00  5.96           C  
ATOM   2491  CD2 TRP A 161     -12.957 -48.629 -51.849  1.00  5.96           C  
ATOM   2492  NE1 TRP A 161     -11.093 -48.228 -50.678  1.00  5.96           N  
ATOM   2493  CE2 TRP A 161     -12.170 -49.066 -50.777  1.00  5.96           C  
ATOM   2494  CE3 TRP A 161     -14.125 -49.324 -52.169  1.00  5.96           C  
ATOM   2495  CZ2 TRP A 161     -12.515 -50.171 -50.017  1.00  5.96           C  
ATOM   2496  CZ3 TRP A 161     -14.466 -50.429 -51.408  1.00  5.96           C  
ATOM   2497  CH2 TRP A 161     -13.684 -50.842 -50.358  1.00  5.96           C  
ATOM   2498  H   TRP A 161     -12.021 -45.111 -51.743  1.00  4.16           H  
ATOM   2499  HA  TRP A 161     -13.818 -44.821 -53.974  1.00  4.76           H  
ATOM   2500 1HB  TRP A 161     -13.312 -47.259 -54.249  1.00  7.15           H  
ATOM   2501 2HB  TRP A 161     -11.865 -46.268 -54.086  1.00  7.15           H  
ATOM   2502  HD1 TRP A 161     -10.450 -46.485 -51.826  1.00  7.15           H  
ATOM   2503  HE1 TRP A 161     -10.352 -48.302 -49.989  1.00  7.15           H  
ATOM   2504  HE3 TRP A 161     -14.753 -49.004 -53.000  1.00  7.15           H  
ATOM   2505  HZ2 TRP A 161     -11.905 -50.516 -49.182  1.00  7.15           H  
ATOM   2506  HZ3 TRP A 161     -15.377 -50.964 -51.664  1.00  7.15           H  
ATOM   2507  HH2 TRP A 161     -13.988 -51.717 -49.784  1.00  7.15           H  
ATOM   2508  N   SER A 162     -14.995 -45.973 -51.170  1.00  2.30           N  
ATOM   2509  CA  SER A 162     -16.229 -46.318 -50.489  1.00  2.18           C  
ATOM   2510  C   SER A 162     -17.044 -45.054 -50.324  1.00  1.77           C  
ATOM   2511  O   SER A 162     -18.271 -45.096 -50.349  1.00  2.15           O  
ATOM   2512  CB  SER A 162     -15.953 -46.942 -49.136  1.00  3.27           C  
ATOM   2513  OG  SER A 162     -15.379 -46.014 -48.260  1.00  3.27           O  
ATOM   2514  H   SER A 162     -14.184 -45.769 -50.611  1.00  2.76           H  
ATOM   2515  HA  SER A 162     -16.791 -47.024 -51.102  1.00  2.62           H  
ATOM   2516 1HB  SER A 162     -16.887 -47.303 -48.713  1.00  3.92           H  
ATOM   2517 2HB  SER A 162     -15.290 -47.798 -49.254  1.00  3.92           H  
ATOM   2518  HG  SER A 162     -14.583 -45.700 -48.694  1.00  3.92           H  
ATOM   2519  N   PHE A 163     -16.351 -43.915 -50.237  1.00  1.79           N  
ATOM   2520  CA  PHE A 163     -17.025 -42.622 -50.171  1.00  1.96           C  
ATOM   2521  C   PHE A 163     -17.627 -42.275 -51.523  1.00  1.79           C  
ATOM   2522  O   PHE A 163     -18.714 -41.703 -51.591  1.00  2.53           O  
ATOM   2523  CB  PHE A 163     -16.056 -41.515 -49.735  1.00  2.94           C  
ATOM   2524  CG  PHE A 163     -15.726 -41.481 -48.263  1.00  2.94           C  
ATOM   2525  CD1 PHE A 163     -14.643 -42.172 -47.760  1.00  2.94           C  
ATOM   2526  CD2 PHE A 163     -16.492 -40.739 -47.377  1.00  2.94           C  
ATOM   2527  CE1 PHE A 163     -14.338 -42.141 -46.415  1.00  2.94           C  
ATOM   2528  CE2 PHE A 163     -16.184 -40.708 -46.028  1.00  2.94           C  
ATOM   2529  CZ  PHE A 163     -15.107 -41.409 -45.548  1.00  2.94           C  
ATOM   2530  H   PHE A 163     -15.339 -43.958 -50.181  1.00  2.15           H  
ATOM   2531  HA  PHE A 163     -17.838 -42.682 -49.452  1.00  2.35           H  
ATOM   2532 1HB  PHE A 163     -15.123 -41.616 -50.285  1.00  3.53           H  
ATOM   2533 2HB  PHE A 163     -16.483 -40.550 -50.003  1.00  3.53           H  
ATOM   2534  HD1 PHE A 163     -14.030 -42.749 -48.440  1.00  3.53           H  
ATOM   2535  HD2 PHE A 163     -17.349 -40.182 -47.754  1.00  3.53           H  
ATOM   2536  HE1 PHE A 163     -13.483 -42.697 -46.039  1.00  3.53           H  
ATOM   2537  HE2 PHE A 163     -16.793 -40.132 -45.338  1.00  3.53           H  
ATOM   2538  HZ  PHE A 163     -14.868 -41.384 -44.488  1.00  3.53           H  
ATOM   2539  N   SER A 164     -16.938 -42.649 -52.598  1.00  1.65           N  
ATOM   2540  CA  SER A 164     -17.439 -42.420 -53.943  1.00  1.76           C  
ATOM   2541  C   SER A 164     -18.596 -43.357 -54.241  1.00  1.42           C  
ATOM   2542  O   SER A 164     -19.592 -42.943 -54.839  1.00  1.74           O  
ATOM   2543  CB  SER A 164     -16.333 -42.617 -54.937  1.00  2.64           C  
ATOM   2544  OG  SER A 164     -15.339 -41.653 -54.754  1.00  2.64           O  
ATOM   2545  H   SER A 164     -16.032 -43.080 -52.485  1.00  1.98           H  
ATOM   2546  HA  SER A 164     -17.798 -41.393 -54.012  1.00  2.11           H  
ATOM   2547 1HB  SER A 164     -15.907 -43.612 -54.817  1.00  3.17           H  
ATOM   2548 2HB  SER A 164     -16.733 -42.545 -55.947  1.00  3.17           H  
ATOM   2549  HG  SER A 164     -14.940 -41.844 -53.899  1.00  3.17           H  
ATOM   2550  N   THR A 165     -18.472 -44.610 -53.783  1.00  1.44           N  
ATOM   2551  CA  THR A 165     -19.531 -45.599 -53.917  1.00  2.18           C  
ATOM   2552  C   THR A 165     -20.802 -45.093 -53.266  1.00  1.19           C  
ATOM   2553  O   THR A 165     -21.859 -45.056 -53.902  1.00  1.25           O  
ATOM   2554  CB  THR A 165     -19.130 -46.934 -53.260  1.00  3.27           C  
ATOM   2555  OG1 THR A 165     -17.978 -47.471 -53.918  1.00  3.27           O  
ATOM   2556  CG2 THR A 165     -20.267 -47.932 -53.330  1.00  3.27           C  
ATOM   2557  H   THR A 165     -17.610 -44.902 -53.339  1.00  1.73           H  
ATOM   2558  HA  THR A 165     -19.727 -45.766 -54.977  1.00  2.62           H  
ATOM   2559  HB  THR A 165     -18.883 -46.753 -52.215  1.00  3.92           H  
ATOM   2560  HG1 THR A 165     -17.240 -46.863 -53.817  1.00  3.92           H  
ATOM   2561 1HG2 THR A 165     -19.971 -48.860 -52.849  1.00  3.92           H  
ATOM   2562 2HG2 THR A 165     -21.141 -47.525 -52.823  1.00  3.92           H  
ATOM   2563 3HG2 THR A 165     -20.501 -48.126 -54.368  1.00  3.92           H  
ATOM   2564  N   THR A 166     -20.687 -44.676 -52.001  1.00  1.31           N  
ATOM   2565  CA  THR A 166     -21.838 -44.170 -51.282  1.00  1.28           C  
ATOM   2566  C   THR A 166     -22.282 -42.830 -51.803  1.00  1.34           C  
ATOM   2567  O   THR A 166     -23.464 -42.536 -51.751  1.00  1.54           O  
ATOM   2568  CB  THR A 166     -21.563 -44.019 -49.780  1.00  1.92           C  
ATOM   2569  OG1 THR A 166     -20.451 -43.133 -49.594  1.00  1.92           O  
ATOM   2570  CG2 THR A 166     -21.297 -45.371 -49.125  1.00  1.92           C  
ATOM   2571  H   THR A 166     -19.796 -44.733 -51.525  1.00  1.57           H  
ATOM   2572  HA  THR A 166     -22.658 -44.870 -51.410  1.00  1.54           H  
ATOM   2573  HB  THR A 166     -22.434 -43.562 -49.318  1.00  2.30           H  
ATOM   2574  HG1 THR A 166     -20.456 -42.770 -48.698  1.00  2.30           H  
ATOM   2575 1HG2 THR A 166     -21.118 -45.227 -48.060  1.00  2.30           H  
ATOM   2576 2HG2 THR A 166     -22.163 -46.018 -49.265  1.00  2.30           H  
ATOM   2577 3HG2 THR A 166     -20.425 -45.834 -49.580  1.00  2.30           H  
ATOM   2578  N   GLY A 167     -21.371 -42.033 -52.353  1.00  1.58           N  
ATOM   2579  CA  GLY A 167     -21.754 -40.748 -52.913  1.00  2.00           C  
ATOM   2580  C   GLY A 167     -22.759 -40.941 -54.040  1.00  1.44           C  
ATOM   2581  O   GLY A 167     -23.796 -40.272 -54.082  1.00  1.52           O  
ATOM   2582  H   GLY A 167     -20.396 -42.292 -52.356  1.00  1.90           H  
ATOM   2583 1HA  GLY A 167     -22.187 -40.120 -52.133  1.00  2.40           H  
ATOM   2584 2HA  GLY A 167     -20.867 -40.241 -53.286  1.00  2.40           H  
ATOM   2585  N   ALA A 168     -22.452 -41.877 -54.938  1.00  1.16           N  
ATOM   2586  CA  ALA A 168     -23.334 -42.204 -56.048  1.00  0.98           C  
ATOM   2587  C   ALA A 168     -24.654 -42.763 -55.527  1.00  0.96           C  
ATOM   2588  O   ALA A 168     -25.721 -42.395 -56.023  1.00  1.19           O  
ATOM   2589  CB  ALA A 168     -22.659 -43.200 -56.980  1.00  1.47           C  
ATOM   2590  H   ALA A 168     -21.569 -42.368 -54.854  1.00  1.39           H  
ATOM   2591  HA  ALA A 168     -23.550 -41.288 -56.598  1.00  1.18           H  
ATOM   2592 1HB  ALA A 168     -23.321 -43.422 -57.817  1.00  1.76           H  
ATOM   2593 2HB  ALA A 168     -21.730 -42.772 -57.356  1.00  1.76           H  
ATOM   2594 3HB  ALA A 168     -22.442 -44.117 -56.435  1.00  1.76           H  
ATOM   2595  N   LEU A 169     -24.575 -43.629 -54.514  1.00  0.90           N  
ATOM   2596  CA  LEU A 169     -25.761 -44.222 -53.912  1.00  1.00           C  
ATOM   2597  C   LEU A 169     -26.649 -43.202 -53.224  1.00  1.27           C  
ATOM   2598  O   LEU A 169     -27.870 -43.276 -53.339  1.00  1.59           O  
ATOM   2599  CB  LEU A 169     -25.349 -45.265 -52.887  1.00  1.50           C  
ATOM   2600  CG  LEU A 169     -24.719 -46.529 -53.439  1.00  1.50           C  
ATOM   2601  CD1 LEU A 169     -24.162 -47.352 -52.297  1.00  1.50           C  
ATOM   2602  CD2 LEU A 169     -25.772 -47.310 -54.187  1.00  1.50           C  
ATOM   2603  H   LEU A 169     -23.664 -43.908 -54.163  1.00  1.08           H  
ATOM   2604  HA  LEU A 169     -26.338 -44.707 -54.698  1.00  1.20           H  
ATOM   2605 1HB  LEU A 169     -24.638 -44.813 -52.203  1.00  1.80           H  
ATOM   2606 2HB  LEU A 169     -26.233 -45.561 -52.323  1.00  1.80           H  
ATOM   2607  HG  LEU A 169     -23.906 -46.272 -54.113  1.00  1.80           H  
ATOM   2608 1HD1 LEU A 169     -23.713 -48.248 -52.710  1.00  1.80           H  
ATOM   2609 2HD1 LEU A 169     -23.405 -46.781 -51.763  1.00  1.80           H  
ATOM   2610 3HD1 LEU A 169     -24.965 -47.622 -51.612  1.00  1.80           H  
ATOM   2611 1HD2 LEU A 169     -25.324 -48.219 -54.584  1.00  1.80           H  
ATOM   2612 2HD2 LEU A 169     -26.584 -47.570 -53.507  1.00  1.80           H  
ATOM   2613 3HD2 LEU A 169     -26.164 -46.707 -55.004  1.00  1.80           H  
ATOM   2614  N   GLU A 170     -26.040 -42.243 -52.530  1.00  1.35           N  
ATOM   2615  CA  GLU A 170     -26.764 -41.191 -51.830  1.00  1.77           C  
ATOM   2616  C   GLU A 170     -27.531 -40.344 -52.831  1.00  2.05           C  
ATOM   2617  O   GLU A 170     -28.695 -40.007 -52.600  1.00  2.76           O  
ATOM   2618  CB  GLU A 170     -25.786 -40.330 -51.003  1.00  2.66           C  
ATOM   2619  CG  GLU A 170     -25.207 -41.018 -49.760  1.00  2.66           C  
ATOM   2620  CD  GLU A 170     -24.105 -40.233 -49.084  1.00  2.66           C  
ATOM   2621  OE1 GLU A 170     -23.707 -39.224 -49.625  1.00  2.66           O  
ATOM   2622  OE2 GLU A 170     -23.661 -40.638 -48.030  1.00  2.66           O  
ATOM   2623  H   GLU A 170     -25.038 -42.248 -52.468  1.00  1.62           H  
ATOM   2624  HA  GLU A 170     -27.480 -41.653 -51.151  1.00  2.12           H  
ATOM   2625 1HB  GLU A 170     -24.948 -40.031 -51.634  1.00  3.19           H  
ATOM   2626 2HB  GLU A 170     -26.286 -39.422 -50.675  1.00  3.19           H  
ATOM   2627 1HG  GLU A 170     -26.016 -41.140 -49.051  1.00  3.19           H  
ATOM   2628 2HG  GLU A 170     -24.851 -42.010 -50.013  1.00  3.19           H  
ATOM   2629  N   GLY A 171     -26.889 -40.045 -53.962  1.00  1.72           N  
ATOM   2630  CA  GLY A 171     -27.534 -39.304 -55.032  1.00  1.88           C  
ATOM   2631  C   GLY A 171     -28.730 -40.066 -55.564  1.00  2.10           C  
ATOM   2632  O   GLY A 171     -29.812 -39.498 -55.706  1.00  2.59           O  
ATOM   2633  H   GLY A 171     -25.920 -40.323 -54.078  1.00  2.06           H  
ATOM   2634 1HA  GLY A 171     -27.857 -38.336 -54.665  1.00  2.26           H  
ATOM   2635 2HA  GLY A 171     -26.822 -39.134 -55.834  1.00  2.26           H  
ATOM   2636  N   SER A 172     -28.534 -41.358 -55.831  1.00  2.02           N  
ATOM   2637  CA  SER A 172     -29.594 -42.222 -56.330  1.00  2.66           C  
ATOM   2638  C   SER A 172     -30.773 -42.284 -55.366  1.00  3.51           C  
ATOM   2639  O   SER A 172     -31.923 -42.197 -55.793  1.00  4.51           O  
ATOM   2640  CB  SER A 172     -29.058 -43.619 -56.577  1.00  3.99           C  
ATOM   2641  OG  SER A 172     -30.067 -44.464 -57.061  1.00  3.99           O  
ATOM   2642  H   SER A 172     -27.610 -41.755 -55.703  1.00  2.42           H  
ATOM   2643  HA  SER A 172     -29.950 -41.816 -57.278  1.00  3.19           H  
ATOM   2644 1HB  SER A 172     -28.241 -43.573 -57.298  1.00  4.79           H  
ATOM   2645 2HB  SER A 172     -28.654 -44.024 -55.651  1.00  4.79           H  
ATOM   2646  HG  SER A 172     -30.748 -44.476 -56.385  1.00  4.79           H  
ATOM   2647  N   ASN A 173     -30.483 -42.434 -54.074  1.00  3.95           N  
ATOM   2648  CA  ASN A 173     -31.510 -42.514 -53.043  1.00  5.15           C  
ATOM   2649  C   ASN A 173     -32.382 -41.283 -53.014  1.00  4.20           C  
ATOM   2650  O   ASN A 173     -33.608 -41.386 -53.007  1.00  4.26           O  
ATOM   2651  CB  ASN A 173     -30.866 -42.685 -51.689  1.00  7.73           C  
ATOM   2652  CG  ASN A 173     -30.291 -44.042 -51.488  1.00  7.73           C  
ATOM   2653  OD1 ASN A 173     -30.762 -45.036 -52.060  1.00  7.73           O  
ATOM   2654  ND2 ASN A 173     -29.254 -44.094 -50.695  1.00  7.73           N  
ATOM   2655  H   ASN A 173     -29.516 -42.510 -53.793  1.00  4.74           H  
ATOM   2656  HA  ASN A 173     -32.152 -43.371 -53.254  1.00  6.18           H  
ATOM   2657 1HB  ASN A 173     -30.071 -41.949 -51.570  1.00  9.27           H  
ATOM   2658 2HB  ASN A 173     -31.605 -42.498 -50.909  1.00  9.27           H  
ATOM   2659 1HD2 ASN A 173     -28.796 -44.964 -50.520  1.00  9.27           H  
ATOM   2660 2HD2 ASN A 173     -28.912 -43.257 -50.269  1.00  9.27           H  
ATOM   2661  N   TYR A 174     -31.753 -40.117 -53.014  1.00  3.74           N  
ATOM   2662  CA  TYR A 174     -32.493 -38.872 -53.018  1.00  3.54           C  
ATOM   2663  C   TYR A 174     -33.327 -38.719 -54.265  1.00  3.51           C  
ATOM   2664  O   TYR A 174     -34.510 -38.394 -54.207  1.00  3.75           O  
ATOM   2665  CB  TYR A 174     -31.567 -37.682 -52.903  1.00  5.31           C  
ATOM   2666  CG  TYR A 174     -32.318 -36.377 -52.990  1.00  5.31           C  
ATOM   2667  CD1 TYR A 174     -32.956 -35.860 -51.875  1.00  5.31           C  
ATOM   2668  CD2 TYR A 174     -32.378 -35.699 -54.194  1.00  5.31           C  
ATOM   2669  CE1 TYR A 174     -33.637 -34.665 -51.958  1.00  5.31           C  
ATOM   2670  CE2 TYR A 174     -33.056 -34.504 -54.283  1.00  5.31           C  
ATOM   2671  CZ  TYR A 174     -33.680 -33.985 -53.168  1.00  5.31           C  
ATOM   2672  OH  TYR A 174     -34.339 -32.782 -53.252  1.00  5.31           O  
ATOM   2673  H   TYR A 174     -30.740 -40.090 -53.002  1.00  4.49           H  
ATOM   2674  HA  TYR A 174     -33.172 -38.873 -52.166  1.00  4.25           H  
ATOM   2675 1HB  TYR A 174     -31.038 -37.715 -51.952  1.00  6.37           H  
ATOM   2676 2HB  TYR A 174     -30.824 -37.708 -53.700  1.00  6.37           H  
ATOM   2677  HD1 TYR A 174     -32.916 -36.392 -50.930  1.00  6.37           H  
ATOM   2678  HD2 TYR A 174     -31.881 -36.110 -55.071  1.00  6.37           H  
ATOM   2679  HE1 TYR A 174     -34.132 -34.255 -51.078  1.00  6.37           H  
ATOM   2680  HE2 TYR A 174     -33.095 -33.965 -55.230  1.00  6.37           H  
ATOM   2681  HH  TYR A 174     -33.817 -32.182 -53.794  1.00  6.37           H  
ATOM   2682  N   LEU A 175     -32.710 -38.936 -55.408  1.00  3.46           N  
ATOM   2683  CA  LEU A 175     -33.397 -38.742 -56.661  1.00  3.84           C  
ATOM   2684  C   LEU A 175     -34.540 -39.734 -56.884  1.00  3.98           C  
ATOM   2685  O   LEU A 175     -35.542 -39.390 -57.513  1.00  4.66           O  
ATOM   2686  CB  LEU A 175     -32.373 -38.824 -57.782  1.00  5.76           C  
ATOM   2687  CG  LEU A 175     -31.366 -37.671 -57.777  1.00  5.76           C  
ATOM   2688  CD1 LEU A 175     -30.303 -37.907 -58.846  1.00  5.76           C  
ATOM   2689  CD2 LEU A 175     -32.117 -36.368 -57.988  1.00  5.76           C  
ATOM   2690  H   LEU A 175     -31.737 -39.218 -55.423  1.00  4.15           H  
ATOM   2691  HA  LEU A 175     -33.821 -37.738 -56.658  1.00  4.61           H  
ATOM   2692 1HB  LEU A 175     -31.822 -39.759 -57.697  1.00  6.91           H  
ATOM   2693 2HB  LEU A 175     -32.896 -38.809 -58.729  1.00  6.91           H  
ATOM   2694  HG  LEU A 175     -30.866 -37.634 -56.811  1.00  6.91           H  
ATOM   2695 1HD1 LEU A 175     -29.582 -37.091 -58.829  1.00  6.91           H  
ATOM   2696 2HD1 LEU A 175     -29.791 -38.848 -58.646  1.00  6.91           H  
ATOM   2697 3HD1 LEU A 175     -30.776 -37.952 -59.826  1.00  6.91           H  
ATOM   2698 1HD2 LEU A 175     -31.415 -35.538 -57.957  1.00  6.91           H  
ATOM   2699 2HD2 LEU A 175     -32.620 -36.385 -58.953  1.00  6.91           H  
ATOM   2700 3HD2 LEU A 175     -32.856 -36.243 -57.196  1.00  6.91           H  
ATOM   2701  N   ALA A 176     -34.409 -40.955 -56.365  1.00  3.51           N  
ATOM   2702  CA  ALA A 176     -35.453 -41.961 -56.532  1.00  3.67           C  
ATOM   2703  C   ALA A 176     -36.550 -41.905 -55.458  1.00  4.01           C  
ATOM   2704  O   ALA A 176     -37.713 -42.178 -55.761  1.00  4.80           O  
ATOM   2705  CB  ALA A 176     -34.827 -43.342 -56.533  1.00  5.50           C  
ATOM   2706  H   ALA A 176     -33.565 -41.209 -55.873  1.00  4.21           H  
ATOM   2707  HA  ALA A 176     -35.925 -41.788 -57.498  1.00  4.40           H  
ATOM   2708 1HB  ALA A 176     -35.600 -44.089 -56.708  1.00  6.61           H  
ATOM   2709 2HB  ALA A 176     -34.079 -43.401 -57.325  1.00  6.61           H  
ATOM   2710 3HB  ALA A 176     -34.351 -43.528 -55.572  1.00  6.61           H  
ATOM   2711  N   THR A 177     -36.198 -41.572 -54.209  1.00  3.64           N  
ATOM   2712  CA  THR A 177     -37.195 -41.568 -53.131  1.00  4.01           C  
ATOM   2713  C   THR A 177     -37.547 -40.183 -52.612  1.00  4.43           C  
ATOM   2714  O   THR A 177     -38.614 -39.991 -52.026  1.00  5.15           O  
ATOM   2715  CB  THR A 177     -36.696 -42.369 -51.917  1.00  6.01           C  
ATOM   2716  OG1 THR A 177     -35.532 -41.727 -51.380  1.00  6.01           O  
ATOM   2717  CG2 THR A 177     -36.338 -43.787 -52.324  1.00  6.01           C  
ATOM   2718  H   THR A 177     -35.238 -41.356 -53.986  1.00  4.37           H  
ATOM   2719  HA  THR A 177     -38.108 -42.028 -53.508  1.00  4.81           H  
ATOM   2720  HB  THR A 177     -37.474 -42.395 -51.154  1.00  7.22           H  
ATOM   2721  HG1 THR A 177     -34.825 -41.759 -52.030  1.00  7.22           H  
ATOM   2722 1HG2 THR A 177     -35.982 -44.336 -51.452  1.00  7.22           H  
ATOM   2723 2HG2 THR A 177     -37.219 -44.283 -52.731  1.00  7.22           H  
ATOM   2724 3HG2 THR A 177     -35.554 -43.762 -53.080  1.00  7.22           H  
ATOM   2725  N   GLY A 178     -36.650 -39.225 -52.800  1.00  4.29           N  
ATOM   2726  CA  GLY A 178     -36.849 -37.878 -52.294  1.00  5.08           C  
ATOM   2727  C   GLY A 178     -36.146 -37.680 -50.952  1.00  5.13           C  
ATOM   2728  O   GLY A 178     -36.245 -36.607 -50.353  1.00  6.84           O  
ATOM   2729  H   GLY A 178     -35.797 -39.412 -53.298  1.00  5.15           H  
ATOM   2730 1HA  GLY A 178     -36.464 -37.160 -53.018  1.00  6.10           H  
ATOM   2731 2HA  GLY A 178     -37.914 -37.683 -52.184  1.00  6.10           H  
ATOM   2732  N   LYS A 179     -35.428 -38.703 -50.476  1.00  4.33           N  
ATOM   2733  CA  LYS A 179     -34.742 -38.588 -49.195  1.00  4.56           C  
ATOM   2734  C   LYS A 179     -33.256 -38.914 -49.303  1.00  3.74           C  
ATOM   2735  O   LYS A 179     -32.870 -40.015 -49.698  1.00  3.94           O  
ATOM   2736  CB  LYS A 179     -35.403 -39.499 -48.164  1.00  6.84           C  
ATOM   2737  CG  LYS A 179     -34.817 -39.399 -46.762  1.00  6.84           C  
ATOM   2738  CD  LYS A 179     -35.559 -40.310 -45.795  1.00  6.84           C  
ATOM   2739  CE  LYS A 179     -35.001 -40.207 -44.382  1.00  6.84           C  
ATOM   2740  NZ  LYS A 179     -35.731 -41.094 -43.433  1.00  6.84           N  
ATOM   2741  H   LYS A 179     -35.373 -39.580 -50.983  1.00  5.20           H  
ATOM   2742  HA  LYS A 179     -34.830 -37.558 -48.850  1.00  5.47           H  
ATOM   2743 1HB  LYS A 179     -36.465 -39.263 -48.100  1.00  8.21           H  
ATOM   2744 2HB  LYS A 179     -35.318 -40.536 -48.491  1.00  8.21           H  
ATOM   2745 1HG  LYS A 179     -33.764 -39.676 -46.785  1.00  8.21           H  
ATOM   2746 2HG  LYS A 179     -34.895 -38.371 -46.410  1.00  8.21           H  
ATOM   2747 1HD  LYS A 179     -36.616 -40.038 -45.779  1.00  8.21           H  
ATOM   2748 2HD  LYS A 179     -35.474 -41.343 -46.132  1.00  8.21           H  
ATOM   2749 1HE  LYS A 179     -33.950 -40.488 -44.390  1.00  8.21           H  
ATOM   2750 2HE  LYS A 179     -35.087 -39.177 -44.038  1.00  8.21           H  
ATOM   2751 1HZ  LYS A 179     -35.334 -40.998 -42.509  1.00  8.21           H  
ATOM   2752 2HZ  LYS A 179     -36.707 -40.833 -43.409  1.00  8.21           H  
ATOM   2753 3HZ  LYS A 179     -35.647 -42.053 -43.737  1.00  8.21           H  
ATOM   2754  N   LEU A 180     -32.432 -37.937 -48.941  1.00  3.63           N  
ATOM   2755  CA  LEU A 180     -30.983 -38.077 -48.969  1.00  3.22           C  
ATOM   2756  C   LEU A 180     -30.499 -38.642 -47.636  1.00  3.08           C  
ATOM   2757  O   LEU A 180     -30.633 -37.989 -46.600  1.00  3.78           O  
ATOM   2758  CB  LEU A 180     -30.344 -36.702 -49.235  1.00  4.83           C  
ATOM   2759  CG  LEU A 180     -28.820 -36.648 -49.339  1.00  4.83           C  
ATOM   2760  CD1 LEU A 180     -28.378 -37.453 -50.548  1.00  4.83           C  
ATOM   2761  CD2 LEU A 180     -28.379 -35.196 -49.462  1.00  4.83           C  
ATOM   2762  H   LEU A 180     -32.825 -37.061 -48.629  1.00  4.36           H  
ATOM   2763  HA  LEU A 180     -30.708 -38.769 -49.765  1.00  3.86           H  
ATOM   2764 1HB  LEU A 180     -30.742 -36.312 -50.168  1.00  5.80           H  
ATOM   2765 2HB  LEU A 180     -30.640 -36.026 -48.432  1.00  5.80           H  
ATOM   2766  HG  LEU A 180     -28.371 -37.092 -48.451  1.00  5.80           H  
ATOM   2767 1HD1 LEU A 180     -27.292 -37.422 -50.630  1.00  5.80           H  
ATOM   2768 2HD1 LEU A 180     -28.703 -38.487 -50.435  1.00  5.80           H  
ATOM   2769 3HD1 LEU A 180     -28.821 -37.029 -51.448  1.00  5.80           H  
ATOM   2770 1HD2 LEU A 180     -27.295 -35.146 -49.541  1.00  5.80           H  
ATOM   2771 2HD2 LEU A 180     -28.822 -34.756 -50.350  1.00  5.80           H  
ATOM   2772 3HD2 LEU A 180     -28.705 -34.641 -48.582  1.00  5.80           H  
ATOM   2773  N   VAL A 181     -29.944 -39.852 -47.659  1.00  2.63           N  
ATOM   2774  CA  VAL A 181     -29.470 -40.494 -46.434  1.00  2.68           C  
ATOM   2775  C   VAL A 181     -27.988 -40.791 -46.493  1.00  2.60           C  
ATOM   2776  O   VAL A 181     -27.537 -41.512 -47.381  1.00  3.10           O  
ATOM   2777  CB  VAL A 181     -30.217 -41.820 -46.184  1.00  4.02           C  
ATOM   2778  CG1 VAL A 181     -29.684 -42.482 -44.920  1.00  4.02           C  
ATOM   2779  CG2 VAL A 181     -31.707 -41.561 -46.067  1.00  4.02           C  
ATOM   2780  H   VAL A 181     -29.854 -40.339 -48.539  1.00  3.16           H  
ATOM   2781  HA  VAL A 181     -29.660 -39.825 -45.594  1.00  3.22           H  
ATOM   2782  HB  VAL A 181     -30.031 -42.500 -47.015  1.00  4.82           H  
ATOM   2783 1HG1 VAL A 181     -30.205 -43.423 -44.755  1.00  4.82           H  
ATOM   2784 2HG1 VAL A 181     -28.617 -42.672 -45.030  1.00  4.82           H  
ATOM   2785 3HG1 VAL A 181     -29.850 -41.822 -44.068  1.00  4.82           H  
ATOM   2786 1HG2 VAL A 181     -32.227 -42.503 -45.899  1.00  4.82           H  
ATOM   2787 2HG2 VAL A 181     -31.893 -40.887 -45.231  1.00  4.82           H  
ATOM   2788 3HG2 VAL A 181     -32.070 -41.107 -46.989  1.00  4.82           H  
ATOM   2789  N   SER A 182     -27.232 -40.269 -45.530  1.00  2.58           N  
ATOM   2790  CA  SER A 182     -25.799 -40.528 -45.476  1.00  2.89           C  
ATOM   2791  C   SER A 182     -25.540 -42.012 -45.234  1.00  2.30           C  
ATOM   2792  O   SER A 182     -26.091 -42.589 -44.296  1.00  2.69           O  
ATOM   2793  CB  SER A 182     -25.159 -39.698 -44.385  1.00  4.33           C  
ATOM   2794  OG  SER A 182     -23.810 -40.036 -44.218  1.00  4.33           O  
ATOM   2795  H   SER A 182     -27.660 -39.682 -44.825  1.00  3.10           H  
ATOM   2796  HA  SER A 182     -25.363 -40.250 -46.434  1.00  3.47           H  
ATOM   2797 1HB  SER A 182     -25.243 -38.642 -44.637  1.00  5.20           H  
ATOM   2798 2HB  SER A 182     -25.693 -39.854 -43.448  1.00  5.20           H  
ATOM   2799  HG  SER A 182     -23.797 -40.956 -43.940  1.00  5.20           H  
ATOM   2800  N   LEU A 183     -24.715 -42.617 -46.082  1.00  1.85           N  
ATOM   2801  CA  LEU A 183     -24.480 -44.058 -45.997  1.00  1.55           C  
ATOM   2802  C   LEU A 183     -23.156 -44.477 -45.374  1.00  1.64           C  
ATOM   2803  O   LEU A 183     -22.130 -43.817 -45.524  1.00  2.81           O  
ATOM   2804  CB  LEU A 183     -24.565 -44.661 -47.385  1.00  2.33           C  
ATOM   2805  CG  LEU A 183     -25.898 -44.501 -48.097  1.00  2.33           C  
ATOM   2806  CD1 LEU A 183     -25.764 -45.066 -49.492  1.00  2.33           C  
ATOM   2807  CD2 LEU A 183     -26.978 -45.223 -47.307  1.00  2.33           C  
ATOM   2808  H   LEU A 183     -24.277 -42.068 -46.820  1.00  2.22           H  
ATOM   2809  HA  LEU A 183     -25.279 -44.486 -45.393  1.00  1.86           H  
ATOM   2810 1HB  LEU A 183     -23.811 -44.190 -48.002  1.00  2.79           H  
ATOM   2811 2HB  LEU A 183     -24.343 -45.721 -47.320  1.00  2.79           H  
ATOM   2812  HG  LEU A 183     -26.150 -43.445 -48.180  1.00  2.79           H  
ATOM   2813 1HD1 LEU A 183     -26.708 -44.954 -50.023  1.00  2.79           H  
ATOM   2814 2HD1 LEU A 183     -24.982 -44.525 -50.023  1.00  2.79           H  
ATOM   2815 3HD1 LEU A 183     -25.504 -46.122 -49.433  1.00  2.79           H  
ATOM   2816 1HD2 LEU A 183     -27.936 -45.116 -47.816  1.00  2.79           H  
ATOM   2817 2HD2 LEU A 183     -26.725 -46.281 -47.228  1.00  2.79           H  
ATOM   2818 3HD2 LEU A 183     -27.048 -44.791 -46.308  1.00  2.79           H  
ATOM   2819  N   SER A 184     -23.217 -45.593 -44.660  1.00  1.25           N  
ATOM   2820  CA  SER A 184     -22.096 -46.225 -43.974  1.00  1.71           C  
ATOM   2821  C   SER A 184     -20.894 -46.601 -44.832  1.00  1.52           C  
ATOM   2822  O   SER A 184     -20.707 -47.782 -45.137  1.00  3.88           O  
ATOM   2823  CB  SER A 184     -22.553 -47.482 -43.290  1.00  2.56           C  
ATOM   2824  OG  SER A 184     -21.464 -48.111 -42.672  1.00  2.56           O  
ATOM   2825  H   SER A 184     -24.113 -46.054 -44.585  1.00  1.50           H  
ATOM   2826  HA  SER A 184     -21.749 -45.529 -43.210  1.00  2.05           H  
ATOM   2827 1HB  SER A 184     -23.319 -47.248 -42.551  1.00  3.08           H  
ATOM   2828 2HB  SER A 184     -22.997 -48.154 -44.023  1.00  3.08           H  
ATOM   2829  HG  SER A 184     -21.321 -47.632 -41.847  1.00  3.08           H  
ATOM   2830  N   GLU A 185     -20.029 -45.640 -45.148  1.00  2.81           N  
ATOM   2831  CA  GLU A 185     -18.796 -45.978 -45.870  1.00  2.71           C  
ATOM   2832  C   GLU A 185     -17.980 -47.034 -45.124  1.00  2.22           C  
ATOM   2833  O   GLU A 185     -17.288 -47.836 -45.749  1.00  2.63           O  
ATOM   2834  CB  GLU A 185     -17.911 -44.756 -46.078  1.00  4.06           C  
ATOM   2835  CG  GLU A 185     -18.492 -43.720 -46.999  1.00  4.06           C  
ATOM   2836  CD  GLU A 185     -19.349 -42.700 -46.314  1.00  4.06           C  
ATOM   2837  OE1 GLU A 185     -19.275 -42.594 -45.114  1.00  4.06           O  
ATOM   2838  OE2 GLU A 185     -20.104 -42.036 -46.989  1.00  4.06           O  
ATOM   2839  H   GLU A 185     -20.251 -44.682 -44.910  1.00  3.37           H  
ATOM   2840  HA  GLU A 185     -19.067 -46.385 -46.845  1.00  3.25           H  
ATOM   2841 1HB  GLU A 185     -17.717 -44.279 -45.117  1.00  4.88           H  
ATOM   2842 2HB  GLU A 185     -16.950 -45.066 -46.487  1.00  4.88           H  
ATOM   2843 1HG  GLU A 185     -17.667 -43.218 -47.483  1.00  4.88           H  
ATOM   2844 2HG  GLU A 185     -19.070 -44.225 -47.768  1.00  4.88           H  
ATOM   2845  N   GLN A 186     -18.106 -47.046 -43.795  1.00  2.64           N  
ATOM   2846  CA  GLN A 186     -17.436 -47.990 -42.922  1.00  3.35           C  
ATOM   2847  C   GLN A 186     -17.872 -49.410 -43.203  1.00  2.75           C  
ATOM   2848  O   GLN A 186     -17.077 -50.336 -43.071  1.00  3.82           O  
ATOM   2849  CB  GLN A 186     -17.729 -47.659 -41.480  1.00  5.03           C  
ATOM   2850  CG  GLN A 186     -16.908 -48.432 -40.473  1.00  5.03           C  
ATOM   2851  CD  GLN A 186     -15.418 -48.158 -40.561  1.00  5.03           C  
ATOM   2852  OE1 GLN A 186     -14.963 -47.024 -40.766  1.00  5.03           O  
ATOM   2853  NE2 GLN A 186     -14.651 -49.223 -40.375  1.00  5.03           N  
ATOM   2854  H   GLN A 186     -18.695 -46.348 -43.362  1.00  3.17           H  
ATOM   2855  HA  GLN A 186     -16.362 -47.922 -43.096  1.00  4.02           H  
ATOM   2856 1HB  GLN A 186     -17.600 -46.607 -41.326  1.00  6.03           H  
ATOM   2857 2HB  GLN A 186     -18.777 -47.881 -41.276  1.00  6.03           H  
ATOM   2858 1HG  GLN A 186     -17.245 -48.175 -39.469  1.00  6.03           H  
ATOM   2859 2HG  GLN A 186     -17.056 -49.497 -40.653  1.00  6.03           H  
ATOM   2860 1HE2 GLN A 186     -13.651 -49.158 -40.393  1.00  6.03           H  
ATOM   2861 2HE2 GLN A 186     -15.080 -50.116 -40.207  1.00  6.03           H  
ATOM   2862  N   GLN A 187     -19.141 -49.579 -43.579  1.00  2.05           N  
ATOM   2863  CA  GLN A 187     -19.640 -50.886 -43.942  1.00  2.43           C  
ATOM   2864  C   GLN A 187     -18.829 -51.427 -45.067  1.00  2.64           C  
ATOM   2865  O   GLN A 187     -18.359 -52.555 -44.994  1.00  3.84           O  
ATOM   2866  CB  GLN A 187     -21.099 -50.846 -44.364  1.00  3.65           C  
ATOM   2867  CG  GLN A 187     -21.640 -52.198 -44.774  1.00  3.65           C  
ATOM   2868  CD  GLN A 187     -23.059 -52.098 -45.255  1.00  3.65           C  
ATOM   2869  OE1 GLN A 187     -23.854 -51.374 -44.651  1.00  3.65           O  
ATOM   2870  NE2 GLN A 187     -23.371 -52.814 -46.333  1.00  3.65           N  
ATOM   2871  H   GLN A 187     -19.766 -48.790 -43.667  1.00  2.46           H  
ATOM   2872  HA  GLN A 187     -19.523 -51.557 -43.097  1.00  2.92           H  
ATOM   2873 1HB  GLN A 187     -21.709 -50.466 -43.546  1.00  4.37           H  
ATOM   2874 2HB  GLN A 187     -21.221 -50.168 -45.208  1.00  4.37           H  
ATOM   2875 1HG  GLN A 187     -21.029 -52.595 -45.584  1.00  4.37           H  
ATOM   2876 2HG  GLN A 187     -21.612 -52.869 -43.916  1.00  4.37           H  
ATOM   2877 1HE2 GLN A 187     -24.299 -52.801 -46.715  1.00  4.37           H  
ATOM   2878 2HE2 GLN A 187     -22.672 -53.379 -46.772  1.00  4.37           H  
ATOM   2879  N   LEU A 188     -18.663 -50.619 -46.108  1.00  2.87           N  
ATOM   2880  CA  LEU A 188     -17.887 -51.042 -47.271  1.00  3.75           C  
ATOM   2881  C   LEU A 188     -16.432 -51.299 -46.913  1.00  4.39           C  
ATOM   2882  O   LEU A 188     -15.839 -52.289 -47.347  1.00  5.82           O  
ATOM   2883  CB  LEU A 188     -17.987 -49.990 -48.360  1.00  5.62           C  
ATOM   2884  CG  LEU A 188     -19.369 -49.897 -48.993  1.00  5.62           C  
ATOM   2885  CD1 LEU A 188     -19.424 -48.715 -49.947  1.00  5.62           C  
ATOM   2886  CD2 LEU A 188     -19.647 -51.211 -49.700  1.00  5.62           C  
ATOM   2887  H   LEU A 188     -19.098 -49.696 -46.077  1.00  3.44           H  
ATOM   2888  HA  LEU A 188     -18.312 -51.964 -47.651  1.00  4.50           H  
ATOM   2889 1HB  LEU A 188     -17.750 -49.022 -47.930  1.00  6.75           H  
ATOM   2890 2HB  LEU A 188     -17.265 -50.216 -49.145  1.00  6.75           H  
ATOM   2891  HG  LEU A 188     -20.118 -49.737 -48.217  1.00  6.75           H  
ATOM   2892 1HD1 LEU A 188     -20.417 -48.655 -50.392  1.00  6.75           H  
ATOM   2893 2HD1 LEU A 188     -19.216 -47.796 -49.399  1.00  6.75           H  
ATOM   2894 3HD1 LEU A 188     -18.681 -48.847 -50.732  1.00  6.75           H  
ATOM   2895 1HD2 LEU A 188     -20.632 -51.176 -50.147  1.00  6.75           H  
ATOM   2896 2HD2 LEU A 188     -18.899 -51.375 -50.476  1.00  6.75           H  
ATOM   2897 3HD2 LEU A 188     -19.605 -52.028 -48.981  1.00  6.75           H  
ATOM   2898  N   VAL A 189     -15.881 -50.451 -46.049  1.00  3.85           N  
ATOM   2899  CA  VAL A 189     -14.519 -50.629 -45.577  1.00  4.76           C  
ATOM   2900  C   VAL A 189     -14.325 -51.998 -44.932  1.00  5.18           C  
ATOM   2901  O   VAL A 189     -13.317 -52.660 -45.165  1.00  6.65           O  
ATOM   2902  CB  VAL A 189     -14.144 -49.514 -44.567  1.00  7.14           C  
ATOM   2903  CG1 VAL A 189     -12.824 -49.824 -43.874  1.00  7.14           C  
ATOM   2904  CG2 VAL A 189     -14.023 -48.189 -45.305  1.00  7.14           C  
ATOM   2905  H   VAL A 189     -16.409 -49.647 -45.735  1.00  4.62           H  
ATOM   2906  HA  VAL A 189     -13.855 -50.549 -46.435  1.00  5.71           H  
ATOM   2907  HB  VAL A 189     -14.914 -49.449 -43.802  1.00  8.57           H  
ATOM   2908 1HG1 VAL A 189     -12.592 -49.028 -43.166  1.00  8.57           H  
ATOM   2909 2HG1 VAL A 189     -12.906 -50.770 -43.340  1.00  8.57           H  
ATOM   2910 3HG1 VAL A 189     -12.030 -49.889 -44.612  1.00  8.57           H  
ATOM   2911 1HG2 VAL A 189     -13.769 -47.401 -44.596  1.00  8.57           H  
ATOM   2912 2HG2 VAL A 189     -13.239 -48.266 -46.058  1.00  8.57           H  
ATOM   2913 3HG2 VAL A 189     -14.963 -47.948 -45.790  1.00  8.57           H  
ATOM   2914  N   ASP A 190     -15.286 -52.422 -44.124  1.00  4.32           N  
ATOM   2915  CA  ASP A 190     -15.156 -53.686 -43.420  1.00  4.77           C  
ATOM   2916  C   ASP A 190     -15.683 -54.920 -44.166  1.00  5.93           C  
ATOM   2917  O   ASP A 190     -15.089 -55.995 -44.063  1.00 11.39           O  
ATOM   2918  CB  ASP A 190     -15.884 -53.572 -42.093  1.00  7.15           C  
ATOM   2919  CG  ASP A 190     -15.257 -52.515 -41.212  1.00  7.15           C  
ATOM   2920  OD1 ASP A 190     -14.072 -52.308 -41.328  1.00  7.15           O  
ATOM   2921  OD2 ASP A 190     -15.963 -51.905 -40.441  1.00  7.15           O  
ATOM   2922  H   ASP A 190     -16.097 -51.839 -43.958  1.00  5.18           H  
ATOM   2923  HA  ASP A 190     -14.099 -53.844 -43.219  1.00  5.72           H  
ATOM   2924 1HB  ASP A 190     -16.931 -53.323 -42.264  1.00  8.59           H  
ATOM   2925 2HB  ASP A 190     -15.845 -54.528 -41.572  1.00  8.59           H  
ATOM   2926  N   CYS A 191     -16.761 -54.776 -44.931  1.00  4.37           N  
ATOM   2927  CA  CYS A 191     -17.374 -55.924 -45.593  1.00  6.85           C  
ATOM   2928  C   CYS A 191     -16.724 -56.341 -46.909  1.00  4.81           C  
ATOM   2929  O   CYS A 191     -16.850 -57.498 -47.309  1.00  6.52           O  
ATOM   2930  CB  CYS A 191     -18.848 -55.640 -45.863  1.00 10.27           C  
ATOM   2931  SG  CYS A 191     -19.155 -54.398 -47.136  1.00 10.27           S  
ATOM   2932  H   CYS A 191     -17.197 -53.875 -45.019  1.00  5.24           H  
ATOM   2933  HA  CYS A 191     -17.317 -56.770 -44.908  1.00  8.22           H  
ATOM   2934 1HB  CYS A 191     -19.345 -56.562 -46.155  1.00 12.33           H  
ATOM   2935 2HB  CYS A 191     -19.320 -55.295 -44.944  1.00 12.33           H  
ATOM   2936  HG  CYS A 191     -18.539 -55.043 -48.120  1.00 12.33           H  
ATOM   2937  N   ASP A 192     -15.972 -55.450 -47.557  1.00  4.70           N  
ATOM   2938  CA  ASP A 192     -15.345 -55.822 -48.824  1.00  6.65           C  
ATOM   2939  C   ASP A 192     -14.110 -56.726 -48.659  1.00  9.59           C  
ATOM   2940  O   ASP A 192     -13.570 -57.232 -49.645  1.00 30.47           O  
ATOM   2941  CB  ASP A 192     -15.037 -54.576 -49.639  1.00  9.98           C  
ATOM   2942  CG  ASP A 192     -16.332 -53.955 -50.160  1.00  9.98           C  
ATOM   2943  OD1 ASP A 192     -17.306 -54.666 -50.224  1.00  9.98           O  
ATOM   2944  OD2 ASP A 192     -16.347 -52.796 -50.483  1.00  9.98           O  
ATOM   2945  H   ASP A 192     -15.874 -54.496 -47.223  1.00  5.64           H  
ATOM   2946  HA  ASP A 192     -16.080 -56.390 -49.395  1.00  7.98           H  
ATOM   2947 1HB  ASP A 192     -14.511 -53.847 -49.023  1.00 11.97           H  
ATOM   2948 2HB  ASP A 192     -14.396 -54.828 -50.482  1.00 11.97           H  
ATOM   2949  N   HIS A 193     -13.731 -57.018 -47.406  1.00 16.64           N  
ATOM   2950  CA  HIS A 193     -12.668 -57.977 -47.127  1.00 21.35           C  
ATOM   2951  C   HIS A 193     -13.137 -59.377 -47.523  1.00 25.00           C  
ATOM   2952  O   HIS A 193     -12.321 -60.262 -47.778  1.00 39.86           O  
ATOM   2953  CB  HIS A 193     -12.316 -58.035 -45.633  1.00 32.03           C  
ATOM   2954  CG  HIS A 193     -11.609 -56.843 -45.070  1.00 32.03           C  
ATOM   2955  ND1 HIS A 193     -12.280 -55.759 -44.558  1.00 32.03           N  
ATOM   2956  CD2 HIS A 193     -10.292 -56.579 -44.915  1.00 32.03           C  
ATOM   2957  CE1 HIS A 193     -11.405 -54.871 -44.115  1.00 32.03           C  
ATOM   2958  NE2 HIS A 193     -10.191 -55.345 -44.321  1.00 32.03           N  
ATOM   2959  H   HIS A 193     -14.184 -56.565 -46.626  1.00 19.97           H  
ATOM   2960  HA  HIS A 193     -11.772 -57.735 -47.698  1.00 25.62           H  
ATOM   2961 1HB  HIS A 193     -13.232 -58.177 -45.059  1.00 38.43           H  
ATOM   2962 2HB  HIS A 193     -11.689 -58.907 -45.451  1.00 38.43           H  
ATOM   2963  HD1 HIS A 193     -13.236 -55.789 -44.262  1.00 38.43           H  
ATOM   2964  HD2 HIS A 193      -9.390 -57.140 -45.162  1.00 38.43           H  
ATOM   2965  HE1 HIS A 193     -11.739 -53.935 -43.668  1.00 38.43           H  
ATOM   2966  N   GLU A 194     -14.464 -59.569 -47.610  1.00 40.15           N  
ATOM   2967  CA  GLU A 194     -15.059 -60.853 -47.954  1.00 73.33           C  
ATOM   2968  C   GLU A 194     -14.875 -61.233 -49.426  1.00 91.26           C  
ATOM   2969  O   GLU A 194     -15.293 -62.313 -49.843  1.00100.87           O  
ATOM   2970  CB  GLU A 194     -16.543 -60.839 -47.603  1.00110.00           C  
ATOM   2971  CG  GLU A 194     -16.817 -60.743 -46.109  1.00110.00           C  
ATOM   2972  CD  GLU A 194     -18.278 -60.714 -45.784  1.00110.00           C  
ATOM   2973  OE1 GLU A 194     -19.066 -60.723 -46.701  1.00110.00           O  
ATOM   2974  OE2 GLU A 194     -18.614 -60.686 -44.623  1.00110.00           O  
ATOM   2975  H   GLU A 194     -15.104 -58.807 -47.417  1.00 48.18           H  
ATOM   2976  HA  GLU A 194     -14.573 -61.621 -47.351  1.00 88.00           H  
ATOM   2977 1HB  GLU A 194     -17.025 -59.991 -48.091  1.00131.99           H  
ATOM   2978 2HB  GLU A 194     -17.016 -61.747 -47.975  1.00131.99           H  
ATOM   2979 1HG  GLU A 194     -16.360 -61.597 -45.609  1.00131.99           H  
ATOM   2980 2HG  GLU A 194     -16.348 -59.838 -45.724  1.00131.99           H  
ATOM   2981  N   CYS A 195     -14.202 -60.375 -50.204  1.00143.68           N  
ATOM   2982  CA  CYS A 195     -13.870 -60.677 -51.583  1.00235.72           C  
ATOM   2983  C   CYS A 195     -12.527 -61.424 -51.686  1.00267.73           C  
ATOM   2984  O   CYS A 195     -11.969 -61.545 -52.777  1.00359.01           O  
ATOM   2985  CB  CYS A 195     -13.790 -59.386 -52.398  1.00353.58           C  
ATOM   2986  SG  CYS A 195     -15.363 -58.502 -52.547  1.00353.58           S  
ATOM   2987  H   CYS A 195     -13.913 -59.470 -49.853  1.00172.42           H  
ATOM   2988  HA  CYS A 195     -14.655 -61.307 -51.999  1.00282.86           H  
ATOM   2989 1HB  CYS A 195     -13.069 -58.709 -51.939  1.00424.30           H  
ATOM   2990 2HB  CYS A 195     -13.435 -59.613 -53.403  1.00424.30           H  
ATOM   2991  HG  CYS A 195     -15.492 -58.231 -51.252  1.00424.30           H  
ATOM   2992  N   ASP A 196     -12.024 -61.953 -50.552  1.00285.61           N  
ATOM   2993  CA  ASP A 196     -10.748 -62.672 -50.494  1.00365.10           C  
ATOM   2994  C   ASP A 196     -10.662 -64.220 -50.658  1.00356.36           C  
ATOM   2995  O   ASP A 196      -9.611 -64.749 -50.307  1.00371.30           O  
ATOM   2996  CB  ASP A 196     -10.077 -62.389 -49.150  1.00547.65           C  
ATOM   2997  CG  ASP A 196     -10.868 -62.945 -47.973  1.00547.65           C  
ATOM   2998  OD1 ASP A 196     -11.939 -63.460 -48.191  1.00547.65           O  
ATOM   2999  OD2 ASP A 196     -10.387 -62.861 -46.867  1.00547.65           O  
ATOM   3000  H   ASP A 196     -12.500 -61.803 -49.672  1.00342.73           H  
ATOM   3001  HA  ASP A 196     -10.122 -62.241 -51.277  1.00438.12           H  
ATOM   3002 1HB  ASP A 196      -9.080 -62.828 -49.139  1.00657.18           H  
ATOM   3003 2HB  ASP A 196      -9.963 -61.315 -49.013  1.00657.18           H  
ATOM   3004  N   PRO A 197     -11.659 -64.990 -51.168  1.00400.00           N  
ATOM   3005  CA  PRO A 197     -11.600 -66.448 -51.357  1.00400.00           C  
ATOM   3006  C   PRO A 197     -10.363 -66.916 -52.129  1.00400.00           C  
ATOM   3007  O   PRO A 197      -9.881 -68.025 -51.916  1.00400.00           O  
ATOM   3008  CB  PRO A 197     -12.895 -66.761 -52.095  1.00600.00           C  
ATOM   3009  CG  PRO A 197     -13.852 -65.749 -51.577  1.00600.00           C  
ATOM   3010  CD  PRO A 197     -13.042 -64.511 -51.360  1.00600.00           C  
ATOM   3011  HA  PRO A 197     -11.612 -66.922 -50.359  1.00480.00           H  
ATOM   3012 1HB  PRO A 197     -12.741 -66.688 -53.183  1.00720.00           H  
ATOM   3013 2HB  PRO A 197     -13.214 -67.793 -51.885  1.00720.00           H  
ATOM   3014 1HG  PRO A 197     -14.667 -65.592 -52.300  1.00720.00           H  
ATOM   3015 2HG  PRO A 197     -14.319 -66.112 -50.650  1.00720.00           H  
ATOM   3016 1HD  PRO A 197     -13.104 -63.890 -52.262  1.00720.00           H  
ATOM   3017 2HD  PRO A 197     -13.404 -64.001 -50.459  1.00720.00           H  
ATOM   3018  N   GLU A 198      -9.859 -66.070 -53.030  1.00400.00           N  
ATOM   3019  CA  GLU A 198      -8.662 -66.384 -53.800  1.00400.00           C  
ATOM   3020  C   GLU A 198      -7.402 -66.431 -52.930  1.00400.00           C  
ATOM   3021  O   GLU A 198      -6.441 -67.126 -53.266  1.00400.00           O  
ATOM   3022  CB  GLU A 198      -8.474 -65.352 -54.912  1.00600.00           C  
ATOM   3023  CG  GLU A 198      -9.512 -65.433 -56.022  1.00600.00           C  
ATOM   3024  CD  GLU A 198      -9.337 -64.366 -57.069  1.00600.00           C  
ATOM   3025  OE1 GLU A 198      -8.807 -63.328 -56.753  1.00600.00           O  
ATOM   3026  OE2 GLU A 198      -9.723 -64.586 -58.195  1.00600.00           O  
ATOM   3027  H   GLU A 198     -10.311 -65.181 -53.178  1.00480.00           H  
ATOM   3028  HA  GLU A 198      -8.795 -67.366 -54.252  1.00480.00           H  
ATOM   3029 1HB  GLU A 198      -8.513 -64.349 -54.488  1.00720.00           H  
ATOM   3030 2HB  GLU A 198      -7.488 -65.481 -55.362  1.00720.00           H  
ATOM   3031 1HG  GLU A 198      -9.439 -66.409 -56.501  1.00720.00           H  
ATOM   3032 2HG  GLU A 198     -10.506 -65.351 -55.582  1.00720.00           H  
ATOM   3033  N   LEU A 199      -7.400 -65.652 -51.843  1.00400.00           N  
ATOM   3034  CA  LEU A 199      -6.293 -65.557 -50.888  1.00400.00           C  
ATOM   3035  C   LEU A 199      -5.012 -64.967 -51.485  1.00400.00           C  
ATOM   3036  O   LEU A 199      -3.922 -65.181 -50.955  1.00400.00           O  
ATOM   3037  CB  LEU A 199      -5.991 -66.942 -50.299  1.00600.00           C  
ATOM   3038  CG  LEU A 199      -7.171 -67.628 -49.599  1.00600.00           C  
ATOM   3039  CD1 LEU A 199      -6.741 -69.003 -49.116  1.00600.00           C  
ATOM   3040  CD2 LEU A 199      -7.637 -66.764 -48.439  1.00600.00           C  
ATOM   3041  H   LEU A 199      -8.229 -65.120 -51.627  1.00480.00           H  
ATOM   3042  HA  LEU A 199      -6.612 -64.908 -50.074  1.00480.00           H  
ATOM   3043 1HB  LEU A 199      -5.640 -67.603 -51.086  1.00720.00           H  
ATOM   3044 2HB  LEU A 199      -5.192 -66.835 -49.566  1.00720.00           H  
ATOM   3045  HG  LEU A 199      -7.990 -67.761 -50.304  1.00720.00           H  
ATOM   3046 1HD1 LEU A 199      -7.581 -69.495 -48.624  1.00720.00           H  
ATOM   3047 2HD1 LEU A 199      -6.418 -69.603 -49.967  1.00720.00           H  
ATOM   3048 3HD1 LEU A 199      -5.918 -68.898 -48.411  1.00720.00           H  
ATOM   3049 1HD2 LEU A 199      -8.478 -67.245 -47.940  1.00720.00           H  
ATOM   3050 2HD2 LEU A 199      -6.819 -66.636 -47.730  1.00720.00           H  
ATOM   3051 3HD2 LEU A 199      -7.947 -65.789 -48.812  1.00720.00           H  
ATOM   3052  N   ALA A 200      -5.145 -64.218 -52.579  1.00400.00           N  
ATOM   3053  CA  ALA A 200      -4.004 -63.590 -53.235  1.00400.00           C  
ATOM   3054  C   ALA A 200      -3.835 -62.129 -52.820  1.00400.00           C  
ATOM   3055  O   ALA A 200      -2.969 -61.431 -53.348  1.00400.00           O  
ATOM   3056  CB  ALA A 200      -4.161 -63.678 -54.744  1.00600.00           C  
ATOM   3057  H   ALA A 200      -6.063 -64.079 -52.973  1.00480.00           H  
ATOM   3058  HA  ALA A 200      -3.105 -64.128 -52.938  1.00480.00           H  
ATOM   3059 1HB  ALA A 200      -3.289 -63.234 -55.224  1.00720.00           H  
ATOM   3060 2HB  ALA A 200      -4.246 -64.723 -55.040  1.00720.00           H  
ATOM   3061 3HB  ALA A 200      -5.057 -63.140 -55.049  1.00720.00           H  
ATOM   3062  N   GLY A 201      -4.682 -61.654 -51.906  1.00400.00           N  
ATOM   3063  CA  GLY A 201      -4.661 -60.249 -51.520  1.00400.00           C  
ATOM   3064  C   GLY A 201      -5.440 -59.445 -52.558  1.00400.00           C  
ATOM   3065  O   GLY A 201      -5.204 -58.252 -52.748  1.00400.00           O  
ATOM   3066  H   GLY A 201      -5.358 -62.266 -51.478  1.00480.00           H  
ATOM   3067 1HA  GLY A 201      -5.110 -60.126 -50.534  1.00480.00           H  
ATOM   3068 2HA  GLY A 201      -3.633 -59.893 -51.464  1.00480.00           H  
ATOM   3069  N   SER A 202      -6.362 -60.131 -53.238  1.00400.00           N  
ATOM   3070  CA  SER A 202      -7.172 -59.563 -54.304  1.00386.52           C  
ATOM   3071  C   SER A 202      -8.455 -58.898 -53.810  1.00257.04           C  
ATOM   3072  O   SER A 202      -9.250 -58.410 -54.614  1.00296.80           O  
ATOM   3073  CB  SER A 202      -7.522 -60.652 -55.299  1.00579.78           C  
ATOM   3074  OG  SER A 202      -8.354 -61.617 -54.715  1.00579.78           O  
ATOM   3075  H   SER A 202      -6.506 -61.103 -53.013  1.00480.00           H  
ATOM   3076  HA  SER A 202      -6.575 -58.806 -54.814  1.00463.82           H  
ATOM   3077 1HB  SER A 202      -8.020 -60.213 -56.163  1.00695.74           H  
ATOM   3078 2HB  SER A 202      -6.608 -61.125 -55.655  1.00695.74           H  
ATOM   3079  HG  SER A 202      -8.533 -62.266 -55.406  1.00695.74           H  
ATOM   3080  N   CYS A 203      -8.686 -58.905 -52.500  1.00201.24           N  
ATOM   3081  CA  CYS A 203      -9.887 -58.283 -51.970  1.00149.62           C  
ATOM   3082  C   CYS A 203      -9.688 -56.805 -51.724  1.00 86.76           C  
ATOM   3083  O   CYS A 203      -8.575 -56.340 -51.475  1.00155.74           O  
ATOM   3084  CB  CYS A 203     -10.294 -58.923 -50.653  1.00224.43           C  
ATOM   3085  SG  CYS A 203      -9.191 -58.559 -49.271  1.00224.43           S  
ATOM   3086  H   CYS A 203      -8.026 -59.329 -51.866  1.00241.49           H  
ATOM   3087  HA  CYS A 203     -10.694 -58.415 -52.691  1.00179.54           H  
ATOM   3088 1HB  CYS A 203     -11.300 -58.604 -50.380  1.00269.32           H  
ATOM   3089 2HB  CYS A 203     -10.310 -59.998 -50.783  1.00269.32           H  
ATOM   3090  HG  CYS A 203      -9.888 -59.228 -48.358  1.00269.32           H  
ATOM   3091  N   ASP A 204     -10.786 -56.069 -51.729  1.00 56.66           N  
ATOM   3092  CA  ASP A 204     -10.738 -54.642 -51.466  1.00 59.25           C  
ATOM   3093  C   ASP A 204     -10.772 -54.439 -49.965  1.00 30.37           C  
ATOM   3094  O   ASP A 204     -11.808 -54.126 -49.380  1.00 67.33           O  
ATOM   3095  CB  ASP A 204     -11.876 -53.941 -52.185  1.00 88.88           C  
ATOM   3096  CG  ASP A 204     -11.673 -54.048 -53.691  1.00 88.88           C  
ATOM   3097  OD1 ASP A 204     -10.583 -54.383 -54.092  1.00 88.88           O  
ATOM   3098  OD2 ASP A 204     -12.579 -53.754 -54.431  1.00 88.88           O  
ATOM   3099  H   ASP A 204     -11.676 -56.505 -51.929  1.00 67.99           H  
ATOM   3100  HA  ASP A 204      -9.795 -54.244 -51.844  1.00 71.10           H  
ATOM   3101 1HB  ASP A 204     -12.828 -54.398 -51.918  1.00106.65           H  
ATOM   3102 2HB  ASP A 204     -11.913 -52.891 -51.895  1.00106.65           H  
ATOM   3103  N   ALA A 205      -9.610 -54.640 -49.347  1.00 22.85           N  
ATOM   3104  CA  ALA A 205      -9.480 -54.674 -47.897  1.00 27.16           C  
ATOM   3105  C   ALA A 205      -9.498 -53.316 -47.222  1.00 14.18           C  
ATOM   3106  O   ALA A 205      -8.482 -52.865 -46.690  1.00 20.04           O  
ATOM   3107  CB  ALA A 205      -8.178 -55.374 -47.536  1.00 40.74           C  
ATOM   3108  H   ALA A 205      -8.807 -54.859 -49.926  1.00 27.42           H  
ATOM   3109  HA  ALA A 205     -10.318 -55.248 -47.507  1.00 32.59           H  
ATOM   3110 1HB  ALA A 205      -8.092 -55.449 -46.452  1.00 48.89           H  
ATOM   3111 2HB  ALA A 205      -8.168 -56.372 -47.971  1.00 48.89           H  
ATOM   3112 3HB  ALA A 205      -7.338 -54.801 -47.927  1.00 48.89           H  
ATOM   3113  N   GLY A 206     -10.680 -52.705 -47.207  1.00 15.57           N  
ATOM   3114  CA  GLY A 206     -10.919 -51.481 -46.467  1.00 15.76           C  
ATOM   3115  C   GLY A 206      -9.937 -50.388 -46.783  1.00 11.88           C  
ATOM   3116  O   GLY A 206      -9.787 -49.976 -47.933  1.00 14.59           O  
ATOM   3117  H   GLY A 206     -11.443 -53.137 -47.710  1.00 18.68           H  
ATOM   3118 1HA  GLY A 206     -11.921 -51.129 -46.689  1.00 18.91           H  
ATOM   3119 2HA  GLY A 206     -10.890 -51.699 -45.401  1.00 18.91           H  
ATOM   3120  N   CYS A 207      -9.260 -49.938 -45.723  1.00 10.75           N  
ATOM   3121  CA  CYS A 207      -8.260 -48.871 -45.726  1.00  9.39           C  
ATOM   3122  C   CYS A 207      -7.056 -49.100 -46.643  1.00  9.81           C  
ATOM   3123  O   CYS A 207      -6.230 -48.201 -46.797  1.00 11.19           O  
ATOM   3124  CB  CYS A 207      -7.745 -48.645 -44.308  1.00 14.09           C  
ATOM   3125  SG  CYS A 207      -8.988 -47.976 -43.181  1.00 14.09           S  
ATOM   3126  H   CYS A 207      -9.458 -50.378 -44.830  1.00 12.90           H  
ATOM   3127  HA  CYS A 207      -8.759 -47.959 -46.048  1.00 11.27           H  
ATOM   3128 1HB  CYS A 207      -7.394 -49.592 -43.895  1.00 16.90           H  
ATOM   3129 2HB  CYS A 207      -6.898 -47.960 -44.326  1.00 16.90           H  
ATOM   3130  HG  CYS A 207      -9.884 -48.937 -43.376  1.00 16.90           H  
ATOM   3131  N   ASN A 208      -6.950 -50.277 -47.255  1.00  9.99           N  
ATOM   3132  CA  ASN A 208      -5.865 -50.567 -48.166  1.00 11.95           C  
ATOM   3133  C   ASN A 208      -6.241 -50.316 -49.637  1.00 10.36           C  
ATOM   3134  O   ASN A 208      -5.502 -50.729 -50.532  1.00 18.59           O  
ATOM   3135  CB  ASN A 208      -5.433 -52.004 -47.975  1.00 17.92           C  
ATOM   3136  CG  ASN A 208      -4.802 -52.230 -46.631  1.00 17.92           C  
ATOM   3137  OD1 ASN A 208      -3.646 -51.854 -46.399  1.00 17.92           O  
ATOM   3138  ND2 ASN A 208      -5.548 -52.826 -45.737  1.00 17.92           N  
ATOM   3139  H   ASN A 208      -7.617 -51.015 -47.076  1.00 11.99           H  
ATOM   3140  HA  ASN A 208      -5.029 -49.909 -47.927  1.00 14.34           H  
ATOM   3141 1HB  ASN A 208      -6.298 -52.660 -48.073  1.00 21.51           H  
ATOM   3142 2HB  ASN A 208      -4.720 -52.278 -48.752  1.00 21.51           H  
ATOM   3143 1HD2 ASN A 208      -5.191 -52.999 -44.818  1.00 21.51           H  
ATOM   3144 2HD2 ASN A 208      -6.484 -53.101 -45.967  1.00 21.51           H  
ATOM   3145  N   GLY A 209      -7.367 -49.633 -49.898  1.00  8.30           N  
ATOM   3146  CA  GLY A 209      -7.750 -49.341 -51.281  1.00  8.09           C  
ATOM   3147  C   GLY A 209      -8.816 -50.295 -51.806  1.00  9.86           C  
ATOM   3148  O   GLY A 209      -9.255 -51.201 -51.097  1.00 23.93           O  
ATOM   3149  H   GLY A 209      -7.979 -49.302 -49.154  1.00  9.96           H  
ATOM   3150 1HA  GLY A 209      -8.124 -48.320 -51.342  1.00  9.71           H  
ATOM   3151 2HA  GLY A 209      -6.869 -49.393 -51.920  1.00  9.71           H  
ATOM   3152  N   GLY A 210      -9.244 -50.077 -53.051  1.00  6.57           N  
ATOM   3153  CA  GLY A 210     -10.284 -50.925 -53.634  1.00  7.50           C  
ATOM   3154  C   GLY A 210     -10.995 -50.307 -54.840  1.00  5.96           C  
ATOM   3155  O   GLY A 210     -10.717 -49.172 -55.230  1.00 10.70           O  
ATOM   3156  H   GLY A 210      -8.824 -49.330 -53.594  1.00  7.88           H  
ATOM   3157 1HA  GLY A 210      -9.837 -51.873 -53.931  1.00  9.00           H  
ATOM   3158 2HA  GLY A 210     -11.021 -51.154 -52.867  1.00  9.00           H  
ATOM   3159  N   LEU A 211     -11.912 -51.077 -55.434  1.00  6.35           N  
ATOM   3160  CA  LEU A 211     -12.660 -50.646 -56.607  1.00  5.93           C  
ATOM   3161  C   LEU A 211     -14.123 -50.347 -56.285  1.00  4.34           C  
ATOM   3162  O   LEU A 211     -14.808 -51.130 -55.622  1.00  5.52           O  
ATOM   3163  CB  LEU A 211     -12.566 -51.706 -57.707  1.00  8.89           C  
ATOM   3164  CG  LEU A 211     -13.321 -51.408 -59.005  1.00  8.89           C  
ATOM   3165  CD1 LEU A 211     -12.700 -50.195 -59.685  1.00  8.89           C  
ATOM   3166  CD2 LEU A 211     -13.258 -52.622 -59.917  1.00  8.89           C  
ATOM   3167  H   LEU A 211     -12.104 -52.001 -55.065  1.00  7.62           H  
ATOM   3168  HA  LEU A 211     -12.205 -49.730 -56.980  1.00  7.12           H  
ATOM   3169 1HB  LEU A 211     -11.520 -51.841 -57.963  1.00 10.67           H  
ATOM   3170 2HB  LEU A 211     -12.944 -52.643 -57.309  1.00 10.67           H  
ATOM   3171  HG  LEU A 211     -14.356 -51.186 -58.780  1.00 10.67           H  
ATOM   3172 1HD1 LEU A 211     -13.239 -49.977 -60.607  1.00 10.67           H  
ATOM   3173 2HD1 LEU A 211     -12.758 -49.334 -59.020  1.00 10.67           H  
ATOM   3174 3HD1 LEU A 211     -11.656 -50.404 -59.917  1.00 10.67           H  
ATOM   3175 1HD2 LEU A 211     -13.798 -52.412 -60.841  1.00 10.67           H  
ATOM   3176 2HD2 LEU A 211     -12.218 -52.848 -60.150  1.00 10.67           H  
ATOM   3177 3HD2 LEU A 211     -13.712 -53.477 -59.421  1.00 10.67           H  
ATOM   3178  N   MET A 212     -14.575 -49.204 -56.779  1.00  3.24           N  
ATOM   3179  CA  MET A 212     -15.918 -48.680 -56.575  1.00  2.97           C  
ATOM   3180  C   MET A 212     -16.989 -49.616 -57.144  1.00  2.45           C  
ATOM   3181  O   MET A 212     -18.050 -49.801 -56.547  1.00  2.21           O  
ATOM   3182  CB  MET A 212     -15.977 -47.326 -57.268  1.00  4.46           C  
ATOM   3183  CG  MET A 212     -15.107 -46.267 -56.609  1.00  4.46           C  
ATOM   3184  SD  MET A 212     -15.297 -44.643 -57.348  1.00  4.46           S  
ATOM   3185  CE  MET A 212     -14.420 -44.895 -58.888  1.00  4.46           C  
ATOM   3186  H   MET A 212     -13.933 -48.642 -57.320  1.00  3.89           H  
ATOM   3187  HA  MET A 212     -16.095 -48.565 -55.506  1.00  3.56           H  
ATOM   3188 1HB  MET A 212     -15.658 -47.428 -58.304  1.00  5.35           H  
ATOM   3189 2HB  MET A 212     -17.005 -46.961 -57.274  1.00  5.35           H  
ATOM   3190 1HG  MET A 212     -15.364 -46.196 -55.557  1.00  5.35           H  
ATOM   3191 2HG  MET A 212     -14.059 -46.559 -56.684  1.00  5.35           H  
ATOM   3192 1HE  MET A 212     -14.449 -43.980 -59.475  1.00  5.35           H  
ATOM   3193 2HE  MET A 212     -13.383 -45.162 -58.678  1.00  5.35           H  
ATOM   3194 3HE  MET A 212     -14.895 -45.700 -59.450  1.00  5.35           H  
ATOM   3195  N   ASN A 213     -16.687 -50.216 -58.290  1.00  2.87           N  
ATOM   3196  CA  ASN A 213     -17.596 -51.142 -58.940  1.00  3.00           C  
ATOM   3197  C   ASN A 213     -17.713 -52.446 -58.167  1.00  2.96           C  
ATOM   3198  O   ASN A 213     -18.788 -53.047 -58.134  1.00  3.12           O  
ATOM   3199  CB  ASN A 213     -17.152 -51.382 -60.359  1.00  4.50           C  
ATOM   3200  CG  ASN A 213     -17.382 -50.158 -61.188  1.00  4.50           C  
ATOM   3201  OD1 ASN A 213     -18.154 -49.282 -60.777  1.00  4.50           O  
ATOM   3202  ND2 ASN A 213     -16.740 -50.076 -62.325  1.00  4.50           N  
ATOM   3203  H   ASN A 213     -15.806 -50.009 -58.732  1.00  3.44           H  
ATOM   3204  HA  ASN A 213     -18.587 -50.693 -58.961  1.00  3.60           H  
ATOM   3205 1HB  ASN A 213     -16.093 -51.638 -60.381  1.00  5.40           H  
ATOM   3206 2HB  ASN A 213     -17.707 -52.217 -60.787  1.00  5.40           H  
ATOM   3207 1HD2 ASN A 213     -16.861 -49.275 -62.912  1.00  5.40           H  
ATOM   3208 2HD2 ASN A 213     -16.128 -50.814 -62.608  1.00  5.40           H  
ATOM   3209  N   ASN A 214     -16.620 -52.867 -57.522  1.00  3.22           N  
ATOM   3210  CA  ASN A 214     -16.663 -54.065 -56.696  1.00  3.47           C  
ATOM   3211  C   ASN A 214     -17.546 -53.816 -55.501  1.00  3.06           C  
ATOM   3212  O   ASN A 214     -18.283 -54.707 -55.081  1.00  3.68           O  
ATOM   3213  CB  ASN A 214     -15.293 -54.495 -56.224  1.00  5.21           C  
ATOM   3214  CG  ASN A 214     -14.457 -55.152 -57.273  1.00  5.21           C  
ATOM   3215  OD1 ASN A 214     -14.948 -55.618 -58.309  1.00  5.21           O  
ATOM   3216  ND2 ASN A 214     -13.180 -55.210 -57.005  1.00  5.21           N  
ATOM   3217  H   ASN A 214     -15.757 -52.348 -57.592  1.00  3.86           H  
ATOM   3218  HA  ASN A 214     -17.108 -54.876 -57.273  1.00  4.16           H  
ATOM   3219 1HB  ASN A 214     -14.752 -53.626 -55.849  1.00  6.25           H  
ATOM   3220 2HB  ASN A 214     -15.403 -55.187 -55.389  1.00  6.25           H  
ATOM   3221 1HD2 ASN A 214     -12.548 -55.641 -57.650  1.00  6.25           H  
ATOM   3222 2HD2 ASN A 214     -12.839 -54.810 -56.149  1.00  6.25           H  
ATOM   3223  N   ALA A 215     -17.485 -52.596 -54.968  1.00  2.43           N  
ATOM   3224  CA  ALA A 215     -18.335 -52.224 -53.857  1.00  2.25           C  
ATOM   3225  C   ALA A 215     -19.798 -52.309 -54.271  1.00  1.97           C  
ATOM   3226  O   ALA A 215     -20.607 -52.862 -53.533  1.00  2.45           O  
ATOM   3227  CB  ALA A 215     -17.991 -50.833 -53.365  1.00  3.38           C  
ATOM   3228  H   ALA A 215     -16.819 -51.920 -55.332  1.00  2.92           H  
ATOM   3229  HA  ALA A 215     -18.170 -52.937 -53.047  1.00  2.70           H  
ATOM   3230 1HB  ALA A 215     -18.623 -50.581 -52.515  1.00  4.05           H  
ATOM   3231 2HB  ALA A 215     -16.947 -50.807 -53.062  1.00  4.05           H  
ATOM   3232 3HB  ALA A 215     -18.154 -50.110 -54.161  1.00  4.05           H  
ATOM   3233  N   PHE A 216     -20.132 -51.821 -55.476  1.00  1.60           N  
ATOM   3234  CA  PHE A 216     -21.519 -51.899 -55.945  1.00  1.65           C  
ATOM   3235  C   PHE A 216     -21.975 -53.355 -56.057  1.00  2.00           C  
ATOM   3236  O   PHE A 216     -23.102 -53.684 -55.677  1.00  2.15           O  
ATOM   3237  CB  PHE A 216     -21.676 -51.246 -57.323  1.00  2.47           C  
ATOM   3238  CG  PHE A 216     -21.597 -49.745 -57.350  1.00  2.47           C  
ATOM   3239  CD1 PHE A 216     -20.921 -49.100 -58.377  1.00  2.47           C  
ATOM   3240  CD2 PHE A 216     -22.192 -48.972 -56.364  1.00  2.47           C  
ATOM   3241  CE1 PHE A 216     -20.834 -47.721 -58.417  1.00  2.47           C  
ATOM   3242  CE2 PHE A 216     -22.108 -47.590 -56.403  1.00  2.47           C  
ATOM   3243  CZ  PHE A 216     -21.426 -46.965 -57.428  1.00  2.47           C  
ATOM   3244  H   PHE A 216     -19.432 -51.357 -56.044  1.00  1.92           H  
ATOM   3245  HA  PHE A 216     -22.160 -51.387 -55.228  1.00  1.98           H  
ATOM   3246 1HB  PHE A 216     -20.912 -51.635 -57.994  1.00  2.97           H  
ATOM   3247 2HB  PHE A 216     -22.641 -51.534 -57.736  1.00  2.97           H  
ATOM   3248  HD1 PHE A 216     -20.453 -49.694 -59.161  1.00  2.97           H  
ATOM   3249  HD2 PHE A 216     -22.729 -49.465 -55.553  1.00  2.97           H  
ATOM   3250  HE1 PHE A 216     -20.298 -47.232 -59.230  1.00  2.97           H  
ATOM   3251  HE2 PHE A 216     -22.576 -46.994 -55.622  1.00  2.97           H  
ATOM   3252  HZ  PHE A 216     -21.357 -45.880 -57.457  1.00  2.97           H  
ATOM   3253  N   GLU A 217     -21.083 -54.221 -56.547  1.00  2.43           N  
ATOM   3254  CA  GLU A 217     -21.356 -55.652 -56.653  1.00  3.21           C  
ATOM   3255  C   GLU A 217     -21.633 -56.284 -55.304  1.00  2.90           C  
ATOM   3256  O   GLU A 217     -22.611 -57.017 -55.145  1.00  2.90           O  
ATOM   3257  CB  GLU A 217     -20.190 -56.392 -57.302  1.00  4.81           C  
ATOM   3258  CG  GLU A 217     -20.415 -57.895 -57.398  1.00  4.81           C  
ATOM   3259  CD  GLU A 217     -19.258 -58.638 -58.005  1.00  4.81           C  
ATOM   3260  OE1 GLU A 217     -18.402 -58.012 -58.580  1.00  4.81           O  
ATOM   3261  OE2 GLU A 217     -19.223 -59.842 -57.876  1.00  4.81           O  
ATOM   3262  H   GLU A 217     -20.187 -53.877 -56.873  1.00  2.92           H  
ATOM   3263  HA  GLU A 217     -22.244 -55.786 -57.271  1.00  3.85           H  
ATOM   3264 1HB  GLU A 217     -20.024 -56.006 -58.307  1.00  5.78           H  
ATOM   3265 2HB  GLU A 217     -19.279 -56.224 -56.731  1.00  5.78           H  
ATOM   3266 1HG  GLU A 217     -20.593 -58.284 -56.396  1.00  5.78           H  
ATOM   3267 2HG  GLU A 217     -21.309 -58.077 -57.993  1.00  5.78           H  
ATOM   3268  N   TYR A 218     -20.745 -56.025 -54.346  1.00  3.11           N  
ATOM   3269  CA  TYR A 218     -20.884 -56.584 -53.017  1.00  3.63           C  
ATOM   3270  C   TYR A 218     -22.196 -56.170 -52.385  1.00  2.98           C  
ATOM   3271  O   TYR A 218     -22.878 -57.007 -51.803  1.00  3.64           O  
ATOM   3272  CB  TYR A 218     -19.746 -56.173 -52.095  1.00  5.45           C  
ATOM   3273  CG  TYR A 218     -19.928 -56.816 -50.742  1.00  5.45           C  
ATOM   3274  CD1 TYR A 218     -19.403 -58.078 -50.494  1.00  5.45           C  
ATOM   3275  CD2 TYR A 218     -20.669 -56.172 -49.771  1.00  5.45           C  
ATOM   3276  CE1 TYR A 218     -19.618 -58.688 -49.273  1.00  5.45           C  
ATOM   3277  CE2 TYR A 218     -20.885 -56.785 -48.557  1.00  5.45           C  
ATOM   3278  CZ  TYR A 218     -20.369 -58.035 -48.305  1.00  5.45           C  
ATOM   3279  OH  TYR A 218     -20.612 -58.635 -47.089  1.00  5.45           O  
ATOM   3280  H   TYR A 218     -19.953 -55.431 -54.545  1.00  3.73           H  
ATOM   3281  HA  TYR A 218     -20.886 -57.671 -53.099  1.00  4.36           H  
ATOM   3282 1HB  TYR A 218     -18.787 -56.486 -52.509  1.00  6.53           H  
ATOM   3283 2HB  TYR A 218     -19.726 -55.090 -51.970  1.00  6.53           H  
ATOM   3284  HD1 TYR A 218     -18.828 -58.591 -51.265  1.00  6.53           H  
ATOM   3285  HD2 TYR A 218     -21.091 -55.187 -49.970  1.00  6.53           H  
ATOM   3286  HE1 TYR A 218     -19.211 -59.681 -49.077  1.00  6.53           H  
ATOM   3287  HE2 TYR A 218     -21.477 -56.279 -47.793  1.00  6.53           H  
ATOM   3288  HH  TYR A 218     -20.114 -59.457 -47.025  1.00  6.53           H  
ATOM   3289  N   ILE A 219     -22.529 -54.880 -52.486  1.00  2.62           N  
ATOM   3290  CA  ILE A 219     -23.751 -54.323 -51.911  1.00  2.67           C  
ATOM   3291  C   ILE A 219     -24.978 -55.010 -52.460  1.00  2.57           C  
ATOM   3292  O   ILE A 219     -25.897 -55.354 -51.713  1.00  3.27           O  
ATOM   3293  CB  ILE A 219     -23.862 -52.846 -52.232  1.00  4.00           C  
ATOM   3294  CG1 ILE A 219     -22.784 -52.066 -51.510  1.00  4.00           C  
ATOM   3295  CG2 ILE A 219     -25.228 -52.368 -51.797  1.00  4.00           C  
ATOM   3296  CD1 ILE A 219     -22.644 -50.665 -52.046  1.00  4.00           C  
ATOM   3297  H   ILE A 219     -21.904 -54.250 -52.972  1.00  3.14           H  
ATOM   3298  HA  ILE A 219     -23.726 -54.458 -50.832  1.00  3.20           H  
ATOM   3299  HB  ILE A 219     -23.734 -52.681 -53.301  1.00  4.81           H  
ATOM   3300 1HG1 ILE A 219     -23.034 -52.012 -50.452  1.00  4.81           H  
ATOM   3301 2HG1 ILE A 219     -21.831 -52.582 -51.603  1.00  4.81           H  
ATOM   3302 1HG2 ILE A 219     -25.323 -51.305 -52.012  1.00  4.81           H  
ATOM   3303 2HG2 ILE A 219     -25.998 -52.922 -52.331  1.00  4.81           H  
ATOM   3304 3HG2 ILE A 219     -25.338 -52.531 -50.727  1.00  4.81           H  
ATOM   3305 1HD1 ILE A 219     -21.870 -50.131 -51.495  1.00  4.81           H  
ATOM   3306 2HD1 ILE A 219     -22.377 -50.705 -53.102  1.00  4.81           H  
ATOM   3307 3HD1 ILE A 219     -23.595 -50.152 -51.928  1.00  4.81           H  
ATOM   3308  N   LEU A 220     -24.989 -55.199 -53.774  1.00  2.85           N  
ATOM   3309  CA  LEU A 220     -26.046 -55.915 -54.460  1.00  4.38           C  
ATOM   3310  C   LEU A 220     -26.254 -57.287 -53.853  1.00  5.56           C  
ATOM   3311  O   LEU A 220     -27.378 -57.681 -53.539  1.00 10.86           O  
ATOM   3312  CB  LEU A 220     -25.689 -56.026 -55.949  1.00  6.57           C  
ATOM   3313  CG  LEU A 220     -26.608 -56.878 -56.817  1.00  6.57           C  
ATOM   3314  CD1 LEU A 220     -28.002 -56.315 -56.760  1.00  6.57           C  
ATOM   3315  CD2 LEU A 220     -26.079 -56.863 -58.246  1.00  6.57           C  
ATOM   3316  H   LEU A 220     -24.219 -54.841 -54.331  1.00  3.42           H  
ATOM   3317  HA  LEU A 220     -26.971 -55.350 -54.357  1.00  5.26           H  
ATOM   3318 1HB  LEU A 220     -25.679 -55.024 -56.374  1.00  7.88           H  
ATOM   3319 2HB  LEU A 220     -24.689 -56.438 -56.041  1.00  7.88           H  
ATOM   3320  HG  LEU A 220     -26.635 -57.902 -56.446  1.00  7.88           H  
ATOM   3321 1HD1 LEU A 220     -28.666 -56.913 -57.385  1.00  7.88           H  
ATOM   3322 2HD1 LEU A 220     -28.358 -56.335 -55.730  1.00  7.88           H  
ATOM   3323 3HD1 LEU A 220     -27.984 -55.289 -57.118  1.00  7.88           H  
ATOM   3324 1HD2 LEU A 220     -26.730 -57.465 -58.882  1.00  7.88           H  
ATOM   3325 2HD2 LEU A 220     -26.058 -55.838 -58.615  1.00  7.88           H  
ATOM   3326 3HD2 LEU A 220     -25.071 -57.276 -58.264  1.00  7.88           H  
ATOM   3327  N   LYS A 221     -25.160 -58.018 -53.692  1.00  4.80           N  
ATOM   3328  CA  LYS A 221     -25.196 -59.349 -53.118  1.00  6.88           C  
ATOM   3329  C   LYS A 221     -25.517 -59.342 -51.611  1.00  4.40           C  
ATOM   3330  O   LYS A 221     -26.168 -60.263 -51.110  1.00  5.42           O  
ATOM   3331  CB  LYS A 221     -23.859 -60.025 -53.414  1.00 10.32           C  
ATOM   3332  CG  LYS A 221     -23.706 -60.356 -54.898  1.00 10.32           C  
ATOM   3333  CD  LYS A 221     -22.349 -60.945 -55.251  1.00 10.32           C  
ATOM   3334  CE  LYS A 221     -22.324 -61.357 -56.720  1.00 10.32           C  
ATOM   3335  NZ  LYS A 221     -20.988 -61.838 -57.164  1.00 10.32           N  
ATOM   3336  H   LYS A 221     -24.266 -57.641 -53.993  1.00  5.76           H  
ATOM   3337  HA  LYS A 221     -25.980 -59.914 -53.620  1.00  8.26           H  
ATOM   3338 1HB  LYS A 221     -23.037 -59.371 -53.119  1.00 12.38           H  
ATOM   3339 2HB  LYS A 221     -23.774 -60.950 -52.845  1.00 12.38           H  
ATOM   3340 1HG  LYS A 221     -24.480 -61.068 -55.185  1.00 12.38           H  
ATOM   3341 2HG  LYS A 221     -23.849 -59.446 -55.480  1.00 12.38           H  
ATOM   3342 1HD  LYS A 221     -21.566 -60.207 -55.072  1.00 12.38           H  
ATOM   3343 2HD  LYS A 221     -22.153 -61.819 -54.630  1.00 12.38           H  
ATOM   3344 1HE  LYS A 221     -23.046 -62.160 -56.861  1.00 12.38           H  
ATOM   3345 2HE  LYS A 221     -22.618 -60.510 -57.340  1.00 12.38           H  
ATOM   3346 1HZ  LYS A 221     -21.038 -62.110 -58.135  1.00 12.38           H  
ATOM   3347 2HZ  LYS A 221     -20.308 -61.092 -57.073  1.00 12.38           H  
ATOM   3348 3HZ  LYS A 221     -20.702 -62.631 -56.608  1.00 12.38           H  
ATOM   3349  N   ALA A 222     -25.078 -58.303 -50.901  1.00  3.05           N  
ATOM   3350  CA  ALA A 222     -25.322 -58.148 -49.468  1.00  3.40           C  
ATOM   3351  C   ALA A 222     -26.780 -57.859 -49.152  1.00  3.68           C  
ATOM   3352  O   ALA A 222     -27.334 -58.397 -48.189  1.00  7.98           O  
ATOM   3353  CB  ALA A 222     -24.465 -57.025 -48.918  1.00  5.10           C  
ATOM   3354  H   ALA A 222     -24.532 -57.594 -51.362  1.00  3.66           H  
ATOM   3355  HA  ALA A 222     -25.046 -59.080 -48.978  1.00  4.08           H  
ATOM   3356 1HB  ALA A 222     -24.619 -56.937 -47.843  1.00  6.12           H  
ATOM   3357 2HB  ALA A 222     -23.425 -57.254 -49.121  1.00  6.12           H  
ATOM   3358 3HB  ALA A 222     -24.732 -56.087 -49.402  1.00  6.12           H  
ATOM   3359  N   GLY A 223     -27.398 -57.020 -49.972  1.00  2.92           N  
ATOM   3360  CA  GLY A 223     -28.779 -56.625 -49.771  1.00  5.78           C  
ATOM   3361  C   GLY A 223     -28.889 -55.141 -49.424  1.00  5.38           C  
ATOM   3362  O   GLY A 223     -29.962 -54.675 -49.025  1.00 11.14           O  
ATOM   3363  H   GLY A 223     -26.888 -56.621 -50.745  1.00  3.50           H  
ATOM   3364 1HA  GLY A 223     -29.349 -56.834 -50.676  1.00  6.94           H  
ATOM   3365 2HA  GLY A 223     -29.216 -57.222 -48.972  1.00  6.94           H  
ATOM   3366  N   GLY A 224     -27.791 -54.394 -49.576  1.00  2.23           N  
ATOM   3367  CA  GLY A 224     -27.845 -52.972 -49.282  1.00  2.11           C  
ATOM   3368  C   GLY A 224     -26.777 -52.439 -48.331  1.00  2.45           C  
ATOM   3369  O   GLY A 224     -25.895 -53.169 -47.874  1.00  3.55           O  
ATOM   3370  H   GLY A 224     -26.934 -54.799 -49.932  1.00  2.68           H  
ATOM   3371 1HA  GLY A 224     -27.780 -52.423 -50.220  1.00  2.53           H  
ATOM   3372 2HA  GLY A 224     -28.824 -52.745 -48.868  1.00  2.53           H  
ATOM   3373  N   VAL A 225     -26.879 -51.133 -48.072  1.00  2.59           N  
ATOM   3374  CA  VAL A 225     -25.974 -50.383 -47.214  1.00  4.02           C  
ATOM   3375  C   VAL A 225     -26.726 -49.710 -46.076  1.00  2.43           C  
ATOM   3376  O   VAL A 225     -27.770 -49.086 -46.285  1.00  2.44           O  
ATOM   3377  CB  VAL A 225     -25.197 -49.305 -48.017  1.00  6.03           C  
ATOM   3378  CG1 VAL A 225     -24.284 -48.505 -47.107  1.00  6.03           C  
ATOM   3379  CG2 VAL A 225     -24.375 -49.961 -49.089  1.00  6.03           C  
ATOM   3380  H   VAL A 225     -27.649 -50.640 -48.501  1.00  3.11           H  
ATOM   3381  HA  VAL A 225     -25.256 -51.074 -46.787  1.00  4.82           H  
ATOM   3382  HB  VAL A 225     -25.904 -48.614 -48.468  1.00  7.24           H  
ATOM   3383 1HG1 VAL A 225     -23.754 -47.756 -47.694  1.00  7.24           H  
ATOM   3384 2HG1 VAL A 225     -24.878 -48.012 -46.345  1.00  7.24           H  
ATOM   3385 3HG1 VAL A 225     -23.563 -49.174 -46.636  1.00  7.24           H  
ATOM   3386 1HG2 VAL A 225     -23.839 -49.199 -49.655  1.00  7.24           H  
ATOM   3387 2HG2 VAL A 225     -23.659 -50.646 -48.631  1.00  7.24           H  
ATOM   3388 3HG2 VAL A 225     -25.032 -50.513 -49.757  1.00  7.24           H  
ATOM   3389  N   GLN A 226     -26.176 -49.847 -44.874  1.00  2.58           N  
ATOM   3390  CA  GLN A 226     -26.723 -49.225 -43.676  1.00  3.12           C  
ATOM   3391  C   GLN A 226     -26.478 -47.740 -43.680  1.00  2.12           C  
ATOM   3392  O   GLN A 226     -25.494 -47.277 -44.251  1.00  2.22           O  
ATOM   3393  CB  GLN A 226     -26.065 -49.785 -42.417  1.00  4.68           C  
ATOM   3394  CG  GLN A 226     -26.340 -51.233 -42.112  1.00  4.68           C  
ATOM   3395  CD  GLN A 226     -25.593 -51.665 -40.870  1.00  4.68           C  
ATOM   3396  OE1 GLN A 226     -24.748 -52.558 -40.934  1.00  4.68           O  
ATOM   3397  NE2 GLN A 226     -25.873 -51.030 -39.739  1.00  4.68           N  
ATOM   3398  H   GLN A 226     -25.333 -50.404 -44.795  1.00  3.10           H  
ATOM   3399  HA  GLN A 226     -27.793 -49.392 -43.638  1.00  3.74           H  
ATOM   3400 1HB  GLN A 226     -24.984 -49.667 -42.499  1.00  5.62           H  
ATOM   3401 2HB  GLN A 226     -26.388 -49.202 -41.555  1.00  5.62           H  
ATOM   3402 1HG  GLN A 226     -27.406 -51.378 -41.947  1.00  5.62           H  
ATOM   3403 2HG  GLN A 226     -26.003 -51.843 -42.949  1.00  5.62           H  
ATOM   3404 1HE2 GLN A 226     -25.396 -51.276 -38.894  1.00  5.62           H  
ATOM   3405 2HE2 GLN A 226     -26.558 -50.301 -39.731  1.00  5.62           H  
ATOM   3406  N   ARG A 227     -27.347 -46.988 -43.019  1.00  2.28           N  
ATOM   3407  CA  ARG A 227     -27.061 -45.564 -42.909  1.00  2.18           C  
ATOM   3408  C   ARG A 227     -25.878 -45.399 -41.955  1.00  2.10           C  
ATOM   3409  O   ARG A 227     -25.727 -46.177 -41.008  1.00  2.25           O  
ATOM   3410  CB  ARG A 227     -28.248 -44.766 -42.393  1.00  3.27           C  
ATOM   3411  CG  ARG A 227     -28.650 -45.092 -40.977  1.00  3.27           C  
ATOM   3412  CD  ARG A 227     -29.791 -44.271 -40.488  1.00  3.27           C  
ATOM   3413  NE  ARG A 227     -30.131 -44.677 -39.141  1.00  3.27           N  
ATOM   3414  CZ  ARG A 227     -30.966 -44.062 -38.286  1.00  3.27           C  
ATOM   3415  NH1 ARG A 227     -31.586 -42.952 -38.623  1.00  3.27           N  
ATOM   3416  NH2 ARG A 227     -31.141 -44.598 -37.090  1.00  3.27           N  
ATOM   3417  H   ARG A 227     -28.165 -47.422 -42.594  1.00  2.74           H  
ATOM   3418  HA  ARG A 227     -26.784 -45.174 -43.888  1.00  2.62           H  
ATOM   3419 1HB  ARG A 227     -28.017 -43.702 -42.435  1.00  3.92           H  
ATOM   3420 2HB  ARG A 227     -29.114 -44.935 -43.027  1.00  3.92           H  
ATOM   3421 1HG  ARG A 227     -28.942 -46.142 -40.919  1.00  3.92           H  
ATOM   3422 2HG  ARG A 227     -27.802 -44.920 -40.314  1.00  3.92           H  
ATOM   3423 1HD  ARG A 227     -29.519 -43.216 -40.474  1.00  3.92           H  
ATOM   3424 2HD  ARG A 227     -30.662 -44.422 -41.125  1.00  3.92           H  
ATOM   3425  HE  ARG A 227     -29.714 -45.537 -38.822  1.00  3.92           H  
ATOM   3426 1HH1 ARG A 227     -31.428 -42.543 -39.533  1.00  3.92           H  
ATOM   3427 2HH1 ARG A 227     -32.201 -42.495 -37.967  1.00  3.92           H  
ATOM   3428 1HH2 ARG A 227     -30.627 -45.443 -36.844  1.00  3.92           H  
ATOM   3429 2HH2 ARG A 227     -31.755 -44.159 -36.422  1.00  3.92           H  
ATOM   3430  N   GLU A 228     -25.061 -44.383 -42.198  1.00  2.19           N  
ATOM   3431  CA  GLU A 228     -23.860 -44.148 -41.397  1.00  2.56           C  
ATOM   3432  C   GLU A 228     -24.161 -43.963 -39.919  1.00  3.18           C  
ATOM   3433  O   GLU A 228     -23.340 -44.291 -39.068  1.00  3.73           O  
ATOM   3434  CB  GLU A 228     -23.071 -42.948 -41.895  1.00  3.84           C  
ATOM   3435  CG  GLU A 228     -21.749 -42.824 -41.162  1.00  3.84           C  
ATOM   3436  CD  GLU A 228     -20.816 -41.780 -41.685  1.00  3.84           C  
ATOM   3437  OE1 GLU A 228     -21.192 -41.050 -42.571  1.00  3.84           O  
ATOM   3438  OE2 GLU A 228     -19.711 -41.723 -41.193  1.00  3.84           O  
ATOM   3439  H   GLU A 228     -25.270 -43.776 -42.981  1.00  2.63           H  
ATOM   3440  HA  GLU A 228     -23.222 -45.027 -41.490  1.00  3.07           H  
ATOM   3441 1HB  GLU A 228     -22.869 -43.041 -42.960  1.00  4.61           H  
ATOM   3442 2HB  GLU A 228     -23.644 -42.033 -41.738  1.00  4.61           H  
ATOM   3443 1HG  GLU A 228     -21.968 -42.589 -40.121  1.00  4.61           H  
ATOM   3444 2HG  GLU A 228     -21.249 -43.790 -41.190  1.00  4.61           H  
ATOM   3445  N   GLU A 229     -25.337 -43.440 -39.608  1.00  3.49           N  
ATOM   3446  CA  GLU A 229     -25.744 -43.225 -38.229  1.00  4.53           C  
ATOM   3447  C   GLU A 229     -25.802 -44.534 -37.423  1.00  4.17           C  
ATOM   3448  O   GLU A 229     -25.667 -44.509 -36.199  1.00  5.15           O  
ATOM   3449  CB  GLU A 229     -27.097 -42.527 -38.212  1.00  6.79           C  
ATOM   3450  CG  GLU A 229     -27.044 -41.104 -38.739  1.00  6.79           C  
ATOM   3451  CD  GLU A 229     -28.388 -40.437 -38.802  1.00  6.79           C  
ATOM   3452  OE1 GLU A 229     -29.377 -41.111 -38.641  1.00  6.79           O  
ATOM   3453  OE2 GLU A 229     -28.425 -39.249 -39.013  1.00  6.79           O  
ATOM   3454  H   GLU A 229     -25.973 -43.174 -40.346  1.00  4.19           H  
ATOM   3455  HA  GLU A 229     -25.009 -42.571 -37.755  1.00  5.44           H  
ATOM   3456 1HB  GLU A 229     -27.808 -43.087 -38.815  1.00  8.15           H  
ATOM   3457 2HB  GLU A 229     -27.482 -42.494 -37.192  1.00  8.15           H  
ATOM   3458 1HG  GLU A 229     -26.390 -40.520 -38.091  1.00  8.15           H  
ATOM   3459 2HG  GLU A 229     -26.604 -41.119 -39.734  1.00  8.15           H  
ATOM   3460  N   ASP A 230     -26.007 -45.670 -38.099  1.00  3.28           N  
ATOM   3461  CA  ASP A 230     -26.021 -46.965 -37.425  1.00  3.52           C  
ATOM   3462  C   ASP A 230     -24.673 -47.673 -37.570  1.00  3.60           C  
ATOM   3463  O   ASP A 230     -24.339 -48.547 -36.768  1.00  6.00           O  
ATOM   3464  CB  ASP A 230     -27.132 -47.854 -37.965  1.00  5.28           C  
ATOM   3465  CG  ASP A 230     -28.510 -47.282 -37.697  1.00  5.28           C  
ATOM   3466  OD1 ASP A 230     -28.787 -46.834 -36.609  1.00  5.28           O  
ATOM   3467  OD2 ASP A 230     -29.290 -47.270 -38.613  1.00  5.28           O  
ATOM   3468  H   ASP A 230     -26.114 -45.652 -39.103  1.00  3.94           H  
ATOM   3469  HA  ASP A 230     -26.202 -46.798 -36.365  1.00  4.22           H  
ATOM   3470 1HB  ASP A 230     -27.008 -47.984 -39.040  1.00  6.34           H  
ATOM   3471 2HB  ASP A 230     -27.066 -48.840 -37.503  1.00  6.34           H  
ATOM   3472  N   TYR A 231     -23.883 -47.266 -38.567  1.00  2.61           N  
ATOM   3473  CA  TYR A 231     -22.551 -47.848 -38.777  1.00  2.90           C  
ATOM   3474  C   TYR A 231     -21.549 -46.758 -39.227  1.00  3.21           C  
ATOM   3475  O   TYR A 231     -21.141 -46.721 -40.392  1.00  3.03           O  
ATOM   3476  CB  TYR A 231     -22.686 -48.975 -39.804  1.00  4.35           C  
ATOM   3477  CG  TYR A 231     -21.542 -49.963 -39.921  1.00  4.35           C  
ATOM   3478  CD1 TYR A 231     -20.319 -49.761 -39.295  1.00  4.35           C  
ATOM   3479  CD2 TYR A 231     -21.749 -51.109 -40.670  1.00  4.35           C  
ATOM   3480  CE1 TYR A 231     -19.316 -50.713 -39.429  1.00  4.35           C  
ATOM   3481  CE2 TYR A 231     -20.757 -52.052 -40.800  1.00  4.35           C  
ATOM   3482  CZ  TYR A 231     -19.542 -51.859 -40.187  1.00  4.35           C  
ATOM   3483  OH  TYR A 231     -18.563 -52.819 -40.320  1.00  4.35           O  
ATOM   3484  H   TYR A 231     -24.227 -46.572 -39.222  1.00  3.13           H  
ATOM   3485  HA  TYR A 231     -22.198 -48.278 -37.841  1.00  3.48           H  
ATOM   3486 1HB  TYR A 231     -23.581 -49.546 -39.558  1.00  5.22           H  
ATOM   3487 2HB  TYR A 231     -22.861 -48.542 -40.781  1.00  5.22           H  
ATOM   3488  HD1 TYR A 231     -20.148 -48.864 -38.699  1.00  5.22           H  
ATOM   3489  HD2 TYR A 231     -22.707 -51.266 -41.159  1.00  5.22           H  
ATOM   3490  HE1 TYR A 231     -18.354 -50.564 -38.940  1.00  5.22           H  
ATOM   3491  HE2 TYR A 231     -20.934 -52.950 -41.390  1.00  5.22           H  
ATOM   3492  HH  TYR A 231     -17.690 -52.406 -40.258  1.00  5.22           H  
ATOM   3493  N   PRO A 232     -21.158 -45.862 -38.284  1.00  4.05           N  
ATOM   3494  CA  PRO A 232     -20.297 -44.668 -38.399  1.00  4.78           C  
ATOM   3495  C   PRO A 232     -18.900 -44.931 -38.933  1.00  4.51           C  
ATOM   3496  O   PRO A 232     -18.286 -45.946 -38.606  1.00  4.64           O  
ATOM   3497  CB  PRO A 232     -20.172 -44.175 -36.949  1.00  7.17           C  
ATOM   3498  CG  PRO A 232     -21.348 -44.736 -36.251  1.00  7.17           C  
ATOM   3499  CD  PRO A 232     -21.499 -46.096 -36.863  1.00  7.17           C  
ATOM   3500  HA  PRO A 232     -20.803 -43.916 -39.005  1.00  5.74           H  
ATOM   3501 1HB  PRO A 232     -19.221 -44.517 -36.516  1.00  8.60           H  
ATOM   3502 2HB  PRO A 232     -20.154 -43.075 -36.931  1.00  8.60           H  
ATOM   3503 1HG  PRO A 232     -21.170 -44.772 -35.165  1.00  8.60           H  
ATOM   3504 2HG  PRO A 232     -22.229 -44.098 -36.412  1.00  8.60           H  
ATOM   3505 1HD  PRO A 232     -20.786 -46.804 -36.416  1.00  8.60           H  
ATOM   3506 2HD  PRO A 232     -22.527 -46.422 -36.723  1.00  8.60           H  
ATOM   3507  N   TYR A 233     -18.379 -43.984 -39.719  1.00  4.31           N  
ATOM   3508  CA  TYR A 233     -17.013 -44.095 -40.216  1.00  4.13           C  
ATOM   3509  C   TYR A 233     -16.007 -43.969 -39.082  1.00  4.81           C  
ATOM   3510  O   TYR A 233     -16.021 -42.995 -38.327  1.00  5.46           O  
ATOM   3511  CB  TYR A 233     -16.748 -43.049 -41.297  1.00  6.20           C  
ATOM   3512  CG  TYR A 233     -15.387 -43.172 -41.942  1.00  6.20           C  
ATOM   3513  CD1 TYR A 233     -15.142 -44.217 -42.822  1.00  6.20           C  
ATOM   3514  CD2 TYR A 233     -14.390 -42.244 -41.667  1.00  6.20           C  
ATOM   3515  CE1 TYR A 233     -13.906 -44.335 -43.422  1.00  6.20           C  
ATOM   3516  CE2 TYR A 233     -13.153 -42.362 -42.270  1.00  6.20           C  
ATOM   3517  CZ  TYR A 233     -12.912 -43.401 -43.144  1.00  6.20           C  
ATOM   3518  OH  TYR A 233     -11.683 -43.527 -43.749  1.00  6.20           O  
ATOM   3519  H   TYR A 233     -18.933 -43.173 -39.990  1.00  5.17           H  
ATOM   3520  HA  TYR A 233     -16.867 -45.068 -40.648  1.00  4.96           H  
ATOM   3521 1HB  TYR A 233     -17.505 -43.133 -42.078  1.00  7.43           H  
ATOM   3522 2HB  TYR A 233     -16.836 -42.050 -40.868  1.00  7.43           H  
ATOM   3523  HD1 TYR A 233     -15.926 -44.943 -43.038  1.00  7.43           H  
ATOM   3524  HD2 TYR A 233     -14.585 -41.423 -40.977  1.00  7.43           H  
ATOM   3525  HE1 TYR A 233     -13.713 -45.155 -44.112  1.00  7.43           H  
ATOM   3526  HE2 TYR A 233     -12.369 -41.634 -42.057  1.00  7.43           H  
ATOM   3527  HH  TYR A 233     -11.145 -42.742 -43.571  1.00  7.43           H  
ATOM   3528  N   THR A 234     -15.123 -44.957 -38.982  1.00  5.02           N  
ATOM   3529  CA  THR A 234     -14.076 -44.962 -37.968  1.00  6.08           C  
ATOM   3530  C   THR A 234     -12.725 -44.827 -38.633  1.00  8.40           C  
ATOM   3531  O   THR A 234     -11.789 -44.269 -38.058  1.00 10.22           O  
ATOM   3532  CB  THR A 234     -14.067 -46.271 -37.143  1.00  9.12           C  
ATOM   3533  OG1 THR A 234     -13.760 -47.389 -37.997  1.00  9.12           O  
ATOM   3534  CG2 THR A 234     -15.429 -46.494 -36.505  1.00  9.12           C  
ATOM   3535  H   THR A 234     -15.184 -45.724 -39.633  1.00  6.02           H  
ATOM   3536  HA  THR A 234     -14.220 -44.114 -37.298  1.00  7.30           H  
ATOM   3537  HB  THR A 234     -13.310 -46.202 -36.362  1.00 10.94           H  
ATOM   3538  HG1 THR A 234     -13.819 -48.210 -37.485  1.00 10.94           H  
ATOM   3539 1HG2 THR A 234     -15.409 -47.417 -35.925  1.00 10.94           H  
ATOM   3540 2HG2 THR A 234     -15.666 -45.656 -35.849  1.00 10.94           H  
ATOM   3541 3HG2 THR A 234     -16.187 -46.571 -37.282  1.00 10.94           H  
ATOM   3542  N   GLY A 235     -12.632 -45.320 -39.863  1.00  9.76           N  
ATOM   3543  CA  GLY A 235     -11.388 -45.242 -40.605  1.00 13.54           C  
ATOM   3544  C   GLY A 235     -10.451 -46.375 -40.235  1.00 13.22           C  
ATOM   3545  O   GLY A 235      -9.239 -46.275 -40.425  1.00 14.37           O  
ATOM   3546  H   GLY A 235     -13.430 -45.788 -40.283  1.00 11.71           H  
ATOM   3547 1HA  GLY A 235     -11.598 -45.286 -41.671  1.00 16.25           H  
ATOM   3548 2HA  GLY A 235     -10.906 -44.285 -40.411  1.00 16.25           H  
ATOM   3549  N   ARG A 236     -11.001 -47.463 -39.710  1.00 13.87           N  
ATOM   3550  CA  ARG A 236     -10.164 -48.598 -39.366  1.00 14.19           C  
ATOM   3551  C   ARG A 236     -10.731 -49.884 -39.932  1.00 13.10           C  
ATOM   3552  O   ARG A 236     -11.937 -50.009 -40.146  1.00 16.25           O  
ATOM   3553  CB  ARG A 236     -10.018 -48.722 -37.855  1.00 21.29           C  
ATOM   3554  CG  ARG A 236      -9.315 -47.548 -37.190  1.00 21.29           C  
ATOM   3555  CD  ARG A 236      -7.874 -47.508 -37.552  1.00 21.29           C  
ATOM   3556  NE  ARG A 236      -7.168 -46.434 -36.876  1.00 21.29           N  
ATOM   3557  CZ  ARG A 236      -7.057 -45.171 -37.338  1.00 21.29           C  
ATOM   3558  NH1 ARG A 236      -7.605 -44.823 -38.483  1.00 21.29           N  
ATOM   3559  NH2 ARG A 236      -6.387 -44.275 -36.634  1.00 21.29           N  
ATOM   3560  H   ARG A 236     -11.996 -47.499 -39.518  1.00 16.64           H  
ATOM   3561  HA  ARG A 236      -9.174 -48.443 -39.794  1.00 17.03           H  
ATOM   3562 1HB  ARG A 236     -11.002 -48.819 -37.400  1.00 25.54           H  
ATOM   3563 2HB  ARG A 236      -9.454 -49.623 -37.614  1.00 25.54           H  
ATOM   3564 1HG  ARG A 236      -9.777 -46.610 -37.497  1.00 25.54           H  
ATOM   3565 2HG  ARG A 236      -9.390 -47.648 -36.107  1.00 25.54           H  
ATOM   3566 1HD  ARG A 236      -7.404 -48.451 -37.274  1.00 25.54           H  
ATOM   3567 2HD  ARG A 236      -7.773 -47.358 -38.626  1.00 25.54           H  
ATOM   3568  HE  ARG A 236      -6.727 -46.648 -35.992  1.00 25.54           H  
ATOM   3569 1HH1 ARG A 236      -8.121 -45.495 -39.040  1.00 25.54           H  
ATOM   3570 2HH1 ARG A 236      -7.512 -43.875 -38.817  1.00 25.54           H  
ATOM   3571 1HH2 ARG A 236      -5.963 -44.537 -35.755  1.00 25.54           H  
ATOM   3572 2HH2 ARG A 236      -6.299 -43.329 -36.975  1.00 25.54           H  
ATOM   3573  N   ASP A 237      -9.853 -50.844 -40.196  1.00 12.40           N  
ATOM   3574  CA  ASP A 237     -10.303 -52.119 -40.724  1.00 13.29           C  
ATOM   3575  C   ASP A 237     -10.785 -52.972 -39.566  1.00 16.89           C  
ATOM   3576  O   ASP A 237      -9.997 -53.398 -38.720  1.00 28.69           O  
ATOM   3577  CB  ASP A 237      -9.179 -52.816 -41.493  1.00 19.93           C  
ATOM   3578  CG  ASP A 237      -8.821 -52.089 -42.783  1.00 19.93           C  
ATOM   3579  OD1 ASP A 237      -9.645 -51.351 -43.270  1.00 19.93           O  
ATOM   3580  OD2 ASP A 237      -7.725 -52.259 -43.260  1.00 19.93           O  
ATOM   3581  H   ASP A 237      -8.870 -50.693 -40.017  1.00 14.88           H  
ATOM   3582  HA  ASP A 237     -11.141 -51.949 -41.400  1.00 15.95           H  
ATOM   3583 1HB  ASP A 237      -8.289 -52.880 -40.866  1.00 23.92           H  
ATOM   3584 2HB  ASP A 237      -9.482 -53.835 -41.739  1.00 23.92           H  
ATOM   3585  N   GLU A 238     -12.090 -53.204 -39.529  1.00 12.03           N  
ATOM   3586  CA  GLU A 238     -12.722 -53.945 -38.452  1.00 13.77           C  
ATOM   3587  C   GLU A 238     -13.491 -55.134 -39.001  1.00 13.73           C  
ATOM   3588  O   GLU A 238     -13.747 -55.217 -40.202  1.00 14.18           O  
ATOM   3589  CB  GLU A 238     -13.686 -53.030 -37.678  1.00 20.66           C  
ATOM   3590  CG  GLU A 238     -13.047 -51.793 -37.048  1.00 20.66           C  
ATOM   3591  CD  GLU A 238     -14.035 -50.938 -36.289  1.00 20.66           C  
ATOM   3592  OE1 GLU A 238     -14.850 -51.491 -35.582  1.00 20.66           O  
ATOM   3593  OE2 GLU A 238     -13.987 -49.734 -36.423  1.00 20.66           O  
ATOM   3594  H   GLU A 238     -12.680 -52.830 -40.264  1.00 14.44           H  
ATOM   3595  HA  GLU A 238     -11.951 -54.313 -37.776  1.00 16.52           H  
ATOM   3596 1HB  GLU A 238     -14.475 -52.690 -38.347  1.00 24.79           H  
ATOM   3597 2HB  GLU A 238     -14.160 -53.599 -36.879  1.00 24.79           H  
ATOM   3598 1HG  GLU A 238     -12.258 -52.112 -36.367  1.00 24.79           H  
ATOM   3599 2HG  GLU A 238     -12.590 -51.196 -37.836  1.00 24.79           H  
ATOM   3600  N   THR A 239     -13.849 -56.064 -38.124  1.00 16.24           N  
ATOM   3601  CA  THR A 239     -14.667 -57.191 -38.540  1.00 18.02           C  
ATOM   3602  C   THR A 239     -16.019 -56.654 -38.981  1.00 12.85           C  
ATOM   3603  O   THR A 239     -16.612 -55.840 -38.278  1.00 14.03           O  
ATOM   3604  CB  THR A 239     -14.849 -58.219 -37.407  1.00 27.03           C  
ATOM   3605  OG1 THR A 239     -13.568 -58.713 -36.994  1.00 27.03           O  
ATOM   3606  CG2 THR A 239     -15.713 -59.381 -37.877  1.00 27.03           C  
ATOM   3607  H   THR A 239     -13.583 -55.968 -37.154  1.00 19.49           H  
ATOM   3608  HA  THR A 239     -14.195 -57.682 -39.391  1.00 21.62           H  
ATOM   3609  HB  THR A 239     -15.330 -57.737 -36.556  1.00 32.44           H  
ATOM   3610  HG1 THR A 239     -13.685 -59.356 -36.290  1.00 32.44           H  
ATOM   3611 1HG2 THR A 239     -15.834 -60.096 -37.064  1.00 32.44           H  
ATOM   3612 2HG2 THR A 239     -16.692 -59.009 -38.180  1.00 32.44           H  
ATOM   3613 3HG2 THR A 239     -15.235 -59.872 -38.723  1.00 32.44           H  
ATOM   3614  N   CYS A 240     -16.483 -57.086 -40.150  1.00 11.49           N  
ATOM   3615  CA  CYS A 240     -17.756 -56.630 -40.710  1.00  9.34           C  
ATOM   3616  C   CYS A 240     -18.902 -56.678 -39.702  1.00  8.57           C  
ATOM   3617  O   CYS A 240     -19.168 -57.719 -39.098  1.00 10.92           O  
ATOM   3618  CB  CYS A 240     -18.121 -57.489 -41.921  1.00 14.01           C  
ATOM   3619  SG  CYS A 240     -19.671 -57.029 -42.721  1.00 14.01           S  
ATOM   3620  H   CYS A 240     -15.935 -57.755 -40.672  1.00 13.79           H  
ATOM   3621  HA  CYS A 240     -17.634 -55.600 -41.040  1.00 11.21           H  
ATOM   3622 1HB  CYS A 240     -17.326 -57.427 -42.664  1.00 16.81           H  
ATOM   3623 2HB  CYS A 240     -18.200 -58.531 -41.613  1.00 16.81           H  
ATOM   3624  HG  CYS A 240     -19.655 -58.012 -43.619  1.00 16.81           H  
ATOM   3625  N   LYS A 241     -19.616 -55.557 -39.571  1.00  8.74           N  
ATOM   3626  CA  LYS A 241     -20.739 -55.455 -38.641  1.00 11.38           C  
ATOM   3627  C   LYS A 241     -22.032 -55.159 -39.397  1.00  9.28           C  
ATOM   3628  O   LYS A 241     -22.845 -54.348 -38.953  1.00 10.49           O  
ATOM   3629  CB  LYS A 241     -20.479 -54.333 -37.629  1.00 17.07           C  
ATOM   3630  CG  LYS A 241     -19.247 -54.535 -36.766  1.00 17.07           C  
ATOM   3631  CD  LYS A 241     -18.984 -53.341 -35.863  1.00 17.07           C  
ATOM   3632  CE  LYS A 241     -17.701 -53.538 -35.065  1.00 17.07           C  
ATOM   3633  NZ  LYS A 241     -17.350 -52.337 -34.257  1.00 17.07           N  
ATOM   3634  H   LYS A 241     -19.337 -54.727 -40.085  1.00 10.49           H  
ATOM   3635  HA  LYS A 241     -20.856 -56.404 -38.117  1.00 13.66           H  
ATOM   3636 1HB  LYS A 241     -20.374 -53.384 -38.145  1.00 20.48           H  
ATOM   3637 2HB  LYS A 241     -21.336 -54.245 -36.961  1.00 20.48           H  
ATOM   3638 1HG  LYS A 241     -19.364 -55.431 -36.156  1.00 20.48           H  
ATOM   3639 2HG  LYS A 241     -18.386 -54.663 -37.411  1.00 20.48           H  
ATOM   3640 1HD  LYS A 241     -18.892 -52.439 -36.469  1.00 20.48           H  
ATOM   3641 2HD  LYS A 241     -19.818 -53.212 -35.172  1.00 20.48           H  
ATOM   3642 1HE  LYS A 241     -17.824 -54.388 -34.396  1.00 20.48           H  
ATOM   3643 2HE  LYS A 241     -16.882 -53.748 -35.754  1.00 20.48           H  
ATOM   3644 1HZ  LYS A 241     -16.492 -52.511 -33.752  1.00 20.48           H  
ATOM   3645 2HZ  LYS A 241     -17.214 -51.546 -34.874  1.00 20.48           H  
ATOM   3646 3HZ  LYS A 241     -18.092 -52.133 -33.604  1.00 20.48           H  
ATOM   3647  N   PHE A 242     -22.209 -55.809 -40.547  1.00  8.96           N  
ATOM   3648  CA  PHE A 242     -23.382 -55.579 -41.383  1.00  8.57           C  
ATOM   3649  C   PHE A 242     -24.688 -56.081 -40.787  1.00  6.16           C  
ATOM   3650  O   PHE A 242     -24.965 -57.281 -40.766  1.00  6.42           O  
ATOM   3651  CB  PHE A 242     -23.196 -56.150 -42.785  1.00 12.86           C  
ATOM   3652  CG  PHE A 242     -24.377 -55.895 -43.683  1.00 12.86           C  
ATOM   3653  CD1 PHE A 242     -24.932 -54.629 -43.772  1.00 12.86           C  
ATOM   3654  CD2 PHE A 242     -24.922 -56.909 -44.455  1.00 12.86           C  
ATOM   3655  CE1 PHE A 242     -26.006 -54.382 -44.602  1.00 12.86           C  
ATOM   3656  CE2 PHE A 242     -25.993 -56.662 -45.292  1.00 12.86           C  
ATOM   3657  CZ  PHE A 242     -26.537 -55.398 -45.364  1.00 12.86           C  
ATOM   3658  H   PHE A 242     -21.513 -56.473 -40.852  1.00 10.75           H  
ATOM   3659  HA  PHE A 242     -23.481 -54.501 -41.506  1.00 10.28           H  
ATOM   3660 1HB  PHE A 242     -22.314 -55.708 -43.246  1.00 15.43           H  
ATOM   3661 2HB  PHE A 242     -23.034 -57.226 -42.727  1.00 15.43           H  
ATOM   3662  HD1 PHE A 242     -24.510 -53.821 -43.174  1.00 15.43           H  
ATOM   3663  HD2 PHE A 242     -24.491 -57.910 -44.400  1.00 15.43           H  
ATOM   3664  HE1 PHE A 242     -26.426 -53.379 -44.655  1.00 15.43           H  
ATOM   3665  HE2 PHE A 242     -26.410 -57.468 -45.895  1.00 15.43           H  
ATOM   3666  HZ  PHE A 242     -27.382 -55.204 -46.024  1.00 15.43           H  
ATOM   3667  N   ASP A 243     -25.486 -55.134 -40.317  1.00  6.29           N  
ATOM   3668  CA  ASP A 243     -26.804 -55.389 -39.766  1.00  4.95           C  
ATOM   3669  C   ASP A 243     -27.873 -55.025 -40.788  1.00  3.98           C  
ATOM   3670  O   ASP A 243     -28.155 -53.848 -41.013  1.00  4.52           O  
ATOM   3671  CB  ASP A 243     -27.011 -54.604 -38.471  1.00  7.43           C  
ATOM   3672  CG  ASP A 243     -28.358 -54.867 -37.812  1.00  7.43           C  
ATOM   3673  OD1 ASP A 243     -29.241 -55.389 -38.461  1.00  7.43           O  
ATOM   3674  OD2 ASP A 243     -28.492 -54.550 -36.654  1.00  7.43           O  
ATOM   3675  H   ASP A 243     -25.167 -54.177 -40.370  1.00  7.55           H  
ATOM   3676  HA  ASP A 243     -26.888 -56.454 -39.543  1.00  5.94           H  
ATOM   3677 1HB  ASP A 243     -26.222 -54.862 -37.764  1.00  8.91           H  
ATOM   3678 2HB  ASP A 243     -26.927 -53.536 -38.676  1.00  8.91           H  
ATOM   3679  N   LYS A 244     -28.470 -56.046 -41.394  1.00  4.05           N  
ATOM   3680  CA  LYS A 244     -29.468 -55.874 -42.445  1.00  4.42           C  
ATOM   3681  C   LYS A 244     -30.704 -55.074 -42.020  1.00  4.11           C  
ATOM   3682  O   LYS A 244     -31.342 -54.432 -42.857  1.00  5.35           O  
ATOM   3683  CB  LYS A 244     -29.911 -57.239 -42.965  1.00  6.63           C  
ATOM   3684  CG  LYS A 244     -28.853 -57.964 -43.778  1.00  6.63           C  
ATOM   3685  CD  LYS A 244     -29.337 -59.325 -44.249  1.00  6.63           C  
ATOM   3686  CE  LYS A 244     -28.265 -60.037 -45.060  1.00  6.63           C  
ATOM   3687  NZ  LYS A 244     -28.707 -61.389 -45.500  1.00  6.63           N  
ATOM   3688  H   LYS A 244     -28.198 -56.984 -41.134  1.00  4.86           H  
ATOM   3689  HA  LYS A 244     -28.995 -55.337 -43.266  1.00  5.30           H  
ATOM   3690 1HB  LYS A 244     -30.184 -57.880 -42.126  1.00  7.96           H  
ATOM   3691 2HB  LYS A 244     -30.795 -57.124 -43.593  1.00  7.96           H  
ATOM   3692 1HG  LYS A 244     -28.613 -57.363 -44.653  1.00  7.96           H  
ATOM   3693 2HG  LYS A 244     -27.950 -58.089 -43.182  1.00  7.96           H  
ATOM   3694 1HD  LYS A 244     -29.600 -59.939 -43.387  1.00  7.96           H  
ATOM   3695 2HD  LYS A 244     -30.224 -59.201 -44.869  1.00  7.96           H  
ATOM   3696 1HE  LYS A 244     -28.026 -59.441 -45.939  1.00  7.96           H  
ATOM   3697 2HE  LYS A 244     -27.366 -60.141 -44.452  1.00  7.96           H  
ATOM   3698 1HZ  LYS A 244     -27.970 -61.827 -46.034  1.00  7.96           H  
ATOM   3699 2HZ  LYS A 244     -28.920 -61.955 -44.691  1.00  7.96           H  
ATOM   3700 3HZ  LYS A 244     -29.533 -61.301 -46.076  1.00  7.96           H  
ATOM   3701  N   SER A 245     -31.044 -55.080 -40.731  1.00  4.61           N  
ATOM   3702  CA  SER A 245     -32.227 -54.347 -40.283  1.00  6.72           C  
ATOM   3703  C   SER A 245     -32.013 -52.832 -40.292  1.00  6.09           C  
ATOM   3704  O   SER A 245     -32.968 -52.072 -40.129  1.00  8.22           O  
ATOM   3705  CB  SER A 245     -32.641 -54.794 -38.891  1.00 10.08           C  
ATOM   3706  OG  SER A 245     -31.706 -54.405 -37.924  1.00 10.08           O  
ATOM   3707  H   SER A 245     -30.489 -55.588 -40.050  1.00  5.53           H  
ATOM   3708  HA  SER A 245     -33.044 -54.574 -40.969  1.00  8.06           H  
ATOM   3709 1HB  SER A 245     -33.614 -54.368 -38.650  1.00 12.10           H  
ATOM   3710 2HB  SER A 245     -32.749 -55.878 -38.877  1.00 12.10           H  
ATOM   3711  HG  SER A 245     -30.886 -54.861 -38.144  1.00 12.10           H  
ATOM   3712  N   LYS A 246     -30.765 -52.389 -40.470  1.00  5.64           N  
ATOM   3713  CA  LYS A 246     -30.461 -50.969 -40.484  1.00  7.57           C  
ATOM   3714  C   LYS A 246     -30.150 -50.442 -41.892  1.00  5.86           C  
ATOM   3715  O   LYS A 246     -29.659 -49.315 -42.040  1.00  7.08           O  
ATOM   3716  CB  LYS A 246     -29.292 -50.701 -39.560  1.00 11.36           C  
ATOM   3717  CG  LYS A 246     -29.524 -51.123 -38.116  1.00 11.36           C  
ATOM   3718  CD  LYS A 246     -30.665 -50.348 -37.476  1.00 11.36           C  
ATOM   3719  CE  LYS A 246     -30.798 -50.691 -36.000  1.00 11.36           C  
ATOM   3720  NZ  LYS A 246     -31.920 -49.952 -35.356  1.00 11.36           N  
ATOM   3721  H   LYS A 246     -29.997 -53.036 -40.598  1.00  6.77           H  
ATOM   3722  HA  LYS A 246     -31.332 -50.427 -40.111  1.00  9.08           H  
ATOM   3723 1HB  LYS A 246     -28.428 -51.250 -39.924  1.00 13.63           H  
ATOM   3724 2HB  LYS A 246     -29.046 -49.639 -39.573  1.00 13.63           H  
ATOM   3725 1HG  LYS A 246     -29.763 -52.187 -38.086  1.00 13.63           H  
ATOM   3726 2HG  LYS A 246     -28.616 -50.957 -37.538  1.00 13.63           H  
ATOM   3727 1HD  LYS A 246     -30.492 -49.279 -37.581  1.00 13.63           H  
ATOM   3728 2HD  LYS A 246     -31.598 -50.597 -37.981  1.00 13.63           H  
ATOM   3729 1HE  LYS A 246     -30.974 -51.761 -35.895  1.00 13.63           H  
ATOM   3730 2HE  LYS A 246     -29.870 -50.436 -35.489  1.00 13.63           H  
ATOM   3731 1HZ  LYS A 246     -31.974 -50.205 -34.380  1.00 13.63           H  
ATOM   3732 2HZ  LYS A 246     -31.758 -48.958 -35.439  1.00 13.63           H  
ATOM   3733 3HZ  LYS A 246     -32.787 -50.192 -35.816  1.00 13.63           H  
ATOM   3734  N   VAL A 247     -30.443 -51.256 -42.917  1.00  4.68           N  
ATOM   3735  CA  VAL A 247     -30.194 -50.860 -44.300  1.00  3.85           C  
ATOM   3736  C   VAL A 247     -31.035 -49.691 -44.755  1.00  3.45           C  
ATOM   3737  O   VAL A 247     -32.264 -49.701 -44.655  1.00  4.78           O  
ATOM   3738  CB  VAL A 247     -30.420 -52.048 -45.243  1.00  5.78           C  
ATOM   3739  CG1 VAL A 247     -30.341 -51.603 -46.687  1.00  5.78           C  
ATOM   3740  CG2 VAL A 247     -29.333 -53.067 -44.994  1.00  5.78           C  
ATOM   3741  H   VAL A 247     -30.842 -52.177 -42.755  1.00  5.62           H  
ATOM   3742  HA  VAL A 247     -29.150 -50.576 -44.386  1.00  4.62           H  
ATOM   3743  HB  VAL A 247     -31.404 -52.481 -45.063  1.00  6.93           H  
ATOM   3744 1HG1 VAL A 247     -30.493 -52.464 -47.340  1.00  6.93           H  
ATOM   3745 2HG1 VAL A 247     -31.116 -50.860 -46.881  1.00  6.93           H  
ATOM   3746 3HG1 VAL A 247     -29.362 -51.167 -46.879  1.00  6.93           H  
ATOM   3747 1HG2 VAL A 247     -29.475 -53.924 -45.654  1.00  6.93           H  
ATOM   3748 2HG2 VAL A 247     -28.364 -52.610 -45.194  1.00  6.93           H  
ATOM   3749 3HG2 VAL A 247     -29.374 -53.391 -43.958  1.00  6.93           H  
ATOM   3750  N   ALA A 248     -30.347 -48.671 -45.256  1.00  2.87           N  
ATOM   3751  CA  ALA A 248     -30.975 -47.471 -45.772  1.00  3.43           C  
ATOM   3752  C   ALA A 248     -31.224 -47.582 -47.270  1.00  3.40           C  
ATOM   3753  O   ALA A 248     -32.188 -47.013 -47.781  1.00  5.22           O  
ATOM   3754  CB  ALA A 248     -30.112 -46.268 -45.475  1.00  5.15           C  
ATOM   3755  H   ALA A 248     -29.341 -48.744 -45.303  1.00  3.44           H  
ATOM   3756  HA  ALA A 248     -31.938 -47.351 -45.275  1.00  4.12           H  
ATOM   3757 1HB  ALA A 248     -30.603 -45.368 -45.844  1.00  6.17           H  
ATOM   3758 2HB  ALA A 248     -29.970 -46.194 -44.400  1.00  6.17           H  
ATOM   3759 3HB  ALA A 248     -29.149 -46.386 -45.963  1.00  6.17           H  
ATOM   3760  N   THR A 249     -30.363 -48.322 -47.974  1.00  2.76           N  
ATOM   3761  CA  THR A 249     -30.528 -48.456 -49.420  1.00  4.72           C  
ATOM   3762  C   THR A 249     -30.162 -49.832 -49.927  1.00  2.91           C  
ATOM   3763  O   THR A 249     -29.226 -50.453 -49.436  1.00  4.50           O  
ATOM   3764  CB  THR A 249     -29.631 -47.464 -50.150  1.00  7.08           C  
ATOM   3765  OG1 THR A 249     -29.909 -47.497 -51.555  1.00  7.08           O  
ATOM   3766  CG2 THR A 249     -28.176 -47.848 -49.936  1.00  7.08           C  
ATOM   3767  H   THR A 249     -29.575 -48.763 -47.513  1.00  3.31           H  
ATOM   3768  HA  THR A 249     -31.568 -48.262 -49.675  1.00  5.66           H  
ATOM   3769  HB  THR A 249     -29.807 -46.462 -49.767  1.00  8.50           H  
ATOM   3770  HG1 THR A 249     -30.398 -46.703 -51.796  1.00  8.50           H  
ATOM   3771 1HG2 THR A 249     -27.535 -47.142 -50.462  1.00  8.50           H  
ATOM   3772 2HG2 THR A 249     -27.948 -47.825 -48.870  1.00  8.50           H  
ATOM   3773 3HG2 THR A 249     -28.002 -48.850 -50.324  1.00  8.50           H  
ATOM   3774  N   THR A 250     -30.867 -50.290 -50.956  1.00  2.89           N  
ATOM   3775  CA  THR A 250     -30.565 -51.583 -51.570  1.00  3.64           C  
ATOM   3776  C   THR A 250     -30.347 -51.465 -53.064  1.00  4.53           C  
ATOM   3777  O   THR A 250     -31.229 -51.027 -53.801  1.00 11.81           O  
ATOM   3778  CB  THR A 250     -31.673 -52.621 -51.302  1.00  5.46           C  
ATOM   3779  OG1 THR A 250     -31.793 -52.852 -49.891  1.00  5.46           O  
ATOM   3780  CG2 THR A 250     -31.368 -53.930 -52.018  1.00  5.46           C  
ATOM   3781  H   THR A 250     -31.623 -49.730 -51.321  1.00  3.47           H  
ATOM   3782  HA  THR A 250     -29.645 -51.965 -51.136  1.00  4.37           H  
ATOM   3783  HB  THR A 250     -32.621 -52.228 -51.671  1.00  6.55           H  
ATOM   3784  HG1 THR A 250     -31.068 -53.416 -49.590  1.00  6.55           H  
ATOM   3785 1HG2 THR A 250     -32.167 -54.644 -51.823  1.00  6.55           H  
ATOM   3786 2HG2 THR A 250     -31.295 -53.751 -53.091  1.00  6.55           H  
ATOM   3787 3HG2 THR A 250     -30.425 -54.333 -51.656  1.00  6.55           H  
ATOM   3788  N   VAL A 251     -29.169 -51.893 -53.498  1.00  3.38           N  
ATOM   3789  CA  VAL A 251     -28.785 -51.884 -54.901  1.00  5.41           C  
ATOM   3790  C   VAL A 251     -29.480 -52.967 -55.702  1.00  4.40           C  
ATOM   3791  O   VAL A 251     -29.527 -54.124 -55.286  1.00  6.32           O  
ATOM   3792  CB  VAL A 251     -27.257 -52.033 -55.024  1.00  8.12           C  
ATOM   3793  CG1 VAL A 251     -26.835 -52.197 -56.469  1.00  8.12           C  
ATOM   3794  CG2 VAL A 251     -26.613 -50.782 -54.469  1.00  8.12           C  
ATOM   3795  H   VAL A 251     -28.504 -52.237 -52.820  1.00  4.06           H  
ATOM   3796  HA  VAL A 251     -29.063 -50.917 -55.323  1.00  6.49           H  
ATOM   3797  HB  VAL A 251     -26.928 -52.911 -54.468  1.00  9.74           H  
ATOM   3798 1HG1 VAL A 251     -25.750 -52.288 -56.524  1.00  9.74           H  
ATOM   3799 2HG1 VAL A 251     -27.295 -53.093 -56.884  1.00  9.74           H  
ATOM   3800 3HG1 VAL A 251     -27.156 -51.325 -57.038  1.00  9.74           H  
ATOM   3801 1HG2 VAL A 251     -25.529 -50.866 -54.540  1.00  9.74           H  
ATOM   3802 2HG2 VAL A 251     -26.949 -49.920 -55.046  1.00  9.74           H  
ATOM   3803 3HG2 VAL A 251     -26.903 -50.653 -53.427  1.00  9.74           H  
ATOM   3804  N   ALA A 252     -30.047 -52.570 -56.839  1.00  4.98           N  
ATOM   3805  CA  ALA A 252     -30.712 -53.498 -57.748  1.00  6.10           C  
ATOM   3806  C   ALA A 252     -29.712 -54.012 -58.775  1.00  7.81           C  
ATOM   3807  O   ALA A 252     -29.739 -55.186 -59.146  1.00 28.11           O  
ATOM   3808  CB  ALA A 252     -31.888 -52.825 -58.439  1.00  9.15           C  
ATOM   3809  H   ALA A 252     -29.974 -51.599 -57.101  1.00  5.98           H  
ATOM   3810  HA  ALA A 252     -31.073 -54.348 -57.171  1.00  7.32           H  
ATOM   3811 1HB  ALA A 252     -32.375 -53.540 -59.101  1.00 10.98           H  
ATOM   3812 2HB  ALA A 252     -32.600 -52.478 -57.691  1.00 10.98           H  
ATOM   3813 3HB  ALA A 252     -31.531 -51.976 -59.021  1.00 10.98           H  
ATOM   3814  N   ASN A 253     -28.832 -53.126 -59.235  1.00  6.97           N  
ATOM   3815  CA  ASN A 253     -27.783 -53.502 -60.173  1.00  8.28           C  
ATOM   3816  C   ASN A 253     -26.789 -52.348 -60.290  1.00  5.25           C  
ATOM   3817  O   ASN A 253     -26.851 -51.399 -59.519  1.00  4.76           O  
ATOM   3818  CB  ASN A 253     -28.396 -53.877 -61.516  1.00 12.42           C  
ATOM   3819  CG  ASN A 253     -27.640 -54.965 -62.227  1.00 12.42           C  
ATOM   3820  OD1 ASN A 253     -26.422 -54.856 -62.405  1.00 12.42           O  
ATOM   3821  ND2 ASN A 253     -28.335 -56.000 -62.625  1.00 12.42           N  
ATOM   3822  H   ASN A 253     -28.879 -52.166 -58.914  1.00  8.36           H  
ATOM   3823  HA  ASN A 253     -27.246 -54.364 -59.778  1.00  9.94           H  
ATOM   3824 1HB  ASN A 253     -29.427 -54.204 -61.377  1.00 14.90           H  
ATOM   3825 2HB  ASN A 253     -28.423 -52.997 -62.157  1.00 14.90           H  
ATOM   3826 1HD2 ASN A 253     -27.886 -56.757 -63.109  1.00 14.90           H  
ATOM   3827 2HD2 ASN A 253     -29.319 -56.038 -62.452  1.00 14.90           H  
ATOM   3828  N   PHE A 254     -25.876 -52.409 -61.244  1.00  4.62           N  
ATOM   3829  CA  PHE A 254     -24.968 -51.293 -61.457  1.00  3.45           C  
ATOM   3830  C   PHE A 254     -24.457 -51.321 -62.882  1.00  3.78           C  
ATOM   3831  O   PHE A 254     -24.612 -52.326 -63.576  1.00  5.05           O  
ATOM   3832  CB  PHE A 254     -23.825 -51.290 -60.436  1.00  5.18           C  
ATOM   3833  CG  PHE A 254     -22.891 -52.458 -60.523  1.00  5.18           C  
ATOM   3834  CD1 PHE A 254     -21.710 -52.360 -61.246  1.00  5.18           C  
ATOM   3835  CD2 PHE A 254     -23.188 -53.654 -59.888  1.00  5.18           C  
ATOM   3836  CE1 PHE A 254     -20.841 -53.430 -61.327  1.00  5.18           C  
ATOM   3837  CE2 PHE A 254     -22.323 -54.726 -59.972  1.00  5.18           C  
ATOM   3838  CZ  PHE A 254     -21.148 -54.613 -60.690  1.00  5.18           C  
ATOM   3839  H   PHE A 254     -25.824 -53.225 -61.837  1.00  5.54           H  
ATOM   3840  HA  PHE A 254     -25.531 -50.370 -61.330  1.00  4.14           H  
ATOM   3841 1HB  PHE A 254     -23.238 -50.381 -60.555  1.00  6.21           H  
ATOM   3842 2HB  PHE A 254     -24.245 -51.272 -59.431  1.00  6.21           H  
ATOM   3843  HD1 PHE A 254     -21.471 -51.423 -61.749  1.00  6.21           H  
ATOM   3844  HD2 PHE A 254     -24.114 -53.743 -59.319  1.00  6.21           H  
ATOM   3845  HE1 PHE A 254     -19.916 -53.339 -61.895  1.00  6.21           H  
ATOM   3846  HE2 PHE A 254     -22.565 -55.663 -59.471  1.00  6.21           H  
ATOM   3847  HZ  PHE A 254     -20.465 -55.460 -60.753  1.00  6.21           H  
ATOM   3848  N   SER A 255     -23.868 -50.222 -63.340  1.00  3.55           N  
ATOM   3849  CA  SER A 255     -23.403 -50.217 -64.718  1.00  5.06           C  
ATOM   3850  C   SER A 255     -22.215 -49.324 -64.953  1.00  3.26           C  
ATOM   3851  O   SER A 255     -21.809 -48.572 -64.077  1.00  2.26           O  
ATOM   3852  CB  SER A 255     -24.537 -49.847 -65.662  1.00  7.59           C  
ATOM   3853  OG  SER A 255     -24.950 -48.523 -65.479  1.00  7.59           O  
ATOM   3854  H   SER A 255     -23.733 -49.416 -62.739  1.00  4.26           H  
ATOM   3855  HA  SER A 255     -23.080 -51.217 -64.943  1.00  6.07           H  
ATOM   3856 1HB  SER A 255     -24.206 -49.986 -66.690  1.00  9.11           H  
ATOM   3857 2HB  SER A 255     -25.379 -50.518 -65.501  1.00  9.11           H  
ATOM   3858  HG  SER A 255     -24.147 -48.016 -65.326  1.00  9.11           H  
ATOM   3859  N   VAL A 256     -21.619 -49.445 -66.131  1.00  5.56           N  
ATOM   3860  CA  VAL A 256     -20.404 -48.693 -66.425  1.00  5.25           C  
ATOM   3861  C   VAL A 256     -20.544 -47.756 -67.614  1.00  5.67           C  
ATOM   3862  O   VAL A 256     -21.076 -48.129 -68.660  1.00  9.03           O  
ATOM   3863  CB  VAL A 256     -19.227 -49.661 -66.657  1.00  7.88           C  
ATOM   3864  CG1 VAL A 256     -17.973 -48.882 -67.034  1.00  7.88           C  
ATOM   3865  CG2 VAL A 256     -18.983 -50.464 -65.383  1.00  7.88           C  
ATOM   3866  H   VAL A 256     -22.010 -50.078 -66.824  1.00  6.67           H  
ATOM   3867  HA  VAL A 256     -20.166 -48.088 -65.551  1.00  6.30           H  
ATOM   3868  HB  VAL A 256     -19.465 -50.334 -67.480  1.00  9.45           H  
ATOM   3869 1HG1 VAL A 256     -17.148 -49.575 -67.196  1.00  9.45           H  
ATOM   3870 2HG1 VAL A 256     -18.153 -48.319 -67.948  1.00  9.45           H  
ATOM   3871 3HG1 VAL A 256     -17.715 -48.195 -66.228  1.00  9.45           H  
ATOM   3872 1HG2 VAL A 256     -18.155 -51.153 -65.537  1.00  9.45           H  
ATOM   3873 2HG2 VAL A 256     -18.740 -49.782 -64.568  1.00  9.45           H  
ATOM   3874 3HG2 VAL A 256     -19.876 -51.028 -65.125  1.00  9.45           H  
ATOM   3875  N   VAL A 257     -20.069 -46.526 -67.428  1.00  4.78           N  
ATOM   3876  CA  VAL A 257     -20.106 -45.494 -68.455  1.00  8.17           C  
ATOM   3877  C   VAL A 257     -19.015 -45.769 -69.487  1.00 12.32           C  
ATOM   3878  O   VAL A 257     -17.858 -45.994 -69.125  1.00 11.40           O  
ATOM   3879  CB  VAL A 257     -19.909 -44.103 -67.813  1.00 12.25           C  
ATOM   3880  CG1 VAL A 257     -19.852 -43.018 -68.864  1.00 12.25           C  
ATOM   3881  CG2 VAL A 257     -21.044 -43.842 -66.834  1.00 12.25           C  
ATOM   3882  H   VAL A 257     -19.628 -46.296 -66.547  1.00  5.74           H  
ATOM   3883  HA  VAL A 257     -21.077 -45.522 -68.949  1.00  9.80           H  
ATOM   3884  HB  VAL A 257     -18.958 -44.084 -67.292  1.00 14.71           H  
ATOM   3885 1HG1 VAL A 257     -19.698 -42.055 -68.381  1.00 14.71           H  
ATOM   3886 2HG1 VAL A 257     -19.032 -43.215 -69.553  1.00 14.71           H  
ATOM   3887 3HG1 VAL A 257     -20.793 -43.006 -69.406  1.00 14.71           H  
ATOM   3888 1HG2 VAL A 257     -20.910 -42.868 -66.366  1.00 14.71           H  
ATOM   3889 2HG2 VAL A 257     -21.990 -43.859 -67.370  1.00 14.71           H  
ATOM   3890 3HG2 VAL A 257     -21.048 -44.616 -66.067  1.00 14.71           H  
ATOM   3891  N   SER A 258     -19.388 -45.787 -70.766  1.00 22.58           N  
ATOM   3892  CA  SER A 258     -18.430 -46.094 -71.828  1.00 33.21           C  
ATOM   3893  C   SER A 258     -17.410 -44.978 -72.034  1.00 27.83           C  
ATOM   3894  O   SER A 258     -17.582 -43.857 -71.551  1.00 52.39           O  
ATOM   3895  CB  SER A 258     -19.151 -46.368 -73.136  1.00 49.81           C  
ATOM   3896  OG  SER A 258     -19.735 -45.206 -73.650  1.00 49.81           O  
ATOM   3897  H   SER A 258     -20.350 -45.592 -71.005  1.00 27.10           H  
ATOM   3898  HA  SER A 258     -17.888 -46.997 -71.544  1.00 39.85           H  
ATOM   3899 1HB  SER A 258     -18.447 -46.775 -73.861  1.00 59.78           H  
ATOM   3900 2HB  SER A 258     -19.921 -47.121 -72.972  1.00 59.78           H  
ATOM   3901  HG  SER A 258     -20.183 -45.468 -74.458  1.00 59.78           H  
ATOM   3902  N   LEU A 259     -16.344 -45.301 -72.766  1.00 14.78           N  
ATOM   3903  CA  LEU A 259     -15.224 -44.391 -73.017  1.00 16.27           C  
ATOM   3904  C   LEU A 259     -15.574 -43.223 -73.938  1.00 12.32           C  
ATOM   3905  O   LEU A 259     -15.152 -43.183 -75.097  1.00 30.74           O  
ATOM   3906  CB  LEU A 259     -14.056 -45.179 -73.618  1.00 24.41           C  
ATOM   3907  CG  LEU A 259     -13.520 -46.323 -72.748  1.00 24.41           C  
ATOM   3908  CD1 LEU A 259     -12.417 -47.058 -73.497  1.00 24.41           C  
ATOM   3909  CD2 LEU A 259     -13.007 -45.755 -71.436  1.00 24.41           C  
ATOM   3910  H   LEU A 259     -16.293 -46.235 -73.150  1.00 17.74           H  
ATOM   3911  HA  LEU A 259     -14.907 -43.979 -72.057  1.00 19.52           H  
ATOM   3912 1HB  LEU A 259     -14.376 -45.606 -74.568  1.00 29.29           H  
ATOM   3913 2HB  LEU A 259     -13.232 -44.492 -73.810  1.00 29.29           H  
ATOM   3914  HG  LEU A 259     -14.320 -47.035 -72.545  1.00 29.29           H  
ATOM   3915 1HD1 LEU A 259     -12.042 -47.876 -72.882  1.00 29.29           H  
ATOM   3916 2HD1 LEU A 259     -12.815 -47.458 -74.430  1.00 29.29           H  
ATOM   3917 3HD1 LEU A 259     -11.603 -46.367 -73.716  1.00 29.29           H  
ATOM   3918 1HD2 LEU A 259     -12.629 -46.565 -70.810  1.00 29.29           H  
ATOM   3919 2HD2 LEU A 259     -12.203 -45.047 -71.636  1.00 29.29           H  
ATOM   3920 3HD2 LEU A 259     -13.819 -45.245 -70.917  1.00 29.29           H  
ATOM   3921  N   ASP A 260     -16.328 -42.274 -73.403  1.00  8.14           N  
ATOM   3922  CA  ASP A 260     -16.763 -41.089 -74.120  1.00  8.81           C  
ATOM   3923  C   ASP A 260     -17.158 -40.004 -73.135  1.00  7.02           C  
ATOM   3924  O   ASP A 260     -18.106 -40.158 -72.369  1.00  8.07           O  
ATOM   3925  CB  ASP A 260     -17.915 -41.411 -75.071  1.00 13.21           C  
ATOM   3926  CG  ASP A 260     -18.329 -40.225 -75.937  1.00 13.21           C  
ATOM   3927  OD1 ASP A 260     -17.984 -39.113 -75.605  1.00 13.21           O  
ATOM   3928  OD2 ASP A 260     -18.984 -40.443 -76.928  1.00 13.21           O  
ATOM   3929  H   ASP A 260     -16.632 -42.404 -72.447  1.00  9.77           H  
ATOM   3930  HA  ASP A 260     -15.928 -40.718 -74.715  1.00 10.57           H  
ATOM   3931 1HB  ASP A 260     -17.615 -42.227 -75.729  1.00 15.86           H  
ATOM   3932 2HB  ASP A 260     -18.771 -41.756 -74.504  1.00 15.86           H  
ATOM   3933  N   GLU A 261     -16.401 -38.922 -73.133  1.00  7.00           N  
ATOM   3934  CA  GLU A 261     -16.624 -37.813 -72.223  1.00  7.59           C  
ATOM   3935  C   GLU A 261     -18.066 -37.267 -72.294  1.00  5.59           C  
ATOM   3936  O   GLU A 261     -18.621 -36.827 -71.284  1.00  6.08           O  
ATOM   3937  CB  GLU A 261     -15.589 -36.736 -72.509  1.00 11.38           C  
ATOM   3938  CG  GLU A 261     -15.519 -35.631 -71.484  1.00 11.38           C  
ATOM   3939  CD  GLU A 261     -14.335 -34.748 -71.703  1.00 11.38           C  
ATOM   3940  OE1 GLU A 261     -13.771 -34.804 -72.768  1.00 11.38           O  
ATOM   3941  OE2 GLU A 261     -13.975 -34.020 -70.805  1.00 11.38           O  
ATOM   3942  H   GLU A 261     -15.638 -38.862 -73.792  1.00  8.40           H  
ATOM   3943  HA  GLU A 261     -16.457 -38.174 -71.218  1.00  9.11           H  
ATOM   3944 1HB  GLU A 261     -14.601 -37.191 -72.573  1.00 13.66           H  
ATOM   3945 2HB  GLU A 261     -15.801 -36.280 -73.477  1.00 13.66           H  
ATOM   3946 1HG  GLU A 261     -16.419 -35.028 -71.568  1.00 13.66           H  
ATOM   3947 2HG  GLU A 261     -15.478 -36.063 -70.485  1.00 13.66           H  
ATOM   3948  N   ASP A 262     -18.669 -37.284 -73.481  1.00  4.53           N  
ATOM   3949  CA  ASP A 262     -20.046 -36.834 -73.618  1.00  4.46           C  
ATOM   3950  C   ASP A 262     -21.015 -37.859 -73.017  1.00  4.02           C  
ATOM   3951  O   ASP A 262     -22.057 -37.481 -72.480  1.00  4.57           O  
ATOM   3952  CB  ASP A 262     -20.366 -36.521 -75.073  1.00  6.69           C  
ATOM   3953  CG  ASP A 262     -19.657 -35.243 -75.524  1.00  6.69           C  
ATOM   3954  OD1 ASP A 262     -19.215 -34.505 -74.669  1.00  6.69           O  
ATOM   3955  OD2 ASP A 262     -19.568 -35.008 -76.705  1.00  6.69           O  
ATOM   3956  H   ASP A 262     -18.186 -37.656 -74.294  1.00  5.44           H  
ATOM   3957  HA  ASP A 262     -20.157 -35.907 -73.056  1.00  5.35           H  
ATOM   3958 1HB  ASP A 262     -20.045 -37.347 -75.708  1.00  8.03           H  
ATOM   3959 2HB  ASP A 262     -21.442 -36.397 -75.201  1.00  8.03           H  
ATOM   3960  N   GLN A 263     -20.651 -39.148 -73.077  1.00  3.99           N  
ATOM   3961  CA  GLN A 263     -21.433 -40.213 -72.443  1.00  4.42           C  
ATOM   3962  C   GLN A 263     -21.489 -39.972 -70.945  1.00  3.64           C  
ATOM   3963  O   GLN A 263     -22.524 -40.196 -70.316  1.00  4.25           O  
ATOM   3964  CB  GLN A 263     -20.813 -41.591 -72.710  1.00  6.63           C  
ATOM   3965  CG  GLN A 263     -21.556 -42.779 -72.140  1.00  6.63           C  
ATOM   3966  CD  GLN A 263     -22.871 -43.079 -72.792  1.00  6.63           C  
ATOM   3967  OE1 GLN A 263     -22.962 -43.220 -74.016  1.00  6.63           O  
ATOM   3968  NE2 GLN A 263     -23.900 -43.214 -71.969  1.00  6.63           N  
ATOM   3969  H   GLN A 263     -19.796 -39.396 -73.557  1.00  4.79           H  
ATOM   3970  HA  GLN A 263     -22.449 -40.192 -72.835  1.00  5.30           H  
ATOM   3971 1HB  GLN A 263     -20.732 -41.742 -73.786  1.00  7.96           H  
ATOM   3972 2HB  GLN A 263     -19.812 -41.637 -72.296  1.00  7.96           H  
ATOM   3973 1HG  GLN A 263     -20.925 -43.662 -72.212  1.00  7.96           H  
ATOM   3974 2HG  GLN A 263     -21.770 -42.561 -71.098  1.00  7.96           H  
ATOM   3975 1HE2 GLN A 263     -24.804 -43.455 -72.326  1.00  7.96           H  
ATOM   3976 2HE2 GLN A 263     -23.769 -43.105 -70.980  1.00  7.96           H  
ATOM   3977  N   ILE A 264     -20.378 -39.476 -70.389  1.00  3.28           N  
ATOM   3978  CA  ILE A 264     -20.314 -39.152 -68.972  1.00  3.16           C  
ATOM   3979  C   ILE A 264     -21.375 -38.112 -68.643  1.00  3.44           C  
ATOM   3980  O   ILE A 264     -22.093 -38.260 -67.654  1.00  5.22           O  
ATOM   3981  CB  ILE A 264     -18.925 -38.621 -68.564  1.00  4.74           C  
ATOM   3982  CG1 ILE A 264     -17.880 -39.725 -68.683  1.00  4.74           C  
ATOM   3983  CG2 ILE A 264     -18.958 -38.084 -67.149  1.00  4.74           C  
ATOM   3984  CD1 ILE A 264     -16.463 -39.220 -68.549  1.00  4.74           C  
ATOM   3985  H   ILE A 264     -19.555 -39.353 -70.970  1.00  3.94           H  
ATOM   3986  HA  ILE A 264     -20.526 -40.050 -68.395  1.00  3.79           H  
ATOM   3987  HB  ILE A 264     -18.631 -37.819 -69.230  1.00  5.69           H  
ATOM   3988 1HG1 ILE A 264     -18.056 -40.475 -67.913  1.00  5.69           H  
ATOM   3989 2HG1 ILE A 264     -17.980 -40.204 -69.658  1.00  5.69           H  
ATOM   3990 1HG2 ILE A 264     -17.973 -37.702 -66.884  1.00  5.69           H  
ATOM   3991 2HG2 ILE A 264     -19.689 -37.280 -67.082  1.00  5.69           H  
ATOM   3992 3HG2 ILE A 264     -19.232 -38.885 -66.465  1.00  5.69           H  
ATOM   3993 1HD1 ILE A 264     -15.773 -40.057 -68.651  1.00  5.69           H  
ATOM   3994 2HD1 ILE A 264     -16.251 -38.481 -69.314  1.00  5.69           H  
ATOM   3995 3HD1 ILE A 264     -16.335 -38.762 -67.570  1.00  5.69           H  
ATOM   3996  N   ALA A 265     -21.489 -37.077 -69.487  1.00  3.13           N  
ATOM   3997  CA  ALA A 265     -22.519 -36.052 -69.288  1.00  4.22           C  
ATOM   3998  C   ALA A 265     -23.906 -36.666 -69.300  1.00  3.85           C  
ATOM   3999  O   ALA A 265     -24.728 -36.355 -68.442  1.00  4.58           O  
ATOM   4000  CB  ALA A 265     -22.460 -34.977 -70.371  1.00  6.33           C  
ATOM   4001  H   ALA A 265     -20.835 -36.996 -70.262  1.00  3.76           H  
ATOM   4002  HA  ALA A 265     -22.355 -35.592 -68.314  1.00  5.06           H  
ATOM   4003 1HB  ALA A 265     -23.230 -34.230 -70.176  1.00  7.60           H  
ATOM   4004 2HB  ALA A 265     -21.490 -34.490 -70.380  1.00  7.60           H  
ATOM   4005 3HB  ALA A 265     -22.638 -35.428 -71.344  1.00  7.60           H  
ATOM   4006  N   ALA A 266     -24.154 -37.553 -70.262  1.00  3.71           N  
ATOM   4007  CA  ALA A 266     -25.457 -38.190 -70.399  1.00  4.69           C  
ATOM   4008  C   ALA A 266     -25.858 -38.962 -69.153  1.00  4.16           C  
ATOM   4009  O   ALA A 266     -27.023 -38.924 -68.754  1.00  5.02           O  
ATOM   4010  CB  ALA A 266     -25.453 -39.123 -71.592  1.00  7.04           C  
ATOM   4011  H   ALA A 266     -23.429 -37.762 -70.940  1.00  4.45           H  
ATOM   4012  HA  ALA A 266     -26.198 -37.408 -70.561  1.00  5.63           H  
ATOM   4013 1HB  ALA A 266     -26.442 -39.566 -71.705  1.00  8.44           H  
ATOM   4014 2HB  ALA A 266     -25.204 -38.554 -72.484  1.00  8.44           H  
ATOM   4015 3HB  ALA A 266     -24.718 -39.910 -71.444  1.00  8.44           H  
ATOM   4016  N   ASN A 267     -24.900 -39.644 -68.529  1.00  3.64           N  
ATOM   4017  CA  ASN A 267     -25.210 -40.426 -67.344  1.00  3.95           C  
ATOM   4018  C   ASN A 267     -25.311 -39.545 -66.111  1.00  3.70           C  
ATOM   4019  O   ASN A 267     -26.151 -39.787 -65.247  1.00  4.30           O  
ATOM   4020  CB  ASN A 267     -24.182 -41.518 -67.159  1.00  5.93           C  
ATOM   4021  CG  ASN A 267     -24.337 -42.584 -68.204  1.00  5.93           C  
ATOM   4022  OD1 ASN A 267     -23.523 -42.674 -69.131  1.00  5.93           O  
ATOM   4023  ND2 ASN A 267     -25.359 -43.392 -68.079  1.00  5.93           N  
ATOM   4024  H   ASN A 267     -23.959 -39.652 -68.908  1.00  4.37           H  
ATOM   4025  HA  ASN A 267     -26.185 -40.895 -67.485  1.00  4.74           H  
ATOM   4026 1HB  ASN A 267     -23.178 -41.096 -67.227  1.00  7.11           H  
ATOM   4027 2HB  ASN A 267     -24.291 -41.966 -66.172  1.00  7.11           H  
ATOM   4028 1HD2 ASN A 267     -25.505 -44.118 -68.751  1.00  7.11           H  
ATOM   4029 2HD2 ASN A 267     -26.001 -43.293 -67.313  1.00  7.11           H  
ATOM   4030  N   LEU A 268     -24.518 -38.478 -66.063  1.00  3.96           N  
ATOM   4031  CA  LEU A 268     -24.606 -37.519 -64.973  1.00  5.75           C  
ATOM   4032  C   LEU A 268     -26.022 -36.957 -64.912  1.00  7.37           C  
ATOM   4033  O   LEU A 268     -26.589 -36.767 -63.837  1.00  9.69           O  
ATOM   4034  CB  LEU A 268     -23.596 -36.388 -65.160  1.00  8.62           C  
ATOM   4035  CG  LEU A 268     -23.587 -35.342 -64.042  1.00  8.62           C  
ATOM   4036  CD1 LEU A 268     -23.222 -36.030 -62.727  1.00  8.62           C  
ATOM   4037  CD2 LEU A 268     -22.605 -34.234 -64.393  1.00  8.62           C  
ATOM   4038  H   LEU A 268     -23.825 -38.327 -66.784  1.00  4.75           H  
ATOM   4039  HA  LEU A 268     -24.392 -38.030 -64.038  1.00  6.90           H  
ATOM   4040 1HB  LEU A 268     -22.598 -36.819 -65.224  1.00 10.35           H  
ATOM   4041 2HB  LEU A 268     -23.810 -35.874 -66.096  1.00 10.35           H  
ATOM   4042  HG  LEU A 268     -24.584 -34.914 -63.931  1.00 10.35           H  
ATOM   4043 1HD1 LEU A 268     -23.221 -35.298 -61.920  1.00 10.35           H  
ATOM   4044 2HD1 LEU A 268     -23.952 -36.809 -62.510  1.00 10.35           H  
ATOM   4045 3HD1 LEU A 268     -22.235 -36.477 -62.812  1.00 10.35           H  
ATOM   4046 1HD2 LEU A 268     -22.604 -33.491 -63.598  1.00 10.35           H  
ATOM   4047 2HD2 LEU A 268     -21.606 -34.649 -64.502  1.00 10.35           H  
ATOM   4048 3HD2 LEU A 268     -22.906 -33.765 -65.330  1.00 10.35           H  
ATOM   4049  N   VAL A 269     -26.573 -36.670 -66.088  1.00  8.24           N  
ATOM   4050  CA  VAL A 269     -27.918 -36.143 -66.240  1.00 11.22           C  
ATOM   4051  C   VAL A 269     -29.031 -37.157 -65.972  1.00  9.84           C  
ATOM   4052  O   VAL A 269     -29.969 -36.868 -65.227  1.00 11.74           O  
ATOM   4053  CB  VAL A 269     -28.073 -35.604 -67.668  1.00 16.83           C  
ATOM   4054  CG1 VAL A 269     -29.507 -35.210 -67.943  1.00 16.83           C  
ATOM   4055  CG2 VAL A 269     -27.169 -34.409 -67.833  1.00 16.83           C  
ATOM   4056  H   VAL A 269     -26.026 -36.812 -66.928  1.00  9.89           H  
ATOM   4057  HA  VAL A 269     -28.032 -35.315 -65.541  1.00 13.46           H  
ATOM   4058  HB  VAL A 269     -27.795 -36.382 -68.379  1.00 20.20           H  
ATOM   4059 1HG1 VAL A 269     -29.594 -34.835 -68.961  1.00 20.20           H  
ATOM   4060 2HG1 VAL A 269     -30.152 -36.079 -67.821  1.00 20.20           H  
ATOM   4061 3HG1 VAL A 269     -29.805 -34.433 -67.245  1.00 20.20           H  
ATOM   4062 1HG2 VAL A 269     -27.260 -34.021 -68.847  1.00 20.20           H  
ATOM   4063 2HG2 VAL A 269     -27.466 -33.644 -67.118  1.00 20.20           H  
ATOM   4064 3HG2 VAL A 269     -26.137 -34.692 -67.643  1.00 20.20           H  
ATOM   4065  N   LYS A 270     -28.945 -38.331 -66.597  1.00  8.95           N  
ATOM   4066  CA  LYS A 270     -30.006 -39.328 -66.487  1.00 11.56           C  
ATOM   4067  C   LYS A 270     -29.929 -40.230 -65.259  1.00 10.87           C  
ATOM   4068  O   LYS A 270     -30.962 -40.571 -64.683  1.00 16.50           O  
ATOM   4069  CB  LYS A 270     -30.035 -40.194 -67.744  1.00 17.34           C  
ATOM   4070  CG  LYS A 270     -31.169 -41.211 -67.768  1.00 17.34           C  
ATOM   4071  CD  LYS A 270     -31.255 -41.919 -69.111  1.00 17.34           C  
ATOM   4072  CE  LYS A 270     -32.412 -42.908 -69.140  1.00 17.34           C  
ATOM   4073  NZ  LYS A 270     -32.536 -43.580 -70.461  1.00 17.34           N  
ATOM   4074  H   LYS A 270     -28.151 -38.531 -67.191  1.00 10.74           H  
ATOM   4075  HA  LYS A 270     -30.954 -38.795 -66.428  1.00 13.87           H  
ATOM   4076 1HB  LYS A 270     -30.132 -39.557 -68.624  1.00 20.81           H  
ATOM   4077 2HB  LYS A 270     -29.093 -40.736 -67.835  1.00 20.81           H  
ATOM   4078 1HG  LYS A 270     -31.006 -41.953 -66.986  1.00 20.81           H  
ATOM   4079 2HG  LYS A 270     -32.114 -40.706 -67.572  1.00 20.81           H  
ATOM   4080 1HD  LYS A 270     -31.397 -41.182 -69.903  1.00 20.81           H  
ATOM   4081 2HD  LYS A 270     -30.325 -42.454 -69.300  1.00 20.81           H  
ATOM   4082 1HE  LYS A 270     -32.255 -43.664 -68.372  1.00 20.81           H  
ATOM   4083 2HE  LYS A 270     -33.340 -42.378 -68.926  1.00 20.81           H  
ATOM   4084 1HZ  LYS A 270     -33.312 -44.226 -70.440  1.00 20.81           H  
ATOM   4085 2HZ  LYS A 270     -32.695 -42.886 -71.179  1.00 20.81           H  
ATOM   4086 3HZ  LYS A 270     -31.685 -44.085 -70.664  1.00 20.81           H  
ATOM   4087  N   ASN A 271     -28.729 -40.637 -64.864  1.00  7.04           N  
ATOM   4088  CA  ASN A 271     -28.589 -41.526 -63.720  1.00  6.87           C  
ATOM   4089  C   ASN A 271     -28.229 -40.779 -62.435  1.00  5.89           C  
ATOM   4090  O   ASN A 271     -28.641 -41.184 -61.347  1.00 13.38           O  
ATOM   4091  CB  ASN A 271     -27.568 -42.606 -64.029  1.00 10.30           C  
ATOM   4092  CG  ASN A 271     -28.068 -43.556 -65.084  1.00 10.30           C  
ATOM   4093  OD1 ASN A 271     -27.500 -43.692 -66.175  1.00 10.30           O  
ATOM   4094  ND2 ASN A 271     -29.148 -44.228 -64.772  1.00 10.30           N  
ATOM   4095  H   ASN A 271     -27.898 -40.341 -65.348  1.00  8.45           H  
ATOM   4096  HA  ASN A 271     -29.551 -42.011 -63.545  1.00  8.24           H  
ATOM   4097 1HB  ASN A 271     -26.640 -42.149 -64.373  1.00 12.37           H  
ATOM   4098 2HB  ASN A 271     -27.343 -43.169 -63.122  1.00 12.37           H  
ATOM   4099 1HD2 ASN A 271     -29.542 -44.876 -65.424  1.00 12.37           H  
ATOM   4100 2HD2 ASN A 271     -29.582 -44.091 -63.881  1.00 12.37           H  
ATOM   4101  N   GLY A 272     -27.501 -39.672 -62.557  1.00  7.29           N  
ATOM   4102  CA  GLY A 272     -27.151 -38.889 -61.378  1.00  6.20           C  
ATOM   4103  C   GLY A 272     -25.650 -38.903 -61.139  1.00  4.40           C  
ATOM   4104  O   GLY A 272     -24.893 -39.287 -62.027  1.00  5.88           O  
ATOM   4105  H   GLY A 272     -27.160 -39.391 -63.468  1.00  8.75           H  
ATOM   4106 1HA  GLY A 272     -27.492 -37.868 -61.512  1.00  7.44           H  
ATOM   4107 2HA  GLY A 272     -27.671 -39.293 -60.512  1.00  7.44           H  
ATOM   4108  N   PRO A 273     -25.212 -38.446 -59.962  1.00  2.82           N  
ATOM   4109  CA  PRO A 273     -23.840 -38.382 -59.461  1.00  1.96           C  
ATOM   4110  C   PRO A 273     -23.054 -39.642 -59.842  1.00  1.68           C  
ATOM   4111  O   PRO A 273     -23.491 -40.761 -59.555  1.00  1.94           O  
ATOM   4112  CB  PRO A 273     -24.026 -38.241 -57.948  1.00  2.94           C  
ATOM   4113  CG  PRO A 273     -25.331 -37.540 -57.812  1.00  2.94           C  
ATOM   4114  CD  PRO A 273     -26.186 -38.159 -58.888  1.00  2.94           C  
ATOM   4115  HA  PRO A 273     -23.372 -37.489 -59.887  1.00  2.35           H  
ATOM   4116 1HB  PRO A 273     -24.026 -39.236 -57.475  1.00  3.53           H  
ATOM   4117 2HB  PRO A 273     -23.189 -37.677 -57.514  1.00  3.53           H  
ATOM   4118 1HG  PRO A 273     -25.735 -37.674 -56.801  1.00  3.53           H  
ATOM   4119 2HG  PRO A 273     -25.188 -36.459 -57.951  1.00  3.53           H  
ATOM   4120 1HD  PRO A 273     -26.643 -39.095 -58.531  1.00  3.53           H  
ATOM   4121 2HD  PRO A 273     -26.942 -37.443 -59.241  1.00  3.53           H  
ATOM   4122  N   LEU A 274     -21.912 -39.463 -60.510  1.00  1.64           N  
ATOM   4123  CA  LEU A 274     -21.167 -40.614 -61.037  1.00  1.70           C  
ATOM   4124  C   LEU A 274     -19.882 -40.960 -60.293  1.00  1.39           C  
ATOM   4125  O   LEU A 274     -19.191 -40.099 -59.756  1.00  1.28           O  
ATOM   4126  CB  LEU A 274     -20.800 -40.384 -62.511  1.00  2.55           C  
ATOM   4127  CG  LEU A 274     -21.970 -40.107 -63.455  1.00  2.55           C  
ATOM   4128  CD1 LEU A 274     -21.450 -39.903 -64.866  1.00  2.55           C  
ATOM   4129  CD2 LEU A 274     -22.926 -41.265 -63.400  1.00  2.55           C  
ATOM   4130  H   LEU A 274     -21.582 -38.515 -60.654  1.00  1.97           H  
ATOM   4131  HA  LEU A 274     -21.822 -41.483 -60.985  1.00  2.04           H  
ATOM   4132 1HB  LEU A 274     -20.112 -39.546 -62.577  1.00  3.06           H  
ATOM   4133 2HB  LEU A 274     -20.289 -41.273 -62.877  1.00  3.06           H  
ATOM   4134  HG  LEU A 274     -22.482 -39.195 -63.147  1.00  3.06           H  
ATOM   4135 1HD1 LEU A 274     -22.282 -39.703 -65.535  1.00  3.06           H  
ATOM   4136 2HD1 LEU A 274     -20.760 -39.066 -64.888  1.00  3.06           H  
ATOM   4137 3HD1 LEU A 274     -20.937 -40.804 -65.194  1.00  3.06           H  
ATOM   4138 1HD2 LEU A 274     -23.766 -41.078 -64.068  1.00  3.06           H  
ATOM   4139 2HD2 LEU A 274     -22.402 -42.167 -63.710  1.00  3.06           H  
ATOM   4140 3HD2 LEU A 274     -23.293 -41.388 -62.381  1.00  3.06           H  
ATOM   4141  N   ALA A 275     -19.539 -42.243 -60.292  1.00  1.80           N  
ATOM   4142  CA  ALA A 275     -18.307 -42.688 -59.658  1.00  2.30           C  
ATOM   4143  C   ALA A 275     -17.175 -42.479 -60.651  1.00  2.42           C  
ATOM   4144  O   ALA A 275     -17.224 -43.006 -61.758  1.00  4.12           O  
ATOM   4145  CB  ALA A 275     -18.427 -44.144 -59.233  1.00  3.45           C  
ATOM   4146  H   ALA A 275     -20.123 -42.921 -60.764  1.00  2.16           H  
ATOM   4147  HA  ALA A 275     -18.115 -42.068 -58.783  1.00  2.76           H  
ATOM   4148 1HB  ALA A 275     -17.503 -44.467 -58.765  1.00  4.14           H  
ATOM   4149 2HB  ALA A 275     -19.249 -44.250 -58.525  1.00  4.14           H  
ATOM   4150 3HB  ALA A 275     -18.623 -44.761 -60.108  1.00  4.14           H  
ATOM   4151  N   VAL A 276     -16.165 -41.689 -60.279  1.00  1.90           N  
ATOM   4152  CA  VAL A 276     -15.094 -41.361 -61.221  1.00  2.47           C  
ATOM   4153  C   VAL A 276     -13.673 -41.645 -60.714  1.00  2.11           C  
ATOM   4154  O   VAL A 276     -13.281 -41.223 -59.629  1.00  2.68           O  
ATOM   4155  CB  VAL A 276     -15.188 -39.864 -61.608  1.00  3.71           C  
ATOM   4156  CG1 VAL A 276     -14.065 -39.496 -62.565  1.00  3.71           C  
ATOM   4157  CG2 VAL A 276     -16.540 -39.567 -62.237  1.00  3.71           C  
ATOM   4158  H   VAL A 276     -16.144 -41.282 -59.354  1.00  2.28           H  
ATOM   4159  HA  VAL A 276     -15.257 -41.948 -62.122  1.00  2.96           H  
ATOM   4160  HB  VAL A 276     -15.068 -39.258 -60.715  1.00  4.45           H  
ATOM   4161 1HG1 VAL A 276     -14.133 -38.437 -62.815  1.00  4.45           H  
ATOM   4162 2HG1 VAL A 276     -13.105 -39.692 -62.091  1.00  4.45           H  
ATOM   4163 3HG1 VAL A 276     -14.149 -40.089 -63.476  1.00  4.45           H  
ATOM   4164 1HG2 VAL A 276     -16.585 -38.512 -62.497  1.00  4.45           H  
ATOM   4165 2HG2 VAL A 276     -16.668 -40.165 -63.135  1.00  4.45           H  
ATOM   4166 3HG2 VAL A 276     -17.335 -39.801 -61.532  1.00  4.45           H  
ATOM   4167  N   GLY A 277     -12.891 -42.360 -61.515  1.00  2.07           N  
ATOM   4168  CA  GLY A 277     -11.493 -42.602 -61.191  1.00  2.28           C  
ATOM   4169  C   GLY A 277     -10.684 -41.396 -61.647  1.00  2.26           C  
ATOM   4170  O   GLY A 277     -10.947 -40.841 -62.710  1.00  2.66           O  
ATOM   4171  H   GLY A 277     -13.264 -42.725 -62.377  1.00  2.48           H  
ATOM   4172 1HA  GLY A 277     -11.380 -42.752 -60.118  1.00  2.74           H  
ATOM   4173 2HA  GLY A 277     -11.142 -43.499 -61.693  1.00  2.74           H  
ATOM   4174  N   ILE A 278      -9.703 -40.993 -60.853  1.00  3.55           N  
ATOM   4175  CA  ILE A 278      -8.907 -39.817 -61.169  1.00  3.60           C  
ATOM   4176  C   ILE A 278      -7.453 -39.954 -60.732  1.00  3.33           C  
ATOM   4177  O   ILE A 278      -7.153 -40.546 -59.695  1.00  3.65           O  
ATOM   4178  CB  ILE A 278      -9.526 -38.559 -60.507  1.00  5.40           C  
ATOM   4179  CG1 ILE A 278      -8.809 -37.304 -60.970  1.00  5.40           C  
ATOM   4180  CG2 ILE A 278      -9.449 -38.640 -58.999  1.00  5.40           C  
ATOM   4181  CD1 ILE A 278      -9.552 -36.037 -60.639  1.00  5.40           C  
ATOM   4182  H   ILE A 278      -9.528 -41.487 -59.994  1.00  4.26           H  
ATOM   4183  HA  ILE A 278      -8.923 -39.673 -62.249  1.00  4.32           H  
ATOM   4184  HB  ILE A 278     -10.570 -38.473 -60.808  1.00  6.48           H  
ATOM   4185 1HG1 ILE A 278      -7.829 -37.256 -60.499  1.00  6.48           H  
ATOM   4186 2HG1 ILE A 278      -8.672 -37.355 -62.045  1.00  6.48           H  
ATOM   4187 1HG2 ILE A 278      -9.895 -37.745 -58.567  1.00  6.48           H  
ATOM   4188 2HG2 ILE A 278      -9.989 -39.514 -58.652  1.00  6.48           H  
ATOM   4189 3HG2 ILE A 278      -8.405 -38.707 -58.695  1.00  6.48           H  
ATOM   4190 1HD1 ILE A 278      -8.978 -35.185 -61.000  1.00  6.48           H  
ATOM   4191 2HD1 ILE A 278     -10.530 -36.050 -61.121  1.00  6.48           H  
ATOM   4192 3HD1 ILE A 278      -9.679 -35.959 -59.561  1.00  6.48           H  
ATOM   4193  N   ASN A 279      -6.545 -39.413 -61.541  1.00  4.23           N  
ATOM   4194  CA  ASN A 279      -5.140 -39.339 -61.159  1.00  4.68           C  
ATOM   4195  C   ASN A 279      -4.970 -38.104 -60.292  1.00  5.53           C  
ATOM   4196  O   ASN A 279      -4.855 -36.984 -60.789  1.00  9.31           O  
ATOM   4197  CB  ASN A 279      -4.232 -39.285 -62.365  1.00  7.02           C  
ATOM   4198  CG  ASN A 279      -2.779 -39.280 -61.979  1.00  7.02           C  
ATOM   4199  OD1 ASN A 279      -2.395 -38.898 -60.862  1.00  7.02           O  
ATOM   4200  ND2 ASN A 279      -1.949 -39.696 -62.902  1.00  7.02           N  
ATOM   4201  H   ASN A 279      -6.831 -39.024 -62.430  1.00  5.08           H  
ATOM   4202  HA  ASN A 279      -4.882 -40.212 -60.557  1.00  5.62           H  
ATOM   4203 1HB  ASN A 279      -4.423 -40.147 -63.006  1.00  8.42           H  
ATOM   4204 2HB  ASN A 279      -4.447 -38.389 -62.945  1.00  8.42           H  
ATOM   4205 1HD2 ASN A 279      -0.967 -39.721 -62.716  1.00  8.42           H  
ATOM   4206 2HD2 ASN A 279      -2.302 -39.988 -63.795  1.00  8.42           H  
ATOM   4207  N   ALA A 280      -4.992 -38.319 -58.989  1.00  6.18           N  
ATOM   4208  CA  ALA A 280      -4.967 -37.254 -58.007  1.00 11.29           C  
ATOM   4209  C   ALA A 280      -3.577 -36.821 -57.563  1.00 15.60           C  
ATOM   4210  O   ALA A 280      -3.464 -36.060 -56.603  1.00 64.08           O  
ATOM   4211  CB  ALA A 280      -5.749 -37.698 -56.806  1.00 16.93           C  
ATOM   4212  H   ALA A 280      -5.042 -39.275 -58.658  1.00  7.42           H  
ATOM   4213  HA  ALA A 280      -5.451 -36.384 -58.447  1.00 13.55           H  
ATOM   4214 1HB  ALA A 280      -5.778 -36.898 -56.073  1.00 20.32           H  
ATOM   4215 2HB  ALA A 280      -6.763 -37.957 -57.107  1.00 20.32           H  
ATOM   4216 3HB  ALA A 280      -5.263 -38.566 -56.384  1.00 20.32           H  
ATOM   4217  N   ALA A 281      -2.516 -37.288 -58.230  1.00 11.33           N  
ATOM   4218  CA  ALA A 281      -1.159 -36.922 -57.805  1.00 21.44           C  
ATOM   4219  C   ALA A 281      -0.954 -35.400 -57.813  1.00 16.38           C  
ATOM   4220  O   ALA A 281      -0.263 -34.851 -56.953  1.00 32.03           O  
ATOM   4221  CB  ALA A 281      -0.130 -37.589 -58.702  1.00 32.16           C  
ATOM   4222  H   ALA A 281      -2.633 -37.904 -59.033  1.00 13.60           H  
ATOM   4223  HA  ALA A 281      -1.018 -37.277 -56.786  1.00 25.73           H  
ATOM   4224 1HB  ALA A 281       0.872 -37.335 -58.359  1.00 38.59           H  
ATOM   4225 2HB  ALA A 281      -0.265 -38.670 -58.666  1.00 38.59           H  
ATOM   4226 3HB  ALA A 281      -0.262 -37.243 -59.726  1.00 38.59           H  
ATOM   4227  N   TYR A 282      -1.557 -34.735 -58.789  1.00 20.69           N  
ATOM   4228  CA  TYR A 282      -1.508 -33.287 -58.949  1.00 19.42           C  
ATOM   4229  C   TYR A 282      -2.171 -32.513 -57.808  1.00 16.86           C  
ATOM   4230  O   TYR A 282      -1.634 -31.511 -57.334  1.00 46.64           O  
ATOM   4231  CB  TYR A 282      -2.177 -32.910 -60.260  1.00 29.13           C  
ATOM   4232  CG  TYR A 282      -2.198 -31.435 -60.577  1.00 29.13           C  
ATOM   4233  CD1 TYR A 282      -1.098 -30.843 -61.179  1.00 29.13           C  
ATOM   4234  CD2 TYR A 282      -3.326 -30.679 -60.290  1.00 29.13           C  
ATOM   4235  CE1 TYR A 282      -1.124 -29.506 -61.505  1.00 29.13           C  
ATOM   4236  CE2 TYR A 282      -3.350 -29.338 -60.615  1.00 29.13           C  
ATOM   4237  CZ  TYR A 282      -2.255 -28.755 -61.222  1.00 29.13           C  
ATOM   4238  OH  TYR A 282      -2.273 -27.417 -61.536  1.00 29.13           O  
ATOM   4239  H   TYR A 282      -2.091 -35.263 -59.465  1.00 24.83           H  
ATOM   4240  HA  TYR A 282      -0.461 -32.986 -58.986  1.00 23.30           H  
ATOM   4241 1HB  TYR A 282      -1.658 -33.413 -61.074  1.00 34.96           H  
ATOM   4242 2HB  TYR A 282      -3.205 -33.270 -60.260  1.00 34.96           H  
ATOM   4243  HD1 TYR A 282      -0.216 -31.436 -61.404  1.00 34.96           H  
ATOM   4244  HD2 TYR A 282      -4.191 -31.143 -59.818  1.00 34.96           H  
ATOM   4245  HE1 TYR A 282      -0.260 -29.043 -61.981  1.00 34.96           H  
ATOM   4246  HE2 TYR A 282      -4.234 -28.739 -60.395  1.00 34.96           H  
ATOM   4247  HH  TYR A 282      -2.514 -26.921 -60.748  1.00 34.96           H  
ATOM   4248  N   MET A 283      -3.367 -32.952 -57.412  1.00 18.78           N  
ATOM   4249  CA  MET A 283      -4.223 -32.258 -56.440  1.00 14.79           C  
ATOM   4250  C   MET A 283      -3.726 -32.002 -55.006  1.00  9.13           C  
ATOM   4251  O   MET A 283      -4.479 -31.433 -54.217  1.00  5.43           O  
ATOM   4252  CB  MET A 283      -5.552 -32.990 -56.315  1.00 22.18           C  
ATOM   4253  CG  MET A 283      -6.455 -32.874 -57.524  1.00 22.18           C  
ATOM   4254  SD  MET A 283      -8.148 -33.441 -57.212  1.00 22.18           S  
ATOM   4255  CE  MET A 283      -8.030 -35.209 -57.140  1.00 22.18           C  
ATOM   4256  H   MET A 283      -3.722 -33.804 -57.825  1.00 22.54           H  
ATOM   4257  HA  MET A 283      -4.430 -31.276 -56.865  1.00 17.75           H  
ATOM   4258 1HB  MET A 283      -5.361 -34.050 -56.149  1.00 26.62           H  
ATOM   4259 2HB  MET A 283      -6.085 -32.619 -55.447  1.00 26.62           H  
ATOM   4260 1HG  MET A 283      -6.489 -31.832 -57.835  1.00 26.62           H  
ATOM   4261 2HG  MET A 283      -6.042 -33.461 -58.343  1.00 26.62           H  
ATOM   4262 1HE  MET A 283      -9.018 -35.633 -56.962  1.00 26.62           H  
ATOM   4263 2HE  MET A 283      -7.634 -35.587 -58.084  1.00 26.62           H  
ATOM   4264 3HE  MET A 283      -7.366 -35.485 -56.324  1.00 26.62           H  
ATOM   4265  N   GLN A 284      -2.492 -32.364 -54.657  1.00 12.74           N  
ATOM   4266  CA  GLN A 284      -2.010 -32.176 -53.285  1.00 11.06           C  
ATOM   4267  C   GLN A 284      -2.211 -30.753 -52.738  1.00  5.91           C  
ATOM   4268  O   GLN A 284      -2.640 -30.582 -51.598  1.00  9.57           O  
ATOM   4269  CB  GLN A 284      -0.526 -32.537 -53.175  1.00 16.59           C  
ATOM   4270  CG  GLN A 284      -0.023 -32.449 -51.750  1.00 16.59           C  
ATOM   4271  CD  GLN A 284       1.427 -32.842 -51.554  1.00 16.59           C  
ATOM   4272  OE1 GLN A 284       2.119 -33.308 -52.464  1.00 16.59           O  
ATOM   4273  NE2 GLN A 284       1.887 -32.647 -50.323  1.00 16.59           N  
ATOM   4274  H   GLN A 284      -1.883 -32.806 -55.329  1.00 15.29           H  
ATOM   4275  HA  GLN A 284      -2.572 -32.850 -52.640  1.00 13.27           H  
ATOM   4276 1HB  GLN A 284      -0.360 -33.548 -53.541  1.00 19.91           H  
ATOM   4277 2HB  GLN A 284       0.066 -31.861 -53.791  1.00 19.91           H  
ATOM   4278 1HG  GLN A 284      -0.146 -31.425 -51.399  1.00 19.91           H  
ATOM   4279 2HG  GLN A 284      -0.629 -33.121 -51.147  1.00 19.91           H  
ATOM   4280 1HE2 GLN A 284       2.830 -32.872 -50.074  1.00 19.91           H  
ATOM   4281 2HE2 GLN A 284       1.284 -32.265 -49.619  1.00 19.91           H  
ATOM   4282  N   THR A 285      -1.886 -29.739 -53.540  1.00  6.70           N  
ATOM   4283  CA  THR A 285      -2.004 -28.342 -53.110  1.00  8.87           C  
ATOM   4284  C   THR A 285      -3.182 -27.602 -53.753  1.00  6.11           C  
ATOM   4285  O   THR A 285      -3.223 -26.370 -53.753  1.00  8.46           O  
ATOM   4286  CB  THR A 285      -0.712 -27.567 -53.431  1.00 13.30           C  
ATOM   4287  OG1 THR A 285      -0.456 -27.632 -54.844  1.00 13.30           O  
ATOM   4288  CG2 THR A 285       0.471 -28.157 -52.673  1.00 13.30           C  
ATOM   4289  H   THR A 285      -1.539 -29.938 -54.469  1.00  8.04           H  
ATOM   4290  HA  THR A 285      -2.152 -28.329 -52.030  1.00 10.64           H  
ATOM   4291  HB  THR A 285      -0.837 -26.524 -53.140  1.00 15.97           H  
ATOM   4292  HG1 THR A 285      -0.217 -28.532 -55.083  1.00 15.97           H  
ATOM   4293 1HG2 THR A 285       1.373 -27.593 -52.911  1.00 15.97           H  
ATOM   4294 2HG2 THR A 285       0.281 -28.101 -51.601  1.00 15.97           H  
ATOM   4295 3HG2 THR A 285       0.608 -29.198 -52.963  1.00 15.97           H  
ATOM   4296  N   TYR A 286      -4.120 -28.342 -54.338  1.00  3.62           N  
ATOM   4297  CA  TYR A 286      -5.252 -27.717 -55.015  1.00  3.94           C  
ATOM   4298  C   TYR A 286      -6.181 -26.968 -54.059  1.00  3.63           C  
ATOM   4299  O   TYR A 286      -6.664 -27.526 -53.067  1.00  5.64           O  
ATOM   4300  CB  TYR A 286      -6.048 -28.769 -55.779  1.00  5.91           C  
ATOM   4301  CG  TYR A 286      -7.253 -28.236 -56.526  1.00  5.91           C  
ATOM   4302  CD1 TYR A 286      -7.143 -27.771 -57.833  1.00  5.91           C  
ATOM   4303  CD2 TYR A 286      -8.477 -28.206 -55.885  1.00  5.91           C  
ATOM   4304  CE1 TYR A 286      -8.270 -27.308 -58.499  1.00  5.91           C  
ATOM   4305  CE2 TYR A 286      -9.591 -27.736 -56.541  1.00  5.91           C  
ATOM   4306  CZ  TYR A 286      -9.501 -27.300 -57.845  1.00  5.91           C  
ATOM   4307  OH  TYR A 286     -10.641 -26.866 -58.487  1.00  5.91           O  
ATOM   4308  H   TYR A 286      -4.076 -29.353 -54.306  1.00  4.34           H  
ATOM   4309  HA  TYR A 286      -4.862 -26.991 -55.729  1.00  4.73           H  
ATOM   4310 1HB  TYR A 286      -5.393 -29.256 -56.502  1.00  7.09           H  
ATOM   4311 2HB  TYR A 286      -6.387 -29.533 -55.086  1.00  7.09           H  
ATOM   4312  HD1 TYR A 286      -6.178 -27.786 -58.339  1.00  7.09           H  
ATOM   4313  HD2 TYR A 286      -8.559 -28.560 -54.859  1.00  7.09           H  
ATOM   4314  HE1 TYR A 286      -8.193 -26.958 -59.528  1.00  7.09           H  
ATOM   4315  HE2 TYR A 286     -10.547 -27.719 -56.033  1.00  7.09           H  
ATOM   4316  HH  TYR A 286     -10.414 -26.245 -59.185  1.00  7.09           H  
ATOM   4317  N   ILE A 287      -6.437 -25.707 -54.397  1.00  3.33           N  
ATOM   4318  CA  ILE A 287      -7.336 -24.831 -53.659  1.00  5.16           C  
ATOM   4319  C   ILE A 287      -8.586 -24.521 -54.470  1.00  4.23           C  
ATOM   4320  O   ILE A 287      -9.686 -24.474 -53.929  1.00  6.19           O  
ATOM   4321  CB  ILE A 287      -6.638 -23.528 -53.262  1.00  7.74           C  
ATOM   4322  CG1 ILE A 287      -5.430 -23.845 -52.391  1.00  7.74           C  
ATOM   4323  CG2 ILE A 287      -7.604 -22.603 -52.544  1.00  7.74           C  
ATOM   4324  CD1 ILE A 287      -5.766 -24.582 -51.117  1.00  7.74           C  
ATOM   4325  H   ILE A 287      -5.979 -25.322 -55.211  1.00  4.00           H  
ATOM   4326  HA  ILE A 287      -7.642 -25.341 -52.747  1.00  6.19           H  
ATOM   4327  HB  ILE A 287      -6.269 -23.032 -54.158  1.00  9.29           H  
ATOM   4328 1HG1 ILE A 287      -4.739 -24.458 -52.963  1.00  9.29           H  
ATOM   4329 2HG1 ILE A 287      -4.930 -22.913 -52.126  1.00  9.29           H  
ATOM   4330 1HG2 ILE A 287      -7.092 -21.678 -52.278  1.00  9.29           H  
ATOM   4331 2HG2 ILE A 287      -8.445 -22.376 -53.198  1.00  9.29           H  
ATOM   4332 3HG2 ILE A 287      -7.969 -23.089 -51.639  1.00  9.29           H  
ATOM   4333 1HD1 ILE A 287      -4.852 -24.772 -50.555  1.00  9.29           H  
ATOM   4334 2HD1 ILE A 287      -6.443 -23.977 -50.513  1.00  9.29           H  
ATOM   4335 3HD1 ILE A 287      -6.245 -25.529 -51.359  1.00  9.29           H  
ATOM   4336  N   GLY A 288      -8.429 -24.286 -55.762  1.00  3.50           N  
ATOM   4337  CA  GLY A 288      -9.602 -24.022 -56.582  1.00  3.36           C  
ATOM   4338  C   GLY A 288      -9.245 -23.820 -58.030  1.00  4.01           C  
ATOM   4339  O   GLY A 288      -8.136 -24.134 -58.441  1.00  7.49           O  
ATOM   4340  H   GLY A 288      -7.503 -24.296 -56.174  1.00  4.20           H  
ATOM   4341 1HA  GLY A 288     -10.283 -24.862 -56.501  1.00  4.03           H  
ATOM   4342 2HA  GLY A 288     -10.124 -23.145 -56.203  1.00  4.03           H  
ATOM   4343  N   GLY A 289     -10.190 -23.325 -58.815  1.00  5.08           N  
ATOM   4344  CA  GLY A 289      -9.924 -23.053 -60.229  1.00  6.04           C  
ATOM   4345  C   GLY A 289     -10.082 -24.296 -61.100  1.00  5.42           C  
ATOM   4346  O   GLY A 289     -10.491 -25.352 -60.622  1.00  6.76           O  
ATOM   4347  H   GLY A 289     -11.107 -23.136 -58.417  1.00  6.10           H  
ATOM   4348 1HA  GLY A 289     -10.606 -22.277 -60.577  1.00  7.25           H  
ATOM   4349 2HA  GLY A 289      -8.917 -22.654 -60.335  1.00  7.25           H  
ATOM   4350  N   VAL A 290      -9.752 -24.172 -62.386  1.00  8.34           N  
ATOM   4351  CA  VAL A 290      -9.931 -25.282 -63.329  1.00  8.25           C  
ATOM   4352  C   VAL A 290      -8.614 -25.982 -63.610  1.00  5.66           C  
ATOM   4353  O   VAL A 290      -7.660 -25.375 -64.097  1.00  8.63           O  
ATOM   4354  CB  VAL A 290     -10.550 -24.789 -64.650  1.00 12.38           C  
ATOM   4355  CG1 VAL A 290     -10.696 -25.955 -65.610  1.00 12.38           C  
ATOM   4356  CG2 VAL A 290     -11.907 -24.160 -64.383  1.00 12.38           C  
ATOM   4357  H   VAL A 290      -9.357 -23.299 -62.711  1.00 10.01           H  
ATOM   4358  HA  VAL A 290     -10.610 -26.005 -62.886  1.00  9.90           H  
ATOM   4359  HB  VAL A 290      -9.886 -24.056 -65.108  1.00 14.85           H  
ATOM   4360 1HG1 VAL A 290     -11.123 -25.603 -66.550  1.00 14.85           H  
ATOM   4361 2HG1 VAL A 290      -9.716 -26.391 -65.796  1.00 14.85           H  
ATOM   4362 3HG1 VAL A 290     -11.353 -26.707 -65.173  1.00 14.85           H  
ATOM   4363 1HG2 VAL A 290     -12.336 -23.811 -65.321  1.00 14.85           H  
ATOM   4364 2HG2 VAL A 290     -12.564 -24.905 -63.939  1.00 14.85           H  
ATOM   4365 3HG2 VAL A 290     -11.792 -23.318 -63.700  1.00 14.85           H  
ATOM   4366  N   SER A 291      -8.560 -27.265 -63.285  1.00  3.39           N  
ATOM   4367  CA  SER A 291      -7.336 -28.038 -63.408  1.00  3.47           C  
ATOM   4368  C   SER A 291      -7.135 -28.797 -64.715  1.00  3.77           C  
ATOM   4369  O   SER A 291      -8.061 -29.382 -65.279  1.00  4.49           O  
ATOM   4370  CB  SER A 291      -7.286 -29.019 -62.276  1.00  5.21           C  
ATOM   4371  OG  SER A 291      -6.208 -29.898 -62.408  1.00  5.21           O  
ATOM   4372  H   SER A 291      -9.382 -27.728 -62.914  1.00  4.07           H  
ATOM   4373  HA  SER A 291      -6.500 -27.347 -63.301  1.00  4.16           H  
ATOM   4374 1HB  SER A 291      -7.219 -28.489 -61.326  1.00  6.25           H  
ATOM   4375 2HB  SER A 291      -8.216 -29.583 -62.269  1.00  6.25           H  
ATOM   4376  HG  SER A 291      -6.511 -30.719 -62.009  1.00  6.25           H  
ATOM   4377  N   CYS A 292      -5.885 -28.797 -65.171  1.00  5.50           N  
ATOM   4378  CA  CYS A 292      -5.448 -29.564 -66.337  1.00  7.91           C  
ATOM   4379  C   CYS A 292      -3.941 -29.826 -66.232  1.00  9.91           C  
ATOM   4380  O   CYS A 292      -3.146 -29.108 -66.841  1.00 18.93           O  
ATOM   4381  CB  CYS A 292      -5.749 -28.810 -67.631  1.00 11.87           C  
ATOM   4382  SG  CYS A 292      -5.375 -29.743 -69.135  1.00 11.87           S  
ATOM   4383  H   CYS A 292      -5.192 -28.263 -64.665  1.00  6.60           H  
ATOM   4384  HA  CYS A 292      -5.982 -30.512 -66.359  1.00  9.49           H  
ATOM   4385 1HB  CYS A 292      -6.804 -28.540 -67.656  1.00 14.24           H  
ATOM   4386 2HB  CYS A 292      -5.174 -27.885 -67.654  1.00 14.24           H  
ATOM   4387  HG  CYS A 292      -4.083 -29.919 -68.873  1.00 14.24           H  
ATOM   4388  N   PRO A 293      -3.538 -30.843 -65.460  1.00  7.74           N  
ATOM   4389  CA  PRO A 293      -2.185 -31.292 -65.157  1.00 12.59           C  
ATOM   4390  C   PRO A 293      -1.435 -31.835 -66.345  1.00 14.38           C  
ATOM   4391  O   PRO A 293      -1.740 -32.927 -66.829  1.00 17.39           O  
ATOM   4392  CB  PRO A 293      -2.398 -32.421 -64.158  1.00 18.88           C  
ATOM   4393  CG  PRO A 293      -3.755 -32.195 -63.617  1.00 18.88           C  
ATOM   4394  CD  PRO A 293      -4.520 -31.697 -64.785  1.00 18.88           C  
ATOM   4395  HA  PRO A 293      -1.628 -30.461 -64.697  1.00 15.11           H  
ATOM   4396 1HB  PRO A 293      -2.309 -33.383 -64.677  1.00 22.66           H  
ATOM   4397 2HB  PRO A 293      -1.613 -32.402 -63.390  1.00 22.66           H  
ATOM   4398 1HG  PRO A 293      -4.154 -33.119 -63.183  1.00 22.66           H  
ATOM   4399 2HG  PRO A 293      -3.732 -31.448 -62.820  1.00 22.66           H  
ATOM   4400 1HD  PRO A 293      -4.799 -32.531 -65.444  1.00 22.66           H  
ATOM   4401 2HD  PRO A 293      -5.392 -31.134 -64.439  1.00 22.66           H  
ATOM   4402  N   TYR A 294      -0.373 -31.148 -66.743  1.00 29.44           N  
ATOM   4403  CA  TYR A 294       0.494 -31.642 -67.807  1.00 39.78           C  
ATOM   4404  C   TYR A 294       1.337 -32.839 -67.327  1.00 29.50           C  
ATOM   4405  O   TYR A 294       1.996 -33.503 -68.128  1.00 43.47           O  
ATOM   4406  CB  TYR A 294       1.386 -30.514 -68.327  1.00 59.67           C  
ATOM   4407  CG  TYR A 294       2.434 -30.026 -67.355  1.00 59.67           C  
ATOM   4408  CD1 TYR A 294       3.694 -30.605 -67.348  1.00 59.67           C  
ATOM   4409  CD2 TYR A 294       2.134 -29.003 -66.469  1.00 59.67           C  
ATOM   4410  CE1 TYR A 294       4.656 -30.154 -66.464  1.00 59.67           C  
ATOM   4411  CE2 TYR A 294       3.094 -28.555 -65.583  1.00 59.67           C  
ATOM   4412  CZ  TYR A 294       4.351 -29.125 -65.580  1.00 59.67           C  
ATOM   4413  OH  TYR A 294       5.308 -28.676 -64.698  1.00 59.67           O  
ATOM   4414  H   TYR A 294      -0.167 -30.259 -66.309  1.00 35.33           H  
ATOM   4415  HA  TYR A 294      -0.133 -31.992 -68.628  1.00 47.74           H  
ATOM   4416 1HB  TYR A 294       1.895 -30.847 -69.233  1.00 71.60           H  
ATOM   4417 2HB  TYR A 294       0.762 -29.664 -68.603  1.00 71.60           H  
ATOM   4418  HD1 TYR A 294       3.927 -31.412 -68.043  1.00 71.60           H  
ATOM   4419  HD2 TYR A 294       1.143 -28.550 -66.474  1.00 71.60           H  
ATOM   4420  HE1 TYR A 294       5.647 -30.605 -66.461  1.00 71.60           H  
ATOM   4421  HE2 TYR A 294       2.860 -27.749 -64.887  1.00 71.60           H  
ATOM   4422  HH  TYR A 294       6.120 -29.171 -64.831  1.00 71.60           H  
ATOM   4423  N   ILE A 295       1.302 -33.107 -66.015  1.00 20.24           N  
ATOM   4424  CA  ILE A 295       2.044 -34.197 -65.403  1.00 20.72           C  
ATOM   4425  C   ILE A 295       1.199 -35.447 -65.147  1.00 14.73           C  
ATOM   4426  O   ILE A 295       1.736 -36.460 -64.696  1.00 19.19           O  
ATOM   4427  CB  ILE A 295       2.619 -33.765 -64.041  1.00 31.08           C  
ATOM   4428  CG1 ILE A 295       1.468 -33.487 -63.062  1.00 31.08           C  
ATOM   4429  CG2 ILE A 295       3.485 -32.533 -64.194  1.00 31.08           C  
ATOM   4430  CD1 ILE A 295       1.922 -33.302 -61.632  1.00 31.08           C  
ATOM   4431  H   ILE A 295       0.757 -32.518 -65.406  1.00 24.29           H  
ATOM   4432  HA  ILE A 295       2.867 -34.472 -66.069  1.00 24.86           H  
ATOM   4433  HB  ILE A 295       3.217 -34.576 -63.627  1.00 37.30           H  
ATOM   4434 1HG1 ILE A 295       0.942 -32.586 -63.377  1.00 37.30           H  
ATOM   4435 2HG1 ILE A 295       0.768 -34.321 -63.087  1.00 37.30           H  
ATOM   4436 1HG2 ILE A 295       3.886 -32.247 -63.222  1.00 37.30           H  
ATOM   4437 2HG2 ILE A 295       4.306 -32.748 -64.876  1.00 37.30           H  
ATOM   4438 3HG2 ILE A 295       2.885 -31.715 -64.593  1.00 37.30           H  
ATOM   4439 1HD1 ILE A 295       1.059 -33.115 -60.994  1.00 37.30           H  
ATOM   4440 2HD1 ILE A 295       2.431 -34.206 -61.294  1.00 37.30           H  
ATOM   4441 3HD1 ILE A 295       2.607 -32.457 -61.573  1.00 37.30           H  
ATOM   4442  N   CYS A 296      -0.114 -35.393 -65.388  1.00 14.77           N  
ATOM   4443  CA  CYS A 296      -0.919 -36.575 -65.082  1.00 13.49           C  
ATOM   4444  C   CYS A 296      -1.229 -37.444 -66.284  1.00 14.82           C  
ATOM   4445  O   CYS A 296      -1.620 -36.963 -67.348  1.00 24.13           O  
ATOM   4446  CB  CYS A 296      -2.231 -36.194 -64.405  1.00 20.23           C  
ATOM   4447  SG  CYS A 296      -2.021 -35.490 -62.757  1.00 20.23           S  
ATOM   4448  H   CYS A 296      -0.553 -34.565 -65.780  1.00 17.72           H  
ATOM   4449  HA  CYS A 296      -0.358 -37.181 -64.372  1.00 16.19           H  
ATOM   4450 1HB  CYS A 296      -2.765 -35.471 -65.021  1.00 24.28           H  
ATOM   4451 2HB  CYS A 296      -2.862 -37.078 -64.316  1.00 24.28           H  
ATOM   4452  HG  CYS A 296      -1.415 -36.549 -62.230  1.00 24.28           H  
ATOM   4453  N   LEU A 297      -1.033 -38.740 -66.081  1.00 12.18           N  
ATOM   4454  CA  LEU A 297      -1.275 -39.770 -67.076  1.00 12.76           C  
ATOM   4455  C   LEU A 297      -2.507 -40.584 -66.720  1.00  8.99           C  
ATOM   4456  O   LEU A 297      -3.055 -40.456 -65.623  1.00  9.86           O  
ATOM   4457  CB  LEU A 297      -0.054 -40.690 -67.188  1.00 19.14           C  
ATOM   4458  CG  LEU A 297       1.266 -39.987 -67.528  1.00 19.14           C  
ATOM   4459  CD1 LEU A 297       2.398 -41.004 -67.511  1.00 19.14           C  
ATOM   4460  CD2 LEU A 297       1.144 -39.323 -68.890  1.00 19.14           C  
ATOM   4461  H   LEU A 297      -0.698 -39.030 -65.174  1.00 14.62           H  
ATOM   4462  HA  LEU A 297      -1.447 -39.293 -68.040  1.00 15.31           H  
ATOM   4463 1HB  LEU A 297       0.082 -41.207 -66.240  1.00 22.97           H  
ATOM   4464 2HB  LEU A 297      -0.241 -41.434 -67.962  1.00 22.97           H  
ATOM   4465  HG  LEU A 297       1.482 -39.230 -66.774  1.00 22.97           H  
ATOM   4466 1HD1 LEU A 297       3.339 -40.505 -67.743  1.00 22.97           H  
ATOM   4467 2HD1 LEU A 297       2.464 -41.459 -66.523  1.00 22.97           H  
ATOM   4468 3HD1 LEU A 297       2.204 -41.777 -68.254  1.00 22.97           H  
ATOM   4469 1HD2 LEU A 297       2.079 -38.817 -69.134  1.00 22.97           H  
ATOM   4470 2HD2 LEU A 297       0.933 -40.079 -69.647  1.00 22.97           H  
ATOM   4471 3HD2 LEU A 297       0.333 -38.595 -68.868  1.00 22.97           H  
ATOM   4472  N   ARG A 298      -2.915 -41.461 -67.640  1.00 11.01           N  
ATOM   4473  CA  ARG A 298      -4.057 -42.366 -67.449  1.00 12.17           C  
ATOM   4474  C   ARG A 298      -3.935 -43.335 -66.252  1.00 14.12           C  
ATOM   4475  O   ARG A 298      -4.901 -44.020 -65.914  1.00 42.10           O  
ATOM   4476  CB  ARG A 298      -4.284 -43.182 -68.709  1.00 18.25           C  
ATOM   4477  CG  ARG A 298      -4.811 -42.397 -69.898  1.00 18.25           C  
ATOM   4478  CD  ARG A 298      -4.973 -43.264 -71.094  1.00 18.25           C  
ATOM   4479  NE  ARG A 298      -5.487 -42.527 -72.238  1.00 18.25           N  
ATOM   4480  CZ  ARG A 298      -5.617 -43.037 -73.478  1.00 18.25           C  
ATOM   4481  NH1 ARG A 298      -5.266 -44.281 -73.717  1.00 18.25           N  
ATOM   4482  NH2 ARG A 298      -6.097 -42.287 -74.455  1.00 18.25           N  
ATOM   4483  H   ARG A 298      -2.415 -41.501 -68.517  1.00 13.21           H  
ATOM   4484  HA  ARG A 298      -4.939 -41.750 -67.282  1.00 14.60           H  
ATOM   4485 1HB  ARG A 298      -3.347 -43.647 -69.014  1.00 21.91           H  
ATOM   4486 2HB  ARG A 298      -4.995 -43.982 -68.502  1.00 21.91           H  
ATOM   4487 1HG  ARG A 298      -5.784 -41.972 -69.648  1.00 21.91           H  
ATOM   4488 2HG  ARG A 298      -4.116 -41.593 -70.144  1.00 21.91           H  
ATOM   4489 1HD  ARG A 298      -4.008 -43.688 -71.369  1.00 21.91           H  
ATOM   4490 2HD  ARG A 298      -5.670 -44.070 -70.868  1.00 21.91           H  
ATOM   4491  HE  ARG A 298      -5.768 -41.567 -72.091  1.00 21.91           H  
ATOM   4492 1HH1 ARG A 298      -4.900 -44.855 -72.970  1.00 21.91           H  
ATOM   4493 2HH1 ARG A 298      -5.363 -44.664 -74.646  1.00 21.91           H  
ATOM   4494 1HH2 ARG A 298      -6.368 -41.331 -74.272  1.00 21.91           H  
ATOM   4495 2HH2 ARG A 298      -6.194 -42.669 -75.384  1.00 21.91           H  
ATOM   4496  N   ASN A 299      -2.771 -43.391 -65.603  1.00 10.54           N  
ATOM   4497  CA  ASN A 299      -2.606 -44.238 -64.436  1.00 10.82           C  
ATOM   4498  C   ASN A 299      -3.336 -43.602 -63.262  1.00  8.75           C  
ATOM   4499  O   ASN A 299      -2.766 -42.811 -62.511  1.00 17.44           O  
ATOM   4500  CB  ASN A 299      -1.139 -44.452 -64.117  1.00 16.23           C  
ATOM   4501  CG  ASN A 299      -0.938 -45.448 -63.008  1.00 16.23           C  
ATOM   4502  OD1 ASN A 299      -1.909 -45.892 -62.383  1.00 16.23           O  
ATOM   4503  ND2 ASN A 299       0.296 -45.807 -62.755  1.00 16.23           N  
ATOM   4504  H   ASN A 299      -1.985 -42.842 -65.912  1.00 12.65           H  
ATOM   4505  HA  ASN A 299      -3.070 -45.206 -64.630  1.00 12.98           H  
ATOM   4506 1HB  ASN A 299      -0.619 -44.805 -65.008  1.00 19.48           H  
ATOM   4507 2HB  ASN A 299      -0.686 -43.504 -63.827  1.00 19.48           H  
ATOM   4508 1HD2 ASN A 299       0.488 -46.466 -62.027  1.00 19.48           H  
ATOM   4509 2HD2 ASN A 299       1.048 -45.420 -63.288  1.00 19.48           H  
ATOM   4510  N   LEU A 300      -4.604 -43.972 -63.125  1.00  4.56           N  
ATOM   4511  CA  LEU A 300      -5.498 -43.437 -62.107  1.00  4.99           C  
ATOM   4512  C   LEU A 300      -5.126 -43.949 -60.724  1.00  6.74           C  
ATOM   4513  O   LEU A 300      -4.497 -44.999 -60.589  1.00 10.67           O  
ATOM   4514  CB  LEU A 300      -6.935 -43.844 -62.430  1.00  7.49           C  
ATOM   4515  CG  LEU A 300      -7.468 -43.363 -63.771  1.00  7.49           C  
ATOM   4516  CD1 LEU A 300      -8.872 -43.888 -63.963  1.00  7.49           C  
ATOM   4517  CD2 LEU A 300      -7.423 -41.869 -63.823  1.00  7.49           C  
ATOM   4518  H   LEU A 300      -4.969 -44.618 -63.813  1.00  5.47           H  
ATOM   4519  HA  LEU A 300      -5.420 -42.351 -62.110  1.00  5.99           H  
ATOM   4520 1HB  LEU A 300      -6.991 -44.923 -62.452  1.00  8.98           H  
ATOM   4521 2HB  LEU A 300      -7.597 -43.473 -61.648  1.00  8.98           H  
ATOM   4522  HG  LEU A 300      -6.853 -43.766 -64.572  1.00  8.98           H  
ATOM   4523 1HD1 LEU A 300      -9.257 -43.556 -64.924  1.00  8.98           H  
ATOM   4524 2HD1 LEU A 300      -8.859 -44.977 -63.933  1.00  8.98           H  
ATOM   4525 3HD1 LEU A 300      -9.511 -43.511 -63.170  1.00  8.98           H  
ATOM   4526 1HD2 LEU A 300      -7.797 -41.536 -64.784  1.00  8.98           H  
ATOM   4527 2HD2 LEU A 300      -8.047 -41.470 -63.034  1.00  8.98           H  
ATOM   4528 3HD2 LEU A 300      -6.397 -41.526 -63.692  1.00  8.98           H  
ATOM   4529  N   ASP A 301      -5.524 -43.224 -59.686  1.00  6.01           N  
ATOM   4530  CA  ASP A 301      -5.166 -43.638 -58.336  1.00  8.17           C  
ATOM   4531  C   ASP A 301      -6.170 -43.223 -57.259  1.00  7.13           C  
ATOM   4532  O   ASP A 301      -5.987 -43.537 -56.085  1.00 10.49           O  
ATOM   4533  CB  ASP A 301      -3.772 -43.097 -58.008  1.00 12.25           C  
ATOM   4534  CG  ASP A 301      -3.703 -41.581 -58.051  1.00 12.25           C  
ATOM   4535  OD1 ASP A 301      -4.741 -40.970 -58.136  1.00 12.25           O  
ATOM   4536  OD2 ASP A 301      -2.619 -41.049 -58.022  1.00 12.25           O  
ATOM   4537  H   ASP A 301      -6.043 -42.365 -59.826  1.00  7.21           H  
ATOM   4538  HA  ASP A 301      -5.105 -44.724 -58.326  1.00  9.80           H  
ATOM   4539 1HB  ASP A 301      -3.476 -43.428 -57.016  1.00 14.71           H  
ATOM   4540 2HB  ASP A 301      -3.048 -43.500 -58.718  1.00 14.71           H  
ATOM   4541  N   HIS A 302      -7.254 -42.553 -57.643  1.00  5.30           N  
ATOM   4542  CA  HIS A 302      -8.167 -42.036 -56.642  1.00  6.03           C  
ATOM   4543  C   HIS A 302      -9.623 -42.008 -57.103  1.00  4.58           C  
ATOM   4544  O   HIS A 302      -9.922 -41.845 -58.279  1.00  9.60           O  
ATOM   4545  CB  HIS A 302      -7.687 -40.642 -56.269  1.00  9.04           C  
ATOM   4546  CG  HIS A 302      -8.378 -40.013 -55.120  1.00  9.04           C  
ATOM   4547  ND1 HIS A 302      -8.294 -40.514 -53.842  1.00  9.04           N  
ATOM   4548  CD2 HIS A 302      -9.136 -38.900 -55.040  1.00  9.04           C  
ATOM   4549  CE1 HIS A 302      -8.989 -39.745 -53.029  1.00  9.04           C  
ATOM   4550  NE2 HIS A 302      -9.506 -38.760 -53.730  1.00  9.04           N  
ATOM   4551  H   HIS A 302      -7.407 -42.313 -58.610  1.00  6.36           H  
ATOM   4552  HA  HIS A 302      -8.118 -42.662 -55.752  1.00  7.24           H  
ATOM   4553 1HB  HIS A 302      -6.625 -40.695 -56.044  1.00 10.85           H  
ATOM   4554 2HB  HIS A 302      -7.794 -39.989 -57.129  1.00 10.85           H  
ATOM   4555  HD2 HIS A 302      -9.399 -38.239 -55.864  1.00 10.85           H  
ATOM   4556  HE1 HIS A 302      -9.109 -39.895 -51.957  1.00 10.85           H  
ATOM   4557  HE2 HIS A 302     -10.079 -38.012 -53.362  1.00 10.85           H  
ATOM   4558  N   GLY A 303     -10.542 -42.240 -56.177  1.00  3.26           N  
ATOM   4559  CA  GLY A 303     -11.959 -42.238 -56.524  1.00  3.14           C  
ATOM   4560  C   GLY A 303     -12.655 -40.981 -56.009  1.00  2.91           C  
ATOM   4561  O   GLY A 303     -12.500 -40.606 -54.845  1.00  3.72           O  
ATOM   4562  H   GLY A 303     -10.255 -42.391 -55.222  1.00  3.91           H  
ATOM   4563 1HA  GLY A 303     -12.073 -42.304 -57.605  1.00  3.77           H  
ATOM   4564 2HA  GLY A 303     -12.436 -43.120 -56.099  1.00  3.77           H  
ATOM   4565  N   VAL A 304     -13.433 -40.343 -56.891  1.00  2.46           N  
ATOM   4566  CA  VAL A 304     -14.188 -39.126 -56.582  1.00  2.07           C  
ATOM   4567  C   VAL A 304     -15.626 -39.187 -57.118  1.00  2.43           C  
ATOM   4568  O   VAL A 304     -15.972 -40.069 -57.904  1.00  3.76           O  
ATOM   4569  CB  VAL A 304     -13.494 -37.884 -57.163  1.00  3.10           C  
ATOM   4570  CG1 VAL A 304     -12.113 -37.695 -56.567  1.00  3.10           C  
ATOM   4571  CG2 VAL A 304     -13.395 -38.020 -58.676  1.00  3.10           C  
ATOM   4572  H   VAL A 304     -13.497 -40.713 -57.828  1.00  2.95           H  
ATOM   4573  HA  VAL A 304     -14.231 -39.019 -55.498  1.00  2.48           H  
ATOM   4574  HB  VAL A 304     -14.082 -37.013 -56.897  1.00  3.73           H  
ATOM   4575 1HG1 VAL A 304     -11.659 -36.796 -56.983  1.00  3.73           H  
ATOM   4576 2HG1 VAL A 304     -12.194 -37.594 -55.485  1.00  3.73           H  
ATOM   4577 3HG1 VAL A 304     -11.492 -38.555 -56.807  1.00  3.73           H  
ATOM   4578 1HG2 VAL A 304     -12.922 -37.133 -59.093  1.00  3.73           H  
ATOM   4579 2HG2 VAL A 304     -12.800 -38.897 -58.924  1.00  3.73           H  
ATOM   4580 3HG2 VAL A 304     -14.396 -38.127 -59.091  1.00  3.73           H  
ATOM   4581  N   LEU A 305     -16.474 -38.259 -56.672  1.00  1.87           N  
ATOM   4582  CA  LEU A 305     -17.863 -38.238 -57.117  1.00  2.32           C  
ATOM   4583  C   LEU A 305     -18.136 -37.083 -58.086  1.00  2.45           C  
ATOM   4584  O   LEU A 305     -17.859 -35.924 -57.789  1.00  3.44           O  
ATOM   4585  CB  LEU A 305     -18.805 -38.107 -55.914  1.00  3.48           C  
ATOM   4586  CG  LEU A 305     -20.300 -38.073 -56.250  1.00  3.48           C  
ATOM   4587  CD1 LEU A 305     -20.697 -39.441 -56.775  1.00  3.48           C  
ATOM   4588  CD2 LEU A 305     -21.103 -37.677 -55.024  1.00  3.48           C  
ATOM   4589  H   LEU A 305     -16.158 -37.550 -56.024  1.00  2.24           H  
ATOM   4590  HA  LEU A 305     -18.076 -39.175 -57.629  1.00  2.78           H  
ATOM   4591 1HB  LEU A 305     -18.638 -38.958 -55.256  1.00  4.18           H  
ATOM   4592 2HB  LEU A 305     -18.559 -37.206 -55.367  1.00  4.18           H  
ATOM   4593  HG  LEU A 305     -20.481 -37.348 -57.044  1.00  4.18           H  
ATOM   4594 1HD1 LEU A 305     -21.751 -39.446 -57.039  1.00  4.18           H  
ATOM   4595 2HD1 LEU A 305     -20.103 -39.674 -57.652  1.00  4.18           H  
ATOM   4596 3HD1 LEU A 305     -20.513 -40.189 -56.006  1.00  4.18           H  
ATOM   4597 1HD2 LEU A 305     -22.164 -37.658 -55.273  1.00  4.18           H  
ATOM   4598 2HD2 LEU A 305     -20.929 -38.394 -54.227  1.00  4.18           H  
ATOM   4599 3HD2 LEU A 305     -20.791 -36.687 -54.693  1.00  4.18           H  
ATOM   4600  N   LEU A 306     -18.696 -37.386 -59.245  1.00  2.00           N  
ATOM   4601  CA  LEU A 306     -19.043 -36.336 -60.188  1.00  2.29           C  
ATOM   4602  C   LEU A 306     -20.398 -35.788 -59.835  1.00  2.19           C  
ATOM   4603  O   LEU A 306     -21.384 -36.515 -59.886  1.00  2.39           O  
ATOM   4604  CB  LEU A 306     -19.064 -36.871 -61.612  1.00  3.44           C  
ATOM   4605  CG  LEU A 306     -19.435 -35.858 -62.689  1.00  3.44           C  
ATOM   4606  CD1 LEU A 306     -18.390 -34.774 -62.734  1.00  3.44           C  
ATOM   4607  CD2 LEU A 306     -19.536 -36.569 -64.019  1.00  3.44           C  
ATOM   4608  H   LEU A 306     -18.906 -38.344 -59.470  1.00  2.40           H  
ATOM   4609  HA  LEU A 306     -18.316 -35.533 -60.113  1.00  2.75           H  
ATOM   4610 1HB  LEU A 306     -18.076 -37.248 -61.847  1.00  4.12           H  
ATOM   4611 2HB  LEU A 306     -19.774 -37.693 -61.664  1.00  4.12           H  
ATOM   4612  HG  LEU A 306     -20.388 -35.393 -62.443  1.00  4.12           H  
ATOM   4613 1HD1 LEU A 306     -18.660 -34.042 -63.491  1.00  4.12           H  
ATOM   4614 2HD1 LEU A 306     -18.337 -34.288 -61.765  1.00  4.12           H  
ATOM   4615 3HD1 LEU A 306     -17.422 -35.211 -62.976  1.00  4.12           H  
ATOM   4616 1HD2 LEU A 306     -19.802 -35.857 -64.798  1.00  4.12           H  
ATOM   4617 2HD2 LEU A 306     -18.578 -37.031 -64.261  1.00  4.12           H  
ATOM   4618 3HD2 LEU A 306     -20.304 -37.334 -63.950  1.00  4.12           H  
ATOM   4619  N   VAL A 307     -20.459 -34.509 -59.477  1.00  2.88           N  
ATOM   4620  CA  VAL A 307     -21.727 -33.925 -59.063  1.00  3.24           C  
ATOM   4621  C   VAL A 307     -22.247 -32.852 -60.022  1.00  3.76           C  
ATOM   4622  O   VAL A 307     -23.423 -32.493 -59.965  1.00  7.09           O  
ATOM   4623  CB  VAL A 307     -21.599 -33.333 -57.641  1.00  4.86           C  
ATOM   4624  CG1 VAL A 307     -21.238 -34.431 -56.655  1.00  4.86           C  
ATOM   4625  CG2 VAL A 307     -20.546 -32.243 -57.616  1.00  4.86           C  
ATOM   4626  H   VAL A 307     -19.621 -33.943 -59.483  1.00  3.46           H  
ATOM   4627  HA  VAL A 307     -22.467 -34.725 -59.022  1.00  3.89           H  
ATOM   4628  HB  VAL A 307     -22.560 -32.917 -57.341  1.00  5.83           H  
ATOM   4629 1HG1 VAL A 307     -21.166 -34.011 -55.652  1.00  5.83           H  
ATOM   4630 2HG1 VAL A 307     -22.009 -35.201 -56.671  1.00  5.83           H  
ATOM   4631 3HG1 VAL A 307     -20.280 -34.869 -56.932  1.00  5.83           H  
ATOM   4632 1HG2 VAL A 307     -20.475 -31.829 -56.611  1.00  5.83           H  
ATOM   4633 2HG2 VAL A 307     -19.582 -32.662 -57.904  1.00  5.83           H  
ATOM   4634 3HG2 VAL A 307     -20.824 -31.453 -58.313  1.00  5.83           H  
ATOM   4635  N   GLY A 308     -21.410 -32.361 -60.933  1.00  4.15           N  
ATOM   4636  CA  GLY A 308     -21.927 -31.363 -61.865  1.00  4.68           C  
ATOM   4637  C   GLY A 308     -21.037 -31.085 -63.071  1.00  4.14           C  
ATOM   4638  O   GLY A 308     -20.105 -31.831 -63.367  1.00  4.24           O  
ATOM   4639  H   GLY A 308     -20.435 -32.637 -60.950  1.00  4.98           H  
ATOM   4640 1HA  GLY A 308     -22.908 -31.684 -62.215  1.00  5.62           H  
ATOM   4641 2HA  GLY A 308     -22.087 -30.433 -61.323  1.00  5.62           H  
ATOM   4642  N   TYR A 309     -21.360 -29.999 -63.767  1.00  4.76           N  
ATOM   4643  CA  TYR A 309     -20.670 -29.576 -64.978  1.00  5.01           C  
ATOM   4644  C   TYR A 309     -20.991 -28.121 -65.332  1.00  6.26           C  
ATOM   4645  O   TYR A 309     -22.128 -27.681 -65.218  1.00  7.56           O  
ATOM   4646  CB  TYR A 309     -21.054 -30.501 -66.129  1.00  7.51           C  
ATOM   4647  CG  TYR A 309     -20.500 -30.077 -67.462  1.00  7.51           C  
ATOM   4648  CD1 TYR A 309     -19.173 -30.311 -67.774  1.00  7.51           C  
ATOM   4649  CD2 TYR A 309     -21.331 -29.445 -68.375  1.00  7.51           C  
ATOM   4650  CE1 TYR A 309     -18.673 -29.911 -68.992  1.00  7.51           C  
ATOM   4651  CE2 TYR A 309     -20.832 -29.048 -69.598  1.00  7.51           C  
ATOM   4652  CZ  TYR A 309     -19.507 -29.280 -69.908  1.00  7.51           C  
ATOM   4653  OH  TYR A 309     -19.014 -28.886 -71.129  1.00  7.51           O  
ATOM   4654  H   TYR A 309     -22.138 -29.446 -63.440  1.00  5.71           H  
ATOM   4655  HA  TYR A 309     -19.597 -29.649 -64.809  1.00  6.01           H  
ATOM   4656 1HB  TYR A 309     -20.700 -31.510 -65.917  1.00  9.02           H  
ATOM   4657 2HB  TYR A 309     -22.134 -30.544 -66.207  1.00  9.02           H  
ATOM   4658  HD1 TYR A 309     -18.523 -30.804 -67.054  1.00  9.02           H  
ATOM   4659  HD2 TYR A 309     -22.376 -29.262 -68.127  1.00  9.02           H  
ATOM   4660  HE1 TYR A 309     -17.630 -30.091 -69.228  1.00  9.02           H  
ATOM   4661  HE2 TYR A 309     -21.482 -28.552 -70.318  1.00  9.02           H  
ATOM   4662  HH  TYR A 309     -19.704 -28.432 -71.619  1.00  9.02           H  
ATOM   4663  N   GLY A 310     -19.995 -27.369 -65.785  1.00  7.27           N  
ATOM   4664  CA  GLY A 310     -20.237 -25.975 -66.145  1.00 11.38           C  
ATOM   4665  C   GLY A 310     -19.116 -25.417 -67.002  1.00 10.31           C  
ATOM   4666  O   GLY A 310     -18.385 -26.174 -67.635  1.00 21.15           O  
ATOM   4667  H   GLY A 310     -19.068 -27.761 -65.874  1.00  8.72           H  
ATOM   4668 1HA  GLY A 310     -21.182 -25.897 -66.680  1.00 13.66           H  
ATOM   4669 2HA  GLY A 310     -20.334 -25.379 -65.237  1.00 13.66           H  
ATOM   4670  N   SER A 311     -18.997 -24.090 -67.042  1.00 15.46           N  
ATOM   4671  CA  SER A 311     -17.929 -23.455 -67.809  1.00 24.84           C  
ATOM   4672  C   SER A 311     -17.582 -22.079 -67.270  1.00 30.20           C  
ATOM   4673  O   SER A 311     -18.434 -21.373 -66.726  1.00 43.98           O  
ATOM   4674  CB  SER A 311     -18.338 -23.322 -69.265  1.00 37.26           C  
ATOM   4675  OG  SER A 311     -19.397 -22.414 -69.405  1.00 37.26           O  
ATOM   4676  H   SER A 311     -19.643 -23.517 -66.519  1.00 18.55           H  
ATOM   4677  HA  SER A 311     -17.038 -24.076 -67.739  1.00 29.81           H  
ATOM   4678 1HB  SER A 311     -17.487 -22.988 -69.855  1.00 44.71           H  
ATOM   4679 2HB  SER A 311     -18.639 -24.297 -69.648  1.00 44.71           H  
ATOM   4680  HG  SER A 311     -19.576 -22.359 -70.347  1.00 44.71           H  
ATOM   4681  N   ALA A 312     -16.325 -21.684 -67.450  1.00 56.20           N  
ATOM   4682  CA  ALA A 312     -15.843 -20.386 -66.987  1.00 71.28           C  
ATOM   4683  C   ALA A 312     -16.236 -19.273 -67.949  1.00109.18           C  
ATOM   4684  O   ALA A 312     -15.383 -18.718 -68.641  1.00192.83           O  
ATOM   4685  CB  ALA A 312     -14.331 -20.422 -66.824  1.00106.92           C  
ATOM   4686  H   ALA A 312     -15.675 -22.310 -67.913  1.00 67.44           H  
ATOM   4687  HA  ALA A 312     -16.304 -20.177 -66.023  1.00 85.54           H  
ATOM   4688 1HB  ALA A 312     -13.983 -19.458 -66.454  1.00128.30           H  
ATOM   4689 2HB  ALA A 312     -14.059 -21.204 -66.115  1.00128.30           H  
ATOM   4690 3HB  ALA A 312     -13.869 -20.630 -67.788  1.00128.30           H  
ATOM   4691  N   GLY A 313     -17.523 -18.918 -67.955  1.00134.48           N  
ATOM   4692  CA  GLY A 313     -18.130 -17.909 -68.847  1.00252.64           C  
ATOM   4693  C   GLY A 313     -17.701 -16.446 -68.622  1.00255.76           C  
ATOM   4694  O   GLY A 313     -18.551 -15.559 -68.530  1.00318.09           O  
ATOM   4695  H   GLY A 313     -18.133 -19.425 -67.325  1.00161.38           H  
ATOM   4696 1HA  GLY A 313     -17.906 -18.183 -69.878  1.00303.17           H  
ATOM   4697 2HA  GLY A 313     -19.214 -17.974 -68.752  1.00303.17           H  
ATOM   4698  N   TYR A 314     -16.400 -16.204 -68.503  1.00286.96           N  
ATOM   4699  CA  TYR A 314     -15.860 -14.884 -68.253  1.00400.00           C  
ATOM   4700  C   TYR A 314     -14.876 -14.528 -69.355  1.00400.00           C  
ATOM   4701  O   TYR A 314     -13.669 -14.447 -69.119  1.00400.00           O  
ATOM   4702  CB  TYR A 314     -15.178 -14.864 -66.890  1.00600.00           C  
ATOM   4703  CG  TYR A 314     -16.095 -15.331 -65.787  1.00600.00           C  
ATOM   4704  CD1 TYR A 314     -15.984 -16.631 -65.313  1.00600.00           C  
ATOM   4705  CD2 TYR A 314     -17.055 -14.480 -65.266  1.00600.00           C  
ATOM   4706  CE1 TYR A 314     -16.829 -17.078 -64.318  1.00600.00           C  
ATOM   4707  CE2 TYR A 314     -17.901 -14.926 -64.270  1.00600.00           C  
ATOM   4708  CZ  TYR A 314     -17.791 -16.219 -63.797  1.00600.00           C  
ATOM   4709  OH  TYR A 314     -18.637 -16.661 -62.806  1.00600.00           O  
ATOM   4710  H   TYR A 314     -15.757 -16.966 -68.611  1.00344.35           H  
ATOM   4711  HA  TYR A 314     -16.671 -14.155 -68.269  1.00480.00           H  
ATOM   4712 1HB  TYR A 314     -14.300 -15.512 -66.907  1.00720.00           H  
ATOM   4713 2HB  TYR A 314     -14.843 -13.854 -66.656  1.00720.00           H  
ATOM   4714  HD1 TYR A 314     -15.230 -17.299 -65.729  1.00720.00           H  
ATOM   4715  HD2 TYR A 314     -17.145 -13.461 -65.643  1.00720.00           H  
ATOM   4716  HE1 TYR A 314     -16.743 -18.098 -63.946  1.00720.00           H  
ATOM   4717  HE2 TYR A 314     -18.659 -14.259 -63.859  1.00720.00           H  
ATOM   4718  HH  TYR A 314     -18.412 -17.565 -62.574  1.00720.00           H  
ATOM   4719  N   ALA A 315     -15.389 -14.329 -70.563  1.00400.00           N  
ATOM   4720  CA  ALA A 315     -14.530 -14.027 -71.699  1.00400.00           C  
ATOM   4721  C   ALA A 315     -15.306 -13.307 -72.799  1.00400.00           C  
ATOM   4722  O   ALA A 315     -16.520 -13.480 -72.915  1.00400.00           O  
ATOM   4723  CB  ALA A 315     -13.921 -15.314 -72.252  1.00600.00           C  
ATOM   4724  H   ALA A 315     -16.388 -14.392 -70.699  1.00480.00           H  
ATOM   4725  HA  ALA A 315     -13.734 -13.373 -71.344  1.00480.00           H  
ATOM   4726 1HB  ALA A 315     -13.258 -15.082 -73.085  1.00720.00           H  
ATOM   4727 2HB  ALA A 315     -13.353 -15.814 -71.468  1.00720.00           H  
ATOM   4728 3HB  ALA A 315     -14.717 -15.971 -72.598  1.00720.00           H  
ATOM   4729  N   PRO A 316     -14.619 -12.492 -73.611  1.00400.00           N  
ATOM   4730  CA  PRO A 316     -15.110 -11.738 -74.759  1.00400.00           C  
ATOM   4731  C   PRO A 316     -15.303 -12.637 -75.979  1.00400.00           C  
ATOM   4732  O   PRO A 316     -15.962 -12.255 -76.946  1.00400.00           O  
ATOM   4733  CB  PRO A 316     -14.015 -10.691 -74.992  1.00600.00           C  
ATOM   4734  CG  PRO A 316     -12.776 -11.327 -74.472  1.00600.00           C  
ATOM   4735  CD  PRO A 316     -13.236 -12.099 -73.266  1.00600.00           C  
ATOM   4736  HA  PRO A 316     -16.059 -11.252 -74.484  1.00480.00           H  
ATOM   4737 1HB  PRO A 316     -13.950 -10.445 -76.062  1.00720.00           H  
ATOM   4738 2HB  PRO A 316     -14.268  -9.758 -74.465  1.00720.00           H  
ATOM   4739 1HG  PRO A 316     -12.327 -11.969 -75.242  1.00720.00           H  
ATOM   4740 2HG  PRO A 316     -12.029 -10.558 -74.224  1.00720.00           H  
ATOM   4741 1HD  PRO A 316     -12.600 -12.984 -73.132  1.00720.00           H  
ATOM   4742 2HD  PRO A 316     -13.238 -11.458 -72.372  1.00720.00           H  
ATOM   4743  N   ILE A 317     -14.716 -13.832 -75.927  1.00400.00           N  
ATOM   4744  CA  ILE A 317     -14.793 -14.789 -77.018  1.00400.00           C  
ATOM   4745  C   ILE A 317     -15.643 -15.984 -76.596  1.00400.00           C  
ATOM   4746  O   ILE A 317     -15.294 -16.699 -75.656  1.00400.00           O  
ATOM   4747  CB  ILE A 317     -13.375 -15.240 -77.419  1.00600.00           C  
ATOM   4748  CG1 ILE A 317     -12.550 -14.026 -77.837  1.00600.00           C  
ATOM   4749  CG2 ILE A 317     -13.426 -16.243 -78.561  1.00600.00           C  
ATOM   4750  CD1 ILE A 317     -11.084 -14.335 -78.029  1.00600.00           C  
ATOM   4751  H   ILE A 317     -14.192 -14.089 -75.104  1.00480.00           H  
ATOM   4752  HA  ILE A 317     -15.262 -14.313 -77.877  1.00480.00           H  
ATOM   4753  HB  ILE A 317     -12.882 -15.687 -76.558  1.00720.00           H  
ATOM   4754 1HG1 ILE A 317     -12.946 -13.632 -78.772  1.00720.00           H  
ATOM   4755 2HG1 ILE A 317     -12.637 -13.253 -77.075  1.00720.00           H  
ATOM   4756 1HG2 ILE A 317     -12.411 -16.540 -78.827  1.00720.00           H  
ATOM   4757 2HG2 ILE A 317     -13.983 -17.116 -78.251  1.00720.00           H  
ATOM   4758 3HG2 ILE A 317     -13.908 -15.786 -79.426  1.00720.00           H  
ATOM   4759 1HD1 ILE A 317     -10.557 -13.428 -78.326  1.00720.00           H  
ATOM   4760 2HD1 ILE A 317     -10.664 -14.709 -77.094  1.00720.00           H  
ATOM   4761 3HD1 ILE A 317     -10.970 -15.090 -78.805  1.00720.00           H  
ATOM   4762  N   ARG A 318     -16.769 -16.187 -77.288  1.00400.00           N  
ATOM   4763  CA  ARG A 318     -17.723 -17.270 -76.997  1.00400.00           C  
ATOM   4764  C   ARG A 318     -17.176 -18.702 -77.101  1.00400.00           C  
ATOM   4765  O   ARG A 318     -17.836 -19.648 -76.678  1.00400.00           O  
ATOM   4766  CB  ARG A 318     -18.931 -17.145 -77.909  1.00600.00           C  
ATOM   4767  CG  ARG A 318     -18.678 -17.379 -79.389  1.00600.00           C  
ATOM   4768  CD  ARG A 318     -19.907 -17.099 -80.178  1.00600.00           C  
ATOM   4769  NE  ARG A 318     -19.722 -17.314 -81.602  1.00600.00           N  
ATOM   4770  CZ  ARG A 318     -19.219 -16.400 -82.455  1.00600.00           C  
ATOM   4771  NH1 ARG A 318     -18.854 -15.218 -82.011  1.00600.00           N  
ATOM   4772  NH2 ARG A 318     -19.095 -16.690 -83.739  1.00600.00           N  
ATOM   4773  H   ARG A 318     -16.980 -15.557 -78.050  1.00480.00           H  
ATOM   4774  HA  ARG A 318     -18.072 -17.127 -75.972  1.00480.00           H  
ATOM   4775 1HB  ARG A 318     -19.693 -17.857 -77.594  1.00720.00           H  
ATOM   4776 2HB  ARG A 318     -19.359 -16.148 -77.806  1.00720.00           H  
ATOM   4777 1HG  ARG A 318     -17.883 -16.718 -79.736  1.00720.00           H  
ATOM   4778 2HG  ARG A 318     -18.388 -18.418 -79.554  1.00720.00           H  
ATOM   4779 1HD  ARG A 318     -20.709 -17.752 -79.837  1.00720.00           H  
ATOM   4780 2HD  ARG A 318     -20.199 -16.060 -80.027  1.00720.00           H  
ATOM   4781  HE  ARG A 318     -19.993 -18.212 -81.981  1.00720.00           H  
ATOM   4782 1HH1 ARG A 318     -18.950 -14.995 -81.030  1.00720.00           H  
ATOM   4783 2HH1 ARG A 318     -18.478 -14.532 -82.649  1.00720.00           H  
ATOM   4784 1HH2 ARG A 318     -19.377 -17.597 -84.082  1.00720.00           H  
ATOM   4785 2HH2 ARG A 318     -18.719 -16.003 -84.377  1.00720.00           H  
ATOM   4786  N   PHE A 319     -15.976 -18.860 -77.641  1.00400.00           N  
ATOM   4787  CA  PHE A 319     -15.345 -20.160 -77.750  1.00400.00           C  
ATOM   4788  C   PHE A 319     -14.245 -20.324 -76.706  1.00400.00           C  
ATOM   4789  O   PHE A 319     -13.472 -21.281 -76.759  1.00400.00           O  
ATOM   4790  CB  PHE A 319     -14.741 -20.323 -79.136  1.00600.00           C  
ATOM   4791  CG  PHE A 319     -15.755 -20.236 -80.231  1.00600.00           C  
ATOM   4792  CD1 PHE A 319     -15.762 -19.154 -81.096  1.00600.00           C  
ATOM   4793  CD2 PHE A 319     -16.712 -21.225 -80.392  1.00600.00           C  
ATOM   4794  CE1 PHE A 319     -16.696 -19.068 -82.107  1.00600.00           C  
ATOM   4795  CE2 PHE A 319     -17.651 -21.140 -81.400  1.00600.00           C  
ATOM   4796  CZ  PHE A 319     -17.641 -20.061 -82.260  1.00600.00           C  
ATOM   4797  H   PHE A 319     -15.490 -18.062 -78.000  1.00480.00           H  
ATOM   4798  HA  PHE A 319     -16.098 -20.932 -77.589  1.00480.00           H  
ATOM   4799 1HB  PHE A 319     -13.991 -19.551 -79.303  1.00720.00           H  
ATOM   4800 2HB  PHE A 319     -14.243 -21.288 -79.208  1.00720.00           H  
ATOM   4801  HD1 PHE A 319     -15.016 -18.368 -80.974  1.00720.00           H  
ATOM   4802  HD2 PHE A 319     -16.717 -22.077 -79.712  1.00720.00           H  
ATOM   4803  HE1 PHE A 319     -16.687 -18.215 -82.785  1.00720.00           H  
ATOM   4804  HE2 PHE A 319     -18.398 -21.925 -81.518  1.00720.00           H  
ATOM   4805  HZ  PHE A 319     -18.378 -19.995 -83.058  1.00720.00           H  
ATOM   4806  N   LYS A 320     -14.176 -19.395 -75.752  1.00361.84           N  
ATOM   4807  CA  LYS A 320     -13.183 -19.445 -74.689  1.00296.27           C  
ATOM   4808  C   LYS A 320     -13.881 -19.524 -73.346  1.00184.67           C  
ATOM   4809  O   LYS A 320     -13.460 -18.898 -72.372  1.00233.03           O  
ATOM   4810  CB  LYS A 320     -12.268 -18.220 -74.740  1.00444.40           C  
ATOM   4811  CG  LYS A 320     -11.481 -18.068 -76.034  1.00444.40           C  
ATOM   4812  CD  LYS A 320     -10.474 -19.189 -76.218  1.00444.40           C  
ATOM   4813  CE  LYS A 320      -9.652 -18.985 -77.483  1.00444.40           C  
ATOM   4814  NZ  LYS A 320      -8.676 -20.090 -77.693  1.00444.40           N  
ATOM   4815  H   LYS A 320     -14.817 -18.613 -75.752  1.00434.21           H  
ATOM   4816  HA  LYS A 320     -12.578 -20.344 -74.811  1.00355.52           H  
ATOM   4817 1HB  LYS A 320     -12.865 -17.318 -74.607  1.00533.29           H  
ATOM   4818 2HB  LYS A 320     -11.554 -18.264 -73.918  1.00533.29           H  
ATOM   4819 1HG  LYS A 320     -12.170 -18.084 -76.876  1.00533.29           H  
ATOM   4820 2HG  LYS A 320     -10.956 -17.114 -76.032  1.00533.29           H  
ATOM   4821 1HD  LYS A 320      -9.802 -19.222 -75.359  1.00533.29           H  
ATOM   4822 2HD  LYS A 320     -10.997 -20.142 -76.286  1.00533.29           H  
ATOM   4823 1HE  LYS A 320     -10.322 -18.939 -78.341  1.00533.29           H  
ATOM   4824 2HE  LYS A 320      -9.108 -18.043 -77.411  1.00533.29           H  
ATOM   4825 1HZ  LYS A 320      -8.151 -19.921 -78.540  1.00533.29           H  
ATOM   4826 2HZ  LYS A 320      -8.042 -20.133 -76.907  1.00533.29           H  
ATOM   4827 3HZ  LYS A 320      -9.172 -20.966 -77.773  1.00533.29           H  
ATOM   4828  N   GLU A 321     -14.955 -20.308 -73.302  1.00135.07           N  
ATOM   4829  CA  GLU A 321     -15.742 -20.482 -72.093  1.00110.88           C  
ATOM   4830  C   GLU A 321     -15.106 -21.469 -71.132  1.00 68.95           C  
ATOM   4831  O   GLU A 321     -15.477 -21.507 -69.969  1.00131.83           O  
ATOM   4832  CB  GLU A 321     -17.153 -20.941 -72.438  1.00166.32           C  
ATOM   4833  CG  GLU A 321     -17.979 -19.903 -73.180  1.00166.32           C  
ATOM   4834  CD  GLU A 321     -19.355 -20.397 -73.520  1.00166.32           C  
ATOM   4835  OE1 GLU A 321     -19.612 -21.563 -73.332  1.00166.32           O  
ATOM   4836  OE2 GLU A 321     -20.161 -19.613 -73.960  1.00166.32           O  
ATOM   4837  H   GLU A 321     -15.241 -20.796 -74.138  1.00162.08           H  
ATOM   4838  HA  GLU A 321     -15.808 -19.518 -71.587  1.00133.06           H  
ATOM   4839 1HB  GLU A 321     -17.107 -21.838 -73.056  1.00199.58           H  
ATOM   4840 2HB  GLU A 321     -17.686 -21.199 -71.523  1.00199.58           H  
ATOM   4841 1HG  GLU A 321     -18.067 -19.012 -72.560  1.00199.58           H  
ATOM   4842 2HG  GLU A 321     -17.460 -19.627 -74.096  1.00199.58           H  
ATOM   4843  N   LYS A 322     -14.155 -22.262 -71.620  1.00 28.72           N  
ATOM   4844  CA  LYS A 322     -13.414 -23.219 -70.802  1.00 22.08           C  
ATOM   4845  C   LYS A 322     -14.313 -24.037 -69.861  1.00 15.45           C  
ATOM   4846  O   LYS A 322     -14.400 -23.744 -68.665  1.00 18.82           O  
ATOM   4847  CB  LYS A 322     -12.363 -22.460 -70.002  1.00 33.12           C  
ATOM   4848  CG  LYS A 322     -11.362 -21.726 -70.884  1.00 33.12           C  
ATOM   4849  CD  LYS A 322     -10.319 -20.984 -70.068  1.00 33.12           C  
ATOM   4850  CE  LYS A 322      -9.361 -20.223 -70.974  1.00 33.12           C  
ATOM   4851  NZ  LYS A 322      -8.342 -19.466 -70.197  1.00 33.12           N  
ATOM   4852  H   LYS A 322     -13.914 -22.192 -72.597  1.00 34.46           H  
ATOM   4853  HA  LYS A 322     -12.888 -23.900 -71.467  1.00 26.50           H  
ATOM   4854 1HB  LYS A 322     -12.849 -21.726 -69.359  1.00 39.74           H  
ATOM   4855 2HB  LYS A 322     -11.814 -23.151 -69.363  1.00 39.74           H  
ATOM   4856 1HG  LYS A 322     -10.857 -22.444 -71.532  1.00 39.74           H  
ATOM   4857 2HG  LYS A 322     -11.890 -21.009 -71.511  1.00 39.74           H  
ATOM   4858 1HD  LYS A 322     -10.813 -20.279 -69.398  1.00 39.74           H  
ATOM   4859 2HD  LYS A 322      -9.751 -21.695 -69.467  1.00 39.74           H  
ATOM   4860 1HE  LYS A 322      -8.852 -20.929 -71.630  1.00 39.74           H  
ATOM   4861 2HE  LYS A 322      -9.928 -19.522 -71.586  1.00 39.74           H  
ATOM   4862 1HZ  LYS A 322      -7.728 -18.976 -70.833  1.00 39.74           H  
ATOM   4863 2HZ  LYS A 322      -8.804 -18.799 -69.595  1.00 39.74           H  
ATOM   4864 3HZ  LYS A 322      -7.801 -20.108 -69.636  1.00 39.74           H  
ATOM   4865  N   PRO A 323     -14.938 -25.099 -70.379  1.00 12.22           N  
ATOM   4866  CA  PRO A 323     -15.852 -26.010 -69.711  1.00  9.32           C  
ATOM   4867  C   PRO A 323     -15.118 -26.916 -68.750  1.00  6.24           C  
ATOM   4868  O   PRO A 323     -13.937 -27.207 -68.941  1.00  7.09           O  
ATOM   4869  CB  PRO A 323     -16.486 -26.786 -70.866  1.00 13.98           C  
ATOM   4870  CG  PRO A 323     -15.468 -26.756 -71.950  1.00 13.98           C  
ATOM   4871  CD  PRO A 323     -14.802 -25.417 -71.815  1.00 13.98           C  
ATOM   4872  HA  PRO A 323     -16.611 -25.433 -69.181  1.00 11.18           H  
ATOM   4873 1HB  PRO A 323     -16.733 -27.807 -70.540  1.00 16.78           H  
ATOM   4874 2HB  PRO A 323     -17.432 -26.309 -71.160  1.00 16.78           H  
ATOM   4875 1HG  PRO A 323     -14.759 -27.588 -71.838  1.00 16.78           H  
ATOM   4876 2HG  PRO A 323     -15.955 -26.885 -72.928  1.00 16.78           H  
ATOM   4877 1HD  PRO A 323     -13.745 -25.525 -72.092  1.00 16.78           H  
ATOM   4878 2HD  PRO A 323     -15.314 -24.659 -72.425  1.00 16.78           H  
ATOM   4879  N   TYR A 324     -15.820 -27.346 -67.711  1.00  4.64           N  
ATOM   4880  CA  TYR A 324     -15.235 -28.204 -66.700  1.00  3.53           C  
ATOM   4881  C   TYR A 324     -16.245 -29.062 -65.943  1.00  3.53           C  
ATOM   4882  O   TYR A 324     -17.425 -28.734 -65.847  1.00  4.65           O  
ATOM   4883  CB  TYR A 324     -14.482 -27.366 -65.675  1.00  5.29           C  
ATOM   4884  CG  TYR A 324     -15.400 -26.378 -65.009  1.00  5.29           C  
ATOM   4885  CD1 TYR A 324     -16.245 -26.796 -63.994  1.00  5.29           C  
ATOM   4886  CD2 TYR A 324     -15.386 -25.050 -65.401  1.00  5.29           C  
ATOM   4887  CE1 TYR A 324     -17.093 -25.893 -63.390  1.00  5.29           C  
ATOM   4888  CE2 TYR A 324     -16.223 -24.146 -64.783  1.00  5.29           C  
ATOM   4889  CZ  TYR A 324     -17.080 -24.563 -63.789  1.00  5.29           C  
ATOM   4890  OH  TYR A 324     -17.921 -23.660 -63.179  1.00  5.29           O  
ATOM   4891  H   TYR A 324     -16.780 -27.056 -67.626  1.00  5.57           H  
ATOM   4892  HA  TYR A 324     -14.549 -28.869 -67.207  1.00  4.24           H  
ATOM   4893 1HB  TYR A 324     -14.045 -28.007 -64.909  1.00  6.35           H  
ATOM   4894 2HB  TYR A 324     -13.674 -26.819 -66.161  1.00  6.35           H  
ATOM   4895  HD1 TYR A 324     -16.247 -27.840 -63.682  1.00  6.35           H  
ATOM   4896  HD2 TYR A 324     -14.712 -24.720 -66.192  1.00  6.35           H  
ATOM   4897  HE1 TYR A 324     -17.766 -26.217 -62.600  1.00  6.35           H  
ATOM   4898  HE2 TYR A 324     -16.211 -23.101 -65.083  1.00  6.35           H  
ATOM   4899  HH  TYR A 324     -17.813 -22.797 -63.586  1.00  6.35           H  
ATOM   4900  N   TRP A 325     -15.756 -30.145 -65.351  1.00  3.21           N  
ATOM   4901  CA  TRP A 325     -16.605 -31.031 -64.567  1.00  3.64           C  
ATOM   4902  C   TRP A 325     -16.505 -30.662 -63.097  1.00  3.41           C  
ATOM   4903  O   TRP A 325     -15.449 -30.231 -62.642  1.00  3.43           O  
ATOM   4904  CB  TRP A 325     -16.177 -32.472 -64.739  1.00  5.46           C  
ATOM   4905  CG  TRP A 325     -16.269 -32.968 -66.141  1.00  5.46           C  
ATOM   4906  CD1 TRP A 325     -15.256 -33.023 -67.054  1.00  5.46           C  
ATOM   4907  CD2 TRP A 325     -17.438 -33.488 -66.804  1.00  5.46           C  
ATOM   4908  NE1 TRP A 325     -15.713 -33.552 -68.234  1.00  5.46           N  
ATOM   4909  CE2 TRP A 325     -17.046 -33.841 -68.097  1.00  5.46           C  
ATOM   4910  CE3 TRP A 325     -18.767 -33.682 -66.409  1.00  5.46           C  
ATOM   4911  CZ2 TRP A 325     -17.934 -34.382 -68.998  1.00  5.46           C  
ATOM   4912  CZ3 TRP A 325     -19.657 -34.228 -67.318  1.00  5.46           C  
ATOM   4913  CH2 TRP A 325     -19.238 -34.568 -68.575  1.00  5.46           C  
ATOM   4914  H   TRP A 325     -14.777 -30.361 -65.472  1.00  3.85           H  
ATOM   4915  HA  TRP A 325     -17.639 -30.919 -64.892  1.00  4.37           H  
ATOM   4916 1HB  TRP A 325     -15.175 -32.615 -64.368  1.00  6.55           H  
ATOM   4917 2HB  TRP A 325     -16.821 -33.096 -64.132  1.00  6.55           H  
ATOM   4918  HD1 TRP A 325     -14.233 -32.702 -66.872  1.00  6.55           H  
ATOM   4919  HE1 TRP A 325     -15.155 -33.706 -69.071  1.00  6.55           H  
ATOM   4920  HE3 TRP A 325     -19.096 -33.409 -65.409  1.00  6.55           H  
ATOM   4921  HZ2 TRP A 325     -17.647 -34.663 -70.005  1.00  6.55           H  
ATOM   4922  HZ3 TRP A 325     -20.691 -34.382 -67.008  1.00  6.55           H  
ATOM   4923  HH2 TRP A 325     -19.941 -34.999 -69.270  1.00  6.55           H  
ATOM   4924  N   ILE A 326     -17.586 -30.836 -62.346  1.00  3.64           N  
ATOM   4925  CA  ILE A 326     -17.560 -30.515 -60.918  1.00  3.80           C  
ATOM   4926  C   ILE A 326     -17.455 -31.792 -60.092  1.00  3.96           C  
ATOM   4927  O   ILE A 326     -18.363 -32.627 -60.096  1.00  4.63           O  
ATOM   4928  CB  ILE A 326     -18.803 -29.729 -60.489  1.00  5.70           C  
ATOM   4929  CG1 ILE A 326     -18.910 -28.436 -61.299  1.00  5.70           C  
ATOM   4930  CG2 ILE A 326     -18.705 -29.405 -59.005  1.00  5.70           C
[truncated: 57,203 more chars]
