# Supplementary material for: Sequence comparison, molecular modeling, and network analysis predict structural diversity in cysteine proteases from the Cape sundew, Drosera capensis
Source: Comput Struct Biotechnol J. 2016 Jun 14;14:271–82. doi: 10.1016/j.csbj.2016.05.003 (PMC4949590; doi:10.1016/j.csbj.2016.05.003)
Supplement: Supplementary file 3 [file mmc3.zip › Rosetta_full/DCAP_3872_full_m1.pdb]

PFRMAT TS
TARGET DCAP_3872
AUTHOR BAKER-ROSETTASERVER
METHOD    ROSETTA provides both ab initio and
METHOD    comparative models of protein domains.
METHOD    Comparative models are built from structures
METHOD    detected and aligned by HHSEARCH, SPARKS, and
METHOD    Raptor. Loop regions are assembled from fragments and 
METHOD    optimized to fit the aligned template structures.
METHOD    De novo models are built using the Rosetta de
METHOD    novo protocol.  The procedure is fully automated.
MODEL     1
PARENT 4qrvB_301
REMARK PARENT    4qrvB_301
REMARK PARSRC    alignment
REMARK SCORE     0.89
ATOM      1  N   MET A   1      -5.856  35.567 -41.956  1.00999.99           N  
ATOM      2  CA  MET A   1      -4.683  35.679 -41.096  1.00999.99           C  
ATOM      3  C   MET A   1      -4.898  35.017 -39.740  1.00999.99           C  
ATOM      4  O   MET A   1      -6.025  34.940 -39.248  1.00999.99           O  
ATOM      5  CB  MET A   1      -4.307  37.144 -40.901  1.00999.99           C  
ATOM      6  CG  MET A   1      -4.007  37.890 -42.193  1.00999.99           C  
ATOM      7  SD  MET A   1      -2.626  37.170 -43.107  1.00999.99           S  
ATOM      8  CE  MET A   1      -1.244  37.550 -42.036  1.00999.99           C  
ATOM      9 1H   MET A   1      -6.018  36.449 -42.420  1.00999.99           H  
ATOM     10 2H   MET A   1      -5.698  34.850 -42.649  1.00999.99           H  
ATOM     11 3H   MET A   1      -6.665  35.326 -41.401  1.00999.99           H  
ATOM     12  HA  MET A   1      -3.852  35.167 -41.584  1.00999.99           H  
ATOM     13 1HB  MET A   1      -5.119  37.665 -40.396  1.00999.99           H  
ATOM     14 2HB  MET A   1      -3.425  37.215 -40.264  1.00999.99           H  
ATOM     15 1HG  MET A   1      -4.888  37.879 -42.834  1.00999.99           H  
ATOM     16 2HG  MET A   1      -3.766  38.929 -41.967  1.00999.99           H  
ATOM     17 1HE  MET A   1      -0.326  37.159 -42.477  1.00999.99           H  
ATOM     18 2HE  MET A   1      -1.159  38.631 -41.917  1.00999.99           H  
ATOM     19 3HE  MET A   1      -1.403  37.088 -41.061  1.00999.99           H  
ATOM     20  N   ALA A   2      -3.799  34.550 -39.147  1.00999.99           N  
ATOM     21  CA  ALA A   2      -3.811  33.879 -37.851  1.00999.99           C  
ATOM     22  C   ALA A   2      -4.327  34.790 -36.746  1.00999.99           C  
ATOM     23  O   ALA A   2      -5.012  34.325 -35.837  1.00999.99           O  
ATOM     24  CB  ALA A   2      -2.417  33.386 -37.503  1.00999.99           C  
ATOM     25  H   ALA A   2      -2.911  34.659 -39.619  1.00999.99           H  
ATOM     26  HA  ALA A   2      -4.482  33.021 -37.924  1.00999.99           H  
ATOM     27 1HB  ALA A   2      -2.446  32.861 -36.548  1.00999.99           H  
ATOM     28 2HB  ALA A   2      -2.063  32.709 -38.279  1.00999.99           H  
ATOM     29 3HB  ALA A   2      -1.738  34.235 -37.427  1.00999.99           H  
ATOM     30  N   SER A   3      -3.995  36.082 -36.825  1.00999.99           N  
ATOM     31  CA  SER A   3      -4.448  37.056 -35.836  1.00999.99           C  
ATOM     32  C   SER A   3      -5.965  37.156 -35.838  1.00999.99           C  
ATOM     33  O   SER A   3      -6.590  37.233 -34.778  1.00999.99           O  
ATOM     34  CB  SER A   3      -3.851  38.422 -36.121  1.00999.99           C  
ATOM     35  OG  SER A   3      -2.459  38.414 -35.951  1.00999.99           O  
ATOM     36  H   SER A   3      -3.417  36.400 -37.590  1.00999.99           H  
ATOM     37  HA  SER A   3      -4.124  36.726 -34.849  1.00999.99           H  
ATOM     38 1HB  SER A   3      -4.093  38.722 -37.140  1.00999.99           H  
ATOM     39 2HB  SER A   3      -4.295  39.156 -35.451  1.00999.99           H  
ATOM     40  HG  SER A   3      -2.167  39.312 -36.121  1.00999.99           H  
ATOM     41  N   ILE A   4      -6.543  37.136 -37.039  1.00999.99           N  
ATOM     42  CA  ILE A   4      -7.983  37.198 -37.215  1.00999.99           C  
ATOM     43  C   ILE A   4      -8.630  35.960 -36.637  1.00999.99           C  
ATOM     44  O   ILE A   4      -9.627  36.060 -35.921  1.00999.99           O  
ATOM     45  CB  ILE A   4      -8.357  37.318 -38.701  1.00999.99           C  
ATOM     46  CG1 ILE A   4      -7.902  38.674 -39.247  1.00999.99           C  
ATOM     47  CG2 ILE A   4      -9.858  37.139 -38.875  1.00999.99           C  
ATOM     48  CD1 ILE A   4      -7.972  38.771 -40.754  1.00999.99           C  
ATOM     49  H   ILE A   4      -5.961  37.076 -37.859  1.00999.99           H  
ATOM     50  HA  ILE A   4      -8.365  38.067 -36.685  1.00999.99           H  
ATOM     51  HB  ILE A   4      -7.841  36.550 -39.271  1.00999.99           H  
ATOM     52 1HG1 ILE A   4      -8.530  39.456 -38.823  1.00999.99           H  
ATOM     53 2HG1 ILE A   4      -6.874  38.854 -38.937  1.00999.99           H  
ATOM     54 1HG2 ILE A   4     -10.113  37.216 -39.932  1.00999.99           H  
ATOM     55 2HG2 ILE A   4     -10.154  36.160 -38.501  1.00999.99           H  
ATOM     56 3HG2 ILE A   4     -10.385  37.914 -38.318  1.00999.99           H  
ATOM     57 1HD1 ILE A   4      -7.633  39.759 -41.070  1.00999.99           H  
ATOM     58 2HD1 ILE A   4      -7.332  38.010 -41.198  1.00999.99           H  
ATOM     59 3HD1 ILE A   4      -8.999  38.619 -41.083  1.00999.99           H  
ATOM     60  N   LYS A   5      -8.053  34.798 -36.948  1.00999.99           N  
ATOM     61  CA  LYS A   5      -8.560  33.528 -36.457  1.00999.99           C  
ATOM     62  C   LYS A   5      -8.536  33.464 -34.940  1.00999.99           C  
ATOM     63  O   LYS A   5      -9.509  33.033 -34.325  1.00999.99           O  
ATOM     64  CB  LYS A   5      -7.730  32.380 -37.013  1.00999.99           C  
ATOM     65  CG  LYS A   5      -7.909  32.108 -38.496  1.00999.99           C  
ATOM     66  CD  LYS A   5      -7.003  30.965 -38.935  1.00999.99           C  
ATOM     67  CE  LYS A   5      -7.157  30.661 -40.415  1.00999.99           C  
ATOM     68  NZ  LYS A   5      -6.250  29.563 -40.845  1.00999.99           N  
ATOM     69  H   LYS A   5      -7.242  34.796 -37.557  1.00999.99           H  
ATOM     70  HA  LYS A   5      -9.595  33.417 -36.784  1.00999.99           H  
ATOM     71 1HB  LYS A   5      -6.673  32.581 -36.843  1.00999.99           H  
ATOM     72 2HB  LYS A   5      -7.974  31.465 -36.475  1.00999.99           H  
ATOM     73 1HG  LYS A   5      -8.948  31.841 -38.700  1.00999.99           H  
ATOM     74 2HG  LYS A   5      -7.665  33.004 -39.065  1.00999.99           H  
ATOM     75 1HD  LYS A   5      -5.963  31.227 -38.733  1.00999.99           H  
ATOM     76 2HD  LYS A   5      -7.250  30.070 -38.364  1.00999.99           H  
ATOM     77 1HE  LYS A   5      -8.187  30.370 -40.614  1.00999.99           H  
ATOM     78 2HE  LYS A   5      -6.926  31.558 -40.989  1.00999.99           H  
ATOM     79 1HZ  LYS A   5      -6.378  29.390 -41.832  1.00999.99           H  
ATOM     80 2HZ  LYS A   5      -5.291  29.830 -40.671  1.00999.99           H  
ATOM     81 3HZ  LYS A   5      -6.465  28.725 -40.325  1.00999.99           H  
ATOM     82  N   GLY A   6      -7.432  33.920 -34.344  1.00999.99           N  
ATOM     83  CA  GLY A   6      -7.280  33.928 -32.899  1.00999.99           C  
ATOM     84  C   GLY A   6      -8.343  34.787 -32.249  1.00999.99           C  
ATOM     85  O   GLY A   6      -8.976  34.361 -31.283  1.00999.99           O  
ATOM     86  H   GLY A   6      -6.663  34.252 -34.907  1.00999.99           H  
ATOM     87 1HA  GLY A   6      -7.343  32.909 -32.519  1.00999.99           H  
ATOM     88 2HA  GLY A   6      -6.290  34.307 -32.639  1.00999.99           H  
ATOM     89  N   CYS A   7      -8.557  35.985 -32.799  1.00999.99           N  
ATOM     90  CA  CYS A   7      -9.555  36.892 -32.259  1.00999.99           C  
ATOM     91  C   CYS A   7     -10.953  36.325 -32.410  1.00999.99           C  
ATOM     92  O   CYS A   7     -11.752  36.419 -31.482  1.00999.99           O  
ATOM     93  CB  CYS A   7      -9.488  38.247 -32.964  1.00999.99           C  
ATOM     94  SG  CYS A   7      -8.011  39.215 -32.573  1.00999.99           S  
ATOM     95  H   CYS A   7      -7.998  36.288 -33.588  1.00999.99           H  
ATOM     96  HA  CYS A   7      -9.351  37.039 -31.200  1.00999.99           H  
ATOM     97 1HB  CYS A   7      -9.513  38.096 -34.044  1.00999.99           H  
ATOM     98 2HB  CYS A   7     -10.360  38.842 -32.696  1.00999.99           H  
ATOM     99  HG  CYS A   7      -8.331  40.265 -33.323  1.00999.99           H  
ATOM    100  N   ALA A   8     -11.243  35.717 -33.557  1.00999.99           N  
ATOM    101  CA  ALA A   8     -12.548  35.128 -33.811  1.00999.99           C  
ATOM    102  C   ALA A   8     -12.864  34.036 -32.799  1.00999.99           C  
ATOM    103  O   ALA A   8     -13.982  33.960 -32.291  1.00999.99           O  
ATOM    104  CB  ALA A   8     -12.601  34.565 -35.222  1.00999.99           C  
ATOM    105  H   ALA A   8     -10.547  35.675 -34.291  1.00999.99           H  
ATOM    106  HA  ALA A   8     -13.301  35.912 -33.707  1.00999.99           H  
ATOM    107 1HB  ALA A   8     -13.590  34.150 -35.412  1.00999.99           H  
ATOM    108 2HB  ALA A   8     -12.398  35.362 -35.938  1.00999.99           H  
ATOM    109 3HB  ALA A   8     -11.852  33.783 -35.331  1.00999.99           H  
ATOM    110  N   GLN A   9     -11.863  33.206 -32.498  1.00999.99           N  
ATOM    111  CA  GLN A   9     -12.022  32.128 -31.535  1.00999.99           C  
ATOM    112  C   GLN A   9     -12.242  32.661 -30.130  1.00999.99           C  
ATOM    113  O   GLN A   9     -13.112  32.170 -29.409  1.00999.99           O  
ATOM    114  CB  GLN A   9     -10.786  31.230 -31.559  1.00999.99           C  
ATOM    115  CG  GLN A   9     -10.637  30.409 -32.828  1.00999.99           C  
ATOM    116  CD  GLN A   9      -9.319  29.661 -32.879  1.00999.99           C  
ATOM    117  OE1 GLN A   9      -8.368  30.002 -32.169  1.00999.99           O  
ATOM    118  NE2 GLN A   9      -9.252  28.636 -33.721  1.00999.99           N  
ATOM    119  H   GLN A   9     -10.972  33.306 -32.968  1.00999.99           H  
ATOM    120  HA  GLN A   9     -12.895  31.539 -31.814  1.00999.99           H  
ATOM    121 1HB  GLN A   9      -9.892  31.842 -31.449  1.00999.99           H  
ATOM    122 2HB  GLN A   9     -10.820  30.542 -30.714  1.00999.99           H  
ATOM    123 1HG  GLN A   9     -11.443  29.677 -32.867  1.00999.99           H  
ATOM    124 2HG  GLN A   9     -10.697  31.066 -33.694  1.00999.99           H  
ATOM    125 1HE2 GLN A   9      -8.406  28.107 -33.799  1.00999.99           H  
ATOM    126 2HE2 GLN A   9     -10.046  28.394 -34.279  1.00999.99           H  
ATOM    127  N   LEU A  10     -11.469  33.681 -29.753  1.00999.99           N  
ATOM    128  CA  LEU A  10     -11.593  34.274 -28.432  1.00999.99           C  
ATOM    129  C   LEU A  10     -12.930  34.968 -28.242  1.00999.99           C  
ATOM    130  O   LEU A  10     -13.531  34.856 -27.174  1.00999.99           O  
ATOM    131  CB  LEU A  10     -10.457  35.275 -28.204  1.00999.99           C  
ATOM    132  CG  LEU A  10      -9.061  34.662 -28.054  1.00999.99           C  
ATOM    133  CD1 LEU A  10      -8.020  35.773 -28.032  1.00999.99           C  
ATOM    134  CD2 LEU A  10      -9.014  33.842 -26.776  1.00999.99           C  
ATOM    135  H   LEU A  10     -10.760  34.037 -30.382  1.00999.99           H  
ATOM    136  HA  LEU A  10     -11.514  33.480 -27.692  1.00999.99           H  
ATOM    137 1HB  LEU A  10     -10.428  35.967 -29.044  1.00999.99           H  
ATOM    138 2HB  LEU A  10     -10.670  35.841 -27.297  1.00999.99           H  
ATOM    139  HG  LEU A  10      -8.850  34.014 -28.903  1.00999.99           H  
ATOM    140 1HD1 LEU A  10      -7.026  35.338 -27.928  1.00999.99           H  
ATOM    141 2HD1 LEU A  10      -8.073  36.340 -28.961  1.00999.99           H  
ATOM    142 3HD1 LEU A  10      -8.214  36.437 -27.190  1.00999.99           H  
ATOM    143 1HD2 LEU A  10      -8.024  33.398 -26.661  1.00999.99           H  
ATOM    144 2HD2 LEU A  10      -9.222  34.487 -25.922  1.00999.99           H  
ATOM    145 3HD2 LEU A  10      -9.762  33.051 -26.825  1.00999.99           H  
ATOM    146  N   ILE A  11     -13.387  35.686 -29.267  1.00999.99           N  
ATOM    147  CA  ILE A  11     -14.680  36.352 -29.224  1.00999.99           C  
ATOM    148  C   ILE A  11     -15.798  35.349 -29.109  1.00999.99           C  
ATOM    149  O   ILE A  11     -16.688  35.509 -28.276  1.00999.99           O  
ATOM    150  CB  ILE A  11     -14.907  37.230 -30.465  1.00999.99           C  
ATOM    151  CG1 ILE A  11     -13.945  38.421 -30.446  1.00999.99           C  
ATOM    152  CG2 ILE A  11     -16.356  37.695 -30.521  1.00999.99           C  
ATOM    153  CD1 ILE A  11     -13.887  39.176 -31.755  1.00999.99           C  
ATOM    154  H   ILE A  11     -12.833  35.768 -30.106  1.00999.99           H  
ATOM    155  HA  ILE A  11     -14.707  36.993 -28.343  1.00999.99           H  
ATOM    156  HB  ILE A  11     -14.683  36.648 -31.360  1.00999.99           H  
ATOM    157 1HG1 ILE A  11     -14.257  39.114 -29.665  1.00999.99           H  
ATOM    158 2HG1 ILE A  11     -12.943  38.069 -30.205  1.00999.99           H  
ATOM    159 1HG2 ILE A  11     -16.507  38.304 -31.412  1.00999.99           H  
ATOM    160 2HG2 ILE A  11     -17.015  36.829 -30.558  1.00999.99           H  
ATOM    161 3HG2 ILE A  11     -16.584  38.287 -29.635  1.00999.99           H  
ATOM    162 1HD1 ILE A  11     -13.188  40.008 -31.663  1.00999.99           H  
ATOM    163 2HD1 ILE A  11     -13.553  38.507 -32.548  1.00999.99           H  
ATOM    164 3HD1 ILE A  11     -14.877  39.560 -31.996  1.00999.99           H  
ATOM    165  N   PHE A  12     -15.746  34.310 -29.940  1.00999.99           N  
ATOM    166  CA  PHE A  12     -16.755  33.270 -29.908  1.00999.99           C  
ATOM    167  C   PHE A  12     -16.888  32.645 -28.547  1.00999.99           C  
ATOM    168  O   PHE A  12     -17.999  32.534 -28.033  1.00999.99           O  
ATOM    169  CB  PHE A  12     -16.459  32.165 -30.910  1.00999.99           C  
ATOM    170  CG  PHE A  12     -17.403  31.008 -30.746  1.00999.99           C  
ATOM    171  CD1 PHE A  12     -18.713  31.086 -31.193  1.00999.99           C  
ATOM    172  CD2 PHE A  12     -16.982  29.840 -30.130  1.00999.99           C  
ATOM    173  CE1 PHE A  12     -19.581  30.023 -31.022  1.00999.99           C  
ATOM    174  CE2 PHE A  12     -17.845  28.777 -29.961  1.00999.99           C  
ATOM    175  CZ  PHE A  12     -19.148  28.869 -30.406  1.00999.99           C  
ATOM    176  H   PHE A  12     -15.000  34.234 -30.618  1.00999.99           H  
ATOM    177  HA  PHE A  12     -17.714  33.721 -30.168  1.00999.99           H  
ATOM    178 1HB  PHE A  12     -16.550  32.548 -31.926  1.00999.99           H  
ATOM    179 2HB  PHE A  12     -15.439  31.804 -30.778  1.00999.99           H  
ATOM    180  HD1 PHE A  12     -19.057  32.000 -31.678  1.00999.99           H  
ATOM    181  HD2 PHE A  12     -15.954  29.768 -29.773  1.00999.99           H  
ATOM    182  HE1 PHE A  12     -20.609  30.099 -31.376  1.00999.99           H  
ATOM    183  HE2 PHE A  12     -17.500  27.866 -29.473  1.00999.99           H  
ATOM    184  HZ  PHE A  12     -19.831  28.032 -30.271  1.00999.99           H  
ATOM    185  N   LEU A  13     -15.769  32.213 -27.973  1.00999.99           N  
ATOM    186  CA  LEU A  13     -15.795  31.559 -26.681  1.00999.99           C  
ATOM    187  C   LEU A  13     -16.192  32.513 -25.564  1.00999.99           C  
ATOM    188  O   LEU A  13     -16.900  32.118 -24.640  1.00999.99           O  
ATOM    189  CB  LEU A  13     -14.428  30.947 -26.392  1.00999.99           C  
ATOM    190  CG  LEU A  13     -14.052  29.769 -27.299  1.00999.99           C  
ATOM    191  CD1 LEU A  13     -12.616  29.353 -27.019  1.00999.99           C  
ATOM    192  CD2 LEU A  13     -15.019  28.619 -27.058  1.00999.99           C  
ATOM    193  H   LEU A  13     -14.880  32.327 -28.448  1.00999.99           H  
ATOM    194  HA  LEU A  13     -16.527  30.756 -26.723  1.00999.99           H  
ATOM    195 1HB  LEU A  13     -13.667  31.716 -26.513  1.00999.99           H  
ATOM    196 2HB  LEU A  13     -14.408  30.598 -25.360  1.00999.99           H  
ATOM    197  HG  LEU A  13     -14.114  30.078 -28.342  1.00999.99           H  
ATOM    198 1HD1 LEU A  13     -12.344  28.523 -27.671  1.00999.99           H  
ATOM    199 2HD1 LEU A  13     -11.950  30.195 -27.208  1.00999.99           H  
ATOM    200 3HD1 LEU A  13     -12.523  29.042 -25.979  1.00999.99           H  
ATOM    201 1HD2 LEU A  13     -14.758  27.783 -27.707  1.00999.99           H  
ATOM    202 2HD2 LEU A  13     -14.957  28.301 -26.018  1.00999.99           H  
ATOM    203 3HD2 LEU A  13     -16.034  28.947 -27.278  1.00999.99           H  
ATOM    204  N   ALA A  14     -15.778  33.777 -25.654  1.00999.99           N  
ATOM    205  CA  ALA A  14     -16.159  34.754 -24.644  1.00999.99           C  
ATOM    206  C   ALA A  14     -17.671  34.914 -24.607  1.00999.99           C  
ATOM    207  O   ALA A  14     -18.274  34.906 -23.533  1.00999.99           O  
ATOM    208  CB  ALA A  14     -15.494  36.092 -24.921  1.00999.99           C  
ATOM    209  H   ALA A  14     -15.177  34.073 -26.412  1.00999.99           H  
ATOM    210  HA  ALA A  14     -15.832  34.386 -23.671  1.00999.99           H  
ATOM    211 1HB  ALA A  14     -15.774  36.805 -24.147  1.00999.99           H  
ATOM    212 2HB  ALA A  14     -14.411  35.965 -24.924  1.00999.99           H  
ATOM    213 3HB  ALA A  14     -15.817  36.465 -25.892  1.00999.99           H  
ATOM    214  N   VAL A  15     -18.278  35.033 -25.789  1.00999.99           N  
ATOM    215  CA  VAL A  15     -19.720  35.165 -25.907  1.00999.99           C  
ATOM    216  C   VAL A  15     -20.420  33.879 -25.517  1.00999.99           C  
ATOM    217  O   VAL A  15     -21.431  33.912 -24.814  1.00999.99           O  
ATOM    218  CB  VAL A  15     -20.115  35.549 -27.341  1.00999.99           C  
ATOM    219  CG1 VAL A  15     -21.628  35.500 -27.489  1.00999.99           C  
ATOM    220  CG2 VAL A  15     -19.595  36.945 -27.653  1.00999.99           C  
ATOM    221  H   VAL A  15     -17.721  35.046 -26.634  1.00999.99           H  
ATOM    222  HA  VAL A  15     -20.049  35.958 -25.235  1.00999.99           H  
ATOM    223  HB  VAL A  15     -19.686  34.831 -28.040  1.00999.99           H  
ATOM    224 1HG1 VAL A  15     -21.903  35.765 -28.510  1.00999.99           H  
ATOM    225 2HG1 VAL A  15     -21.982  34.494 -27.267  1.00999.99           H  
ATOM    226 3HG1 VAL A  15     -22.084  36.207 -26.796  1.00999.99           H  
ATOM    227 1HG2 VAL A  15     -19.870  37.216 -28.671  1.00999.99           H  
ATOM    228 2HG2 VAL A  15     -20.033  37.659 -26.956  1.00999.99           H  
ATOM    229 3HG2 VAL A  15     -18.511  36.963 -27.552  1.00999.99           H  
ATOM    230  N   LEU A  16     -19.878  32.753 -25.981  1.00999.99           N  
ATOM    231  CA  LEU A  16     -20.407  31.433 -25.687  1.00999.99           C  
ATOM    232  C   LEU A  16     -20.573  31.210 -24.211  1.00999.99           C  
ATOM    233  O   LEU A  16     -21.668  30.896 -23.748  1.00999.99           O  
ATOM    234  CB  LEU A  16     -19.462  30.350 -26.218  1.00999.99           C  
ATOM    235  CG  LEU A  16     -19.856  28.910 -25.881  1.00999.99           C  
ATOM    236  CD1 LEU A  16     -21.181  28.579 -26.551  1.00999.99           C  
ATOM    237  CD2 LEU A  16     -18.747  27.971 -26.321  1.00999.99           C  
ATOM    238  H   LEU A  16     -19.061  32.803 -26.569  1.00999.99           H  
ATOM    239  HA  LEU A  16     -21.380  31.334 -26.167  1.00999.99           H  
ATOM    240 1HB  LEU A  16     -19.406  30.436 -27.302  1.00999.99           H  
ATOM    241 2HB  LEU A  16     -18.470  30.522 -25.808  1.00999.99           H  
ATOM    242  HG  LEU A  16     -19.995  28.815 -24.804  1.00999.99           H  
ATOM    243 1HD1 LEU A  16     -21.470  27.558 -26.301  1.00999.99           H  
ATOM    244 2HD1 LEU A  16     -21.948  29.269 -26.201  1.00999.99           H  
ATOM    245 3HD1 LEU A  16     -21.074  28.671 -27.631  1.00999.99           H  
ATOM    246 1HD2 LEU A  16     -19.019  26.944 -26.072  1.00999.99           H  
ATOM    247 2HD2 LEU A  16     -18.604  28.056 -27.395  1.00999.99           H  
ATOM    248 3HD2 LEU A  16     -17.823  28.235 -25.808  1.00999.99           H  
ATOM    249  N   PHE A  17     -19.486  31.380 -23.473  1.00999.99           N  
ATOM    250  CA  PHE A  17     -19.512  31.129 -22.053  1.00999.99           C  
ATOM    251  C   PHE A  17     -20.272  32.198 -21.308  1.00999.99           C  
ATOM    252  O   PHE A  17     -20.924  31.896 -20.316  1.00999.99           O  
ATOM    253  CB  PHE A  17     -18.097  30.984 -21.523  1.00999.99           C  
ATOM    254  CG  PHE A  17     -17.465  29.709 -21.993  1.00999.99           C  
ATOM    255  CD1 PHE A  17     -16.305  29.727 -22.752  1.00999.99           C  
ATOM    256  CD2 PHE A  17     -18.051  28.487 -21.703  1.00999.99           C  
ATOM    257  CE1 PHE A  17     -15.739  28.553 -23.207  1.00999.99           C  
ATOM    258  CE2 PHE A  17     -17.487  27.311 -22.156  1.00999.99           C  
ATOM    259  CZ  PHE A  17     -16.329  27.345 -22.909  1.00999.99           C  
ATOM    260  H   PHE A  17     -18.618  31.656 -23.909  1.00999.99           H  
ATOM    261  HA  PHE A  17     -20.024  30.180 -21.888  1.00999.99           H  
ATOM    262 1HB  PHE A  17     -17.485  31.819 -21.860  1.00999.99           H  
ATOM    263 2HB  PHE A  17     -18.103  30.989 -20.437  1.00999.99           H  
ATOM    264  HD1 PHE A  17     -15.839  30.682 -22.990  1.00999.99           H  
ATOM    265  HD2 PHE A  17     -18.967  28.461 -21.112  1.00999.99           H  
ATOM    266  HE1 PHE A  17     -14.825  28.583 -23.800  1.00999.99           H  
ATOM    267  HE2 PHE A  17     -17.955  26.355 -21.922  1.00999.99           H  
ATOM    268  HZ  PHE A  17     -15.884  26.417 -23.267  1.00999.99           H  
ATOM    269  N   PHE A  18     -20.248  33.437 -21.796  1.00999.99           N  
ATOM    270  CA  PHE A  18     -21.039  34.483 -21.170  1.00999.99           C  
ATOM    271  C   PHE A  18     -22.509  34.093 -21.160  1.00999.99           C  
ATOM    272  O   PHE A  18     -23.162  34.146 -20.116  1.00999.99           O  
ATOM    273  CB  PHE A  18     -20.883  35.811 -21.902  1.00999.99           C  
ATOM    274  CG  PHE A  18     -21.768  36.885 -21.345  1.00999.99           C  
ATOM    275  CD1 PHE A  18     -21.407  37.577 -20.199  1.00999.99           C  
ATOM    276  CD2 PHE A  18     -22.972  37.198 -21.958  1.00999.99           C  
ATOM    277  CE1 PHE A  18     -22.228  38.559 -19.679  1.00999.99           C  
ATOM    278  CE2 PHE A  18     -23.796  38.178 -21.440  1.00999.99           C  
ATOM    279  CZ  PHE A  18     -23.423  38.860 -20.299  1.00999.99           C  
ATOM    280  H   PHE A  18     -19.675  33.679 -22.597  1.00999.99           H  
ATOM    281  HA  PHE A  18     -20.705  34.605 -20.139  1.00999.99           H  
ATOM    282 1HB  PHE A  18     -19.849  36.149 -21.832  1.00999.99           H  
ATOM    283 2HB  PHE A  18     -21.117  35.684 -22.958  1.00999.99           H  
ATOM    284  HD1 PHE A  18     -20.463  37.337 -19.708  1.00999.99           H  
ATOM    285  HD2 PHE A  18     -23.267  36.658 -22.859  1.00999.99           H  
ATOM    286  HE1 PHE A  18     -21.931  39.095 -18.778  1.00999.99           H  
ATOM    287  HE2 PHE A  18     -24.739  38.415 -21.931  1.00999.99           H  
ATOM    288  HZ  PHE A  18     -24.071  39.633 -19.889  1.00999.99           H  
ATOM    289  N   SER A  19     -23.018  33.718 -22.334  1.00999.99           N  
ATOM    290  CA  SER A  19     -24.404  33.310 -22.505  1.00999.99           C  
ATOM    291  C   SER A  19     -24.744  32.074 -21.684  1.00999.99           C  
ATOM    292  O   SER A  19     -25.775  32.044 -21.011  1.00999.99           O  
ATOM    293  CB  SER A  19     -24.684  33.043 -23.968  1.00999.99           C  
ATOM    294  OG  SER A  19     -26.014  32.642 -24.159  1.00999.99           O  
ATOM    295  H   SER A  19     -22.419  33.716 -23.149  1.00999.99           H  
ATOM    296  HA  SER A  19     -25.044  34.127 -22.170  1.00999.99           H  
ATOM    297 1HB  SER A  19     -24.487  33.946 -24.546  1.00999.99           H  
ATOM    298 2HB  SER A  19     -24.010  32.269 -24.333  1.00999.99           H  
ATOM    299  HG  SER A  19     -26.106  32.481 -25.101  1.00999.99           H  
ATOM    300  N   VAL A  20     -23.878  31.057 -21.745  1.00999.99           N  
ATOM    301  CA  VAL A  20     -24.084  29.826 -20.992  1.00999.99           C  
ATOM    302  C   VAL A  20     -24.138  30.066 -19.499  1.00999.99           C  
ATOM    303  O   VAL A  20     -25.019  29.533 -18.822  1.00999.99           O  
ATOM    304  CB  VAL A  20     -22.968  28.806 -21.295  1.00999.99           C  
ATOM    305  CG1 VAL A  20     -23.049  27.641 -20.319  1.00999.99           C  
ATOM    306  CG2 VAL A  20     -23.133  28.280 -22.715  1.00999.99           C  
ATOM    307  H   VAL A  20     -23.056  31.130 -22.331  1.00999.99           H  
ATOM    308  HA  VAL A  20     -25.034  29.393 -21.304  1.00999.99           H  
ATOM    309  HB  VAL A  20     -21.996  29.284 -21.180  1.00999.99           H  
ATOM    310 1HG1 VAL A  20     -22.257  26.925 -20.539  1.00999.99           H  
ATOM    311 2HG1 VAL A  20     -22.930  28.010 -19.301  1.00999.99           H  
ATOM    312 3HG1 VAL A  20     -24.017  27.150 -20.417  1.00999.99           H  
ATOM    313 1HG2 VAL A  20     -22.344  27.560 -22.930  1.00999.99           H  
ATOM    314 2HG2 VAL A  20     -24.104  27.793 -22.808  1.00999.99           H  
ATOM    315 3HG2 VAL A  20     -23.079  29.099 -23.425  1.00999.99           H  
ATOM    316  N   TYR A  21     -23.200  30.856 -18.989  1.00999.99           N  
ATOM    317  CA  TYR A  21     -23.145  31.136 -17.570  1.00999.99           C  
ATOM    318  C   TYR A  21     -24.335  31.971 -17.142  1.00999.99           C  
ATOM    319  O   TYR A  21     -24.895  31.724 -16.079  1.00999.99           O  
ATOM    320  CB  TYR A  21     -21.841  31.849 -17.222  1.00999.99           C  
ATOM    321  CG  TYR A  21     -20.618  30.979 -17.420  1.00999.99           C  
ATOM    322  CD1 TYR A  21     -20.757  29.605 -17.554  1.00999.99           C  
ATOM    323  CD2 TYR A  21     -19.357  31.556 -17.476  1.00999.99           C  
ATOM    324  CE1 TYR A  21     -19.643  28.813 -17.747  1.00999.99           C  
ATOM    325  CE2 TYR A  21     -18.243  30.763 -17.665  1.00999.99           C  
ATOM    326  CZ  TYR A  21     -18.383  29.397 -17.802  1.00999.99           C  
ATOM    327  OH  TYR A  21     -17.272  28.606 -17.992  1.00999.99           O  
ATOM    328  H   TYR A  21     -22.496  31.259 -19.589  1.00999.99           H  
ATOM    329  HA  TYR A  21     -23.186  30.192 -17.027  1.00999.99           H  
ATOM    330 1HB  TYR A  21     -21.733  32.738 -17.845  1.00999.99           H  
ATOM    331 2HB  TYR A  21     -21.866  32.175 -16.183  1.00999.99           H  
ATOM    332  HD1 TYR A  21     -21.747  29.151 -17.510  1.00999.99           H  
ATOM    333  HD2 TYR A  21     -19.247  32.636 -17.372  1.00999.99           H  
ATOM    334  HE1 TYR A  21     -19.753  27.734 -17.854  1.00999.99           H  
ATOM    335  HE2 TYR A  21     -17.252  31.217 -17.709  1.00999.99           H  
ATOM    336  HH  TYR A  21     -17.549  27.702 -18.160  1.00999.99           H  
ATOM    337  N   PHE A  22     -24.741  32.926 -17.979  1.00999.99           N  
ATOM    338  CA  PHE A  22     -25.900  33.764 -17.703  1.00999.99           C  
ATOM    339  C   PHE A  22     -27.162  32.925 -17.553  1.00999.99           C  
ATOM    340  O   PHE A  22     -27.902  33.071 -16.577  1.00999.99           O  
ATOM    341  CB  PHE A  22     -26.094  34.792 -18.817  1.00999.99           C  
ATOM    342  CG  PHE A  22     -27.311  35.646 -18.631  1.00999.99           C  
ATOM    343  CD1 PHE A  22     -27.285  36.732 -17.768  1.00999.99           C  
ATOM    344  CD2 PHE A  22     -28.488  35.363 -19.308  1.00999.99           C  
ATOM    345  CE1 PHE A  22     -28.408  37.518 -17.587  1.00999.99           C  
ATOM    346  CE2 PHE A  22     -29.612  36.145 -19.129  1.00999.99           C  
ATOM    347  CZ  PHE A  22     -29.572  37.224 -18.268  1.00999.99           C  
ATOM    348  H   PHE A  22     -24.226  33.102 -18.832  1.00999.99           H  
ATOM    349  HA  PHE A  22     -25.726  34.295 -16.765  1.00999.99           H  
ATOM    350 1HB  PHE A  22     -25.223  35.445 -18.865  1.00999.99           H  
ATOM    351 2HB  PHE A  22     -26.176  34.285 -19.777  1.00999.99           H  
ATOM    352  HD1 PHE A  22     -26.365  36.962 -17.230  1.00999.99           H  
ATOM    353  HD2 PHE A  22     -28.519  34.509 -19.986  1.00999.99           H  
ATOM    354  HE1 PHE A  22     -28.374  38.368 -16.907  1.00999.99           H  
ATOM    355  HE2 PHE A  22     -30.531  35.912 -19.666  1.00999.99           H  
ATOM    356  HZ  PHE A  22     -30.458  37.842 -18.126  1.00999.99           H  
ATOM    357  N   ALA A  23     -27.408  32.060 -18.536  1.00999.99           N  
ATOM    358  CA  ALA A  23     -28.568  31.182 -18.521  1.00999.99           C  
ATOM    359  C   ALA A  23     -28.507  30.229 -17.335  1.00999.99           C  
ATOM    360  O   ALA A  23     -29.528  29.961 -16.695  1.00999.99           O  
ATOM    361  CB  ALA A  23     -28.651  30.404 -19.821  1.00999.99           C  
ATOM    362  H   ALA A  23     -26.772  32.004 -19.322  1.00999.99           H  
ATOM    363  HA  ALA A  23     -29.461  31.799 -18.415  1.00999.99           H  
ATOM    364 1HB  ALA A  23     -29.535  29.767 -19.810  1.00999.99           H  
ATOM    365 2HB  ALA A  23     -28.716  31.101 -20.658  1.00999.99           H  
ATOM    366 3HB  ALA A  23     -27.761  29.787 -19.934  1.00999.99           H  
ATOM    367  N   SER A  24     -27.301  29.736 -17.038  1.00999.99           N  
ATOM    368  CA  SER A  24     -27.084  28.837 -15.921  1.00999.99           C  
ATOM    369  C   SER A  24     -27.401  29.541 -14.608  1.00999.99           C  
ATOM    370  O   SER A  24     -28.006  28.941 -13.725  1.00999.99           O  
ATOM    371  CB  SER A  24     -25.657  28.333 -15.930  1.00999.99           C  
ATOM    372  OG  SER A  24     -25.406  27.548 -17.064  1.00999.99           O  
ATOM    373  H   SER A  24     -26.503  29.969 -17.614  1.00999.99           H  
ATOM    374  HA  SER A  24     -27.756  27.984 -16.025  1.00999.99           H  
ATOM    375 1HB  SER A  24     -24.966  29.173 -15.903  1.00999.99           H  
ATOM    376 2HB  SER A  24     -25.485  27.736 -15.037  1.00999.99           H  
ATOM    377  HG  SER A  24     -25.431  28.155 -17.812  1.00999.99           H  
ATOM    378  N   GLN A  25     -27.021  30.819 -14.497  1.00999.99           N  
ATOM    379  CA  GLN A  25     -27.342  31.639 -13.333  1.00999.99           C  
ATOM    380  C   GLN A  25     -28.833  31.842 -13.169  1.00999.99           C  
ATOM    381  O   GLN A  25     -29.347  31.805 -12.053  1.00999.99           O  
ATOM    382  CB  GLN A  25     -26.650  32.999 -13.417  1.00999.99           C  
ATOM    383  CG  GLN A  25     -25.157  32.991 -13.145  1.00999.99           C  
ATOM    384  CD  GLN A  25     -24.526  34.349 -13.367  1.00999.99           C  
ATOM    385  OE1 GLN A  25     -24.387  34.805 -14.506  1.00999.99           O  
ATOM    386  NE2 GLN A  25     -24.152  35.017 -12.279  1.00999.99           N  
ATOM    387  H   GLN A  25     -26.488  31.241 -15.244  1.00999.99           H  
ATOM    388  HA  GLN A  25     -26.983  31.125 -12.444  1.00999.99           H  
ATOM    389 1HB  GLN A  25     -26.777  33.390 -14.425  1.00999.99           H  
ATOM    390 2HB  GLN A  25     -27.134  33.700 -12.747  1.00999.99           H  
ATOM    391 1HG  GLN A  25     -24.999  32.721 -12.103  1.00999.99           H  
ATOM    392 2HG  GLN A  25     -24.669  32.270 -13.795  1.00999.99           H  
ATOM    393 1HE2 GLN A  25     -23.735  35.922 -12.368  1.00999.99           H  
ATOM    394 2HE2 GLN A  25     -24.296  34.626 -11.366  1.00999.99           H  
ATOM    395  N   THR A  26     -29.539  32.038 -14.278  1.00999.99           N  
ATOM    396  CA  THR A  26     -30.984  32.190 -14.223  1.00999.99           C  
ATOM    397  C   THR A  26     -31.630  30.929 -13.660  1.00999.99           C  
ATOM    398  O   THR A  26     -32.530  31.003 -12.820  1.00999.99           O  
ATOM    399  CB  THR A  26     -31.576  32.491 -15.613  1.00999.99           C  
ATOM    400  OG1 THR A  26     -31.044  33.725 -16.112  1.00999.99           O  
ATOM    401  CG2 THR A  26     -33.090  32.589 -15.524  1.00999.99           C  
ATOM    402  H   THR A  26     -29.064  32.098 -15.172  1.00999.99           H  
ATOM    403  HA  THR A  26     -31.222  33.021 -13.558  1.00999.99           H  
ATOM    404  HB  THR A  26     -31.312  31.689 -16.302  1.00999.99           H  
ATOM    405  HG1 THR A  26     -30.096  33.632 -16.248  1.00999.99           H  
ATOM    406 1HG2 THR A  26     -33.501  32.798 -16.511  1.00999.99           H  
ATOM    407 2HG2 THR A  26     -33.494  31.647 -15.154  1.00999.99           H  
ATOM    408 3HG2 THR A  26     -33.362  33.393 -14.841  1.00999.99           H  
ATOM    409  N   SER A  27     -31.169  29.768 -14.126  1.00999.99           N  
ATOM    410  CA  SER A  27     -31.706  28.493 -13.665  1.00999.99           C  
ATOM    411  C   SER A  27     -31.272  28.103 -12.243  1.00999.99           C  
ATOM    412  O   SER A  27     -32.082  27.583 -11.469  1.00999.99           O  
ATOM    413  CB  SER A  27     -31.284  27.389 -14.619  1.00999.99           C  
ATOM    414  OG  SER A  27     -31.864  27.558 -15.884  1.00999.99           O  
ATOM    415  H   SER A  27     -30.444  29.772 -14.835  1.00999.99           H  
ATOM    416  HA  SER A  27     -32.794  28.564 -13.678  1.00999.99           H  
ATOM    417 1HB  SER A  27     -30.199  27.385 -14.713  1.00999.99           H  
ATOM    418 2HB  SER A  27     -31.580  26.425 -14.208  1.00999.99           H  
ATOM    419  HG  SER A  27     -31.485  28.366 -16.242  1.00999.99           H  
ATOM    420  N   SER A  28     -30.004  28.333 -11.904  1.00999.99           N  
ATOM    421  CA  SER A  28     -29.455  27.931 -10.610  1.00999.99           C  
ATOM    422  C   SER A  28     -28.994  29.078  -9.720  1.00999.99           C  
ATOM    423  O   SER A  28     -27.979  28.937  -9.038  1.00999.99           O  
ATOM    424  CB  SER A  28     -28.290  26.984 -10.821  1.00999.99           C  
ATOM    425  OG  SER A  28     -28.703  25.807 -11.459  1.00999.99           O  
ATOM    426  H   SER A  28     -29.381  28.771 -12.565  1.00999.99           H  
ATOM    427  HA  SER A  28     -30.240  27.393 -10.073  1.00999.99           H  
ATOM    428 1HB  SER A  28     -27.525  27.476 -11.424  1.00999.99           H  
ATOM    429 2HB  SER A  28     -27.841  26.741  -9.859  1.00999.99           H  
ATOM    430  HG  SER A  28     -27.913  25.273 -11.566  1.00999.99           H  
ATOM    431  N   ALA A  29     -29.760  30.171  -9.692  1.00157.49           N  
ATOM    432  CA  ALA A  29     -29.486  31.378  -8.892  1.00 99.77           C  
ATOM    433  C   ALA A  29     -28.162  32.076  -9.249  1.00 55.07           C  
ATOM    434  O   ALA A  29     -27.083  31.491  -9.276  1.00 55.96           O  
ATOM    435  CB  ALA A  29     -29.479  31.026  -7.413  1.00149.66           C  
ATOM    436  H   ALA A  29     -30.583  30.182 -10.281  1.00179.59           H  
ATOM    437  HA  ALA A  29     -30.293  32.085  -9.076  1.00119.72           H  
ATOM    438 1HB  ALA A  29     -29.326  31.929  -6.821  1.00179.59           H  
ATOM    439 2HB  ALA A  29     -30.438  30.579  -7.147  1.00179.59           H  
ATOM    440 3HB  ALA A  29     -28.684  30.320  -7.205  1.00179.59           H  
ATOM    441  N   ARG A  30     -28.255  33.379  -9.467  1.00 46.01           N  
ATOM    442  CA  ARG A  30     -27.111  34.185  -9.880  1.00 37.58           C  
ATOM    443  C   ARG A  30     -25.938  34.164  -8.910  1.00 25.12           C  
ATOM    444  O   ARG A  30     -24.795  34.353  -9.328  1.00 38.97           O  
ATOM    445  CB  ARG A  30     -27.545  35.626 -10.099  1.00 56.37           C  
ATOM    446  CG  ARG A  30     -28.426  35.855 -11.321  1.00 56.37           C  
ATOM    447  CD  ARG A  30     -28.852  37.275 -11.438  1.00 56.37           C  
ATOM    448  NE  ARG A  30     -29.692  37.493 -12.607  1.00 56.37           N  
ATOM    449  CZ  ARG A  30     -30.312  38.652 -12.906  1.00 56.37           C  
ATOM    450  NH1 ARG A  30     -30.181  39.697 -12.118  1.00 56.37           N  
ATOM    451  NH2 ARG A  30     -31.055  38.738 -13.996  1.00 56.37           N  
ATOM    452  H   ARG A  30     -29.160  33.823  -9.392  1.00 55.21           H  
ATOM    453  HA  ARG A  30     -26.752  33.791 -10.821  1.00 45.10           H  
ATOM    454 1HB  ARG A  30     -28.101  35.973  -9.229  1.00 67.64           H  
ATOM    455 2HB  ARG A  30     -26.665  36.261 -10.204  1.00 67.64           H  
ATOM    456 1HG  ARG A  30     -27.871  35.602 -12.224  1.00 67.64           H  
ATOM    457 2HG  ARG A  30     -29.317  35.229 -11.252  1.00 67.64           H  
ATOM    458 1HD  ARG A  30     -29.419  37.561 -10.553  1.00 67.64           H  
ATOM    459 2HD  ARG A  30     -27.973  37.912 -11.528  1.00 67.64           H  
ATOM    460  HE  ARG A  30     -29.822  36.716 -13.242  1.00 67.64           H  
ATOM    461 1HH1 ARG A  30     -29.613  39.634 -11.284  1.00 67.64           H  
ATOM    462 2HH1 ARG A  30     -30.647  40.563 -12.346  1.00 67.64           H  
ATOM    463 1HH2 ARG A  30     -31.157  37.934 -14.601  1.00 67.64           H  
ATOM    464 2HH2 ARG A  30     -31.522  39.603 -14.223  1.00 67.64           H  
ATOM    465  N   LEU A  31     -26.206  33.946  -7.628  1.00 23.08           N  
ATOM    466  CA  LEU A  31     -25.143  33.903  -6.636  1.00 37.26           C  
ATOM    467  C   LEU A  31     -24.685  32.485  -6.279  1.00 19.74           C  
ATOM    468  O   LEU A  31     -23.736  32.321  -5.510  1.00 34.09           O  
ATOM    469  CB  LEU A  31     -25.603  34.622  -5.370  1.00 55.89           C  
ATOM    470  CG  LEU A  31     -25.950  36.102  -5.561  1.00 55.89           C  
ATOM    471  CD1 LEU A  31     -26.449  36.676  -4.245  1.00 55.89           C  
ATOM    472  CD2 LEU A  31     -24.718  36.841  -6.063  1.00 55.89           C  
ATOM    473  H   LEU A  31     -27.161  33.809  -7.330  1.00 27.70           H  
ATOM    474  HA  LEU A  31     -24.285  34.439  -7.040  1.00 44.71           H  
ATOM    475 1HB  LEU A  31     -26.487  34.118  -4.981  1.00 67.07           H  
ATOM    476 2HB  LEU A  31     -24.812  34.559  -4.622  1.00 67.07           H  
ATOM    477  HG  LEU A  31     -26.750  36.198  -6.295  1.00 67.07           H  
ATOM    478 1HD1 LEU A  31     -26.706  37.727  -4.379  1.00 67.07           H  
ATOM    479 2HD1 LEU A  31     -27.332  36.125  -3.921  1.00 67.07           H  
ATOM    480 3HD1 LEU A  31     -25.668  36.588  -3.490  1.00 67.07           H  
ATOM    481 1HD2 LEU A  31     -24.959  37.894  -6.209  1.00 67.07           H  
ATOM    482 2HD2 LEU A  31     -23.915  36.750  -5.331  1.00 67.07           H  
ATOM    483 3HD2 LEU A  31     -24.395  36.408  -7.010  1.00 67.07           H  
ATOM    484  N   LEU A  32     -25.366  31.461  -6.795  1.00  9.03           N  
ATOM    485  CA  LEU A  32     -24.983  30.087  -6.485  1.00  4.20           C  
ATOM    486  C   LEU A  32     -24.304  29.418  -7.669  1.00  2.63           C  
ATOM    487  O   LEU A  32     -23.353  28.657  -7.492  1.00  2.12           O  
ATOM    488  CB  LEU A  32     -26.202  29.269  -6.060  1.00  6.30           C  
ATOM    489  CG  LEU A  32     -26.923  29.767  -4.802  1.00  6.30           C  
ATOM    490  CD1 LEU A  32     -28.143  28.893  -4.548  1.00  6.30           C  
ATOM    491  CD2 LEU A  32     -25.963  29.732  -3.622  1.00  6.30           C  
ATOM    492  H   LEU A  32     -26.130  31.619  -7.437  1.00 10.84           H  
ATOM    493  HA  LEU A  32     -24.278  30.104  -5.655  1.00  5.04           H  
ATOM    494 1HB  LEU A  32     -26.918  29.258  -6.873  1.00  7.56           H  
ATOM    495 2HB  LEU A  32     -25.882  28.245  -5.871  1.00  7.56           H  
ATOM    496  HG  LEU A  32     -27.266  30.790  -4.957  1.00  7.56           H  
ATOM    497 1HD1 LEU A  32     -28.669  29.246  -3.660  1.00  7.56           H  
ATOM    498 2HD1 LEU A  32     -28.811  28.940  -5.406  1.00  7.56           H  
ATOM    499 3HD1 LEU A  32     -27.824  27.863  -4.394  1.00  7.56           H  
ATOM    500 1HD2 LEU A  32     -26.472  30.090  -2.727  1.00  7.56           H  
ATOM    501 2HD2 LEU A  32     -25.622  28.709  -3.462  1.00  7.56           H  
ATOM    502 3HD2 LEU A  32     -25.105  30.372  -3.831  1.00  7.56           H  
ATOM    503  N   ASN A  33     -24.792  29.714  -8.871  1.00  2.71           N  
ATOM    504  CA  ASN A  33     -24.239  29.131 -10.080  1.00  1.97           C  
ATOM    505  C   ASN A  33     -22.741  29.382 -10.300  1.00  1.63           C  
ATOM    506  O   ASN A  33     -22.070  28.474 -10.779  1.00  1.33           O  
ATOM    507  CB  ASN A  33     -25.014  29.554 -11.299  1.00  2.96           C  
ATOM    508  CG  ASN A  33     -24.483  28.858 -12.508  1.00  2.96           C  
ATOM    509  OD1 ASN A  33     -24.675  27.648 -12.673  1.00  2.96           O  
ATOM    510  ND2 ASN A  33     -23.799  29.589 -13.349  1.00  2.96           N  
ATOM    511  H   ASN A  33     -25.580  30.339  -8.953  1.00  3.25           H  
ATOM    512  HA  ASN A  33     -24.352  28.052  -9.998  1.00  2.36           H  
ATOM    513 1HB  ASN A  33     -26.065  29.291 -11.173  1.00  3.55           H  
ATOM    514 2HB  ASN A  33     -24.964  30.626 -11.448  1.00  3.55           H  
ATOM    515 1HD2 ASN A  33     -23.412  29.175 -14.173  1.00  3.55           H  
ATOM    516 2HD2 ASN A  33     -23.662  30.562 -13.168  1.00  3.55           H  
ATOM    517  N   PRO A  34     -22.189  30.585 -10.032  1.00  1.90           N  
ATOM    518  CA  PRO A  34     -20.768  30.908 -10.111  1.00  1.76           C  
ATOM    519  C   PRO A  34     -19.946  29.952  -9.254  1.00  1.50           C  
ATOM    520  O   PRO A  34     -18.855  29.538  -9.643  1.00  1.41           O  
ATOM    521  CB  PRO A  34     -20.702  32.346  -9.606  1.00  2.64           C  
ATOM    522  CG  PRO A  34     -22.017  32.920  -9.996  1.00  2.64           C  
ATOM    523  CD  PRO A  34     -22.996  31.803  -9.795  1.00  2.64           C  
ATOM    524  HA  PRO A  34     -20.444  30.849 -11.162  1.00  2.11           H  
ATOM    525 1HB  PRO A  34     -20.529  32.357  -8.519  1.00  3.17           H  
ATOM    526 2HB  PRO A  34     -19.855  32.868 -10.074  1.00  3.17           H  
ATOM    527 1HG  PRO A  34     -22.244  33.801  -9.378  1.00  3.17           H  
ATOM    528 2HG  PRO A  34     -21.980  33.264 -11.041  1.00  3.17           H  
ATOM    529 1HD  PRO A  34     -23.364  31.833  -8.763  1.00  3.17           H  
ATOM    530 2HD  PRO A  34     -23.806  31.899 -10.522  1.00  3.17           H  
ATOM    531  N   GLU A  35     -20.502  29.587  -8.098  1.00  1.65           N  
ATOM    532  CA  GLU A  35     -19.854  28.665  -7.182  1.00  1.58           C  
ATOM    533  C   GLU A  35     -19.870  27.272  -7.772  1.00  1.35           C  
ATOM    534  O   GLU A  35     -18.866  26.560  -7.722  1.00  1.37           O  
ATOM    535  CB  GLU A  35     -20.566  28.670  -5.828  1.00  2.37           C  
ATOM    536  CG  GLU A  35     -19.923  27.799  -4.765  1.00  2.37           C  
ATOM    537  CD  GLU A  35     -18.563  28.286  -4.359  1.00  2.37           C  
ATOM    538  OE1 GLU A  35     -18.255  29.427  -4.605  1.00  2.37           O  
ATOM    539  OE2 GLU A  35     -17.828  27.521  -3.782  1.00  2.37           O  
ATOM    540  H   GLU A  35     -21.403  29.966  -7.844  1.00  1.98           H  
ATOM    541  HA  GLU A  35     -18.818  28.973  -7.044  1.00  1.90           H  
ATOM    542 1HB  GLU A  35     -20.612  29.689  -5.443  1.00  2.84           H  
ATOM    543 2HB  GLU A  35     -21.589  28.321  -5.948  1.00  2.84           H  
ATOM    544 1HG  GLU A  35     -20.566  27.781  -3.886  1.00  2.84           H  
ATOM    545 2HG  GLU A  35     -19.843  26.780  -5.142  1.00  2.84           H  
ATOM    546  N   LEU A  36     -21.009  26.909  -8.360  1.00  1.28           N  
ATOM    547  CA  LEU A  36     -21.173  25.619  -9.007  1.00  1.18           C  
ATOM    548  C   LEU A  36     -20.251  25.503 -10.213  1.00  0.94           C  
ATOM    549  O   LEU A  36     -19.720  24.426 -10.486  1.00  0.99           O  
ATOM    550  CB  LEU A  36     -22.631  25.434  -9.447  1.00  1.77           C  
ATOM    551  CG  LEU A  36     -23.651  25.294  -8.312  1.00  1.77           C  
ATOM    552  CD1 LEU A  36     -25.059  25.287  -8.894  1.00  1.77           C  
ATOM    553  CD2 LEU A  36     -23.365  24.014  -7.545  1.00  1.77           C  
ATOM    554  H   LEU A  36     -21.799  27.545  -8.334  1.00  1.54           H  
ATOM    555  HA  LEU A  36     -20.916  24.836  -8.294  1.00  1.42           H  
ATOM    556 1HB  LEU A  36     -22.926  26.285 -10.055  1.00  2.12           H  
ATOM    557 2HB  LEU A  36     -22.697  24.536 -10.061  1.00  2.12           H  
ATOM    558  HG  LEU A  36     -23.568  26.146  -7.638  1.00  2.12           H  
ATOM    559 1HD1 LEU A  36     -25.785  25.193  -8.087  1.00  2.12           H  
ATOM    560 2HD1 LEU A  36     -25.238  26.214  -9.435  1.00  2.12           H  
ATOM    561 3HD1 LEU A  36     -25.165  24.444  -9.576  1.00  2.12           H  
ATOM    562 1HD2 LEU A  36     -24.084  23.909  -6.732  1.00  2.12           H  
ATOM    563 2HD2 LEU A  36     -23.451  23.160  -8.218  1.00  2.12           H  
ATOM    564 3HD2 LEU A  36     -22.356  24.054  -7.135  1.00  2.12           H  
ATOM    565  N   SER A  37     -20.053  26.617 -10.922  1.00  0.91           N  
ATOM    566  CA  SER A  37     -19.138  26.666 -12.048  1.00  0.87           C  
ATOM    567  C   SER A  37     -17.716  26.411 -11.590  1.00  0.62           C  
ATOM    568  O   SER A  37     -17.007  25.622 -12.212  1.00  0.85           O  
ATOM    569  CB  SER A  37     -19.228  28.012 -12.742  1.00  1.30           C  
ATOM    570  OG  SER A  37     -20.490  28.196 -13.322  1.00  1.30           O  
ATOM    571  H   SER A  37     -20.551  27.457 -10.672  1.00  1.09           H  
ATOM    572  HA  SER A  37     -19.419  25.885 -12.757  1.00  1.04           H  
ATOM    573 1HB  SER A  37     -19.035  28.808 -12.025  1.00  1.57           H  
ATOM    574 2HB  SER A  37     -18.461  28.075 -13.512  1.00  1.57           H  
ATOM    575  HG  SER A  37     -21.118  28.176 -12.591  1.00  1.57           H  
ATOM    576  N   MET A  38     -17.317  27.035 -10.476  1.00  0.57           N  
ATOM    577  CA  MET A  38     -15.983  26.818  -9.930  1.00  0.44           C  
ATOM    578  C   MET A  38     -15.808  25.387  -9.461  1.00  0.35           C  
ATOM    579  O   MET A  38     -14.731  24.815  -9.627  1.00  0.31           O  
ATOM    580  CB  MET A  38     -15.706  27.785  -8.781  1.00  0.66           C  
ATOM    581  CG  MET A  38     -15.513  29.232  -9.203  1.00  0.66           C  
ATOM    582  SD  MET A  38     -14.116  29.435 -10.327  1.00  0.66           S  
ATOM    583  CE  MET A  38     -12.751  29.057  -9.232  1.00  0.66           C  
ATOM    584  H   MET A  38     -17.937  27.695 -10.018  1.00  0.68           H  
ATOM    585  HA  MET A  38     -15.254  26.998 -10.720  1.00  0.53           H  
ATOM    586 1HB  MET A  38     -16.533  27.756  -8.072  1.00  0.79           H  
ATOM    587 2HB  MET A  38     -14.807  27.472  -8.249  1.00  0.79           H  
ATOM    588 1HG  MET A  38     -16.409  29.593  -9.703  1.00  0.79           H  
ATOM    589 2HG  MET A  38     -15.340  29.851  -8.323  1.00  0.79           H  
ATOM    590 1HE  MET A  38     -11.813  29.132  -9.780  1.00  0.79           H  
ATOM    591 2HE  MET A  38     -12.745  29.764  -8.402  1.00  0.79           H  
ATOM    592 3HE  MET A  38     -12.866  28.045  -8.844  1.00  0.79           H  
ATOM    593  N   SER A  39     -16.870  24.804  -8.899  1.00  0.38           N  
ATOM    594  CA  SER A  39     -16.854  23.416  -8.458  1.00  0.43           C  
ATOM    595  C   SER A  39     -16.601  22.495  -9.637  1.00  0.40           C  
ATOM    596  O   SER A  39     -15.775  21.584  -9.549  1.00  0.45           O  
ATOM    597  CB  SER A  39     -18.160  23.062  -7.777  1.00  0.65           C  
ATOM    598  OG  SER A  39     -18.163  21.725  -7.353  1.00  0.65           O  
ATOM    599  H   SER A  39     -17.715  25.342  -8.756  1.00  0.46           H  
ATOM    600  HA  SER A  39     -16.041  23.286  -7.744  1.00  0.52           H  
ATOM    601 1HB  SER A  39     -18.310  23.719  -6.921  1.00  0.77           H  
ATOM    602 2HB  SER A  39     -18.988  23.228  -8.463  1.00  0.77           H  
ATOM    603  HG  SER A  39     -18.097  21.192  -8.150  1.00  0.77           H  
ATOM    604  N   GLN A  40     -17.301  22.748 -10.746  1.00  0.60           N  
ATOM    605  CA  GLN A  40     -17.122  21.955 -11.949  1.00  0.75           C  
ATOM    606  C   GLN A  40     -15.721  22.122 -12.498  1.00  0.58           C  
ATOM    607  O   GLN A  40     -15.110  21.139 -12.909  1.00  0.70           O  
ATOM    608  CB  GLN A  40     -18.133  22.348 -13.024  1.00  1.12           C  
ATOM    609  CG  GLN A  40     -18.088  21.467 -14.268  1.00  1.12           C  
ATOM    610  CD  GLN A  40     -18.491  20.034 -13.966  1.00  1.12           C  
ATOM    611  OE1 GLN A  40     -19.513  19.811 -13.310  1.00  1.12           O  
ATOM    612  NE2 GLN A  40     -17.717  19.061 -14.440  1.00  1.12           N  
ATOM    613  H   GLN A  40     -17.985  23.495 -10.748  1.00  0.72           H  
ATOM    614  HA  GLN A  40     -17.266  20.904 -11.697  1.00  0.90           H  
ATOM    615 1HB  GLN A  40     -19.141  22.297 -12.611  1.00  1.35           H  
ATOM    616 2HB  GLN A  40     -17.957  23.378 -13.332  1.00  1.35           H  
ATOM    617 1HG  GLN A  40     -18.776  21.868 -15.011  1.00  1.35           H  
ATOM    618 2HG  GLN A  40     -17.072  21.461 -14.663  1.00  1.35           H  
ATOM    619 1HE2 GLN A  40     -17.953  18.106 -14.261  1.00  1.35           H  
ATOM    620 2HE2 GLN A  40     -16.898  19.269 -14.982  1.00  1.35           H  
ATOM    621  N   LYS A  41     -15.197  23.353 -12.468  1.00  0.46           N  
ATOM    622  CA  LYS A  41     -13.844  23.606 -12.941  1.00  0.40           C  
ATOM    623  C   LYS A  41     -12.849  22.816 -12.125  1.00  0.26           C  
ATOM    624  O   LYS A  41     -11.969  22.172 -12.690  1.00  0.29           O  
ATOM    625  CB  LYS A  41     -13.502  25.095 -12.867  1.00  0.60           C  
ATOM    626  CG  LYS A  41     -14.211  25.967 -13.892  1.00  0.60           C  
ATOM    627  CD  LYS A  41     -13.839  27.431 -13.716  1.00  0.60           C  
ATOM    628  CE  LYS A  41     -14.558  28.312 -14.728  1.00  0.60           C  
ATOM    629  NZ  LYS A  41     -14.193  29.748 -14.570  1.00  0.60           N  
ATOM    630  H   LYS A  41     -15.752  24.130 -12.137  1.00  0.55           H  
ATOM    631  HA  LYS A  41     -13.768  23.278 -13.978  1.00  0.48           H  
ATOM    632 1HB  LYS A  41     -13.752  25.478 -11.879  1.00  0.72           H  
ATOM    633 2HB  LYS A  41     -12.429  25.228 -13.007  1.00  0.72           H  
ATOM    634 1HG  LYS A  41     -13.917  25.651 -14.894  1.00  0.72           H  
ATOM    635 2HG  LYS A  41     -15.287  25.854 -13.802  1.00  0.72           H  
ATOM    636 1HD  LYS A  41     -14.106  27.755 -12.711  1.00  0.72           H  
ATOM    637 2HD  LYS A  41     -12.763  27.551 -13.844  1.00  0.72           H  
ATOM    638 1HE  LYS A  41     -14.296  27.990 -15.735  1.00  0.72           H  
ATOM    639 2HE  LYS A  41     -15.634  28.206 -14.594  1.00  0.72           H  
ATOM    640 1HZ  LYS A  41     -14.689  30.299 -15.256  1.00  0.72           H  
ATOM    641 2HZ  LYS A  41     -14.443  30.059 -13.642  1.00  0.72           H  
ATOM    642 3HZ  LYS A  41     -13.198  29.860 -14.706  1.00  0.72           H  
ATOM    643  N   HIS A  42     -13.023  22.825 -10.806  1.00  0.21           N  
ATOM    644  CA  HIS A  42     -12.174  22.071  -9.901  1.00  0.22           C  
ATOM    645  C   HIS A  42     -12.158  20.609 -10.298  1.00  0.34           C  
ATOM    646  O   HIS A  42     -11.088  20.014 -10.399  1.00  0.50           O  
ATOM    647  CB  HIS A  42     -12.642  22.262  -8.456  1.00  0.33           C  
ATOM    648  CG  HIS A  42     -11.874  21.496  -7.423  1.00  0.33           C  
ATOM    649  ND1 HIS A  42     -10.552  21.755  -7.129  1.00  0.33           N  
ATOM    650  CD2 HIS A  42     -12.259  20.506  -6.587  1.00  0.33           C  
ATOM    651  CE1 HIS A  42     -10.155  20.944  -6.162  1.00  0.33           C  
ATOM    652  NE2 HIS A  42     -11.172  20.179  -5.815  1.00  0.33           N  
ATOM    653  H   HIS A  42     -13.761  23.390 -10.410  1.00  0.25           H  
ATOM    654  HA  HIS A  42     -11.152  22.442  -9.972  1.00  0.26           H  
ATOM    655 1HB  HIS A  42     -12.582  23.319  -8.206  1.00  0.40           H  
ATOM    656 2HB  HIS A  42     -13.687  21.973  -8.374  1.00  0.40           H  
ATOM    657  HD1 HIS A  42      -9.920  22.294  -7.687  1.00  0.40           H  
ATOM    658  HD2 HIS A  42     -13.207  19.986  -6.444  1.00  0.40           H  
ATOM    659  HE1 HIS A  42      -9.134  20.989  -5.785  1.00  0.40           H  
ATOM    660  N   GLU A  43     -13.341  20.047 -10.557  1.00  0.52           N  
ATOM    661  CA  GLU A  43     -13.455  18.658 -10.979  1.00  0.83           C  
ATOM    662  C   GLU A  43     -12.761  18.405 -12.313  1.00  0.59           C  
ATOM    663  O   GLU A  43     -12.124  17.364 -12.487  1.00  0.77           O  
ATOM    664  CB  GLU A  43     -14.925  18.257 -11.078  1.00  1.24           C  
ATOM    665  CG  GLU A  43     -15.638  18.161  -9.740  1.00  1.24           C  
ATOM    666  CD  GLU A  43     -17.096  17.827  -9.878  1.00  1.24           C  
ATOM    667  OE1 GLU A  43     -17.579  17.801 -10.985  1.00  1.24           O  
ATOM    668  OE2 GLU A  43     -17.727  17.589  -8.875  1.00  1.24           O  
ATOM    669  H   GLU A  43     -14.187  20.593 -10.437  1.00  0.62           H  
ATOM    670  HA  GLU A  43     -12.975  18.033 -10.233  1.00  1.00           H  
ATOM    671 1HB  GLU A  43     -15.462  18.979 -11.692  1.00  1.49           H  
ATOM    672 2HB  GLU A  43     -15.005  17.287 -11.570  1.00  1.49           H  
ATOM    673 1HG  GLU A  43     -15.158  17.388  -9.141  1.00  1.49           H  
ATOM    674 2HG  GLU A  43     -15.533  19.107  -9.213  1.00  1.49           H  
ATOM    675  N   GLU A  44     -12.853  19.364 -13.237  1.00  0.50           N  
ATOM    676  CA  GLU A  44     -12.208  19.224 -14.535  1.00  0.51           C  
ATOM    677  C   GLU A  44     -10.694  19.249 -14.388  1.00  0.36           C  
ATOM    678  O   GLU A  44      -9.990  18.533 -15.099  1.00  0.54           O  
ATOM    679  CB  GLU A  44     -12.640  20.346 -15.489  1.00  0.77           C  
ATOM    680  CG  GLU A  44     -14.100  20.309 -15.926  1.00  0.77           C  
ATOM    681  CD  GLU A  44     -14.474  19.070 -16.679  1.00  0.77           C  
ATOM    682  OE1 GLU A  44     -13.732  18.666 -17.543  1.00  0.77           O  
ATOM    683  OE2 GLU A  44     -15.517  18.530 -16.392  1.00  0.77           O  
ATOM    684  H   GLU A  44     -13.406  20.190 -13.049  1.00  0.60           H  
ATOM    685  HA  GLU A  44     -12.495  18.264 -14.966  1.00  0.61           H  
ATOM    686 1HB  GLU A  44     -12.461  21.311 -15.017  1.00  0.92           H  
ATOM    687 2HB  GLU A  44     -12.026  20.308 -16.389  1.00  0.92           H  
ATOM    688 1HG  GLU A  44     -14.736  20.379 -15.052  1.00  0.92           H  
ATOM    689 2HG  GLU A  44     -14.297  21.179 -16.552  1.00  0.92           H  
ATOM    690  N   TRP A  45     -10.198  20.047 -13.444  1.00  0.40           N  
ATOM    691  CA  TRP A  45      -8.769  20.130 -13.213  1.00  0.62           C  
ATOM    692  C   TRP A  45      -8.272  18.934 -12.404  1.00  0.90           C  
ATOM    693  O   TRP A  45      -7.125  18.516 -12.568  1.00  1.46           O  
ATOM    694  CB  TRP A  45      -8.416  21.447 -12.536  1.00  0.93           C  
ATOM    695  CG  TRP A  45      -8.555  22.624 -13.465  1.00  0.93           C  
ATOM    696  CD1 TRP A  45      -9.462  23.633 -13.383  1.00  0.93           C  
ATOM    697  CD2 TRP A  45      -7.752  22.912 -14.636  1.00  0.93           C  
ATOM    698  NE1 TRP A  45      -9.282  24.524 -14.408  1.00  0.93           N  
ATOM    699  CE2 TRP A  45      -8.235  24.104 -15.180  1.00  0.93           C  
ATOM    700  CE3 TRP A  45      -6.680  22.269 -15.251  1.00  0.93           C  
ATOM    701  CZ2 TRP A  45      -7.675  24.676 -16.310  1.00  0.93           C  
ATOM    702  CZ3 TRP A  45      -6.114  22.841 -16.383  1.00  0.93           C  
ATOM    703  CH2 TRP A  45      -6.598  24.015 -16.897  1.00  0.93           C  
ATOM    704  H   TRP A  45     -10.821  20.630 -12.902  1.00  0.48           H  
ATOM    705  HA  TRP A  45      -8.269  20.115 -14.180  1.00  0.74           H  
ATOM    706 1HB  TRP A  45      -9.069  21.605 -11.676  1.00  1.12           H  
ATOM    707 2HB  TRP A  45      -7.390  21.411 -12.171  1.00  1.12           H  
ATOM    708  HD1 TRP A  45     -10.219  23.726 -12.613  1.00  1.12           H  
ATOM    709  HE1 TRP A  45      -9.826  25.359 -14.566  1.00  1.12           H  
ATOM    710  HE3 TRP A  45      -6.295  21.336 -14.847  1.00  1.12           H  
ATOM    711  HZ2 TRP A  45      -8.049  25.607 -16.735  1.00  1.12           H  
ATOM    712  HZ3 TRP A  45      -5.273  22.333 -16.854  1.00  1.12           H  
ATOM    713  HH2 TRP A  45      -6.130  24.437 -17.787  1.00  1.12           H  
ATOM    714  N   MET A  46      -9.142  18.343 -11.573  1.00  0.94           N  
ATOM    715  CA  MET A  46      -8.750  17.125 -10.882  1.00  1.86           C  
ATOM    716  C   MET A  46      -8.599  16.025 -11.919  1.00  1.27           C  
ATOM    717  O   MET A  46      -7.667  15.226 -11.851  1.00  1.81           O  
ATOM    718  CB  MET A  46      -9.752  16.703  -9.795  1.00  2.79           C  
ATOM    719  CG  MET A  46      -9.792  17.587  -8.548  1.00  2.79           C  
ATOM    720  SD  MET A  46     -10.747  16.854  -7.196  1.00  2.79           S  
ATOM    721  CE  MET A  46     -12.433  16.994  -7.772  1.00  2.79           C  
ATOM    722  H   MET A  46     -10.060  18.736 -11.417  1.00  1.13           H  
ATOM    723  HA  MET A  46      -7.780  17.280 -10.419  1.00  2.23           H  
ATOM    724 1HB  MET A  46     -10.756  16.691 -10.219  1.00  3.35           H  
ATOM    725 2HB  MET A  46      -9.527  15.686  -9.471  1.00  3.35           H  
ATOM    726 1HG  MET A  46      -8.781  17.776  -8.192  1.00  3.35           H  
ATOM    727 2HG  MET A  46     -10.240  18.545  -8.793  1.00  3.35           H  
ATOM    728 1HE  MET A  46     -13.109  16.581  -7.022  1.00  3.35           H  
ATOM    729 2HE  MET A  46     -12.675  18.042  -7.943  1.00  3.35           H  
ATOM    730 3HE  MET A  46     -12.544  16.439  -8.704  1.00  3.35           H  
ATOM    731  N   ALA A  47      -9.496  16.011 -12.908  1.00  0.87           N  
ATOM    732  CA  ALA A  47      -9.407  15.058 -14.001  1.00  0.90           C  
ATOM    733  C   ALA A  47      -8.159  15.318 -14.844  1.00  0.91           C  
ATOM    734  O   ALA A  47      -7.487  14.378 -15.272  1.00  1.79           O  
ATOM    735  CB  ALA A  47     -10.655  15.132 -14.866  1.00  1.35           C  
ATOM    736  H   ALA A  47     -10.273  16.660 -12.894  1.00  1.04           H  
ATOM    737  HA  ALA A  47      -9.327  14.058 -13.575  1.00  1.08           H  
ATOM    738 1HB  ALA A  47     -10.589  14.396 -15.666  1.00  1.62           H  
ATOM    739 2HB  ALA A  47     -11.533  14.923 -14.254  1.00  1.62           H  
ATOM    740 3HB  ALA A  47     -10.742  16.128 -15.294  1.00  1.62           H  
ATOM    741  N   GLN A  48      -7.842  16.598 -15.057  1.00  0.69           N  
ATOM    742  CA  GLN A  48      -6.683  16.996 -15.846  1.00  1.19           C  
ATOM    743  C   GLN A  48      -5.352  16.563 -15.262  1.00  0.89           C  
ATOM    744  O   GLN A  48      -4.462  16.143 -16.003  1.00  2.73           O  
ATOM    745  CB  GLN A  48      -6.655  18.515 -16.014  1.00  1.78           C  
ATOM    746  CG  GLN A  48      -5.516  19.012 -16.884  1.00  1.78           C  
ATOM    747  CD  GLN A  48      -5.620  18.531 -18.316  1.00  1.78           C  
ATOM    748  OE1 GLN A  48      -6.646  18.717 -18.977  1.00  1.78           O  
ATOM    749  NE2 GLN A  48      -4.557  17.906 -18.808  1.00  1.78           N  
ATOM    750  H   GLN A  48      -8.447  17.326 -14.701  1.00  0.83           H  
ATOM    751  HA  GLN A  48      -6.777  16.543 -16.832  1.00  1.43           H  
ATOM    752 1HB  GLN A  48      -7.594  18.852 -16.453  1.00  2.14           H  
ATOM    753 2HB  GLN A  48      -6.558  18.988 -15.038  1.00  2.14           H  
ATOM    754 1HG  GLN A  48      -5.523  20.098 -16.892  1.00  2.14           H  
ATOM    755 2HG  GLN A  48      -4.575  18.649 -16.471  1.00  2.14           H  
ATOM    756 1HE2 GLN A  48      -4.567  17.566 -19.749  1.00  2.14           H  
ATOM    757 2HE2 GLN A  48      -3.746  17.775 -18.238  1.00  2.14           H  
ATOM    758  N   TYR A  49      -5.201  16.650 -13.945  1.00  0.52           N  
ATOM    759  CA  TYR A  49      -3.920  16.285 -13.359  1.00  0.37           C  
ATOM    760  C   TYR A  49      -3.950  14.989 -12.552  1.00  0.61           C  
ATOM    761  O   TYR A  49      -2.905  14.530 -12.089  1.00  1.67           O  
ATOM    762  CB  TYR A  49      -3.419  17.428 -12.496  1.00  0.55           C  
ATOM    763  CG  TYR A  49      -3.237  18.710 -13.270  1.00  0.55           C  
ATOM    764  CD1 TYR A  49      -4.027  19.809 -12.973  1.00  0.55           C  
ATOM    765  CD2 TYR A  49      -2.302  18.781 -14.291  1.00  0.55           C  
ATOM    766  CE1 TYR A  49      -3.873  20.977 -13.687  1.00  0.55           C  
ATOM    767  CE2 TYR A  49      -2.155  19.950 -15.011  1.00  0.55           C  
ATOM    768  CZ  TYR A  49      -2.936  21.044 -14.712  1.00  0.55           C  
ATOM    769  OH  TYR A  49      -2.791  22.209 -15.430  1.00  0.55           O  
ATOM    770  H   TYR A  49      -5.947  17.016 -13.364  1.00  0.62           H  
ATOM    771  HA  TYR A  49      -3.208  16.139 -14.170  1.00  0.44           H  
ATOM    772 1HB  TYR A  49      -4.135  17.612 -11.703  1.00  0.67           H  
ATOM    773 2HB  TYR A  49      -2.468  17.162 -12.036  1.00  0.67           H  
ATOM    774  HD1 TYR A  49      -4.765  19.750 -12.173  1.00  0.67           H  
ATOM    775  HD2 TYR A  49      -1.686  17.913 -14.528  1.00  0.67           H  
ATOM    776  HE1 TYR A  49      -4.489  21.843 -13.451  1.00  0.67           H  
ATOM    777  HE2 TYR A  49      -1.421  20.006 -15.816  1.00  0.67           H  
ATOM    778  HH  TYR A  49      -3.178  22.941 -14.937  1.00  0.67           H  
ATOM    779  N   GLY A  50      -5.123  14.378 -12.405  1.00  0.67           N  
ATOM    780  CA  GLY A  50      -5.217  13.119 -11.677  1.00  0.98           C  
ATOM    781  C   GLY A  50      -5.229  13.333 -10.168  1.00  1.22           C  
ATOM    782  O   GLY A  50      -4.600  12.579  -9.423  1.00  1.86           O  
ATOM    783  H   GLY A  50      -5.971  14.780 -12.779  1.00  0.80           H  
ATOM    784 1HA  GLY A  50      -6.124  12.596 -11.980  1.00  1.18           H  
ATOM    785 2HA  GLY A  50      -4.377  12.482 -11.949  1.00  1.18           H  
ATOM    786  N   HIS A  51      -5.935  14.367  -9.718  1.00  1.21           N  
ATOM    787  CA  HIS A  51      -6.012  14.641  -8.292  1.00  1.87           C  
ATOM    788  C   HIS A  51      -7.083  13.777  -7.652  1.00  3.50           C  
ATOM    789  O   HIS A  51      -8.273  13.931  -7.930  1.00  8.65           O  
ATOM    790  CB  HIS A  51      -6.322  16.108  -8.008  1.00  2.81           C  
ATOM    791  CG  HIS A  51      -5.265  17.077  -8.418  1.00  2.81           C  
ATOM    792  ND1 HIS A  51      -4.024  17.113  -7.820  1.00  2.81           N  
ATOM    793  CD2 HIS A  51      -5.271  18.072  -9.334  1.00  2.81           C  
ATOM    794  CE1 HIS A  51      -3.306  18.078  -8.366  1.00  2.81           C  
ATOM    795  NE2 HIS A  51      -4.040  18.677  -9.285  1.00  2.81           N  
ATOM    796  H   HIS A  51      -6.440  14.943 -10.375  1.00  1.45           H  
ATOM    797  HA  HIS A  51      -5.059  14.401  -7.819  1.00  2.24           H  
ATOM    798 1HB  HIS A  51      -7.240  16.377  -8.516  1.00  3.37           H  
ATOM    799 2HB  HIS A  51      -6.489  16.233  -6.945  1.00  3.37           H  
ATOM    800  HD1 HIS A  51      -3.784  16.670  -6.955  1.00  3.37           H  
ATOM    801  HD2 HIS A  51      -6.025  18.436 -10.032  1.00  3.37           H  
ATOM    802  HE1 HIS A  51      -2.287  18.265  -8.030  1.00  3.37           H  
ATOM    803  N   ILE A  52      -6.645  12.875  -6.787  1.00  4.49           N  
ATOM    804  CA  ILE A  52      -7.535  11.963  -6.087  1.00  9.37           C  
ATOM    805  C   ILE A  52      -7.409  12.173  -4.590  1.00  9.35           C  
ATOM    806  O   ILE A  52      -6.301  12.179  -4.052  1.00 11.23           O  
ATOM    807  CB  ILE A  52      -7.220  10.496  -6.447  1.00 14.05           C  
ATOM    808  CG1 ILE A  52      -7.406  10.273  -7.955  1.00 14.05           C  
ATOM    809  CG2 ILE A  52      -8.115   9.556  -5.651  1.00 14.05           C  
ATOM    810  CD1 ILE A  52      -6.903   8.934  -8.443  1.00 14.05           C  
ATOM    811  H   ILE A  52      -5.651  12.811  -6.614  1.00  5.39           H  
ATOM    812  HA  ILE A  52      -8.562  12.177  -6.379  1.00 11.24           H  
ATOM    813  HB  ILE A  52      -6.177  10.282  -6.213  1.00 16.87           H  
ATOM    814 1HG1 ILE A  52      -8.465  10.351  -8.196  1.00 16.87           H  
ATOM    815 2HG1 ILE A  52      -6.871  11.050  -8.501  1.00 16.87           H  
ATOM    816 1HG2 ILE A  52      -7.877   8.523  -5.906  1.00 16.87           H  
ATOM    817 2HG2 ILE A  52      -7.952   9.713  -4.587  1.00 16.87           H  
ATOM    818 3HG2 ILE A  52      -9.159   9.757  -5.893  1.00 16.87           H  
ATOM    819 1HD1 ILE A  52      -7.070   8.853  -9.517  1.00 16.87           H  
ATOM    820 2HD1 ILE A  52      -5.836   8.846  -8.235  1.00 16.87           H  
ATOM    821 3HD1 ILE A  52      -7.439   8.135  -7.932  1.00 16.87           H  
ATOM    822  N   TYR A  53      -8.539  12.361  -3.918  1.00 10.68           N  
ATOM    823  CA  TYR A  53      -8.508  12.602  -2.486  1.00 11.36           C  
ATOM    824  C   TYR A  53      -9.304  11.532  -1.749  1.00 21.73           C  
ATOM    825  O   TYR A  53     -10.311  11.033  -2.252  1.00 43.09           O  
ATOM    826  CB  TYR A  53      -9.031  14.009  -2.184  1.00 17.04           C  
ATOM    827  CG  TYR A  53      -8.203  15.076  -2.879  1.00 17.04           C  
ATOM    828  CD1 TYR A  53      -8.686  15.714  -4.017  1.00 17.04           C  
ATOM    829  CD2 TYR A  53      -6.934  15.377  -2.412  1.00 17.04           C  
ATOM    830  CE1 TYR A  53      -7.911  16.656  -4.670  1.00 17.04           C  
ATOM    831  CE2 TYR A  53      -6.155  16.307  -3.070  1.00 17.04           C  
ATOM    832  CZ  TYR A  53      -6.637  16.948  -4.194  1.00 17.04           C  
ATOM    833  OH  TYR A  53      -5.840  17.870  -4.840  1.00 17.04           O  
ATOM    834  H   TYR A  53      -9.423  12.340  -4.406  1.00 12.82           H  
ATOM    835  HA  TYR A  53      -7.475  12.541  -2.141  1.00 13.63           H  
ATOM    836 1HB  TYR A  53     -10.060  14.094  -2.524  1.00 20.45           H  
ATOM    837 2HB  TYR A  53      -9.012  14.198  -1.112  1.00 20.45           H  
ATOM    838  HD1 TYR A  53      -9.677  15.472  -4.399  1.00 20.45           H  
ATOM    839  HD2 TYR A  53      -6.545  14.870  -1.530  1.00 20.45           H  
ATOM    840  HE1 TYR A  53      -8.291  17.157  -5.561  1.00 20.45           H  
ATOM    841  HE2 TYR A  53      -5.153  16.535  -2.702  1.00 20.45           H  
ATOM    842  HH  TYR A  53      -6.354  18.380  -5.480  1.00 20.45           H  
ATOM    843  N   SER A  54      -8.833  11.179  -0.554  1.00 31.55           N  
ATOM    844  CA  SER A  54      -9.454  10.144   0.270  1.00 47.98           C  
ATOM    845  C   SER A  54     -10.691  10.618   1.012  1.00 20.91           C  
ATOM    846  O   SER A  54     -11.519   9.807   1.429  1.00 32.02           O  
ATOM    847  CB  SER A  54      -8.448   9.634   1.284  1.00 71.97           C  
ATOM    848  OG  SER A  54      -8.110  10.636   2.209  1.00 71.97           O  
ATOM    849  H   SER A  54      -8.003  11.637  -0.206  1.00 37.86           H  
ATOM    850  HA  SER A  54      -9.746   9.320  -0.382  1.00 57.58           H  
ATOM    851 1HB  SER A  54      -8.864   8.776   1.812  1.00 86.36           H  
ATOM    852 2HB  SER A  54      -7.552   9.296   0.766  1.00 86.36           H  
ATOM    853  HG  SER A  54      -8.893  10.801   2.751  1.00 86.36           H  
ATOM    854  N   ASP A  55     -10.813  11.925   1.185  1.00  7.69           N  
ATOM    855  CA  ASP A  55     -11.930  12.480   1.921  1.00 11.34           C  
ATOM    856  C   ASP A  55     -12.613  13.599   1.171  1.00  7.32           C  
ATOM    857  O   ASP A  55     -11.963  14.382   0.479  1.00  6.61           O  
ATOM    858  CB  ASP A  55     -11.446  12.975   3.278  1.00 17.01           C  
ATOM    859  CG  ASP A  55     -10.973  11.827   4.156  1.00 17.01           C  
ATOM    860  OD1 ASP A  55     -11.799  11.203   4.779  1.00 17.01           O  
ATOM    861  OD2 ASP A  55      -9.796  11.552   4.155  1.00 17.01           O  
ATOM    862  H   ASP A  55     -10.112  12.548   0.811  1.00  9.23           H  
ATOM    863  HA  ASP A  55     -12.662  11.688   2.085  1.00 13.61           H  
ATOM    864 1HB  ASP A  55     -10.622  13.676   3.143  1.00 20.41           H  
ATOM    865 2HB  ASP A  55     -12.251  13.502   3.791  1.00 20.41           H  
ATOM    866  N   GLU A  56     -13.930  13.685   1.346  1.00  7.33           N  
ATOM    867  CA  GLU A  56     -14.729  14.731   0.732  1.00  6.01           C  
ATOM    868  C   GLU A  56     -14.387  16.058   1.386  1.00  3.57           C  
ATOM    869  O   GLU A  56     -14.417  17.105   0.740  1.00  3.09           O  
ATOM    870  CB  GLU A  56     -16.221  14.431   0.875  1.00  9.02           C  
ATOM    871  CG  GLU A  56     -16.693  13.210   0.094  1.00  9.02           C  
ATOM    872  CD  GLU A  56     -16.475  13.332  -1.388  1.00  9.02           C  
ATOM    873  OE1 GLU A  56     -16.834  14.340  -1.947  1.00  9.02           O  
ATOM    874  OE2 GLU A  56     -15.939  12.414  -1.966  1.00  9.02           O  
ATOM    875  H   GLU A  56     -14.389  12.995   1.926  1.00  8.80           H  
ATOM    876  HA  GLU A  56     -14.479  14.793  -0.327  1.00  7.21           H  
ATOM    877 1HB  GLU A  56     -16.461  14.268   1.925  1.00 10.82           H  
ATOM    878 2HB  GLU A  56     -16.800  15.290   0.536  1.00 10.82           H  
ATOM    879 1HG  GLU A  56     -16.158  12.332   0.456  1.00 10.82           H  
ATOM    880 2HG  GLU A  56     -17.754  13.058   0.288  1.00 10.82           H  
ATOM    881  N   ASP A  57     -14.036  15.996   2.670  1.00  3.05           N  
ATOM    882  CA  ASP A  57     -13.610  17.165   3.414  1.00  2.18           C  
ATOM    883  C   ASP A  57     -12.304  17.692   2.840  1.00  1.56           C  
ATOM    884  O   ASP A  57     -12.101  18.902   2.775  1.00  1.47           O  
ATOM    885  CB  ASP A  57     -13.438  16.824   4.891  1.00  3.27           C  
ATOM    886  CG  ASP A  57     -14.764  16.579   5.594  1.00  3.27           C  
ATOM    887  OD1 ASP A  57     -15.780  16.937   5.046  1.00  3.27           O  
ATOM    888  OD2 ASP A  57     -14.750  16.032   6.670  1.00  3.27           O  
ATOM    889  H   ASP A  57     -14.059  15.106   3.146  1.00  3.66           H  
ATOM    890  HA  ASP A  57     -14.370  17.942   3.316  1.00  2.62           H  
ATOM    891 1HB  ASP A  57     -12.819  15.933   4.992  1.00  3.92           H  
ATOM    892 2HB  ASP A  57     -12.924  17.642   5.396  1.00  3.92           H  
ATOM    893  N   GLU A  58     -11.438  16.773   2.400  1.00  1.86           N  
ATOM    894  CA  GLU A  58     -10.175  17.141   1.784  1.00  1.95           C  
ATOM    895  C   GLU A  58     -10.439  17.767   0.436  1.00  1.40           C  
ATOM    896  O   GLU A  58      -9.824  18.771   0.099  1.00  1.29           O  
ATOM    897  CB  GLU A  58      -9.257  15.926   1.628  1.00  2.92           C  
ATOM    898  CG  GLU A  58      -7.881  16.236   1.051  1.00  2.92           C  
ATOM    899  CD  GLU A  58      -7.043  17.127   1.934  1.00  2.92           C  
ATOM    900  OE1 GLU A  58      -7.358  17.266   3.095  1.00  2.92           O  
ATOM    901  OE2 GLU A  58      -6.074  17.666   1.448  1.00  2.92           O  
ATOM    902  H   GLU A  58     -11.665  15.794   2.495  1.00  2.23           H  
ATOM    903  HA  GLU A  58      -9.678  17.880   2.412  1.00  2.34           H  
ATOM    904 1HB  GLU A  58      -9.114  15.451   2.598  1.00  3.51           H  
ATOM    905 2HB  GLU A  58      -9.727  15.194   0.974  1.00  3.51           H  
ATOM    906 1HG  GLU A  58      -7.349  15.298   0.895  1.00  3.51           H  
ATOM    907 2HG  GLU A  58      -8.009  16.713   0.081  1.00  3.51           H  
ATOM    908  N   LYS A  59     -11.389  17.205  -0.314  1.00  1.77           N  
ATOM    909  CA  LYS A  59     -11.764  17.766  -1.605  1.00  2.09           C  
ATOM    910  C   LYS A  59     -12.262  19.198  -1.440  1.00  1.52           C  
ATOM    911  O   LYS A  59     -11.932  20.063  -2.250  1.00  1.55           O  
ATOM    912  CB  LYS A  59     -12.847  16.921  -2.266  1.00  3.13           C  
ATOM    913  CG  LYS A  59     -12.388  15.562  -2.754  1.00  3.13           C  
ATOM    914  CD  LYS A  59     -13.548  14.785  -3.344  1.00  3.13           C  
ATOM    915  CE  LYS A  59     -13.132  13.394  -3.792  1.00  3.13           C  
ATOM    916  NZ  LYS A  59     -14.302  12.607  -4.276  1.00  3.13           N  
ATOM    917  H   LYS A  59     -11.841  16.357   0.007  1.00  2.12           H  
ATOM    918  HA  LYS A  59     -10.884  17.785  -2.249  1.00  2.51           H  
ATOM    919 1HB  LYS A  59     -13.666  16.760  -1.567  1.00  3.76           H  
ATOM    920 2HB  LYS A  59     -13.252  17.459  -3.123  1.00  3.76           H  
ATOM    921 1HG  LYS A  59     -11.622  15.689  -3.517  1.00  3.76           H  
ATOM    922 2HG  LYS A  59     -11.966  14.998  -1.925  1.00  3.76           H  
ATOM    923 1HD  LYS A  59     -14.338  14.697  -2.600  1.00  3.76           H  
ATOM    924 2HD  LYS A  59     -13.946  15.326  -4.203  1.00  3.76           H  
ATOM    925 1HE  LYS A  59     -12.404  13.477  -4.597  1.00  3.76           H  
ATOM    926 2HE  LYS A  59     -12.674  12.866  -2.956  1.00  3.76           H  
ATOM    927 1HZ  LYS A  59     -14.001  11.687  -4.563  1.00  3.76           H  
ATOM    928 2HZ  LYS A  59     -14.972  12.521  -3.519  1.00  3.76           H  
ATOM    929 3HZ  LYS A  59     -14.734  13.080  -5.056  1.00  3.76           H  
ATOM    930  N   GLU A  60     -13.024  19.446  -0.369  1.00  1.40           N  
ATOM    931  CA  GLU A  60     -13.531  20.779  -0.067  1.00  1.54           C  
ATOM    932  C   GLU A  60     -12.414  21.730   0.309  1.00  0.98           C  
ATOM    933  O   GLU A  60     -12.395  22.867  -0.160  1.00  1.00           O  
ATOM    934  CB  GLU A  60     -14.551  20.720   1.067  1.00  2.31           C  
ATOM    935  CG  GLU A  60     -15.072  22.082   1.506  1.00  2.31           C  
ATOM    936  CD  GLU A  60     -15.837  22.821   0.442  1.00  2.31           C  
ATOM    937  OE1 GLU A  60     -16.344  22.193  -0.457  1.00  2.31           O  
ATOM    938  OE2 GLU A  60     -15.907  24.027   0.533  1.00  2.31           O  
ATOM    939  H   GLU A  60     -13.285  18.682   0.241  1.00  1.68           H  
ATOM    940  HA  GLU A  60     -14.023  21.170  -0.958  1.00  1.85           H  
ATOM    941 1HB  GLU A  60     -15.404  20.116   0.757  1.00  2.77           H  
ATOM    942 2HB  GLU A  60     -14.106  20.237   1.935  1.00  2.77           H  
ATOM    943 1HG  GLU A  60     -15.723  21.942   2.369  1.00  2.77           H  
ATOM    944 2HG  GLU A  60     -14.226  22.690   1.823  1.00  2.77           H  
ATOM    945  N   ARG A  61     -11.477  21.264   1.130  1.00  0.79           N  
ATOM    946  CA  ARG A  61     -10.333  22.077   1.506  1.00  0.79           C  
ATOM    947  C   ARG A  61      -9.497  22.443   0.295  1.00  0.54           C  
ATOM    948  O   ARG A  61      -9.092  23.596   0.147  1.00  0.55           O  
ATOM    949  CB  ARG A  61      -9.472  21.335   2.519  1.00  1.19           C  
ATOM    950  CG  ARG A  61     -10.046  21.276   3.926  1.00  1.19           C  
ATOM    951  CD  ARG A  61      -9.048  20.766   4.902  1.00  1.19           C  
ATOM    952  NE  ARG A  61      -8.796  19.342   4.731  1.00  1.19           N  
ATOM    953  CZ  ARG A  61      -9.491  18.372   5.356  1.00  1.19           C  
ATOM    954  NH1 ARG A  61     -10.452  18.686   6.196  1.00  1.19           N  
ATOM    955  NH2 ARG A  61      -9.195  17.108   5.120  1.00  1.19           N  
ATOM    956  H   ARG A  61     -11.562  20.331   1.514  1.00  0.95           H  
ATOM    957  HA  ARG A  61     -10.697  22.995   1.966  1.00  0.95           H  
ATOM    958 1HB  ARG A  61      -9.320  20.311   2.184  1.00  1.42           H  
ATOM    959 2HB  ARG A  61      -8.493  21.809   2.581  1.00  1.42           H  
ATOM    960 1HG  ARG A  61     -10.347  22.277   4.235  1.00  1.42           H  
ATOM    961 2HG  ARG A  61     -10.912  20.617   3.946  1.00  1.42           H  
ATOM    962 1HD  ARG A  61      -8.107  21.297   4.768  1.00  1.42           H  
ATOM    963 2HD  ARG A  61      -9.415  20.928   5.915  1.00  1.42           H  
ATOM    964  HE  ARG A  61      -8.065  19.043   4.091  1.00  1.42           H  
ATOM    965 1HH1 ARG A  61     -10.671  19.657   6.371  1.00  1.42           H  
ATOM    966 2HH1 ARG A  61     -10.972  17.958   6.664  1.00  1.42           H  
ATOM    967 1HH2 ARG A  61      -8.455  16.892   4.457  1.00  1.42           H  
ATOM    968 2HH2 ARG A  61      -9.704  16.370   5.581  1.00  1.42           H  
ATOM    969  N   ARG A  62      -9.276  21.468  -0.584  1.00  0.53           N  
ATOM    970  CA  ARG A  62      -8.499  21.668  -1.792  1.00  0.57           C  
ATOM    971  C   ARG A  62      -9.243  22.551  -2.773  1.00  0.47           C  
ATOM    972  O   ARG A  62      -8.620  23.314  -3.504  1.00  0.51           O  
ATOM    973  CB  ARG A  62      -8.169  20.324  -2.407  1.00  0.85           C  
ATOM    974  CG  ARG A  62      -7.271  19.494  -1.510  1.00  0.85           C  
ATOM    975  CD  ARG A  62      -5.922  20.076  -1.409  1.00  0.85           C  
ATOM    976  NE  ARG A  62      -5.087  19.367  -0.462  1.00  0.85           N  
ATOM    977  CZ  ARG A  62      -3.861  19.774  -0.085  1.00  0.85           C  
ATOM    978  NH1 ARG A  62      -3.344  20.864  -0.602  1.00  0.85           N  
ATOM    979  NH2 ARG A  62      -3.177  19.083   0.808  1.00  0.85           N  
ATOM    980  H   ARG A  62      -9.635  20.544  -0.395  1.00  0.64           H  
ATOM    981  HA  ARG A  62      -7.565  22.160  -1.526  1.00  0.68           H  
ATOM    982 1HB  ARG A  62      -9.083  19.762  -2.589  1.00  1.03           H  
ATOM    983 2HB  ARG A  62      -7.664  20.464  -3.363  1.00  1.03           H  
ATOM    984 1HG  ARG A  62      -7.680  19.470  -0.503  1.00  1.03           H  
ATOM    985 2HG  ARG A  62      -7.198  18.481  -1.891  1.00  1.03           H  
ATOM    986 1HD  ARG A  62      -5.437  20.025  -2.382  1.00  1.03           H  
ATOM    987 2HD  ARG A  62      -5.992  21.114  -1.093  1.00  1.03           H  
ATOM    988  HE  ARG A  62      -5.461  18.532  -0.021  1.00  1.03           H  
ATOM    989 1HH1 ARG A  62      -3.847  21.402  -1.296  1.00  1.03           H  
ATOM    990 2HH1 ARG A  62      -2.429  21.176  -0.304  1.00  1.03           H  
ATOM    991 1HH2 ARG A  62      -3.578  18.247   1.213  1.00  1.03           H  
ATOM    992 2HH2 ARG A  62      -2.249  19.394   1.075  1.00  1.03           H  
ATOM    993  N   PHE A  63     -10.573  22.481  -2.752  1.00  0.40           N  
ATOM    994  CA  PHE A  63     -11.414  23.347  -3.558  1.00  0.34           C  
ATOM    995  C   PHE A  63     -11.308  24.790  -3.112  1.00  0.31           C  
ATOM    996  O   PHE A  63     -11.220  25.690  -3.945  1.00  0.28           O  
ATOM    997  CB  PHE A  63     -12.858  22.879  -3.557  1.00  0.51           C  
ATOM    998  CG  PHE A  63     -13.751  23.789  -4.333  1.00  0.51           C  
ATOM    999  CD1 PHE A  63     -13.378  24.232  -5.587  1.00  0.51           C  
ATOM   1000  CD2 PHE A  63     -14.976  24.183  -3.823  1.00  0.51           C  
ATOM   1001  CE1 PHE A  63     -14.201  25.061  -6.316  1.00  0.51           C  
ATOM   1002  CE2 PHE A  63     -15.807  25.007  -4.554  1.00  0.51           C  
ATOM   1003  CZ  PHE A  63     -15.419  25.447  -5.800  1.00  0.51           C  
ATOM   1004  H   PHE A  63     -11.029  21.795  -2.167  1.00  0.48           H  
ATOM   1005  HA  PHE A  63     -11.061  23.293  -4.588  1.00  0.41           H  
ATOM   1006 1HB  PHE A  63     -12.922  21.882  -3.989  1.00  0.61           H  
ATOM   1007 2HB  PHE A  63     -13.230  22.822  -2.536  1.00  0.61           H  
ATOM   1008  HD1 PHE A  63     -12.416  23.923  -5.993  1.00  0.61           H  
ATOM   1009  HD2 PHE A  63     -15.284  23.832  -2.837  1.00  0.61           H  
ATOM   1010  HE1 PHE A  63     -13.888  25.405  -7.300  1.00  0.61           H  
ATOM   1011  HE2 PHE A  63     -16.770  25.308  -4.145  1.00  0.61           H  
ATOM   1012  HZ  PHE A  63     -16.076  26.099  -6.374  1.00  0.61           H  
ATOM   1013  N   GLN A  64     -11.327  25.017  -1.804  1.00  0.33           N  
ATOM   1014  CA  GLN A  64     -11.181  26.366  -1.281  1.00  0.35           C  
ATOM   1015  C   GLN A  64      -9.805  26.916  -1.635  1.00  0.30           C  
ATOM   1016  O   GLN A  64      -9.690  28.072  -2.050  1.00  0.30           O  
ATOM   1017  CB  GLN A  64     -11.399  26.373   0.230  1.00  0.52           C  
ATOM   1018  CG  GLN A  64     -12.839  26.101   0.632  1.00  0.52           C  
ATOM   1019  CD  GLN A  64     -13.034  26.031   2.133  1.00  0.52           C  
ATOM   1020  OE1 GLN A  64     -12.192  26.493   2.911  1.00  0.52           O  
ATOM   1021  NE2 GLN A  64     -14.153  25.450   2.550  1.00  0.52           N  
ATOM   1022  H   GLN A  64     -11.448  24.246  -1.160  1.00  0.40           H  
ATOM   1023  HA  GLN A  64     -11.932  27.003  -1.745  1.00  0.42           H  
ATOM   1024 1HB  GLN A  64     -10.769  25.615   0.695  1.00  0.63           H  
ATOM   1025 2HB  GLN A  64     -11.108  27.341   0.638  1.00  0.63           H  
ATOM   1026 1HG  GLN A  64     -13.463  26.908   0.250  1.00  0.63           H  
ATOM   1027 2HG  GLN A  64     -13.158  25.153   0.201  1.00  0.63           H  
ATOM   1028 1HE2 GLN A  64     -14.343  25.372   3.529  1.00  0.63           H  
ATOM   1029 2HE2 GLN A  64     -14.806  25.080   1.881  1.00  0.63           H  
ATOM   1030  N   ILE A  65      -8.774  26.073  -1.515  1.00  0.31           N  
ATOM   1031  CA  ILE A  65      -7.413  26.432  -1.890  1.00  0.33           C  
ATOM   1032  C   ILE A  65      -7.340  26.770  -3.367  1.00  0.27           C  
ATOM   1033  O   ILE A  65      -6.738  27.771  -3.748  1.00  0.28           O  
ATOM   1034  CB  ILE A  65      -6.429  25.299  -1.576  1.00  0.49           C  
ATOM   1035  CG1 ILE A  65      -6.287  25.112  -0.068  1.00  0.49           C  
ATOM   1036  CG2 ILE A  65      -5.087  25.600  -2.203  1.00  0.49           C  
ATOM   1037  CD1 ILE A  65      -5.584  23.829   0.309  1.00  0.49           C  
ATOM   1038  H   ILE A  65      -8.935  25.144  -1.139  1.00  0.37           H  
ATOM   1039  HA  ILE A  65      -7.118  27.317  -1.322  1.00  0.40           H  
ATOM   1040  HB  ILE A  65      -6.812  24.364  -1.984  1.00  0.59           H  
ATOM   1041 1HG1 ILE A  65      -5.715  25.947   0.337  1.00  0.59           H  
ATOM   1042 2HG1 ILE A  65      -7.272  25.121   0.393  1.00  0.59           H  
ATOM   1043 1HG2 ILE A  65      -4.401  24.785  -1.986  1.00  0.59           H  
ATOM   1044 2HG2 ILE A  65      -5.202  25.702  -3.281  1.00  0.59           H  
ATOM   1045 3HG2 ILE A  65      -4.693  26.529  -1.790  1.00  0.59           H  
ATOM   1046 1HD1 ILE A  65      -5.507  23.761   1.394  1.00  0.59           H  
ATOM   1047 2HD1 ILE A  65      -6.154  22.982  -0.066  1.00  0.59           H  
ATOM   1048 3HD1 ILE A  65      -4.586  23.819  -0.126  1.00  0.59           H  
ATOM   1049  N   PHE A  66      -7.975  25.924  -4.180  1.00  0.24           N  
ATOM   1050  CA  PHE A  66      -8.079  26.098  -5.617  1.00  0.21           C  
ATOM   1051  C   PHE A  66      -8.662  27.448  -5.955  1.00  0.20           C  
ATOM   1052  O   PHE A  66      -8.058  28.189  -6.723  1.00  0.21           O  
ATOM   1053  CB  PHE A  66      -8.951  24.974  -6.199  1.00  0.32           C  
ATOM   1054  CG  PHE A  66      -9.361  25.120  -7.635  1.00  0.32           C  
ATOM   1055  CD1 PHE A  66      -8.513  24.779  -8.676  1.00  0.32           C  
ATOM   1056  CD2 PHE A  66     -10.633  25.592  -7.940  1.00  0.32           C  
ATOM   1057  CE1 PHE A  66      -8.930  24.910  -9.987  1.00  0.32           C  
ATOM   1058  CE2 PHE A  66     -11.049  25.722  -9.249  1.00  0.32           C  
ATOM   1059  CZ  PHE A  66     -10.195  25.382 -10.273  1.00  0.32           C  
ATOM   1060  H   PHE A  66      -8.412  25.108  -3.785  1.00  0.29           H  
ATOM   1061  HA  PHE A  66      -7.079  26.032  -6.049  1.00  0.25           H  
ATOM   1062 1HB  PHE A  66      -8.410  24.033  -6.106  1.00  0.38           H  
ATOM   1063 2HB  PHE A  66      -9.852  24.873  -5.611  1.00  0.38           H  
ATOM   1064  HD1 PHE A  66      -7.514  24.402  -8.450  1.00  0.38           H  
ATOM   1065  HD2 PHE A  66     -11.307  25.858  -7.126  1.00  0.38           H  
ATOM   1066  HE1 PHE A  66      -8.257  24.637 -10.797  1.00  0.38           H  
ATOM   1067  HE2 PHE A  66     -12.049  26.092  -9.473  1.00  0.38           H  
ATOM   1068  HZ  PHE A  66     -10.520  25.486 -11.307  1.00  0.38           H  
ATOM   1069  N   LYS A  67      -9.810  27.783  -5.367  1.00  0.19           N  
ATOM   1070  CA  LYS A  67     -10.453  29.062  -5.635  1.00  0.21           C  
ATOM   1071  C   LYS A  67      -9.558  30.237  -5.272  1.00  0.21           C  
ATOM   1072  O   LYS A  67      -9.485  31.209  -6.022  1.00  0.20           O  
ATOM   1073  CB  LYS A  67     -11.765  29.182  -4.866  1.00  0.32           C  
ATOM   1074  CG  LYS A  67     -12.898  28.303  -5.367  1.00  0.32           C  
ATOM   1075  CD  LYS A  67     -14.210  28.707  -4.712  1.00  0.32           C  
ATOM   1076  CE  LYS A  67     -14.246  28.315  -3.242  1.00  0.32           C  
ATOM   1077  NZ  LYS A  67     -15.550  28.667  -2.612  1.00  0.32           N  
ATOM   1078  H   LYS A  67     -10.260  27.128  -4.741  1.00  0.23           H  
ATOM   1079  HA  LYS A  67     -10.666  29.123  -6.703  1.00  0.25           H  
ATOM   1080 1HB  LYS A  67     -11.592  28.929  -3.819  1.00  0.38           H  
ATOM   1081 2HB  LYS A  67     -12.109  30.216  -4.898  1.00  0.38           H  
ATOM   1082 1HG  LYS A  67     -12.993  28.404  -6.447  1.00  0.38           H  
ATOM   1083 2HG  LYS A  67     -12.687  27.263  -5.132  1.00  0.38           H  
ATOM   1084 1HD  LYS A  67     -14.335  29.787  -4.790  1.00  0.38           H  
ATOM   1085 2HD  LYS A  67     -15.042  28.228  -5.225  1.00  0.38           H  
ATOM   1086 1HE  LYS A  67     -14.088  27.241  -3.153  1.00  0.38           H  
ATOM   1087 2HE  LYS A  67     -13.447  28.833  -2.713  1.00  0.38           H  
ATOM   1088 1HZ  LYS A  67     -15.542  28.394  -1.640  1.00  0.38           H  
ATOM   1089 2HZ  LYS A  67     -15.703  29.663  -2.681  1.00  0.38           H  
ATOM   1090 3HZ  LYS A  67     -16.301  28.184  -3.086  1.00  0.38           H  
ATOM   1091  N   LYS A  68      -8.865  30.138  -4.135  1.00  0.24           N  
ATOM   1092  CA  LYS A  68      -7.960  31.194  -3.700  1.00  0.27           C  
ATOM   1093  C   LYS A  68      -6.807  31.364  -4.679  1.00  0.24           C  
ATOM   1094  O   LYS A  68      -6.425  32.489  -5.009  1.00  0.26           O  
ATOM   1095  CB  LYS A  68      -7.424  30.882  -2.305  1.00  0.41           C  
ATOM   1096  CG  LYS A  68      -8.457  31.005  -1.195  1.00  0.41           C  
ATOM   1097  CD  LYS A  68      -7.867  30.621   0.153  1.00  0.41           C  
ATOM   1098  CE  LYS A  68      -8.907  30.715   1.260  1.00  0.41           C  
ATOM   1099  NZ  LYS A  68      -8.349  30.315   2.581  1.00  0.41           N  
ATOM   1100  H   LYS A  68      -8.982  29.323  -3.544  1.00  0.29           H  
ATOM   1101  HA  LYS A  68      -8.513  32.133  -3.665  1.00  0.32           H  
ATOM   1102 1HB  LYS A  68      -7.032  29.865  -2.284  1.00  0.49           H  
ATOM   1103 2HB  LYS A  68      -6.600  31.556  -2.072  1.00  0.49           H  
ATOM   1104 1HG  LYS A  68      -8.807  32.037  -1.142  1.00  0.49           H  
ATOM   1105 2HG  LYS A  68      -9.310  30.365  -1.410  1.00  0.49           H  
ATOM   1106 1HD  LYS A  68      -7.490  29.598   0.106  1.00  0.49           H  
ATOM   1107 2HD  LYS A  68      -7.036  31.285   0.390  1.00  0.49           H  
ATOM   1108 1HE  LYS A  68      -9.268  31.741   1.324  1.00  0.49           H  
ATOM   1109 2HE  LYS A  68      -9.746  30.062   1.019  1.00  0.49           H  
ATOM   1110 1HZ  LYS A  68      -9.068  30.391   3.287  1.00  0.49           H  
ATOM   1111 2HZ  LYS A  68      -8.024  29.360   2.534  1.00  0.49           H  
ATOM   1112 3HZ  LYS A  68      -7.578  30.922   2.820  1.00  0.49           H  
ATOM   1113  N   ASN A  69      -6.274  30.242  -5.158  1.00  0.21           N  
ATOM   1114  CA  ASN A  69      -5.194  30.278  -6.119  1.00  0.20           C  
ATOM   1115  C   ASN A  69      -5.677  30.818  -7.452  1.00  0.20           C  
ATOM   1116  O   ASN A  69      -4.947  31.556  -8.102  1.00  0.25           O  
ATOM   1117  CB  ASN A  69      -4.564  28.911  -6.258  1.00  0.30           C  
ATOM   1118  CG  ASN A  69      -3.714  28.574  -5.060  1.00  0.30           C  
ATOM   1119  OD1 ASN A  69      -3.277  29.466  -4.324  1.00  0.30           O  
ATOM   1120  ND2 ASN A  69      -3.466  27.307  -4.862  1.00  0.30           N  
ATOM   1121  H   ASN A  69      -6.612  29.344  -4.837  1.00  0.25           H  
ATOM   1122  HA  ASN A  69      -4.431  30.965  -5.753  1.00  0.24           H  
ATOM   1123 1HB  ASN A  69      -5.343  28.155  -6.365  1.00  0.36           H  
ATOM   1124 2HB  ASN A  69      -3.945  28.879  -7.154  1.00  0.36           H  
ATOM   1125 1HD2 ASN A  69      -2.900  26.996  -4.094  1.00  0.36           H  
ATOM   1126 2HD2 ASN A  69      -3.849  26.622  -5.479  1.00  0.36           H  
ATOM   1127  N   VAL A  70      -6.920  30.505  -7.829  1.00  0.17           N  
ATOM   1128  CA  VAL A  70      -7.506  31.036  -9.052  1.00  0.17           C  
ATOM   1129  C   VAL A  70      -7.632  32.543  -8.973  1.00  0.20           C  
ATOM   1130  O   VAL A  70      -7.370  33.230  -9.956  1.00  0.21           O  
ATOM   1131  CB  VAL A  70      -8.876  30.406  -9.351  1.00  0.26           C  
ATOM   1132  CG1 VAL A  70      -9.545  31.157 -10.490  1.00  0.26           C  
ATOM   1133  CG2 VAL A  70      -8.685  28.955  -9.762  1.00  0.26           C  
ATOM   1134  H   VAL A  70      -7.467  29.871  -7.266  1.00  0.20           H  
ATOM   1135  HA  VAL A  70      -6.846  30.793  -9.882  1.00  0.20           H  
ATOM   1136  HB  VAL A  70      -9.514  30.472  -8.469  1.00  0.31           H  
ATOM   1137 1HG1 VAL A  70     -10.514  30.709 -10.704  1.00  0.31           H  
ATOM   1138 2HG1 VAL A  70      -9.683  32.201 -10.206  1.00  0.31           H  
ATOM   1139 3HG1 VAL A  70      -8.917  31.103 -11.379  1.00  0.31           H  
ATOM   1140 1HG2 VAL A  70      -9.652  28.507  -9.983  1.00  0.31           H  
ATOM   1141 2HG2 VAL A  70      -8.056  28.922 -10.649  1.00  0.31           H  
ATOM   1142 3HG2 VAL A  70      -8.203  28.397  -8.968  1.00  0.31           H  
ATOM   1143  N   LYS A  71      -8.028  33.060  -7.807  1.00  0.22           N  
ATOM   1144  CA  LYS A  71      -8.114  34.503  -7.618  1.00  0.26           C  
ATOM   1145  C   LYS A  71      -6.743  35.149  -7.822  1.00  0.36           C  
ATOM   1146  O   LYS A  71      -6.641  36.186  -8.480  1.00  0.62           O  
ATOM   1147  CB  LYS A  71      -8.653  34.828  -6.227  1.00  0.39           C  
ATOM   1148  CG  LYS A  71     -10.126  34.505  -6.031  1.00  0.39           C  
ATOM   1149  CD  LYS A  71     -10.573  34.815  -4.611  1.00  0.39           C  
ATOM   1150  CE  LYS A  71     -12.043  34.483  -4.409  1.00  0.39           C  
ATOM   1151  NZ  LYS A  71     -12.491  34.770  -3.019  1.00  0.39           N  
ATOM   1152  H   LYS A  71      -8.277  32.445  -7.043  1.00  0.26           H  
ATOM   1153  HA  LYS A  71      -8.795  34.913  -8.365  1.00  0.31           H  
ATOM   1154 1HB  LYS A  71      -8.088  34.276  -5.476  1.00  0.47           H  
ATOM   1155 2HB  LYS A  71      -8.515  35.890  -6.024  1.00  0.47           H  
ATOM   1156 1HG  LYS A  71     -10.720  35.102  -6.724  1.00  0.47           H  
ATOM   1157 2HG  LYS A  71     -10.307  33.455  -6.242  1.00  0.47           H  
ATOM   1158 1HD  LYS A  71      -9.977  34.234  -3.907  1.00  0.47           H  
ATOM   1159 2HD  LYS A  71     -10.417  35.874  -4.404  1.00  0.47           H  
ATOM   1160 1HE  LYS A  71     -12.642  35.074  -5.102  1.00  0.47           H  
ATOM   1161 2HE  LYS A  71     -12.204  33.426  -4.620  1.00  0.47           H  
ATOM   1162 1HZ  LYS A  71     -13.469  34.538  -2.924  1.00  0.47           H  
ATOM   1163 2HZ  LYS A  71     -11.949  34.217  -2.369  1.00  0.47           H  
ATOM   1164 3HZ  LYS A  71     -12.357  35.751  -2.818  1.00  0.47           H  
ATOM   1165  N   TYR A  72      -5.693  34.509  -7.289  1.00  0.27           N  
ATOM   1166  CA  TYR A  72      -4.320  34.974  -7.487  1.00  0.29           C  
ATOM   1167  C   TYR A  72      -3.966  34.991  -8.966  1.00  0.29           C  
ATOM   1168  O   TYR A  72      -3.459  35.992  -9.478  1.00  0.33           O  
ATOM   1169  CB  TYR A  72      -3.316  34.096  -6.735  1.00  0.43           C  
ATOM   1170  CG  TYR A  72      -1.886  34.498  -7.014  1.00  0.43           C  
ATOM   1171  CD1 TYR A  72      -1.345  35.593  -6.360  1.00  0.43           C  
ATOM   1172  CD2 TYR A  72      -1.123  33.788  -7.932  1.00  0.43           C  
ATOM   1173  CE1 TYR A  72      -0.048  35.981  -6.621  1.00  0.43           C  
ATOM   1174  CE2 TYR A  72       0.177  34.178  -8.193  1.00  0.43           C  
ATOM   1175  CZ  TYR A  72       0.710  35.273  -7.541  1.00  0.43           C  
ATOM   1176  OH  TYR A  72       1.995  35.678  -7.799  1.00  0.43           O  
ATOM   1177  H   TYR A  72      -5.853  33.683  -6.722  1.00  0.32           H  
ATOM   1178  HA  TYR A  72      -4.242  35.994  -7.114  1.00  0.35           H  
ATOM   1179 1HB  TYR A  72      -3.493  34.173  -5.661  1.00  0.52           H  
ATOM   1180 2HB  TYR A  72      -3.439  33.054  -7.017  1.00  0.52           H  
ATOM   1181  HD1 TYR A  72      -1.946  36.150  -5.641  1.00  0.52           H  
ATOM   1182  HD2 TYR A  72      -1.550  32.928  -8.449  1.00  0.52           H  
ATOM   1183  HE1 TYR A  72       0.375  36.844  -6.108  1.00  0.52           H  
ATOM   1184  HE2 TYR A  72       0.779  33.627  -8.917  1.00  0.52           H  
ATOM   1185  HH  TYR A  72       2.211  36.427  -7.237  1.00  0.52           H  
ATOM   1186  N   ILE A  73      -4.238  33.872  -9.633  1.00  0.28           N  
ATOM   1187  CA  ILE A  73      -3.983  33.682 -11.050  1.00  0.29           C  
ATOM   1188  C   ILE A  73      -4.658  34.752 -11.897  1.00  0.27           C  
ATOM   1189  O   ILE A  73      -4.031  35.326 -12.791  1.00  0.30           O  
ATOM   1190  CB  ILE A  73      -4.475  32.278 -11.466  1.00  0.43           C  
ATOM   1191  CG1 ILE A  73      -3.577  31.188 -10.847  1.00  0.43           C  
ATOM   1192  CG2 ILE A  73      -4.552  32.168 -12.968  1.00  0.43           C  
ATOM   1193  CD1 ILE A  73      -4.159  29.795 -10.926  1.00  0.43           C  
ATOM   1194  H   ILE A  73      -4.642  33.098  -9.125  1.00  0.34           H  
ATOM   1195  HA  ILE A  73      -2.910  33.742 -11.216  1.00  0.35           H  
ATOM   1196  HB  ILE A  73      -5.471  32.122 -11.061  1.00  0.52           H  
ATOM   1197 1HG1 ILE A  73      -2.631  31.169 -11.373  1.00  0.52           H  
ATOM   1198 2HG1 ILE A  73      -3.377  31.430  -9.807  1.00  0.52           H  
ATOM   1199 1HG2 ILE A  73      -4.926  31.182 -13.241  1.00  0.52           H  
ATOM   1200 2HG2 ILE A  73      -5.226  32.930 -13.356  1.00  0.52           H  
ATOM   1201 3HG2 ILE A  73      -3.562  32.314 -13.386  1.00  0.52           H  
ATOM   1202 1HD1 ILE A  73      -3.461  29.084 -10.484  1.00  0.52           H  
ATOM   1203 2HD1 ILE A  73      -5.101  29.760 -10.381  1.00  0.52           H  
ATOM   1204 3HD1 ILE A  73      -4.334  29.535 -11.966  1.00  0.52           H  
ATOM   1205  N   GLU A  74      -5.927  35.018 -11.595  1.00  0.24           N  
ATOM   1206  CA  GLU A  74      -6.708  36.041 -12.267  1.00  0.31           C  
ATOM   1207  C   GLU A  74      -6.059  37.406 -12.135  1.00  0.34           C  
ATOM   1208  O   GLU A  74      -5.843  38.089 -13.139  1.00  0.51           O  
ATOM   1209  CB  GLU A  74      -8.124  36.085 -11.691  1.00  0.46           C  
ATOM   1210  CG  GLU A  74      -9.022  37.130 -12.328  1.00  0.46           C  
ATOM   1211  CD  GLU A  74     -10.414  37.151 -11.757  1.00  0.46           C  
ATOM   1212  OE1 GLU A  74     -10.740  36.284 -10.984  1.00  0.46           O  
ATOM   1213  OE2 GLU A  74     -11.153  38.048 -12.094  1.00  0.46           O  
ATOM   1214  H   GLU A  74      -6.376  34.485 -10.866  1.00  0.29           H  
ATOM   1215  HA  GLU A  74      -6.767  35.791 -13.326  1.00  0.37           H  
ATOM   1216 1HB  GLU A  74      -8.598  35.111 -11.818  1.00  0.56           H  
ATOM   1217 2HB  GLU A  74      -8.078  36.289 -10.622  1.00  0.56           H  
ATOM   1218 1HG  GLU A  74      -8.569  38.111 -12.184  1.00  0.56           H  
ATOM   1219 2HG  GLU A  74      -9.076  36.939 -13.399  1.00  0.56           H  
ATOM   1220  N   ASP A  75      -5.742  37.788 -10.897  1.00  0.35           N  
ATOM   1221  CA  ASP A  75      -5.121  39.074 -10.625  1.00  0.70           C  
ATOM   1222  C   ASP A  75      -3.802  39.240 -11.362  1.00  0.46           C  
ATOM   1223  O   ASP A  75      -3.525  40.318 -11.885  1.00  0.55           O  
ATOM   1224  CB  ASP A  75      -4.895  39.256  -9.122  1.00  1.05           C  
ATOM   1225  CG  ASP A  75      -6.183  39.513  -8.348  1.00  1.05           C  
ATOM   1226  OD1 ASP A  75      -7.179  39.808  -8.965  1.00  1.05           O  
ATOM   1227  OD2 ASP A  75      -6.154  39.428  -7.143  1.00  1.05           O  
ATOM   1228  H   ASP A  75      -5.952  37.177 -10.116  1.00  0.42           H  
ATOM   1229  HA  ASP A  75      -5.797  39.858 -10.965  1.00  0.84           H  
ATOM   1230 1HB  ASP A  75      -4.420  38.363  -8.717  1.00  1.26           H  
ATOM   1231 2HB  ASP A  75      -4.216  40.092  -8.955  1.00  1.26           H  
ATOM   1232  N   MET A  76      -3.003  38.172 -11.428  1.00  0.43           N  
ATOM   1233  CA  MET A  76      -1.732  38.230 -12.136  1.00  0.54           C  
ATOM   1234  C   MET A  76      -1.904  38.446 -13.622  1.00  0.45           C  
ATOM   1235  O   MET A  76      -1.195  39.255 -14.220  1.00  0.48           O  
ATOM   1236  CB  MET A  76      -0.943  36.954 -11.921  1.00  0.81           C  
ATOM   1237  CG  MET A  76      -0.361  36.785 -10.541  1.00  0.81           C  
ATOM   1238  SD  MET A  76       0.798  38.100 -10.141  1.00  0.81           S  
ATOM   1239  CE  MET A  76       2.028  37.800 -11.405  1.00  0.81           C  
ATOM   1240  H   MET A  76      -3.269  37.314 -10.962  1.00  0.52           H  
ATOM   1241  HA  MET A  76      -1.160  39.069 -11.743  1.00  0.65           H  
ATOM   1242 1HB  MET A  76      -1.581  36.094 -12.121  1.00  0.97           H  
ATOM   1243 2HB  MET A  76      -0.119  36.923 -12.633  1.00  0.97           H  
ATOM   1244 1HG  MET A  76      -1.155  36.783  -9.797  1.00  0.97           H  
ATOM   1245 2HG  MET A  76       0.166  35.834 -10.488  1.00  0.97           H  
ATOM   1246 1HE  MET A  76       2.837  38.523 -11.307  1.00  0.97           H  
ATOM   1247 2HE  MET A  76       2.422  36.791 -11.295  1.00  0.97           H  
ATOM   1248 3HE  MET A  76       1.569  37.901 -12.389  1.00  0.97           H  
ATOM   1249  N   ASN A  77      -2.868  37.767 -14.226  1.00  0.40           N  
ATOM   1250  CA  ASN A  77      -3.085  37.939 -15.652  1.00  0.41           C  
ATOM   1251  C   ASN A  77      -3.622  39.337 -15.956  1.00  0.45           C  
ATOM   1252  O   ASN A  77      -3.306  39.918 -16.998  1.00  0.47           O  
ATOM   1253  CB  ASN A  77      -3.980  36.841 -16.167  1.00  0.61           C  
ATOM   1254  CG  ASN A  77      -3.228  35.536 -16.218  1.00  0.61           C  
ATOM   1255  OD1 ASN A  77      -1.997  35.522 -16.351  1.00  0.61           O  
ATOM   1256  ND2 ASN A  77      -3.934  34.446 -16.099  1.00  0.61           N  
ATOM   1257  H   ASN A  77      -3.431  37.102 -13.707  1.00  0.48           H  
ATOM   1258  HA  ASN A  77      -2.122  37.852 -16.157  1.00  0.49           H  
ATOM   1259 1HB  ASN A  77      -4.848  36.731 -15.514  1.00  0.74           H  
ATOM   1260 2HB  ASN A  77      -4.340  37.090 -17.165  1.00  0.74           H  
ATOM   1261 1HD2 ASN A  77      -3.474  33.556 -16.101  1.00  0.74           H  
ATOM   1262 2HD2 ASN A  77      -4.926  34.499 -15.987  1.00  0.74           H  
ATOM   1263  N   LYS A  78      -4.366  39.912 -15.007  1.00  0.52           N  
ATOM   1264  CA  LYS A  78      -4.880  41.268 -15.145  1.00  0.76           C  
ATOM   1265  C   LYS A  78      -3.817  42.355 -14.945  1.00  0.45           C  
ATOM   1266  O   LYS A  78      -4.132  43.542 -15.047  1.00  0.61           O  
ATOM   1267  CB  LYS A  78      -6.049  41.493 -14.188  1.00  1.14           C  
ATOM   1268  CG  LYS A  78      -7.311  40.724 -14.561  1.00  1.14           C  
ATOM   1269  CD  LYS A  78      -8.445  40.992 -13.584  1.00  1.14           C  
ATOM   1270  CE  LYS A  78      -9.735  40.327 -14.047  1.00  1.14           C  
ATOM   1271  NZ  LYS A  78     -10.848  40.524 -13.076  1.00  1.14           N  
ATOM   1272  H   LYS A  78      -4.609  39.389 -14.174  1.00  0.62           H  
ATOM   1273  HA  LYS A  78      -5.264  41.375 -16.162  1.00  0.91           H  
ATOM   1274 1HB  LYS A  78      -5.756  41.188 -13.182  1.00  1.37           H  
ATOM   1275 2HB  LYS A  78      -6.296  42.554 -14.152  1.00  1.37           H  
ATOM   1276 1HG  LYS A  78      -7.631  41.024 -15.560  1.00  1.37           H  
ATOM   1277 2HG  LYS A  78      -7.100  39.657 -14.576  1.00  1.37           H  
ATOM   1278 1HD  LYS A  78      -8.179  40.603 -12.600  1.00  1.37           H  
ATOM   1279 2HD  LYS A  78      -8.609  42.066 -13.499  1.00  1.37           H  
ATOM   1280 1HE  LYS A  78     -10.027  40.752 -15.006  1.00  1.37           H  
ATOM   1281 2HE  LYS A  78      -9.565  39.259 -14.175  1.00  1.37           H  
ATOM   1282 1HZ  LYS A  78     -11.680  40.068 -13.421  1.00  1.37           H  
ATOM   1283 2HZ  LYS A  78     -10.593  40.112 -12.187  1.00  1.37           H  
ATOM   1284 3HZ  LYS A  78     -11.028  41.510 -12.955  1.00  1.37           H  
ATOM   1285  N   LEU A  79      -2.559  41.970 -14.694  1.00  0.41           N  
ATOM   1286  CA  LEU A  79      -1.487  42.942 -14.577  1.00  0.52           C  
ATOM   1287  C   LEU A  79      -0.924  43.300 -15.952  1.00  0.45           C  
ATOM   1288  O   LEU A  79      -0.081  44.194 -16.056  1.00  0.68           O  
ATOM   1289  CB  LEU A  79      -0.352  42.402 -13.702  1.00  0.78           C  
ATOM   1290  CG  LEU A  79      -0.686  42.114 -12.241  1.00  0.78           C  
ATOM   1291  CD1 LEU A  79       0.528  41.494 -11.566  1.00  0.78           C  
ATOM   1292  CD2 LEU A  79      -1.106  43.401 -11.553  1.00  0.78           C  
ATOM   1293  H   LEU A  79      -2.316  40.994 -14.585  1.00  0.49           H  
ATOM   1294  HA  LEU A  79      -1.887  43.848 -14.122  1.00  0.62           H  
ATOM   1295 1HB  LEU A  79       0.008  41.474 -14.141  1.00  0.94           H  
ATOM   1296 2HB  LEU A  79       0.461  43.125 -13.714  1.00  0.94           H  
ATOM   1297  HG  LEU A  79      -1.497  41.395 -12.190  1.00  0.94           H  
ATOM   1298 1HD1 LEU A  79       0.292  41.273 -10.525  1.00  0.94           H  
ATOM   1299 2HD1 LEU A  79       0.797  40.572 -12.081  1.00  0.94           H  
ATOM   1300 3HD1 LEU A  79       1.363  42.192 -11.608  1.00  0.94           H  
ATOM   1301 1HD2 LEU A  79      -1.349  43.194 -10.510  1.00  0.94           H  
ATOM   1302 2HD2 LEU A  79      -0.289  44.122 -11.599  1.00  0.94           H  
ATOM   1303 3HD2 LEU A  79      -1.982  43.813 -12.055  1.00  0.94           H  
ATOM   1304  N   ASN A  80      -1.389  42.607 -17.005  1.00  0.31           N  
ATOM   1305  CA  ASN A  80      -0.946  42.869 -18.373  1.00  0.34           C  
ATOM   1306  C   ASN A  80       0.552  42.646 -18.554  1.00  0.37           C  
ATOM   1307  O   ASN A  80       1.233  43.420 -19.228  1.00  0.94           O  
ATOM   1308  CB  ASN A  80      -1.332  44.277 -18.800  1.00  0.51           C  
ATOM   1309  CG  ASN A  80      -2.822  44.481 -18.827  1.00  0.51           C  
ATOM   1310  OD1 ASN A  80      -3.574  43.617 -19.293  1.00  0.51           O  
ATOM   1311  ND2 ASN A  80      -3.264  45.611 -18.338  1.00  0.51           N  
ATOM   1312  H   ASN A  80      -2.072  41.867 -16.874  1.00  0.37           H  
ATOM   1313  HA  ASN A  80      -1.454  42.164 -19.033  1.00  0.41           H  
ATOM   1314 1HB  ASN A  80      -0.888  45.012 -18.129  1.00  0.61           H  
ATOM   1315 2HB  ASN A  80      -0.938  44.472 -19.797  1.00  0.61           H  
ATOM   1316 1HD2 ASN A  80      -4.246  45.804 -18.330  1.00  0.61           H  
ATOM   1317 2HD2 ASN A  80      -2.621  46.283 -17.972  1.00  0.61           H  
ATOM   1318  N   LYS A  81       1.053  41.576 -17.953  1.00  0.29           N  
ATOM   1319  CA  LYS A  81       2.456  41.212 -18.053  1.00  0.31           C  
ATOM   1320  C   LYS A  81       2.674  40.345 -19.277  1.00  0.50           C  
ATOM   1321  O   LYS A  81       1.722  39.784 -19.822  1.00  2.20           O  
ATOM   1322  CB  LYS A  81       2.913  40.478 -16.804  1.00  0.46           C  
ATOM   1323  CG  LYS A  81       2.746  41.258 -15.512  1.00  0.46           C  
ATOM   1324  CD  LYS A  81       3.643  42.485 -15.497  1.00  0.46           C  
ATOM   1325  CE  LYS A  81       3.588  43.208 -14.159  1.00  0.46           C  
ATOM   1326  NZ  LYS A  81       4.449  44.426 -14.155  1.00  0.46           N  
ATOM   1327  H   LYS A  81       0.437  40.986 -17.414  1.00  0.35           H  
ATOM   1328  HA  LYS A  81       3.050  42.119 -18.168  1.00  0.37           H  
ATOM   1329 1HB  LYS A  81       2.371  39.537 -16.707  1.00  0.56           H  
ATOM   1330 2HB  LYS A  81       3.970  40.244 -16.907  1.00  0.56           H  
ATOM   1331 1HG  LYS A  81       1.711  41.581 -15.425  1.00  0.56           H  
ATOM   1332 2HG  LYS A  81       2.988  40.622 -14.661  1.00  0.56           H  
ATOM   1333 1HD  LYS A  81       4.673  42.183 -15.695  1.00  0.56           H  
ATOM   1334 2HD  LYS A  81       3.329  43.173 -16.282  1.00  0.56           H  
ATOM   1335 1HE  LYS A  81       2.562  43.503 -13.952  1.00  0.56           H  
ATOM   1336 2HE  LYS A  81       3.926  42.534 -13.372  1.00  0.56           H  
ATOM   1337 1HZ  LYS A  81       4.387  44.879 -13.254  1.00  0.56           H  
ATOM   1338 2HZ  LYS A  81       5.408  44.163 -14.334  1.00  0.56           H  
ATOM   1339 3HZ  LYS A  81       4.134  45.062 -14.874  1.00  0.56           H  
ATOM   1340  N   GLY A  82       3.927  40.219 -19.715  1.00  0.48           N  
ATOM   1341  CA  GLY A  82       4.257  39.409 -20.893  1.00  0.57           C  
ATOM   1342  C   GLY A  82       4.367  37.892 -20.636  1.00  0.33           C  
ATOM   1343  O   GLY A  82       5.152  37.218 -21.308  1.00  0.50           O  
ATOM   1344  H   GLY A  82       4.671  40.699 -19.226  1.00  0.58           H  
ATOM   1345 1HA  GLY A  82       3.503  39.585 -21.660  1.00  0.68           H  
ATOM   1346 2HA  GLY A  82       5.200  39.765 -21.308  1.00  0.68           H  
ATOM   1347  N   PHE A  83       3.559  37.371 -19.708  1.00  0.37           N  
ATOM   1348  CA  PHE A  83       3.514  35.964 -19.358  1.00  0.32           C  
ATOM   1349  C   PHE A  83       2.150  35.564 -18.837  1.00  0.34           C  
ATOM   1350  O   PHE A  83       1.356  36.405 -18.413  1.00  0.76           O  
ATOM   1351  CB  PHE A  83       4.586  35.596 -18.341  1.00  0.48           C  
ATOM   1352  CG  PHE A  83       4.520  36.342 -17.046  1.00  0.48           C  
ATOM   1353  CD1 PHE A  83       3.752  35.882 -15.991  1.00  0.48           C  
ATOM   1354  CD2 PHE A  83       5.257  37.503 -16.873  1.00  0.48           C  
ATOM   1355  CE1 PHE A  83       3.712  36.578 -14.798  1.00  0.48           C  
ATOM   1356  CE2 PHE A  83       5.224  38.189 -15.679  1.00  0.48           C  
ATOM   1357  CZ  PHE A  83       4.444  37.727 -14.644  1.00  0.48           C  
ATOM   1358  H   PHE A  83       2.933  37.976 -19.209  1.00  0.44           H  
ATOM   1359  HA  PHE A  83       3.703  35.389 -20.259  1.00  0.38           H  
ATOM   1360 1HB  PHE A  83       4.530  34.531 -18.121  1.00  0.58           H  
ATOM   1361 2HB  PHE A  83       5.548  35.782 -18.784  1.00  0.58           H  
ATOM   1362  HD1 PHE A  83       3.173  34.966 -16.113  1.00  0.58           H  
ATOM   1363  HD2 PHE A  83       5.873  37.870 -17.695  1.00  0.58           H  
ATOM   1364  HE1 PHE A  83       3.101  36.220 -13.973  1.00  0.58           H  
ATOM   1365  HE2 PHE A  83       5.808  39.100 -15.555  1.00  0.58           H  
ATOM   1366  HZ  PHE A  83       4.408  38.271 -13.702  1.00  0.58           H  
ATOM   1367  N   THR A  84       1.883  34.270 -18.899  1.00  0.62           N  
ATOM   1368  CA  THR A  84       0.615  33.707 -18.483  1.00  1.06           C  
ATOM   1369  C   THR A  84       0.737  32.902 -17.206  1.00  0.36           C  
ATOM   1370  O   THR A  84       1.582  32.011 -17.094  1.00  0.45           O  
ATOM   1371  CB  THR A  84       0.024  32.804 -19.587  1.00  1.59           C  
ATOM   1372  OG1 THR A  84      -0.221  33.581 -20.768  1.00  1.59           O  
ATOM   1373  CG2 THR A  84      -1.274  32.159 -19.121  1.00  1.59           C  
ATOM   1374  H   THR A  84       2.595  33.651 -19.248  1.00  0.74           H  
ATOM   1375  HA  THR A  84      -0.082  34.525 -18.299  1.00  1.27           H  
ATOM   1376  HB  THR A  84       0.741  32.020 -19.829  1.00  1.91           H  
ATOM   1377  HG1 THR A  84      -0.848  34.280 -20.567  1.00  1.91           H  
ATOM   1378 1HG2 THR A  84      -1.669  31.524 -19.913  1.00  1.91           H  
ATOM   1379 2HG2 THR A  84      -1.085  31.556 -18.234  1.00  1.91           H  
ATOM   1380 3HG2 THR A  84      -2.000  32.935 -18.883  1.00  1.91           H  
ATOM   1381  N   ILE A  85      -0.144  33.218 -16.267  1.00  0.15           N  
ATOM   1382  CA  ILE A  85      -0.281  32.515 -15.005  1.00  0.18           C  
ATOM   1383  C   ILE A  85      -1.522  31.631 -15.086  1.00  0.19           C  
ATOM   1384  O   ILE A  85      -2.559  32.060 -15.593  1.00  0.21           O  
ATOM   1385  CB  ILE A  85      -0.354  33.519 -13.837  1.00  0.27           C  
ATOM   1386  CG1 ILE A  85       0.929  34.344 -13.801  1.00  0.27           C  
ATOM   1387  CG2 ILE A  85      -0.562  32.820 -12.524  1.00  0.27           C  
ATOM   1388  CD1 ILE A  85       2.159  33.486 -13.597  1.00  0.27           C  
ATOM   1389  H   ILE A  85      -0.782  33.991 -16.438  1.00  0.18           H  
ATOM   1390  HA  ILE A  85       0.587  31.876 -14.857  1.00  0.22           H  
ATOM   1391  HB  ILE A  85      -1.181  34.208 -14.010  1.00  0.32           H  
ATOM   1392 1HG1 ILE A  85       1.034  34.894 -14.735  1.00  0.32           H  
ATOM   1393 2HG1 ILE A  85       0.877  35.058 -12.982  1.00  0.32           H  
ATOM   1394 1HG2 ILE A  85      -0.617  33.554 -11.720  1.00  0.32           H  
ATOM   1395 2HG2 ILE A  85      -1.485  32.257 -12.570  1.00  0.32           H  
ATOM   1396 3HG2 ILE A  85       0.273  32.148 -12.349  1.00  0.32           H  
ATOM   1397 1HD1 ILE A  85       3.051  34.109 -13.571  1.00  0.32           H  
ATOM   1398 2HD1 ILE A  85       2.073  32.944 -12.655  1.00  0.32           H  
ATOM   1399 3HD1 ILE A  85       2.239  32.776 -14.418  1.00  0.32           H  
ATOM   1400  N   ALA A  86      -1.426  30.378 -14.647  1.00  0.20           N  
ATOM   1401  CA  ALA A  86      -2.604  29.520 -14.782  1.00  0.20           C  
ATOM   1402  C   ALA A  86      -2.597  28.302 -13.876  1.00  0.16           C  
ATOM   1403  O   ALA A  86      -1.608  27.974 -13.215  1.00  0.15           O  
ATOM   1404  CB  ALA A  86      -2.757  29.057 -16.224  1.00  0.30           C  
ATOM   1405  H   ALA A  86      -0.571  30.050 -14.214  1.00  0.24           H  
ATOM   1406  HA  ALA A  86      -3.474  30.117 -14.525  1.00  0.24           H  
ATOM   1407 1HB  ALA A  86      -3.668  28.468 -16.321  1.00  0.36           H  
ATOM   1408 2HB  ALA A  86      -2.817  29.922 -16.883  1.00  0.36           H  
ATOM   1409 3HB  ALA A  86      -1.909  28.444 -16.504  1.00  0.36           H  
ATOM   1410  N   ILE A  87      -3.755  27.650 -13.849  1.00  0.15           N  
ATOM   1411  CA  ILE A  87      -4.044  26.479 -13.038  1.00  0.16           C  
ATOM   1412  C   ILE A  87      -3.222  25.248 -13.408  1.00  0.15           C  
ATOM   1413  O   ILE A  87      -3.719  24.346 -14.088  1.00  0.18           O  
ATOM   1414  CB  ILE A  87      -5.530  26.138 -13.159  1.00  0.24           C  
ATOM   1415  CG1 ILE A  87      -6.369  27.309 -12.650  1.00  0.24           C  
ATOM   1416  CG2 ILE A  87      -5.835  24.881 -12.377  1.00  0.24           C  
ATOM   1417  CD1 ILE A  87      -7.837  27.178 -12.963  1.00  0.24           C  
ATOM   1418  H   ILE A  87      -4.499  28.003 -14.433  1.00  0.18           H  
ATOM   1419  HA  ILE A  87      -3.832  26.728 -11.999  1.00  0.19           H  
ATOM   1420  HB  ILE A  87      -5.783  25.982 -14.208  1.00  0.29           H  
ATOM   1421 1HG1 ILE A  87      -6.253  27.389 -11.569  1.00  0.29           H  
ATOM   1422 2HG1 ILE A  87      -6.004  28.231 -13.102  1.00  0.29           H  
ATOM   1423 1HG2 ILE A  87      -6.891  24.650 -12.474  1.00  0.29           H  
ATOM   1424 2HG2 ILE A  87      -5.243  24.052 -12.762  1.00  0.29           H  
ATOM   1425 3HG2 ILE A  87      -5.600  25.043 -11.331  1.00  0.29           H  
ATOM   1426 1HD1 ILE A  87      -8.374  28.044 -12.581  1.00  0.29           H  
ATOM   1427 2HD1 ILE A  87      -7.971  27.119 -14.044  1.00  0.29           H  
ATOM   1428 3HD1 ILE A  87      -8.227  26.275 -12.500  1.00  0.29           H  
ATOM   1429  N   ASN A  88      -1.979  25.213 -12.939  1.00  0.14           N  
ATOM   1430  CA  ASN A  88      -1.097  24.073 -13.152  1.00  0.14           C  
ATOM   1431  C   ASN A  88      -1.361  22.980 -12.116  1.00  0.11           C  
ATOM   1432  O   ASN A  88      -2.275  23.101 -11.296  1.00  0.11           O  
ATOM   1433  CB  ASN A  88       0.354  24.532 -13.168  1.00  0.21           C  
ATOM   1434  CG  ASN A  88       0.857  25.091 -11.865  1.00  0.21           C  
ATOM   1435  OD1 ASN A  88       0.559  24.606 -10.767  1.00  0.21           O  
ATOM   1436  ND2 ASN A  88       1.645  26.130 -11.985  1.00  0.21           N  
ATOM   1437  H   ASN A  88      -1.640  26.021 -12.431  1.00  0.17           H  
ATOM   1438  HA  ASN A  88      -1.317  23.647 -14.130  1.00  0.17           H  
ATOM   1439 1HB  ASN A  88       0.994  23.699 -13.457  1.00  0.25           H  
ATOM   1440 2HB  ASN A  88       0.470  25.300 -13.933  1.00  0.25           H  
ATOM   1441 1HD2 ASN A  88       2.053  26.566 -11.178  1.00  0.25           H  
ATOM   1442 2HD2 ASN A  88       1.862  26.487 -12.893  1.00  0.25           H  
ATOM   1443  N   ALA A  89      -0.553  21.916 -12.142  1.00  0.14           N  
ATOM   1444  CA  ALA A  89      -0.732  20.753 -11.264  1.00  0.23           C  
ATOM   1445  C   ALA A  89      -0.646  21.043  -9.772  1.00  0.32           C  
ATOM   1446  O   ALA A  89      -0.976  20.178  -8.962  1.00  0.51           O  
ATOM   1447  CB  ALA A  89       0.303  19.702 -11.599  1.00  0.35           C  
ATOM   1448  H   ALA A  89       0.200  21.875 -12.821  1.00  0.17           H  
ATOM   1449  HA  ALA A  89      -1.722  20.348 -11.458  1.00  0.28           H  
ATOM   1450 1HB  ALA A  89       0.135  18.817 -10.984  1.00  0.41           H  
ATOM   1451 2HB  ALA A  89       0.212  19.436 -12.647  1.00  0.41           H  
ATOM   1452 3HB  ALA A  89       1.300  20.095 -11.406  1.00  0.41           H  
ATOM   1453  N   PHE A  90      -0.180  22.222  -9.386  1.00  0.32           N  
ATOM   1454  CA  PHE A  90      -0.018  22.507  -7.982  1.00  0.52           C  
ATOM   1455  C   PHE A  90      -1.074  23.492  -7.482  1.00  0.39           C  
ATOM   1456  O   PHE A  90      -0.964  24.015  -6.375  1.00  0.72           O  
ATOM   1457  CB  PHE A  90       1.371  23.069  -7.803  1.00  0.78           C  
ATOM   1458  CG  PHE A  90       2.396  22.138  -8.385  1.00  0.78           C  
ATOM   1459  CD1 PHE A  90       3.047  22.483  -9.558  1.00  0.78           C  
ATOM   1460  CD2 PHE A  90       2.694  20.918  -7.800  1.00  0.78           C  
ATOM   1461  CE1 PHE A  90       3.985  21.643 -10.128  1.00  0.78           C  
ATOM   1462  CE2 PHE A  90       3.626  20.075  -8.368  1.00  0.78           C  
ATOM   1463  CZ  PHE A  90       4.277  20.437  -9.531  1.00  0.78           C  
ATOM   1464  H   PHE A  90       0.081  22.933 -10.056  1.00  0.38           H  
ATOM   1465  HA  PHE A  90      -0.111  21.577  -7.420  1.00  0.62           H  
ATOM   1466 1HB  PHE A  90       1.453  24.033  -8.302  1.00  0.94           H  
ATOM   1467 2HB  PHE A  90       1.587  23.214  -6.746  1.00  0.94           H  
ATOM   1468  HD1 PHE A  90       2.807  23.435 -10.027  1.00  0.94           H  
ATOM   1469  HD2 PHE A  90       2.182  20.624  -6.887  1.00  0.94           H  
ATOM   1470  HE1 PHE A  90       4.490  21.931 -11.048  1.00  0.94           H  
ATOM   1471  HE2 PHE A  90       3.846  19.119  -7.898  1.00  0.94           H  
ATOM   1472  HZ  PHE A  90       5.013  19.770  -9.978  1.00  0.94           H  
ATOM   1473  N   ALA A  91      -2.119  23.717  -8.286  1.00  0.19           N  
ATOM   1474  CA  ALA A  91      -3.194  24.647  -7.934  1.00  0.26           C  
ATOM   1475  C   ALA A  91      -3.972  24.231  -6.683  1.00  0.37           C  
ATOM   1476  O   ALA A  91      -4.517  25.082  -5.982  1.00  1.13           O  
ATOM   1477  CB  ALA A  91      -4.154  24.786  -9.095  1.00  0.39           C  
ATOM   1478  H   ALA A  91      -2.167  23.264  -9.191  1.00  0.23           H  
ATOM   1479  HA  ALA A  91      -2.741  25.616  -7.736  1.00  0.31           H  
ATOM   1480 1HB  ALA A  91      -4.927  25.512  -8.844  1.00  0.47           H  
ATOM   1481 2HB  ALA A  91      -3.610  25.124  -9.977  1.00  0.47           H  
ATOM   1482 3HB  ALA A  91      -4.616  23.821  -9.303  1.00  0.47           H  
ATOM   1483  N   ASP A  92      -4.018  22.939  -6.377  1.00  0.36           N  
ATOM   1484  CA  ASP A  92      -4.715  22.500  -5.173  1.00  1.21           C  
ATOM   1485  C   ASP A  92      -3.844  22.586  -3.907  1.00  0.70           C  
ATOM   1486  O   ASP A  92      -4.327  22.276  -2.818  1.00  1.28           O  
ATOM   1487  CB  ASP A  92      -5.224  21.064  -5.317  1.00  1.81           C  
ATOM   1488  CG  ASP A  92      -6.335  20.893  -6.343  1.00  1.81           C  
ATOM   1489  OD1 ASP A  92      -6.868  21.878  -6.798  1.00  1.81           O  
ATOM   1490  OD2 ASP A  92      -6.684  19.764  -6.609  1.00  1.81           O  
ATOM   1491  H   ASP A  92      -3.572  22.257  -6.974  1.00  0.43           H  
ATOM   1492  HA  ASP A  92      -5.578  23.151  -5.028  1.00  1.45           H  
ATOM   1493 1HB  ASP A  92      -4.394  20.414  -5.595  1.00  2.18           H  
ATOM   1494 2HB  ASP A  92      -5.597  20.720  -4.356  1.00  2.18           H  
ATOM   1495  N   LEU A  93      -2.575  22.996  -4.049  1.00  0.98           N  
ATOM   1496  CA  LEU A  93      -1.655  23.103  -2.920  1.00  1.81           C  
ATOM   1497  C   LEU A  93      -1.595  24.526  -2.403  1.00  0.92           C  
ATOM   1498  O   LEU A  93      -1.888  25.472  -3.141  1.00  1.15           O  
ATOM   1499  CB  LEU A  93      -0.230  22.698  -3.326  1.00  2.71           C  
ATOM   1500  CG  LEU A  93      -0.040  21.301  -3.917  1.00  2.71           C  
ATOM   1501  CD1 LEU A  93       1.426  21.131  -4.278  1.00  2.71           C  
ATOM   1502  CD2 LEU A  93      -0.490  20.248  -2.923  1.00  2.71           C  
ATOM   1503  H   LEU A  93      -2.215  23.255  -4.958  1.00  1.18           H  
ATOM   1504  HA  LEU A  93      -2.000  22.455  -2.120  1.00  2.17           H  
ATOM   1505 1HB  LEU A  93       0.133  23.415  -4.060  1.00  3.26           H  
ATOM   1506 2HB  LEU A  93       0.408  22.765  -2.444  1.00  3.26           H  
ATOM   1507  HG  LEU A  93      -0.628  21.209  -4.831  1.00  3.26           H  
ATOM   1508 1HD1 LEU A  93       1.582  20.145  -4.716  1.00  3.26           H  
ATOM   1509 2HD1 LEU A  93       1.713  21.897  -4.995  1.00  3.26           H  
ATOM   1510 3HD1 LEU A  93       2.034  21.228  -3.379  1.00  3.26           H  
ATOM   1511 1HD2 LEU A  93      -0.350  19.257  -3.355  1.00  3.26           H  
ATOM   1512 2HD2 LEU A  93       0.102  20.332  -2.014  1.00  3.26           H  
ATOM   1513 3HD2 LEU A  93      -1.543  20.396  -2.688  1.00  3.26           H  
ATOM   1514  N   THR A  94      -1.191  24.694  -1.145  1.00  1.40           N  
ATOM   1515  CA  THR A  94      -1.036  26.054  -0.643  1.00  1.61           C  
ATOM   1516  C   THR A  94       0.340  26.519  -1.068  1.00  0.87           C  
ATOM   1517  O   THR A  94       1.160  25.708  -1.499  1.00  0.69           O  
ATOM   1518  CB  THR A  94      -1.182  26.168   0.891  1.00  2.42           C  
ATOM   1519  OG1 THR A  94      -0.111  25.485   1.554  1.00  2.42           O  
ATOM   1520  CG2 THR A  94      -2.500  25.555   1.326  1.00  2.42           C  
ATOM   1521  H   THR A  94      -0.982  23.886  -0.562  1.00  1.68           H  
ATOM   1522  HA  THR A  94      -1.779  26.699  -1.111  1.00  1.93           H  
ATOM   1523  HB  THR A  94      -1.165  27.219   1.182  1.00  2.90           H  
ATOM   1524  HG1 THR A  94      -0.293  25.456   2.497  1.00  2.90           H  
ATOM   1525 1HG2 THR A  94      -2.603  25.644   2.407  1.00  2.90           H  
ATOM   1526 2HG2 THR A  94      -3.322  26.079   0.837  1.00  2.90           H  
ATOM   1527 3HG2 THR A  94      -2.522  24.503   1.044  1.00  2.90           H  
ATOM   1528  N   ASN A  95       0.599  27.811  -0.955  1.00  1.49           N  
ATOM   1529  CA  ASN A  95       1.876  28.357  -1.392  1.00  2.04           C  
ATOM   1530  C   ASN A  95       3.028  27.791  -0.568  1.00  1.32           C  
ATOM   1531  O   ASN A  95       4.070  27.412  -1.110  1.00  4.97           O  
ATOM   1532  CB  ASN A  95       1.833  29.867  -1.295  1.00  3.06           C  
ATOM   1533  CG  ASN A  95       0.918  30.463  -2.327  1.00  3.06           C  
ATOM   1534  OD1 ASN A  95       0.624  29.834  -3.350  1.00  3.06           O  
ATOM   1535  ND2 ASN A  95       0.450  31.658  -2.070  1.00  3.06           N  
ATOM   1536  H   ASN A  95      -0.109  28.429  -0.584  1.00  1.79           H  
ATOM   1537  HA  ASN A  95       2.045  28.072  -2.431  1.00  2.45           H  
ATOM   1538 1HB  ASN A  95       1.489  30.163  -0.303  1.00  3.67           H  
ATOM   1539 2HB  ASN A  95       2.833  30.275  -1.435  1.00  3.67           H  
ATOM   1540 1HD2 ASN A  95      -0.164  32.104  -2.721  1.00  3.67           H  
ATOM   1541 2HD2 ASN A  95       0.714  32.132  -1.231  1.00  3.67           H  
ATOM   1542  N   ALA A  96       2.812  27.721   0.745  1.00  1.01           N  
ATOM   1543  CA  ALA A  96       3.791  27.181   1.670  1.00  1.41           C  
ATOM   1544  C   ALA A  96       3.979  25.692   1.449  1.00  1.01           C  
ATOM   1545  O   ALA A  96       5.109  25.210   1.468  1.00  1.27           O  
ATOM   1546  CB  ALA A  96       3.362  27.446   3.102  1.00  2.11           C  
ATOM   1547  H   ALA A  96       1.935  28.059   1.115  1.00  1.21           H  
ATOM   1548  HA  ALA A  96       4.745  27.672   1.486  1.00  1.69           H  
ATOM   1549 1HB  ALA A  96       4.115  27.053   3.786  1.00  2.54           H  
ATOM   1550 2HB  ALA A  96       3.256  28.519   3.257  1.00  2.54           H  
ATOM   1551 3HB  ALA A  96       2.408  26.956   3.293  1.00  2.54           H  
ATOM   1552  N   GLU A  97       2.870  24.973   1.242  1.00  0.91           N  
ATOM   1553  CA  GLU A  97       2.889  23.531   1.016  1.00  1.02           C  
ATOM   1554  C   GLU A  97       3.686  23.174  -0.222  1.00  0.91           C  
ATOM   1555  O   GLU A  97       4.522  22.266  -0.189  1.00  1.27           O  
ATOM   1556  CB  GLU A  97       1.469  23.013   0.890  1.00  1.53           C  
ATOM   1557  CG  GLU A  97       1.333  21.520   0.724  1.00  1.53           C  
ATOM   1558  CD  GLU A  97      -0.103  21.112   0.667  1.00  1.53           C  
ATOM   1559  OE1 GLU A  97      -0.916  21.921   0.277  1.00  1.53           O  
ATOM   1560  OE2 GLU A  97      -0.408  19.997   1.026  1.00  1.53           O  
ATOM   1561  H   GLU A  97       1.965  25.431   1.248  1.00  1.09           H  
ATOM   1562  HA  GLU A  97       3.363  23.054   1.874  1.00  1.22           H  
ATOM   1563 1HB  GLU A  97       0.911  23.287   1.785  1.00  1.84           H  
ATOM   1564 2HB  GLU A  97       0.984  23.491   0.042  1.00  1.84           H  
ATOM   1565 1HG  GLU A  97       1.829  21.214  -0.196  1.00  1.84           H  
ATOM   1566 2HG  GLU A  97       1.822  21.017   1.559  1.00  1.84           H  
ATOM   1567  N   PHE A  98       3.415  23.890  -1.311  1.00  0.67           N  
ATOM   1568  CA  PHE A  98       4.128  23.688  -2.553  1.00  0.74           C  
ATOM   1569  C   PHE A  98       5.613  23.839  -2.361  1.00  0.56           C  
ATOM   1570  O   PHE A  98       6.379  22.964  -2.757  1.00  0.61           O  
ATOM   1571  CB  PHE A  98       3.691  24.686  -3.618  1.00  1.11           C  
ATOM   1572  CG  PHE A  98       4.556  24.606  -4.844  1.00  1.11           C  
ATOM   1573  CD1 PHE A  98       4.383  23.603  -5.776  1.00  1.11           C  
ATOM   1574  CD2 PHE A  98       5.567  25.531  -5.054  1.00  1.11           C  
ATOM   1575  CE1 PHE A  98       5.196  23.533  -6.891  1.00  1.11           C  
ATOM   1576  CE2 PHE A  98       6.378  25.458  -6.169  1.00  1.11           C  
ATOM   1577  CZ  PHE A  98       6.185  24.455  -7.089  1.00  1.11           C  
ATOM   1578  H   PHE A  98       2.697  24.600  -1.277  1.00  0.80           H  
ATOM   1579  HA  PHE A  98       3.927  22.678  -2.910  1.00  0.89           H  
ATOM   1580 1HB  PHE A  98       2.659  24.490  -3.910  1.00  1.33           H  
ATOM   1581 2HB  PHE A  98       3.739  25.700  -3.224  1.00  1.33           H  
ATOM   1582  HD1 PHE A  98       3.600  22.862  -5.623  1.00  1.33           H  
ATOM   1583  HD2 PHE A  98       5.719  26.324  -4.322  1.00  1.33           H  
ATOM   1584  HE1 PHE A  98       5.056  22.737  -7.617  1.00  1.33           H  
ATOM   1585  HE2 PHE A  98       7.169  26.192  -6.320  1.00  1.33           H  
ATOM   1586  HZ  PHE A  98       6.814  24.386  -7.970  1.00  1.33           H  
ATOM   1587  N   LEU A  99       6.034  24.947  -1.759  1.00  0.66           N  
ATOM   1588  CA  LEU A  99       7.454  25.155  -1.571  1.00  0.97           C  
ATOM   1589  C   LEU A  99       8.058  24.124  -0.626  1.00  0.84           C  
ATOM   1590  O   LEU A  99       9.124  23.570  -0.903  1.00  1.01           O  
ATOM   1591  CB  LEU A  99       7.708  26.561  -1.034  1.00  1.46           C  
ATOM   1592  CG  LEU A  99       7.406  27.700  -2.013  1.00  1.46           C  
ATOM   1593  CD1 LEU A  99       7.566  29.030  -1.291  1.00  1.46           C  
ATOM   1594  CD2 LEU A  99       8.338  27.598  -3.213  1.00  1.46           C  
ATOM   1595  H   LEU A  99       5.374  25.655  -1.448  1.00  0.79           H  
ATOM   1596  HA  LEU A  99       7.944  25.061  -2.540  1.00  1.16           H  
ATOM   1597 1HB  LEU A  99       7.092  26.713  -0.149  1.00  1.75           H  
ATOM   1598 2HB  LEU A  99       8.756  26.642  -0.743  1.00  1.75           H  
ATOM   1599  HG  LEU A  99       6.373  27.624  -2.352  1.00  1.75           H  
ATOM   1600 1HD1 LEU A  99       7.340  29.847  -1.976  1.00  1.75           H  
ATOM   1601 2HD1 LEU A  99       6.881  29.069  -0.444  1.00  1.75           H  
ATOM   1602 3HD1 LEU A  99       8.590  29.129  -0.935  1.00  1.75           H  
ATOM   1603 1HD2 LEU A  99       8.120  28.405  -3.913  1.00  1.75           H  
ATOM   1604 2HD2 LEU A  99       9.373  27.677  -2.879  1.00  1.75           H  
ATOM   1605 3HD2 LEU A  99       8.189  26.638  -3.708  1.00  1.75           H  
ATOM   1606  N   ALA A 100       7.340  23.789   0.442  1.00  0.85           N  
ATOM   1607  CA  ALA A 100       7.818  22.812   1.412  1.00  1.23           C  
ATOM   1608  C   ALA A 100       8.095  21.463   0.764  1.00  1.10           C  
ATOM   1609  O   ALA A 100       9.037  20.769   1.152  1.00  1.69           O  
ATOM   1610  CB  ALA A 100       6.802  22.647   2.531  1.00  1.84           C  
ATOM   1611  H   ALA A 100       6.460  24.247   0.624  1.00  1.02           H  
ATOM   1612  HA  ALA A 100       8.753  23.183   1.832  1.00  1.48           H  
ATOM   1613 1HB  ALA A 100       7.183  21.937   3.266  1.00  2.21           H  
ATOM   1614 2HB  ALA A 100       6.631  23.610   3.011  1.00  2.21           H  
ATOM   1615 3HB  ALA A 100       5.866  22.275   2.119  1.00  2.21           H  
ATOM   1616  N   SER A 101       7.293  21.099  -0.233  1.00  0.87           N  
ATOM   1617  CA  SER A 101       7.466  19.823  -0.898  1.00  1.49           C  
ATOM   1618  C   SER A 101       8.010  19.905  -2.330  1.00  1.93           C  
ATOM   1619  O   SER A 101       7.999  18.897  -3.033  1.00  5.40           O  
ATOM   1620  CB  SER A 101       6.135  19.098  -0.913  1.00  2.23           C  
ATOM   1621  OG  SER A 101       5.172  19.829  -1.622  1.00  2.23           O  
ATOM   1622  H   SER A 101       6.516  21.693  -0.500  1.00  1.04           H  
ATOM   1623  HA  SER A 101       8.171  19.234  -0.311  1.00  1.79           H  
ATOM   1624 1HB  SER A 101       6.258  18.117  -1.369  1.00  2.68           H  
ATOM   1625 2HB  SER A 101       5.795  18.943   0.111  1.00  2.68           H  
ATOM   1626  HG  SER A 101       5.090  20.674  -1.166  1.00  2.68           H  
ATOM   1627  N   ARG A 102       8.467  21.081  -2.789  1.00  0.75           N  
ATOM   1628  CA  ARG A 102       8.985  21.158  -4.168  1.00  1.36           C  
ATOM   1629  C   ARG A 102      10.196  22.084  -4.381  1.00  1.40           C  
ATOM   1630  O   ARG A 102      10.776  22.078  -5.470  1.00  1.86           O  
ATOM   1631  CB  ARG A 102       7.897  21.594  -5.161  1.00  2.04           C  
ATOM   1632  CG  ARG A 102       6.729  20.630  -5.389  1.00  2.04           C  
ATOM   1633  CD  ARG A 102       7.176  19.376  -6.061  1.00  2.04           C  
ATOM   1634  NE  ARG A 102       6.067  18.478  -6.354  1.00  2.04           N  
ATOM   1635  CZ  ARG A 102       5.539  17.567  -5.509  1.00  2.04           C  
ATOM   1636  NH1 ARG A 102       5.993  17.437  -4.284  1.00  2.04           N  
ATOM   1637  NH2 ARG A 102       4.544  16.796  -5.918  1.00  2.04           N  
ATOM   1638  H   ARG A 102       8.484  21.897  -2.193  1.00  0.90           H  
ATOM   1639  HA  ARG A 102       9.291  20.154  -4.455  1.00  1.63           H  
ATOM   1640 1HB  ARG A 102       7.475  22.544  -4.842  1.00  2.45           H  
ATOM   1641 2HB  ARG A 102       8.352  21.764  -6.132  1.00  2.45           H  
ATOM   1642 1HG  ARG A 102       6.264  20.370  -4.439  1.00  2.45           H  
ATOM   1643 2HG  ARG A 102       5.988  21.095  -6.033  1.00  2.45           H  
ATOM   1644 1HD  ARG A 102       7.660  19.630  -7.003  1.00  2.45           H  
ATOM   1645 2HD  ARG A 102       7.885  18.846  -5.430  1.00  2.45           H  
ATOM   1646  HE  ARG A 102       5.677  18.523  -7.285  1.00  2.45           H  
ATOM   1647 1HH1 ARG A 102       6.750  18.020  -3.949  1.00  2.45           H  
ATOM   1648 2HH1 ARG A 102       5.580  16.753  -3.667  1.00  2.45           H  
ATOM   1649 1HH2 ARG A 102       4.188  16.887  -6.860  1.00  2.45           H  
ATOM   1650 2HH2 ARG A 102       4.143  16.116  -5.290  1.00  2.45           H  
ATOM   1651  N   THR A 103      10.597  22.867  -3.371  1.00  1.50           N  
ATOM   1652  CA  THR A 103      11.756  23.755  -3.533  1.00  2.10           C  
ATOM   1653  C   THR A 103      13.042  22.996  -3.828  1.00  2.02           C  
ATOM   1654  O   THR A 103      13.718  23.267  -4.821  1.00  3.35           O  
ATOM   1655  CB  THR A 103      12.012  24.613  -2.278  1.00  3.15           C  
ATOM   1656  OG1 THR A 103      10.886  25.451  -2.026  1.00  3.15           O  
ATOM   1657  CG2 THR A 103      13.242  25.485  -2.483  1.00  3.15           C  
ATOM   1658  H   THR A 103      10.095  22.886  -2.494  1.00  1.80           H  
ATOM   1659  HA  THR A 103      11.561  24.423  -4.373  1.00  2.52           H  
ATOM   1660  HB  THR A 103      12.169  23.963  -1.418  1.00  3.78           H  
ATOM   1661  HG1 THR A 103      10.135  24.896  -1.806  1.00  3.78           H  
ATOM   1662 1HG2 THR A 103      13.414  26.087  -1.591  1.00  3.78           H  
ATOM   1663 2HG2 THR A 103      14.110  24.857  -2.671  1.00  3.78           H  
ATOM   1664 3HG2 THR A 103      13.080  26.142  -3.337  1.00  3.78           H  
ATOM   1665  N   GLY A 104      13.390  22.058  -2.950  1.00  1.96           N  
ATOM   1666  CA  GLY A 104      14.624  21.304  -3.114  1.00  2.78           C  
ATOM   1667  C   GLY A 104      15.809  22.206  -2.813  1.00  5.99           C  
ATOM   1668  O   GLY A 104      16.770  22.259  -3.584  1.00 33.48           O  
ATOM   1669  H   GLY A 104      12.793  21.870  -2.157  1.00  2.35           H  
ATOM   1670 1HA  GLY A 104      14.620  20.464  -2.424  1.00  3.34           H  
ATOM   1671 2HA  GLY A 104      14.692  20.910  -4.128  1.00  3.34           H  
ATOM   1672  N   TYR A 105      15.704  22.935  -1.701  1.00  5.28           N  
ATOM   1673  CA  TYR A 105      16.664  23.959  -1.314  1.00  5.02           C  
ATOM   1674  C   TYR A 105      18.124  23.566  -1.466  1.00  4.43           C  
ATOM   1675  O   TYR A 105      18.624  22.661  -0.796  1.00 17.27           O  
ATOM   1676  CB  TYR A 105      16.415  24.394   0.124  1.00  7.53           C  
ATOM   1677  CG  TYR A 105      17.354  25.490   0.571  1.00  7.53           C  
ATOM   1678  CD1 TYR A 105      17.232  26.757   0.024  1.00  7.53           C  
ATOM   1679  CD2 TYR A 105      18.328  25.236   1.526  1.00  7.53           C  
ATOM   1680  CE1 TYR A 105      18.081  27.769   0.424  1.00  7.53           C  
ATOM   1681  CE2 TYR A 105      19.176  26.250   1.931  1.00  7.53           C  
ATOM   1682  CZ  TYR A 105      19.054  27.512   1.383  1.00  7.53           C  
ATOM   1683  OH  TYR A 105      19.892  28.525   1.786  1.00  7.53           O  
ATOM   1684  H   TYR A 105      14.899  22.795  -1.109  1.00  6.34           H  
ATOM   1685  HA  TYR A 105      16.494  24.824  -1.945  1.00  6.02           H  
ATOM   1686 1HB  TYR A 105      15.391  24.754   0.228  1.00  9.04           H  
ATOM   1687 2HB  TYR A 105      16.537  23.542   0.792  1.00  9.04           H  
ATOM   1688  HD1 TYR A 105      16.466  26.953  -0.723  1.00  9.04           H  
ATOM   1689  HD2 TYR A 105      18.422  24.239   1.958  1.00  9.04           H  
ATOM   1690  HE1 TYR A 105      17.984  28.765  -0.008  1.00  9.04           H  
ATOM   1691  HE2 TYR A 105      19.940  26.053   2.684  1.00  9.04           H  
ATOM   1692  HH  TYR A 105      19.711  29.312   1.267  1.00  9.04           H  
ATOM   1693  N   LYS A 106      18.801  24.317  -2.328  1.00  2.25           N  
ATOM   1694  CA  LYS A 106      20.225  24.172  -2.595  1.00  4.49           C  
ATOM   1695  C   LYS A 106      21.066  24.444  -1.364  1.00  3.90           C  
ATOM   1696  O   LYS A 106      20.856  25.433  -0.661  1.00  8.72           O  
ATOM   1697  CB  LYS A 106      20.684  25.129  -3.694  1.00  6.74           C  
ATOM   1698  CG  LYS A 106      22.167  24.981  -4.020  1.00  6.74           C  
ATOM   1699  CD  LYS A 106      22.640  25.967  -5.071  1.00  6.74           C  
ATOM   1700  CE  LYS A 106      24.144  25.836  -5.268  1.00  6.74           C  
ATOM   1701  NZ  LYS A 106      24.691  26.895  -6.155  1.00  6.74           N  
ATOM   1702  H   LYS A 106      18.276  25.013  -2.837  1.00  2.70           H  
ATOM   1703  HA  LYS A 106      20.415  23.147  -2.914  1.00  5.39           H  
ATOM   1704 1HB  LYS A 106      20.113  24.947  -4.605  1.00  8.08           H  
ATOM   1705 2HB  LYS A 106      20.502  26.159  -3.388  1.00  8.08           H  
ATOM   1706 1HG  LYS A 106      22.754  25.143  -3.116  1.00  8.08           H  
ATOM   1707 2HG  LYS A 106      22.359  23.969  -4.375  1.00  8.08           H  
ATOM   1708 1HD  LYS A 106      22.134  25.770  -6.018  1.00  8.08           H  
ATOM   1709 2HD  LYS A 106      22.408  26.984  -4.755  1.00  8.08           H  
ATOM   1710 1HE  LYS A 106      24.636  25.901  -4.299  1.00  8.08           H  
ATOM   1711 2HE  LYS A 106      24.362  24.863  -5.708  1.00  8.08           H  
ATOM   1712 1HZ  LYS A 106      25.688  26.775  -6.257  1.00  8.08           H  
ATOM   1713 2HZ  LYS A 106      24.264  26.855  -7.073  1.00  8.08           H  
ATOM   1714 3HZ  LYS A 106      24.509  27.802  -5.751  1.00  8.08           H  
ATOM   1715  N   ARG A 107      22.027  23.569  -1.096  1.00  6.61           N  
ATOM   1716  CA  ARG A 107      22.896  23.799   0.041  1.00 17.82           C  
ATOM   1717  C   ARG A 107      23.728  25.050  -0.154  1.00 42.22           C  
ATOM   1718  O   ARG A 107      24.757  25.024  -0.826  1.00 70.97           O  
ATOM   1719  CB  ARG A 107      23.842  22.633   0.274  1.00 26.73           C  
ATOM   1720  CG  ARG A 107      24.850  22.875   1.385  1.00 26.73           C  
ATOM   1721  CD  ARG A 107      24.203  22.917   2.711  1.00 26.73           C  
ATOM   1722  NE  ARG A 107      23.736  21.609   3.127  1.00 26.73           N  
ATOM   1723  CZ  ARG A 107      22.761  21.415   4.036  1.00 26.73           C  
ATOM   1724  NH1 ARG A 107      22.167  22.455   4.583  1.00 26.73           N  
ATOM   1725  NH2 ARG A 107      22.396  20.195   4.382  1.00 26.73           N  
ATOM   1726  H   ARG A 107      22.179  22.775  -1.700  1.00  7.93           H  
ATOM   1727  HA  ARG A 107      22.278  23.927   0.929  1.00 21.38           H  
ATOM   1728 1HB  ARG A 107      23.274  21.737   0.521  1.00 32.08           H  
ATOM   1729 2HB  ARG A 107      24.405  22.432  -0.635  1.00 32.08           H  
ATOM   1730 1HG  ARG A 107      25.568  22.061   1.396  1.00 32.08           H  
ATOM   1731 2HG  ARG A 107      25.368  23.821   1.219  1.00 32.08           H  
ATOM   1732 1HD  ARG A 107      24.916  23.276   3.453  1.00 32.08           H  
ATOM   1733 2HD  ARG A 107      23.347  23.590   2.676  1.00 32.08           H  
ATOM   1734  HE  ARG A 107      24.186  20.794   2.717  1.00 32.08           H  
ATOM   1735 1HH1 ARG A 107      22.445  23.390   4.321  1.00 32.08           H  
ATOM   1736 2HH1 ARG A 107      21.435  22.316   5.264  1.00 32.08           H  
ATOM   1737 1HH2 ARG A 107      22.857  19.389   3.976  1.00 32.08           H  
ATOM   1738 2HH2 ARG A 107      21.665  20.060   5.063  1.00 32.08           H  
ATOM   1739  N   GLN A 108      23.295  26.131   0.479  1.00 60.64           N  
ATOM   1740  CA  GLN A 108      24.031  27.386   0.450  1.00 36.47           C  
ATOM   1741  C   GLN A 108      25.417  27.208   1.049  1.00 33.25           C  
ATOM   1742  O   GLN A 108      25.562  26.718   2.170  1.00 70.25           O  
ATOM   1743  CB  GLN A 108      23.278  28.480   1.204  1.00 54.70           C  
ATOM   1744  CG  GLN A 108      24.029  29.800   1.271  1.00 54.70           C  
ATOM   1745  CD  GLN A 108      24.158  30.473  -0.081  1.00 54.70           C  
ATOM   1746  OE1 GLN A 108      23.164  30.732  -0.767  1.00 54.70           O  
ATOM   1747  NE2 GLN A 108      25.393  30.753  -0.478  1.00 54.70           N  
ATOM   1748  H   GLN A 108      22.407  26.072   0.959  1.00 72.77           H  
ATOM   1749  HA  GLN A 108      24.150  27.694  -0.588  1.00 43.76           H  
ATOM   1750 1HB  GLN A 108      22.317  28.661   0.722  1.00 65.65           H  
ATOM   1751 2HB  GLN A 108      23.077  28.151   2.224  1.00 65.65           H  
ATOM   1752 1HG  GLN A 108      23.492  30.475   1.937  1.00 65.65           H  
ATOM   1753 2HG  GLN A 108      25.032  29.617   1.657  1.00 65.65           H  
ATOM   1754 1HE2 GLN A 108      25.549  31.194  -1.362  1.00 65.65           H  
ATOM   1755 2HE2 GLN A 108      26.173  30.512   0.106  1.00 65.65           H  
ATOM   1756  N   THR A 109      26.433  27.606   0.289  1.00 35.60           N  
ATOM   1757  CA  THR A 109      27.815  27.466   0.721  1.00 60.67           C  
ATOM   1758  C   THR A 109      28.385  28.790   1.212  1.00 28.60           C  
ATOM   1759  O   THR A 109      27.759  29.845   1.091  1.00 24.97           O  
ATOM   1760  CB  THR A 109      28.706  26.942  -0.424  1.00 91.00           C  
ATOM   1761  OG1 THR A 109      28.786  27.935  -1.454  1.00 91.00           O  
ATOM   1762  CG2 THR A 109      28.125  25.661  -1.005  1.00 91.00           C  
ATOM   1763  H   THR A 109      26.241  28.006  -0.618  1.00 42.72           H  
ATOM   1764  HA  THR A 109      27.852  26.754   1.545  1.00 72.80           H  
ATOM   1765  HB  THR A 109      29.707  26.739  -0.046  1.00109.21           H  
ATOM   1766  HG1 THR A 109      29.262  28.701  -1.121  1.00109.21           H  
ATOM   1767 1HG2 THR A 109      28.765  25.306  -1.812  1.00109.21           H  
ATOM   1768 2HG2 THR A 109      28.068  24.900  -0.227  1.00109.21           H  
ATOM   1769 3HG2 THR A 109      27.127  25.857  -1.394  1.00109.21           H  
ATOM   1770  N   VAL A 110      29.590  28.714   1.760  1.00 41.94           N  
ATOM   1771  CA  VAL A 110      30.304  29.868   2.287  1.00 35.68           C  
ATOM   1772  C   VAL A 110      31.268  30.424   1.247  1.00 21.44           C  
ATOM   1773  O   VAL A 110      31.416  29.849   0.166  1.00 33.38           O  
ATOM   1774  CB  VAL A 110      31.074  29.485   3.564  1.00 53.52           C  
ATOM   1775  CG1 VAL A 110      30.106  29.000   4.632  1.00 53.52           C  
ATOM   1776  CG2 VAL A 110      32.091  28.402   3.235  1.00 53.52           C  
ATOM   1777  H   VAL A 110      30.035  27.808   1.822  1.00 50.33           H  
ATOM   1778  HA  VAL A 110      29.576  30.640   2.540  1.00 42.82           H  
ATOM   1779  HB  VAL A 110      31.586  30.364   3.955  1.00 64.22           H  
ATOM   1780 1HG1 VAL A 110      30.660  28.742   5.536  1.00 64.22           H  
ATOM   1781 2HG1 VAL A 110      29.390  29.790   4.860  1.00 64.22           H  
ATOM   1782 3HG1 VAL A 110      29.574  28.121   4.270  1.00 64.22           H  
ATOM   1783 1HG2 VAL A 110      32.643  28.137   4.136  1.00 64.22           H  
ATOM   1784 2HG2 VAL A 110      31.575  27.521   2.853  1.00 64.22           H  
ATOM   1785 3HG2 VAL A 110      32.785  28.771   2.481  1.00 64.22           H  
ATOM   1786  N   GLY A 111      31.893  31.557   1.563  1.00 15.46           N  
ATOM   1787  CA  GLY A 111      32.847  32.189   0.656  1.00 18.57           C  
ATOM   1788  C   GLY A 111      34.148  31.395   0.589  1.00 16.26           C  
ATOM   1789  O   GLY A 111      34.316  30.422   1.323  1.00 29.92           O  
ATOM   1790  H   GLY A 111      31.713  31.987   2.459  1.00 18.55           H  
ATOM   1791 1HA  GLY A 111      32.408  32.264  -0.339  1.00 22.28           H  
ATOM   1792 2HA  GLY A 111      33.053  33.203   0.994  1.00 22.28           H  
ATOM   1793  N   LEU A 112      35.058  31.831  -0.289  1.00 26.24           N  
ATOM   1794  CA  LEU A 112      36.349  31.170  -0.554  1.00 24.62           C  
ATOM   1795  C   LEU A 112      36.104  29.898  -1.362  1.00 18.24           C  
ATOM   1796  O   LEU A 112      36.085  28.792  -0.822  1.00 33.68           O  
ATOM   1797  CB  LEU A 112      37.110  30.842   0.746  1.00 36.93           C  
ATOM   1798  CG  LEU A 112      37.510  32.052   1.602  1.00 36.93           C  
ATOM   1799  CD1 LEU A 112      38.124  31.568   2.907  1.00 36.93           C  
ATOM   1800  CD2 LEU A 112      38.490  32.914   0.821  1.00 36.93           C  
ATOM   1801  H   LEU A 112      34.839  32.660  -0.826  1.00 31.49           H  
ATOM   1802  HA  LEU A 112      36.967  31.836  -1.147  1.00 29.54           H  
ATOM   1803 1HB  LEU A 112      36.543  30.154   1.363  1.00 44.32           H  
ATOM   1804 2HB  LEU A 112      38.035  30.338   0.464  1.00 44.32           H  
ATOM   1805  HG  LEU A 112      36.625  32.640   1.845  1.00 44.32           H  
ATOM   1806 1HD1 LEU A 112      38.402  32.425   3.519  1.00 44.32           H  
ATOM   1807 2HD1 LEU A 112      37.398  30.959   3.446  1.00 44.32           H  
ATOM   1808 3HD1 LEU A 112      39.011  30.971   2.694  1.00 44.32           H  
ATOM   1809 1HD2 LEU A 112      38.775  33.777   1.424  1.00 44.32           H  
ATOM   1810 2HD2 LEU A 112      39.377  32.329   0.580  1.00 44.32           H  
ATOM   1811 3HD2 LEU A 112      38.018  33.255  -0.101  1.00 44.32           H  
ATOM   1812  N   SER A 113      35.902  30.079  -2.668  1.00 11.66           N  
ATOM   1813  CA  SER A 113      35.594  28.978  -3.571  1.00 15.63           C  
ATOM   1814  C   SER A 113      36.767  28.031  -3.770  1.00 10.57           C  
ATOM   1815  O   SER A 113      37.911  28.346  -3.441  1.00 10.32           O  
ATOM   1816  CB  SER A 113      35.153  29.518  -4.920  1.00 23.45           C  
ATOM   1817  OG  SER A 113      36.219  30.129  -5.596  1.00 23.45           O  
ATOM   1818  H   SER A 113      35.951  31.015  -3.043  1.00 13.99           H  
ATOM   1819  HA  SER A 113      34.769  28.406  -3.138  1.00 18.76           H  
ATOM   1820 1HB  SER A 113      34.750  28.708  -5.526  1.00 28.13           H  
ATOM   1821 2HB  SER A 113      34.353  30.243  -4.772  1.00 28.13           H  
ATOM   1822  HG  SER A 113      35.844  30.506  -6.396  1.00 28.13           H  
ATOM   1823  N   SER A 114      36.463  26.870  -4.344  1.00 14.10           N  
ATOM   1824  CA  SER A 114      37.441  25.815  -4.588  1.00 16.40           C  
ATOM   1825  C   SER A 114      38.444  26.129  -5.700  1.00 10.92           C  
ATOM   1826  O   SER A 114      39.409  25.383  -5.867  1.00 18.36           O  
ATOM   1827  CB  SER A 114      36.722  24.525  -4.923  1.00 24.60           C  
ATOM   1828  OG  SER A 114      36.047  24.627  -6.147  1.00 24.60           O  
ATOM   1829  H   SER A 114      35.501  26.700  -4.599  1.00 16.92           H  
ATOM   1830  HA  SER A 114      38.005  25.666  -3.665  1.00 19.68           H  
ATOM   1831 1HB  SER A 114      37.446  23.712  -4.972  1.00 29.52           H  
ATOM   1832 2HB  SER A 114      36.013  24.286  -4.132  1.00 29.52           H  
ATOM   1833  HG  SER A 114      35.665  23.760  -6.309  1.00 29.52           H  
ATOM   1834  N   LYS A 115      38.217  27.210  -6.450  1.00  5.52           N  
ATOM   1835  CA  LYS A 115      39.103  27.616  -7.541  1.00  7.57           C  
ATOM   1836  C   LYS A 115      39.145  26.580  -8.652  1.00  8.14           C  
ATOM   1837  O   LYS A 115      40.194  25.999  -8.934  1.00 22.45           O  
ATOM   1838  CB  LYS A 115      40.516  27.895  -7.026  1.00 11.36           C  
ATOM   1839  CG  LYS A 115      40.581  29.019  -6.003  1.00 11.36           C  
ATOM   1840  CD  LYS A 115      42.016  29.323  -5.605  1.00 11.36           C  
ATOM   1841  CE  LYS A 115      42.074  30.432  -4.568  1.00 11.36           C  
ATOM   1842  NZ  LYS A 115      43.471  30.731  -4.156  1.00 11.36           N  
ATOM   1843  H   LYS A 115      37.407  27.780  -6.263  1.00  6.62           H  
ATOM   1844  HA  LYS A 115      38.717  28.540  -7.971  1.00  9.08           H  
ATOM   1845 1HB  LYS A 115      40.946  27.000  -6.578  1.00 13.63           H  
ATOM   1846 2HB  LYS A 115      41.154  28.174  -7.864  1.00 13.63           H  
ATOM   1847 1HG  LYS A 115      40.131  29.918  -6.426  1.00 13.63           H  
ATOM   1848 2HG  LYS A 115      40.017  28.738  -5.114  1.00 13.63           H  
ATOM   1849 1HD  LYS A 115      42.478  28.427  -5.191  1.00 13.63           H  
ATOM   1850 2HD  LYS A 115      42.581  29.629  -6.485  1.00 13.63           H  
ATOM   1851 1HE  LYS A 115      41.626  31.334  -4.983  1.00 13.63           H  
ATOM   1852 2HE  LYS A 115      41.504  30.129  -3.690  1.00 13.63           H  
ATOM   1853 1HZ  LYS A 115      43.468  31.470  -3.468  1.00 13.63           H  
ATOM   1854 2HZ  LYS A 115      43.890  29.902  -3.758  1.00 13.63           H  
ATOM   1855 3HZ  LYS A 115      44.005  31.025  -4.962  1.00 13.63           H  
ATOM   1856  N   LYS A 116      37.979  26.360  -9.265  1.00  4.16           N  
ATOM   1857  CA  LYS A 116      37.801  25.412 -10.360  1.00  7.59           C  
ATOM   1858  C   LYS A 116      38.957  25.488 -11.342  1.00  9.81           C  
ATOM   1859  O   LYS A 116      39.343  26.570 -11.786  1.00 16.02           O  
ATOM   1860  CB  LYS A 116      36.488  25.703 -11.080  1.00 11.38           C  
ATOM   1861  CG  LYS A 116      35.248  25.452 -10.236  1.00 11.38           C  
ATOM   1862  CD  LYS A 116      33.996  25.848 -10.990  1.00 11.38           C  
ATOM   1863  CE  LYS A 116      32.740  25.511 -10.215  1.00 11.38           C  
ATOM   1864  NZ  LYS A 116      32.608  26.318  -8.973  1.00 11.38           N  
ATOM   1865  H   LYS A 116      37.172  26.884  -8.955  1.00  4.99           H  
ATOM   1866  HA  LYS A 116      37.769  24.402  -9.950  1.00  9.11           H  
ATOM   1867 1HB  LYS A 116      36.470  26.745 -11.401  1.00 13.66           H  
ATOM   1868 2HB  LYS A 116      36.415  25.083 -11.974  1.00 13.66           H  
ATOM   1869 1HG  LYS A 116      35.190  24.394  -9.977  1.00 13.66           H  
ATOM   1870 2HG  LYS A 116      35.309  26.033  -9.316  1.00 13.66           H  
ATOM   1871 1HD  LYS A 116      34.005  26.923 -11.141  1.00 13.66           H  
ATOM   1872 2HD  LYS A 116      33.975  25.359 -11.963  1.00 13.66           H  
ATOM   1873 1HE  LYS A 116      31.875  25.703 -10.848  1.00 13.66           H  
ATOM   1874 2HE  LYS A 116      32.752  24.454  -9.948  1.00 13.66           H  
ATOM   1875 1HZ  LYS A 116      31.744  26.047  -8.521  1.00 13.66           H  
ATOM   1876 2HZ  LYS A 116      33.390  26.140  -8.359  1.00 13.66           H  
ATOM   1877 3HZ  LYS A 116      32.576  27.301  -9.204  1.00 13.66           H  
ATOM   1878  N   SER A 117      39.488  24.320 -11.701  1.00 12.71           N  
ATOM   1879  CA  SER A 117      40.649  24.232 -12.583  1.00 17.14           C  
ATOM   1880  C   SER A 117      40.395  24.768 -13.989  1.00  9.31           C  
ATOM   1881  O   SER A 117      41.340  25.138 -14.688  1.00 14.05           O  
ATOM   1882  CB  SER A 117      41.115  22.792 -12.667  1.00 25.71           C  
ATOM   1883  OG  SER A 117      40.162  21.990 -13.307  1.00 25.71           O  
ATOM   1884  H   SER A 117      39.098  23.469 -11.322  1.00 15.25           H  
ATOM   1885  HA  SER A 117      41.452  24.822 -12.140  1.00 20.57           H  
ATOM   1886 1HB  SER A 117      42.056  22.748 -13.214  1.00 30.85           H  
ATOM   1887 2HB  SER A 117      41.303  22.411 -11.664  1.00 30.85           H  
ATOM   1888  HG  SER A 117      40.011  22.388 -14.168  1.00 30.85           H  
ATOM   1889  N   THR A 118      39.133  24.820 -14.403  1.00  4.32           N  
ATOM   1890  CA  THR A 118      38.799  25.374 -15.703  1.00  3.09           C  
ATOM   1891  C   THR A 118      37.892  26.597 -15.509  1.00  2.15           C  
ATOM   1892  O   THR A 118      36.888  26.531 -14.799  1.00  2.04           O  
ATOM   1893  CB  THR A 118      38.126  24.313 -16.601  1.00  4.63           C  
ATOM   1894  OG1 THR A 118      39.010  23.192 -16.771  1.00  4.63           O  
ATOM   1895  CG2 THR A 118      37.829  24.900 -17.966  1.00  4.63           C  
ATOM   1896  H   THR A 118      38.390  24.483 -13.807  1.00  5.18           H  
ATOM   1897  HA  THR A 118      39.716  25.706 -16.192  1.00  3.71           H  
ATOM   1898  HB  THR A 118      37.202  23.976 -16.141  1.00  5.56           H  
ATOM   1899  HG1 THR A 118      39.816  23.487 -17.204  1.00  5.56           H  
ATOM   1900 1HG2 THR A 118      37.356  24.145 -18.593  1.00  5.56           H  
ATOM   1901 2HG2 THR A 118      37.165  25.753 -17.858  1.00  5.56           H  
ATOM   1902 3HG2 THR A 118      38.760  25.226 -18.430  1.00  5.56           H  
ATOM   1903  N   THR A 119      38.276  27.719 -16.112  1.00  3.36           N  
ATOM   1904  CA  THR A 119      37.519  28.963 -15.989  1.00  2.87           C  
ATOM   1905  C   THR A 119      37.086  29.475 -17.353  1.00  2.42           C  
ATOM   1906  O   THR A 119      37.881  29.501 -18.295  1.00  3.92           O  
ATOM   1907  CB  THR A 119      38.339  30.056 -15.273  1.00  4.30           C  
ATOM   1908  OG1 THR A 119      38.692  29.613 -13.957  1.00  4.30           O  
ATOM   1909  CG2 THR A 119      37.529  31.340 -15.166  1.00  4.30           C  
ATOM   1910  H   THR A 119      39.115  27.709 -16.676  1.00  4.03           H  
ATOM   1911  HA  THR A 119      36.620  28.768 -15.402  1.00  3.44           H  
ATOM   1912  HB  THR A 119      39.251  30.252 -15.836  1.00  5.17           H  
ATOM   1913  HG1 THR A 119      37.893  29.460 -13.445  1.00  5.17           H  
ATOM   1914 1HG2 THR A 119      38.121  32.100 -14.658  1.00  5.17           H  
ATOM   1915 2HG2 THR A 119      37.267  31.693 -16.162  1.00  5.17           H  
ATOM   1916 3HG2 THR A 119      36.619  31.151 -14.597  1.00  5.17           H  
ATOM   1917  N   PHE A 120      35.824  29.874 -17.454  1.00  1.72           N  
ATOM   1918  CA  PHE A 120      35.264  30.376 -18.699  1.00  1.92           C  
ATOM   1919  C   PHE A 120      35.898  31.690 -19.089  1.00  1.90           C  
ATOM   1920  O   PHE A 120      36.007  32.616 -18.279  1.00  2.43           O  
ATOM   1921  CB  PHE A 120      33.759  30.546 -18.571  1.00  2.88           C  
ATOM   1922  CG  PHE A 120      33.050  30.933 -19.825  1.00  2.88           C  
ATOM   1923  CD1 PHE A 120      32.718  29.961 -20.744  1.00  2.88           C  
ATOM   1924  CD2 PHE A 120      32.717  32.250 -20.097  1.00  2.88           C  
ATOM   1925  CE1 PHE A 120      32.061  30.282 -21.912  1.00  2.88           C  
ATOM   1926  CE2 PHE A 120      32.063  32.578 -21.266  1.00  2.88           C  
ATOM   1927  CZ  PHE A 120      31.735  31.591 -22.171  1.00  2.88           C  
ATOM   1928  H   PHE A 120      35.224  29.840 -16.642  1.00  2.06           H  
ATOM   1929  HA  PHE A 120      35.469  29.667 -19.491  1.00  2.30           H  
ATOM   1930 1HB  PHE A 120      33.318  29.622 -18.202  1.00  3.46           H  
ATOM   1931 2HB  PHE A 120      33.570  31.307 -17.836  1.00  3.46           H  
ATOM   1932  HD1 PHE A 120      32.985  28.928 -20.530  1.00  3.46           H  
ATOM   1933  HD2 PHE A 120      32.979  33.028 -19.381  1.00  3.46           H  
ATOM   1934  HE1 PHE A 120      31.806  29.500 -22.626  1.00  3.46           H  
ATOM   1935  HE2 PHE A 120      31.807  33.615 -21.476  1.00  3.46           H  
ATOM   1936  HZ  PHE A 120      31.221  31.845 -23.091  1.00  3.46           H  
ATOM   1937  N   ARG A 121      36.331  31.776 -20.337  1.00  1.92           N  
ATOM   1938  CA  ARG A 121      36.942  32.999 -20.803  1.00  1.91           C  
ATOM   1939  C   ARG A 121      35.921  34.119 -20.781  1.00  1.63           C  
ATOM   1940  O   ARG A 121      35.084  34.228 -21.678  1.00  4.46           O  
ATOM   1941  CB  ARG A 121      37.509  32.828 -22.199  1.00  2.86           C  
ATOM   1942  CG  ARG A 121      38.243  34.043 -22.743  1.00  2.86           C  
ATOM   1943  CD  ARG A 121      38.849  33.766 -24.070  1.00  2.86           C  
ATOM   1944  NE  ARG A 121      39.522  34.933 -24.617  1.00  2.86           N  
ATOM   1945  CZ  ARG A 121      40.198  34.951 -25.783  1.00  2.86           C  
ATOM   1946  NH1 ARG A 121      40.286  33.858 -26.509  1.00  2.86           N  
ATOM   1947  NH2 ARG A 121      40.774  36.065 -26.199  1.00  2.86           N  
ATOM   1948  H   ARG A 121      36.227  30.989 -20.964  1.00  2.30           H  
ATOM   1949  HA  ARG A 121      37.760  33.258 -20.128  1.00  2.29           H  
ATOM   1950 1HB  ARG A 121      38.205  31.990 -22.206  1.00  3.44           H  
ATOM   1951 2HB  ARG A 121      36.702  32.588 -22.892  1.00  3.44           H  
ATOM   1952 1HG  ARG A 121      37.544  34.873 -22.849  1.00  3.44           H  
ATOM   1953 2HG  ARG A 121      39.039  34.326 -22.053  1.00  3.44           H  
ATOM   1954 1HD  ARG A 121      39.581  32.964 -23.974  1.00  3.44           H  
ATOM   1955 2HD  ARG A 121      38.071  33.463 -24.770  1.00  3.44           H  
ATOM   1956  HE  ARG A 121      39.476  35.794 -24.087  1.00  3.44           H  
ATOM   1957 1HH1 ARG A 121      39.848  33.005 -26.193  1.00  3.44           H  
ATOM   1958 2HH1 ARG A 121      40.792  33.872 -27.382  1.00  3.44           H  
ATOM   1959 1HH2 ARG A 121      40.708  36.907 -25.643  1.00  3.44           H  
ATOM   1960 2HH2 ARG A 121      41.279  36.076 -27.073  1.00  3.44           H  
ATOM   1961  N   TYR A 122      36.036  34.956 -19.756  1.00  1.44           N  
ATOM   1962  CA  TYR A 122      35.179  36.112 -19.502  1.00  1.46           C  
ATOM   1963  C   TYR A 122      34.789  36.851 -20.772  1.00  1.63           C  
ATOM   1964  O   TYR A 122      35.527  37.716 -21.246  1.00  4.38           O  
ATOM   1965  CB  TYR A 122      35.900  37.084 -18.570  1.00  2.19           C  
ATOM   1966  CG  TYR A 122      35.090  38.290 -18.151  1.00  2.19           C  
ATOM   1967  CD1 TYR A 122      34.368  38.257 -16.968  1.00  2.19           C  
ATOM   1968  CD2 TYR A 122      35.062  39.423 -18.951  1.00  2.19           C  
ATOM   1969  CE1 TYR A 122      33.634  39.357 -16.575  1.00  2.19           C  
ATOM   1970  CE2 TYR A 122      34.321  40.522 -18.562  1.00  2.19           C  
ATOM   1971  CZ  TYR A 122      33.612  40.493 -17.378  1.00  2.19           C  
ATOM   1972  OH  TYR A 122      32.878  41.590 -16.986  1.00  2.19           O  
ATOM   1973  H   TYR A 122      36.746  34.728 -19.073  1.00  1.73           H  
ATOM   1974  HA  TYR A 122      34.266  35.766 -19.027  1.00  1.75           H  
ATOM   1975 1HB  TYR A 122      36.207  36.553 -17.668  1.00  2.63           H  
ATOM   1976 2HB  TYR A 122      36.808  37.440 -19.057  1.00  2.63           H  
ATOM   1977  HD1 TYR A 122      34.391  37.364 -16.343  1.00  2.63           H  
ATOM   1978  HD2 TYR A 122      35.626  39.447 -19.883  1.00  2.63           H  
ATOM   1979  HE1 TYR A 122      33.073  39.333 -15.641  1.00  2.63           H  
ATOM   1980  HE2 TYR A 122      34.300  41.414 -19.189  1.00  2.63           H  
ATOM   1981  HH  TYR A 122      32.516  41.437 -16.110  1.00  2.63           H  
ATOM   1982  N   GLU A 123      33.628  36.507 -21.316  1.00  2.16           N  
ATOM   1983  CA  GLU A 123      33.135  37.136 -22.528  1.00  2.45           C  
ATOM   1984  C   GLU A 123      32.347  38.400 -22.217  1.00  2.59           C  
ATOM   1985  O   GLU A 123      31.738  38.529 -21.156  1.00  3.42           O  
ATOM   1986  CB  GLU A 123      32.287  36.141 -23.338  1.00  3.68           C  
ATOM   1987  CG  GLU A 123      31.815  36.659 -24.695  1.00  3.68           C  
ATOM   1988  CD  GLU A 123      32.960  37.007 -25.620  1.00  3.68           C  
ATOM   1989  OE1 GLU A 123      33.483  36.157 -26.309  1.00  3.68           O  
ATOM   1990  OE2 GLU A 123      33.320  38.162 -25.609  1.00  3.68           O  
ATOM   1991  H   GLU A 123      33.075  35.787 -20.875  1.00  2.59           H  
ATOM   1992  HA  GLU A 123      33.994  37.421 -23.138  1.00  2.94           H  
ATOM   1993 1HB  GLU A 123      32.856  35.227 -23.504  1.00  4.41           H  
ATOM   1994 2HB  GLU A 123      31.403  35.874 -22.766  1.00  4.41           H  
ATOM   1995 1HG  GLU A 123      31.195  35.900 -25.166  1.00  4.41           H  
ATOM   1996 2HG  GLU A 123      31.188  37.535 -24.546  1.00  4.41           H  
ATOM   1997  N   ASN A 124      32.362  39.329 -23.156  1.00  2.64           N  
ATOM   1998  CA  ASN A 124      31.653  40.591 -23.009  1.00  3.13           C  
ATOM   1999  C   ASN A 124      31.392  41.262 -24.361  1.00  3.21           C  
ATOM   2000  O   ASN A 124      30.905  42.394 -24.417  1.00  5.09           O  
ATOM   2001  CB  ASN A 124      32.423  41.511 -22.083  1.00  4.70           C  
ATOM   2002  CG  ASN A 124      33.776  41.870 -22.630  1.00  4.70           C  
ATOM   2003  OD1 ASN A 124      34.181  41.377 -23.688  1.00  4.70           O  
ATOM   2004  ND2 ASN A 124      34.483  42.721 -21.931  1.00  4.70           N  
ATOM   2005  H   ASN A 124      32.896  39.141 -23.997  1.00  3.17           H  
ATOM   2006  HA  ASN A 124      30.679  40.385 -22.559  1.00  3.76           H  
ATOM   2007 1HB  ASN A 124      31.858  42.426 -21.914  1.00  5.63           H  
ATOM   2008 2HB  ASN A 124      32.555  41.025 -21.117  1.00  5.63           H  
ATOM   2009 1HD2 ASN A 124      35.391  42.995 -22.250  1.00  5.63           H  
ATOM   2010 2HD2 ASN A 124      34.117  43.095 -21.080  1.00  5.63           H  
ATOM   2011  N   ASN A 125      31.692  40.542 -25.445  1.00  3.53           N  
ATOM   2012  CA  ASN A 125      31.486  41.013 -26.803  1.00  3.43           C  
ATOM   2013  C   ASN A 125      30.160  40.505 -27.352  1.00  1.75           C  
ATOM   2014  O   ASN A 125      29.581  39.552 -26.825  1.00  2.14           O  
ATOM   2015  CB  ASN A 125      32.623  40.563 -27.693  1.00  5.15           C  
ATOM   2016  CG  ASN A 125      33.950  41.156 -27.308  1.00  5.15           C  
ATOM   2017  OD1 ASN A 125      34.205  42.353 -27.489  1.00  5.15           O  
ATOM   2018  ND2 ASN A 125      34.801  40.327 -26.760  1.00  5.15           N  
ATOM   2019  H   ASN A 125      32.098  39.622 -25.344  1.00  4.24           H  
ATOM   2020  HA  ASN A 125      31.446  42.102 -26.796  1.00  4.12           H  
ATOM   2021 1HB  ASN A 125      32.697  39.475 -27.667  1.00  6.17           H  
ATOM   2022 2HB  ASN A 125      32.411  40.850 -28.722  1.00  6.17           H  
ATOM   2023 1HD2 ASN A 125      35.704  40.648 -26.472  1.00  6.17           H  
ATOM   2024 2HD2 ASN A 125      34.533  39.372 -26.610  1.00  6.17           H  
ATOM   2025  N   SER A 126      29.684  41.152 -28.408  1.00  1.61           N  
ATOM   2026  CA  SER A 126      28.438  40.758 -29.055  1.00  1.68           C  
ATOM   2027  C   SER A 126      28.704  39.826 -30.235  1.00  2.07           C  
ATOM   2028  O   SER A 126      29.770  39.222 -30.333  1.00  3.83           O  
ATOM   2029  CB  SER A 126      27.680  41.985 -29.525  1.00  2.52           C  
ATOM   2030  OG  SER A 126      26.421  41.635 -30.031  1.00  2.52           O  
ATOM   2031  H   SER A 126      30.209  41.932 -28.778  1.00  1.93           H  
ATOM   2032  HA  SER A 126      27.826  40.224 -28.331  1.00  2.02           H  
ATOM   2033 1HB  SER A 126      27.561  42.670 -28.687  1.00  3.02           H  
ATOM   2034 2HB  SER A 126      28.256  42.502 -30.293  1.00  3.02           H  
ATOM   2035  HG  SER A 126      25.982  42.464 -30.241  1.00  3.02           H  
ATOM   2036  N   VAL A 127      27.717  39.719 -31.125  1.00  2.09           N  
ATOM   2037  CA  VAL A 127      27.772  38.851 -32.306  1.00  3.19           C  
ATOM   2038  C   VAL A 127      27.872  37.385 -31.906  1.00  2.64           C  
ATOM   2039  O   VAL A 127      28.753  36.651 -32.357  1.00  4.81           O  
ATOM   2040  CB  VAL A 127      28.944  39.219 -33.245  1.00  4.79           C  
ATOM   2041  CG1 VAL A 127      28.737  38.559 -34.602  1.00  4.79           C  
ATOM   2042  CG2 VAL A 127      29.013  40.731 -33.438  1.00  4.79           C  
ATOM   2043  H   VAL A 127      26.879  40.263 -30.971  1.00  2.51           H  
ATOM   2044  HA  VAL A 127      26.849  38.985 -32.868  1.00  3.83           H  
ATOM   2045  HB  VAL A 127      29.879  38.846 -32.823  1.00  5.74           H  
ATOM   2046 1HG1 VAL A 127      29.570  38.818 -35.257  1.00  5.74           H  
ATOM   2047 2HG1 VAL A 127      28.690  37.478 -34.482  1.00  5.74           H  
ATOM   2048 3HG1 VAL A 127      27.806  38.914 -35.048  1.00  5.74           H  
ATOM   2049 1HG2 VAL A 127      29.838  40.967 -34.111  1.00  5.74           H  
ATOM   2050 2HG2 VAL A 127      28.080  41.087 -33.877  1.00  5.74           H  
ATOM   2051 3HG2 VAL A 127      29.174  41.228 -32.486  1.00  5.74           H  
ATOM   2052  N   LEU A 128      26.925  36.972 -31.079  1.00  1.49           N  
ATOM   2053  CA  LEU A 128      26.777  35.605 -30.615  1.00  1.09           C  
ATOM   2054  C   LEU A 128      25.401  35.132 -31.091  1.00  0.93           C  
ATOM   2055  O   LEU A 128      24.519  35.972 -31.284  1.00  1.44           O  
ATOM   2056  CB  LEU A 128      26.919  35.553 -29.079  1.00  1.64           C  
ATOM   2057  CG  LEU A 128      28.256  36.039 -28.501  1.00  1.64           C  
ATOM   2058  CD1 LEU A 128      28.169  36.074 -26.979  1.00  1.64           C  
ATOM   2059  CD2 LEU A 128      29.364  35.099 -28.947  1.00  1.64           C  
ATOM   2060  H   LEU A 128      26.254  37.656 -30.755  1.00  1.79           H  
ATOM   2061  HA  LEU A 128      27.552  34.990 -31.072  1.00  1.31           H  
ATOM   2062 1HB  LEU A 128      26.148  36.185 -28.656  1.00  1.96           H  
ATOM   2063 2HB  LEU A 128      26.763  34.538 -28.724  1.00  1.96           H  
ATOM   2064  HG  LEU A 128      28.469  37.048 -28.853  1.00  1.96           H  
ATOM   2065 1HD1 LEU A 128      29.120  36.418 -26.571  1.00  1.96           H  
ATOM   2066 2HD1 LEU A 128      27.377  36.756 -26.670  1.00  1.96           H  
ATOM   2067 3HD1 LEU A 128      27.953  35.074 -26.606  1.00  1.96           H  
ATOM   2068 1HD2 LEU A 128      30.318  35.438 -28.538  1.00  1.96           H  
ATOM   2069 2HD2 LEU A 128      29.154  34.091 -28.589  1.00  1.96           H  
ATOM   2070 3HD2 LEU A 128      29.419  35.093 -30.036  1.00  1.96           H  
ATOM   2071  N   PRO A 129      25.207  33.824 -31.316  1.00  0.68           N  
ATOM   2072  CA  PRO A 129      23.987  33.174 -31.807  1.00  0.60           C  
ATOM   2073  C   PRO A 129      22.733  33.809 -31.230  1.00  0.58           C  
ATOM   2074  O   PRO A 129      22.560  33.872 -30.011  1.00  0.64           O  
ATOM   2075  CB  PRO A 129      24.131  31.731 -31.326  1.00  0.90           C  
ATOM   2076  CG  PRO A 129      25.596  31.524 -31.247  1.00  0.90           C  
ATOM   2077  CD  PRO A 129      26.104  32.828 -30.695  1.00  0.90           C  
ATOM   2078  HA  PRO A 129      23.972  33.223 -32.909  1.00  0.72           H  
ATOM   2079 1HB  PRO A 129      23.629  31.607 -30.355  1.00  1.08           H  
ATOM   2080 2HB  PRO A 129      23.640  31.045 -32.032  1.00  1.08           H  
ATOM   2081 1HG  PRO A 129      25.830  30.662 -30.609  1.00  1.08           H  
ATOM   2082 2HG  PRO A 129      25.998  31.301 -32.246  1.00  1.08           H  
ATOM   2083 1HD  PRO A 129      25.985  32.840 -29.604  1.00  1.08           H  
ATOM   2084 2HD  PRO A 129      27.147  32.992 -31.001  1.00  1.08           H  
ATOM   2085  N   ALA A 130      21.845  34.255 -32.113  1.00  0.74           N  
ATOM   2086  CA  ALA A 130      20.599  34.917 -31.725  1.00  0.76           C  
ATOM   2087  C   ALA A 130      19.713  34.034 -30.847  1.00  0.58           C  
ATOM   2088  O   ALA A 130      19.036  34.532 -29.946  1.00  0.62           O  
ATOM   2089  CB  ALA A 130      19.830  35.333 -32.968  1.00  1.14           C  
ATOM   2090  H   ALA A 130      22.049  34.152 -33.098  1.00  0.89           H  
ATOM   2091  HA  ALA A 130      20.858  35.806 -31.152  1.00  0.91           H  
ATOM   2092 1HB  ALA A 130      18.921  35.859 -32.675  1.00  1.37           H  
ATOM   2093 2HB  ALA A 130      20.451  35.993 -33.574  1.00  1.37           H  
ATOM   2094 3HB  ALA A 130      19.566  34.451 -33.548  1.00  1.37           H  
ATOM   2095  N   SER A 131      19.714  32.731 -31.107  1.00  0.53           N  
ATOM   2096  CA  SER A 131      18.910  31.813 -30.323  1.00  0.62           C  
ATOM   2097  C   SER A 131      19.514  30.422 -30.288  1.00  0.31           C  
ATOM   2098  O   SER A 131      20.046  29.931 -31.285  1.00  0.90           O  
ATOM   2099  CB  SER A 131      17.504  31.747 -30.874  1.00  0.93           C  
ATOM   2100  OG  SER A 131      16.728  30.830 -30.152  1.00  0.93           O  
ATOM   2101  H   SER A 131      20.284  32.372 -31.860  1.00  0.64           H  
ATOM   2102  HA  SER A 131      18.866  32.188 -29.300  1.00  0.74           H  
ATOM   2103 1HB  SER A 131      17.049  32.735 -30.817  1.00  1.12           H  
ATOM   2104 2HB  SER A 131      17.533  31.460 -31.924  1.00  1.12           H  
ATOM   2105  HG  SER A 131      16.868  31.036 -29.222  1.00  1.12           H  
ATOM   2106  N   ILE A 132      19.434  29.806 -29.118  1.00  0.37           N  
ATOM   2107  CA  ILE A 132      19.944  28.463 -28.872  1.00  1.04           C  
ATOM   2108  C   ILE A 132      18.858  27.568 -28.332  1.00  0.33           C  
ATOM   2109  O   ILE A 132      18.046  27.985 -27.514  1.00  0.13           O  
ATOM   2110  CB  ILE A 132      21.151  28.478 -27.914  1.00  1.56           C  
ATOM   2111  CG1 ILE A 132      22.302  29.258 -28.548  1.00  1.56           C  
ATOM   2112  CG2 ILE A 132      21.592  27.064 -27.563  1.00  1.56           C  
ATOM   2113  CD1 ILE A 132      22.875  28.594 -29.777  1.00  1.56           C  
ATOM   2114  H   ILE A 132      18.958  30.288 -28.366  1.00  0.44           H  
ATOM   2115  HA  ILE A 132      20.279  28.045 -29.820  1.00  1.25           H  
ATOM   2116  HB  ILE A 132      20.873  28.997 -26.999  1.00  1.87           H  
ATOM   2117 1HG1 ILE A 132      21.950  30.245 -28.834  1.00  1.87           H  
ATOM   2118 2HG1 ILE A 132      23.095  29.379 -27.814  1.00  1.87           H  
ATOM   2119 1HG2 ILE A 132      22.441  27.106 -26.881  1.00  1.87           H  
ATOM   2120 2HG2 ILE A 132      20.774  26.530 -27.082  1.00  1.87           H  
ATOM   2121 3HG2 ILE A 132      21.885  26.537 -28.471  1.00  1.87           H  
ATOM   2122 1HD1 ILE A 132      23.688  29.199 -30.175  1.00  1.87           H  
ATOM   2123 2HD1 ILE A 132      23.257  27.607 -29.512  1.00  1.87           H  
ATOM   2124 3HD1 ILE A 132      22.097  28.490 -30.532  1.00  1.87           H  
ATOM   2125  N   ASP A 133      18.818  26.339 -28.812  1.00  0.40           N  
ATOM   2126  CA  ASP A 133      17.857  25.379 -28.312  1.00  0.27           C  
ATOM   2127  C   ASP A 133      18.427  23.993 -28.493  1.00  0.27           C  
ATOM   2128  O   ASP A 133      18.371  23.430 -29.584  1.00  0.41           O  
ATOM   2129  CB  ASP A 133      16.516  25.529 -29.022  1.00  0.41           C  
ATOM   2130  CG  ASP A 133      15.411  24.650 -28.448  1.00  0.41           C  
ATOM   2131  OD1 ASP A 133      15.689  23.718 -27.725  1.00  0.41           O  
ATOM   2132  OD2 ASP A 133      14.270  24.945 -28.725  1.00  0.41           O  
ATOM   2133  H   ASP A 133      19.490  26.055 -29.511  1.00  0.48           H  
ATOM   2134  HA  ASP A 133      17.706  25.553 -27.247  1.00  0.32           H  
ATOM   2135 1HB  ASP A 133      16.194  26.570 -28.963  1.00  0.49           H  
ATOM   2136 2HB  ASP A 133      16.639  25.287 -30.077  1.00  0.49           H  
ATOM   2137  N   TRP A 134      18.976  23.442 -27.412  1.00  0.19           N  
ATOM   2138  CA  TRP A 134      19.643  22.147 -27.450  1.00  0.16           C  
ATOM   2139  C   TRP A 134      18.717  20.966 -27.719  1.00  0.21           C  
ATOM   2140  O   TRP A 134      19.193  19.879 -28.049  1.00  0.41           O  
ATOM   2141  CB  TRP A 134      20.435  21.947 -26.155  1.00  0.24           C  
ATOM   2142  CG  TRP A 134      21.660  22.802 -26.161  1.00  0.24           C  
ATOM   2143  CD1 TRP A 134      21.930  23.902 -25.403  1.00  0.24           C  
ATOM   2144  CD2 TRP A 134      22.790  22.626 -27.037  1.00  0.24           C  
ATOM   2145  NE1 TRP A 134      23.144  24.422 -25.761  1.00  0.24           N  
ATOM   2146  CE2 TRP A 134      23.682  23.663 -26.762  1.00  0.24           C  
ATOM   2147  CE3 TRP A 134      23.110  21.695 -28.027  1.00  0.24           C  
ATOM   2148  CZ2 TRP A 134      24.867  23.799 -27.451  1.00  0.24           C  
ATOM   2149  CZ3 TRP A 134      24.309  21.829 -28.713  1.00  0.24           C  
ATOM   2150  CH2 TRP A 134      25.166  22.860 -28.432  1.00  0.24           C  
ATOM   2151  H   TRP A 134      18.961  23.953 -26.538  1.00  0.23           H  
ATOM   2152  HA  TRP A 134      20.368  22.180 -28.263  1.00  0.19           H  
ATOM   2153 1HB  TRP A 134      19.822  22.222 -25.297  1.00  0.29           H  
ATOM   2154 2HB  TRP A 134      20.727  20.906 -26.044  1.00  0.29           H  
ATOM   2155  HD1 TRP A 134      21.279  24.314 -24.640  1.00  0.29           H  
ATOM   2156  HE1 TRP A 134      23.586  25.247 -25.368  1.00  0.29           H  
ATOM   2157  HE3 TRP A 134      22.425  20.880 -28.254  1.00  0.29           H  
ATOM   2158  HZ2 TRP A 134      25.556  24.613 -27.242  1.00  0.29           H  
ATOM   2159  HZ3 TRP A 134      24.550  21.097 -29.484  1.00  0.29           H  
ATOM   2160  HH2 TRP A 134      26.099  22.944 -28.990  1.00  0.29           H  
ATOM   2161  N   ARG A 135      17.399  21.184 -27.679  1.00  0.26           N  
ATOM   2162  CA  ARG A 135      16.478  20.110 -28.006  1.00  0.30           C  
ATOM   2163  C   ARG A 135      16.537  19.846 -29.510  1.00  0.36           C  
ATOM   2164  O   ARG A 135      16.253  18.741 -29.970  1.00  0.41           O  
ATOM   2165  CB  ARG A 135      15.053  20.481 -27.639  1.00  0.45           C  
ATOM   2166  CG  ARG A 135      14.770  20.668 -26.161  1.00  0.45           C  
ATOM   2167  CD  ARG A 135      13.386  21.142 -25.959  1.00  0.45           C  
ATOM   2168  NE  ARG A 135      13.186  22.432 -26.588  1.00  0.45           N  
ATOM   2169  CZ  ARG A 135      12.008  23.080 -26.668  1.00  0.45           C  
ATOM   2170  NH1 ARG A 135      10.923  22.563 -26.130  1.00  0.45           N  
ATOM   2171  NH2 ARG A 135      11.950  24.237 -27.301  1.00  0.45           N  
ATOM   2172  H   ARG A 135      17.020  22.093 -27.428  1.00  0.31           H  
ATOM   2173  HA  ARG A 135      16.771  19.208 -27.469  1.00  0.36           H  
ATOM   2174 1HB  ARG A 135      14.781  21.408 -28.141  1.00  0.54           H  
ATOM   2175 2HB  ARG A 135      14.376  19.707 -28.001  1.00  0.54           H  
ATOM   2176 1HG  ARG A 135      14.874  19.715 -25.645  1.00  0.54           H  
ATOM   2177 2HG  ARG A 135      15.459  21.399 -25.737  1.00  0.54           H  
ATOM   2178 1HD  ARG A 135      12.684  20.434 -26.397  1.00  0.54           H  
ATOM   2179 2HD  ARG A 135      13.186  21.247 -24.897  1.00  0.54           H  
ATOM   2180  HE  ARG A 135      13.996  22.870 -27.020  1.00  0.54           H  
ATOM   2181 1HH1 ARG A 135      10.971  21.677 -25.649  1.00  0.54           H  
ATOM   2182 2HH1 ARG A 135      10.044  23.054 -26.199  1.00  0.54           H  
ATOM   2183 1HH2 ARG A 135      12.792  24.615 -27.728  1.00  0.54           H  
ATOM   2184 2HH2 ARG A 135      11.077  24.734 -27.375  1.00  0.54           H  
ATOM   2185  N   LYS A 136      16.981  20.852 -30.273  1.00  0.39           N  
ATOM   2186  CA  LYS A 136      17.102  20.754 -31.720  1.00  0.48           C  
ATOM   2187  C   LYS A 136      18.307  19.915 -32.116  1.00  0.46           C  
ATOM   2188  O   LYS A 136      18.417  19.478 -33.262  1.00  0.53           O  
ATOM   2189  CB  LYS A 136      17.220  22.146 -32.338  1.00  0.72           C  
ATOM   2190  CG  LYS A 136      15.965  22.997 -32.206  1.00  0.72           C  
ATOM   2191  CD  LYS A 136      16.159  24.369 -32.833  1.00  0.72           C  
ATOM   2192  CE  LYS A 136      14.908  25.224 -32.688  1.00  0.72           C  
ATOM   2193  NZ  LYS A 136      15.091  26.581 -33.275  1.00  0.72           N  
ATOM   2194  H   LYS A 136      17.242  21.734 -29.851  1.00  0.47           H  
ATOM   2195  HA  LYS A 136      16.209  20.269 -32.113  1.00  0.58           H  
ATOM   2196 1HB  LYS A 136      18.047  22.685 -31.878  1.00  0.86           H  
ATOM   2197 2HB  LYS A 136      17.444  22.052 -33.400  1.00  0.86           H  
ATOM   2198 1HG  LYS A 136      15.130  22.495 -32.697  1.00  0.86           H  
ATOM   2199 2HG  LYS A 136      15.721  23.122 -31.151  1.00  0.86           H  
ATOM   2200 1HD  LYS A 136      16.994  24.876 -32.348  1.00  0.86           H  
ATOM   2201 2HD  LYS A 136      16.391  24.255 -33.892  1.00  0.86           H  
ATOM   2202 1HE  LYS A 136      14.078  24.731 -33.191  1.00  0.86           H  
ATOM   2203 2HE  LYS A 136      14.666  25.327 -31.630  1.00  0.86           H  
ATOM   2204 1HZ  LYS A 136      14.241  27.114 -33.157  1.00  0.86           H  
ATOM   2205 2HZ  LYS A 136      15.851  27.052 -32.804  1.00  0.86           H  
ATOM   2206 3HZ  LYS A 136      15.304  26.498 -34.259  1.00  0.86           H  
ATOM   2207  N   LYS A 137      19.221  19.704 -31.169  1.00  0.51           N  
ATOM   2208  CA  LYS A 137      20.398  18.907 -31.405  1.00  0.59           C  
ATOM   2209  C   LYS A 137      20.241  17.551 -30.742  1.00  0.55           C  
ATOM   2210  O   LYS A 137      21.203  16.790 -30.661  1.00  0.73           O  
ATOM   2211  CB  LYS A 137      21.627  19.623 -30.863  1.00  0.89           C  
ATOM   2212  CG  LYS A 137      21.863  20.994 -31.479  1.00  0.89           C  
ATOM   2213  CD  LYS A 137      22.152  20.891 -32.966  1.00  0.89           C  
ATOM   2214  CE  LYS A 137      22.485  22.253 -33.557  1.00  0.89           C  
ATOM   2215  NZ  LYS A 137      22.748  22.173 -35.020  1.00  0.89           N  
ATOM   2216  H   LYS A 137      19.104  20.073 -30.235  1.00  0.61           H  
ATOM   2217  HA  LYS A 137      20.517  18.754 -32.479  1.00  0.71           H  
ATOM   2218 1HB  LYS A 137      21.523  19.747 -29.787  1.00  1.06           H  
ATOM   2219 2HB  LYS A 137      22.514  19.015 -31.042  1.00  1.06           H  
ATOM   2220 1HG  LYS A 137      20.980  21.617 -31.331  1.00  1.06           H  
ATOM   2221 2HG  LYS A 137      22.709  21.475 -30.994  1.00  1.06           H  
ATOM   2222 1HD  LYS A 137      22.994  20.218 -33.128  1.00  1.06           H  
ATOM   2223 2HD  LYS A 137      21.280  20.486 -33.480  1.00  1.06           H  
ATOM   2224 1HE  LYS A 137      21.650  22.931 -33.385  1.00  1.06           H  
ATOM   2225 2HE  LYS A 137      23.370  22.652 -33.061  1.00  1.06           H  
ATOM   2226 1HZ  LYS A 137      22.964  23.094 -35.374  1.00  1.06           H  
ATOM   2227 2HZ  LYS A 137      23.529  21.556 -35.189  1.00  1.06           H  
ATOM   2228 3HZ  LYS A 137      21.928  21.816 -35.490  1.00  1.06           H  
ATOM   2229  N   GLU A 138      19.029  17.263 -30.239  1.00  0.46           N  
ATOM   2230  CA  GLU A 138      18.750  16.034 -29.512  1.00  0.47           C  
ATOM   2231  C   GLU A 138      19.693  15.856 -28.332  1.00  0.32           C  
ATOM   2232  O   GLU A 138      20.112  14.739 -28.039  1.00  0.73           O  
ATOM   2233  CB  GLU A 138      18.856  14.821 -30.438  1.00  0.70           C  
ATOM   2234  CG  GLU A 138      17.880  14.798 -31.599  1.00  0.70           C  
ATOM   2235  CD  GLU A 138      18.035  13.555 -32.432  1.00  0.70           C  
ATOM   2236  OE1 GLU A 138      19.011  12.863 -32.248  1.00  0.70           O  
ATOM   2237  OE2 GLU A 138      17.184  13.296 -33.250  1.00  0.70           O  
ATOM   2238  H   GLU A 138      18.254  17.906 -30.347  1.00  0.55           H  
ATOM   2239  HA  GLU A 138      17.731  16.089 -29.126  1.00  0.56           H  
ATOM   2240 1HB  GLU A 138      19.849  14.775 -30.870  1.00  0.85           H  
ATOM   2241 2HB  GLU A 138      18.708  13.909 -29.860  1.00  0.85           H  
ATOM   2242 1HG  GLU A 138      16.862  14.841 -31.212  1.00  0.85           H  
ATOM   2243 2HG  GLU A 138      18.042  15.676 -32.223  1.00  0.85           H  
ATOM   2244  N   ALA A 139      20.030  16.960 -27.664  1.00  0.20           N  
ATOM   2245  CA  ALA A 139      20.897  16.922 -26.497  1.00  0.15           C  
ATOM   2246  C   ALA A 139      20.066  16.994 -25.230  1.00  0.20           C  
ATOM   2247  O   ALA A 139      20.563  16.753 -24.132  1.00  0.51           O  
ATOM   2248  CB  ALA A 139      21.907  18.062 -26.552  1.00  0.22           C  
ATOM   2249  H   ALA A 139      19.666  17.860 -27.956  1.00  0.24           H  
ATOM   2250  HA  ALA A 139      21.428  15.973 -26.493  1.00  0.18           H  
ATOM   2251 1HB  ALA A 139      22.562  18.013 -25.683  1.00  0.27           H  
ATOM   2252 2HB  ALA A 139      22.504  17.975 -27.460  1.00  0.27           H  
ATOM   2253 3HB  ALA A 139      21.379  19.011 -26.557  1.00  0.27           H  
ATOM   2254  N   VAL A 140      18.792  17.335 -25.383  1.00  0.23           N  
ATOM   2255  CA  VAL A 140      17.900  17.453 -24.248  1.00  0.29           C  
ATOM   2256  C   VAL A 140      16.778  16.424 -24.301  1.00  0.35           C  
ATOM   2257  O   VAL A 140      15.954  16.428 -25.217  1.00  0.60           O  
ATOM   2258  CB  VAL A 140      17.315  18.874 -24.202  1.00  0.43           C  
ATOM   2259  CG1 VAL A 140      16.345  19.026 -23.042  1.00  0.43           C  
ATOM   2260  CG2 VAL A 140      18.446  19.874 -24.071  1.00  0.43           C  
ATOM   2261  H   VAL A 140      18.426  17.523 -26.303  1.00  0.28           H  
ATOM   2262  HA  VAL A 140      18.477  17.290 -23.338  1.00  0.35           H  
ATOM   2263  HB  VAL A 140      16.772  19.058 -25.124  1.00  0.52           H  
ATOM   2264 1HG1 VAL A 140      15.938  20.037 -23.038  1.00  0.52           H  
ATOM   2265 2HG1 VAL A 140      15.533  18.310 -23.154  1.00  0.52           H  
ATOM   2266 3HG1 VAL A 140      16.869  18.842 -22.105  1.00  0.52           H  
ATOM   2267 1HG2 VAL A 140      18.038  20.882 -24.061  1.00  0.52           H  
ATOM   2268 2HG2 VAL A 140      18.991  19.690 -23.145  1.00  0.52           H  
ATOM   2269 3HG2 VAL A 140      19.122  19.765 -24.917  1.00  0.52           H  
ATOM   2270  N   ASN A 141      16.763  15.550 -23.303  1.00  0.60           N  
ATOM   2271  CA  ASN A 141      15.744  14.518 -23.151  1.00  0.92           C  
ATOM   2272  C   ASN A 141      14.522  15.114 -22.423  1.00  0.37           C  
ATOM   2273  O   ASN A 141      14.521  16.306 -22.117  1.00  0.82           O  
ATOM   2274  CB  ASN A 141      16.368  13.336 -22.416  1.00  1.38           C  
ATOM   2275  CG  ASN A 141      16.786  13.703 -21.038  1.00  1.38           C  
ATOM   2276  OD1 ASN A 141      16.464  14.790 -20.550  1.00  1.38           O  
ATOM   2277  ND2 ASN A 141      17.515  12.832 -20.404  1.00  1.38           N  
ATOM   2278  H   ASN A 141      17.490  15.608 -22.604  1.00  0.72           H  
ATOM   2279  HA  ASN A 141      15.422  14.194 -24.141  1.00  1.10           H  
ATOM   2280 1HB  ASN A 141      15.710  12.479 -22.366  1.00  1.66           H  
ATOM   2281 2HB  ASN A 141      17.255  13.010 -22.949  1.00  1.66           H  
ATOM   2282 1HD2 ASN A 141      17.864  13.045 -19.489  1.00  1.66           H  
ATOM   2283 2HD2 ASN A 141      17.762  11.969 -20.842  1.00  1.66           H  
ATOM   2284  N   PRO A 142      13.491  14.311 -22.122  1.00  0.36           N  
ATOM   2285  CA  PRO A 142      12.287  14.695 -21.383  1.00  0.44           C  
ATOM   2286  C   PRO A 142      12.560  15.149 -19.945  1.00  0.35           C  
ATOM   2287  O   PRO A 142      13.606  14.854 -19.355  1.00  0.93           O  
ATOM   2288  CB  PRO A 142      11.412  13.445 -21.450  1.00  0.66           C  
ATOM   2289  CG  PRO A 142      11.783  12.806 -22.744  1.00  0.66           C  
ATOM   2290  CD  PRO A 142      13.231  13.115 -22.955  1.00  0.66           C  
ATOM   2291  HA  PRO A 142      11.797  15.510 -21.935  1.00  0.53           H  
ATOM   2292 1HB  PRO A 142      11.614  12.800 -20.583  1.00  0.79           H  
ATOM   2293 2HB  PRO A 142      10.351  13.729 -21.398  1.00  0.79           H  
ATOM   2294 1HG  PRO A 142      11.585  11.724 -22.698  1.00  0.79           H  
ATOM   2295 2HG  PRO A 142      11.153  13.206 -23.552  1.00  0.79           H  
ATOM   2296 1HD  PRO A 142      13.808  12.255 -22.598  1.00  0.79           H  
ATOM   2297 2HD  PRO A 142      13.429  13.337 -24.014  1.00  0.79           H  
ATOM   2298  N   ILE A 143      11.607  15.910 -19.412  1.00  0.36           N  
ATOM   2299  CA  ILE A 143      11.672  16.448 -18.060  1.00  0.53           C  
ATOM   2300  C   ILE A 143      11.137  15.509 -17.006  1.00  0.49           C  
ATOM   2301  O   ILE A 143      10.030  14.982 -17.119  1.00  0.87           O  
ATOM   2302  CB  ILE A 143      10.919  17.775 -17.961  1.00  0.80           C  
ATOM   2303  CG1 ILE A 143      11.603  18.786 -18.850  1.00  0.80           C  
ATOM   2304  CG2 ILE A 143      10.895  18.260 -16.523  1.00  0.80           C  
ATOM   2305  CD1 ILE A 143      10.855  20.050 -19.027  1.00  0.80           C  
ATOM   2306  H   ILE A 143      10.788  16.111 -19.968  1.00  0.43           H  
ATOM   2307  HA  ILE A 143      12.718  16.643 -17.829  1.00  0.64           H  
ATOM   2308  HB  ILE A 143       9.899  17.651 -18.324  1.00  0.95           H  
ATOM   2309 1HG1 ILE A 143      12.549  19.033 -18.393  1.00  0.95           H  
ATOM   2310 2HG1 ILE A 143      11.787  18.347 -19.831  1.00  0.95           H  
ATOM   2311 1HG2 ILE A 143      10.367  19.211 -16.467  1.00  0.95           H  
ATOM   2312 2HG2 ILE A 143      10.386  17.528 -15.897  1.00  0.95           H  
ATOM   2313 3HG2 ILE A 143      11.916  18.388 -16.171  1.00  0.95           H  
ATOM   2314 1HD1 ILE A 143      11.428  20.732 -19.650  1.00  0.95           H  
ATOM   2315 2HD1 ILE A 143       9.896  19.841 -19.497  1.00  0.95           H  
ATOM   2316 3HD1 ILE A 143      10.698  20.500 -18.051  1.00  0.95           H  
ATOM   2317  N   LYS A 144      11.941  15.306 -15.975  1.00  0.53           N  
ATOM   2318  CA  LYS A 144      11.567  14.452 -14.870  1.00  0.61           C  
ATOM   2319  C   LYS A 144      10.952  15.260 -13.734  1.00  0.46           C  
ATOM   2320  O   LYS A 144      11.213  16.454 -13.586  1.00  1.03           O  
ATOM   2321  CB  LYS A 144      12.785  13.682 -14.363  1.00  0.92           C  
ATOM   2322  CG  LYS A 144      13.477  12.842 -15.427  1.00  0.92           C  
ATOM   2323  CD  LYS A 144      12.557  11.752 -15.957  1.00  0.92           C  
ATOM   2324  CE  LYS A 144      13.282  10.846 -16.940  1.00  0.92           C  
ATOM   2325  NZ  LYS A 144      12.387   9.788 -17.482  1.00  0.92           N  
ATOM   2326  H   LYS A 144      12.838  15.767 -15.957  1.00  0.64           H  
ATOM   2327  HA  LYS A 144      10.820  13.738 -15.219  1.00  0.73           H  
ATOM   2328 1HB  LYS A 144      13.517  14.375 -13.951  1.00  1.10           H  
ATOM   2329 2HB  LYS A 144      12.482  13.013 -13.558  1.00  1.10           H  
ATOM   2330 1HG  LYS A 144      13.787  13.480 -16.255  1.00  1.10           H  
ATOM   2331 2HG  LYS A 144      14.366  12.378 -14.998  1.00  1.10           H  
ATOM   2332 1HD  LYS A 144      12.189  11.152 -15.125  1.00  1.10           H  
ATOM   2333 2HD  LYS A 144      11.704  12.209 -16.460  1.00  1.10           H  
ATOM   2334 1HE  LYS A 144      13.661  11.445 -17.767  1.00  1.10           H  
ATOM   2335 2HE  LYS A 144      14.124  10.371 -16.437  1.00  1.10           H  
ATOM   2336 1HZ  LYS A 144      12.902   9.208 -18.129  1.00  1.10           H  
ATOM   2337 2HZ  LYS A 144      12.039   9.219 -16.723  1.00  1.10           H  
ATOM   2338 3HZ  LYS A 144      11.609  10.219 -17.962  1.00  1.10           H  
ATOM   2339  N   ASP A 145      10.120  14.591 -12.950  1.00  0.67           N  
ATOM   2340  CA  ASP A 145       9.501  15.163 -11.765  1.00  0.43           C  
ATOM   2341  C   ASP A 145      10.187  14.574 -10.546  1.00  0.49           C  
ATOM   2342  O   ASP A 145      10.046  13.381 -10.273  1.00  0.93           O  
ATOM   2343  CB  ASP A 145       8.000  14.884 -11.728  1.00  0.65           C  
ATOM   2344  CG  ASP A 145       7.292  15.559 -10.557  1.00  0.65           C  
ATOM   2345  OD1 ASP A 145       7.950  16.029  -9.656  1.00  0.65           O  
ATOM   2346  OD2 ASP A 145       6.084  15.598 -10.582  1.00  0.65           O  
ATOM   2347  H   ASP A 145       9.932  13.622 -13.168  1.00  0.80           H  
ATOM   2348  HA  ASP A 145       9.659  16.241 -11.765  1.00  0.52           H  
ATOM   2349 1HB  ASP A 145       7.542  15.224 -12.655  1.00  0.77           H  
ATOM   2350 2HB  ASP A 145       7.834  13.809 -11.659  1.00  0.77           H  
ATOM   2351  N   GLN A 146      10.948  15.386  -9.820  1.00  0.53           N  
ATOM   2352  CA  GLN A 146      11.687  14.856  -8.676  1.00  0.99           C  
ATOM   2353  C   GLN A 146      10.807  14.646  -7.438  1.00  0.87           C  
ATOM   2354  O   GLN A 146      11.235  13.983  -6.489  1.00  2.16           O  
ATOM   2355  CB  GLN A 146      12.841  15.795  -8.324  1.00  1.48           C  
ATOM   2356  CG  GLN A 146      13.838  15.959  -9.450  1.00  1.48           C  
ATOM   2357  CD  GLN A 146      14.601  14.711  -9.796  1.00  1.48           C  
ATOM   2358  OE1 GLN A 146      15.417  14.217  -9.012  1.00  1.48           O  
ATOM   2359  NE2 GLN A 146      14.330  14.186 -10.984  1.00  1.48           N  
ATOM   2360  H   GLN A 146      11.026  16.366 -10.073  1.00  0.64           H  
ATOM   2361  HA  GLN A 146      12.101  13.891  -8.960  1.00  1.19           H  
ATOM   2362 1HB  GLN A 146      12.448  16.780  -8.070  1.00  1.78           H  
ATOM   2363 2HB  GLN A 146      13.370  15.416  -7.450  1.00  1.78           H  
ATOM   2364 1HG  GLN A 146      13.278  16.239 -10.339  1.00  1.78           H  
ATOM   2365 2HG  GLN A 146      14.550  16.742  -9.188  1.00  1.78           H  
ATOM   2366 1HE2 GLN A 146      14.808  13.358 -11.285  1.00  1.78           H  
ATOM   2367 2HE2 GLN A 146      13.660  14.620 -11.585  1.00  1.78           H  
ATOM   2368  N   GLY A 147       9.576  15.176  -7.468  1.00  0.68           N  
ATOM   2369  CA  GLY A 147       8.624  15.027  -6.372  1.00  0.78           C  
ATOM   2370  C   GLY A 147       9.088  15.703  -5.088  1.00  1.01           C  
ATOM   2371  O   GLY A 147       9.851  16.670  -5.110  1.00  6.70           O  
ATOM   2372  H   GLY A 147       9.265  15.689  -8.286  1.00  0.82           H  
ATOM   2373 1HA  GLY A 147       7.664  15.445  -6.675  1.00  0.94           H  
ATOM   2374 2HA  GLY A 147       8.459  13.967  -6.184  1.00  0.94           H  
ATOM   2375  N   GLN A 148       8.621  15.173  -3.957  1.00  0.89           N  
ATOM   2376  CA  GLN A 148       8.970  15.684  -2.630  1.00  0.56           C  
ATOM   2377  C   GLN A 148      10.358  15.223  -2.210  1.00  1.76           C  
ATOM   2378  O   GLN A 148      10.506  14.399  -1.306  1.00 14.32           O  
ATOM   2379  CB  GLN A 148       7.934  15.248  -1.595  1.00  0.84           C  
ATOM   2380  CG  GLN A 148       8.163  15.823  -0.208  1.00  0.84           C  
ATOM   2381  CD  GLN A 148       7.066  15.438   0.767  1.00  0.84           C  
ATOM   2382  OE1 GLN A 148       6.128  14.717   0.415  1.00  0.84           O  
ATOM   2383  NE2 GLN A 148       7.177  15.917   2.001  1.00  0.84           N  
ATOM   2384  H   GLN A 148       7.999  14.379  -4.018  1.00  1.07           H  
ATOM   2385  HA  GLN A 148       8.982  16.770  -2.671  1.00  0.67           H  
ATOM   2386 1HB  GLN A 148       6.940  15.549  -1.925  1.00  1.01           H  
ATOM   2387 2HB  GLN A 148       7.935  14.160  -1.513  1.00  1.01           H  
ATOM   2388 1HG  GLN A 148       9.110  15.446   0.178  1.00  1.01           H  
ATOM   2389 2HG  GLN A 148       8.195  16.910  -0.277  1.00  1.01           H  
ATOM   2390 1HE2 GLN A 148       6.483  15.696   2.688  1.00  1.01           H  
ATOM   2391 2HE2 GLN A 148       7.953  16.498   2.244  1.00  1.01           H  
ATOM   2392  N   CYS A 149      11.369  15.758  -2.880  1.00  1.80           N  
ATOM   2393  CA  CYS A 149      12.749  15.379  -2.644  1.00  0.79           C  
ATOM   2394  C   CYS A 149      13.703  16.442  -3.145  1.00  0.65           C  
ATOM   2395  O   CYS A 149      13.627  16.871  -4.297  1.00  1.47           O  
ATOM   2396  CB  CYS A 149      13.045  14.062  -3.362  1.00  1.19           C  
ATOM   2397  SG  CYS A 149      14.717  13.420  -3.130  1.00  1.19           S  
ATOM   2398  H   CYS A 149      11.155  16.436  -3.600  1.00  2.16           H  
ATOM   2399  HA  CYS A 149      12.896  15.244  -1.573  1.00  0.95           H  
ATOM   2400 1HB  CYS A 149      12.343  13.301  -3.021  1.00  1.42           H  
ATOM   2401 2HB  CYS A 149      12.883  14.198  -4.430  1.00  1.42           H  
ATOM   2402  HG  CYS A 149      14.576  12.375  -3.939  1.00  1.42           H  
ATOM   2403  N   GLY A 150      14.625  16.859  -2.281  1.00  0.47           N  
ATOM   2404  CA  GLY A 150      15.612  17.885  -2.608  1.00  0.49           C  
ATOM   2405  C   GLY A 150      16.774  17.338  -3.420  1.00  0.40           C  
ATOM   2406  O   GLY A 150      17.911  17.304  -2.950  1.00  1.17           O  
ATOM   2407  H   GLY A 150      14.654  16.464  -1.352  1.00  0.56           H  
ATOM   2408 1HA  GLY A 150      15.122  18.664  -3.184  1.00  0.59           H  
ATOM   2409 2HA  GLY A 150      15.983  18.342  -1.692  1.00  0.59           H  
ATOM   2410  N   SER A 151      16.462  16.894  -4.633  1.00  0.20           N  
ATOM   2411  CA  SER A 151      17.415  16.307  -5.559  1.00  0.15           C  
ATOM   2412  C   SER A 151      17.568  17.137  -6.827  1.00  0.31           C  
ATOM   2413  O   SER A 151      18.133  16.657  -7.805  1.00  1.22           O  
ATOM   2414  CB  SER A 151      16.985  14.894  -5.899  1.00  0.22           C  
ATOM   2415  OG  SER A 151      15.708  14.878  -6.472  1.00  0.22           O  
ATOM   2416  H   SER A 151      15.495  16.969  -4.919  1.00  0.24           H  
ATOM   2417  HA  SER A 151      18.385  16.259  -5.066  1.00  0.18           H  
ATOM   2418 1HB  SER A 151      17.703  14.436  -6.579  1.00  0.27           H  
ATOM   2419 2HB  SER A 151      16.978  14.302  -4.984  1.00  0.27           H  
ATOM   2420  HG  SER A 151      15.821  14.780  -7.424  1.00  0.27           H  
ATOM   2421  N   CYS A 152      17.092  18.387  -6.797  1.00  0.14           N  
ATOM   2422  CA  CYS A 152      17.141  19.287  -7.955  1.00  0.19           C  
ATOM   2423  C   CYS A 152      18.571  19.522  -8.436  1.00  0.28           C  
ATOM   2424  O   CYS A 152      18.818  19.675  -9.632  1.00  0.78           O  
ATOM   2425  CB  CYS A 152      16.522  20.642  -7.592  1.00  0.29           C  
ATOM   2426  SG  CYS A 152      14.740  20.586  -7.285  1.00  0.29           S  
ATOM   2427  H   CYS A 152      16.659  18.725  -5.951  1.00  0.17           H  
ATOM   2428  HA  CYS A 152      16.566  18.840  -8.766  1.00  0.23           H  
ATOM   2429 1HB  CYS A 152      17.005  21.035  -6.697  1.00  0.34           H  
ATOM   2430 2HB  CYS A 152      16.701  21.350  -8.400  1.00  0.34           H  
ATOM   2431  HG  CYS A 152      14.603  21.877  -7.000  1.00  0.34           H  
ATOM   2432  N   TRP A 153      19.506  19.528  -7.495  1.00  0.38           N  
ATOM   2433  CA  TRP A 153      20.921  19.683  -7.780  1.00  0.37           C  
ATOM   2434  C   TRP A 153      21.504  18.465  -8.494  1.00  0.44           C  
ATOM   2435  O   TRP A 153      22.469  18.589  -9.251  1.00  0.67           O  
ATOM   2436  CB  TRP A 153      21.625  19.943  -6.451  1.00  0.55           C  
ATOM   2437  CG  TRP A 153      21.398  18.829  -5.478  1.00  0.55           C  
ATOM   2438  CD1 TRP A 153      20.331  18.731  -4.641  1.00  0.55           C  
ATOM   2439  CD2 TRP A 153      22.235  17.682  -5.194  1.00  0.55           C  
ATOM   2440  NE1 TRP A 153      20.427  17.598  -3.880  1.00  0.55           N  
ATOM   2441  CE2 TRP A 153      21.586  16.945  -4.196  1.00  0.55           C  
ATOM   2442  CE3 TRP A 153      23.462  17.226  -5.692  1.00  0.55           C  
ATOM   2443  CZ2 TRP A 153      22.116  15.776  -3.683  1.00  0.55           C  
ATOM   2444  CZ3 TRP A 153      23.994  16.050  -5.173  1.00  0.55           C  
ATOM   2445  CH2 TRP A 153      23.337  15.348  -4.194  1.00  0.55           C  
ATOM   2446  H   TRP A 153      19.225  19.416  -6.532  1.00  0.46           H  
ATOM   2447  HA  TRP A 153      21.051  20.548  -8.424  1.00  0.44           H  
ATOM   2448 1HB  TRP A 153      22.698  20.049  -6.612  1.00  0.67           H  
ATOM   2449 2HB  TRP A 153      21.259  20.871  -6.013  1.00  0.67           H  
ATOM   2450  HD1 TRP A 153      19.511  19.445  -4.593  1.00  0.67           H  
ATOM   2451  HE1 TRP A 153      19.749  17.297  -3.188  1.00  0.67           H  
ATOM   2452  HE3 TRP A 153      23.988  17.781  -6.468  1.00  0.67           H  
ATOM   2453  HZ2 TRP A 153      21.611  15.205  -2.905  1.00  0.67           H  
ATOM   2454  HZ3 TRP A 153      24.950  15.698  -5.559  1.00  0.67           H  
ATOM   2455  HH2 TRP A 153      23.785  14.435  -3.807  1.00  0.67           H  
ATOM   2456  N   ALA A 154      20.889  17.300  -8.293  1.00  0.42           N  
ATOM   2457  CA  ALA A 154      21.324  16.083  -8.945  1.00  0.43           C  
ATOM   2458  C   ALA A 154      20.707  16.046 -10.323  1.00  0.31           C  
ATOM   2459  O   ALA A 154      21.357  15.652 -11.286  1.00  0.29           O  
ATOM   2460  CB  ALA A 154      20.937  14.858  -8.129  1.00  0.65           C  
ATOM   2461  H   ALA A 154      20.085  17.244  -7.688  1.00  0.50           H  
ATOM   2462  HA  ALA A 154      22.408  16.113  -9.056  1.00  0.52           H  
ATOM   2463 1HB  ALA A 154      21.276  13.958  -8.641  1.00  0.77           H  
ATOM   2464 2HB  ALA A 154      21.404  14.914  -7.145  1.00  0.77           H  
ATOM   2465 3HB  ALA A 154      19.856  14.821  -8.015  1.00  0.77           H  
ATOM   2466  N   PHE A 155      19.459  16.511 -10.413  1.00  0.32           N  
ATOM   2467  CA  PHE A 155      18.744  16.601 -11.677  1.00  0.28           C  
ATOM   2468  C   PHE A 155      19.505  17.450 -12.670  1.00  0.24           C  
ATOM   2469  O   PHE A 155      19.753  17.015 -13.795  1.00  0.27           O  
ATOM   2470  CB  PHE A 155      17.360  17.216 -11.468  1.00  0.42           C  
ATOM   2471  CG  PHE A 155      16.611  17.479 -12.746  1.00  0.42           C  
ATOM   2472  CD1 PHE A 155      15.872  16.483 -13.363  1.00  0.42           C  
ATOM   2473  CD2 PHE A 155      16.654  18.736 -13.339  1.00  0.42           C  
ATOM   2474  CE1 PHE A 155      15.185  16.738 -14.535  1.00  0.42           C  
ATOM   2475  CE2 PHE A 155      15.972  18.992 -14.510  1.00  0.42           C  
ATOM   2476  CZ  PHE A 155      15.234  17.991 -15.106  1.00  0.42           C  
ATOM   2477  H   PHE A 155      18.981  16.797  -9.569  1.00  0.38           H  
ATOM   2478  HA  PHE A 155      18.632  15.597 -12.089  1.00  0.34           H  
ATOM   2479 1HB  PHE A 155      16.758  16.548 -10.854  1.00  0.50           H  
ATOM   2480 2HB  PHE A 155      17.450  18.157 -10.932  1.00  0.50           H  
ATOM   2481  HD1 PHE A 155      15.834  15.492 -12.912  1.00  0.50           H  
ATOM   2482  HD2 PHE A 155      17.235  19.528 -12.865  1.00  0.50           H  
ATOM   2483  HE1 PHE A 155      14.608  15.947 -15.008  1.00  0.50           H  
ATOM   2484  HE2 PHE A 155      16.011  19.983 -14.961  1.00  0.50           H  
ATOM   2485  HZ  PHE A 155      14.691  18.193 -16.025  1.00  0.50           H  
ATOM   2486  N   SER A 156      19.862  18.668 -12.255  1.00  0.21           N  
ATOM   2487  CA  SER A 156      20.592  19.578 -13.122  1.00  0.21           C  
ATOM   2488  C   SER A 156      21.957  19.024 -13.484  1.00  0.21           C  
ATOM   2489  O   SER A 156      22.357  19.096 -14.649  1.00  0.22           O  
ATOM   2490  CB  SER A 156      20.754  20.939 -12.486  1.00  0.32           C  
ATOM   2491  OG  SER A 156      21.453  21.796 -13.354  1.00  0.32           O  
ATOM   2492  H   SER A 156      19.612  18.972 -11.322  1.00  0.25           H  
ATOM   2493  HA  SER A 156      20.021  19.698 -14.042  1.00  0.25           H  
ATOM   2494 1HB  SER A 156      19.771  21.357 -12.269  1.00  0.38           H  
ATOM   2495 2HB  SER A 156      21.289  20.849 -11.541  1.00  0.38           H  
ATOM   2496  HG  SER A 156      21.036  21.694 -14.221  1.00  0.38           H  
ATOM   2497  N   THR A 157      22.672  18.474 -12.490  1.00  0.25           N  
ATOM   2498  CA  THR A 157      23.983  17.885 -12.733  1.00  0.31           C  
ATOM   2499  C   THR A 157      23.923  16.849 -13.842  1.00  0.38           C  
ATOM   2500  O   THR A 157      24.692  16.906 -14.805  1.00  0.86           O  
ATOM   2501  CB  THR A 157      24.544  17.222 -11.455  1.00  0.46           C  
ATOM   2502  OG1 THR A 157      24.719  18.210 -10.434  1.00  0.46           O  
ATOM   2503  CG2 THR A 157      25.873  16.535 -11.734  1.00  0.46           C  
ATOM   2504  H   THR A 157      22.320  18.463 -11.537  1.00  0.30           H  
ATOM   2505  HA  THR A 157      24.654  18.676 -13.041  1.00  0.37           H  
ATOM   2506  HB  THR A 157      23.832  16.479 -11.099  1.00  0.56           H  
ATOM   2507  HG1 THR A 157      23.857  18.525 -10.144  1.00  0.56           H  
ATOM   2508 1HG2 THR A 157      26.242  16.073 -10.820  1.00  0.56           H  
ATOM   2509 2HG2 THR A 157      25.734  15.771 -12.498  1.00  0.56           H  
ATOM   2510 3HG2 THR A 157      26.595  17.262 -12.080  1.00  0.56           H  
ATOM   2511  N   VAL A 158      22.988  15.918 -13.699  1.00  0.35           N  
ATOM   2512  CA  VAL A 158      22.788  14.853 -14.658  1.00  0.38           C  
ATOM   2513  C   VAL A 158      22.380  15.352 -16.027  1.00  0.29           C  
ATOM   2514  O   VAL A 158      22.965  14.938 -17.023  1.00  0.50           O  
ATOM   2515  CB  VAL A 158      21.719  13.882 -14.138  1.00  0.57           C  
ATOM   2516  CG1 VAL A 158      21.328  12.906 -15.215  1.00  0.57           C  
ATOM   2517  CG2 VAL A 158      22.272  13.118 -12.960  1.00  0.57           C  
ATOM   2518  H   VAL A 158      22.396  15.936 -12.879  1.00  0.42           H  
ATOM   2519  HA  VAL A 158      23.728  14.309 -14.757  1.00  0.46           H  
ATOM   2520  HB  VAL A 158      20.830  14.441 -13.843  1.00  0.68           H  
ATOM   2521 1HG1 VAL A 158      20.571  12.223 -14.832  1.00  0.68           H  
ATOM   2522 2HG1 VAL A 158      20.928  13.447 -16.071  1.00  0.68           H  
ATOM   2523 3HG1 VAL A 158      22.208  12.347 -15.512  1.00  0.68           H  
ATOM   2524 1HG2 VAL A 158      21.514  12.433 -12.593  1.00  0.68           H  
ATOM   2525 2HG2 VAL A 158      23.150  12.557 -13.273  1.00  0.68           H  
ATOM   2526 3HG2 VAL A 158      22.548  13.813 -12.174  1.00  0.68           H  
ATOM   2527  N   ALA A 159      21.392  16.244 -16.076  1.00  0.23           N  
ATOM   2528  CA  ALA A 159      20.889  16.766 -17.339  1.00  0.20           C  
ATOM   2529  C   ALA A 159      21.982  17.482 -18.124  1.00  0.16           C  
ATOM   2530  O   ALA A 159      22.059  17.337 -19.346  1.00  0.15           O  
ATOM   2531  CB  ALA A 159      19.719  17.701 -17.079  1.00  0.30           C  
ATOM   2532  H   ALA A 159      20.952  16.556 -15.221  1.00  0.28           H  
ATOM   2533  HA  ALA A 159      20.542  15.924 -17.939  1.00  0.24           H  
ATOM   2534 1HB  ALA A 159      19.325  18.067 -18.027  1.00  0.36           H  
ATOM   2535 2HB  ALA A 159      18.936  17.161 -16.544  1.00  0.36           H  
ATOM   2536 3HB  ALA A 159      20.052  18.539 -16.474  1.00  0.36           H  
ATOM   2537  N   SER A 160      22.837  18.233 -17.425  1.00  0.23           N  
ATOM   2538  CA  SER A 160      23.941  18.930 -18.070  1.00  0.41           C  
ATOM   2539  C   SER A 160      24.902  17.932 -18.698  1.00  0.48           C  
ATOM   2540  O   SER A 160      25.342  18.118 -19.836  1.00  0.83           O  
ATOM   2541  CB  SER A 160      24.681  19.777 -17.062  1.00  0.61           C  
ATOM   2542  OG  SER A 160      23.870  20.801 -16.560  1.00  0.61           O  
ATOM   2543  H   SER A 160      22.715  18.339 -16.426  1.00  0.28           H  
ATOM   2544  HA  SER A 160      23.541  19.570 -18.858  1.00  0.49           H  
ATOM   2545 1HB  SER A 160      25.014  19.141 -16.246  1.00  0.74           H  
ATOM   2546 2HB  SER A 160      25.565  20.206 -17.529  1.00  0.74           H  
ATOM   2547  HG  SER A 160      23.214  20.367 -16.004  1.00  0.74           H  
ATOM   2548  N   ILE A 161      25.192  16.858 -17.964  1.00  0.51           N  
ATOM   2549  CA  ILE A 161      26.063  15.810 -18.461  1.00  0.71           C  
ATOM   2550  C   ILE A 161      25.482  15.115 -19.670  1.00  0.39           C  
ATOM   2551  O   ILE A 161      26.200  14.825 -20.626  1.00  0.44           O  
ATOM   2552  CB  ILE A 161      26.355  14.761 -17.408  1.00  1.06           C  
ATOM   2553  CG1 ILE A 161      27.195  15.367 -16.301  1.00  1.06           C  
ATOM   2554  CG2 ILE A 161      27.072  13.614 -18.080  1.00  1.06           C  
ATOM   2555  CD1 ILE A 161      27.301  14.494 -15.086  1.00  1.06           C  
ATOM   2556  H   ILE A 161      24.818  16.774 -17.023  1.00  0.61           H  
ATOM   2557  HA  ILE A 161      27.008  16.265 -18.746  1.00  0.85           H  
ATOM   2558  HB  ILE A 161      25.428  14.405 -16.961  1.00  1.28           H  
ATOM   2559 1HG1 ILE A 161      28.197  15.565 -16.679  1.00  1.28           H  
ATOM   2560 2HG1 ILE A 161      26.746  16.311 -16.006  1.00  1.28           H  
ATOM   2561 1HG2 ILE A 161      27.300  12.839 -17.348  1.00  1.28           H  
ATOM   2562 2HG2 ILE A 161      26.435  13.205 -18.861  1.00  1.28           H  
ATOM   2563 3HG2 ILE A 161      27.989  13.978 -18.530  1.00  1.28           H  
ATOM   2564 1HD1 ILE A 161      27.911  14.997 -14.336  1.00  1.28           H  
ATOM   2565 2HD1 ILE A 161      26.306  14.308 -14.683  1.00  1.28           H  
ATOM   2566 3HD1 ILE A 161      27.767  13.547 -15.358  1.00  1.28           H  
ATOM   2567  N   GLU A 162      24.187  14.826 -19.615  1.00  0.24           N  
ATOM   2568  CA  GLU A 162      23.505  14.158 -20.706  1.00  0.24           C  
ATOM   2569  C   GLU A 162      23.615  14.998 -21.972  1.00  0.25           C  
ATOM   2570  O   GLU A 162      23.886  14.468 -23.053  1.00  0.28           O  
ATOM   2571  CB  GLU A 162      22.038  13.926 -20.329  1.00  0.36           C  
ATOM   2572  CG  GLU A 162      21.823  12.887 -19.235  1.00  0.36           C  
ATOM   2573  CD  GLU A 162      20.391  12.778 -18.799  1.00  0.36           C  
ATOM   2574  OE1 GLU A 162      19.652  13.711 -18.997  1.00  0.36           O  
ATOM   2575  OE2 GLU A 162      20.017  11.752 -18.281  1.00  0.36           O  
ATOM   2576  H   GLU A 162      23.659  15.071 -18.789  1.00  0.29           H  
ATOM   2577  HA  GLU A 162      23.985  13.195 -20.885  1.00  0.29           H  
ATOM   2578 1HB  GLU A 162      21.598  14.862 -19.986  1.00  0.43           H  
ATOM   2579 2HB  GLU A 162      21.481  13.606 -21.209  1.00  0.43           H  
ATOM   2580 1HG  GLU A 162      22.154  11.923 -19.599  1.00  0.43           H  
ATOM   2581 2HG  GLU A 162      22.442  13.135 -18.380  1.00  0.43           H  
ATOM   2582  N   GLY A 163      23.454  16.312 -21.819  1.00  0.32           N  
ATOM   2583  CA  GLY A 163      23.575  17.235 -22.930  1.00  0.58           C  
ATOM   2584  C   GLY A 163      24.947  17.179 -23.579  1.00  0.48           C  
ATOM   2585  O   GLY A 163      25.039  17.075 -24.804  1.00  0.53           O  
ATOM   2586  H   GLY A 163      23.208  16.682 -20.908  1.00  0.38           H  
ATOM   2587 1HA  GLY A 163      22.820  17.003 -23.674  1.00  0.70           H  
ATOM   2588 2HA  GLY A 163      23.380  18.242 -22.577  1.00  0.70           H  
ATOM   2589  N   ILE A 164      26.012  17.223 -22.772  1.00  0.64           N  
ATOM   2590  CA  ILE A 164      27.355  17.186 -23.343  1.00  0.65           C  
ATOM   2591  C   ILE A 164      27.746  15.801 -23.818  1.00  0.48           C  
ATOM   2592  O   ILE A 164      28.624  15.667 -24.667  1.00  0.71           O  
ATOM   2593  CB  ILE A 164      28.412  17.683 -22.357  1.00  0.98           C  
ATOM   2594  CG1 ILE A 164      28.550  16.751 -21.164  1.00  0.98           C  
ATOM   2595  CG2 ILE A 164      28.015  19.046 -21.874  1.00  0.98           C  
ATOM   2596  CD1 ILE A 164      29.723  17.082 -20.280  1.00  0.98           C  
ATOM   2597  H   ILE A 164      25.885  17.314 -21.768  1.00  0.77           H  
ATOM   2598  HA  ILE A 164      27.369  17.849 -24.202  1.00  0.78           H  
ATOM   2599  HB  ILE A 164      29.383  17.739 -22.848  1.00  1.17           H  
ATOM   2600 1HG1 ILE A 164      27.644  16.821 -20.575  1.00  1.17           H  
ATOM   2601 2HG1 ILE A 164      28.665  15.725 -21.509  1.00  1.17           H  
ATOM   2602 1HG2 ILE A 164      28.772  19.394 -21.178  1.00  1.17           H  
ATOM   2603 2HG2 ILE A 164      27.947  19.728 -22.720  1.00  1.17           H  
ATOM   2604 3HG2 ILE A 164      27.051  18.992 -21.371  1.00  1.17           H  
ATOM   2605 1HD1 ILE A 164      29.754  16.386 -19.443  1.00  1.17           H  
ATOM   2606 2HD1 ILE A 164      30.644  17.001 -20.856  1.00  1.17           H  
ATOM   2607 3HD1 ILE A 164      29.621  18.097 -19.906  1.00  1.17           H  
ATOM   2608  N   THR A 165      27.076  14.767 -23.305  1.00  0.38           N  
ATOM   2609  CA  THR A 165      27.335  13.419 -23.772  1.00  0.43           C  
ATOM   2610  C   THR A 165      26.918  13.364 -25.232  1.00  0.39           C  
ATOM   2611  O   THR A 165      27.656  12.859 -26.079  1.00  0.49           O  
ATOM   2612  CB  THR A 165      26.574  12.370 -22.931  1.00  0.65           C  
ATOM   2613  OG1 THR A 165      27.001  12.454 -21.566  1.00  0.65           O  
ATOM   2614  CG2 THR A 165      26.850  10.969 -23.445  1.00  0.65           C  
ATOM   2615  H   THR A 165      26.394  14.908 -22.573  1.00  0.46           H  
ATOM   2616  HA  THR A 165      28.404  13.215 -23.708  1.00  0.52           H  
ATOM   2617  HB  THR A 165      25.506  12.569 -22.983  1.00  0.77           H  
ATOM   2618  HG1 THR A 165      26.828  13.341 -21.233  1.00  0.77           H  
ATOM   2619 1HG2 THR A 165      26.304  10.248 -22.838  1.00  0.77           H  
ATOM   2620 2HG2 THR A 165      26.528  10.891 -24.480  1.00  0.77           H  
ATOM   2621 3HG2 THR A 165      27.917  10.764 -23.383  1.00  0.77           H  
ATOM   2622  N   LYS A 166      25.753  13.942 -25.529  1.00  0.32           N  
ATOM   2623  CA  LYS A 166      25.289  14.048 -26.904  1.00  0.36           C  
ATOM   2624  C   LYS A 166      26.197  14.934 -27.751  1.00  0.36           C  
ATOM   2625  O   LYS A 166      26.586  14.556 -28.855  1.00  0.61           O  
ATOM   2626  CB  LYS A 166      23.880  14.624 -26.961  1.00  0.54           C  
ATOM   2627  CG  LYS A 166      23.375  14.835 -28.383  1.00  0.54           C  
ATOM   2628  CD  LYS A 166      23.100  13.525 -29.094  1.00  0.54           C  
ATOM   2629  CE  LYS A 166      22.640  13.761 -30.525  1.00  0.54           C  
ATOM   2630  NZ  LYS A 166      22.307  12.493 -31.235  1.00  0.54           N  
ATOM   2631  H   LYS A 166      25.175  14.306 -24.779  1.00  0.38           H  
ATOM   2632  HA  LYS A 166      25.286  13.054 -27.347  1.00  0.43           H  
ATOM   2633 1HB  LYS A 166      23.189  13.956 -26.448  1.00  0.65           H  
ATOM   2634 2HB  LYS A 166      23.853  15.585 -26.448  1.00  0.65           H  
ATOM   2635 1HG  LYS A 166      22.466  15.430 -28.367  1.00  0.65           H  
ATOM   2636 2HG  LYS A 166      24.127  15.383 -28.949  1.00  0.65           H  
ATOM   2637 1HD  LYS A 166      24.004  12.925 -29.090  1.00  0.65           H  
ATOM   2638 2HD  LYS A 166      22.319  12.980 -28.567  1.00  0.65           H  
ATOM   2639 1HE  LYS A 166      21.767  14.402 -30.513  1.00  0.65           H  
ATOM   2640 2HE  LYS A 166      23.439  14.267 -31.070  1.00  0.65           H  
ATOM   2641 1HZ  LYS A 166      22.012  12.700 -32.179  1.00  0.65           H  
ATOM   2642 2HZ  LYS A 166      23.125  11.897 -31.255  1.00  0.65           H  
ATOM   2643 3HZ  LYS A 166      21.557  12.022 -30.751  1.00  0.65           H  
ATOM   2644  N   ILE A 167      26.560  16.104 -27.227  1.00  0.24           N  
ATOM   2645  CA  ILE A 167      27.397  17.041 -27.969  1.00  0.30           C  
ATOM   2646  C   ILE A 167      28.746  16.442 -28.360  1.00  0.31           C  
ATOM   2647  O   ILE A 167      29.200  16.614 -29.492  1.00  0.53           O  
ATOM   2648  CB  ILE A 167      27.624  18.323 -27.148  1.00  0.45           C  
ATOM   2649  CG1 ILE A 167      26.309  19.097 -27.020  1.00  0.45           C  
ATOM   2650  CG2 ILE A 167      28.693  19.187 -27.798  1.00  0.45           C  
ATOM   2651  CD1 ILE A 167      26.350  20.205 -25.993  1.00  0.45           C  
ATOM   2652  H   ILE A 167      26.214  16.375 -26.313  1.00  0.29           H  
ATOM   2653  HA  ILE A 167      26.873  17.313 -28.884  1.00  0.36           H  
ATOM   2654  HB  ILE A 167      27.950  18.056 -26.148  1.00  0.54           H  
ATOM   2655 1HG1 ILE A 167      26.067  19.537 -27.987  1.00  0.54           H  
ATOM   2656 2HG1 ILE A 167      25.512  18.405 -26.753  1.00  0.54           H  
ATOM   2657 1HG2 ILE A 167      28.848  20.084 -27.200  1.00  0.54           H  
ATOM   2658 2HG2 ILE A 167      29.625  18.627 -27.861  1.00  0.54           H  
ATOM   2659 3HG2 ILE A 167      28.371  19.470 -28.801  1.00  0.54           H  
ATOM   2660 1HD1 ILE A 167      25.383  20.708 -25.968  1.00  0.54           H  
ATOM   2661 2HD1 ILE A 167      26.567  19.785 -25.011  1.00  0.54           H  
ATOM   2662 3HD1 ILE A 167      27.125  20.921 -26.263  1.00  0.54           H  
ATOM   2663  N   LYS A 168      29.392  15.757 -27.425  1.00  0.22           N  
ATOM   2664  CA  LYS A 168      30.693  15.161 -27.683  1.00  0.25           C  
ATOM   2665  C   LYS A 168      30.664  13.858 -28.480  1.00  0.26           C  
ATOM   2666  O   LYS A 168      31.438  13.697 -29.425  1.00  0.32           O  
ATOM   2667  CB  LYS A 168      31.426  14.870 -26.380  1.00  0.38           C  
ATOM   2668  CG  LYS A 168      32.804  14.266 -26.619  1.00  0.38           C  
ATOM   2669  CD  LYS A 168      33.547  13.981 -25.329  1.00  0.38           C  
ATOM   2670  CE  LYS A 168      34.928  13.414 -25.628  1.00  0.38           C  
ATOM   2671  NZ  LYS A 168      35.672  13.060 -24.393  1.00  0.38           N  
ATOM   2672  H   LYS A 168      28.988  15.658 -26.506  1.00  0.26           H  
ATOM   2673  HA  LYS A 168      31.280  15.880 -28.256  1.00  0.30           H  
ATOM   2674 1HB  LYS A 168      31.550  15.792 -25.811  1.00  0.45           H  
ATOM   2675 2HB  LYS A 168      30.845  14.178 -25.770  1.00  0.45           H  
ATOM   2676 1HG  LYS A 168      32.695  13.333 -27.173  1.00  0.45           H  
ATOM   2677 2HG  LYS A 168      33.398  14.954 -27.220  1.00  0.45           H  
ATOM   2678 1HD  LYS A 168      33.654  14.902 -24.757  1.00  0.45           H  
ATOM   2679 2HD  LYS A 168      32.987  13.263 -24.731  1.00  0.45           H  
ATOM   2680 1HE  LYS A 168      34.827  12.523 -26.247  1.00  0.45           H  
ATOM   2681 2HE  LYS A 168      35.500  14.160 -26.179  1.00  0.45           H  
ATOM   2682 1HZ  LYS A 168      36.582  12.699 -24.636  1.00  0.45           H  
ATOM   2683 2HZ  LYS A 168      35.781  13.881 -23.809  1.00  0.45           H  
ATOM   2684 3HZ  LYS A 168      35.158  12.359 -23.880  1.00  0.45           H  
ATOM   2685  N   THR A 169      29.818  12.907 -28.077  1.00  0.28           N  
ATOM   2686  CA  THR A 169      29.844  11.585 -28.700  1.00  0.32           C  
ATOM   2687  C   THR A 169      28.830  11.386 -29.809  1.00  0.40           C  
ATOM   2688  O   THR A 169      28.989  10.490 -30.639  1.00  0.57           O  
ATOM   2689  CB  THR A 169      29.578  10.489 -27.658  1.00  0.48           C  
ATOM   2690  OG1 THR A 169      28.246  10.636 -27.150  1.00  0.48           O  
ATOM   2691  CG2 THR A 169      30.567  10.609 -26.506  1.00  0.48           C  
ATOM   2692  H   THR A 169      29.172  13.074 -27.317  1.00  0.34           H  
ATOM   2693  HA  THR A 169      30.837  11.429 -29.122  1.00  0.38           H  
ATOM   2694  HB  THR A 169      29.678   9.509 -28.124  1.00  0.58           H  
ATOM   2695  HG1 THR A 169      28.178  11.468 -26.674  1.00  0.58           H  
ATOM   2696 1HG2 THR A 169      30.365   9.830 -25.772  1.00  0.58           H  
ATOM   2697 2HG2 THR A 169      31.583  10.497 -26.885  1.00  0.58           H  
ATOM   2698 3HG2 THR A 169      30.460  11.586 -26.037  1.00  0.58           H  
ATOM   2699  N   GLY A 170      27.779  12.193 -29.826  1.00  0.38           N  
ATOM   2700  CA  GLY A 170      26.736  12.033 -30.820  1.00  0.59           C  
ATOM   2701  C   GLY A 170      25.598  11.157 -30.293  1.00  0.97           C  
ATOM   2702  O   GLY A 170      24.624  10.909 -31.009  1.00  4.62           O  
ATOM   2703  H   GLY A 170      27.672  12.933 -29.149  1.00  0.46           H  
ATOM   2704 1HA  GLY A 170      26.349  13.012 -31.098  1.00  0.71           H  
ATOM   2705 2HA  GLY A 170      27.158  11.587 -31.721  1.00  0.71           H  
ATOM   2706  N   LYS A 171      25.701  10.709 -29.036  1.00  0.93           N  
ATOM   2707  CA  LYS A 171      24.658   9.878 -28.447  1.00  0.84           C  
ATOM   2708  C   LYS A 171      24.153  10.421 -27.121  1.00  0.69           C  
ATOM   2709  O   LYS A 171      24.921  10.603 -26.179  1.00  0.69           O  
ATOM   2710  CB  LYS A 171      25.163   8.452 -28.237  1.00  1.26           C  
ATOM   2711  CG  LYS A 171      24.115   7.505 -27.661  1.00  1.26           C  
ATOM   2712  CD  LYS A 171      24.663   6.095 -27.503  1.00  1.26           C  
ATOM   2713  CE  LYS A 171      23.614   5.153 -26.927  1.00  1.26           C  
ATOM   2714  NZ  LYS A 171      24.133   3.763 -26.787  1.00  1.26           N  
ATOM   2715  H   LYS A 171      26.520  10.920 -28.479  1.00  1.12           H  
ATOM   2716  HA  LYS A 171      23.813   9.846 -29.134  1.00  1.01           H  
ATOM   2717 1HB  LYS A 171      25.501   8.041 -29.188  1.00  1.51           H  
ATOM   2718 2HB  LYS A 171      26.018   8.464 -27.561  1.00  1.51           H  
ATOM   2719 1HG  LYS A 171      23.786   7.873 -26.689  1.00  1.51           H  
ATOM   2720 2HG  LYS A 171      23.252   7.474 -28.326  1.00  1.51           H  
ATOM   2721 1HD  LYS A 171      24.985   5.718 -28.475  1.00  1.51           H  
ATOM   2722 2HD  LYS A 171      25.526   6.113 -26.837  1.00  1.51           H  
ATOM   2723 1HE  LYS A 171      23.305   5.515 -25.948  1.00  1.51           H  
ATOM   2724 2HE  LYS A 171      22.746   5.140 -27.586  1.00  1.51           H  
ATOM   2725 1HZ  LYS A 171      23.410   3.170 -26.404  1.00  1.51           H  
ATOM   2726 2HZ  LYS A 171      24.410   3.413 -27.693  1.00  1.51           H  
ATOM   2727 3HZ  LYS A 171      24.931   3.763 -26.168  1.00  1.51           H  
ATOM   2728  N   LEU A 172      22.848  10.649 -27.048  1.00  0.72           N  
ATOM   2729  CA  LEU A 172      22.226  11.106 -25.818  1.00  0.69           C  
ATOM   2730  C   LEU A 172      21.934   9.897 -24.936  1.00  1.12           C  
ATOM   2731  O   LEU A 172      21.137   9.031 -25.298  1.00  1.63           O  
ATOM   2732  CB  LEU A 172      20.937  11.880 -26.129  1.00  1.03           C  
ATOM   2733  CG  LEU A 172      20.180  12.439 -24.923  1.00  1.03           C  
ATOM   2734  CD1 LEU A 172      21.060  13.450 -24.216  1.00  1.03           C  
ATOM   2735  CD2 LEU A 172      18.893  13.093 -25.398  1.00  1.03           C  
ATOM   2736  H   LEU A 172      22.271  10.490 -27.861  1.00  0.86           H  
ATOM   2737  HA  LEU A 172      22.918  11.762 -25.291  1.00  0.83           H  
ATOM   2738 1HB  LEU A 172      21.183  12.720 -26.775  1.00  1.24           H  
ATOM   2739 2HB  LEU A 172      20.258  11.220 -26.669  1.00  1.24           H  
ATOM   2740  HG  LEU A 172      19.950  11.635 -24.225  1.00  1.24           H  
ATOM   2741 1HD1 LEU A 172      20.533  13.854 -23.352  1.00  1.24           H  
ATOM   2742 2HD1 LEU A 172      21.977  12.963 -23.885  1.00  1.24           H  
ATOM   2743 3HD1 LEU A 172      21.307  14.259 -24.901  1.00  1.24           H  
ATOM   2744 1HD2 LEU A 172      18.358  13.501 -24.546  1.00  1.24           H  
ATOM   2745 2HD2 LEU A 172      19.127  13.898 -26.087  1.00  1.24           H  
ATOM   2746 3HD2 LEU A 172      18.269  12.353 -25.901  1.00  1.24           H  
ATOM   2747  N   ILE A 173      22.595   9.839 -23.786  1.00  1.29           N  
ATOM   2748  CA  ILE A 173      22.459   8.719 -22.861  1.00  2.15           C  
ATOM   2749  C   ILE A 173      21.796   9.144 -21.563  1.00  2.01           C  
ATOM   2750  O   ILE A 173      22.241  10.096 -20.935  1.00  6.86           O  
ATOM   2751  CB  ILE A 173      23.837   8.111 -22.543  1.00  3.22           C  
ATOM   2752  CG1 ILE A 173      24.489   7.591 -23.826  1.00  3.22           C  
ATOM   2753  CG2 ILE A 173      23.696   7.000 -21.515  1.00  3.22           C  
ATOM   2754  CD1 ILE A 173      25.930   7.176 -23.650  1.00  3.22           C  
ATOM   2755  H   ILE A 173      23.224  10.592 -23.548  1.00  1.55           H  
ATOM   2756  HA  ILE A 173      21.841   7.954 -23.328  1.00  2.58           H  
ATOM   2757  HB  ILE A 173      24.489   8.886 -22.142  1.00  3.87           H  
ATOM   2758 1HG1 ILE A 173      23.923   6.735 -24.189  1.00  3.87           H  
ATOM   2759 2HG1 ILE A 173      24.454   8.374 -24.584  1.00  3.87           H  
ATOM   2760 1HG2 ILE A 173      24.679   6.586 -21.292  1.00  3.87           H  
ATOM   2761 2HG2 ILE A 173      23.257   7.400 -20.602  1.00  3.87           H  
ATOM   2762 3HG2 ILE A 173      23.053   6.213 -21.910  1.00  3.87           H  
ATOM   2763 1HD1 ILE A 173      26.327   6.821 -24.602  1.00  3.87           H  
ATOM   2764 2HD1 ILE A 173      26.519   8.027 -23.309  1.00  3.87           H  
ATOM   2765 3HD1 ILE A 173      25.991   6.376 -22.913  1.00  3.87           H  
ATOM   2766  N   SER A 174      20.729   8.450 -21.166  1.00  0.45           N  
ATOM   2767  CA  SER A 174      20.047   8.775 -19.912  1.00  0.68           C  
ATOM   2768  C   SER A 174      20.872   8.319 -18.713  1.00  0.52           C  
ATOM   2769  O   SER A 174      21.167   7.132 -18.568  1.00  2.16           O  
ATOM   2770  CB  SER A 174      18.677   8.137 -19.868  1.00  1.02           C  
ATOM   2771  OG  SER A 174      18.071   8.353 -18.624  1.00  1.02           O  
ATOM   2772  H   SER A 174      20.395   7.682 -21.732  1.00  0.54           H  
ATOM   2773  HA  SER A 174      19.930   9.856 -19.854  1.00  0.82           H  
ATOM   2774 1HB  SER A 174      18.055   8.562 -20.655  1.00  1.22           H  
ATOM   2775 2HB  SER A 174      18.763   7.069 -20.056  1.00  1.22           H  
ATOM   2776  HG  SER A 174      18.178   9.291 -18.439  1.00  1.22           H  
ATOM   2777  N   LEU A 175      21.237   9.271 -17.861  1.00  0.52           N  
ATOM   2778  CA  LEU A 175      22.116   9.009 -16.726  1.00  0.41           C  
ATOM   2779  C   LEU A 175      21.422   9.047 -15.368  1.00  0.39           C  
ATOM   2780  O   LEU A 175      20.395   9.703 -15.196  1.00  0.48           O  
ATOM   2781  CB  LEU A 175      23.270   9.987 -16.796  1.00  0.61           C  
ATOM   2782  CG  LEU A 175      24.089   9.841 -18.075  1.00  0.61           C  
ATOM   2783  CD1 LEU A 175      25.091  10.950 -18.163  1.00  0.61           C  
ATOM   2784  CD2 LEU A 175      24.788   8.491 -18.065  1.00  0.61           C  
ATOM   2785  H   LEU A 175      20.917  10.218 -18.025  1.00  0.62           H  
ATOM   2786  HA  LEU A 175      22.527   8.025 -16.860  1.00  0.49           H  
ATOM   2787 1HB  LEU A 175      22.877  10.997 -16.784  1.00  0.74           H  
ATOM   2788 2HB  LEU A 175      23.927   9.845 -15.939  1.00  0.74           H  
ATOM   2789  HG  LEU A 175      23.434   9.906 -18.938  1.00  0.74           H  
ATOM   2790 1HD1 LEU A 175      25.671  10.845 -19.080  1.00  0.74           H  
ATOM   2791 2HD1 LEU A 175      24.569  11.907 -18.172  1.00  0.74           H  
ATOM   2792 3HD1 LEU A 175      25.756  10.909 -17.307  1.00  0.74           H  
ATOM   2793 1HD2 LEU A 175      25.372   8.378 -18.979  1.00  0.74           H  
ATOM   2794 2HD2 LEU A 175      25.450   8.428 -17.201  1.00  0.74           H  
ATOM   2795 3HD2 LEU A 175      24.042   7.699 -18.009  1.00  0.74           H  
ATOM   2796  N   SER A 176      22.003   8.319 -14.413  1.00  0.36           N  
ATOM   2797  CA  SER A 176      21.409   8.099 -13.100  1.00  0.36           C  
ATOM   2798  C   SER A 176      21.302   9.331 -12.241  1.00  0.52           C  
ATOM   2799  O   SER A 176      22.299   9.985 -11.940  1.00  1.34           O  
ATOM   2800  CB  SER A 176      22.215   7.095 -12.313  1.00  0.54           C  
ATOM   2801  OG  SER A 176      21.691   6.959 -11.018  1.00  0.54           O  
ATOM   2802  H   SER A 176      22.871   7.849 -14.624  1.00  0.43           H  
ATOM   2803  HA  SER A 176      20.412   7.706 -13.247  1.00  0.43           H  
ATOM   2804 1HB  SER A 176      22.207   6.130 -12.817  1.00  0.65           H  
ATOM   2805 2HB  SER A 176      23.250   7.427 -12.256  1.00  0.65           H  
ATOM   2806  HG  SER A 176      20.946   6.357 -11.089  1.00  0.65           H  
ATOM   2807  N   GLU A 177      20.092   9.598 -11.776  1.00  0.60           N  
ATOM   2808  CA  GLU A 177      19.878  10.699 -10.848  1.00  0.92           C  
ATOM   2809  C   GLU A 177      20.030  10.207  -9.412  1.00  0.61           C  
ATOM   2810  O   GLU A 177      20.501  10.942  -8.537  1.00  0.74           O  
ATOM   2811  CB  GLU A 177      18.504  11.309 -11.066  1.00  1.38           C  
ATOM   2812  CG  GLU A 177      18.330  11.985 -12.417  1.00  1.38           C  
ATOM   2813  CD  GLU A 177      16.944  12.511 -12.595  1.00  1.38           C  
ATOM   2814  OE1 GLU A 177      16.129  12.232 -11.750  1.00  1.38           O  
ATOM   2815  OE2 GLU A 177      16.688  13.181 -13.568  1.00  1.38           O  
ATOM   2816  H   GLU A 177      19.308   9.030 -12.096  1.00  0.72           H  
ATOM   2817  HA  GLU A 177      20.635  11.460 -11.024  1.00  1.10           H  
ATOM   2818 1HB  GLU A 177      17.745  10.534 -10.982  1.00  1.66           H  
ATOM   2819 2HB  GLU A 177      18.306  12.050 -10.292  1.00  1.66           H  
ATOM   2820 1HG  GLU A 177      19.038  12.810 -12.497  1.00  1.66           H  
ATOM   2821 2HG  GLU A 177      18.553  11.269 -13.208  1.00  1.66           H  
ATOM   2822  N   GLN A 178      19.657   8.946  -9.194  1.00  0.61           N  
ATOM   2823  CA  GLN A 178      19.724   8.318  -7.883  1.00  0.84           C  
ATOM   2824  C   GLN A 178      21.154   8.194  -7.405  1.00  0.70           C  
ATOM   2825  O   GLN A 178      21.410   8.310  -6.206  1.00  0.97           O  
ATOM   2826  CB  GLN A 178      19.087   6.943  -7.924  1.00  1.26           C  
ATOM   2827  CG  GLN A 178      18.900   6.279  -6.574  1.00  1.26           C  
ATOM   2828  CD  GLN A 178      17.946   7.016  -5.649  1.00  1.26           C  
ATOM   2829  OE1 GLN A 178      16.895   7.536  -6.039  1.00  1.26           O  
ATOM   2830  NE2 GLN A 178      18.301   7.040  -4.373  1.00  1.26           N  
ATOM   2831  H   GLN A 178      19.293   8.404  -9.965  1.00  0.73           H  
ATOM   2832  HA  GLN A 178      19.181   8.940  -7.172  1.00  1.01           H  
ATOM   2833 1HB  GLN A 178      18.133   6.998  -8.417  1.00  1.51           H  
ATOM   2834 2HB  GLN A 178      19.714   6.284  -8.522  1.00  1.51           H  
ATOM   2835 1HG  GLN A 178      18.510   5.273  -6.731  1.00  1.51           H  
ATOM   2836 2HG  GLN A 178      19.868   6.229  -6.076  1.00  1.51           H  
ATOM   2837 1HE2 GLN A 178      17.722   7.504  -3.695  1.00  1.51           H  
ATOM   2838 2HE2 GLN A 178      19.147   6.586  -4.088  1.00  1.51           H  
ATOM   2839  N   GLU A 179      22.083   7.973  -8.340  1.00  0.63           N  
ATOM   2840  CA  GLU A 179      23.486   7.872  -8.005  1.00  1.05           C  
ATOM   2841  C   GLU A 179      23.966   9.066  -7.229  1.00  1.22           C  
ATOM   2842  O   GLU A 179      24.549   8.901  -6.164  1.00  1.61           O  
ATOM   2843  CB  GLU A 179      24.338   7.711  -9.263  1.00  1.58           C  
ATOM   2844  CG  GLU A 179      25.828   7.675  -8.969  1.00  1.58           C  
ATOM   2845  CD  GLU A 179      26.686   7.349 -10.160  1.00  1.58           C  
ATOM   2846  OE1 GLU A 179      26.156   6.927 -11.160  1.00  1.58           O  
ATOM   2847  OE2 GLU A 179      27.878   7.521 -10.071  1.00  1.58           O  
ATOM   2848  H   GLU A 179      21.823   7.859  -9.310  1.00  0.76           H  
ATOM   2849  HA  GLU A 179      23.626   6.994  -7.379  1.00  1.26           H  
ATOM   2850 1HB  GLU A 179      24.067   6.787  -9.774  1.00  1.89           H  
ATOM   2851 2HB  GLU A 179      24.145   8.536  -9.949  1.00  1.89           H  
ATOM   2852 1HG  GLU A 179      26.123   8.655  -8.595  1.00  1.89           H  
ATOM   2853 2HG  GLU A 179      26.002   6.959  -8.176  1.00  1.89           H  
ATOM   2854  N   LEU A 180      23.715  10.264  -7.742  1.00  1.52           N  
ATOM   2855  CA  LEU A 180      24.160  11.473  -7.066  1.00  2.18           C  
ATOM   2856  C   LEU A 180      23.431  11.715  -5.765  1.00  1.77           C  
ATOM   2857  O   LEU A 180      24.006  12.270  -4.834  1.00  3.03           O  
ATOM   2858  CB  LEU A 180      24.002  12.665  -7.980  1.00  3.27           C  
ATOM   2859  CG  LEU A 180      24.952  12.651  -9.163  1.00  3.27           C  
ATOM   2860  CD1 LEU A 180      24.627  13.816 -10.062  1.00  3.27           C  
ATOM   2861  CD2 LEU A 180      26.383  12.706  -8.644  1.00  3.27           C  
ATOM   2862  H   LEU A 180      23.222  10.340  -8.621  1.00  1.82           H  
ATOM   2863  HA  LEU A 180      25.218  11.363  -6.839  1.00  2.62           H  
ATOM   2864 1HB  LEU A 180      22.986  12.677  -8.366  1.00  3.92           H  
ATOM   2865 2HB  LEU A 180      24.174  13.579  -7.411  1.00  3.92           H  
ATOM   2866  HG  LEU A 180      24.810  11.734  -9.737  1.00  3.92           H  
ATOM   2867 1HD1 LEU A 180      25.294  13.806 -10.923  1.00  3.92           H  
ATOM   2868 2HD1 LEU A 180      23.596  13.732 -10.396  1.00  3.92           H  
ATOM   2869 3HD1 LEU A 180      24.754  14.746  -9.510  1.00  3.92           H  
ATOM   2870 1HD2 LEU A 180      27.079  12.689  -9.477  1.00  3.92           H  
ATOM   2871 2HD2 LEU A 180      26.529  13.619  -8.068  1.00  3.92           H  
ATOM   2872 3HD2 LEU A 180      26.568  11.843  -8.004  1.00  3.92           H  
ATOM   2873  N   VAL A 181      22.181  11.280  -5.677  1.00  0.92           N  
ATOM   2874  CA  VAL A 181      21.457  11.399  -4.421  1.00  1.02           C  
ATOM   2875  C   VAL A 181      22.115  10.554  -3.316  1.00  1.13           C  
ATOM   2876  O   VAL A 181      22.219  10.997  -2.170  1.00  1.74           O  
ATOM   2877  CB  VAL A 181      19.987  10.977  -4.612  1.00  1.53           C  
ATOM   2878  CG1 VAL A 181      19.277  10.896  -3.269  1.00  1.53           C  
ATOM   2879  CG2 VAL A 181      19.292  11.987  -5.512  1.00  1.53           C  
ATOM   2880  H   VAL A 181      21.719  10.875  -6.486  1.00  1.10           H  
ATOM   2881  HA  VAL A 181      21.476  12.445  -4.114  1.00  1.22           H  
ATOM   2882  HB  VAL A 181      19.951   9.989  -5.066  1.00  1.84           H  
ATOM   2883 1HG1 VAL A 181      18.242  10.588  -3.423  1.00  1.84           H  
ATOM   2884 2HG1 VAL A 181      19.781  10.165  -2.635  1.00  1.84           H  
ATOM   2885 3HG1 VAL A 181      19.297  11.871  -2.786  1.00  1.84           H  
ATOM   2886 1HG2 VAL A 181      18.255  11.689  -5.660  1.00  1.84           H  
ATOM   2887 2HG2 VAL A 181      19.326  12.971  -5.045  1.00  1.84           H  
ATOM   2888 3HG2 VAL A 181      19.799  12.027  -6.475  1.00  1.84           H  
ATOM   2889  N   ASP A 182      22.547   9.338  -3.660  1.00  0.89           N  
ATOM   2890  CA  ASP A 182      23.152   8.425  -2.689  1.00  1.21           C  
ATOM   2891  C   ASP A 182      24.659   8.560  -2.471  1.00  1.77           C  
ATOM   2892  O   ASP A 182      25.142   8.357  -1.357  1.00  2.54           O  
ATOM   2893  CB  ASP A 182      22.861   7.002  -3.106  1.00  1.81           C  
ATOM   2894  CG  ASP A 182      21.389   6.738  -3.036  1.00  1.81           C  
ATOM   2895  OD1 ASP A 182      20.729   7.432  -2.297  1.00  1.81           O  
ATOM   2896  OD2 ASP A 182      20.914   5.863  -3.721  1.00  1.81           O  
ATOM   2897  H   ASP A 182      22.422   9.026  -4.616  1.00  1.07           H  
ATOM   2898  HA  ASP A 182      22.667   8.603  -1.728  1.00  1.45           H  
ATOM   2899 1HB  ASP A 182      23.211   6.833  -4.125  1.00  2.18           H  
ATOM   2900 2HB  ASP A 182      23.384   6.309  -2.449  1.00  2.18           H  
ATOM   2901  N   CYS A 183      25.406   8.865  -3.524  1.00  1.91           N  
ATOM   2902  CA  CYS A 183      26.850   8.998  -3.406  1.00  3.08           C  
ATOM   2903  C   CYS A 183      27.210  10.425  -3.065  1.00  6.06           C  
ATOM   2904  O   CYS A 183      26.332  11.282  -3.008  1.00 33.89           O  
ATOM   2905  CB  CYS A 183      27.542   8.597  -4.707  1.00  4.62           C  
ATOM   2906  SG  CYS A 183      27.316   9.767  -6.064  1.00  4.62           S  
ATOM   2907  H   CYS A 183      24.977   9.011  -4.423  1.00  2.29           H  
ATOM   2908  HA  CYS A 183      27.200   8.345  -2.606  1.00  3.70           H  
ATOM   2909 1HB  CYS A 183      28.610   8.479  -4.531  1.00  5.54           H  
ATOM   2910 2HB  CYS A 183      27.158   7.631  -5.035  1.00  5.54           H  
ATOM   2911  HG  CYS A 183      27.842  10.815  -5.446  1.00  5.54           H  
ATOM   2912  N   ASP A 184      28.497  10.683  -2.851  1.00  9.54           N  
ATOM   2913  CA  ASP A 184      28.967  12.030  -2.551  1.00 11.08           C  
ATOM   2914  C   ASP A 184      28.202  12.666  -1.399  1.00 10.53           C  
ATOM   2915  O   ASP A 184      27.651  13.752  -1.545  1.00 26.75           O  
ATOM   2916  CB  ASP A 184      28.824  12.910  -3.789  1.00 16.62           C  
ATOM   2917  CG  ASP A 184      29.611  14.198  -3.709  1.00 16.62           C  
ATOM   2918  OD1 ASP A 184      30.536  14.268  -2.934  1.00 16.62           O  
ATOM   2919  OD2 ASP A 184      29.297  15.097  -4.448  1.00 16.62           O  
ATOM   2920  H   ASP A 184      29.169   9.931  -2.905  1.00 11.45           H  
ATOM   2921  HA  ASP A 184      30.021  11.977  -2.276  1.00 13.30           H  
ATOM   2922 1HB  ASP A 184      29.144  12.357  -4.668  1.00 19.94           H  
ATOM   2923 2HB  ASP A 184      27.773  13.163  -3.933  1.00 19.94           H  
ATOM   2924  N   MET A 185      28.188  12.006  -0.246  1.00 18.30           N  
ATOM   2925  CA  MET A 185      27.439  12.499   0.909  1.00 42.84           C  
ATOM   2926  C   MET A 185      28.200  13.480   1.806  1.00 37.76           C  
ATOM   2927  O   MET A 185      27.858  13.632   2.980  1.00 87.69           O  
ATOM   2928  CB  MET A 185      26.957  11.318   1.740  1.00 64.26           C  
ATOM   2929  CG  MET A 185      25.969  10.419   1.015  1.00 64.26           C  
ATOM   2930  SD  MET A 185      24.482  11.302   0.499  1.00 64.26           S  
ATOM   2931  CE  MET A 185      23.718  11.623   2.085  1.00 64.26           C  
ATOM   2932  H   MET A 185      28.681  11.127  -0.171  1.00 21.96           H  
ATOM   2933  HA  MET A 185      26.563  13.028   0.531  1.00 51.41           H  
ATOM   2934 1HB  MET A 185      27.808  10.708   2.039  1.00 77.11           H  
ATOM   2935 2HB  MET A 185      26.476  11.682   2.649  1.00 77.11           H  
ATOM   2936 1HG  MET A 185      26.444   9.997   0.130  1.00 77.11           H  
ATOM   2937 2HG  MET A 185      25.674   9.598   1.668  1.00 77.11           H  
ATOM   2938 1HE  MET A 185      22.781  12.158   1.936  1.00 77.11           H  
ATOM   2939 2HE  MET A 185      23.518  10.676   2.589  1.00 77.11           H  
ATOM   2940 3HE  MET A 185      24.389  12.226   2.698  1.00 77.11           H  
ATOM   2941  N   ASN A 186      29.239  14.124   1.283  1.00 33.49           N  
ATOM   2942  CA  ASN A 186      29.999  15.074   2.077  1.00 45.98           C  
ATOM   2943  C   ASN A 186      30.846  15.958   1.135  1.00 88.74           C  
ATOM   2944  O   ASN A 186      30.636  14.957   0.452  1.00164.93           O  
ATOM   2945  CB  ASN A 186      30.891  14.262   3.042  1.00 68.97           C  
ATOM   2946  CG  ASN A 186      31.849  13.357   2.317  1.00 68.97           C  
ATOM   2947  OD1 ASN A 186      32.801  13.822   1.680  1.00 68.97           O  
ATOM   2948  ND2 ASN A 186      31.617  12.072   2.404  1.00 68.97           N  
ATOM   2949  H   ASN A 186      29.496  13.974   0.320  1.00 40.19           H  
ATOM   2950  HA  ASN A 186      29.250  15.652   2.584  1.00 55.18           H  
ATOM   2951 1HB  ASN A 186      31.487  14.917   3.674  1.00 82.76           H  
ATOM   2952 2HB  ASN A 186      30.267  13.657   3.700  1.00 82.76           H  
ATOM   2953 1HD2 ASN A 186      32.222  11.422   1.943  1.00 82.76           H  
ATOM   2954 2HD2 ASN A 186      30.836  11.741   2.932  1.00 82.76           H  
ATOM   2955  N   GLY A 187      30.878  16.937   2.121  1.00103.25           N  
ATOM   2956  CA  GLY A 187      30.311  17.190   3.493  1.00103.50           C  
ATOM   2957  C   GLY A 187      29.122  18.162   3.444  1.00 72.64           C  
ATOM   2958  O   GLY A 187      28.622  18.587   4.487  1.00110.20           O  
ATOM   2959  H   GLY A 187      31.465  17.708   1.828  1.00123.90           H  
ATOM   2960 1HA  GLY A 187      30.043  16.316   4.076  1.00124.20           H  
ATOM   2961 2HA  GLY A 187      31.099  17.661   4.078  1.00124.20           H  
ATOM   2962  N   GLU A 188      28.687  18.516   2.236  1.00 46.77           N  
ATOM   2963  CA  GLU A 188      27.625  19.500   2.038  1.00 47.10           C  
ATOM   2964  C   GLU A 188      26.347  18.887   1.453  1.00 33.45           C  
ATOM   2965  O   GLU A 188      25.244  19.406   1.655  1.00 65.06           O  
ATOM   2966  CB  GLU A 188      28.141  20.619   1.125  1.00 70.65           C  
ATOM   2967  CG  GLU A 188      29.266  21.448   1.735  1.00 70.65           C  
ATOM   2968  CD  GLU A 188      29.788  22.513   0.813  1.00 70.65           C  
ATOM   2969  OE1 GLU A 188      29.467  22.473  -0.348  1.00 70.65           O  
ATOM   2970  OE2 GLU A 188      30.505  23.371   1.272  1.00 70.65           O  
ATOM   2971  H   GLU A 188      29.124  18.118   1.420  1.00 56.12           H  
ATOM   2972  HA  GLU A 188      27.375  19.931   3.008  1.00 56.52           H  
ATOM   2973 1HB  GLU A 188      28.519  20.183   0.200  1.00 84.78           H  
ATOM   2974 2HB  GLU A 188      27.331  21.289   0.855  1.00 84.78           H  
ATOM   2975 1HG  GLU A 188      28.903  21.922   2.646  1.00 84.78           H  
ATOM   2976 2HG  GLU A 188      30.084  20.783   2.008  1.00 84.78           H  
ATOM   2977  N   ASP A 189      26.501  17.793   0.716  1.00 10.00           N  
ATOM   2978  CA  ASP A 189      25.370  17.131   0.080  1.00  5.01           C  
ATOM   2979  C   ASP A 189      24.686  16.159   1.020  1.00  3.88           C  
ATOM   2980  O   ASP A 189      25.347  15.344   1.661  1.00 20.29           O  
ATOM   2981  CB  ASP A 189      25.845  16.387  -1.154  1.00  7.51           C  
ATOM   2982  CG  ASP A 189      26.371  17.339  -2.194  1.00  7.51           C  
ATOM   2983  OD1 ASP A 189      26.152  18.508  -2.020  1.00  7.51           O  
ATOM   2984  OD2 ASP A 189      27.000  16.914  -3.130  1.00  7.51           O  
ATOM   2985  H   ASP A 189      27.423  17.404   0.586  1.00 12.00           H  
ATOM   2986  HA  ASP A 189      24.645  17.888  -0.215  1.00  6.01           H  
ATOM   2987 1HB  ASP A 189      26.644  15.710  -0.868  1.00  9.02           H  
ATOM   2988 2HB  ASP A 189      25.034  15.795  -1.579  1.00  9.02           H  
ATOM   2989  N   HIS A 190      23.361  16.228   1.094  1.00  4.26           N  
ATOM   2990  CA  HIS A 190      22.628  15.312   1.954  1.00  2.76           C  
ATOM   2991  C   HIS A 190      21.443  14.667   1.246  1.00  1.48           C  
ATOM   2992  O   HIS A 190      20.357  14.569   1.820  1.00  2.57           O  
ATOM   2993  CB  HIS A 190      22.162  16.025   3.224  1.00  4.14           C  
ATOM   2994  CG  HIS A 190      23.300  16.495   4.076  1.00  4.14           C  
ATOM   2995  ND1 HIS A 190      23.861  17.750   3.953  1.00  4.14           N  
ATOM   2996  CD2 HIS A 190      23.998  15.863   5.048  1.00  4.14           C  
ATOM   2997  CE1 HIS A 190      24.861  17.865   4.814  1.00  4.14           C  
ATOM   2998  NE2 HIS A 190      24.960  16.737   5.492  1.00  4.14           N  
ATOM   2999  H   HIS A 190      22.854  16.919   0.552  1.00  5.11           H  
ATOM   3000  HA  HIS A 190      23.292  14.507   2.262  1.00  3.31           H  
ATOM   3001 1HB  HIS A 190      21.557  16.890   2.954  1.00  4.97           H  
ATOM   3002 2HB  HIS A 190      21.539  15.356   3.817  1.00  4.97           H  
ATOM   3003  HD2 HIS A 190      23.831  14.848   5.408  1.00  4.97           H  
ATOM   3004  HE1 HIS A 190      25.493  18.744   4.945  1.00  4.97           H  
ATOM   3005  HE2 HIS A 190      25.635  16.541   6.216  1.00  4.97           H  
ATOM   3006  N   GLY A 191      21.665  14.215   0.011  1.00  1.74           N  
ATOM   3007  CA  GLY A 191      20.628  13.523  -0.748  1.00  0.87           C  
ATOM   3008  C   GLY A 191      19.394  14.389  -0.896  1.00  0.62           C  
ATOM   3009  O   GLY A 191      19.480  15.539  -1.326  1.00  0.79           O  
ATOM   3010  H   GLY A 191      22.578  14.335  -0.405  1.00  2.09           H  
ATOM   3011 1HA  GLY A 191      21.012  13.257  -1.732  1.00  1.04           H  
ATOM   3012 2HA  GLY A 191      20.367  12.594  -0.242  1.00  1.04           H  
ATOM   3013  N   CYS A 192      18.248  13.828  -0.496  1.00  0.68           N  
ATOM   3014  CA  CYS A 192      16.940  14.490  -0.528  1.00  0.70           C  
ATOM   3015  C   CYS A 192      16.838  15.790   0.281  1.00  0.81           C  
ATOM   3016  O   CYS A 192      15.837  16.499   0.179  1.00  1.12           O  
ATOM   3017  CB  CYS A 192      15.855  13.546  -0.005  1.00  1.05           C  
ATOM   3018  SG  CYS A 192      15.953  13.201   1.765  1.00  1.05           S  
ATOM   3019  H   CYS A 192      18.283  12.867  -0.171  1.00  0.82           H  
ATOM   3020  HA  CYS A 192      16.716  14.724  -1.569  1.00  0.84           H  
ATOM   3021 1HB  CYS A 192      14.872  13.968  -0.212  1.00  1.26           H  
ATOM   3022 2HB  CYS A 192      15.921  12.594  -0.534  1.00  1.26           H  
ATOM   3023  HG  CYS A 192      15.796  14.460   2.161  1.00  1.26           H  
ATOM   3024  N   HIS A 193      17.857  16.128   1.068  1.00  0.88           N  
ATOM   3025  CA  HIS A 193      17.823  17.362   1.825  1.00  1.31           C  
ATOM   3026  C   HIS A 193      18.609  18.488   1.147  1.00  1.20           C  
ATOM   3027  O   HIS A 193      18.974  19.462   1.807  1.00  3.51           O  
ATOM   3028  CB  HIS A 193      18.381  17.126   3.225  1.00  1.97           C  
ATOM   3029  CG  HIS A 193      17.572  16.162   4.028  1.00  1.97           C  
ATOM   3030  ND1 HIS A 193      16.320  16.467   4.518  1.00  1.97           N  
ATOM   3031  CD2 HIS A 193      17.836  14.896   4.428  1.00  1.97           C  
ATOM   3032  CE1 HIS A 193      15.848  15.429   5.186  1.00  1.97           C  
ATOM   3033  NE2 HIS A 193      16.749  14.464   5.146  1.00  1.97           N  
ATOM   3034  H   HIS A 193      18.663  15.526   1.169  1.00  1.06           H  
ATOM   3035  HA  HIS A 193      16.791  17.697   1.925  1.00  1.57           H  
ATOM   3036 1HB  HIS A 193      19.395  16.738   3.149  1.00  2.36           H  
ATOM   3037 2HB  HIS A 193      18.428  18.071   3.765  1.00  2.36           H  
ATOM   3038  HD2 HIS A 193      18.742  14.326   4.218  1.00  2.36           H  
ATOM   3039  HE1 HIS A 193      14.880  15.378   5.684  1.00  2.36           H  
ATOM   3040  HE2 HIS A 193      16.659  13.552   5.571  1.00  2.36           H  
ATOM   3041  N   GLY A 194      18.859  18.376  -0.163  1.00  0.74           N  
ATOM   3042  CA  GLY A 194      19.583  19.426  -0.862  1.00  0.77           C  
ATOM   3043  C   GLY A 194      21.063  19.102  -0.972  1.00  0.65           C  
ATOM   3044  O   GLY A 194      21.540  18.122  -0.394  1.00  1.23           O  
ATOM   3045  H   GLY A 194      18.566  17.567  -0.705  1.00  0.89           H  
ATOM   3046 1HA  GLY A 194      19.160  19.558  -1.858  1.00  0.92           H  
ATOM   3047 2HA  GLY A 194      19.454  20.368  -0.333  1.00  0.92           H  
ATOM   3048  N   GLY A 195      21.781  19.934  -1.717  1.00  0.87           N  
ATOM   3049  CA  GLY A 195      23.202  19.729  -1.930  1.00  1.21           C  
ATOM   3050  C   GLY A 195      23.805  20.796  -2.831  1.00  1.01           C  
ATOM   3051  O   GLY A 195      23.182  21.820  -3.114  1.00  1.73           O  
ATOM   3052  H   GLY A 195      21.321  20.720  -2.154  1.00  1.04           H  
ATOM   3053 1HA  GLY A 195      23.715  19.734  -0.968  1.00  1.45           H  
ATOM   3054 2HA  GLY A 195      23.363  18.746  -2.370  1.00  1.45           H  
ATOM   3055  N   TYR A 196      25.042  20.561  -3.237  1.00  1.28           N  
ATOM   3056  CA  TYR A 196      25.817  21.489  -4.032  1.00  0.97           C  
ATOM   3057  C   TYR A 196      26.167  20.872  -5.380  1.00  0.88           C  
ATOM   3058  O   TYR A 196      26.896  19.881  -5.458  1.00  2.48           O  
ATOM   3059  CB  TYR A 196      27.062  21.899  -3.235  1.00  1.46           C  
ATOM   3060  CG  TYR A 196      27.949  22.927  -3.890  1.00  1.46           C  
ATOM   3061  CD1 TYR A 196      27.408  23.879  -4.737  1.00  1.46           C  
ATOM   3062  CD2 TYR A 196      29.305  22.938  -3.608  1.00  1.46           C  
ATOM   3063  CE1 TYR A 196      28.226  24.829  -5.313  1.00  1.46           C  
ATOM   3064  CE2 TYR A 196      30.123  23.888  -4.177  1.00  1.46           C  
ATOM   3065  CZ  TYR A 196      29.588  24.831  -5.027  1.00  1.46           C  
ATOM   3066  OH  TYR A 196      30.407  25.765  -5.619  1.00  1.46           O  
ATOM   3067  H   TYR A 196      25.481  19.698  -2.958  1.00  1.54           H  
ATOM   3068  HA  TYR A 196      25.214  22.377  -4.219  1.00  1.16           H  
ATOM   3069 1HB  TYR A 196      26.750  22.294  -2.267  1.00  1.75           H  
ATOM   3070 2HB  TYR A 196      27.665  21.013  -3.037  1.00  1.75           H  
ATOM   3071  HD1 TYR A 196      26.340  23.873  -4.951  1.00  1.75           H  
ATOM   3072  HD2 TYR A 196      29.725  22.194  -2.931  1.00  1.75           H  
ATOM   3073  HE1 TYR A 196      27.808  25.575  -5.988  1.00  1.75           H  
ATOM   3074  HE2 TYR A 196      31.191  23.892  -3.956  1.00  1.75           H  
ATOM   3075  HH  TYR A 196      30.245  25.763  -6.571  1.00  1.75           H  
ATOM   3076  N   VAL A 197      25.616  21.474  -6.428  1.00  0.73           N  
ATOM   3077  CA  VAL A 197      25.764  21.029  -7.806  1.00  0.91           C  
ATOM   3078  C   VAL A 197      27.206  20.812  -8.239  1.00  0.98           C  
ATOM   3079  O   VAL A 197      27.541  19.755  -8.775  1.00  1.20           O  
ATOM   3080  CB  VAL A 197      25.133  22.068  -8.740  1.00  1.36           C  
ATOM   3081  CG1 VAL A 197      25.466  21.742 -10.177  1.00  1.36           C  
ATOM   3082  CG2 VAL A 197      23.635  22.095  -8.536  1.00  1.36           C  
ATOM   3083  H   VAL A 197      25.042  22.286  -6.255  1.00  0.88           H  
ATOM   3084  HA  VAL A 197      25.225  20.086  -7.916  1.00  1.09           H  
ATOM   3085  HB  VAL A 197      25.551  23.050  -8.519  1.00  1.64           H  
ATOM   3086 1HG1 VAL A 197      25.027  22.495 -10.828  1.00  1.64           H  
ATOM   3087 2HG1 VAL A 197      26.547  21.738 -10.311  1.00  1.64           H  
ATOM   3088 3HG1 VAL A 197      25.064  20.763 -10.433  1.00  1.64           H  
ATOM   3089 1HG2 VAL A 197      23.196  22.841  -9.196  1.00  1.64           H  
ATOM   3090 2HG2 VAL A 197      23.224  21.114  -8.771  1.00  1.64           H  
ATOM   3091 3HG2 VAL A 197      23.411  22.347  -7.500  1.00  1.64           H  
ATOM   3092  N   ASP A 198      28.050  21.812  -8.009  1.00  1.25           N  
ATOM   3093  CA  ASP A 198      29.446  21.742  -8.410  1.00  1.67           C  
ATOM   3094  C   ASP A 198      30.132  20.550  -7.762  1.00  0.96           C  
ATOM   3095  O   ASP A 198      30.924  19.864  -8.406  1.00  1.14           O  
ATOM   3096  CB  ASP A 198      30.179  23.006  -8.001  1.00  2.50           C  
ATOM   3097  CG  ASP A 198      29.753  24.258  -8.758  1.00  2.50           C  
ATOM   3098  OD1 ASP A 198      29.149  24.141  -9.796  1.00  2.50           O  
ATOM   3099  OD2 ASP A 198      30.023  25.336  -8.268  1.00  2.50           O  
ATOM   3100  H   ASP A 198      27.712  22.649  -7.556  1.00  1.50           H  
ATOM   3101  HA  ASP A 198      29.496  21.627  -9.493  1.00  2.00           H  
ATOM   3102 1HB  ASP A 198      30.034  23.159  -6.941  1.00  3.01           H  
ATOM   3103 2HB  ASP A 198      31.248  22.860  -8.158  1.00  3.01           H  
ATOM   3104  N   ASN A 199      29.817  20.319  -6.484  1.00  0.93           N  
ATOM   3105  CA  ASN A 199      30.376  19.213  -5.723  1.00  1.02           C  
ATOM   3106  C   ASN A 199      30.004  17.879  -6.362  1.00  0.91           C  
ATOM   3107  O   ASN A 199      30.852  16.993  -6.483  1.00  1.25           O  
ATOM   3108  CB  ASN A 199      29.911  19.278  -4.280  1.00  1.53           C  
ATOM   3109  CG  ASN A 199      30.622  18.310  -3.383  1.00  1.53           C  
ATOM   3110  OD1 ASN A 199      31.836  18.419  -3.171  1.00  1.53           O  
ATOM   3111  ND2 ASN A 199      29.895  17.366  -2.852  1.00  1.53           N  
ATOM   3112  H   ASN A 199      29.163  20.936  -6.024  1.00  1.12           H  
ATOM   3113  HA  ASN A 199      31.463  19.292  -5.744  1.00  1.22           H  
ATOM   3114 1HB  ASN A 199      30.071  20.282  -3.896  1.00  1.84           H  
ATOM   3115 2HB  ASN A 199      28.843  19.073  -4.228  1.00  1.84           H  
ATOM   3116 1HD2 ASN A 199      30.315  16.683  -2.253  1.00  1.84           H  
ATOM   3117 2HD2 ASN A 199      28.915  17.305  -3.057  1.00  1.84           H  
ATOM   3118  N   ALA A 200      28.742  17.759  -6.798  1.00  0.85           N  
ATOM   3119  CA  ALA A 200      28.267  16.547  -7.465  1.00  0.98           C  
ATOM   3120  C   ALA A 200      29.102  16.258  -8.707  1.00  0.94           C  
ATOM   3121  O   ALA A 200      29.477  15.107  -8.951  1.00  1.21           O  
ATOM   3122  CB  ALA A 200      26.799  16.685  -7.840  1.00  1.47           C  
ATOM   3123  H   ALA A 200      28.092  18.522  -6.638  1.00  1.02           H  
ATOM   3124  HA  ALA A 200      28.382  15.711  -6.776  1.00  1.18           H  
ATOM   3125 1HB  ALA A 200      26.455  15.767  -8.313  1.00  1.76           H  
ATOM   3126 2HB  ALA A 200      26.215  16.872  -6.940  1.00  1.76           H  
ATOM   3127 3HB  ALA A 200      26.670  17.514  -8.532  1.00  1.76           H  
ATOM   3128  N   PHE A 201      29.428  17.307  -9.465  1.00  0.94           N  
ATOM   3129  CA  PHE A 201      30.255  17.126 -10.648  1.00  1.32           C  
ATOM   3130  C   PHE A 201      31.677  16.749 -10.295  1.00  1.68           C  
ATOM   3131  O   PHE A 201      32.252  15.878 -10.943  1.00  2.67           O  
ATOM   3132  CB  PHE A 201      30.329  18.405 -11.459  1.00  1.98           C  
ATOM   3133  CG  PHE A 201      29.149  18.691 -12.319  1.00  1.98           C  
ATOM   3134  CD1 PHE A 201      28.198  19.622 -11.939  1.00  1.98           C  
ATOM   3135  CD2 PHE A 201      29.015  18.057 -13.540  1.00  1.98           C  
ATOM   3136  CE1 PHE A 201      27.139  19.918 -12.773  1.00  1.98           C  
ATOM   3137  CE2 PHE A 201      27.956  18.354 -14.367  1.00  1.98           C  
ATOM   3138  CZ  PHE A 201      27.024  19.288 -13.986  1.00  1.98           C  
ATOM   3139  H   PHE A 201      29.072  18.229  -9.226  1.00  1.13           H  
ATOM   3140  HA  PHE A 201      29.823  16.330 -11.257  1.00  1.58           H  
ATOM   3141 1HB  PHE A 201      30.461  19.249 -10.784  1.00  2.38           H  
ATOM   3142 2HB  PHE A 201      31.208  18.369 -12.101  1.00  2.38           H  
ATOM   3143  HD1 PHE A 201      28.303  20.134 -10.985  1.00  2.38           H  
ATOM   3144  HD2 PHE A 201      29.765  17.329 -13.851  1.00  2.38           H  
ATOM   3145  HE1 PHE A 201      26.398  20.657 -12.481  1.00  2.38           H  
ATOM   3146  HE2 PHE A 201      27.866  17.862 -15.330  1.00  2.38           H  
ATOM   3147  HZ  PHE A 201      26.193  19.530 -14.639  1.00  2.38           H  
ATOM   3148  N   ASP A 202      32.226  17.369  -9.250  1.00  1.83           N  
ATOM   3149  CA  ASP A 202      33.589  17.078  -8.822  1.00  2.69           C  
ATOM   3150  C   ASP A 202      33.736  15.618  -8.439  1.00  1.63           C  
ATOM   3151  O   ASP A 202      34.755  14.995  -8.745  1.00  1.68           O  
ATOM   3152  CB  ASP A 202      33.999  17.977  -7.656  1.00  4.04           C  
ATOM   3153  CG  ASP A 202      34.253  19.418  -8.084  1.00  4.04           C  
ATOM   3154  OD1 ASP A 202      34.388  19.655  -9.262  1.00  4.04           O  
ATOM   3155  OD2 ASP A 202      34.324  20.267  -7.228  1.00  4.04           O  
ATOM   3156  H   ASP A 202      31.701  18.083  -8.760  1.00  2.20           H  
ATOM   3157  HA  ASP A 202      34.262  17.277  -9.653  1.00  3.23           H  
ATOM   3158 1HB  ASP A 202      33.217  17.972  -6.897  1.00  4.84           H  
ATOM   3159 2HB  ASP A 202      34.906  17.585  -7.195  1.00  4.84           H  
ATOM   3160  N   TYR A 203      32.709  15.076  -7.788  1.00  1.57           N  
ATOM   3161  CA  TYR A 203      32.687  13.676  -7.418  1.00  2.76           C  
ATOM   3162  C   TYR A 203      32.787  12.798  -8.649  1.00  2.11           C  
ATOM   3163  O   TYR A 203      33.651  11.922  -8.713  1.00  3.10           O  
ATOM   3164  CB  TYR A 203      31.424  13.342  -6.651  1.00  4.14           C  
ATOM   3165  CG  TYR A 203      31.335  11.889  -6.256  1.00  4.14           C  
ATOM   3166  CD1 TYR A 203      31.991  11.448  -5.117  1.00  4.14           C  
ATOM   3167  CD2 TYR A 203      30.606  11.000  -7.027  1.00  4.14           C  
ATOM   3168  CE1 TYR A 203      31.916  10.122  -4.745  1.00  4.14           C  
ATOM   3169  CE2 TYR A 203      30.534   9.674  -6.655  1.00  4.14           C  
ATOM   3170  CZ  TYR A 203      31.183   9.235  -5.519  1.00  4.14           C  
ATOM   3171  OH  TYR A 203      31.107   7.912  -5.150  1.00  4.14           O  
ATOM   3172  H   TYR A 203      31.919  15.659  -7.532  1.00  1.88           H  
ATOM   3173  HA  TYR A 203      33.550  13.468  -6.786  1.00  3.31           H  
ATOM   3174 1HB  TYR A 203      31.391  13.946  -5.746  1.00  4.97           H  
ATOM   3175 2HB  TYR A 203      30.546  13.591  -7.246  1.00  4.97           H  
ATOM   3176  HD1 TYR A 203      32.566  12.152  -4.514  1.00  4.97           H  
ATOM   3177  HD2 TYR A 203      30.092  11.345  -7.924  1.00  4.97           H  
ATOM   3178  HE1 TYR A 203      32.430   9.777  -3.849  1.00  4.97           H  
ATOM   3179  HE2 TYR A 203      29.961   8.970  -7.260  1.00  4.97           H  
ATOM   3180  HH  TYR A 203      30.635   7.419  -5.826  1.00  4.97           H  
ATOM   3181  N   ILE A 204      31.915  13.057  -9.626  1.00  2.53           N  
ATOM   3182  CA  ILE A 204      31.874  12.295 -10.869  1.00  3.22           C  
ATOM   3183  C   ILE A 204      33.224  12.312 -11.564  1.00  2.66           C  
ATOM   3184  O   ILE A 204      33.693  11.286 -12.059  1.00  4.44           O  
ATOM   3185  CB  ILE A 204      30.807  12.866 -11.810  1.00  4.83           C  
ATOM   3186  CG1 ILE A 204      29.422  12.623 -11.225  1.00  4.83           C  
ATOM   3187  CG2 ILE A 204      30.921  12.235 -13.184  1.00  4.83           C  
ATOM   3188  CD1 ILE A 204      28.350  13.405 -11.930  1.00  4.83           C  
ATOM   3189  H   ILE A 204      31.232  13.800  -9.495  1.00  3.04           H  
ATOM   3190  HA  ILE A 204      31.620  11.261 -10.637  1.00  3.86           H  
ATOM   3191  HB  ILE A 204      30.937  13.944 -11.899  1.00  5.80           H  
ATOM   3192 1HG1 ILE A 204      29.182  11.562 -11.297  1.00  5.80           H  
ATOM   3193 2HG1 ILE A 204      29.422  12.904 -10.172  1.00  5.80           H  
ATOM   3194 1HG2 ILE A 204      30.157  12.651 -13.839  1.00  5.80           H  
ATOM   3195 2HG2 ILE A 204      31.908  12.437 -13.598  1.00  5.80           H  
ATOM   3196 3HG2 ILE A 204      30.776  11.161 -13.094  1.00  5.80           H  
ATOM   3197 1HD1 ILE A 204      27.382  13.198 -11.479  1.00  5.80           H  
ATOM   3198 2HD1 ILE A 204      28.565  14.472 -11.853  1.00  5.80           H  
ATOM   3199 3HD1 ILE A 204      28.333  13.109 -12.975  1.00  5.80           H  
ATOM   3200  N   ILE A 205      33.841  13.491 -11.593  1.00  1.40           N  
ATOM   3201  CA  ILE A 205      35.144  13.686 -12.205  1.00  1.37           C  
ATOM   3202  C   ILE A 205      36.206  12.829 -11.532  1.00  1.10           C  
ATOM   3203  O   ILE A 205      36.993  12.167 -12.215  1.00  1.94           O  
ATOM   3204  CB  ILE A 205      35.542  15.168 -12.110  1.00  2.06           C  
ATOM   3205  CG1 ILE A 205      34.628  16.000 -12.999  1.00  2.06           C  
ATOM   3206  CG2 ILE A 205      36.991  15.355 -12.529  1.00  2.06           C  
ATOM   3207  CD1 ILE A 205      34.711  17.480 -12.726  1.00  2.06           C  
ATOM   3208  H   ILE A 205      33.382  14.294 -11.186  1.00  1.68           H  
ATOM   3209  HA  ILE A 205      35.082  13.403 -13.252  1.00  1.64           H  
ATOM   3210  HB  ILE A 205      35.415  15.517 -11.089  1.00  2.47           H  
ATOM   3211 1HG1 ILE A 205      34.907  15.831 -14.036  1.00  2.47           H  
ATOM   3212 2HG1 ILE A 205      33.598  15.674 -12.867  1.00  2.47           H  
ATOM   3213 1HG2 ILE A 205      37.256  16.409 -12.452  1.00  2.47           H  
ATOM   3214 2HG2 ILE A 205      37.637  14.770 -11.876  1.00  2.47           H  
ATOM   3215 3HG2 ILE A 205      37.120  15.021 -13.559  1.00  2.47           H  
ATOM   3216 1HD1 ILE A 205      34.040  18.009 -13.402  1.00  2.47           H  
ATOM   3217 2HD1 ILE A 205      34.416  17.681 -11.697  1.00  2.47           H  
ATOM   3218 3HD1 ILE A 205      35.732  17.820 -12.883  1.00  2.47           H  
ATOM   3219  N   SER A 206      36.230  12.829 -10.197  1.00  0.73           N  
ATOM   3220  CA  SER A 206      37.215  12.036  -9.468  1.00  0.68           C  
ATOM   3221  C   SER A 206      36.959  10.535  -9.600  1.00  0.71           C  
ATOM   3222  O   SER A 206      37.898   9.739  -9.555  1.00  0.96           O  
ATOM   3223  CB  SER A 206      37.206  12.410  -8.000  1.00  1.02           C  
ATOM   3224  OG  SER A 206      36.026  11.983  -7.377  1.00  1.02           O  
ATOM   3225  H   SER A 206      35.574  13.403  -9.679  1.00  0.88           H  
ATOM   3226  HA  SER A 206      38.201  12.252  -9.880  1.00  0.82           H  
ATOM   3227 1HB  SER A 206      38.068  11.966  -7.502  1.00  1.22           H  
ATOM   3228 2HB  SER A 206      37.297  13.491  -7.906  1.00  1.22           H  
ATOM   3229  HG  SER A 206      35.305  12.250  -7.955  1.00  1.22           H  
ATOM   3230  N   MET A 207      35.697  10.152  -9.802  1.00  0.88           N  
ATOM   3231  CA  MET A 207      35.355   8.751 -10.006  1.00  1.47           C  
ATOM   3232  C   MET A 207      35.670   8.300 -11.421  1.00  1.66           C  
ATOM   3233  O   MET A 207      36.002   7.135 -11.648  1.00  3.69           O  
ATOM   3234  CB  MET A 207      33.882   8.514  -9.706  1.00  2.21           C  
ATOM   3235  CG  MET A 207      33.513   8.641  -8.242  1.00  2.21           C  
ATOM   3236  SD  MET A 207      34.438   7.514  -7.182  1.00  2.21           S  
ATOM   3237  CE  MET A 207      33.769   5.941  -7.715  1.00  2.21           C  
ATOM   3238  H   MET A 207      34.955  10.838  -9.791  1.00  1.06           H  
ATOM   3239  HA  MET A 207      35.954   8.147  -9.325  1.00  1.76           H  
ATOM   3240 1HB  MET A 207      33.277   9.227 -10.263  1.00  2.65           H  
ATOM   3241 2HB  MET A 207      33.600   7.514 -10.037  1.00  2.65           H  
ATOM   3242 1HG  MET A 207      33.687   9.659  -7.899  1.00  2.65           H  
ATOM   3243 2HG  MET A 207      32.455   8.418  -8.133  1.00  2.65           H  
ATOM   3244 1HE  MET A 207      34.238   5.135  -7.150  1.00  2.65           H  
ATOM   3245 2HE  MET A 207      32.692   5.926  -7.544  1.00  2.65           H  
ATOM   3246 3HE  MET A 207      33.969   5.800  -8.778  1.00  2.65           H  
ATOM   3247  N   GLY A 208      35.580   9.226 -12.369  1.00  1.45           N  
ATOM   3248  CA  GLY A 208      35.847   8.913 -13.757  1.00  1.87           C  
ATOM   3249  C   GLY A 208      34.562   8.607 -14.519  1.00  1.78           C  
ATOM   3250  O   GLY A 208      34.607   7.977 -15.576  1.00  4.39           O  
ATOM   3251  H   GLY A 208      35.293  10.165 -12.132  1.00  1.74           H  
ATOM   3252 1HA  GLY A 208      36.359   9.754 -14.224  1.00  2.24           H  
ATOM   3253 2HA  GLY A 208      36.521   8.059 -13.813  1.00  2.24           H  
ATOM   3254  N   GLY A 209      33.415   9.036 -13.983  1.00  0.91           N  
ATOM   3255  CA  GLY A 209      32.164   8.815 -14.690  1.00  0.88           C  
ATOM   3256  C   GLY A 209      30.935   8.545 -13.827  1.00  0.92           C  
ATOM   3257  O   GLY A 209      31.035   8.190 -12.653  1.00  1.32           O  
ATOM   3258  H   GLY A 209      33.416   9.557 -13.116  1.00  1.09           H  
ATOM   3259 1HA  GLY A 209      31.973   9.701 -15.280  1.00  1.06           H  
ATOM   3260 2HA  GLY A 209      32.290   7.995 -15.395  1.00  1.06           H  
ATOM   3261  N   ILE A 210      29.773   8.702 -14.466  1.00  0.86           N  
ATOM   3262  CA  ILE A 210      28.448   8.496 -13.871  1.00  1.12           C  
ATOM   3263  C   ILE A 210      27.682   7.385 -14.604  1.00  0.89           C  
ATOM   3264  O   ILE A 210      27.726   7.294 -15.832  1.00  0.82           O  
ATOM   3265  CB  ILE A 210      27.643   9.819 -13.898  1.00  1.68           C  
ATOM   3266  CG1 ILE A 210      26.278   9.650 -13.221  1.00  1.68           C  
ATOM   3267  CG2 ILE A 210      27.483  10.312 -15.318  1.00  1.68           C  
ATOM   3268  CD1 ILE A 210      25.569  10.954 -12.940  1.00  1.68           C  
ATOM   3269  H   ILE A 210      29.825   9.024 -15.427  1.00  1.03           H  
ATOM   3270  HA  ILE A 210      28.576   8.192 -12.831  1.00  1.34           H  
ATOM   3271  HB  ILE A 210      28.188  10.571 -13.327  1.00  2.02           H  
ATOM   3272 1HG1 ILE A 210      25.638   9.043 -13.860  1.00  2.02           H  
ATOM   3273 2HG1 ILE A 210      26.412   9.130 -12.276  1.00  2.02           H  
ATOM   3274 1HG2 ILE A 210      26.938  11.256 -15.316  1.00  2.02           H  
ATOM   3275 2HG2 ILE A 210      28.464  10.461 -15.765  1.00  2.02           H  
ATOM   3276 3HG2 ILE A 210      26.927   9.574 -15.897  1.00  2.02           H  
ATOM   3277 1HD1 ILE A 210      24.612  10.751 -12.462  1.00  2.02           H  
ATOM   3278 2HD1 ILE A 210      26.182  11.563 -12.278  1.00  2.02           H  
ATOM   3279 3HD1 ILE A 210      25.401  11.486 -13.876  1.00  2.02           H  
ATOM   3280  N   THR A 211      26.990   6.526 -13.848  1.00  1.18           N  
ATOM   3281  CA  THR A 211      26.286   5.383 -14.439  1.00  1.46           C  
ATOM   3282  C   THR A 211      24.931   5.799 -14.978  1.00  0.83           C  
ATOM   3283  O   THR A 211      24.488   6.922 -14.739  1.00  0.69           O  
ATOM   3284  CB  THR A 211      26.091   4.240 -13.419  1.00  2.19           C  
ATOM   3285  OG1 THR A 211      25.236   4.685 -12.358  1.00  2.19           O  
ATOM   3286  CG2 THR A 211      27.426   3.804 -12.837  1.00  2.19           C  
ATOM   3287  H   THR A 211      26.946   6.659 -12.842  1.00  1.42           H  
ATOM   3288  HA  THR A 211      26.877   5.005 -15.274  1.00  1.75           H  
ATOM   3289  HB  THR A 211      25.625   3.389 -13.914  1.00  2.63           H  
ATOM   3290  HG1 THR A 211      25.607   5.479 -11.959  1.00  2.63           H  
ATOM   3291 1HG2 THR A 211      27.266   2.997 -12.122  1.00  2.63           H  
ATOM   3292 2HG2 THR A 211      28.075   3.454 -13.639  1.00  2.63           H  
ATOM   3293 3HG2 THR A 211      27.894   4.648 -12.331  1.00  2.63           H  
ATOM   3294  N   THR A 212      24.291   4.896 -15.727  1.00  1.25           N  
ATOM   3295  CA  THR A 212      23.027   5.215 -16.374  1.00  0.99           C  
ATOM   3296  C   THR A 212      21.798   5.001 -15.496  1.00  0.86           C  
ATOM   3297  O   THR A 212      21.814   4.223 -14.541  1.00  1.15           O  
ATOM   3298  CB  THR A 212      22.851   4.401 -17.667  1.00  1.48           C  
ATOM   3299  OG1 THR A 212      22.782   3.007 -17.359  1.00  1.48           O  
ATOM   3300  CG2 THR A 212      24.022   4.644 -18.603  1.00  1.48           C  
ATOM   3301  H   THR A 212      24.705   3.986 -15.866  1.00  1.50           H  
ATOM   3302  HA  THR A 212      23.062   6.254 -16.652  1.00  1.19           H  
ATOM   3303  HB  THR A 212      21.929   4.699 -18.164  1.00  1.78           H  
ATOM   3304  HG1 THR A 212      22.683   2.517 -18.180  1.00  1.78           H  
ATOM   3305 1HG2 THR A 212      23.882   4.063 -19.514  1.00  1.78           H  
ATOM   3306 2HG2 THR A 212      24.074   5.702 -18.854  1.00  1.78           H  
ATOM   3307 3HG2 THR A 212      24.948   4.340 -18.117  1.00  1.78           H  
ATOM   3308  N   GLU A 213      20.719   5.667 -15.894  1.00  0.74           N  
ATOM   3309  CA  GLU A 213      19.441   5.687 -15.182  1.00  1.14           C  
ATOM   3310  C   GLU A 213      18.764   4.334 -15.125  1.00  1.18           C  
ATOM   3311  O   GLU A 213      18.081   4.019 -14.153  1.00  1.68           O  
ATOM   3312  CB  GLU A 213      18.505   6.702 -15.838  1.00  1.71           C  
ATOM   3313  CG  GLU A 213      17.135   6.852 -15.190  1.00  1.71           C  
ATOM   3314  CD  GLU A 213      17.150   7.387 -13.780  1.00  1.71           C  
ATOM   3315  OE1 GLU A 213      18.119   7.983 -13.370  1.00  1.71           O  
ATOM   3316  OE2 GLU A 213      16.155   7.197 -13.118  1.00  1.71           O  
ATOM   3317  H   GLU A 213      20.813   6.233 -16.729  1.00  0.89           H  
ATOM   3318  HA  GLU A 213      19.630   6.004 -14.158  1.00  1.37           H  
ATOM   3319 1HB  GLU A 213      18.974   7.683 -15.840  1.00  2.05           H  
ATOM   3320 2HB  GLU A 213      18.344   6.420 -16.879  1.00  2.05           H  
ATOM   3321 1HG  GLU A 213      16.536   7.522 -15.806  1.00  2.05           H  
ATOM   3322 2HG  GLU A 213      16.647   5.879 -15.192  1.00  2.05           H  
ATOM   3323  N   THR A 214      18.950   3.528 -16.163  1.00  1.12           N  
ATOM   3324  CA  THR A 214      18.341   2.208 -16.219  1.00  1.63           C  
ATOM   3325  C   THR A 214      19.057   1.197 -15.315  1.00  1.64           C  
ATOM   3326  O   THR A 214      18.542   0.103 -15.084  1.00  2.34           O  
ATOM   3327  CB  THR A 214      18.317   1.680 -17.665  1.00  2.44           C  
ATOM   3328  OG1 THR A 214      19.657   1.555 -18.155  1.00  2.44           O  
ATOM   3329  CG2 THR A 214      17.544   2.642 -18.555  1.00  2.44           C  
ATOM   3330  H   THR A 214      19.521   3.838 -16.937  1.00  1.34           H  
ATOM   3331  HA  THR A 214      17.311   2.294 -15.873  1.00  1.96           H  
ATOM   3332  HB  THR A 214      17.837   0.702 -17.690  1.00  2.93           H  
ATOM   3333  HG1 THR A 214      20.133   0.921 -17.611  1.00  2.93           H  
ATOM   3334 1HG2 THR A 214      17.532   2.263 -19.577  1.00  2.93           H  
ATOM   3335 2HG2 THR A 214      16.521   2.731 -18.189  1.00  2.93           H  
ATOM   3336 3HG2 THR A 214      18.023   3.620 -18.536  1.00  2.93           H  
ATOM   3337  N   ASN A 215      20.241   1.554 -14.809  1.00  1.44           N  
ATOM   3338  CA  ASN A 215      20.976   0.677 -13.909  1.00  1.89           C  
ATOM   3339  C   ASN A 215      20.930   1.205 -12.486  1.00  1.07           C  
ATOM   3340  O   ASN A 215      21.098   0.444 -11.532  1.00  1.81           O  
ATOM   3341  CB  ASN A 215      22.395   0.486 -14.393  1.00  2.83           C  
ATOM   3342  CG  ASN A 215      22.428  -0.332 -15.650  1.00  2.83           C  
ATOM   3343  OD1 ASN A 215      22.271  -1.559 -15.606  1.00  2.83           O  
ATOM   3344  ND2 ASN A 215      22.601   0.314 -16.769  1.00  2.83           N  
ATOM   3345  H   ASN A 215      20.645   2.458 -15.016  1.00  1.73           H  
ATOM   3346  HA  ASN A 215      20.488  -0.298 -13.902  1.00  2.27           H  
ATOM   3347 1HB  ASN A 215      22.854   1.457 -14.589  1.00  3.40           H  
ATOM   3348 2HB  ASN A 215      22.984  -0.014 -13.626  1.00  3.40           H  
ATOM   3349 1HD2 ASN A 215      22.617  -0.185 -17.635  1.00  3.40           H  
ATOM   3350 2HD2 ASN A 215      22.712   1.306 -16.766  1.00  3.40           H  
ATOM   3351  N   TYR A 216      20.642   2.498 -12.336  1.00  0.59           N  
ATOM   3352  CA  TYR A 216      20.493   3.070 -11.003  1.00  1.22           C  
ATOM   3353  C   TYR A 216      19.362   4.131 -11.015  1.00  1.18           C  
ATOM   3354  O   TYR A 216      19.627   5.331 -10.923  1.00  1.36           O  
ATOM   3355  CB  TYR A 216      21.851   3.638 -10.570  1.00  1.83           C  
ATOM   3356  CG  TYR A 216      22.060   3.820  -9.082  1.00  1.83           C  
ATOM   3357  CD1 TYR A 216      21.008   3.689  -8.192  1.00  1.83           C  
ATOM   3358  CD2 TYR A 216      23.337   4.094  -8.611  1.00  1.83           C  
ATOM   3359  CE1 TYR A 216      21.237   3.839  -6.835  1.00  1.83           C  
ATOM   3360  CE2 TYR A 216      23.562   4.242  -7.258  1.00  1.83           C  
ATOM   3361  CZ  TYR A 216      22.517   4.119  -6.372  1.00  1.83           C  
ATOM   3362  OH  TYR A 216      22.742   4.268  -5.024  1.00  1.83           O  
ATOM   3363  H   TYR A 216      20.559   3.101 -13.145  1.00  0.71           H  
ATOM   3364  HA  TYR A 216      20.210   2.280 -10.308  1.00  1.46           H  
ATOM   3365 1HB  TYR A 216      22.637   2.974 -10.932  1.00  2.20           H  
ATOM   3366 2HB  TYR A 216      22.009   4.595 -11.052  1.00  2.20           H  
ATOM   3367  HD1 TYR A 216      20.005   3.466  -8.557  1.00  2.20           H  
ATOM   3368  HD2 TYR A 216      24.165   4.190  -9.314  1.00  2.20           H  
ATOM   3369  HE1 TYR A 216      20.413   3.737  -6.129  1.00  2.20           H  
ATOM   3370  HE2 TYR A 216      24.564   4.457  -6.889  1.00  2.20           H  
ATOM   3371  HH  TYR A 216      21.999   4.736  -4.619  1.00  2.20           H  
ATOM   3372  N   PRO A 217      18.093   3.691 -11.163  1.00  1.24           N  
ATOM   3373  CA  PRO A 217      16.851   4.469 -11.289  1.00  1.58           C  
ATOM   3374  C   PRO A 217      16.541   5.380 -10.105  1.00  1.47           C  
ATOM   3375  O   PRO A 217      16.713   4.990  -8.950  1.00  1.40           O  
ATOM   3376  CB  PRO A 217      15.759   3.387 -11.363  1.00  2.37           C  
ATOM   3377  CG  PRO A 217      16.466   2.158 -11.793  1.00  2.37           C  
ATOM   3378  CD  PRO A 217      17.779   2.250 -11.075  1.00  2.37           C  
ATOM   3379  HA  PRO A 217      16.884   5.046 -12.219  1.00  1.90           H  
ATOM   3380 1HB  PRO A 217      15.273   3.276 -10.383  1.00  2.84           H  
ATOM   3381 2HB  PRO A 217      14.978   3.695 -12.074  1.00  2.84           H  
ATOM   3382 1HG  PRO A 217      15.887   1.265 -11.516  1.00  2.84           H  
ATOM   3383 2HG  PRO A 217      16.578   2.144 -12.887  1.00  2.84           H  
ATOM   3384 1HD  PRO A 217      17.668   1.953 -10.023  1.00  2.84           H  
ATOM   3385 2HD  PRO A 217      18.501   1.624 -11.594  1.00  2.84           H  
ATOM   3386  N   TYR A 218      16.023   6.573 -10.407  1.00  1.74           N  
ATOM   3387  CA  TYR A 218      15.579   7.524  -9.391  1.00  1.54           C  
ATOM   3388  C   TYR A 218      14.382   6.966  -8.630  1.00  1.06           C  
ATOM   3389  O   TYR A 218      13.384   6.561  -9.228  1.00  1.12           O  
ATOM   3390  CB  TYR A 218      15.250   8.871 -10.030  1.00  2.31           C  
ATOM   3391  CG  TYR A 218      14.824   9.924  -9.034  1.00  2.31           C  
ATOM   3392  CD1 TYR A 218      15.741  10.419  -8.119  1.00  2.31           C  
ATOM   3393  CD2 TYR A 218      13.520  10.400  -9.041  1.00  2.31           C  
ATOM   3394  CE1 TYR A 218      15.352  11.382  -7.209  1.00  2.31           C  
ATOM   3395  CE2 TYR A 218      13.133  11.365  -8.135  1.00  2.31           C  
ATOM   3396  CZ  TYR A 218      14.043  11.854  -7.221  1.00  2.31           C  
ATOM   3397  OH  TYR A 218      13.662  12.810  -6.310  1.00  2.31           O  
ATOM   3398  H   TYR A 218      15.940   6.833 -11.382  1.00  2.09           H  
ATOM   3399  HA  TYR A 218      16.372   7.679  -8.671  1.00  1.85           H  
ATOM   3400 1HB  TYR A 218      16.120   9.242 -10.571  1.00  2.77           H  
ATOM   3401 2HB  TYR A 218      14.447   8.743 -10.756  1.00  2.77           H  
ATOM   3402  HD1 TYR A 218      16.766  10.047  -8.116  1.00  2.77           H  
ATOM   3403  HD2 TYR A 218      12.802  10.012  -9.764  1.00  2.77           H  
ATOM   3404  HE1 TYR A 218      16.069  11.771  -6.487  1.00  2.77           H  
ATOM   3405  HE2 TYR A 218      12.108  11.739  -8.139  1.00  2.77           H  
ATOM   3406  HH  TYR A 218      12.768  13.121  -6.499  1.00  2.77           H  
ATOM   3407  N   THR A 219      14.493   6.954  -7.305  1.00  1.13           N  
ATOM   3408  CA  THR A 219      13.460   6.398  -6.435  1.00  1.23           C  
ATOM   3409  C   THR A 219      12.564   7.433  -5.782  1.00  1.59           C  
ATOM   3410  O   THR A 219      11.442   7.120  -5.382  1.00  1.57           O  
ATOM   3411  CB  THR A 219      14.099   5.616  -5.288  1.00  1.84           C  
ATOM   3412  OG1 THR A 219      14.869   6.531  -4.492  1.00  1.84           O  
ATOM   3413  CG2 THR A 219      15.005   4.520  -5.825  1.00  1.84           C  
ATOM   3414  H   THR A 219      15.345   7.307  -6.890  1.00  1.36           H  
ATOM   3415  HA  THR A 219      12.835   5.729  -7.027  1.00  1.48           H  
ATOM   3416  HB  THR A 219      13.319   5.172  -4.669  1.00  2.21           H  
ATOM   3417  HG1 THR A 219      15.516   6.974  -5.053  1.00  2.21           H  
ATOM   3418 1HG2 THR A 219      15.458   3.981  -4.992  1.00  2.21           H  
ATOM   3419 2HG2 THR A 219      14.420   3.828  -6.430  1.00  2.21           H  
ATOM   3420 3HG2 THR A 219      15.789   4.964  -6.438  1.00  2.21           H  
ATOM   3421  N   GLY A 220      13.058   8.654  -5.643  1.00  2.14           N  
ATOM   3422  CA  GLY A 220      12.294   9.682  -4.950  1.00  2.56           C  
ATOM   3423  C   GLY A 220      12.773   9.862  -3.509  1.00  2.09           C  
ATOM   3424  O   GLY A 220      12.249  10.707  -2.782  1.00  3.22           O  
ATOM   3425  H   GLY A 220      13.974   8.875  -6.005  1.00  2.57           H  
ATOM   3426 1HA  GLY A 220      12.375  10.626  -5.480  1.00  3.07           H  
ATOM   3427 2HA  GLY A 220      11.239   9.412  -4.952  1.00  3.07           H  
ATOM   3428  N   THR A 221      13.776   9.081  -3.095  1.00  1.80           N  
ATOM   3429  CA  THR A 221      14.306   9.195  -1.739  1.00  1.26           C  
ATOM   3430  C   THR A 221      15.774   8.776  -1.660  1.00  1.58           C  
ATOM   3431  O   THR A 221      16.431   8.596  -2.687  1.00  4.85           O  
ATOM   3432  CB  THR A 221      13.469   8.343  -0.759  1.00  1.89           C  
ATOM   3433  OG1 THR A 221      13.862   8.639   0.589  1.00  1.89           O  
ATOM   3434  CG2 THR A 221      13.659   6.856  -1.037  1.00  1.89           C  
ATOM   3435  H   THR A 221      14.171   8.379  -3.710  1.00  2.16           H  
ATOM   3436  HA  THR A 221      14.239  10.238  -1.430  1.00  1.51           H  
ATOM   3437  HB  THR A 221      12.415   8.595  -0.880  1.00  2.27           H  
ATOM   3438  HG1 THR A 221      13.302   8.153   1.198  1.00  2.27           H  
ATOM   3439 1HG2 THR A 221      13.054   6.277  -0.340  1.00  2.27           H  
ATOM   3440 2HG2 THR A 221      13.347   6.636  -2.058  1.00  2.27           H  
ATOM   3441 3HG2 THR A 221      14.706   6.585  -0.915  1.00  2.27           H  
ATOM   3442  N   ASP A 222      16.273   8.644  -0.432  1.00  1.52           N  
ATOM   3443  CA  ASP A 222      17.663   8.277  -0.187  1.00  1.78           C  
ATOM   3444  C   ASP A 222      17.845   6.773  -0.019  1.00  2.00           C  
ATOM   3445  O   ASP A 222      16.972   6.084   0.511  1.00 15.97           O  
ATOM   3446  CB  ASP A 222      18.197   8.961   1.075  1.00  2.67           C  
ATOM   3447  CG  ASP A 222      18.313  10.476   0.980  1.00  2.67           C  
ATOM   3448  OD1 ASP A 222      18.255  11.010  -0.100  1.00  2.67           O  
ATOM   3449  OD2 ASP A 222      18.477  11.089   2.006  1.00  2.67           O  
ATOM   3450  H   ASP A 222      15.653   8.800   0.349  1.00  1.82           H  
ATOM   3451  HA  ASP A 222      18.260   8.599  -1.041  1.00  2.14           H  
ATOM   3452 1HB  ASP A 222      17.543   8.721   1.914  1.00  3.20           H  
ATOM   3453 2HB  ASP A 222      19.182   8.558   1.310  1.00  3.20           H  
ATOM   3454  N   ASP A 223      19.010   6.287  -0.426  1.00  3.10           N  
ATOM   3455  CA  ASP A 223      19.383   4.888  -0.277  1.00  3.63           C  
ATOM   3456  C   ASP A 223      20.907   4.820  -0.092  1.00  2.93           C  
ATOM   3457  O   ASP A 223      21.556   5.847   0.113  1.00  2.33           O  
ATOM   3458  CB  ASP A 223      18.902   4.088  -1.507  1.00  5.45           C  
ATOM   3459  CG  ASP A 223      18.624   2.606  -1.244  1.00  5.45           C  
ATOM   3460  OD1 ASP A 223      19.281   2.038  -0.403  1.00  5.45           O  
ATOM   3461  OD2 ASP A 223      17.757   2.060  -1.885  1.00  5.45           O  
ATOM   3462  H   ASP A 223      19.667   6.908  -0.884  1.00  3.72           H  
ATOM   3463  HA  ASP A 223      18.906   4.485   0.617  1.00  4.36           H  
ATOM   3464 1HB  ASP A 223      17.989   4.543  -1.893  1.00  6.53           H  
ATOM   3465 2HB  ASP A 223      19.653   4.160  -2.294  1.00  6.53           H  
ATOM   3466  N   LYS A 224      21.477   3.627  -0.154  1.00  4.21           N  
ATOM   3467  CA  LYS A 224      22.917   3.470  -0.030  1.00  3.76           C  
ATOM   3468  C   LYS A 224      23.612   3.644  -1.372  1.00  2.77           C  
ATOM   3469  O   LYS A 224      23.018   3.436  -2.433  1.00  4.26           O  
ATOM   3470  CB  LYS A 224      23.253   2.100   0.555  1.00  5.64           C  
ATOM   3471  CG  LYS A 224      22.780   1.901   1.988  1.00  5.64           C  
ATOM   3472  CD  LYS A 224      23.179   0.532   2.516  1.00  5.64           C  
ATOM   3473  CE  LYS A 224      22.712   0.333   3.950  1.00  5.64           C  
ATOM   3474  NZ  LYS A 224      23.088  -1.007   4.475  1.00  5.64           N  
ATOM   3475  H   LYS A 224      20.894   2.813  -0.286  1.00  5.05           H  
ATOM   3476  HA  LYS A 224      23.293   4.241   0.642  1.00  4.51           H  
ATOM   3477 1HB  LYS A 224      22.800   1.321  -0.059  1.00  6.77           H  
ATOM   3478 2HB  LYS A 224      24.332   1.949   0.535  1.00  6.77           H  
ATOM   3479 1HG  LYS A 224      23.217   2.670   2.625  1.00  6.77           H  
ATOM   3480 2HG  LYS A 224      21.695   1.994   2.027  1.00  6.77           H  
ATOM   3481 1HD  LYS A 224      22.735  -0.241   1.888  1.00  6.77           H  
ATOM   3482 2HD  LYS A 224      24.263   0.429   2.479  1.00  6.77           H  
ATOM   3483 1HE  LYS A 224      23.160   1.098   4.581  1.00  6.77           H  
ATOM   3484 2HE  LYS A 224      21.629   0.437   3.991  1.00  6.77           H  
ATOM   3485 1HZ  LYS A 224      22.762  -1.102   5.427  1.00  6.77           H  
ATOM   3486 2HZ  LYS A 224      22.665  -1.724   3.901  1.00  6.77           H  
ATOM   3487 3HZ  LYS A 224      24.093  -1.107   4.452  1.00  6.77           H  
ATOM   3488  N   CYS A 225      24.883   4.021  -1.325  1.00  2.21           N  
ATOM   3489  CA  CYS A 225      25.646   4.201  -2.548  1.00  1.63           C  
ATOM   3490  C   CYS A 225      25.922   2.847  -3.177  1.00  2.07           C  
ATOM   3491  O   CYS A 225      26.887   2.165  -2.825  1.00  8.39           O  
ATOM   3492  CB  CYS A 225      26.962   4.918  -2.257  1.00  2.44           C  
ATOM   3493  SG  CYS A 225      27.990   5.199  -3.713  1.00  2.44           S  
ATOM   3494  H   CYS A 225      25.326   4.184  -0.432  1.00  2.65           H  
ATOM   3495  HA  CYS A 225      25.060   4.803  -3.244  1.00  1.96           H  
ATOM   3496 1HB  CYS A 225      26.756   5.886  -1.798  1.00  2.93           H  
ATOM   3497 2HB  CYS A 225      27.542   4.335  -1.542  1.00  2.93           H  
ATOM   3498  HG  CYS A 225      29.002   5.763  -3.061  1.00  2.93           H  
ATOM   3499  N   ASN A 226      25.080   2.482  -4.137  1.00  2.00           N  
ATOM   3500  CA  ASN A 226      25.170   1.196  -4.815  1.00  2.16           C  
ATOM   3501  C   ASN A 226      25.799   1.282  -6.204  1.00  2.42           C  
ATOM   3502  O   ASN A 226      25.459   0.493  -7.085  1.00  6.85           O  
ATOM   3503  CB  ASN A 226      23.789   0.574  -4.912  1.00  3.24           C  
ATOM   3504  CG  ASN A 226      23.235   0.164  -3.572  1.00  3.24           C  
ATOM   3505  OD1 ASN A 226      23.856  -0.607  -2.829  1.00  3.24           O  
ATOM   3506  ND2 ASN A 226      22.070   0.666  -3.250  1.00  3.24           N  
ATOM   3507  H   ASN A 226      24.306   3.106  -4.342  1.00  2.40           H  
ATOM   3508  HA  ASN A 226      25.804   0.540  -4.216  1.00  2.59           H  
ATOM   3509 1HB  ASN A 226      23.103   1.290  -5.366  1.00  3.89           H  
ATOM   3510 2HB  ASN A 226      23.825  -0.300  -5.560  1.00  3.89           H  
ATOM   3511 1HD2 ASN A 226      21.648   0.434  -2.373  1.00  3.89           H  
ATOM   3512 2HD2 ASN A 226      21.603   1.289  -3.877  1.00  3.89           H  
ATOM   3513  N   THR A 227      26.754   2.196  -6.384  1.00  3.38           N  
ATOM   3514  CA  THR A 227      27.415   2.385  -7.676  1.00  4.33           C  
ATOM   3515  C   THR A 227      28.290   1.199  -8.052  1.00  4.62           C  
ATOM   3516  O   THR A 227      28.574   0.980  -9.228  1.00  6.82           O  
ATOM   3517  CB  THR A 227      28.289   3.645  -7.665  1.00  6.50           C  
ATOM   3518  OG1 THR A 227      29.316   3.505  -6.675  1.00  6.50           O  
ATOM   3519  CG2 THR A 227      27.438   4.848  -7.333  1.00  6.50           C  
ATOM   3520  H   THR A 227      27.013   2.800  -5.616  1.00  4.06           H  
ATOM   3521  HA  THR A 227      26.648   2.497  -8.444  1.00  5.20           H  
ATOM   3522  HB  THR A 227      28.751   3.786  -8.643  1.00  7.79           H  
ATOM   3523  HG1 THR A 227      29.872   2.755  -6.898  1.00  7.79           H  
ATOM   3524 1HG2 THR A 227      28.058   5.746  -7.321  1.00  7.79           H  
ATOM   3525 2HG2 THR A 227      26.662   4.950  -8.090  1.00  7.79           H  
ATOM   3526 3HG2 THR A 227      26.976   4.713  -6.355  1.00  7.79           H  
ATOM   3527  N   LYS A 228      28.706   0.427  -7.052  1.00  4.87           N  
ATOM   3528  CA  LYS A 228      29.493  -0.775  -7.280  1.00  5.53           C  
ATOM   3529  C   LYS A 228      28.611  -1.915  -7.790  1.00  4.56           C  
ATOM   3530  O   LYS A 228      29.110  -2.893  -8.349  1.00  5.30           O  
ATOM   3531  CB  LYS A 228      30.211  -1.187  -5.996  1.00  8.29           C  
ATOM   3532  CG  LYS A 228      31.308  -0.222  -5.562  1.00  8.29           C  
ATOM   3533  CD  LYS A 228      31.972  -0.669  -4.269  1.00  8.29           C  
ATOM   3534  CE  LYS A 228      33.065   0.305  -3.852  1.00  8.29           C  
ATOM   3535  NZ  LYS A 228      33.698  -0.084  -2.564  1.00  8.29           N  
ATOM   3536  H   LYS A 228      28.462   0.670  -6.103  1.00  5.84           H  
ATOM   3537  HA  LYS A 228      30.240  -0.562  -8.046  1.00  6.64           H  
ATOM   3538 1HB  LYS A 228      29.490  -1.263  -5.182  1.00  9.95           H  
ATOM   3539 2HB  LYS A 228      30.663  -2.170  -6.128  1.00  9.95           H  
ATOM   3540 1HG  LYS A 228      32.066  -0.157  -6.343  1.00  9.95           H  
ATOM   3541 2HG  LYS A 228      30.881   0.769  -5.414  1.00  9.95           H  
ATOM   3542 1HD  LYS A 228      31.226  -0.726  -3.475  1.00  9.95           H  
ATOM   3543 2HD  LYS A 228      32.410  -1.658  -4.405  1.00  9.95           H  
ATOM   3544 1HE  LYS A 228      33.830   0.334  -4.627  1.00  9.95           H  
ATOM   3545 2HE  LYS A 228      32.636   1.302  -3.748  1.00  9.95           H  
ATOM   3546 1HZ  LYS A 228      34.415   0.585  -2.327  1.00  9.95           H  
ATOM   3547 2HZ  LYS A 228      32.998  -0.100  -1.835  1.00  9.95           H  
ATOM   3548 3HZ  LYS A 228      34.110  -1.002  -2.654  1.00  9.95           H  
ATOM   3549  N   LYS A 229      27.299  -1.796  -7.572  1.00  3.78           N  
ATOM   3550  CA  LYS A 229      26.339  -2.786  -8.018  1.00  3.42           C  
ATOM   3551  C   LYS A 229      25.834  -2.410  -9.409  1.00  3.39           C  
ATOM   3552  O   LYS A 229      25.548  -3.280 -10.234  1.00  8.46           O  
ATOM   3553  CB  LYS A 229      25.190  -2.881  -7.018  1.00  5.13           C  
ATOM   3554  CG  LYS A 229      25.613  -3.439  -5.664  1.00  5.13           C  
ATOM   3555  CD  LYS A 229      24.451  -3.503  -4.686  1.00  5.13           C  
ATOM   3556  CE  LYS A 229      24.908  -4.014  -3.327  1.00  5.13           C  
ATOM   3557  NZ  LYS A 229      23.801  -4.021  -2.334  1.00  5.13           N  
ATOM   3558  H   LYS A 229      26.929  -0.977  -7.114  1.00  4.54           H  
ATOM   3559  HA  LYS A 229      26.834  -3.755  -8.086  1.00  4.10           H  
ATOM   3560 1HB  LYS A 229      24.754  -1.896  -6.861  1.00  6.16           H  
ATOM   3561 2HB  LYS A 229      24.410  -3.528  -7.418  1.00  6.16           H  
ATOM   3562 1HG  LYS A 229      26.014  -4.445  -5.798  1.00  6.16           H  
ATOM   3563 2HG  LYS A 229      26.396  -2.812  -5.239  1.00  6.16           H  
ATOM   3564 1HD  LYS A 229      24.018  -2.510  -4.566  1.00  6.16           H  
ATOM   3565 2HD  LYS A 229      23.682  -4.170  -5.077  1.00  6.16           H  
ATOM   3566 1HE  LYS A 229      25.292  -5.027  -3.436  1.00  6.16           H  
ATOM   3567 2HE  LYS A 229      25.708  -3.373  -2.957  1.00  6.16           H  
ATOM   3568 1HZ  LYS A 229      24.145  -4.362  -1.448  1.00  6.16           H  
ATOM   3569 2HZ  LYS A 229      23.451  -3.079  -2.220  1.00  6.16           H  
ATOM   3570 3HZ  LYS A 229      23.057  -4.621  -2.660  1.00  6.16           H  
ATOM   3571  N   ALA A 230      25.752  -1.100  -9.661  1.00  3.52           N  
ATOM   3572  CA  ALA A 230      25.350  -0.575 -10.963  1.00  3.48           C  
ATOM   3573  C   ALA A 230      26.411  -0.916 -12.009  1.00  4.31           C  
ATOM   3574  O   ALA A 230      27.598  -1.012 -11.694  1.00  8.23           O  
ATOM   3575  CB  ALA A 230      25.133   0.931 -10.882  1.00  5.22           C  
ATOM   3576  H   ALA A 230      25.959  -0.444  -8.919  1.00  4.22           H  
ATOM   3577  HA  ALA A 230      24.417  -1.057 -11.255  1.00  4.18           H  
ATOM   3578 1HB  ALA A 230      24.817   1.308 -11.855  1.00  6.26           H  
ATOM   3579 2HB  ALA A 230      24.362   1.147 -10.143  1.00  6.26           H  
ATOM   3580 3HB  ALA A 230      26.063   1.415 -10.591  1.00  6.26           H  
ATOM   3581  N   SER A 231      25.984  -1.109 -13.254  1.00  5.24           N  
ATOM   3582  CA  SER A 231      26.908  -1.496 -14.316  1.00  8.03           C  
ATOM   3583  C   SER A 231      26.684  -0.725 -15.614  1.00  5.56           C  
ATOM   3584  O   SER A 231      26.008   0.304 -15.624  1.00  8.21           O  
ATOM   3585  CB  SER A 231      26.780  -2.987 -14.579  1.00 12.04           C  
ATOM   3586  OG  SER A 231      27.798  -3.436 -15.432  1.00 12.04           O  
ATOM   3587  H   SER A 231      25.003  -1.006 -13.466  1.00  6.29           H  
ATOM   3588  HA  SER A 231      27.924  -1.288 -13.976  1.00  9.64           H  
ATOM   3589 1HB  SER A 231      26.831  -3.525 -13.632  1.00 14.45           H  
ATOM   3590 2HB  SER A 231      25.808  -3.198 -15.022  1.00 14.45           H  
ATOM   3591  HG  SER A 231      27.696  -4.389 -15.486  1.00 14.45           H  
ATOM   3592  N   LYS A 232      27.275  -1.249 -16.695  1.00  4.69           N  
ATOM   3593  CA  LYS A 232      27.216  -0.694 -18.053  1.00  4.35           C  
ATOM   3594  C   LYS A 232      28.096   0.554 -18.211  1.00  4.55           C  
ATOM   3595  O   LYS A 232      28.864   0.909 -17.314  1.00  4.94           O  
ATOM   3596  CB  LYS A 232      25.766  -0.404 -18.464  1.00  6.52           C  
ATOM   3597  CG  LYS A 232      24.862  -1.634 -18.455  1.00  6.52           C  
ATOM   3598  CD  LYS A 232      25.283  -2.658 -19.495  1.00  6.52           C  
ATOM   3599  CE  LYS A 232      24.321  -3.839 -19.510  1.00  6.52           C  
ATOM   3600  NZ  LYS A 232      24.723  -4.874 -20.501  1.00  6.52           N  
ATOM   3601  H   LYS A 232      27.803  -2.099 -16.559  1.00  5.63           H  
ATOM   3602  HA  LYS A 232      27.600  -1.449 -18.740  1.00  5.22           H  
ATOM   3603 1HB  LYS A 232      25.326   0.354 -17.820  1.00  7.83           H  
ATOM   3604 2HB  LYS A 232      25.741  -0.010 -19.478  1.00  7.83           H  
ATOM   3605 1HG  LYS A 232      24.882  -2.102 -17.470  1.00  7.83           H  
ATOM   3606 2HG  LYS A 232      23.840  -1.331 -18.671  1.00  7.83           H  
ATOM   3607 1HD  LYS A 232      25.297  -2.195 -20.482  1.00  7.83           H  
ATOM   3608 2HD  LYS A 232      26.286  -3.022 -19.268  1.00  7.83           H  
ATOM   3609 1HE  LYS A 232      24.297  -4.291 -18.520  1.00  7.83           H  
ATOM   3610 2HE  LYS A 232      23.322  -3.482 -19.757  1.00  7.83           H  
ATOM   3611 1HZ  LYS A 232      24.060  -5.637 -20.478  1.00  7.83           H  
ATOM   3612 2HZ  LYS A 232      24.735  -4.469 -21.426  1.00  7.83           H  
ATOM   3613 3HZ  LYS A 232      25.643  -5.222 -20.274  1.00  7.83           H  
ATOM   3614  N   ILE A 233      28.011   1.185 -19.381  1.00  8.10           N  
ATOM   3615  CA  ILE A 233      28.856   2.322 -19.739  1.00 12.75           C  
ATOM   3616  C   ILE A 233      28.574   3.599 -18.950  1.00  5.92           C  
ATOM   3617  O   ILE A 233      27.474   4.149 -19.000  1.00 12.52           O  
ATOM   3618  CB  ILE A 233      28.697   2.633 -21.238  1.00 19.12           C  
ATOM   3619  CG1 ILE A 233      29.173   1.439 -22.072  1.00 19.12           C  
ATOM   3620  CG2 ILE A 233      29.474   3.891 -21.599  1.00 19.12           C  
ATOM   3621  CD1 ILE A 233      28.822   1.547 -23.539  1.00 19.12           C  
ATOM   3622  H   ILE A 233      27.352   0.852 -20.067  1.00  9.72           H  
ATOM   3623  HA  ILE A 233      29.892   2.039 -19.559  1.00 15.30           H  
ATOM   3624  HB  ILE A 233      27.643   2.785 -21.465  1.00 22.95           H  
ATOM   3625 1HG1 ILE A 233      30.255   1.353 -21.983  1.00 22.95           H  
ATOM   3626 2HG1 ILE A 233      28.723   0.527 -21.680  1.00 22.95           H  
ATOM   3627 1HG2 ILE A 233      29.347   4.104 -22.659  1.00 22.95           H  
ATOM   3628 2HG2 ILE A 233      29.102   4.731 -21.013  1.00 22.95           H  
ATOM   3629 3HG2 ILE A 233      30.533   3.743 -21.383  1.00 22.95           H  
ATOM   3630 1HD1 ILE A 233      29.190   0.667 -24.068  1.00 22.95           H  
ATOM   3631 2HD1 ILE A 233      27.737   1.608 -23.651  1.00 22.95           H  
ATOM   3632 3HD1 ILE A 233      29.280   2.440 -23.961  1.00 22.95           H  
ATOM   3633  N   ALA A 234      29.596   4.070 -18.235  1.00  4.61           N  
ATOM   3634  CA  ALA A 234      29.520   5.311 -17.473  1.00  2.49           C  
ATOM   3635  C   ALA A 234      30.006   6.494 -18.321  1.00  2.54           C  
ATOM   3636  O   ALA A 234      30.867   6.335 -19.187  1.00  7.56           O  
ATOM   3637  CB  ALA A 234      30.344   5.201 -16.197  1.00  3.74           C  
ATOM   3638  H   ALA A 234      30.462   3.552 -18.229  1.00  5.53           H  
ATOM   3639  HA  ALA A 234      28.477   5.484 -17.214  1.00  2.99           H  
ATOM   3640 1HB  ALA A 234      30.259   6.125 -15.627  1.00  4.48           H  
ATOM   3641 2HB  ALA A 234      29.973   4.370 -15.597  1.00  4.48           H  
ATOM   3642 3HB  ALA A 234      31.389   5.027 -16.450  1.00  4.48           H  
ATOM   3643  N   ALA A 235      29.446   7.675 -18.069  1.00  0.54           N  
ATOM   3644  CA  ALA A 235      29.826   8.883 -18.799  1.00  0.48           C  
ATOM   3645  C   ALA A 235      30.910   9.643 -18.043  1.00  0.54           C  
ATOM   3646  O   ALA A 235      30.637  10.225 -16.995  1.00  1.33           O  
ATOM   3647  CB  ALA A 235      28.612   9.772 -19.026  1.00  0.72           C  
ATOM   3648  H   ALA A 235      28.750   7.734 -17.340  1.00  0.65           H  
ATOM   3649  HA  ALA A 235      30.233   8.582 -19.764  1.00  0.58           H  
ATOM   3650 1HB  ALA A 235      28.909  10.657 -19.590  1.00  0.86           H  
ATOM   3651 2HB  ALA A 235      27.859   9.219 -19.587  1.00  0.86           H  
ATOM   3652 3HB  ALA A 235      28.198  10.078 -18.068  1.00  0.86           H  
ATOM   3653  N   LYS A 236      32.138   9.610 -18.565  1.00  1.16           N  
ATOM   3654  CA  LYS A 236      33.294  10.255 -17.930  1.00  1.24           C  
ATOM   3655  C   LYS A 236      33.312  11.771 -18.071  1.00  1.68           C  
ATOM   3656  O   LYS A 236      33.174  12.303 -19.173  1.00  2.62           O  
ATOM   3657  CB  LYS A 236      34.595   9.687 -18.495  1.00  1.86           C  
ATOM   3658  CG  LYS A 236      35.855  10.244 -17.841  1.00  1.86           C  
ATOM   3659  CD  LYS A 236      37.102   9.554 -18.366  1.00  1.86           C  
ATOM   3660  CE  LYS A 236      38.356  10.088 -17.690  1.00  1.86           C  
ATOM   3661  NZ  LYS A 236      39.585   9.398 -18.172  1.00  1.86           N  
ATOM   3662  H   LYS A 236      32.281   9.114 -19.434  1.00  1.39           H  
ATOM   3663  HA  LYS A 236      33.265  10.027 -16.868  1.00  1.49           H  
ATOM   3664 1HB  LYS A 236      34.605   8.604 -18.371  1.00  2.23           H  
ATOM   3665 2HB  LYS A 236      34.652   9.895 -19.564  1.00  2.23           H  
ATOM   3666 1HG  LYS A 236      35.929  11.312 -18.047  1.00  2.23           H  
ATOM   3667 2HG  LYS A 236      35.802  10.104 -16.761  1.00  2.23           H  
ATOM   3668 1HD  LYS A 236      37.028   8.481 -18.181  1.00  2.23           H  
ATOM   3669 2HD  LYS A 236      37.180   9.714 -19.441  1.00  2.23           H  
ATOM   3670 1HE  LYS A 236      38.446  11.153 -17.893  1.00  2.23           H  
ATOM   3671 2HE  LYS A 236      38.269   9.943 -16.613  1.00  2.23           H  
ATOM   3672 1HZ  LYS A 236      40.392   9.780 -17.699  1.00  2.23           H  
ATOM   3673 2HZ  LYS A 236      39.516   8.409 -17.976  1.00  2.23           H  
ATOM   3674 3HZ  LYS A 236      39.682   9.538 -19.167  1.00  2.23           H  
ATOM   3675  N   ILE A 237      33.498  12.458 -16.944  1.00  1.99           N  
ATOM   3676  CA  ILE A 237      33.582  13.919 -16.908  1.00  3.69           C  
ATOM   3677  C   ILE A 237      35.006  14.356 -16.593  1.00  2.90           C  
ATOM   3678  O   ILE A 237      35.635  13.826 -15.673  1.00  4.55           O  
ATOM   3679  CB  ILE A 237      32.601  14.509 -15.882  1.00  5.54           C  
ATOM   3680  CG1 ILE A 237      31.200  14.013 -16.201  1.00  5.54           C  
ATOM   3681  CG2 ILE A 237      32.628  16.034 -15.922  1.00  5.54           C  
ATOM   3682  CD1 ILE A 237      30.743  14.428 -17.567  1.00  5.54           C  
ATOM   3683  H   ILE A 237      33.593  11.949 -16.076  1.00  2.39           H  
ATOM   3684  HA  ILE A 237      33.319  14.306 -17.892  1.00  4.43           H  
ATOM   3685  HB  ILE A 237      32.863  14.164 -14.882  1.00  6.64           H  
ATOM   3686 1HG1 ILE A 237      31.183  12.925 -16.147  1.00  6.64           H  
ATOM   3687 2HG1 ILE A 237      30.498  14.405 -15.464  1.00  6.64           H  
ATOM   3688 1HG2 ILE A 237      31.923  16.429 -15.190  1.00  6.64           H  
ATOM   3689 2HG2 ILE A 237      33.629  16.392 -15.690  1.00  6.64           H  
ATOM   3690 3HG2 ILE A 237      32.346  16.376 -16.917  1.00  6.64           H  
ATOM   3691 1HD1 ILE A 237      29.751  14.037 -17.733  1.00  6.64           H  
ATOM   3692 2HD1 ILE A 237      30.728  15.516 -17.633  1.00  6.64           H  
ATOM   3693 3HD1 ILE A 237      31.420  14.029 -18.320  1.00  6.64           H  
ATOM   3694  N   ILE A 238      35.525  15.297 -17.375  1.00  1.79           N  
ATOM   3695  CA  ILE A 238      36.894  15.773 -17.208  1.00  2.17           C  
ATOM   3696  C   ILE A 238      36.929  17.269 -16.941  1.00  1.48           C  
ATOM   3697  O   ILE A 238      36.968  18.067 -17.873  1.00  2.22           O  
ATOM   3698  CB  ILE A 238      37.723  15.465 -18.463  1.00  3.25           C  
ATOM   3699  CG1 ILE A 238      37.696  13.962 -18.744  1.00  3.25           C  
ATOM   3700  CG2 ILE A 238      39.152  15.956 -18.280  1.00  3.25           C  
ATOM   3701  CD1 ILE A 238      38.327  13.588 -20.061  1.00  3.25           C  
ATOM   3702  H   ILE A 238      34.951  15.713 -18.096  1.00  2.15           H  
ATOM   3703  HA  ILE A 238      37.342  15.262 -16.359  1.00  2.60           H  
ATOM   3704  HB  ILE A 238      37.280  15.965 -19.323  1.00  3.91           H  
ATOM   3705 1HG1 ILE A 238      38.221  13.441 -17.944  1.00  3.91           H  
ATOM   3706 2HG1 ILE A 238      36.662  13.619 -18.759  1.00  3.91           H  
ATOM   3707 1HG2 ILE A 238      39.727  15.734 -19.179  1.00  3.91           H  
ATOM   3708 2HG2 ILE A 238      39.150  17.030 -18.106  1.00  3.91           H  
ATOM   3709 3HG2 ILE A 238      39.607  15.451 -17.427  1.00  3.91           H  
ATOM   3710 1HD1 ILE A 238      38.272  12.508 -20.199  1.00  3.91           H  
ATOM   3711 2HD1 ILE A 238      37.795  14.085 -20.874  1.00  3.91           H  
ATOM   3712 3HD1 ILE A 238      39.371  13.901 -20.066  1.00  3.91           H  
ATOM   3713  N   SER A 239      36.993  17.624 -15.665  1.00  1.74           N  
ATOM   3714  CA  SER A 239      36.970  19.001 -15.160  1.00  3.26           C  
ATOM   3715  C   SER A 239      35.592  19.676 -15.286  1.00  2.71           C  
ATOM   3716  O   SER A 239      34.589  19.045 -15.631  1.00  3.96           O  
ATOM   3717  CB  SER A 239      38.005  19.860 -15.875  1.00  4.89           C  
ATOM   3718  OG  SER A 239      38.153  21.091 -15.222  1.00  4.89           O  
ATOM   3719  H   SER A 239      37.010  16.881 -14.981  1.00  2.09           H  
ATOM   3720  HA  SER A 239      37.231  18.973 -14.101  1.00  3.91           H  
ATOM   3721 1HB  SER A 239      38.960  19.337 -15.915  1.00  5.87           H  
ATOM   3722 2HB  SER A 239      37.686  20.043 -16.898  1.00  5.87           H  
ATOM   3723  HG  SER A 239      38.576  21.686 -15.853  1.00  5.87           H  
ATOM   3724  N   TYR A 240      35.556  20.954 -14.938  1.00  2.01           N  
ATOM   3725  CA  TYR A 240      34.308  21.689 -14.817  1.00  2.59           C  
ATOM   3726  C   TYR A 240      34.608  23.177 -14.981  1.00  2.11           C  
ATOM   3727  O   TYR A 240      35.575  23.669 -14.403  1.00  2.32           O  
ATOM   3728  CB  TYR A 240      33.675  21.384 -13.465  1.00  3.88           C  
ATOM   3729  CG  TYR A 240      32.276  21.880 -13.348  1.00  3.88           C  
ATOM   3730  CD1 TYR A 240      31.281  21.144 -13.927  1.00  3.88           C  
ATOM   3731  CD2 TYR A 240      31.981  23.043 -12.680  1.00  3.88           C  
ATOM   3732  CE1 TYR A 240      29.987  21.573 -13.860  1.00  3.88           C  
ATOM   3733  CE2 TYR A 240      30.674  23.467 -12.595  1.00  3.88           C  
ATOM   3734  CZ  TYR A 240      29.675  22.731 -13.190  1.00  3.88           C  
ATOM   3735  OH  TYR A 240      28.362  23.131 -13.126  1.00  3.88           O  
ATOM   3736  H   TYR A 240      36.429  21.407 -14.717  1.00  2.41           H  
ATOM   3737  HA  TYR A 240      33.632  21.384 -15.617  1.00  3.11           H  
ATOM   3738 1HB  TYR A 240      33.671  20.307 -13.296  1.00  4.66           H  
ATOM   3739 2HB  TYR A 240      34.268  21.839 -12.672  1.00  4.66           H  
ATOM   3740  HD1 TYR A 240      31.525  20.220 -14.448  1.00  4.66           H  
ATOM   3741  HD2 TYR A 240      32.780  23.615 -12.221  1.00  4.66           H  
ATOM   3742  HE1 TYR A 240      29.205  20.989 -14.331  1.00  4.66           H  
ATOM   3743  HE2 TYR A 240      30.433  24.383 -12.060  1.00  4.66           H  
ATOM   3744  HH  TYR A 240      28.322  24.059 -12.884  1.00  4.66           H  
ATOM   3745  N   GLU A 241      33.803  23.889 -15.777  1.00  2.61           N  
ATOM   3746  CA  GLU A 241      34.131  25.278 -16.094  1.00  2.82           C  
ATOM   3747  C   GLU A 241      33.230  26.353 -15.446  1.00  1.66           C  
ATOM   3748  O   GLU A 241      31.997  26.297 -15.485  1.00  1.77           O  
ATOM   3749  CB  GLU A 241      34.175  25.423 -17.615  1.00  4.23           C  
ATOM   3750  CG  GLU A 241      34.637  26.772 -18.123  1.00  4.23           C  
ATOM   3751  CD  GLU A 241      34.997  26.744 -19.592  1.00  4.23           C  
ATOM   3752  OE1 GLU A 241      34.465  25.936 -20.310  1.00  4.23           O  
ATOM   3753  OE2 GLU A 241      35.849  27.498 -19.989  1.00  4.23           O  
ATOM   3754  H   GLU A 241      32.989  23.465 -16.191  1.00  3.13           H  
ATOM   3755  HA  GLU A 241      35.136  25.451 -15.736  1.00  3.38           H  
ATOM   3756 1HB  GLU A 241      34.849  24.673 -18.024  1.00  5.08           H  
ATOM   3757 2HB  GLU A 241      33.185  25.228 -18.025  1.00  5.08           H  
ATOM   3758 1HG  GLU A 241      33.839  27.496 -17.968  1.00  5.08           H  
ATOM   3759 2HG  GLU A 241      35.498  27.090 -17.542  1.00  5.08           H  
ATOM   3760  N   ASP A 242      33.904  27.340 -14.844  1.00  1.50           N  
ATOM   3761  CA  ASP A 242      33.309  28.466 -14.103  1.00  1.55           C  
ATOM   3762  C   ASP A 242      32.838  29.631 -14.985  1.00  1.27           C  
ATOM   3763  O   ASP A 242      33.667  30.301 -15.595  1.00  1.67           O  
ATOM   3764  CB  ASP A 242      34.351  29.003 -13.106  1.00  2.33           C  
ATOM   3765  CG  ASP A 242      33.837  30.100 -12.180  1.00  2.33           C  
ATOM   3766  OD1 ASP A 242      32.812  30.666 -12.465  1.00  2.33           O  
ATOM   3767  OD2 ASP A 242      34.475  30.352 -11.184  1.00  2.33           O  
ATOM   3768  H   ASP A 242      34.917  27.283 -14.879  1.00  1.80           H  
ATOM   3769  HA  ASP A 242      32.448  28.088 -13.550  1.00  1.86           H  
ATOM   3770 1HB  ASP A 242      34.745  28.188 -12.508  1.00  2.79           H  
ATOM   3771 2HB  ASP A 242      35.191  29.410 -13.669  1.00  2.79           H  
ATOM   3772  N   VAL A 243      31.521  29.887 -15.067  1.00  1.57           N  
ATOM   3773  CA  VAL A 243      31.046  30.995 -15.906  1.00  1.80           C  
ATOM   3774  C   VAL A 243      30.820  32.278 -15.065  1.00  1.87           C  
ATOM   3775  O   VAL A 243      30.028  32.259 -14.123  1.00  3.59           O  
ATOM   3776  CB  VAL A 243      29.737  30.597 -16.633  1.00  2.70           C  
ATOM   3777  CG1 VAL A 243      29.204  31.739 -17.488  1.00  2.70           C  
ATOM   3778  CG2 VAL A 243      30.000  29.372 -17.490  1.00  2.70           C  
ATOM   3779  H   VAL A 243      30.832  29.347 -14.549  1.00  1.88           H  
ATOM   3780  HA  VAL A 243      31.795  31.175 -16.665  1.00  2.16           H  
ATOM   3781  HB  VAL A 243      28.978  30.372 -15.892  1.00  3.24           H  
ATOM   3782 1HG1 VAL A 243      28.277  31.429 -17.970  1.00  3.24           H  
ATOM   3783 2HG1 VAL A 243      29.012  32.607 -16.859  1.00  3.24           H  
ATOM   3784 3HG1 VAL A 243      29.938  31.996 -18.251  1.00  3.24           H  
ATOM   3785 1HG2 VAL A 243      29.078  29.074 -17.987  1.00  3.24           H  
ATOM   3786 2HG2 VAL A 243      30.756  29.609 -18.239  1.00  3.24           H  
ATOM   3787 3HG2 VAL A 243      30.355  28.555 -16.863  1.00  3.24           H  
ATOM   3788  N   PRO A 244      31.534  33.379 -15.378  1.00  1.34           N  
ATOM   3789  CA  PRO A 244      31.480  34.711 -14.765  1.00  1.69           C  
ATOM   3790  C   PRO A 244      30.105  35.105 -14.236  1.00  1.14           C  
ATOM   3791  O   PRO A 244      29.175  35.386 -15.000  1.00  3.89           O  
ATOM   3792  CB  PRO A 244      31.904  35.639 -15.902  1.00  2.54           C  
ATOM   3793  CG  PRO A 244      32.795  34.816 -16.741  1.00  2.54           C  
ATOM   3794  CD  PRO A 244      32.211  33.447 -16.684  1.00  2.54           C  
ATOM   3795  HA  PRO A 244      32.220  34.751 -13.951  1.00  2.03           H  
ATOM   3796 1HB  PRO A 244      31.023  35.976 -16.453  1.00  3.04           H  
ATOM   3797 2HB  PRO A 244      32.395  36.534 -15.495  1.00  3.04           H  
ATOM   3798 1HG  PRO A 244      32.806  35.216 -17.762  1.00  3.04           H  
ATOM   3799 2HG  PRO A 244      33.828  34.859 -16.364  1.00  3.04           H  
ATOM   3800 1HD  PRO A 244      31.509  33.279 -17.509  1.00  3.04           H  
ATOM   3801 2HD  PRO A 244      33.042  32.738 -16.687  1.00  3.04           H  
ATOM   3802  N   VAL A 245      30.010  35.126 -12.913  1.00  0.52           N  
ATOM   3803  CA  VAL A 245      28.798  35.470 -12.194  1.00  0.62           C  
ATOM   3804  C   VAL A 245      28.346  36.897 -12.482  1.00  0.51           C  
ATOM   3805  O   VAL A 245      29.144  37.837 -12.466  1.00  0.88           O  
ATOM   3806  CB  VAL A 245      29.022  35.260 -10.687  1.00  0.93           C  
ATOM   3807  CG1 VAL A 245      27.840  35.774  -9.893  1.00  0.93           C  
ATOM   3808  CG2 VAL A 245      29.218  33.773 -10.425  1.00  0.93           C  
ATOM   3809  H   VAL A 245      30.829  34.881 -12.374  1.00  0.62           H  
ATOM   3810  HA  VAL A 245      28.008  34.790 -12.518  1.00  0.74           H  
ATOM   3811  HB  VAL A 245      29.906  35.813 -10.370  1.00  1.12           H  
ATOM   3812 1HG1 VAL A 245      28.016  35.612  -8.829  1.00  1.12           H  
ATOM   3813 2HG1 VAL A 245      27.713  36.837 -10.079  1.00  1.12           H  
ATOM   3814 3HG1 VAL A 245      26.946  35.239 -10.198  1.00  1.12           H  
ATOM   3815 1HG2 VAL A 245      29.387  33.609  -9.362  1.00  1.12           H  
ATOM   3816 2HG2 VAL A 245      28.327  33.229 -10.739  1.00  1.12           H  
ATOM   3817 3HG2 VAL A 245      30.079  33.413 -10.989  1.00  1.12           H  
ATOM   3818  N   ASN A 246      27.052  37.019 -12.770  1.00  0.27           N  
ATOM   3819  CA  ASN A 246      26.340  38.239 -13.147  1.00  0.35           C  
ATOM   3820  C   ASN A 246      26.713  38.759 -14.538  1.00  0.39           C  
ATOM   3821  O   ASN A 246      26.354  39.883 -14.892  1.00  0.42           O  
ATOM   3822  CB  ASN A 246      26.563  39.346 -12.124  1.00  0.52           C  
ATOM   3823  CG  ASN A 246      26.104  38.982 -10.741  1.00  0.52           C  
ATOM   3824  OD1 ASN A 246      25.173  38.192 -10.558  1.00  0.52           O  
ATOM   3825  ND2 ASN A 246      26.748  39.552  -9.754  1.00  0.52           N  
ATOM   3826  H   ASN A 246      26.491  36.184 -12.731  1.00  0.32           H  
ATOM   3827  HA  ASN A 246      25.276  38.008 -13.170  1.00  0.42           H  
ATOM   3828 1HB  ASN A 246      27.617  39.616 -12.087  1.00  0.63           H  
ATOM   3829 2HB  ASN A 246      26.018  40.235 -12.441  1.00  0.63           H  
ATOM   3830 1HD2 ASN A 246      26.491  39.354  -8.807  1.00  0.63           H  
ATOM   3831 2HD2 ASN A 246      27.497  40.186  -9.946  1.00  0.63           H  
ATOM   3832  N   ASN A 247      27.378  37.928 -15.349  1.00  0.43           N  
ATOM   3833  CA  ASN A 247      27.738  38.307 -16.711  1.00  0.43           C  
ATOM   3834  C   ASN A 247      26.843  37.628 -17.743  1.00  0.35           C  
ATOM   3835  O   ASN A 247      26.987  36.434 -18.021  1.00  0.41           O  
ATOM   3836  CB  ASN A 247      29.183  38.000 -16.979  1.00  0.65           C  
ATOM   3837  CG  ASN A 247      29.619  38.410 -18.348  1.00  0.65           C  
ATOM   3838  OD1 ASN A 247      28.790  38.595 -19.246  1.00  0.65           O  
ATOM   3839  ND2 ASN A 247      30.903  38.527 -18.539  1.00  0.65           N  
ATOM   3840  H   ASN A 247      27.672  37.013 -15.027  1.00  0.52           H  
ATOM   3841  HA  ASN A 247      27.592  39.383 -16.818  1.00  0.52           H  
ATOM   3842 1HB  ASN A 247      29.812  38.491 -16.236  1.00  0.77           H  
ATOM   3843 2HB  ASN A 247      29.328  36.929 -16.884  1.00  0.77           H  
ATOM   3844 1HD2 ASN A 247      31.253  38.765 -19.446  1.00  0.77           H  
ATOM   3845 2HD2 ASN A 247      31.536  38.355 -17.787  1.00  0.77           H  
ATOM   3846  N   GLU A 248      25.930  38.409 -18.305  1.00  0.43           N  
ATOM   3847  CA  GLU A 248      24.951  37.936 -19.268  1.00  0.76           C  
ATOM   3848  C   GLU A 248      25.567  37.475 -20.587  1.00  0.39           C  
ATOM   3849  O   GLU A 248      25.134  36.467 -21.145  1.00  0.81           O  
ATOM   3850  CB  GLU A 248      23.940  39.048 -19.529  1.00  1.14           C  
ATOM   3851  CG  GLU A 248      22.874  38.720 -20.545  1.00  1.14           C  
ATOM   3852  CD  GLU A 248      21.928  37.632 -20.138  1.00  1.14           C  
ATOM   3853  OE1 GLU A 248      21.652  37.428 -18.978  1.00  1.14           O  
ATOM   3854  OE2 GLU A 248      21.484  36.969 -21.036  1.00  1.14           O  
ATOM   3855  H   GLU A 248      25.907  39.386 -18.044  1.00  0.52           H  
ATOM   3856  HA  GLU A 248      24.429  37.086 -18.827  1.00  0.91           H  
ATOM   3857 1HB  GLU A 248      23.444  39.316 -18.595  1.00  1.37           H  
ATOM   3858 2HB  GLU A 248      24.466  39.929 -19.883  1.00  1.37           H  
ATOM   3859 1HG  GLU A 248      22.303  39.621 -20.755  1.00  1.37           H  
ATOM   3860 2HG  GLU A 248      23.368  38.425 -21.470  1.00  1.37           H  
ATOM   3861  N   ALA A 249      26.558  38.218 -21.087  1.00  0.64           N  
ATOM   3862  CA  ALA A 249      27.227  37.873 -22.343  1.00  0.55           C  
ATOM   3863  C   ALA A 249      27.968  36.550 -22.216  1.00  0.30           C  
ATOM   3864  O   ALA A 249      27.953  35.734 -23.143  1.00  0.33           O  
ATOM   3865  CB  ALA A 249      28.193  38.972 -22.750  1.00  0.83           C  
ATOM   3866  H   ALA A 249      26.867  39.037 -20.581  1.00  0.77           H  
ATOM   3867  HA  ALA A 249      26.466  37.763 -23.115  1.00  0.66           H  
ATOM   3868 1HB  ALA A 249      28.666  38.710 -23.697  1.00  0.99           H  
ATOM   3869 2HB  ALA A 249      27.650  39.910 -22.862  1.00  0.99           H  
ATOM   3870 3HB  ALA A 249      28.957  39.084 -21.982  1.00  0.99           H  
ATOM   3871  N   ALA A 250      28.601  36.340 -21.061  1.00  0.25           N  
ATOM   3872  CA  ALA A 250      29.312  35.099 -20.795  1.00  0.25           C  
ATOM   3873  C   ALA A 250      28.348  33.940 -20.806  1.00  0.22           C  
ATOM   3874  O   ALA A 250      28.650  32.900 -21.385  1.00  0.31           O  
ATOM   3875  CB  ALA A 250      30.042  35.155 -19.467  1.00  0.38           C  
ATOM   3876  H   ALA A 250      28.588  37.068 -20.357  1.00  0.30           H  
ATOM   3877  HA  ALA A 250      30.033  34.939 -21.592  1.00  0.30           H  
ATOM   3878 1HB  ALA A 250      30.572  34.219 -19.304  1.00  0.45           H  
ATOM   3879 2HB  ALA A 250      30.756  35.977 -19.481  1.00  0.45           H  
ATOM   3880 3HB  ALA A 250      29.324  35.310 -18.663  1.00  0.45           H  
ATOM   3881  N   MET A 251      27.175  34.127 -20.195  1.00  0.17           N  
ATOM   3882  CA  MET A 251      26.169  33.079 -20.195  1.00  0.21           C  
ATOM   3883  C   MET A 251      25.654  32.800 -21.593  1.00  0.31           C  
ATOM   3884  O   MET A 251      25.446  31.642 -21.947  1.00  0.60           O  
ATOM   3885  CB  MET A 251      24.999  33.442 -19.298  1.00  0.32           C  
ATOM   3886  CG  MET A 251      25.297  33.459 -17.817  1.00  0.32           C  
ATOM   3887  SD  MET A 251      23.876  34.005 -16.857  1.00  0.32           S  
ATOM   3888  CE  MET A 251      22.756  32.612 -17.023  1.00  0.32           C  
ATOM   3889  H   MET A 251      26.989  34.996 -19.702  1.00  0.20           H  
ATOM   3890  HA  MET A 251      26.626  32.164 -19.821  1.00  0.25           H  
ATOM   3891 1HB  MET A 251      24.623  34.426 -19.571  1.00  0.38           H  
ATOM   3892 2HB  MET A 251      24.191  32.728 -19.456  1.00  0.38           H  
ATOM   3893 1HG  MET A 251      25.574  32.459 -17.490  1.00  0.38           H  
ATOM   3894 2HG  MET A 251      26.132  34.129 -17.615  1.00  0.38           H  
ATOM   3895 1HE  MET A 251      21.835  32.818 -16.479  1.00  0.38           H  
ATOM   3896 2HE  MET A 251      22.526  32.454 -18.078  1.00  0.38           H  
ATOM   3897 3HE  MET A 251      23.225  31.716 -16.616  1.00  0.38           H  
ATOM   3898  N   LYS A 252      25.435  33.855 -22.387  1.00  0.28           N  
ATOM   3899  CA  LYS A 252      24.944  33.700 -23.757  1.00  0.38           C  
ATOM   3900  C   LYS A 252      25.851  32.753 -24.520  1.00  0.39           C  
ATOM   3901  O   LYS A 252      25.390  31.786 -25.132  1.00  0.36           O  
ATOM   3902  CB  LYS A 252      24.870  35.058 -24.469  1.00  0.57           C  
ATOM   3903  CG  LYS A 252      24.255  35.007 -25.865  1.00  0.57           C  
ATOM   3904  CD  LYS A 252      24.195  36.382 -26.524  1.00  0.57           C  
ATOM   3905  CE  LYS A 252      23.483  36.325 -27.874  1.00  0.57           C  
ATOM   3906  NZ  LYS A 252      23.430  37.663 -28.538  1.00  0.57           N  
ATOM   3907  H   LYS A 252      25.594  34.789 -22.033  1.00  0.34           H  
ATOM   3908  HA  LYS A 252      23.948  33.261 -23.733  1.00  0.46           H  
ATOM   3909 1HB  LYS A 252      24.281  35.751 -23.867  1.00  0.68           H  
ATOM   3910 2HB  LYS A 252      25.870  35.478 -24.563  1.00  0.68           H  
ATOM   3911 1HG  LYS A 252      24.837  34.334 -26.496  1.00  0.68           H  
ATOM   3912 2HG  LYS A 252      23.243  34.617 -25.788  1.00  0.68           H  
ATOM   3913 1HD  LYS A 252      23.683  37.091 -25.877  1.00  0.68           H  
ATOM   3914 2HD  LYS A 252      25.208  36.745 -26.685  1.00  0.68           H  
ATOM   3915 1HE  LYS A 252      24.005  35.627 -28.525  1.00  0.68           H  
ATOM   3916 2HE  LYS A 252      22.464  35.968 -27.725  1.00  0.68           H  
ATOM   3917 1HZ  LYS A 252      22.953  37.579 -29.425  1.00  0.68           H  
ATOM   3918 2HZ  LYS A 252      22.933  38.317 -27.950  1.00  0.68           H  
ATOM   3919 3HZ  LYS A 252      24.369  38.000 -28.694  1.00  0.68           H  
ATOM   3920  N   LYS A 253      27.147  33.044 -24.469  1.00  0.59           N  
ATOM   3921  CA  LYS A 253      28.151  32.242 -25.137  1.00  0.85           C  
ATOM   3922  C   LYS A 253      28.246  30.839 -24.533  1.00  0.90           C  
ATOM   3923  O   LYS A 253      28.351  29.856 -25.266  1.00  1.05           O  
ATOM   3924  CB  LYS A 253      29.492  32.947 -25.067  1.00  1.27           C  
ATOM   3925  CG  LYS A 253      30.601  32.278 -25.852  1.00  1.27           C  
ATOM   3926  CD  LYS A 253      31.861  33.109 -25.776  1.00  1.27           C  
ATOM   3927  CE  LYS A 253      32.967  32.575 -26.658  1.00  1.27           C  
ATOM   3928  NZ  LYS A 253      34.197  33.386 -26.497  1.00  1.27           N  
ATOM   3929  H   LYS A 253      27.446  33.864 -23.952  1.00  0.71           H  
ATOM   3930  HA  LYS A 253      27.868  32.136 -26.185  1.00  1.02           H  
ATOM   3931 1HB  LYS A 253      29.389  33.961 -25.446  1.00  1.53           H  
ATOM   3932 2HB  LYS A 253      29.804  33.027 -24.027  1.00  1.53           H  
ATOM   3933 1HG  LYS A 253      30.799  31.295 -25.430  1.00  1.53           H  
ATOM   3934 2HG  LYS A 253      30.304  32.161 -26.893  1.00  1.53           H  
ATOM   3935 1HD  LYS A 253      31.634  34.121 -26.106  1.00  1.53           H  
ATOM   3936 2HD  LYS A 253      32.216  33.151 -24.747  1.00  1.53           H  
ATOM   3937 1HE  LYS A 253      33.185  31.536 -26.415  1.00  1.53           H  
ATOM   3938 2HE  LYS A 253      32.642  32.634 -27.697  1.00  1.53           H  
ATOM   3939 1HZ  LYS A 253      34.921  33.044 -27.113  1.00  1.53           H  
ATOM   3940 2HZ  LYS A 253      33.985  34.355 -26.707  1.00  1.53           H  
ATOM   3941 3HZ  LYS A 253      34.510  33.324 -25.540  1.00  1.53           H  
ATOM   3942  N   ALA A 254      28.197  30.754 -23.201  1.00  1.06           N  
ATOM   3943  CA  ALA A 254      28.275  29.484 -22.488  1.00  1.50           C  
ATOM   3944  C   ALA A 254      27.189  28.523 -22.945  1.00  0.81           C  
ATOM   3945  O   ALA A 254      27.475  27.359 -23.228  1.00  1.00           O  
ATOM   3946  CB  ALA A 254      28.157  29.724 -20.991  1.00  2.25           C  
ATOM   3947  H   ALA A 254      28.123  31.595 -22.648  1.00  1.27           H  
ATOM   3948  HA  ALA A 254      29.241  29.029 -22.706  1.00  1.80           H  
ATOM   3949 1HB  ALA A 254      28.235  28.777 -20.460  1.00  2.70           H  
ATOM   3950 2HB  ALA A 254      28.956  30.391 -20.666  1.00  2.70           H  
ATOM   3951 3HB  ALA A 254      27.194  30.179 -20.771  1.00  2.70           H  
ATOM   3952  N   VAL A 255      25.957  29.028 -23.040  1.00  0.50           N  
ATOM   3953  CA  VAL A 255      24.815  28.243 -23.486  1.00  0.29           C  
ATOM   3954  C   VAL A 255      24.946  27.902 -24.961  1.00  0.16           C  
ATOM   3955  O   VAL A 255      24.575  26.810 -25.391  1.00  0.33           O  
ATOM   3956  CB  VAL A 255      23.501  28.968 -23.187  1.00  0.43           C  
ATOM   3957  CG1 VAL A 255      22.329  28.223 -23.813  1.00  0.43           C  
ATOM   3958  CG2 VAL A 255      23.341  29.029 -21.676  1.00  0.43           C  
ATOM   3959  H   VAL A 255      25.803  29.990 -22.777  1.00  0.60           H  
ATOM   3960  HA  VAL A 255      24.799  27.321 -22.917  1.00  0.35           H  
ATOM   3961  HB  VAL A 255      23.529  29.974 -23.605  1.00  0.52           H  
ATOM   3962 1HG1 VAL A 255      21.400  28.742 -23.582  1.00  0.52           H  
ATOM   3963 2HG1 VAL A 255      22.462  28.180 -24.893  1.00  0.52           H  
ATOM   3964 3HG1 VAL A 255      22.286  27.211 -23.410  1.00  0.52           H  
ATOM   3965 1HG2 VAL A 255      22.419  29.536 -21.422  1.00  0.52           H  
ATOM   3966 2HG2 VAL A 255      23.314  28.015 -21.278  1.00  0.52           H  
ATOM   3967 3HG2 VAL A 255      24.182  29.568 -21.241  1.00  0.52           H  
ATOM   3968  N   ALA A 256      25.493  28.825 -25.750  1.00  0.15           N  
ATOM   3969  CA  ALA A 256      25.748  28.539 -27.154  1.00  0.29           C  
ATOM   3970  C   ALA A 256      26.711  27.349 -27.300  1.00  0.49           C  
ATOM   3971  O   ALA A 256      26.608  26.589 -28.264  1.00  1.76           O  
ATOM   3972  CB  ALA A 256      26.306  29.767 -27.855  1.00  0.43           C  
ATOM   3973  H   ALA A 256      25.736  29.738 -25.383  1.00  0.18           H  
ATOM   3974  HA  ALA A 256      24.809  28.257 -27.620  1.00  0.35           H  
ATOM   3975 1HB  ALA A 256      26.466  29.537 -28.908  1.00  0.52           H  
ATOM   3976 2HB  ALA A 256      25.596  30.590 -27.766  1.00  0.52           H  
ATOM   3977 3HB  ALA A 256      27.251  30.054 -27.402  1.00  0.52           H  
ATOM   3978  N   HIS A 257      27.629  27.172 -26.341  1.00  0.56           N  
ATOM   3979  CA  HIS A 257      28.540  26.031 -26.380  1.00  1.15           C  
ATOM   3980  C   HIS A 257      27.903  24.727 -25.873  1.00  0.48           C  
ATOM   3981  O   HIS A 257      28.135  23.666 -26.453  1.00  0.58           O  
ATOM   3982  CB  HIS A 257      29.787  26.294 -25.526  1.00  1.72           C  
ATOM   3983  CG  HIS A 257      30.712  27.328 -26.075  1.00  1.72           C  
ATOM   3984  ND1 HIS A 257      31.360  27.179 -27.284  1.00  1.72           N  
ATOM   3985  CD2 HIS A 257      31.120  28.514 -25.573  1.00  1.72           C  
ATOM   3986  CE1 HIS A 257      32.119  28.239 -27.504  1.00  1.72           C  
ATOM   3987  NE2 HIS A 257      31.992  29.062 -26.480  1.00  1.72           N  
ATOM   3988  H   HIS A 257      27.712  27.853 -25.594  1.00  0.67           H  
ATOM   3989  HA  HIS A 257      28.864  25.860 -27.406  1.00  1.38           H  
ATOM   3990 1HB  HIS A 257      29.483  26.611 -24.529  1.00  2.07           H  
ATOM   3991 2HB  HIS A 257      30.348  25.367 -25.413  1.00  2.07           H  
ATOM   3992  HD1 HIS A 257      31.176  26.471 -27.966  1.00  2.07           H  
ATOM   3993  HD2 HIS A 257      30.885  29.045 -24.650  1.00  2.07           H  
ATOM   3994  HE1 HIS A 257      32.714  28.314 -28.414  1.00  2.07           H  
ATOM   3995  N   GLN A 258      27.090  24.808 -24.813  1.00  0.50           N  
ATOM   3996  CA  GLN A 258      26.442  23.613 -24.246  1.00  0.48           C  
ATOM   3997  C   GLN A 258      25.445  23.998 -23.147  1.00  0.55           C  
ATOM   3998  O   GLN A 258      25.404  25.153 -22.749  1.00  1.10           O  
ATOM   3999  CB  GLN A 258      27.503  22.688 -23.668  1.00  0.72           C  
ATOM   4000  CG  GLN A 258      28.240  23.315 -22.521  1.00  0.72           C  
ATOM   4001  CD  GLN A 258      29.297  22.409 -21.983  1.00  0.72           C  
ATOM   4002  OE1 GLN A 258      30.350  22.201 -22.593  1.00  0.72           O  
ATOM   4003  NE2 GLN A 258      29.024  21.858 -20.813  1.00  0.72           N  
ATOM   4004  H   GLN A 258      26.946  25.707 -24.368  1.00  0.60           H  
ATOM   4005  HA  GLN A 258      25.908  23.099 -25.038  1.00  0.58           H  
ATOM   4006 1HB  GLN A 258      27.065  21.761 -23.313  1.00  0.86           H  
ATOM   4007 2HB  GLN A 258      28.234  22.424 -24.429  1.00  0.86           H  
ATOM   4008 1HG  GLN A 258      28.716  24.235 -22.860  1.00  0.86           H  
ATOM   4009 2HG  GLN A 258      27.533  23.533 -21.721  1.00  0.86           H  
ATOM   4010 1HE2 GLN A 258      29.697  21.258 -20.376  1.00  0.86           H  
ATOM   4011 2HE2 GLN A 258      28.155  22.056 -20.358  1.00  0.86           H  
ATOM   4012  N   PRO A 259      24.641  23.060 -22.630  1.00  0.41           N  
ATOM   4013  CA  PRO A 259      23.702  23.258 -21.527  1.00  0.56           C  
ATOM   4014  C   PRO A 259      24.443  23.728 -20.269  1.00  1.08           C  
ATOM   4015  O   PRO A 259      25.558  23.278 -19.989  1.00  3.46           O  
ATOM   4016  CB  PRO A 259      23.037  21.888 -21.384  1.00  0.84           C  
ATOM   4017  CG  PRO A 259      23.078  21.321 -22.768  1.00  0.84           C  
ATOM   4018  CD  PRO A 259      24.367  21.808 -23.362  1.00  0.84           C  
ATOM   4019  HA  PRO A 259      22.961  24.012 -21.831  1.00  0.67           H  
ATOM   4020 1HB  PRO A 259      23.587  21.276 -20.655  1.00  1.01           H  
ATOM   4021 2HB  PRO A 259      22.013  22.004 -21.001  1.00  1.01           H  
ATOM   4022 1HG  PRO A 259      23.016  20.228 -22.730  1.00  1.01           H  
ATOM   4023 2HG  PRO A 259      22.201  21.662 -23.337  1.00  1.01           H  
ATOM   4024 1HD  PRO A 259      25.158  21.070 -23.176  1.00  1.01           H  
ATOM   4025 2HD  PRO A 259      24.237  22.011 -24.434  1.00  1.01           H  
ATOM   4026  N   VAL A 260      23.822  24.652 -19.530  1.00  0.70           N  
ATOM   4027  CA  VAL A 260      24.463  25.269 -18.357  1.00  0.88           C  
ATOM   4028  C   VAL A 260      23.665  25.113 -17.063  1.00  0.99           C  
ATOM   4029  O   VAL A 260      22.465  25.372 -17.021  1.00  1.57           O  
ATOM   4030  CB  VAL A 260      24.710  26.776 -18.628  1.00  1.32           C  
ATOM   4031  CG1 VAL A 260      25.315  27.455 -17.409  1.00  1.32           C  
ATOM   4032  CG2 VAL A 260      25.648  26.928 -19.814  1.00  1.32           C  
ATOM   4033  H   VAL A 260      22.888  24.936 -19.809  1.00  0.84           H  
ATOM   4034  HA  VAL A 260      25.432  24.790 -18.215  1.00  1.06           H  
ATOM   4035  HB  VAL A 260      23.759  27.263 -18.842  1.00  1.58           H  
ATOM   4036 1HG1 VAL A 260      25.471  28.513 -17.622  1.00  1.58           H  
ATOM   4037 2HG1 VAL A 260      24.640  27.354 -16.560  1.00  1.58           H  
ATOM   4038 3HG1 VAL A 260      26.270  26.990 -17.173  1.00  1.58           H  
ATOM   4039 1HG2 VAL A 260      25.817  27.986 -20.010  1.00  1.58           H  
ATOM   4040 2HG2 VAL A 260      26.596  26.443 -19.591  1.00  1.58           H  
ATOM   4041 3HG2 VAL A 260      25.203  26.466 -20.693  1.00  1.58           H  
ATOM   4042  N   SER A 261      24.330  24.679 -15.994  1.00  0.60           N  
ATOM   4043  CA  SER A 261      23.635  24.504 -14.723  1.00  0.59           C  
ATOM   4044  C   SER A 261      23.540  25.847 -14.005  1.00  0.45           C  
ATOM   4045  O   SER A 261      24.525  26.582 -13.900  1.00  0.57           O  
ATOM   4046  CB  SER A 261      24.335  23.491 -13.848  1.00  0.89           C  
ATOM   4047  OG  SER A 261      23.663  23.360 -12.625  1.00  0.89           O  
ATOM   4048  H   SER A 261      25.324  24.499 -16.049  1.00  0.72           H  
ATOM   4049  HA  SER A 261      22.624  24.148 -14.923  1.00  0.71           H  
ATOM   4050 1HB  SER A 261      24.373  22.527 -14.355  1.00  1.06           H  
ATOM   4051 2HB  SER A 261      25.362  23.812 -13.672  1.00  1.06           H  
ATOM   4052  HG  SER A 261      22.858  22.866 -12.824  1.00  1.06           H  
ATOM   4053  N   VAL A 262      22.333  26.190 -13.555  1.00  0.43           N  
ATOM   4054  CA  VAL A 262      22.090  27.483 -12.919  1.00  0.79           C  
ATOM   4055  C   VAL A 262      21.243  27.449 -11.635  1.00  0.26           C  
ATOM   4056  O   VAL A 262      20.232  26.755 -11.561  1.00  2.07           O  
ATOM   4057  CB  VAL A 262      21.418  28.442 -13.927  1.00  1.19           C  
ATOM   4058  CG1 VAL A 262      21.099  29.740 -13.244  1.00  1.19           C  
ATOM   4059  CG2 VAL A 262      22.340  28.724 -15.106  1.00  1.19           C  
ATOM   4060  H   VAL A 262      21.567  25.541 -13.665  1.00  0.52           H  
ATOM   4061  HA  VAL A 262      23.057  27.900 -12.669  1.00  0.95           H  
ATOM   4062  HB  VAL A 262      20.486  28.006 -14.284  1.00  1.42           H  
ATOM   4063 1HG1 VAL A 262      20.633  30.403 -13.962  1.00  1.42           H  
ATOM   4064 2HG1 VAL A 262      20.417  29.565 -12.418  1.00  1.42           H  
ATOM   4065 3HG1 VAL A 262      22.017  30.196 -12.874  1.00  1.42           H  
ATOM   4066 1HG2 VAL A 262      21.847  29.411 -15.791  1.00  1.42           H  
ATOM   4067 2HG2 VAL A 262      23.261  29.176 -14.744  1.00  1.42           H  
ATOM   4068 3HG2 VAL A 262      22.569  27.799 -15.631  1.00  1.42           H  
ATOM   4069  N   ALA A 263      21.651  28.202 -10.610  1.00  0.72           N  
ATOM   4070  CA  ALA A 263      20.792  28.303  -9.417  1.00  0.58           C  
ATOM   4071  C   ALA A 263      19.730  29.403  -9.627  1.00  0.28           C  
ATOM   4072  O   ALA A 263      20.038  30.470 -10.156  1.00  0.98           O  
ATOM   4073  CB  ALA A 263      21.607  28.593  -8.170  1.00  0.87           C  
ATOM   4074  H   ALA A 263      22.529  28.709 -10.685  1.00  0.86           H  
ATOM   4075  HA  ALA A 263      20.282  27.353  -9.289  1.00  0.70           H  
ATOM   4076 1HB  ALA A 263      20.944  28.639  -7.306  1.00  1.04           H  
ATOM   4077 2HB  ALA A 263      22.342  27.802  -8.023  1.00  1.04           H  
ATOM   4078 3HB  ALA A 263      22.116  29.546  -8.284  1.00  1.04           H  
ATOM   4079  N   ILE A 264      18.484  29.131  -9.220  1.00  0.21           N  
ATOM   4080  CA  ILE A 264      17.348  30.064  -9.374  1.00  0.60           C  
ATOM   4081  C   ILE A 264      16.429  30.156  -8.137  1.00  0.45           C  
ATOM   4082  O   ILE A 264      16.265  29.180  -7.410  1.00  0.79           O  
ATOM   4083  CB  ILE A 264      16.490  29.722 -10.629  1.00  0.90           C  
ATOM   4084  CG1 ILE A 264      17.301  29.901 -11.910  1.00  0.90           C  
ATOM   4085  CG2 ILE A 264      15.220  30.548 -10.709  1.00  0.90           C  
ATOM   4086  CD1 ILE A 264      16.523  29.505 -13.132  1.00  0.90           C  
ATOM   4087  H   ILE A 264      18.311  28.230  -8.799  1.00  0.25           H  
ATOM   4088  HA  ILE A 264      17.763  31.058  -9.539  1.00  0.72           H  
ATOM   4089  HB  ILE A 264      16.219  28.669 -10.582  1.00  1.08           H  
ATOM   4090 1HG1 ILE A 264      17.609  30.942 -12.007  1.00  1.08           H  
ATOM   4091 2HG1 ILE A 264      18.191  29.278 -11.867  1.00  1.08           H  
ATOM   4092 1HG2 ILE A 264      14.655  30.256 -11.594  1.00  1.08           H  
ATOM   4093 2HG2 ILE A 264      14.607  30.383  -9.827  1.00  1.08           H  
ATOM   4094 3HG2 ILE A 264      15.491  31.596 -10.781  1.00  1.08           H  
ATOM   4095 1HD1 ILE A 264      17.140  29.637 -14.020  1.00  1.08           H  
ATOM   4096 2HD1 ILE A 264      16.222  28.463 -13.046  1.00  1.08           H  
ATOM   4097 3HD1 ILE A 264      15.636  30.128 -13.209  1.00  1.08           H  
ATOM   4098  N   ASP A 265      15.888  31.361  -7.881  1.00  0.13           N  
ATOM   4099  CA  ASP A 265      14.900  31.638  -6.818  1.00  0.10           C  
ATOM   4100  C   ASP A 265      13.447  31.375  -7.262  1.00  0.18           C  
ATOM   4101  O   ASP A 265      12.844  32.216  -7.929  1.00  0.44           O  
ATOM   4102  CB  ASP A 265      14.989  33.111  -6.368  1.00  0.15           C  
ATOM   4103  CG  ASP A 265      13.990  33.496  -5.255  1.00  0.15           C  
ATOM   4104  OD1 ASP A 265      13.048  32.764  -5.033  1.00  0.15           O  
ATOM   4105  OD2 ASP A 265      14.180  34.519  -4.632  1.00  0.15           O  
ATOM   4106  H   ASP A 265      16.139  32.130  -8.487  1.00  0.16           H  
ATOM   4107  HA  ASP A 265      15.120  30.993  -5.967  1.00  0.12           H  
ATOM   4108 1HB  ASP A 265      15.999  33.320  -6.026  1.00  0.18           H  
ATOM   4109 2HB  ASP A 265      14.804  33.756  -7.227  1.00  0.18           H  
ATOM   4110  N   ALA A 266      12.877  30.227  -6.882  1.00  0.34           N  
ATOM   4111  CA  ALA A 266      11.476  29.923  -7.226  1.00  0.99           C  
ATOM   4112  C   ALA A 266      10.504  30.121  -6.068  1.00  1.39           C  
ATOM   4113  O   ALA A 266       9.445  29.491  -6.049  1.00  3.69           O  
ATOM   4114  CB  ALA A 266      11.330  28.497  -7.695  1.00  1.48           C  
ATOM   4115  H   ALA A 266      13.420  29.557  -6.342  1.00  0.41           H  
ATOM   4116  HA  ALA A 266      11.174  30.594  -8.029  1.00  1.19           H  
ATOM   4117 1HB  ALA A 266      10.291  28.316  -7.957  1.00  1.78           H  
ATOM   4118 2HB  ALA A 266      11.947  28.338  -8.567  1.00  1.78           H  
ATOM   4119 3HB  ALA A 266      11.627  27.816  -6.899  1.00  1.78           H  
ATOM   4120  N   SER A 267      10.843  30.963  -5.098  1.00  0.51           N  
ATOM   4121  CA  SER A 267       9.962  31.118  -3.946  1.00  0.73           C  
ATOM   4122  C   SER A 267       8.730  31.989  -4.204  1.00  0.64           C  
ATOM   4123  O   SER A 267       7.698  31.805  -3.558  1.00  0.78           O  
ATOM   4124  CB  SER A 267      10.738  31.709  -2.787  1.00  1.09           C  
ATOM   4125  OG  SER A 267      11.122  33.030  -3.061  1.00  1.09           O  
ATOM   4126  H   SER A 267      11.711  31.488  -5.141  1.00  0.61           H  
ATOM   4127  HA  SER A 267       9.617  30.127  -3.655  1.00  0.88           H  
ATOM   4128 1HB  SER A 267      10.122  31.685  -1.888  1.00  1.31           H  
ATOM   4129 2HB  SER A 267      11.623  31.103  -2.594  1.00  1.31           H  
ATOM   4130  HG  SER A 267      11.794  32.974  -3.752  1.00  1.31           H  
ATOM   4131  N   ASP A 268       8.821  32.925  -5.145  1.00  0.49           N  
ATOM   4132  CA  ASP A 268       7.693  33.821  -5.395  1.00  0.44           C  
ATOM   4133  C   ASP A 268       6.518  33.090  -6.034  1.00  0.34           C  
ATOM   4134  O   ASP A 268       6.703  32.261  -6.926  1.00  0.33           O  
ATOM   4135  CB  ASP A 268       8.091  35.000  -6.278  1.00  0.66           C  
ATOM   4136  CG  ASP A 268       7.047  36.119  -6.244  1.00  0.66           C  
ATOM   4137  OD1 ASP A 268       6.029  36.021  -6.895  1.00  0.66           O  
ATOM   4138  OD2 ASP A 268       7.291  37.078  -5.551  1.00  0.66           O  
ATOM   4139  H   ASP A 268       9.678  33.036  -5.668  1.00  0.59           H  
ATOM   4140  HA  ASP A 268       7.357  34.218  -4.436  1.00  0.53           H  
ATOM   4141 1HB  ASP A 268       9.048  35.399  -5.942  1.00  0.79           H  
ATOM   4142 2HB  ASP A 268       8.218  34.665  -7.308  1.00  0.79           H  
ATOM   4143  N   ASP A 269       5.316  33.444  -5.591  1.00  0.37           N  
ATOM   4144  CA  ASP A 269       4.062  32.858  -6.053  1.00  0.39           C  
ATOM   4145  C   ASP A 269       3.878  32.971  -7.569  1.00  0.26           C  
ATOM   4146  O   ASP A 269       3.315  32.076  -8.200  1.00  0.29           O  
ATOM   4147  CB  ASP A 269       2.898  33.545  -5.350  1.00  0.58           C  
ATOM   4148  CG  ASP A 269       2.832  33.229  -3.865  1.00  0.58           C  
ATOM   4149  OD1 ASP A 269       3.501  32.321  -3.435  1.00  0.58           O  
ATOM   4150  OD2 ASP A 269       2.118  33.911  -3.169  1.00  0.58           O  
ATOM   4151  H   ASP A 269       5.269  34.154  -4.873  1.00  0.44           H  
ATOM   4152  HA  ASP A 269       4.059  31.803  -5.786  1.00  0.47           H  
ATOM   4153 1HB  ASP A 269       2.982  34.624  -5.474  1.00  0.70           H  
ATOM   4154 2HB  ASP A 269       1.961  33.232  -5.811  1.00  0.70           H  
ATOM   4155  N   SER A 270       4.353  34.072  -8.155  1.00  0.23           N  
ATOM   4156  CA  SER A 270       4.237  34.284  -9.592  1.00  0.26           C  
ATOM   4157  C   SER A 270       5.086  33.303 -10.388  1.00  0.26           C  
ATOM   4158  O   SER A 270       4.809  33.047 -11.560  1.00  0.32           O  
ATOM   4159  CB  SER A 270       4.623  35.707  -9.931  1.00  0.39           C  
ATOM   4160  OG  SER A 270       5.964  35.954  -9.621  1.00  0.39           O  
ATOM   4161  H   SER A 270       4.824  34.778  -7.598  1.00  0.28           H  
ATOM   4162  HA  SER A 270       3.194  34.135  -9.874  1.00  0.31           H  
ATOM   4163 1HB  SER A 270       4.456  35.882 -10.993  1.00  0.47           H  
ATOM   4164 2HB  SER A 270       3.988  36.398  -9.380  1.00  0.47           H  
ATOM   4165  HG  SER A 270       6.016  35.955  -8.658  1.00  0.47           H  
ATOM   4166  N   PHE A 271       6.114  32.745  -9.755  1.00  0.23           N  
ATOM   4167  CA  PHE A 271       6.935  31.741 -10.394  1.00  0.25           C  
ATOM   4168  C   PHE A 271       6.169  30.439 -10.254  1.00  0.29           C  
ATOM   4169  O   PHE A 271       6.021  29.685 -11.210  1.00  0.40           O  
ATOM   4170  CB  PHE A 271       8.287  31.592  -9.686  1.00  0.38           C  
ATOM   4171  CG  PHE A 271       9.286  30.728 -10.415  1.00  0.38           C  
ATOM   4172  CD1 PHE A 271      10.281  31.313 -11.181  1.00  0.38           C  
ATOM   4173  CD2 PHE A 271       9.229  29.345 -10.363  1.00  0.38           C  
ATOM   4174  CE1 PHE A 271      11.209  30.549 -11.861  1.00  0.38           C  
ATOM   4175  CE2 PHE A 271      10.155  28.575 -11.049  1.00  0.38           C  
ATOM   4176  CZ  PHE A 271      11.146  29.177 -11.795  1.00  0.38           C  
ATOM   4177  H   PHE A 271       6.318  32.982  -8.795  1.00  0.28           H  
ATOM   4178  HA  PHE A 271       7.071  31.980 -11.449  1.00  0.30           H  
ATOM   4179 1HB  PHE A 271       8.730  32.579  -9.550  1.00  0.45           H  
ATOM   4180 2HB  PHE A 271       8.135  31.167  -8.696  1.00  0.45           H  
ATOM   4181  HD1 PHE A 271      10.334  32.396 -11.233  1.00  0.45           H  
ATOM   4182  HD2 PHE A 271       8.447  28.865  -9.772  1.00  0.45           H  
ATOM   4183  HE1 PHE A 271      11.987  31.032 -12.451  1.00  0.45           H  
ATOM   4184  HE2 PHE A 271      10.107  27.490 -11.002  1.00  0.45           H  
ATOM   4185  HZ  PHE A 271      11.873  28.568 -12.331  1.00  0.45           H  
ATOM   4186  N   GLN A 272       5.642  30.209  -9.046  1.00  0.27           N  
ATOM   4187  CA  GLN A 272       4.942  28.974  -8.700  1.00  0.34           C  
ATOM   4188  C   GLN A 272       3.766  28.667  -9.632  1.00  0.37           C  
ATOM   4189  O   GLN A 272       3.554  27.509 -10.000  1.00  0.79           O  
ATOM   4190  CB  GLN A 272       4.397  29.056  -7.266  1.00  0.51           C  
ATOM   4191  CG  GLN A 272       5.438  29.092  -6.155  1.00  0.51           C  
ATOM   4192  CD  GLN A 272       4.770  29.188  -4.794  1.00  0.51           C  
ATOM   4193  OE1 GLN A 272       3.753  28.523  -4.573  1.00  0.51           O  
ATOM   4194  NE2 GLN A 272       5.301  30.004  -3.887  1.00  0.51           N  
ATOM   4195  H   GLN A 272       5.788  30.900  -8.316  1.00  0.32           H  
ATOM   4196  HA  GLN A 272       5.650  28.149  -8.765  1.00  0.41           H  
ATOM   4197 1HB  GLN A 272       3.773  29.941  -7.161  1.00  0.61           H  
ATOM   4198 2HB  GLN A 272       3.757  28.193  -7.080  1.00  0.61           H  
ATOM   4199 1HG  GLN A 272       6.039  28.188  -6.189  1.00  0.61           H  
ATOM   4200 2HG  GLN A 272       6.073  29.966  -6.288  1.00  0.61           H  
ATOM   4201 1HE2 GLN A 272       4.868  30.094  -2.989  1.00  0.61           H  
ATOM   4202 2HE2 GLN A 272       6.125  30.541  -4.082  1.00  0.61           H  
ATOM   4203  N   PHE A 273       3.028  29.699 -10.044  1.00  0.20           N  
ATOM   4204  CA  PHE A 273       1.886  29.490 -10.930  1.00  0.20           C  
ATOM   4205  C   PHE A 273       2.166  29.789 -12.415  1.00  0.16           C  
ATOM   4206  O   PHE A 273       1.236  29.979 -13.202  1.00  0.19           O  
ATOM   4207  CB  PHE A 273       0.688  30.283 -10.429  1.00  0.30           C  
ATOM   4208  CG  PHE A 273       0.224  29.808  -9.088  1.00  0.30           C  
ATOM   4209  CD1 PHE A 273       0.499  30.546  -7.950  1.00  0.30           C  
ATOM   4210  CD2 PHE A 273      -0.464  28.612  -8.959  1.00  0.30           C  
ATOM   4211  CE1 PHE A 273       0.101  30.106  -6.708  1.00  0.30           C  
ATOM   4212  CE2 PHE A 273      -0.864  28.167  -7.716  1.00  0.30           C  
ATOM   4213  CZ  PHE A 273      -0.578  28.915  -6.591  1.00  0.30           C  
ATOM   4214  H   PHE A 273       3.237  30.629  -9.700  1.00  0.24           H  
ATOM   4215  HA  PHE A 273       1.609  28.443 -10.858  1.00  0.24           H  
ATOM   4216 1HB  PHE A 273       0.949  31.337 -10.348  1.00  0.36           H  
ATOM   4217 2HB  PHE A 273      -0.140  30.193 -11.131  1.00  0.36           H  
ATOM   4218  HD1 PHE A 273       1.040  31.482  -8.044  1.00  0.36           H  
ATOM   4219  HD2 PHE A 273      -0.681  28.020  -9.849  1.00  0.36           H  
ATOM   4220  HE1 PHE A 273       0.327  30.696  -5.820  1.00  0.36           H  
ATOM   4221  HE2 PHE A 273      -1.399  27.225  -7.618  1.00  0.36           H  
ATOM   4222  HZ  PHE A 273      -0.888  28.564  -5.608  1.00  0.36           H  
ATOM   4223  N   TYR A 274       3.441  29.789 -12.808  1.00  0.12           N  
ATOM   4224  CA  TYR A 274       3.806  30.027 -14.203  1.00  0.11           C  
ATOM   4225  C   TYR A 274       3.274  28.964 -15.153  1.00  0.12           C  
ATOM   4226  O   TYR A 274       3.443  27.760 -14.930  1.00  0.12           O  
ATOM   4227  CB  TYR A 274       5.320  30.107 -14.355  1.00  0.17           C  
ATOM   4228  CG  TYR A 274       5.801  30.234 -15.790  1.00  0.17           C  
ATOM   4229  CD1 TYR A 274       5.854  31.458 -16.447  1.00  0.17           C  
ATOM   4230  CD2 TYR A 274       6.195  29.086 -16.452  1.00  0.17           C  
ATOM   4231  CE1 TYR A 274       6.328  31.521 -17.753  1.00  0.17           C  
ATOM   4232  CE2 TYR A 274       6.653  29.145 -17.748  1.00  0.17           C  
ATOM   4233  CZ  TYR A 274       6.734  30.354 -18.401  1.00  0.17           C  
ATOM   4234  OH  TYR A 274       7.249  30.394 -19.682  1.00  0.17           O  
ATOM   4235  H   TYR A 274       4.187  29.633 -12.142  1.00  0.14           H  
ATOM   4236  HA  TYR A 274       3.379  30.979 -14.509  1.00  0.13           H  
ATOM   4237 1HB  TYR A 274       5.695  30.964 -13.794  1.00  0.20           H  
ATOM   4238 2HB  TYR A 274       5.768  29.219 -13.926  1.00  0.20           H  
ATOM   4239  HD1 TYR A 274       5.542  32.368 -15.934  1.00  0.20           H  
ATOM   4240  HD2 TYR A 274       6.148  28.128 -15.937  1.00  0.20           H  
ATOM   4241  HE1 TYR A 274       6.389  32.481 -18.264  1.00  0.20           H  
ATOM   4242  HE2 TYR A 274       6.969  28.234 -18.251  1.00  0.20           H  
ATOM   4243  HH  TYR A 274       7.030  31.231 -20.101  1.00  0.20           H  
ATOM   4244  N   SER A 275       2.644  29.445 -16.222  1.00  0.13           N  
ATOM   4245  CA  SER A 275       2.088  28.622 -17.281  1.00  0.17           C  
ATOM   4246  C   SER A 275       2.787  28.868 -18.615  1.00  0.24           C  
ATOM   4247  O   SER A 275       3.272  27.935 -19.244  1.00  0.34           O  
ATOM   4248  CB  SER A 275       0.614  28.882 -17.424  1.00  0.26           C  
ATOM   4249  OG  SER A 275       0.064  28.113 -18.458  1.00  0.26           O  
ATOM   4250  H   SER A 275       2.525  30.445 -16.307  1.00  0.16           H  
ATOM   4251  HA  SER A 275       2.229  27.575 -17.012  1.00  0.20           H  
ATOM   4252 1HB  SER A 275       0.128  28.638 -16.482  1.00  0.31           H  
ATOM   4253 2HB  SER A 275       0.438  29.936 -17.620  1.00  0.31           H  
ATOM   4254  HG  SER A 275       0.266  27.199 -18.244  1.00  0.31           H  
ATOM   4255  N   SER A 276       2.803  30.103 -19.092  1.00  0.28           N  
ATOM   4256  CA  SER A 276       3.461  30.335 -20.374  1.00  0.38           C  
ATOM   4257  C   SER A 276       3.988  31.752 -20.530  1.00  0.34           C  
ATOM   4258  O   SER A 276       3.997  32.529 -19.580  1.00  1.88           O  
ATOM   4259  CB  SER A 276       2.517  30.018 -21.514  1.00  0.57           C  
ATOM   4260  OG  SER A 276       3.222  29.974 -22.726  1.00  0.57           O  
ATOM   4261  H   SER A 276       2.391  30.862 -18.565  1.00  0.34           H  
ATOM   4262  HA  SER A 276       4.313  29.656 -20.441  1.00  0.46           H  
ATOM   4263 1HB  SER A 276       2.029  29.060 -21.336  1.00  0.68           H  
ATOM   4264 2HB  SER A 276       1.739  30.779 -21.568  1.00  0.68           H  
ATOM   4265  HG  SER A 276       3.766  29.177 -22.677  1.00  0.68           H  
ATOM   4266  N   GLY A 277       4.446  32.071 -21.737  1.00  0.53           N  
ATOM   4267  CA  GLY A 277       4.996  33.389 -22.044  1.00  0.23           C  
ATOM   4268  C   GLY A 277       6.391  33.556 -21.454  1.00  0.24           C  
ATOM   4269  O   GLY A 277       7.065  32.572 -21.154  1.00  0.49           O  
ATOM   4270  H   GLY A 277       4.386  31.375 -22.464  1.00  0.64           H  
ATOM   4271 1HA  GLY A 277       5.040  33.516 -23.126  1.00  0.28           H  
ATOM   4272 2HA  GLY A 277       4.334  34.159 -21.665  1.00  0.28           H  
ATOM   4273  N   VAL A 278       6.823  34.803 -21.280  1.00  0.21           N  
ATOM   4274  CA  VAL A 278       8.149  35.069 -20.726  1.00  0.39           C  
ATOM   4275  C   VAL A 278       8.051  35.681 -19.352  1.00  0.17           C  
ATOM   4276  O   VAL A 278       7.653  36.835 -19.193  1.00  0.32           O  
ATOM   4277  CB  VAL A 278       8.963  36.003 -21.629  1.00  0.58           C  
ATOM   4278  CG1 VAL A 278      10.314  36.265 -20.981  1.00  0.58           C  
ATOM   4279  CG2 VAL A 278       9.139  35.368 -23.002  1.00  0.58           C  
ATOM   4280  H   VAL A 278       6.220  35.582 -21.511  1.00  0.25           H  
ATOM   4281  HA  VAL A 278       8.683  34.127 -20.639  1.00  0.47           H  
ATOM   4282  HB  VAL A 278       8.446  36.958 -21.727  1.00  0.70           H  
ATOM   4283 1HG1 VAL A 278      10.898  36.937 -21.609  1.00  0.70           H  
ATOM   4284 2HG1 VAL A 278      10.163  36.723 -20.003  1.00  0.70           H  
ATOM   4285 3HG1 VAL A 278      10.846  35.323 -20.861  1.00  0.70           H  
ATOM   4286 1HG2 VAL A 278       9.717  36.032 -23.641  1.00  0.70           H  
ATOM   4287 2HG2 VAL A 278       9.662  34.420 -22.902  1.00  0.70           H  
ATOM   4288 3HG2 VAL A 278       8.161  35.196 -23.451  1.00  0.70           H  
ATOM   4289  N   TYR A 279       8.418  34.894 -18.360  1.00  0.10           N  
ATOM   4290  CA  TYR A 279       8.345  35.302 -16.977  1.00  0.11           C  
ATOM   4291  C   TYR A 279       9.311  36.434 -16.705  1.00  0.10           C  
ATOM   4292  O   TYR A 279      10.461  36.382 -17.132  1.00  0.11           O  
ATOM   4293  CB  TYR A 279       8.617  34.108 -16.080  1.00  0.17           C  
ATOM   4294  CG  TYR A 279       8.525  34.417 -14.619  1.00  0.17           C  
ATOM   4295  CD1 TYR A 279       7.303  34.739 -14.054  1.00  0.17           C  
ATOM   4296  CD2 TYR A 279       9.665  34.363 -13.842  1.00  0.17           C  
ATOM   4297  CE1 TYR A 279       7.231  35.018 -12.707  1.00  0.17           C  
ATOM   4298  CE2 TYR A 279       9.590  34.643 -12.501  1.00  0.17           C  
ATOM   4299  CZ  TYR A 279       8.384  34.965 -11.932  1.00  0.17           C  
ATOM   4300  OH  TYR A 279       8.328  35.234 -10.590  1.00  0.17           O  
ATOM   4301  H   TYR A 279       8.773  33.973 -18.573  1.00  0.12           H  
ATOM   4302  HA  TYR A 279       7.340  35.665 -16.774  1.00  0.13           H  
ATOM   4303 1HB  TYR A 279       7.908  33.316 -16.304  1.00  0.20           H  
ATOM   4304 2HB  TYR A 279       9.614  33.720 -16.285  1.00  0.20           H  
ATOM   4305  HD1 TYR A 279       6.404  34.776 -14.670  1.00  0.20           H  
ATOM   4306  HD2 TYR A 279      10.621  34.102 -14.294  1.00  0.20           H  
ATOM   4307  HE1 TYR A 279       6.274  35.275 -12.256  1.00  0.20           H  
ATOM   4308  HE2 TYR A 279      10.486  34.605 -11.887  1.00  0.20           H  
ATOM   4309  HH  TYR A 279       7.438  35.511 -10.352  1.00  0.20           H  
ATOM   4310  N   SER A 280       8.835  37.471 -16.025  1.00  0.12           N  
ATOM   4311  CA  SER A 280       9.661  38.634 -15.722  1.00  0.15           C  
ATOM   4312  C   SER A 280       9.492  39.096 -14.278  1.00  0.16           C  
ATOM   4313  O   SER A 280       9.712  40.268 -13.969  1.00  0.21           O  
ATOM   4314  CB  SER A 280       9.325  39.775 -16.657  1.00  0.22           C  
ATOM   4315  OG  SER A 280       7.983  40.151 -16.525  1.00  0.22           O  
ATOM   4316  H   SER A 280       7.875  37.453 -15.709  1.00  0.14           H  
ATOM   4317  HA  SER A 280      10.705  38.363 -15.871  1.00  0.18           H  
ATOM   4318 1HB  SER A 280       9.968  40.627 -16.437  1.00  0.27           H  
ATOM   4319 2HB  SER A 280       9.521  39.473 -17.685  1.00  0.27           H  
ATOM   4320  HG  SER A 280       7.861  40.367 -15.597  1.00  0.27           H  
ATOM   4321  N   GLY A 281       9.092  38.185 -13.400  1.00  0.14           N  
ATOM   4322  CA  GLY A 281       8.868  38.520 -11.998  1.00  0.16           C  
ATOM   4323  C   GLY A 281       7.385  38.772 -11.783  1.00  0.27           C  
ATOM   4324  O   GLY A 281       6.589  38.515 -12.681  1.00  0.58           O  
ATOM   4325  H   GLY A 281       8.936  37.234 -13.702  1.00  0.17           H  
ATOM   4326 1HA  GLY A 281       9.208  37.697 -11.370  1.00  0.19           H  
ATOM   4327 2HA  GLY A 281       9.444  39.404 -11.729  1.00  0.19           H  
ATOM   4328  N   PRO A 282       6.990  39.279 -10.615  1.00  0.40           N  
ATOM   4329  CA  PRO A 282       7.732  39.663  -9.411  1.00  0.30           C  
ATOM   4330  C   PRO A 282       8.524  38.505  -8.826  1.00  0.22           C  
ATOM   4331  O   PRO A 282       8.120  37.351  -8.950  1.00  0.45           O  
ATOM   4332  CB  PRO A 282       6.629  40.118  -8.445  1.00  0.45           C  
ATOM   4333  CG  PRO A 282       5.503  40.540  -9.328  1.00  0.45           C  
ATOM   4334  CD  PRO A 282       5.556  39.587 -10.484  1.00  0.45           C  
ATOM   4335  HA  PRO A 282       8.401  40.501  -9.655  1.00  0.36           H  
ATOM   4336 1HB  PRO A 282       6.354  39.290  -7.774  1.00  0.54           H  
ATOM   4337 2HB  PRO A 282       6.999  40.936  -7.809  1.00  0.54           H  
ATOM   4338 1HG  PRO A 282       4.551  40.488  -8.780  1.00  0.54           H  
ATOM   4339 2HG  PRO A 282       5.636  41.587  -9.637  1.00  0.54           H  
ATOM   4340 1HD  PRO A 282       4.997  38.668 -10.257  1.00  0.54           H  
ATOM   4341 2HD  PRO A 282       5.190  40.069 -11.402  1.00  0.54           H  
ATOM   4342  N   CYS A 283       9.649  38.824  -8.185  1.00  0.34           N  
ATOM   4343  CA  CYS A 283      10.517  37.814  -7.581  1.00  0.32           C  
ATOM   4344  C   CYS A 283      11.758  38.429  -6.953  1.00  0.65           C  
ATOM   4345  O   CYS A 283      12.195  39.511  -7.349  1.00  2.90           O  
ATOM   4346  CB  CYS A 283      10.998  36.811  -8.626  1.00  0.48           C  
ATOM   4347  SG  CYS A 283      12.005  37.578  -9.910  1.00  0.48           S  
ATOM   4348  H   CYS A 283       9.914  39.797  -8.117  1.00  0.41           H  
ATOM   4349  HA  CYS A 283       9.953  37.290  -6.809  1.00  0.38           H  
ATOM   4350 1HB  CYS A 283      11.604  36.047  -8.138  1.00  0.58           H  
ATOM   4351 2HB  CYS A 283      10.163  36.303  -9.101  1.00  0.58           H  
ATOM   4352  HG  CYS A 283      12.933  38.052  -9.083  1.00  0.58           H  
ATOM   4353  N   GLY A 284      12.336  37.721  -5.987  1.00  0.25           N  
ATOM   4354  CA  GLY A 284      13.583  38.146  -5.364  1.00  0.38           C  
ATOM   4355  C   GLY A 284      14.725  37.413  -6.052  1.00  0.27           C  
ATOM   4356  O   GLY A 284      14.533  36.855  -7.128  1.00  1.05           O  
ATOM   4357  H   GLY A 284      11.914  36.851  -5.691  1.00  0.30           H  
ATOM   4358 1HA  GLY A 284      13.707  39.224  -5.467  1.00  0.46           H  
ATOM   4359 2HA  GLY A 284      13.569  37.910  -4.301  1.00  0.46           H  
ATOM   4360  N   THR A 285      15.905  37.406  -5.437  1.00  0.64           N  
ATOM   4361  CA  THR A 285      17.054  36.694  -6.000  1.00  0.74           C  
ATOM   4362  C   THR A 285      17.631  35.700  -4.986  1.00  0.46           C  
ATOM   4363  O   THR A 285      18.820  35.371  -5.013  1.00  0.42           O  
ATOM   4364  CB  THR A 285      18.148  37.668  -6.502  1.00  1.11           C  
ATOM   4365  OG1 THR A 285      18.595  38.524  -5.441  1.00  1.11           O  
ATOM   4366  CG2 THR A 285      17.613  38.521  -7.648  1.00  1.11           C  
ATOM   4367  H   THR A 285      16.008  37.897  -4.560  1.00  0.77           H  
ATOM   4368  HA  THR A 285      16.713  36.119  -6.860  1.00  0.89           H  
ATOM   4369  HB  THR A 285      18.995  37.091  -6.864  1.00  1.33           H  
ATOM   4370  HG1 THR A 285      19.297  39.099  -5.779  1.00  1.33           H  
ATOM   4371 1HG2 THR A 285      18.399  39.187  -8.003  1.00  1.33           H  
ATOM   4372 2HG2 THR A 285      17.290  37.877  -8.463  1.00  1.33           H  
ATOM   4373 3HG2 THR A 285      16.769  39.113  -7.299  1.00  1.33           H  
ATOM   4374  N   ASP A 286      16.784  35.243  -4.066  1.00  0.46           N  
ATOM   4375  CA  ASP A 286      17.200  34.314  -3.021  1.00  0.46           C  
ATOM   4376  C   ASP A 286      17.243  32.911  -3.597  1.00  0.36           C  
ATOM   4377  O   ASP A 286      16.280  32.152  -3.485  1.00  0.41           O  
ATOM   4378  CB  ASP A 286      16.242  34.379  -1.826  1.00  0.69           C  
ATOM   4379  CG  ASP A 286      16.693  33.539  -0.636  1.00  0.69           C  
ATOM   4380  OD1 ASP A 286      17.699  32.879  -0.742  1.00  0.69           O  
ATOM   4381  OD2 ASP A 286      16.026  33.569   0.371  1.00  0.69           O  
ATOM   4382  H   ASP A 286      15.806  35.501  -4.117  1.00  0.55           H  
ATOM   4383  HA  ASP A 286      18.202  34.583  -2.685  1.00  0.55           H  
ATOM   4384 1HB  ASP A 286      16.141  35.414  -1.499  1.00  0.83           H  
ATOM   4385 2HB  ASP A 286      15.254  34.038  -2.138  1.00  0.83           H  
ATOM   4386  N   LEU A 287      18.372  32.595  -4.219  1.00  0.36           N  
ATOM   4387  CA  LEU A 287      18.594  31.338  -4.922  1.00  0.33           C  
ATOM   4388  C   LEU A 287      18.176  30.135  -4.085  1.00  0.45           C  
ATOM   4389  O   LEU A 287      18.519  30.052  -2.903  1.00  0.99           O  
ATOM   4390  CB  LEU A 287      20.084  31.213  -5.238  1.00  0.49           C  
ATOM   4391  CG  LEU A 287      20.672  32.329  -6.102  1.00  0.49           C  
ATOM   4392  CD1 LEU A 287      22.169  32.107  -6.256  1.00  0.49           C  
ATOM   4393  CD2 LEU A 287      19.970  32.361  -7.431  1.00  0.49           C  
ATOM   4394  H   LEU A 287      19.093  33.308  -4.246  1.00  0.43           H  
ATOM   4395  HA  LEU A 287      18.016  31.345  -5.845  1.00  0.40           H  
ATOM   4396 1HB  LEU A 287      20.637  31.194  -4.300  1.00  0.59           H  
ATOM   4397 2HB  LEU A 287      20.254  30.269  -5.755  1.00  0.59           H  
ATOM   4398  HG  LEU A 287      20.529  33.287  -5.602  1.00  0.59           H  
ATOM   4399 1HD1 LEU A 287      22.597  32.908  -6.853  1.00  0.59           H  
ATOM   4400 2HD1 LEU A 287      22.638  32.101  -5.272  1.00  0.59           H  
ATOM   4401 3HD1 LEU A 287      22.348  31.153  -6.749  1.00  0.59           H  
ATOM   4402 1HD2 LEU A 287      20.391  33.159  -8.037  1.00  0.59           H  
ATOM   4403 2HD2 LEU A 287      20.118  31.410  -7.926  1.00  0.59           H  
ATOM   4404 3HD2 LEU A 287      18.904  32.535  -7.282  1.00  0.59           H  
ATOM   4405  N   ASP A 288      17.499  29.161  -4.698  1.00  0.46           N  
ATOM   4406  CA  ASP A 288      17.104  28.005  -3.911  1.00  0.71           C  
ATOM   4407  C   ASP A 288      16.978  26.679  -4.662  1.00  0.15           C  
ATOM   4408  O   ASP A 288      16.788  25.648  -4.027  1.00  1.49           O  
ATOM   4409  CB  ASP A 288      15.778  28.319  -3.199  1.00  1.06           C  
ATOM   4410  CG  ASP A 288      14.583  28.619  -4.116  1.00  1.06           C  
ATOM   4411  OD1 ASP A 288      14.668  28.456  -5.312  1.00  1.06           O  
ATOM   4412  OD2 ASP A 288      13.576  29.026  -3.586  1.00  1.06           O  
ATOM   4413  H   ASP A 288      17.226  29.239  -5.666  1.00  0.55           H  
ATOM   4414  HA  ASP A 288      17.861  27.865  -3.141  1.00  0.85           H  
ATOM   4415 1HB  ASP A 288      15.510  27.476  -2.565  1.00  1.28           H  
ATOM   4416 2HB  ASP A 288      15.926  29.178  -2.543  1.00  1.28           H  
ATOM   4417  N   HIS A 289      17.188  26.645  -5.973  1.00  0.19           N  
ATOM   4418  CA  HIS A 289      17.180  25.331  -6.615  1.00  1.42           C  
ATOM   4419  C   HIS A 289      17.990  25.344  -7.899  1.00  0.71           C  
ATOM   4420  O   HIS A 289      18.288  26.401  -8.449  1.00  1.41           O  
ATOM   4421  CB  HIS A 289      15.757  24.879  -6.918  1.00  2.13           C  
ATOM   4422  CG  HIS A 289      15.149  25.641  -8.032  1.00  2.13           C  
ATOM   4423  ND1 HIS A 289      14.754  26.949  -7.908  1.00  2.13           N  
ATOM   4424  CD2 HIS A 289      14.864  25.275  -9.301  1.00  2.13           C  
ATOM   4425  CE1 HIS A 289      14.269  27.363  -9.064  1.00  2.13           C  
ATOM   4426  NE2 HIS A 289      14.316  26.366  -9.923  1.00  2.13           N  
ATOM   4427  H   HIS A 289      17.300  27.493  -6.515  1.00  0.23           H  
ATOM   4428  HA  HIS A 289      17.632  24.597  -5.949  1.00  1.70           H  
ATOM   4429 1HB  HIS A 289      15.751  23.820  -7.176  1.00  2.56           H  
ATOM   4430 2HB  HIS A 289      15.136  25.009  -6.033  1.00  2.56           H  
ATOM   4431  HD1 HIS A 289      14.786  27.503  -7.066  1.00  2.56           H  
ATOM   4432  HD2 HIS A 289      14.996  24.342  -9.850  1.00  2.56           H  
ATOM   4433  HE1 HIS A 289      13.911  28.384  -9.178  1.00  2.56           H  
ATOM   4434  N   ALA A 290      18.348  24.164  -8.385  1.00  0.36           N  
ATOM   4435  CA  ALA A 290      19.151  24.080  -9.597  1.00  0.11           C  
ATOM   4436  C   ALA A 290      18.330  23.698 -10.820  1.00  0.11           C  
ATOM   4437  O   ALA A 290      17.462  22.825 -10.757  1.00  0.34           O  
ATOM   4438  CB  ALA A 290      20.265  23.079  -9.403  1.00  0.17           C  
ATOM   4439  H   ALA A 290      18.074  23.319  -7.906  1.00  0.43           H  
ATOM   4440  HA  ALA A 290      19.587  25.061  -9.780  1.00  0.13           H  
ATOM   4441 1HB  ALA A 290      20.886  23.047 -10.298  1.00  0.20           H  
ATOM   4442 2HB  ALA A 290      20.873  23.375  -8.549  1.00  0.20           H  
ATOM   4443 3HB  ALA A 290      19.834  22.098  -9.224  1.00  0.20           H  
ATOM   4444  N   VAL A 291      18.646  24.342 -11.941  1.00  0.20           N  
ATOM   4445  CA  VAL A 291      18.015  24.076 -13.228  1.00  0.29           C  
ATOM   4446  C   VAL A 291      19.066  23.930 -14.303  1.00  0.35           C  
ATOM   4447  O   VAL A 291      20.228  24.279 -14.098  1.00  0.56           O  
ATOM   4448  CB  VAL A 291      17.118  25.215 -13.686  1.00  0.43           C  
ATOM   4449  CG1 VAL A 291      16.010  25.493 -12.693  1.00  0.43           C  
ATOM   4450  CG2 VAL A 291      17.997  26.429 -13.935  1.00  0.43           C  
ATOM   4451  H   VAL A 291      19.352  25.064 -11.898  1.00  0.24           H  
ATOM   4452  HA  VAL A 291      17.438  23.153 -13.160  1.00  0.35           H  
ATOM   4453  HB  VAL A 291      16.642  24.918 -14.617  1.00  0.52           H  
ATOM   4454 1HG1 VAL A 291      15.379  26.299 -13.067  1.00  0.52           H  
ATOM   4455 2HG1 VAL A 291      15.409  24.595 -12.556  1.00  0.52           H  
ATOM   4456 3HG1 VAL A 291      16.445  25.789 -11.739  1.00  0.52           H  
ATOM   4457 1HG2 VAL A 291      17.395  27.244 -14.314  1.00  0.52           H  
ATOM   4458 2HG2 VAL A 291      18.467  26.729 -13.006  1.00  0.52           H  
ATOM   4459 3HG2 VAL A 291      18.763  26.181 -14.670  1.00  0.52           H  
ATOM   4460  N   THR A 292      18.662  23.443 -15.465  1.00  0.24           N  
ATOM   4461  CA  THR A 292      19.595  23.383 -16.575  1.00  0.25           C  
ATOM   4462  C   THR A 292      19.092  24.256 -17.712  1.00  0.14           C  
ATOM   4463  O   THR A 292      17.978  24.076 -18.202  1.00  0.21           O  
ATOM   4464  CB  THR A 292      19.818  21.944 -17.057  1.00  0.38           C  
ATOM   4465  OG1 THR A 292      20.364  21.161 -15.986  1.00  0.38           O  
ATOM   4466  CG2 THR A 292      20.783  21.924 -18.236  1.00  0.38           C  
ATOM   4467  H   THR A 292      17.698  23.151 -15.593  1.00  0.29           H  
ATOM   4468  HA  THR A 292      20.556  23.780 -16.250  1.00  0.30           H  
ATOM   4469  HB  THR A 292      18.867  21.511 -17.365  1.00  0.45           H  
ATOM   4470  HG1 THR A 292      20.683  20.327 -16.336  1.00  0.45           H  
ATOM   4471 1HG2 THR A 292      20.932  20.896 -18.566  1.00  0.45           H  
ATOM   4472 2HG2 THR A 292      20.370  22.512 -19.055  1.00  0.45           H  
ATOM   4473 3HG2 THR A 292      21.739  22.349 -17.931  1.00  0.45           H  
ATOM   4474  N   VAL A 293      19.915  25.211 -18.125  1.00  0.11           N  
ATOM   4475  CA  VAL A 293      19.551  26.093 -19.211  1.00  0.20           C  
ATOM   4476  C   VAL A 293      19.789  25.355 -20.502  1.00  0.14           C  
ATOM   4477  O   VAL A 293      20.891  24.862 -20.756  1.00  0.37           O  
ATOM   4478  CB  VAL A 293      20.367  27.396 -19.185  1.00  0.30           C  
ATOM   4479  CG1 VAL A 293      19.993  28.253 -20.384  1.00  0.30           C  
ATOM   4480  CG2 VAL A 293      20.105  28.144 -17.889  1.00  0.30           C  
ATOM   4481  H   VAL A 293      20.815  25.317 -17.690  1.00  0.13           H  
ATOM   4482  HA  VAL A 293      18.492  26.339 -19.132  1.00  0.24           H  
ATOM   4483  HB  VAL A 293      21.428  27.159 -19.262  1.00  0.36           H  
ATOM   4484 1HG1 VAL A 293      20.580  29.169 -20.367  1.00  0.36           H  
ATOM   4485 2HG1 VAL A 293      20.198  27.706 -21.304  1.00  0.36           H  
ATOM   4486 3HG1 VAL A 293      18.933  28.502 -20.338  1.00  0.36           H  
ATOM   4487 1HG2 VAL A 293      20.692  29.062 -17.873  1.00  0.36           H  
ATOM   4488 2HG2 VAL A 293      19.050  28.389 -17.816  1.00  0.36           H  
ATOM   4489 3HG2 VAL A 293      20.391  27.516 -17.045  1.00  0.36           H  
ATOM   4490  N   VAL A 294      18.744  25.264 -21.310  1.00  0.12           N  
ATOM   4491  CA  VAL A 294      18.813  24.526 -22.558  1.00  0.41           C  
ATOM   4492  C   VAL A 294      18.776  25.453 -23.762  1.00  0.23           C  
ATOM   4493  O   VAL A 294      19.000  25.024 -24.895  1.00  1.47           O  
ATOM   4494  CB  VAL A 294      17.666  23.501 -22.634  1.00  0.61           C  
ATOM   4495  CG1 VAL A 294      17.785  22.497 -21.495  1.00  0.61           C  
ATOM   4496  CG2 VAL A 294      16.336  24.222 -22.557  1.00  0.61           C  
ATOM   4497  H   VAL A 294      17.881  25.725 -21.049  1.00  0.14           H  
ATOM   4498  HA  VAL A 294      19.755  23.977 -22.579  1.00  0.49           H  
ATOM   4499  HB  VAL A 294      17.735  22.956 -23.574  1.00  0.74           H  
ATOM   4500 1HG1 VAL A 294      16.975  21.770 -21.564  1.00  0.74           H  
ATOM   4501 2HG1 VAL A 294      18.742  21.980 -21.565  1.00  0.74           H  
ATOM   4502 3HG1 VAL A 294      17.723  23.018 -20.541  1.00  0.74           H  
ATOM   4503 1HG2 VAL A 294      15.527  23.499 -22.623  1.00  0.74           H  
ATOM   4504 2HG2 VAL A 294      16.267  24.761 -21.611  1.00  0.74           H  
ATOM   4505 3HG2 VAL A 294      16.261  24.927 -23.383  1.00  0.74           H  
ATOM   4506  N   GLY A 295      18.525  26.736 -23.533  1.00  0.11           N  
ATOM   4507  CA  GLY A 295      18.564  27.647 -24.656  1.00  0.36           C  
ATOM   4508  C   GLY A 295      18.229  29.078 -24.296  1.00  0.19           C  
ATOM   4509  O   GLY A 295      18.235  29.454 -23.126  1.00  0.14           O  
ATOM   4510  H   GLY A 295      18.279  27.069 -22.608  1.00  0.13           H  
ATOM   4511 1HA  GLY A 295      19.547  27.606 -25.125  1.00  0.43           H  
ATOM   4512 2HA  GLY A 295      17.846  27.291 -25.387  1.00  0.43           H  
ATOM   4513  N   TYR A 296      17.966  29.875 -25.325  1.00  0.21           N  
ATOM   4514  CA  TYR A 296      17.550  31.264 -25.173  1.00  0.18           C  
ATOM   4515  C   TYR A 296      17.058  31.821 -26.497  1.00  0.23           C  
ATOM   4516  O   TYR A 296      17.330  31.261 -27.560  1.00  0.37           O  
ATOM   4517  CB  TYR A 296      18.682  32.138 -24.640  1.00  0.27           C  
ATOM   4518  CG  TYR A 296      19.908  32.207 -25.516  1.00  0.27           C  
ATOM   4519  CD1 TYR A 296      19.959  33.118 -26.554  1.00  0.27           C  
ATOM   4520  CD2 TYR A 296      20.993  31.387 -25.262  1.00  0.27           C  
ATOM   4521  CE1 TYR A 296      21.085  33.201 -27.339  1.00  0.27           C  
ATOM   4522  CE2 TYR A 296      22.126  31.475 -26.041  1.00  0.27           C  
ATOM   4523  CZ  TYR A 296      22.174  32.377 -27.081  1.00  0.27           C  
ATOM   4524  OH  TYR A 296      23.302  32.465 -27.866  1.00  0.27           O  
ATOM   4525  H   TYR A 296      18.019  29.470 -26.250  1.00  0.25           H  
ATOM   4526  HA  TYR A 296      16.719  31.300 -24.469  1.00  0.22           H  
ATOM   4527 1HB  TYR A 296      18.317  33.155 -24.491  1.00  0.32           H  
ATOM   4528 2HB  TYR A 296      18.986  31.762 -23.672  1.00  0.32           H  
ATOM   4529  HD1 TYR A 296      19.108  33.770 -26.750  1.00  0.32           H  
ATOM   4530  HD2 TYR A 296      20.950  30.677 -24.441  1.00  0.32           H  
ATOM   4531  HE1 TYR A 296      21.114  33.920 -28.154  1.00  0.32           H  
ATOM   4532  HE2 TYR A 296      22.982  30.831 -25.837  1.00  0.32           H  
ATOM   4533  HH  TYR A 296      23.113  33.008 -28.638  1.00  0.32           H  
ATOM   4534  N   GLY A 297      16.390  32.965 -26.452  1.00  0.28           N  
ATOM   4535  CA  GLY A 297      15.941  33.566 -27.700  1.00  0.41           C  
ATOM   4536  C   GLY A 297      15.310  34.934 -27.527  1.00  0.79           C  
ATOM   4537  O   GLY A 297      15.265  35.488 -26.427  1.00  1.29           O  
ATOM   4538  H   GLY A 297      16.181  33.392 -25.557  1.00  0.34           H  
ATOM   4539 1HA  GLY A 297      16.790  33.647 -28.379  1.00  0.49           H  
ATOM   4540 2HA  GLY A 297      15.225  32.898 -28.177  1.00  0.49           H  
ATOM   4541  N   THR A 298      14.827  35.479 -28.643  1.00  0.76           N  
ATOM   4542  CA  THR A 298      14.200  36.792 -28.666  1.00  1.24           C  
ATOM   4543  C   THR A 298      12.880  36.746 -29.432  1.00  1.60           C  
ATOM   4544  O   THR A 298      12.819  36.224 -30.546  1.00  3.81           O  
ATOM   4545  CB  THR A 298      15.122  37.842 -29.322  1.00  1.86           C  
ATOM   4546  OG1 THR A 298      16.366  37.905 -28.616  1.00  1.86           O  
ATOM   4547  CG2 THR A 298      14.464  39.215 -29.286  1.00  1.86           C  
ATOM   4548  H   THR A 298      14.900  34.961 -29.507  1.00  0.91           H  
ATOM   4549  HA  THR A 298      13.997  37.097 -27.644  1.00  1.49           H  
ATOM   4550  HB  THR A 298      15.316  37.559 -30.356  1.00  2.23           H  
ATOM   4551  HG1 THR A 298      16.964  38.496 -29.079  1.00  2.23           H  
ATOM   4552 1HG2 THR A 298      15.126  39.946 -29.751  1.00  2.23           H  
ATOM   4553 2HG2 THR A 298      13.522  39.182 -29.831  1.00  2.23           H  
ATOM   4554 3HG2 THR A 298      14.277  39.501 -28.252  1.00  2.23           H  
ATOM   4555  N   GLU A 299      11.834  37.307 -28.839  1.00  0.68           N  
ATOM   4556  CA  GLU A 299      10.513  37.349 -29.458  1.00  0.94           C  
ATOM   4557  C   GLU A 299       9.961  38.763 -29.456  1.00  0.74           C  
ATOM   4558  O   GLU A 299       9.455  39.244 -28.444  1.00  1.20           O  
ATOM   4559  CB  GLU A 299       9.553  36.394 -28.746  1.00  1.41           C  
ATOM   4560  CG  GLU A 299       9.897  34.920 -28.934  1.00  1.41           C  
ATOM   4561  CD  GLU A 299       9.006  33.990 -28.156  1.00  1.41           C  
ATOM   4562  OE1 GLU A 299       7.875  34.332 -27.912  1.00  1.41           O  
ATOM   4563  OE2 GLU A 299       9.476  32.939 -27.773  1.00  1.41           O  
ATOM   4564  H   GLU A 299      11.956  37.705 -27.920  1.00  0.82           H  
ATOM   4565  HA  GLU A 299      10.607  37.026 -30.496  1.00  1.13           H  
ATOM   4566 1HB  GLU A 299       9.553  36.606 -27.677  1.00  1.69           H  
ATOM   4567 2HB  GLU A 299       8.539  36.553 -29.114  1.00  1.69           H  
ATOM   4568 1HG  GLU A 299       9.793  34.683 -29.992  1.00  1.69           H  
ATOM   4569 2HG  GLU A 299      10.934  34.750 -28.664  1.00  1.69           H  
ATOM   4570  N   ASN A 300      10.109  39.442 -30.591  1.00  1.27           N  
ATOM   4571  CA  ASN A 300       9.642  40.816 -30.769  1.00  2.46           C  
ATOM   4572  C   ASN A 300      10.300  41.774 -29.783  1.00  1.64           C  
ATOM   4573  O   ASN A 300       9.663  42.707 -29.293  1.00  2.05           O  
ATOM   4574  CB  ASN A 300       8.128  40.888 -30.647  1.00  3.69           C  
ATOM   4575  CG  ASN A 300       7.429  40.094 -31.714  1.00  3.69           C  
ATOM   4576  OD1 ASN A 300       7.862  40.068 -32.872  1.00  3.69           O  
ATOM   4577  ND2 ASN A 300       6.353  39.445 -31.348  1.00  3.69           N  
ATOM   4578  H   ASN A 300      10.549  38.978 -31.375  1.00  1.52           H  
ATOM   4579  HA  ASN A 300       9.920  41.147 -31.771  1.00  2.95           H  
ATOM   4580 1HB  ASN A 300       7.812  40.524 -29.670  1.00  4.43           H  
ATOM   4581 2HB  ASN A 300       7.810  41.928 -30.724  1.00  4.43           H  
ATOM   4582 1HD2 ASN A 300       5.845  38.900 -32.016  1.00  4.43           H  
ATOM   4583 2HD2 ASN A 300       6.038  39.494 -30.400  1.00  4.43           H  
ATOM   4584  N   GLY A 301      11.576  41.538 -29.494  1.00  1.14           N  
ATOM   4585  CA  GLY A 301      12.322  42.368 -28.562  1.00  1.07           C  
ATOM   4586  C   GLY A 301      12.406  41.757 -27.162  1.00  0.73           C  
ATOM   4587  O   GLY A 301      13.254  42.160 -26.364  1.00  1.18           O  
ATOM   4588  H   GLY A 301      12.046  40.762 -29.937  1.00  1.37           H  
ATOM   4589 1HA  GLY A 301      13.329  42.526 -28.950  1.00  1.28           H  
ATOM   4590 2HA  GLY A 301      11.853  43.349 -28.500  1.00  1.28           H  
ATOM   4591  N   VAL A 302      11.531  40.795 -26.852  1.00  0.49           N  
ATOM   4592  CA  VAL A 302      11.555  40.173 -25.539  1.00  0.66           C  
ATOM   4593  C   VAL A 302      12.613  39.094 -25.487  1.00  0.36           C  
ATOM   4594  O   VAL A 302      12.510  38.075 -26.165  1.00  0.53           O  
ATOM   4595  CB  VAL A 302      10.188  39.559 -25.202  1.00  0.99           C  
ATOM   4596  CG1 VAL A 302      10.253  38.874 -23.848  1.00  0.99           C  
ATOM   4597  CG2 VAL A 302       9.124  40.646 -25.217  1.00  0.99           C  
ATOM   4598  H   VAL A 302      10.836  40.479 -27.515  1.00  0.59           H  
ATOM   4599  HA  VAL A 302      11.791  40.935 -24.795  1.00  0.79           H  
ATOM   4600  HB  VAL A 302       9.942  38.800 -25.944  1.00  1.19           H  
ATOM   4601 1HG1 VAL A 302       9.285  38.428 -23.619  1.00  1.19           H  
ATOM   4602 2HG1 VAL A 302      11.015  38.097 -23.869  1.00  1.19           H  
ATOM   4603 3HG1 VAL A 302      10.503  39.608 -23.081  1.00  1.19           H  
ATOM   4604 1HG2 VAL A 302       8.153  40.208 -24.988  1.00  1.19           H  
ATOM   4605 2HG2 VAL A 302       9.367  41.402 -24.470  1.00  1.19           H  
ATOM   4606 3HG2 VAL A 302       9.090  41.108 -26.204  1.00  1.19           H  
ATOM   4607  N   LYS A 303      13.637  39.318 -24.684  1.00  0.56           N  
ATOM   4608  CA  LYS A 303      14.729  38.367 -24.602  1.00  0.32           C  
ATOM   4609  C   LYS A 303      14.551  37.457 -23.402  1.00  0.20           C  
ATOM   4610  O   LYS A 303      14.179  37.923 -22.325  1.00  0.21           O  
ATOM   4611  CB  LYS A 303      16.049  39.125 -24.519  1.00  0.48           C  
ATOM   4612  CG  LYS A 303      16.359  39.961 -25.749  1.00  0.48           C  
ATOM   4613  CD  LYS A 303      17.684  40.689 -25.603  1.00  0.48           C  
ATOM   4614  CE  LYS A 303      17.982  41.544 -26.826  1.00  0.48           C  
ATOM   4615  NZ  LYS A 303      19.261  42.292 -26.679  1.00  0.48           N  
ATOM   4616  H   LYS A 303      13.668  40.167 -24.139  1.00  0.67           H  
ATOM   4617  HA  LYS A 303      14.728  37.751 -25.500  1.00  0.38           H  
ATOM   4618 1HB  LYS A 303      16.038  39.789 -23.654  1.00  0.58           H  
ATOM   4619 2HB  LYS A 303      16.869  38.427 -24.388  1.00  0.58           H  
ATOM   4620 1HG  LYS A 303      16.405  39.314 -26.624  1.00  0.58           H  
ATOM   4621 2HG  LYS A 303      15.567  40.693 -25.902  1.00  0.58           H  
ATOM   4622 1HD  LYS A 303      17.651  41.330 -24.721  1.00  0.58           H  
ATOM   4623 2HD  LYS A 303      18.486  39.963 -25.475  1.00  0.58           H  
ATOM   4624 1HE  LYS A 303      18.046  40.903 -27.704  1.00  0.58           H  
ATOM   4625 2HE  LYS A 303      17.171  42.258 -26.971  1.00  0.58           H  
ATOM   4626 1HZ  LYS A 303      19.426  42.847 -27.507  1.00  0.58           H  
ATOM   4627 2HZ  LYS A 303      19.206  42.899 -25.873  1.00  0.58           H  
ATOM   4628 3HZ  LYS A 303      20.022  41.639 -26.556  1.00  0.58           H  
ATOM   4629  N   TYR A 304      14.826  36.166 -23.579  1.00  0.36           N  
ATOM   4630  CA  TYR A 304      14.640  35.237 -22.476  1.00  0.29           C  
ATOM   4631  C   TYR A 304      15.523  33.996 -22.480  1.00  0.25           C  
ATOM   4632  O   TYR A 304      15.975  33.523 -23.524  1.00  0.66           O  
ATOM   4633  CB  TYR A 304      13.213  34.759 -22.470  1.00  0.43           C  
ATOM   4634  CG  TYR A 304      12.891  34.030 -23.736  1.00  0.43           C  
ATOM   4635  CD1 TYR A 304      13.159  32.675 -23.856  1.00  0.43           C  
ATOM   4636  CD2 TYR A 304      12.325  34.728 -24.783  1.00  0.43           C  
ATOM   4637  CE1 TYR A 304      12.860  32.019 -25.033  1.00  0.43           C  
ATOM   4638  CE2 TYR A 304      12.022  34.075 -25.949  1.00  0.43           C  
ATOM   4639  CZ  TYR A 304      12.284  32.727 -26.083  1.00  0.43           C  
ATOM   4640  OH  TYR A 304      11.964  32.080 -27.255  1.00  0.43           O  
ATOM   4641  H   TYR A 304      15.130  35.835 -24.486  1.00  0.43           H  
ATOM   4642  HA  TYR A 304      14.831  35.782 -21.559  1.00  0.35           H  
ATOM   4643 1HB  TYR A 304      13.031  34.097 -21.624  1.00  0.52           H  
ATOM   4644 2HB  TYR A 304      12.548  35.613 -22.389  1.00  0.52           H  
ATOM   4645  HD1 TYR A 304      13.605  32.131 -23.025  1.00  0.52           H  
ATOM   4646  HD2 TYR A 304      12.116  35.793 -24.683  1.00  0.52           H  
ATOM   4647  HE1 TYR A 304      13.066  30.954 -25.134  1.00  0.52           H  
ATOM   4648  HE2 TYR A 304      11.574  34.629 -26.765  1.00  0.52           H  
ATOM   4649  HH  TYR A 304      11.153  32.461 -27.616  1.00  0.52           H  
ATOM   4650  N   TRP A 305      15.718  33.451 -21.281  1.00  0.07           N  
ATOM   4651  CA  TRP A 305      16.426  32.207 -21.057  1.00  0.08           C  
ATOM   4652  C   TRP A 305      15.458  31.045 -21.118  1.00  0.06           C  
ATOM   4653  O   TRP A 305      14.394  31.104 -20.512  1.00  0.13           O  
ATOM   4654  CB  TRP A 305      17.128  32.197 -19.684  1.00  0.12           C  
ATOM   4655  CG  TRP A 305      18.336  33.078 -19.599  1.00  0.12           C  
ATOM   4656  CD1 TRP A 305      18.532  34.237 -18.898  1.00  0.12           C  
ATOM   4657  CD2 TRP A 305      19.552  32.840 -20.324  1.00  0.12           C  
ATOM   4658  NE1 TRP A 305      19.805  34.722 -19.139  1.00  0.12           N  
ATOM   4659  CE2 TRP A 305      20.432  33.877 -20.015  1.00  0.12           C  
ATOM   4660  CE3 TRP A 305      19.952  31.844 -21.207  1.00  0.12           C  
ATOM   4661  CZ2 TRP A 305      21.695  33.941 -20.566  1.00  0.12           C  
ATOM   4662  CZ3 TRP A 305      21.210  31.915 -21.761  1.00  0.12           C  
ATOM   4663  CH2 TRP A 305      22.053  32.933 -21.450  1.00  0.12           C  
ATOM   4664  H   TRP A 305      15.332  33.925 -20.482  1.00  0.08           H  
ATOM   4665  HA  TRP A 305      17.174  32.081 -21.839  1.00  0.10           H  
ATOM   4666 1HB  TRP A 305      16.423  32.516 -18.917  1.00  0.14           H  
ATOM   4667 2HB  TRP A 305      17.433  31.179 -19.441  1.00  0.14           H  
ATOM   4668  HD1 TRP A 305      17.795  34.709 -18.249  1.00  0.14           H  
ATOM   4669  HE1 TRP A 305      20.230  35.569 -18.765  1.00  0.14           H  
ATOM   4670  HE3 TRP A 305      19.277  31.028 -21.460  1.00  0.14           H  
ATOM   4671  HZ2 TRP A 305      22.392  34.745 -20.333  1.00  0.14           H  
ATOM   4672  HZ3 TRP A 305      21.512  31.136 -22.455  1.00  0.14           H  
ATOM   4673  HH2 TRP A 305      23.030  32.950 -21.907  1.00  0.14           H  
ATOM   4674  N   LEU A 306      15.806  29.990 -21.844  1.00  0.06           N  
ATOM   4675  CA  LEU A 306      14.950  28.809 -21.867  1.00  0.08           C  
ATOM   4676  C   LEU A 306      15.505  27.815 -20.857  1.00  0.07           C  
ATOM   4677  O   LEU A 306      16.609  27.280 -21.024  1.00  0.11           O  
ATOM   4678  CB  LEU A 306      14.872  28.182 -23.257  1.00  0.12           C  
ATOM   4679  CG  LEU A 306      13.974  26.944 -23.350  1.00  0.12           C  
ATOM   4680  CD1 LEU A 306      12.541  27.346 -23.018  1.00  0.12           C  
ATOM   4681  CD2 LEU A 306      14.073  26.352 -24.750  1.00  0.12           C  
ATOM   4682  H   LEU A 306      16.677  29.988 -22.347  1.00  0.07           H  
ATOM   4683  HA  LEU A 306      13.943  29.091 -21.559  1.00  0.10           H  
ATOM   4684 1HB  LEU A 306      14.502  28.924 -23.962  1.00  0.14           H  
ATOM   4685 2HB  LEU A 306      15.870  27.879 -23.561  1.00  0.14           H  
ATOM   4686  HG  LEU A 306      14.291  26.205 -22.617  1.00  0.14           H  
ATOM   4687 1HD1 LEU A 306      11.897  26.468 -23.074  1.00  0.14           H  
ATOM   4688 2HD1 LEU A 306      12.503  27.761 -22.011  1.00  0.14           H  
ATOM   4689 3HD1 LEU A 306      12.198  28.093 -23.733  1.00  0.14           H  
ATOM   4690 1HD2 LEU A 306      13.436  25.470 -24.818  1.00  0.14           H  
ATOM   4691 2HD2 LEU A 306      13.748  27.091 -25.482  1.00  0.14           H  
ATOM   4692 3HD2 LEU A 306      15.106  26.070 -24.955  1.00  0.14           H  
ATOM   4693  N   VAL A 307      14.732  27.590 -19.802  1.00  0.07           N  
ATOM   4694  CA  VAL A 307      15.156  26.776 -18.679  1.00  0.08           C  
ATOM   4695  C   VAL A 307      14.371  25.487 -18.458  1.00  0.10           C  
ATOM   4696  O   VAL A 307      13.139  25.479 -18.450  1.00  0.33           O  
ATOM   4697  CB  VAL A 307      15.068  27.630 -17.413  1.00  0.12           C  
ATOM   4698  CG1 VAL A 307      15.409  26.798 -16.210  1.00  0.12           C  
ATOM   4699  CG2 VAL A 307      16.003  28.822 -17.525  1.00  0.12           C  
ATOM   4700  H   VAL A 307      13.830  28.048 -19.742  1.00  0.08           H  
ATOM   4701  HA  VAL A 307      16.201  26.511 -18.841  1.00  0.10           H  
ATOM   4702  HB  VAL A 307      14.055  27.984 -17.297  1.00  0.14           H  
ATOM   4703 1HG1 VAL A 307      15.333  27.410 -15.312  1.00  0.14           H  
ATOM   4704 2HG1 VAL A 307      14.717  25.960 -16.135  1.00  0.14           H  
ATOM   4705 3HG1 VAL A 307      16.426  26.424 -16.314  1.00  0.14           H  
ATOM   4706 1HG2 VAL A 307      15.926  29.429 -16.624  1.00  0.14           H  
ATOM   4707 2HG2 VAL A 307      17.024  28.467 -17.638  1.00  0.14           H  
ATOM   4708 3HG2 VAL A 307      15.729  29.424 -18.391  1.00  0.14           H  
ATOM   4709  N   LYS A 308      15.111  24.394 -18.252  1.00  0.10           N  
ATOM   4710  CA  LYS A 308      14.545  23.080 -17.961  1.00  0.14           C  
ATOM   4711  C   LYS A 308      14.507  22.854 -16.440  1.00  0.13           C  
ATOM   4712  O   LYS A 308      15.553  22.837 -15.782  1.00  0.21           O  
ATOM   4713  CB  LYS A 308      15.386  21.978 -18.624  1.00  0.21           C  
ATOM   4714  CG  LYS A 308      14.799  20.584 -18.495  1.00  0.21           C  
ATOM   4715  CD  LYS A 308      15.671  19.500 -19.133  1.00  0.21           C  
ATOM   4716  CE  LYS A 308      14.949  18.157 -19.084  1.00  0.21           C  
ATOM   4717  NZ  LYS A 308      15.752  17.011 -19.553  1.00  0.21           N  
ATOM   4718  H   LYS A 308      16.118  24.469 -18.286  1.00  0.12           H  
ATOM   4719  HA  LYS A 308      13.524  23.039 -18.340  1.00  0.17           H  
ATOM   4720 1HB  LYS A 308      15.498  22.197 -19.685  1.00  0.25           H  
ATOM   4721 2HB  LYS A 308      16.383  21.965 -18.184  1.00  0.25           H  
ATOM   4722 1HG  LYS A 308      14.649  20.348 -17.440  1.00  0.25           H  
ATOM   4723 2HG  LYS A 308      13.831  20.581 -18.989  1.00  0.25           H  
ATOM   4724 1HD  LYS A 308      15.881  19.760 -20.171  1.00  0.25           H  
ATOM   4725 2HD  LYS A 308      16.615  19.421 -18.595  1.00  0.25           H  
ATOM   4726 1HE  LYS A 308      14.627  17.965 -18.065  1.00  0.25           H  
ATOM   4727 2HE  LYS A 308      14.074  18.226 -19.724  1.00  0.25           H  
ATOM   4728 1HZ  LYS A 308      15.170  16.173 -19.497  1.00  0.25           H  
ATOM   4729 2HZ  LYS A 308      16.033  17.154 -20.513  1.00  0.25           H  
ATOM   4730 3HZ  LYS A 308      16.572  16.892 -18.977  1.00  0.25           H  
ATOM   4731  N   ASN A 309      13.311  22.672 -15.871  1.00  0.16           N  
ATOM   4732  CA  ASN A 309      13.213  22.465 -14.419  1.00  0.16           C  
ATOM   4733  C   ASN A 309      12.966  21.007 -14.067  1.00  0.18           C  
ATOM   4734  O   ASN A 309      12.959  20.147 -14.943  1.00  0.47           O  
ATOM   4735  CB  ASN A 309      12.129  23.329 -13.824  1.00  0.24           C  
ATOM   4736  CG  ASN A 309      10.783  22.935 -14.318  1.00  0.24           C  
ATOM   4737  OD1 ASN A 309      10.313  21.796 -14.200  1.00  0.24           O  
ATOM   4738  ND2 ASN A 309      10.138  23.887 -14.911  1.00  0.24           N  
ATOM   4739  H   ASN A 309      12.462  22.696 -16.432  1.00  0.19           H  
ATOM   4740  HA  ASN A 309      14.163  22.748 -13.964  1.00  0.19           H  
ATOM   4741 1HB  ASN A 309      12.147  23.266 -12.736  1.00  0.29           H  
ATOM   4742 2HB  ASN A 309      12.309  24.370 -14.093  1.00  0.29           H  
ATOM   4743 1HD2 ASN A 309       9.232  23.708 -15.291  1.00  0.29           H  
ATOM   4744 2HD2 ASN A 309      10.550  24.793 -14.998  1.00  0.29           H  
ATOM   4745  N   SER A 310      12.773  20.738 -12.774  1.00  0.16           N  
ATOM   4746  CA  SER A 310      12.589  19.381 -12.273  1.00  0.28           C  
ATOM   4747  C   SER A 310      11.200  19.107 -11.689  1.00  0.07           C  
ATOM   4748  O   SER A 310      11.064  18.338 -10.732  1.00  0.33           O  
ATOM   4749  CB  SER A 310      13.607  19.143 -11.197  1.00  0.42           C  
ATOM   4750  OG  SER A 310      13.449  20.070 -10.159  1.00  0.42           O  
ATOM   4751  H   SER A 310      12.779  21.498 -12.109  1.00  0.19           H  
ATOM   4752  HA  SER A 310      12.759  18.686 -13.096  1.00  0.34           H  
ATOM   4753 1HB  SER A 310      13.493  18.145 -10.815  1.00  0.50           H  
ATOM   4754 2HB  SER A 310      14.606  19.230 -11.610  1.00  0.50           H  
ATOM   4755  HG  SER A 310      12.546  19.969  -9.848  1.00  0.50           H  
ATOM   4756  N   TRP A 311      10.171  19.717 -12.270  1.00  0.21           N  
ATOM   4757  CA  TRP A 311       8.797  19.546 -11.790  1.00  0.20           C  
ATOM   4758  C   TRP A 311       7.881  18.818 -12.772  1.00  0.23           C  
ATOM   4759  O   TRP A 311       6.668  19.041 -12.766  1.00  0.57           O  
ATOM   4760  CB  TRP A 311       8.182  20.905 -11.449  1.00  0.30           C  
ATOM   4761  CG  TRP A 311       8.780  21.542 -10.231  1.00  0.30           C  
ATOM   4762  CD1 TRP A 311       9.377  20.904  -9.183  1.00  0.30           C  
ATOM   4763  CD2 TRP A 311       8.846  22.954  -9.928  1.00  0.30           C  
ATOM   4764  NE1 TRP A 311       9.806  21.820  -8.257  1.00  0.30           N  
ATOM   4765  CE2 TRP A 311       9.492  23.077  -8.695  1.00  0.30           C  
ATOM   4766  CE3 TRP A 311       8.416  24.105 -10.593  1.00  0.30           C  
ATOM   4767  CZ2 TRP A 311       9.725  24.309  -8.106  1.00  0.30           C  
ATOM   4768  CZ3 TRP A 311       8.646  25.339 -10.000  1.00  0.30           C  
ATOM   4769  CH2 TRP A 311       9.284  25.438  -8.792  1.00  0.30           C  
ATOM   4770  H   TRP A 311      10.340  20.341 -13.051  1.00  0.25           H  
ATOM   4771  HA  TRP A 311       8.834  18.956 -10.874  1.00  0.24           H  
ATOM   4772 1HB  TRP A 311       8.312  21.584 -12.291  1.00  0.36           H  
ATOM   4773 2HB  TRP A 311       7.111  20.789 -11.284  1.00  0.36           H  
ATOM   4774  HD1 TRP A 311       9.493  19.825  -9.094  1.00  0.36           H  
ATOM   4775  HE1 TRP A 311      10.274  21.623  -7.380  1.00  0.36           H  
ATOM   4776  HE3 TRP A 311       7.910  24.032 -11.554  1.00  0.36           H  
ATOM   4777  HZ2 TRP A 311      10.228  24.406  -7.144  1.00  0.36           H  
ATOM   4778  HZ3 TRP A 311       8.307  26.233 -10.518  1.00  0.36           H  
ATOM   4779  HH2 TRP A 311       9.445  26.422  -8.358  1.00  0.36           H  
ATOM   4780  N   GLY A 312       8.444  17.971 -13.630  1.00  0.21           N  
ATOM   4781  CA  GLY A 312       7.622  17.255 -14.599  1.00  0.23           C  
ATOM   4782  C   GLY A 312       7.191  18.145 -15.759  1.00  0.65           C  
ATOM   4783  O   GLY A 312       7.842  19.143 -16.068  1.00  4.57           O  
ATOM   4784  H   GLY A 312       9.441  17.784 -13.598  1.00  0.25           H  
ATOM   4785 1HA  GLY A 312       8.181  16.401 -14.983  1.00  0.28           H  
ATOM   4786 2HA  GLY A 312       6.741  16.857 -14.097  1.00  0.28           H  
ATOM   4787  N   THR A 313       6.083  17.775 -16.401  1.00  0.34           N  
ATOM   4788  CA  THR A 313       5.585  18.508 -17.563  1.00  0.26           C  
ATOM   4789  C   THR A 313       4.159  19.037 -17.372  1.00  0.45           C  
ATOM   4790  O   THR A 313       3.452  19.293 -18.348  1.00  3.05           O  
ATOM   4791  CB  THR A 313       5.626  17.617 -18.822  1.00  0.39           C  
ATOM   4792  OG1 THR A 313       4.836  16.440 -18.602  1.00  0.39           O  
ATOM   4793  CG2 THR A 313       7.058  17.207 -19.140  1.00  0.39           C  
ATOM   4794  H   THR A 313       5.586  16.952 -16.089  1.00  0.41           H  
ATOM   4795  HA  THR A 313       6.238  19.362 -17.729  1.00  0.31           H  
ATOM   4796  HB  THR A 313       5.213  18.167 -19.668  1.00  0.47           H  
ATOM   4797  HG1 THR A 313       3.938  16.694 -18.377  1.00  0.47           H  
ATOM   4798 1HG2 THR A 313       7.068  16.581 -20.032  1.00  0.47           H  
ATOM   4799 2HG2 THR A 313       7.663  18.095 -19.315  1.00  0.47           H  
ATOM   4800 3HG2 THR A 313       7.472  16.647 -18.303  1.00  0.47           H  
ATOM   4801  N   SER A 314       3.743  19.204 -16.115  1.00  0.43           N  
ATOM   4802  CA  SER A 314       2.409  19.722 -15.785  1.00  0.50           C  
ATOM   4803  C   SER A 314       2.538  21.080 -15.088  1.00  0.35           C  
ATOM   4804  O   SER A 314       1.841  21.383 -14.115  1.00  1.68           O  
ATOM   4805  CB  SER A 314       1.662  18.744 -14.906  1.00  0.75           C  
ATOM   4806  OG  SER A 314       1.456  17.525 -15.565  1.00  0.75           O  
ATOM   4807  H   SER A 314       4.370  18.973 -15.358  1.00  0.52           H  
ATOM   4808  HA  SER A 314       1.847  19.862 -16.709  1.00  0.60           H  
ATOM   4809 1HB  SER A 314       2.217  18.577 -13.984  1.00  0.90           H  
ATOM   4810 2HB  SER A 314       0.700  19.175 -14.640  1.00  0.90           H  
ATOM   4811  HG  SER A 314       0.978  17.738 -16.370  1.00  0.90           H  
ATOM   4812  N   TRP A 315       3.457  21.880 -15.611  1.00  2.13           N  
ATOM   4813  CA  TRP A 315       3.812  23.189 -15.092  1.00  1.16           C  
ATOM   4814  C   TRP A 315       4.545  23.948 -16.179  1.00  0.65           C  
ATOM   4815  O   TRP A 315       5.402  23.369 -16.844  1.00  0.52           O  
ATOM   4816  CB  TRP A 315       4.739  23.020 -13.888  1.00  1.74           C  
ATOM   4817  CG  TRP A 315       5.160  24.290 -13.224  1.00  1.74           C  
ATOM   4818  CD1 TRP A 315       4.615  24.855 -12.118  1.00  1.74           C  
ATOM   4819  CD2 TRP A 315       6.223  25.176 -13.642  1.00  1.74           C  
ATOM   4820  NE1 TRP A 315       5.272  26.014 -11.803  1.00  1.74           N  
ATOM   4821  CE2 TRP A 315       6.266  26.224 -12.727  1.00  1.74           C  
ATOM   4822  CE3 TRP A 315       7.128  25.162 -14.705  1.00  1.74           C  
ATOM   4823  CZ2 TRP A 315       7.196  27.242 -12.830  1.00  1.74           C  
ATOM   4824  CZ3 TRP A 315       8.048  26.194 -14.814  1.00  1.74           C  
ATOM   4825  CH2 TRP A 315       8.087  27.200 -13.894  1.00  1.74           C  
ATOM   4826  H   TRP A 315       3.959  21.555 -16.423  1.00  2.56           H  
ATOM   4827  HA  TRP A 315       2.909  23.730 -14.811  1.00  1.39           H  
ATOM   4828 1HB  TRP A 315       4.240  22.399 -13.145  1.00  2.09           H  
ATOM   4829 2HB  TRP A 315       5.638  22.489 -14.200  1.00  2.09           H  
ATOM   4830  HD1 TRP A 315       3.782  24.443 -11.560  1.00  2.09           H  
ATOM   4831  HE1 TRP A 315       5.037  26.603 -11.016  1.00  2.09           H  
ATOM   4832  HE3 TRP A 315       7.108  24.355 -15.435  1.00  2.09           H  
ATOM   4833  HZ2 TRP A 315       7.251  28.053 -12.116  1.00  2.09           H  
ATOM   4834  HZ3 TRP A 315       8.750  26.172 -15.647  1.00  2.09           H  
ATOM   4835  HH2 TRP A 315       8.831  27.985 -13.999  1.00  2.09           H  
ATOM   4836  N   GLY A 316       4.233  25.228 -16.367  1.00  0.76           N  
ATOM   4837  CA  GLY A 316       4.918  26.000 -17.386  1.00  0.55           C  
ATOM   4838  C   GLY A 316       4.704  25.427 -18.776  1.00  0.46           C  
ATOM   4839  O   GLY A 316       3.696  24.770 -19.058  1.00  0.55           O  
ATOM   4840  H   GLY A 316       3.538  25.699 -15.798  1.00  0.91           H  
ATOM   4841 1HA  GLY A 316       4.559  27.025 -17.355  1.00  0.66           H  
ATOM   4842 2HA  GLY A 316       5.983  26.031 -17.166  1.00  0.66           H  
ATOM   4843  N   ASN A 317       5.662  25.675 -19.657  1.00  0.34           N  
ATOM   4844  CA  ASN A 317       5.581  25.210 -21.029  1.00  0.36           C  
ATOM   4845  C   ASN A 317       6.053  23.780 -21.077  1.00  0.27           C  
ATOM   4846  O   ASN A 317       7.181  23.510 -21.477  1.00  0.53           O  
ATOM   4847  CB  ASN A 317       6.408  26.094 -21.943  1.00  0.54           C  
ATOM   4848  CG  ASN A 317       5.849  27.488 -22.075  1.00  0.54           C  
ATOM   4849  OD1 ASN A 317       4.664  27.679 -22.380  1.00  0.54           O  
ATOM   4850  ND2 ASN A 317       6.685  28.467 -21.842  1.00  0.54           N  
ATOM   4851  H   ASN A 317       6.488  26.182 -19.374  1.00  0.41           H  
ATOM   4852  HA  ASN A 317       4.540  25.229 -21.354  1.00  0.43           H  
ATOM   4853 1HB  ASN A 317       7.426  26.161 -21.559  1.00  0.65           H  
ATOM   4854 2HB  ASN A 317       6.462  25.643 -22.934  1.00  0.65           H  
ATOM   4855 1HD2 ASN A 317       6.379  29.417 -21.906  1.00  0.65           H  
ATOM   4856 2HD2 ASN A 317       7.632  28.267 -21.593  1.00  0.65           H  
ATOM   4857  N   LYS A 318       5.201  22.871 -20.609  1.00  0.27           N  
ATOM   4858  CA  LYS A 318       5.536  21.456 -20.516  1.00  0.43           C  
ATOM   4859  C   LYS A 318       6.839  21.242 -19.746  1.00  0.39           C  
ATOM   4860  O   LYS A 318       7.676  20.436 -20.152  1.00  0.70           O  
ATOM   4861  CB  LYS A 318       5.638  20.833 -21.907  1.00  0.65           C  
ATOM   4862  CG  LYS A 318       4.348  20.900 -22.713  1.00  0.65           C  
ATOM   4863  CD  LYS A 318       4.493  20.200 -24.055  1.00  0.65           C  
ATOM   4864  CE  LYS A 318       3.212  20.295 -24.870  1.00  0.65           C  
ATOM   4865  NZ  LYS A 318       3.349  19.639 -26.199  1.00  0.65           N  
ATOM   4866  H   LYS A 318       4.295  23.195 -20.292  1.00  0.32           H  
ATOM   4867  HA  LYS A 318       4.740  20.949 -19.968  1.00  0.52           H  
ATOM   4868 1HB  LYS A 318       6.419  21.334 -22.480  1.00  0.77           H  
ATOM   4869 2HB  LYS A 318       5.921  19.784 -21.817  1.00  0.77           H  
ATOM   4870 1HG  LYS A 318       3.544  20.425 -22.151  1.00  0.77           H  
ATOM   4871 2HG  LYS A 318       4.080  21.942 -22.884  1.00  0.77           H  
ATOM   4872 1HD  LYS A 318       5.308  20.658 -24.618  1.00  0.77           H  
ATOM   4873 2HD  LYS A 318       4.732  19.149 -23.893  1.00  0.77           H  
ATOM   4874 1HE  LYS A 318       2.403  19.816 -24.322  1.00  0.77           H  
ATOM   4875 2HE  LYS A 318       2.960  21.345 -25.020  1.00  0.77           H  
ATOM   4876 1HZ  LYS A 318       2.481  19.723 -26.708  1.00  0.77           H  
ATOM   4877 2HZ  LYS A 318       4.090  20.086 -26.720  1.00  0.77           H  
ATOM   4878 3HZ  LYS A 318       3.570  18.662 -26.071  1.00  0.77           H  
ATOM   4879  N   GLY A 319       7.006  21.977 -18.643  1.00  0.25           N  
ATOM   4880  CA  GLY A 319       8.185  21.877 -17.794  1.00  0.48           C  
ATOM   4881  C   GLY A 319       9.279  22.916 -18.103  1.00  0.68           C  
ATOM   4882  O   GLY A 319      10.296  22.976 -17.405  1.00  2.25           O  
ATOM   4883  H   GLY A 319       6.281  22.618 -18.353  1.00  0.30           H  
ATOM   4884 1HA  GLY A 319       7.874  21.992 -16.755  1.00  0.58           H  
ATOM   4885 2HA  GLY A 319       8.589  20.874 -17.874  1.00  0.58           H  
ATOM   4886  N   TYR A 320       9.089  23.727 -19.138  1.00  0.54           N  
ATOM   4887  CA  TYR A 320      10.070  24.754 -19.447  1.00  0.94           C  
ATOM   4888  C   TYR A 320       9.586  26.151 -19.056  1.00  0.37           C  
ATOM   4889  O   TYR A 320       8.392  26.453 -19.084  1.00  0.31           O  
ATOM   4890  CB  TYR A 320      10.422  24.735 -20.936  1.00  1.41           C  
ATOM   4891  CG  TYR A 320      11.133  23.479 -21.392  1.00  1.41           C  
ATOM   4892  CD1 TYR A 320      10.404  22.444 -21.961  1.00  1.41           C  
ATOM   4893  CD2 TYR A 320      12.507  23.357 -21.241  1.00  1.41           C  
ATOM   4894  CE1 TYR A 320      11.044  21.294 -22.377  1.00  1.41           C  
ATOM   4895  CE2 TYR A 320      13.147  22.203 -21.654  1.00  1.41           C  
ATOM   4896  CZ  TYR A 320      12.420  21.176 -22.219  1.00  1.41           C  
ATOM   4897  OH  TYR A 320      13.052  20.026 -22.629  1.00  1.41           O  
ATOM   4898  H   TYR A 320       8.281  23.635 -19.735  1.00  0.65           H  
ATOM   4899  HA  TYR A 320      10.972  24.547 -18.876  1.00  1.13           H  
ATOM   4900 1HB  TYR A 320       9.509  24.841 -21.525  1.00  1.69           H  
ATOM   4901 2HB  TYR A 320      11.059  25.587 -21.166  1.00  1.69           H  
ATOM   4902  HD1 TYR A 320       9.326  22.536 -22.079  1.00  1.69           H  
ATOM   4903  HD2 TYR A 320      13.080  24.168 -20.793  1.00  1.69           H  
ATOM   4904  HE1 TYR A 320      10.470  20.483 -22.824  1.00  1.69           H  
ATOM   4905  HE2 TYR A 320      14.225  22.103 -21.533  1.00  1.69           H  
ATOM   4906  HH  TYR A 320      12.400  19.406 -22.965  1.00  1.69           H  
ATOM   4907  N   ILE A 321      10.529  27.021 -18.723  1.00  0.30           N  
ATOM   4908  CA  ILE A 321      10.184  28.404 -18.409  1.00  0.23           C  
ATOM   4909  C   ILE A 321      11.054  29.385 -19.141  1.00  0.17           C  
ATOM   4910  O   ILE A 321      12.275  29.242 -19.197  1.00  0.53           O  
ATOM   4911  CB  ILE A 321      10.260  28.701 -16.883  1.00  0.35           C  
ATOM   4912  CG1 ILE A 321       9.879  30.167 -16.611  1.00  0.35           C  
ATOM   4913  CG2 ILE A 321      11.634  28.418 -16.330  1.00  0.35           C  
ATOM   4914  CD1 ILE A 321       9.592  30.486 -15.165  1.00  0.35           C  
ATOM   4915  H   ILE A 321      11.495  26.713 -18.689  1.00  0.36           H  
ATOM   4916  HA  ILE A 321       9.162  28.577 -18.730  1.00  0.28           H  
ATOM   4917  HB  ILE A 321       9.534  28.077 -16.370  1.00  0.41           H  
ATOM   4918 1HG1 ILE A 321      10.701  30.798 -16.935  1.00  0.41           H  
ATOM   4919 2HG1 ILE A 321       9.014  30.430 -17.197  1.00  0.41           H  
ATOM   4920 1HG2 ILE A 321      11.645  28.624 -15.260  1.00  0.41           H  
ATOM   4921 2HG2 ILE A 321      11.891  27.374 -16.502  1.00  0.41           H  
ATOM   4922 3HG2 ILE A 321      12.357  29.062 -16.830  1.00  0.41           H  
ATOM   4923 1HD1 ILE A 321       9.350  31.542 -15.067  1.00  0.41           H  
ATOM   4924 2HD1 ILE A 321       8.749  29.892 -14.821  1.00  0.41           H  
ATOM   4925 3HD1 ILE A 321      10.471  30.259 -14.568  1.00  0.41           H  
ATOM   4926  N   LYS A 322      10.403  30.391 -19.717  1.00  0.09           N  
ATOM   4927  CA  LYS A 322      11.124  31.456 -20.387  1.00  0.25           C  
ATOM   4928  C   LYS A 322      11.359  32.547 -19.357  1.00  0.28           C  
ATOM   4929  O   LYS A 322      10.414  33.010 -18.722  1.00  0.77           O  
ATOM   4930  CB  LYS A 322      10.341  31.974 -21.586  1.00  0.38           C
[truncated: 29,015 more chars]
