# Supplementary material for: Sequence comparison, molecular modeling, and network analysis predict structural diversity in cysteine proteases from the Cape sundew, Drosera capensis
Source: Comput Struct Biotechnol J. 2016 Jun 14;14:271–82. doi: 10.1016/j.csbj.2016.05.003 (PMC4949590; doi:10.1016/j.csbj.2016.05.003)
Supplement: Supplementary file 3 [file mmc3.zip › Rosetta_full/DCAP_4240_full_m1.pdb]

PFRMAT TS
TARGET DCAP_4240
AUTHOR BAKER-ROSETTASERVER
METHOD    ROSETTA provides both ab initio and
METHOD    comparative models of protein domains.
METHOD    Comparative models are built from structures
METHOD    detected and aligned by HHSEARCH, SPARKS, and
METHOD    Raptor. Loop regions are assembled from fragments and 
METHOD    optimized to fit the aligned template structures.
METHOD    De novo models are built using the Rosetta de
METHOD    novo protocol.  The procedure is fully automated.
MODEL     1
PARENT 4qrgA_301
REMARK PARENT    4qrgA_301
REMARK PARSRC    alignment
REMARK SCORE     0.88
ATOM      1  N   MET A   1      14.357  11.686 -34.784  1.00999.99           N  
ATOM      2  CA  MET A   1      14.112  13.040 -35.274  1.00999.99           C  
ATOM      3  C   MET A   1      12.656  13.479 -35.100  1.00999.99           C  
ATOM      4  O   MET A   1      12.390  14.648 -34.822  1.00999.99           O  
ATOM      5  CB  MET A   1      14.509  13.140 -36.745  1.00999.99           C  
ATOM      6  CG  MET A   1      16.001  12.992 -37.006  1.00999.99           C  
ATOM      7  SD  MET A   1      16.985  14.232 -36.141  1.00999.99           S  
ATOM      8  CE  MET A   1      16.500  15.719 -37.012  1.00999.99           C  
ATOM      9 1H   MET A   1      14.201  11.020 -35.527  1.00999.99           H  
ATOM     10 2H   MET A   1      15.314  11.615 -34.471  1.00999.99           H  
ATOM     11 3H   MET A   1      13.741  11.484 -34.009  1.00999.99           H  
ATOM     12  HA  MET A   1      14.731  13.727 -34.698  1.00999.99           H  
ATOM     13 1HB  MET A   1      13.994  12.368 -37.314  1.00999.99           H  
ATOM     14 2HB  MET A   1      14.194  14.105 -37.143  1.00999.99           H  
ATOM     15 1HG  MET A   1      16.330  12.004 -36.685  1.00999.99           H  
ATOM     16 2HG  MET A   1      16.193  13.084 -38.074  1.00999.99           H  
ATOM     17 1HE  MET A   1      17.027  16.576 -36.590  1.00999.99           H  
ATOM     18 2HE  MET A   1      16.753  15.621 -38.069  1.00999.99           H  
ATOM     19 3HE  MET A   1      15.425  15.868 -36.908  1.00999.99           H  
ATOM     20  N   ALA A   2      11.719  12.535 -35.239  1.00999.99           N  
ATOM     21  CA  ALA A   2      10.282  12.817 -35.141  1.00999.99           C  
ATOM     22  C   ALA A   2       9.887  13.412 -33.794  1.00999.99           C  
ATOM     23  O   ALA A   2       8.976  14.241 -33.732  1.00999.99           O  
ATOM     24  CB  ALA A   2       9.486  11.543 -35.384  1.00999.99           C  
ATOM     25  H   ALA A   2      12.000  11.590 -35.453  1.00999.99           H  
ATOM     26  HA  ALA A   2      10.030  13.544 -35.914  1.00999.99           H  
ATOM     27 1HB  ALA A   2       8.420  11.767 -35.348  1.00999.99           H  
ATOM     28 2HB  ALA A   2       9.738  11.139 -36.365  1.00999.99           H  
ATOM     29 3HB  ALA A   2       9.728  10.810 -34.617  1.00999.99           H  
ATOM     30  N   GLY A   3      10.597  13.013 -32.733  1.00999.99           N  
ATOM     31  CA  GLY A   3      10.330  13.471 -31.373  1.00999.99           C  
ATOM     32  C   GLY A   3      10.510  14.977 -31.202  1.00999.99           C  
ATOM     33  O   GLY A   3       9.965  15.565 -30.270  1.00999.99           O  
ATOM     34  H   GLY A   3      11.335  12.338 -32.869  1.00999.99           H  
ATOM     35 1HA  GLY A   3       9.322  13.187 -31.089  1.00999.99           H  
ATOM     36 2HA  GLY A   3      10.999  12.951 -30.688  1.00999.99           H  
ATOM     37  N   ALA A   4      11.228  15.622 -32.127  1.00999.99           N  
ATOM     38  CA  ALA A   4      11.404  17.064 -32.080  1.00999.99           C  
ATOM     39  C   ALA A   4      10.060  17.777 -32.213  1.00999.99           C  
ATOM     40  O   ALA A   4       9.886  18.882 -31.696  1.00999.99           O  
ATOM     41  CB  ALA A   4      12.347  17.518 -33.182  1.00999.99           C  
ATOM     42  H   ALA A   4      11.658  15.120 -32.893  1.00999.99           H  
ATOM     43  HA  ALA A   4      11.833  17.324 -31.112  1.00999.99           H  
ATOM     44 1HB  ALA A   4      12.487  18.598 -33.120  1.00999.99           H  
ATOM     45 2HB  ALA A   4      13.310  17.021 -33.065  1.00999.99           H  
ATOM     46 3HB  ALA A   4      11.923  17.262 -34.151  1.00999.99           H  
ATOM     47  N   LYS A   5       9.119  17.154 -32.925  1.00999.99           N  
ATOM     48  CA  LYS A   5       7.805  17.733 -33.112  1.00999.99           C  
ATOM     49  C   LYS A   5       6.753  17.005 -32.282  1.00999.99           C  
ATOM     50  O   LYS A   5       5.768  17.617 -31.865  1.00999.99           O  
ATOM     51  CB  LYS A   5       7.427  17.705 -34.588  1.00999.99           C  
ATOM     52  CG  LYS A   5       8.377  18.491 -35.479  1.00999.99           C  
ATOM     53  CD  LYS A   5       8.379  19.965 -35.106  1.00999.99           C  
ATOM     54  CE  LYS A   5       9.267  20.776 -36.037  1.00999.99           C  
ATOM     55  NZ  LYS A   5       9.288  22.217 -35.664  1.00999.99           N  
ATOM     56  H   LYS A   5       9.304  16.245 -33.327  1.00999.99           H  
ATOM     57  HA  LYS A   5       7.832  18.768 -32.775  1.00999.99           H  
ATOM     58 1HB  LYS A   5       7.409  16.673 -34.941  1.00999.99           H  
ATOM     59 2HB  LYS A   5       6.425  18.115 -34.717  1.00999.99           H  
ATOM     60 1HG  LYS A   5       9.388  18.094 -35.376  1.00999.99           H  
ATOM     61 2HG  LYS A   5       8.069  18.387 -36.519  1.00999.99           H  
ATOM     62 1HD  LYS A   5       7.362  20.355 -35.161  1.00999.99           H  
ATOM     63 2HD  LYS A   5       8.740  20.082 -34.084  1.00999.99           H  
ATOM     64 1HE  LYS A   5      10.283  20.386 -35.995  1.00999.99           H  
ATOM     65 2HE  LYS A   5       8.898  20.682 -37.058  1.00999.99           H  
ATOM     66 1HZ  LYS A   5       9.885  22.723 -36.302  1.00999.99           H  
ATOM     67 2HZ  LYS A   5       8.350  22.591 -35.713  1.00999.99           H  
ATOM     68 3HZ  LYS A   5       9.640  22.316 -34.723  1.00999.99           H  
ATOM     69  N   GLN A   6       6.974  15.712 -32.021  1.00999.99           N  
ATOM     70  CA  GLN A   6       6.013  14.941 -31.241  1.00999.99           C  
ATOM     71  C   GLN A   6       6.000  15.383 -29.793  1.00999.99           C  
ATOM     72  O   GLN A   6       4.928  15.475 -29.203  1.00999.99           O  
ATOM     73  CB  GLN A   6       6.303  13.446 -31.321  1.00999.99           C  
ATOM     74  CG  GLN A   6       6.070  12.832 -32.689  1.00999.99           C  
ATOM     75  CD  GLN A   6       4.619  12.931 -33.125  1.00999.99           C  
ATOM     76  OE1 GLN A   6       3.700  12.657 -32.348  1.00999.99           O  
ATOM     77  NE2 GLN A   6       4.401  13.322 -34.376  1.00999.99           N  
ATOM     78  H   GLN A   6       7.794  15.249 -32.395  1.00999.99           H  
ATOM     79  HA  GLN A   6       5.018  15.117 -31.651  1.00999.99           H  
ATOM     80 1HB  GLN A   6       7.332  13.259 -31.036  1.00999.99           H  
ATOM     81 2HB  GLN A   6       5.670  12.918 -30.609  1.00999.99           H  
ATOM     82 1HG  GLN A   6       6.682  13.357 -33.421  1.00999.99           H  
ATOM     83 2HG  GLN A   6       6.348  11.779 -32.656  1.00999.99           H  
ATOM     84 1HE2 GLN A   6       3.464  13.403 -34.719  1.00999.99           H  
ATOM     85 2HE2 GLN A   6       5.173  13.533 -34.977  1.00999.99           H  
ATOM     86  N   PHE A   7       7.174  15.700 -29.239  1.00999.99           N  
ATOM     87  CA  PHE A   7       7.268  16.209 -27.877  1.00999.99           C  
ATOM     88  C   PHE A   7       6.452  17.477 -27.730  1.00999.99           C  
ATOM     89  O   PHE A   7       5.675  17.611 -26.786  1.00999.99           O  
ATOM     90  CB  PHE A   7       8.708  16.484 -27.478  1.00999.99           C  
ATOM     91  CG  PHE A   7       8.822  17.093 -26.110  1.00999.99           C  
ATOM     92  CD1 PHE A   7       8.709  16.309 -24.973  1.00999.99           C  
ATOM     93  CD2 PHE A   7       9.039  18.455 -25.959  1.00999.99           C  
ATOM     94  CE1 PHE A   7       8.815  16.870 -23.715  1.00999.99           C  
ATOM     95  CE2 PHE A   7       9.145  19.018 -24.703  1.00999.99           C  
ATOM     96  CZ  PHE A   7       9.034  18.224 -23.579  1.00999.99           C  
ATOM     97  H   PHE A   7       8.035  15.586 -29.760  1.00999.99           H  
ATOM     98  HA  PHE A   7       6.863  15.459 -27.198  1.00999.99           H  
ATOM     99 1HB  PHE A   7       9.275  15.554 -27.487  1.00999.99           H  
ATOM    100 2HB  PHE A   7       9.170  17.159 -28.196  1.00999.99           H  
ATOM    101  HD1 PHE A   7       8.536  15.239 -25.080  1.00999.99           H  
ATOM    102  HD2 PHE A   7       9.128  19.081 -26.847  1.00999.99           H  
ATOM    103  HE1 PHE A   7       8.725  16.241 -22.829  1.00999.99           H  
ATOM    104  HE2 PHE A   7       9.317  20.089 -24.598  1.00999.99           H  
ATOM    105  HZ  PHE A   7       9.118  18.668 -22.588  1.00999.99           H  
ATOM    106  N   SER A   8       6.648  18.411 -28.662  1.00999.99           N  
ATOM    107  CA  SER A   8       5.914  19.666 -28.676  1.00999.99           C  
ATOM    108  C   SER A   8       4.423  19.391 -28.690  1.00999.99           C  
ATOM    109  O   SER A   8       3.674  19.988 -27.915  1.00999.99           O  
ATOM    110  CB  SER A   8       6.309  20.493 -29.883  1.00999.99           C  
ATOM    111  OG  SER A   8       5.604  21.704 -29.914  1.00999.99           O  
ATOM    112  H   SER A   8       7.320  18.235 -29.396  1.00999.99           H  
ATOM    113  HA  SER A   8       6.155  20.224 -27.770  1.00999.99           H  
ATOM    114 1HB  SER A   8       7.380  20.694 -29.852  1.00999.99           H  
ATOM    115 2HB  SER A   8       6.109  19.932 -30.794  1.00999.99           H  
ATOM    116  HG  SER A   8       4.676  21.468 -29.988  1.00999.99           H  
ATOM    117  N   GLY A   9       4.005  18.463 -29.555  1.00999.99           N  
ATOM    118  CA  GLY A   9       2.613  18.055 -29.653  1.00999.99           C  
ATOM    119  C   GLY A   9       2.091  17.517 -28.326  1.00999.99           C  
ATOM    120  O   GLY A   9       0.964  17.825 -27.939  1.00999.99           O  
ATOM    121  H   GLY A   9       4.674  18.031 -30.182  1.00999.99           H  
ATOM    122 1HA  GLY A   9       2.009  18.905 -29.968  1.00999.99           H  
ATOM    123 2HA  GLY A   9       2.516  17.289 -30.421  1.00999.99           H  
ATOM    124  N   PHE A  10       2.914  16.725 -27.629  1.00999.99           N  
ATOM    125  CA  PHE A  10       2.529  16.152 -26.345  1.00999.99           C  
ATOM    126  C   PHE A  10       2.296  17.252 -25.325  1.00999.99           C  
ATOM    127  O   PHE A  10       1.373  17.164 -24.514  1.00999.99           O  
ATOM    128  CB  PHE A  10       3.647  15.254 -25.792  1.00999.99           C  
ATOM    129  CG  PHE A  10       3.931  14.017 -26.591  1.00999.99           C  
ATOM    130  CD1 PHE A  10       3.005  13.512 -27.491  1.00999.99           C  
ATOM    131  CD2 PHE A  10       5.145  13.358 -26.444  1.00999.99           C  
ATOM    132  CE1 PHE A  10       3.290  12.378 -28.230  1.00999.99           C  
ATOM    133  CE2 PHE A  10       5.430  12.226 -27.178  1.00999.99           C  
ATOM    134  CZ  PHE A  10       4.501  11.735 -28.073  1.00999.99           C  
ATOM    135  H   PHE A  10       3.821  16.493 -28.011  1.00999.99           H  
ATOM    136  HA  PHE A  10       1.610  15.579 -26.471  1.00999.99           H  
ATOM    137 1HB  PHE A  10       4.569  15.822 -25.714  1.00999.99           H  
ATOM    138 2HB  PHE A  10       3.382  14.943 -24.783  1.00999.99           H  
ATOM    139  HD1 PHE A  10       2.049  14.021 -27.617  1.00999.99           H  
ATOM    140  HD2 PHE A  10       5.879  13.748 -25.738  1.00999.99           H  
ATOM    141  HE1 PHE A  10       2.556  11.991 -28.937  1.00999.99           H  
ATOM    142  HE2 PHE A  10       6.386  11.720 -27.053  1.00999.99           H  
ATOM    143  HZ  PHE A  10       4.724  10.843 -28.656  1.00999.99           H  
ATOM    144  N   MET A  11       3.129  18.296 -25.380  1.00999.99           N  
ATOM    145  CA  MET A  11       3.006  19.407 -24.452  1.00999.99           C  
ATOM    146  C   MET A  11       1.757  20.217 -24.752  1.00999.99           C  
ATOM    147  O   MET A  11       1.065  20.650 -23.829  1.00999.99           O  
ATOM    148  CB  MET A  11       4.245  20.298 -24.525  1.00999.99           C  
ATOM    149  CG  MET A  11       5.536  19.633 -24.070  1.00999.99           C  
ATOM    150  SD  MET A  11       5.474  19.060 -22.364  1.00999.99           S  
ATOM    151  CE  MET A  11       5.105  17.326 -22.621  1.00999.99           C  
ATOM    152  H   MET A  11       3.881  18.298 -26.059  1.00999.99           H  
ATOM    153  HA  MET A  11       2.914  19.009 -23.443  1.00999.99           H  
ATOM    154 1HB  MET A  11       4.390  20.638 -25.549  1.00999.99           H  
ATOM    155 2HB  MET A  11       4.091  21.183 -23.906  1.00999.99           H  
ATOM    156 1HG  MET A  11       5.752  18.781 -24.707  1.00999.99           H  
ATOM    157 2HG  MET A  11       6.359  20.342 -24.163  1.00999.99           H  
ATOM    158 1HE  MET A  11       5.038  16.822 -21.657  1.00999.99           H  
ATOM    159 2HE  MET A  11       4.156  17.230 -23.146  1.00999.99           H  
ATOM    160 3HE  MET A  11       5.897  16.868 -23.215  1.00999.99           H  
ATOM    161  N   LEU A  12       1.452  20.386 -26.040  1.00999.99           N  
ATOM    162  CA  LEU A  12       0.257  21.106 -26.454  1.00999.99           C  
ATOM    163  C   LEU A  12      -0.991  20.353 -26.033  1.00999.99           C  
ATOM    164  O   LEU A  12      -1.974  20.964 -25.614  1.00999.99           O  
ATOM    165  CB  LEU A  12       0.261  21.308 -27.973  1.00999.99           C  
ATOM    166  CG  LEU A  12       1.316  22.280 -28.512  1.00999.99           C  
ATOM    167  CD1 LEU A  12       1.321  22.220 -30.033  1.00999.99           C  
ATOM    168  CD2 LEU A  12       0.994  23.682 -28.017  1.00999.99           C  
ATOM    169  H   LEU A  12       2.075  20.027 -26.752  1.00999.99           H  
ATOM    170  HA  LEU A  12       0.252  22.081 -25.968  1.00999.99           H  
ATOM    171 1HB  LEU A  12       0.426  20.344 -28.452  1.00999.99           H  
ATOM    172 2HB  LEU A  12      -0.715  21.681 -28.278  1.00999.99           H  
ATOM    173  HG  LEU A  12       2.304  21.991 -28.156  1.00999.99           H  
ATOM    174 1HD1 LEU A  12       2.072  22.908 -30.424  1.00999.99           H  
ATOM    175 2HD1 LEU A  12       1.556  21.206 -30.357  1.00999.99           H  
ATOM    176 3HD1 LEU A  12       0.339  22.503 -30.411  1.00999.99           H  
ATOM    177 1HD2 LEU A  12       1.739  24.383 -28.395  1.00999.99           H  
ATOM    178 2HD2 LEU A  12       0.006  23.975 -28.375  1.00999.99           H  
ATOM    179 3HD2 LEU A  12       1.004  23.694 -26.928  1.00999.99           H  
ATOM    180  N   LEU A  13      -0.936  19.025 -26.122  1.00999.99           N  
ATOM    181  CA  LEU A  13      -2.033  18.179 -25.698  1.00999.99           C  
ATOM    182  C   LEU A  13      -2.255  18.294 -24.204  1.00999.99           C  
ATOM    183  O   LEU A  13      -3.389  18.457 -23.762  1.00999.99           O  
ATOM    184  CB  LEU A  13      -1.766  16.722 -26.069  1.00999.99           C  
ATOM    185  CG  LEU A  13      -2.853  15.738 -25.630  1.00999.99           C  
ATOM    186  CD1 LEU A  13      -4.174  16.125 -26.284  1.00999.99           C  
ATOM    187  CD2 LEU A  13      -2.442  14.327 -26.020  1.00999.99           C  
ATOM    188  H   LEU A  13      -0.113  18.586 -26.514  1.00999.99           H  
ATOM    189  HA  LEU A  13      -2.938  18.506 -26.206  1.00999.99           H  
ATOM    190 1HB  LEU A  13      -1.664  16.650 -27.151  1.00999.99           H  
ATOM    191 2HB  LEU A  13      -0.827  16.408 -25.613  1.00999.99           H  
ATOM    192  HG  LEU A  13      -2.977  15.794 -24.550  1.00999.99           H  
ATOM    193 1HD1 LEU A  13      -4.954  15.432 -25.967  1.00999.99           H  
ATOM    194 2HD1 LEU A  13      -4.446  17.138 -25.985  1.00999.99           H  
ATOM    195 3HD1 LEU A  13      -4.070  16.082 -27.368  1.00999.99           H  
ATOM    196 1HD2 LEU A  13      -3.212  13.623 -25.704  1.00999.99           H  
ATOM    197 2HD2 LEU A  13      -2.319  14.270 -27.102  1.00999.99           H  
ATOM    198 3HD2 LEU A  13      -1.499  14.076 -25.534  1.00999.99           H  
ATOM    199  N   ALA A  14      -1.175  18.203 -23.427  1.00999.99           N  
ATOM    200  CA  ALA A  14      -1.257  18.314 -21.978  1.00999.99           C  
ATOM    201  C   ALA A  14      -1.858  19.656 -21.571  1.00999.99           C  
ATOM    202  O   ALA A  14      -2.706  19.714 -20.680  1.00999.99           O  
ATOM    203  CB  ALA A  14       0.123  18.145 -21.363  1.00999.99           C  
ATOM    204  H   ALA A  14      -0.267  18.045 -23.848  1.00999.99           H  
ATOM    205  HA  ALA A  14      -1.912  17.523 -21.611  1.00999.99           H  
ATOM    206 1HB  ALA A  14       0.050  18.206 -20.277  1.00999.99           H  
ATOM    207 2HB  ALA A  14       0.530  17.174 -21.645  1.00999.99           H  
ATOM    208 3HB  ALA A  14       0.782  18.932 -21.727  1.00999.99           H  
ATOM    209  N   PHE A  15      -1.425  20.723 -22.247  1.00999.99           N  
ATOM    210  CA  PHE A  15      -1.924  22.074 -22.027  1.00999.99           C  
ATOM    211  C   PHE A  15      -3.428  22.128 -22.267  1.00999.99           C  
ATOM    212  O   PHE A  15      -4.185  22.599 -21.414  1.00999.99           O  
ATOM    213  CB  PHE A  15      -1.174  23.025 -22.968  1.00999.99           C  
ATOM    214  CG  PHE A  15      -1.602  24.462 -22.951  1.00999.99           C  
ATOM    215  CD1 PHE A  15      -1.225  25.304 -21.916  1.00999.99           C  
ATOM    216  CD2 PHE A  15      -2.354  24.983 -23.992  1.00999.99           C  
ATOM    217  CE1 PHE A  15      -1.592  26.636 -21.921  1.00999.99           C  
ATOM    218  CE2 PHE A  15      -2.723  26.314 -24.001  1.00999.99           C  
ATOM    219  CZ  PHE A  15      -2.339  27.142 -22.964  1.00999.99           C  
ATOM    220  H   PHE A  15      -0.703  20.600 -22.945  1.00999.99           H  
ATOM    221  HA  PHE A  15      -1.726  22.358 -20.992  1.00999.99           H  
ATOM    222 1HB  PHE A  15      -0.113  22.992 -22.723  1.00999.99           H  
ATOM    223 2HB  PHE A  15      -1.271  22.664 -23.988  1.00999.99           H  
ATOM    224  HD1 PHE A  15      -0.627  24.905 -21.096  1.00999.99           H  
ATOM    225  HD2 PHE A  15      -2.649  24.330 -24.815  1.00999.99           H  
ATOM    226  HE1 PHE A  15      -1.288  27.288 -21.102  1.00999.99           H  
ATOM    227  HE2 PHE A  15      -3.312  26.712 -24.826  1.00999.99           H  
ATOM    228  HZ  PHE A  15      -2.627  28.192 -22.970  1.00999.99           H  
ATOM    229  N   PHE A  16      -3.840  21.631 -23.432  1.00999.99           N  
ATOM    230  CA  PHE A  16      -5.234  21.567 -23.841  1.00999.99           C  
ATOM    231  C   PHE A  16      -6.110  20.805 -22.865  1.00999.99           C  
ATOM    232  O   PHE A  16      -7.154  21.308 -22.442  1.00999.99           O  
ATOM    233  CB  PHE A  16      -5.325  20.897 -25.213  1.00999.99           C  
ATOM    234  CG  PHE A  16      -6.724  20.591 -25.654  1.00999.99           C  
ATOM    235  CD1 PHE A  16      -7.558  21.583 -26.147  1.00999.99           C  
ATOM    236  CD2 PHE A  16      -7.207  19.293 -25.575  1.00999.99           C  
ATOM    237  CE1 PHE A  16      -8.848  21.282 -26.546  1.00999.99           C  
ATOM    238  CE2 PHE A  16      -8.493  18.990 -25.973  1.00999.99           C  
ATOM    239  CZ  PHE A  16      -9.315  19.987 -26.459  1.00999.99           C  
ATOM    240  H   PHE A  16      -3.150  21.279 -24.083  1.00999.99           H  
ATOM    241  HA  PHE A  16      -5.615  22.587 -23.918  1.00999.99           H  
ATOM    242 1HB  PHE A  16      -4.868  21.545 -25.960  1.00999.99           H  
ATOM    243 2HB  PHE A  16      -4.760  19.967 -25.203  1.00999.99           H  
ATOM    244  HD1 PHE A  16      -7.189  22.606 -26.215  1.00999.99           H  
ATOM    245  HD2 PHE A  16      -6.557  18.507 -25.191  1.00999.99           H  
ATOM    246  HE1 PHE A  16      -9.496  22.070 -26.931  1.00999.99           H  
ATOM    247  HE2 PHE A  16      -8.860  17.966 -25.904  1.00999.99           H  
ATOM    248  HZ  PHE A  16     -10.331  19.751 -26.773  1.00999.99           H  
ATOM    249  N   LEU A  17      -5.694  19.588 -22.528  1.00999.99           N  
ATOM    250  CA  LEU A  17      -6.460  18.730 -21.647  1.00999.99           C  
ATOM    251  C   LEU A  17      -6.558  19.311 -20.252  1.00999.99           C  
ATOM    252  O   LEU A  17      -7.611  19.219 -19.620  1.00999.99           O  
ATOM    253  CB  LEU A  17      -5.817  17.344 -21.583  1.00999.99           C  
ATOM    254  CG  LEU A  17      -5.886  16.518 -22.871  1.00999.99           C  
ATOM    255  CD1 LEU A  17      -5.073  15.244 -22.689  1.00999.99           C  
ATOM    256  CD2 LEU A  17      -7.337  16.208 -23.195  1.00999.99           C  
ATOM    257  H   LEU A  17      -4.826  19.240 -22.907  1.00999.99           H  
ATOM    258  HA  LEU A  17      -7.467  18.632 -22.051  1.00999.99           H  
ATOM    259 1HB  LEU A  17      -4.766  17.461 -21.322  1.00999.99           H  
ATOM    260 2HB  LEU A  17      -6.304  16.769 -20.795  1.00999.99           H  
ATOM    261  HG  LEU A  17      -5.449  17.083 -23.692  1.00999.99           H  
ATOM    262 1HD1 LEU A  17      -5.108  14.655 -23.606  1.00999.99           H  
ATOM    263 2HD1 LEU A  17      -4.039  15.503 -22.464  1.00999.99           H  
ATOM    264 3HD1 LEU A  17      -5.489  14.662 -21.868  1.00999.99           H  
ATOM    265 1HD2 LEU A  17      -7.389  15.624 -24.114  1.00999.99           H  
ATOM    266 2HD2 LEU A  17      -7.779  15.639 -22.377  1.00999.99           H  
ATOM    267 3HD2 LEU A  17      -7.887  17.141 -23.327  1.00999.99           H  
ATOM    268  N   GLY A  18      -5.472  19.928 -19.783  1.00999.99           N  
ATOM    269  CA  GLY A  18      -5.453  20.557 -18.475  1.00999.99           C  
ATOM    270  C   GLY A  18      -6.479  21.670 -18.400  1.00999.99           C  
ATOM    271  O   GLY A  18      -7.240  21.744 -17.438  1.00999.99           O  
ATOM    272  H   GLY A  18      -4.623  19.954 -20.333  1.00999.99           H  
ATOM    273 1HA  GLY A  18      -5.659  19.811 -17.708  1.00999.99           H  
ATOM    274 2HA  GLY A  18      -4.459  20.957 -18.279  1.00999.99           H  
ATOM    275  N   LEU A  19      -6.513  22.522 -19.424  1.00999.99           N  
ATOM    276  CA  LEU A  19      -7.461  23.627 -19.456  1.00999.99           C  
ATOM    277  C   LEU A  19      -8.897  23.163 -19.621  1.00999.99           C  
ATOM    278  O   LEU A  19      -9.806  23.759 -19.040  1.00999.99           O  
ATOM    279  CB  LEU A  19      -7.103  24.589 -20.582  1.00999.99           C  
ATOM    280  CG  LEU A  19      -5.811  25.374 -20.374  1.00999.99           C  
ATOM    281  CD1 LEU A  19      -5.520  26.173 -21.624  1.00999.99           C  
ATOM    282  CD2 LEU A  19      -5.964  26.278 -19.162  1.00999.99           C  
ATOM    283  H   LEU A  19      -5.852  22.421 -20.187  1.00999.99           H  
ATOM    284  HA  LEU A  19      -7.388  24.164 -18.511  1.00999.99           H  
ATOM    285 1HB  LEU A  19      -7.002  24.025 -21.508  1.00999.99           H  
ATOM    286 2HB  LEU A  19      -7.913  25.309 -20.703  1.00999.99           H  
ATOM    287  HG  LEU A  19      -4.982  24.687 -20.209  1.00999.99           H  
ATOM    288 1HD1 LEU A  19      -4.602  26.735 -21.478  1.00999.99           H  
ATOM    289 2HD1 LEU A  19      -5.407  25.497 -22.472  1.00999.99           H  
ATOM    290 3HD1 LEU A  19      -6.340  26.864 -21.815  1.00999.99           H  
ATOM    291 1HD2 LEU A  19      -5.043  26.841 -19.008  1.00999.99           H  
ATOM    292 2HD2 LEU A  19      -6.790  26.970 -19.327  1.00999.99           H  
ATOM    293 3HD2 LEU A  19      -6.169  25.671 -18.280  1.00999.99           H  
ATOM    294  N   GLY A  20      -9.106  22.095 -20.395  1.00999.99           N  
ATOM    295  CA  GLY A  20     -10.443  21.540 -20.566  1.00999.99           C  
ATOM    296  C   GLY A  20     -10.972  21.064 -19.222  1.00999.99           C  
ATOM    297  O   GLY A  20     -12.113  21.361 -18.848  1.00999.99           O  
ATOM    298  H   GLY A  20      -8.332  21.662 -20.884  1.00999.99           H  
ATOM    299 1HA  GLY A  20     -11.107  22.298 -20.982  1.00999.99           H  
ATOM    300 2HA  GLY A  20     -10.409  20.710 -21.271  1.00999.99           H  
ATOM    301  N   LEU A  21     -10.121  20.332 -18.500  1.00999.99           N  
ATOM    302  CA  LEU A  21     -10.455  19.849 -17.178  1.00999.99           C  
ATOM    303  C   LEU A  21     -10.762  20.974 -16.233  1.00999.99           C  
ATOM    304  O   LEU A  21     -11.810  20.966 -15.599  1.00999.99           O  
ATOM    305  CB  LEU A  21      -9.307  19.024 -16.600  1.00999.99           C  
ATOM    306  CG  LEU A  21      -9.513  18.553 -15.156  1.00999.99           C  
ATOM    307  CD1 LEU A  21     -10.738  17.653 -15.090  1.00999.99           C  
ATOM    308  CD2 LEU A  21      -8.267  17.822 -14.684  1.00999.99           C  
ATOM    309  H   LEU A  21      -9.211  20.102 -18.877  1.00999.99           H  
ATOM    310  HA  LEU A  21     -11.340  19.220 -17.253  1.00999.99           H  
ATOM    311 1HB  LEU A  21      -9.167  18.139 -17.220  1.00999.99           H  
ATOM    312 2HB  LEU A  21      -8.393  19.615 -16.634  1.00999.99           H  
ATOM    313  HG  LEU A  21      -9.692  19.414 -14.512  1.00999.99           H  
ATOM    314 1HD1 LEU A  21     -10.894  17.324 -14.063  1.00999.99           H  
ATOM    315 2HD1 LEU A  21     -11.614  18.207 -15.430  1.00999.99           H  
ATOM    316 3HD1 LEU A  21     -10.586  16.785 -15.731  1.00999.99           H  
ATOM    317 1HD2 LEU A  21      -8.410  17.490 -13.656  1.00999.99           H  
ATOM    318 2HD2 LEU A  21      -8.088  16.958 -15.324  1.00999.99           H  
ATOM    319 3HD2 LEU A  21      -7.411  18.495 -14.734  1.00999.99           H  
ATOM    320  N   LEU A  22      -9.861  21.954 -16.149  1.00999.99           N  
ATOM    321  CA  LEU A  22     -10.023  23.074 -15.231  1.00999.99           C  
ATOM    322  C   LEU A  22     -11.286  23.861 -15.515  1.00999.99           C  
ATOM    323  O   LEU A  22     -12.011  24.221 -14.583  1.00999.99           O  
ATOM    324  CB  LEU A  22      -8.809  24.002 -15.328  1.00999.99           C  
ATOM    325  CG  LEU A  22      -7.502  23.445 -14.749  1.00999.99           C  
ATOM    326  CD1 LEU A  22      -6.357  24.384 -15.110  1.00999.99           C  
ATOM    327  CD2 LEU A  22      -7.644  23.303 -13.240  1.00999.99           C  
ATOM    328  H   LEU A  22      -9.020  21.910 -16.709  1.00999.99           H  
ATOM    329  HA  LEU A  22     -10.080  22.686 -14.219  1.00999.99           H  
ATOM    330 1HB  LEU A  22      -8.631  24.236 -16.375  1.00999.99           H  
ATOM    331 2HB  LEU A  22      -9.034  24.929 -14.800  1.00999.99           H  
ATOM    332  HG  LEU A  22      -7.291  22.468 -15.180  1.00999.99           H  
ATOM    333 1HD1 LEU A  22      -5.424  23.992 -14.705  1.00999.99           H  
ATOM    334 2HD1 LEU A  22      -6.278  24.460 -16.194  1.00999.99           H  
ATOM    335 3HD1 LEU A  22      -6.549  25.371 -14.689  1.00999.99           H  
ATOM    336 1HD2 LEU A  22      -6.719  22.907 -12.821  1.00999.99           H  
ATOM    337 2HD2 LEU A  22      -7.851  24.281 -12.804  1.00999.99           H  
ATOM    338 3HD2 LEU A  22      -8.466  22.623 -13.015  1.00999.99           H  
ATOM    339  N   THR A  23     -11.597  24.071 -16.788  1.00999.99           N  
ATOM    340  CA  THR A  23     -12.810  24.778 -17.165  1.00999.99           C  
ATOM    341  C   THR A  23     -14.046  24.081 -16.603  1.00999.99           C  
ATOM    342  O   THR A  23     -14.961  24.734 -16.096  1.00999.99           O  
ATOM    343  CB  THR A  23     -12.936  24.886 -18.692  1.00999.99           C  
ATOM    344  OG1 THR A  23     -11.815  25.609 -19.216  1.00999.99           O  
ATOM    345  CG2 THR A  23     -14.222  25.603 -19.064  1.00999.99           C  
ATOM    346  H   THR A  23     -10.970  23.763 -17.522  1.00999.99           H  
ATOM    347  HA  THR A  23     -12.768  25.786 -16.745  1.00999.99           H  
ATOM    348  HB  THR A  23     -12.942  23.887 -19.125  1.00999.99           H  
ATOM    349  HG1 THR A  23     -11.014  25.092 -19.084  1.00999.99           H  
ATOM    350 1HG2 THR A  23     -14.297  25.671 -20.150  1.00999.99           H  
ATOM    351 2HG2 THR A  23     -15.078  25.051 -18.676  1.00999.99           H  
ATOM    352 3HG2 THR A  23     -14.215  26.606 -18.638  1.00999.99           H  
ATOM    353  N   SER A  24     -14.066  22.749 -16.690  1.00999.99           N  
ATOM    354  CA  SER A  24     -15.186  21.966 -16.177  1.00999.99           C  
ATOM    355  C   SER A  24     -14.873  21.244 -14.854  1.00999.99           C  
ATOM    356  O   SER A  24     -15.497  20.230 -14.544  1.00999.99           O  
ATOM    357  CB  SER A  24     -15.611  20.944 -17.221  1.00999.99           C  
ATOM    358  OG  SER A  24     -14.560  20.068 -17.531  1.00999.99           O  
ATOM    359  H   SER A  24     -13.295  22.268 -17.143  1.00999.99           H  
ATOM    360  HA  SER A  24     -16.020  22.645 -16.001  1.00999.99           H  
ATOM    361 1HB  SER A  24     -16.462  20.376 -16.849  1.00999.99           H  
ATOM    362 2HB  SER A  24     -15.930  21.463 -18.123  1.00999.99           H  
ATOM    363  HG  SER A  24     -13.841  20.618 -17.858  1.00999.99           H  
ATOM    364  N   ALA A  25     -13.916  21.765 -14.071  1.00999.99           N  
ATOM    365  CA  ALA A  25     -13.483  21.085 -12.846  1.00999.99           C  
ATOM    366  C   ALA A  25     -14.258  21.478 -11.600  1.00999.99           C  
ATOM    367  O   ALA A  25     -13.950  20.965 -10.525  1.00999.99           O  
ATOM    368  CB  ALA A  25     -12.009  21.362 -12.555  1.00999.99           C  
ATOM    369  H   ALA A  25     -13.441  22.619 -14.337  1.00999.99           H  
ATOM    370  HA  ALA A  25     -13.619  20.014 -12.999  1.00999.99           H  
ATOM    371 1HB  ALA A  25     -11.712  20.818 -11.660  1.00999.99           H  
ATOM    372 2HB  ALA A  25     -11.388  21.036 -13.383  1.00999.99           H  
ATOM    373 3HB  ALA A  25     -11.865  22.429 -12.396  1.00999.99           H  
ATOM    374  N   SER A  26     -15.234  22.381 -11.690  1.00 40.13           N  
ATOM    375  CA  SER A  26     -15.877  22.762 -10.439  1.00 10.30           C  
ATOM    376  C   SER A  26     -17.300  23.296 -10.505  1.00  7.98           C  
ATOM    377  O   SER A  26     -17.852  23.613  -9.457  1.00  7.65           O  
ATOM    378  CB  SER A  26     -15.035  23.814  -9.741  1.00 15.45           C  
ATOM    379  OG  SER A  26     -14.965  24.991 -10.499  1.00 15.45           O  
ATOM    380  H   SER A  26     -15.499  22.794 -12.571  1.00 18.54           H  
ATOM    381  HA  SER A  26     -15.898  21.877  -9.805  1.00 12.36           H  
ATOM    382 1HB  SER A  26     -15.464  24.032  -8.764  1.00 18.54           H  
ATOM    383 2HB  SER A  26     -14.031  23.426  -9.576  1.00 18.54           H  
ATOM    384  HG  SER A  26     -14.555  24.750 -11.333  1.00 18.54           H  
ATOM    385  N   ARG A  27     -17.931  23.374 -11.679  1.00  8.23           N  
ATOM    386  CA  ARG A  27     -19.319  23.865 -11.683  1.00  8.67           C  
ATOM    387  C   ARG A  27     -20.231  23.007 -10.766  1.00  7.78           C  
ATOM    388  O   ARG A  27     -20.953  23.572  -9.939  1.00  9.66           O  
ATOM    389  CB  ARG A  27     -19.912  23.954 -13.091  1.00 13.00           C  
ATOM    390  CG  ARG A  27     -21.331  24.492 -13.120  1.00 13.00           C  
ATOM    391  CD  ARG A  27     -21.944  24.362 -14.463  1.00 13.00           C  
ATOM    392  NE  ARG A  27     -22.129  22.969 -14.835  1.00 13.00           N  
ATOM    393  CZ  ARG A  27     -23.135  22.189 -14.391  1.00 13.00           C  
ATOM    394  NH1 ARG A  27     -24.030  22.681 -13.563  1.00 13.00           N  
ATOM    395  NH2 ARG A  27     -23.224  20.931 -14.787  1.00 13.00           N  
ATOM    396  H   ARG A  27     -17.476  23.111 -12.540  1.00  9.88           H  
ATOM    397  HA  ARG A  27     -19.313  24.880 -11.284  1.00 10.40           H  
ATOM    398 1HB  ARG A  27     -19.305  24.634 -13.688  1.00 15.61           H  
ATOM    399 2HB  ARG A  27     -19.917  23.001 -13.606  1.00 15.61           H  
ATOM    400 1HG  ARG A  27     -21.945  23.940 -12.408  1.00 15.61           H  
ATOM    401 2HG  ARG A  27     -21.323  25.549 -12.849  1.00 15.61           H  
ATOM    402 1HD  ARG A  27     -22.918  24.851 -14.469  1.00 15.61           H  
ATOM    403 2HD  ARG A  27     -21.297  24.830 -15.204  1.00 15.61           H  
ATOM    404  HE  ARG A  27     -21.458  22.557 -15.470  1.00 15.61           H  
ATOM    405 1HH1 ARG A  27     -23.964  23.642 -13.258  1.00 15.61           H  
ATOM    406 2HH1 ARG A  27     -24.784  22.097 -13.230  1.00 15.61           H  
ATOM    407 1HH2 ARG A  27     -22.537  20.552 -15.425  1.00 15.61           H  
ATOM    408 2HH2 ARG A  27     -23.979  20.350 -14.455  1.00 15.61           H  
ATOM    409  N   PRO A  28     -20.216  21.653 -10.862  1.00  6.88           N  
ATOM    410  CA  PRO A  28     -20.941  20.694 -10.023  1.00  7.70           C  
ATOM    411  C   PRO A  28     -20.499  20.748  -8.559  1.00  7.04           C  
ATOM    412  O   PRO A  28     -21.143  20.166  -7.689  1.00  9.70           O  
ATOM    413  CB  PRO A  28     -20.576  19.327 -10.612  1.00 11.55           C  
ATOM    414  CG  PRO A  28     -20.099  19.618 -11.984  1.00 11.55           C  
ATOM    415  CD  PRO A  28     -19.370  20.917 -11.835  1.00 11.55           C  
ATOM    416  HA  PRO A  28     -22.020  20.883 -10.110  1.00  9.24           H  
ATOM    417 1HB  PRO A  28     -19.806  18.851  -9.989  1.00 13.86           H  
ATOM    418 2HB  PRO A  28     -21.455  18.666 -10.598  1.00 13.86           H  
ATOM    419 1HG  PRO A  28     -19.451  18.806 -12.346  1.00 13.86           H  
ATOM    420 2HG  PRO A  28     -20.949  19.683 -12.679  1.00 13.86           H  
ATOM    421 1HD  PRO A  28     -18.373  20.737 -11.408  1.00 13.86           H  
ATOM    422 2HD  PRO A  28     -19.312  21.400 -12.808  1.00 13.86           H  
ATOM    423  N   LEU A  29     -19.362  21.389  -8.298  1.00  5.70           N  
ATOM    424  CA  LEU A  29     -18.798  21.443  -6.977  1.00  5.77           C  
ATOM    425  C   LEU A  29     -19.022  22.805  -6.334  1.00  6.06           C  
ATOM    426  O   LEU A  29     -18.491  23.076  -5.257  1.00  6.85           O  
ATOM    427  CB  LEU A  29     -17.305  21.146  -7.064  1.00  8.65           C  
ATOM    428  CG  LEU A  29     -16.967  19.806  -7.723  1.00  8.65           C  
ATOM    429  CD1 LEU A  29     -15.457  19.626  -7.752  1.00  8.65           C  
ATOM    430  CD2 LEU A  29     -17.672  18.684  -6.986  1.00  8.65           C  
ATOM    431  H   LEU A  29     -18.863  21.876  -9.020  1.00  6.84           H  
ATOM    432  HA  LEU A  29     -19.278  20.686  -6.361  1.00  6.92           H  
ATOM    433 1HB  LEU A  29     -16.821  21.935  -7.637  1.00 10.39           H  
ATOM    434 2HB  LEU A  29     -16.887  21.141  -6.058  1.00 10.39           H  
ATOM    435  HG  LEU A  29     -17.314  19.818  -8.756  1.00 10.39           H  
ATOM    436 1HD1 LEU A  29     -15.211  18.685  -8.243  1.00 10.39           H  
ATOM    437 2HD1 LEU A  29     -15.003  20.449  -8.302  1.00 10.39           H  
ATOM    438 3HD1 LEU A  29     -15.071  19.615  -6.734  1.00 10.39           H  
ATOM    439 1HD2 LEU A  29     -17.449  17.735  -7.470  1.00 10.39           H  
ATOM    440 2HD2 LEU A  29     -17.333  18.656  -5.950  1.00 10.39           H  
ATOM    441 3HD2 LEU A  29     -18.746  18.857  -7.014  1.00 10.39           H  
ATOM    442  N   SER A  30     -19.810  23.673  -6.986  1.00  6.92           N  
ATOM    443  CA  SER A  30     -20.084  24.994  -6.430  1.00  7.34           C  
ATOM    444  C   SER A  30     -20.930  24.925  -5.158  1.00  4.02           C  
ATOM    445  O   SER A  30     -20.923  25.857  -4.354  1.00  6.45           O  
ATOM    446  CB  SER A  30     -20.793  25.859  -7.454  1.00 11.01           C  
ATOM    447  OG  SER A  30     -22.086  25.382  -7.712  1.00 11.01           O  
ATOM    448  H   SER A  30     -20.223  23.438  -7.882  1.00  8.30           H  
ATOM    449  HA  SER A  30     -19.131  25.462  -6.178  1.00  8.81           H  
ATOM    450 1HB  SER A  30     -20.848  26.882  -7.084  1.00 13.21           H  
ATOM    451 2HB  SER A  30     -20.218  25.876  -8.379  1.00 13.21           H  
ATOM    452  HG  SER A  30     -21.968  24.571  -8.216  1.00 13.21           H  
ATOM    453  N   ASN A  31     -21.652  23.822  -4.975  1.00  2.54           N  
ATOM    454  CA  ASN A  31     -22.466  23.638  -3.787  1.00  5.13           C  
ATOM    455  C   ASN A  31     -22.792  22.163  -3.584  1.00  2.73           C  
ATOM    456  O   ASN A  31     -22.700  21.372  -4.523  1.00  2.68           O  
ATOM    457  CB  ASN A  31     -23.722  24.472  -3.898  1.00  7.70           C  
ATOM    458  CG  ASN A  31     -24.576  24.045  -5.052  1.00  7.70           C  
ATOM    459  OD1 ASN A  31     -25.396  23.136  -4.899  1.00  7.70           O  
ATOM    460  ND2 ASN A  31     -24.398  24.658  -6.196  1.00  7.70           N  
ATOM    461  H   ASN A  31     -21.634  23.093  -5.671  1.00  3.05           H  
ATOM    462  HA  ASN A  31     -21.896  23.971  -2.918  1.00  6.16           H  
ATOM    463 1HB  ASN A  31     -24.301  24.389  -2.978  1.00  9.23           H  
ATOM    464 2HB  ASN A  31     -23.456  25.522  -4.024  1.00  9.23           H  
ATOM    465 1HD2 ASN A  31     -24.945  24.398  -6.993  1.00  9.23           H  
ATOM    466 2HD2 ASN A  31     -23.705  25.374  -6.289  1.00  9.23           H  
ATOM    467  N   ASP A  32     -23.207  21.811  -2.368  1.00  2.09           N  
ATOM    468  CA  ASP A  32     -23.516  20.426  -2.025  1.00  1.51           C  
ATOM    469  C   ASP A  32     -24.671  19.830  -2.809  1.00  0.77           C  
ATOM    470  O   ASP A  32     -24.635  18.643  -3.118  1.00  0.80           O  
ATOM    471  CB  ASP A  32     -23.803  20.291  -0.531  1.00  2.27           C  
ATOM    472  CG  ASP A  32     -22.545  20.360   0.327  1.00  2.27           C  
ATOM    473  OD1 ASP A  32     -21.475  20.167  -0.201  1.00  2.27           O  
ATOM    474  OD2 ASP A  32     -22.663  20.599   1.504  1.00  2.27           O  
ATOM    475  H   ASP A  32     -23.282  22.520  -1.653  1.00  2.51           H  
ATOM    476  HA  ASP A  32     -22.630  19.829  -2.242  1.00  1.81           H  
ATOM    477 1HB  ASP A  32     -24.481  21.085  -0.218  1.00  2.72           H  
ATOM    478 2HB  ASP A  32     -24.302  19.340  -0.341  1.00  2.72           H  
ATOM    479  N   SER A  33     -25.688  20.629  -3.135  1.00  0.89           N  
ATOM    480  CA  SER A  33     -26.812  20.099  -3.900  1.00  0.95           C  
ATOM    481  C   SER A  33     -26.338  19.660  -5.277  1.00  0.85           C  
ATOM    482  O   SER A  33     -26.721  18.592  -5.757  1.00  1.10           O  
ATOM    483  CB  SER A  33     -27.916  21.133  -4.031  1.00  1.42           C  
ATOM    484  OG  SER A  33     -28.492  21.419  -2.785  1.00  1.42           O  
ATOM    485  H   SER A  33     -25.684  21.601  -2.860  1.00  1.07           H  
ATOM    486  HA  SER A  33     -27.209  19.227  -3.379  1.00  1.14           H  
ATOM    487 1HB  SER A  33     -27.515  22.046  -4.465  1.00  1.71           H  
ATOM    488 2HB  SER A  33     -28.682  20.760  -4.709  1.00  1.71           H  
ATOM    489  HG  SER A  33     -29.156  22.092  -2.951  1.00  1.71           H  
ATOM    490  N   ALA A  34     -25.479  20.476  -5.890  1.00  0.83           N  
ATOM    491  CA  ALA A  34     -24.889  20.159  -7.182  1.00  0.93           C  
ATOM    492  C   ALA A  34     -24.012  18.917  -7.078  1.00  0.74           C  
ATOM    493  O   ALA A  34     -24.013  18.087  -7.983  1.00  0.78           O  
ATOM    494  CB  ALA A  34     -24.089  21.338  -7.704  1.00  1.40           C  
ATOM    495  H   ALA A  34     -25.233  21.353  -5.445  1.00  1.00           H  
ATOM    496  HA  ALA A  34     -25.698  19.940  -7.881  1.00  1.12           H  
ATOM    497 1HB  ALA A  34     -23.675  21.093  -8.680  1.00  1.67           H  
ATOM    498 2HB  ALA A  34     -24.739  22.207  -7.794  1.00  1.67           H  
ATOM    499 3HB  ALA A  34     -23.279  21.562  -7.012  1.00  1.67           H  
ATOM    500  N   MET A  35     -23.283  18.787  -5.961  1.00  0.65           N  
ATOM    501  CA  MET A  35     -22.442  17.617  -5.719  1.00  0.70           C  
ATOM    502  C   MET A  35     -23.281  16.352  -5.642  1.00  0.67           C  
ATOM    503  O   MET A  35     -22.892  15.316  -6.183  1.00  1.00           O  
ATOM    504  CB  MET A  35     -21.645  17.788  -4.435  1.00  1.05           C  
ATOM    505  CG  MET A  35     -20.562  18.840  -4.495  1.00  1.05           C  
ATOM    506  SD  MET A  35     -19.715  19.043  -2.926  1.00  1.05           S  
ATOM    507  CE  MET A  35     -18.644  20.424  -3.301  1.00  1.05           C  
ATOM    508  H   MET A  35     -23.293  19.529  -5.273  1.00  0.78           H  
ATOM    509  HA  MET A  35     -21.749  17.509  -6.553  1.00  0.84           H  
ATOM    510 1HB  MET A  35     -22.312  18.045  -3.618  1.00  1.26           H  
ATOM    511 2HB  MET A  35     -21.166  16.843  -4.180  1.00  1.26           H  
ATOM    512 1HG  MET A  35     -19.831  18.543  -5.239  1.00  1.26           H  
ATOM    513 2HG  MET A  35     -20.980  19.797  -4.795  1.00  1.26           H  
ATOM    514 1HE  MET A  35     -18.047  20.672  -2.424  1.00  1.26           H  
ATOM    515 2HE  MET A  35     -17.984  20.159  -4.128  1.00  1.26           H  
ATOM    516 3HE  MET A  35     -19.250  21.286  -3.583  1.00  1.26           H  
ATOM    517  N   VAL A  36     -24.433  16.439  -4.976  1.00  0.66           N  
ATOM    518  CA  VAL A  36     -25.347  15.312  -4.894  1.00  0.91           C  
ATOM    519  C   VAL A  36     -25.857  14.951  -6.274  1.00  0.69           C  
ATOM    520  O   VAL A  36     -25.928  13.771  -6.607  1.00  0.76           O  
ATOM    521  CB  VAL A  36     -26.530  15.609  -3.960  1.00  1.36           C  
ATOM    522  CG1 VAL A  36     -27.566  14.504  -4.080  1.00  1.36           C  
ATOM    523  CG2 VAL A  36     -26.036  15.692  -2.525  1.00  1.36           C  
ATOM    524  H   VAL A  36     -24.679  17.304  -4.514  1.00  0.79           H  
ATOM    525  HA  VAL A  36     -24.805  14.457  -4.491  1.00  1.09           H  
ATOM    526  HB  VAL A  36     -26.997  16.550  -4.251  1.00  1.64           H  
ATOM    527 1HG1 VAL A  36     -28.405  14.721  -3.419  1.00  1.64           H  
ATOM    528 2HG1 VAL A  36     -27.920  14.447  -5.109  1.00  1.64           H  
ATOM    529 3HG1 VAL A  36     -27.117  13.553  -3.796  1.00  1.64           H  
ATOM    530 1HG2 VAL A  36     -26.875  15.902  -1.864  1.00  1.64           H  
ATOM    531 2HG2 VAL A  36     -25.582  14.741  -2.245  1.00  1.64           H  
ATOM    532 3HG2 VAL A  36     -25.296  16.483  -2.434  1.00  1.64           H  
ATOM    533  N   LYS A  37     -26.198  15.965  -7.076  1.00  0.78           N  
ATOM    534  CA  LYS A  37     -26.651  15.739  -8.444  1.00  0.94           C  
ATOM    535  C   LYS A  37     -25.560  15.061  -9.270  1.00  0.87           C  
ATOM    536  O   LYS A  37     -25.856  14.171 -10.069  1.00  1.32           O  
ATOM    537  CB  LYS A  37     -27.055  17.059  -9.098  1.00  1.41           C  
ATOM    538  CG  LYS A  37     -28.337  17.670  -8.553  1.00  1.41           C  
ATOM    539  CD  LYS A  37     -28.643  18.996  -9.232  1.00  1.41           C  
ATOM    540  CE  LYS A  37     -29.917  19.618  -8.681  1.00  1.41           C  
ATOM    541  NZ  LYS A  37     -30.222  20.924  -9.330  1.00  1.41           N  
ATOM    542  H   LYS A  37     -26.154  16.914  -6.727  1.00  0.94           H  
ATOM    543  HA  LYS A  37     -27.517  15.078  -8.420  1.00  1.13           H  
ATOM    544 1HB  LYS A  37     -26.259  17.791  -8.970  1.00  1.69           H  
ATOM    545 2HB  LYS A  37     -27.189  16.906 -10.169  1.00  1.69           H  
ATOM    546 1HG  LYS A  37     -29.167  16.984  -8.729  1.00  1.69           H  
ATOM    547 2HG  LYS A  37     -28.244  17.829  -7.481  1.00  1.69           H  
ATOM    548 1HD  LYS A  37     -27.812  19.686  -9.075  1.00  1.69           H  
ATOM    549 2HD  LYS A  37     -28.762  18.836 -10.304  1.00  1.69           H  
ATOM    550 1HE  LYS A  37     -30.749  18.937  -8.850  1.00  1.69           H  
ATOM    551 2HE  LYS A  37     -29.804  19.775  -7.608  1.00  1.69           H  
ATOM    552 1HZ  LYS A  37     -31.072  21.304  -8.938  1.00  1.69           H  
ATOM    553 2HZ  LYS A  37     -29.460  21.567  -9.168  1.00  1.69           H  
ATOM    554 3HZ  LYS A  37     -30.340  20.787 -10.323  1.00  1.69           H  
ATOM    555  N   LYS A  38     -24.303  15.463  -9.052  1.00  0.55           N  
ATOM    556  CA  LYS A  38     -23.162  14.843  -9.712  1.00  0.72           C  
ATOM    557  C   LYS A  38     -23.127  13.363  -9.363  1.00  0.56           C  
ATOM    558  O   LYS A  38     -22.986  12.519 -10.248  1.00  0.78           O  
ATOM    559  CB  LYS A  38     -21.849  15.524  -9.303  1.00  1.08           C  
ATOM    560  CG  LYS A  38     -20.602  14.958  -9.972  1.00  1.08           C  
ATOM    561  CD  LYS A  38     -19.344  15.690  -9.517  1.00  1.08           C  
ATOM    562  CE  LYS A  38     -18.087  15.061 -10.106  1.00  1.08           C  
ATOM    563  NZ  LYS A  38     -18.037  15.210 -11.591  1.00  1.08           N  
ATOM    564  H   LYS A  38     -24.132  16.229  -8.415  1.00  0.66           H  
ATOM    565  HA  LYS A  38     -23.288  14.934 -10.792  1.00  0.86           H  
ATOM    566 1HB  LYS A  38     -21.904  16.586  -9.542  1.00  1.30           H  
ATOM    567 2HB  LYS A  38     -21.707  15.440  -8.229  1.00  1.30           H  
ATOM    568 1HG  LYS A  38     -20.509  13.900  -9.728  1.00  1.30           H  
ATOM    569 2HG  LYS A  38     -20.696  15.055 -11.053  1.00  1.30           H  
ATOM    570 1HD  LYS A  38     -19.397  16.731  -9.830  1.00  1.30           H  
ATOM    571 2HD  LYS A  38     -19.279  15.659  -8.429  1.00  1.30           H  
ATOM    572 1HE  LYS A  38     -17.210  15.541  -9.674  1.00  1.30           H  
ATOM    573 2HE  LYS A  38     -18.065  14.001  -9.857  1.00  1.30           H  
ATOM    574 1HZ  LYS A  38     -17.193  14.783 -11.945  1.00  1.30           H  
ATOM    575 2HZ  LYS A  38     -18.841  14.757 -12.003  1.00  1.30           H  
ATOM    576 3HZ  LYS A  38     -18.044  16.190 -11.833  1.00  1.30           H  
ATOM    577  N   HIS A  39     -23.263  13.063  -8.068  1.00  0.51           N  
ATOM    578  CA  HIS A  39     -23.297  11.692  -7.585  1.00  0.62           C  
ATOM    579  C   HIS A  39     -24.462  10.912  -8.181  1.00  0.85           C  
ATOM    580  O   HIS A  39     -24.311   9.742  -8.514  1.00  0.99           O  
ATOM    581  CB  HIS A  39     -23.403  11.613  -6.073  1.00  0.93           C  
ATOM    582  CG  HIS A  39     -23.271  10.198  -5.615  1.00  0.93           C  
ATOM    583  ND1 HIS A  39     -22.051   9.571  -5.522  1.00  0.93           N  
ATOM    584  CD2 HIS A  39     -24.195   9.266  -5.284  1.00  0.93           C  
ATOM    585  CE1 HIS A  39     -22.222   8.324  -5.141  1.00  0.93           C  
ATOM    586  NE2 HIS A  39     -23.512   8.108  -5.000  1.00  0.93           N  
ATOM    587  H   HIS A  39     -23.342  13.815  -7.395  1.00  0.61           H  
ATOM    588  HA  HIS A  39     -22.378  11.187  -7.878  1.00  0.74           H  
ATOM    589 1HB  HIS A  39     -22.616  12.213  -5.618  1.00  1.12           H  
ATOM    590 2HB  HIS A  39     -24.363  12.004  -5.738  1.00  1.12           H  
ATOM    591  HD2 HIS A  39     -25.277   9.401  -5.267  1.00  1.12           H  
ATOM    592  HE1 HIS A  39     -21.433   7.590  -4.989  1.00  1.12           H  
ATOM    593  HE2 HIS A  39     -23.917   7.220  -4.741  1.00  1.12           H  
ATOM    594  N   GLU A  40     -25.632  11.544  -8.271  1.00  1.08           N  
ATOM    595  CA  GLU A  40     -26.820  10.910  -8.829  1.00  1.55           C  
ATOM    596  C   GLU A  40     -26.555  10.458 -10.262  1.00  1.38           C  
ATOM    597  O   GLU A  40     -26.876   9.326 -10.634  1.00  1.49           O  
ATOM    598  CB  GLU A  40     -27.999  11.887  -8.794  1.00  2.33           C  
ATOM    599  CG  GLU A  40     -29.336  11.316  -9.243  1.00  2.33           C  
ATOM    600  CD  GLU A  40     -29.921  10.341  -8.257  1.00  2.33           C  
ATOM    601  OE1 GLU A  40     -29.515  10.357  -7.118  1.00  2.33           O  
ATOM    602  OE2 GLU A  40     -30.788   9.589  -8.634  1.00  2.33           O  
ATOM    603  H   GLU A  40     -25.706  12.496  -7.943  1.00  1.30           H  
ATOM    604  HA  GLU A  40     -27.064  10.033  -8.230  1.00  1.86           H  
ATOM    605 1HB  GLU A  40     -28.123  12.267  -7.780  1.00  2.79           H  
ATOM    606 2HB  GLU A  40     -27.781  12.741  -9.435  1.00  2.79           H  
ATOM    607 1HG  GLU A  40     -30.039  12.137  -9.385  1.00  2.79           H  
ATOM    608 2HG  GLU A  40     -29.203  10.820 -10.204  1.00  2.79           H  
ATOM    609  N   ASP A  41     -25.944  11.340 -11.053  1.00  1.31           N  
ATOM    610  CA  ASP A  41     -25.586  11.015 -12.423  1.00  1.41           C  
ATOM    611  C   ASP A  41     -24.518   9.930 -12.459  1.00  0.87           C  
ATOM    612  O   ASP A  41     -24.568   9.046 -13.311  1.00  0.85           O  
ATOM    613  CB  ASP A  41     -25.096  12.260 -13.162  1.00  2.11           C  
ATOM    614  CG  ASP A  41     -26.215  13.245 -13.474  1.00  2.11           C  
ATOM    615  OD1 ASP A  41     -27.359  12.867 -13.375  1.00  2.11           O  
ATOM    616  OD2 ASP A  41     -25.916  14.362 -13.822  1.00  2.11           O  
ATOM    617  H   ASP A  41     -25.731  12.264 -10.697  1.00  1.57           H  
ATOM    618  HA  ASP A  41     -26.473  10.638 -12.933  1.00  1.69           H  
ATOM    619 1HB  ASP A  41     -24.345  12.769 -12.556  1.00  2.54           H  
ATOM    620 2HB  ASP A  41     -24.619  11.965 -14.097  1.00  2.54           H  
ATOM    621  N   TRP A  42     -23.573  10.000 -11.515  1.00  0.62           N  
ATOM    622  CA  TRP A  42     -22.502   9.022 -11.369  1.00  0.39           C  
ATOM    623  C   TRP A  42     -23.067   7.627 -11.120  1.00  0.40           C  
ATOM    624  O   TRP A  42     -22.653   6.656 -11.753  1.00  0.36           O  
ATOM    625  CB  TRP A  42     -21.596   9.435 -10.206  1.00  0.58           C  
ATOM    626  CG  TRP A  42     -20.473   8.506  -9.968  1.00  0.58           C  
ATOM    627  CD1 TRP A  42     -19.257   8.570 -10.550  1.00  0.58           C  
ATOM    628  CD2 TRP A  42     -20.449   7.354  -9.099  1.00  0.58           C  
ATOM    629  NE1 TRP A  42     -18.472   7.543 -10.111  1.00  0.58           N  
ATOM    630  CE2 TRP A  42     -19.184   6.782  -9.226  1.00  0.58           C  
ATOM    631  CE3 TRP A  42     -21.384   6.767  -8.242  1.00  0.58           C  
ATOM    632  CZ2 TRP A  42     -18.826   5.641  -8.536  1.00  0.58           C  
ATOM    633  CZ3 TRP A  42     -21.023   5.624  -7.547  1.00  0.58           C  
ATOM    634  CH2 TRP A  42     -19.775   5.079  -7.697  1.00  0.58           C  
ATOM    635  H   TRP A  42     -23.582  10.779 -10.873  1.00  0.74           H  
ATOM    636  HA  TRP A  42     -21.919   9.004 -12.288  1.00  0.47           H  
ATOM    637 1HB  TRP A  42     -21.187  10.428 -10.398  1.00  0.70           H  
ATOM    638 2HB  TRP A  42     -22.167   9.492  -9.289  1.00  0.70           H  
ATOM    639  HD1 TRP A  42     -18.953   9.326 -11.269  1.00  0.70           H  
ATOM    640  HE1 TRP A  42     -17.524   7.388 -10.422  1.00  0.70           H  
ATOM    641  HE3 TRP A  42     -22.378   7.199  -8.124  1.00  0.70           H  
ATOM    642  HZ2 TRP A  42     -17.846   5.183  -8.629  1.00  0.70           H  
ATOM    643  HZ3 TRP A  42     -21.755   5.168  -6.881  1.00  0.70           H  
ATOM    644  HH2 TRP A  42     -19.517   4.183  -7.142  1.00  0.70           H  
ATOM    645  N   MET A  43     -24.034   7.553 -10.212  1.00  0.64           N  
ATOM    646  CA  MET A  43     -24.737   6.329  -9.871  1.00  1.20           C  
ATOM    647  C   MET A  43     -25.310   5.698 -11.121  1.00  1.28           C  
ATOM    648  O   MET A  43     -25.139   4.503 -11.377  1.00  1.64           O  
ATOM    649  CB  MET A  43     -25.849   6.633  -8.879  1.00  1.80           C  
ATOM    650  CG  MET A  43     -26.689   5.440  -8.486  1.00  1.80           C  
ATOM    651  SD  MET A  43     -28.144   5.914  -7.541  1.00  1.80           S  
ATOM    652  CE  MET A  43     -29.080   6.713  -8.840  1.00  1.80           C  
ATOM    653  H   MET A  43     -24.297   8.395  -9.726  1.00  0.77           H  
ATOM    654  HA  MET A  43     -24.032   5.627  -9.427  1.00  1.44           H  
ATOM    655 1HB  MET A  43     -25.418   7.052  -7.971  1.00  2.16           H  
ATOM    656 2HB  MET A  43     -26.521   7.381  -9.295  1.00  2.16           H  
ATOM    657 1HG  MET A  43     -27.016   4.914  -9.382  1.00  2.16           H  
ATOM    658 2HG  MET A  43     -26.094   4.754  -7.883  1.00  2.16           H  
ATOM    659 1HE  MET A  43     -30.026   7.075  -8.437  1.00  2.16           H  
ATOM    660 2HE  MET A  43     -28.508   7.555  -9.235  1.00  2.16           H  
ATOM    661 3HE  MET A  43     -29.275   5.999  -9.640  1.00  2.16           H  
ATOM    662  N   VAL A  44     -26.005   6.514 -11.907  1.00  1.25           N  
ATOM    663  CA  VAL A  44     -26.581   6.050 -13.154  1.00  1.57           C  
ATOM    664  C   VAL A  44     -25.499   5.569 -14.121  1.00  1.19           C  
ATOM    665  O   VAL A  44     -25.620   4.493 -14.707  1.00  1.65           O  
ATOM    666  CB  VAL A  44     -27.404   7.170 -13.811  1.00  2.35           C  
ATOM    667  CG1 VAL A  44     -27.830   6.758 -15.211  1.00  2.35           C  
ATOM    668  CG2 VAL A  44     -28.617   7.471 -12.946  1.00  2.35           C  
ATOM    669  H   VAL A  44     -26.141   7.482 -11.630  1.00  1.50           H  
ATOM    670  HA  VAL A  44     -27.247   5.217 -12.934  1.00  1.88           H  
ATOM    671  HB  VAL A  44     -26.789   8.064 -13.902  1.00  2.83           H  
ATOM    672 1HG1 VAL A  44     -28.404   7.564 -15.669  1.00  2.83           H  
ATOM    673 2HG1 VAL A  44     -26.946   6.554 -15.816  1.00  2.83           H  
ATOM    674 3HG1 VAL A  44     -28.446   5.861 -15.154  1.00  2.83           H  
ATOM    675 1HG2 VAL A  44     -29.199   8.272 -13.399  1.00  2.83           H  
ATOM    676 2HG2 VAL A  44     -29.234   6.575 -12.863  1.00  2.83           H  
ATOM    677 3HG2 VAL A  44     -28.291   7.778 -11.953  1.00  2.83           H  
ATOM    678  N   GLN A  45     -24.420   6.344 -14.247  1.00  0.75           N  
ATOM    679  CA  GLN A  45     -23.323   6.029 -15.158  1.00  0.59           C  
ATOM    680  C   GLN A  45     -22.685   4.672 -14.911  1.00  0.40           C  
ATOM    681  O   GLN A  45     -22.313   3.982 -15.863  1.00  0.69           O  
ATOM    682  CB  GLN A  45     -22.237   7.103 -15.060  1.00  0.89           C  
ATOM    683  CG  GLN A  45     -21.077   6.900 -16.017  1.00  0.89           C  
ATOM    684  CD  GLN A  45     -21.494   7.010 -17.470  1.00  0.89           C  
ATOM    685  OE1 GLN A  45     -22.113   7.995 -17.882  1.00  0.89           O  
ATOM    686  NE2 GLN A  45     -21.158   5.995 -18.258  1.00  0.89           N  
ATOM    687  H   GLN A  45     -24.371   7.207 -13.725  1.00  0.90           H  
ATOM    688  HA  GLN A  45     -23.717   6.029 -16.173  1.00  0.71           H  
ATOM    689 1HB  GLN A  45     -22.673   8.081 -15.258  1.00  1.06           H  
ATOM    690 2HB  GLN A  45     -21.833   7.124 -14.049  1.00  1.06           H  
ATOM    691 1HG  GLN A  45     -20.321   7.660 -15.821  1.00  1.06           H  
ATOM    692 2HG  GLN A  45     -20.657   5.907 -15.856  1.00  1.06           H  
ATOM    693 1HE2 GLN A  45     -21.405   6.011 -19.228  1.00  1.06           H  
ATOM    694 2HE2 GLN A  45     -20.657   5.215 -17.882  1.00  1.06           H  
ATOM    695  N   TYR A  46     -22.571   4.272 -13.651  1.00  0.34           N  
ATOM    696  CA  TYR A  46     -21.960   2.986 -13.355  1.00  0.50           C  
ATOM    697  C   TYR A  46     -22.960   1.896 -12.965  1.00  0.82           C  
ATOM    698  O   TYR A  46     -22.550   0.824 -12.518  1.00  4.50           O  
ATOM    699  CB  TYR A  46     -20.907   3.172 -12.265  1.00  0.75           C  
ATOM    700  CG  TYR A  46     -19.739   4.002 -12.743  1.00  0.75           C  
ATOM    701  CD1 TYR A  46     -19.717   5.359 -12.506  1.00  0.75           C  
ATOM    702  CD2 TYR A  46     -18.690   3.409 -13.429  1.00  0.75           C  
ATOM    703  CE1 TYR A  46     -18.663   6.119 -12.952  1.00  0.75           C  
ATOM    704  CE2 TYR A  46     -17.623   4.176 -13.868  1.00  0.75           C  
ATOM    705  CZ  TYR A  46     -17.615   5.532 -13.625  1.00  0.75           C  
ATOM    706  OH  TYR A  46     -16.571   6.328 -14.031  1.00  0.75           O  
ATOM    707  H   TYR A  46     -22.870   4.883 -12.897  1.00  0.41           H  
ATOM    708  HA  TYR A  46     -21.451   2.642 -14.255  1.00  0.60           H  
ATOM    709 1HB  TYR A  46     -21.350   3.669 -11.401  1.00  0.90           H  
ATOM    710 2HB  TYR A  46     -20.532   2.203 -11.938  1.00  0.90           H  
ATOM    711  HD1 TYR A  46     -20.533   5.830 -11.969  1.00  0.90           H  
ATOM    712  HD2 TYR A  46     -18.709   2.337 -13.618  1.00  0.90           H  
ATOM    713  HE1 TYR A  46     -18.646   7.190 -12.771  1.00  0.90           H  
ATOM    714  HE2 TYR A  46     -16.794   3.710 -14.402  1.00  0.90           H  
ATOM    715  HH  TYR A  46     -16.386   6.975 -13.335  1.00  0.90           H  
ATOM    716  N   GLY A  47     -24.264   2.155 -13.125  1.00  0.75           N  
ATOM    717  CA  GLY A  47     -25.272   1.138 -12.825  1.00  1.08           C  
ATOM    718  C   GLY A  47     -25.307   0.769 -11.345  1.00  1.64           C  
ATOM    719  O   GLY A  47     -25.455  -0.405 -11.000  1.00  2.52           O  
ATOM    720  H   GLY A  47     -24.575   3.041 -13.503  1.00  0.90           H  
ATOM    721 1HA  GLY A  47     -26.253   1.504 -13.131  1.00  1.30           H  
ATOM    722 2HA  GLY A  47     -25.070   0.246 -13.418  1.00  1.30           H  
ATOM    723  N   ARG A  48     -25.146   1.755 -10.473  1.00  1.80           N  
ATOM    724  CA  ARG A  48     -25.066   1.481  -9.050  1.00  3.09           C  
ATOM    725  C   ARG A  48     -26.385   1.625  -8.307  1.00  2.24           C  
ATOM    726  O   ARG A  48     -27.229   2.452  -8.653  1.00  3.06           O  
ATOM    727  CB  ARG A  48     -24.037   2.398  -8.424  1.00  4.63           C  
ATOM    728  CG  ARG A  48     -22.628   2.208  -8.959  1.00  4.63           C  
ATOM    729  CD  ARG A  48     -22.112   0.858  -8.614  1.00  4.63           C  
ATOM    730  NE  ARG A  48     -22.169   0.662  -7.178  1.00  4.63           N  
ATOM    731  CZ  ARG A  48     -21.245   1.113  -6.314  1.00  4.63           C  
ATOM    732  NH1 ARG A  48     -20.177   1.734  -6.758  1.00  4.63           N  
ATOM    733  NH2 ARG A  48     -21.421   0.953  -5.017  1.00  4.63           N  
ATOM    734  H   ARG A  48     -25.056   2.708 -10.794  1.00  2.16           H  
ATOM    735  HA  ARG A  48     -24.722   0.454  -8.927  1.00  3.71           H  
ATOM    736 1HB  ARG A  48     -24.318   3.435  -8.599  1.00  5.56           H  
ATOM    737 2HB  ARG A  48     -24.009   2.240  -7.346  1.00  5.56           H  
ATOM    738 1HG  ARG A  48     -22.633   2.309 -10.043  1.00  5.56           H  
ATOM    739 2HG  ARG A  48     -21.963   2.955  -8.524  1.00  5.56           H  
ATOM    740 1HD  ARG A  48     -22.721   0.092  -9.092  1.00  5.56           H  
ATOM    741 2HD  ARG A  48     -21.076   0.761  -8.935  1.00  5.56           H  
ATOM    742  HE  ARG A  48     -22.982   0.197  -6.797  1.00  5.56           H  
ATOM    743 1HH1 ARG A  48     -20.041   1.866  -7.749  1.00  5.56           H  
ATOM    744 2HH1 ARG A  48     -19.492   2.094  -6.101  1.00  5.56           H  
ATOM    745 1HH2 ARG A  48     -22.246   0.487  -4.665  1.00  5.56           H  
ATOM    746 2HH2 ARG A  48     -20.747   1.351  -4.377  1.00  5.56           H  
ATOM    747  N   THR A  49     -26.545   0.801  -7.274  1.00  3.31           N  
ATOM    748  CA  THR A  49     -27.714   0.827  -6.401  1.00  3.37           C  
ATOM    749  C   THR A  49     -27.234   0.787  -4.958  1.00  3.04           C  
ATOM    750  O   THR A  49     -26.065   0.497  -4.704  1.00  5.99           O  
ATOM    751  CB  THR A  49     -28.660  -0.367  -6.655  1.00  5.05           C  
ATOM    752  OG1 THR A  49     -28.000  -1.583  -6.281  1.00  5.05           O  
ATOM    753  CG2 THR A  49     -29.064  -0.448  -8.120  1.00  5.05           C  
ATOM    754  H   THR A  49     -25.815   0.134  -7.072  1.00  3.97           H  
ATOM    755  HA  THR A  49     -28.258   1.759  -6.558  1.00  4.04           H  
ATOM    756  HB  THR A  49     -29.557  -0.249  -6.047  1.00  6.07           H  
ATOM    757  HG1 THR A  49     -27.786  -1.554  -5.345  1.00  6.07           H  
ATOM    758 1HG2 THR A  49     -29.733  -1.296  -8.265  1.00  6.07           H  
ATOM    759 2HG2 THR A  49     -29.575   0.471  -8.408  1.00  6.07           H  
ATOM    760 3HG2 THR A  49     -28.178  -0.579  -8.738  1.00  6.07           H  
ATOM    761  N   TYR A  50     -28.129   1.069  -4.017  1.00  3.00           N  
ATOM    762  CA  TYR A  50     -27.756   1.069  -2.604  1.00  3.53           C  
ATOM    763  C   TYR A  50     -28.754   0.269  -1.787  1.00  4.43           C  
ATOM    764  O   TYR A  50     -29.912   0.130  -2.182  1.00  4.23           O  
ATOM    765  CB  TYR A  50     -27.661   2.501  -2.081  1.00  5.29           C  
ATOM    766  CG  TYR A  50     -26.677   3.321  -2.875  1.00  5.29           C  
ATOM    767  CD1 TYR A  50     -27.132   4.185  -3.859  1.00  5.29           C  
ATOM    768  CD2 TYR A  50     -25.320   3.175  -2.657  1.00  5.29           C  
ATOM    769  CE1 TYR A  50     -26.230   4.913  -4.606  1.00  5.29           C  
ATOM    770  CE2 TYR A  50     -24.422   3.898  -3.414  1.00  5.29           C  
ATOM    771  CZ  TYR A  50     -24.873   4.764  -4.377  1.00  5.29           C  
ATOM    772  OH  TYR A  50     -23.971   5.484  -5.116  1.00  5.29           O  
ATOM    773  H   TYR A  50     -29.077   1.296  -4.281  1.00  3.60           H  
ATOM    774  HA  TYR A  50     -26.783   0.590  -2.497  1.00  4.24           H  
ATOM    775 1HB  TYR A  50     -28.638   2.985  -2.135  1.00  6.35           H  
ATOM    776 2HB  TYR A  50     -27.345   2.497  -1.039  1.00  6.35           H  
ATOM    777  HD1 TYR A  50     -28.202   4.291  -4.039  1.00  6.35           H  
ATOM    778  HD2 TYR A  50     -24.959   2.485  -1.897  1.00  6.35           H  
ATOM    779  HE1 TYR A  50     -26.582   5.598  -5.374  1.00  6.35           H  
ATOM    780  HE2 TYR A  50     -23.351   3.783  -3.250  1.00  6.35           H  
ATOM    781  HH  TYR A  50     -23.100   5.084  -5.028  1.00  6.35           H  
ATOM    782  N   LYS A  51     -28.306  -0.264  -0.651  1.00  7.41           N  
ATOM    783  CA  LYS A  51     -29.185  -1.051   0.210  1.00 10.90           C  
ATOM    784  C   LYS A  51     -30.307  -0.190   0.779  1.00 11.87           C  
ATOM    785  O   LYS A  51     -31.448  -0.640   0.895  1.00 17.50           O  
ATOM    786  CB  LYS A  51     -28.387  -1.690   1.344  1.00 16.35           C  
ATOM    787  CG  LYS A  51     -27.451  -2.804   0.897  1.00 16.35           C  
ATOM    788  CD  LYS A  51     -26.677  -3.381   2.070  1.00 16.35           C  
ATOM    789  CE  LYS A  51     -25.732  -4.486   1.620  1.00 16.35           C  
ATOM    790  NZ  LYS A  51     -24.941  -5.034   2.755  1.00 16.35           N  
ATOM    791  H   LYS A  51     -27.339  -0.122  -0.371  1.00  8.89           H  
ATOM    792  HA  LYS A  51     -29.640  -1.841  -0.387  1.00 13.08           H  
ATOM    793 1HB  LYS A  51     -27.783  -0.928   1.839  1.00 19.62           H  
ATOM    794 2HB  LYS A  51     -29.071  -2.102   2.087  1.00 19.62           H  
ATOM    795 1HG  LYS A  51     -28.027  -3.600   0.422  1.00 19.62           H  
ATOM    796 2HG  LYS A  51     -26.743  -2.407   0.169  1.00 19.62           H  
ATOM    797 1HD  LYS A  51     -26.096  -2.589   2.545  1.00 19.62           H  
ATOM    798 2HD  LYS A  51     -27.373  -3.788   2.803  1.00 19.62           H  
ATOM    799 1HE  LYS A  51     -26.311  -5.291   1.170  1.00 19.62           H  
ATOM    800 2HE  LYS A  51     -25.046  -4.087   0.872  1.00 19.62           H  
ATOM    801 1HZ  LYS A  51     -24.327  -5.762   2.418  1.00 19.62           H  
ATOM    802 2HZ  LYS A  51     -24.392  -4.295   3.169  1.00 19.62           H  
ATOM    803 3HZ  LYS A  51     -25.568  -5.417   3.448  1.00 19.62           H  
ATOM    804  N   ASP A  52     -29.981   1.052   1.118  1.00  9.22           N  
ATOM    805  CA  ASP A  52     -30.974   1.990   1.611  1.00 10.58           C  
ATOM    806  C   ASP A  52     -30.483   3.422   1.441  1.00  7.24           C  
ATOM    807  O   ASP A  52     -29.397   3.654   0.903  1.00  5.68           O  
ATOM    808  CB  ASP A  52     -31.317   1.684   3.074  1.00 15.87           C  
ATOM    809  CG  ASP A  52     -30.122   1.767   4.004  1.00 15.87           C  
ATOM    810  OD1 ASP A  52     -29.194   2.463   3.675  1.00 15.87           O  
ATOM    811  OD2 ASP A  52     -30.148   1.140   5.036  1.00 15.87           O  
ATOM    812  H   ASP A  52     -29.025   1.358   1.015  1.00 11.06           H  
ATOM    813  HA  ASP A  52     -31.883   1.871   1.022  1.00 12.70           H  
ATOM    814 1HB  ASP A  52     -32.082   2.375   3.427  1.00 19.04           H  
ATOM    815 2HB  ASP A  52     -31.736   0.680   3.141  1.00 19.04           H  
ATOM    816  N   ASN A  53     -31.281   4.373   1.917  1.00  7.97           N  
ATOM    817  CA  ASN A  53     -30.949   5.783   1.806  1.00  6.41           C  
ATOM    818  C   ASN A  53     -29.762   6.157   2.674  1.00  4.89           C  
ATOM    819  O   ASN A  53     -29.010   7.068   2.331  1.00  4.57           O  
ATOM    820  CB  ASN A  53     -32.148   6.634   2.163  1.00  9.62           C  
ATOM    821  CG  ASN A  53     -33.205   6.600   1.095  1.00  9.62           C  
ATOM    822  OD1 ASN A  53     -32.922   6.286  -0.067  1.00  9.62           O  
ATOM    823  ND2 ASN A  53     -34.419   6.915   1.467  1.00  9.62           N  
ATOM    824  H   ASN A  53     -32.154   4.110   2.354  1.00  9.56           H  
ATOM    825  HA  ASN A  53     -30.673   5.991   0.772  1.00  7.69           H  
ATOM    826 1HB  ASN A  53     -32.582   6.282   3.100  1.00 11.54           H  
ATOM    827 2HB  ASN A  53     -31.833   7.667   2.314  1.00 11.54           H  
ATOM    828 1HD2 ASN A  53     -35.163   6.909   0.799  1.00 11.54           H  
ATOM    829 2HD2 ASN A  53     -34.602   7.162   2.417  1.00 11.54           H  
ATOM    830  N   ALA A  54     -29.601   5.459   3.800  1.00  4.65           N  
ATOM    831  CA  ALA A  54     -28.492   5.724   4.699  1.00  3.87           C  
ATOM    832  C   ALA A  54     -27.191   5.398   4.001  1.00  2.80           C  
ATOM    833  O   ALA A  54     -26.243   6.183   4.064  1.00  2.27           O  
ATOM    834  CB  ALA A  54     -28.631   4.917   5.980  1.00  5.80           C  
ATOM    835  H   ALA A  54     -30.252   4.722   4.032  1.00  5.58           H  
ATOM    836  HA  ALA A  54     -28.490   6.786   4.943  1.00  4.64           H  
ATOM    837 1HB  ALA A  54     -27.798   5.141   6.645  1.00  6.97           H  
ATOM    838 2HB  ALA A  54     -29.567   5.179   6.474  1.00  6.97           H  
ATOM    839 3HB  ALA A  54     -28.633   3.852   5.749  1.00  6.97           H  
ATOM    840  N   GLU A  55     -27.148   4.238   3.337  1.00  2.91           N  
ATOM    841  CA  GLU A  55     -25.979   3.873   2.563  1.00  2.44           C  
ATOM    842  C   GLU A  55     -25.718   4.885   1.488  1.00  1.87           C  
ATOM    843  O   GLU A  55     -24.594   5.354   1.364  1.00  1.45           O  
ATOM    844  CB  GLU A  55     -26.088   2.497   1.909  1.00  3.66           C  
ATOM    845  CG  GLU A  55     -24.810   2.182   1.129  1.00  3.66           C  
ATOM    846  CD  GLU A  55     -24.738   0.840   0.464  1.00  3.66           C  
ATOM    847  OE1 GLU A  55     -25.711   0.124   0.452  1.00  3.66           O  
ATOM    848  OE2 GLU A  55     -23.679   0.534  -0.042  1.00  3.66           O  
ATOM    849  H   GLU A  55     -27.948   3.615   3.358  1.00  3.49           H  
ATOM    850  HA  GLU A  55     -25.117   3.862   3.227  1.00  2.93           H  
ATOM    851 1HB  GLU A  55     -26.239   1.730   2.668  1.00  4.39           H  
ATOM    852 2HB  GLU A  55     -26.938   2.471   1.227  1.00  4.39           H  
ATOM    853 1HG  GLU A  55     -24.705   2.944   0.360  1.00  4.39           H  
ATOM    854 2HG  GLU A  55     -23.962   2.283   1.807  1.00  4.39           H  
ATOM    855  N   LYS A  56     -26.745   5.224   0.709  1.00  2.37           N  
ATOM    856  CA  LYS A  56     -26.579   6.182  -0.373  1.00  2.53           C  
ATOM    857  C   LYS A  56     -25.966   7.486   0.118  1.00  1.72           C  
ATOM    858  O   LYS A  56     -25.064   8.024  -0.527  1.00  1.26           O  
ATOM    859  CB  LYS A  56     -27.912   6.457  -1.060  1.00  3.79           C  
ATOM    860  CG  LYS A  56     -27.794   7.406  -2.244  1.00  3.79           C  
ATOM    861  CD  LYS A  56     -29.116   7.574  -2.975  1.00  3.79           C  
ATOM    862  CE  LYS A  56     -28.956   8.505  -4.170  1.00  3.79           C  
ATOM    863  NZ  LYS A  56     -30.229   8.694  -4.916  1.00  3.79           N  
ATOM    864  H   LYS A  56     -27.655   4.801   0.857  1.00  2.84           H  
ATOM    865  HA  LYS A  56     -25.898   5.753  -1.108  1.00  3.04           H  
ATOM    866 1HB  LYS A  56     -28.345   5.521  -1.415  1.00  4.55           H  
ATOM    867 2HB  LYS A  56     -28.611   6.892  -0.346  1.00  4.55           H  
ATOM    868 1HG  LYS A  56     -27.470   8.384  -1.885  1.00  4.55           H  
ATOM    869 2HG  LYS A  56     -27.045   7.034  -2.940  1.00  4.55           H  
ATOM    870 1HD  LYS A  56     -29.470   6.602  -3.322  1.00  4.55           H  
ATOM    871 2HD  LYS A  56     -29.859   7.991  -2.295  1.00  4.55           H  
ATOM    872 1HE  LYS A  56     -28.605   9.476  -3.822  1.00  4.55           H  
ATOM    873 2HE  LYS A  56     -28.212   8.086  -4.847  1.00  4.55           H  
ATOM    874 1HZ  LYS A  56     -30.060   9.314  -5.701  1.00  4.55           H  
ATOM    875 2HZ  LYS A  56     -30.558   7.803  -5.260  1.00  4.55           H  
ATOM    876 3HZ  LYS A  56     -30.926   9.099  -4.310  1.00  4.55           H  
ATOM    877  N   ALA A  57     -26.454   7.993   1.252  1.00  2.08           N  
ATOM    878  CA  ALA A  57     -25.941   9.224   1.838  1.00  2.01           C  
ATOM    879  C   ALA A  57     -24.472   9.096   2.230  1.00  1.18           C  
ATOM    880  O   ALA A  57     -23.682  10.002   1.968  1.00  1.14           O  
ATOM    881  CB  ALA A  57     -26.768   9.607   3.052  1.00  3.01           C  
ATOM    882  H   ALA A  57     -27.216   7.519   1.722  1.00  2.50           H  
ATOM    883  HA  ALA A  57     -26.021  10.013   1.088  1.00  2.41           H  
ATOM    884 1HB  ALA A  57     -26.398  10.544   3.466  1.00  3.62           H  
ATOM    885 2HB  ALA A  57     -27.811   9.726   2.758  1.00  3.62           H  
ATOM    886 3HB  ALA A  57     -26.694   8.823   3.806  1.00  3.62           H  
ATOM    887  N   MET A  58     -24.110   7.968   2.844  1.00  0.93           N  
ATOM    888  CA  MET A  58     -22.731   7.737   3.255  1.00  0.81           C  
ATOM    889  C   MET A  58     -21.818   7.584   2.053  1.00  0.62           C  
ATOM    890  O   MET A  58     -20.692   8.080   2.061  1.00  0.69           O  
ATOM    891  CB  MET A  58     -22.644   6.500   4.141  1.00  1.22           C  
ATOM    892  CG  MET A  58     -23.252   6.677   5.526  1.00  1.22           C  
ATOM    893  SD  MET A  58     -22.927   5.278   6.617  1.00  1.22           S  
ATOM    894  CE  MET A  58     -24.045   4.057   5.937  1.00  1.22           C  
ATOM    895  H   MET A  58     -24.807   7.260   3.050  1.00  1.12           H  
ATOM    896  HA  MET A  58     -22.390   8.602   3.824  1.00  0.97           H  
ATOM    897 1HB  MET A  58     -23.155   5.670   3.657  1.00  1.46           H  
ATOM    898 2HB  MET A  58     -21.599   6.215   4.267  1.00  1.46           H  
ATOM    899 1HG  MET A  58     -22.845   7.575   5.989  1.00  1.46           H  
ATOM    900 2HG  MET A  58     -24.329   6.801   5.439  1.00  1.46           H  
ATOM    901 1HE  MET A  58     -23.963   3.130   6.504  1.00  1.46           H  
ATOM    902 2HE  MET A  58     -25.068   4.431   5.994  1.00  1.46           H  
ATOM    903 3HE  MET A  58     -23.783   3.869   4.896  1.00  1.46           H  
ATOM    904  N   ARG A  59     -22.318   6.914   1.020  1.00  0.56           N  
ATOM    905  CA  ARG A  59     -21.581   6.715  -0.211  1.00  0.70           C  
ATOM    906  C   ARG A  59     -21.358   8.049  -0.900  1.00  0.47           C  
ATOM    907  O   ARG A  59     -20.280   8.283  -1.444  1.00  0.55           O  
ATOM    908  CB  ARG A  59     -22.331   5.741  -1.097  1.00  1.05           C  
ATOM    909  CG  ARG A  59     -22.373   4.319  -0.542  1.00  1.05           C  
ATOM    910  CD  ARG A  59     -21.055   3.664  -0.583  1.00  1.05           C  
ATOM    911  NE  ARG A  59     -21.113   2.276  -0.157  1.00  1.05           N  
ATOM    912  CZ  ARG A  59     -20.026   1.542   0.143  1.00  1.05           C  
ATOM    913  NH1 ARG A  59     -18.828   2.077   0.056  1.00  1.05           N  
ATOM    914  NH2 ARG A  59     -20.160   0.282   0.523  1.00  1.05           N  
ATOM    915  H   ARG A  59     -23.242   6.518   1.090  1.00  0.67           H  
ATOM    916  HA  ARG A  59     -20.611   6.283   0.030  1.00  0.84           H  
ATOM    917 1HB  ARG A  59     -23.360   6.075  -1.212  1.00  1.26           H  
ATOM    918 2HB  ARG A  59     -21.888   5.709  -2.089  1.00  1.26           H  
ATOM    919 1HG  ARG A  59     -22.668   4.353   0.503  1.00  1.26           H  
ATOM    920 2HG  ARG A  59     -23.076   3.704  -1.091  1.00  1.26           H  
ATOM    921 1HD  ARG A  59     -20.675   3.689  -1.601  1.00  1.26           H  
ATOM    922 2HD  ARG A  59     -20.367   4.193   0.074  1.00  1.26           H  
ATOM    923  HE  ARG A  59     -22.023   1.826  -0.086  1.00  1.26           H  
ATOM    924 1HH1 ARG A  59     -18.709   3.034  -0.261  1.00  1.26           H  
ATOM    925 2HH1 ARG A  59     -18.015   1.524   0.299  1.00  1.26           H  
ATOM    926 1HH2 ARG A  59     -21.081  -0.131   0.589  1.00  1.26           H  
ATOM    927 2HH2 ARG A  59     -19.333  -0.269   0.731  1.00  1.26           H  
ATOM    928  N   PHE A  60     -22.354   8.936  -0.831  1.00  0.35           N  
ATOM    929  CA  PHE A  60     -22.198  10.301  -1.304  1.00  0.39           C  
ATOM    930  C   PHE A  60     -21.103  11.038  -0.570  1.00  0.34           C  
ATOM    931  O   PHE A  60     -20.284  11.704  -1.195  1.00  0.33           O  
ATOM    932  CB  PHE A  60     -23.463  11.131  -1.243  1.00  0.58           C  
ATOM    933  CG  PHE A  60     -23.105  12.564  -1.500  1.00  0.58           C  
ATOM    934  CD1 PHE A  60     -22.602  12.954  -2.727  1.00  0.58           C  
ATOM    935  CD2 PHE A  60     -23.240  13.519  -0.503  1.00  0.58           C  
ATOM    936  CE1 PHE A  60     -22.234  14.263  -2.955  1.00  0.58           C  
ATOM    937  CE2 PHE A  60     -22.878  14.832  -0.728  1.00  0.58           C  
ATOM    938  CZ  PHE A  60     -22.373  15.204  -1.956  1.00  0.58           C  
ATOM    939  H   PHE A  60     -23.241   8.665  -0.428  1.00  0.42           H  
ATOM    940  HA  PHE A  60     -21.908  10.252  -2.355  1.00  0.47           H  
ATOM    941 1HB  PHE A  60     -24.176  10.802  -1.998  1.00  0.70           H  
ATOM    942 2HB  PHE A  60     -23.932  11.052  -0.265  1.00  0.70           H  
ATOM    943  HD1 PHE A  60     -22.484  12.207  -3.507  1.00  0.70           H  
ATOM    944  HD2 PHE A  60     -23.631  13.220   0.470  1.00  0.70           H  
ATOM    945  HE1 PHE A  60     -21.830  14.551  -3.925  1.00  0.70           H  
ATOM    946  HE2 PHE A  60     -22.987  15.573   0.063  1.00  0.70           H  
ATOM    947  HZ  PHE A  60     -22.083  16.237  -2.129  1.00  0.70           H  
ATOM    948  N   LYS A  61     -21.118  10.970   0.759  1.00  0.43           N  
ATOM    949  CA  LYS A  61     -20.102  11.646   1.552  1.00  0.53           C  
ATOM    950  C   LYS A  61     -18.704  11.171   1.164  1.00  0.48           C  
ATOM    951  O   LYS A  61     -17.784  11.985   1.042  1.00  0.51           O  
ATOM    952  CB  LYS A  61     -20.351  11.401   3.037  1.00  0.80           C  
ATOM    953  CG  LYS A  61     -21.578  12.113   3.588  1.00  0.80           C  
ATOM    954  CD  LYS A  61     -21.790  11.790   5.059  1.00  0.80           C  
ATOM    955  CE  LYS A  61     -23.031  12.485   5.603  1.00  0.80           C  
ATOM    956  NZ  LYS A  61     -23.261  12.170   7.040  1.00  0.80           N  
ATOM    957  H   LYS A  61     -21.844  10.441   1.227  1.00  0.52           H  
ATOM    958  HA  LYS A  61     -20.163  12.717   1.356  1.00  0.64           H  
ATOM    959 1HB  LYS A  61     -20.476  10.334   3.215  1.00  0.95           H  
ATOM    960 2HB  LYS A  61     -19.486  11.731   3.611  1.00  0.95           H  
ATOM    961 1HG  LYS A  61     -21.449  13.191   3.480  1.00  0.95           H  
ATOM    962 2HG  LYS A  61     -22.460  11.816   3.026  1.00  0.95           H  
ATOM    963 1HD  LYS A  61     -21.902  10.712   5.184  1.00  0.95           H  
ATOM    964 2HD  LYS A  61     -20.922  12.116   5.631  1.00  0.95           H  
ATOM    965 1HE  LYS A  61     -22.914  13.561   5.492  1.00  0.95           H  
ATOM    966 2HE  LYS A  61     -23.900  12.164   5.029  1.00  0.95           H  
ATOM    967 1HZ  LYS A  61     -24.090  12.648   7.361  1.00  0.95           H  
ATOM    968 2HZ  LYS A  61     -23.383  11.173   7.152  1.00  0.95           H  
ATOM    969 3HZ  LYS A  61     -22.466  12.474   7.584  1.00  0.95           H  
ATOM    970  N   ILE A  62     -18.563   9.862   0.931  1.00  0.48           N  
ATOM    971  CA  ILE A  62     -17.303   9.282   0.490  1.00  0.55           C  
ATOM    972  C   ILE A  62     -16.928   9.823  -0.879  1.00  0.38           C  
ATOM    973  O   ILE A  62     -15.774  10.182  -1.109  1.00  0.38           O  
ATOM    974  CB  ILE A  62     -17.378   7.756   0.412  1.00  0.83           C  
ATOM    975  CG1 ILE A  62     -17.538   7.142   1.799  1.00  0.83           C  
ATOM    976  CG2 ILE A  62     -16.107   7.246  -0.233  1.00  0.83           C  
ATOM    977  CD1 ILE A  62     -17.920   5.680   1.757  1.00  0.83           C  
ATOM    978  H   ILE A  62     -19.353   9.245   1.080  1.00  0.58           H  
ATOM    979  HA  ILE A  62     -16.522   9.560   1.198  1.00  0.66           H  
ATOM    980  HB  ILE A  62     -18.238   7.455  -0.185  1.00  0.99           H  
ATOM    981 1HG1 ILE A  62     -16.597   7.237   2.340  1.00  0.99           H  
ATOM    982 2HG1 ILE A  62     -18.303   7.688   2.349  1.00  0.99           H  
ATOM    983 1HG2 ILE A  62     -16.152   6.164  -0.294  1.00  0.99           H  
ATOM    984 2HG2 ILE A  62     -16.008   7.666  -1.234  1.00  0.99           H  
ATOM    985 3HG2 ILE A  62     -15.248   7.540   0.372  1.00  0.99           H  
ATOM    986 1HD1 ILE A  62     -18.015   5.299   2.774  1.00  0.99           H  
ATOM    987 2HD1 ILE A  62     -18.872   5.569   1.238  1.00  0.99           H  
ATOM    988 3HD1 ILE A  62     -17.151   5.118   1.230  1.00  0.99           H  
ATOM    989  N   PHE A  63     -17.915   9.861  -1.777  1.00  0.31           N  
ATOM    990  CA  PHE A  63     -17.771  10.381  -3.129  1.00  0.27           C  
ATOM    991  C   PHE A  63     -17.261  11.810  -3.105  1.00  0.27           C  
ATOM    992  O   PHE A  63     -16.316  12.130  -3.818  1.00  0.54           O  
ATOM    993  CB  PHE A  63     -19.110  10.301  -3.861  1.00  0.41           C  
ATOM    994  CG  PHE A  63     -19.130  10.868  -5.246  1.00  0.41           C  
ATOM    995  CD1 PHE A  63     -18.659  10.128  -6.314  1.00  0.41           C  
ATOM    996  CD2 PHE A  63     -19.649  12.133  -5.486  1.00  0.41           C  
ATOM    997  CE1 PHE A  63     -18.704  10.638  -7.593  1.00  0.41           C  
ATOM    998  CE2 PHE A  63     -19.697  12.645  -6.768  1.00  0.41           C  
ATOM    999  CZ  PHE A  63     -19.223  11.893  -7.823  1.00  0.41           C  
ATOM   1000  H   PHE A  63     -18.824   9.509  -1.514  1.00  0.37           H  
ATOM   1001  HA  PHE A  63     -17.045   9.768  -3.662  1.00  0.32           H  
ATOM   1002 1HB  PHE A  63     -19.414   9.257  -3.924  1.00  0.49           H  
ATOM   1003 2HB  PHE A  63     -19.871  10.815  -3.289  1.00  0.49           H  
ATOM   1004  HD1 PHE A  63     -18.257   9.131  -6.134  1.00  0.49           H  
ATOM   1005  HD2 PHE A  63     -20.028  12.721  -4.649  1.00  0.49           H  
ATOM   1006  HE1 PHE A  63     -18.331  10.045  -8.422  1.00  0.49           H  
ATOM   1007  HE2 PHE A  63     -20.109  13.638  -6.946  1.00  0.49           H  
ATOM   1008  HZ  PHE A  63     -19.258  12.288  -8.836  1.00  0.49           H  
ATOM   1009  N   LYS A  64     -17.886  12.665  -2.294  1.00  0.28           N  
ATOM   1010  CA  LYS A  64     -17.452  14.050  -2.154  1.00  0.37           C  
ATOM   1011  C   LYS A  64     -15.990  14.131  -1.732  1.00  0.31           C  
ATOM   1012  O   LYS A  64     -15.218  14.881  -2.333  1.00  0.37           O  
ATOM   1013  CB  LYS A  64     -18.333  14.801  -1.151  1.00  0.55           C  
ATOM   1014  CG  LYS A  64     -17.906  16.252  -0.939  1.00  0.55           C  
ATOM   1015  CD  LYS A  64     -18.843  17.013  -0.005  1.00  0.55           C  
ATOM   1016  CE  LYS A  64     -18.274  18.392   0.319  1.00  0.55           C  
ATOM   1017  NZ  LYS A  64     -19.186  19.211   1.170  1.00  0.55           N  
ATOM   1018  H   LYS A  64     -18.675  12.344  -1.756  1.00  0.34           H  
ATOM   1019  HA  LYS A  64     -17.545  14.538  -3.123  1.00  0.44           H  
ATOM   1020 1HB  LYS A  64     -19.366  14.799  -1.499  1.00  0.67           H  
ATOM   1021 2HB  LYS A  64     -18.309  14.294  -0.187  1.00  0.67           H  
ATOM   1022 1HG  LYS A  64     -16.901  16.272  -0.515  1.00  0.67           H  
ATOM   1023 2HG  LYS A  64     -17.882  16.764  -1.901  1.00  0.67           H  
ATOM   1024 1HD  LYS A  64     -19.818  17.133  -0.480  1.00  0.67           H  
ATOM   1025 2HD  LYS A  64     -18.974  16.453   0.921  1.00  0.67           H  
ATOM   1026 1HE  LYS A  64     -17.334  18.255   0.852  1.00  0.67           H  
ATOM   1027 2HE  LYS A  64     -18.074  18.931  -0.606  1.00  0.67           H  
ATOM   1028 1HZ  LYS A  64     -18.750  20.101   1.365  1.00  0.67           H  
ATOM   1029 2HZ  LYS A  64     -20.060  19.379   0.684  1.00  0.67           H  
ATOM   1030 3HZ  LYS A  64     -19.371  18.732   2.038  1.00  0.67           H  
ATOM   1031  N   LYS A  65     -15.611  13.348  -0.715  1.00  0.36           N  
ATOM   1032  CA  LYS A  65     -14.230  13.317  -0.237  1.00  0.57           C  
ATOM   1033  C   LYS A  65     -13.284  12.872  -1.349  1.00  0.56           C  
ATOM   1034  O   LYS A  65     -12.209  13.448  -1.524  1.00  0.75           O  
ATOM   1035  CB  LYS A  65     -14.110  12.376   0.960  1.00  0.85           C  
ATOM   1036  CG  LYS A  65     -14.774  12.882   2.231  1.00  0.85           C  
ATOM   1037  CD  LYS A  65     -14.654  11.862   3.352  1.00  0.85           C  
ATOM   1038  CE  LYS A  65     -15.338  12.345   4.622  1.00  0.85           C  
ATOM   1039  NZ  LYS A  65     -15.243  11.340   5.718  1.00  0.85           N  
ATOM   1040  H   LYS A  65     -16.299  12.768  -0.247  1.00  0.43           H  
ATOM   1041  HA  LYS A  65     -13.944  14.323   0.070  1.00  0.68           H  
ATOM   1042 1HB  LYS A  65     -14.555  11.413   0.715  1.00  1.03           H  
ATOM   1043 2HB  LYS A  65     -13.057  12.202   1.181  1.00  1.03           H  
ATOM   1044 1HG  LYS A  65     -14.294  13.809   2.545  1.00  1.03           H  
ATOM   1045 2HG  LYS A  65     -15.825  13.087   2.042  1.00  1.03           H  
ATOM   1046 1HD  LYS A  65     -15.111  10.922   3.039  1.00  1.03           H  
ATOM   1047 2HD  LYS A  65     -13.601  11.678   3.566  1.00  1.03           H  
ATOM   1048 1HE  LYS A  65     -14.870  13.271   4.951  1.00  1.03           H  
ATOM   1049 2HE  LYS A  65     -16.389  12.538   4.412  1.00  1.03           H  
ATOM   1050 1HZ  LYS A  65     -15.707  11.695   6.542  1.00  1.03           H  
ATOM   1051 2HZ  LYS A  65     -15.687  10.481   5.426  1.00  1.03           H  
ATOM   1052 3HZ  LYS A  65     -14.272  11.163   5.929  1.00  1.03           H  
ATOM   1053  N   THR A  66     -13.714  11.860  -2.107  1.00  0.55           N  
ATOM   1054  CA  THR A  66     -12.987  11.365  -3.263  1.00  0.79           C  
ATOM   1055  C   THR A  66     -12.782  12.410  -4.329  1.00  0.43           C  
ATOM   1056  O   THR A  66     -11.678  12.534  -4.857  1.00  0.40           O  
ATOM   1057  CB  THR A  66     -13.698  10.151  -3.868  1.00  1.19           C  
ATOM   1058  OG1 THR A  66     -13.605   9.036  -2.966  1.00  1.19           O  
ATOM   1059  CG2 THR A  66     -13.148   9.842  -5.234  1.00  1.19           C  
ATOM   1060  H   THR A  66     -14.589  11.414  -1.877  1.00  0.66           H  
ATOM   1061  HA  THR A  66     -12.003  11.040  -2.928  1.00  0.95           H  
ATOM   1062  HB  THR A  66     -14.751  10.381  -3.988  1.00  1.42           H  
ATOM   1063  HG1 THR A  66     -14.174   9.202  -2.205  1.00  1.42           H  
ATOM   1064 1HG2 THR A  66     -13.675   8.992  -5.659  1.00  1.42           H  
ATOM   1065 2HG2 THR A  66     -13.291  10.711  -5.871  1.00  1.42           H  
ATOM   1066 3HG2 THR A  66     -12.089   9.623  -5.163  1.00  1.42           H  
ATOM   1067  N   VAL A  67     -13.827  13.168  -4.635  1.00  0.36           N  
ATOM   1068  CA  VAL A  67     -13.728  14.220  -5.627  1.00  0.45           C  
ATOM   1069  C   VAL A  67     -12.729  15.271  -5.188  1.00  0.36           C  
ATOM   1070  O   VAL A  67     -11.950  15.752  -6.007  1.00  0.43           O  
ATOM   1071  CB  VAL A  67     -15.088  14.878  -5.887  1.00  0.68           C  
ATOM   1072  CG1 VAL A  67     -14.886  16.101  -6.755  1.00  0.68           C  
ATOM   1073  CG2 VAL A  67     -16.015  13.898  -6.591  1.00  0.68           C  
ATOM   1074  H   VAL A  67     -14.714  13.002  -4.181  1.00  0.43           H  
ATOM   1075  HA  VAL A  67     -13.380  13.780  -6.562  1.00  0.54           H  
ATOM   1076  HB  VAL A  67     -15.528  15.196  -4.942  1.00  0.81           H  
ATOM   1077 1HG1 VAL A  67     -15.847  16.570  -6.938  1.00  0.81           H  
ATOM   1078 2HG1 VAL A  67     -14.227  16.805  -6.248  1.00  0.81           H  
ATOM   1079 3HG1 VAL A  67     -14.441  15.805  -7.705  1.00  0.81           H  
ATOM   1080 1HG2 VAL A  67     -16.976  14.376  -6.775  1.00  0.81           H  
ATOM   1081 2HG2 VAL A  67     -15.568  13.602  -7.538  1.00  0.81           H  
ATOM   1082 3HG2 VAL A  67     -16.163  13.017  -5.973  1.00  0.81           H  
ATOM   1083  N   GLN A  68     -12.752  15.625  -3.901  1.00  0.33           N  
ATOM   1084  CA  GLN A  68     -11.816  16.602  -3.358  1.00  0.42           C  
ATOM   1085  C   GLN A  68     -10.371  16.116  -3.489  1.00  0.37           C  
ATOM   1086  O   GLN A  68      -9.491  16.884  -3.886  1.00  0.40           O  
ATOM   1087  CB  GLN A  68     -12.147  16.882  -1.891  1.00  0.63           C  
ATOM   1088  CG  GLN A  68     -13.443  17.645  -1.676  1.00  0.63           C  
ATOM   1089  CD  GLN A  68     -13.794  17.781  -0.207  1.00  0.63           C  
ATOM   1090  OE1 GLN A  68     -13.519  16.888   0.599  1.00  0.63           O  
ATOM   1091  NE2 GLN A  68     -14.400  18.907   0.152  1.00  0.63           N  
ATOM   1092  H   GLN A  68     -13.442  15.215  -3.283  1.00  0.40           H  
ATOM   1093  HA  GLN A  68     -11.915  17.529  -3.925  1.00  0.50           H  
ATOM   1094 1HB  GLN A  68     -12.220  15.942  -1.347  1.00  0.76           H  
ATOM   1095 2HB  GLN A  68     -11.340  17.459  -1.439  1.00  0.76           H  
ATOM   1096 1HG  GLN A  68     -13.334  18.645  -2.094  1.00  0.76           H  
ATOM   1097 2HG  GLN A  68     -14.254  17.121  -2.178  1.00  0.76           H  
ATOM   1098 1HE2 GLN A  68     -14.651  19.057   1.110  1.00  0.76           H  
ATOM   1099 2HE2 GLN A  68     -14.601  19.607  -0.533  1.00  0.76           H  
ATOM   1100  N   PHE A  69     -10.143  14.832  -3.181  1.00  0.33           N  
ATOM   1101  CA  PHE A  69      -8.826  14.213  -3.321  1.00  0.37           C  
ATOM   1102  C   PHE A  69      -8.347  14.285  -4.756  1.00  0.31           C  
ATOM   1103  O   PHE A  69      -7.229  14.728  -5.024  1.00  0.42           O  
ATOM   1104  CB  PHE A  69      -8.858  12.746  -2.889  1.00  0.55           C  
ATOM   1105  CG  PHE A  69      -7.557  12.034  -3.138  1.00  0.55           C  
ATOM   1106  CD1 PHE A  69      -6.485  12.192  -2.273  1.00  0.55           C  
ATOM   1107  CD2 PHE A  69      -7.399  11.209  -4.243  1.00  0.55           C  
ATOM   1108  CE1 PHE A  69      -5.286  11.545  -2.507  1.00  0.55           C  
ATOM   1109  CE2 PHE A  69      -6.202  10.561  -4.475  1.00  0.55           C  
ATOM   1110  CZ  PHE A  69      -5.144  10.731  -3.609  1.00  0.55           C  
ATOM   1111  H   PHE A  69     -10.903  14.266  -2.822  1.00  0.40           H  
ATOM   1112  HA  PHE A  69      -8.119  14.755  -2.692  1.00  0.44           H  
ATOM   1113 1HB  PHE A  69      -9.085  12.683  -1.826  1.00  0.67           H  
ATOM   1114 2HB  PHE A  69      -9.645  12.219  -3.425  1.00  0.67           H  
ATOM   1115  HD1 PHE A  69      -6.596  12.837  -1.402  1.00  0.67           H  
ATOM   1116  HD2 PHE A  69      -8.235  11.075  -4.930  1.00  0.67           H  
ATOM   1117  HE1 PHE A  69      -4.453  11.679  -1.818  1.00  0.67           H  
ATOM   1118  HE2 PHE A  69      -6.090   9.913  -5.341  1.00  0.67           H  
ATOM   1119  HZ  PHE A  69      -4.200  10.220  -3.793  1.00  0.67           H  
ATOM   1120  N   ILE A  70      -9.205  13.830  -5.663  1.00  0.26           N  
ATOM   1121  CA  ILE A  70      -8.939  13.819  -7.085  1.00  0.24           C  
ATOM   1122  C   ILE A  70      -8.680  15.197  -7.642  1.00  0.33           C  
ATOM   1123  O   ILE A  70      -7.772  15.364  -8.450  1.00  0.45           O  
ATOM   1124  CB  ILE A  70     -10.097  13.153  -7.828  1.00  0.36           C  
ATOM   1125  CG1 ILE A  70     -10.105  11.657  -7.515  1.00  0.36           C  
ATOM   1126  CG2 ILE A  70     -10.040  13.434  -9.311  1.00  0.36           C  
ATOM   1127  CD1 ILE A  70     -11.350  10.975  -7.993  1.00  0.36           C  
ATOM   1128  H   ILE A  70     -10.097  13.473  -5.351  1.00  0.31           H  
ATOM   1129  HA  ILE A  70      -8.044  13.220  -7.254  1.00  0.29           H  
ATOM   1130  HB  ILE A  70     -11.033  13.553  -7.440  1.00  0.43           H  
ATOM   1131 1HG1 ILE A  70      -9.248  11.184  -7.987  1.00  0.43           H  
ATOM   1132 2HG1 ILE A  70     -10.024  11.514  -6.438  1.00  0.43           H  
ATOM   1133 1HG2 ILE A  70     -10.891  12.964  -9.804  1.00  0.43           H  
ATOM   1134 2HG2 ILE A  70     -10.077  14.509  -9.477  1.00  0.43           H  
ATOM   1135 3HG2 ILE A  70      -9.118  13.039  -9.725  1.00  0.43           H  
ATOM   1136 1HD1 ILE A  70     -11.311   9.913  -7.747  1.00  0.43           H  
ATOM   1137 2HD1 ILE A  70     -12.217  11.429  -7.516  1.00  0.43           H  
ATOM   1138 3HD1 ILE A  70     -11.426  11.098  -9.067  1.00  0.43           H  
ATOM   1139  N   GLU A  71      -9.473  16.178  -7.224  1.00  0.39           N  
ATOM   1140  CA  GLU A  71      -9.283  17.553  -7.653  1.00  0.62           C  
ATOM   1141  C   GLU A  71      -7.881  18.030  -7.313  1.00  0.88           C  
ATOM   1142  O   GLU A  71      -7.151  18.499  -8.189  1.00  1.48           O  
ATOM   1143  CB  GLU A  71     -10.307  18.474  -6.988  1.00  0.93           C  
ATOM   1144  CG  GLU A  71     -10.165  19.936  -7.382  1.00  0.93           C  
ATOM   1145  CD  GLU A  71     -11.143  20.844  -6.687  1.00  0.93           C  
ATOM   1146  OE1 GLU A  71     -11.972  20.354  -5.958  1.00  0.93           O  
ATOM   1147  OE2 GLU A  71     -11.052  22.038  -6.875  1.00  0.93           O  
ATOM   1148  H   GLU A  71     -10.228  15.974  -6.588  1.00  0.47           H  
ATOM   1149  HA  GLU A  71      -9.410  17.601  -8.735  1.00  0.74           H  
ATOM   1150 1HB  GLU A  71     -11.314  18.150  -7.254  1.00  1.12           H  
ATOM   1151 2HB  GLU A  71     -10.216  18.405  -5.904  1.00  1.12           H  
ATOM   1152 1HG  GLU A  71      -9.154  20.255  -7.139  1.00  1.12           H  
ATOM   1153 2HG  GLU A  71     -10.296  20.024  -8.460  1.00  1.12           H  
ATOM   1154  N   ALA A  72      -7.510  17.893  -6.039  1.00  0.79           N  
ATOM   1155  CA  ALA A  72      -6.201  18.318  -5.563  1.00  0.99           C  
ATOM   1156  C   ALA A  72      -5.087  17.586  -6.295  1.00  1.13           C  
ATOM   1157  O   ALA A  72      -4.072  18.186  -6.644  1.00  2.24           O  
ATOM   1158  CB  ALA A  72      -6.091  18.079  -4.067  1.00  1.48           C  
ATOM   1159  H   ALA A  72      -8.162  17.494  -5.370  1.00  0.95           H  
ATOM   1160  HA  ALA A  72      -6.094  19.383  -5.764  1.00  1.19           H  
ATOM   1161 1HB  ALA A  72      -5.119  18.422  -3.713  1.00  1.78           H  
ATOM   1162 2HB  ALA A  72      -6.879  18.628  -3.552  1.00  1.78           H  
ATOM   1163 3HB  ALA A  72      -6.197  17.015  -3.860  1.00  1.78           H  
ATOM   1164  N   HIS A  73      -5.294  16.295  -6.543  1.00  0.80           N  
ATOM   1165  CA  HIS A  73      -4.337  15.478  -7.265  1.00  0.92           C  
ATOM   1166  C   HIS A  73      -4.155  15.944  -8.702  1.00  0.81           C  
ATOM   1167  O   HIS A  73      -3.031  16.096  -9.171  1.00  1.13           O  
ATOM   1168  CB  HIS A  73      -4.767  14.026  -7.277  1.00  1.38           C  
ATOM   1169  CG  HIS A  73      -3.792  13.175  -8.007  1.00  1.38           C  
ATOM   1170  ND1 HIS A  73      -3.755  13.114  -9.383  1.00  1.38           N  
ATOM   1171  CD2 HIS A  73      -2.828  12.335  -7.563  1.00  1.38           C  
ATOM   1172  CE1 HIS A  73      -2.809  12.277  -9.755  1.00  1.38           C  
ATOM   1173  NE2 HIS A  73      -2.233  11.786  -8.669  1.00  1.38           N  
ATOM   1174  H   HIS A  73      -6.138  15.851  -6.206  1.00  0.96           H  
ATOM   1175  HA  HIS A  73      -3.367  15.539  -6.774  1.00  1.10           H  
ATOM   1176 1HB  HIS A  73      -4.857  13.658  -6.254  1.00  1.66           H  
ATOM   1177 2HB  HIS A  73      -5.741  13.929  -7.754  1.00  1.66           H  
ATOM   1178  HD2 HIS A  73      -2.578  12.127  -6.523  1.00  1.66           H  
ATOM   1179  HE1 HIS A  73      -2.552  12.028 -10.784  1.00  1.66           H  
ATOM   1180  HE2 HIS A  73      -1.481  11.107  -8.659  1.00  1.66           H  
ATOM   1181  N   ASN A  74      -5.262  16.166  -9.408  1.00  0.60           N  
ATOM   1182  CA  ASN A  74      -5.223  16.593 -10.802  1.00  0.63           C  
ATOM   1183  C   ASN A  74      -4.603  17.975 -10.979  1.00  1.23           C  
ATOM   1184  O   ASN A  74      -4.057  18.277 -12.041  1.00  4.22           O  
ATOM   1185  CB  ASN A  74      -6.609  16.538 -11.403  1.00  0.95           C  
ATOM   1186  CG  ASN A  74      -7.042  15.130 -11.725  1.00  0.95           C  
ATOM   1187  OD1 ASN A  74      -6.213  14.234 -11.940  1.00  0.95           O  
ATOM   1188  ND2 ASN A  74      -8.327  14.910 -11.785  1.00  0.95           N  
ATOM   1189  H   ASN A  74      -6.160  16.022  -8.975  1.00  0.72           H  
ATOM   1190  HA  ASN A  74      -4.591  15.893 -11.350  1.00  0.76           H  
ATOM   1191 1HB  ASN A  74      -7.324  16.974 -10.704  1.00  1.13           H  
ATOM   1192 2HB  ASN A  74      -6.633  17.134 -12.314  1.00  1.13           H  
ATOM   1193 1HD2 ASN A  74      -8.664  13.990 -12.001  1.00  1.13           H  
ATOM   1194 2HD2 ASN A  74      -8.971  15.654 -11.613  1.00  1.13           H  
ATOM   1195  N   ARG A  75      -4.638  18.799  -9.930  1.00  0.93           N  
ATOM   1196  CA  ARG A  75      -3.977  20.100  -9.956  1.00  1.22           C  
ATOM   1197  C   ARG A  75      -2.440  19.978  -9.913  1.00  1.71           C  
ATOM   1198  O   ARG A  75      -1.734  20.953 -10.178  1.00  3.40           O  
ATOM   1199  CB  ARG A  75      -4.446  20.958  -8.793  1.00  1.83           C  
ATOM   1200  CG  ARG A  75      -5.882  21.442  -8.896  1.00  1.83           C  
ATOM   1201  CD  ARG A  75      -6.275  22.254  -7.718  1.00  1.83           C  
ATOM   1202  NE  ARG A  75      -7.681  22.613  -7.756  1.00  1.83           N  
ATOM   1203  CZ  ARG A  75      -8.200  23.655  -8.430  1.00  1.83           C  
ATOM   1204  NH1 ARG A  75      -7.420  24.453  -9.126  1.00  1.83           N  
ATOM   1205  NH2 ARG A  75      -9.503  23.866  -8.385  1.00  1.83           N  
ATOM   1206  H   ARG A  75      -5.152  18.531  -9.098  1.00  1.12           H  
ATOM   1207  HA  ARG A  75      -4.253  20.602 -10.883  1.00  1.46           H  
ATOM   1208 1HB  ARG A  75      -4.353  20.398  -7.865  1.00  2.20           H  
ATOM   1209 2HB  ARG A  75      -3.808  21.838  -8.710  1.00  2.20           H  
ATOM   1210 1HG  ARG A  75      -5.984  22.068  -9.782  1.00  2.20           H  
ATOM   1211 2HG  ARG A  75      -6.559  20.597  -8.980  1.00  2.20           H  
ATOM   1212 1HD  ARG A  75      -6.093  21.684  -6.808  1.00  2.20           H  
ATOM   1213 2HD  ARG A  75      -5.688  23.171  -7.695  1.00  2.20           H  
ATOM   1214  HE  ARG A  75      -8.327  22.035  -7.235  1.00  2.20           H  
ATOM   1215 1HH1 ARG A  75      -6.424  24.286  -9.157  1.00  2.20           H  
ATOM   1216 2HH1 ARG A  75      -7.817  25.233  -9.629  1.00  2.20           H  
ATOM   1217 1HH2 ARG A  75     -10.097  23.238  -7.847  1.00  2.20           H  
ATOM   1218 2HH2 ARG A  75      -9.910  24.642  -8.884  1.00  2.20           H  
ATOM   1219  N   LEU A  76      -1.927  18.792  -9.569  1.00  1.25           N  
ATOM   1220  CA  LEU A  76      -0.495  18.546  -9.501  1.00  1.49           C  
ATOM   1221  C   LEU A  76       0.034  18.144 -10.870  1.00  2.27           C  
ATOM   1222  O   LEU A  76      -0.687  17.550 -11.673  1.00 24.98           O  
ATOM   1223  CB  LEU A  76      -0.202  17.424  -8.501  1.00  2.23           C  
ATOM   1224  CG  LEU A  76      -0.665  17.676  -7.065  1.00  2.23           C  
ATOM   1225  CD1 LEU A  76      -0.417  16.427  -6.232  1.00  2.23           C  
ATOM   1226  CD2 LEU A  76       0.076  18.875  -6.498  1.00  2.23           C  
ATOM   1227  H   LEU A  76      -2.532  18.013  -9.361  1.00  1.50           H  
ATOM   1228  HA  LEU A  76       0.007  19.459  -9.184  1.00  1.79           H  
ATOM   1229 1HB  LEU A  76      -0.675  16.510  -8.849  1.00  2.68           H  
ATOM   1230 2HB  LEU A  76       0.875  17.260  -8.473  1.00  2.68           H  
ATOM   1231  HG  LEU A  76      -1.734  17.878  -7.058  1.00  2.68           H  
ATOM   1232 1HD1 LEU A  76      -0.757  16.598  -5.210  1.00  2.68           H  
ATOM   1233 2HD1 LEU A  76      -0.966  15.590  -6.662  1.00  2.68           H  
ATOM   1234 3HD1 LEU A  76       0.648  16.199  -6.226  1.00  2.68           H  
ATOM   1235 1HD2 LEU A  76      -0.257  19.059  -5.476  1.00  2.68           H  
ATOM   1236 2HD2 LEU A  76       1.148  18.675  -6.499  1.00  2.68           H  
ATOM   1237 3HD2 LEU A  76      -0.130  19.753  -7.110  1.00  2.68           H  
ATOM   1238  N   ASN A  77       1.302  18.448 -11.135  1.00  7.09           N  
ATOM   1239  CA  ASN A  77       1.909  18.134 -12.428  1.00  6.85           C  
ATOM   1240  C   ASN A  77       2.271  16.656 -12.551  1.00  4.44           C  
ATOM   1241  O   ASN A  77       3.441  16.280 -12.468  1.00  7.76           O  
ATOM   1242  CB  ASN A  77       3.134  18.995 -12.664  1.00 10.27           C  
ATOM   1243  CG  ASN A  77       3.673  18.862 -14.062  1.00 10.27           C  
ATOM   1244  OD1 ASN A  77       3.047  18.239 -14.927  1.00 10.27           O  
ATOM   1245  ND2 ASN A  77       4.824  19.438 -14.301  1.00 10.27           N  
ATOM   1246  H   ASN A  77       1.853  18.923 -10.433  1.00  8.51           H  
ATOM   1247  HA  ASN A  77       1.179  18.350 -13.209  1.00  8.22           H  
ATOM   1248 1HB  ASN A  77       2.884  20.041 -12.481  1.00 12.33           H  
ATOM   1249 2HB  ASN A  77       3.916  18.717 -11.957  1.00 12.33           H  
ATOM   1250 1HD2 ASN A  77       5.231  19.383 -15.214  1.00 12.33           H  
ATOM   1251 2HD2 ASN A  77       5.297  19.932 -13.572  1.00 12.33           H  
ATOM   1252  N   LYS A  78       1.251  15.829 -12.754  1.00  1.63           N  
ATOM   1253  CA  LYS A  78       1.422  14.392 -12.898  1.00  0.80           C  
ATOM   1254  C   LYS A  78       1.301  13.966 -14.352  1.00  0.71           C  
ATOM   1255  O   LYS A  78       0.747  14.689 -15.179  1.00  1.16           O  
ATOM   1256  CB  LYS A  78       0.391  13.651 -12.044  1.00  1.20           C  
ATOM   1257  CG  LYS A  78       0.448  14.005 -10.565  1.00  1.20           C  
ATOM   1258  CD  LYS A  78       1.776  13.591  -9.955  1.00  1.20           C  
ATOM   1259  CE  LYS A  78       1.806  13.842  -8.455  1.00  1.20           C  
ATOM   1260  NZ  LYS A  78       3.129  13.491  -7.864  1.00  1.20           N  
ATOM   1261  H   LYS A  78       0.322  16.227 -12.795  1.00  1.96           H  
ATOM   1262  HA  LYS A  78       2.421  14.124 -12.551  1.00  0.96           H  
ATOM   1263 1HB  LYS A  78      -0.613  13.878 -12.404  1.00  1.44           H  
ATOM   1264 2HB  LYS A  78       0.540  12.576 -12.138  1.00  1.44           H  
ATOM   1265 1HG  LYS A  78       0.319  15.081 -10.443  1.00  1.44           H  
ATOM   1266 2HG  LYS A  78      -0.354  13.500 -10.033  1.00  1.44           H  
ATOM   1267 1HD  LYS A  78       1.945  12.529 -10.140  1.00  1.44           H  
ATOM   1268 2HD  LYS A  78       2.582  14.155 -10.424  1.00  1.44           H  
ATOM   1269 1HE  LYS A  78       1.600  14.894  -8.264  1.00  1.44           H  
ATOM   1270 2HE  LYS A  78       1.034  13.240  -7.976  1.00  1.44           H  
ATOM   1271 1HZ  LYS A  78       3.113  13.670  -6.870  1.00  1.44           H  
ATOM   1272 2HZ  LYS A  78       3.324  12.513  -8.027  1.00  1.44           H  
ATOM   1273 3HZ  LYS A  78       3.850  14.053  -8.295  1.00  1.44           H  
ATOM   1274  N   GLY A  79       1.810  12.773 -14.658  1.00  0.58           N  
ATOM   1275  CA  GLY A  79       1.744  12.222 -16.011  1.00  0.53           C  
ATOM   1276  C   GLY A  79       0.471  11.402 -16.246  1.00  0.49           C  
ATOM   1277  O   GLY A  79       0.302  10.815 -17.317  1.00  0.53           O  
ATOM   1278  H   GLY A  79       2.259  12.231 -13.933  1.00  0.70           H  
ATOM   1279 1HA  GLY A  79       1.792  13.036 -16.734  1.00  0.64           H  
ATOM   1280 2HA  GLY A  79       2.617  11.593 -16.185  1.00  0.64           H  
ATOM   1281  N   TYR A  80      -0.421  11.398 -15.254  1.00  0.54           N  
ATOM   1282  CA  TYR A  80      -1.687  10.684 -15.290  1.00  0.48           C  
ATOM   1283  C   TYR A  80      -2.743  11.479 -14.576  1.00  0.49           C  
ATOM   1284  O   TYR A  80      -2.454  12.506 -13.959  1.00  0.95           O  
ATOM   1285  CB  TYR A  80      -1.564   9.310 -14.652  1.00  0.72           C  
ATOM   1286  CG  TYR A  80      -1.256   9.334 -13.178  1.00  0.72           C  
ATOM   1287  CD1 TYR A  80      -2.276   9.145 -12.262  1.00  0.72           C  
ATOM   1288  CD2 TYR A  80       0.041   9.573 -12.739  1.00  0.72           C  
ATOM   1289  CE1 TYR A  80      -1.997   9.190 -10.916  1.00  0.72           C  
ATOM   1290  CE2 TYR A  80       0.316   9.620 -11.388  1.00  0.72           C  
ATOM   1291  CZ  TYR A  80      -0.703   9.432 -10.479  1.00  0.72           C  
ATOM   1292  OH  TYR A  80      -0.461   9.508  -9.125  1.00  0.72           O  
ATOM   1293  H   TYR A  80      -0.211  11.909 -14.413  1.00  0.65           H  
ATOM   1294  HA  TYR A  80      -1.997  10.574 -16.327  1.00  0.58           H  
ATOM   1295 1HB  TYR A  80      -2.494   8.758 -14.793  1.00  0.86           H  
ATOM   1296 2HB  TYR A  80      -0.795   8.765 -15.153  1.00  0.86           H  
ATOM   1297  HD1 TYR A  80      -3.295   8.965 -12.605  1.00  0.86           H  
ATOM   1298  HD2 TYR A  80       0.840   9.730 -13.461  1.00  0.86           H  
ATOM   1299  HE1 TYR A  80      -2.791   9.048 -10.190  1.00  0.86           H  
ATOM   1300  HE2 TYR A  80       1.331   9.815 -11.041  1.00  0.86           H  
ATOM   1301  HH  TYR A  80       0.379   9.083  -8.929  1.00  0.86           H  
ATOM   1302  N   THR A  81      -3.971  11.001 -14.656  1.00  0.39           N  
ATOM   1303  CA  THR A  81      -5.082  11.693 -14.046  1.00  0.35           C  
ATOM   1304  C   THR A  81      -6.047  10.752 -13.357  1.00  0.30           C  
ATOM   1305  O   THR A  81      -6.173   9.575 -13.719  1.00  0.30           O  
ATOM   1306  CB  THR A  81      -5.842  12.513 -15.092  1.00  0.52           C  
ATOM   1307  OG1 THR A  81      -6.868  13.260 -14.436  1.00  0.52           O  
ATOM   1308  CG2 THR A  81      -6.465  11.605 -16.141  1.00  0.52           C  
ATOM   1309  H   THR A  81      -4.140  10.153 -15.179  1.00  0.47           H  
ATOM   1310  HA  THR A  81      -4.689  12.377 -13.293  1.00  0.42           H  
ATOM   1311  HB  THR A  81      -5.153  13.205 -15.575  1.00  0.63           H  
ATOM   1312  HG1 THR A  81      -6.530  13.585 -13.596  1.00  0.63           H  
ATOM   1313 1HG2 THR A  81      -7.002  12.208 -16.873  1.00  0.63           H  
ATOM   1314 2HG2 THR A  81      -5.681  11.037 -16.644  1.00  0.63           H  
ATOM   1315 3HG2 THR A  81      -7.157  10.920 -15.660  1.00  0.63           H  
ATOM   1316  N   LEU A  82      -6.716  11.290 -12.343  1.00  0.27           N  
ATOM   1317  CA  LEU A  82      -7.677  10.524 -11.575  1.00  0.23           C  
ATOM   1318  C   LEU A  82      -9.086  11.004 -11.867  1.00  0.23           C  
ATOM   1319  O   LEU A  82      -9.301  12.155 -12.255  1.00  0.29           O  
ATOM   1320  CB  LEU A  82      -7.427  10.658 -10.073  1.00  0.35           C  
ATOM   1321  CG  LEU A  82      -6.039  10.313  -9.552  1.00  0.35           C  
ATOM   1322  CD1 LEU A  82      -6.039  10.522  -8.052  1.00  0.35           C  
ATOM   1323  CD2 LEU A  82      -5.667   8.898  -9.907  1.00  0.35           C  
ATOM   1324  H   LEU A  82      -6.554  12.267 -12.110  1.00  0.32           H  
ATOM   1325  HA  LEU A  82      -7.597   9.477 -11.861  1.00  0.28           H  
ATOM   1326 1HB  LEU A  82      -7.614  11.689  -9.790  1.00  0.41           H  
ATOM   1327 2HB  LEU A  82      -8.141  10.026  -9.549  1.00  0.41           H  
ATOM   1328  HG  LEU A  82      -5.312  10.992  -9.992  1.00  0.41           H  
ATOM   1329 1HD1 LEU A  82      -5.048  10.303  -7.654  1.00  0.41           H  
ATOM   1330 2HD1 LEU A  82      -6.300  11.556  -7.830  1.00  0.41           H  
ATOM   1331 3HD1 LEU A  82      -6.768   9.858  -7.591  1.00  0.41           H  
ATOM   1332 1HD2 LEU A  82      -4.675   8.677  -9.519  1.00  0.41           H  
ATOM   1333 2HD2 LEU A  82      -6.379   8.219  -9.457  1.00  0.41           H  
ATOM   1334 3HD2 LEU A  82      -5.673   8.777 -10.989  1.00  0.41           H  
ATOM   1335  N   SER A  83     -10.059  10.133 -11.652  1.00  0.18           N  
ATOM   1336  CA  SER A  83     -11.444  10.533 -11.859  1.00  0.21           C  
ATOM   1337  C   SER A  83     -12.366   9.611 -11.115  1.00  0.15           C  
ATOM   1338  O   SER A  83     -11.946   8.598 -10.552  1.00  0.34           O  
ATOM   1339  CB  SER A  83     -11.826  10.536 -13.333  1.00  0.32           C  
ATOM   1340  OG  SER A  83     -11.963   9.233 -13.832  1.00  0.32           O  
ATOM   1341  H   SER A  83      -9.823   9.197 -11.335  1.00  0.22           H  
ATOM   1342  HA  SER A  83     -11.577  11.541 -11.465  1.00  0.25           H  
ATOM   1343 1HB  SER A  83     -12.754  11.088 -13.482  1.00  0.38           H  
ATOM   1344 2HB  SER A  83     -11.049  11.054 -13.893  1.00  0.38           H  
ATOM   1345  HG  SER A  83     -11.592   9.244 -14.723  1.00  0.38           H  
ATOM   1346  N   VAL A  84     -13.637   9.966 -11.112  1.00  0.12           N  
ATOM   1347  CA  VAL A  84     -14.635   9.207 -10.392  1.00  0.18           C  
ATOM   1348  C   VAL A  84     -15.030   7.936 -11.131  1.00  0.21           C  
ATOM   1349  O   VAL A  84     -16.079   7.857 -11.776  1.00  0.33           O  
ATOM   1350  CB  VAL A  84     -15.857  10.088 -10.113  1.00  0.27           C  
ATOM   1351  CG1 VAL A  84     -15.453  11.246  -9.211  1.00  0.27           C  
ATOM   1352  CG2 VAL A  84     -16.417  10.612 -11.423  1.00  0.27           C  
ATOM   1353  H   VAL A  84     -13.916  10.800 -11.610  1.00  0.14           H  
ATOM   1354  HA  VAL A  84     -14.208   8.919  -9.431  1.00  0.22           H  
ATOM   1355  HB  VAL A  84     -16.611   9.504  -9.590  1.00  0.32           H  
ATOM   1356 1HG1 VAL A  84     -16.323  11.868  -9.004  1.00  0.32           H  
ATOM   1357 2HG1 VAL A  84     -15.056  10.855  -8.274  1.00  0.32           H  
ATOM   1358 3HG1 VAL A  84     -14.690  11.845  -9.707  1.00  0.32           H  
ATOM   1359 1HG2 VAL A  84     -17.286  11.237 -11.223  1.00  0.32           H  
ATOM   1360 2HG2 VAL A  84     -15.655  11.202 -11.934  1.00  0.32           H  
ATOM   1361 3HG2 VAL A  84     -16.710   9.774 -12.056  1.00  0.32           H  
ATOM   1362  N   ASN A  85     -14.170   6.938 -11.001  1.00  0.21           N  
ATOM   1363  CA  ASN A  85     -14.388   5.623 -11.561  1.00  0.28           C  
ATOM   1364  C   ASN A  85     -15.284   4.851 -10.611  1.00  0.37           C  
ATOM   1365  O   ASN A  85     -15.763   5.411  -9.627  1.00  0.40           O  
ATOM   1366  CB  ASN A  85     -13.065   4.929 -11.831  1.00  0.42           C  
ATOM   1367  CG  ASN A  85     -12.273   4.587 -10.608  1.00  0.42           C  
ATOM   1368  OD1 ASN A  85     -12.791   4.301  -9.522  1.00  0.42           O  
ATOM   1369  ND2 ASN A  85     -10.981   4.599 -10.773  1.00  0.42           N  
ATOM   1370  H   ASN A  85     -13.321   7.119 -10.482  1.00  0.25           H  
ATOM   1371  HA  ASN A  85     -14.914   5.721 -12.505  1.00  0.34           H  
ATOM   1372 1HB  ASN A  85     -13.238   4.016 -12.388  1.00  0.50           H  
ATOM   1373 2HB  ASN A  85     -12.453   5.575 -12.461  1.00  0.50           H  
ATOM   1374 1HD2 ASN A  85     -10.385   4.367 -10.003  1.00  0.50           H  
ATOM   1375 2HD2 ASN A  85     -10.590   4.832 -11.663  1.00  0.50           H  
ATOM   1376  N   ALA A  86     -15.497   3.569 -10.880  1.00  0.64           N  
ATOM   1377  CA  ALA A  86     -16.406   2.741 -10.078  1.00  1.27           C  
ATOM   1378  C   ALA A  86     -16.104   2.685  -8.567  1.00  0.71           C  
ATOM   1379  O   ALA A  86     -16.971   2.273  -7.794  1.00  1.03           O  
ATOM   1380  CB  ALA A  86     -16.391   1.325 -10.607  1.00  1.91           C  
ATOM   1381  H   ALA A  86     -15.059   3.161 -11.702  1.00  0.77           H  
ATOM   1382  HA  ALA A  86     -17.408   3.152 -10.197  1.00  1.52           H  
ATOM   1383 1HB  ALA A  86     -17.107   0.720 -10.051  1.00  2.29           H  
ATOM   1384 2HB  ALA A  86     -16.664   1.334 -11.656  1.00  2.29           H  
ATOM   1385 3HB  ALA A  86     -15.394   0.902 -10.494  1.00  2.29           H  
ATOM   1386  N   PHE A  87     -14.900   3.070  -8.139  1.00  0.40           N  
ATOM   1387  CA  PHE A  87     -14.549   2.993  -6.727  1.00  0.44           C  
ATOM   1388  C   PHE A  87     -14.666   4.349  -6.027  1.00  0.26           C  
ATOM   1389  O   PHE A  87     -14.235   4.499  -4.884  1.00  0.59           O  
ATOM   1390  CB  PHE A  87     -13.112   2.501  -6.586  1.00  0.66           C  
ATOM   1391  CG  PHE A  87     -12.893   1.176  -7.242  1.00  0.66           C  
ATOM   1392  CD1 PHE A  87     -11.701   0.896  -7.886  1.00  0.66           C  
ATOM   1393  CD2 PHE A  87     -13.894   0.224  -7.262  1.00  0.66           C  
ATOM   1394  CE1 PHE A  87     -11.510  -0.315  -8.518  1.00  0.66           C  
ATOM   1395  CE2 PHE A  87     -13.706  -0.979  -7.901  1.00  0.66           C  
ATOM   1396  CZ  PHE A  87     -12.511  -1.254  -8.522  1.00  0.66           C  
ATOM   1397  H   PHE A  87     -14.210   3.419  -8.790  1.00  0.48           H  
ATOM   1398  HA  PHE A  87     -15.224   2.290  -6.239  1.00  0.53           H  
ATOM   1399 1HB  PHE A  87     -12.431   3.222  -7.036  1.00  0.79           H  
ATOM   1400 2HB  PHE A  87     -12.853   2.412  -5.533  1.00  0.79           H  
ATOM   1401  HD1 PHE A  87     -10.909   1.645  -7.890  1.00  0.79           H  
ATOM   1402  HD2 PHE A  87     -14.845   0.439  -6.775  1.00  0.79           H  
ATOM   1403  HE1 PHE A  87     -10.566  -0.522  -9.014  1.00  0.79           H  
ATOM   1404  HE2 PHE A  87     -14.506  -1.717  -7.915  1.00  0.79           H  
ATOM   1405  HZ  PHE A  87     -12.367  -2.209  -9.018  1.00  0.79           H  
ATOM   1406  N   ALA A  88     -15.255   5.336  -6.700  1.00  0.19           N  
ATOM   1407  CA  ALA A  88     -15.379   6.673  -6.130  1.00  0.26           C  
ATOM   1408  C   ALA A  88     -16.221   6.707  -4.853  1.00  0.35           C  
ATOM   1409  O   ALA A  88     -15.998   7.559  -3.994  1.00  1.02           O  
ATOM   1410  CB  ALA A  88     -15.971   7.625  -7.154  1.00  0.39           C  
ATOM   1411  H   ALA A  88     -15.597   5.180  -7.640  1.00  0.23           H  
ATOM   1412  HA  ALA A  88     -14.377   7.012  -5.875  1.00  0.31           H  
ATOM   1413 1HB  ALA A  88     -16.013   8.630  -6.736  1.00  0.47           H  
ATOM   1414 2HB  ALA A  88     -15.347   7.627  -8.046  1.00  0.47           H  
ATOM   1415 3HB  ALA A  88     -16.973   7.301  -7.414  1.00  0.47           H  
ATOM   1416  N   ASP A  89     -17.188   5.798  -4.712  1.00  0.58           N  
ATOM   1417  CA  ASP A  89     -18.024   5.815  -3.516  1.00  0.82           C  
ATOM   1418  C   ASP A  89     -17.558   4.878  -2.400  1.00  1.31           C  
ATOM   1419  O   ASP A  89     -18.335   4.602  -1.484  1.00  4.82           O  
ATOM   1420  CB  ASP A  89     -19.466   5.457  -3.830  1.00  1.23           C  
ATOM   1421  CG  ASP A  89     -19.650   4.031  -4.319  1.00  1.23           C  
ATOM   1422  OD1 ASP A  89     -18.725   3.456  -4.841  1.00  1.23           O  
ATOM   1423  OD2 ASP A  89     -20.720   3.503  -4.132  1.00  1.23           O  
ATOM   1424  H   ASP A  89     -17.349   5.107  -5.431  1.00  0.70           H  
ATOM   1425  HA  ASP A  89     -18.014   6.830  -3.119  1.00  0.98           H  
ATOM   1426 1HB  ASP A  89     -20.063   5.599  -2.935  1.00  1.48           H  
ATOM   1427 2HB  ASP A  89     -19.847   6.137  -4.591  1.00  1.48           H  
ATOM   1428  N   LEU A  90     -16.312   4.404  -2.444  1.00  1.55           N  
ATOM   1429  CA  LEU A  90     -15.841   3.542  -1.364  1.00  3.89           C  
ATOM   1430  C   LEU A  90     -14.483   3.996  -0.845  1.00  0.88           C  
ATOM   1431  O   LEU A  90     -13.739   4.696  -1.533  1.00  1.00           O  
ATOM   1432  CB  LEU A  90     -15.812   2.082  -1.840  1.00  5.83           C  
ATOM   1433  CG  LEU A  90     -14.932   1.753  -3.044  1.00  5.83           C  
ATOM   1434  CD1 LEU A  90     -13.505   1.536  -2.596  1.00  5.83           C  
ATOM   1435  CD2 LEU A  90     -15.479   0.516  -3.725  1.00  5.83           C  
ATOM   1436  H   LEU A  90     -15.690   4.622  -3.215  1.00  1.86           H  
ATOM   1437  HA  LEU A  90     -16.547   3.609  -0.539  1.00  4.67           H  
ATOM   1438 1HB  LEU A  90     -15.472   1.461  -1.014  1.00  7.00           H  
ATOM   1439 2HB  LEU A  90     -16.831   1.784  -2.089  1.00  7.00           H  
ATOM   1440  HG  LEU A  90     -14.946   2.583  -3.741  1.00  7.00           H  
ATOM   1441 1HD1 LEU A  90     -12.885   1.307  -3.461  1.00  7.00           H  
ATOM   1442 2HD1 LEU A  90     -13.135   2.440  -2.112  1.00  7.00           H  
ATOM   1443 3HD1 LEU A  90     -13.468   0.706  -1.891  1.00  7.00           H  
ATOM   1444 1HD2 LEU A  90     -14.862   0.273  -4.588  1.00  7.00           H  
ATOM   1445 2HD2 LEU A  90     -15.466  -0.318  -3.023  1.00  7.00           H  
ATOM   1446 3HD2 LEU A  90     -16.504   0.702  -4.049  1.00  7.00           H  
ATOM   1447  N   THR A  91     -14.188   3.625   0.399  1.00  1.53           N  
ATOM   1448  CA  THR A  91     -12.986   4.094   1.081  1.00  0.98           C  
ATOM   1449  C   THR A  91     -11.761   3.262   0.797  1.00  0.51           C  
ATOM   1450  O   THR A  91     -11.858   2.165   0.255  1.00  0.61           O  
ATOM   1451  CB  THR A  91     -13.196   4.115   2.608  1.00  1.47           C  
ATOM   1452  OG1 THR A  91     -13.404   2.777   3.091  1.00  1.47           O  
ATOM   1453  CG2 THR A  91     -14.405   4.965   2.955  1.00  1.47           C  
ATOM   1454  H   THR A  91     -14.831   3.023   0.896  1.00  1.84           H  
ATOM   1455  HA  THR A  91     -12.783   5.112   0.747  1.00  1.18           H  
ATOM   1456  HB  THR A  91     -12.316   4.535   3.093  1.00  1.76           H  
ATOM   1457  HG1 THR A  91     -13.692   2.811   4.008  1.00  1.76           H  
ATOM   1458 1HG2 THR A  91     -14.545   4.976   4.036  1.00  1.76           H  
ATOM   1459 2HG2 THR A  91     -14.250   5.983   2.599  1.00  1.76           H  
ATOM   1460 3HG2 THR A  91     -15.290   4.545   2.480  1.00  1.76           H  
ATOM   1461  N   ASP A  92     -10.611   3.796   1.201  1.00  0.76           N  
ATOM   1462  CA  ASP A  92      -9.326   3.126   1.069  1.00  0.97           C  
ATOM   1463  C   ASP A  92      -9.326   1.819   1.834  1.00  0.71           C  
ATOM   1464  O   ASP A  92      -8.845   0.807   1.330  1.00  1.02           O  
ATOM   1465  CB  ASP A  92      -8.197   4.030   1.573  1.00  1.46           C  
ATOM   1466  CG  ASP A  92      -6.809   3.439   1.369  1.00  1.46           C  
ATOM   1467  OD1 ASP A  92      -6.386   3.308   0.243  1.00  1.46           O  
ATOM   1468  OD2 ASP A  92      -6.184   3.124   2.353  1.00  1.46           O  
ATOM   1469  H   ASP A  92     -10.631   4.714   1.624  1.00  0.91           H  
ATOM   1470  HA  ASP A  92      -9.157   2.903   0.018  1.00  1.16           H  
ATOM   1471 1HB  ASP A  92      -8.243   4.989   1.055  1.00  1.75           H  
ATOM   1472 2HB  ASP A  92      -8.336   4.230   2.636  1.00  1.75           H  
ATOM   1473  N   GLU A  93      -9.869   1.851   3.051  1.00  0.82           N  
ATOM   1474  CA  GLU A  93      -9.987   0.663   3.879  1.00  1.41           C  
ATOM   1475  C   GLU A  93     -10.806  -0.402   3.185  1.00  0.47           C  
ATOM   1476  O   GLU A  93     -10.369  -1.549   3.076  1.00  0.47           O  
ATOM   1477  CB  GLU A  93     -10.635   0.994   5.221  1.00  2.11           C  
ATOM   1478  CG  GLU A  93     -10.807  -0.214   6.131  1.00  2.11           C  
ATOM   1479  CD  GLU A  93     -11.460   0.114   7.444  1.00  2.11           C  
ATOM   1480  OE1 GLU A  93     -11.649   1.273   7.724  1.00  2.11           O  
ATOM   1481  OE2 GLU A  93     -11.785  -0.804   8.164  1.00  2.11           O  
ATOM   1482  H   GLU A  93     -10.225   2.726   3.406  1.00  0.98           H  
ATOM   1483  HA  GLU A  93      -8.988   0.264   4.058  1.00  1.69           H  
ATOM   1484 1HB  GLU A  93     -10.027   1.729   5.748  1.00  2.54           H  
ATOM   1485 2HB  GLU A  93     -11.617   1.438   5.057  1.00  2.54           H  
ATOM   1486 1HG  GLU A  93     -11.413  -0.956   5.613  1.00  2.54           H  
ATOM   1487 2HG  GLU A  93      -9.827  -0.652   6.318  1.00  2.54           H  
ATOM   1488  N   GLU A  94     -12.001  -0.019   2.730  1.00  0.56           N  
ATOM   1489  CA  GLU A  94     -12.895  -0.947   2.057  1.00  0.82           C  
ATOM   1490  C   GLU A  94     -12.248  -1.504   0.803  1.00  0.80           C  
ATOM   1491  O   GLU A  94     -12.338  -2.703   0.543  1.00  1.27           O  
ATOM   1492  CB  GLU A  94     -14.221  -0.271   1.720  1.00  1.23           C  
ATOM   1493  CG  GLU A  94     -15.264  -1.211   1.127  1.00  1.23           C  
ATOM   1494  CD  GLU A  94     -16.595  -0.542   0.939  1.00  1.23           C  
ATOM   1495  OE1 GLU A  94     -16.654   0.654   1.082  1.00  1.23           O  
ATOM   1496  OE2 GLU A  94     -17.567  -1.215   0.683  1.00  1.23           O  
ATOM   1497  H   GLU A  94     -12.306   0.943   2.853  1.00  0.67           H  
ATOM   1498  HA  GLU A  94     -13.097  -1.779   2.731  1.00  0.98           H  
ATOM   1499 1HB  GLU A  94     -14.642   0.173   2.623  1.00  1.48           H  
ATOM   1500 2HB  GLU A  94     -14.049   0.536   1.009  1.00  1.48           H  
ATOM   1501 1HG  GLU A  94     -14.909  -1.571   0.162  1.00  1.48           H  
ATOM   1502 2HG  GLU A  94     -15.382  -2.070   1.786  1.00  1.48           H  
ATOM   1503  N   PHE A  95     -11.609  -0.631   0.028  1.00  0.71           N  
ATOM   1504  CA  PHE A  95     -10.915  -1.018  -1.185  1.00  1.61           C  
ATOM   1505  C   PHE A  95      -9.849  -2.048  -0.904  1.00  1.60           C  
ATOM   1506  O   PHE A  95      -9.750  -3.057  -1.588  1.00  2.71           O  
ATOM   1507  CB  PHE A  95     -10.230   0.165  -1.837  1.00  2.42           C  
ATOM   1508  CG  PHE A  95      -9.494  -0.219  -3.081  1.00  2.42           C  
ATOM   1509  CD1 PHE A  95     -10.158  -0.337  -4.294  1.00  2.42           C  
ATOM   1510  CD2 PHE A  95      -8.135  -0.470  -3.040  1.00  2.42           C  
ATOM   1511  CE1 PHE A  95      -9.469  -0.691  -5.437  1.00  2.42           C  
ATOM   1512  CE2 PHE A  95      -7.452  -0.826  -4.180  1.00  2.42           C  
ATOM   1513  CZ  PHE A  95      -8.118  -0.934  -5.379  1.00  2.42           C  
ATOM   1514  H   PHE A  95     -11.598   0.344   0.286  1.00  0.85           H  
ATOM   1515  HA  PHE A  95     -11.638  -1.443  -1.877  1.00  1.93           H  
ATOM   1516 1HB  PHE A  95     -10.951   0.935  -2.084  1.00  2.90           H  
ATOM   1517 2HB  PHE A  95      -9.515   0.602  -1.141  1.00  2.90           H  
ATOM   1518  HD1 PHE A  95     -11.231  -0.145  -4.339  1.00  2.90           H  
ATOM   1519  HD2 PHE A  95      -7.604  -0.384  -2.091  1.00  2.90           H  
ATOM   1520  HE1 PHE A  95      -9.990  -0.785  -6.383  1.00  2.90           H  
ATOM   1521  HE2 PHE A  95      -6.385  -1.024  -4.133  1.00  2.90           H  
ATOM   1522  HZ  PHE A  95      -7.575  -1.213  -6.276  1.00  2.90           H  
ATOM   1523  N   ARG A  96      -9.026  -1.802   0.098  1.00  1.38           N  
ATOM   1524  CA  ARG A  96      -7.980  -2.752   0.407  1.00  2.82           C  
ATOM   1525  C   ARG A  96      -8.559  -4.076   0.911  1.00  3.81           C  
ATOM   1526  O   ARG A  96      -8.040  -5.146   0.594  1.00 11.44           O  
ATOM   1527  CB  ARG A  96      -7.025  -2.162   1.428  1.00  4.23           C  
ATOM   1528  CG  ARG A  96      -6.145  -1.033   0.894  1.00  4.23           C  
ATOM   1529  CD  ARG A  96      -5.297  -0.452   1.967  1.00  4.23           C  
ATOM   1530  NE  ARG A  96      -4.437   0.622   1.487  1.00  4.23           N  
ATOM   1531  CZ  ARG A  96      -3.591   1.333   2.256  1.00  4.23           C  
ATOM   1532  NH1 ARG A  96      -3.474   1.088   3.544  1.00  4.23           N  
ATOM   1533  NH2 ARG A  96      -2.880   2.284   1.684  1.00  4.23           N  
ATOM   1534  H   ARG A  96      -9.108  -0.953   0.641  1.00  1.66           H  
ATOM   1535  HA  ARG A  96      -7.421  -2.947  -0.503  1.00  3.38           H  
ATOM   1536 1HB  ARG A  96      -7.592  -1.769   2.270  1.00  5.08           H  
ATOM   1537 2HB  ARG A  96      -6.368  -2.944   1.809  1.00  5.08           H  
ATOM   1538 1HG  ARG A  96      -5.492  -1.418   0.112  1.00  5.08           H  
ATOM   1539 2HG  ARG A  96      -6.770  -0.239   0.486  1.00  5.08           H  
ATOM   1540 1HD  ARG A  96      -5.941  -0.045   2.746  1.00  5.08           H  
ATOM   1541 2HD  ARG A  96      -4.666  -1.232   2.389  1.00  5.08           H  
ATOM   1542  HE  ARG A  96      -4.472   0.882   0.505  1.00  5.08           H  
ATOM   1543 1HH1 ARG A  96      -4.027   0.360   3.973  1.00  5.08           H  
ATOM   1544 2HH1 ARG A  96      -2.836   1.635   4.104  1.00  5.08           H  
ATOM   1545 1HH2 ARG A  96      -2.998   2.444   0.691  1.00  5.08           H  
ATOM   1546 2HH2 ARG A  96      -2.238   2.840   2.226  1.00  5.08           H  
ATOM   1547  N   LYS A  97      -9.657  -4.018   1.653  1.00  0.92           N  
ATOM   1548  CA  LYS A  97     -10.281  -5.234   2.152  1.00  0.92           C  
ATOM   1549  C   LYS A  97     -11.075  -6.018   1.094  1.00  0.78           C  
ATOM   1550  O   LYS A  97     -11.199  -7.238   1.207  1.00  1.57           O  
ATOM   1551  CB  LYS A  97     -11.168  -4.891   3.348  1.00  1.38           C  
ATOM   1552  CG  LYS A  97     -10.361  -4.509   4.585  1.00  1.38           C  
ATOM   1553  CD  LYS A  97     -11.238  -4.140   5.772  1.00  1.38           C  
ATOM   1554  CE  LYS A  97     -10.383  -3.895   7.011  1.00  1.38           C  
ATOM   1555  NZ  LYS A  97     -11.192  -3.472   8.187  1.00  1.38           N  
ATOM   1556  H   LYS A  97     -10.053  -3.123   1.908  1.00  1.10           H  
ATOM   1557  HA  LYS A  97      -9.486  -5.892   2.507  1.00  1.10           H  
ATOM   1558 1HB  LYS A  97     -11.825  -4.057   3.095  1.00  1.66           H  
ATOM   1559 2HB  LYS A  97     -11.796  -5.745   3.599  1.00  1.66           H  
ATOM   1560 1HG  LYS A  97      -9.727  -5.350   4.866  1.00  1.66           H  
ATOM   1561 2HG  LYS A  97      -9.719  -3.663   4.346  1.00  1.66           H  
ATOM   1562 1HD  LYS A  97     -11.803  -3.236   5.544  1.00  1.66           H  
ATOM   1563 2HD  LYS A  97     -11.939  -4.948   5.976  1.00  1.66           H  
ATOM   1564 1HE  LYS A  97      -9.862  -4.818   7.260  1.00  1.66           H  
ATOM   1565 2HE  LYS A  97      -9.643  -3.123   6.795  1.00  1.66           H  
ATOM   1566 1HZ  LYS A  97     -10.583  -3.334   8.980  1.00  1.66           H  
ATOM   1567 2HZ  LYS A  97     -11.661  -2.598   7.980  1.00  1.66           H  
ATOM   1568 3HZ  LYS A  97     -11.875  -4.181   8.407  1.00  1.66           H  
ATOM   1569  N   THR A  98     -11.603  -5.338   0.071  1.00  0.68           N  
ATOM   1570  CA  THR A  98     -12.404  -6.029  -0.943  1.00  0.81           C  
ATOM   1571  C   THR A  98     -11.762  -6.139  -2.336  1.00  0.71           C  
ATOM   1572  O   THR A  98     -12.054  -7.079  -3.075  1.00  1.41           O  
ATOM   1573  CB  THR A  98     -13.765  -5.326  -1.087  1.00  1.22           C  
ATOM   1574  OG1 THR A  98     -13.558  -3.965  -1.477  1.00  1.22           O  
ATOM   1575  CG2 THR A  98     -14.527  -5.357   0.227  1.00  1.22           C  
ATOM   1576  H   THR A  98     -11.494  -4.336   0.017  1.00  0.82           H  
ATOM   1577  HA  THR A  98     -12.587  -7.043  -0.588  1.00  0.97           H  
ATOM   1578  HB  THR A  98     -14.349  -5.825  -1.854  1.00  1.46           H  
ATOM   1579  HG1 THR A  98     -13.065  -3.511  -0.786  1.00  1.46           H  
ATOM   1580 1HG2 THR A  98     -15.485  -4.851   0.103  1.00  1.46           H  
ATOM   1581 2HG2 THR A  98     -14.697  -6.391   0.525  1.00  1.46           H  
ATOM   1582 3HG2 THR A  98     -13.946  -4.848   0.995  1.00  1.46           H  
ATOM   1583  N   TYR A  99     -10.894  -5.199  -2.698  1.00  0.69           N  
ATOM   1584  CA  TYR A  99     -10.242  -5.222  -4.007  1.00  0.95           C  
ATOM   1585  C   TYR A  99      -8.737  -5.471  -3.985  1.00  1.30           C  
ATOM   1586  O   TYR A  99      -8.076  -5.231  -4.993  1.00  5.08           O  
ATOM   1587  CB  TYR A  99     -10.517  -3.925  -4.751  1.00  1.42           C  
ATOM   1588  CG  TYR A  99     -11.968  -3.752  -5.116  1.00  1.42           C  
ATOM   1589  CD1 TYR A  99     -12.787  -2.949  -4.344  1.00  1.42           C  
ATOM   1590  CD2 TYR A  99     -12.480  -4.409  -6.221  1.00  1.42           C  
ATOM   1591  CE1 TYR A  99     -14.118  -2.811  -4.669  1.00  1.42           C  
ATOM   1592  CE2 TYR A  99     -13.812  -4.266  -6.550  1.00  1.42           C  
ATOM   1593  CZ  TYR A  99     -14.631  -3.473  -5.776  1.00  1.42           C  
ATOM   1594  OH  TYR A  99     -15.961  -3.330  -6.100  1.00  1.42           O  
ATOM   1595  H   TYR A  99     -10.682  -4.441  -2.078  1.00  0.83           H  
ATOM   1596  HA  TYR A  99     -10.686  -6.035  -4.583  1.00  1.14           H  
ATOM   1597 1HB  TYR A  99     -10.220  -3.089  -4.122  1.00  1.71           H  
ATOM   1598 2HB  TYR A  99      -9.924  -3.885  -5.664  1.00  1.71           H  
ATOM   1599  HD1 TYR A  99     -12.383  -2.437  -3.475  1.00  1.71           H  
ATOM   1600  HD2 TYR A  99     -11.832  -5.040  -6.829  1.00  1.71           H  
ATOM   1601  HE1 TYR A  99     -14.765  -2.188  -4.057  1.00  1.71           H  
ATOM   1602  HE2 TYR A  99     -14.216  -4.784  -7.420  1.00  1.71           H  
ATOM   1603  HH  TYR A  99     -16.392  -2.782  -5.439  1.00  1.71           H  
ATOM   1604  N   THR A 100      -8.178  -5.931  -2.863  1.00  1.02           N  
ATOM   1605  CA  THR A 100      -6.763  -6.330  -2.863  1.00  1.02           C  
ATOM   1606  C   THR A 100      -6.679  -7.632  -2.081  1.00  1.13           C  
ATOM   1607  O   THR A 100      -7.662  -8.037  -1.461  1.00  1.41           O  
ATOM   1608  CB  THR A 100      -5.800  -5.296  -2.243  1.00  1.53           C  
ATOM   1609  OG1 THR A 100      -5.916  -5.286  -0.817  1.00  1.53           O  
ATOM   1610  CG2 THR A 100      -6.084  -3.898  -2.780  1.00  1.53           C  
ATOM   1611  H   THR A 100      -8.738  -6.065  -2.033  1.00  1.22           H  
ATOM   1612  HA  THR A 100      -6.440  -6.521  -3.883  1.00  1.22           H  
ATOM   1613  HB  THR A 100      -4.785  -5.569  -2.505  1.00  1.84           H  
ATOM   1614  HG1 THR A 100      -6.840  -5.289  -0.562  1.00  1.84           H  
ATOM   1615 1HG2 THR A 100      -5.378  -3.192  -2.344  1.00  1.84           H  
ATOM   1616 2HG2 THR A 100      -5.973  -3.898  -3.864  1.00  1.84           H  
ATOM   1617 3HG2 THR A 100      -7.099  -3.602  -2.521  1.00  1.84           H  
ATOM   1618  N   GLY A 101      -5.523  -8.288  -2.077  1.00  1.37           N  
ATOM   1619  CA  GLY A 101      -5.423  -9.530  -1.317  1.00  2.37           C  
ATOM   1620  C   GLY A 101      -5.470 -10.746  -2.212  1.00  2.48           C  
ATOM   1621  O   GLY A 101      -5.993 -11.794  -1.834  1.00  7.49           O  
ATOM   1622  H   GLY A 101      -4.719  -7.953  -2.597  1.00  1.64           H  
ATOM   1623 1HA  GLY A 101      -4.495  -9.541  -0.762  1.00  2.84           H  
ATOM   1624 2HA  GLY A 101      -6.232  -9.579  -0.588  1.00  2.84           H  
ATOM   1625  N   TYR A 102      -4.920 -10.601  -3.402  1.00  1.44           N  
ATOM   1626  CA  TYR A 102      -4.878 -11.694  -4.343  1.00  3.20           C  
ATOM   1627  C   TYR A 102      -3.499 -12.301  -4.227  1.00  4.01           C  
ATOM   1628  O   TYR A 102      -3.324 -13.520  -4.234  1.00  6.83           O  
ATOM   1629  CB  TYR A 102      -5.083 -11.178  -5.745  1.00  4.80           C  
ATOM   1630  CG  TYR A 102      -6.308 -10.318  -5.912  1.00  4.80           C  
ATOM   1631  CD1 TYR A 102      -6.189  -8.959  -5.788  1.00  4.80           C  
ATOM   1632  CD2 TYR A 102      -7.523 -10.849  -6.214  1.00  4.80           C  
ATOM   1633  CE1 TYR A 102      -7.256  -8.125  -5.994  1.00  4.80           C  
ATOM   1634  CE2 TYR A 102      -8.616 -10.016  -6.411  1.00  4.80           C  
ATOM   1635  CZ  TYR A 102      -8.487  -8.655  -6.312  1.00  4.80           C  
ATOM   1636  OH  TYR A 102      -9.571  -7.832  -6.538  1.00  4.80           O  
ATOM   1637  H   TYR A 102      -4.506  -9.718  -3.663  1.00  1.73           H  
ATOM   1638  HA  TYR A 102      -5.628 -12.442  -4.086  1.00  3.84           H  
ATOM   1639 1HB  TYR A 102      -4.213 -10.609  -6.052  1.00  5.76           H  
ATOM   1640 2HB  TYR A 102      -5.172 -12.024  -6.425  1.00  5.76           H  
ATOM   1641  HD1 TYR A 102      -5.228  -8.539  -5.537  1.00  5.76           H  
ATOM   1642  HD2 TYR A 102      -7.617 -11.926  -6.315  1.00  5.76           H  
ATOM   1643  HE1 TYR A 102      -7.117  -7.055  -5.910  1.00  5.76           H  
ATOM   1644  HE2 TYR A 102      -9.583 -10.438  -6.667  1.00  5.76           H  
ATOM   1645  HH  TYR A 102     -10.373  -8.363  -6.553  1.00  5.76           H  
ATOM   1646  N   LYS A 103      -2.512 -11.415  -4.077  1.00  3.20           N  
ATOM   1647  CA  LYS A 103      -1.125 -11.817  -3.901  1.00  5.68           C  
ATOM   1648  C   LYS A 103      -0.775 -11.918  -2.429  1.00  7.16           C  
ATOM   1649  O   LYS A 103      -0.316 -12.969  -1.982  1.00 21.42           O  
ATOM   1650  CB  LYS A 103      -0.169 -10.832  -4.558  1.00  8.52           C  
ATOM   1651  CG  LYS A 103       1.295 -11.208  -4.369  1.00  8.52           C  
ATOM   1652  CD  LYS A 103       1.659 -12.454  -5.166  1.00  8.52           C  
ATOM   1653  CE  LYS A 103       3.149 -12.753  -5.078  1.00  8.52           C  
ATOM   1654  NZ  LYS A 103       3.510 -13.993  -5.816  1.00  8.52           N  
ATOM   1655  H   LYS A 103      -2.742 -10.427  -4.090  1.00  3.84           H  
ATOM   1656  HA  LYS A 103      -0.987 -12.801  -4.352  1.00  6.82           H  
ATOM   1657 1HB  LYS A 103      -0.370 -10.782  -5.628  1.00 10.22           H  
ATOM   1658 2HB  LYS A 103      -0.318  -9.835  -4.146  1.00 10.22           H  
ATOM   1659 1HG  LYS A 103       1.939 -10.378  -4.651  1.00 10.22           H  
ATOM   1660 2HG  LYS A 103       1.466 -11.417  -3.313  1.00 10.22           H  
ATOM   1661 1HD  LYS A 103       1.102 -13.309  -4.780  1.00 10.22           H  
ATOM   1662 2HD  LYS A 103       1.388 -12.309  -6.211  1.00 10.22           H  
ATOM   1663 1HE  LYS A 103       3.704 -11.918  -5.498  1.00 10.22           H  
ATOM   1664 2HE  LYS A 103       3.430 -12.871  -4.032  1.00 10.22           H  
ATOM   1665 1HZ  LYS A 103       4.504 -14.155  -5.735  1.00 10.22           H  
ATOM   1666 2HZ  LYS A 103       3.008 -14.777  -5.423  1.00 10.22           H  
ATOM   1667 3HZ  LYS A 103       3.266 -13.889  -6.790  1.00 10.22           H  
ATOM   1668  N   ARG A 104      -0.980 -10.809  -1.698  1.00  6.63           N  
ATOM   1669  CA  ARG A 104      -0.698 -10.659  -0.251  1.00  9.67           C  
ATOM   1670  C   ARG A 104      -0.413 -11.975   0.470  1.00 11.27           C  
ATOM   1671  O   ARG A 104       0.706 -12.168   0.977  1.00 28.69           O  
ATOM   1672  CB  ARG A 104      -1.859  -9.984   0.474  1.00 14.50           C  
ATOM   1673  CG  ARG A 104      -2.100  -8.514   0.152  1.00 14.50           C  
ATOM   1674  CD  ARG A 104      -3.149  -7.939   1.047  1.00 14.50           C  
ATOM   1675  NE  ARG A 104      -3.558  -6.599   0.653  1.00 14.50           N  
ATOM   1676  CZ  ARG A 104      -2.913  -5.462   0.961  1.00 14.50           C  
ATOM   1677  NH1 ARG A 104      -1.801  -5.481   1.663  1.00 14.50           N  
ATOM   1678  NH2 ARG A 104      -3.430  -4.326   0.536  1.00 14.50           N  
ATOM   1679  H   ARG A 104      -1.357 -10.005  -2.178  1.00  7.96           H  
ATOM   1680  HA  ARG A 104       0.171 -10.014  -0.142  1.00 11.60           H  
ATOM   1681 1HB  ARG A 104      -2.781 -10.517   0.249  1.00 17.41           H  
ATOM   1682 2HB  ARG A 104      -1.699 -10.056   1.550  1.00 17.41           H  
ATOM   1683 1HG  ARG A 104      -1.177  -7.951   0.292  1.00 17.41           H  
ATOM   1684 2HG  ARG A 104      -2.435  -8.417  -0.881  1.00 17.41           H  
ATOM   1685 1HD  ARG A 104      -4.030  -8.578   1.048  1.00 17.41           H  
ATOM   1686 2HD  ARG A 104      -2.752  -7.882   2.060  1.00 17.41           H  
ATOM   1687  HE  ARG A 104      -4.413  -6.488   0.116  1.00 17.41           H  
ATOM   1688 1HH1 ARG A 104      -1.417  -6.361   1.979  1.00 17.41           H  
ATOM   1689 2HH1 ARG A 104      -1.327  -4.617   1.881  1.00 17.41           H  
ATOM   1690 1HH2 ARG A 104      -4.289  -4.361  -0.002  1.00 17.41           H  
ATOM   1691 2HH2 ARG A 104      -2.977  -3.449   0.739  1.00 17.41           H  
ATOM   1692  N   HIS A 105      -1.414 -12.858   0.519  1.00  7.52           N  
ATOM   1693  CA  HIS A 105      -1.394 -14.196   1.126  1.00 12.07           C  
ATOM   1694  C   HIS A 105      -0.138 -14.517   1.947  1.00 13.32           C  
ATOM   1695  O   HIS A 105      -0.153 -14.438   3.175  1.00 19.96           O  
ATOM   1696  CB  HIS A 105      -1.568 -15.241   0.006  1.00 18.11           C  
ATOM   1697  CG  HIS A 105      -1.611 -16.670   0.451  1.00 18.11           C  
ATOM   1698  ND1 HIS A 105      -0.476 -17.425   0.657  1.00 18.11           N  
ATOM   1699  CD2 HIS A 105      -2.654 -17.485   0.709  1.00 18.11           C  
ATOM   1700  CE1 HIS A 105      -0.823 -18.648   1.023  1.00 18.11           C  
ATOM   1701  NE2 HIS A 105      -2.141 -18.711   1.059  1.00 18.11           N  
ATOM   1702  H   HIS A 105      -2.282 -12.576   0.071  1.00  9.02           H  
ATOM   1703  HA  HIS A 105      -2.245 -14.290   1.800  1.00 14.48           H  
ATOM   1704 1HB  HIS A 105      -2.500 -15.034  -0.521  1.00 21.73           H  
ATOM   1705 2HB  HIS A 105      -0.767 -15.138  -0.724  1.00 21.73           H  
ATOM   1706  HD2 HIS A 105      -3.710 -17.220   0.641  1.00 21.73           H  
ATOM   1707  HE1 HIS A 105      -0.138 -19.465   1.248  1.00 21.73           H  
ATOM   1708  HE2 HIS A 105      -2.700 -19.526   1.293  1.00 21.73           H  
ATOM   1709  N   GLU A 106       0.931 -14.895   1.254  1.00 13.40           N  
ATOM   1710  CA  GLU A 106       2.192 -15.242   1.885  1.00 15.21           C  
ATOM   1711  C   GLU A 106       3.258 -15.373   0.815  1.00 10.27           C  
ATOM   1712  O   GLU A 106       2.990 -15.898  -0.267  1.00 10.11           O  
ATOM   1713  CB  GLU A 106       2.078 -16.546   2.681  1.00 22.82           C  
ATOM   1714  CG  GLU A 106       3.327 -16.917   3.465  1.00 22.82           C  
ATOM   1715  CD  GLU A 106       3.146 -18.150   4.306  1.00 22.82           C  
ATOM   1716  OE1 GLU A 106       2.091 -18.736   4.254  1.00 22.82           O  
ATOM   1717  OE2 GLU A 106       4.062 -18.504   5.009  1.00 22.82           O  
ATOM   1718  H   GLU A 106       0.871 -14.942   0.251  1.00 16.08           H  
ATOM   1719  HA  GLU A 106       2.475 -14.440   2.567  1.00 18.25           H  
ATOM   1720 1HB  GLU A 106       1.249 -16.480   3.385  1.00 27.38           H  
ATOM   1721 2HB  GLU A 106       1.865 -17.368   2.000  1.00 27.38           H  
ATOM   1722 1HG  GLU A 106       4.146 -17.087   2.768  1.00 27.38           H  
ATOM   1723 2HG  GLU A 106       3.600 -16.081   4.107  1.00 27.38           H  
ATOM   1724  N   SER A 107       4.457 -14.876   1.099  1.00 11.99           N  
ATOM   1725  CA  SER A 107       5.534 -14.960   0.125  1.00 11.17           C  
ATOM   1726  C   SER A 107       5.987 -16.398  -0.042  1.00 10.12           C  
ATOM   1727  O   SER A 107       5.774 -17.237   0.834  1.00 14.38           O  
ATOM   1728  CB  SER A 107       6.709 -14.103   0.550  1.00 16.75           C  
ATOM   1729  OG  SER A 107       7.326 -14.629   1.694  1.00 16.75           O  
ATOM   1730  H   SER A 107       4.624 -14.445   2.000  1.00 14.39           H  
ATOM   1731  HA  SER A 107       5.163 -14.595  -0.835  1.00 13.40           H  
ATOM   1732 1HB  SER A 107       7.434 -14.046  -0.263  1.00 20.11           H  
ATOM   1733 2HB  SER A 107       6.366 -13.090   0.753  1.00 20.11           H  
ATOM   1734  HG  SER A 107       7.634 -15.504   1.447  1.00 20.11           H  
ATOM   1735  N   SER A 108       6.610 -16.677  -1.191  1.00 10.75           N  
ATOM   1736  CA  SER A 108       7.082 -18.020  -1.468  1.00 13.58           C  
ATOM   1737  C   SER A 108       8.504 -18.277  -0.997  1.00 13.61           C  
ATOM   1738  O   SER A 108       8.885 -17.884   0.104  1.00 48.77           O  
ATOM   1739  CB  SER A 108       6.978 -18.265  -2.963  1.00 20.37           C  
ATOM   1740  OG  SER A 108       7.407 -19.556  -3.294  1.00 20.37           O  
ATOM   1741  H   SER A 108       6.765 -15.942  -1.852  1.00 12.90           H  
ATOM   1742  HA  SER A 108       6.423 -18.729  -0.969  1.00 16.30           H  
ATOM   1743 1HB  SER A 108       5.943 -18.132  -3.278  1.00 24.44           H  
ATOM   1744 2HB  SER A 108       7.577 -17.528  -3.495  1.00 24.44           H  
ATOM   1745  HG  SER A 108       6.838 -20.158  -2.807  1.00 24.44           H  
ATOM   1746  N   ASN A 109       9.286 -18.954  -1.828  1.00 10.65           N  
ATOM   1747  CA  ASN A 109      10.676 -19.244  -1.524  1.00 12.86           C  
ATOM   1748  C   ASN A 109      11.534 -19.065  -2.764  1.00  7.07           C  
ATOM   1749  O   ASN A 109      12.577 -19.702  -2.905  1.00  5.87           O  
ATOM   1750  CB  ASN A 109      10.813 -20.643  -0.960  1.00 19.29           C  
ATOM   1751  CG  ASN A 109      10.396 -21.703  -1.948  1.00 19.29           C  
ATOM   1752  OD1 ASN A 109       9.749 -21.402  -2.957  1.00 19.29           O  
ATOM   1753  ND2 ASN A 109      10.751 -22.933  -1.675  1.00 19.29           N  
ATOM   1754  H   ASN A 109       8.916 -19.281  -2.710  1.00 12.78           H  
ATOM   1755  HA  ASN A 109      11.029 -18.529  -0.777  1.00 15.43           H  
ATOM   1756 1HB  ASN A 109      11.846 -20.821  -0.659  1.00 23.15           H  
ATOM   1757 2HB  ASN A 109      10.191 -20.731  -0.070  1.00 23.15           H  
ATOM   1758 1HD2 ASN A 109      10.501 -23.672  -2.300  1.00 23.15           H  
ATOM   1759 2HD2 ASN A 109      11.272 -23.132  -0.847  1.00 23.15           H  
ATOM   1760  N   SER A 110      11.065 -18.195  -3.670  1.00  6.01           N  
ATOM   1761  CA  SER A 110      11.710 -17.927  -4.950  1.00  4.05           C  
ATOM   1762  C   SER A 110      11.759 -19.171  -5.830  1.00  2.51           C  
ATOM   1763  O   SER A 110      12.765 -19.424  -6.494  1.00  2.50           O  
ATOM   1764  CB  SER A 110      13.113 -17.380  -4.748  1.00  6.07           C  
ATOM   1765  OG  SER A 110      13.083 -16.173  -4.033  1.00  6.07           O  
ATOM   1766  H   SER A 110      10.212 -17.699  -3.460  1.00  7.21           H  
ATOM   1767  HA  SER A 110      11.122 -17.173  -5.474  1.00  4.86           H  
ATOM   1768 1HB  SER A 110      13.725 -18.107  -4.217  1.00  7.29           H  
ATOM   1769 2HB  SER A 110      13.578 -17.217  -5.719  1.00  7.29           H  
ATOM   1770  HG  SER A 110      13.996 -15.882  -3.973  1.00  7.29           H  
ATOM   1771  N   SER A 111      10.648 -19.923  -5.840  1.00  3.24           N  
ATOM   1772  CA  SER A 111      10.492 -21.137  -6.634  1.00  4.04           C  
ATOM   1773  C   SER A 111      11.359 -22.291  -6.148  1.00  4.90           C  
ATOM   1774  O   SER A 111      11.969 -22.235  -5.081  1.00  5.07           O  
ATOM   1775  CB  SER A 111      10.794 -20.866  -8.101  1.00  6.06           C  
ATOM   1776  OG  SER A 111      10.405 -21.958  -8.891  1.00  6.06           O  
ATOM   1777  H   SER A 111       9.872 -19.638  -5.258  1.00  3.89           H  
ATOM   1778  HA  SER A 111       9.450 -21.453  -6.562  1.00  4.85           H  
ATOM   1779 1HB  SER A 111      10.261 -19.972  -8.421  1.00  7.27           H  
ATOM   1780 2HB  SER A 111      11.856 -20.683  -8.243  1.00  7.27           H  
ATOM   1781  HG  SER A 111      10.582 -21.702  -9.802  1.00  7.27           H  
ATOM   1782  N   LEU A 112      11.384 -23.351  -6.946  1.00  6.66           N  
ATOM   1783  CA  LEU A 112      12.165 -24.543  -6.640  1.00  8.74           C  
ATOM   1784  C   LEU A 112      13.626 -24.390  -7.067  1.00  7.09           C  
ATOM   1785  O   LEU A 112      14.443 -25.267  -6.792  1.00  8.30           O  
ATOM   1786  CB  LEU A 112      11.550 -25.765  -7.330  1.00 13.11           C  
ATOM   1787  CG  LEU A 112      10.137 -26.145  -6.869  1.00 13.11           C  
ATOM   1788  CD1 LEU A 112       9.623 -27.302  -7.713  1.00 13.11           C  
ATOM   1789  CD2 LEU A 112      10.181 -26.519  -5.396  1.00 13.11           C  
ATOM   1790  H   LEU A 112      10.845 -23.320  -7.801  1.00  7.99           H  
ATOM   1791  HA  LEU A 112      12.139 -24.701  -5.562  1.00 10.49           H  
ATOM   1792 1HB  LEU A 112      11.510 -25.577  -8.402  1.00 15.73           H  
ATOM   1793 2HB  LEU A 112      12.198 -26.624  -7.156  1.00 15.73           H  
ATOM   1794  HG  LEU A 112       9.466 -25.297  -7.010  1.00 15.73           H  
ATOM   1795 1HD1 LEU A 112       8.617 -27.568  -7.392  1.00 15.73           H  
ATOM   1796 2HD1 LEU A 112       9.603 -27.006  -8.761  1.00 15.73           H  
ATOM   1797 3HD1 LEU A 112      10.282 -28.161  -7.591  1.00 15.73           H  
ATOM   1798 1HD2 LEU A 112       9.179 -26.788  -5.060  1.00 15.73           H  
ATOM   1799 2HD2 LEU A 112      10.851 -27.368  -5.258  1.00 15.73           H  
ATOM   1800 3HD2 LEU A 112      10.544 -25.671  -4.815  1.00 15.73           H  
ATOM   1801  N   LYS A 113      13.937 -23.267  -7.727  1.00  6.02           N  
ATOM   1802  CA  LYS A 113      15.278 -22.940  -8.197  1.00  6.18           C  
ATOM   1803  C   LYS A 113      15.767 -23.964  -9.209  1.00  8.77           C  
ATOM   1804  O   LYS A 113      16.813 -24.586  -9.035  1.00 11.66           O  
ATOM   1805  CB  LYS A 113      16.234 -22.832  -7.010  1.00  9.27           C  
ATOM   1806  CG  LYS A 113      15.825 -21.768  -6.000  1.00  9.27           C  
ATOM   1807  CD  LYS A 113      16.813 -21.678  -4.853  1.00  9.27           C  
ATOM   1808  CE  LYS A 113      16.360 -20.652  -3.824  1.00  9.27           C  
ATOM   1809  NZ  LYS A 113      17.291 -20.578  -2.661  1.00  9.27           N  
ATOM   1810  H   LYS A 113      13.208 -22.602  -7.923  1.00  7.22           H  
ATOM   1811  HA  LYS A 113      15.245 -21.975  -8.699  1.00  7.42           H  
ATOM   1812 1HB  LYS A 113      16.306 -23.789  -6.491  1.00 11.12           H  
ATOM   1813 2HB  LYS A 113      17.231 -22.580  -7.371  1.00 11.12           H  
ATOM   1814 1HG  LYS A 113      15.774 -20.799  -6.497  1.00 11.12           H  
ATOM   1815 2HG  LYS A 113      14.838 -21.999  -5.597  1.00 11.12           H  
ATOM   1816 1HD  LYS A 113      16.900 -22.652  -4.369  1.00 11.12           H  
ATOM   1817 2HD  LYS A 113      17.792 -21.393  -5.237  1.00 11.12           H  
ATOM   1818 1HE  LYS A 113      16.305 -19.672  -4.296  1.00 11.12           H  
ATOM   1819 2HE  LYS A 113      15.367 -20.923  -3.464  1.00 11.12           H  
ATOM   1820 1HZ  LYS A 113      16.952 -19.890  -2.005  1.00 11.12           H  
ATOM   1821 2HZ  LYS A 113      17.337 -21.480  -2.208  1.00 11.12           H  
ATOM   1822 3HZ  LYS A 113      18.212 -20.315  -2.980  1.00 11.12           H  
ATOM   1823  N   SER A 114      15.003 -24.101 -10.287  1.00 11.12           N  
ATOM   1824  CA  SER A 114      15.300 -25.036 -11.356  1.00 15.15           C  
ATOM   1825  C   SER A 114      14.588 -24.599 -12.621  1.00  3.98           C  
ATOM   1826  O   SER A 114      13.810 -23.646 -12.589  1.00 13.23           O  
ATOM   1827  CB  SER A 114      14.869 -26.436 -10.971  1.00 22.73           C  
ATOM   1828  OG  SER A 114      13.468 -26.531 -10.933  1.00 22.73           O  
ATOM   1829  H   SER A 114      14.165 -23.543 -10.359  1.00 13.34           H  
ATOM   1830  HA  SER A 114      16.379 -25.029 -11.539  1.00 18.18           H  
ATOM   1831 1HB  SER A 114      15.270 -27.154 -11.685  1.00 27.27           H  
ATOM   1832 2HB  SER A 114      15.278 -26.686  -9.993  1.00 27.27           H  
ATOM   1833  HG  SER A 114      13.164 -26.323 -11.819  1.00 27.27           H  
ATOM   1834  N   THR A 115      14.861 -25.313 -13.717  1.00  6.59           N  
ATOM   1835  CA  THR A 115      14.299 -25.071 -15.060  1.00  5.46           C  
ATOM   1836  C   THR A 115      12.994 -24.280 -15.082  1.00  3.66           C  
ATOM   1837  O   THR A 115      11.921 -24.828 -14.808  1.00  6.17           O  
ATOM   1838  CB  THR A 115      14.071 -26.401 -15.803  1.00  8.19           C  
ATOM   1839  OG1 THR A 115      15.317 -27.095 -15.942  1.00  8.19           O  
ATOM   1840  CG2 THR A 115      13.479 -26.144 -17.183  1.00  8.19           C  
ATOM   1841  H   THR A 115      15.548 -26.050 -13.629  1.00  7.91           H  
ATOM   1842  HA  THR A 115      15.037 -24.491 -15.624  1.00  6.55           H  
ATOM   1843  HB  THR A 115      13.385 -27.023 -15.230  1.00  9.83           H  
ATOM   1844  HG1 THR A 115      15.176 -27.914 -16.425  1.00  9.83           H  
ATOM   1845 1HG2 THR A 115      13.320 -27.093 -17.696  1.00  9.83           H  
ATOM   1846 2HG2 THR A 115      12.526 -25.626 -17.081  1.00  9.83           H  
ATOM   1847 3HG2 THR A 115      14.165 -25.529 -17.764  1.00  9.83           H  
ATOM   1848  N   SER A 116      13.086 -23.013 -15.462  1.00  3.54           N  
ATOM   1849  CA  SER A 116      11.929 -22.132 -15.580  1.00  7.70           C  
ATOM   1850  C   SER A 116      12.288 -20.906 -16.400  1.00  5.73           C  
ATOM   1851  O   SER A 116      11.703 -20.642 -17.449  1.00 22.15           O  
ATOM   1852  CB  SER A 116      11.413 -21.705 -14.220  1.00 11.55           C  
ATOM   1853  OG  SER A 116      10.281 -20.889 -14.365  1.00 11.55           O  
ATOM   1854  H   SER A 116      14.001 -22.644 -15.678  1.00  4.25           H  
ATOM   1855  HA  SER A 116      11.135 -22.669 -16.100  1.00  9.24           H  
ATOM   1856 1HB  SER A 116      11.153 -22.588 -13.636  1.00 13.86           H  
ATOM   1857 2HB  SER A 116      12.189 -21.170 -13.675  1.00 13.86           H  
ATOM   1858  HG  SER A 116       9.949 -20.698 -13.481  1.00 13.86           H  
ATOM   1859  N   PHE A 117      13.247 -20.149 -15.882  1.00  5.47           N  
ATOM   1860  CA  PHE A 117      13.690 -18.908 -16.486  1.00  4.50           C  
ATOM   1861  C   PHE A 117      14.455 -19.155 -17.777  1.00  2.88           C  
ATOM   1862  O   PHE A 117      15.230 -20.106 -17.881  1.00  8.95           O  
ATOM   1863  CB  PHE A 117      14.649 -18.204 -15.531  1.00  6.75           C  
ATOM   1864  CG  PHE A 117      14.041 -17.753 -14.242  1.00  6.75           C  
ATOM   1865  CD1 PHE A 117      14.422 -18.338 -13.045  1.00  6.75           C  
ATOM   1866  CD2 PHE A 117      13.087 -16.765 -14.213  1.00  6.75           C  
ATOM   1867  CE1 PHE A 117      13.865 -17.926 -11.848  1.00  6.75           C  
ATOM   1868  CE2 PHE A 117      12.528 -16.344 -13.022  1.00  6.75           C  
ATOM   1869  CZ  PHE A 117      12.918 -16.925 -11.837  1.00  6.75           C  
ATOM   1870  H   PHE A 117      13.682 -20.441 -15.018  1.00  6.56           H  
ATOM   1871  HA  PHE A 117      12.824 -18.282 -16.696  1.00  5.40           H  
ATOM   1872 1HB  PHE A 117      15.462 -18.884 -15.293  1.00  8.10           H  
ATOM   1873 2HB  PHE A 117      15.083 -17.336 -16.024  1.00  8.10           H  
ATOM   1874  HD1 PHE A 117      15.173 -19.129 -13.053  1.00  8.10           H  
ATOM   1875  HD2 PHE A 117      12.780 -16.319 -15.155  1.00  8.10           H  
ATOM   1876  HE1 PHE A 117      14.176 -18.391 -10.914  1.00  8.10           H  
ATOM   1877  HE2 PHE A 117      11.775 -15.556 -13.018  1.00  8.10           H  
ATOM   1878  HZ  PHE A 117      12.478 -16.597 -10.896  1.00  8.10           H  
ATOM   1879  N   ARG A 118      14.254 -18.272 -18.749  1.00  3.40           N  
ATOM   1880  CA  ARG A 118      14.975 -18.328 -20.017  1.00  9.11           C  
ATOM   1881  C   ARG A 118      16.158 -17.371 -20.018  1.00  7.02           C  
ATOM   1882  O   ARG A 118      16.977 -17.393 -20.939  1.00 13.18           O  
ATOM   1883  CB  ARG A 118      14.061 -17.990 -21.181  1.00 13.66           C  
ATOM   1884  CG  ARG A 118      12.938 -18.978 -21.424  1.00 13.66           C  
ATOM   1885  CD  ARG A 118      13.450 -20.252 -21.996  1.00 13.66           C  
ATOM   1886  NE  ARG A 118      12.369 -21.174 -22.285  1.00 13.66           N  
ATOM   1887  CZ  ARG A 118      12.511 -22.400 -22.827  1.00 13.66           C  
ATOM   1888  NH1 ARG A 118      13.705 -22.846 -23.154  1.00 13.66           N  
ATOM   1889  NH2 ARG A 118      11.442 -23.152 -23.028  1.00 13.66           N  
ATOM   1890  H   ARG A 118      13.581 -17.532 -18.603  1.00  4.08           H  
ATOM   1891  HA  ARG A 118      15.351 -19.342 -20.157  1.00 10.93           H  
ATOM   1892 1HB  ARG A 118      13.609 -17.013 -21.017  1.00 16.40           H  
ATOM   1893 2HB  ARG A 118      14.649 -17.929 -22.097  1.00 16.40           H  
ATOM   1894 1HG  ARG A 118      12.435 -19.202 -20.483  1.00 16.40           H  
ATOM   1895 2HG  ARG A 118      12.220 -18.552 -22.125  1.00 16.40           H  
ATOM   1896 1HD  ARG A 118      13.985 -20.051 -22.923  1.00 16.40           H  
ATOM   1897 2HD  ARG A 118      14.122 -20.728 -21.283  1.00 16.40           H  
ATOM   1898  HE  ARG A 118      11.430 -20.874 -22.044  1.00 16.40           H  
ATOM   1899 1HH1 ARG A 118      14.519 -22.270 -22.998  1.00 16.40           H  
ATOM   1900 2HH1 ARG A 118      13.807 -23.766 -23.558  1.00 16.40           H  
ATOM   1901 1HH2 ARG A 118      10.523 -22.805 -22.764  1.00 16.40           H  
ATOM   1902 2HH2 ARG A 118      11.539 -24.071 -23.431  1.00 16.40           H  
ATOM   1903  N   TYR A 119      16.251 -16.560 -18.964  1.00  7.63           N  
ATOM   1904  CA  TYR A 119      17.294 -15.559 -18.802  1.00 10.90           C  
ATOM   1905  C   TYR A 119      17.425 -14.693 -20.065  1.00  9.93           C  
ATOM   1906  O   TYR A 119      16.417 -14.357 -20.690  1.00 24.49           O  
ATOM   1907  CB  TYR A 119      18.597 -16.266 -18.439  1.00 16.35           C  
ATOM   1908  CG  TYR A 119      18.478 -17.051 -17.150  1.00 16.35           C  
ATOM   1909  CD1 TYR A 119      18.320 -18.429 -17.195  1.00 16.35           C  
ATOM   1910  CD2 TYR A 119      18.512 -16.398 -15.928  1.00 16.35           C  
ATOM   1911  CE1 TYR A 119      18.206 -19.152 -16.024  1.00 16.35           C  
ATOM   1912  CE2 TYR A 119      18.396 -17.121 -14.755  1.00 16.35           C  
ATOM   1913  CZ  TYR A 119      18.246 -18.492 -14.800  1.00 16.35           C  
ATOM   1914  OH  TYR A 119      18.133 -19.211 -13.632  1.00 16.35           O  
ATOM   1915  H   TYR A 119      15.552 -16.619 -18.240  1.00  9.16           H  
ATOM   1916  HA  TYR A 119      17.021 -14.901 -17.979  1.00 13.08           H  
ATOM   1917 1HB  TYR A 119      18.890 -16.951 -19.237  1.00 19.62           H  
ATOM   1918 2HB  TYR A 119      19.398 -15.542 -18.307  1.00 19.62           H  
ATOM   1919  HD1 TYR A 119      18.288 -18.943 -18.156  1.00 19.62           H  
ATOM   1920  HD2 TYR A 119      18.632 -15.315 -15.891  1.00 19.62           H  
ATOM   1921  HE1 TYR A 119      18.084 -20.234 -16.061  1.00 19.62           H  
ATOM   1922  HE2 TYR A 119      18.425 -16.608 -13.794  1.00 19.62           H  
ATOM   1923  HH  TYR A 119      18.243 -18.621 -12.882  1.00 19.62           H  
ATOM   1924  N   LYS A 120      18.645 -14.280 -20.409  1.00  3.88           N  
ATOM   1925  CA  LYS A 120      18.840 -13.430 -21.577  1.00  4.85           C  
ATOM   1926  C   LYS A 120      19.963 -13.941 -22.477  1.00  5.18           C  
ATOM   1927  O   LYS A 120      20.872 -14.635 -22.022  1.00  7.45           O  
ATOM   1928  CB  LYS A 120      19.123 -11.994 -21.136  1.00  7.27           C  
ATOM   1929  CG  LYS A 120      17.981 -11.354 -20.353  1.00  7.27           C  
ATOM   1930  CD  LYS A 120      18.272  -9.904 -20.010  1.00  7.27           C  
ATOM   1931  CE  LYS A 120      19.438  -9.795 -19.041  1.00  7.27           C  
ATOM   1932  NZ  LYS A 120      19.534  -8.438 -18.447  1.00  7.27           N  
ATOM   1933  H   LYS A 120      19.452 -14.561 -19.875  1.00  4.66           H  
ATOM   1934  HA  LYS A 120      17.920 -13.435 -22.164  1.00  5.82           H  
ATOM   1935 1HB  LYS A 120      20.015 -11.974 -20.508  1.00  8.73           H  
ATOM   1936 2HB  LYS A 120      19.323 -11.373 -22.009  1.00  8.73           H  
ATOM   1937 1HG  LYS A 120      17.065 -11.402 -20.942  1.00  8.73           H  
ATOM   1938 2HG  LYS A 120      17.823 -11.901 -19.425  1.00  8.73           H  
ATOM   1939 1HD  LYS A 120      18.512  -9.353 -20.920  1.00  8.73           H  
ATOM   1940 2HD  LYS A 120      17.391  -9.452 -19.553  1.00  8.73           H  
ATOM   1941 1HE  LYS A 120      19.317 -10.524 -18.241  1.00  8.73           H  
ATOM   1942 2HE  LYS A 120      20.363 -10.010 -19.575  1.00  8.73           H  
ATOM   1943 1HZ  LYS A 120      20.318  -8.398 -17.813  1.00  8.73           H  
ATOM   1944 2HZ  LYS A 120      19.650  -7.748 -19.175  1.00  8.73           H  
ATOM   1945 3HZ  LYS A 120      18.680  -8.258 -17.935  1.00  8.73           H  
ATOM   1946  N   ASN A 121      19.892 -13.581 -23.754  1.00  9.16           N  
ATOM   1947  CA  ASN A 121      20.899 -13.972 -24.738  1.00 14.21           C  
ATOM   1948  C   ASN A 121      20.946 -12.958 -25.874  1.00 13.80           C  
ATOM   1949  O   ASN A 121      21.970 -12.313 -26.103  1.00 22.46           O  
ATOM   1950  CB  ASN A 121      20.626 -15.367 -25.273  1.00 21.32           C  
ATOM   1951  CG  ASN A 121      21.742 -15.871 -26.146  1.00 21.32           C  
ATOM   1952  OD1 ASN A 121      22.913 -15.858 -25.748  1.00 21.32           O  
ATOM   1953  ND2 ASN A 121      21.404 -16.313 -27.331  1.00 21.32           N  
ATOM   1954  H   ASN A 121      19.112 -13.013 -24.053  1.00 10.99           H  
ATOM   1955  HA  ASN A 121      21.878 -13.969 -24.257  1.00 17.05           H  
ATOM   1956 1HB  ASN A 121      20.497 -16.056 -24.437  1.00 25.58           H  
ATOM   1957 2HB  ASN A 121      19.700 -15.370 -25.846  1.00 25.58           H  
ATOM   1958 1HD2 ASN A 121      22.106 -16.658 -27.954  1.00 25.58           H  
ATOM   1959 2HD2 ASN A 121      20.446 -16.303 -27.613  1.00 25.58           H  
ATOM   1960  N   PHE A 122      19.827 -12.815 -26.575  1.00 12.51           N  
ATOM   1961  CA  PHE A 122      19.714 -11.858 -27.665  1.00 18.30           C  
ATOM   1962  C   PHE A 122      18.420 -11.084 -27.478  1.00 12.67           C  
ATOM   1963  O   PHE A 122      17.330 -11.655 -27.505  1.00 26.55           O  
ATOM   1964  CB  PHE A 122      19.761 -12.572 -29.013  1.00 27.45           C  
ATOM   1965  CG  PHE A 122      19.760 -11.654 -30.200  1.00 27.45           C  
ATOM   1966  CD1 PHE A 122      20.693 -10.633 -30.297  1.00 27.45           C  
ATOM   1967  CD2 PHE A 122      18.854 -11.827 -31.233  1.00 27.45           C  
ATOM   1968  CE1 PHE A 122      20.715  -9.798 -31.397  1.00 27.45           C  
ATOM   1969  CE2 PHE A 122      18.879 -11.000 -32.338  1.00 27.45           C  
ATOM   1970  CZ  PHE A 122      19.808  -9.981 -32.418  1.00 27.45           C  
ATOM   1971  H   PHE A 122      19.025 -13.383 -26.344  1.00 15.01           H  
ATOM   1972  HA  PHE A 122      20.549 -11.158 -27.613  1.00 21.96           H  
ATOM   1973 1HB  PHE A 122      20.660 -13.187 -29.063  1.00 32.94           H  
ATOM   1974 2HB  PHE A 122      18.906 -13.240 -29.102  1.00 32.94           H  
ATOM   1975  HD1 PHE A 122      21.415 -10.494 -29.491  1.00 32.94           H  
ATOM   1976  HD2 PHE A 122      18.122 -12.633 -31.172  1.00 32.94           H  
ATOM   1977  HE1 PHE A 122      21.452  -8.999 -31.459  1.00 32.94           H  
ATOM   1978  HE2 PHE A 122      18.162 -11.146 -33.147  1.00 32.94           H  
ATOM   1979  HZ  PHE A 122      19.825  -9.326 -33.287  1.00 32.94           H  
ATOM   1980  N   THR A 123      18.562  -9.783 -27.244  1.00  8.30           N  
ATOM   1981  CA  THR A 123      17.439  -8.921 -26.903  1.00  5.17           C  
ATOM   1982  C   THR A 123      16.392  -8.694 -27.979  1.00  8.47           C  
ATOM   1983  O   THR A 123      15.218  -8.747 -27.662  1.00 60.30           O  
ATOM   1984  CB  THR A 123      17.940  -7.542 -26.444  1.00  7.75           C  
ATOM   1985  OG1 THR A 123      18.745  -7.687 -25.267  1.00  7.75           O  
ATOM   1986  CG2 THR A 123      16.755  -6.640 -26.140  1.00  7.75           C  
ATOM   1987  H   THR A 123      19.490  -9.386 -27.270  1.00  9.96           H  
ATOM   1988  HA  THR A 123      16.928  -9.380 -26.061  1.00  6.20           H  
ATOM   1989  HB  THR A 123      18.544  -7.092 -27.231  1.00  9.31           H  
ATOM   1990  HG1 THR A 123      19.057  -6.822 -24.986  1.00  9.31           H  
ATOM   1991 1HG2 THR A 123      17.113  -5.663 -25.816  1.00  9.31           H  
ATOM   1992 2HG2 THR A 123      16.152  -6.525 -27.039  1.00  9.31           H  
ATOM   1993 3HG2 THR A 123      16.150  -7.084 -25.351  1.00  9.31           H  
ATOM   1994  N   ASP A 124      16.805  -8.423 -29.214  1.00  6.47           N  
ATOM   1995  CA  ASP A 124      15.915  -8.069 -30.346  1.00  7.01           C  
ATOM   1996  C   ASP A 124      14.381  -8.122 -30.112  1.00  5.53           C  
ATOM   1997  O   ASP A 124      13.718  -9.116 -30.418  1.00 11.16           O  
ATOM   1998  CB  ASP A 124      16.251  -8.954 -31.538  1.00 10.52           C  
ATOM   1999  CG  ASP A 124      15.503  -8.586 -32.813  1.00 10.52           C  
ATOM   2000  OD1 ASP A 124      14.651  -7.732 -32.759  1.00 10.52           O  
ATOM   2001  OD2 ASP A 124      15.797  -9.165 -33.832  1.00 10.52           O  
ATOM   2002  H   ASP A 124      17.800  -8.434 -29.389  1.00  7.76           H  
ATOM   2003  HA  ASP A 124      16.157  -7.043 -30.626  1.00  8.41           H  
ATOM   2004 1HB  ASP A 124      17.315  -8.866 -31.738  1.00 12.62           H  
ATOM   2005 2HB  ASP A 124      16.045  -9.996 -31.291  1.00 12.62           H  
ATOM   2006  N   VAL A 125      13.844  -6.995 -29.629  1.00  2.92           N  
ATOM   2007  CA  VAL A 125      12.412  -6.730 -29.399  1.00  3.60           C  
ATOM   2008  C   VAL A 125      11.961  -5.407 -30.012  1.00  2.93           C  
ATOM   2009  O   VAL A 125      12.778  -4.508 -30.219  1.00  5.93           O  
ATOM   2010  CB  VAL A 125      12.060  -6.700 -27.896  1.00  5.40           C  
ATOM   2011  CG1 VAL A 125      12.149  -8.052 -27.246  1.00  5.40           C  
ATOM   2012  CG2 VAL A 125      13.071  -5.792 -27.232  1.00  5.40           C  
ATOM   2013  H   VAL A 125      14.484  -6.247 -29.406  1.00  3.50           H  
ATOM   2014  HA  VAL A 125      11.854  -7.544 -29.862  1.00  4.32           H  
ATOM   2015  HB  VAL A 125      11.052  -6.317 -27.750  1.00  6.48           H  
ATOM   2016 1HG1 VAL A 125      11.916  -7.943 -26.188  1.00  6.48           H  
ATOM   2017 2HG1 VAL A 125      11.431  -8.726 -27.711  1.00  6.48           H  
ATOM   2018 3HG1 VAL A 125      13.129  -8.462 -27.350  1.00  6.48           H  
ATOM   2019 1HG2 VAL A 125      12.869  -5.739 -26.167  1.00  6.48           H  
ATOM   2020 2HG2 VAL A 125      14.069  -6.195 -27.386  1.00  6.48           H  
ATOM   2021 3HG2 VAL A 125      13.012  -4.793 -27.667  1.00  6.48           H  
ATOM   2022  N   PRO A 126      10.663  -5.280 -30.315  1.00  1.92           N  
ATOM   2023  CA  PRO A 126       9.979  -4.118 -30.864  1.00  2.07           C  
ATOM   2024  C   PRO A 126       9.820  -3.010 -29.829  1.00  2.61           C  
ATOM   2025  O   PRO A 126       9.838  -3.255 -28.617  1.00  3.52           O  
ATOM   2026  CB  PRO A 126       8.623  -4.677 -31.311  1.00  3.10           C  
ATOM   2027  CG  PRO A 126       8.398  -5.857 -30.436  1.00  3.10           C  
ATOM   2028  CD  PRO A 126       9.767  -6.457 -30.275  1.00  3.10           C  
ATOM   2029  HA  PRO A 126      10.548  -3.750 -31.731  1.00  2.48           H  
ATOM   2030 1HB  PRO A 126       7.844  -3.910 -31.197  1.00  3.73           H  
ATOM   2031 2HB  PRO A 126       8.659  -4.940 -32.378  1.00  3.73           H  
ATOM   2032 1HG  PRO A 126       7.958  -5.540 -29.480  1.00  3.73           H  
ATOM   2033 2HG  PRO A 126       7.682  -6.548 -30.905  1.00  3.73           H  
ATOM   2034 1HD  PRO A 126       9.829  -6.972 -29.309  1.00  3.73           H  
ATOM   2035 2HD  PRO A 126       9.996  -7.133 -31.112  1.00  3.73           H  
ATOM   2036  N   SER A 127       9.646  -1.785 -30.334  1.00  2.66           N  
ATOM   2037  CA  SER A 127       9.471  -0.583 -29.518  1.00  3.09           C  
ATOM   2038  C   SER A 127       8.065  -0.482 -28.924  1.00  1.77           C  
ATOM   2039  O   SER A 127       7.814   0.361 -28.060  1.00  2.19           O  
ATOM   2040  CB  SER A 127       9.754   0.652 -30.350  1.00  4.63           C  
ATOM   2041  OG  SER A 127       8.779   0.822 -31.343  1.00  4.63           O  
ATOM   2042  H   SER A 127       9.651  -1.683 -31.339  1.00  3.19           H  
ATOM   2043  HA  SER A 127      10.187  -0.626 -28.694  1.00  3.71           H  
ATOM   2044 1HB  SER A 127       9.777   1.529 -29.704  1.00  5.56           H  
ATOM   2045 2HB  SER A 127      10.735   0.560 -30.812  1.00  5.56           H  
ATOM   2046  HG  SER A 127       9.038   1.603 -31.838  1.00  5.56           H  
ATOM   2047  N   SER A 128       7.163  -1.342 -29.392  1.00  1.31           N  
ATOM   2048  CA  SER A 128       5.814  -1.404 -28.878  1.00  1.56           C  
ATOM   2049  C   SER A 128       5.210  -2.783 -29.102  1.00  0.98           C  
ATOM   2050  O   SER A 128       5.450  -3.425 -30.126  1.00  1.14           O  
ATOM   2051  CB  SER A 128       4.944  -0.348 -29.521  1.00  2.34           C  
ATOM   2052  OG  SER A 128       3.629  -0.437 -29.044  1.00  2.34           O  
ATOM   2053  H   SER A 128       7.422  -1.987 -30.122  1.00  1.57           H  
ATOM   2054  HA  SER A 128       5.854  -1.216 -27.808  1.00  1.87           H  
ATOM   2055 1HB  SER A 128       5.348   0.639 -29.296  1.00  2.81           H  
ATOM   2056 2HB  SER A 128       4.954  -0.469 -30.603  1.00  2.81           H  
ATOM   2057  HG  SER A 128       3.696  -0.483 -28.084  1.00  2.81           H  
ATOM   2058  N   VAL A 129       4.434  -3.231 -28.125  1.00  0.72           N  
ATOM   2059  CA  VAL A 129       3.766  -4.524 -28.154  1.00  0.57           C  
ATOM   2060  C   VAL A 129       2.283  -4.322 -27.887  1.00  0.42           C  
ATOM   2061  O   VAL A 129       1.905  -3.568 -26.995  1.00  0.42           O  
ATOM   2062  CB  VAL A 129       4.356  -5.495 -27.104  1.00  0.85           C  
ATOM   2063  CG1 VAL A 129       3.600  -6.815 -27.152  1.00  0.85           C  
ATOM   2064  CG2 VAL A 129       5.839  -5.721 -27.366  1.00  0.85           C  
ATOM   2065  H   VAL A 129       4.286  -2.628 -27.332  1.00  0.86           H  
ATOM   2066  HA  VAL A 129       3.890  -4.962 -29.145  1.00  0.68           H  
ATOM   2067  HB  VAL A 129       4.222  -5.075 -26.109  1.00  1.03           H  
ATOM   2068 1HG1 VAL A 129       4.003  -7.498 -26.407  1.00  1.03           H  
ATOM   2069 2HG1 VAL A 129       2.545  -6.642 -26.945  1.00  1.03           H  
ATOM   2070 3HG1 VAL A 129       3.708  -7.259 -28.141  1.00  1.03           H  
ATOM   2071 1HG2 VAL A 129       6.240  -6.405 -26.618  1.00  1.03           H  
ATOM   2072 2HG2 VAL A 129       5.971  -6.152 -28.359  1.00  1.03           H  
ATOM   2073 3HG2 VAL A 129       6.372  -4.772 -27.309  1.00  1.03           H  
ATOM   2074  N   ASN A 130       1.424  -4.971 -28.650  1.00  0.53           N  
ATOM   2075  CA  ASN A 130       0.014  -4.803 -28.357  1.00  0.68           C  
ATOM   2076  C   ASN A 130      -0.790  -6.017 -28.774  1.00  0.57           C  
ATOM   2077  O   ASN A 130      -1.224  -6.135 -29.923  1.00  0.83           O  
ATOM   2078  CB  ASN A 130      -0.506  -3.541 -29.008  1.00  1.02           C  
ATOM   2079  CG  ASN A 130      -1.911  -3.233 -28.604  1.00  1.02           C  
ATOM   2080  OD1 ASN A 130      -2.632  -4.107 -28.111  1.00  1.02           O  
ATOM   2081  ND2 ASN A 130      -2.319  -2.005 -28.799  1.00  1.02           N  
ATOM   2082  H   ASN A 130       1.738  -5.577 -29.394  1.00  0.64           H  
ATOM   2083  HA  ASN A 130      -0.103  -4.702 -27.277  1.00  0.82           H  
ATOM   2084 1HB  ASN A 130       0.131  -2.699 -28.733  1.00  1.22           H  
ATOM   2085 2HB  ASN A 130      -0.464  -3.644 -30.092  1.00  1.22           H  
ATOM   2086 1HD2 ASN A 130      -3.250  -1.739 -28.546  1.00  1.22           H  
ATOM   2087 2HD2 ASN A 130      -1.699  -1.330 -29.200  1.00  1.22           H  
ATOM   2088  N   TRP A 131      -1.005  -6.906 -27.807  1.00  0.43           N  
ATOM   2089  CA  TRP A 131      -1.742  -8.136 -28.019  1.00  0.34           C  
ATOM   2090  C   TRP A 131      -3.244  -7.904 -28.118  1.00  0.42           C  
ATOM   2091  O   TRP A 131      -3.989  -8.790 -28.539  1.00  0.88           O  
ATOM   2092  CB  TRP A 131      -1.405  -9.127 -26.911  1.00  0.51           C  
ATOM   2093  CG  TRP A 131       0.003  -9.609 -27.040  1.00  0.51           C  
ATOM   2094  CD1 TRP A 131       1.060  -9.335 -26.223  1.00  0.51           C  
ATOM   2095  CD2 TRP A 131       0.525 -10.441 -28.100  1.00  0.51           C  
ATOM   2096  NE1 TRP A 131       2.194  -9.942 -26.699  1.00  0.51           N  
ATOM   2097  CE2 TRP A 131       1.883 -10.615 -27.851  1.00  0.51           C  
ATOM   2098  CE3 TRP A 131      -0.048 -11.033 -29.231  1.00  0.51           C  
ATOM   2099  CZ2 TRP A 131       2.691 -11.355 -28.693  1.00  0.51           C  
ATOM   2100  CZ3 TRP A 131       0.761 -11.782 -30.074  1.00  0.51           C  
ATOM   2101  CH2 TRP A 131       2.096 -11.938 -29.811  1.00  0.51           C  
ATOM   2102  H   TRP A 131      -0.633  -6.728 -26.881  1.00  0.52           H  
ATOM   2103  HA  TRP A 131      -1.402  -8.568 -28.956  1.00  0.41           H  
ATOM   2104 1HB  TRP A 131      -1.526  -8.651 -25.937  1.00  0.61           H  
ATOM   2105 2HB  TRP A 131      -2.077  -9.982 -26.952  1.00  0.61           H  
ATOM   2106  HD1 TRP A 131       1.015  -8.723 -25.325  1.00  0.61           H  
ATOM   2107  HE1 TRP A 131       3.111  -9.893 -26.277  1.00  0.61           H  
ATOM   2108  HE3 TRP A 131      -1.106 -10.906 -29.446  1.00  0.61           H  
ATOM   2109  HZ2 TRP A 131       3.754 -11.486 -28.506  1.00  0.61           H  
ATOM   2110  HZ3 TRP A 131       0.308 -12.241 -30.953  1.00  0.61           H  
ATOM   2111  HH2 TRP A 131       2.707 -12.530 -30.494  1.00  0.61           H  
ATOM   2112  N   VAL A 132      -3.696  -6.709 -27.740  1.00  0.43           N  
ATOM   2113  CA  VAL A 132      -5.103  -6.381 -27.841  1.00  0.67           C  
ATOM   2114  C   VAL A 132      -5.383  -6.139 -29.308  1.00  0.86           C  
ATOM   2115  O   VAL A 132      -6.298  -6.724 -29.885  1.00  0.71           O  
ATOM   2116  CB  VAL A 132      -5.453  -5.135 -27.000  1.00  1.01           C  
ATOM   2117  CG1 VAL A 132      -6.903  -4.743 -27.229  1.00  1.01           C  
ATOM   2118  CG2 VAL A 132      -5.178  -5.413 -25.531  1.00  1.01           C  
ATOM   2119  H   VAL A 132      -3.059  -5.992 -27.414  1.00  0.52           H  
ATOM   2120  HA  VAL A 132      -5.699  -7.225 -27.503  1.00  0.80           H  
ATOM   2121  HB  VAL A 132      -4.842  -4.298 -27.328  1.00  1.21           H  
ATOM   2122 1HG1 VAL A 132      -7.134  -3.851 -26.647  1.00  1.21           H  
ATOM   2123 2HG1 VAL A 132      -7.061  -4.536 -28.288  1.00  1.21           H  
ATOM   2124 3HG1 VAL A 132      -7.554  -5.559 -26.917  1.00  1.21           H  
ATOM   2125 1HG2 VAL A 132      -5.412  -4.526 -24.943  1.00  1.21           H  
ATOM   2126 2HG2 VAL A 132      -5.799  -6.242 -25.198  1.00  1.21           H  
ATOM   2127 3HG2 VAL A 132      -4.127  -5.669 -25.399  1.00  1.21           H  
ATOM   2128  N   ALA A 133      -4.538  -5.315 -29.922  1.00  1.33           N  
ATOM   2129  CA  ALA A 133      -4.616  -5.028 -31.350  1.00  1.50           C  
ATOM   2130  C   ALA A 133      -4.416  -6.304 -32.164  1.00  1.48           C  
ATOM   2131  O   ALA A 133      -5.069  -6.499 -33.190  1.00  1.97           O  
ATOM   2132  CB  ALA A 133      -3.578  -3.992 -31.740  1.00  2.25           C  
ATOM   2133  H   ALA A 133      -3.816  -4.869 -29.372  1.00  1.60           H  
ATOM   2134  HA  ALA A 133      -5.610  -4.639 -31.566  1.00  1.80           H  
ATOM   2135 1HB  ALA A 133      -3.663  -3.775 -32.805  1.00  2.70           H  
ATOM   2136 2HB  ALA A 133      -3.744  -3.078 -31.170  1.00  2.70           H  
ATOM   2137 3HB  ALA A 133      -2.581  -4.376 -31.528  1.00  2.70           H  
ATOM   2138  N   ALA A 134      -3.532  -7.188 -31.686  1.00  1.92           N  
ATOM   2139  CA  ALA A 134      -3.269  -8.466 -32.341  1.00  2.06           C  
ATOM   2140  C   ALA A 134      -4.457  -9.437 -32.270  1.00  1.75           C  
ATOM   2141  O   ALA A 134      -4.490 -10.418 -33.016  1.00  2.29           O  
ATOM   2142  CB  ALA A 134      -2.051  -9.126 -31.720  1.00  3.09           C  
ATOM   2143  H   ALA A 134      -2.993  -6.956 -30.859  1.00  2.30           H  
ATOM   2144  HA  ALA A 134      -3.065  -8.263 -33.392  1.00  2.47           H  
ATOM   2145 1HB  ALA A 134      -1.836 -10.058 -32.243  1.00  3.71           H  
ATOM   2146 2HB  ALA A 134      -1.193  -8.458 -31.800  1.00  3.71           H  
ATOM   2147 3HB  ALA A 134      -2.252  -9.338 -30.674  1.00  3.71           H  
ATOM   2148  N   GLY A 135      -5.417  -9.195 -31.372  1.00  1.18           N  
ATOM   2149  CA  GLY A 135      -6.569 -10.074 -31.240  1.00  1.06           C  
ATOM   2150  C   GLY A 135      -6.321 -11.248 -30.295  1.00  0.90           C  
ATOM   2151  O   GLY A 135      -7.081 -12.215 -30.302  1.00  1.30           O  
ATOM   2152  H   GLY A 135      -5.386  -8.375 -30.784  1.00  1.42           H  
ATOM   2153 1HA  GLY A 135      -7.421  -9.494 -30.881  1.00  1.27           H  
ATOM   2154 2HA  GLY A 135      -6.843 -10.453 -32.224  1.00  1.27           H  
ATOM   2155  N   ALA A 136      -5.253 -11.177 -29.499  1.00  0.62           N  
ATOM   2156  CA  ALA A 136      -4.927 -12.239 -28.555  1.00  0.53           C  
ATOM   2157  C   ALA A 136      -5.487 -11.952 -27.167  1.00  0.52           C  
ATOM   2158  O   ALA A 136      -5.305 -12.750 -26.253  1.00  0.76           O  
ATOM   2159  CB  ALA A 136      -3.420 -12.432 -28.476  1.00  0.80           C  
ATOM   2160  H   ALA A 136      -4.658 -10.361 -29.515  1.00  0.74           H  
ATOM   2161  HA  ALA A 136      -5.384 -13.158 -28.908  1.00  0.64           H  
ATOM   2162 1HB  ALA A 136      -3.192 -13.247 -27.789  1.00  0.95           H  
ATOM   2163 2HB  ALA A 136      -3.032 -12.672 -29.466  1.00  0.95           H  
ATOM   2164 3HB  ALA A 136      -2.957 -11.516 -28.118  1.00  0.95           H  
ATOM   2165  N   VAL A 137      -6.167 -10.823 -26.999  1.00  0.41           N  
ATOM   2166  CA  VAL A 137      -6.693 -10.455 -25.693  1.00  0.36           C  
ATOM   2167  C   VAL A 137      -8.217 -10.351 -25.705  1.00  0.63           C  
ATOM   2168  O   VAL A 137      -8.810  -9.729 -26.588  1.00  1.14           O  
ATOM   2169  CB  VAL A 137      -6.056  -9.132 -25.217  1.00  0.54           C  
ATOM   2170  CG1 VAL A 137      -6.643  -8.689 -23.891  1.00  0.54           C  
ATOM   2171  CG2 VAL A 137      -4.558  -9.330 -25.065  1.00  0.54           C  
ATOM   2172  H   VAL A 137      -6.310 -10.196 -27.776  1.00  0.49           H  
ATOM   2173  HA  VAL A 137      -6.412 -11.231 -24.982  1.00  0.43           H  
ATOM   2174  HB  VAL A 137      -6.261  -8.354 -25.946  1.00  0.65           H  
ATOM   2175 1HG1 VAL A 137      -6.177  -7.753 -23.581  1.00  0.65           H  
ATOM   2176 2HG1 VAL A 137      -7.712  -8.537 -24.005  1.00  0.65           H  
ATOM   2177 3HG1 VAL A 137      -6.457  -9.453 -23.137  1.00  0.65           H  
ATOM   2178 1HG2 VAL A 137      -4.102  -8.397 -24.741  1.00  0.65           H  
ATOM   2179 2HG2 VAL A 137      -4.367 -10.106 -24.323  1.00  0.65           H  
ATOM   2180 3HG2 VAL A 137      -4.132  -9.631 -26.019  1.00  0.65           H  
ATOM   2181  N   THR A 138      -8.830 -10.981 -24.706  1.00  0.89           N  
ATOM   2182  CA  THR A 138     -10.280 -11.024 -24.524  1.00  1.77           C  
ATOM   2183  C   THR A 138     -10.777  -9.737 -23.855  1.00  0.95           C  
ATOM   2184  O   THR A 138      -9.964  -8.939 -23.390  1.00  0.58           O  
ATOM   2185  CB  THR A 138     -10.663 -12.262 -23.661  1.00  2.66           C  
ATOM   2186  OG1 THR A 138     -10.039 -12.159 -22.369  1.00  2.66           O  
ATOM   2187  CG2 THR A 138     -10.227 -13.541 -24.340  1.00  2.66           C  
ATOM   2188  H   THR A 138      -8.255 -11.467 -24.031  1.00  1.07           H  
ATOM   2189  HA  THR A 138     -10.744 -11.116 -25.503  1.00  2.12           H  
ATOM   2190  HB  THR A 138     -11.736 -12.312 -23.518  1.00  3.19           H  
ATOM   2191  HG1 THR A 138      -9.871 -13.045 -22.019  1.00  3.19           H  
ATOM   2192 1HG2 THR A 138     -10.506 -14.394 -23.723  1.00  3.19           H  
ATOM   2193 2HG2 THR A 138     -10.716 -13.622 -25.310  1.00  3.19           H  
ATOM   2194 3HG2 THR A 138      -9.148 -13.526 -24.471  1.00  3.19           H  
ATOM   2195  N   PRO A 139     -12.098  -9.511 -23.815  1.00  1.43           N  
ATOM   2196  CA  PRO A 139     -12.787  -8.392 -23.177  1.00  1.30           C  
ATOM   2197  C   PRO A 139     -12.432  -8.296 -21.698  1.00  0.75           C  
ATOM   2198  O   PRO A 139     -12.021  -9.278 -21.072  1.00  1.69           O  
ATOM   2199  CB  PRO A 139     -14.265  -8.698 -23.420  1.00  1.95           C  
ATOM   2200  CG  PRO A 139     -14.275  -9.464 -24.702  1.00  1.95           C  
ATOM   2201  CD  PRO A 139     -13.009 -10.267 -24.702  1.00  1.95           C  
ATOM   2202  HA  PRO A 139     -12.502  -7.463 -23.694  1.00  1.56           H  
ATOM   2203 1HB  PRO A 139     -14.673  -9.275 -22.577  1.00  2.34           H  
ATOM   2204 2HB  PRO A 139     -14.839  -7.762 -23.478  1.00  2.34           H  
ATOM   2205 1HG  PRO A 139     -15.173 -10.096 -24.755  1.00  2.34           H  
ATOM   2206 2HG  PRO A 139     -14.329  -8.769 -25.554  1.00  2.34           H  
ATOM   2207 1HD  PRO A 139     -13.218 -11.264 -24.294  1.00  2.34           H  
ATOM   2208 2HD  PRO A 139     -12.602 -10.317 -25.721  1.00  2.34           H  
ATOM   2209  N   ILE A 140     -12.551  -7.091 -21.152  1.00  0.80           N  
ATOM   2210  CA  ILE A 140     -12.165  -6.852 -19.772  1.00  1.17           C  
ATOM   2211  C   ILE A 140     -13.189  -7.412 -18.811  1.00  0.56           C  
ATOM   2212  O   ILE A 140     -14.358  -7.024 -18.820  1.00  1.33           O  
ATOM   2213  CB  ILE A 140     -11.987  -5.356 -19.495  1.00  1.75           C  
ATOM   2214  CG1 ILE A 140     -10.870  -4.793 -20.371  1.00  1.75           C  
ATOM   2215  CG2 ILE A 140     -11.661  -5.149 -18.025  1.00  1.75           C  
ATOM   2216  CD1 ILE A 140     -11.320  -4.503 -21.785  1.00  1.75           C  
ATOM   2217  H   ILE A 140     -12.907  -6.326 -21.707  1.00  0.96           H  
ATOM   2218  HA  ILE A 140     -11.219  -7.351 -19.584  1.00  1.40           H  
ATOM   2219  HB  ILE A 140     -12.904  -4.827 -19.744  1.00  2.11           H  
ATOM   2220 1HG1 ILE A 140     -10.497  -3.874 -19.930  1.00  2.11           H  
ATOM   2221 2HG1 ILE A 140     -10.051  -5.506 -20.409  1.00  2.11           H  
ATOM   2222 1HG2 ILE A 140     -11.542  -4.088 -17.823  1.00  2.11           H  
ATOM   2223 2HG2 ILE A 140     -12.471  -5.544 -17.414  1.00  2.11           H  
ATOM   2224 3HG2 ILE A 140     -10.736  -5.671 -17.779  1.00  2.11           H  
ATOM   2225 1HD1 ILE A 140     -10.488  -4.109 -22.361  1.00  2.11           H  
ATOM   2226 2HD1 ILE A 140     -11.676  -5.421 -22.251  1.00  2.11           H  
ATOM   2227 3HD1 ILE A 140     -12.125  -3.770 -21.766  1.00  2.11           H  
ATOM   2228  N   LYS A 141     -12.726  -8.331 -17.982  1.00  0.70           N  
ATOM   2229  CA  LYS A 141     -13.552  -8.991 -16.994  1.00  0.82           C  
ATOM   2230  C   LYS A 141     -13.616  -8.183 -15.712  1.00  0.55           C  
ATOM   2231  O   LYS A 141     -12.779  -7.310 -15.481  1.00  0.89           O  
ATOM   2232  CB  LYS A 141     -13.017 -10.394 -16.729  1.00  1.23           C  
ATOM   2233  CG  LYS A 141     -13.123 -11.325 -17.933  1.00  1.23           C  
ATOM   2234  CD  LYS A 141     -12.549 -12.698 -17.627  1.00  1.23           C  
ATOM   2235  CE  LYS A 141     -12.698 -13.655 -18.798  1.00  1.23           C  
ATOM   2236  NZ  LYS A 141     -12.015 -14.953 -18.535  1.00  1.23           N  
ATOM   2237  H   LYS A 141     -11.751  -8.589 -18.044  1.00  0.84           H  
ATOM   2238  HA  LYS A 141     -14.566  -9.073 -17.389  1.00  0.98           H  
ATOM   2239 1HB  LYS A 141     -11.969 -10.337 -16.435  1.00  1.48           H  
ATOM   2240 2HB  LYS A 141     -13.566 -10.848 -15.905  1.00  1.48           H  
ATOM   2241 1HG  LYS A 141     -14.172 -11.438 -18.213  1.00  1.48           H  
ATOM   2242 2HG  LYS A 141     -12.585 -10.894 -18.777  1.00  1.48           H  
ATOM   2243 1HD  LYS A 141     -11.493 -12.613 -17.387  1.00  1.48           H  
ATOM   2244 2HD  LYS A 141     -13.068 -13.118 -16.768  1.00  1.48           H  
ATOM   2245 1HE  LYS A 141     -13.757 -13.839 -18.964  1.00  1.48           H  
ATOM   2246 2HE  LYS A 141     -12.276 -13.208 -19.698  1.00  1.48           H  
ATOM   2247 1HZ  LYS A 141     -12.142 -15.574 -19.324  1.00  1.48           H  
ATOM   2248 2HZ  LYS A 141     -11.029 -14.786 -18.402  1.00  1.48           H  
ATOM   2249 3HZ  LYS A 141     -12.384 -15.395 -17.698  1.00  1.48           H  
ATOM   2250  N   ASN A 142     -14.626  -8.475 -14.904  1.00  0.61           N  
ATOM   2251  CA  ASN A 142     -14.835  -7.833 -13.616  1.00  0.64           C  
ATOM   2252  C   ASN A 142     -14.965  -8.909 -12.552  1.00  0.55           C  
ATOM   2253  O   ASN A 142     -15.972  -9.615 -12.488  1.00  0.42           O  
ATOM   2254  CB  ASN A 142     -16.050  -6.934 -13.633  1.00  0.96           C  
ATOM   2255  CG  ASN A 142     -16.211  -6.157 -12.352  1.00  0.96           C  
ATOM   2256  OD1 ASN A 142     -15.611  -6.472 -11.316  1.00  0.96           O  
ATOM   2257  ND2 ASN A 142     -17.025  -5.134 -12.404  1.00  0.96           N  
ATOM   2258  H   ASN A 142     -15.277  -9.192 -15.190  1.00  0.73           H  
ATOM   2259  HA  ASN A 142     -13.958  -7.233 -13.371  1.00  0.77           H  
ATOM   2260 1HB  ASN A 142     -15.973  -6.233 -14.464  1.00  1.15           H  
ATOM   2261 2HB  ASN A 142     -16.945  -7.534 -13.794  1.00  1.15           H  
ATOM   2262 1HD2 ASN A 142     -17.178  -4.574 -11.589  1.00  1.15           H  
ATOM   2263 2HD2 ASN A 142     -17.495  -4.911 -13.257  1.00  1.15           H  
ATOM   2264  N   GLN A 143     -13.935  -9.042 -11.726  1.00  0.83           N  
ATOM   2265  CA  GLN A 143     -13.888 -10.079 -10.703  1.00  1.25           C  
ATOM   2266  C   GLN A 143     -14.700  -9.746  -9.444  1.00  1.63           C  
ATOM   2267  O   GLN A 143     -14.888 -10.611  -8.584  1.00  6.09           O  
ATOM   2268  CB  GLN A 143     -12.432 -10.332 -10.311  1.00  1.88           C  
ATOM   2269  CG  GLN A 143     -11.564 -10.827 -11.454  1.00  1.88           C  
ATOM   2270  CD  GLN A 143     -11.955 -12.190 -11.983  1.00  1.88           C  
ATOM   2271  OE1 GLN A 143     -11.934 -13.178 -11.246  1.00  1.88           O  
ATOM   2272  NE2 GLN A 143     -12.317 -12.254 -13.258  1.00  1.88           N  
ATOM   2273  H   GLN A 143     -13.145  -8.419 -11.832  1.00  1.00           H  
ATOM   2274  HA  GLN A 143     -14.295 -10.992 -11.134  1.00  1.50           H  
ATOM   2275 1HB  GLN A 143     -11.993  -9.405  -9.941  1.00  2.25           H  
ATOM   2276 2HB  GLN A 143     -12.391 -11.056  -9.502  1.00  2.25           H  
ATOM   2277 1HG  GLN A 143     -11.665 -10.119 -12.268  1.00  2.25           H  
ATOM   2278 2HG  GLN A 143     -10.527 -10.871 -11.121  1.00  2.25           H  
ATOM   2279 1HE2 GLN A 143     -12.583 -13.133 -13.665  1.00  2.25           H  
ATOM   2280 2HE2 GLN A 143     -12.321 -11.428 -13.820  1.00  2.25           H  
ATOM   2281  N   GLY A 144     -15.212  -8.520  -9.350  1.00  0.43           N  
ATOM   2282  CA  GLY A 144     -16.005  -8.109  -8.199  1.00  0.57           C  
ATOM   2283  C   GLY A 144     -15.150  -7.897  -6.956  1.00  0.95           C  
ATOM   2284  O   GLY A 144     -14.058  -7.336  -7.031  1.00  5.24           O  
ATOM   2285  H   GLY A 144     -15.061  -7.846 -10.091  1.00  0.52           H  
ATOM   2286 1HA  GLY A 144     -16.534  -7.186  -8.440  1.00  0.68           H  
ATOM   2287 2HA  GLY A 144     -16.764  -8.864  -7.997  1.00  0.68           H  
ATOM   2288  N   THR A 145     -15.653  -8.363  -5.813  1.00  1.36           N  
ATOM   2289  CA  THR A 145     -14.977  -8.187  -4.527  1.00  1.03           C  
ATOM   2290  C   THR A 145     -14.425  -9.488  -3.956  1.00  1.93           C  
ATOM   2291  O   THR A 145     -14.381  -9.665  -2.737  1.00 12.10           O  
ATOM   2292  CB  THR A 145     -15.934  -7.573  -3.491  1.00  1.54           C  
ATOM   2293  OG1 THR A 145     -17.096  -8.405  -3.364  1.00  1.54           O  
ATOM   2294  CG2 THR A 145     -16.352  -6.174  -3.907  1.00  1.54           C  
ATOM   2295  H   THR A 145     -16.548  -8.833  -5.830  1.00  1.63           H  
ATOM   2296  HA  THR A 145     -14.140  -7.503  -4.672  1.00  1.24           H  
ATOM   2297  HB  THR A 145     -15.432  -7.527  -2.526  1.00  1.85           H  
ATOM   2298  HG1 THR A 145     -16.824  -9.295  -3.122  1.00  1.85           H  
ATOM   2299 1HG2 THR A 145     -17.026  -5.758  -3.159  1.00  1.85           H  
ATOM   2300 2HG2 THR A 145     -15.467  -5.545  -3.990  1.00  1.85           H  
ATOM   2301 3HG2 THR A 145     -16.860  -6.216  -4.870  1.00  1.85           H  
ATOM   2302  N   CYS A 146     -14.016 -10.398  -4.830  1.00  2.15           N  
ATOM   2303  CA  CYS A 146     -13.456 -11.671  -4.396  1.00  1.61           C  
ATOM   2304  C   CYS A 146     -12.010 -11.809  -4.832  1.00  2.59           C  
ATOM   2305  O   CYS A 146     -11.625 -11.305  -5.887  1.00  8.48           O  
ATOM   2306  CB  CYS A 146     -14.273 -12.825  -4.951  1.00  2.42           C  
ATOM   2307  SG  CYS A 146     -15.974 -12.845  -4.349  1.00  2.42           S  
ATOM   2308  H   CYS A 146     -14.081 -10.205  -5.819  1.00  2.58           H  
ATOM   2309  HA  CYS A 146     -13.495 -11.714  -3.308  1.00  1.93           H  
ATOM   2310 1HB  CYS A 146     -14.299 -12.766  -6.040  1.00  2.90           H  
ATOM   2311 2HB  CYS A 146     -13.803 -13.769  -4.683  1.00  2.90           H  
ATOM   2312  HG  CYS A 146     -15.664 -12.965  -3.062  1.00  2.90           H  
ATOM   2313  N   GLY A 147     -11.207 -12.495  -4.018  1.00  1.10           N  
ATOM   2314  CA  GLY A 147      -9.783 -12.694  -4.277  1.00  1.50           C  
ATOM   2315  C   GLY A 147      -9.534 -13.687  -5.409  1.00  1.58           C  
ATOM   2316  O   GLY A 147      -9.089 -14.803  -5.163  1.00  2.11           O  
ATOM   2317  H   GLY A 147     -11.584 -12.906  -3.175  1.00  1.32           H  
ATOM   2318 1HA  GLY A 147      -9.332 -11.738  -4.502  1.00  1.80           H  
ATOM   2319 2HA  GLY A 147      -9.302 -13.055  -3.368  1.00  1.80           H  
ATOM   2320  N   SER A 148      -9.816 -13.266  -6.642  1.00  1.24           N  
ATOM   2321  CA  SER A 148      -9.783 -14.148  -7.798  1.00  1.13           C  
ATOM   2322  C   SER A 148      -8.957 -13.664  -9.000  1.00  0.79           C  
ATOM   2323  O   SER A 148      -8.769 -14.422  -9.952  1.00  0.78           O  
ATOM   2324  CB  SER A 148     -11.196 -14.385  -8.236  1.00  1.69           C  
ATOM   2325  OG  SER A 148     -11.806 -13.192  -8.622  1.00  1.69           O  
ATOM   2326  H   SER A 148     -10.150 -12.319  -6.751  1.00  1.49           H  
ATOM   2327  HA  SER A 148      -9.360 -15.097  -7.471  1.00  1.36           H  
ATOM   2328 1HB  SER A 148     -11.196 -15.075  -9.074  1.00  2.03           H  
ATOM   2329 2HB  SER A 148     -11.757 -14.840  -7.421  1.00  2.03           H  
ATOM   2330  HG  SER A 148     -11.699 -13.136  -9.576  1.00  2.03           H  
ATOM   2331  N   CYS A 149      -8.435 -12.438  -8.944  1.00  1.34           N  
ATOM   2332  CA  CYS A 149      -7.638 -11.863 -10.038  1.00  1.51           C  
ATOM   2333  C   CYS A 149      -6.383 -12.673 -10.355  1.00  1.10           C  
ATOM   2334  O   CYS A 149      -5.916 -12.675 -11.489  1.00  1.24           O  
ATOM   2335  CB  CYS A 149      -7.205 -10.431  -9.726  1.00  2.27           C  
ATOM   2336  SG  CYS A 149      -8.559  -9.235  -9.677  1.00  2.27           S  
ATOM   2337  H   CYS A 149      -8.629 -11.872  -8.142  1.00  1.61           H  
ATOM   2338  HA  CYS A 149      -8.268 -11.830 -10.923  1.00  1.81           H  
ATOM   2339 1HB  CYS A 149      -6.683 -10.398  -8.775  1.00  2.72           H  
ATOM   2340 2HB  CYS A 149      -6.502 -10.101 -10.489  1.00  2.72           H  
ATOM   2341  HG  CYS A 149      -7.799  -8.173  -9.428  1.00  2.72           H  
ATOM   2342  N   TRP A 150      -5.836 -13.368  -9.368  1.00  0.96           N  
ATOM   2343  CA  TRP A 150      -4.701 -14.251  -9.612  1.00  1.00           C  
ATOM   2344  C   TRP A 150      -5.051 -15.369 -10.604  1.00  0.83           C  
ATOM   2345  O   TRP A 150      -4.198 -15.808 -11.381  1.00  1.54           O  
ATOM   2346  CB  TRP A 150      -4.238 -14.819  -8.275  1.00  1.50           C  
ATOM   2347  CG  TRP A 150      -5.301 -15.627  -7.605  1.00  1.50           C  
ATOM   2348  CD1 TRP A 150      -6.242 -15.143  -6.750  1.00  1.50           C  
ATOM   2349  CD2 TRP A 150      -5.548 -17.050  -7.706  1.00  1.50           C  
ATOM   2350  NE1 TRP A 150      -7.059 -16.157  -6.321  1.00  1.50           N  
ATOM   2351  CE2 TRP A 150      -6.645 -17.330  -6.892  1.00  1.50           C  
ATOM   2352  CE3 TRP A 150      -4.934 -18.092  -8.410  1.00  1.50           C  
ATOM   2353  CZ2 TRP A 150      -7.146 -18.611  -6.754  1.00  1.50           C  
ATOM   2354  CZ3 TRP A 150      -5.446 -19.374  -8.276  1.00  1.50           C  
ATOM   2355  CH2 TRP A 150      -6.525 -19.625  -7.471  1.00  1.50           C  
ATOM   2356  H   TRP A 150      -6.223 -13.311  -8.438  1.00  1.15           H  
ATOM   2357  HA  TRP A 150      -3.892 -13.670 -10.041  1.00  1.20           H  
ATOM   2358 1HB  TRP A 150      -3.364 -15.452  -8.426  1.00  1.80           H  
ATOM   2359 2HB  TRP A 150      -3.948 -14.006  -7.609  1.00  1.80           H  
ATOM   2360  HD1 TRP A 150      -6.336 -14.100  -6.453  1.00  1.80           H  
ATOM   2361  HE1 TRP A 150      -7.839 -16.053  -5.682  1.00  1.80           H  
ATOM   2362  HE3 TRP A 150      -4.075 -17.899  -9.051  1.00  1.80           H  
ATOM   2363  HZ2 TRP A 150      -8.000 -18.831  -6.117  1.00  1.80           H  
ATOM   2364  HZ3 TRP A 150      -4.967 -20.185  -8.824  1.00  1.80           H  
ATOM   2365  HH2 TRP A 150      -6.898 -20.646  -7.386  1.00  1.80           H  
ATOM   2366  N   ALA A 151      -6.322 -15.790 -10.608  1.00  0.41           N  
ATOM   2367  CA  ALA A 151      -6.794 -16.810 -11.523  1.00  0.44           C  
ATOM   2368  C   ALA A 151      -7.102 -16.140 -12.843  1.00  0.32           C  
ATOM   2369  O   ALA A 151      -6.823 -16.700 -13.898  1.00  0.33           O  
ATOM   2370  CB  ALA A 151      -8.011 -17.533 -10.962  1.00  0.66           C  
ATOM   2371  H   ALA A 151      -6.993 -15.385  -9.972  1.00  0.49           H  
ATOM   2372  HA  ALA A 151      -5.994 -17.532 -11.684  1.00  0.53           H  
ATOM   2373 1HB  ALA A 151      -8.340 -18.296 -11.668  1.00  0.79           H  
ATOM   2374 2HB  ALA A 151      -7.748 -18.006 -10.015  1.00  0.79           H  
ATOM   2375 3HB  ALA A 151      -8.817 -16.821 -10.798  1.00  0.79           H  
ATOM   2376  N   PHE A 152      -7.633 -14.914 -12.773  1.00  0.32           N  
ATOM   2377  CA  PHE A 152      -7.892 -14.117 -13.967  1.00  0.33           C  
ATOM   2378  C   PHE A 152      -6.675 -13.903 -14.815  1.00  0.40           C  
ATOM   2379  O   PHE A 152      -6.729 -14.129 -16.018  1.00  0.88           O  
ATOM   2380  CB  PHE A 152      -8.414 -12.726 -13.632  1.00  0.49           C  
ATOM   2381  CG  PHE A 152      -8.346 -11.807 -14.822  1.00  0.49           C  
ATOM   2382  CD1 PHE A 152      -9.293 -11.836 -15.826  1.00  0.49           C  
ATOM   2383  CD2 PHE A 152      -7.284 -10.912 -14.937  1.00  0.49           C  
ATOM   2384  CE1 PHE A 152      -9.179 -10.990 -16.919  1.00  0.49           C  
ATOM   2385  CE2 PHE A 152      -7.165 -10.074 -16.024  1.00  0.49           C  
ATOM   2386  CZ  PHE A 152      -8.117 -10.115 -17.015  1.00  0.49           C  
ATOM   2387  H   PHE A 152      -7.868 -14.533 -11.864  1.00  0.38           H  
ATOM   2388  HA  PHE A 152      -8.639 -14.637 -14.567  1.00  0.40           H  
ATOM   2389 1HB  PHE A 152      -9.447 -12.785 -13.294  1.00  0.59           H  
ATOM   2390 2HB  PHE A 152      -7.824 -12.286 -12.841  1.00  0.59           H  
ATOM   2391  HD1 PHE A 152     -10.126 -12.534 -15.749  1.00  0.59           H  
ATOM   2392  HD2 PHE A 152      -6.529 -10.884 -14.151  1.00  0.59           H  
ATOM   2393  HE1 PHE A 152      -9.929 -11.019 -17.709  1.00  0.59           H  
ATOM   2394  HE2 PHE A 152      -6.324  -9.384 -16.098  1.00  0.59           H  
ATOM   2395  HZ  PHE A 152      -8.027  -9.456 -17.870  1.00  0.59           H  
ATOM   2396  N   ALA A 153      -5.600 -13.424 -14.198  1.00  0.20           N  
ATOM   2397  CA  ALA A 153      -4.381 -13.112 -14.915  1.00  0.25           C  
ATOM   2398  C   ALA A 153      -3.780 -14.353 -15.501  1.00  0.19           C  
ATOM   2399  O   ALA A 153      -3.328 -14.338 -16.648  1.00  0.18           O  
ATOM   2400  CB  ALA A 153      -3.400 -12.441 -14.006  1.00  0.38           C  
ATOM   2401  H   ALA A 153      -5.640 -13.255 -13.205  1.00  0.24           H  
ATOM   2402  HA  ALA A 153      -4.630 -12.438 -15.733  1.00  0.30           H  
ATOM   2403 1HB  ALA A 153      -2.495 -12.192 -14.561  1.00  0.45           H  
ATOM   2404 2HB  ALA A 153      -3.842 -11.529 -13.603  1.00  0.45           H  
ATOM   2405 3HB  ALA A 153      -3.152 -13.116 -13.190  1.00  0.45           H  
ATOM   2406  N   SER A 154      -3.799 -15.440 -14.725  1.00  0.22           N  
ATOM   2407  CA  SER A 154      -3.320 -16.712 -15.217  1.00  0.26           C  
ATOM   2408  C   SER A 154      -4.056 -17.054 -16.496  1.00  0.25           C  
ATOM   2409  O   SER A 154      -3.437 -17.250 -17.542  1.00  0.30           O  
ATOM   2410  CB  SER A 154      -3.556 -17.783 -14.179  1.00  0.39           C  
ATOM   2411  OG  SER A 154      -3.131 -19.034 -14.633  1.00  0.39           O  
ATOM   2412  H   SER A 154      -4.146 -15.397 -13.769  1.00  0.26           H  
ATOM   2413  HA  SER A 154      -2.254 -16.634 -15.430  1.00  0.31           H  
ATOM   2414 1HB  SER A 154      -3.027 -17.526 -13.262  1.00  0.47           H  
ATOM   2415 2HB  SER A 154      -4.616 -17.826 -13.940  1.00  0.47           H  
ATOM   2416  HG  SER A 154      -2.180 -19.040 -14.512  1.00  0.47           H  
ATOM   2417  N   VAL A 155      -5.383 -17.063 -16.409  1.00  0.27           N  
ATOM   2418  CA  VAL A 155      -6.245 -17.374 -17.529  1.00  0.39           C  
ATOM   2419  C   VAL A 155      -6.089 -16.424 -18.686  1.00  0.34           C  
ATOM   2420  O   VAL A 155      -6.080 -16.867 -19.822  1.00  0.43           O  
ATOM   2421  CB  VAL A 155      -7.703 -17.406 -17.086  1.00  0.58           C  
ATOM   2422  CG1 VAL A 155      -8.620 -17.502 -18.282  1.00  0.58           C  
ATOM   2423  CG2 VAL A 155      -7.894 -18.612 -16.216  1.00  0.58           C  
ATOM   2424  H   VAL A 155      -5.820 -16.872 -15.517  1.00  0.32           H  
ATOM   2425  HA  VAL A 155      -5.990 -18.372 -17.879  1.00  0.47           H  
ATOM   2426  HB  VAL A 155      -7.949 -16.496 -16.538  1.00  0.70           H  
ATOM   2427 1HG1 VAL A 155      -9.656 -17.538 -17.945  1.00  0.70           H  
ATOM   2428 2HG1 VAL A 155      -8.474 -16.630 -18.917  1.00  0.70           H  
ATOM   2429 3HG1 VAL A 155      -8.387 -18.407 -18.842  1.00  0.70           H  
ATOM   2430 1HG2 VAL A 155      -8.928 -18.666 -15.897  1.00  0.70           H  
ATOM   2431 2HG2 VAL A 155      -7.641 -19.502 -16.785  1.00  0.70           H  
ATOM   2432 3HG2 VAL A 155      -7.242 -18.543 -15.349  1.00  0.70           H  
ATOM   2433  N   ALA A 156      -5.964 -15.132 -18.418  1.00  0.28           N  
ATOM   2434  CA  ALA A 156      -5.813 -14.151 -19.479  1.00  0.30           C  
ATOM   2435  C   ALA A 156      -4.610 -14.479 -20.355  1.00  0.24           C  
ATOM   2436  O   ALA A 156      -4.702 -14.408 -21.584  1.00  0.29           O  
ATOM   2437  CB  ALA A 156      -5.674 -12.761 -18.885  1.00  0.45           C  
ATOM   2438  H   ALA A 156      -5.985 -14.812 -17.465  1.00  0.34           H  
ATOM   2439  HA  ALA A 156      -6.706 -14.185 -20.105  1.00  0.36           H  
ATOM   2440 1HB  ALA A 156      -5.584 -12.028 -19.687  1.00  0.54           H  
ATOM   2441 2HB  ALA A 156      -6.553 -12.534 -18.281  1.00  0.54           H  
ATOM   2442 3HB  ALA A 156      -4.786 -12.726 -18.258  1.00  0.54           H  
ATOM   2443  N   THR A 157      -3.494 -14.879 -19.731  1.00  0.18           N  
ATOM   2444  CA  THR A 157      -2.310 -15.238 -20.503  1.00  0.18           C  
ATOM   2445  C   THR A 157      -2.499 -16.576 -21.211  1.00  0.19           C  
ATOM   2446  O   THR A 157      -1.954 -16.782 -22.294  1.00  0.18           O  
ATOM   2447  CB  THR A 157      -1.068 -15.328 -19.600  1.00  0.27           C  
ATOM   2448  OG1 THR A 157      -1.281 -16.333 -18.601  1.00  0.27           O  
ATOM   2449  CG2 THR A 157      -0.806 -14.002 -18.921  1.00  0.27           C  
ATOM   2450  H   THR A 157      -3.462 -14.903 -18.717  1.00  0.22           H  
ATOM   2451  HA  THR A 157      -2.141 -14.472 -21.259  1.00  0.22           H  
ATOM   2452  HB  THR A 157      -0.200 -15.598 -20.199  1.00  0.32           H  
ATOM   2453  HG1 THR A 157      -2.168 -16.242 -18.237  1.00  0.32           H  
ATOM   2454 1HG2 THR A 157       0.074 -14.090 -18.286  1.00  0.32           H  
ATOM   2455 2HG2 THR A 157      -0.634 -13.239 -19.678  1.00  0.32           H  
ATOM   2456 3HG2 THR A 157      -1.664 -13.724 -18.315  1.00  0.32           H  
ATOM   2457  N   ILE A 158      -3.307 -17.456 -20.621  1.00  0.23           N  
ATOM   2458  CA  ILE A 158      -3.624 -18.754 -21.207  1.00  0.25           C  
ATOM   2459  C   ILE A 158      -4.504 -18.588 -22.444  1.00  0.32           C  
ATOM   2460  O   ILE A 158      -4.299 -19.255 -23.458  1.00  0.42           O  
ATOM   2461  CB  ILE A 158      -4.321 -19.656 -20.185  1.00  0.38           C  
ATOM   2462  CG1 ILE A 158      -3.344 -19.983 -19.058  1.00  0.38           C  
ATOM   2463  CG2 ILE A 158      -4.799 -20.925 -20.864  1.00  0.38           C  
ATOM   2464  CD1 ILE A 158      -3.991 -20.644 -17.859  1.00  0.38           C  
ATOM   2465  H   ILE A 158      -3.690 -17.237 -19.708  1.00  0.28           H  
ATOM   2466  HA  ILE A 158      -2.694 -19.234 -21.510  1.00  0.30           H  
ATOM   2467  HB  ILE A 158      -5.171 -19.137 -19.751  1.00  0.45           H  
ATOM   2468 1HG1 ILE A 158      -2.568 -20.628 -19.450  1.00  0.45           H  
ATOM   2469 2HG1 ILE A 158      -2.863 -19.068 -18.735  1.00  0.45           H  
ATOM   2470 1HG2 ILE A 158      -5.296 -21.565 -20.136  1.00  0.45           H  
ATOM   2471 2HG2 ILE A 158      -5.494 -20.668 -21.659  1.00  0.45           H  
ATOM   2472 3HG2 ILE A 158      -3.946 -21.453 -21.289  1.00  0.45           H  
ATOM   2473 1HD1 ILE A 158      -3.235 -20.847 -17.102  1.00  0.45           H  
ATOM   2474 2HD1 ILE A 158      -4.751 -19.987 -17.439  1.00  0.45           H  
ATOM   2475 3HD1 ILE A 158      -4.453 -21.580 -18.169  1.00  0.45           H  
ATOM   2476  N   GLU A 159      -5.492 -17.704 -22.342  1.00  0.34           N  
ATOM   2477  CA  GLU A 159      -6.397 -17.403 -23.436  1.00  0.43           C  
ATOM   2478  C   GLU A 159      -5.592 -16.856 -24.600  1.00  0.41           C  
ATOM   2479  O   GLU A 159      -5.768 -17.279 -25.747  1.00  0.56           O  
ATOM   2480  CB  GLU A 159      -7.440 -16.367 -22.994  1.00  0.65           C  
ATOM   2481  CG  GLU A 159      -8.459 -16.858 -21.973  1.00  0.65           C  
ATOM   2482  CD  GLU A 159      -9.391 -15.768 -21.499  1.00  0.65           C  
ATOM   2483  OE1 GLU A 159      -9.025 -14.619 -21.600  1.00  0.65           O  
ATOM   2484  OE2 GLU A 159     -10.467 -16.079 -21.041  1.00  0.65           O  
ATOM   2485  H   GLU A 159      -5.617 -17.215 -21.474  1.00  0.41           H  
ATOM   2486  HA  GLU A 159      -6.897 -18.319 -23.750  1.00  0.52           H  
ATOM   2487 1HB  GLU A 159      -6.932 -15.506 -22.561  1.00  0.77           H  
ATOM   2488 2HB  GLU A 159      -7.991 -16.014 -23.866  1.00  0.77           H  
ATOM   2489 1HG  GLU A 159      -9.033 -17.664 -22.405  1.00  0.77           H  
ATOM   2490 2HG  GLU A 159      -7.932 -17.271 -21.122  1.00  0.77           H  
ATOM   2491  N   SER A 160      -4.676 -15.939 -24.280  1.00  0.27           N  
ATOM   2492  CA  SER A 160      -3.801 -15.348 -25.269  1.00  0.29           C  
ATOM   2493  C   SER A 160      -2.917 -16.396 -25.901  1.00  0.36           C  
ATOM   2494  O   SER A 160      -2.756 -16.401 -27.118  1.00  0.45           O  
ATOM   2495  CB  SER A 160      -2.953 -14.284 -24.629  1.00  0.43           C  
ATOM   2496  OG  SER A 160      -3.745 -13.221 -24.175  1.00  0.43           O  
ATOM   2497  H   SER A 160      -4.599 -15.618 -23.321  1.00  0.32           H  
ATOM   2498  HA  SER A 160      -4.412 -14.904 -26.052  1.00  0.35           H  
ATOM   2499 1HB  SER A 160      -2.395 -14.707 -23.796  1.00  0.52           H  
ATOM   2500 2HB  SER A 160      -2.231 -13.917 -25.356  1.00  0.52           H  
ATOM   2501  HG  SER A 160      -4.324 -12.994 -24.906  1.00  0.52           H  
ATOM   2502  N   LEU A 161      -2.387 -17.303 -25.078  1.00  0.38           N  
ATOM   2503  CA  LEU A 161      -1.558 -18.413 -25.529  1.00  0.57           C  
ATOM   2504  C   LEU A 161      -2.278 -19.221 -26.598  1.00  0.45           C  
ATOM   2505  O   LEU A 161      -1.671 -19.615 -27.589  1.00  0.48           O  
ATOM   2506  CB  LEU A 161      -1.199 -19.320 -24.345  1.00  0.85           C  
ATOM   2507  CG  LEU A 161      -0.306 -20.522 -24.640  1.00  0.85           C  
ATOM   2508  CD1 LEU A 161       1.051 -20.039 -25.131  1.00  0.85           C  
ATOM   2509  CD2 LEU A 161      -0.180 -21.347 -23.375  1.00  0.85           C  
ATOM   2510  H   LEU A 161      -2.543 -17.215 -24.084  1.00  0.46           H  
ATOM   2511  HA  LEU A 161      -0.641 -18.010 -25.958  1.00  0.68           H  
ATOM   2512 1HB  LEU A 161      -0.698 -18.716 -23.590  1.00  1.03           H  
ATOM   2513 2HB  LEU A 161      -2.111 -19.712 -23.914  1.00  1.03           H  
ATOM   2514  HG  LEU A 161      -0.753 -21.129 -25.428  1.00  1.03           H  
ATOM   2515 1HD1 LEU A 161       1.688 -20.896 -25.345  1.00  1.03           H  
ATOM   2516 2HD1 LEU A 161       0.921 -19.447 -26.036  1.00  1.03           H  
ATOM   2517 3HD1 LEU A 161       1.517 -19.425 -24.361  1.00  1.03           H  
ATOM   2518 1HD2 LEU A 161       0.454 -22.210 -23.554  1.00  1.03           H  
ATOM   2519 2HD2 LEU A 161       0.267 -20.730 -22.605  1.00  1.03           H  
ATOM   2520 3HD2 LEU A 161      -1.168 -21.678 -23.054  1.00  1.03           H  
ATOM   2521  N   CYS A 162      -3.572 -19.473 -26.396  1.00  0.40           N  
ATOM   2522  CA  CYS A 162      -4.360 -20.221 -27.372  1.00  0.43           C  
ATOM   2523  C   CYS A 162      -4.472 -19.477 -28.712  1.00  0.39           C  
ATOM   2524  O   CYS A 162      -4.344 -20.091 -29.775  1.00  0.43           O  
ATOM   2525  CB  CYS A 162      -5.763 -20.493 -26.831  1.00  0.65           C  
ATOM   2526  SG  CYS A 162      -5.811 -21.670 -25.461  1.00  0.65           S  
ATOM   2527  H   CYS A 162      -4.011 -19.158 -25.538  1.00  0.48           H  
ATOM   2528  HA  CYS A 162      -3.868 -21.177 -27.547  1.00  0.52           H  
ATOM   2529 1HB  CYS A 162      -6.215 -19.561 -26.493  1.00  0.77           H  
ATOM   2530 2HB  CYS A 162      -6.387 -20.888 -27.631  1.00  0.77           H  
ATOM   2531  HG  CYS A 162      -7.126 -21.611 -25.280  1.00  0.77           H  
ATOM   2532  N   GLU A 163      -4.666 -18.160 -28.671  1.00  0.41           N  
ATOM   2533  CA  GLU A 163      -4.700 -17.398 -29.918  1.00  0.40           C  
ATOM   2534  C   GLU A 163      -3.322 -17.335 -30.574  1.00  0.41           C  
ATOM   2535  O   GLU A 163      -3.203 -17.408 -31.796  1.00  0.62           O  
ATOM   2536  CB  GLU A 163      -5.219 -15.986 -29.694  1.00  0.60           C  
ATOM   2537  CG  GLU A 163      -5.289 -15.156 -30.976  1.00  0.60           C  
ATOM   2538  CD  GLU A 163      -6.238 -15.671 -32.036  1.00  0.60           C  
ATOM   2539  OE1 GLU A 163      -7.230 -16.284 -31.718  1.00  0.60           O  
ATOM   2540  OE2 GLU A 163      -5.953 -15.446 -33.189  1.00  0.60           O  
ATOM   2541  H   GLU A 163      -4.800 -17.694 -27.776  1.00  0.49           H  
ATOM   2542  HA  GLU A 163      -5.373 -17.895 -30.606  1.00  0.48           H  
ATOM   2543 1HB  GLU A 163      -6.209 -16.031 -29.254  1.00  0.72           H  
ATOM   2544 2HB  GLU A 163      -4.572 -15.465 -28.989  1.00  0.72           H  
ATOM   2545 1HG  GLU A 163      -5.586 -14.143 -30.723  1.00  0.72           H  
ATOM   2546 2HG  GLU A 163      -4.288 -15.106 -31.402  1.00  0.72           H  
ATOM   2547  N   ILE A 164      -2.288 -17.195 -29.761  1.00  0.42           N  
ATOM   2548  CA  ILE A 164      -0.919 -17.121 -30.239  1.00  0.46           C  
ATOM   2549  C   ILE A 164      -0.405 -18.435 -30.838  1.00  0.55           C  
ATOM   2550  O   ILE A 164       0.237 -18.425 -31.890  1.00  0.59           O  
ATOM   2551  CB  ILE A 164       0.001 -16.648 -29.098  1.00  0.69           C  
ATOM   2552  CG1 ILE A 164      -0.339 -15.188 -28.761  1.00  0.69           C  
ATOM   2553  CG2 ILE A 164       1.466 -16.800 -29.479  1.00  0.69           C  
ATOM   2554  CD1 ILE A 164       0.282 -14.681 -27.482  1.00  0.69           C  
ATOM   2555  H   ILE A 164      -2.448 -17.127 -28.769  1.00  0.50           H  
ATOM   2556  HA  ILE A 164      -0.882 -16.366 -31.024  1.00  0.55           H  
ATOM   2557  HB  ILE A 164      -0.199 -17.241 -28.206  1.00  0.83           H  
ATOM   2558 1HG1 ILE A 164      -0.000 -14.556 -29.579  1.00  0.83           H  
ATOM   2559 2HG1 ILE A 164      -1.421 -15.088 -28.681  1.00  0.83           H  
ATOM   2560 1HG2 ILE A 164       2.093 -16.464 -28.654  1.00  0.83           H  
ATOM   2561 2HG2 ILE A 164       1.679 -17.847 -29.692  1.00  0.83           H  
ATOM   2562 3HG2 ILE A 164       1.679 -16.200 -30.364  1.00  0.83           H  
ATOM   2563 1HD1 ILE A 164      -0.010 -13.643 -27.327  1.00  0.83           H  
ATOM   2564 2HD1 ILE A 164      -0.065 -15.286 -26.643  1.00  0.83           H  
ATOM   2565 3HD1 ILE A 164       1.366 -14.746 -27.555  1.00  0.83           H  
ATOM   2566  N   THR A 165      -0.666 -19.559 -30.169  1.00  0.60           N  
ATOM   2567  CA  THR A 165      -0.143 -20.845 -30.623  1.00  0.78           C  
ATOM   2568  C   THR A 165      -1.089 -21.671 -31.500  1.00  1.02           C  
ATOM   2569  O   THR A 165      -0.613 -22.454 -32.324  1.00  1.05           O  
ATOM   2570  CB  THR A 165       0.275 -21.711 -29.417  1.00  1.17           C  
ATOM   2571  OG1 THR A 165      -0.865 -21.964 -28.583  1.00  1.17           O  
ATOM   2572  CG2 THR A 165       1.346 -21.006 -28.605  1.00  1.17           C  
ATOM   2573  H   THR A 165      -1.198 -19.520 -29.317  1.00  0.72           H  
ATOM   2574  HA  THR A 165       0.753 -20.647 -31.212  1.00  0.94           H  
ATOM   2575  HB  THR A 165       0.668 -22.663 -29.776  1.00  1.40           H  
ATOM   2576  HG1 THR A 165      -1.204 -21.126 -28.249  1.00  1.40           H  
ATOM   2577 1HG2 THR A 165       1.636 -21.631 -27.761  1.00  1.40           H  
ATOM   2578 2HG2 THR A 165       2.216 -20.822 -29.234  1.00  1.40           H  
ATOM   2579 3HG2 THR A 165       0.956 -20.058 -28.237  1.00  1.40           H  
ATOM   2580  N   THR A 166      -2.409 -21.516 -31.359  1.00  1.37           N  
ATOM   2581  CA  THR A 166      -3.309 -22.294 -32.218  1.00  1.70           C  
ATOM   2582  C   THR A 166      -4.118 -21.394 -33.140  1.00  1.69           C  
ATOM   2583  O   THR A 166      -4.553 -21.827 -34.208  1.00  2.02           O  
ATOM   2584  CB  THR A 166      -4.288 -23.159 -31.396  1.00  2.55           C  
ATOM   2585  OG1 THR A 166      -5.150 -22.316 -30.625  1.00  2.55           O  
ATOM   2586  CG2 THR A 166      -3.519 -24.071 -30.454  1.00  2.55           C  
ATOM   2587  H   THR A 166      -2.801 -20.891 -30.671  1.00  1.64           H  
ATOM   2588  HA  THR A 166      -2.710 -22.959 -32.840  1.00  2.04           H  
ATOM   2589  HB  THR A 166      -4.893 -23.765 -32.070  1.00  3.06           H  
ATOM   2590  HG1 THR A 166      -4.617 -21.704 -30.110  1.00  3.06           H  
ATOM   2591 1HG2 THR A 166      -4.220 -24.677 -29.880  1.00  3.06           H  
ATOM   2592 2HG2 THR A 166      -2.865 -24.723 -31.033  1.00  3.06           H  
ATOM   2593 3HG2 THR A 166      -2.920 -23.469 -29.773  1.00  3.06           H  
ATOM   2594  N   GLY A 167      -4.298 -20.135 -32.748  1.00  1.98           N  
ATOM   2595  CA  GLY A 167      -5.072 -19.208 -33.562  1.00  1.93           C  
ATOM   2596  C   GLY A 167      -6.530 -19.249 -33.145  1.00  2.28           C  
ATOM   2597  O   GLY A 167      -7.428 -19.035 -33.963  1.00  3.39           O  
ATOM   2598  H   GLY A 167      -3.940 -19.826 -31.855  1.00  2.38           H  
ATOM   2599 1HA  GLY A 167      -4.685 -18.196 -33.455  1.00  2.32           H  
ATOM   2600 2HA  GLY A 167      -4.981 -19.478 -34.612  1.00  2.32           H  
ATOM   2601  N   ASN A 168      -6.766 -19.547 -31.870  1.00  2.51           N  
ATOM   2602  CA  ASN A 168      -8.123 -19.648 -31.366  1.00  3.10           C  
ATOM   2603  C   ASN A 168      -8.275 -19.082 -29.958  1.00  2.23           C  
ATOM   2604  O   ASN A 168      -8.177 -19.816 -28.980  1.00  2.27           O  
ATOM   2605  CB  ASN A 168      -8.579 -21.097 -31.398  1.00  4.65           C  
ATOM   2606  CG  ASN A 168     -10.025 -21.264 -31.024  1.00  4.65           C  
ATOM   2607  OD1 ASN A 168     -10.728 -20.286 -30.748  1.00  4.65           O  
ATOM   2608  ND2 ASN A 168     -10.485 -22.490 -31.012  1.00  4.65           N  
ATOM   2609  H   ASN A 168      -5.989 -19.710 -31.240  1.00  3.01           H  
ATOM   2610  HA  ASN A 168      -8.774 -19.065 -32.017  1.00  3.72           H  
ATOM   2611 1HB  ASN A 168      -8.426 -21.503 -32.399  1.00  5.58           H  
ATOM   2612 2HB  ASN A 168      -7.969 -21.683 -30.710  1.00  5.58           H  
ATOM   2613 1HD2 ASN A 168     -11.441 -22.663 -30.773  1.00  5.58           H  
ATOM   2614 2HD2 ASN A 168      -9.881 -23.252 -31.244  1.00  5.58           H  
ATOM   2615  N   LEU A 169      -8.535 -17.779 -29.866  1.00  2.47           N  
ATOM   2616  CA  LEU A 169      -8.790 -17.124 -28.585  1.00  2.52           C  
ATOM   2617  C   LEU A 169     -10.067 -17.702 -27.961  1.00  3.31           C  
ATOM   2618  O   LEU A 169     -11.142 -17.622 -28.554  1.00  5.62           O  
ATOM   2619  CB  LEU A 169      -8.953 -15.609 -28.804  1.00  3.78           C  
ATOM   2620  CG  LEU A 169      -9.077 -14.751 -27.548  1.00  3.78           C  
ATOM   2621  CD1 LEU A 169      -7.767 -14.833 -26.790  1.00  3.78           C  
ATOM   2622  CD2 LEU A 169      -9.391 -13.315 -27.944  1.00  3.78           C  
ATOM   2623  H   LEU A 169      -8.533 -17.218 -30.708  1.00  2.96           H  
ATOM   2624  HA  LEU A 169      -7.951 -17.311 -27.917  1.00  3.02           H  
ATOM   2625 1HB  LEU A 169      -8.107 -15.240 -29.377  1.00  4.54           H  
ATOM   2626 2HB  LEU A 169      -9.853 -15.447 -29.396  1.00  4.54           H  
ATOM   2627  HG  LEU A 169      -9.871 -15.136 -26.908  1.00  4.54           H  
ATOM   2628 1HD1 LEU A 169      -7.817 -14.232 -25.886  1.00  4.54           H  
ATOM   2629 2HD1 LEU A 169      -7.578 -15.871 -26.527  1.00  4.54           H  
ATOM   2630 3HD1 LEU A 169      -6.961 -14.466 -27.422  1.00  4.54           H  
ATOM   2631 1HD2 LEU A 169      -9.470 -12.697 -27.051  1.00  4.54           H  
ATOM   2632 2HD2 LEU A 169      -8.594 -12.932 -28.577  1.00  4.54           H  
ATOM   2633 3HD2 LEU A 169     -10.334 -13.286 -28.490  1.00  4.54           H  
ATOM   2634  N   ILE A 170      -9.945 -18.284 -26.766  1.00  3.14           N  
ATOM   2635  CA  ILE A 170     -11.087 -18.923 -26.100  1.00  5.20           C  
ATOM   2636  C   ILE A 170     -11.448 -18.340 -24.741  1.00  4.54           C  
ATOM   2637  O   ILE A 170     -10.607 -18.282 -23.856  1.00 10.85           O  
ATOM   2638  CB  ILE A 170     -10.821 -20.425 -25.880  1.00  7.80           C  
ATOM   2639  CG1 ILE A 170     -10.629 -21.157 -27.200  1.00  7.80           C  
ATOM   2640  CG2 ILE A 170     -11.969 -21.035 -25.115  1.00  7.80           C  
ATOM   2641  CD1 ILE A 170     -10.123 -22.570 -27.028  1.00  7.80           C  
ATOM   2642  H   ILE A 170      -9.040 -18.305 -26.320  1.00  3.77           H  
ATOM   2643  HA  ILE A 170     -11.955 -18.821 -26.748  1.00  6.24           H  
ATOM   2644  HB  ILE A 170      -9.904 -20.548 -25.305  1.00  9.36           H  
ATOM   2645 1HG1 ILE A 170     -11.581 -21.192 -27.729  1.00  9.36           H  
ATOM   2646 2HG1 ILE A 170      -9.925 -20.610 -27.810  1.00  9.36           H  
ATOM   2647 1HG2 ILE A 170     -11.767 -22.093 -24.948  1.00  9.36           H  
ATOM   2648 2HG2 ILE A 170     -12.080 -20.532 -24.157  1.00  9.36           H  
ATOM   2649 3HG2 ILE A 170     -12.889 -20.928 -25.691  1.00  9.36           H  
ATOM   2650 1HD1 ILE A 170     -10.009 -23.037 -28.007  1.00  9.36           H  
ATOM   2651 2HD1 ILE A 170      -9.159 -22.552 -26.519  1.00  9.36           H  
ATOM   2652 3HD1 ILE A 170     -10.836 -23.142 -26.436  1.00  9.36           H  
ATOM   2653  N   SER A 171     -12.704 -17.913 -24.582  1.00  2.02           N  
ATOM   2654  CA  SER A 171     -13.242 -17.432 -23.295  1.00  2.37           C  
ATOM   2655  C   SER A 171     -13.170 -18.491 -22.172  1.00  1.26           C  
ATOM   2656  O   SER A 171     -14.190 -19.100 -21.843  1.00  3.68           O  
ATOM   2657  CB  SER A 171     -14.687 -16.997 -23.467  1.00  3.56           C  
ATOM   2658  OG  SER A 171     -14.788 -15.902 -24.337  1.00  3.56           O  
ATOM   2659  H   SER A 171     -13.326 -17.957 -25.376  1.00  2.42           H  
ATOM   2660  HA  SER A 171     -12.651 -16.569 -22.983  1.00  2.84           H  
ATOM   2661 1HB  SER A 171     -15.275 -17.828 -23.856  1.00  4.27           H  
ATOM   2662 2HB  SER A 171     -15.101 -16.730 -22.496  1.00  4.27           H  
ATOM   2663  HG  SER A 171     -15.719 -15.665 -24.356  1.00  4.27           H  
ATOM   2664  N   LEU A 172     -11.982 -18.692 -21.604  1.00  1.61           N  
ATOM   2665  CA  LEU A 172     -11.743 -19.694 -20.559  1.00  1.00           C  
ATOM   2666  C   LEU A 172     -12.187 -19.262 -19.160  1.00  0.85           C  
ATOM   2667  O   LEU A 172     -12.132 -18.081 -18.814  1.00  1.08           O  
ATOM   2668  CB  LEU A 172     -10.264 -20.060 -20.554  1.00  1.50           C  
ATOM   2669  CG  LEU A 172      -9.768 -20.763 -21.820  1.00  1.50           C  
ATOM   2670  CD1 LEU A 172      -8.261 -20.892 -21.778  1.00  1.50           C  
ATOM   2671  CD2 LEU A 172     -10.421 -22.133 -21.905  1.00  1.50           C  
ATOM   2672  H   LEU A 172     -11.204 -18.141 -21.944  1.00  1.93           H  
ATOM   2673  HA  LEU A 172     -12.297 -20.585 -20.828  1.00  1.20           H  
ATOM   2674 1HB  LEU A 172      -9.682 -19.151 -20.432  1.00  1.80           H  
ATOM   2675 2HB  LEU A 172     -10.076 -20.714 -19.708  1.00  1.80           H  
ATOM   2676  HG  LEU A 172     -10.036 -20.182 -22.694  1.00  1.80           H  
ATOM   2677 1HD1 LEU A 172      -7.913 -21.387 -22.683  1.00  1.80           H  
ATOM   2678 2HD1 LEU A 172      -7.815 -19.899 -21.716  1.00  1.80           H  
ATOM   2679 3HD1 LEU A 172      -7.967 -21.477 -20.910  1.00  1.80           H  
ATOM   2680 1HD2 LEU A 172     -10.082 -22.644 -22.807  1.00  1.80           H  
ATOM   2681 2HD2 LEU A 172     -10.147 -22.721 -21.029  1.00  1.80           H  
ATOM   2682 3HD2 LEU A 172     -11.502 -22.017 -21.938  1.00  1.80           H  
ATOM   2683  N   SER A 173     -12.640 -20.241 -18.369  1.00  0.74           N  
ATOM   2684  CA  SER A 173     -13.156 -20.014 -17.015  1.00  0.91           C  
ATOM   2685  C   SER A 173     -12.125 -19.986 -15.901  1.00  1.15           C  
ATOM   2686  O   SER A 173     -11.613 -21.028 -15.491  1.00  2.75           O  
ATOM   2687  CB  SER A 173     -14.168 -21.087 -16.663  1.00  1.36           C  
ATOM   2688  OG  SER A 173     -14.597 -20.966 -15.330  1.00  1.36           O  
ATOM   2689  H   SER A 173     -12.640 -21.189 -18.725  1.00  0.89           H  
ATOM   2690  HA  SER A 173     -13.663 -19.048 -17.015  1.00  1.09           H  
ATOM   2691 1HB  SER A 173     -15.027 -20.987 -17.323  1.00  1.64           H  
ATOM   2692 2HB  SER A 173     -13.742 -22.076 -16.830  1.00  1.64           H  
ATOM   2693  HG  SER A 173     -15.542 -21.164 -15.353  1.00  1.64           H  
ATOM   2694  N   GLU A 174     -11.874 -18.795 -15.358  1.00  1.04           N  
ATOM   2695  CA  GLU A 174     -11.010 -18.674 -14.188  1.00  1.52           C  
ATOM   2696  C   GLU A 174     -11.731 -19.150 -12.924  1.00  1.11           C  
ATOM   2697  O   GLU A 174     -11.084 -19.457 -11.916  1.00  1.59           O  
ATOM   2698  CB  GLU A 174     -10.528 -17.226 -14.014  1.00  2.28           C  
ATOM   2699  CG  GLU A 174     -11.609 -16.201 -13.688  1.00  2.28           C  
ATOM   2700  CD  GLU A 174     -12.272 -15.637 -14.920  1.00  2.28           C  
ATOM   2701  OE1 GLU A 174     -12.193 -16.254 -15.957  1.00  2.28           O  
ATOM   2702  OE2 GLU A 174     -12.839 -14.574 -14.833  1.00  2.28           O  
ATOM   2703  H   GLU A 174     -12.299 -17.970 -15.756  1.00  1.25           H  
ATOM   2704  HA  GLU A 174     -10.140 -19.310 -14.336  1.00  1.82           H  
ATOM   2705 1HB  GLU A 174      -9.792 -17.188 -13.215  1.00  2.74           H  
ATOM   2706 2HB  GLU A 174     -10.032 -16.899 -14.928  1.00  2.74           H  
ATOM   2707 1HG  GLU A 174     -12.367 -16.664 -13.059  1.00  2.74           H  
ATOM   2708 2HG  GLU A 174     -11.158 -15.387 -13.121  1.00  2.74           H  
ATOM   2709  N   GLN A 175     -13.064 -19.248 -13.001  1.00  1.00           N  
ATOM   2710  CA  GLN A 175     -13.902 -19.707 -11.904  1.00  1.20           C  
ATOM   2711  C   GLN A 175     -13.586 -21.158 -11.596  1.00  1.20           C  
ATOM   2712  O   GLN A 175     -13.506 -21.544 -10.427  1.00  1.45           O  
ATOM   2713  CB  GLN A 175     -15.377 -19.547 -12.273  1.00  1.80           C  
ATOM   2714  CG  GLN A 175     -16.394 -19.859 -11.177  1.00  1.80           C  
ATOM   2715  CD  GLN A 175     -16.405 -18.902  -9.994  1.00  1.80           C  
ATOM   2716  OE1 GLN A 175     -16.482 -17.682 -10.163  1.00  1.80           O  
ATOM   2717  NE2 GLN A 175     -16.381 -19.463  -8.792  1.00  1.80           N  
ATOM   2718  H   GLN A 175     -13.521 -18.982 -13.864  1.00  1.20           H  
ATOM   2719  HA  GLN A 175     -13.683 -19.110 -11.021  1.00  1.44           H  
ATOM   2720 1HB  GLN A 175     -15.533 -18.525 -12.600  1.00  2.16           H  
ATOM   2721 2HB  GLN A 175     -15.607 -20.193 -13.119  1.00  2.16           H  
ATOM   2722 1HG  GLN A 175     -17.390 -19.859 -11.620  1.00  2.16           H  
ATOM   2723 2HG  GLN A 175     -16.170 -20.848 -10.782  1.00  2.16           H  
ATOM   2724 1HE2 GLN A 175     -16.423 -18.919  -7.952  1.00  2.16           H  
ATOM   2725 2HE2 GLN A 175     -16.345 -20.460  -8.711  1.00  2.16           H  
ATOM   2726  N   GLU A 176     -13.354 -21.946 -12.646  1.00  0.99           N  
ATOM   2727  CA  GLU A 176     -12.956 -23.338 -12.483  1.00  0.92           C  
ATOM   2728  C   GLU A 176     -11.726 -23.459 -11.604  1.00  0.99           C  
ATOM   2729  O   GLU A 176     -11.702 -24.271 -10.683  1.00  1.11           O  
ATOM   2730  CB  GLU A 176     -12.669 -23.992 -13.824  1.00  1.38           C  
ATOM   2731  CG  GLU A 176     -12.263 -25.456 -13.714  1.00  1.38           C  
ATOM   2732  CD  GLU A 176     -11.994 -26.061 -15.051  1.00  1.38           C  
ATOM   2733  OE1 GLU A 176     -12.153 -25.357 -16.016  1.00  1.38           O  
ATOM   2734  OE2 GLU A 176     -11.632 -27.207 -15.130  1.00  1.38           O  
ATOM   2735  H   GLU A 176     -13.490 -21.573 -13.587  1.00  1.19           H  
ATOM   2736  HA  GLU A 176     -13.771 -23.877 -11.997  1.00  1.10           H  
ATOM   2737 1HB  GLU A 176     -13.556 -23.933 -14.455  1.00  1.66           H  
ATOM   2738 2HB  GLU A 176     -11.869 -23.454 -14.332  1.00  1.66           H  
ATOM   2739 1HG  GLU A 176     -11.365 -25.531 -13.103  1.00  1.66           H  
ATOM   2740 2HG  GLU A 176     -13.058 -26.012 -13.219  1.00  1.66           H  
ATOM   2741  N   ILE A 177     -10.714 -22.644 -11.890  1.00  1.18           N  
ATOM   2742  CA  ILE A 177      -9.479 -22.661 -11.121  1.00  1.55           C  
ATOM   2743  C   ILE A 177      -9.756 -22.356  -9.661  1.00  1.70           C  
ATOM   2744  O   ILE A 177      -9.230 -23.024  -8.770  1.00  2.41           O  
ATOM   2745  CB  ILE A 177      -8.475 -21.631 -11.658  1.00  2.33           C  
ATOM   2746  CG1 ILE A 177      -7.990 -22.041 -13.040  1.00  2.33           C  
ATOM   2747  CG2 ILE A 177      -7.307 -21.496 -10.700  1.00  2.33           C  
ATOM   2748  CD1 ILE A 177      -7.235 -20.956 -13.748  1.00  2.33           C  
ATOM   2749  H   ILE A 177     -10.802 -22.003 -12.666  1.00  1.42           H  
ATOM   2750  HA  ILE A 177      -9.037 -23.651 -11.193  1.00  1.86           H  
ATOM   2751  HB  ILE A 177      -8.964 -20.665 -11.760  1.00  2.79           H  
ATOM   2752 1HG1 ILE A 177      -7.335 -22.899 -12.945  1.00  2.79           H  
ATOM   2753 2HG1 ILE A 177      -8.848 -22.321 -13.649  1.00  2.79           H  
ATOM   2754 1HG2 ILE A 177      -6.606 -20.755 -11.082  1.00  2.79           H  
ATOM   2755 2HG2 ILE A 177      -7.674 -21.177  -9.725  1.00  2.79           H  
ATOM   2756 3HG2 ILE A 177      -6.803 -22.457 -10.602  1.00  2.79           H  
ATOM   2757 1HD1 ILE A 177      -6.917 -21.309 -14.729  1.00  2.79           H  
ATOM   2758 2HD1 ILE A 177      -7.886 -20.090 -13.864  1.00  2.79           H  
ATOM   2759 3HD1 ILE A 177      -6.365 -20.679 -13.161  1.00  2.79           H  
ATOM   2760  N   LEU A 178     -10.601 -21.359  -9.420  1.00  2.10           N  
ATOM   2761  CA  LEU A 178     -10.933 -20.939  -8.066  1.00  3.58           C  
ATOM   2762  C   LEU A 178     -11.611 -22.038  -7.251  1.00  4.35           C  
ATOM   2763  O   LEU A 178     -11.379 -22.166  -6.045  1.00  6.79           O  
ATOM   2764  CB  LEU A 178     -11.937 -19.788  -8.099  1.00  5.37           C  
ATOM   2765  CG  LEU A 178     -11.495 -18.486  -8.725  1.00  5.37           C  
ATOM   2766  CD1 LEU A 178     -12.695 -17.563  -8.749  1.00  5.37           C  
ATOM   2767  CD2 LEU A 178     -10.334 -17.908  -7.962  1.00  5.37           C  
ATOM   2768  H   LEU A 178     -10.995 -20.845 -10.204  1.00  2.52           H  
ATOM   2769  HA  LEU A 178     -10.013 -20.643  -7.561  1.00  4.30           H  
ATOM   2770 1HB  LEU A 178     -12.825 -20.116  -8.632  1.00  6.44           H  
ATOM   2771 2HB  LEU A 178     -12.230 -19.567  -7.073  1.00  6.44           H  
ATOM   2772  HG  LEU A 178     -11.188 -18.666  -9.750  1.00  6.44           H  
ATOM   2773 1HD1 LEU A 178     -12.422 -16.630  -9.227  1.00  6.44           H  
ATOM   2774 2HD1 LEU A 178     -13.504 -18.028  -9.308  1.00  6.44           H  
ATOM   2775 3HD1 LEU A 178     -13.026 -17.371  -7.729  1.00  6.44           H  
ATOM   2776 1HD2 LEU A 178     -10.017 -16.980  -8.431  1.00  6.44           H  
ATOM   2777 2HD2 LEU A 178     -10.631 -17.717  -6.933  1.00  6.44           H  
ATOM   2778 3HD2 LEU A 178      -9.515 -18.621  -7.985  1.00  6.44           H  
ATOM   2779  N   ASP A 179     -12.458 -22.820  -7.917  1.00  4.08           N  
ATOM   2780  CA  ASP A 179     -13.230 -23.856  -7.256  1.00  6.22           C  
ATOM   2781  C   ASP A 179     -12.596 -25.234  -7.300  1.00  5.97           C  
ATOM   2782  O   ASP A 179     -13.006 -26.132  -6.565  1.00 12.73           O  
ATOM   2783  CB  ASP A 179     -14.599 -23.908  -7.895  1.00  9.33           C  
ATOM   2784  CG  ASP A 179     -15.302 -22.591  -7.697  1.00  9.33           C  
ATOM   2785  OD1 ASP A 179     -15.030 -21.938  -6.718  1.00  9.33           O  
ATOM   2786  OD2 ASP A 179     -16.129 -22.249  -8.507  1.00  9.33           O  
ATOM   2787  H   ASP A 179     -12.613 -22.654  -8.905  1.00  4.90           H  
ATOM   2788  HA  ASP A 179     -13.344 -23.577  -6.211  1.00  7.46           H  
ATOM   2789 1HB  ASP A 179     -14.508 -24.110  -8.962  1.00 11.20           H  
ATOM   2790 2HB  ASP A 179     -15.193 -24.706  -7.448  1.00 11.20           H  
ATOM   2791  N   CYS A 180     -11.601 -25.410  -8.155  1.00  4.20           N  
ATOM   2792  CA  CYS A 180     -10.980 -26.707  -8.299  1.00  4.79           C  
ATOM   2793  C   CYS A 180      -9.533 -26.723  -7.845  1.00  4.97           C  
ATOM   2794  O   CYS A 180      -8.800 -27.661  -8.161  1.00 12.86           O  
ATOM   2795  CB  CYS A 180     -11.038 -27.137  -9.747  1.00  7.19           C  
ATOM   2796  SG  CYS A 180     -12.693 -27.315 -10.403  1.00  7.19           S  
ATOM   2797  H   CYS A 180     -11.291 -24.655  -8.755  1.00  5.04           H  
ATOM   2798  HA  CYS A 180     -11.535 -27.422  -7.696  1.00  5.75           H  
ATOM   2799 1HB  CYS A 180     -10.520 -26.398 -10.351  1.00  8.62           H  
ATOM   2800 2HB  CYS A 180     -10.525 -28.089  -9.867  1.00  8.62           H  
ATOM   2801  HG  CYS A 180     -13.119 -26.103 -10.068  1.00  8.62           H  
ATOM   2802  N   ASP A 181      -9.111 -25.701  -7.108  1.00  7.66           N  
ATOM   2803  CA  ASP A 181      -7.736 -25.662  -6.628  1.00 12.50           C  
ATOM   2804  C   ASP A 181      -7.616 -26.420  -5.309  1.00 20.84           C  
ATOM   2805  O   ASP A 181      -8.583 -27.031  -4.851  1.00 61.50           O  
ATOM   2806  CB  ASP A 181      -7.257 -24.213  -6.492  1.00 18.75           C  
ATOM   2807  CG  ASP A 181      -7.979 -23.406  -5.414  1.00 18.75           C  
ATOM   2808  OD1 ASP A 181      -8.597 -23.993  -4.559  1.00 18.75           O  
ATOM   2809  OD2 ASP A 181      -7.904 -22.198  -5.467  1.00 18.75           O  
ATOM   2810  H   ASP A 181      -9.745 -24.952  -6.868  1.00  9.19           H  
ATOM   2811  HA  ASP A 181      -7.104 -26.159  -7.363  1.00 15.00           H  
ATOM   2812 1HB  ASP A 181      -6.193 -24.216  -6.266  1.00 22.50           H  
ATOM   2813 2HB  ASP A 181      -7.374 -23.703  -7.446  1.00 22.50           H  
ATOM   2814  N   VAL A 182      -6.433 -26.397  -4.699  1.00 52.62           N  
ATOM   2815  CA  VAL A 182      -6.225 -27.158  -3.473  1.00 85.91           C  
ATOM   2816  C   VAL A 182      -5.665 -26.317  -2.346  1.00 52.38           C  
ATOM   2817  O   VAL A 182      -4.940 -25.350  -2.578  1.00 91.49           O  
ATOM   2818  CB  VAL A 182      -5.248 -28.326  -3.722  1.00128.87           C  
ATOM   2819  CG1 VAL A 182      -5.809 -29.283  -4.764  1.00128.87           C  
ATOM   2820  CG2 VAL A 182      -3.904 -27.764  -4.166  1.00128.87           C  
ATOM   2821  H   VAL A 182      -5.670 -25.866  -5.093  1.00 63.14           H  
ATOM   2822  HA  VAL A 182      -7.184 -27.567  -3.158  1.00103.09           H  
ATOM   2823  HB  VAL A 182      -5.122 -28.889  -2.798  1.00154.64           H  
ATOM   2824 1HG1 VAL A 182      -5.110 -30.107  -4.913  1.00154.64           H  
ATOM   2825 2HG1 VAL A 182      -6.765 -29.677  -4.420  1.00154.64           H  
ATOM   2826 3HG1 VAL A 182      -5.951 -28.757  -5.707  1.00154.64           H  
ATOM   2827 1HG2 VAL A 182      -3.204 -28.584  -4.328  1.00154.64           H  
ATOM   2828 2HG2 VAL A 182      -4.032 -27.207  -5.094  1.00154.64           H  
ATOM   2829 3HG2 VAL A 182      -3.513 -27.101  -3.395  1.00154.64           H  
ATOM   2830  N   ASN A 183      -5.927 -26.758  -1.116  1.00 67.22           N  
ATOM   2831  CA  ASN A 183      -5.526 -26.050   0.099  1.00130.90           C  
ATOM   2832  C   ASN A 183      -4.022 -26.025   0.350  1.00128.10           C  
ATOM   2833  O   ASN A 183      -3.560 -25.360   1.279  1.00210.75           O  
ATOM   2834  CB  ASN A 183      -6.236 -26.646   1.298  1.00196.35           C  
ATOM   2835  CG  ASN A 183      -7.696 -26.289   1.332  1.00196.35           C  
ATOM   2836  OD1 ASN A 183      -8.105 -25.249   0.803  1.00196.35           O  
ATOM   2837  ND2 ASN A 183      -8.489 -27.132   1.941  1.00196.35           N  
ATOM   2838  H   ASN A 183      -6.488 -27.591  -1.021  1.00 80.66           H  
ATOM   2839  HA  ASN A 183      -5.850 -25.014  -0.001  1.00157.08           H  
ATOM   2840 1HB  ASN A 183      -6.140 -27.732   1.277  1.00235.62           H  
ATOM   2841 2HB  ASN A 183      -5.765 -26.292   2.215  1.00235.62           H  
ATOM   2842 1HD2 ASN A 183      -9.471 -26.946   1.994  1.00235.62           H  
ATOM   2843 2HD2 ASN A 183      -8.115 -27.961   2.354  1.00235.62           H  
ATOM   2844  N   GLY A 184      -3.253 -26.727  -0.481  1.00100.04           N  
ATOM   2845  CA  GLY A 184      -1.809 -26.730  -0.369  1.00108.30           C  
ATOM   2846  C   GLY A 184      -1.180 -25.474  -0.986  1.00 61.93           C  
ATOM   2847  O   GLY A 184       0.034 -25.282  -0.888  1.00 93.87           O  
ATOM   2848  H   GLY A 184      -3.677 -27.271  -1.216  1.00120.05           H  
ATOM   2849 1HA  GLY A 184      -1.535 -26.790   0.684  1.00129.96           H  
ATOM   2850 2HA  GLY A 184      -1.407 -27.621  -0.851  1.00129.96           H  
ATOM   2851  N   GLU A 185      -1.996 -24.605  -1.607  1.00 29.19           N  
ATOM   2852  CA  GLU A 185      -1.432 -23.394  -2.185  1.00 26.62           C  
ATOM   2853  C   GLU A 185      -2.459 -22.288  -2.459  1.00 16.95           C  
ATOM   2854  O   GLU A 185      -2.323 -21.178  -1.936  1.00 34.96           O  
ATOM   2855  CB  GLU A 185      -0.705 -23.750  -3.487  1.00 39.93           C  
ATOM   2856  CG  GLU A 185      -0.007 -22.584  -4.162  1.00 39.93           C  
ATOM   2857  CD  GLU A 185       0.797 -23.000  -5.360  1.00 39.93           C  
ATOM   2858  OE1 GLU A 185       0.825 -24.171  -5.656  1.00 39.93           O  
ATOM   2859  OE2 GLU A 185       1.395 -22.148  -5.975  1.00 39.93           O  
ATOM   2860  H   GLU A 185      -2.990 -24.785  -1.690  1.00 35.03           H  
ATOM   2861  HA  GLU A 185      -0.694 -23.005  -1.494  1.00 31.94           H  
ATOM   2862 1HB  GLU A 185       0.049 -24.511  -3.288  1.00 47.92           H  
ATOM   2863 2HB  GLU A 185      -1.414 -24.172  -4.197  1.00 47.92           H  
ATOM   2864 1HG  GLU A 185      -0.764 -21.870  -4.483  1.00 47.92           H  
ATOM   2865 2HG  GLU A 185       0.643 -22.090  -3.442  1.00 47.92           H  
ATOM   2866  N   ASP A 186      -3.456 -22.575  -3.278  1.00  6.63           N  
ATOM   2867  CA  ASP A 186      -4.461 -21.583  -3.649  1.00  2.52           C  
ATOM   2868  C   ASP A 186      -5.737 -21.724  -2.823  1.00  2.02           C  
ATOM   2869  O   ASP A 186      -6.073 -22.816  -2.376  1.00  4.29           O  
ATOM   2870  CB  ASP A 186      -4.772 -21.723  -5.126  1.00  3.78           C  
ATOM   2871  CG  ASP A 186      -3.593 -21.377  -6.015  1.00  3.78           C  
ATOM   2872  OD1 ASP A 186      -2.740 -20.652  -5.568  1.00  3.78           O  
ATOM   2873  OD2 ASP A 186      -3.549 -21.848  -7.126  1.00  3.78           O  
ATOM   2874  H   ASP A 186      -3.523 -23.506  -3.667  1.00  7.96           H  
ATOM   2875  HA  ASP A 186      -4.050 -20.589  -3.470  1.00  3.02           H  
ATOM   2876 1HB  ASP A 186      -5.066 -22.748  -5.331  1.00  4.54           H  
ATOM   2877 2HB  ASP A 186      -5.613 -21.082  -5.379  1.00  4.54           H  
ATOM   2878  N   HIS A 187      -6.464 -20.626  -2.608  1.00  2.01           N  
ATOM   2879  CA  HIS A 187      -7.679 -20.738  -1.809  1.00  3.41           C  
ATOM   2880  C   HIS A 187      -8.873 -20.053  -2.457  1.00  2.81           C  
ATOM   2881  O   HIS A 187      -9.617 -19.356  -1.765  1.00  3.06           O  
ATOM   2882  CB  HIS A 187      -7.444 -20.064  -0.468  1.00  5.12           C  
ATOM   2883  CG  HIS A 187      -6.256 -20.601   0.248  1.00  5.12           C  
ATOM   2884  ND1 HIS A 187      -6.232 -21.816   0.897  1.00  5.12           N  
ATOM   2885  CD2 HIS A 187      -5.028 -20.074   0.376  1.00  5.12           C  
ATOM   2886  CE1 HIS A 187      -5.022 -22.004   1.409  1.00  5.12           C  
ATOM   2887  NE2 HIS A 187      -4.271 -20.952   1.108  1.00  5.12           N  
ATOM   2888  H   HIS A 187      -6.182 -19.722  -2.970  1.00  2.41           H  
ATOM   2889  HA  HIS A 187      -7.929 -21.784  -1.635  1.00  4.09           H  
ATOM   2890 1HB  HIS A 187      -7.297 -18.994  -0.618  1.00  6.14           H  
ATOM   2891 2HB  HIS A 187      -8.318 -20.194   0.168  1.00  6.14           H  
ATOM   2892  HD1 HIS A 187      -6.900 -22.552   0.780  1.00  6.14           H  
ATOM   2893  HD2 HIS A 187      -4.604 -19.144   0.010  1.00  6.14           H  
ATOM   2894  HE1 HIS A 187      -4.791 -22.911   1.968  1.00  6.14           H  
ATOM   2895  N   GLY A 188      -9.053 -20.238  -3.767  1.00  2.76           N  
ATOM   2896  CA  GLY A 188     -10.169 -19.613  -4.464  1.00  2.59           C  
ATOM   2897  C   GLY A 188     -10.233 -18.118  -4.190  1.00  2.41           C  
ATOM   2898  O   GLY A 188      -9.242 -17.402  -4.341  1.00  3.67           O  
ATOM   2899  H   GLY A 188      -8.438 -20.846  -4.295  1.00  3.31           H  
ATOM   2900 1HA  GLY A 188     -10.066 -19.785  -5.535  1.00  3.11           H  
ATOM   2901 2HA  GLY A 188     -11.095 -20.085  -4.163  1.00  3.11           H  
ATOM   2902  N   CYS A 189     -11.422 -17.668  -3.772  1.00  1.82           N  
ATOM   2903  CA  CYS A 189     -11.741 -16.269  -3.451  1.00  1.98           C  
ATOM   2904  C   CYS A 189     -10.902 -15.622  -2.334  1.00  1.33           C  
ATOM   2905  O   CYS A 189     -10.996 -14.414  -2.104  1.00  1.10           O  
ATOM   2906  CB  CYS A 189     -13.214 -16.167  -3.063  1.00  2.97           C  
ATOM   2907  SG  CYS A 189     -14.353 -16.538  -4.419  1.00  2.97           S  
ATOM   2908  H   CYS A 189     -12.164 -18.349  -3.674  1.00  2.18           H  
ATOM   2909  HA  CYS A 189     -11.588 -15.684  -4.357  1.00  2.38           H  
ATOM   2910 1HB  CYS A 189     -13.424 -16.858  -2.247  1.00  3.56           H  
ATOM   2911 2HB  CYS A 189     -13.430 -15.161  -2.705  1.00  3.56           H  
ATOM   2912  HG  CYS A 189     -13.916 -17.776  -4.632  1.00  3.56           H  
ATOM   2913  N   ASN A 190     -10.080 -16.400  -1.640  1.00  1.31           N  
ATOM   2914  CA  ASN A 190      -9.235 -15.846  -0.599  1.00  1.00           C  
ATOM   2915  C   ASN A 190      -7.808 -15.574  -1.078  1.00  0.82           C  
ATOM   2916  O   ASN A 190      -6.915 -15.364  -0.254  1.00  2.62           O  
ATOM   2917  CB  ASN A 190      -9.225 -16.769   0.601  1.00  1.50           C  
ATOM   2918  CG  ASN A 190     -10.556 -16.816   1.297  1.00  1.50           C  
ATOM   2919  OD1 ASN A 190     -11.207 -15.783   1.494  1.00  1.50           O  
ATOM   2920  ND2 ASN A 190     -10.974 -17.997   1.673  1.00  1.50           N  
ATOM   2921  H   ASN A 190     -10.025 -17.391  -1.827  1.00  1.57           H  
ATOM   2922  HA  ASN A 190      -9.653 -14.885  -0.296  1.00  1.20           H  
ATOM   2923 1HB  ASN A 190      -8.962 -17.776   0.283  1.00  1.80           H  
ATOM   2924 2HB  ASN A 190      -8.466 -16.438   1.311  1.00  1.80           H  
ATOM   2925 1HD2 ASN A 190     -11.854 -18.091   2.141  1.00  1.80           H  
ATOM   2926 2HD2 ASN A 190     -10.416 -18.807   1.492  1.00  1.80           H  
ATOM   2927  N   GLY A 191      -7.583 -15.581  -2.397  1.00  0.91           N  
ATOM   2928  CA  GLY A 191      -6.245 -15.331  -2.916  1.00  1.04           C  
ATOM   2929  C   GLY A 191      -5.570 -16.620  -3.368  1.00  1.13           C  
ATOM   2930  O   GLY A 191      -6.065 -17.718  -3.103  1.00  2.23           O  
ATOM   2931  H   GLY A 191      -8.327 -15.756  -3.070  1.00  1.09           H  
ATOM   2932 1HA  GLY A 191      -6.305 -14.636  -3.753  1.00  1.25           H  
ATOM   2933 2HA  GLY A 191      -5.639 -14.851  -2.148  1.00  1.25           H  
ATOM   2934  N   GLY A 192      -4.440 -16.467  -4.053  1.00  0.71           N  
ATOM   2935  CA  GLY A 192      -3.700 -17.608  -4.587  1.00  0.85           C  
ATOM   2936  C   GLY A 192      -2.548 -17.152  -5.477  1.00  0.91           C  
ATOM   2937  O   GLY A 192      -2.197 -15.974  -5.502  1.00  1.20           O  
ATOM   2938  H   GLY A 192      -4.095 -15.525  -4.211  1.00  0.85           H  
ATOM   2939 1HA  GLY A 192      -3.311 -18.207  -3.764  1.00  1.02           H  
ATOM   2940 2HA  GLY A 192      -4.373 -18.245  -5.156  1.00  1.02           H  
ATOM   2941  N   PHE A 193      -1.954 -18.087  -6.202  1.00  1.32           N  
ATOM   2942  CA  PHE A 193      -0.794 -17.772  -7.014  1.00  1.80           C  
ATOM   2943  C   PHE A 193      -1.056 -18.071  -8.483  1.00  0.92           C  
ATOM   2944  O   PHE A 193      -1.670 -19.086  -8.812  1.00  0.81           O  
ATOM   2945  CB  PHE A 193       0.380 -18.605  -6.513  1.00  2.70           C  
ATOM   2946  CG  PHE A 193       0.713 -18.308  -5.075  1.00  2.70           C  
ATOM   2947  CD1 PHE A 193       0.069 -18.998  -4.058  1.00  2.70           C  
ATOM   2948  CD2 PHE A 193       1.646 -17.341  -4.730  1.00  2.70           C  
ATOM   2949  CE1 PHE A 193       0.345 -18.737  -2.733  1.00  2.70           C  
ATOM   2950  CE2 PHE A 193       1.926 -17.076  -3.400  1.00  2.70           C  
ATOM   2951  CZ  PHE A 193       1.275 -17.776  -2.403  1.00  2.70           C  
ATOM   2952  H   PHE A 193      -2.283 -19.042  -6.154  1.00  1.58           H  
ATOM   2953  HA  PHE A 193      -0.563 -16.712  -6.905  1.00  2.16           H  
ATOM   2954 1HB  PHE A 193       0.144 -19.666  -6.599  1.00  3.24           H  
ATOM   2955 2HB  PHE A 193       1.262 -18.408  -7.120  1.00  3.24           H  
ATOM   2956  HD1 PHE A 193      -0.671 -19.754  -4.320  1.00  3.24           H  
ATOM   2957  HD2 PHE A 193       2.157 -16.789  -5.518  1.00  3.24           H  
ATOM   2958  HE1 PHE A 193      -0.173 -19.288  -1.949  1.00  3.24           H  
ATOM   2959  HE2 PHE A 193       2.660 -16.315  -3.134  1.00  3.24           H  
ATOM   2960  HZ  PHE A 193       1.494 -17.569  -1.357  1.00  3.24           H  
ATOM   2961  N   ALA A 194      -0.566 -17.193  -9.361  1.00  0.90           N  
ATOM   2962  CA  ALA A 194      -0.727 -17.360 -10.805  1.00  0.70           C  
ATOM   2963  C   ALA A 194      -0.006 -18.615 -11.284  1.00  0.50           C  
ATOM   2964  O   ALA A 194      -0.500 -19.314 -12.167  1.00  0.62           O  
ATOM   2965  CB  ALA A 194      -0.209 -16.136 -11.547  1.00  1.05           C  
ATOM   2966  H   ALA A 194      -0.075 -16.381  -9.016  1.00  1.08           H  
ATOM   2967  HA  ALA A 194      -1.790 -17.479 -11.017  1.00  0.84           H  
ATOM   2968 1HB  ALA A 194      -0.359 -16.269 -12.618  1.00  1.26           H  
ATOM   2969 2HB  ALA A 194      -0.750 -15.252 -11.212  1.00  1.26           H  
ATOM   2970 3HB  ALA A 194       0.853 -16.010 -11.344  1.00  1.26           H  
ATOM   2971  N   ASP A 195       1.151 -18.905 -10.687  1.00  0.56           N  
ATOM   2972  CA  ASP A 195       1.895 -20.108 -11.029  1.00  0.84           C  
ATOM   2973  C   ASP A 195       1.136 -21.348 -10.594  1.00  0.69           C  
ATOM   2974  O   ASP A 195       1.145 -22.355 -11.299  1.00  0.90           O  
ATOM   2975  CB  ASP A 195       3.290 -20.095 -10.410  1.00  1.26           C  
ATOM   2976  CG  ASP A 195       4.232 -19.107 -11.090  1.00  1.26           C  
ATOM   2977  OD1 ASP A 195       3.879 -18.598 -12.127  1.00  1.26           O  
ATOM   2978  OD2 ASP A 195       5.310 -18.896 -10.584  1.00  1.26           O  
ATOM   2979  H   ASP A 195       1.517 -18.284  -9.980  1.00  0.67           H  
ATOM   2980  HA  ASP A 195       2.009 -20.147 -12.105  1.00  1.01           H  
ATOM   2981 1HB  ASP A 195       3.216 -19.835  -9.354  1.00  1.51           H  
ATOM   2982 2HB  ASP A 195       3.725 -21.092 -10.472  1.00  1.51           H  
ATOM   2983  N   GLY A 196       0.457 -21.259  -9.447  1.00  0.71           N  
ATOM   2984  CA  GLY A 196      -0.374 -22.347  -8.951  1.00  0.89           C  
ATOM   2985  C   GLY A 196      -1.504 -22.600  -9.936  1.00  0.83           C  
ATOM   2986  O   GLY A 196      -1.813 -23.749 -10.255  1.00  1.16           O  
ATOM   2987  H   GLY A 196       0.508 -20.409  -8.904  1.00  0.85           H  
ATOM   2988 1HA  GLY A 196       0.228 -23.248  -8.827  1.00  1.07           H  
ATOM   2989 2HA  GLY A 196      -0.781 -22.087  -7.973  1.00  1.07           H  
ATOM   2990  N   ALA A 197      -2.098 -21.512 -10.429  1.00  0.66           N  
ATOM   2991  CA  ALA A 197      -3.156 -21.574 -11.426  1.00  0.77           C  
ATOM   2992  C   ALA A 197      -2.646 -22.209 -12.724  1.00  0.82           C  
ATOM   2993  O   ALA A 197      -3.363 -22.997 -13.347  1.00  1.43           O  
ATOM   2994  CB  ALA A 197      -3.701 -20.183 -11.686  1.00  1.16           C  
ATOM   2995  H   ALA A 197      -1.813 -20.604 -10.085  1.00  0.79           H  
ATOM   2996  HA  ALA A 197      -3.957 -22.202 -11.036  1.00  0.92           H  
ATOM   2997 1HB  ALA A 197      -4.505 -20.233 -12.416  1.00  1.39           H  
ATOM   2998 2HB  ALA A 197      -4.078 -19.759 -10.759  1.00  1.39           H  
ATOM   2999 3HB  ALA A 197      -2.906 -19.552 -12.070  1.00  1.39           H  
ATOM   3000  N   TYR A 198      -1.396 -21.901 -13.111  1.00  0.60           N  
ATOM   3001  CA  TYR A 198      -0.829 -22.516 -14.306  1.00  0.78           C  
ATOM   3002  C   TYR A 198      -0.696 -24.010 -14.091  1.00  1.02           C  
ATOM   3003  O   TYR A 198      -1.043 -24.791 -14.975  1.00  1.32           O  
ATOM   3004  CB  TYR A 198       0.563 -21.943 -14.647  1.00  1.17           C  
ATOM   3005  CG  TYR A 198       0.573 -20.527 -15.178  1.00  1.17           C  
ATOM   3006  CD1 TYR A 198       1.565 -19.640 -14.778  1.00  1.17           C  
ATOM   3007  CD2 TYR A 198      -0.408 -20.110 -16.056  1.00  1.17           C  
ATOM   3008  CE1 TYR A 198       1.567 -18.341 -15.242  1.00  1.17           C  
ATOM   3009  CE2 TYR A 198      -0.408 -18.811 -16.522  1.00  1.17           C  
ATOM   3010  CZ  TYR A 198       0.571 -17.928 -16.115  1.00  1.17           C  
ATOM   3011  OH  TYR A 198       0.563 -16.634 -16.583  1.00  1.17           O  
ATOM   3012  H   TYR A 198      -0.855 -21.224 -12.591  1.00  0.72           H  
ATOM   3013  HA  TYR A 198      -1.505 -22.352 -15.146  1.00  0.94           H  
ATOM   3014 1HB  TYR A 198       1.190 -21.970 -13.756  1.00  1.40           H  
ATOM   3015 2HB  TYR A 198       1.038 -22.582 -15.391  1.00  1.40           H  
ATOM   3016  HD1 TYR A 198       2.344 -19.966 -14.091  1.00  1.40           H  
ATOM   3017  HD2 TYR A 198      -1.185 -20.804 -16.374  1.00  1.40           H  
ATOM   3018  HE1 TYR A 198       2.345 -17.648 -14.923  1.00  1.40           H  
ATOM   3019  HE2 TYR A 198      -1.185 -18.482 -17.210  1.00  1.40           H  
ATOM   3020  HH  TYR A 198      -0.094 -16.547 -17.283  1.00  1.40           H  
ATOM   3021  N   GLN A 199      -0.261 -24.406 -12.891  1.00  1.35           N  
ATOM   3022  CA  GLN A 199      -0.110 -25.815 -12.561  1.00  2.07           C  
ATOM   3023  C   GLN A 199      -1.447 -26.524 -12.563  1.00  2.31           C  
ATOM   3024  O   GLN A 199      -1.537 -27.663 -13.007  1.00  2.87           O  
ATOM   3025  CB  GLN A 199       0.560 -25.998 -11.200  1.00  3.10           C  
ATOM   3026  CG  GLN A 199       2.023 -25.608 -11.159  1.00  3.10           C  
ATOM   3027  CD  GLN A 199       2.622 -25.788  -9.779  1.00  3.10           C  
ATOM   3028  OE1 GLN A 199       2.050 -26.483  -8.934  1.00  3.10           O  
ATOM   3029  NE2 GLN A 199       3.773 -25.171  -9.538  1.00  3.10           N  
ATOM   3030  H   GLN A 199       0.013 -23.711 -12.207  1.00  1.62           H  
ATOM   3031  HA  GLN A 199       0.518 -26.280 -13.320  1.00  2.48           H  
ATOM   3032 1HB  GLN A 199       0.037 -25.407 -10.451  1.00  3.73           H  
ATOM   3033 2HB  GLN A 199       0.488 -27.043 -10.900  1.00  3.73           H  
ATOM   3034 1HG  GLN A 199       2.573 -26.243 -11.853  1.00  3.73           H  
ATOM   3035 2HG  GLN A 199       2.127 -24.564 -11.446  1.00  3.73           H  
ATOM   3036 1HE2 GLN A 199       4.206 -25.259  -8.641  1.00  3.73           H  
ATOM   3037 2HE2 GLN A 199       4.208 -24.612 -10.246  1.00  3.73           H  
ATOM   3038  N   PHE A 200      -2.498 -25.851 -12.100  1.00  2.79           N  
ATOM   3039  CA  PHE A 200      -3.830 -26.439 -12.134  1.00  4.37           C  
ATOM   3040  C   PHE A 200      -4.217 -26.873 -13.535  1.00  4.12           C  
ATOM   3041  O   PHE A 200      -4.629 -28.017 -13.752  1.00  5.52           O  
ATOM   3042  CB  PHE A 200      -4.893 -25.453 -11.642  1.00  6.55           C  
ATOM   3043  CG  PHE A 200      -6.276 -25.976 -11.891  1.00  6.55           C  
ATOM   3044  CD1 PHE A 200      -6.839 -26.926 -11.064  1.00  6.55           C  
ATOM   3045  CD2 PHE A 200      -7.004 -25.538 -12.986  1.00  6.55           C  
ATOM   3046  CE1 PHE A 200      -8.094 -27.429 -11.335  1.00  6.55           C  
ATOM   3047  CE2 PHE A 200      -8.261 -26.031 -13.256  1.00  6.55           C  
ATOM   3048  CZ  PHE A 200      -8.807 -26.984 -12.429  1.00  6.55           C  
ATOM   3049  H   PHE A 200      -2.372 -24.928 -11.708  1.00  3.35           H  
ATOM   3050  HA  PHE A 200      -3.835 -27.318 -11.488  1.00  5.24           H  
ATOM   3051 1HB  PHE A 200      -4.774 -25.278 -10.573  1.00  7.87           H  
ATOM   3052 2HB  PHE A 200      -4.789 -24.498 -12.150  1.00  7.87           H  
ATOM   3053  HD1 PHE A 200      -6.278 -27.287 -10.202  1.00  7.87           H  
ATOM   3054  HD2 PHE A 200      -6.564 -24.793 -13.646  1.00  7.87           H  
ATOM   3055  HE1 PHE A 200      -8.520 -28.186 -10.679  1.00  7.87           H  
ATOM   3056  HE2 PHE A 200      -8.818 -25.676 -14.123  1.00  7.87           H  
ATOM   3057  HZ  PHE A 200      -9.798 -27.384 -12.639  1.00  7.87           H  
ATOM   3058  N   VAL A 201      -4.089 -25.950 -14.478  1.00  3.06           N  
ATOM   3059  CA  VAL A 201      -4.488 -26.209 -15.848  1.00  3.66           C  
ATOM   3060  C   VAL A 201      -3.609 -27.277 -16.490  1.00  4.07           C  
ATOM   3061  O   VAL A 201      -4.093 -28.205 -17.137  1.00 10.84           O  
ATOM   3062  CB  VAL A 201      -4.403 -24.907 -16.662  1.00  5.49           C  
ATOM   3063  CG1 VAL A 201      -4.678 -25.192 -18.128  1.00  5.49           C  
ATOM   3064  CG2 VAL A 201      -5.375 -23.892 -16.089  1.00  5.49           C  
ATOM   3065  H   VAL A 201      -3.734 -25.031 -14.226  1.00  3.67           H  
ATOM   3066  HA  VAL A 201      -5.521 -26.559 -15.846  1.00  4.39           H  
ATOM   3067  HB  VAL A 201      -3.390 -24.509 -16.596  1.00  6.59           H  
ATOM   3068 1HG1 VAL A 201      -4.603 -24.267 -18.699  1.00  6.59           H  
ATOM   3069 2HG1 VAL A 201      -3.950 -25.912 -18.503  1.00  6.59           H  
ATOM   3070 3HG1 VAL A 201      -5.677 -25.594 -18.234  1.00  6.59           H  
ATOM   3071 1HG2 VAL A 201      -5.310 -22.963 -16.653  1.00  6.59           H  
ATOM   3072 2HG2 VAL A 201      -6.386 -24.285 -16.148  1.00  6.59           H  
ATOM   3073 3HG2 VAL A 201      -5.124 -23.699 -15.046  1.00  6.59           H  
ATOM   3074  N   ILE A 202      -2.306 -27.147 -16.292  1.00  1.13           N  
ATOM   3075  CA  ILE A 202      -1.331 -28.056 -16.874  1.00  1.00           C  
ATOM   3076  C   ILE A 202      -1.440 -29.476 -16.336  1.00  1.23           C  
ATOM   3077  O   ILE A 202      -1.553 -30.431 -17.108  1.00  1.64           O  
ATOM   3078  CB  ILE A 202       0.066 -27.507 -16.584  1.00  1.50           C  
ATOM   3079  CG1 ILE A 202       0.245 -26.215 -17.357  1.00  1.50           C  
ATOM   3080  CG2 ILE A 202       1.133 -28.514 -16.986  1.00  1.50           C  
ATOM   3081  CD1 ILE A 202       1.414 -25.410 -16.892  1.00  1.50           C  
ATOM   3082  H   ILE A 202      -1.962 -26.373 -15.741  1.00  1.36           H  
ATOM   3083  HA  ILE A 202      -1.485 -28.083 -17.948  1.00  1.20           H  
ATOM   3084  HB  ILE A 202       0.160 -27.277 -15.526  1.00  1.80           H  
ATOM   3085 1HG1 ILE A 202       0.399 -26.460 -18.406  1.00  1.80           H  
ATOM   3086 2HG1 ILE A 202      -0.658 -25.609 -17.272  1.00  1.80           H  
ATOM   3087 1HG2 ILE A 202       2.119 -28.097 -16.779  1.00  1.80           H  
ATOM   3088 2HG2 ILE A 202       1.002 -29.432 -16.416  1.00  1.80           H  
ATOM   3089 3HG2 ILE A 202       1.048 -28.732 -18.051  1.00  1.80           H  
ATOM   3090 1HD1 ILE A 202       1.494 -24.506 -17.496  1.00  1.80           H  
ATOM   3091 2HD1 ILE A 202       1.279 -25.137 -15.847  1.00  1.80           H  
ATOM   3092 3HD1 ILE A 202       2.318 -26.001 -16.990  1.00  1.80           H  
ATOM   3093  N   ASN A 203      -1.439 -29.618 -15.019  1.00  1.64           N  
ATOM   3094  CA  ASN A 203      -1.471 -30.929 -14.392  1.00  2.15           C  
ATOM   3095  C   ASN A 203      -2.779 -31.673 -14.620  1.00  2.52           C  
ATOM   3096  O   ASN A 203      -2.784 -32.905 -14.650  1.00  3.67           O  
ATOM   3097  CB  ASN A 203      -1.194 -30.806 -12.909  1.00  3.22           C  
ATOM   3098  CG  ASN A 203       0.247 -30.478 -12.624  1.00  3.22           C  
ATOM   3099  OD1 ASN A 203       1.132 -30.728 -13.452  1.00  3.22           O  
ATOM   3100  ND2 ASN A 203       0.500 -29.922 -11.468  1.00  3.22           N  
ATOM   3101  H   ASN A 203      -1.376 -28.806 -14.426  1.00  1.97           H  
ATOM   3102  HA  ASN A 203      -0.681 -31.535 -14.836  1.00  2.58           H  
ATOM   3103 1HB  ASN A 203      -1.832 -30.037 -12.477  1.00  3.87           H  
ATOM   3104 2HB  ASN A 203      -1.440 -31.748 -12.417  1.00  3.87           H  
ATOM   3105 1HD2 ASN A 203       1.440 -29.680 -11.223  1.00  3.87           H  
ATOM   3106 2HD2 ASN A 203      -0.247 -29.736 -10.830  1.00  3.87           H  
ATOM   3107  N   ASN A 204      -3.882 -30.951 -14.819  1.00  2.68           N  
ATOM   3108  CA  ASN A 204      -5.144 -31.630 -15.063  1.00  3.95           C  
ATOM   3109  C   ASN A 204      -5.476 -31.786 -16.548  1.00  3.43           C  
ATOM   3110  O   ASN A 204      -6.571 -32.234 -16.887  1.00  8.05           O  
ATOM   3111  CB  ASN A 204      -6.260 -30.917 -14.334  1.00  5.93           C  
ATOM   3112  CG  ASN A 204      -6.147 -31.104 -12.847  1.00  5.93           C  
ATOM   3113  OD1 ASN A 204      -6.145 -32.235 -12.347  1.00  5.93           O  
ATOM   3114  ND2 ASN A 204      -6.040 -30.019 -12.130  1.00  5.93           N  
ATOM   3115  H   ASN A 204      -3.872 -29.936 -14.763  1.00  3.22           H  
ATOM   3116  HA  ASN A 204      -5.069 -32.638 -14.652  1.00  4.74           H  
ATOM   3117 1HB  ASN A 204      -6.231 -29.851 -14.563  1.00  7.11           H  
ATOM   3118 2HB  ASN A 204      -7.223 -31.302 -14.668  1.00  7.11           H  
ATOM   3119 1HD2 ASN A 204      -5.958 -30.080 -11.135  1.00  7.11           H  
ATOM   3120 2HD2 ASN A 204      -6.037 -29.124 -12.579  1.00  7.11           H  
ATOM   3121  N   GLY A 205      -4.537 -31.448 -17.438  1.00  3.94           N  
ATOM   3122  CA  GLY A 205      -4.757 -31.640 -18.867  1.00  4.89           C  
ATOM   3123  C   GLY A 205      -5.451 -30.477 -19.576  1.00  5.18           C  
ATOM   3124  O   GLY A 205      -5.671 -30.544 -20.789  1.00  8.63           O  
ATOM   3125  H   GLY A 205      -3.641 -31.079 -17.143  1.00  4.73           H  
ATOM   3126 1HA  GLY A 205      -3.795 -31.823 -19.346  1.00  5.87           H  
ATOM   3127 2HA  GLY A 205      -5.344 -32.546 -19.012  1.00  5.87           H  
ATOM   3128  N   GLY A 206      -5.804 -29.420 -18.845  1.00  4.55           N  
ATOM   3129  CA  GLY A 206      -6.460 -28.300 -19.486  1.00  5.64           C  
ATOM   3130  C   GLY A 206      -7.466 -27.539 -18.620  1.00  4.40           C  
ATOM   3131  O   GLY A 206      -7.612 -27.799 -17.424  1.00 10.02           O  
ATOM   3132  H   GLY A 206      -5.593 -29.364 -17.860  1.00  5.46           H  
ATOM   3133 1HA  GLY A 206      -5.682 -27.607 -19.801  1.00  6.77           H  
ATOM   3134 2HA  GLY A 206      -6.953 -28.645 -20.392  1.00  6.77           H  
ATOM   3135  N   LEU A 207      -8.144 -26.583 -19.260  1.00  1.89           N  
ATOM   3136  CA  LEU A 207      -9.088 -25.674 -18.608  1.00  1.21           C  
ATOM   3137  C   LEU A 207     -10.364 -25.508 -19.438  1.00  1.03           C  
ATOM   3138  O   LEU A 207     -10.293 -25.363 -20.657  1.00  2.48           O  
ATOM   3139  CB  LEU A 207      -8.406 -24.308 -18.426  1.00  1.81           C  
ATOM   3140  CG  LEU A 207      -9.202 -23.215 -17.714  1.00  1.81           C  
ATOM   3141  CD1 LEU A 207      -9.399 -23.609 -16.262  1.00  1.81           C  
ATOM   3142  CD2 LEU A 207      -8.447 -21.905 -17.807  1.00  1.81           C  
ATOM   3143  H   LEU A 207      -7.945 -26.456 -20.243  1.00  2.27           H  
ATOM   3144  HA  LEU A 207      -9.354 -26.083 -17.634  1.00  1.45           H  
ATOM   3145 1HB  LEU A 207      -7.495 -24.464 -17.864  1.00  2.18           H  
ATOM   3146 2HB  LEU A 207      -8.133 -23.927 -19.410  1.00  2.18           H  
ATOM   3147  HG  LEU A 207     -10.182 -23.113 -18.180  1.00  2.18           H  
ATOM   3148 1HD1 LEU A 207      -9.975 -22.842 -15.749  1.00  2.18           H  
ATOM   3149 2HD1 LEU A 207      -9.930 -24.555 -16.219  1.00  2.18           H  
ATOM   3150 3HD1 LEU A 207      -8.431 -23.719 -15.778  1.00  2.18           H  
ATOM   3151 1HD2 LEU A 207      -9.020 -21.128 -17.299  1.00  2.18           H  
ATOM   3152 2HD2 LEU A 207      -7.472 -22.010 -17.331  1.00  2.18           H  
ATOM   3153 3HD2 LEU A 207      -8.313 -21.634 -18.850  1.00  2.18           H  
ATOM   3154  N   THR A 208     -11.539 -25.561 -18.794  1.00  1.21           N  
ATOM   3155  CA  THR A 208     -12.802 -25.441 -19.530  1.00  1.60           C  
ATOM   3156  C   THR A 208     -13.189 -23.980 -19.712  1.00  1.09           C  
ATOM   3157  O   THR A 208     -12.552 -23.089 -19.149  1.00  0.92           O  
ATOM   3158  CB  THR A 208     -13.958 -26.170 -18.826  1.00  2.40           C  
ATOM   3159  OG1 THR A 208     -14.268 -25.511 -17.596  1.00  2.40           O  
ATOM   3160  CG2 THR A 208     -13.551 -27.600 -18.530  1.00  2.40           C  
ATOM   3161  H   THR A 208     -11.574 -25.671 -17.785  1.00  1.45           H  
ATOM   3162  HA  THR A 208     -12.672 -25.882 -20.516  1.00  1.92           H  
ATOM   3163  HB  THR A 208     -14.842 -26.172 -19.463  1.00  2.88           H  
ATOM   3164  HG1 THR A 208     -13.479 -25.476 -17.050  1.00  2.88           H  
ATOM   3165 1HG2 THR A 208     -14.370 -28.112 -18.027  1.00  2.88           H  
ATOM   3166 2HG2 THR A 208     -13.320 -28.113 -19.463  1.00  2.88           H  
ATOM   3167 3HG2 THR A 208     -12.672 -27.602 -17.886  1.00  2.88           H  
ATOM   3168  N   THR A 209     -14.225 -23.756 -20.521  1.00  1.17           N  
ATOM   3169  CA  THR A 209     -14.683 -22.414 -20.856  1.00  1.06           C  
ATOM   3170  C   THR A 209     -15.806 -21.903 -19.967  1.00  1.05           C  
ATOM   3171  O   THR A 209     -16.521 -22.684 -19.335  1.00  1.40           O  
ATOM   3172  CB  THR A 209     -15.182 -22.383 -22.306  1.00  1.59           C  
ATOM   3173  OG1 THR A 209     -16.364 -23.185 -22.424  1.00  1.59           O  
ATOM   3174  CG2 THR A 209     -14.121 -22.963 -23.212  1.00  1.59           C  
ATOM   3175  H   THR A 209     -14.702 -24.548 -20.928  1.00  1.40           H  
ATOM   3176  HA  THR A 209     -13.845 -21.737 -20.754  1.00  1.27           H  
ATOM   3177  HB  THR A 209     -15.403 -21.358 -22.603  1.00  1.91           H  
ATOM   3178  HG1 THR A 209     -16.684 -23.149 -23.330  1.00  1.91           H  
ATOM   3179 1HG2 THR A 209     -14.472 -22.947 -24.244  1.00  1.91           H  
ATOM   3180 2HG2 THR A 209     -13.216 -22.371 -23.123  1.00  1.91           H  
ATOM   3181 3HG2 THR A 209     -13.911 -23.990 -22.916  1.00  1.91           H  
ATOM   3182  N   GLU A 210     -16.003 -20.582 -20.001  1.00  1.13           N  
ATOM   3183  CA  GLU A 210     -17.053 -19.905 -19.236  1.00  1.31           C  
ATOM   3184  C   GLU A 210     -18.441 -20.270 -19.715  1.00  1.72           C  
ATOM   3185  O   GLU A 210     -19.411 -20.129 -18.977  1.00  2.22           O  
ATOM   3186  CB  GLU A 210     -16.903 -18.388 -19.300  1.00  1.97           C  
ATOM   3187  CG  GLU A 210     -15.718 -17.831 -18.546  1.00  1.97           C  
ATOM   3188  CD  GLU A 210     -15.654 -16.333 -18.600  1.00  1.97           C  
ATOM   3189  OE1 GLU A 210     -16.399 -15.750 -19.352  1.00  1.97           O  
ATOM   3190  OE2 GLU A 210     -14.867 -15.767 -17.881  1.00  1.97           O  
ATOM   3191  H   GLU A 210     -15.373 -20.026 -20.566  1.00  1.36           H  
ATOM   3192  HA  GLU A 210     -16.965 -20.212 -18.195  1.00  1.57           H  
ATOM   3193 1HB  GLU A 210     -16.806 -18.078 -20.341  1.00  2.36           H  
ATOM   3194 2HB  GLU A 210     -17.802 -17.917 -18.905  1.00  2.36           H  
ATOM   3195 1HG  GLU A 210     -15.778 -18.147 -17.504  1.00  2.36           H  
ATOM   3196 2HG  GLU A 210     -14.807 -18.243 -18.973  1.00  2.36           H  
ATOM   3197  N   ASP A 211     -18.544 -20.749 -20.949  1.00  2.15           N  
ATOM   3198  CA  ASP A 211     -19.821 -21.169 -21.490  1.00  3.51           C  
ATOM   3199  C   ASP A 211     -20.361 -22.378 -20.731  1.00  4.26           C  
ATOM   3200  O   ASP A 211     -21.573 -22.594 -20.687  1.00  6.96           O  
ATOM   3201  CB  ASP A 211     -19.692 -21.500 -22.976  1.00  5.26           C  
ATOM   3202  CG  ASP A 211     -19.480 -20.263 -23.840  1.00  5.26           C  
ATOM   3203  OD1 ASP A 211     -19.698 -19.177 -23.357  1.00  5.26           O  
ATOM   3204  OD2 ASP A 211     -19.100 -20.416 -24.977  1.00  5.26           O  
ATOM   3205  H   ASP A 211     -17.721 -20.830 -21.527  1.00  2.58           H  
ATOM   3206  HA  ASP A 211     -20.531 -20.350 -21.377  1.00  4.21           H  
ATOM   3207 1HB  ASP A 211     -18.856 -22.183 -23.128  1.00  6.32           H  
ATOM   3208 2HB  ASP A 211     -20.596 -22.008 -23.314  1.00  6.32           H  
ATOM   3209  N   ASN A 212     -19.463 -23.173 -20.138  1.00  3.43           N  
ATOM   3210  CA  ASN A 212     -19.879 -24.324 -19.364  1.00  5.33           C  
ATOM   3211  C   ASN A 212     -19.769 -24.033 -17.872  1.00  4.28           C  
ATOM   3212  O   ASN A 212     -20.519 -24.595 -17.071  1.00  5.53           O  
ATOM   3213  CB  ASN A 212     -19.076 -25.548 -19.735  1.00  8.00           C  
ATOM   3214  CG  ASN A 212     -19.323 -26.003 -21.149  1.00  8.00           C  
ATOM   3215  OD1 ASN A 212     -20.326 -25.646 -21.778  1.00  8.00           O  
ATOM   3216  ND2 ASN A 212     -18.425 -26.809 -21.651  1.00  8.00           N  
ATOM   3217  H   ASN A 212     -18.474 -22.968 -20.188  1.00  4.12           H  
ATOM   3218  HA  ASN A 212     -20.930 -24.527 -19.578  1.00  6.40           H  
ATOM   3219 1HB  ASN A 212     -18.014 -25.334 -19.617  1.00  9.59           H  
ATOM   3220 2HB  ASN A 212     -19.321 -26.365 -19.057  1.00  9.59           H  
ATOM   3221 1HD2 ASN A 212     -18.526 -27.163 -22.581  1.00  9.59           H  
ATOM   3222 2HD2 ASN A 212     -17.645 -27.090 -21.085  1.00  9.59           H  
ATOM   3223  N   TYR A 213     -18.846 -23.142 -17.490  1.00  2.72           N  
ATOM   3224  CA  TYR A 213     -18.716 -22.782 -16.085  1.00  2.52           C  
ATOM   3225  C   TYR A 213     -18.385 -21.297 -15.904  1.00  2.14           C  
ATOM   3226  O   TYR A 213     -17.218 -20.934 -15.698  1.00  1.90           O  
ATOM   3227  CB  TYR A 213     -17.673 -23.661 -15.422  1.00  3.78           C  
ATOM   3228  CG  TYR A 213     -17.736 -23.618 -13.913  1.00  3.78           C  
ATOM   3229  CD1 TYR A 213     -18.951 -23.859 -13.284  1.00  3.78           C  
ATOM   3230  CD2 TYR A 213     -16.599 -23.374 -13.163  1.00  3.78           C  
ATOM   3231  CE1 TYR A 213     -19.028 -23.848 -11.909  1.00  3.78           C  
ATOM   3232  CE2 TYR A 213     -16.678 -23.366 -11.783  1.00  3.78           C  
ATOM   3233  CZ  TYR A 213     -17.884 -23.604 -11.160  1.00  3.78           C  
ATOM   3234  OH  TYR A 213     -17.966 -23.601  -9.789  1.00  3.78           O  
ATOM   3235  H   TYR A 213     -18.234 -22.707 -18.169  1.00  3.26           H  
ATOM   3236  HA  TYR A 213     -19.671 -22.974 -15.593  1.00  3.02           H  
ATOM   3237 1HB  TYR A 213     -17.812 -24.696 -15.741  1.00  4.54           H  
ATOM   3238 2HB  TYR A 213     -16.679 -23.347 -15.734  1.00  4.54           H  
ATOM   3239  HD1 TYR A 213     -19.843 -24.053 -13.880  1.00  4.54           H  
ATOM   3240  HD2 TYR A 213     -15.646 -23.192 -13.658  1.00  4.54           H  
ATOM   3241  HE1 TYR A 213     -19.979 -24.035 -11.413  1.00  4.54           H  
ATOM   3242  HE2 TYR A 213     -15.789 -23.178 -11.181  1.00  4.54           H  
ATOM   3243  HH  TYR A 213     -17.178 -23.188  -9.420  1.00  4.54           H  
ATOM   3244  N   PRO A 214     -19.402 -20.430 -15.985  1.00  2.36           N  
ATOM   3245  CA  PRO A 214     -19.407 -18.969 -15.876  1.00  2.22           C  
ATOM   3246  C   PRO A 214     -18.854 -18.464 -14.554  1.00  1.76           C  
ATOM   3247  O   PRO A 214     -19.030 -19.098 -13.508  1.00  1.94           O  
ATOM   3248  CB  PRO A 214     -20.895 -18.599 -15.968  1.00  3.33           C  
ATOM   3249  CG  PRO A 214     -21.531 -19.735 -16.675  1.00  3.33           C  
ATOM   3250  CD  PRO A 214     -20.780 -20.938 -16.184  1.00  3.33           C  
ATOM   3251  HA  PRO A 214     -18.847 -18.539 -16.710  1.00  2.66           H  
ATOM   3252 1HB  PRO A 214     -21.305 -18.451 -14.960  1.00  4.00           H  
ATOM   3253 2HB  PRO A 214     -21.017 -17.643 -16.505  1.00  4.00           H  
ATOM   3254 1HG  PRO A 214     -22.606 -19.784 -16.430  1.00  4.00           H  
ATOM   3255 2HG  PRO A 214     -21.462 -19.597 -17.763  1.00  4.00           H  
ATOM   3256 1HD  PRO A 214     -21.191 -21.295 -15.230  1.00  4.00           H  
ATOM   3257 2HD  PRO A 214     -20.817 -21.709 -16.958  1.00  4.00           H  
ATOM   3258  N   TYR A 215     -18.203 -17.305 -14.601  1.00  1.49           N  
ATOM   3259  CA  TYR A 215     -17.688 -16.674 -13.397  1.00  1.04           C  
ATOM   3260  C   TYR A 215     -18.830 -16.177 -12.526  1.00  1.05           C  
ATOM   3261  O   TYR A 215     -19.717 -15.473 -13.004  1.00  1.54           O  
ATOM   3262  CB  TYR A 215     -16.756 -15.507 -13.737  1.00  1.56           C  
ATOM   3263  CG  TYR A 215     -16.154 -14.867 -12.505  1.00  1.56           C  
ATOM   3264  CD1 TYR A 215     -15.081 -15.478 -11.881  1.00  1.56           C  
ATOM   3265  CD2 TYR A 215     -16.679 -13.689 -11.986  1.00  1.56           C  
ATOM   3266  CE1 TYR A 215     -14.540 -14.920 -10.745  1.00  1.56           C  
ATOM   3267  CE2 TYR A 215     -16.133 -13.131 -10.843  1.00  1.56           C  
ATOM   3268  CZ  TYR A 215     -15.065 -13.749 -10.222  1.00  1.56           C  
ATOM   3269  OH  TYR A 215     -14.511 -13.226  -9.074  1.00  1.56           O  
ATOM   3270  H   TYR A 215     -18.075 -16.845 -15.495  1.00  1.79           H  
ATOM   3271  HA  TYR A 215     -17.137 -17.408 -12.823  1.00  1.25           H  
ATOM   3272 1HB  TYR A 215     -15.943 -15.856 -14.376  1.00  1.87           H  
ATOM   3273 2HB  TYR A 215     -17.306 -14.744 -14.287  1.00  1.87           H  
ATOM   3274  HD1 TYR A 215     -14.668 -16.402 -12.285  1.00  1.87           H  
ATOM   3275  HD2 TYR A 215     -17.527 -13.209 -12.474  1.00  1.87           H  
ATOM   3276  HE1 TYR A 215     -13.700 -15.401 -10.255  1.00  1.87           H  
ATOM   3277  HE2 TYR A 215     -16.547 -12.210 -10.431  1.00  1.87           H  
ATOM   3278  HH  TYR A 215     -14.746 -12.297  -8.979  1.00  1.87           H  
ATOM   3279  N   VAL A 216     -18.801 -16.534 -11.243  1.00  1.65           N  
ATOM   3280  CA  VAL A 216     -19.843 -16.073 -10.329  1.00  3.69           C  
ATOM   3281  C   VAL A 216     -19.265 -15.321  -9.136  1.00  2.90           C  
ATOM   3282  O   VAL A 216     -19.978 -14.553  -8.489  1.00  5.96           O  
ATOM   3283  CB  VAL A 216     -20.715 -17.250  -9.821  1.00  5.54           C  
ATOM   3284  CG1 VAL A 216     -21.425 -17.919 -10.991  1.00  5.54           C  
ATOM   3285  CG2 VAL A 216     -19.867 -18.257  -9.066  1.00  5.54           C  
ATOM   3286  H   VAL A 216     -18.043 -17.108 -10.907  1.00  1.98           H  
ATOM   3287  HA  VAL A 216     -20.496 -15.392 -10.874  1.00  4.43           H  
ATOM   3288  HB  VAL A 216     -21.483 -16.854  -9.157  1.00  6.64           H  
ATOM   3289 1HG1 VAL A 216     -22.055 -18.727 -10.619  1.00  6.64           H  
ATOM   3290 2HG1 VAL A 216     -22.042 -17.186 -11.509  1.00  6.64           H  
ATOM   3291 3HG1 VAL A 216     -20.687 -18.326 -11.681  1.00  6.64           H  
ATOM   3292 1HG2 VAL A 216     -20.502 -19.066  -8.706  1.00  6.64           H  
ATOM   3293 2HG2 VAL A 216     -19.111 -18.662  -9.734  1.00  6.64           H  
ATOM   3294 3HG2 VAL A 216     -19.387 -17.770  -8.219  1.00  6.64           H  
ATOM   3295  N   GLY A 217     -17.975 -15.510  -8.851  1.00  2.26           N  
ATOM   3296  CA  GLY A 217     -17.371 -14.792  -7.736  1.00  3.22           C  
ATOM   3297  C   GLY A 217     -17.723 -15.437  -6.404  1.00  2.59           C  
ATOM   3298  O   GLY A 217     -18.091 -14.749  -5.450  1.00  3.11           O  
ATOM   3299  H   GLY A 217     -17.412 -16.160  -9.387  1.00  2.71           H  
ATOM   3300 1HA  GLY A 217     -16.289 -14.774  -7.859  1.00  3.86           H  
ATOM   3301 2HA  GLY A 217     -17.711 -13.758  -7.746  1.00  3.86           H  
ATOM   3302  N   TYR A 218     -17.642 -16.759  -6.340  1.00  3.58           N  
ATOM   3303  CA  TYR A 218     -17.997 -17.467  -5.118  1.00  4.42           C  
ATOM   3304  C   TYR A 218     -17.295 -18.812  -5.003  1.00  4.19           C  
ATOM   3305  O   TYR A 218     -17.108 -19.516  -5.998  1.00  5.78           O  
ATOM   3306  CB  TYR A 218     -19.509 -17.645  -5.036  1.00  6.63           C  
ATOM   3307  CG  TYR A 218     -19.953 -18.345  -3.777  1.00  6.63           C  
ATOM   3308  CD1 TYR A 218     -19.987 -17.660  -2.571  1.00  6.63           C  
ATOM   3309  CD2 TYR A 218     -20.325 -19.673  -3.829  1.00  6.63           C  
ATOM   3310  CE1 TYR A 218     -20.389 -18.311  -1.421  1.00  6.63           C  
ATOM   3311  CE2 TYR A 218     -20.729 -20.326  -2.684  1.00  6.63           C  
ATOM   3312  CZ  TYR A 218     -20.761 -19.650  -1.482  1.00  6.63           C  
ATOM   3313  OH  TYR A 218     -21.164 -20.301  -0.339  1.00  6.63           O  
ATOM   3314  H   TYR A 218     -17.332 -17.279  -7.147  1.00  4.30           H  
ATOM   3315  HA  TYR A 218     -17.674 -16.862  -4.271  1.00  5.30           H  
ATOM   3316 1HB  TYR A 218     -19.996 -16.668  -5.074  1.00  7.96           H  
ATOM   3317 2HB  TYR A 218     -19.860 -18.222  -5.890  1.00  7.96           H  
ATOM   3318  HD1 TYR A 218     -19.693 -16.610  -2.531  1.00  7.96           H  
ATOM   3319  HD2 TYR A 218     -20.296 -20.203  -4.779  1.00  7.96           H  
ATOM   3320  HE1 TYR A 218     -20.415 -17.776  -0.472  1.00  7.96           H  
ATOM   3321  HE2 TYR A 218     -21.021 -21.375  -2.730  1.00  7.96           H  
ATOM   3322  HH  TYR A 218     -21.358 -21.218  -0.549  1.00  7.96           H  
ATOM   3323  N   GLN A 219     -16.845 -19.130  -3.789  1.00  6.20           N  
ATOM   3324  CA  GLN A 219     -16.143 -20.379  -3.534  1.00  9.52           C  
ATOM   3325  C   GLN A 219     -17.068 -21.587  -3.588  1.00  7.05           C  
ATOM   3326  O   GLN A 219     -17.870 -21.809  -2.679  1.00 12.28           O  
ATOM   3327  CB  GLN A 219     -15.475 -20.367  -2.164  1.00 14.28           C  
ATOM   3328  CG  GLN A 219     -14.694 -21.639  -1.902  1.00 14.28           C  
ATOM   3329  CD  GLN A 219     -13.482 -21.709  -2.802  1.00 14.28           C  
ATOM   3330  OE1 GLN A 219     -12.559 -20.915  -2.614  1.00 14.28           O  
ATOM   3331  NE2 GLN A 219     -13.483 -22.607  -3.783  1.00 14.28           N  
ATOM   3332  H   GLN A 219     -17.016 -18.499  -3.019  1.00  7.44           H  
ATOM   3333  HA  GLN A 219     -15.381 -20.508  -4.302  1.00 11.42           H  
ATOM   3334 1HB  GLN A 219     -14.793 -19.520  -2.090  1.00 17.14           H  
ATOM   3335 2HB  GLN A 219     -16.229 -20.258  -1.384  1.00 17.14           H  
ATOM   3336 1HG  GLN A 219     -14.360 -21.654  -0.865  1.00 17.14           H  
ATOM   3337 2HG  GLN A 219     -15.329 -22.501  -2.109  1.00 17.14           H  
ATOM   3338 1HE2 GLN A 219     -12.706 -22.655  -4.421  1.00 17.14           H  
ATOM   3339 2HE2 GLN A 219     -14.266 -23.221  -3.909  1.00 17.14           H  
ATOM   3340  N   GLU A 220     -16.920 -22.383  -4.636  1.00  4.85           N  
ATOM   3341  CA  GLU A 220     -17.678 -23.617  -4.812  1.00  5.50           C  
ATOM   3342  C   GLU A 220     -16.774 -24.836  -4.644  1.00  6.73           C  
ATOM   3343  O   GLU A 220     -15.580 -24.710  -4.359  1.00  9.06           O  
ATOM   3344  CB  GLU A 220     -18.361 -23.673  -6.183  1.00  8.25           C  
ATOM   3345  CG  GLU A 220     -19.476 -22.668  -6.414  1.00  8.25           C  
ATOM   3346  CD  GLU A 220     -20.697 -22.979  -5.593  1.00  8.25           C  
ATOM   3347  OE1 GLU A 220     -20.757 -24.050  -5.037  1.00  8.25           O  
ATOM   3348  OE2 GLU A 220     -21.583 -22.159  -5.540  1.00  8.25           O  
ATOM   3349  H   GLU A 220     -16.244 -22.126  -5.347  1.00  5.82           H  
ATOM   3350  HA  GLU A 220     -18.451 -23.658  -4.044  1.00  6.60           H  
ATOM   3351 1HB  GLU A 220     -17.624 -23.524  -6.961  1.00  9.90           H  
ATOM   3352 2HB  GLU A 220     -18.787 -24.661  -6.339  1.00  9.90           H  
ATOM   3353 1HG  GLU A 220     -19.119 -21.667  -6.174  1.00  9.90           H  
ATOM   3354 2HG  GLU A 220     -19.742 -22.684  -7.470  1.00  9.90           H  
ATOM   3355  N   ASN A 221     -17.361 -26.018  -4.814  1.00  7.12           N  
ATOM   3356  CA  ASN A 221     -16.634 -27.277  -4.704  1.00  8.95           C  
ATOM   3357  C   ASN A 221     -16.016 -27.679  -6.047  1.00  9.01           C  
ATOM   3358  O   ASN A 221     -16.305 -27.080  -7.079  1.00  9.12           O  
ATOM   3359  CB  ASN A 221     -17.544 -28.367  -4.179  1.00 13.42           C  
ATOM   3360  CG  ASN A 221     -17.949 -28.126  -2.753  1.00 13.42           C  
ATOM   3361  OD1 ASN A 221     -17.136 -27.689  -1.932  1.00 13.42           O  
ATOM   3362  ND2 ASN A 221     -19.189 -28.400  -2.443  1.00 13.42           N  
ATOM   3363  H   ASN A 221     -18.348 -26.048  -5.029  1.00  8.54           H  
ATOM   3364  HA  ASN A 221     -15.819 -27.138  -3.993  1.00 10.74           H  
ATOM   3365 1HB  ASN A 221     -18.441 -28.422  -4.797  1.00 16.11           H  
ATOM   3366 2HB  ASN A 221     -17.041 -29.330  -4.244  1.00 16.11           H  
ATOM   3367 1HD2 ASN A 221     -19.514 -28.257  -1.508  1.00 16.11           H  
ATOM   3368 2HD2 ASN A 221     -19.814 -28.751  -3.141  1.00 16.11           H  
ATOM   3369  N   TYR A 222     -15.153 -28.694  -6.009  1.00 10.55           N  
ATOM   3370  CA  TYR A 222     -14.429 -29.163  -7.194  1.00 10.88           C  
ATOM   3371  C   TYR A 222     -15.380 -29.592  -8.327  1.00  9.08           C  
ATOM   3372  O   TYR A 222     -16.021 -30.633  -8.260  1.00 15.35           O  
ATOM   3373  CB  TYR A 222     -13.567 -30.353  -6.752  1.00 16.32           C  
ATOM   3374  CG  TYR A 222     -12.702 -30.990  -7.804  1.00 16.32           C  
ATOM   3375  CD1 TYR A 222     -11.469 -30.446  -8.112  1.00 16.32           C  
ATOM   3376  CD2 TYR A 222     -13.141 -32.139  -8.442  1.00 16.32           C  
ATOM   3377  CE1 TYR A 222     -10.663 -31.058  -9.050  1.00 16.32           C  
ATOM   3378  CE2 TYR A 222     -12.339 -32.751  -9.382  1.00 16.32           C  
ATOM   3379  CZ  TYR A 222     -11.103 -32.217  -9.683  1.00 16.32           C  
ATOM   3380  OH  TYR A 222     -10.298 -32.838 -10.606  1.00 16.32           O  
ATOM   3381  H   TYR A 222     -14.974 -29.145  -5.125  1.00 12.66           H  
ATOM   3382  HA  TYR A 222     -13.795 -28.363  -7.556  1.00 13.06           H  
ATOM   3383 1HB  TYR A 222     -12.914 -30.021  -5.943  1.00 19.58           H  
ATOM   3384 2HB  TYR A 222     -14.213 -31.125  -6.340  1.00 19.58           H  
ATOM   3385  HD1 TYR A 222     -11.127 -29.548  -7.599  1.00 19.58           H  
ATOM   3386  HD2 TYR A 222     -14.111 -32.567  -8.190  1.00 19.58           H  
ATOM   3387  HE1 TYR A 222      -9.686 -30.637  -9.285  1.00 19.58           H  
ATOM   3388  HE2 TYR A 222     -12.675 -33.661  -9.878  1.00 19.58           H  
ATOM   3389  HH  TYR A 222      -9.468 -32.361 -10.681  1.00 19.58           H  
ATOM   3390  N   CYS A 223     -15.403 -28.788  -9.399  1.00  6.84           N  
ATOM   3391  CA  CYS A 223     -16.282 -29.029 -10.548  1.00  7.77           C  
ATOM   3392  C   CYS A 223     -15.574 -29.533 -11.812  1.00 10.14           C  
ATOM   3393  O   CYS A 223     -16.234 -29.770 -12.824  1.00 31.94           O  
ATOM   3394  CB  CYS A 223     -17.010 -27.730 -10.914  1.00 11.65           C  
ATOM   3395  SG  CYS A 223     -18.123 -27.114  -9.630  1.00 11.65           S  
ATOM   3396  H   CYS A 223     -14.845 -27.951  -9.389  1.00  8.21           H  
ATOM   3397  HA  CYS A 223     -17.022 -29.766 -10.253  1.00  9.32           H  
ATOM   3398 1HB  CYS A 223     -16.273 -26.956 -11.120  1.00 13.99           H  
ATOM   3399 2HB  CYS A 223     -17.590 -27.873 -11.827  1.00 13.99           H  
ATOM   3400  HG  CYS A 223     -18.882 -28.201  -9.554  1.00 13.99           H  
ATOM   3401  N   ASN A 224     -14.255 -29.696 -11.776  1.00 12.36           N  
ATOM   3402  CA  ASN A 224     -13.489 -30.130 -12.958  1.00 18.44           C  
ATOM   3403  C   ASN A 224     -13.982 -31.446 -13.548  1.00 17.19           C  
ATOM   3404  O   ASN A 224     -14.057 -31.605 -14.773  1.00 20.17           O  
ATOM   3405  CB  ASN A 224     -12.017 -30.234 -12.618  1.00 27.66           C  
ATOM   3406  CG  ASN A 224     -11.168 -30.686 -13.774  1.00 27.66           C  
ATOM   3407  OD1 ASN A 224     -10.792 -31.862 -13.837  1.00 27.66           O  
ATOM   3408  ND2 ASN A 224     -10.860 -29.800 -14.682  1.00 27.66           N  
ATOM   3409  H   ASN A 224     -13.760 -29.515 -10.914  1.00 14.83           H  
ATOM   3410  HA  ASN A 224     -13.607 -29.371 -13.735  1.00 22.13           H  
ATOM   3411 1HB  ASN A 224     -11.652 -29.267 -12.272  1.00 33.19           H  
ATOM   3412 2HB  ASN A 224     -11.894 -30.939 -11.808  1.00 33.19           H  
ATOM   3413 1HD2 ASN A 224     -10.301 -30.064 -15.468  1.00 33.19           H  
ATOM   3414 2HD2 ASN A 224     -11.185 -28.857 -14.604  1.00 33.19           H  
ATOM   3415  N   GLY A 225     -14.342 -32.383 -12.682  1.00 36.49           N  
ATOM   3416  CA  GLY A 225     -14.821 -33.698 -13.086  1.00 54.21           C  
ATOM   3417  C   GLY A 225     -16.184 -33.665 -13.788  1.00 34.99           C  
ATOM   3418  O   GLY A 225     -16.610 -34.677 -14.352  1.00 51.57           O  
ATOM   3419  H   GLY A 225     -14.268 -32.183 -11.695  1.00 43.79           H  
ATOM   3420 1HA  GLY A 225     -14.087 -34.155 -13.750  1.00 65.05           H  
ATOM   3421 2HA  GLY A 225     -14.886 -34.336 -12.208  1.00 65.05           H  
ATOM   3422  N   ASN A 226     -16.869 -32.521 -13.749  1.00 20.58           N  
ATOM   3423  CA  ASN A 226     -18.169 -32.395 -14.373  1.00 20.46           C  
ATOM   3424  C   ASN A 226     -18.081 -31.869 -15.809  1.00 11.60           C  
ATOM   3425  O   ASN A 226     -19.102 -31.823 -16.504  1.00 17.35           O  
ATOM   3426  CB  ASN A 226     -19.054 -31.486 -13.540  1.00 30.69           C  
ATOM   3427  CG  ASN A 226     -19.407 -32.086 -12.210  1.00 30.69           C  
ATOM   3428  OD1 ASN A 226     -19.616 -33.297 -12.088  1.00 30.69           O  
ATOM   3429  ND2 ASN A 226     -19.478 -31.249 -11.205  1.00 30.69           N  
ATOM   3430  H   ASN A 226     -16.491 -31.705 -13.289  1.00 24.70           H  
ATOM   3431  HA  ASN A 226     -18.627 -33.384 -14.413  1.00 24.55           H  
ATOM   3432 1HB  ASN A 226     -18.555 -30.530 -13.377  1.00 36.83           H  
ATOM   3433 2HB  ASN A 226     -19.978 -31.285 -14.077  1.00 36.83           H  
ATOM   3434 1HD2 ASN A 226     -19.709 -31.584 -10.291  1.00 36.83           H  
ATOM   3435 2HD2 ASN A 226     -19.299 -30.277 -11.353  1.00 36.83           H  
ATOM   3436  N   ASP A 227     -16.889 -31.470 -16.273  1.00  7.94           N  
ATOM   3437  CA  ASP A 227     -16.791 -30.972 -17.647  1.00 12.30           C  
ATOM   3438  C   ASP A 227     -15.428 -31.169 -18.314  1.00 15.07           C  
ATOM   3439  O   ASP A 227     -15.047 -30.361 -19.164  1.00 76.28           O  
ATOM   3440  CB  ASP A 227     -17.130 -29.484 -17.698  1.00 18.45           C  
ATOM   3441  CG  ASP A 227     -17.340 -28.996 -19.123  1.00 18.45           C  
ATOM   3442  OD1 ASP A 227     -17.804 -29.767 -19.931  1.00 18.45           O  
ATOM   3443  OD2 ASP A 227     -17.013 -27.868 -19.403  1.00 18.45           O  
ATOM   3444  H   ASP A 227     -16.057 -31.511 -15.692  1.00  9.53           H  
ATOM   3445  HA  ASP A 227     -17.529 -31.502 -18.247  1.00 14.76           H  
ATOM   3446 1HB  ASP A 227     -18.037 -29.293 -17.123  1.00 22.14           H  
ATOM   3447 2HB  ASP A 227     -16.324 -28.909 -17.242  1.00 22.14           H  
ATOM   3448  N   GLN A 228     -14.742 -32.268 -18.004  1.00 17.62           N  
ATOM   3449  CA  GLN A 228     -13.421 -32.567 -18.580  1.00 15.82           C  
ATOM   3450  C   GLN A 228     -12.529 -31.305 -18.713  1.00 19.34           C  
ATOM   3451  O   GLN A 228     -12.384 -30.538 -17.756  1.00 67.71           O  
ATOM   3452  CB  GLN A 228     -13.609 -33.253 -19.941  1.00 23.73           C  
ATOM   3453  CG  GLN A 228     -14.349 -34.578 -19.873  1.00 23.73           C  
ATOM   3454  CD  GLN A 228     -13.575 -35.635 -19.111  1.00 23.73           C  
ATOM   3455  OE1 GLN A 228     -12.383 -35.846 -19.351  1.00 23.73           O  
ATOM   3456  NE2 GLN A 228     -14.249 -36.309 -18.187  1.00 23.73           N  
ATOM   3457  H   GLN A 228     -15.124 -32.908 -17.322  1.00 21.14           H  
ATOM   3458  HA  GLN A 228     -12.910 -33.269 -17.927  1.00 18.98           H  
ATOM   3459 1HB  GLN A 228     -14.143 -32.591 -20.623  1.00 28.48           H  
ATOM   3460 2HB  GLN A 228     -12.640 -33.483 -20.380  1.00 28.48           H  
ATOM   3461 1HG  GLN A 228     -15.304 -34.425 -19.371  1.00 28.48           H  
ATOM   3462 2HG  GLN A 228     -14.515 -34.940 -20.888  1.00 28.48           H  
ATOM   3463 1HE2 GLN A 228     -13.791 -37.020 -17.650  1.00 28.48           H  
ATOM   3464 2HE2 GLN A 228     -15.215 -36.108 -18.024  1.00 28.48           H  
ATOM   3465  N   VAL A 229     -11.882 -31.135 -19.872  1.00  6.41           N  
ATOM   3466  CA  VAL A 229     -11.001 -29.995 -20.142  1.00  5.45           C  
ATOM   3467  C   VAL A 229     -11.238 -29.453 -21.550  1.00  9.89           C  
ATOM   3468  O   VAL A 229     -11.904 -30.099 -22.359  1.00 31.02           O  
ATOM   3469  CB  VAL A 229      -9.518 -30.391 -20.003  1.00  8.18           C  
ATOM   3470  CG1 VAL A 229      -9.209 -30.865 -18.590  1.00  8.18           C  
ATOM   3471  CG2 VAL A 229      -9.188 -31.476 -21.013  1.00  8.18           C  
ATOM   3472  H   VAL A 229     -12.012 -31.798 -20.617  1.00  7.69           H  
ATOM   3473  HA  VAL A 229     -11.221 -29.208 -19.421  1.00  6.54           H  
ATOM   3474  HB  VAL A 229      -8.904 -29.516 -20.197  1.00  9.81           H  
ATOM   3475 1HG1 VAL A 229      -8.153 -31.119 -18.518  1.00  9.81           H  
ATOM   3476 2HG1 VAL A 229      -9.440 -30.071 -17.880  1.00  9.81           H  
ATOM   3477 3HG1 VAL A 229      -9.804 -31.747 -18.358  1.00  9.81           H  
ATOM   3478 1HG2 VAL A 229      -8.134 -31.742 -20.930  1.00  9.81           H  
ATOM   3479 2HG2 VAL A 229      -9.801 -32.355 -20.816  1.00  9.81           H  
ATOM   3480 3HG2 VAL A 229      -9.391 -31.109 -22.020  1.00  9.81           H  
ATOM   3481  N   ALA A 230     -10.682 -28.279 -21.852  1.00  3.27           N  
ATOM   3482  CA  ALA A 230     -10.824 -27.721 -23.199  1.00 19.22           C  
ATOM   3483  C   ALA A 230      -9.477 -27.224 -23.742  1.00 13.84           C  
ATOM   3484  O   ALA A 230      -8.979 -27.755 -24.736  1.00 29.44           O  
ATOM   3485  CB  ALA A 230     -11.849 -26.590 -23.210  1.00 28.83           C  
ATOM   3486  H   ALA A 230     -10.153 -27.778 -21.154  1.00  3.92           H  
ATOM   3487  HA  ALA A 230     -11.175 -28.515 -23.857  1.00 23.06           H  
ATOM   3488 1HB  ALA A 230     -11.962 -26.219 -24.229  1.00 34.60           H  
ATOM   3489 2HB  ALA A 230     -12.808 -26.969 -22.856  1.00 34.60           H  
ATOM   3490 3HB  ALA A 230     -11.525 -25.779 -22.570  1.00 34.60           H  
ATOM   3491  N   ALA A 231      -8.894 -26.206 -23.111  1.00  3.49           N  
ATOM   3492  CA  ALA A 231      -7.607 -25.680 -23.568  1.00  4.39           C  
ATOM   3493  C   ALA A 231      -6.474 -26.360 -22.819  1.00  3.44           C  
ATOM   3494  O   ALA A 231      -6.544 -26.492 -21.606  1.00  7.43           O  
ATOM   3495  CB  ALA A 231      -7.548 -24.178 -23.371  1.00  6.58           C  
ATOM   3496  H   ALA A 231      -9.335 -25.800 -22.297  1.00  4.19           H  
ATOM   3497  HA  ALA A 231      -7.498 -25.907 -24.629  1.00  5.27           H  
ATOM   3498 1HB  ALA A 231      -6.590 -23.804 -23.729  1.00  7.90           H  
ATOM   3499 2HB  ALA A 231      -8.356 -23.705 -23.929  1.00  7.90           H  
ATOM   3500 3HB  ALA A 231      -7.655 -23.946 -22.312  1.00  7.90           H  
ATOM   3501  N   THR A 232      -5.425 -26.775 -23.530  1.00  1.99           N  
ATOM   3502  CA  THR A 232      -4.304 -27.507 -22.913  1.00  1.95           C  
ATOM   3503  C   THR A 232      -2.965 -26.765 -23.003  1.00  1.21           C  
ATOM   3504  O   THR A 232      -2.638 -26.171 -24.031  1.00  1.80           O  
ATOM   3505  CB  THR A 232      -4.159 -28.910 -23.545  1.00  2.92           C  
ATOM   3506  OG1 THR A 232      -5.361 -29.662 -23.321  1.00  2.92           O  
ATOM   3507  CG2 THR A 232      -2.981 -29.665 -22.944  1.00  2.92           C  
ATOM   3508  H   THR A 232      -5.412 -26.611 -24.527  1.00  2.39           H  
ATOM   3509  HA  THR A 232      -4.531 -27.642 -21.856  1.00  2.34           H  
ATOM   3510  HB  THR A 232      -4.006 -28.804 -24.618  1.00  3.51           H  
ATOM   3511  HG1 THR A 232      -5.448 -29.871 -22.383  1.00  3.51           H  
ATOM   3512 1HG2 THR A 232      -2.908 -30.648 -23.410  1.00  3.51           H  
ATOM   3513 2HG2 THR A 232      -2.059 -29.114 -23.124  1.00  3.51           H  
ATOM   3514 3HG2 THR A 232      -3.132 -29.783 -21.872  1.00  3.51           H  
ATOM   3515  N   ILE A 233      -2.209 -26.801 -21.901  1.00  1.07           N  
ATOM   3516  CA  ILE A 233      -0.910 -26.132 -21.782  1.00  0.63           C  
ATOM   3517  C   ILE A 233       0.213 -27.155 -21.544  1.00  0.81           C  
ATOM   3518  O   ILE A 233       0.044 -28.081 -20.750  1.00  1.03           O  
ATOM   3519  CB  ILE A 233      -0.910 -25.149 -20.613  1.00  0.95           C  
ATOM   3520  CG1 ILE A 233      -1.989 -24.116 -20.756  1.00  0.95           C  
ATOM   3521  CG2 ILE A 233       0.413 -24.437 -20.511  1.00  0.95           C  
ATOM   3522  CD1 ILE A 233      -2.088 -23.296 -19.513  1.00  0.95           C  
ATOM   3523  H   ILE A 233      -2.555 -27.315 -21.103  1.00  1.28           H  
ATOM   3524  HA  ILE A 233      -0.703 -25.595 -22.707  1.00  0.76           H  
ATOM   3525  HB  ILE A 233      -1.107 -25.693 -19.693  1.00  1.13           H  
ATOM   3526 1HG1 ILE A 233      -1.786 -23.464 -21.606  1.00  1.13           H  
ATOM   3527 2HG1 ILE A 233      -2.945 -24.612 -20.919  1.00  1.13           H  
ATOM   3528 1HG2 ILE A 233       0.397 -23.752 -19.664  1.00  1.13           H  
ATOM   3529 2HG2 ILE A 233       1.202 -25.166 -20.368  1.00  1.13           H  
ATOM   3530 3HG2 ILE A 233       0.592 -23.876 -21.427  1.00  1.13           H  
ATOM   3531 1HD1 ILE A 233      -2.894 -22.587 -19.633  1.00  1.13           H  
ATOM   3532 2HD1 ILE A 233      -2.297 -23.943 -18.663  1.00  1.13           H  
ATOM   3533 3HD1 ILE A 233      -1.149 -22.771 -19.341  1.00  1.13           H  
ATOM   3534  N   SER A 234       1.342 -27.009 -22.249  1.00  0.76           N  
ATOM   3535  CA  SER A 234       2.469 -27.941 -22.097  1.00  0.95           C  
ATOM   3536  C   SER A 234       3.216 -27.766 -20.764  1.00  0.98           C  
ATOM   3537  O   SER A 234       3.583 -28.749 -20.117  1.00  1.40           O  
ATOM   3538  CB  SER A 234       3.462 -27.756 -23.234  1.00  1.42           C  
ATOM   3539  OG  SER A 234       2.901 -28.112 -24.467  1.00  1.42           O  
ATOM   3540  H   SER A 234       1.442 -26.224 -22.878  1.00  0.91           H  
ATOM   3541  HA  SER A 234       2.077 -28.958 -22.136  1.00  1.14           H  
ATOM   3542 1HB  SER A 234       3.795 -26.721 -23.268  1.00  1.71           H  
ATOM   3543 2HB  SER A 234       4.340 -28.373 -23.044  1.00  1.71           H  
ATOM   3544  HG  SER A 234       2.625 -29.028 -24.377  1.00  1.71           H  
ATOM   3545  N   GLY A 235       3.429 -26.516 -20.361  1.00  0.72           N  
ATOM   3546  CA  GLY A 235       4.126 -26.197 -19.112  1.00  0.77           C  
ATOM   3547  C   GLY A 235       4.047 -24.695 -18.866  1.00  0.49           C  
ATOM   3548  O   GLY A 235       3.221 -24.026 -19.472  1.00  0.54           O  
ATOM   3549  H   GLY A 235       3.114 -25.759 -20.955  1.00  0.86           H  
ATOM   3550 1HA  GLY A 235       3.681 -26.749 -18.287  1.00  0.92           H  
ATOM   3551 2HA  GLY A 235       5.168 -26.505 -19.184  1.00  0.92           H  
ATOM   3552  N   TYR A 236       4.868 -24.157 -17.973  1.00  0.76           N  
ATOM   3553  CA  TYR A 236       4.850 -22.708 -17.783  1.00  1.76           C  
ATOM   3554  C   TYR A 236       6.249 -22.265 -17.403  1.00  1.14           C  
ATOM   3555  O   TYR A 236       7.067 -23.079 -16.974  1.00  1.31           O  
ATOM   3556  CB  TYR A 236       3.832 -22.267 -16.719  1.00  2.64           C  
ATOM   3557  CG  TYR A 236       4.208 -22.576 -15.289  1.00  2.64           C  
ATOM   3558  CD1 TYR A 236       4.837 -21.593 -14.538  1.00  2.64           C  
ATOM   3559  CD2 TYR A 236       3.943 -23.812 -14.723  1.00  2.64           C  
ATOM   3560  CE1 TYR A 236       5.193 -21.841 -13.230  1.00  2.64           C  
ATOM   3561  CE2 TYR A 236       4.300 -24.060 -13.414  1.00  2.64           C  
ATOM   3562  CZ  TYR A 236       4.921 -23.080 -12.667  1.00  2.64           C  
ATOM   3563  OH  TYR A 236       5.280 -23.329 -11.361  1.00  2.64           O  
ATOM   3564  H   TYR A 236       5.519 -24.733 -17.458  1.00  0.91           H  
ATOM   3565  HA  TYR A 236       4.596 -22.228 -18.727  1.00  2.11           H  
ATOM   3566 1HB  TYR A 236       3.675 -21.191 -16.800  1.00  3.17           H  
ATOM   3567 2HB  TYR A 236       2.875 -22.745 -16.925  1.00  3.17           H  
ATOM   3568  HD1 TYR A 236       5.049 -20.621 -14.983  1.00  3.17           H  
ATOM   3569  HD2 TYR A 236       3.458 -24.589 -15.305  1.00  3.17           H  
ATOM   3570  HE1 TYR A 236       5.687 -21.067 -12.644  1.00  3.17           H  
ATOM   3571  HE2 TYR A 236       4.095 -25.033 -12.971  1.00  3.17           H  
ATOM   3572  HH  TYR A 236       5.771 -22.575 -11.020  1.00  3.17           H  
ATOM   3573  N   GLU A 237       6.529 -20.982 -17.586  1.00  0.73           N  
ATOM   3574  CA  GLU A 237       7.868 -20.462 -17.368  1.00  0.48           C  
ATOM   3575  C   GLU A 237       7.862 -19.129 -16.632  1.00  0.26           C  
ATOM   3576  O   GLU A 237       6.981 -18.293 -16.832  1.00  0.63           O  
ATOM   3577  CB  GLU A 237       8.545 -20.291 -18.727  1.00  0.72           C  
ATOM   3578  CG  GLU A 237       8.601 -21.571 -19.548  1.00  0.72           C  
ATOM   3579  CD  GLU A 237       9.220 -21.425 -20.901  1.00  0.72           C  
ATOM   3580  OE1 GLU A 237       9.894 -20.455 -21.150  1.00  0.72           O  
ATOM   3581  OE2 GLU A 237       8.960 -22.271 -21.727  1.00  0.72           O  
ATOM   3582  H   GLU A 237       5.807 -20.363 -17.913  1.00  0.88           H  
ATOM   3583  HA  GLU A 237       8.429 -21.181 -16.771  1.00  0.58           H  
ATOM   3584 1HB  GLU A 237       7.996 -19.553 -19.300  1.00  0.86           H  
ATOM   3585 2HB  GLU A 237       9.561 -19.920 -18.592  1.00  0.86           H  
ATOM   3586 1HG  GLU A 237       9.160 -22.321 -18.988  1.00  0.86           H  
ATOM   3587 2HG  GLU A 237       7.590 -21.944 -19.688  1.00  0.86           H  
ATOM   3588  N   ASN A 238       8.866 -18.907 -15.796  1.00  0.38           N  
ATOM   3589  CA  ASN A 238       8.965 -17.635 -15.100  1.00  0.24           C  
ATOM   3590  C   ASN A 238       9.850 -16.676 -15.881  1.00  0.26           C  
ATOM   3591  O   ASN A 238      10.738 -17.094 -16.625  1.00  0.57           O  
ATOM   3592  CB  ASN A 238       9.494 -17.822 -13.691  1.00  0.36           C  
ATOM   3593  CG  ASN A 238       8.545 -18.562 -12.787  1.00  0.36           C  
ATOM   3594  OD1 ASN A 238       8.729 -19.764 -12.548  1.00  0.36           O  
ATOM   3595  ND2 ASN A 238       7.553 -17.869 -12.281  1.00  0.36           N  
ATOM   3596  H   ASN A 238       9.561 -19.624 -15.625  1.00  0.46           H  
ATOM   3597  HA  ASN A 238       7.972 -17.188 -15.042  1.00  0.29           H  
ATOM   3598 1HB  ASN A 238      10.438 -18.365 -13.729  1.00  0.43           H  
ATOM   3599 2HB  ASN A 238       9.696 -16.846 -13.252  1.00  0.43           H  
ATOM   3600 1HD2 ASN A 238       6.879 -18.300 -11.670  1.00  0.43           H  
ATOM   3601 2HD2 ASN A 238       7.457 -16.900 -12.506  1.00  0.43           H  
ATOM   3602  N   VAL A 239       9.605 -15.389 -15.702  1.00  0.29           N  
ATOM   3603  CA  VAL A 239      10.382 -14.344 -16.351  1.00  0.29           C  
ATOM   3604  C   VAL A 239      11.390 -13.792 -15.346  1.00  0.35           C  
ATOM   3605  O   VAL A 239      10.974 -13.376 -14.269  1.00  0.86           O  
ATOM   3606  CB  VAL A 239       9.449 -13.218 -16.816  1.00  0.43           C  
ATOM   3607  CG1 VAL A 239      10.221 -12.080 -17.458  1.00  0.43           C  
ATOM   3608  CG2 VAL A 239       8.423 -13.764 -17.778  1.00  0.43           C  
ATOM   3609  H   VAL A 239       8.850 -15.109 -15.088  1.00  0.35           H  
ATOM   3610  HA  VAL A 239      10.886 -14.769 -17.213  1.00  0.35           H  
ATOM   3611  HB  VAL A 239       8.950 -12.828 -15.947  1.00  0.52           H  
ATOM   3612 1HG1 VAL A 239       9.524 -11.294 -17.745  1.00  0.52           H  
ATOM   3613 2HG1 VAL A 239      10.945 -11.683 -16.747  1.00  0.52           H  
ATOM   3614 3HG1 VAL A 239      10.742 -12.444 -18.343  1.00  0.52           H  
ATOM   3615 1HG2 VAL A 239       7.744 -12.967 -18.078  1.00  0.52           H  
ATOM   3616 2HG2 VAL A 239       8.932 -14.158 -18.656  1.00  0.52           H  
ATOM   3617 3HG2 VAL A 239       7.858 -14.561 -17.294  1.00  0.52           H  
ATOM   3618  N   PRO A 240      12.706 -13.847 -15.640  1.00  0.45           N  
ATOM   3619  CA  PRO A 240      13.800 -13.345 -14.796  1.00  0.44           C  
ATOM   3620  C   PRO A 240      13.344 -12.130 -14.000  1.00  0.70           C  
ATOM   3621  O   PRO A 240      13.172 -11.034 -14.538  1.00  1.50           O  
ATOM   3622  CB  PRO A 240      14.900 -12.997 -15.801  1.00  0.66           C  
ATOM   3623  CG  PRO A 240      14.638 -13.900 -16.953  1.00  0.66           C  
ATOM   3624  CD  PRO A 240      13.143 -13.959 -17.047  1.00  0.66           C  
ATOM   3625  HA  PRO A 240      14.136 -14.140 -14.121  1.00  0.53           H  
ATOM   3626 1HB  PRO A 240      14.848 -11.932 -16.065  1.00  0.79           H  
ATOM   3627 2HB  PRO A 240      15.889 -13.165 -15.347  1.00  0.79           H  
ATOM   3628 1HG  PRO A 240      15.104 -13.501 -17.867  1.00  0.79           H  
ATOM   3629 2HG  PRO A 240      15.087 -14.886 -16.770  1.00  0.79           H  
ATOM   3630 1HD  PRO A 240      12.765 -13.116 -17.638  1.00  0.79           H  
ATOM   3631 2HD  PRO A 240      12.843 -14.928 -17.469  1.00  0.79           H  
ATOM   3632  N   ASN A 241      13.141 -12.360 -12.703  1.00  0.86           N  
ATOM   3633  CA  ASN A 241      12.607 -11.358 -11.796  1.00  1.54           C  
ATOM   3634  C   ASN A 241      13.555 -10.189 -11.591  1.00  1.10           C  
ATOM   3635  O   ASN A 241      14.776 -10.344 -11.631  1.00  1.60           O  
ATOM   3636  CB  ASN A 241      12.280 -11.997 -10.460  1.00  2.31           C  
ATOM   3637  CG  ASN A 241      11.159 -12.998 -10.541  1.00  2.31           C  
ATOM   3638  OD1 ASN A 241      10.248 -12.888 -11.367  1.00  2.31           O  
ATOM   3639  ND2 ASN A 241      11.212 -13.988  -9.687  1.00  2.31           N  
ATOM   3640  H   ASN A 241      13.337 -13.282 -12.342  1.00  1.03           H  
ATOM   3641  HA  ASN A 241      11.688 -10.959 -12.228  1.00  1.85           H  
ATOM   3642 1HB  ASN A 241      13.168 -12.495 -10.070  1.00  2.77           H  
ATOM   3643 2HB  ASN A 241      12.001 -11.221  -9.746  1.00  2.77           H  
ATOM   3644 1HD2 ASN A 241      10.498 -14.688  -9.690  1.00  2.77           H  
ATOM   3645 2HD2 ASN A 241      11.965 -14.044  -9.033  1.00  2.77           H  
ATOM   3646  N   ASN A 242      12.963  -9.024 -11.355  1.00  0.66           N  
ATOM   3647  CA  ASN A 242      13.663  -7.766 -11.136  1.00  0.67           C  
ATOM   3648  C   ASN A 242      14.476  -7.345 -12.360  1.00  0.76           C  
ATOM   3649  O   ASN A 242      15.583  -6.820 -12.227  1.00  1.62           O  
ATOM   3650  CB  ASN A 242      14.546  -7.847  -9.905  1.00  1.01           C  
ATOM   3651  CG  ASN A 242      13.755  -8.101  -8.652  1.00  1.01           C  
ATOM   3652  OD1 ASN A 242      12.653  -7.572  -8.469  1.00  1.01           O  
ATOM   3653  ND2 ASN A 242      14.301  -8.911  -7.782  1.00  1.01           N  
ATOM   3654  H   ASN A 242      11.956  -9.002 -11.339  1.00  0.79           H  
ATOM   3655  HA  ASN A 242      12.915  -6.994 -10.964  1.00  0.80           H  
ATOM   3656 1HB  ASN A 242      15.285  -8.638 -10.023  1.00  1.21           H  
ATOM   3657 2HB  ASN A 242      15.090  -6.909  -9.790  1.00  1.21           H  
ATOM   3658 1HD2 ASN A 242      13.826  -9.124  -6.928  1.00  1.21           H  
ATOM   3659 2HD2 ASN A 242      15.195  -9.319  -7.971  1.00  1.21           H  
ATOM   3660  N   ASP A 243      13.923  -7.576 -13.550  1.00  1.25           N  
ATOM   3661  CA  ASP A 243      14.597  -7.203 -14.786  1.00  1.28           C  
ATOM   3662  C   ASP A 243      13.616  -6.921 -15.915  1.00  1.17           C  
ATOM   3663  O   ASP A 243      13.191  -7.833 -16.629  1.00  1.70           O  
ATOM   3664  CB  ASP A 243      15.573  -8.290 -15.219  1.00  1.92           C  
ATOM   3665  CG  ASP A 243      16.374  -7.887 -16.449  1.00  1.92           C  
ATOM   3666  OD1 ASP A 243      16.026  -6.910 -17.078  1.00  1.92           O  
ATOM   3667  OD2 ASP A 243      17.337  -8.552 -16.747  1.00  1.92           O  
ATOM   3668  H   ASP A 243      13.015  -8.015 -13.598  1.00  1.50           H  
ATOM   3669  HA  ASP A 243      15.166  -6.291 -14.601  1.00  1.54           H  
ATOM   3670 1HB  ASP A 243      16.264  -8.505 -14.403  1.00  2.30           H  
ATOM   3671 2HB  ASP A 243      15.026  -9.208 -15.437  1.00  2.30           H  
ATOM   3672  N   GLU A 244      13.323  -5.639 -16.108  1.00  1.47           N  
ATOM   3673  CA  GLU A 244      12.377  -5.178 -17.113  1.00  1.58           C  
ATOM   3674  C   GLU A 244      12.785  -5.494 -18.549  1.00  0.94           C  
ATOM   3675  O   GLU A 244      11.932  -5.504 -19.437  1.00  1.15           O  
ATOM   3676  CB  GLU A 244      12.165  -3.673 -16.978  1.00  2.37           C  
ATOM   3677  CG  GLU A 244      11.417  -3.246 -15.726  1.00  2.37           C  
ATOM   3678  CD  GLU A 244      11.245  -1.753 -15.628  1.00  2.37           C  
ATOM   3679  OE1 GLU A 244      11.715  -1.052 -16.494  1.00  2.37           O  
ATOM   3680  OE2 GLU A 244      10.621  -1.310 -14.694  1.00  2.37           O  
ATOM   3681  H   GLU A 244      13.749  -4.953 -15.499  1.00  1.76           H  
ATOM   3682  HA  GLU A 244      11.426  -5.671 -16.924  1.00  1.90           H  
ATOM   3683 1HB  GLU A 244      13.132  -3.168 -16.977  1.00  2.84           H  
ATOM   3684 2HB  GLU A 244      11.608  -3.313 -17.836  1.00  2.84           H  
ATOM   3685 1HG  GLU A 244      10.433  -3.715 -15.725  1.00  2.84           H  
ATOM   3686 2HG  GLU A 244      11.959  -3.601 -14.852  1.00  2.84           H  
ATOM   3687  N   SER A 245      14.078  -5.718 -18.802  1.00  1.07           N  
ATOM   3688  CA  SER A 245      14.492  -6.021 -20.163  1.00  1.01           C  
ATOM   3689  C   SER A 245      14.155  -7.464 -20.497  1.00  0.75           C  
ATOM   3690  O   SER A 245      13.938  -7.798 -21.663  1.00  1.11           O  
ATOM   3691  CB  SER A 245      15.978  -5.770 -20.355  1.00  1.52           C  
ATOM   3692  OG  SER A 245      16.757  -6.695 -19.648  1.00  1.52           O  
ATOM   3693  H   SER A 245      14.768  -5.724 -18.057  1.00  1.28           H  
ATOM   3694  HA  SER A 245      13.942  -5.377 -20.848  1.00  1.21           H  
ATOM   3695 1HB  SER A 245      16.221  -5.822 -21.416  1.00  1.82           H  
ATOM   3696 2HB  SER A 245      16.218  -4.762 -20.017  1.00  1.82           H  
ATOM   3697  HG  SER A 245      16.479  -6.637 -18.728  1.00  1.82           H  
ATOM   3698  N   SER A 246      14.067  -8.316 -19.470  1.00  0.65           N  
ATOM   3699  CA  SER A 246      13.703  -9.698 -19.704  1.00  0.92           C  
ATOM   3700  C   SER A 246      12.202  -9.759 -19.830  1.00  0.43           C  
ATOM   3701  O   SER A 246      11.669 -10.596 -20.559  1.00  0.41           O  
ATOM   3702  CB  SER A 246      14.163 -10.581 -18.576  1.00  1.38           C  
ATOM   3703  OG  SER A 246      13.440 -10.307 -17.410  1.00  1.38           O  
ATOM   3704  H   SER A 246      14.225  -8.010 -18.518  1.00  0.78           H  
ATOM   3705  HA  SER A 246      14.153 -10.037 -20.638  1.00  1.10           H  
ATOM   3706 1HB  SER A 246      14.034 -11.625 -18.855  1.00  1.66           H  
ATOM   3707 2HB  SER A 246      15.225 -10.418 -18.395  1.00  1.66           H  
ATOM   3708  HG  SER A 246      13.601  -9.380 -17.205  1.00  1.66           H  
ATOM   3709  N   MET A 247      11.528  -8.816 -19.160  1.00  0.32           N  
ATOM   3710  CA  MET A 247      10.092  -8.694 -19.284  1.00  0.43           C  
ATOM   3711  C   MET A 247       9.730  -8.345 -20.700  1.00  0.41           C  
ATOM   3712  O   MET A 247       8.869  -8.993 -21.274  1.00  0.84           O  
ATOM   3713  CB  MET A 247       9.521  -7.628 -18.363  1.00  0.65           C  
ATOM   3714  CG  MET A 247       9.541  -7.928 -16.881  1.00  0.65           C  
ATOM   3715  SD  MET A 247       8.980  -6.497 -15.951  1.00  0.65           S  
ATOM   3716  CE  MET A 247       7.270  -6.428 -16.470  1.00  0.65           C  
ATOM   3717  H   MET A 247      12.026  -8.195 -18.532  1.00  0.38           H  
ATOM   3718  HA  MET A 247       9.633  -9.651 -19.051  1.00  0.52           H  
ATOM   3719 1HB  MET A 247      10.057  -6.696 -18.510  1.00  0.77           H  
ATOM   3720 2HB  MET A 247       8.482  -7.444 -18.638  1.00  0.77           H  
ATOM   3721 1HG  MET A 247       8.885  -8.770 -16.660  1.00  0.77           H  
ATOM   3722 2HG  MET A 247      10.552  -8.181 -16.562  1.00  0.77           H  
ATOM   3723 1HE  MET A 247       6.785  -5.579 -15.994  1.00  0.77           H  
ATOM   3724 2HE  MET A 247       7.224  -6.307 -17.554  1.00  0.77           H  
ATOM   3725 3HE  MET A 247       6.763  -7.349 -16.185  1.00  0.77           H  
ATOM   3726  N   GLN A 248      10.398  -7.344 -21.278  1.00  0.57           N  
ATOM   3727  CA  GLN A 248      10.099  -6.931 -22.648  1.00  1.12           C  
ATOM   3728  C   GLN A 248      10.297  -8.093 -23.613  1.00  1.14           C  
ATOM   3729  O   GLN A 248       9.487  -8.290 -24.519  1.00  1.83           O  
ATOM   3730  CB  GLN A 248      10.956  -5.729 -23.063  1.00  1.68           C  
ATOM   3731  CG  GLN A 248      10.606  -5.157 -24.437  1.00  1.68           C  
ATOM   3732  CD  GLN A 248      11.426  -3.920 -24.784  1.00  1.68           C  
ATOM   3733  OE1 GLN A 248      12.282  -3.486 -23.999  1.00  1.68           O  
ATOM   3734  NE2 GLN A 248      11.181  -3.326 -25.951  1.00  1.68           N  
ATOM   3735  H   GLN A 248      11.097  -6.836 -20.748  1.00  0.68           H  
ATOM   3736  HA  GLN A 248       9.052  -6.633 -22.696  1.00  1.34           H  
ATOM   3737 1HB  GLN A 248      10.843  -4.933 -22.328  1.00  2.02           H  
ATOM   3738 2HB  GLN A 248      12.007  -6.018 -23.076  1.00  2.02           H  
ATOM   3739 1HG  GLN A 248      10.794  -5.917 -25.194  1.00  2.02           H  
ATOM   3740 2HG  GLN A 248       9.552  -4.879 -24.445  1.00  2.02           H  
ATOM   3741 1HE2 GLN A 248      11.700  -2.510 -26.211  1.00  2.02           H  
ATOM   3742 2HE2 GLN A 248      10.491  -3.679 -26.588  1.00  2.02           H  
ATOM   3743  N   GLN A 249      11.355  -8.882 -23.398  1.00  0.93           N  
ATOM   3744  CA  GLN A 249      11.599 -10.062 -24.220  1.00  1.34           C  
ATOM   3745  C   GLN A 249      10.442 -11.058 -24.123  1.00  0.54           C  
ATOM   3746  O   GLN A 249       9.996 -11.598 -25.135  1.00  0.71           O  
ATOM   3747  CB  GLN A 249      12.908 -10.736 -23.800  1.00  2.01           C  
ATOM   3748  CG  GLN A 249      14.164  -9.950 -24.144  1.00  2.01           C  
ATOM   3749  CD  GLN A 249      15.414 -10.586 -23.559  1.00  2.01           C  
ATOM   3750  OE1 GLN A 249      15.395 -11.746 -23.136  1.00  2.01           O  
ATOM   3751  NE2 GLN A 249      16.505  -9.831 -23.521  1.00  2.01           N  
ATOM   3752  H   GLN A 249      12.020  -8.654 -22.663  1.00  1.12           H  
ATOM   3753  HA  GLN A 249      11.681  -9.760 -25.257  1.00  1.61           H  
ATOM   3754 1HB  GLN A 249      12.904 -10.903 -22.724  1.00  2.41           H  
ATOM   3755 2HB  GLN A 249      12.984 -11.711 -24.280  1.00  2.41           H  
ATOM   3756 1HG  GLN A 249      14.274  -9.924 -25.229  1.00  2.41           H  
ATOM   3757 2HG  GLN A 249      14.073  -8.938 -23.758  1.00  2.41           H  
ATOM   3758 1HE2 GLN A 249      17.354 -10.197 -23.141  1.00  2.41           H  
ATOM   3759 2HE2 GLN A 249      16.478  -8.894 -23.868  1.00  2.41           H  
ATOM   3760  N   ALA A 250       9.952 -11.285 -22.904  1.00  0.21           N  
ATOM   3761  CA  ALA A 250       8.834 -12.195 -22.688  1.00  0.26           C  
ATOM   3762  C   ALA A 250       7.521 -11.638 -23.265  1.00  0.34           C  
ATOM   3763  O   ALA A 250       6.797 -12.365 -23.947  1.00  0.68           O  
ATOM   3764  CB  ALA A 250       8.691 -12.467 -21.201  1.00  0.39           C  
ATOM   3765  H   ALA A 250      10.377 -10.836 -22.104  1.00  0.25           H  
ATOM   3766  HA  ALA A 250       9.057 -13.130 -23.199  1.00  0.31           H  
ATOM   3767 1HB  ALA A 250       7.889 -13.182 -21.038  1.00  0.47           H  
ATOM   3768 2HB  ALA A 250       9.624 -12.884 -20.821  1.00  0.47           H  
ATOM   3769 3HB  ALA A 250       8.469 -11.541 -20.677  1.00  0.47           H  
ATOM   3770  N   VAL A 251       7.256 -10.351 -23.022  1.00  0.33           N  
ATOM   3771  CA  VAL A 251       6.056  -9.632 -23.467  1.00  0.62           C  
ATOM   3772  C   VAL A 251       5.911  -9.632 -24.976  1.00  0.63           C  
ATOM   3773  O   VAL A 251       4.813  -9.823 -25.502  1.00  1.34           O  
ATOM   3774  CB  VAL A 251       6.080  -8.180 -22.933  1.00  0.93           C  
ATOM   3775  CG1 VAL A 251       4.988  -7.345 -23.582  1.00  0.93           C  
ATOM   3776  CG2 VAL A 251       5.851  -8.200 -21.429  1.00  0.93           C  
ATOM   3777  H   VAL A 251       7.918  -9.835 -22.472  1.00  0.40           H  
ATOM   3778  HA  VAL A 251       5.188 -10.130 -23.040  1.00  0.74           H  
ATOM   3779  HB  VAL A 251       7.044  -7.727 -23.162  1.00  1.12           H  
ATOM   3780 1HG1 VAL A 251       5.026  -6.330 -23.187  1.00  1.12           H  
ATOM   3781 2HG1 VAL A 251       5.149  -7.322 -24.657  1.00  1.12           H  
ATOM   3782 3HG1 VAL A 251       4.014  -7.783 -23.365  1.00  1.12           H  
ATOM   3783 1HG2 VAL A 251       5.877  -7.183 -21.047  1.00  1.12           H  
ATOM   3784 2HG2 VAL A 251       4.876  -8.640 -21.222  1.00  1.12           H  
ATOM   3785 3HG2 VAL A 251       6.617  -8.789 -20.937  1.00  1.12           H  
ATOM   3786  N   ALA A 252       7.021  -9.440 -25.679  1.00  0.37           N  
ATOM   3787  CA  ALA A 252       7.038  -9.468 -27.139  1.00  0.43           C  
ATOM   3788  C   ALA A 252       6.612 -10.838 -27.708  1.00  0.52           C  
ATOM   3789  O   ALA A 252       6.261 -10.933 -28.887  1.00  1.50           O  
ATOM   3790  CB  ALA A 252       8.427  -9.108 -27.641  1.00  0.65           C  
ATOM   3791  H   ALA A 252       7.889  -9.253 -25.193  1.00  0.44           H  
ATOM   3792  HA  ALA A 252       6.328  -8.724 -27.496  1.00  0.52           H  
ATOM   3793 1HB  ALA A 252       8.427  -9.093 -28.730  1.00  0.77           H  
ATOM   3794 2HB  ALA A 252       8.705  -8.124 -27.264  1.00  0.77           H  
ATOM   3795 3HB  ALA A 252       9.144  -9.847 -27.287  1.00  0.77           H  
ATOM   3796  N   ASN A 253       6.652 -11.894 -26.889  1.00  0.83           N  
ATOM   3797  CA  ASN A 253       6.261 -13.230 -27.303  1.00  1.22           C  
ATOM   3798  C   ASN A 253       4.801 -13.495 -26.946  1.00  0.61           C  
ATOM   3799  O   ASN A 253       4.037 -14.010 -27.764  1.00  0.68           O  
ATOM   3800  CB  ASN A 253       7.171 -14.266 -26.676  1.00  1.83           C  
ATOM   3801  CG  ASN A 253       8.560 -14.222 -27.247  1.00  1.83           C  
ATOM   3802  OD1 ASN A 253       8.764 -13.814 -28.397  1.00  1.83           O  
ATOM   3803  ND2 ASN A 253       9.522 -14.632 -26.462  1.00  1.83           N  
ATOM   3804  H   ASN A 253       6.940 -11.786 -25.927  1.00  1.00           H  
ATOM   3805  HA  ASN A 253       6.351 -13.300 -28.388  1.00  1.46           H  
ATOM   3806 1HB  ASN A 253       7.227 -14.107 -25.601  1.00  2.20           H  
ATOM   3807 2HB  ASN A 253       6.757 -15.261 -26.839  1.00  2.20           H  
ATOM   3808 1HD2 ASN A 253      10.469 -14.623 -26.785  1.00  2.20           H  
ATOM   3809 2HD2 ASN A 253       9.312 -14.952 -25.539  1.00  2.20           H  
ATOM   3810  N   GLN A 254       4.424 -13.164 -25.712  1.00  0.55           N  
ATOM   3811  CA  GLN A 254       3.051 -13.352 -25.247  1.00  0.37           C  
ATOM   3812  C   GLN A 254       2.796 -12.520 -23.988  1.00  0.41           C  
ATOM   3813  O   GLN A 254       3.748 -12.108 -23.334  1.00  0.75           O  
ATOM   3814  CB  GLN A 254       2.800 -14.827 -24.966  1.00  0.55           C  
ATOM   3815  CG  GLN A 254       3.643 -15.371 -23.841  1.00  0.55           C  
ATOM   3816  CD  GLN A 254       3.477 -16.857 -23.683  1.00  0.55           C  
ATOM   3817  OE1 GLN A 254       4.181 -17.645 -24.321  1.00  0.55           O  
ATOM   3818  NE2 GLN A 254       2.548 -17.255 -22.830  1.00  0.55           N  
ATOM   3819  H   GLN A 254       5.109 -12.763 -25.081  1.00  0.66           H  
ATOM   3820  HA  GLN A 254       2.381 -13.022 -26.035  1.00  0.44           H  
ATOM   3821 1HB  GLN A 254       1.754 -14.989 -24.711  1.00  0.67           H  
ATOM   3822 2HB  GLN A 254       3.012 -15.413 -25.861  1.00  0.67           H  
ATOM   3823 1HG  GLN A 254       4.692 -15.162 -24.047  1.00  0.67           H  
ATOM   3824 2HG  GLN A 254       3.341 -14.891 -22.909  1.00  0.67           H  
ATOM   3825 1HE2 GLN A 254       2.416 -18.233 -22.658  1.00  0.67           H  
ATOM   3826 2HE2 GLN A 254       2.001 -16.580 -22.335  1.00  0.67           H  
ATOM   3827  N   PRO A 255       1.533 -12.255 -23.628  1.00  0.30           N  
ATOM   3828  CA  PRO A 255       1.109 -11.531 -22.435  1.00  0.28           C  
ATOM   3829  C   PRO A 255       1.665 -12.184 -21.174  1.00  0.27           C  
ATOM   3830  O   PRO A 255       1.735 -13.413 -21.074  1.00  0.30           O  
ATOM   3831  CB  PRO A 255      -0.414 -11.568 -22.519  1.00  0.42           C  
ATOM   3832  CG  PRO A 255      -0.684 -11.624 -23.979  1.00  0.42           C  
ATOM   3833  CD  PRO A 255       0.407 -12.488 -24.550  1.00  0.42           C  
ATOM   3834  HA  PRO A 255       1.478 -10.502 -22.520  1.00  0.34           H  
ATOM   3835 1HB  PRO A 255      -0.804 -12.442 -21.976  1.00  0.50           H  
ATOM   3836 2HB  PRO A 255      -0.840 -10.673 -22.045  1.00  0.50           H  
ATOM   3837 1HG  PRO A 255      -1.690 -12.006 -24.164  1.00  0.50           H  
ATOM   3838 2HG  PRO A 255      -0.666 -10.604 -24.384  1.00  0.50           H  
ATOM   3839 1HD  PRO A 255       0.112 -13.547 -24.532  1.00  0.50           H  
ATOM   3840 2HD  PRO A 255       0.656 -12.150 -25.563  1.00  0.50           H  
ATOM   3841  N   ILE A 256       2.094 -11.347 -20.230  1.00  0.28           N  
ATOM   3842  CA  ILE A 256       2.769 -11.813 -19.014  1.00  0.47           C  
ATOM   3843  C   ILE A 256       1.994 -11.569 -17.722  1.00  0.21           C  
ATOM   3844  O   ILE A 256       1.546 -10.463 -17.451  1.00  0.42           O  
ATOM   3845  CB  ILE A 256       4.150 -11.138 -18.897  1.00  0.70           C  
ATOM   3846  CG1 ILE A 256       4.948 -11.387 -20.174  1.00  0.70           C  
ATOM   3847  CG2 ILE A 256       4.910 -11.667 -17.693  1.00  0.70           C  
ATOM   3848  CD1 ILE A 256       5.196 -12.842 -20.450  1.00  0.70           C  
ATOM   3849  H   ILE A 256       1.947 -10.355 -20.383  1.00  0.34           H  
ATOM   3850  HA  ILE A 256       2.925 -12.887 -19.109  1.00  0.56           H  
ATOM   3851  HB  ILE A 256       4.020 -10.061 -18.796  1.00  0.85           H  
ATOM   3852 1HG1 ILE A 256       4.407 -10.964 -21.019  1.00  0.85           H  
ATOM   3853 2HG1 ILE A 256       5.912 -10.885 -20.098  1.00  0.85           H  
ATOM   3854 1HG2 ILE A 256       5.879 -11.174 -17.631  1.00  0.85           H  
ATOM   3855 2HG2 ILE A 256       4.344 -11.466 -16.785  1.00  0.85           H  
ATOM   3856 3HG2 ILE A 256       5.056 -12.742 -17.798  1.00  0.85           H  
ATOM   3857 1HD1 ILE A 256       5.761 -12.948 -21.374  1.00  0.85           H  
ATOM   3858 2HD1 ILE A 256       5.759 -13.275 -19.624  1.00  0.85           H  
ATOM   3859 3HD1 ILE A 256       4.245 -13.359 -20.552  1.00  0.85           H  
ATOM   3860  N   ALA A 257       1.836 -12.593 -16.902  1.00  0.17           N  
ATOM   3861  CA  ALA A 257       1.151 -12.379 -15.638  1.00  0.16           C  
ATOM   3862  C   ALA A 257       2.128 -11.721 -14.684  1.00  0.19           C  
ATOM   3863  O   ALA A 257       3.227 -12.228 -14.474  1.00  1.03           O  
ATOM   3864  CB  ALA A 257       0.620 -13.686 -15.069  1.00  0.24           C  
ATOM   3865  H   ALA A 257       2.216 -13.501 -17.123  1.00  0.20           H  
ATOM   3866  HA  ALA A 257       0.319 -11.696 -15.803  1.00  0.19           H  
ATOM   3867 1HB  ALA A 257       0.112 -13.492 -14.125  1.00  0.29           H  
ATOM   3868 2HB  ALA A 257      -0.082 -14.132 -15.774  1.00  0.29           H  
ATOM   3869 3HB  ALA A 257       1.449 -14.373 -14.901  1.00  0.29           H  
ATOM   3870  N   VAL A 258       1.745 -10.575 -14.130  1.00  0.40           N  
ATOM   3871  CA  VAL A 258       2.607  -9.828 -13.214  1.00  0.29           C  
ATOM   3872  C   VAL A 258       1.846  -9.402 -11.975  1.00  0.20           C  
ATOM   3873  O   VAL A 258       0.619  -9.432 -11.939  1.00  0.73           O  
ATOM   3874  CB  VAL A 258       3.219  -8.580 -13.887  1.00  0.43           C  
ATOM   3875  CG1 VAL A 258       4.077  -8.976 -15.065  1.00  0.43           C  
ATOM   3876  CG2 VAL A 258       2.115  -7.650 -14.325  1.00  0.43           C  
ATOM   3877  H   VAL A 258       0.824 -10.221 -14.343  1.00  0.48           H  
ATOM   3878  HA  VAL A 258       3.425 -10.478 -12.906  1.00  0.35           H  
ATOM   3879  HB  VAL A 258       3.867  -8.071 -13.172  1.00  0.52           H  
ATOM   3880 1HG1 VAL A 258       4.518  -8.085 -15.511  1.00  0.52           H  
ATOM   3881 2HG1 VAL A 258       4.860  -9.634 -14.717  1.00  0.52           H  
ATOM   3882 3HG1 VAL A 258       3.470  -9.490 -15.809  1.00  0.52           H  
ATOM   3883 1HG2 VAL A 258       2.542  -6.765 -14.791  1.00  0.52           H  
ATOM   3884 2HG2 VAL A 258       1.470  -8.161 -15.041  1.00  0.52           H  
ATOM   3885 3HG2 VAL A 258       1.536  -7.358 -13.452  1.00  0.52           H  
ATOM   3886  N   VAL A 259       2.578  -9.009 -10.950  1.00  0.22           N  
ATOM   3887  CA  VAL A 259       1.957  -8.637  -9.692  1.00  0.21           C  
ATOM   3888  C   VAL A 259       2.178  -7.157  -9.353  1.00  0.58           C  
ATOM   3889  O   VAL A 259       3.305  -6.672  -9.386  1.00  2.54           O  
ATOM   3890  CB  VAL A 259       2.514  -9.530  -8.591  1.00  0.32           C  
ATOM   3891  CG1 VAL A 259       1.908  -9.147  -7.284  1.00  0.32           C  
ATOM   3892  CG2 VAL A 259       2.234 -10.989  -8.910  1.00  0.32           C  
ATOM   3893  H   VAL A 259       3.585  -8.987 -11.034  1.00  0.26           H  
ATOM   3894  HA  VAL A 259       0.886  -8.817  -9.773  1.00  0.25           H  
ATOM   3895  HB  VAL A 259       3.586  -9.367  -8.517  1.00  0.38           H  
ATOM   3896 1HG1 VAL A 259       2.341  -9.762  -6.503  1.00  0.38           H  
ATOM   3897 2HG1 VAL A 259       2.137  -8.108  -7.103  1.00  0.38           H  
ATOM   3898 3HG1 VAL A 259       0.830  -9.290  -7.315  1.00  0.38           H  
ATOM   3899 1HG2 VAL A 259       2.640 -11.618  -8.119  1.00  0.38           H  
ATOM   3900 2HG2 VAL A 259       1.164 -11.144  -8.985  1.00  0.38           H  
ATOM   3901 3HG2 VAL A 259       2.702 -11.253  -9.858  1.00  0.38           H  
ATOM   3902  N   LEU A 260       1.089  -6.437  -9.069  1.00  0.35           N  
ATOM   3903  CA  LEU A 260       1.156  -5.001  -8.778  1.00  1.13           C  
ATOM   3904  C   LEU A 260       0.630  -4.576  -7.391  1.00  0.36           C  
ATOM   3905  O   LEU A 260      -0.153  -5.284  -6.755  1.00  0.61           O  
ATOM   3906  CB  LEU A 260       0.384  -4.205  -9.832  1.00  1.69           C  
ATOM   3907  CG  LEU A 260       0.814  -4.341 -11.283  1.00  1.69           C  
ATOM   3908  CD1 LEU A 260      -0.140  -3.521 -12.142  1.00  1.69           C  
ATOM   3909  CD2 LEU A 260       2.235  -3.868 -11.437  1.00  1.69           C  
ATOM   3910  H   LEU A 260       0.197  -6.908  -9.034  1.00  0.42           H  
ATOM   3911  HA  LEU A 260       2.200  -4.711  -8.841  1.00  1.36           H  
ATOM   3912 1HB  LEU A 260      -0.638  -4.553  -9.811  1.00  2.03           H  
ATOM   3913 2HB  LEU A 260       0.401  -3.148  -9.570  1.00  2.03           H  
ATOM   3914  HG  LEU A 260       0.743  -5.384 -11.592  1.00  2.03           H  
ATOM   3915 1HD1 LEU A 260       0.144  -3.613 -13.190  1.00  2.03           H  
ATOM   3916 2HD1 LEU A 260      -1.157  -3.890 -12.008  1.00  2.03           H  
ATOM   3917 3HD1 LEU A 260      -0.091  -2.475 -11.843  1.00  2.03           H  
ATOM   3918 1HD2 LEU A 260       2.529  -3.965 -12.480  1.00  2.03           H  
ATOM   3919 2HD2 LEU A 260       2.302  -2.826 -11.138  1.00  2.03           H  
ATOM   3920 3HD2 LEU A 260       2.893  -4.471 -10.811  1.00  2.03           H  
ATOM   3921  N   ASP A 261       1.063  -3.382  -6.964  1.00  0.40           N  
ATOM   3922  CA  ASP A 261       0.631  -2.699  -5.727  1.00  0.34           C  
ATOM   3923  C   ASP A 261      -0.546  -1.704  -5.923  1.00  0.78           C  
ATOM   3924  O   ASP A 261      -0.338  -0.585  -6.395  1.00  2.29           O  
ATOM   3925  CB  ASP A 261       1.819  -1.923  -5.124  1.00  0.51           C  
ATOM   3926  CG  ASP A 261       1.478  -1.188  -3.825  1.00  0.51           C  
ATOM   3927  OD1 ASP A 261       0.350  -1.263  -3.394  1.00  0.51           O  
ATOM   3928  OD2 ASP A 261       2.329  -0.502  -3.304  1.00  0.51           O  
ATOM   3929  H   ASP A 261       1.761  -2.928  -7.536  1.00  0.48           H  
ATOM   3930  HA  ASP A 261       0.309  -3.459  -5.015  1.00  0.41           H  
ATOM   3931 1HB  ASP A 261       2.637  -2.615  -4.925  1.00  0.61           H  
ATOM   3932 2HB  ASP A 261       2.181  -1.195  -5.850  1.00  0.61           H  
ATOM   3933  N   ALA A 262      -1.766  -2.107  -5.533  1.00  1.30           N  
ATOM   3934  CA  ALA A 262      -2.962  -1.241  -5.596  1.00  2.25           C  
ATOM   3935  C   ALA A 262      -3.269  -0.494  -4.304  1.00  2.18           C  
ATOM   3936  O   ALA A 262      -4.319   0.142  -4.210  1.00  4.79           O  
ATOM   3937  CB  ALA A 262      -4.213  -2.036  -5.925  1.00  3.38           C  
ATOM   3938  H   ALA A 262      -1.877  -3.047  -5.175  1.00  1.56           H  
ATOM   3939  HA  ALA A 262      -2.788  -0.503  -6.373  1.00  2.70           H  
ATOM   3940 1HB  ALA A 262      -5.060  -1.355  -5.988  1.00  4.05           H  
ATOM   3941 2HB  ALA A 262      -4.107  -2.542  -6.869  1.00  4.05           H  
ATOM   3942 3HB  ALA A 262      -4.392  -2.768  -5.139  1.00  4.05           H  
ATOM   3943  N   SER A 263      -2.411  -0.583  -3.292  1.00  1.64           N  
ATOM   3944  CA  SER A 263      -2.756   0.009  -1.998  1.00  2.72           C  
ATOM   3945  C   SER A 263      -2.874   1.537  -1.992  1.00  2.35           C  
ATOM   3946  O   SER A 263      -3.498   2.096  -1.088  1.00  4.50           O  
ATOM   3947  CB  SER A 263      -1.732  -0.399  -0.957  1.00  4.08           C  
ATOM   3948  OG  SER A 263      -0.488   0.192  -1.212  1.00  4.08           O  
ATOM   3949  H   SER A 263      -1.523  -1.065  -3.397  1.00  1.97           H  
ATOM   3950  HA  SER A 263      -3.724  -0.398  -1.700  1.00  3.26           H  
ATOM   3951 1HB  SER A 263      -2.082  -0.103   0.031  1.00  4.90           H  
ATOM   3952 2HB  SER A 263      -1.627  -1.483  -0.956  1.00  4.90           H  
ATOM   3953  HG  SER A 263      -0.138  -0.263  -1.987  1.00  4.90           H  
ATOM   3954  N   ASP A 264      -2.269   2.212  -2.970  1.00  1.05           N  
ATOM   3955  CA  ASP A 264      -2.323   3.671  -3.027  1.00  1.20           C  
ATOM   3956  C   ASP A 264      -3.633   4.205  -3.622  1.00  0.52           C  
ATOM   3957  O   ASP A 264      -4.164   3.647  -4.586  1.00  0.45           O  
ATOM   3958  CB  ASP A 264      -1.153   4.231  -3.829  1.00  1.80           C  
ATOM   3959  CG  ASP A 264      -0.972   5.725  -3.589  1.00  1.80           C  
ATOM   3960  OD1 ASP A 264      -0.189   6.054  -2.728  1.00  1.80           O  
ATOM   3961  OD2 ASP A 264      -1.634   6.521  -4.215  1.00  1.80           O  
ATOM   3962  H   ASP A 264      -1.760   1.710  -3.684  1.00  1.26           H  
ATOM   3963  HA  ASP A 264      -2.242   4.050  -2.008  1.00  1.44           H  
ATOM   3964 1HB  ASP A 264      -0.236   3.714  -3.549  1.00  2.16           H  
ATOM   3965 2HB  ASP A 264      -1.317   4.061  -4.893  1.00  2.16           H  
ATOM   3966  N   ASP A 265      -4.096   5.328  -3.069  1.00  0.44           N  
ATOM   3967  CA  ASP A 265      -5.309   6.027  -3.496  1.00  0.29           C  
ATOM   3968  C   ASP A 265      -5.299   6.373  -4.988  1.00  0.17           C  
ATOM   3969  O   ASP A 265      -6.337   6.314  -5.650  1.00  0.31           O  
ATOM   3970  CB  ASP A 265      -5.461   7.332  -2.707  1.00  0.43           C  
ATOM   3971  CG  ASP A 265      -5.829   7.179  -1.233  1.00  0.43           C  
ATOM   3972  OD1 ASP A 265      -6.332   6.151  -0.836  1.00  0.43           O  
ATOM   3973  OD2 ASP A 265      -5.604   8.118  -0.508  1.00  0.43           O  
ATOM   3974  H   ASP A 265      -3.579   5.716  -2.293  1.00  0.53           H  
ATOM   3975  HA  ASP A 265      -6.163   5.384  -3.299  1.00  0.35           H  
ATOM   3976 1HB  ASP A 265      -4.526   7.889  -2.764  1.00  0.52           H  
ATOM   3977 2HB  ASP A 265      -6.228   7.941  -3.183  1.00  0.52           H  
ATOM   3978  N   GLY A 266      -4.126   6.747  -5.505  1.00  0.19           N  
ATOM   3979  CA  GLY A 266      -3.970   7.132  -6.901  1.00  0.23           C  
ATOM   3980  C   GLY A 266      -4.111   5.951  -7.852  1.00  0.24           C  
ATOM   3981  O   GLY A 266      -4.349   6.136  -9.045  1.00  0.28           O  
ATOM   3982  H   GLY A 266      -3.300   6.754  -4.915  1.00  0.23           H  
ATOM   3983 1HA  GLY A 266      -4.714   7.889  -7.148  1.00  0.28           H  
ATOM   3984 2HA  GLY A 266      -2.993   7.593  -7.038  1.00  0.28           H  
ATOM   3985  N   PHE A 267      -3.953   4.734  -7.339  1.00  0.25           N  
ATOM   3986  CA  PHE A 267      -4.114   3.568  -8.175  1.00  0.32           C  
ATOM   3987  C   PHE A 267      -5.615   3.320  -8.231  1.00  0.29           C  
ATOM   3988  O   PHE A 267      -6.185   3.095  -9.297  1.00  0.33           O  
ATOM   3989  CB  PHE A 267      -3.399   2.360  -7.575  1.00  0.48           C  
ATOM   3990  CG  PHE A 267      -3.259   1.205  -8.524  1.00  0.48           C  
ATOM   3991  CD1 PHE A 267      -2.111   1.092  -9.295  1.00  0.48           C  
ATOM   3992  CD2 PHE A 267      -4.254   0.252  -8.672  1.00  0.48           C  
ATOM   3993  CE1 PHE A 267      -1.948   0.045 -10.178  1.00  0.48           C  
ATOM   3994  CE2 PHE A 267      -4.094  -0.793  -9.563  1.00  0.48           C  
ATOM   3995  CZ  PHE A 267      -2.941  -0.896 -10.314  1.00  0.48           C  
ATOM   3996  H   PHE A 267      -3.757   4.598  -6.358  1.00  0.30           H  
ATOM   3997  HA  PHE A 267      -3.738   3.771  -9.179  1.00  0.38           H  
ATOM   3998 1HB  PHE A 267      -2.402   2.654  -7.249  1.00  0.58           H  
ATOM   3999 2HB  PHE A 267      -3.940   2.014  -6.695  1.00  0.58           H  
ATOM   4000  HD1 PHE A 267      -1.326   1.841  -9.189  1.00  0.58           H  
ATOM   4001  HD2 PHE A 267      -5.165   0.332  -8.077  1.00  0.58           H  
ATOM   4002  HE1 PHE A 267      -1.037  -0.032 -10.771  1.00  0.58           H  
ATOM   4003  HE2 PHE A 267      -4.874  -1.542  -9.675  1.00  0.58           H  
ATOM   4004  HZ  PHE A 267      -2.818  -1.723 -11.012  1.00  0.58           H  
ATOM   4005  N   ARG A 268      -6.260   3.420  -7.061  1.00  0.36           N  
ATOM   4006  CA  ARG A 268      -7.705   3.230  -6.942  1.00  0.49           C  
ATOM   4007  C   ARG A 268      -8.510   4.141  -7.855  1.00  0.46           C  
ATOM   4008  O   ARG A 268      -9.473   3.688  -8.476  1.00  0.90           O  
ATOM   4009  CB  ARG A 268      -8.178   3.449  -5.514  1.00  0.73           C  
ATOM   4010  CG  ARG A 268      -9.665   3.189  -5.317  1.00  0.73           C  
ATOM   4011  CD  ARG A 268     -10.035   3.139  -3.884  1.00  0.73           C  
ATOM   4012  NE  ARG A 268      -9.927   4.409  -3.210  1.00  0.73           N  
ATOM   4013  CZ  ARG A 268      -8.947   4.732  -2.350  1.00  0.73           C  
ATOM   4014  NH1 ARG A 268      -7.966   3.895  -2.101  1.00  0.73           N  
ATOM   4015  NH2 ARG A 268      -8.962   5.901  -1.746  1.00  0.73           N  
ATOM   4016  H   ARG A 268      -5.720   3.611  -6.220  1.00  0.43           H  
ATOM   4017  HA  ARG A 268      -7.929   2.198  -7.212  1.00  0.59           H  
ATOM   4018 1HB  ARG A 268      -7.630   2.791  -4.840  1.00  0.88           H  
ATOM   4019 2HB  ARG A 268      -7.978   4.475  -5.209  1.00  0.88           H  
ATOM   4020 1HG  ARG A 268     -10.235   3.992  -5.785  1.00  0.88           H  
ATOM   4021 2HG  ARG A 268      -9.933   2.239  -5.777  1.00  0.88           H  
ATOM   4022 1HD  ARG A 268     -11.060   2.785  -3.783  1.00  0.88           H  
ATOM   4023 2HD  ARG A 268      -9.362   2.452  -3.381  1.00  0.88           H  
ATOM   4024  HE  ARG A 268     -10.660   5.087  -3.362  1.00  0.88           H  
ATOM   4025 1HH1 ARG A 268      -7.932   2.994  -2.554  1.00  0.88           H  
ATOM   4026 2HH1 ARG A 268      -7.240   4.166  -1.443  1.00  0.88           H  
ATOM   4027 1HH2 ARG A 268      -9.713   6.555  -1.936  1.00  0.88           H  
ATOM   4028 2HH2 ARG A 268      -8.204   6.134  -1.118  1.00  0.88           H  
ATOM   4029  N   TYR A 269      -8.120   5.412  -7.956  1.00  0.17           N  
ATOM   4030  CA  TYR A 269      -8.886   6.339  -8.779  1.00  0.15           C  
ATOM   4031  C   TYR A 269      -8.272   6.557 -10.158  1.00  0.16           C  
ATOM   4032  O   TYR A 269      -8.629   7.510 -10.853  1.00  0.39           O  
ATOM   4033  CB  TYR A 269      -8.996   7.689  -8.098  1.00  0.22           C  
ATOM   4034  CG  TYR A 269      -9.609   7.635  -6.733  1.00  0.22           C  
ATOM   4035  CD1 TYR A 269      -8.902   8.172  -5.676  1.00  0.22           C  
ATOM   4036  CD2 TYR A 269     -10.844   7.038  -6.526  1.00  0.22           C  
ATOM   4037  CE1 TYR A 269      -9.427   8.141  -4.409  1.00  0.22           C  
ATOM   4038  CE2 TYR A 269     -11.371   6.997  -5.251  1.00  0.22           C  
ATOM   4039  CZ  TYR A 269     -10.666   7.557  -4.199  1.00  0.22           C  
ATOM   4040  OH  TYR A 269     -11.183   7.542  -2.924  1.00  0.22           O  
ATOM   4041  H   TYR A 269      -7.325   5.744  -7.420  1.00  0.20           H  
ATOM   4042  HA  TYR A 269      -9.887   5.938  -8.910  1.00  0.18           H  
ATOM   4043 1HB  TYR A 269      -8.003   8.126  -8.003  1.00  0.27           H  
ATOM   4044 2HB  TYR A 269      -9.595   8.360  -8.712  1.00  0.27           H  
ATOM   4045  HD1 TYR A 269      -7.929   8.628  -5.853  1.00  0.27           H  
ATOM   4046  HD2 TYR A 269     -11.394   6.605  -7.362  1.00  0.27           H  
ATOM   4047  HE1 TYR A 269      -8.873   8.574  -3.577  1.00  0.27           H  
ATOM   4048  HE2 TYR A 269     -12.342   6.534  -5.074  1.00  0.27           H  
ATOM   4049  HH  TYR A 269     -12.064   7.943  -2.936  1.00  0.27           H  
ATOM   4050  N   TYR A 270      -7.360   5.673 -10.569  1.00  0.19           N  
ATOM   4051  CA  TYR A 270      -6.703   5.822 -11.861  1.00  0.20           C  
ATOM   4052  C   TYR A 270      -7.698   5.880 -13.000  1.00  0.20           C  
ATOM   4053  O   TYR A 270      -8.368   4.897 -13.308  1.00  0.56           O  
ATOM   4054  CB  TYR A 270      -5.732   4.674 -12.093  1.00  0.30           C  
ATOM   4055  CG  TYR A 270      -5.097   4.690 -13.462  1.00  0.30           C  
ATOM   4056  CD1 TYR A 270      -4.008   5.501 -13.773  1.00  0.30           C  
ATOM   4057  CD2 TYR A 270      -5.641   3.865 -14.423  1.00  0.30           C  
ATOM   4058  CE1 TYR A 270      -3.464   5.456 -15.050  1.00  0.30           C  
ATOM   4059  CE2 TYR A 270      -5.112   3.828 -15.686  1.00  0.30           C  
ATOM   4060  CZ  TYR A 270      -4.024   4.606 -16.007  1.00  0.30           C  
ATOM   4061  OH  TYR A 270      -3.486   4.505 -17.272  1.00  0.30           O  
ATOM   4062  H   TYR A 270      -7.094   4.886  -9.994  1.00  0.23           H  
ATOM   4063  HA  TYR A 270      -6.145   6.754 -11.860  1.00  0.24           H  
ATOM   4064 1HB  TYR A 270      -4.937   4.712 -11.346  1.00  0.36           H  
ATOM   4065 2HB  TYR A 270      -6.253   3.727 -11.968  1.00  0.36           H  
ATOM   4066  HD1 TYR A 270      -3.578   6.156 -13.015  1.00  0.36           H  
ATOM   4067  HD2 TYR A 270      -6.492   3.235 -14.170  1.00  0.36           H  
ATOM   4068  HE1 TYR A 270      -2.602   6.074 -15.300  1.00  0.36           H  
ATOM   4069  HE2 TYR A 270      -5.543   3.169 -16.433  1.00  0.36           H  
ATOM   4070  HH  TYR A 270      -2.949   5.277 -17.462  1.00  0.36           H  
ATOM   4071  N   SER A 271      -7.803   7.059 -13.611  1.00  0.33           N  
ATOM   4072  CA  SER A 271      -8.693   7.266 -14.738  1.00  0.27           C  
ATOM   4073  C   SER A 271      -7.978   6.899 -16.015  1.00  0.42           C  
ATOM   4074  O   SER A 271      -8.483   6.132 -16.833  1.00  1.17           O  
ATOM   4075  CB  SER A 271      -9.130   8.698 -14.802  1.00  0.41           C  
ATOM   4076  OG  SER A 271     -10.057   8.911 -15.833  1.00  0.41           O  
ATOM   4077  H   SER A 271      -7.236   7.842 -13.309  1.00  0.40           H  
ATOM   4078  HA  SER A 271      -9.566   6.622 -14.626  1.00  0.32           H  
ATOM   4079 1HB  SER A 271      -9.565   8.968 -13.850  1.00  0.49           H  
ATOM   4080 2HB  SER A 271      -8.266   9.333 -14.955  1.00  0.49           H  
ATOM   4081  HG  SER A 271      -9.620   8.627 -16.641  1.00  0.49           H  
ATOM   4082  N   GLY A 272      -6.797   7.471 -16.190  1.00  0.54           N  
ATOM   4083  CA  GLY A 272      -6.011   7.199 -17.378  1.00  0.71           C  
ATOM   4084  C   GLY A 272      -4.704   7.960 -17.356  1.00  0.44           C  
ATOM   4085  O   GLY A 272      -4.440   8.730 -16.434  1.00  0.65           O  
ATOM   4086  H   GLY A 272      -6.443   8.108 -15.482  1.00  0.65           H  
ATOM   4087 1HA  GLY A 272      -5.815   6.132 -17.449  1.00  0.85           H  
ATOM   4088 2HA  GLY A 272      -6.582   7.477 -18.263  1.00  0.85           H  
ATOM   4089  N   GLY A 273      -3.886   7.746 -18.375  1.00  0.91           N  
ATOM   4090  CA  GLY A 273      -2.594   8.412 -18.454  1.00  0.79           C  
ATOM   4091  C   GLY A 273      -1.479   7.485 -17.994  1.00  0.71           C  
ATOM   4092  O   GLY A 273      -1.672   6.278 -17.870  1.00  0.80           O  
ATOM   4093  H   GLY A 273      -4.159   7.095 -19.107  1.00  1.09           H  
ATOM   4094 1HA  GLY A 273      -2.409   8.728 -19.481  1.00  0.95           H  
ATOM   4095 2HA  GLY A 273      -2.607   9.310 -17.842  1.00  0.95           H  
ATOM   4096  N   ILE A 274      -0.305   8.039 -17.741  1.00  0.83           N  
ATOM   4097  CA  ILE A 274       0.825   7.209 -17.345  1.00  0.97           C  
ATOM   4098  C   ILE A 274       1.009   7.186 -15.858  1.00  0.72           C  
ATOM   4099  O   ILE A 274       1.465   8.167 -15.279  1.00  1.17           O  
ATOM   4100  CB  ILE A 274       2.114   7.723 -17.953  1.00  1.46           C  
ATOM   4101  CG1 ILE A 274       1.929   7.855 -19.460  1.00  1.46           C  
ATOM   4102  CG2 ILE A 274       3.254   6.792 -17.570  1.00  1.46           C  
ATOM   4103  CD1 ILE A 274       1.488   6.579 -20.118  1.00  1.46           C  
ATOM   4104  H   ILE A 274      -0.186   9.039 -17.815  1.00  1.00           H  
ATOM   4105  HA  ILE A 274       0.650   6.192 -17.689  1.00  1.16           H  
ATOM   4106  HB  ILE A 274       2.322   8.720 -17.568  1.00  1.75           H  
ATOM   4107 1HG1 ILE A 274       1.185   8.625 -19.664  1.00  1.75           H  
ATOM   4108 2HG1 ILE A 274       2.871   8.170 -19.903  1.00  1.75           H  
ATOM   4109 1HG2 ILE A 274       4.185   7.168 -17.986  1.00  1.75           H  
ATOM   4110 2HG2 ILE A 274       3.337   6.751 -16.484  1.00  1.75           H  
ATOM   4111 3HG2 ILE A 274       3.055   5.793 -17.956  1.00  1.75           H  
ATOM   4112 1HD1 ILE A 274       1.381   6.740 -21.191  1.00  1.75           H  
ATOM   4113 2HD1 ILE A 274       2.224   5.801 -19.936  1.00  1.75           H  
ATOM   4114 3HD1 ILE A 274       0.532   6.271 -19.700  1.00  1.75           H  
ATOM   4115  N   PHE A 275       0.657   6.082 -15.224  1.00  0.74           N  
ATOM   4116  CA  PHE A 275       0.799   6.020 -13.788  1.00  0.54           C  
ATOM   4117  C   PHE A 275       2.285   5.994 -13.477  1.00  0.57           C  
ATOM   4118  O   PHE A 275       3.019   5.173 -14.025  1.00  0.86           O  
ATOM   4119  CB  PHE A 275       0.085   4.796 -13.223  1.00  0.81           C  
ATOM   4120  CG  PHE A 275       0.014   4.783 -11.724  1.00  0.81           C  
ATOM   4121  CD1 PHE A 275      -0.860   5.643 -11.081  1.00  0.81           C  
ATOM   4122  CD2 PHE A 275       0.794   3.933 -10.955  1.00  0.81           C  
ATOM   4123  CE1 PHE A 275      -0.957   5.662  -9.706  1.00  0.81           C  
ATOM   4124  CE2 PHE A 275       0.695   3.951  -9.575  1.00  0.81           C  
ATOM   4125  CZ  PHE A 275      -0.180   4.815  -8.950  1.00  0.81           C  
ATOM   4126  H   PHE A 275       0.308   5.285 -15.735  1.00  0.89           H  
ATOM   4127  HA  PHE A 275       0.364   6.913 -13.346  1.00  0.65           H  
ATOM   4128 1HB  PHE A 275      -0.930   4.751 -13.613  1.00  0.97           H  
ATOM   4129 2HB  PHE A 275       0.600   3.894 -13.548  1.00  0.97           H  
ATOM   4130  HD1 PHE A 275      -1.477   6.313 -11.678  1.00  0.97           H  
ATOM   4131  HD2 PHE A 275       1.486   3.249 -11.447  1.00  0.97           H  
ATOM   4132  HE1 PHE A 275      -1.647   6.348  -9.219  1.00  0.97           H  
ATOM   4133  HE2 PHE A 275       1.309   3.287  -8.972  1.00  0.97           H  
ATOM   4134  HZ  PHE A 275      -0.254   4.829  -7.863  1.00  0.97           H  
ATOM   4135  N   THR A 276       2.729   6.912 -12.625  1.00  0.46           N  
ATOM   4136  CA  THR A 276       4.140   7.011 -12.259  1.00  0.56           C  
ATOM   4137  C   THR A 276       4.335   6.782 -10.771  1.00  0.55           C  
ATOM   4138  O   THR A 276       5.429   6.984 -10.242  1.00  0.68           O  
ATOM   4139  CB  THR A 276       4.719   8.398 -12.602  1.00  0.84           C  
ATOM   4140  OG1 THR A 276       4.005   9.402 -11.868  1.00  0.84           O  
ATOM   4141  CG2 THR A 276       4.595   8.691 -14.087  1.00  0.84           C  
ATOM   4142  H   THR A 276       2.070   7.561 -12.220  1.00  0.55           H  
ATOM   4143  HA  THR A 276       4.700   6.249 -12.800  1.00  0.67           H  
ATOM   4144  HB  THR A 276       5.770   8.428 -12.316  1.00  1.01           H  
ATOM   4145  HG1 THR A 276       4.041   9.195 -10.930  1.00  1.01           H  
ATOM   4146 1HG2 THR A 276       5.012   9.675 -14.299  1.00  1.01           H  
ATOM   4147 2HG2 THR A 276       5.134   7.938 -14.654  1.00  1.01           H  
ATOM   4148 3HG2 THR A 276       3.548   8.677 -14.370  1.00  1.01           H  
ATOM   4149  N   GLY A 277       3.266   6.398 -10.095  1.00  0.55           N  
ATOM   4150  CA  GLY A 277       3.284   6.246  -8.656  1.00  0.66           C  
ATOM   4151  C   GLY A 277       2.350   7.302  -8.091  1.00  0.81           C  
ATOM   4152  O   GLY A 277       1.671   7.985  -8.856  1.00  1.03           O  
ATOM   4153  H   GLY A 277       2.401   6.219 -10.583  1.00  0.66           H  
ATOM   4154 1HA  GLY A 277       2.948   5.247  -8.380  1.00  0.79           H  
ATOM   4155 2HA  GLY A 277       4.294   6.383  -8.272  1.00  0.79           H  
ATOM   4156  N   PRO A 278       2.332   7.462  -6.775  1.00  0.92           N  
ATOM   4157  CA  PRO A 278       3.097   6.783  -5.739  1.00  0.98           C  
ATOM   4158  C   PRO A 278       2.652   5.339  -5.564  1.00  1.05           C  
ATOM   4159  O   PRO A 278       1.524   4.975  -5.899  1.00  1.95           O  
ATOM   4160  CB  PRO A 278       2.828   7.635  -4.491  1.00  1.47           C  
ATOM   4161  CG  PRO A 278       1.521   8.300  -4.753  1.00  1.47           C  
ATOM   4162  CD  PRO A 278       1.517   8.558  -6.231  1.00  1.47           C  
ATOM   4163  HA  PRO A 278       4.164   6.821  -6.004  1.00  1.18           H  
ATOM   4164 1HB  PRO A 278       2.801   6.993  -3.597  1.00  1.76           H  
ATOM   4165 2HB  PRO A 278       3.647   8.353  -4.343  1.00  1.76           H  
ATOM   4166 1HG  PRO A 278       0.694   7.656  -4.440  1.00  1.76           H  
ATOM   4167 2HG  PRO A 278       1.442   9.224  -4.163  1.00  1.76           H  
ATOM   4168 1HD  PRO A 278       0.493   8.498  -6.630  1.00  1.76           H  
ATOM   4169 2HD  PRO A 278       1.987   9.525  -6.459  1.00  1.76           H  
ATOM   4170  N   CYS A 279       3.566   4.525  -5.049  1.00  0.93           N  
ATOM   4171  CA  CYS A 279       3.370   3.090  -4.868  1.00  1.72           C  
ATOM   4172  C   CYS A 279       4.632   2.468  -4.288  1.00  1.34           C  
ATOM   4173  O   CYS A 279       5.718   3.037  -4.411  1.00  1.79           O  
ATOM   4174  CB  CYS A 279       3.072   2.413  -6.199  1.00  2.58           C  
ATOM   4175  SG  CYS A 279       4.438   2.576  -7.366  1.00  2.58           S  
ATOM   4176  H   CYS A 279       4.458   4.918  -4.782  1.00  1.12           H  
ATOM   4177  HA  CYS A 279       2.539   2.927  -4.180  1.00  2.06           H  
ATOM   4178 1HB  CYS A 279       2.893   1.350  -6.035  1.00  3.10           H  
ATOM   4179 2HB  CYS A 279       2.177   2.829  -6.655  1.00  3.10           H  
ATOM   4180  HG  CYS A 279       5.348   2.002  -6.586  1.00  3.10           H  
ATOM   4181  N   GLY A 280       4.492   1.314  -3.647  1.00  1.11           N  
ATOM   4182  CA  GLY A 280       5.636   0.635  -3.061  1.00  0.89           C  
ATOM   4183  C   GLY A 280       5.885  -0.693  -3.753  1.00  0.74           C  
ATOM   4184  O   GLY A 280       5.498  -0.893  -4.905  1.00  0.90           O  
ATOM   4185  H   GLY A 280       3.583   0.869  -3.572  1.00  1.33           H  
ATOM   4186 1HA  GLY A 280       6.521   1.266  -3.143  1.00  1.07           H  
ATOM   4187 2HA  GLY A 280       5.456   0.470  -1.999  1.00  1.07           H  
ATOM   4188  N   THR A 281       6.524  -1.604  -3.028  1.00  0.88           N  
ATOM   4189  CA  THR A 281       6.804  -2.943  -3.526  1.00  1.23           C  
ATOM   4190  C   THR A 281       5.970  -3.971  -2.782  1.00  0.71           C  
ATOM   4191  O   THR A 281       6.025  -5.167  -3.075  1.00  1.29           O  
ATOM   4192  CB  THR A 281       8.290  -3.285  -3.390  1.00  1.84           C  
ATOM   4193  OG1 THR A 281       8.675  -3.216  -2.009  1.00  1.84           O  
ATOM   4194  CG2 THR A 281       9.119  -2.311  -4.204  1.00  1.84           C  
ATOM   4195  H   THR A 281       6.826  -1.358  -2.096  1.00  1.06           H  
ATOM   4196  HA  THR A 281       6.534  -2.988  -4.581  1.00  1.48           H  
ATOM   4197  HB  THR A 281       8.465  -4.296  -3.752  1.00  2.21           H  
ATOM   4198  HG1 THR A 281       8.149  -3.838  -1.501  1.00  2.21           H  
ATOM   4199 1HG2 THR A 281      10.169  -2.564  -4.104  1.00  2.21           H  
ATOM   4200 2HG2 THR A 281       8.828  -2.373  -5.253  1.00  2.21           H  
ATOM   4201 3HG2 THR A 281       8.953  -1.298  -3.841  1.00  2.21           H  
ATOM   4202  N   ALA A 282       5.173  -3.502  -1.822  1.00  0.64           N  
ATOM   4203  CA  ALA A 282       4.273  -4.363  -1.069  1.00  0.60           C  
ATOM   4204  C   ALA A 282       3.048  -4.621  -1.928  1.00  0.64           C  
ATOM   4205  O   ALA A 282       1.989  -4.034  -1.707  1.00  1.18           O  
ATOM   4206  CB  ALA A 282       3.892  -3.726   0.258  1.00  0.90           C  
ATOM   4207  H   ALA A 282       5.169  -2.516  -1.611  1.00  0.77           H  
ATOM   4208  HA  ALA A 282       4.771  -5.315  -0.883  1.00  0.72           H  
ATOM   4209 1HB  ALA A 282       3.220  -4.391   0.801  1.00  1.08           H  
ATOM   4210 2HB  ALA A 282       4.791  -3.556   0.851  1.00  1.08           H  
ATOM   4211 3HB  ALA A 282       3.393  -2.776   0.076  1.00  1.08           H  
ATOM   4212  N   THR A 283       3.221  -5.483  -2.926  1.00  0.53           N  
ATOM   4213  CA  THR A 283       2.189  -5.756  -3.907  1.00  0.61           C  
ATOM   4214  C   THR A 283       1.014  -6.520  -3.337  1.00  0.70           C  
ATOM   4215  O   THR A 283       1.105  -7.130  -2.270  1.00  1.40           O  
ATOM   4216  CB  THR A 283       2.764  -6.538  -5.079  1.00  0.92           C  
ATOM   4217  OG1 THR A 283       3.270  -7.795  -4.608  1.00  0.92           O  
ATOM   4218  CG2 THR A 283       3.877  -5.771  -5.773  1.00  0.92           C  
ATOM   4219  H   THR A 283       4.127  -5.925  -3.020  1.00  0.64           H  
ATOM   4220  HA  THR A 283       1.819  -4.806  -4.282  1.00  0.73           H  
ATOM   4221  HB  THR A 283       1.961  -6.713  -5.785  1.00  1.10           H  
ATOM   4222  HG1 THR A 283       3.972  -7.635  -3.972  1.00  1.10           H  
ATOM   4223 1HG2 THR A 283       4.252  -6.355  -6.614  1.00  1.10           H  
ATOM   4224 2HG2 THR A 283       3.490  -4.820  -6.136  1.00  1.10           H  
ATOM   4225 3HG2 THR A 283       4.687  -5.588  -5.072  1.00  1.10           H  
ATOM   4226  N   ASP A 284      -0.099  -6.486  -4.059  1.00  0.49           N  
ATOM   4227  CA  ASP A 284      -1.303  -7.109  -3.551  1.00  0.85           C  
ATOM   4228  C   ASP A 284      -2.292  -7.631  -4.596  1.00  0.63           C  
ATOM   4229  O   ASP A 284      -3.294  -8.248  -4.223  1.00  2.49           O  
ATOM   4230  CB  ASP A 284      -1.988  -6.096  -2.642  1.00  1.27           C  
ATOM   4231  CG  ASP A 284      -2.349  -4.809  -3.378  1.00  1.27           C  
ATOM   4232  OD1 ASP A 284      -2.173  -4.753  -4.576  1.00  1.27           O  
ATOM   4233  OD2 ASP A 284      -2.781  -3.883  -2.734  1.00  1.27           O  
ATOM   4234  H   ASP A 284      -0.111  -5.994  -4.940  1.00  0.59           H  
ATOM   4235  HA  ASP A 284      -0.999  -7.952  -2.936  1.00  1.02           H  
ATOM   4236 1HB  ASP A 284      -2.891  -6.534  -2.221  1.00  1.53           H  
ATOM   4237 2HB  ASP A 284      -1.326  -5.848  -1.812  1.00  1.53           H  
ATOM   4238  N   HIS A 285      -2.004  -7.466  -5.894  1.00  0.58           N  
ATOM   4239  CA  HIS A 285      -2.933  -8.003  -6.884  1.00  1.25           C  
ATOM   4240  C   HIS A 285      -2.226  -8.485  -8.132  1.00  0.48           C  
ATOM   4241  O   HIS A 285      -1.073  -8.144  -8.376  1.00  0.57           O  
ATOM   4242  CB  HIS A 285      -4.032  -6.986  -7.232  1.00  1.88           C  
ATOM   4243  CG  HIS A 285      -3.621  -5.811  -8.023  1.00  1.88           C  
ATOM   4244  ND1 HIS A 285      -2.854  -4.799  -7.510  1.00  1.88           N  
ATOM   4245  CD2 HIS A 285      -3.927  -5.458  -9.287  1.00  1.88           C  
ATOM   4246  CE1 HIS A 285      -2.683  -3.877  -8.443  1.00  1.88           C  
ATOM   4247  NE2 HIS A 285      -3.329  -4.251  -9.530  1.00  1.88           N  
ATOM   4248  H   HIS A 285      -1.193  -6.941  -6.194  1.00  0.70           H  
ATOM   4249  HA  HIS A 285      -3.416  -8.869  -6.456  1.00  1.50           H  
ATOM   4250 1HB  HIS A 285      -4.823  -7.491  -7.786  1.00  2.25           H  
ATOM   4251 2HB  HIS A 285      -4.473  -6.613  -6.307  1.00  2.25           H  
ATOM   4252  HD1 HIS A 285      -2.562  -4.709  -6.550  1.00  2.25           H  
ATOM   4253  HD2 HIS A 285      -4.528  -5.938 -10.059  1.00  2.25           H  
ATOM   4254  HE1 HIS A 285      -2.092  -2.985  -8.236  1.00  2.25           H  
ATOM   4255  N   VAL A 286      -2.915  -9.298  -8.923  1.00  0.39           N  
ATOM   4256  CA  VAL A 286      -2.261  -9.909 -10.065  1.00  0.28           C  
ATOM   4257  C   VAL A 286      -2.972  -9.521 -11.367  1.00  0.25           C  
ATOM   4258  O   VAL A 286      -4.193  -9.633 -11.477  1.00  0.52           O  
ATOM   4259  CB  VAL A 286      -2.264 -11.433  -9.900  1.00  0.42           C  
ATOM   4260  CG1 VAL A 286      -1.494 -12.072 -11.039  1.00  0.42           C  
ATOM   4261  CG2 VAL A 286      -1.720 -11.836  -8.533  1.00  0.42           C  
ATOM   4262  H   VAL A 286      -3.877  -9.523  -8.710  1.00  0.47           H  
ATOM   4263  HA  VAL A 286      -1.230  -9.560 -10.109  1.00  0.34           H  
ATOM   4264  HB  VAL A 286      -3.292 -11.772  -9.985  1.00  0.50           H  
ATOM   4265 1HG1 VAL A 286      -1.540 -13.157 -10.952  1.00  0.50           H  
ATOM   4266 2HG1 VAL A 286      -1.926 -11.759 -11.978  1.00  0.50           H  
ATOM   4267 3HG1 VAL A 286      -0.454 -11.748 -10.998  1.00  0.50           H  
ATOM   4268 1HG2 VAL A 286      -1.757 -12.920  -8.433  1.00  0.50           H  
ATOM   4269 2HG2 VAL A 286      -0.695 -11.498  -8.430  1.00  0.50           H  
ATOM   4270 3HG2 VAL A 286      -2.327 -11.382  -7.750  1.00  0.50           H  
ATOM   4271  N   VAL A 287      -2.197  -9.027 -12.330  1.00  0.23           N  
ATOM   4272  CA  VAL A 287      -2.700  -8.548 -13.622  1.00  0.24           C  
ATOM   4273  C   VAL A 287      -1.942  -9.136 -14.812  1.00  0.24           C  
ATOM   4274  O   VAL A 287      -1.016  -9.925 -14.638  1.00  0.42           O  
ATOM   4275  CB  VAL A 287      -2.589  -7.033 -13.684  1.00  0.36           C  
ATOM   4276  CG1 VAL A 287      -3.422  -6.369 -12.615  1.00  0.36           C  
ATOM   4277  CG2 VAL A 287      -1.137  -6.697 -13.495  1.00  0.36           C  
ATOM   4278  H   VAL A 287      -1.203  -8.995 -12.162  1.00  0.28           H  
ATOM   4279  HA  VAL A 287      -3.750  -8.828 -13.705  1.00  0.29           H  
ATOM   4280  HB  VAL A 287      -2.942  -6.676 -14.649  1.00  0.43           H  
ATOM   4281 1HG1 VAL A 287      -3.307  -5.287 -12.682  1.00  0.43           H  
ATOM   4282 2HG1 VAL A 287      -4.470  -6.633 -12.752  1.00  0.43           H  
ATOM   4283 3HG1 VAL A 287      -3.085  -6.707 -11.638  1.00  0.43           H  
ATOM   4284 1HG2 VAL A 287      -1.000  -5.626 -13.544  1.00  0.43           H  
ATOM   4285 2HG2 VAL A 287      -0.798  -7.064 -12.526  1.00  0.43           H  
ATOM   4286 3HG2 VAL A 287      -0.566  -7.173 -14.289  1.00  0.43           H  
ATOM   4287  N   THR A 288      -2.334  -8.745 -16.027  1.00  0.21           N  
ATOM   4288  CA  THR A 288      -1.663  -9.240 -17.228  1.00  0.23           C  
ATOM   4289  C   THR A 288      -1.021  -8.138 -18.074  1.00  0.23           C  
ATOM   4290  O   THR A 288      -1.669  -7.162 -18.437  1.00  0.45           O  
ATOM   4291  CB  THR A 288      -2.653 -10.022 -18.107  1.00  0.35           C  
ATOM   4292  OG1 THR A 288      -3.153 -11.141 -17.373  1.00  0.35           O  
ATOM   4293  CG2 THR A 288      -1.977 -10.512 -19.374  1.00  0.35           C  
ATOM   4294  H   THR A 288      -3.114  -8.101 -16.126  1.00  0.25           H  
ATOM   4295  HA  THR A 288      -0.872  -9.922 -16.918  1.00  0.28           H  
ATOM   4296  HB  THR A 288      -3.488  -9.375 -18.374  1.00  0.41           H  
ATOM   4297  HG1 THR A 288      -2.431 -11.742 -17.173  1.00  0.41           H  
ATOM   4298 1HG2 THR A 288      -2.693 -11.067 -19.979  1.00  0.41           H  
ATOM   4299 2HG2 THR A 288      -1.606  -9.662 -19.942  1.00  0.41           H  
ATOM   4300 3HG2 THR A 288      -1.144 -11.160 -19.110  1.00  0.41           H  
ATOM   4301  N   VAL A 289       0.250  -8.302 -18.428  1.00  0.32           N  
ATOM   4302  CA  VAL A 289       0.880  -7.339 -19.310  1.00  0.36           C  
ATOM   4303  C   VAL A 289       0.430  -7.713 -20.694  1.00  0.15           C  
ATOM   4304  O   VAL A 289       0.764  -8.792 -21.175  1.00  0.35           O  
ATOM   4305  CB  VAL A 289       2.423  -7.396 -19.287  1.00  0.54           C  
ATOM   4306  CG1 VAL A 289       2.963  -6.360 -20.262  1.00  0.54           C  
ATOM   4307  CG2 VAL A 289       2.973  -7.172 -17.902  1.00  0.54           C  
ATOM   4308  H   VAL A 289       0.770  -9.095 -18.107  1.00  0.38           H  
ATOM   4309  HA  VAL A 289       0.536  -6.333 -19.070  1.00  0.43           H  
ATOM   4310  HB  VAL A 289       2.741  -8.377 -19.639  1.00  0.65           H  
ATOM   4311 1HG1 VAL A 289       4.048  -6.403 -20.278  1.00  0.65           H  
ATOM   4312 2HG1 VAL A 289       2.575  -6.559 -21.261  1.00  0.65           H  
ATOM   4313 3HG1 VAL A 289       2.649  -5.366 -19.943  1.00  0.65           H  
ATOM   4314 1HG2 VAL A 289       4.061  -7.238 -17.929  1.00  0.65           H  
ATOM   4315 2HG2 VAL A 289       2.686  -6.193 -17.546  1.00  0.65           H  
ATOM   4316 3HG2 VAL A 289       2.577  -7.937 -17.236  1.00  0.65           H  
ATOM   4317  N   VAL A 290      -0.324  -6.845 -21.340  1.00  0.27           N  
ATOM   4318  CA  VAL A 290      -0.822  -7.154 -22.671  1.00  0.59           C  
ATOM   4319  C   VAL A 290      -0.091  -6.357 -23.730  1.00  0.82           C  
ATOM   4320  O   VAL A 290      -0.230  -6.629 -24.924  1.00  3.84           O  
ATOM   4321  CB  VAL A 290      -2.330  -6.890 -22.772  1.00  0.89           C  
ATOM   4322  CG1 VAL A 290      -3.092  -7.768 -21.794  1.00  0.89           C  
ATOM   4323  CG2 VAL A 290      -2.593  -5.430 -22.486  1.00  0.89           C  
ATOM   4324  H   VAL A 290      -0.547  -5.962 -20.903  1.00  0.32           H  
ATOM   4325  HA  VAL A 290      -0.653  -8.214 -22.864  1.00  0.71           H  
ATOM   4326  HB  VAL A 290      -2.669  -7.135 -23.777  1.00  1.06           H  
ATOM   4327 1HG1 VAL A 290      -4.161  -7.573 -21.888  1.00  1.06           H  
ATOM   4328 2HG1 VAL A 290      -2.895  -8.816 -22.017  1.00  1.06           H  
ATOM   4329 3HG1 VAL A 290      -2.770  -7.546 -20.777  1.00  1.06           H  
ATOM   4330 1HG2 VAL A 290      -3.655  -5.231 -22.575  1.00  1.06           H  
ATOM   4331 2HG2 VAL A 290      -2.258  -5.188 -21.478  1.00  1.06           H  
ATOM   4332 3HG2 VAL A 290      -2.050  -4.821 -23.207  1.00  1.06           H  
ATOM   4333  N   GLY A 291       0.717  -5.395 -23.306  1.00  1.77           N  
ATOM   4334  CA  GLY A 291       1.477  -4.659 -24.286  1.00  1.96           C  
ATOM   4335  C   GLY A 291       2.607  -3.827 -23.708  1.00  0.69           C  
ATOM   4336  O   GLY A 291       2.972  -3.945 -22.538  1.00  1.58           O  
ATOM   4337  H   GLY A 291       0.780  -5.156 -22.323  1.00  2.12           H  
ATOM   4338 1HA  GLY A 291       1.885  -5.358 -25.015  1.00  2.35           H  
ATOM   4339 2HA  GLY A 291       0.798  -4.005 -24.832  1.00  2.35           H  
ATOM   4340  N   TYR A 292       3.139  -2.977 -24.563  1.00  0.88           N  
ATOM   4341  CA  TYR A 292       4.263  -2.120 -24.273  1.00  1.77           C  
ATOM   4342  C   TYR A 292       4.272  -0.910 -25.209  1.00  1.12           C  
ATOM   4343  O   TYR A 292       4.005  -1.039 -26.401  1.00  1.91           O  
ATOM   4344  CB  TYR A 292       5.547  -2.930 -24.380  1.00  2.66           C  
ATOM   4345  CG  TYR A 292       6.748  -2.069 -24.271  1.00  2.66           C  
ATOM   4346  CD1 TYR A 292       7.069  -1.475 -23.067  1.00  2.66           C  
ATOM   4347  CD2 TYR A 292       7.519  -1.861 -25.395  1.00  2.66           C  
ATOM   4348  CE1 TYR A 292       8.154  -0.643 -22.995  1.00  2.66           C  
ATOM   4349  CE2 TYR A 292       8.612  -1.042 -25.317  1.00  2.66           C  
ATOM   4350  CZ  TYR A 292       8.927  -0.426 -24.131  1.00  2.66           C  
ATOM   4351  OH  TYR A 292      10.015   0.410 -24.079  1.00  2.66           O  
ATOM   4352  H   TYR A 292       2.749  -2.955 -25.491  1.00  1.06           H  
ATOM   4353  HA  TYR A 292       4.166  -1.752 -23.252  1.00  2.12           H  
ATOM   4354 1HB  TYR A 292       5.582  -3.679 -23.588  1.00  3.19           H  
ATOM   4355 2HB  TYR A 292       5.581  -3.449 -25.336  1.00  3.19           H  
ATOM   4356  HD1 TYR A 292       6.450  -1.650 -22.186  1.00  3.19           H  
ATOM   4357  HD2 TYR A 292       7.257  -2.339 -26.338  1.00  3.19           H  
ATOM   4358  HE1 TYR A 292       8.399  -0.157 -22.056  1.00  3.19           H  
ATOM   4359  HE2 TYR A 292       9.227  -0.869 -26.200  1.00  3.19           H  
ATOM   4360  HH  TYR A 292      10.014   0.967 -24.866  1.00  3.19           H  
ATOM   4361  N   ASP A 293       4.554   0.274 -24.678  1.00  2.62           N  
ATOM   4362  CA  ASP A 293       4.509   1.472 -25.505  1.00  4.22           C  
ATOM   4363  C   ASP A 293       5.677   2.433 -25.277  1.00  4.55           C  
ATOM   4364  O   ASP A 293       5.697   3.154 -24.282  1.00 10.46           O  
ATOM   4365  CB  ASP A 293       3.177   2.193 -25.238  1.00  6.33           C  
ATOM   4366  CG  ASP A 293       2.927   3.420 -26.104  1.00  6.33           C  
ATOM   4367  OD1 ASP A 293       3.822   3.832 -26.801  1.00  6.33           O  
ATOM   4368  OD2 ASP A 293       1.833   3.937 -26.053  1.00  6.33           O  
ATOM   4369  H   ASP A 293       4.778   0.347 -23.695  1.00  3.14           H  
ATOM   4370  HA  ASP A 293       4.532   1.164 -26.550  1.00  5.06           H  
ATOM   4371 1HB  ASP A 293       2.358   1.491 -25.396  1.00  7.60           H  
ATOM   4372 2HB  ASP A 293       3.141   2.497 -24.192  1.00  7.60           H  
ATOM   4373  N   THR A 294       6.645   2.464 -26.203  1.00  6.50           N  
ATOM   4374  CA  THR A 294       7.735   3.433 -26.075  1.00  7.86           C  
ATOM   4375  C   THR A 294       7.297   4.781 -26.644  1.00 11.05           C  
ATOM   4376  O   THR A 294       7.001   4.881 -27.837  1.00 18.67           O  
ATOM   4377  CB  THR A 294       9.007   3.012 -26.842  1.00 11.79           C  
ATOM   4378  OG1 THR A 294       9.467   1.734 -26.397  1.00 11.79           O  
ATOM   4379  CG2 THR A 294      10.103   4.038 -26.602  1.00 11.79           C  
ATOM   4380  H   THR A 294       6.638   1.824 -26.990  1.00  7.80           H  
ATOM   4381  HA  THR A 294       7.975   3.563 -25.030  1.00  9.43           H  
ATOM   4382  HB  THR A 294       8.789   2.959 -27.908  1.00 14.15           H  
ATOM   4383  HG1 THR A 294       8.907   1.059 -26.796  1.00 14.15           H  
ATOM   4384 1HG2 THR A 294      11.000   3.746 -27.148  1.00 14.15           H  
ATOM   4385 2HG2 THR A 294       9.769   5.015 -26.950  1.00 14.15           H  
ATOM   4386 3HG2 THR A 294      10.328   4.090 -25.538  1.00 14.15           H  
ATOM   4387  N   ALA A 295       7.279   5.823 -25.817  1.00 11.64           N  
ATOM   4388  CA  ALA A 295       6.923   7.150 -26.312  1.00 18.55           C  
ATOM   4389  C   ALA A 295       8.095   7.780 -27.037  1.00 23.10           C  
ATOM   4390  O   ALA A 295       9.254   7.524 -26.708  1.00 26.81           O  
ATOM   4391  CB  ALA A 295       6.482   8.065 -25.188  1.00 27.83           C  
ATOM   4392  H   ALA A 295       7.509   5.715 -24.837  1.00 13.97           H  
ATOM   4393  HA  ALA A 295       6.103   7.038 -27.021  1.00 22.26           H  
ATOM   4394 1HB  ALA A 295       6.205   9.037 -25.596  1.00 33.39           H  
ATOM   4395 2HB  ALA A 295       5.625   7.628 -24.686  1.00 33.39           H  
ATOM   4396 3HB  ALA A 295       7.294   8.191 -24.477  1.00 33.39           H  
ATOM   4397  N   SER A 296       7.787   8.637 -28.007  1.00 35.19           N  
ATOM   4398  CA  SER A 296       8.810   9.318 -28.795  1.00 44.58           C  
ATOM   4399  C   SER A 296       9.628  10.312 -27.971  1.00 38.45           C  
ATOM   4400  O   SER A 296      10.711  10.720 -28.391  1.00 47.23           O  
ATOM   4401  CB  SER A 296       8.174  10.042 -29.959  1.00 66.87           C  
ATOM   4402  OG  SER A 296       7.393  11.108 -29.505  1.00 66.87           O  
ATOM   4403  H   SER A 296       6.814   8.808 -28.219  1.00 42.23           H  
ATOM   4404  HA  SER A 296       9.493   8.563 -29.188  1.00 53.50           H  
ATOM   4405 1HB  SER A 296       8.950  10.414 -30.627  1.00 80.24           H  
ATOM   4406 2HB  SER A 296       7.556   9.349 -30.527  1.00 80.24           H  
ATOM   4407  HG  SER A 296       7.989  11.686 -29.023  1.00 80.24           H  
ATOM   4408  N   ASP A 297       9.124  10.696 -26.793  1.00 37.03           N  
ATOM   4409  CA  ASP A 297       9.863  11.598 -25.923  1.00 49.93           C  
ATOM   4410  C   ASP A 297      10.878  10.851 -25.038  1.00 52.40           C  
ATOM   4411  O   ASP A 297      11.557  11.473 -24.221  1.00 72.31           O  
ATOM   4412  CB  ASP A 297       8.906  12.395 -25.038  1.00 74.89           C  
ATOM   4413  CG  ASP A 297       8.168  11.543 -24.018  1.00 74.89           C  
ATOM   4414  OD1 ASP A 297       8.504  10.389 -23.867  1.00 74.89           O  
ATOM   4415  OD2 ASP A 297       7.269  12.057 -23.396  1.00 74.89           O  
ATOM   4416  H   ASP A 297       8.222  10.355 -26.493  1.00 44.44           H  
ATOM   4417  HA  ASP A 297      10.415  12.300 -26.548  1.00 59.92           H  
ATOM   4418 1HB  ASP A 297       9.464  13.166 -24.506  1.00 89.87           H  
ATOM   4419 2HB  ASP A 297       8.170  12.899 -25.665  1.00 89.87           H  
ATOM   4420  N   GLY A 298      11.003   9.528 -25.217  1.00 45.34           N  
ATOM   4421  CA  GLY A 298      11.979   8.749 -24.471  1.00 65.26           C  
ATOM   4422  C   GLY A 298      11.410   7.934 -23.306  1.00 64.33           C  
ATOM   4423  O   GLY A 298      12.128   7.103 -22.751  1.00108.90           O  
ATOM   4424  H   GLY A 298      10.416   9.035 -25.877  1.00 54.41           H  
ATOM   4425 1HA  GLY A 298      12.485   8.073 -25.160  1.00 78.31           H  
ATOM   4426 2HA  GLY A 298      12.745   9.423 -24.091  1.00 78.31           H  
ATOM   4427  N   THR A 299      10.151   8.165 -22.917  1.00 39.62           N  
ATOM   4428  CA  THR A 299       9.567   7.411 -21.796  1.00 44.04           C  
ATOM   4429  C   THR A 299       8.750   6.178 -22.252  1.00 23.58           C  
ATOM   4430  O   THR A 299       7.758   6.328 -22.959  1.00 26.74           O  
ATOM   4431  CB  THR A 299       8.677   8.331 -20.938  1.00 66.06           C  
ATOM   4432  OG1 THR A 299       7.672   8.939 -21.760  1.00 66.06           O  
ATOM   4433  CG2 THR A 299       9.514   9.417 -20.287  1.00 66.06           C  
ATOM   4434  H   THR A 299       9.591   8.870 -23.388  1.00 47.54           H  
ATOM   4435  HA  THR A 299      10.386   7.086 -21.163  1.00 52.85           H  
ATOM   4436  HB  THR A 299       8.190   7.741 -20.162  1.00 79.27           H  
ATOM   4437  HG1 THR A 299       8.088   9.444 -22.468  1.00 79.27           H  
ATOM   4438 1HG2 THR A 299       8.873  10.057 -19.681  1.00 79.27           H  
ATOM   4439 2HG2 THR A 299      10.275   8.961 -19.653  1.00 79.27           H  
ATOM   4440 3HG2 THR A 299       9.997  10.015 -21.059  1.00 79.27           H  
ATOM   4441  N   PRO A 300       9.160   4.959 -21.862  1.00 17.24           N  
ATOM   4442  CA  PRO A 300       8.528   3.670 -22.138  1.00  7.76           C  
ATOM   4443  C   PRO A 300       7.438   3.337 -21.130  1.00  5.86           C  
ATOM   4444  O   PRO A 300       7.556   3.713 -19.963  1.00  7.82           O  
ATOM   4445  CB  PRO A 300       9.703   2.704 -22.062  1.00 11.64           C  
ATOM   4446  CG  PRO A 300      10.629   3.303 -21.067  1.00 11.64           C  
ATOM   4447  CD  PRO A 300      10.499   4.780 -21.264  1.00 11.64           C  
ATOM   4448  HA  PRO A 300       8.106   3.693 -23.142  1.00  9.31           H  
ATOM   4449 1HB  PRO A 300       9.350   1.709 -21.770  1.00 13.97           H  
ATOM   4450 2HB  PRO A 300      10.165   2.607 -23.054  1.00 13.97           H  
ATOM   4451 1HG  PRO A 300      10.368   2.999 -20.049  1.00 13.97           H  
ATOM   4452 2HG  PRO A 300      11.655   2.947 -21.247  1.00 13.97           H  
ATOM   4453 1HD  PRO A 300      10.556   5.286 -20.289  1.00 13.97           H  
ATOM   4454 2HD  PRO A 300      11.275   5.125 -21.956  1.00 13.97           H  
ATOM   4455  N   TYR A 301       6.388   2.621 -21.569  1.00  5.26           N  
ATOM   4456  CA  TYR A 301       5.292   2.286 -20.657  1.00  7.30           C  
ATOM   4457  C   TYR A 301       4.856   0.815 -20.741  1.00  2.80           C  
ATOM   4458  O   TYR A 301       4.840   0.225 -21.819  1.00  3.33           O  
ATOM   4459  CB  TYR A 301       4.062   3.119 -20.990  1.00 10.95           C  
ATOM   4460  CG  TYR A 301       4.337   4.581 -21.194  1.00 10.95           C  
ATOM   4461  CD1 TYR A 301       3.992   5.134 -22.414  1.00 10.95           C  
ATOM   4462  CD2 TYR A 301       4.957   5.354 -20.229  1.00 10.95           C  
ATOM   4463  CE1 TYR A 301       4.234   6.459 -22.663  1.00 10.95           C  
ATOM   4464  CE2 TYR A 301       5.219   6.685 -20.489  1.00 10.95           C  
ATOM   4465  CZ  TYR A 301       4.849   7.236 -21.697  1.00 10.95           C  
ATOM   4466  OH  TYR A 301       5.091   8.562 -21.952  1.00 10.95           O  
ATOM   4467  H   TYR A 301       6.331   2.363 -22.543  1.00  6.31           H  
ATOM   4468  HA  TYR A 301       5.618   2.489 -19.640  1.00  8.76           H  
ATOM   4469 1HB  TYR A 301       3.599   2.733 -21.899  1.00 13.14           H  
ATOM   4470 2HB  TYR A 301       3.332   3.022 -20.187  1.00 13.14           H  
ATOM   4471  HD1 TYR A 301       3.517   4.517 -23.177  1.00 13.14           H  
ATOM   4472  HD2 TYR A 301       5.243   4.914 -19.276  1.00 13.14           H  
ATOM   4473  HE1 TYR A 301       3.947   6.892 -23.621  1.00 13.14           H  
ATOM   4474  HE2 TYR A 301       5.709   7.303 -19.737  1.00 13.14           H  
ATOM   4475  HH  TYR A 301       5.998   8.767 -21.711  1.00 13.14           H  
ATOM   4476  N   TRP A 302       4.435   0.234 -19.619  1.00  2.83           N  
ATOM   4477  CA  TRP A 302       3.881  -1.122 -19.651  1.00  2.46           C  
ATOM   4478  C   TRP A 302       2.370  -1.055 -19.818  1.00  1.59           C  
ATOM   4479  O   TRP A 302       1.710  -0.294 -19.115  1.00  3.69           O  
ATOM   4480  CB  TRP A 302       4.176  -1.908 -18.372  1.00  3.69           C  
ATOM   4481  CG  TRP A 302       5.614  -2.242 -18.173  1.00  3.69           C  
ATOM   4482  CD1 TRP A 302       6.444  -1.749 -17.211  1.00  3.69           C  
ATOM   4483  CD2 TRP A 302       6.413  -3.124 -18.990  1.00  3.69           C  
ATOM   4484  NE1 TRP A 302       7.696  -2.287 -17.358  1.00  3.69           N  
ATOM   4485  CE2 TRP A 302       7.702  -3.125 -18.442  1.00  3.69           C  
ATOM   4486  CE3 TRP A 302       6.150  -3.900 -20.126  1.00  3.69           C  
ATOM   4487  CZ2 TRP A 302       8.723  -3.874 -18.992  1.00  3.69           C  
ATOM   4488  CZ3 TRP A 302       7.181  -4.643 -20.681  1.00  3.69           C  
ATOM   4489  CH2 TRP A 302       8.434  -4.626 -20.124  1.00  3.69           C  
ATOM   4490  H   TRP A 302       4.476   0.745 -18.750  1.00  3.40           H  
ATOM   4491  HA  TRP A 302       4.303  -1.657 -20.501  1.00  2.95           H  
ATOM   4492 1HB  TRP A 302       3.836  -1.338 -17.512  1.00  4.43           H  
ATOM   4493 2HB  TRP A 302       3.611  -2.840 -18.385  1.00  4.43           H  
ATOM   4494  HD1 TRP A 302       6.153  -1.043 -16.437  1.00  4.43           H  
ATOM   4495  HE1 TRP A 302       8.495  -2.087 -16.766  1.00  4.43           H  
ATOM   4496  HE3 TRP A 302       5.153  -3.913 -20.569  1.00  4.43           H  
ATOM   4497  HZ2 TRP A 302       9.727  -3.878 -18.572  1.00  4.43           H  
ATOM   4498  HZ3 TRP A 302       6.972  -5.241 -21.568  1.00  4.43           H  
ATOM   4499  HH2 TRP A 302       9.222  -5.215 -20.579  1.00  4.43           H  
ATOM   4500  N   LEU A 303       1.800  -1.855 -20.719  1.00  1.54           N  
ATOM   4501  CA  LEU A 303       0.342  -1.851 -20.835  1.00  1.49           C  
ATOM   4502  C   LEU A 303      -0.223  -3.049 -20.087  1.00  1.06           C  
ATOM   4503  O   LEU A 303      -0.001  -4.201 -20.468  1.00  1.12           O  
ATOM   4504  CB  LEU A 303      -0.119  -1.870 -22.290  1.00  2.23           C  
ATOM   4505  CG  LEU A 303      -1.641  -1.888 -22.484  1.00  2.23           C  
ATOM   4506  CD1 LEU A 303      -2.236  -0.610 -21.907  1.00  2.23           C  
ATOM   4507  CD2 LEU A 303      -1.958  -2.025 -23.967  1.00  2.23           C  
ATOM   4508  H   LEU A 303       2.354  -2.473 -21.300  1.00  1.85           H  
ATOM   4509  HA  LEU A 303      -0.044  -0.945 -20.370  1.00  1.79           H  
ATOM   4510 1HB  LEU A 303       0.277  -0.993 -22.799  1.00  2.68           H  
ATOM   4511 2HB  LEU A 303       0.276  -2.756 -22.769  1.00  2.68           H  
ATOM   4512  HG  LEU A 303      -2.068  -2.728 -21.939  1.00  2.68           H  
ATOM   4513 1HD1 LEU A 303      -3.318  -0.623 -22.035  1.00  2.68           H  
ATOM   4514 2HD1 LEU A 303      -1.997  -0.543 -20.846  1.00  2.68           H  
ATOM   4515 3HD1 LEU A 303      -1.821   0.252 -22.428  1.00  2.68           H  
ATOM   4516 1HD2 LEU A 303      -3.040  -2.042 -24.107  1.00  2.68           H  
ATOM   4517 2HD2 LEU A 303      -1.535  -1.180 -24.509  1.00  2.68           H  
ATOM   4518 3HD2 LEU A 303      -1.528  -2.951 -24.348  1.00  2.68           H  
ATOM   4519  N   ILE A 304      -0.952  -2.745 -19.020  1.00  0.84           N  
ATOM   4520  CA  ILE A 304      -1.529  -3.713 -18.105  1.00  0.69           C  
ATOM   4521  C   ILE A 304      -3.039  -3.878 -18.205  1.00  0.54           C  
ATOM   4522  O   ILE A 304      -3.778  -2.898 -18.180  1.00  0.60           O  
ATOM   4523  CB  ILE A 304      -1.230  -3.281 -16.676  1.00  1.03           C  
ATOM   4524  CG1 ILE A 304       0.267  -3.160 -16.408  1.00  1.03           C  
ATOM   4525  CG2 ILE A 304      -1.900  -4.207 -15.699  1.00  1.03           C  
ATOM   4526  CD1 ILE A 304       1.012  -4.448 -16.563  1.00  1.03           C  
ATOM   4527  H   ILE A 304      -1.092  -1.770 -18.789  1.00  1.01           H  
ATOM   4528  HA  ILE A 304      -1.065  -4.679 -18.296  1.00  0.83           H  
ATOM   4529  HB  ILE A 304      -1.629  -2.292 -16.558  1.00  1.24           H  
ATOM   4530 1HG1 ILE A 304       0.693  -2.429 -17.094  1.00  1.24           H  
ATOM   4531 2HG1 ILE A 304       0.415  -2.800 -15.390  1.00  1.24           H  
ATOM   4532 1HG2 ILE A 304      -1.713  -3.859 -14.685  1.00  1.24           H  
ATOM   4533 2HG2 ILE A 304      -2.972  -4.222 -15.880  1.00  1.24           H  
ATOM   4534 3HG2 ILE A 304      -1.495  -5.210 -15.826  1.00  1.24           H  
ATOM   4535 1HD1 ILE A 304       2.069  -4.284 -16.355  1.00  1.24           H  
ATOM   4536 2HD1 ILE A 304       0.615  -5.186 -15.865  1.00  1.24           H  
ATOM   4537 3HD1 ILE A 304       0.894  -4.809 -17.582  1.00  1.24           H  
ATOM   4538  N   LYS A 305      -3.503  -5.122 -18.258  1.00  0.53           N  
ATOM   4539  CA  LYS A 305      -4.928  -5.411 -18.232  1.00  0.51           C  
ATOM   4540  C   LYS A 305      -5.349  -5.817 -16.824  1.00  0.34           C  
ATOM   4541  O   LYS A 305      -4.877  -6.825 -16.287  1.00  0.39           O  
ATOM   4542  CB  LYS A 305      -5.302  -6.534 -19.192  1.00  0.77           C  
ATOM   4543  CG  LYS A 305      -6.805  -6.795 -19.250  1.00  0.77           C  
ATOM   4544  CD  LYS A 305      -7.159  -7.955 -20.169  1.00  0.77           C  
ATOM   4545  CE  LYS A 305      -8.669  -8.149 -20.222  1.00  0.77           C  
ATOM   4546  NZ  LYS A 305      -9.070  -9.381 -20.951  1.00  0.77           N  
ATOM   4547  H   LYS A 305      -2.856  -5.889 -18.296  1.00  0.64           H  
ATOM   4548  HA  LYS A 305      -5.480  -4.511 -18.502  1.00  0.61           H  
ATOM   4549 1HB  LYS A 305      -4.961  -6.286 -20.194  1.00  0.92           H  
ATOM   4550 2HB  LYS A 305      -4.806  -7.457 -18.892  1.00  0.92           H  
ATOM   4551 1HG  LYS A 305      -7.170  -7.017 -18.247  1.00  0.92           H  
ATOM   4552 2HG  LYS A 305      -7.311  -5.899 -19.606  1.00  0.92           H  
ATOM   4553 1HD  LYS A 305      -6.788  -7.749 -21.172  1.00  0.92           H  
ATOM   4554 2HD  LYS A 305      -6.692  -8.870 -19.805  1.00  0.92           H  
ATOM   4555 1HE  LYS A 305      -9.061  -8.193 -19.209  1.00  0.92           H  
ATOM   4556 2HE  LYS A 305      -9.108  -7.295 -20.730  1.00  0.92           H  
ATOM   4557 1HZ  LYS A 305     -10.085  -9.442 -20.962  1.00  0.92           H  
ATOM   4558 2HZ  LYS A 305      -8.734  -9.338 -21.904  1.00  0.92           H  
ATOM   4559 3HZ  LYS A 305      -8.689 -10.197 -20.496  1.00  0.92           H  
ATOM   4560  N   ASN A 306      -6.224  -5.025 -16.213  1.00  0.46           N  
ATOM   4561  CA  ASN A 306      -6.723  -5.353 -14.886  1.00  0.49           C  
ATOM   4562  C   ASN A 306      -8.085  -6.031 -15.056  1.00  0.22           C  
ATOM   4563  O   ASN A 306      -8.595  -6.127 -16.173  1.00  0.60           O  
ATOM   4564  CB  ASN A 306      -6.789  -4.102 -14.013  1.00  0.73           C  
ATOM   4565  CG  ASN A 306      -6.648  -4.380 -12.533  1.00  0.73           C  
ATOM   4566  OD1 ASN A 306      -7.195  -5.354 -12.004  1.00  0.73           O  
ATOM   4567  ND2 ASN A 306      -5.903  -3.541 -11.861  1.00  0.73           N  
ATOM   4568  H   ASN A 306      -6.573  -4.195 -16.675  1.00  0.55           H  
ATOM   4569  HA  ASN A 306      -6.052  -6.074 -14.418  1.00  0.59           H  
ATOM   4570 1HB  ASN A 306      -5.995  -3.417 -14.314  1.00  0.88           H  
ATOM   4571 2HB  ASN A 306      -7.737  -3.592 -14.184  1.00  0.88           H  
ATOM   4572 1HD2 ASN A 306      -5.763  -3.672 -10.879  1.00  0.88           H  
ATOM   4573 2HD2 ASN A 306      -5.474  -2.769 -12.328  1.00  0.88           H  
ATOM   4574  N   SER A 307      -8.664  -6.510 -13.961  1.00  0.45           N  
ATOM   4575  CA  SER A 307      -9.950  -7.190 -14.021  1.00  1.11           C  
ATOM   4576  C   SER A 307     -10.983  -6.616 -13.072  1.00  0.56           C  
ATOM   4577  O   SER A 307     -11.637  -7.351 -12.330  1.00  0.38           O  
ATOM   4578  CB  SER A 307      -9.778  -8.643 -13.754  1.00  1.67           C  
ATOM   4579  OG  SER A 307      -9.140  -8.858 -12.531  1.00  1.67           O  
ATOM   4580  H   SER A 307      -8.200  -6.390 -13.072  1.00  0.54           H  
ATOM   4581  HA  SER A 307     -10.337  -7.082 -15.034  1.00  1.33           H  
ATOM   4582 1HB  SER A 307     -10.748  -9.130 -13.767  1.00  2.00           H  
ATOM   4583 2HB  SER A 307      -9.196  -9.068 -14.555  1.00  2.00           H  
ATOM   4584  HG  SER A 307      -8.299  -8.397 -12.585  1.00  2.00           H  
ATOM   4585  N   TRP A 308     -11.124  -5.303 -13.098  1.00  1.22           N  
ATOM   4586  CA  TRP A 308     -12.129  -4.621 -12.301  1.00  0.86           C  
ATOM   4587  C   TRP A 308     -13.175  -3.994 -13.224  1.00  0.77           C  
ATOM   4588  O   TRP A 308     -13.823  -3.008 -12.867  1.00  0.99           O  
ATOM   4589  CB  TRP A 308     -11.475  -3.563 -11.415  1.00  1.29           C  
ATOM   4590  CG  TRP A 308     -10.610  -4.139 -10.320  1.00  1.29           C  
ATOM   4591  CD1 TRP A 308     -10.771  -5.333  -9.674  1.00  1.29           C  
ATOM   4592  CD2 TRP A 308      -9.426  -3.536  -9.750  1.00  1.29           C  
ATOM   4593  NE1 TRP A 308      -9.771  -5.509  -8.742  1.00  1.29           N  
ATOM   4594  CE2 TRP A 308      -8.938  -4.421  -8.781  1.00  1.29           C  
ATOM   4595  CE3 TRP A 308      -8.750  -2.338  -9.982  1.00  1.29           C  
ATOM   4596  CZ2 TRP A 308      -7.796  -4.143  -8.049  1.00  1.29           C  
ATOM   4597  CZ3 TRP A 308      -7.611  -2.057  -9.246  1.00  1.29           C  
ATOM   4598  CH2 TRP A 308      -7.144  -2.940  -8.308  1.00  1.29           C  
ATOM   4599  H   TRP A 308     -10.533  -4.757 -13.709  1.00  1.46           H  
ATOM   4600  HA  TRP A 308     -12.627  -5.350 -11.661  1.00  1.03           H  
ATOM   4601 1HB  TRP A 308     -10.855  -2.909 -12.030  1.00  1.55           H  
ATOM   4602 2HB  TRP A 308     -12.249  -2.947 -10.964  1.00  1.55           H  
ATOM   4603  HD1 TRP A 308     -11.575  -6.042  -9.867  1.00  1.55           H  
ATOM   4604  HE1 TRP A 308      -9.660  -6.309  -8.124  1.00  1.55           H  
ATOM   4605  HE3 TRP A 308      -9.117  -1.640 -10.729  1.00  1.55           H  
ATOM   4606  HZ2 TRP A 308      -7.408  -4.830  -7.298  1.00  1.55           H  
ATOM   4607  HZ3 TRP A 308      -7.093  -1.117  -9.437  1.00  1.55           H  
ATOM   4608  HH2 TRP A 308      -6.244  -2.692  -7.751  1.00  1.55           H  
ATOM   4609  N   GLY A 309     -13.311  -4.566 -14.426  1.00  0.78           N  
ATOM   4610  CA  GLY A 309     -14.233  -4.082 -15.443  1.00  0.92           C  
ATOM   4611  C   GLY A 309     -13.683  -2.876 -16.200  1.00  0.97           C  
ATOM   4612  O   GLY A 309     -12.648  -2.307 -15.845  1.00  1.75           O  
ATOM   4613  H   GLY A 309     -12.783  -5.399 -14.650  1.00  0.94           H  
ATOM   4614 1HA  GLY A 309     -14.445  -4.888 -16.147  1.00  1.10           H  
ATOM   4615 2HA  GLY A 309     -15.179  -3.817 -14.973  1.00  1.10           H  
ATOM   4616  N   THR A 310     -14.432  -2.444 -17.218  1.00  1.18           N  
ATOM   4617  CA  THR A 310     -14.069  -1.278 -18.022  1.00  1.16           C  
ATOM   4618  C   THR A 310     -14.354   0.015 -17.265  1.00  1.17           C  
ATOM   4619  O   THR A 310     -13.936   1.098 -17.676  1.00  2.54           O  
ATOM   4620  CB  THR A 310     -14.823  -1.267 -19.362  1.00  1.74           C  
ATOM   4621  OG1 THR A 310     -16.235  -1.231 -19.114  1.00  1.74           O  
ATOM   4622  CG2 THR A 310     -14.478  -2.504 -20.174  1.00  1.74           C  
ATOM   4623  H   THR A 310     -15.273  -2.953 -17.453  1.00  1.42           H  
ATOM   4624  HA  THR A 310     -13.002  -1.322 -18.225  1.00  1.39           H  
ATOM   4625  HB  THR A 310     -14.541  -0.378 -19.927  1.00  2.09           H  
ATOM   4626  HG1 THR A 310     -16.705  -1.181 -19.951  1.00  2.09           H  
ATOM   4627 1HG2 THR A 310     -15.018  -2.479 -21.121  1.00  2.09           H  
ATOM   4628 2HG2 THR A 310     -13.406  -2.523 -20.367  1.00  2.09           H  
ATOM   4629 3HG2 THR A 310     -14.764  -3.395 -19.618  1.00  2.09           H  
ATOM   4630  N   SER A 311     -15.052  -0.124 -16.136  1.00  0.80           N  
ATOM   4631  CA  SER A 311     -15.390   0.953 -15.229  1.00  1.06           C  
ATOM   4632  C   SER A 311     -14.178   1.471 -14.438  1.00  0.72           C  
ATOM   4633  O   SER A 311     -14.289   2.477 -13.735  1.00  0.77           O  
ATOM   4634  CB  SER A 311     -16.458   0.476 -14.281  1.00  1.59           C  
ATOM   4635  OG  SER A 311     -15.964  -0.514 -13.422  1.00  1.59           O  
ATOM   4636  H   SER A 311     -15.382  -1.040 -15.883  1.00  0.96           H  
ATOM   4637  HA  SER A 311     -15.789   1.781 -15.818  1.00  1.27           H  
ATOM   4638 1HB  SER A 311     -16.824   1.316 -13.702  1.00  1.91           H  
ATOM   4639 2HB  SER A 311     -17.297   0.080 -14.851  1.00  1.91           H  
ATOM   4640  HG  SER A 311     -15.580  -1.190 -13.985  1.00  1.91           H  
ATOM   4641  N   TRP A 312     -13.029   0.784 -14.539  1.00  1.47           N  
ATOM   4642  CA  TRP A 312     -11.804   1.248 -13.896  1.00  1.01           C  
ATOM   4643  C   TRP A 312     -10.684   1.402 -14.920  1.00  0.71           C  
ATOM   4644  O   TRP A 312     -10.473   0.518 -15.749  1.00  0.63           O  
ATOM   4645  CB  TRP A 312     -11.339   0.272 -12.811  1.00  1.52           C  
ATOM   4646  CG  TRP A 312     -10.047   0.695 -12.164  1.00  1.52           C  
ATOM   4647  CD1 TRP A 312      -9.911   1.485 -11.065  1.00  1.52           C  
ATOM   4648  CD2 TRP A 312      -8.697   0.363 -12.584  1.00  1.52           C  
ATOM   4649  NE1 TRP A 312      -8.583   1.665 -10.768  1.00  1.52           N  
ATOM   4650  CE2 TRP A 312      -7.826   0.988 -11.686  1.00  1.52           C  
ATOM   4651  CE3 TRP A 312      -8.167  -0.398 -13.635  1.00  1.52           C  
ATOM   4652  CZ2 TRP A 312      -6.451   0.873 -11.797  1.00  1.52           C  
ATOM   4653  CZ3 TRP A 312      -6.786  -0.507 -13.747  1.00  1.52           C  
ATOM   4654  CH2 TRP A 312      -5.954   0.110 -12.847  1.00  1.52           C  
ATOM   4655  H   TRP A 312     -12.982  -0.074 -15.080  1.00  1.76           H  
ATOM   4656  HA  TRP A 312     -11.992   2.220 -13.441  1.00  1.21           H  
ATOM   4657 1HB  TRP A 312     -12.104   0.193 -12.038  1.00  1.82           H  
ATOM   4658 2HB  TRP A 312     -11.203  -0.719 -13.243  1.00  1.82           H  
ATOM   4659  HD1 TRP A 312     -10.738   1.912 -10.502  1.00  1.82           H  
ATOM   4660  HE1 TRP A 312      -8.219   2.211  -9.999  1.00  1.82           H  
ATOM   4661  HE3 TRP A 312      -8.825  -0.892 -14.350  1.00  1.82           H  
ATOM   4662  HZ2 TRP A 312      -5.770   1.356 -11.098  1.00  1.82           H  
ATOM   4663  HZ3 TRP A 312      -6.379  -1.099 -14.567  1.00  1.82           H  
ATOM   4664  HH2 TRP A 312      -4.877   0.001 -12.959  1.00  1.82           H  
ATOM   4665  N   GLY A 313      -9.965   2.521 -14.846  1.00  0.80           N  
ATOM   4666  CA  GLY A 313      -8.820   2.765 -15.715  1.00  0.70           C  
ATOM   4667  C   GLY A 313      -9.214   3.081 -17.141  1.00  0.68           C  
ATOM   4668  O   GLY A 313     -10.349   3.475 -17.420  1.00  0.82           O  
ATOM   4669  H   GLY A 313     -10.202   3.215 -14.151  1.00  0.96           H  
ATOM   4670 1HA  GLY A 313      -8.247   3.598 -15.319  1.00  0.84           H  
ATOM   4671 2HA  GLY A 313      -8.164   1.895 -15.702  1.00  0.84           H  
ATOM   4672  N   GLU A 314      -8.262   2.905 -18.056  1.00  0.80           N  
ATOM   4673  CA  GLU A 314      -8.472   3.159 -19.475  1.00  1.22           C  
ATOM   4674  C   GLU A 314      -9.239   1.995 -20.056  1.00  0.77           C  
ATOM   4675  O   GLU A 314      -8.656   1.144 -20.718  1.00  0.96           O  
ATOM   4676  CB  GLU A 314      -7.135   3.337 -20.223  1.00  1.83           C  
ATOM   4677  CG  GLU A 314      -6.302   4.541 -19.787  1.00  1.83           C  
ATOM   4678  CD  GLU A 314      -5.048   4.753 -20.614  1.00  1.83           C  
ATOM   4679  OE1 GLU A 314      -4.793   3.974 -21.506  1.00  1.83           O  
ATOM   4680  OE2 GLU A 314      -4.343   5.705 -20.361  1.00  1.83           O  
ATOM   4681  H   GLU A 314      -7.364   2.550 -17.768  1.00  0.96           H  
ATOM   4682  HA  GLU A 314      -9.070   4.063 -19.591  1.00  1.46           H  
ATOM   4683 1HB  GLU A 314      -6.524   2.445 -20.085  1.00  2.20           H  
ATOM   4684 2HB  GLU A 314      -7.330   3.437 -21.291  1.00  2.20           H  
ATOM   4685 1HG  GLU A 314      -6.921   5.435 -19.850  1.00  2.20           H  
ATOM   4686 2HG  GLU A 314      -6.019   4.400 -18.745  1.00  2.20           H  
ATOM   4687  N   ASN A 315     -10.527   1.915 -19.735  1.00  0.87           N  
ATOM   4688  CA  ASN A 315     -11.369   0.803 -20.150  1.00  0.89           C  
ATOM   4689  C   ASN A 315     -10.810  -0.519 -19.633  1.00  0.72           C  
ATOM   4690  O   ASN A 315     -10.811  -1.514 -20.356  1.00  0.91           O  
ATOM   4691  CB  ASN A 315     -11.522   0.758 -21.660  1.00  1.33           C  
ATOM   4692  CG  ASN A 315     -12.223   1.969 -22.206  1.00  1.33           C  
ATOM   4693  OD1 ASN A 315     -13.203   2.454 -21.628  1.00  1.33           O  
ATOM   4694  ND2 ASN A 315     -11.740   2.469 -23.315  1.00  1.33           N  
ATOM   4695  H   ASN A 315     -10.923   2.658 -19.172  1.00  1.04           H  
ATOM   4696  HA  ASN A 315     -12.357   0.932 -19.706  1.00  1.07           H  
ATOM   4697 1HB  ASN A 315     -10.545   0.674 -22.135  1.00  1.60           H  
ATOM   4698 2HB  ASN A 315     -12.093  -0.128 -21.938  1.00  1.60           H  
ATOM   4699 1HD2 ASN A 315     -12.166   3.275 -23.728  1.00  1.60           H  
ATOM   4700 2HD2 ASN A 315     -10.947   2.045 -23.751  1.00  1.60           H  
ATOM   4701  N   GLY A 316     -10.324  -0.524 -18.386  1.00  0.61           N  
ATOM   4702  CA  GLY A 316      -9.766  -1.724 -17.783  1.00  0.60           C  
ATOM   4703  C   GLY A 316      -8.239  -1.780 -17.824  1.00  0.45           C  
ATOM   4704  O   GLY A 316      -7.639  -2.627 -17.161  1.00  1.30           O  
ATOM   4705  H   GLY A 316     -10.352   0.311 -17.814  1.00  0.73           H  
ATOM   4706 1HA  GLY A 316     -10.102  -1.793 -16.748  1.00  0.72           H  
ATOM   4707 2HA  GLY A 316     -10.165  -2.592 -18.296  1.00  0.72           H  
ATOM   4708  N   TYR A 317      -7.604  -0.887 -18.584  1.00  0.49           N  
ATOM   4709  CA  TYR A 317      -6.157  -0.931 -18.696  1.00  0.42           C  
ATOM   4710  C   TYR A 317      -5.434   0.179 -17.920  1.00  0.43           C  
ATOM   4711  O   TYR A 317      -5.969   1.262 -17.690  1.00  0.50           O  
ATOM   4712  CB  TYR A 317      -5.764  -0.854 -20.172  1.00  0.63           C  
ATOM   4713  CG  TYR A 317      -6.299  -2.000 -21.007  1.00  0.63           C  
ATOM   4714  CD1 TYR A 317      -7.500  -1.838 -21.677  1.00  0.63           C  
ATOM   4715  CD2 TYR A 317      -5.617  -3.204 -21.106  1.00  0.63           C  
ATOM   4716  CE1 TYR A 317      -8.019  -2.856 -22.440  1.00  0.63           C  
ATOM   4717  CE2 TYR A 317      -6.145  -4.229 -21.871  1.00  0.63           C  
ATOM   4718  CZ  TYR A 317      -7.339  -4.059 -22.535  1.00  0.63           C  
ATOM   4719  OH  TYR A 317      -7.862  -5.077 -23.295  1.00  0.63           O  
ATOM   4720  H   TYR A 317      -8.108  -0.202 -19.131  1.00  0.59           H  
ATOM   4721  HA  TYR A 317      -5.825  -1.883 -18.293  1.00  0.50           H  
ATOM   4722 1HB  TYR A 317      -6.133   0.080 -20.599  1.00  0.76           H  
ATOM   4723 2HB  TYR A 317      -4.679  -0.848 -20.257  1.00  0.76           H  
ATOM   4724  HD1 TYR A 317      -8.040  -0.899 -21.606  1.00  0.76           H  
ATOM   4725  HD2 TYR A 317      -4.672  -3.342 -20.582  1.00  0.76           H  
ATOM   4726  HE1 TYR A 317      -8.962  -2.714 -22.965  1.00  0.76           H  
ATOM   4727  HE2 TYR A 317      -5.620  -5.179 -21.951  1.00  0.76           H  
ATOM   4728  HH  TYR A 317      -8.693  -4.791 -23.683  1.00  0.76           H  
ATOM   4729  N   ILE A 318      -4.189  -0.096 -17.540  1.00  0.45           N  
ATOM   4730  CA  ILE A 318      -3.344   0.893 -16.872  1.00  0.48           C  
ATOM   4731  C   ILE A 318      -1.952   0.921 -17.449  1.00  0.50           C  
ATOM   4732  O   ILE A 318      -1.336  -0.113 -17.706  1.00  0.55           O  
ATOM   4733  CB  ILE A 318      -3.288   0.690 -15.324  1.00  0.72           C  
ATOM   4734  CG1 ILE A 318      -2.399   1.759 -14.670  1.00  0.72           C  
ATOM   4735  CG2 ILE A 318      -2.790  -0.671 -14.923  1.00  0.72           C  
ATOM   4736  CD1 ILE A 318      -2.568   1.865 -13.176  1.00  0.72           C  
ATOM   4737  H   ILE A 318      -3.820  -1.017 -17.738  1.00  0.54           H  
ATOM   4738  HA  ILE A 318      -3.779   1.872 -17.049  1.00  0.58           H  
ATOM   4739  HB  ILE A 318      -4.294   0.826 -14.937  1.00  0.86           H  
ATOM   4740 1HG1 ILE A 318      -1.358   1.511 -14.870  1.00  0.86           H  
ATOM   4741 2HG1 ILE A 318      -2.597   2.719 -15.112  1.00  0.86           H  
ATOM   4742 1HG2 ILE A 318      -2.801  -0.756 -13.836  1.00  0.86           H  
ATOM   4743 2HG2 ILE A 318      -3.430  -1.439 -15.354  1.00  0.86           H  
ATOM   4744 3HG2 ILE A 318      -1.770  -0.790 -15.282  1.00  0.86           H  
ATOM   4745 1HD1 ILE A 318      -1.897   2.628 -12.784  1.00  0.86           H  
ATOM   4746 2HD1 ILE A 318      -3.599   2.133 -12.942  1.00  0.86           H  
ATOM   4747 3HD1 ILE A 318      -2.331   0.905 -12.728  1.00  0.86           H  
ATOM   4748  N   ARG A 319      -1.467   2.134 -17.668  1.00  0.62           N  
ATOM   4749  CA  ARG A 319      -0.139   2.329 -18.219  1.00  0.79           C  
ATOM   4750  C   ARG A 319       0.852   2.619 -17.113  1.00  0.56           C  
ATOM   4751  O   ARG A 319       0.682   3.569 -16.351  1.00  1.21           O  
ATOM   4752  CB  ARG A 319      -0.159   3.462 -19.219  1.00  1.19           C  
ATOM   4753  CG  ARG A 319      -0.977   3.185 -20.469  1.00  1.19           C  
ATOM   4754  CD  ARG A 319      -1.148   4.405 -21.293  1.00  1.19           C  
ATOM   4755  NE  ARG A 319      -1.925   4.150 -22.491  1.00  1.19           N  
ATOM   4756  CZ  ARG A 319      -1.384   3.877 -23.696  1.00  1.19           C  
ATOM   4757  NH1 ARG A 319      -0.072   3.860 -23.827  1.00  1.19           N  
ATOM   4758  NH2 ARG A 319      -2.163   3.640 -24.736  1.00  1.19           N  
ATOM   4759  H   ARG A 319      -2.050   2.944 -17.458  1.00  0.74           H  
ATOM   4760  HA  ARG A 319       0.160   1.419 -18.731  1.00  0.95           H  
ATOM   4761 1HB  ARG A 319      -0.561   4.355 -18.751  1.00  1.42           H  
ATOM   4762 2HB  ARG A 319       0.860   3.686 -19.534  1.00  1.42           H  
ATOM   4763 1HG  ARG A 319      -0.475   2.430 -21.073  1.00  1.42           H  
ATOM   4764 2HG  ARG A 319      -1.967   2.825 -20.185  1.00  1.42           H  
ATOM   4765 1HD  ARG A 319      -1.664   5.168 -20.709  1.00  1.42           H  
ATOM   4766 2HD  ARG A 319      -0.172   4.777 -21.597  1.00  1.42           H  
ATOM   4767  HE  ARG A 319      -2.939   4.155 -22.399  1.00  1.42           H  
ATOM   4768 1HH1 ARG A 319       0.515   4.049 -23.029  1.00  1.42           H  
ATOM   4769 2HH1 ARG A 319       0.365   3.677 -24.726  1.00  1.42           H  
ATOM   4770 1HH2 ARG A 319      -3.168   3.660 -24.626  1.00  1.42           H  
ATOM   4771 2HH2 ARG A 319      -1.754   3.441 -25.637  1.00  1.42           H  
ATOM   4772  N   LEU A 320       1.887   1.796 -17.010  1.00  0.66           N  
ATOM   4773  CA  LEU A 320       2.877   2.004 -15.966  1.00  0.66           C  
ATOM   4774  C   LEU A 320       4.162   2.572 -16.522  1.00  0.67           C  
ATOM   4775  O   LEU A 320       4.693   2.079 -17.514  1.00  1.81           O  
ATOM   4776  CB  LEU A 320       3.196   0.687 -15.255  1.00  0.99           C  
ATOM   4777  CG  LEU A 320       2.025  -0.032 -14.582  1.00  0.99           C  
ATOM   4778  CD1 LEU A 320       2.540  -1.332 -13.991  1.00  0.99           C  
ATOM   4779  CD2 LEU A 320       1.417   0.861 -13.508  1.00  0.99           C  
ATOM   4780  H   LEU A 320       1.980   1.027 -17.664  1.00  0.79           H  
ATOM   4781  HA  LEU A 320       2.475   2.709 -15.239  1.00  0.79           H  
ATOM   4782 1HB  LEU A 320       3.625   0.002 -15.979  1.00  1.19           H  
ATOM   4783 2HB  LEU A 320       3.947   0.877 -14.490  1.00  1.19           H  
ATOM   4784  HG  LEU A 320       1.266  -0.274 -15.326  1.00  1.19           H  
ATOM   4785 1HD1 LEU A 320       1.715  -1.861 -13.520  1.00  1.19           H  
ATOM   4786 2HD1 LEU A 320       2.964  -1.950 -14.782  1.00  1.19           H  
ATOM   4787 3HD1 LEU A 320       3.307  -1.117 -13.247  1.00  1.19           H  
ATOM   4788 1HD2 LEU A 320       0.585   0.342 -13.031  1.00  1.19           H  
ATOM   4789 2HD2 LEU A 320       2.174   1.099 -12.760  1.00  1.19           H  
ATOM   4790 3HD2 LEU A 320       1.055   1.782 -13.965  1.00  1.19           H  
ATOM   4791  N   LEU A 321       4.712   3.569 -15.853  1.00  1.04           N  
ATOM   4792  CA  LEU A 321       5.984   4.106 -16.293  1.00  1.23           C  
ATOM   4793  C   LEU A 321       7.097   3.085 -16.125  1.00  1.62           C  
ATOM   4794  O   LEU A 321       7.370   2.615 -15.021  1.00  2.69           O  
ATOM   4795  CB  LEU A 321       6.351   5.374 -15.528  1.00  1.84           C  
ATOM   4796  CG  LEU A 321       7.671   6.016 -15.978  1.00  1.84           C  
ATOM   4797  CD1 LEU A 321       7.534   6.495 -17.419  1.00  1.84           C  
ATOM   4798  CD2 LEU A 321       8.024   7.167 -15.049  1.00  1.84           C  
ATOM   4799  H   LEU A 321       4.233   3.976 -15.060  1.00  1.25           H  
ATOM   4800  HA  LEU A 321       5.906   4.353 -17.349  1.00  1.48           H  
ATOM   4801 1HB  LEU A 321       5.556   6.104 -15.663  1.00  2.21           H  
ATOM   4802 2HB  LEU A 321       6.433   5.139 -14.467  1.00  2.21           H  
ATOM   4803  HG  LEU A 321       8.467   5.271 -15.945  1.00  2.21           H  
ATOM   4804 1HD1 LEU A 321       8.475   6.939 -17.745  1.00  2.21           H  
ATOM   4805 2HD1 LEU A 321       7.291   5.649 -18.063  1.00  2.21           H  
ATOM   4806 3HD1 LEU A 321       6.741   7.239 -17.482  1.00  2.21           H  
ATOM   4807 1HD2 LEU A 321       8.967   7.614 -15.368  1.00  2.21           H  
ATOM   4808 2HD2 LEU A 321       7.239   7.920 -15.085  1.00  2.21           H  
ATOM   4809 3HD2 LEU A 321       8.125   6.796 -14.030  1.00  2.21           H  
ATOM   4810  N   ARG A 322       7.730   2.752 -17.238  1.00  2.42           N  
ATOM   4811  CA  ARG A 322       8.858   1.837 -17.291  1.00  4.89           C  
ATOM   4812  C   ARG A 322      10.162   2.622 -17.175  1.00  3.37           C  
ATOM   4813  O   ARG A 322      10.190   3.803 -17.525  1.00  4.62           O  
ATOM   4814  CB  ARG A 322       8.861   1.043 -18.588  1.00  7.33           C  
ATOM   4815  CG  ARG A 322      10.002   0.067 -18.673  1.00  7.33           C  
ATOM   4816  CD  ARG A 322      10.102  -0.654 -19.926  1.00  7.33           C  
ATOM   4817  NE  ARG A 322      11.236  -1.553 -19.880  1.00  7.33           N  
ATOM   4818  CZ  ARG A 322      11.750  -2.127 -20.980  1.00  7.33           C  
ATOM   4819  NH1 ARG A 322      11.235  -1.826 -22.135  1.00  7.33           N  
ATOM   4820  NH2 ARG A 322      12.754  -2.977 -20.965  1.00  7.33           N  
ATOM   4821  H   ARG A 322       7.433   3.166 -18.111  1.00  2.90           H  
ATOM   4822  HA  ARG A 322       8.791   1.143 -16.453  1.00  5.87           H  
ATOM   4823 1HB  ARG A 322       7.933   0.480 -18.675  1.00  8.80           H  
ATOM   4824 2HB  ARG A 322       8.919   1.708 -19.438  1.00  8.80           H  
ATOM   4825 1HG  ARG A 322      10.954   0.572 -18.565  1.00  8.80           H  
ATOM   4826 2HG  ARG A 322       9.878  -0.669 -17.884  1.00  8.80           H  
ATOM   4827 1HD  ARG A 322       9.200  -1.236 -20.104  1.00  8.80           H  
ATOM   4828 2HD  ARG A 322      10.257   0.046 -20.743  1.00  8.80           H  
ATOM   4829  HE  ARG A 322      11.634  -1.750 -18.963  1.00  8.80           H  
ATOM   4830 1HH1 ARG A 322      10.475  -1.170 -22.195  1.00  8.80           H  
ATOM   4831 2HH1 ARG A 322      11.619  -2.249 -22.964  1.00  8.80           H  
ATOM   4832 1HH2 ARG A 322      13.193  -3.243 -20.095  1.00  8.80           H  
ATOM   4833 2HH2 ARG A 322      13.048  -3.366 -21.855  1.00  8.80           H  
ATOM   4834  N   ASP A 323      11.228   1.983 -16.668  1.00  3.77           N  
ATOM   4835  CA  ASP A 323      12.529   2.639 -16.546  1.00  3.85           C  
ATOM   4836  C   ASP A 323      12.539   3.685 -15.448  1.00  3.44           C  
ATOM   4837  O   ASP A 323      12.917   4.838 -15.675  1.00  5.47           O  
ATOM   4838  CB  ASP A 323      12.964   3.268 -17.879  1.00  5.78           C  
ATOM   4839  CG  ASP A 323      14.460   3.559 -17.937  1.00  5.78           C  
ATOM   4840  OD1 ASP A 323      15.201   2.902 -17.245  1.00  5.78           O  
ATOM   4841  OD2 ASP A 323      14.847   4.434 -18.674  1.00  5.78           O  
ATOM   4842  H   ASP A 323      11.157   1.004 -16.405  1.00  4.52           H  
ATOM   4843  HA  ASP A 323      13.263   1.873 -16.276  1.00  4.62           H  
ATOM   4844 1HB  ASP A 323      12.703   2.602 -18.701  1.00  6.93           H  
ATOM   4845 2HB  ASP A 323      12.437   4.209 -18.036  1.00  6.93           H  
ATOM   4846  N   VAL A 324      12.136   3.272 -14.252  1.00  3.87           N  
ATOM   4847  CA  VAL A 324      12.096   4.146 -13.088  1.00  6.11           C  
ATOM   4848  C   VAL A 324      13.349   3.986 -12.216  1.00  9.34           C  
ATOM   4849  O   VAL A 324      13.362   4.415 -11.062  1.00 43.17           O  
ATOM   4850  CB  VAL A 324      10.836   3.850 -12.245  1.00  9.17           C  
ATOM   4851  CG1 VAL A 324       9.584   4.102 -13.072  1.00  9.17           C  
ATOM   4852  CG2 VAL A 324      10.870   2.404 -11.761  1.00  9.17           C  
ATOM   4853  H   VAL A 324      11.841   2.310 -14.145  1.00  4.64           H  
ATOM   4854  HA  VAL A 324      12.046   5.179 -13.436  1.00  7.33           H  
ATOM   4855  HB  VAL A 324      10.810   4.524 -11.389  1.00 11.00           H  
ATOM   4856 1HG1 VAL A 324       8.699   3.904 -12.467  1.00 11.00           H  
ATOM   4857 2HG1 VAL A 324       9.572   5.140 -13.402  1.00 11.00           H  
ATOM   4858 3HG1 VAL A 324       9.583   3.444 -13.941  1.00 11.00           H  
ATOM   4859 1HG2 VAL A 324       9.984   2.201 -11.161  1.00 11.00           H  
ATOM   4860 2HG2 VAL A 324      10.889   1.732 -12.620  1.00 11.00           H  
ATOM   4861 3HG2 VAL A 324      11.759   2.242 -11.155  1.00 11.00           H  
ATOM   4862  N   SER A 325      14.396   3.349 -12.775  1.00  6.54           N  
ATOM   4863  CA  SER A 325      15.706   3.060 -12.146  1.00  6.50           C  
ATOM   4864  C   SER A 325      15.701   1.961 -11.066  1.00  4.53           C  
ATOM   4865  O   SER A 325      16.767   1.484 -10.678  1.00  9.07           O  
ATOM   4866  CB  SER A 325      16.298   4.318 -11.522  1.00  9.75           C  
ATOM   4867  OG  SER A 325      15.807   4.542 -10.226  1.00  9.75           O  
ATOM   4868  H   SER A 325      14.295   3.034 -13.727  1.00  7.85           H  
ATOM   4869  HA  SER A 325      16.380   2.733 -12.939  1.00  7.80           H  
ATOM   4870 1HB  SER A 325      17.384   4.230 -11.491  1.00 11.70           H  
ATOM   4871 2HB  SER A 325      16.061   5.175 -12.152  1.00 11.70           H  
ATOM   4872  HG  SER A 325      14.852   4.568 -10.301  1.00 11.70           H  
ATOM   4873  N   ASP A 326      14.528   1.568 -10.585  1.00  5.45           N  
ATOM   4874  CA  ASP A 326      14.388   0.545  -9.566  1.00  3.83           C  
ATOM   4875  C   ASP A 326      13.998  -0.781 -10.216  1.00  2.28           C  
ATOM   4876  O   ASP A 326      12.870  -0.901 -10.690  1.00  1.79           O  
ATOM   4877  CB  ASP A 326      13.346   0.955  -8.530  1.00  5.75           C  
ATOM   4878  CG  ASP A 326      13.206  -0.031  -7.370  1.00  5.75           C  
ATOM   4879  OD1 ASP A 326      13.418  -1.213  -7.536  1.00  5.75           O  
ATOM   4880  OD2 ASP A 326      12.915   0.432  -6.293  1.00  5.75           O  
ATOM   4881  H   ASP A 326      13.688   1.991 -10.926  1.00  6.54           H  
ATOM   4882  HA  ASP A 326      15.333   0.451  -9.047  1.00  4.60           H  
ATOM   4883 1HB  ASP A 326      13.611   1.932  -8.123  1.00  6.89           H  
ATOM   4884 2HB  ASP A 326      12.376   1.059  -9.017  1.00  6.89           H  
ATOM   4885  N   PRO A 327      14.901  -1.781 -10.239  1.00  2.21           N  
ATOM   4886  CA  PRO A 327      14.785  -3.116 -10.840  1.00  1.71           C  
ATOM   4887  C   PRO A 327      13.485  -3.843 -10.515  1.00  1.09           C  
ATOM   4888  O   PRO A 327      13.028  -4.664 -11.307  1.00  1.05           O  
ATOM   4889  CB  PRO A 327      15.962  -3.880 -10.226  1.00  2.56           C  
ATOM   4890  CG  PRO A 327      16.974  -2.835  -9.945  1.00  2.56           C  
ATOM   4891  CD  PRO A 327      16.169  -1.655  -9.487  1.00  2.56           C  
ATOM   4892  HA  PRO A 327      14.909  -3.029 -11.928  1.00  2.05           H  
ATOM   4893 1HB  PRO A 327      15.636  -4.412  -9.321  1.00  3.08           H  
ATOM   4894 2HB  PRO A 327      16.324  -4.642 -10.933  1.00  3.08           H  
ATOM   4895 1HG  PRO A 327      17.682  -3.187  -9.180  1.00  3.08           H  
ATOM   4896 2HG  PRO A 327      17.561  -2.622 -10.850  1.00  3.08           H  
ATOM   4897 1HD  PRO A 327      15.976  -1.699  -8.404  1.00  3.08           H  
ATOM   4898 2HD  PRO A 327      16.703  -0.742  -9.775  1.00  3.08           H  
ATOM   4899  N   ARG A 328      12.880  -3.546  -9.368  1.00  1.11           N  
ATOM   4900  CA  ARG A 328      11.653  -4.216  -8.964  1.00  0.97           C  
ATOM   4901  C   ARG A 328      10.446  -3.788  -9.807  1.00  0.71           C  
ATOM   4902  O   ARG A 328       9.432  -4.485  -9.838  1.00  1.01           O  
ATOM   4903  CB  ARG A 328      11.424  -3.959  -7.491  1.00  1.46           C  
ATOM   4904  CG  ARG A 328      12.476  -4.635  -6.622  1.00  1.46           C  
ATOM   4905  CD  ARG A 328      12.406  -4.229  -5.202  1.00  1.46           C  
ATOM   4906  NE  ARG A 328      12.757  -2.828  -5.039  1.00  1.46           N  
ATOM   4907  CZ  ARG A 328      12.867  -2.192  -3.856  1.00  1.46           C  
ATOM   4908  NH1 ARG A 328      12.684  -2.845  -2.728  1.00  1.46           N  
ATOM   4909  NH2 ARG A 328      13.156  -0.904  -3.836  1.00  1.46           N  
ATOM   4910  H   ARG A 328      13.271  -2.839  -8.750  1.00  1.33           H  
ATOM   4911  HA  ARG A 328      11.795  -5.288  -9.098  1.00  1.16           H  
ATOM   4912 1HB  ARG A 328      11.459  -2.888  -7.292  1.00  1.75           H  
ATOM   4913 2HB  ARG A 328      10.443  -4.322  -7.190  1.00  1.75           H  
ATOM   4914 1HG  ARG A 328      12.341  -5.715  -6.672  1.00  1.75           H  
ATOM   4915 2HG  ARG A 328      13.468  -4.378  -6.996  1.00  1.75           H  
ATOM   4916 1HD  ARG A 328      11.393  -4.375  -4.828  1.00  1.75           H  
ATOM   4917 2HD  ARG A 328      13.102  -4.827  -4.615  1.00  1.75           H  
ATOM   4918  HE  ARG A 328      12.913  -2.282  -5.882  1.00  1.75           H  
ATOM   4919 1HH1 ARG A 328      12.461  -3.830  -2.744  1.00  1.75           H  
ATOM   4920 2HH1 ARG A 328      12.766  -2.361  -1.846  1.00  1.75           H  
ATOM   4921 1HH2 ARG A 328      13.271  -0.405  -4.714  1.00  1.75           H  
ATOM   4922 2HH2 ARG A 328      13.238  -0.414  -2.960  1.00  1.75           H  
ATOM   4923  N   GLY A 329      10.568  -2.663 -10.511  1.00  0.68           N  
ATOM   4924  CA  GLY A 329       9.527  -2.190 -11.408  1.00  0.85           C  
ATOM   4925  C   GLY A 329       8.531  -1.272 -10.722  1.00  0.44           C  
ATOM   4926  O   GLY A 329       8.419  -1.254  -9.492  1.00  0.51           O  
ATOM   4927  H   GLY A 329      11.415  -2.117 -10.451  1.00  0.82           H  
ATOM   4928 1HA  GLY A 329       9.991  -1.665 -12.243  1.00  1.02           H  
ATOM   4929 2HA  GLY A 329       9.004  -3.047 -11.826  1.00  1.02           H  
ATOM   4930  N   LEU A 330       7.798  -0.507 -11.526  1.00  0.70           N
[truncated: 16,379 more chars]
