# Supplementary material for: Sequence comparison, molecular modeling, and network analysis predict structural diversity in cysteine proteases from the Cape sundew, Drosera capensis
Source: Comput Struct Biotechnol J. 2016 Jun 14;14:271–82. doi: 10.1016/j.csbj.2016.05.003 (PMC4949590; doi:10.1016/j.csbj.2016.05.003)
Supplement: Supplementary file 3 [file mmc3.zip › Rosetta_full/DCAP_4793_full_m1.pdb]

PFRMAT TS
TARGET DCAP_4793
AUTHOR BAKER-ROSETTASERVER
METHOD    ROSETTA provides both ab initio and
METHOD    comparative models of protein domains.
METHOD    Comparative models are built from structures
METHOD    detected and aligned by HHSEARCH, SPARKS, and
METHOD    Raptor. Loop regions are assembled from fragments and 
METHOD    optimized to fit the aligned template structures.
METHOD    De novo models are built using the Rosetta de
METHOD    novo protocol.  The procedure is fully automated.
MODEL     1
PARENT 4qrvB_301
REMARK PARENT    4qrvB_301
REMARK PARSRC    alignment
REMARK SCORE     0.88
ATOM      1  N   MET A   1       0.060  55.823  -8.101  1.00999.99           N  
ATOM      2  CA  MET A   1       0.053  54.467  -7.556  1.00999.99           C  
ATOM      3  C   MET A   1      -1.315  53.786  -7.633  1.00999.99           C  
ATOM      4  O   MET A   1      -1.388  52.568  -7.803  1.00999.99           O  
ATOM      5  CB  MET A   1       0.528  54.487  -6.106  1.00999.99           C  
ATOM      6  CG  MET A   1       1.991  54.863  -5.928  1.00999.99           C  
ATOM      7  SD  MET A   1       3.101  53.743  -6.803  1.00999.99           S  
ATOM      8  CE  MET A   1       2.859  52.233  -5.872  1.00999.99           C  
ATOM      9 1H   MET A   1      -0.232  56.481  -7.392  1.00999.99           H  
ATOM     10 2H   MET A   1       0.997  56.054  -8.401  1.00999.99           H  
ATOM     11 3H   MET A   1      -0.564  55.876  -8.894  1.00999.99           H  
ATOM     12  HA  MET A   1       0.749  53.865  -8.140  1.00999.99           H  
ATOM     13 1HB  MET A   1      -0.070  55.198  -5.536  1.00999.99           H  
ATOM     14 2HB  MET A   1       0.380  53.503  -5.660  1.00999.99           H  
ATOM     15 1HG  MET A   1       2.157  55.873  -6.301  1.00999.99           H  
ATOM     16 2HG  MET A   1       2.246  54.845  -4.869  1.00999.99           H  
ATOM     17 1HE  MET A   1       3.477  51.441  -6.296  1.00999.99           H  
ATOM     18 2HE  MET A   1       3.141  52.397  -4.831  1.00999.99           H  
ATOM     19 3HE  MET A   1       1.809  51.939  -5.922  1.00999.99           H  
ATOM     20  N   ALA A   2      -2.389  54.572  -7.536  1.00999.99           N  
ATOM     21  CA  ALA A   2      -3.751  54.041  -7.535  1.00999.99           C  
ATOM     22  C   ALA A   2      -4.056  53.211  -8.773  1.00999.99           C  
ATOM     23  O   ALA A   2      -4.713  52.176  -8.667  1.00999.99           O  
ATOM     24  CB  ALA A   2      -4.751  55.180  -7.433  1.00999.99           C  
ATOM     25  H   ALA A   2      -2.267  55.567  -7.423  1.00999.99           H  
ATOM     26  HA  ALA A   2      -3.858  53.396  -6.663  1.00999.99           H  
ATOM     27 1HB  ALA A   2      -5.762  54.773  -7.395  1.00999.99           H  
ATOM     28 2HB  ALA A   2      -4.557  55.753  -6.526  1.00999.99           H  
ATOM     29 3HB  ALA A   2      -4.653  55.829  -8.301  1.00999.99           H  
ATOM     30  N   SER A   3      -3.571  53.645  -9.937  1.00999.99           N  
ATOM     31  CA  SER A   3      -3.815  52.912 -11.172  1.00999.99           C  
ATOM     32  C   SER A   3      -3.120  51.554 -11.184  1.00999.99           C  
ATOM     33  O   SER A   3      -3.574  50.641 -11.870  1.00999.99           O  
ATOM     34  CB  SER A   3      -3.354  53.727 -12.362  1.00999.99           C  
ATOM     35  OG  SER A   3      -1.960  53.865 -12.369  1.00999.99           O  
ATOM     36  H   SER A   3      -3.037  54.500  -9.969  1.00999.99           H  
ATOM     37  HA  SER A   3      -4.889  52.744 -11.263  1.00999.99           H  
ATOM     38 1HB  SER A   3      -3.681  53.244 -13.283  1.00999.99           H  
ATOM     39 2HB  SER A   3      -3.819  54.711 -12.325  1.00999.99           H  
ATOM     40  HG  SER A   3      -1.607  52.978 -12.472  1.00999.99           H  
ATOM     41  N   THR A   4      -2.038  51.409 -10.414  1.00999.99           N  
ATOM     42  CA  THR A   4      -1.342  50.136 -10.318  1.00999.99           C  
ATOM     43  C   THR A   4      -2.194  49.202  -9.503  1.00999.99           C  
ATOM     44  O   THR A   4      -2.371  48.041  -9.864  1.00999.99           O  
ATOM     45  CB  THR A   4       0.052  50.271  -9.676  1.00999.99           C  
ATOM     46  OG1 THR A   4       0.871  51.135 -10.473  1.00999.99           O  
ATOM     47  CG2 THR A   4       0.710  48.905  -9.563  1.00999.99           C  
ATOM     48  H   THR A   4      -1.703  52.175  -9.848  1.00999.99           H  
ATOM     49  HA  THR A   4      -1.226  49.715 -11.317  1.00999.99           H  
ATOM     50  HB  THR A   4      -0.046  50.700  -8.680  1.00999.99           H  
ATOM     51  HG1 THR A   4       0.991  50.748 -11.344  1.00999.99           H  
ATOM     52 1HG2 THR A   4       1.693  49.012  -9.104  1.00999.99           H  
ATOM     53 2HG2 THR A   4       0.091  48.253  -8.947  1.00999.99           H  
ATOM     54 3HG2 THR A   4       0.819  48.469 -10.555  1.00999.99           H  
ATOM     55  N   ASN A   5      -2.740  49.734  -8.409  1.00999.99           N  
ATOM     56  CA  ASN A   5      -3.616  48.968  -7.539  1.00999.99           C  
ATOM     57  C   ASN A   5      -4.861  48.516  -8.294  1.00999.99           C  
ATOM     58  O   ASN A   5      -5.331  47.396  -8.094  1.00999.99           O  
ATOM     59  CB  ASN A   5      -3.987  49.782  -6.319  1.00999.99           C  
ATOM     60  CG  ASN A   5      -2.839  49.925  -5.357  1.00999.99           C  
ATOM     61  OD1 ASN A   5      -1.885  49.139  -5.383  1.00999.99           O  
ATOM     62  ND2 ASN A   5      -2.915  50.915  -4.506  1.00999.99           N  
ATOM     63  H   ASN A   5      -2.527  50.699  -8.173  1.00999.99           H  
ATOM     64  HA  ASN A   5      -3.089  48.071  -7.213  1.00999.99           H  
ATOM     65 1HB  ASN A   5      -4.314  50.775  -6.626  1.00999.99           H  
ATOM     66 2HB  ASN A   5      -4.822  49.308  -5.804  1.00999.99           H  
ATOM     67 1HD2 ASN A   5      -2.181  51.061  -3.842  1.00999.99           H  
ATOM     68 2HD2 ASN A   5      -3.705  51.527  -4.519  1.00999.99           H  
ATOM     69  N   MET A   6      -5.367  49.377  -9.186  1.00999.99           N  
ATOM     70  CA  MET A   6      -6.509  49.041 -10.025  1.00999.99           C  
ATOM     71  C   MET A   6      -6.171  47.880 -10.941  1.00999.99           C  
ATOM     72  O   MET A   6      -6.947  46.931 -11.040  1.00999.99           O  
ATOM     73  CB  MET A   6      -6.953  50.252 -10.840  1.00999.99           C  
ATOM     74  CG  MET A   6      -7.593  51.365 -10.025  1.00999.99           C  
ATOM     75  SD  MET A   6      -7.914  52.849 -10.999  1.00999.99           S  
ATOM     76  CE  MET A   6      -9.234  52.277 -12.065  1.00999.99           C  
ATOM     77  H   MET A   6      -4.958  50.299  -9.271  1.00999.99           H  
ATOM     78  HA  MET A   6      -7.333  48.727  -9.382  1.00999.99           H  
ATOM     79 1HB  MET A   6      -6.096  50.672 -11.362  1.00999.99           H  
ATOM     80 2HB  MET A   6      -7.673  49.937 -11.596  1.00999.99           H  
ATOM     81 1HG  MET A   6      -8.541  51.011  -9.621  1.00999.99           H  
ATOM     82 2HG  MET A   6      -6.953  51.630  -9.188  1.00999.99           H  
ATOM     83 1HE  MET A   6      -9.545  53.087 -12.726  1.00999.99           H  
ATOM     84 2HE  MET A   6      -8.881  51.435 -12.663  1.00999.99           H  
ATOM     85 3HE  MET A   6     -10.083  51.959 -11.457  1.00999.99           H  
ATOM     86  N   ILE A   7      -4.999  47.940 -11.580  1.00999.99           N  
ATOM     87  CA  ILE A   7      -4.543  46.861 -12.447  1.00999.99           C  
ATOM     88  C   ILE A   7      -4.435  45.555 -11.691  1.00999.99           C  
ATOM     89  O   ILE A   7      -4.881  44.520 -12.180  1.00999.99           O  
ATOM     90  CB  ILE A   7      -3.179  47.184 -13.077  1.00999.99           C  
ATOM     91  CG1 ILE A   7      -3.321  48.328 -14.081  1.00999.99           C  
ATOM     92  CG2 ILE A   7      -2.603  45.941 -13.737  1.00999.99           C  
ATOM     93  CD1 ILE A   7      -1.997  48.912 -14.518  1.00999.99           C  
ATOM     94  H   ILE A   7      -4.414  48.762 -11.479  1.00999.99           H  
ATOM     95  HA  ILE A   7      -5.271  46.732 -13.248  1.00999.99           H  
ATOM     96  HB  ILE A   7      -2.494  47.522 -12.301  1.00999.99           H  
ATOM     97 1HG1 ILE A   7      -3.840  47.958 -14.964  1.00999.99           H  
ATOM     98 2HG1 ILE A   7      -3.924  49.118 -13.641  1.00999.99           H  
ATOM     99 1HG2 ILE A   7      -1.631  46.176 -14.168  1.00999.99           H  
ATOM    100 2HG2 ILE A   7      -2.489  45.154 -12.993  1.00999.99           H  
ATOM    101 3HG2 ILE A   7      -3.277  45.601 -14.524  1.00999.99           H  
ATOM    102 1HD1 ILE A   7      -2.173  49.715 -15.234  1.00999.99           H  
ATOM    103 2HD1 ILE A   7      -1.469  49.308 -13.651  1.00999.99           H  
ATOM    104 3HD1 ILE A   7      -1.394  48.135 -14.987  1.00999.99           H  
ATOM    105  N   LEU A   8      -3.848  45.610 -10.498  1.00999.99           N  
ATOM    106  CA  LEU A   8      -3.680  44.431  -9.670  1.00999.99           C  
ATOM    107  C   LEU A   8      -5.024  43.835  -9.274  1.00999.99           C  
ATOM    108  O   LEU A   8      -5.176  42.613  -9.262  1.00999.99           O  
ATOM    109  CB  LEU A   8      -2.880  44.799  -8.421  1.00999.99           C  
ATOM    110  CG  LEU A   8      -1.409  45.153  -8.667  1.00999.99           C  
ATOM    111  CD1 LEU A   8      -0.800  45.689  -7.379  1.00999.99           C  
ATOM    112  CD2 LEU A   8      -0.671  43.916  -9.154  1.00999.99           C  
ATOM    113  H   LEU A   8      -3.490  46.494 -10.162  1.00999.99           H  
ATOM    114  HA  LEU A   8      -3.126  43.686 -10.238  1.00999.99           H  
ATOM    115 1HB  LEU A   8      -3.352  45.656  -7.945  1.00999.99           H  
ATOM    116 2HB  LEU A   8      -2.910  43.960  -7.727  1.00999.99           H  
ATOM    117  HG  LEU A   8      -1.338  45.930  -9.425  1.00999.99           H  
ATOM    118 1HD1 LEU A   8       0.244  45.949  -7.550  1.00999.99           H  
ATOM    119 2HD1 LEU A   8      -1.346  46.577  -7.059  1.00999.99           H  
ATOM    120 3HD1 LEU A   8      -0.862  44.927  -6.603  1.00999.99           H  
ATOM    121 1HD2 LEU A   8       0.376  44.165  -9.333  1.00999.99           H  
ATOM    122 2HD2 LEU A   8      -0.734  43.134  -8.397  1.00999.99           H  
ATOM    123 3HD2 LEU A   8      -1.124  43.563 -10.079  1.00999.99           H  
ATOM    124  N   ALA A   9      -6.003  44.697  -8.979  1.00999.99           N  
ATOM    125  CA  ALA A   9      -7.345  44.247  -8.640  1.00999.99           C  
ATOM    126  C   ALA A   9      -7.973  43.523  -9.820  1.00999.99           C  
ATOM    127  O   ALA A   9      -8.595  42.475  -9.643  1.00999.99           O  
ATOM    128  CB  ALA A   9      -8.211  45.423  -8.221  1.00999.99           C  
ATOM    129  H   ALA A   9      -5.811  45.690  -8.970  1.00999.99           H  
ATOM    130  HA  ALA A   9      -7.271  43.544  -7.811  1.00999.99           H  
ATOM    131 1HB  ALA A   9      -9.204  45.066  -7.951  1.00999.99           H  
ATOM    132 2HB  ALA A   9      -7.757  45.918  -7.362  1.00999.99           H  
ATOM    133 3HB  ALA A   9      -8.292  46.130  -9.044  1.00999.99           H  
ATOM    134  N   VAL A  10      -7.781  44.070 -11.023  1.00999.99           N  
ATOM    135  CA  VAL A  10      -8.287  43.453 -12.239  1.00999.99           C  
ATOM    136  C   VAL A  10      -7.650  42.100 -12.474  1.00999.99           C  
ATOM    137  O   VAL A  10      -8.346  41.143 -12.803  1.00999.99           O  
ATOM    138  CB  VAL A  10      -8.042  44.354 -13.461  1.00999.99           C  
ATOM    139  CG1 VAL A  10      -8.369  43.596 -14.736  1.00999.99           C  
ATOM    140  CG2 VAL A  10      -8.914  45.595 -13.358  1.00999.99           C  
ATOM    141  H   VAL A  10      -7.283  44.949 -11.095  1.00999.99           H  
ATOM    142  HA  VAL A  10      -9.363  43.312 -12.129  1.00999.99           H  
ATOM    143  HB  VAL A  10      -6.992  44.640 -13.498  1.00999.99           H  
ATOM    144 1HG1 VAL A  10      -8.188  44.238 -15.598  1.00999.99           H  
ATOM    145 2HG1 VAL A  10      -7.736  42.713 -14.802  1.00999.99           H  
ATOM    146 3HG1 VAL A  10      -9.416  43.294 -14.722  1.00999.99           H  
ATOM    147 1HG2 VAL A  10      -8.738  46.235 -14.222  1.00999.99           H  
ATOM    148 2HG2 VAL A  10      -9.962  45.299 -13.333  1.00999.99           H  
ATOM    149 3HG2 VAL A  10      -8.673  46.140 -12.450  1.00999.99           H  
ATOM    150  N   LEU A  11      -6.331  42.021 -12.289  1.00999.99           N  
ATOM    151  CA  LEU A  11      -5.608  40.773 -12.473  1.00999.99           C  
ATOM    152  C   LEU A  11      -6.106  39.713 -11.505  1.00999.99           C  
ATOM    153  O   LEU A  11      -6.268  38.553 -11.890  1.00999.99           O  
ATOM    154  CB  LEU A  11      -4.109  41.006 -12.264  1.00999.99           C  
ATOM    155  CG  LEU A  11      -3.411  41.842 -13.341  1.00999.99           C  
ATOM    156  CD1 LEU A  11      -1.989  42.147 -12.892  1.00999.99           C  
ATOM    157  CD2 LEU A  11      -3.424  41.079 -14.655  1.00999.99           C  
ATOM    158  H   LEU A  11      -5.814  42.851 -12.034  1.00999.99           H  
ATOM    159  HA  LEU A  11      -5.774  40.421 -13.489  1.00999.99           H  
ATOM    160 1HB  LEU A  11      -3.966  41.510 -11.310  1.00999.99           H  
ATOM    161 2HB  LEU A  11      -3.609  40.038 -12.220  1.00999.99           H  
ATOM    162  HG  LEU A  11      -3.935  42.785 -13.474  1.00999.99           H  
ATOM    163 1HD1 LEU A  11      -1.489  42.749 -13.651  1.00999.99           H  
ATOM    164 2HD1 LEU A  11      -2.015  42.698 -11.953  1.00999.99           H  
ATOM    165 3HD1 LEU A  11      -1.445  41.214 -12.751  1.00999.99           H  
ATOM    166 1HD2 LEU A  11      -2.931  41.673 -15.425  1.00999.99           H  
ATOM    167 2HD2 LEU A  11      -2.896  40.134 -14.532  1.00999.99           H  
ATOM    168 3HD2 LEU A  11      -4.455  40.884 -14.953  1.00999.99           H  
ATOM    169  N   PHE A  12      -6.380  40.120 -10.262  1.00999.99           N  
ATOM    170  CA  PHE A  12      -6.941  39.222  -9.267  1.00999.99           C  
ATOM    171  C   PHE A  12      -8.267  38.656  -9.719  1.00999.99           C  
ATOM    172  O   PHE A  12      -8.467  37.443  -9.674  1.00999.99           O  
ATOM    173  CB  PHE A  12      -7.142  39.913  -7.924  1.00999.99           C  
ATOM    174  CG  PHE A  12      -7.884  39.038  -6.955  1.00999.99           C  
ATOM    175  CD1 PHE A  12      -7.244  37.999  -6.297  1.00999.99           C  
ATOM    176  CD2 PHE A  12      -9.234  39.245  -6.713  1.00999.99           C  
ATOM    177  CE1 PHE A  12      -7.938  37.186  -5.419  1.00999.99           C  
ATOM    178  CE2 PHE A  12      -9.928  38.437  -5.838  1.00999.99           C  
ATOM    179  CZ  PHE A  12      -9.280  37.405  -5.190  1.00999.99           C  
ATOM    180  H   PHE A  12      -6.187  41.077  -9.995  1.00999.99           H  
ATOM    181  HA  PHE A  12      -6.248  38.392  -9.125  1.00999.99           H  
ATOM    182 1HB  PHE A  12      -6.176  40.169  -7.491  1.00999.99           H  
ATOM    183 2HB  PHE A  12      -7.703  40.835  -8.055  1.00999.99           H  
ATOM    184  HD1 PHE A  12      -6.183  37.824  -6.481  1.00999.99           H  
ATOM    185  HD2 PHE A  12      -9.748  40.057  -7.229  1.00999.99           H  
ATOM    186  HE1 PHE A  12      -7.424  36.372  -4.910  1.00999.99           H  
ATOM    187  HE2 PHE A  12     -10.989  38.611  -5.658  1.00999.99           H  
ATOM    188  HZ  PHE A  12      -9.827  36.765  -4.499  1.00999.99           H  
ATOM    189  N   VAL A  13      -9.171  39.540 -10.137  1.00999.99           N  
ATOM    190  CA  VAL A  13     -10.494  39.145 -10.588  1.00999.99           C  
ATOM    191  C   VAL A  13     -10.446  38.231 -11.796  1.00999.99           C  
ATOM    192  O   VAL A  13     -11.188  37.252 -11.854  1.00999.99           O  
ATOM    193  CB  VAL A  13     -11.341  40.381 -10.915  1.00999.99           C  
ATOM    194  CG1 VAL A  13     -12.634  39.958 -11.595  1.00999.99           C  
ATOM    195  CG2 VAL A  13     -11.645  41.133  -9.628  1.00999.99           C  
ATOM    196  H   VAL A  13      -8.936  40.527 -10.132  1.00999.99           H  
ATOM    197  HA  VAL A  13     -10.980  38.609  -9.772  1.00999.99           H  
ATOM    198  HB  VAL A  13     -10.793  41.026 -11.603  1.00999.99           H  
ATOM    199 1HG1 VAL A  13     -13.228  40.842 -11.828  1.00999.99           H  
ATOM    200 2HG1 VAL A  13     -12.403  39.422 -12.516  1.00999.99           H  
ATOM    201 3HG1 VAL A  13     -13.200  39.307 -10.928  1.00999.99           H  
ATOM    202 1HG2 VAL A  13     -12.242  42.015  -9.856  1.00999.99           H  
ATOM    203 2HG2 VAL A  13     -12.200  40.484  -8.951  1.00999.99           H  
ATOM    204 3HG2 VAL A  13     -10.715  41.438  -9.153  1.00999.99           H  
ATOM    205  N   LEU A  14      -9.589  38.547 -12.763  1.00999.99           N  
ATOM    206  CA  LEU A  14      -9.463  37.721 -13.953  1.00999.99           C  
ATOM    207  C   LEU A  14      -8.945  36.331 -13.610  1.00999.99           C  
ATOM    208  O   LEU A  14      -9.429  35.338 -14.155  1.00999.99           O  
ATOM    209  CB  LEU A  14      -8.520  38.387 -14.958  1.00999.99           C  
ATOM    210  CG  LEU A  14      -9.043  39.668 -15.615  1.00999.99           C  
ATOM    211  CD1 LEU A  14      -7.926  40.295 -16.438  1.00999.99           C  
ATOM    212  CD2 LEU A  14     -10.247  39.335 -16.479  1.00999.99           C  
ATOM    213  H   LEU A  14      -9.016  39.376 -12.679  1.00999.99           H  
ATOM    214  HA  LEU A  14     -10.448  37.619 -14.408  1.00999.99           H  
ATOM    215 1HB  LEU A  14      -7.590  38.633 -14.448  1.00999.99           H  
ATOM    216 2HB  LEU A  14      -8.298  37.675 -15.752  1.00999.99           H  
ATOM    217  HG  LEU A  14      -9.341  40.380 -14.848  1.00999.99           H  
ATOM    218 1HD1 LEU A  14      -8.288  41.212 -16.902  1.00999.99           H  
ATOM    219 2HD1 LEU A  14      -7.082  40.526 -15.789  1.00999.99           H  
ATOM    220 3HD1 LEU A  14      -7.610  39.597 -17.212  1.00999.99           H  
ATOM    221 1HD2 LEU A  14     -10.623  40.247 -16.946  1.00999.99           H  
ATOM    222 2HD2 LEU A  14      -9.954  38.625 -17.253  1.00999.99           H  
ATOM    223 3HD2 LEU A  14     -11.029  38.896 -15.860  1.00999.99           H  
ATOM    224  N   GLY A  15      -7.981  36.263 -12.687  1.00999.99           N  
ATOM    225  CA  GLY A  15      -7.432  34.992 -12.237  1.00999.99           C  
ATOM    226  C   GLY A  15      -8.484  34.194 -11.485  1.00999.99           C  
ATOM    227  O   GLY A  15      -8.617  32.989 -11.696  1.00999.99           O  
ATOM    228  H   GLY A  15      -7.599  37.114 -12.293  1.00999.99           H  
ATOM    229 1HA  GLY A  15      -7.079  34.422 -13.096  1.00999.99           H  
ATOM    230 2HA  GLY A  15      -6.573  35.173 -11.592  1.00999.99           H  
ATOM    231  N   LEU A  16      -9.231  34.882 -10.620  1.00999.99           N  
ATOM    232  CA  LEU A  16     -10.308  34.300  -9.833  1.00999.99           C  
ATOM    233  C   LEU A  16     -11.361  33.685 -10.740  1.00999.99           C  
ATOM    234  O   LEU A  16     -11.772  32.541 -10.536  1.00999.99           O  
ATOM    235  CB  LEU A  16     -10.933  35.380  -8.941  1.00999.99           C  
ATOM    236  CG  LEU A  16     -12.122  34.947  -8.083  1.00999.99           C  
ATOM    237  CD1 LEU A  16     -11.675  33.857  -7.119  1.00999.99           C  
ATOM    238  CD2 LEU A  16     -12.657  36.157  -7.335  1.00999.99           C  
ATOM    239  H   LEU A  16      -9.041  35.865 -10.487  1.00999.99           H  
ATOM    240  HA  LEU A  16      -9.892  33.515  -9.202  1.00999.99           H  
ATOM    241 1HB  LEU A  16     -10.164  35.758  -8.269  1.00999.99           H  
ATOM    242 2HB  LEU A  16     -11.265  36.203  -9.571  1.00999.99           H  
ATOM    243  HG  LEU A  16     -12.905  34.537  -8.721  1.00999.99           H  
ATOM    244 1HD1 LEU A  16     -12.522  33.542  -6.508  1.00999.99           H  
ATOM    245 2HD1 LEU A  16     -11.298  33.004  -7.682  1.00999.99           H  
ATOM    246 3HD1 LEU A  16     -10.887  34.244  -6.474  1.00999.99           H  
ATOM    247 1HD2 LEU A  16     -13.509  35.860  -6.722  1.00999.99           H  
ATOM    248 2HD2 LEU A  16     -11.875  36.562  -6.695  1.00999.99           H  
ATOM    249 3HD2 LEU A  16     -12.972  36.918  -8.049  1.00999.99           H  
ATOM    250  N   PHE A  17     -11.784  34.458 -11.737  1.00999.99           N  
ATOM    251  CA  PHE A  17     -12.753  34.023 -12.726  1.00999.99           C  
ATOM    252  C   PHE A  17     -12.279  32.783 -13.451  1.00999.99           C  
ATOM    253  O   PHE A  17     -13.006  31.791 -13.514  1.00999.99           O  
ATOM    254  CB  PHE A  17     -13.002  35.136 -13.742  1.00999.99           C  
ATOM    255  CG  PHE A  17     -13.895  34.731 -14.878  1.00999.99           C  
ATOM    256  CD1 PHE A  17     -15.269  34.654 -14.711  1.00999.99           C  
ATOM    257  CD2 PHE A  17     -13.359  34.431 -16.122  1.00999.99           C  
ATOM    258  CE1 PHE A  17     -16.088  34.285 -15.762  1.00999.99           C  
ATOM    259  CE2 PHE A  17     -14.174  34.063 -17.174  1.00999.99           C  
ATOM    260  CZ  PHE A  17     -15.541  33.990 -16.993  1.00999.99           C  
ATOM    261  H   PHE A  17     -11.418  35.395 -11.819  1.00999.99           H  
ATOM    262  HA  PHE A  17     -13.688  33.791 -12.217  1.00999.99           H  
ATOM    263 1HB  PHE A  17     -13.455  35.989 -13.240  1.00999.99           H  
ATOM    264 2HB  PHE A  17     -12.053  35.470 -14.157  1.00999.99           H  
ATOM    265  HD1 PHE A  17     -15.702  34.889 -13.738  1.00999.99           H  
ATOM    266  HD2 PHE A  17     -12.280  34.490 -16.264  1.00999.99           H  
ATOM    267  HE1 PHE A  17     -17.167  34.229 -15.618  1.00999.99           H  
ATOM    268  HE2 PHE A  17     -13.740  33.831 -18.146  1.00999.99           H  
ATOM    269  HZ  PHE A  17     -16.186  33.701 -17.822  1.00999.99           H  
ATOM    270  N   ALA A  18     -11.062  32.838 -13.991  1.00999.99           N  
ATOM    271  CA  ALA A  18     -10.490  31.724 -14.728  1.00999.99           C  
ATOM    272  C   ALA A  18     -10.404  30.474 -13.866  1.00999.99           C  
ATOM    273  O   ALA A  18     -10.670  29.372 -14.347  1.00999.99           O  
ATOM    274  CB  ALA A  18      -9.115  32.096 -15.251  1.00999.99           C  
ATOM    275  H   ALA A  18     -10.513  33.685 -13.905  1.00999.99           H  
ATOM    276  HA  ALA A  18     -11.146  31.505 -15.573  1.00999.99           H  
ATOM    277 1HB  ALA A  18      -8.705  31.267 -15.826  1.00999.99           H  
ATOM    278 2HB  ALA A  18      -9.195  32.977 -15.888  1.00999.99           H  
ATOM    279 3HB  ALA A  18      -8.457  32.317 -14.412  1.00999.99           H  
ATOM    280  N   SER A  19     -10.043  30.653 -12.591  1.00999.99           N  
ATOM    281  CA  SER A  19      -9.958  29.549 -11.650  1.00999.99           C  
ATOM    282  C   SER A  19     -11.316  28.885 -11.491  1.00999.99           C  
ATOM    283  O   SER A  19     -11.403  27.659 -11.548  1.00999.99           O  
ATOM    284  CB  SER A  19      -9.447  30.039 -10.306  1.00999.99           C  
ATOM    285  OG  SER A  19      -9.344  28.988  -9.377  1.00999.99           O  
ATOM    286  H   SER A  19      -9.806  31.578 -12.262  1.00999.99           H  
ATOM    287  HA  SER A  19      -9.257  28.812 -12.042  1.00999.99           H  
ATOM    288 1HB  SER A  19      -8.474  30.511 -10.437  1.00999.99           H  
ATOM    289 2HB  SER A  19     -10.124  30.797  -9.918  1.00999.99           H  
ATOM    290  HG  SER A  19      -9.173  29.411  -8.531  1.00999.99           H  
ATOM    291  N   ASN A  20     -12.366  29.692 -11.316  1.00999.99           N  
ATOM    292  CA  ASN A  20     -13.729  29.186 -11.164  1.00999.99           C  
ATOM    293  C   ASN A  20     -14.214  28.452 -12.414  1.00999.99           C  
ATOM    294  O   ASN A  20     -14.898  27.429 -12.318  1.00999.99           O  
ATOM    295  CB  ASN A  20     -14.672  30.322 -10.827  1.00999.99           C  
ATOM    296  CG  ASN A  20     -14.501  30.821  -9.420  1.00999.99           C  
ATOM    297  OD1 ASN A  20     -13.970  30.117  -8.553  1.00999.99           O  
ATOM    298  ND2 ASN A  20     -14.947  32.026  -9.174  1.00999.99           N  
ATOM    299  H   ASN A  20     -12.216  30.694 -11.263  1.00999.99           H  
ATOM    300  HA  ASN A  20     -13.739  28.468 -10.343  1.00999.99           H  
ATOM    301 1HB  ASN A  20     -14.504  31.151 -11.515  1.00999.99           H  
ATOM    302 2HB  ASN A  20     -15.702  29.991 -10.960  1.00999.99           H  
ATOM    303 1HD2 ASN A  20     -14.862  32.413  -8.256  1.00999.99           H  
ATOM    304 2HD2 ASN A  20     -15.371  32.560  -9.905  1.00999.99           H  
ATOM    305  N   VAL A  21     -13.830  28.960 -13.587  1.00999.99           N  
ATOM    306  CA  VAL A  21     -14.185  28.322 -14.847  1.00999.99           C  
ATOM    307  C   VAL A  21     -13.522  26.961 -14.976  1.00999.99           C  
ATOM    308  O   VAL A  21     -14.169  25.984 -15.359  1.00999.99           O  
ATOM    309  CB  VAL A  21     -13.782  29.210 -16.040  1.00999.99           C  
ATOM    310  CG1 VAL A  21     -13.962  28.444 -17.340  1.00999.99           C  
ATOM    311  CG2 VAL A  21     -14.646  30.460 -16.055  1.00999.99           C  
ATOM    312  H   VAL A  21     -13.296  29.820 -13.607  1.00999.99           H  
ATOM    313  HA  VAL A  21     -15.266  28.186 -14.870  1.00999.99           H  
ATOM    314  HB  VAL A  21     -12.731  29.483 -15.950  1.00999.99           H  
ATOM    315 1HG1 VAL A  21     -13.669  29.077 -18.178  1.00999.99           H  
ATOM    316 2HG1 VAL A  21     -13.339  27.550 -17.326  1.00999.99           H  
ATOM    317 3HG1 VAL A  21     -15.007  28.156 -17.451  1.00999.99           H  
ATOM    318 1HG2 VAL A  21     -14.357  31.088 -16.897  1.00999.99           H  
ATOM    319 2HG2 VAL A  21     -15.693  30.176 -16.157  1.00999.99           H  
ATOM    320 3HG2 VAL A  21     -14.513  31.013 -15.129  1.00999.99           H  
ATOM    321  N   SER A  22     -12.231  26.891 -14.651  1.00999.99           N  
ATOM    322  CA  SER A  22     -11.508  25.628 -14.710  1.00999.99           C  
ATOM    323  C   SER A  22     -11.903  24.689 -13.569  1.00999.99           C  
ATOM    324  O   SER A  22     -11.748  23.475 -13.693  1.00999.99           O  
ATOM    325  CB  SER A  22     -10.015  25.875 -14.668  1.00999.99           C  
ATOM    326  OG  SER A  22      -9.622  26.356 -13.414  1.00999.99           O  
ATOM    327  H   SER A  22     -11.736  27.727 -14.367  1.00999.99           H  
ATOM    328  HA  SER A  22     -11.753  25.137 -15.653  1.00999.99           H  
ATOM    329 1HB  SER A  22      -9.484  24.949 -14.890  1.00999.99           H  
ATOM    330 2HB  SER A  22      -9.748  26.599 -15.436  1.00999.99           H  
ATOM    331  HG  SER A  22     -10.195  27.105 -13.232  1.00999.99           H  
ATOM    332  N   ALA A  23     -12.420  25.255 -12.472  1.00999.99           N  
ATOM    333  CA  ALA A  23     -12.885  24.489 -11.320  1.00999.99           C  
ATOM    334  C   ALA A  23     -14.067  23.603 -11.706  1.00999.99           C  
ATOM    335  O   ALA A  23     -13.928  22.381 -11.722  1.00999.99           O  
ATOM    336  CB  ALA A  23     -13.256  25.428 -10.176  1.00999.99           C  
ATOM    337  H   ALA A  23     -12.484  26.261 -12.416  1.00999.99           H  
ATOM    338  HA  ALA A  23     -12.071  23.839 -10.996  1.00999.99           H  
ATOM    339 1HB  ALA A  23     -13.571  24.855  -9.310  1.00999.99           H  
ATOM    340 2HB  ALA A  23     -12.389  26.028  -9.908  1.00999.99           H  
ATOM    341 3HB  ALA A  23     -14.065  26.085 -10.481  1.00999.99           H  
ATOM    342  N   SER A  24     -15.229  24.235 -11.961  1.00 41.30           N  
ATOM    343  CA  SER A  24     -16.479  23.573 -12.402  1.00  8.33           C  
ATOM    344  C   SER A  24     -17.716  24.041 -11.660  1.00  5.18           C  
ATOM    345  O   SER A  24     -17.653  24.467 -10.508  1.00  5.45           O  
ATOM    346  CB  SER A  24     -16.451  22.061 -12.277  1.00 12.50           C  
ATOM    347  OG  SER A  24     -17.699  21.526 -12.633  1.00 12.50           O  
ATOM    348  H   SER A  24     -15.229  25.249 -11.906  1.00 14.99           H  
ATOM    349  HA  SER A  24     -16.622  23.811 -13.456  1.00 10.00           H  
ATOM    350 1HB  SER A  24     -15.697  21.652 -12.949  1.00 14.99           H  
ATOM    351 2HB  SER A  24     -16.199  21.765 -11.259  1.00 14.99           H  
ATOM    352  HG  SER A  24     -17.557  20.583 -12.750  1.00 14.99           H  
ATOM    353  N   ARG A  25     -18.863  23.876 -12.320  1.00  3.94           N  
ATOM    354  CA  ARG A  25     -20.168  24.206 -11.752  1.00  2.94           C  
ATOM    355  C   ARG A  25     -20.508  23.253 -10.613  1.00  2.17           C  
ATOM    356  O   ARG A  25     -21.289  23.585  -9.721  1.00  1.85           O  
ATOM    357  CB  ARG A  25     -21.255  24.136 -12.814  1.00  4.41           C  
ATOM    358  CG  ARG A  25     -21.191  25.227 -13.870  1.00  4.41           C  
ATOM    359  CD  ARG A  25     -22.257  25.067 -14.892  1.00  4.41           C  
ATOM    360  NE  ARG A  25     -22.199  26.109 -15.905  1.00  4.41           N  
ATOM    361  CZ  ARG A  25     -22.964  26.142 -17.013  1.00  4.41           C  
ATOM    362  NH1 ARG A  25     -23.840  25.187 -17.236  1.00  4.41           N  
ATOM    363  NH2 ARG A  25     -22.835  27.135 -17.876  1.00  4.41           N  
ATOM    364  H   ARG A  25     -18.823  23.505 -13.259  1.00  4.73           H  
ATOM    365  HA  ARG A  25     -20.132  25.223 -11.358  1.00  3.53           H  
ATOM    366 1HB  ARG A  25     -21.200  23.177 -13.328  1.00  5.29           H  
ATOM    367 2HB  ARG A  25     -22.234  24.194 -12.338  1.00  5.29           H  
ATOM    368 1HG  ARG A  25     -21.316  26.201 -13.395  1.00  5.29           H  
ATOM    369 2HG  ARG A  25     -20.225  25.190 -14.374  1.00  5.29           H  
ATOM    370 1HD  ARG A  25     -22.144  24.103 -15.387  1.00  5.29           H  
ATOM    371 2HD  ARG A  25     -23.233  25.115 -14.410  1.00  5.29           H  
ATOM    372  HE  ARG A  25     -21.537  26.861 -15.768  1.00  5.29           H  
ATOM    373 1HH1 ARG A  25     -23.939  24.428 -16.577  1.00  5.29           H  
ATOM    374 2HH1 ARG A  25     -24.414  25.212 -18.066  1.00  5.29           H  
ATOM    375 1HH2 ARG A  25     -22.162  27.869 -17.704  1.00  5.29           H  
ATOM    376 2HH2 ARG A  25     -23.409  27.160 -18.706  1.00  5.29           H  
ATOM    377  N   LEU A  26     -19.875  22.077 -10.619  1.00  2.14           N  
ATOM    378  CA  LEU A  26     -20.070  21.082  -9.578  1.00  1.74           C  
ATOM    379  C   LEU A  26     -19.497  21.530  -8.229  1.00  1.64           C  
ATOM    380  O   LEU A  26     -19.830  20.959  -7.191  1.00  3.23           O  
ATOM    381  CB  LEU A  26     -19.444  19.759 -10.007  1.00  2.61           C  
ATOM    382  CG  LEU A  26     -20.143  19.077 -11.188  1.00  2.61           C  
ATOM    383  CD1 LEU A  26     -19.337  17.869 -11.636  1.00  2.61           C  
ATOM    384  CD2 LEU A  26     -21.542  18.658 -10.754  1.00  2.61           C  
ATOM    385  H   LEU A  26     -19.237  21.860 -11.375  1.00  2.57           H  
ATOM    386  HA  LEU A  26     -21.136  20.923  -9.470  1.00  2.09           H  
ATOM    387 1HB  LEU A  26     -18.403  19.929 -10.279  1.00  3.13           H  
ATOM    388 2HB  LEU A  26     -19.479  19.075  -9.162  1.00  3.13           H  
ATOM    389  HG  LEU A  26     -20.210  19.771 -12.027  1.00  3.13           H  
ATOM    390 1HD1 LEU A  26     -19.837  17.390 -12.478  1.00  3.13           H  
ATOM    391 2HD1 LEU A  26     -18.340  18.187 -11.940  1.00  3.13           H  
ATOM    392 3HD1 LEU A  26     -19.260  17.164 -10.814  1.00  3.13           H  
ATOM    393 1HD2 LEU A  26     -22.053  18.175 -11.588  1.00  3.13           H  
ATOM    394 2HD2 LEU A  26     -21.472  17.962  -9.919  1.00  3.13           H  
ATOM    395 3HD2 LEU A  26     -22.106  19.539 -10.445  1.00  3.13           H  
ATOM    396  N   LEU A  27     -18.653  22.564  -8.244  1.00  1.65           N  
ATOM    397  CA  LEU A  27     -18.069  23.124  -7.042  1.00  1.68           C  
ATOM    398  C   LEU A  27     -18.776  24.414  -6.620  1.00  1.80           C  
ATOM    399  O   LEU A  27     -18.306  25.114  -5.721  1.00  2.57           O  
ATOM    400  CB  LEU A  27     -16.576  23.379  -7.289  1.00  2.52           C  
ATOM    401  CG  LEU A  27     -15.750  22.112  -7.542  1.00  2.52           C  
ATOM    402  CD1 LEU A  27     -14.336  22.469  -7.944  1.00  2.52           C  
ATOM    403  CD2 LEU A  27     -15.723  21.306  -6.262  1.00  2.52           C  
ATOM    404  H   LEU A  27     -18.396  23.007  -9.117  1.00  1.98           H  
ATOM    405  HA  LEU A  27     -18.175  22.399  -6.237  1.00  2.02           H  
ATOM    406 1HB  LEU A  27     -16.469  24.028  -8.157  1.00  3.02           H  
ATOM    407 2HB  LEU A  27     -16.155  23.887  -6.422  1.00  3.02           H  
ATOM    408  HG  LEU A  27     -16.204  21.528  -8.343  1.00  3.02           H  
ATOM    409 1HD1 LEU A  27     -13.765  21.558  -8.110  1.00  3.02           H  
ATOM    410 2HD1 LEU A  27     -14.367  23.046  -8.863  1.00  3.02           H  
ATOM    411 3HD1 LEU A  27     -13.867  23.056  -7.155  1.00  3.02           H  
ATOM    412 1HD2 LEU A  27     -15.150  20.391  -6.411  1.00  3.02           H  
ATOM    413 2HD2 LEU A  27     -15.262  21.897  -5.470  1.00  3.02           H  
ATOM    414 3HD2 LEU A  27     -16.742  21.063  -5.980  1.00  3.02           H  
ATOM    415  N   SER A  28     -19.909  24.730  -7.264  1.00  3.19           N  
ATOM    416  CA  SER A  28     -20.661  25.935  -6.933  1.00  3.38           C  
ATOM    417  C   SER A  28     -21.568  25.754  -5.713  1.00  2.44           C  
ATOM    418  O   SER A  28     -21.995  26.741  -5.112  1.00  2.55           O  
ATOM    419  CB  SER A  28     -21.501  26.372  -8.117  1.00  5.07           C  
ATOM    420  OG  SER A  28     -22.533  25.459  -8.370  1.00  5.07           O  
ATOM    421  H   SER A  28     -20.270  24.142  -8.003  1.00  3.83           H  
ATOM    422  HA  SER A  28     -19.947  26.728  -6.706  1.00  4.06           H  
ATOM    423 1HB  SER A  28     -21.924  27.357  -7.918  1.00  6.08           H  
ATOM    424 2HB  SER A  28     -20.868  26.461  -8.999  1.00  6.08           H  
ATOM    425  HG  SER A  28     -22.104  24.647  -8.661  1.00  6.08           H  
ATOM    426  N   SER A  29     -21.865  24.507  -5.337  1.00  2.49           N  
ATOM    427  CA  SER A  29     -22.704  24.285  -4.160  1.00  3.78           C  
ATOM    428  C   SER A  29     -22.507  22.902  -3.566  1.00  2.86           C  
ATOM    429  O   SER A  29     -21.931  22.012  -4.195  1.00  1.56           O  
ATOM    430  CB  SER A  29     -24.180  24.459  -4.489  1.00  5.67           C  
ATOM    431  OG  SER A  29     -24.678  23.406  -5.274  1.00  5.67           O  
ATOM    432  H   SER A  29     -21.506  23.720  -5.857  1.00  2.99           H  
ATOM    433  HA  SER A  29     -22.429  25.022  -3.404  1.00  4.54           H  
ATOM    434 1HB  SER A  29     -24.751  24.527  -3.564  1.00  6.80           H  
ATOM    435 2HB  SER A  29     -24.316  25.401  -5.019  1.00  6.80           H  
ATOM    436  HG  SER A  29     -25.611  23.602  -5.404  1.00  6.80           H  
ATOM    437  N   GLU A  30     -23.013  22.735  -2.349  1.00  4.66           N  
ATOM    438  CA  GLU A  30     -22.913  21.477  -1.636  1.00  4.50           C  
ATOM    439  C   GLU A  30     -23.769  20.391  -2.317  1.00  2.96           C  
ATOM    440  O   GLU A  30     -23.288  19.267  -2.460  1.00  2.20           O  
ATOM    441  CB  GLU A  30     -23.273  21.692  -0.149  1.00  6.75           C  
ATOM    442  CG  GLU A  30     -23.221  20.458   0.729  1.00  6.75           C  
ATOM    443  CD  GLU A  30     -21.833  19.932   0.894  1.00  6.75           C  
ATOM    444  OE1 GLU A  30     -20.903  20.641   0.598  1.00  6.75           O  
ATOM    445  OE2 GLU A  30     -21.691  18.824   1.351  1.00  6.75           O  
ATOM    446  H   GLU A  30     -23.475  23.513  -1.900  1.00  5.59           H  
ATOM    447  HA  GLU A  30     -21.875  21.149  -1.674  1.00  5.40           H  
ATOM    448 1HB  GLU A  30     -22.539  22.378   0.273  1.00  8.10           H  
ATOM    449 2HB  GLU A  30     -24.231  22.178  -0.022  1.00  8.10           H  
ATOM    450 1HG  GLU A  30     -23.619  20.707   1.713  1.00  8.10           H  
ATOM    451 2HG  GLU A  30     -23.851  19.687   0.293  1.00  8.10           H  
ATOM    452  N   PRO A  31     -25.010  20.695  -2.762  1.00  3.85           N  
ATOM    453  CA  PRO A  31     -25.866  19.814  -3.551  1.00  3.11           C  
ATOM    454  C   PRO A  31     -25.214  19.421  -4.865  1.00  1.94           C  
ATOM    455  O   PRO A  31     -25.375  18.289  -5.323  1.00  1.70           O  
ATOM    456  CB  PRO A  31     -27.132  20.637  -3.753  1.00  4.67           C  
ATOM    457  CG  PRO A  31     -27.236  21.446  -2.513  1.00  4.67           C  
ATOM    458  CD  PRO A  31     -25.830  21.726  -2.085  1.00  4.67           C  
ATOM    459  HA  PRO A  31     -26.087  18.912  -2.959  1.00  3.73           H  
ATOM    460 1HB  PRO A  31     -27.044  21.255  -4.660  1.00  5.60           H  
ATOM    461 2HB  PRO A  31     -27.996  19.975  -3.897  1.00  5.60           H  
ATOM    462 1HG  PRO A  31     -27.802  22.368  -2.715  1.00  5.60           H  
ATOM    463 2HG  PRO A  31     -27.800  20.888  -1.751  1.00  5.60           H  
ATOM    464 1HD  PRO A  31     -25.541  22.739  -2.392  1.00  5.60           H  
ATOM    465 2HD  PRO A  31     -25.793  21.594  -1.000  1.00  5.60           H  
ATOM    466  N   SER A  32     -24.457  20.351  -5.460  1.00  1.92           N  
ATOM    467  CA  SER A  32     -23.761  20.055  -6.702  1.00  1.84           C  
ATOM    468  C   SER A  32     -22.717  18.978  -6.452  1.00  1.05           C  
ATOM    469  O   SER A  32     -22.595  18.036  -7.238  1.00  1.27           O  
ATOM    470  CB  SER A  32     -23.110  21.301  -7.265  1.00  2.76           C  
ATOM    471  OG  SER A  32     -24.064  22.256  -7.634  1.00  2.76           O  
ATOM    472  H   SER A  32     -24.375  21.281  -5.063  1.00  2.30           H  
ATOM    473  HA  SER A  32     -24.481  19.674  -7.428  1.00  2.21           H  
ATOM    474 1HB  SER A  32     -22.415  21.728  -6.545  1.00  3.31           H  
ATOM    475 2HB  SER A  32     -22.540  21.018  -8.138  1.00  3.31           H  
ATOM    476  HG  SER A  32     -24.298  22.713  -6.821  1.00  3.31           H  
ATOM    477  N   MET A  33     -22.002  19.094  -5.328  1.00  0.76           N  
ATOM    478  CA  MET A  33     -21.037  18.074  -4.945  1.00  0.67           C  
ATOM    479  C   MET A  33     -21.698  16.759  -4.599  1.00  0.73           C  
ATOM    480  O   MET A  33     -21.141  15.701  -4.892  1.00  0.86           O  
ATOM    481  CB  MET A  33     -20.184  18.551  -3.781  1.00  1.01           C  
ATOM    482  CG  MET A  33     -19.174  19.594  -4.178  1.00  1.01           C  
ATOM    483  SD  MET A  33     -18.088  18.941  -5.456  1.00  1.01           S  
ATOM    484  CE  MET A  33     -17.223  17.664  -4.554  1.00  1.01           C  
ATOM    485  H   MET A  33     -22.118  19.915  -4.742  1.00  0.91           H  
ATOM    486  HA  MET A  33     -20.382  17.894  -5.797  1.00  0.80           H  
ATOM    487 1HB  MET A  33     -20.821  18.978  -3.009  1.00  1.21           H  
ATOM    488 2HB  MET A  33     -19.650  17.707  -3.343  1.00  1.21           H  
ATOM    489 1HG  MET A  33     -19.681  20.479  -4.563  1.00  1.21           H  
ATOM    490 2HG  MET A  33     -18.573  19.883  -3.317  1.00  1.21           H  
ATOM    491 1HE  MET A  33     -16.514  17.172  -5.217  1.00  1.21           H  
ATOM    492 2HE  MET A  33     -16.687  18.109  -3.715  1.00  1.21           H  
ATOM    493 3HE  MET A  33     -17.940  16.932  -4.181  1.00  1.21           H  
ATOM    494  N   LYS A  34     -22.894  16.813  -4.009  1.00  0.78           N  
ATOM    495  CA  LYS A  34     -23.614  15.589  -3.694  1.00  1.00           C  
ATOM    496  C   LYS A  34     -23.915  14.823  -4.968  1.00  1.19           C  
ATOM    497  O   LYS A  34     -23.717  13.609  -5.017  1.00  1.43           O  
ATOM    498  CB  LYS A  34     -24.907  15.891  -2.934  1.00  1.50           C  
ATOM    499  CG  LYS A  34     -24.705  16.365  -1.502  1.00  1.50           C  
ATOM    500  CD  LYS A  34     -26.030  16.664  -0.822  1.00  1.50           C  
ATOM    501  CE  LYS A  34     -25.824  17.129   0.612  1.00  1.50           C  
ATOM    502  NZ  LYS A  34     -27.118  17.410   1.296  1.00  1.50           N  
ATOM    503  H   LYS A  34     -23.293  17.707  -3.752  1.00  0.94           H  
ATOM    504  HA  LYS A  34     -22.984  14.958  -3.069  1.00  1.20           H  
ATOM    505 1HB  LYS A  34     -25.473  16.656  -3.461  1.00  1.80           H  
ATOM    506 2HB  LYS A  34     -25.525  14.993  -2.901  1.00  1.80           H  
ATOM    507 1HG  LYS A  34     -24.195  15.584  -0.938  1.00  1.80           H  
ATOM    508 2HG  LYS A  34     -24.085  17.257  -1.488  1.00  1.80           H  
ATOM    509 1HD  LYS A  34     -26.559  17.440  -1.374  1.00  1.80           H  
ATOM    510 2HD  LYS A  34     -26.646  15.764  -0.817  1.00  1.80           H  
ATOM    511 1HE  LYS A  34     -25.292  16.356   1.166  1.00  1.80           H  
ATOM    512 2HE  LYS A  34     -25.222  18.036   0.612  1.00  1.80           H  
ATOM    513 1HZ  LYS A  34     -26.940  17.715   2.243  1.00  1.80           H  
ATOM    514 2HZ  LYS A  34     -27.613  18.135   0.796  1.00  1.80           H  
ATOM    515 3HZ  LYS A  34     -27.680  16.570   1.314  1.00  1.80           H  
ATOM    516  N   GLU A  35     -24.334  15.540  -6.012  1.00  1.30           N  
ATOM    517  CA  GLU A  35     -24.610  14.906  -7.291  1.00  1.79           C  
ATOM    518  C   GLU A  35     -23.338  14.406  -7.941  1.00  1.61           C  
ATOM    519  O   GLU A  35     -23.337  13.331  -8.538  1.00  1.77           O  
ATOM    520  CB  GLU A  35     -25.319  15.857  -8.244  1.00  2.69           C  
ATOM    521  CG  GLU A  35     -25.651  15.215  -9.586  1.00  2.69           C  
ATOM    522  CD  GLU A  35     -26.604  14.058  -9.456  1.00  2.69           C  
ATOM    523  OE1 GLU A  35     -27.329  14.020  -8.491  1.00  2.69           O  
ATOM    524  OE2 GLU A  35     -26.600  13.204 -10.313  1.00  2.69           O  
ATOM    525  H   GLU A  35     -24.493  16.536  -5.905  1.00  1.56           H  
ATOM    526  HA  GLU A  35     -25.257  14.046  -7.111  1.00  2.15           H  
ATOM    527 1HB  GLU A  35     -26.248  16.206  -7.794  1.00  3.22           H  
ATOM    528 2HB  GLU A  35     -24.692  16.729  -8.428  1.00  3.22           H  
ATOM    529 1HG  GLU A  35     -26.096  15.967 -10.237  1.00  3.22           H  
ATOM    530 2HG  GLU A  35     -24.728  14.872 -10.052  1.00  3.22           H  
ATOM    531  N   ARG A  36     -22.253  15.171  -7.812  1.00  1.33           N  
ATOM    532  CA  ARG A  36     -20.966  14.760  -8.351  1.00  1.19           C  
ATOM    533  C   ARG A  36     -20.590  13.401  -7.762  1.00  1.05           C  
ATOM    534  O   ARG A  36     -20.130  12.511  -8.484  1.00  1.17           O  
ATOM    535  CB  ARG A  36     -19.897  15.806  -8.043  1.00  1.78           C  
ATOM    536  CG  ARG A  36     -18.529  15.546  -8.656  1.00  1.78           C  
ATOM    537  CD  ARG A  36     -17.595  16.681  -8.413  1.00  1.78           C  
ATOM    538  NE  ARG A  36     -16.327  16.502  -9.101  1.00  1.78           N  
ATOM    539  CZ  ARG A  36     -15.343  17.426  -9.165  1.00  1.78           C  
ATOM    540  NH1 ARG A  36     -15.493  18.592  -8.584  1.00  1.78           N  
ATOM    541  NH2 ARG A  36     -14.223  17.163  -9.819  1.00  1.78           N  
ATOM    542  H   ARG A  36     -22.319  16.066  -7.343  1.00  1.60           H  
ATOM    543  HA  ARG A  36     -21.054  14.662  -9.433  1.00  1.43           H  
ATOM    544 1HB  ARG A  36     -20.233  16.780  -8.396  1.00  2.14           H  
ATOM    545 2HB  ARG A  36     -19.760  15.882  -6.966  1.00  2.14           H  
ATOM    546 1HG  ARG A  36     -18.103  14.648  -8.216  1.00  2.14           H  
ATOM    547 2HG  ARG A  36     -18.630  15.405  -9.732  1.00  2.14           H  
ATOM    548 1HD  ARG A  36     -18.044  17.605  -8.765  1.00  2.14           H  
ATOM    549 2HD  ARG A  36     -17.394  16.760  -7.347  1.00  2.14           H  
ATOM    550  HE  ARG A  36     -16.173  15.621  -9.570  1.00  2.14           H  
ATOM    551 1HH1 ARG A  36     -16.343  18.803  -8.082  1.00  2.14           H  
ATOM    552 2HH1 ARG A  36     -14.751  19.277  -8.638  1.00  2.14           H  
ATOM    553 1HH2 ARG A  36     -14.099  16.270 -10.273  1.00  2.14           H  
ATOM    554 2HH2 ARG A  36     -13.484  17.859  -9.869  1.00  2.14           H  
ATOM    555  N   HIS A  37     -20.816  13.240  -6.457  1.00  0.90           N  
ATOM    556  CA  HIS A  37     -20.553  11.976  -5.796  1.00  0.85           C  
ATOM    557  C   HIS A  37     -21.519  10.887  -6.248  1.00  1.20           C  
ATOM    558  O   HIS A  37     -21.111   9.737  -6.380  1.00  1.50           O  
ATOM    559  CB  HIS A  37     -20.613  12.096  -4.288  1.00  1.27           C  
ATOM    560  CG  HIS A  37     -20.115  10.845  -3.651  1.00  1.27           C  
ATOM    561  ND1 HIS A  37     -18.833  10.394  -3.858  1.00  1.27           N  
ATOM    562  CD2 HIS A  37     -20.699   9.944  -2.826  1.00  1.27           C  
ATOM    563  CE1 HIS A  37     -18.646   9.276  -3.194  1.00  1.27           C  
ATOM    564  NE2 HIS A  37     -19.759   8.976  -2.563  1.00  1.27           N  
ATOM    565  H   HIS A  37     -21.166  14.016  -5.910  1.00  1.08           H  
ATOM    566  HA  HIS A  37     -19.549  11.644  -6.054  1.00  1.02           H  
ATOM    567 1HB  HIS A  37     -20.001  12.933  -3.957  1.00  1.53           H  
ATOM    568 2HB  HIS A  37     -21.638  12.277  -3.964  1.00  1.53           H  
ATOM    569  HD2 HIS A  37     -21.721   9.975  -2.449  1.00  1.53           H  
ATOM    570  HE1 HIS A  37     -17.727   8.693  -3.176  1.00  1.53           H  
ATOM    571  HE2 HIS A  37     -19.870   8.154  -1.988  1.00  1.53           H  
ATOM    572  N   GLU A  38     -22.787  11.235  -6.505  1.00  1.44           N  
ATOM    573  CA  GLU A  38     -23.751  10.242  -6.987  1.00  2.07           C  
ATOM    574  C   GLU A  38     -23.302   9.686  -8.335  1.00  2.14           C  
ATOM    575  O   GLU A  38     -23.472   8.495  -8.610  1.00  2.33           O  
ATOM    576  CB  GLU A  38     -25.152  10.851  -7.156  1.00  3.10           C  
ATOM    577  CG  GLU A  38     -25.888  11.231  -5.880  1.00  3.10           C  
ATOM    578  CD  GLU A  38     -26.250  10.062  -5.011  1.00  3.10           C  
ATOM    579  OE1 GLU A  38     -26.494   8.999  -5.528  1.00  3.10           O  
ATOM    580  OE2 GLU A  38     -26.309  10.244  -3.817  1.00  3.10           O  
ATOM    581  H   GLU A  38     -23.094  12.186  -6.343  1.00  1.73           H  
ATOM    582  HA  GLU A  38     -23.799   9.421  -6.271  1.00  2.48           H  
ATOM    583 1HB  GLU A  38     -25.085  11.748  -7.770  1.00  3.73           H  
ATOM    584 2HB  GLU A  38     -25.783  10.144  -7.694  1.00  3.73           H  
ATOM    585 1HG  GLU A  38     -25.265  11.902  -5.300  1.00  3.73           H  
ATOM    586 2HG  GLU A  38     -26.795  11.770  -6.150  1.00  3.73           H  
ATOM    587  N   GLN A  39     -22.697  10.547  -9.155  1.00  2.19           N  
ATOM    588  CA  GLN A  39     -22.181  10.131 -10.445  1.00  2.62           C  
ATOM    589  C   GLN A  39     -20.949   9.256 -10.256  1.00  2.07           C  
ATOM    590  O   GLN A  39     -20.779   8.271 -10.974  1.00  2.16           O  
ATOM    591  CB  GLN A  39     -21.840  11.353 -11.301  1.00  3.93           C  
ATOM    592  CG  GLN A  39     -23.043  12.187 -11.718  1.00  3.93           C  
ATOM    593  CD  GLN A  39     -24.016  11.414 -12.585  1.00  3.93           C  
ATOM    594  OE1 GLN A  39     -23.605  10.675 -13.485  1.00  3.93           O  
ATOM    595  NE2 GLN A  39     -25.309  11.584 -12.331  1.00  3.93           N  
ATOM    596  H   GLN A  39     -22.620  11.519  -8.885  1.00  2.63           H  
ATOM    597  HA  GLN A  39     -22.944   9.544 -10.955  1.00  3.14           H  
ATOM    598 1HB  GLN A  39     -21.157  12.002 -10.755  1.00  4.72           H  
ATOM    599 2HB  GLN A  39     -21.328  11.029 -12.207  1.00  4.72           H  
ATOM    600 1HG  GLN A  39     -23.575  12.514 -10.826  1.00  4.72           H  
ATOM    601 2HG  GLN A  39     -22.694  13.052 -12.282  1.00  4.72           H  
ATOM    602 1HE2 GLN A  39     -25.994  11.099 -12.875  1.00  4.72           H  
ATOM    603 2HE2 GLN A  39     -25.606  12.199 -11.593  1.00  4.72           H  
ATOM    604  N   TRP A  40     -20.121   9.594  -9.264  1.00  1.63           N  
ATOM    605  CA  TRP A  40     -18.937   8.811  -8.925  1.00  1.30           C  
ATOM    606  C   TRP A  40     -19.340   7.395  -8.514  1.00  1.02           C  
ATOM    607  O   TRP A  40     -18.747   6.413  -8.965  1.00  0.95           O  
ATOM    608  CB  TRP A  40     -18.171   9.486  -7.787  1.00  1.95           C  
ATOM    609  CG  TRP A  40     -16.880   8.823  -7.443  1.00  1.95           C  
ATOM    610  CD1 TRP A  40     -15.671   9.108  -7.988  1.00  1.95           C  
ATOM    611  CD2 TRP A  40     -16.650   7.758  -6.496  1.00  1.95           C  
ATOM    612  NE1 TRP A  40     -14.701   8.314  -7.437  1.00  1.95           N  
ATOM    613  CE2 TRP A  40     -15.282   7.478  -6.526  1.00  1.95           C  
ATOM    614  CE3 TRP A  40     -17.478   7.029  -5.642  1.00  1.95           C  
ATOM    615  CZ2 TRP A  40     -14.717   6.499  -5.734  1.00  1.95           C  
ATOM    616  CZ3 TRP A  40     -16.908   6.043  -4.854  1.00  1.95           C  
ATOM    617  CH2 TRP A  40     -15.563   5.784  -4.900  1.00  1.95           C  
ATOM    618  H   TRP A  40     -20.299  10.442  -8.737  1.00  1.96           H  
ATOM    619  HA  TRP A  40     -18.293   8.751  -9.803  1.00  1.56           H  
ATOM    620 1HB  TRP A  40     -17.963  10.521  -8.056  1.00  2.34           H  
ATOM    621 2HB  TRP A  40     -18.784   9.502  -6.889  1.00  2.34           H  
ATOM    622  HD1 TRP A  40     -15.506   9.864  -8.750  1.00  2.34           H  
ATOM    623  HE1 TRP A  40     -13.716   8.330  -7.670  1.00  2.34           H  
ATOM    624  HE3 TRP A  40     -18.547   7.229  -5.599  1.00  2.34           H  
ATOM    625  HZ2 TRP A  40     -13.654   6.280  -5.755  1.00  2.34           H  
ATOM    626  HZ3 TRP A  40     -17.556   5.480  -4.190  1.00  2.34           H  
ATOM    627  HH2 TRP A  40     -15.151   5.000  -4.263  1.00  2.34           H  
ATOM    628  N   MET A  41     -20.375   7.307  -7.676  1.00  1.15           N  
ATOM    629  CA  MET A  41     -20.920   6.040  -7.215  1.00  1.43           C  
ATOM    630  C   MET A  41     -21.408   5.216  -8.381  1.00  1.64           C  
ATOM    631  O   MET A  41     -21.134   4.020  -8.457  1.00  1.90           O  
ATOM    632  CB  MET A  41     -22.076   6.277  -6.257  1.00  2.15           C  
ATOM    633  CG  MET A  41     -21.714   6.845  -4.902  1.00  2.15           C  
ATOM    634  SD  MET A  41     -23.192   7.330  -3.992  1.00  2.15           S  
ATOM    635  CE  MET A  41     -23.965   5.735  -3.730  1.00  2.15           C  
ATOM    636  H   MET A  41     -20.794   8.159  -7.332  1.00  1.38           H  
ATOM    637  HA  MET A  41     -20.133   5.481  -6.710  1.00  1.72           H  
ATOM    638 1HB  MET A  41     -22.787   6.963  -6.714  1.00  2.57           H  
ATOM    639 2HB  MET A  41     -22.601   5.336  -6.086  1.00  2.57           H  
ATOM    640 1HG  MET A  41     -21.179   6.096  -4.320  1.00  2.57           H  
ATOM    641 2HG  MET A  41     -21.071   7.715  -5.016  1.00  2.57           H  
ATOM    642 1HE  MET A  41     -24.892   5.866  -3.172  1.00  2.57           H  
ATOM    643 2HE  MET A  41     -24.185   5.277  -4.696  1.00  2.57           H  
ATOM    644 3HE  MET A  41     -23.292   5.087  -3.171  1.00  2.57           H  
ATOM    645  N   SER A  42     -22.143   5.862  -9.288  1.00  1.89           N  
ATOM    646  CA  SER A  42     -22.673   5.208 -10.475  1.00  2.31           C  
ATOM    647  C   SER A  42     -21.554   4.673 -11.364  1.00  1.87           C  
ATOM    648  O   SER A  42     -21.669   3.582 -11.924  1.00  3.54           O  
ATOM    649  CB  SER A  42     -23.533   6.182 -11.258  1.00  3.46           C  
ATOM    650  OG  SER A  42     -24.673   6.547 -10.528  1.00  3.46           O  
ATOM    651  H   SER A  42     -22.362   6.841  -9.148  1.00  2.27           H  
ATOM    652  HA  SER A  42     -23.291   4.368 -10.159  1.00  2.77           H  
ATOM    653 1HB  SER A  42     -22.954   7.072 -11.501  1.00  4.16           H  
ATOM    654 2HB  SER A  42     -23.834   5.722 -12.198  1.00  4.16           H  
ATOM    655  HG  SER A  42     -24.354   7.068  -9.784  1.00  4.16           H  
ATOM    656  N   GLU A  43     -20.464   5.433 -11.469  1.00  1.21           N  
ATOM    657  CA  GLU A  43     -19.322   5.045 -12.282  1.00  1.18           C  
ATOM    658  C   GLU A  43     -18.592   3.825 -11.744  1.00  0.71           C  
ATOM    659  O   GLU A  43     -18.172   2.966 -12.521  1.00  1.22           O  
ATOM    660  CB  GLU A  43     -18.329   6.203 -12.388  1.00  1.77           C  
ATOM    661  CG  GLU A  43     -17.103   5.899 -13.237  1.00  1.77           C  
ATOM    662  CD  GLU A  43     -17.434   5.642 -14.682  1.00  1.77           C  
ATOM    663  OE1 GLU A  43     -18.478   6.064 -15.117  1.00  1.77           O  
ATOM    664  OE2 GLU A  43     -16.642   5.022 -15.352  1.00  1.77           O  
ATOM    665  H   GLU A  43     -20.437   6.329 -11.001  1.00  1.45           H  
ATOM    666  HA  GLU A  43     -19.685   4.805 -13.282  1.00  1.42           H  
ATOM    667 1HB  GLU A  43     -18.829   7.073 -12.814  1.00  2.12           H  
ATOM    668 2HB  GLU A  43     -17.984   6.480 -11.392  1.00  2.12           H  
ATOM    669 1HG  GLU A  43     -16.416   6.744 -13.178  1.00  2.12           H  
ATOM    670 2HG  GLU A  43     -16.597   5.028 -12.825  1.00  2.12           H  
ATOM    671  N   TYR A  44     -18.436   3.735 -10.426  1.00  0.80           N  
ATOM    672  CA  TYR A  44     -17.694   2.609  -9.873  1.00  1.02           C  
ATOM    673  C   TYR A  44     -18.563   1.542  -9.205  1.00  1.26           C  
ATOM    674  O   TYR A  44     -18.045   0.508  -8.781  1.00  6.39           O  
ATOM    675  CB  TYR A  44     -16.648   3.148  -8.900  1.00  1.53           C  
ATOM    676  CG  TYR A  44     -15.679   4.048  -9.623  1.00  1.53           C  
ATOM    677  CD1 TYR A  44     -15.721   5.411  -9.418  1.00  1.53           C  
ATOM    678  CD2 TYR A  44     -14.780   3.512 -10.528  1.00  1.53           C  
ATOM    679  CE1 TYR A  44     -14.869   6.237 -10.115  1.00  1.53           C  
ATOM    680  CE2 TYR A  44     -13.923   4.340 -11.226  1.00  1.53           C  
ATOM    681  CZ  TYR A  44     -13.970   5.700 -11.021  1.00  1.53           C  
ATOM    682  OH  TYR A  44     -13.134   6.541 -11.717  1.00  1.53           O  
ATOM    683  H   TYR A  44     -18.785   4.468  -9.818  1.00  0.96           H  
ATOM    684  HA  TYR A  44     -17.167   2.122 -10.693  1.00  1.22           H  
ATOM    685 1HB  TYR A  44     -17.129   3.718  -8.103  1.00  1.84           H  
ATOM    686 2HB  TYR A  44     -16.093   2.327  -8.447  1.00  1.84           H  
ATOM    687  HD1 TYR A  44     -16.433   5.833  -8.713  1.00  1.84           H  
ATOM    688  HD2 TYR A  44     -14.757   2.436 -10.696  1.00  1.84           H  
ATOM    689  HE1 TYR A  44     -14.905   7.313  -9.962  1.00  1.84           H  
ATOM    690  HE2 TYR A  44     -13.219   3.919 -11.944  1.00  1.84           H  
ATOM    691  HH  TYR A  44     -13.063   7.377 -11.242  1.00  1.84           H  
ATOM    692  N   GLY A  45     -19.874   1.767  -9.130  1.00  0.76           N  
ATOM    693  CA  GLY A  45     -20.773   0.784  -8.532  1.00  0.84           C  
ATOM    694  C   GLY A  45     -20.604   0.757  -7.019  1.00  0.98           C  
ATOM    695  O   GLY A  45     -20.596  -0.312  -6.406  1.00  1.21           O  
ATOM    696  H   GLY A  45     -20.267   2.631  -9.473  1.00  0.91           H  
ATOM    697 1HA  GLY A  45     -21.804   1.031  -8.784  1.00  1.01           H  
ATOM    698 2HA  GLY A  45     -20.565  -0.202  -8.946  1.00  1.01           H  
ATOM    699  N   ARG A  46     -20.435   1.932  -6.424  1.00  1.26           N  
ATOM    700  CA  ARG A  46     -20.189   2.007  -4.993  1.00  1.93           C  
ATOM    701  C   ARG A  46     -21.459   1.913  -4.170  1.00  2.00           C  
ATOM    702  O   ARG A  46     -22.321   2.792  -4.226  1.00  3.03           O  
ATOM    703  CB  ARG A  46     -19.481   3.288  -4.625  1.00  2.90           C  
ATOM    704  CG  ARG A  46     -19.116   3.384  -3.153  1.00  2.90           C  
ATOM    705  CD  ARG A  46     -18.003   2.460  -2.799  1.00  2.90           C  
ATOM    706  NE  ARG A  46     -17.440   2.761  -1.491  1.00  2.90           N  
ATOM    707  CZ  ARG A  46     -17.744   2.130  -0.336  1.00  2.90           C  
ATOM    708  NH1 ARG A  46     -18.594   1.127  -0.325  1.00  2.90           N  
ATOM    709  NH2 ARG A  46     -17.183   2.534   0.792  1.00  2.90           N  
ATOM    710  H   ARG A  46     -20.481   2.776  -6.981  1.00  1.51           H  
ATOM    711  HA  ARG A  46     -19.543   1.173  -4.717  1.00  2.32           H  
ATOM    712 1HB  ARG A  46     -18.564   3.381  -5.205  1.00  3.47           H  
ATOM    713 2HB  ARG A  46     -20.115   4.140  -4.867  1.00  3.47           H  
ATOM    714 1HG  ARG A  46     -18.799   4.398  -2.920  1.00  3.47           H  
ATOM    715 2HG  ARG A  46     -19.982   3.126  -2.543  1.00  3.47           H  
ATOM    716 1HD  ARG A  46     -18.373   1.435  -2.783  1.00  3.47           H  
ATOM    717 2HD  ARG A  46     -17.208   2.547  -3.539  1.00  3.47           H  
ATOM    718  HE  ARG A  46     -16.804   3.552  -1.439  1.00  3.47           H  
ATOM    719 1HH1 ARG A  46     -19.031   0.820  -1.182  1.00  3.47           H  
ATOM    720 2HH1 ARG A  46     -18.819   0.665   0.545  1.00  3.47           H  
ATOM    721 1HH2 ARG A  46     -16.533   3.308   0.778  1.00  3.47           H  
ATOM    722 2HH2 ARG A  46     -17.419   2.090   1.673  1.00  3.47           H  
ATOM    723  N   VAL A  47     -21.551   0.847  -3.386  1.00  2.28           N  
ATOM    724  CA  VAL A  47     -22.675   0.626  -2.492  1.00  3.05           C  
ATOM    725  C   VAL A  47     -22.189   0.727  -1.058  1.00  2.57           C  
ATOM    726  O   VAL A  47     -21.213   0.077  -0.681  1.00  2.76           O  
ATOM    727  CB  VAL A  47     -23.318  -0.751  -2.738  1.00  4.57           C  
ATOM    728  CG1 VAL A  47     -24.460  -0.977  -1.756  1.00  4.57           C  
ATOM    729  CG2 VAL A  47     -23.821  -0.826  -4.173  1.00  4.57           C  
ATOM    730  H   VAL A  47     -20.809   0.162  -3.411  1.00  2.74           H  
ATOM    731  HA  VAL A  47     -23.424   1.398  -2.666  1.00  3.66           H  
ATOM    732  HB  VAL A  47     -22.576  -1.531  -2.569  1.00  5.49           H  
ATOM    733 1HG1 VAL A  47     -24.902  -1.958  -1.930  1.00  5.49           H  
ATOM    734 2HG1 VAL A  47     -24.080  -0.928  -0.736  1.00  5.49           H  
ATOM    735 3HG1 VAL A  47     -25.219  -0.207  -1.898  1.00  5.49           H  
ATOM    736 1HG2 VAL A  47     -24.269  -1.803  -4.351  1.00  5.49           H  
ATOM    737 2HG2 VAL A  47     -24.567  -0.048  -4.338  1.00  5.49           H  
ATOM    738 3HG2 VAL A  47     -22.987  -0.679  -4.860  1.00  5.49           H  
ATOM    739  N   TYR A  48     -22.855   1.555  -0.267  1.00  2.81           N  
ATOM    740  CA  TYR A  48     -22.444   1.779   1.110  1.00  2.49           C  
ATOM    741  C   TYR A  48     -23.190   0.876   2.077  1.00  2.33           C  
ATOM    742  O   TYR A  48     -24.323   0.471   1.813  1.00  2.49           O  
ATOM    743  CB  TYR A  48     -22.653   3.243   1.478  1.00  3.74           C  
ATOM    744  CG  TYR A  48     -21.768   4.154   0.667  1.00  3.74           C  
ATOM    745  CD1 TYR A  48     -22.296   4.948  -0.338  1.00  3.74           C  
ATOM    746  CD2 TYR A  48     -20.414   4.168   0.903  1.00  3.74           C  
ATOM    747  CE1 TYR A  48     -21.462   5.765  -1.078  1.00  3.74           C  
ATOM    748  CE2 TYR A  48     -19.593   4.973   0.154  1.00  3.74           C  
ATOM    749  CZ  TYR A  48     -20.103   5.772  -0.823  1.00  3.74           C  
ATOM    750  OH  TYR A  48     -19.253   6.569  -1.553  1.00  3.74           O  
ATOM    751  H   TYR A  48     -23.657   2.051  -0.631  1.00  3.37           H  
ATOM    752  HA  TYR A  48     -21.382   1.546   1.195  1.00  2.99           H  
ATOM    753 1HB  TYR A  48     -23.692   3.527   1.307  1.00  4.48           H  
ATOM    754 2HB  TYR A  48     -22.432   3.398   2.533  1.00  4.48           H  
ATOM    755  HD1 TYR A  48     -23.368   4.934  -0.538  1.00  4.48           H  
ATOM    756  HD2 TYR A  48     -19.991   3.534   1.677  1.00  4.48           H  
ATOM    757  HE1 TYR A  48     -21.871   6.398  -1.859  1.00  4.48           H  
ATOM    758  HE2 TYR A  48     -18.520   4.977   0.335  1.00  4.48           H  
ATOM    759  HH  TYR A  48     -18.345   6.243  -1.460  1.00  4.48           H  
ATOM    760  N   LYS A  49     -22.544   0.558   3.199  1.00  2.31           N  
ATOM    761  CA  LYS A  49     -23.143  -0.302   4.215  1.00  2.48           C  
ATOM    762  C   LYS A  49     -24.265   0.410   4.962  1.00  2.20           C  
ATOM    763  O   LYS A  49     -25.187  -0.229   5.470  1.00  2.34           O  
ATOM    764  CB  LYS A  49     -22.081  -0.772   5.208  1.00  3.72           C  
ATOM    765  CG  LYS A  49     -21.069  -1.752   4.633  1.00  3.72           C  
ATOM    766  CD  LYS A  49     -20.041  -2.155   5.679  1.00  3.72           C  
ATOM    767  CE  LYS A  49     -19.027  -3.137   5.112  1.00  3.72           C  
ATOM    768  NZ  LYS A  49     -17.995  -3.510   6.118  1.00  3.72           N  
ATOM    769  H   LYS A  49     -21.610   0.925   3.362  1.00  2.77           H  
ATOM    770  HA  LYS A  49     -23.571  -1.173   3.721  1.00  2.98           H  
ATOM    771 1HB  LYS A  49     -21.531   0.090   5.588  1.00  4.46           H  
ATOM    772 2HB  LYS A  49     -22.565  -1.252   6.058  1.00  4.46           H  
ATOM    773 1HG  LYS A  49     -21.585  -2.645   4.278  1.00  4.46           H  
ATOM    774 2HG  LYS A  49     -20.555  -1.291   3.790  1.00  4.46           H  
ATOM    775 1HD  LYS A  49     -19.514  -1.266   6.030  1.00  4.46           H  
ATOM    776 2HD  LYS A  49     -20.545  -2.616   6.528  1.00  4.46           H  
ATOM    777 1HE  LYS A  49     -19.544  -4.038   4.787  1.00  4.46           H  
ATOM    778 2HE  LYS A  49     -18.533  -2.686   4.252  1.00  4.46           H  
ATOM    779 1HZ  LYS A  49     -17.342  -4.161   5.706  1.00  4.46           H  
ATOM    780 2HZ  LYS A  49     -17.500  -2.681   6.417  1.00  4.46           H  
ATOM    781 3HZ  LYS A  49     -18.441  -3.941   6.916  1.00  4.46           H  
ATOM    782  N   SER A  50     -24.183   1.736   5.025  1.00  1.93           N  
ATOM    783  CA  SER A  50     -25.196   2.534   5.693  1.00  1.78           C  
ATOM    784  C   SER A  50     -25.183   3.952   5.168  1.00  1.57           C  
ATOM    785  O   SER A  50     -24.231   4.366   4.504  1.00  1.48           O  
ATOM    786  CB  SER A  50     -24.959   2.553   7.193  1.00  2.67           C  
ATOM    787  OG  SER A  50     -23.801   3.275   7.520  1.00  2.67           O  
ATOM    788  H   SER A  50     -23.399   2.204   4.596  1.00  2.32           H  
ATOM    789  HA  SER A  50     -26.175   2.098   5.490  1.00  2.14           H  
ATOM    790 1HB  SER A  50     -25.820   2.990   7.696  1.00  3.20           H  
ATOM    791 2HB  SER A  50     -24.861   1.528   7.550  1.00  3.20           H  
ATOM    792  HG  SER A  50     -23.659   3.129   8.459  1.00  3.20           H  
ATOM    793  N   ASP A  51     -26.234   4.698   5.492  1.00  1.54           N  
ATOM    794  CA  ASP A  51     -26.336   6.093   5.095  1.00  1.44           C  
ATOM    795  C   ASP A  51     -25.264   6.906   5.798  1.00  1.38           C  
ATOM    796  O   ASP A  51     -24.728   7.852   5.227  1.00  1.39           O  
ATOM    797  CB  ASP A  51     -27.719   6.647   5.420  1.00  2.16           C  
ATOM    798  CG  ASP A  51     -28.799   6.079   4.511  1.00  2.16           C  
ATOM    799  OD1 ASP A  51     -28.458   5.502   3.505  1.00  2.16           O  
ATOM    800  OD2 ASP A  51     -29.954   6.224   4.832  1.00  2.16           O  
ATOM    801  H   ASP A  51     -26.982   4.286   6.032  1.00  1.85           H  
ATOM    802  HA  ASP A  51     -26.173   6.164   4.020  1.00  1.73           H  
ATOM    803 1HB  ASP A  51     -27.973   6.412   6.454  1.00  2.59           H  
ATOM    804 2HB  ASP A  51     -27.714   7.734   5.322  1.00  2.59           H  
ATOM    805  N   ALA A  52     -24.947   6.511   7.033  1.00  1.46           N  
ATOM    806  CA  ALA A  52     -23.897   7.153   7.801  1.00  1.51           C  
ATOM    807  C   ALA A  52     -22.570   6.979   7.091  1.00  1.45           C  
ATOM    808  O   ALA A  52     -21.805   7.940   6.981  1.00  1.39           O  
ATOM    809  CB  ALA A  52     -23.828   6.571   9.201  1.00  2.27           C  
ATOM    810  H   ALA A  52     -25.447   5.737   7.447  1.00  1.75           H  
ATOM    811  HA  ALA A  52     -24.113   8.220   7.861  1.00  1.81           H  
ATOM    812 1HB  ALA A  52     -23.041   7.074   9.764  1.00  2.72           H  
ATOM    813 2HB  ALA A  52     -24.784   6.720   9.703  1.00  2.72           H  
ATOM    814 3HB  ALA A  52     -23.610   5.507   9.144  1.00  2.72           H  
ATOM    815  N   GLU A  53     -22.308   5.761   6.587  1.00  1.55           N  
ATOM    816  CA  GLU A  53     -21.082   5.528   5.840  1.00  1.57           C  
ATOM    817  C   GLU A  53     -21.046   6.425   4.633  1.00  1.39           C  
ATOM    818  O   GLU A  53     -20.046   7.096   4.402  1.00  1.39           O  
ATOM    819  CB  GLU A  53     -20.905   4.079   5.371  1.00  2.35           C  
ATOM    820  CG  GLU A  53     -19.576   3.925   4.626  1.00  2.35           C  
ATOM    821  CD  GLU A  53     -19.237   2.561   4.080  1.00  2.35           C  
ATOM    822  OE1 GLU A  53     -20.049   1.669   4.142  1.00  2.35           O  
ATOM    823  OE2 GLU A  53     -18.138   2.429   3.578  1.00  2.35           O  
ATOM    824  H   GLU A  53     -22.962   4.998   6.725  1.00  1.86           H  
ATOM    825  HA  GLU A  53     -20.236   5.785   6.474  1.00  1.88           H  
ATOM    826 1HB  GLU A  53     -20.911   3.405   6.226  1.00  2.83           H  
ATOM    827 2HB  GLU A  53     -21.720   3.793   4.707  1.00  2.83           H  
ATOM    828 1HG  GLU A  53     -19.599   4.621   3.793  1.00  2.83           H  
ATOM    829 2HG  GLU A  53     -18.776   4.240   5.294  1.00  2.83           H  
ATOM    830  N   LYS A  54     -22.138   6.439   3.869  1.00  1.37           N  
ATOM    831  CA  LYS A  54     -22.237   7.264   2.676  1.00  1.45           C  
ATOM    832  C   LYS A  54     -21.883   8.716   2.947  1.00  1.18           C  
ATOM    833  O   LYS A  54     -21.127   9.316   2.185  1.00  1.04           O  
ATOM    834  CB  LYS A  54     -23.640   7.183   2.087  1.00  2.17           C  
ATOM    835  CG  LYS A  54     -23.815   8.007   0.822  1.00  2.17           C  
ATOM    836  CD  LYS A  54     -25.196   7.826   0.218  1.00  2.17           C  
ATOM    837  CE  LYS A  54     -25.342   8.672  -1.034  1.00  2.17           C  
ATOM    838  NZ  LYS A  54     -26.676   8.517  -1.671  1.00  2.17           N  
ATOM    839  H   LYS A  54     -22.924   5.850   4.118  1.00  1.64           H  
ATOM    840  HA  LYS A  54     -21.531   6.885   1.938  1.00  1.74           H  
ATOM    841 1HB  LYS A  54     -23.885   6.146   1.858  1.00  2.61           H  
ATOM    842 2HB  LYS A  54     -24.367   7.537   2.815  1.00  2.61           H  
ATOM    843 1HG  LYS A  54     -23.677   9.061   1.063  1.00  2.61           H  
ATOM    844 2HG  LYS A  54     -23.065   7.726   0.088  1.00  2.61           H  
ATOM    845 1HD  LYS A  54     -25.354   6.777  -0.035  1.00  2.61           H  
ATOM    846 2HD  LYS A  54     -25.954   8.127   0.941  1.00  2.61           H  
ATOM    847 1HE  LYS A  54     -25.197   9.720  -0.775  1.00  2.61           H  
ATOM    848 2HE  LYS A  54     -24.576   8.380  -1.750  1.00  2.61           H  
ATOM    849 1HZ  LYS A  54     -26.701   9.102  -2.497  1.00  2.61           H  
ATOM    850 2HZ  LYS A  54     -26.820   7.554  -1.937  1.00  2.61           H  
ATOM    851 3HZ  LYS A  54     -27.400   8.803  -1.030  1.00  2.61           H  
ATOM    852  N   GLU A  55     -22.433   9.280   4.022  1.00  1.22           N  
ATOM    853  CA  GLU A  55     -22.168  10.668   4.381  1.00  1.18           C  
ATOM    854  C   GLU A  55     -20.703  10.911   4.727  1.00  1.02           C  
ATOM    855  O   GLU A  55     -20.129  11.923   4.317  1.00  1.00           O  
ATOM    856  CB  GLU A  55     -23.046  11.078   5.561  1.00  1.77           C  
ATOM    857  CG  GLU A  55     -24.527  11.202   5.231  1.00  1.77           C  
ATOM    858  CD  GLU A  55     -25.370  11.515   6.435  1.00  1.77           C  
ATOM    859  OE1 GLU A  55     -24.851  11.489   7.525  1.00  1.77           O  
ATOM    860  OE2 GLU A  55     -26.536  11.785   6.265  1.00  1.77           O  
ATOM    861  H   GLU A  55     -23.065   8.739   4.598  1.00  1.46           H  
ATOM    862  HA  GLU A  55     -22.421  11.294   3.525  1.00  1.42           H  
ATOM    863 1HB  GLU A  55     -22.944  10.344   6.361  1.00  2.12           H  
ATOM    864 2HB  GLU A  55     -22.708  12.037   5.950  1.00  2.12           H  
ATOM    865 1HG  GLU A  55     -24.657  11.998   4.499  1.00  2.12           H  
ATOM    866 2HG  GLU A  55     -24.873  10.275   4.779  1.00  2.12           H  
ATOM    867  N   MET A  56     -20.096   9.978   5.462  1.00  0.99           N  
ATOM    868  CA  MET A  56     -18.694  10.112   5.834  1.00  0.92           C  
ATOM    869  C   MET A  56     -17.800   9.983   4.614  1.00  0.81           C  
ATOM    870  O   MET A  56     -16.840  10.738   4.460  1.00  0.78           O  
ATOM    871  CB  MET A  56     -18.326   9.059   6.874  1.00  1.38           C  
ATOM    872  CG  MET A  56     -18.946   9.290   8.245  1.00  1.38           C  
ATOM    873  SD  MET A  56     -18.311   8.161   9.500  1.00  1.38           S  
ATOM    874  CE  MET A  56     -19.131   6.640   9.034  1.00  1.38           C  
ATOM    875  H   MET A  56     -20.619   9.173   5.791  1.00  1.19           H  
ATOM    876  HA  MET A  56     -18.538  11.103   6.259  1.00  1.10           H  
ATOM    877 1HB  MET A  56     -18.645   8.077   6.526  1.00  1.66           H  
ATOM    878 2HB  MET A  56     -17.243   9.028   6.997  1.00  1.66           H  
ATOM    879 1HG  MET A  56     -18.742  10.311   8.566  1.00  1.66           H  
ATOM    880 2HG  MET A  56     -20.026   9.164   8.184  1.00  1.66           H  
ATOM    881 1HE  MET A  56     -18.839   5.843   9.718  1.00  1.66           H  
ATOM    882 2HE  MET A  56     -20.211   6.781   9.078  1.00  1.66           H  
ATOM    883 3HE  MET A  56     -18.839   6.370   8.019  1.00  1.66           H  
ATOM    884  N   ARG A  57     -18.152   9.047   3.737  1.00  0.83           N  
ATOM    885  CA  ARG A  57     -17.431   8.793   2.506  1.00  0.85           C  
ATOM    886  C   ARG A  57     -17.556   9.962   1.563  1.00  0.66           C  
ATOM    887  O   ARG A  57     -16.609  10.282   0.851  1.00  0.55           O  
ATOM    888  CB  ARG A  57     -17.959   7.532   1.870  1.00  1.27           C  
ATOM    889  CG  ARG A  57     -17.647   6.284   2.668  1.00  1.27           C  
ATOM    890  CD  ARG A  57     -16.240   5.904   2.545  1.00  1.27           C  
ATOM    891  NE  ARG A  57     -15.950   4.671   3.243  1.00  1.27           N  
ATOM    892  CZ  ARG A  57     -14.705   4.297   3.573  1.00  1.27           C  
ATOM    893  NH1 ARG A  57     -13.695   5.070   3.239  1.00  1.27           N  
ATOM    894  NH2 ARG A  57     -14.501   3.168   4.230  1.00  1.27           N  
ATOM    895  H   ARG A  57     -18.950   8.466   3.939  1.00  1.00           H  
ATOM    896  HA  ARG A  57     -16.378   8.648   2.742  1.00  1.02           H  
ATOM    897 1HB  ARG A  57     -19.040   7.600   1.762  1.00  1.53           H  
ATOM    898 2HB  ARG A  57     -17.535   7.408   0.876  1.00  1.53           H  
ATOM    899 1HG  ARG A  57     -17.830   6.483   3.722  1.00  1.53           H  
ATOM    900 2HG  ARG A  57     -18.259   5.448   2.357  1.00  1.53           H  
ATOM    901 1HD  ARG A  57     -15.992   5.767   1.493  1.00  1.53           H  
ATOM    902 2HD  ARG A  57     -15.614   6.690   2.967  1.00  1.53           H  
ATOM    903  HE  ARG A  57     -16.721   4.058   3.497  1.00  1.53           H  
ATOM    904 1HH1 ARG A  57     -13.851   5.924   2.709  1.00  1.53           H  
ATOM    905 2HH1 ARG A  57     -12.754   4.803   3.502  1.00  1.53           H  
ATOM    906 1HH2 ARG A  57     -15.284   2.581   4.483  1.00  1.53           H  
ATOM    907 2HH2 ARG A  57     -13.555   2.892   4.475  1.00  1.53           H  
ATOM    908  N   PHE A  58     -18.714  10.614   1.585  1.00  0.67           N  
ATOM    909  CA  PHE A  58     -18.947  11.820   0.820  1.00  0.61           C  
ATOM    910  C   PHE A  58     -18.031  12.941   1.269  1.00  0.49           C  
ATOM    911  O   PHE A  58     -17.446  13.626   0.434  1.00  0.41           O  
ATOM    912  CB  PHE A  58     -20.403  12.234   0.858  1.00  0.92           C  
ATOM    913  CG  PHE A  58     -20.632  13.534   0.169  1.00  0.92           C  
ATOM    914  CD1 PHE A  58     -20.211  13.719  -1.134  1.00  0.92           C  
ATOM    915  CD2 PHE A  58     -21.287  14.567   0.814  1.00  0.92           C  
ATOM    916  CE1 PHE A  58     -20.425  14.916  -1.777  1.00  0.92           C  
ATOM    917  CE2 PHE A  58     -21.511  15.762   0.170  1.00  0.92           C  
ATOM    918  CZ  PHE A  58     -21.078  15.939  -1.125  1.00  0.92           C  
ATOM    919  H   PHE A  58     -19.472  10.264   2.153  1.00  0.80           H  
ATOM    920  HA  PHE A  58     -18.709  11.603  -0.222  1.00  0.73           H  
ATOM    921 1HB  PHE A  58     -21.016  11.474   0.376  1.00  1.10           H  
ATOM    922 2HB  PHE A  58     -20.738  12.326   1.890  1.00  1.10           H  
ATOM    923  HD1 PHE A  58     -19.696  12.906  -1.645  1.00  1.10           H  
ATOM    924  HD2 PHE A  58     -21.629  14.425   1.839  1.00  1.10           H  
ATOM    925  HE1 PHE A  58     -20.079  15.049  -2.801  1.00  1.10           H  
ATOM    926  HE2 PHE A  58     -22.032  16.565   0.685  1.00  1.10           H  
ATOM    927  HZ  PHE A  58     -21.255  16.887  -1.629  1.00  1.10           H  
ATOM    928  N   GLN A  59     -17.905  13.141   2.581  1.00  0.61           N  
ATOM    929  CA  GLN A  59     -16.984  14.159   3.068  1.00  0.66           C  
ATOM    930  C   GLN A  59     -15.555  13.846   2.652  1.00  0.50           C  
ATOM    931  O   GLN A  59     -14.824  14.746   2.239  1.00  0.65           O  
ATOM    932  CB  GLN A  59     -17.049  14.285   4.587  1.00  0.99           C  
ATOM    933  CG  GLN A  59     -16.131  15.367   5.149  1.00  0.99           C  
ATOM    934  CD  GLN A  59     -16.509  16.766   4.694  1.00  0.99           C  
ATOM    935  OE1 GLN A  59     -17.670  17.174   4.816  1.00  0.99           O  
ATOM    936  NE2 GLN A  59     -15.541  17.516   4.171  1.00  0.99           N  
ATOM    937  H   GLN A  59     -18.446  12.588   3.238  1.00  0.73           H  
ATOM    938  HA  GLN A  59     -17.259  15.114   2.628  1.00  0.79           H  
ATOM    939 1HB  GLN A  59     -18.070  14.514   4.891  1.00  1.19           H  
ATOM    940 2HB  GLN A  59     -16.775  13.336   5.045  1.00  1.19           H  
ATOM    941 1HG  GLN A  59     -16.183  15.338   6.237  1.00  1.19           H  
ATOM    942 2HG  GLN A  59     -15.111  15.168   4.821  1.00  1.19           H  
ATOM    943 1HE2 GLN A  59     -15.740  18.445   3.860  1.00  1.19           H  
ATOM    944 2HE2 GLN A  59     -14.605  17.161   4.077  1.00  1.19           H  
ATOM    945  N   ILE A  60     -15.179  12.567   2.720  1.00  0.38           N  
ATOM    946  CA  ILE A  60     -13.854  12.132   2.305  1.00  0.30           C  
ATOM    947  C   ILE A  60     -13.647  12.401   0.824  1.00  0.23           C  
ATOM    948  O   ILE A  60     -12.586  12.877   0.417  1.00  0.29           O  
ATOM    949  CB  ILE A  60     -13.639  10.648   2.568  1.00  0.45           C  
ATOM    950  CG1 ILE A  60     -13.606  10.354   4.063  1.00  0.45           C  
ATOM    951  CG2 ILE A  60     -12.330  10.251   1.943  1.00  0.45           C  
ATOM    952  CD1 ILE A  60     -13.693   8.877   4.378  1.00  0.45           C  
ATOM    953  H   ILE A  60     -15.822  11.876   3.091  1.00  0.46           H  
ATOM    954  HA  ILE A  60     -13.110  12.697   2.866  1.00  0.36           H  
ATOM    955  HB  ILE A  60     -14.448  10.064   2.131  1.00  0.54           H  
ATOM    956 1HG1 ILE A  60     -12.677  10.742   4.480  1.00  0.54           H  
ATOM    957 2HG1 ILE A  60     -14.435  10.865   4.549  1.00  0.54           H  
ATOM    958 1HG2 ILE A  60     -12.170   9.195   2.128  1.00  0.54           H  
ATOM    959 2HG2 ILE A  60     -12.360  10.438   0.870  1.00  0.54           H  
ATOM    960 3HG2 ILE A  60     -11.520  10.828   2.391  1.00  0.54           H  
ATOM    961 1HD1 ILE A  60     -13.660   8.734   5.458  1.00  0.54           H  
ATOM    962 2HD1 ILE A  60     -14.627   8.476   3.987  1.00  0.54           H  
ATOM    963 3HD1 ILE A  60     -12.855   8.357   3.918  1.00  0.54           H  
ATOM    964  N   PHE A  61     -14.673  12.087   0.032  1.00  0.19           N  
ATOM    965  CA  PHE A  61     -14.685  12.331  -1.396  1.00  0.14           C  
ATOM    966  C   PHE A  61     -14.407  13.783  -1.677  1.00  0.19           C  
ATOM    967  O   PHE A  61     -13.491  14.085  -2.435  1.00  0.20           O  
ATOM    968  CB  PHE A  61     -16.046  11.932  -1.982  1.00  0.21           C  
ATOM    969  CG  PHE A  61     -16.282  12.329  -3.410  1.00  0.21           C  
ATOM    970  CD1 PHE A  61     -15.755  11.598  -4.459  1.00  0.21           C  
ATOM    971  CD2 PHE A  61     -17.063  13.441  -3.702  1.00  0.21           C  
ATOM    972  CE1 PHE A  61     -15.993  11.973  -5.766  1.00  0.21           C  
ATOM    973  CE2 PHE A  61     -17.309  13.811  -5.009  1.00  0.21           C  
ATOM    974  CZ  PHE A  61     -16.769  13.074  -6.042  1.00  0.21           C  
ATOM    975  H   PHE A  61     -15.490  11.661   0.438  1.00  0.23           H  
ATOM    976  HA  PHE A  61     -13.904  11.729  -1.861  1.00  0.17           H  
ATOM    977 1HB  PHE A  61     -16.153  10.850  -1.915  1.00  0.25           H  
ATOM    978 2HB  PHE A  61     -16.842  12.361  -1.387  1.00  0.25           H  
ATOM    979  HD1 PHE A  61     -15.149  10.719  -4.243  1.00  0.25           H  
ATOM    980  HD2 PHE A  61     -17.489  14.020  -2.882  1.00  0.25           H  
ATOM    981  HE1 PHE A  61     -15.567  11.395  -6.580  1.00  0.25           H  
ATOM    982  HE2 PHE A  61     -17.925  14.684  -5.225  1.00  0.25           H  
ATOM    983  HZ  PHE A  61     -16.953  13.358  -7.074  1.00  0.25           H  
ATOM    984  N   LYS A  62     -15.168  14.676  -1.040  1.00  0.30           N  
ATOM    985  CA  LYS A  62     -15.002  16.110  -1.227  1.00  0.47           C  
ATOM    986  C   LYS A  62     -13.600  16.572  -0.873  1.00  0.38           C  
ATOM    987  O   LYS A  62     -13.027  17.401  -1.581  1.00  0.46           O  
ATOM    988  CB  LYS A  62     -15.990  16.886  -0.363  1.00  0.70           C  
ATOM    989  CG  LYS A  62     -17.446  16.823  -0.782  1.00  0.70           C  
ATOM    990  CD  LYS A  62     -18.246  17.834   0.023  1.00  0.70           C  
ATOM    991  CE  LYS A  62     -18.335  17.410   1.479  1.00  0.70           C  
ATOM    992  NZ  LYS A  62     -19.129  18.362   2.298  1.00  0.70           N  
ATOM    993  H   LYS A  62     -15.899  14.348  -0.424  1.00  0.36           H  
ATOM    994  HA  LYS A  62     -15.181  16.346  -2.276  1.00  0.56           H  
ATOM    995 1HB  LYS A  62     -15.931  16.521   0.663  1.00  0.85           H  
ATOM    996 2HB  LYS A  62     -15.701  17.937  -0.346  1.00  0.85           H  
ATOM    997 1HG  LYS A  62     -17.539  17.052  -1.840  1.00  0.85           H  
ATOM    998 2HG  LYS A  62     -17.841  15.826  -0.604  1.00  0.85           H  
ATOM    999 1HD  LYS A  62     -17.759  18.809  -0.031  1.00  0.85           H  
ATOM   1000 2HD  LYS A  62     -19.250  17.929  -0.385  1.00  0.85           H  
ATOM   1001 1HE  LYS A  62     -18.797  16.425   1.536  1.00  0.85           H  
ATOM   1002 2HE  LYS A  62     -17.328  17.350   1.889  1.00  0.85           H  
ATOM   1003 1HZ  LYS A  62     -19.157  18.040   3.256  1.00  0.85           H  
ATOM   1004 2HZ  LYS A  62     -18.707  19.279   2.262  1.00  0.85           H  
ATOM   1005 3HZ  LYS A  62     -20.070  18.417   1.935  1.00  0.85           H  
ATOM   1006  N   ASP A  63     -13.045  16.026   0.211  1.00  0.36           N  
ATOM   1007  CA  ASP A  63     -11.703  16.387   0.640  1.00  0.41           C  
ATOM   1008  C   ASP A  63     -10.697  16.045  -0.454  1.00  0.40           C  
ATOM   1009  O   ASP A  63      -9.845  16.866  -0.806  1.00  0.62           O  
ATOM   1010  CB  ASP A  63     -11.337  15.652   1.937  1.00  0.61           C  
ATOM   1011  CG  ASP A  63     -12.130  16.122   3.157  1.00  0.61           C  
ATOM   1012  OD1 ASP A  63     -12.784  17.136   3.080  1.00  0.61           O  
ATOM   1013  OD2 ASP A  63     -12.070  15.456   4.163  1.00  0.61           O  
ATOM   1014  H   ASP A  63     -13.574  15.369   0.771  1.00  0.43           H  
ATOM   1015  HA  ASP A  63     -11.668  17.462   0.819  1.00  0.49           H  
ATOM   1016 1HB  ASP A  63     -11.506  14.584   1.807  1.00  0.74           H  
ATOM   1017 2HB  ASP A  63     -10.275  15.789   2.143  1.00  0.74           H  
ATOM   1018  N   ASN A  64     -10.824  14.838  -1.007  1.00  0.24           N  
ATOM   1019  CA  ASN A  64      -9.940  14.403  -2.071  1.00  0.24           C  
ATOM   1020  C   ASN A  64     -10.189  15.174  -3.359  1.00  0.23           C  
ATOM   1021  O   ASN A  64      -9.236  15.464  -4.076  1.00  0.26           O  
ATOM   1022  CB  ASN A  64     -10.058  12.910  -2.272  1.00  0.36           C  
ATOM   1023  CG  ASN A  64      -9.362  12.130  -1.180  1.00  0.36           C  
ATOM   1024  OD1 ASN A  64      -8.411  12.619  -0.556  1.00  0.36           O  
ATOM   1025  ND2 ASN A  64      -9.821  10.929  -0.946  1.00  0.36           N  
ATOM   1026  H   ASN A  64     -11.539  14.205  -0.670  1.00  0.29           H  
ATOM   1027  HA  ASN A  64      -8.916  14.616  -1.768  1.00  0.29           H  
ATOM   1028 1HB  ASN A  64     -11.112  12.628  -2.286  1.00  0.43           H  
ATOM   1029 2HB  ASN A  64      -9.629  12.634  -3.235  1.00  0.43           H  
ATOM   1030 1HD2 ASN A  64      -9.421  10.335  -0.243  1.00  0.43           H  
ATOM   1031 2HD2 ASN A  64     -10.598  10.589  -1.472  1.00  0.43           H  
ATOM   1032  N   VAL A  65     -11.439  15.556  -3.631  1.00  0.23           N  
ATOM   1033  CA  VAL A  65     -11.753  16.376  -4.797  1.00  0.27           C  
ATOM   1034  C   VAL A  65     -11.018  17.693  -4.762  1.00  0.33           C  
ATOM   1035  O   VAL A  65     -10.442  18.107  -5.762  1.00  0.35           O  
ATOM   1036  CB  VAL A  65     -13.263  16.675  -4.900  1.00  0.41           C  
ATOM   1037  CG1 VAL A  65     -13.493  17.738  -5.958  1.00  0.41           C  
ATOM   1038  CG2 VAL A  65     -14.023  15.427  -5.299  1.00  0.41           C  
ATOM   1039  H   VAL A  65     -12.194  15.267  -3.024  1.00  0.28           H  
ATOM   1040  HA  VAL A  65     -11.437  15.831  -5.690  1.00  0.32           H  
ATOM   1041  HB  VAL A  65     -13.625  17.050  -3.945  1.00  0.49           H  
ATOM   1042 1HG1 VAL A  65     -14.557  17.957  -6.029  1.00  0.49           H  
ATOM   1043 2HG1 VAL A  65     -12.955  18.646  -5.686  1.00  0.49           H  
ATOM   1044 3HG1 VAL A  65     -13.132  17.376  -6.920  1.00  0.49           H  
ATOM   1045 1HG2 VAL A  65     -15.083  15.654  -5.373  1.00  0.49           H  
ATOM   1046 2HG2 VAL A  65     -13.665  15.090  -6.261  1.00  0.49           H  
ATOM   1047 3HG2 VAL A  65     -13.877  14.642  -4.571  1.00  0.49           H  
ATOM   1048  N   GLU A  66     -11.035  18.353  -3.606  1.00  0.38           N  
ATOM   1049  CA  GLU A  66     -10.355  19.629  -3.474  1.00  0.58           C  
ATOM   1050  C   GLU A  66      -8.855  19.459  -3.669  1.00  0.40           C  
ATOM   1051  O   GLU A  66      -8.214  20.294  -4.313  1.00  0.40           O  
ATOM   1052  CB  GLU A  66     -10.651  20.251  -2.109  1.00  0.87           C  
ATOM   1053  CG  GLU A  66     -12.090  20.723  -1.946  1.00  0.87           C  
ATOM   1054  CD  GLU A  66     -12.366  21.333  -0.599  1.00  0.87           C  
ATOM   1055  OE1 GLU A  66     -11.475  21.366   0.215  1.00  0.87           O  
ATOM   1056  OE2 GLU A  66     -13.472  21.771  -0.386  1.00  0.87           O  
ATOM   1057  H   GLU A  66     -11.544  17.971  -2.819  1.00  0.46           H  
ATOM   1058  HA  GLU A  66     -10.724  20.301  -4.247  1.00  0.70           H  
ATOM   1059 1HB  GLU A  66     -10.447  19.523  -1.323  1.00  1.04           H  
ATOM   1060 2HB  GLU A  66      -9.996  21.107  -1.945  1.00  1.04           H  
ATOM   1061 1HG  GLU A  66     -12.305  21.464  -2.716  1.00  1.04           H  
ATOM   1062 2HG  GLU A  66     -12.758  19.878  -2.101  1.00  1.04           H  
ATOM   1063  N   ARG A  67      -8.306  18.361  -3.145  1.00  0.43           N  
ATOM   1064  CA  ARG A  67      -6.890  18.066  -3.311  1.00  0.46           C  
ATOM   1065  C   ARG A  67      -6.539  17.836  -4.780  1.00  0.39           C  
ATOM   1066  O   ARG A  67      -5.542  18.364  -5.266  1.00  0.47           O  
ATOM   1067  CB  ARG A  67      -6.519  16.836  -2.500  1.00  0.69           C  
ATOM   1068  CG  ARG A  67      -6.520  17.038  -0.997  1.00  0.69           C  
ATOM   1069  CD  ARG A  67      -6.288  15.762  -0.279  1.00  0.69           C  
ATOM   1070  NE  ARG A  67      -6.260  15.949   1.161  1.00  0.69           N  
ATOM   1071  CZ  ARG A  67      -6.281  14.945   2.057  1.00  0.69           C  
ATOM   1072  NH1 ARG A  67      -6.341  13.698   1.642  1.00  0.69           N  
ATOM   1073  NH2 ARG A  67      -6.240  15.214   3.351  1.00  0.69           N  
ATOM   1074  H   ARG A  67      -8.875  17.725  -2.597  1.00  0.52           H  
ATOM   1075  HA  ARG A  67      -6.313  18.914  -2.944  1.00  0.55           H  
ATOM   1076 1HB  ARG A  67      -7.213  16.028  -2.721  1.00  0.83           H  
ATOM   1077 2HB  ARG A  67      -5.523  16.498  -2.785  1.00  0.83           H  
ATOM   1078 1HG  ARG A  67      -5.725  17.732  -0.723  1.00  0.83           H  
ATOM   1079 2HG  ARG A  67      -7.479  17.445  -0.679  1.00  0.83           H  
ATOM   1080 1HD  ARG A  67      -7.087  15.060  -0.514  1.00  0.83           H  
ATOM   1081 2HD  ARG A  67      -5.333  15.339  -0.586  1.00  0.83           H  
ATOM   1082  HE  ARG A  67      -6.215  16.895   1.514  1.00  0.83           H  
ATOM   1083 1HH1 ARG A  67      -6.379  13.494   0.651  1.00  0.83           H  
ATOM   1084 2HH1 ARG A  67      -6.356  12.943   2.311  1.00  0.83           H  
ATOM   1085 1HH2 ARG A  67      -6.194  16.173   3.666  1.00  0.83           H  
ATOM   1086 2HH2 ARG A  67      -6.256  14.463   4.024  1.00  0.83           H  
ATOM   1087  N   ILE A  68      -7.381  17.078  -5.477  1.00  0.34           N  
ATOM   1088  CA  ILE A  68      -7.210  16.782  -6.895  1.00  0.36           C  
ATOM   1089  C   ILE A  68      -7.299  18.011  -7.769  1.00  0.35           C  
ATOM   1090  O   ILE A  68      -6.451  18.218  -8.637  1.00  0.47           O  
ATOM   1091  CB  ILE A  68      -8.258  15.758  -7.346  1.00  0.54           C  
ATOM   1092  CG1 ILE A  68      -7.957  14.404  -6.716  1.00  0.54           C  
ATOM   1093  CG2 ILE A  68      -8.336  15.672  -8.857  1.00  0.54           C  
ATOM   1094  CD1 ILE A  68      -9.090  13.433  -6.858  1.00  0.54           C  
ATOM   1095  H   ILE A  68      -8.172  16.668  -5.003  1.00  0.41           H  
ATOM   1096  HA  ILE A  68      -6.221  16.345  -7.029  1.00  0.43           H  
ATOM   1097  HB  ILE A  68      -9.232  16.067  -6.968  1.00  0.65           H  
ATOM   1098 1HG1 ILE A  68      -7.079  13.977  -7.195  1.00  0.65           H  
ATOM   1099 2HG1 ILE A  68      -7.736  14.535  -5.660  1.00  0.65           H  
ATOM   1100 1HG2 ILE A  68      -9.104  14.951  -9.139  1.00  0.65           H  
ATOM   1101 2HG2 ILE A  68      -8.590  16.648  -9.266  1.00  0.65           H  
ATOM   1102 3HG2 ILE A  68      -7.378  15.354  -9.256  1.00  0.65           H  
ATOM   1103 1HD1 ILE A  68      -8.814  12.490  -6.400  1.00  0.65           H  
ATOM   1104 2HD1 ILE A  68      -9.976  13.833  -6.365  1.00  0.65           H  
ATOM   1105 3HD1 ILE A  68      -9.301  13.276  -7.913  1.00  0.65           H  
ATOM   1106  N   GLU A  69      -8.314  18.832  -7.529  1.00  0.27           N  
ATOM   1107  CA  GLU A  69      -8.512  20.040  -8.306  1.00  0.30           C  
ATOM   1108  C   GLU A  69      -7.359  21.008  -8.077  1.00  0.41           C  
ATOM   1109  O   GLU A  69      -6.933  21.691  -9.006  1.00  0.81           O  
ATOM   1110  CB  GLU A  69      -9.845  20.701  -7.929  1.00  0.45           C  
ATOM   1111  CG  GLU A  69     -11.103  19.942  -8.358  1.00  0.45           C  
ATOM   1112  CD  GLU A  69     -11.274  19.857  -9.850  1.00  0.45           C  
ATOM   1113  OE1 GLU A  69     -10.661  20.639 -10.535  1.00  0.45           O  
ATOM   1114  OE2 GLU A  69     -12.033  19.030 -10.308  1.00  0.45           O  
ATOM   1115  H   GLU A  69      -8.978  18.605  -6.804  1.00  0.32           H  
ATOM   1116  HA  GLU A  69      -8.534  19.776  -9.363  1.00  0.36           H  
ATOM   1117 1HB  GLU A  69      -9.891  20.825  -6.847  1.00  0.54           H  
ATOM   1118 2HB  GLU A  69      -9.892  21.695  -8.372  1.00  0.54           H  
ATOM   1119 1HG  GLU A  69     -11.054  18.930  -7.961  1.00  0.54           H  
ATOM   1120 2HG  GLU A  69     -11.971  20.430  -7.921  1.00  0.54           H  
ATOM   1121  N   THR A  70      -6.827  21.033  -6.851  1.00  0.39           N  
ATOM   1122  CA  THR A  70      -5.677  21.866  -6.538  1.00  0.53           C  
ATOM   1123  C   THR A  70      -4.428  21.380  -7.264  1.00  0.60           C  
ATOM   1124  O   THR A  70      -3.736  22.165  -7.912  1.00  0.70           O  
ATOM   1125  CB  THR A  70      -5.397  21.877  -5.024  1.00  0.80           C  
ATOM   1126  OG1 THR A  70      -6.525  22.421  -4.326  1.00  0.80           O  
ATOM   1127  CG2 THR A  70      -4.159  22.707  -4.726  1.00  0.80           C  
ATOM   1128  H   THR A  70      -7.235  20.479  -6.107  1.00  0.47           H  
ATOM   1129  HA  THR A  70      -5.888  22.886  -6.864  1.00  0.64           H  
ATOM   1130  HB  THR A  70      -5.231  20.857  -4.678  1.00  0.95           H  
ATOM   1131  HG1 THR A  70      -7.268  21.810  -4.400  1.00  0.95           H  
ATOM   1132 1HG2 THR A  70      -3.968  22.703  -3.654  1.00  0.95           H  
ATOM   1133 2HG2 THR A  70      -3.303  22.282  -5.251  1.00  0.95           H  
ATOM   1134 3HG2 THR A  70      -4.318  23.731  -5.063  1.00  0.95           H  
ATOM   1135  N   MET A  71      -4.160  20.075  -7.182  1.00  0.81           N  
ATOM   1136  CA  MET A  71      -2.977  19.488  -7.804  1.00  1.25           C  
ATOM   1137  C   MET A  71      -2.986  19.622  -9.315  1.00  1.31           C  
ATOM   1138  O   MET A  71      -1.943  19.844  -9.931  1.00  1.75           O  
ATOM   1139  CB  MET A  71      -2.860  18.022  -7.422  1.00  1.88           C  
ATOM   1140  CG  MET A  71      -2.470  17.758  -5.974  1.00  1.88           C  
ATOM   1141  SD  MET A  71      -0.874  18.463  -5.551  1.00  1.88           S  
ATOM   1142  CE  MET A  71       0.189  17.495  -6.617  1.00  1.88           C  
ATOM   1143  H   MET A  71      -4.769  19.477  -6.644  1.00  0.97           H  
ATOM   1144  HA  MET A  71      -2.103  20.014  -7.432  1.00  1.50           H  
ATOM   1145 1HB  MET A  71      -3.818  17.535  -7.598  1.00  2.25           H  
ATOM   1146 2HB  MET A  71      -2.123  17.536  -8.062  1.00  2.25           H  
ATOM   1147 1HG  MET A  71      -3.213  18.182  -5.307  1.00  2.25           H  
ATOM   1148 2HG  MET A  71      -2.427  16.684  -5.796  1.00  2.25           H  
ATOM   1149 1HE  MET A  71       1.224  17.803  -6.476  1.00  2.25           H  
ATOM   1150 2HE  MET A  71       0.086  16.440  -6.365  1.00  2.25           H  
ATOM   1151 3HE  MET A  71      -0.099  17.649  -7.657  1.00  2.25           H  
ATOM   1152  N   ASN A  72      -4.165  19.536  -9.923  1.00  1.12           N  
ATOM   1153  CA  ASN A  72      -4.279  19.686 -11.365  1.00  1.52           C  
ATOM   1154  C   ASN A  72      -4.042  21.117 -11.867  1.00  1.54           C  
ATOM   1155  O   ASN A  72      -3.935  21.332 -13.075  1.00  1.84           O  
ATOM   1156  CB  ASN A  72      -5.620  19.168 -11.827  1.00  2.28           C  
ATOM   1157  CG  ASN A  72      -5.673  17.663 -11.808  1.00  2.28           C  
ATOM   1158  OD1 ASN A  72      -4.634  16.991 -11.885  1.00  2.28           O  
ATOM   1159  ND2 ASN A  72      -6.854  17.114 -11.732  1.00  2.28           N  
ATOM   1160  H   ASN A  72      -4.999  19.336  -9.386  1.00  1.34           H  
ATOM   1161  HA  ASN A  72      -3.508  19.065 -11.824  1.00  1.82           H  
ATOM   1162 1HB  ASN A  72      -6.407  19.558 -11.179  1.00  2.74           H  
ATOM   1163 2HB  ASN A  72      -5.822  19.518 -12.840  1.00  2.74           H  
ATOM   1164 1HD2 ASN A  72      -6.937  16.114 -11.730  1.00  2.74           H  
ATOM   1165 2HD2 ASN A  72      -7.671  17.687 -11.679  1.00  2.74           H  
ATOM   1166  N   LYS A  73      -3.945  22.092 -10.958  1.00  3.33           N  
ATOM   1167  CA  LYS A  73      -3.650  23.461 -11.343  1.00  3.16           C  
ATOM   1168  C   LYS A  73      -2.162  23.775 -11.163  1.00  3.42           C  
ATOM   1169  O   LYS A  73      -1.738  24.912 -11.383  1.00  4.70           O  
ATOM   1170  CB  LYS A  73      -4.503  24.443 -10.531  1.00  4.74           C  
ATOM   1171  CG  LYS A  73      -6.001  24.364 -10.811  1.00  4.74           C  
ATOM   1172  CD  LYS A  73      -6.789  25.367  -9.972  1.00  4.74           C  
ATOM   1173  CE  LYS A  73      -8.287  25.271 -10.251  1.00  4.74           C  
ATOM   1174  NZ  LYS A  73      -9.085  26.211  -9.409  1.00  4.74           N  
ATOM   1175  H   LYS A  73      -4.046  21.901  -9.970  1.00  4.00           H  
ATOM   1176  HA  LYS A  73      -3.891  23.585 -12.399  1.00  3.79           H  
ATOM   1177 1HB  LYS A  73      -4.352  24.261  -9.466  1.00  5.69           H  
ATOM   1178 2HB  LYS A  73      -4.180  25.464 -10.737  1.00  5.69           H  
ATOM   1179 1HG  LYS A  73      -6.178  24.578 -11.866  1.00  5.69           H  
ATOM   1180 2HG  LYS A  73      -6.362  23.360 -10.604  1.00  5.69           H  
ATOM   1181 1HD  LYS A  73      -6.613  25.173  -8.913  1.00  5.69           H  
ATOM   1182 2HD  LYS A  73      -6.451  26.377 -10.200  1.00  5.69           H  
ATOM   1183 1HE  LYS A  73      -8.471  25.493 -11.301  1.00  5.69           H  
ATOM   1184 2HE  LYS A  73      -8.616  24.253 -10.045  1.00  5.69           H  
ATOM   1185 1HZ  LYS A  73     -10.064  26.097  -9.627  1.00  5.69           H  
ATOM   1186 2HZ  LYS A  73      -8.932  26.000  -8.433  1.00  5.69           H  
ATOM   1187 3HZ  LYS A  73      -8.825  27.173  -9.588  1.00  5.69           H  
ATOM   1188  N   LEU A  74      -1.367  22.776 -10.760  1.00  2.89           N  
ATOM   1189  CA  LEU A  74       0.056  22.988 -10.529  1.00  3.52           C  
ATOM   1190  C   LEU A  74       0.927  22.747 -11.762  1.00  6.39           C  
ATOM   1191  O   LEU A  74       2.132  22.995 -11.710  1.00 59.20           O  
ATOM   1192  CB  LEU A  74       0.540  22.084  -9.399  1.00  5.28           C  
ATOM   1193  CG  LEU A  74      -0.124  22.321  -8.041  1.00  5.28           C  
ATOM   1194  CD1 LEU A  74       0.420  21.316  -7.045  1.00  5.28           C  
ATOM   1195  CD2 LEU A  74       0.132  23.747  -7.589  1.00  5.28           C  
ATOM   1196  H   LEU A  74      -1.737  21.848 -10.589  1.00  3.47           H  
ATOM   1197  HA  LEU A  74       0.193  24.024 -10.220  1.00  4.22           H  
ATOM   1198 1HB  LEU A  74       0.360  21.049  -9.680  1.00  6.34           H  
ATOM   1199 2HB  LEU A  74       1.613  22.226  -9.275  1.00  6.34           H  
ATOM   1200  HG  LEU A  74      -1.198  22.158  -8.130  1.00  6.34           H  
ATOM   1201 1HD1 LEU A  74      -0.059  21.464  -6.077  1.00  6.34           H  
ATOM   1202 2HD1 LEU A  74       0.213  20.310  -7.404  1.00  6.34           H  
ATOM   1203 3HD1 LEU A  74       1.496  21.451  -6.941  1.00  6.34           H  
ATOM   1204 1HD2 LEU A  74      -0.347  23.914  -6.624  1.00  6.34           H  
ATOM   1205 2HD2 LEU A  74       1.205  23.913  -7.496  1.00  6.34           H  
ATOM   1206 3HD2 LEU A  74      -0.280  24.440  -8.324  1.00  6.34           H  
ATOM   1207  N   ASN A  75       0.326  22.257 -12.852  1.00 14.54           N  
ATOM   1208  CA  ASN A  75       1.039  21.994 -14.106  1.00 13.21           C  
ATOM   1209  C   ASN A  75       2.088  20.890 -13.965  1.00 10.30           C  
ATOM   1210  O   ASN A  75       3.282  21.118 -14.162  1.00 18.34           O  
ATOM   1211  CB  ASN A  75       1.677  23.268 -14.642  1.00 19.82           C  
ATOM   1212  CG  ASN A  75       0.662  24.327 -14.973  1.00 19.82           C  
ATOM   1213  OD1 ASN A  75      -0.382  24.043 -15.573  1.00 19.82           O  
ATOM   1214  ND2 ASN A  75       0.949  25.545 -14.593  1.00 19.82           N  
ATOM   1215  H   ASN A  75      -0.668  22.079 -12.824  1.00 17.45           H  
ATOM   1216  HA  ASN A  75       0.313  21.649 -14.843  1.00 15.85           H  
ATOM   1217 1HB  ASN A  75       2.388  23.672 -13.923  1.00 23.78           H  
ATOM   1218 2HB  ASN A  75       2.237  23.033 -15.546  1.00 23.78           H  
ATOM   1219 1HD2 ASN A  75       0.312  26.293 -14.784  1.00 23.78           H  
ATOM   1220 2HD2 ASN A  75       1.805  25.730 -14.109  1.00 23.78           H  
ATOM   1221  N   ARG A  76       1.628  19.685 -13.642  1.00  4.28           N  
ATOM   1222  CA  ARG A  76       2.508  18.533 -13.478  1.00  2.56           C  
ATOM   1223  C   ARG A  76       2.544  17.714 -14.764  1.00  2.05           C  
ATOM   1224  O   ARG A  76       1.789  17.979 -15.699  1.00  2.93           O  
ATOM   1225  CB  ARG A  76       2.043  17.642 -12.322  1.00  3.84           C  
ATOM   1226  CG  ARG A  76       1.962  18.306 -10.950  1.00  3.84           C  
ATOM   1227  CD  ARG A  76       3.298  18.717 -10.436  1.00  3.84           C  
ATOM   1228  NE  ARG A  76       4.209  17.585 -10.300  1.00  3.84           N  
ATOM   1229  CZ  ARG A  76       4.268  16.752  -9.237  1.00  3.84           C  
ATOM   1230  NH1 ARG A  76       3.463  16.922  -8.212  1.00  3.84           N  
ATOM   1231  NH2 ARG A  76       5.131  15.751  -9.230  1.00  3.84           N  
ATOM   1232  H   ARG A  76       0.636  19.562 -13.502  1.00  5.14           H  
ATOM   1233  HA  ARG A  76       3.515  18.889 -13.262  1.00  3.07           H  
ATOM   1234 1HB  ARG A  76       1.052  17.250 -12.546  1.00  4.61           H  
ATOM   1235 2HB  ARG A  76       2.714  16.789 -12.227  1.00  4.61           H  
ATOM   1236 1HG  ARG A  76       1.333  19.194 -11.014  1.00  4.61           H  
ATOM   1237 2HG  ARG A  76       1.525  17.605 -10.236  1.00  4.61           H  
ATOM   1238 1HD  ARG A  76       3.747  19.434 -11.123  1.00  4.61           H  
ATOM   1239 2HD  ARG A  76       3.182  19.179  -9.456  1.00  4.61           H  
ATOM   1240  HE  ARG A  76       4.850  17.409 -11.063  1.00  4.61           H  
ATOM   1241 1HH1 ARG A  76       2.798  17.681  -8.210  1.00  4.61           H  
ATOM   1242 2HH1 ARG A  76       3.508  16.285  -7.427  1.00  4.61           H  
ATOM   1243 1HH2 ARG A  76       5.737  15.591 -10.026  1.00  4.61           H  
ATOM   1244 2HH2 ARG A  76       5.154  15.110  -8.447  1.00  4.61           H  
ATOM   1245  N   GLY A  77       3.418  16.705 -14.804  1.00  1.42           N  
ATOM   1246  CA  GLY A  77       3.553  15.835 -15.977  1.00  1.16           C  
ATOM   1247  C   GLY A  77       2.520  14.697 -15.994  1.00  1.04           C  
ATOM   1248  O   GLY A  77       2.510  13.876 -16.917  1.00  1.27           O  
ATOM   1249  H   GLY A  77       4.014  16.540 -14.006  1.00  1.70           H  
ATOM   1250 1HA  GLY A  77       3.449  16.435 -16.882  1.00  1.39           H  
ATOM   1251 2HA  GLY A  77       4.557  15.411 -15.995  1.00  1.39           H  
ATOM   1252  N   PHE A  78       1.643  14.694 -14.990  1.00  0.95           N  
ATOM   1253  CA  PHE A  78       0.572  13.729 -14.837  1.00  0.84           C  
ATOM   1254  C   PHE A  78      -0.592  14.436 -14.181  1.00  0.96           C  
ATOM   1255  O   PHE A  78      -0.477  15.593 -13.775  1.00  2.13           O  
ATOM   1256  CB  PHE A  78       1.000  12.548 -13.971  1.00  1.26           C  
ATOM   1257  CG  PHE A  78       1.261  12.905 -12.544  1.00  1.26           C  
ATOM   1258  CD1 PHE A  78       0.298  12.696 -11.570  1.00  1.26           C  
ATOM   1259  CD2 PHE A  78       2.464  13.470 -12.174  1.00  1.26           C  
ATOM   1260  CE1 PHE A  78       0.542  13.034 -10.254  1.00  1.26           C  
ATOM   1261  CE2 PHE A  78       2.707  13.806 -10.861  1.00  1.26           C  
ATOM   1262  CZ  PHE A  78       1.750  13.588  -9.897  1.00  1.26           C  
ATOM   1263  H   PHE A  78       1.722  15.399 -14.276  1.00  1.14           H  
ATOM   1264  HA  PHE A  78       0.260  13.376 -15.817  1.00  1.01           H  
ATOM   1265 1HB  PHE A  78       0.232  11.778 -13.990  1.00  1.51           H  
ATOM   1266 2HB  PHE A  78       1.900  12.115 -14.382  1.00  1.51           H  
ATOM   1267  HD1 PHE A  78      -0.660  12.258 -11.852  1.00  1.51           H  
ATOM   1268  HD2 PHE A  78       3.225  13.644 -12.935  1.00  1.51           H  
ATOM   1269  HE1 PHE A  78      -0.216  12.864  -9.498  1.00  1.51           H  
ATOM   1270  HE2 PHE A  78       3.660  14.242 -10.586  1.00  1.51           H  
ATOM   1271  HZ  PHE A  78       1.946  13.856  -8.859  1.00  1.51           H  
ATOM   1272  N   THR A  79      -1.711  13.746 -14.078  1.00  0.69           N  
ATOM   1273  CA  THR A  79      -2.907  14.336 -13.529  1.00  0.78           C  
ATOM   1274  C   THR A  79      -3.642  13.386 -12.611  1.00  0.71           C  
ATOM   1275  O   THR A  79      -3.560  12.160 -12.757  1.00  0.72           O  
ATOM   1276  CB  THR A  79      -3.851  14.784 -14.655  1.00  1.17           C  
ATOM   1277  OG1 THR A  79      -4.980  15.448 -14.083  1.00  1.17           O  
ATOM   1278  CG2 THR A  79      -4.327  13.591 -15.468  1.00  1.17           C  
ATOM   1279  H   THR A  79      -1.741  12.803 -14.428  1.00  0.83           H  
ATOM   1280  HA  THR A  79      -2.623  15.214 -12.947  1.00  0.94           H  
ATOM   1281  HB  THR A  79      -3.324  15.480 -15.308  1.00  1.40           H  
ATOM   1282  HG1 THR A  79      -4.687  16.000 -13.353  1.00  1.40           H  
ATOM   1283 1HG2 THR A  79      -4.996  13.933 -16.258  1.00  1.40           H  
ATOM   1284 2HG2 THR A  79      -3.470  13.087 -15.911  1.00  1.40           H  
ATOM   1285 3HG2 THR A  79      -4.859  12.900 -14.819  1.00  1.40           H  
ATOM   1286  N   LEU A  80      -4.351  13.980 -11.655  1.00  0.64           N  
ATOM   1287  CA  LEU A  80      -5.124  13.223 -10.690  1.00  0.54           C  
ATOM   1288  C   LEU A  80      -6.583  13.264 -11.083  1.00  0.49           C  
ATOM   1289  O   LEU A  80      -7.035  14.194 -11.753  1.00  0.49           O  
ATOM   1290  CB  LEU A  80      -4.968  13.784  -9.274  1.00  0.81           C  
ATOM   1291  CG  LEU A  80      -3.549  13.870  -8.719  1.00  0.81           C  
ATOM   1292  CD1 LEU A  80      -3.614  14.444  -7.315  1.00  0.81           C  
ATOM   1293  CD2 LEU A  80      -2.911  12.502  -8.723  1.00  0.81           C  
ATOM   1294  H   LEU A  80      -4.369  14.994 -11.617  1.00  0.77           H  
ATOM   1295  HA  LEU A  80      -4.790  12.185 -10.703  1.00  0.65           H  
ATOM   1296 1HB  LEU A  80      -5.375  14.792  -9.258  1.00  0.97           H  
ATOM   1297 2HB  LEU A  80      -5.550  13.166  -8.592  1.00  0.97           H  
ATOM   1298  HG  LEU A  80      -2.956  14.548  -9.334  1.00  0.97           H  
ATOM   1299 1HD1 LEU A  80      -2.605  14.530  -6.907  1.00  0.97           H  
ATOM   1300 2HD1 LEU A  80      -4.078  15.428  -7.347  1.00  0.97           H  
ATOM   1301 3HD1 LEU A  80      -4.207  13.786  -6.682  1.00  0.97           H  
ATOM   1302 1HD2 LEU A  80      -1.902  12.573  -8.321  1.00  0.97           H  
ATOM   1303 2HD2 LEU A  80      -3.498  11.832  -8.101  1.00  0.97           H  
ATOM   1304 3HD2 LEU A  80      -2.873  12.119  -9.742  1.00  0.97           H  
ATOM   1305  N   GLY A  81      -7.336  12.271 -10.655  1.00  0.45           N  
ATOM   1306  CA  GLY A  81      -8.739  12.243 -11.012  1.00  0.40           C  
ATOM   1307  C   GLY A  81      -9.554  11.424 -10.050  1.00  0.42           C  
ATOM   1308  O   GLY A  81      -9.035  10.828  -9.105  1.00  0.52           O  
ATOM   1309  H   GLY A  81      -6.926  11.539 -10.090  1.00  0.54           H  
ATOM   1310 1HA  GLY A  81      -9.125  13.262 -11.038  1.00  0.48           H  
ATOM   1311 2HA  GLY A  81      -8.846  11.838 -12.016  1.00  0.48           H  
ATOM   1312  N   LEU A  82     -10.853  11.390 -10.293  1.00  0.41           N  
ATOM   1313  CA  LEU A  82     -11.768  10.750  -9.373  1.00  0.49           C  
ATOM   1314  C   LEU A  82     -11.849   9.255  -9.649  1.00  0.70           C  
ATOM   1315  O   LEU A  82     -12.826   8.777 -10.230  1.00  0.90           O  
ATOM   1316  CB  LEU A  82     -13.146  11.375  -9.499  1.00  0.73           C  
ATOM   1317  CG  LEU A  82     -13.184  12.880  -9.290  1.00  0.73           C  
ATOM   1318  CD1 LEU A  82     -14.608  13.372  -9.441  1.00  0.73           C  
ATOM   1319  CD2 LEU A  82     -12.621  13.208  -7.932  1.00  0.73           C  
ATOM   1320  H   LEU A  82     -11.217  11.862 -11.109  1.00  0.49           H  
ATOM   1321  HA  LEU A  82     -11.401  10.898  -8.360  1.00  0.59           H  
ATOM   1322 1HB  LEU A  82     -13.557  11.153 -10.483  1.00  0.88           H  
ATOM   1323 2HB  LEU A  82     -13.783  10.933  -8.742  1.00  0.88           H  
ATOM   1324  HG  LEU A  82     -12.576  13.365 -10.054  1.00  0.88           H  
ATOM   1325 1HD1 LEU A  82     -14.623  14.448  -9.300  1.00  0.88           H  
ATOM   1326 2HD1 LEU A  82     -14.976  13.126 -10.437  1.00  0.88           H  
ATOM   1327 3HD1 LEU A  82     -15.240  12.896  -8.692  1.00  0.88           H  
ATOM   1328 1HD2 LEU A  82     -12.626  14.287  -7.795  1.00  0.88           H  
ATOM   1329 2HD2 LEU A  82     -13.230  12.735  -7.164  1.00  0.88           H  
ATOM   1330 3HD2 LEU A  82     -11.600  12.838  -7.869  1.00  0.88           H  
ATOM   1331  N   ASN A  83     -10.803   8.537  -9.250  1.00  0.81           N  
ATOM   1332  CA  ASN A  83     -10.735   7.096  -9.443  1.00  0.85           C  
ATOM   1333  C   ASN A  83     -11.444   6.359  -8.310  1.00  0.95           C  
ATOM   1334  O   ASN A  83     -12.020   6.984  -7.417  1.00  0.94           O  
ATOM   1335  CB  ASN A  83      -9.289   6.643  -9.603  1.00  1.27           C  
ATOM   1336  CG  ASN A  83      -8.450   6.793  -8.370  1.00  1.27           C  
ATOM   1337  OD1 ASN A  83      -8.911   6.606  -7.238  1.00  1.27           O  
ATOM   1338  ND2 ASN A  83      -7.198   7.112  -8.559  1.00  1.27           N  
ATOM   1339  H   ASN A  83     -10.038   9.026  -8.801  1.00  0.97           H  
ATOM   1340  HA  ASN A  83     -11.257   6.847 -10.362  1.00  1.02           H  
ATOM   1341 1HB  ASN A  83      -9.272   5.598  -9.909  1.00  1.53           H  
ATOM   1342 2HB  ASN A  83      -8.824   7.218 -10.405  1.00  1.53           H  
ATOM   1343 1HD2 ASN A  83      -6.589   7.199  -7.769  1.00  1.53           H  
ATOM   1344 2HD2 ASN A  83      -6.820   7.254  -9.477  1.00  1.53           H  
ATOM   1345  N   ALA A  84     -11.362   5.032  -8.331  1.00  1.35           N  
ATOM   1346  CA  ALA A  84     -12.029   4.158  -7.363  1.00  2.07           C  
ATOM   1347  C   ALA A  84     -11.673   4.379  -5.883  1.00  0.90           C  
ATOM   1348  O   ALA A  84     -12.382   3.871  -5.014  1.00  1.04           O  
ATOM   1349  CB  ALA A  84     -11.722   2.719  -7.706  1.00  3.10           C  
ATOM   1350  H   ALA A  84     -10.865   4.592  -9.101  1.00  1.62           H  
ATOM   1351  HA  ALA A  84     -13.102   4.325  -7.468  1.00  2.48           H  
ATOM   1352 1HB  ALA A  84     -12.268   2.059  -7.032  1.00  3.73           H  
ATOM   1353 2HB  ALA A  84     -12.027   2.525  -8.730  1.00  3.73           H  
ATOM   1354 3HB  ALA A  84     -10.653   2.538  -7.604  1.00  3.73           H  
ATOM   1355  N   PHE A  85     -10.591   5.095  -5.574  1.00  0.81           N  
ATOM   1356  CA  PHE A  85     -10.221   5.276  -4.174  1.00  1.09           C  
ATOM   1357  C   PHE A  85     -10.487   6.696  -3.667  1.00  0.66           C  
ATOM   1358  O   PHE A  85     -10.006   7.076  -2.598  1.00  0.70           O  
ATOM   1359  CB  PHE A  85      -8.743   4.943  -3.980  1.00  1.64           C  
ATOM   1360  CG  PHE A  85      -8.404   3.548  -4.408  1.00  1.64           C  
ATOM   1361  CD1 PHE A  85      -7.519   3.341  -5.448  1.00  1.64           C  
ATOM   1362  CD2 PHE A  85      -8.988   2.446  -3.809  1.00  1.64           C  
ATOM   1363  CE1 PHE A  85      -7.212   2.064  -5.879  1.00  1.64           C  
ATOM   1364  CE2 PHE A  85      -8.687   1.170  -4.238  1.00  1.64           C  
ATOM   1365  CZ  PHE A  85      -7.799   0.979  -5.273  1.00  1.64           C  
ATOM   1366  H   PHE A  85     -10.022   5.518  -6.296  1.00  0.97           H  
ATOM   1367  HA  PHE A  85     -10.812   4.585  -3.572  1.00  1.31           H  
ATOM   1368 1HB  PHE A  85      -8.132   5.635  -4.558  1.00  1.96           H  
ATOM   1369 2HB  PHE A  85      -8.473   5.055  -2.931  1.00  1.96           H  
ATOM   1370  HD1 PHE A  85      -7.063   4.208  -5.923  1.00  1.96           H  
ATOM   1371  HD2 PHE A  85      -9.698   2.594  -2.997  1.00  1.96           H  
ATOM   1372  HE1 PHE A  85      -6.510   1.917  -6.699  1.00  1.96           H  
ATOM   1373  HE2 PHE A  85      -9.157   0.311  -3.761  1.00  1.96           H  
ATOM   1374  HZ  PHE A  85      -7.568  -0.028  -5.610  1.00  1.96           H  
ATOM   1375  N   THR A  86     -11.251   7.485  -4.415  1.00  0.56           N  
ATOM   1376  CA  THR A  86     -11.512   8.860  -3.997  1.00  0.35           C  
ATOM   1377  C   THR A  86     -12.349   8.971  -2.717  1.00  0.36           C  
ATOM   1378  O   THR A  86     -12.129   9.881  -1.921  1.00  0.48           O  
ATOM   1379  CB  THR A  86     -12.155   9.673  -5.115  1.00  0.52           C  
ATOM   1380  OG1 THR A  86     -11.271   9.684  -6.243  1.00  0.52           O  
ATOM   1381  CG2 THR A  86     -12.357  11.102  -4.645  1.00  0.52           C  
ATOM   1382  H   THR A  86     -11.631   7.156  -5.296  1.00  0.67           H  
ATOM   1383  HA  THR A  86     -10.554   9.328  -3.788  1.00  0.42           H  
ATOM   1384  HB  THR A  86     -13.110   9.235  -5.399  1.00  0.63           H  
ATOM   1385  HG1 THR A  86     -10.371   9.884  -5.949  1.00  0.63           H  
ATOM   1386 1HG2 THR A  86     -12.805  11.688  -5.442  1.00  0.63           H  
ATOM   1387 2HG2 THR A  86     -13.011  11.110  -3.777  1.00  0.63           H  
ATOM   1388 3HG2 THR A  86     -11.394  11.532  -4.377  1.00  0.63           H  
ATOM   1389  N   ASP A  87     -13.296   8.063  -2.480  1.00  0.72           N  
ATOM   1390  CA  ASP A  87     -14.080   8.185  -1.244  1.00  1.93           C  
ATOM   1391  C   ASP A  87     -13.400   7.556  -0.004  1.00  0.78           C  
ATOM   1392  O   ASP A  87     -14.067   7.338   1.011  1.00  1.37           O  
ATOM   1393  CB  ASP A  87     -15.478   7.573  -1.375  1.00  2.90           C  
ATOM   1394  CG  ASP A  87     -15.508   6.057  -1.508  1.00  2.90           C  
ATOM   1395  OD1 ASP A  87     -14.464   5.459  -1.616  1.00  2.90           O  
ATOM   1396  OD2 ASP A  87     -16.588   5.506  -1.479  1.00  2.90           O  
ATOM   1397  H   ASP A  87     -13.477   7.315  -3.135  1.00  0.86           H  
ATOM   1398  HA  ASP A  87     -14.211   9.247  -1.039  1.00  2.32           H  
ATOM   1399 1HB  ASP A  87     -16.073   7.862  -0.512  1.00  3.47           H  
ATOM   1400 2HB  ASP A  87     -15.960   7.996  -2.255  1.00  3.47           H  
ATOM   1401  N   MET A  88     -12.088   7.283  -0.063  1.00  0.58           N  
ATOM   1402  CA  MET A  88     -11.399   6.751   1.105  1.00  0.89           C  
ATOM   1403  C   MET A  88     -10.146   7.580   1.394  1.00  0.48           C  
ATOM   1404  O   MET A  88      -9.648   8.300   0.524  1.00  0.88           O  
ATOM   1405  CB  MET A  88     -11.088   5.274   0.905  1.00  1.33           C  
ATOM   1406  CG  MET A  88     -10.123   4.944  -0.212  1.00  1.33           C  
ATOM   1407  SD  MET A  88      -9.863   3.176  -0.353  1.00  1.33           S  
ATOM   1408  CE  MET A  88      -9.112   2.913   1.235  1.00  1.33           C  
ATOM   1409  H   MET A  88     -11.548   7.430  -0.908  1.00  0.70           H  
ATOM   1410  HA  MET A  88     -12.053   6.846   1.969  1.00  1.07           H  
ATOM   1411 1HB  MET A  88     -10.675   4.865   1.825  1.00  1.60           H  
ATOM   1412 2HB  MET A  88     -12.017   4.738   0.702  1.00  1.60           H  
ATOM   1413 1HG  MET A  88     -10.535   5.299  -1.150  1.00  1.60           H  
ATOM   1414 2HG  MET A  88      -9.162   5.430  -0.042  1.00  1.60           H  
ATOM   1415 1HE  MET A  88      -8.869   1.859   1.363  1.00  1.60           H  
ATOM   1416 2HE  MET A  88      -8.208   3.513   1.306  1.00  1.60           H  
ATOM   1417 3HE  MET A  88      -9.809   3.219   2.012  1.00  1.60           H  
ATOM   1418  N   THR A  89      -9.676   7.524   2.638  1.00  0.53           N  
ATOM   1419  CA  THR A  89      -8.562   8.373   3.048  1.00  0.85           C  
ATOM   1420  C   THR A  89      -7.224   7.769   2.712  1.00  0.89           C  
ATOM   1421  O   THR A  89      -7.126   6.582   2.404  1.00  1.37           O  
ATOM   1422  CB  THR A  89      -8.593   8.655   4.565  1.00  1.27           C  
ATOM   1423  OG1 THR A  89      -8.398   7.434   5.294  1.00  1.27           O  
ATOM   1424  CG2 THR A  89      -9.928   9.264   4.957  1.00  1.27           C  
ATOM   1425  H   THR A  89     -10.109   6.906   3.312  1.00  0.64           H  
ATOM   1426  HA  THR A  89      -8.644   9.324   2.521  1.00  1.02           H  
ATOM   1427  HB  THR A  89      -7.797   9.352   4.822  1.00  1.53           H  
ATOM   1428  HG1 THR A  89      -8.579   7.588   6.225  1.00  1.53           H  
ATOM   1429 1HG2 THR A  89      -9.937   9.462   6.028  1.00  1.53           H  
ATOM   1430 2HG2 THR A  89     -10.076  10.197   4.414  1.00  1.53           H  
ATOM   1431 3HG2 THR A  89     -10.728   8.569   4.710  1.00  1.53           H  
ATOM   1432  N   ASN A  90      -6.190   8.600   2.798  1.00  1.06           N  
ATOM   1433  CA  ASN A  90      -4.833   8.174   2.516  1.00  1.13           C  
ATOM   1434  C   ASN A  90      -4.367   7.157   3.531  1.00  0.67           C  
ATOM   1435  O   ASN A  90      -3.673   6.209   3.178  1.00  0.78           O  
ATOM   1436  CB  ASN A  90      -3.886   9.359   2.500  1.00  1.69           C  
ATOM   1437  CG  ASN A  90      -4.060  10.228   1.288  1.00  1.69           C  
ATOM   1438  OD1 ASN A  90      -4.663   9.817   0.294  1.00  1.69           O  
ATOM   1439  ND2 ASN A  90      -3.538  11.425   1.346  1.00  1.69           N  
ATOM   1440  H   ASN A  90      -6.356   9.561   3.058  1.00  1.27           H  
ATOM   1441  HA  ASN A  90      -4.814   7.692   1.540  1.00  1.36           H  
ATOM   1442 1HB  ASN A  90      -4.045   9.965   3.392  1.00  2.03           H  
ATOM   1443 2HB  ASN A  90      -2.857   9.000   2.527  1.00  2.03           H  
ATOM   1444 1HD2 ASN A  90      -3.622  12.037   0.555  1.00  2.03           H  
ATOM   1445 2HD2 ASN A  90      -3.054  11.724   2.168  1.00  2.03           H  
ATOM   1446  N   MET A  91      -4.758   7.346   4.788  1.00  0.53           N  
ATOM   1447  CA  MET A  91      -4.357   6.428   5.834  1.00  0.49           C  
ATOM   1448  C   MET A  91      -5.096   5.112   5.722  1.00  0.50           C  
ATOM   1449  O   MET A  91      -4.510   4.060   5.972  1.00  0.54           O  
ATOM   1450  CB  MET A  91      -4.577   7.054   7.201  1.00  0.73           C  
ATOM   1451  CG  MET A  91      -3.643   8.216   7.497  1.00  0.73           C  
ATOM   1452  SD  MET A  91      -1.906   7.752   7.345  1.00  0.73           S  
ATOM   1453  CE  MET A  91      -1.749   6.564   8.674  1.00  0.73           C  
ATOM   1454  H   MET A  91      -5.333   8.143   5.022  1.00  0.64           H  
ATOM   1455  HA  MET A  91      -3.294   6.218   5.718  1.00  0.59           H  
ATOM   1456 1HB  MET A  91      -5.600   7.417   7.278  1.00  0.88           H  
ATOM   1457 2HB  MET A  91      -4.435   6.301   7.977  1.00  0.88           H  
ATOM   1458 1HG  MET A  91      -3.846   9.033   6.805  1.00  0.88           H  
ATOM   1459 2HG  MET A  91      -3.817   8.576   8.511  1.00  0.88           H  
ATOM   1460 1HE  MET A  91      -0.727   6.187   8.707  1.00  0.88           H  
ATOM   1461 2HE  MET A  91      -1.990   7.046   9.623  1.00  0.88           H  
ATOM   1462 3HE  MET A  91      -2.437   5.735   8.505  1.00  0.88           H  
ATOM   1463  N   GLU A  92      -6.369   5.160   5.322  1.00  0.61           N  
ATOM   1464  CA  GLU A  92      -7.134   3.938   5.129  1.00  0.78           C  
ATOM   1465  C   GLU A  92      -6.526   3.148   3.984  1.00  0.91           C  
ATOM   1466  O   GLU A  92      -6.406   1.926   4.062  1.00  0.96           O  
ATOM   1467  CB  GLU A  92      -8.598   4.234   4.852  1.00  1.17           C  
ATOM   1468  CG  GLU A  92      -9.479   2.994   4.842  1.00  1.17           C  
ATOM   1469  CD  GLU A  92     -10.919   3.325   4.603  1.00  1.17           C  
ATOM   1470  OE1 GLU A  92     -11.195   4.458   4.294  1.00  1.17           O  
ATOM   1471  OE2 GLU A  92     -11.753   2.460   4.730  1.00  1.17           O  
ATOM   1472  H   GLU A  92      -6.828   6.050   5.153  1.00  0.73           H  
ATOM   1473  HA  GLU A  92      -7.066   3.335   6.035  1.00  0.94           H  
ATOM   1474 1HB  GLU A  92      -8.983   4.913   5.613  1.00  1.40           H  
ATOM   1475 2HB  GLU A  92      -8.697   4.729   3.887  1.00  1.40           H  
ATOM   1476 1HG  GLU A  92      -9.134   2.312   4.066  1.00  1.40           H  
ATOM   1477 2HG  GLU A  92      -9.383   2.486   5.801  1.00  1.40           H  
ATOM   1478  N   PHE A  93      -6.156   3.862   2.919  1.00  1.34           N  
ATOM   1479  CA  PHE A  93      -5.502   3.277   1.761  1.00  2.01           C  
ATOM   1480  C   PHE A  93      -4.188   2.653   2.207  1.00  1.91           C  
ATOM   1481  O   PHE A  93      -3.878   1.522   1.862  1.00  2.71           O  
ATOM   1482  CB  PHE A  93      -5.284   4.351   0.686  1.00  3.01           C  
ATOM   1483  CG  PHE A  93      -4.720   3.869  -0.628  1.00  3.01           C  
ATOM   1484  CD1 PHE A  93      -5.546   3.276  -1.573  1.00  3.01           C  
ATOM   1485  CD2 PHE A  93      -3.377   4.022  -0.936  1.00  3.01           C  
ATOM   1486  CE1 PHE A  93      -5.040   2.837  -2.784  1.00  3.01           C  
ATOM   1487  CE2 PHE A  93      -2.871   3.588  -2.149  1.00  3.01           C  
ATOM   1488  CZ  PHE A  93      -3.705   2.992  -3.074  1.00  3.01           C  
ATOM   1489  H   PHE A  93      -6.329   4.858   2.905  1.00  1.61           H  
ATOM   1490  HA  PHE A  93      -6.137   2.492   1.353  1.00  2.41           H  
ATOM   1491 1HB  PHE A  93      -6.233   4.844   0.481  1.00  3.62           H  
ATOM   1492 2HB  PHE A  93      -4.610   5.112   1.076  1.00  3.62           H  
ATOM   1493  HD1 PHE A  93      -6.606   3.155  -1.350  1.00  3.62           H  
ATOM   1494  HD2 PHE A  93      -2.716   4.492  -0.207  1.00  3.62           H  
ATOM   1495  HE1 PHE A  93      -5.701   2.368  -3.508  1.00  3.62           H  
ATOM   1496  HE2 PHE A  93      -1.812   3.715  -2.374  1.00  3.62           H  
ATOM   1497  HZ  PHE A  93      -3.307   2.647  -4.027  1.00  3.62           H  
ATOM   1498  N   ARG A  94      -3.425   3.359   3.029  1.00  1.38           N  
ATOM   1499  CA  ARG A  94      -2.182   2.798   3.534  1.00  1.43           C  
ATOM   1500  C   ARG A  94      -2.411   1.576   4.434  1.00  1.61           C  
ATOM   1501  O   ARG A  94      -1.583   0.667   4.470  1.00  2.49           O  
ATOM   1502  CB  ARG A  94      -1.394   3.865   4.268  1.00  2.15           C  
ATOM   1503  CG  ARG A  94      -0.788   4.908   3.342  1.00  2.15           C  
ATOM   1504  CD  ARG A  94      -0.144   6.020   4.079  1.00  2.15           C  
ATOM   1505  NE  ARG A  94       0.420   6.999   3.166  1.00  2.15           N  
ATOM   1506  CZ  ARG A  94       0.937   8.190   3.518  1.00  2.15           C  
ATOM   1507  NH1 ARG A  94       0.969   8.567   4.777  1.00  2.15           N  
ATOM   1508  NH2 ARG A  94       1.412   8.971   2.567  1.00  2.15           N  
ATOM   1509  H   ARG A  94      -3.682   4.301   3.290  1.00  1.66           H  
ATOM   1510  HA  ARG A  94      -1.589   2.487   2.684  1.00  1.72           H  
ATOM   1511 1HB  ARG A  94      -2.042   4.380   4.976  1.00  2.57           H  
ATOM   1512 2HB  ARG A  94      -0.584   3.404   4.833  1.00  2.57           H  
ATOM   1513 1HG  ARG A  94      -0.023   4.431   2.728  1.00  2.57           H  
ATOM   1514 2HG  ARG A  94      -1.556   5.320   2.690  1.00  2.57           H  
ATOM   1515 1HD  ARG A  94      -0.883   6.520   4.705  1.00  2.57           H  
ATOM   1516 2HD  ARG A  94       0.659   5.630   4.703  1.00  2.57           H  
ATOM   1517  HE  ARG A  94       0.433   6.780   2.175  1.00  2.57           H  
ATOM   1518 1HH1 ARG A  94       0.601   7.960   5.496  1.00  2.57           H  
ATOM   1519 2HH1 ARG A  94       1.360   9.464   5.025  1.00  2.57           H  
ATOM   1520 1HH2 ARG A  94       1.368   8.646   1.607  1.00  2.57           H  
ATOM   1521 2HH2 ARG A  94       1.810   9.870   2.792  1.00  2.57           H  
ATOM   1522  N   ALA A  95      -3.533   1.541   5.148  1.00  1.27           N  
ATOM   1523  CA  ALA A  95      -3.861   0.403   5.998  1.00  1.45           C  
ATOM   1524  C   ALA A  95      -4.376  -0.818   5.213  1.00  1.19           C  
ATOM   1525  O   ALA A  95      -4.087  -1.957   5.586  1.00  1.32           O  
ATOM   1526  CB  ALA A  95      -4.906   0.817   7.024  1.00  2.17           C  
ATOM   1527  H   ALA A  95      -4.166   2.327   5.124  1.00  1.52           H  
ATOM   1528  HA  ALA A  95      -2.951   0.104   6.519  1.00  1.74           H  
ATOM   1529 1HB  ALA A  95      -5.119  -0.023   7.686  1.00  2.61           H  
ATOM   1530 2HB  ALA A  95      -4.527   1.654   7.610  1.00  2.61           H  
ATOM   1531 3HB  ALA A  95      -5.820   1.116   6.513  1.00  2.61           H  
ATOM   1532  N   THR A  96      -5.152  -0.586   4.149  1.00  1.02           N  
ATOM   1533  CA  THR A  96      -5.786  -1.681   3.405  1.00  0.92           C  
ATOM   1534  C   THR A  96      -5.246  -1.953   1.995  1.00  1.23           C  
ATOM   1535  O   THR A  96      -5.408  -3.055   1.473  1.00  2.56           O  
ATOM   1536  CB  THR A  96      -7.296  -1.407   3.294  1.00  1.38           C  
ATOM   1537  OG1 THR A  96      -7.505  -0.172   2.597  1.00  1.38           O  
ATOM   1538  CG2 THR A  96      -7.928  -1.312   4.671  1.00  1.38           C  
ATOM   1539  H   THR A  96      -5.355   0.367   3.882  1.00  1.22           H  
ATOM   1540  HA  THR A  96      -5.651  -2.594   3.985  1.00  1.10           H  
ATOM   1541  HB  THR A  96      -7.768  -2.214   2.736  1.00  1.66           H  
ATOM   1542  HG1 THR A  96      -7.104   0.547   3.098  1.00  1.66           H  
ATOM   1543 1HG2 THR A  96      -8.996  -1.118   4.570  1.00  1.66           H  
ATOM   1544 2HG2 THR A  96      -7.779  -2.250   5.205  1.00  1.66           H  
ATOM   1545 3HG2 THR A  96      -7.464  -0.499   5.229  1.00  1.66           H  
ATOM   1546  N   HIS A  97      -4.612  -0.967   1.383  1.00  2.78           N  
ATOM   1547  CA  HIS A  97      -4.096  -1.100   0.024  1.00  3.41           C  
ATOM   1548  C   HIS A  97      -2.583  -0.896  -0.085  1.00  7.67           C  
ATOM   1549  O   HIS A  97      -2.070  -0.628  -1.169  1.00 41.54           O  
ATOM   1550  CB  HIS A  97      -4.797  -0.094  -0.878  1.00  5.12           C  
ATOM   1551  CG  HIS A  97      -6.268  -0.317  -1.007  1.00  5.12           C  
ATOM   1552  ND1 HIS A  97      -6.804  -1.399  -1.661  1.00  5.12           N  
ATOM   1553  CD2 HIS A  97      -7.314   0.412  -0.572  1.00  5.12           C  
ATOM   1554  CE1 HIS A  97      -8.121  -1.330  -1.619  1.00  5.12           C  
ATOM   1555  NE2 HIS A  97      -8.458  -0.238  -0.963  1.00  5.12           N  
ATOM   1556  H   HIS A  97      -4.499  -0.086   1.841  1.00  3.34           H  
ATOM   1557  HA  HIS A  97      -4.317  -2.101  -0.347  1.00  4.09           H  
ATOM   1558 1HB  HIS A  97      -4.648   0.899  -0.460  1.00  6.14           H  
ATOM   1559 2HB  HIS A  97      -4.352  -0.091  -1.865  1.00  6.14           H  
ATOM   1560  HD2 HIS A  97      -7.252   1.342  -0.017  1.00  6.14           H  
ATOM   1561  HE1 HIS A  97      -8.811  -2.052  -2.054  1.00  6.14           H  
ATOM   1562  HE2 HIS A  97      -9.400   0.075  -0.777  1.00  6.14           H  
ATOM   1563  N   ASN A  98      -1.874  -1.010   1.034  1.00  9.19           N  
ATOM   1564  CA  ASN A  98      -0.415  -0.881   1.046  1.00 16.45           C  
ATOM   1565  C   ASN A  98       0.151  -1.898   2.031  1.00  7.37           C  
ATOM   1566  O   ASN A  98      -0.464  -2.167   3.062  1.00 30.31           O  
ATOM   1567  CB  ASN A  98       0.011   0.532   1.417  1.00 24.67           C  
ATOM   1568  CG  ASN A  98      -0.412   1.572   0.410  1.00 24.67           C  
ATOM   1569  OD1 ASN A  98      -1.588   1.928   0.321  1.00 24.67           O  
ATOM   1570  ND2 ASN A  98       0.523   2.087  -0.331  1.00 24.67           N  
ATOM   1571  H   ASN A  98      -2.348  -1.213   1.902  1.00 11.03           H  
ATOM   1572  HA  ASN A  98      -0.025  -1.124   0.057  1.00 19.74           H  
ATOM   1573 1HB  ASN A  98      -0.398   0.788   2.389  1.00 29.61           H  
ATOM   1574 2HB  ASN A  98       1.097   0.565   1.507  1.00 29.61           H  
ATOM   1575 1HD2 ASN A  98       0.307   2.789  -1.011  1.00 29.61           H  
ATOM   1576 2HD2 ASN A  98       1.471   1.802  -0.209  1.00 29.61           H  
ATOM   1577  N   GLY A  99       1.307  -2.478   1.726  1.00  6.00           N  
ATOM   1578  CA  GLY A  99       1.873  -3.466   2.637  1.00  2.56           C  
ATOM   1579  C   GLY A  99       2.036  -4.801   1.936  1.00  4.79           C  
ATOM   1580  O   GLY A  99       1.854  -5.860   2.535  1.00 13.29           O  
ATOM   1581  H   GLY A  99       1.802  -2.248   0.873  1.00  7.20           H  
ATOM   1582 1HA  GLY A  99       2.840  -3.117   2.998  1.00  3.07           H  
ATOM   1583 2HA  GLY A  99       1.227  -3.583   3.505  1.00  3.07           H  
ATOM   1584  N   TYR A 100       2.367  -4.735   0.657  1.00  5.32           N  
ATOM   1585  CA  TYR A 100       2.545  -5.914  -0.162  1.00 11.87           C  
ATOM   1586  C   TYR A 100       4.001  -6.270  -0.140  1.00 13.61           C  
ATOM   1587  O   TYR A 100       4.384  -7.428  -0.005  1.00 20.83           O  
ATOM   1588  CB  TYR A 100       2.134  -5.616  -1.596  1.00 17.80           C  
ATOM   1589  CG  TYR A 100       0.699  -5.210  -1.741  1.00 17.80           C  
ATOM   1590  CD1 TYR A 100       0.354  -3.887  -1.955  1.00 17.80           C  
ATOM   1591  CD2 TYR A 100      -0.278  -6.164  -1.669  1.00 17.80           C  
ATOM   1592  CE1 TYR A 100      -0.967  -3.533  -2.101  1.00 17.80           C  
ATOM   1593  CE2 TYR A 100      -1.599  -5.808  -1.822  1.00 17.80           C  
ATOM   1594  CZ  TYR A 100      -1.950  -4.508  -2.032  1.00 17.80           C  
ATOM   1595  OH  TYR A 100      -3.277  -4.189  -2.169  1.00 17.80           O  
ATOM   1596  H   TYR A 100       2.509  -3.836   0.229  1.00  6.38           H  
ATOM   1597  HA  TYR A 100       1.968  -6.743   0.246  1.00 14.24           H  
ATOM   1598 1HB  TYR A 100       2.757  -4.817  -1.994  1.00 21.37           H  
ATOM   1599 2HB  TYR A 100       2.300  -6.500  -2.210  1.00 21.37           H  
ATOM   1600  HD1 TYR A 100       1.120  -3.121  -2.014  1.00 21.37           H  
ATOM   1601  HD2 TYR A 100      -0.005  -7.204  -1.500  1.00 21.37           H  
ATOM   1602  HE1 TYR A 100      -1.229  -2.494  -2.272  1.00 21.37           H  
ATOM   1603  HE2 TYR A 100      -2.371  -6.568  -1.772  1.00 21.37           H  
ATOM   1604  HH  TYR A 100      -3.815  -4.971  -2.019  1.00 21.37           H  
ATOM   1605  N   LYS A 101       4.811  -5.233  -0.233  1.00  9.66           N  
ATOM   1606  CA  LYS A 101       6.252  -5.377  -0.186  1.00 11.87           C  
ATOM   1607  C   LYS A 101       6.798  -5.218   1.212  1.00 12.52           C  
ATOM   1608  O   LYS A 101       7.648  -6.010   1.620  1.00 43.60           O  
ATOM   1609  CB  LYS A 101       6.937  -4.380  -1.101  1.00 17.80           C  
ATOM   1610  CG  LYS A 101       8.450  -4.464  -1.041  1.00 17.80           C  
ATOM   1611  CD  LYS A 101       8.941  -5.802  -1.550  1.00 17.80           C  
ATOM   1612  CE  LYS A 101      10.448  -5.804  -1.725  1.00 17.80           C  
ATOM   1613  NZ  LYS A 101      10.927  -7.113  -2.220  1.00 17.80           N  
ATOM   1614  H   LYS A 101       4.398  -4.318  -0.353  1.00 11.59           H  
ATOM   1615  HA  LYS A 101       6.508  -6.379  -0.527  1.00 14.24           H  
ATOM   1616 1HB  LYS A 101       6.625  -4.549  -2.131  1.00 21.37           H  
ATOM   1617 2HB  LYS A 101       6.650  -3.369  -0.831  1.00 21.37           H  
ATOM   1618 1HG  LYS A 101       8.892  -3.680  -1.645  1.00 21.37           H  
ATOM   1619 2HG  LYS A 101       8.781  -4.335  -0.011  1.00 21.37           H  
ATOM   1620 1HD  LYS A 101       8.665  -6.584  -0.841  1.00 21.37           H  
ATOM   1621 2HD  LYS A 101       8.471  -6.024  -2.508  1.00 21.37           H  
ATOM   1622 1HE  LYS A 101      10.716  -5.039  -2.451  1.00 21.37           H  
ATOM   1623 2HE  LYS A 101      10.939  -5.577  -0.779  1.00 21.37           H  
ATOM   1624 1HZ  LYS A 101      11.925  -7.075  -2.374  1.00 21.37           H  
ATOM   1625 2HZ  LYS A 101      10.707  -7.838  -1.553  1.00 21.37           H  
ATOM   1626 3HZ  LYS A 101      10.479  -7.318  -3.101  1.00 21.37           H  
ATOM   1627  N   LYS A 102       6.330  -4.176   1.912  1.00 24.78           N  
ATOM   1628  CA  LYS A 102       6.777  -3.784   3.252  1.00 22.64           C  
ATOM   1629  C   LYS A 102       7.372  -4.935   4.055  1.00 11.77           C  
ATOM   1630  O   LYS A 102       8.591  -5.097   4.072  1.00 26.33           O  
ATOM   1631  CB  LYS A 102       5.619  -3.140   4.017  1.00 33.96           C  
ATOM   1632  CG  LYS A 102       5.989  -2.619   5.401  1.00 33.96           C  
ATOM   1633  CD  LYS A 102       4.807  -1.934   6.068  1.00 33.96           C  
ATOM   1634  CE  LYS A 102       5.174  -1.431   7.456  1.00 33.96           C  
ATOM   1635  NZ  LYS A 102       4.027  -0.755   8.120  1.00 33.96           N  
ATOM   1636  H   LYS A 102       5.616  -3.611   1.482  1.00 29.74           H  
ATOM   1637  HA  LYS A 102       7.565  -3.035   3.134  1.00 27.17           H  
ATOM   1638 1HB  LYS A 102       5.244  -2.292   3.444  1.00 40.75           H  
ATOM   1639 2HB  LYS A 102       4.799  -3.847   4.122  1.00 40.75           H  
ATOM   1640 1HG  LYS A 102       6.322  -3.439   6.037  1.00 40.75           H  
ATOM   1641 2HG  LYS A 102       6.804  -1.902   5.310  1.00 40.75           H  
ATOM   1642 1HD  LYS A 102       4.481  -1.092   5.456  1.00 40.75           H  
ATOM   1643 2HD  LYS A 102       3.980  -2.639   6.155  1.00 40.75           H  
ATOM   1644 1HE  LYS A 102       5.492  -2.272   8.070  1.00 40.75           H  
ATOM   1645 2HE  LYS A 102       6.001  -0.725   7.374  1.00 40.75           H  
ATOM   1646 1HZ  LYS A 102       4.308  -0.433   9.036  1.00 40.75           H  
ATOM   1647 2HZ  LYS A 102       3.733   0.035   7.563  1.00 40.75           H  
ATOM   1648 3HZ  LYS A 102       3.260  -1.405   8.213  1.00 40.75           H  
ATOM   1649  N   HIS A 103       6.522  -5.718   4.741  1.00  7.52           N  
ATOM   1650  CA  HIS A 103       7.040  -6.874   5.464  1.00  9.14           C  
ATOM   1651  C   HIS A 103       8.165  -6.401   6.400  1.00 13.90           C  
ATOM   1652  O   HIS A 103       7.919  -5.656   7.350  1.00 30.62           O  
ATOM   1653  CB  HIS A 103       7.447  -7.975   4.454  1.00 13.71           C  
ATOM   1654  CG  HIS A 103       7.913  -9.279   5.043  1.00 13.71           C  
ATOM   1655  ND1 HIS A 103       7.142 -10.042   5.899  1.00 13.71           N  
ATOM   1656  CD2 HIS A 103       9.060  -9.970   4.851  1.00 13.71           C  
ATOM   1657  CE1 HIS A 103       7.817 -11.130   6.232  1.00 13.71           C  
ATOM   1658  NE2 HIS A 103       8.978 -11.110   5.603  1.00 13.71           N  
ATOM   1659  H   HIS A 103       5.531  -5.538   4.729  1.00  9.02           H  
ATOM   1660  HA  HIS A 103       6.253  -7.290   6.092  1.00 10.97           H  
ATOM   1661 1HB  HIS A 103       6.593  -8.195   3.814  1.00 16.45           H  
ATOM   1662 2HB  HIS A 103       8.237  -7.599   3.805  1.00 16.45           H  
ATOM   1663  HD2 HIS A 103       9.895  -9.673   4.214  1.00 16.45           H  
ATOM   1664  HE1 HIS A 103       7.466 -11.919   6.896  1.00 16.45           H  
ATOM   1665  HE2 HIS A 103       9.701 -11.821   5.647  1.00 16.45           H  
ATOM   1666  N   MET A 104       9.384  -6.858   6.141  1.00 11.30           N  
ATOM   1667  CA  MET A 104      10.556  -6.477   6.903  1.00 22.59           C  
ATOM   1668  C   MET A 104      11.750  -6.565   5.973  1.00 16.20           C  
ATOM   1669  O   MET A 104      11.679  -7.213   4.926  1.00  9.92           O  
ATOM   1670  CB  MET A 104      10.739  -7.366   8.129  1.00 33.88           C  
ATOM   1671  CG  MET A 104      11.026  -8.824   7.824  1.00 33.88           C  
ATOM   1672  SD  MET A 104      11.012  -9.849   9.304  1.00 33.88           S  
ATOM   1673  CE  MET A 104       9.260  -9.844   9.673  1.00 33.88           C  
ATOM   1674  H   MET A 104       9.525  -7.467   5.355  1.00 13.56           H  
ATOM   1675  HA  MET A 104      10.451  -5.442   7.228  1.00 27.11           H  
ATOM   1676 1HB  MET A 104      11.556  -6.985   8.737  1.00 40.66           H  
ATOM   1677 2HB  MET A 104       9.834  -7.329   8.738  1.00 40.66           H  
ATOM   1678 1HG  MET A 104      10.275  -9.204   7.141  1.00 40.66           H  
ATOM   1679 2HG  MET A 104      12.003  -8.917   7.347  1.00 40.66           H  
ATOM   1680 1HE  MET A 104       9.076 -10.438  10.569  1.00 40.66           H  
ATOM   1681 2HE  MET A 104       8.928  -8.819   9.843  1.00 40.66           H  
ATOM   1682 3HE  MET A 104       8.710 -10.270   8.836  1.00 40.66           H  
ATOM   1683  N   LYS A 105      12.838  -5.902   6.333  1.00 23.57           N  
ATOM   1684  CA  LYS A 105      14.012  -5.859   5.475  1.00 21.99           C  
ATOM   1685  C   LYS A 105      14.788  -7.187   5.462  1.00 15.19           C  
ATOM   1686  O   LYS A 105      15.061  -7.746   6.523  1.00 24.99           O  
ATOM   1687  CB  LYS A 105      14.936  -4.725   5.916  1.00 32.98           C  
ATOM   1688  CG  LYS A 105      16.158  -4.526   5.031  1.00 32.98           C  
ATOM   1689  CD  LYS A 105      16.985  -3.338   5.487  1.00 32.98           C  
ATOM   1690  CE  LYS A 105      18.207  -3.147   4.605  1.00 32.98           C  
ATOM   1691  NZ  LYS A 105      19.023  -1.977   5.034  1.00 32.98           N  
ATOM   1692  H   LYS A 105      12.843  -5.405   7.213  1.00 28.28           H  
ATOM   1693  HA  LYS A 105      13.661  -5.634   4.473  1.00 26.39           H  
ATOM   1694 1HB  LYS A 105      14.380  -3.788   5.930  1.00 39.58           H  
ATOM   1695 2HB  LYS A 105      15.286  -4.913   6.931  1.00 39.58           H  
ATOM   1696 1HG  LYS A 105      16.779  -5.420   5.064  1.00 39.58           H  
ATOM   1697 2HG  LYS A 105      15.841  -4.364   4.002  1.00 39.58           H  
ATOM   1698 1HD  LYS A 105      16.377  -2.434   5.454  1.00 39.58           H  
ATOM   1699 2HD  LYS A 105      17.312  -3.498   6.513  1.00 39.58           H  
ATOM   1700 1HE  LYS A 105      18.825  -4.043   4.649  1.00 39.58           H  
ATOM   1701 2HE  LYS A 105      17.886  -2.994   3.574  1.00 39.58           H  
ATOM   1702 1HZ  LYS A 105      19.825  -1.883   4.426  1.00 39.58           H  
ATOM   1703 2HZ  LYS A 105      18.461  -1.140   4.983  1.00 39.58           H  
ATOM   1704 3HZ  LYS A 105      19.336  -2.116   5.983  1.00 39.58           H  
ATOM   1705  N   PRO A 106      15.096  -7.730   4.274  1.00  9.96           N  
ATOM   1706  CA  PRO A 106      15.928  -8.895   3.990  1.00  7.18           C  
ATOM   1707  C   PRO A 106      17.411  -8.529   4.029  1.00  7.94           C  
ATOM   1708  O   PRO A 106      17.801  -7.549   4.662  1.00 14.06           O  
ATOM   1709  CB  PRO A 106      15.459  -9.309   2.590  1.00 10.77           C  
ATOM   1710  CG  PRO A 106      15.102  -8.024   1.935  1.00 10.77           C  
ATOM   1711  CD  PRO A 106      14.494  -7.195   3.033  1.00 10.77           C  
ATOM   1712  HA  PRO A 106      15.706  -9.676   4.727  1.00  8.62           H  
ATOM   1713 1HB  PRO A 106      16.230  -9.868   2.047  1.00 12.92           H  
ATOM   1714 2HB  PRO A 106      14.588  -9.976   2.675  1.00 12.92           H  
ATOM   1715 1HG  PRO A 106      16.003  -7.563   1.504  1.00 12.92           H  
ATOM   1716 2HG  PRO A 106      14.406  -8.201   1.098  1.00 12.92           H  
ATOM   1717 1HD  PRO A 106      14.783  -6.143   2.890  1.00 12.92           H  
ATOM   1718 2HD  PRO A 106      13.400  -7.320   3.050  1.00 12.92           H  
ATOM   1719  N   ALA A 107      18.247  -9.311   3.351  1.00  5.29           N  
ATOM   1720  CA  ALA A 107      19.668  -9.007   3.322  1.00  6.53           C  
ATOM   1721  C   ALA A 107      20.227  -9.138   1.916  1.00  4.71           C  
ATOM   1722  O   ALA A 107      21.242  -9.797   1.710  1.00  6.08           O  
ATOM   1723  CB  ALA A 107      20.414  -9.925   4.272  1.00  9.79           C  
ATOM   1724  H   ALA A 107      17.900 -10.120   2.855  1.00  6.35           H  
ATOM   1725  HA  ALA A 107      19.803  -7.976   3.646  1.00  7.84           H  
ATOM   1726 1HB  ALA A 107      21.473  -9.673   4.266  1.00 11.75           H  
ATOM   1727 2HB  ALA A 107      20.015  -9.799   5.278  1.00 11.75           H  
ATOM   1728 3HB  ALA A 107      20.287 -10.961   3.958  1.00 11.75           H  
ATOM   1729  N   SER A 108      19.570  -8.470   0.963  1.00  3.21           N  
ATOM   1730  CA  SER A 108      19.965  -8.458  -0.449  1.00  3.58           C  
ATOM   1731  C   SER A 108      20.208  -9.845  -1.042  1.00  2.54           C  
ATOM   1732  O   SER A 108      21.247 -10.077  -1.661  1.00  3.72           O  
ATOM   1733  CB  SER A 108      21.217  -7.619  -0.625  1.00  5.37           C  
ATOM   1734  OG  SER A 108      20.992  -6.290  -0.244  1.00  5.37           O  
ATOM   1735  H   SER A 108      18.749  -7.945   1.226  1.00  3.85           H  
ATOM   1736  HA  SER A 108      19.160  -7.988  -1.013  1.00  4.30           H  
ATOM   1737 1HB  SER A 108      22.026  -8.040  -0.027  1.00  6.44           H  
ATOM   1738 2HB  SER A 108      21.533  -7.654  -1.667  1.00  6.44           H  
ATOM   1739  HG  SER A 108      21.815  -5.824  -0.408  1.00  6.44           H  
ATOM   1740  N   SER A 109      19.228 -10.745  -0.876  1.00  1.98           N  
ATOM   1741  CA  SER A 109      19.294 -12.113  -1.401  1.00  2.86           C  
ATOM   1742  C   SER A 109      20.336 -12.973  -0.695  1.00  4.10           C  
ATOM   1743  O   SER A 109      20.889 -12.599   0.338  1.00  4.91           O  
ATOM   1744  CB  SER A 109      19.563 -12.113  -2.897  1.00  4.29           C  
ATOM   1745  OG  SER A 109      19.363 -13.394  -3.430  1.00  4.29           O  
ATOM   1746  H   SER A 109      18.405 -10.469  -0.362  1.00  2.38           H  
ATOM   1747  HA  SER A 109      18.320 -12.580  -1.241  1.00  3.43           H  
ATOM   1748 1HB  SER A 109      18.896 -11.403  -3.385  1.00  5.15           H  
ATOM   1749 2HB  SER A 109      20.583 -11.797  -3.100  1.00  5.15           H  
ATOM   1750  HG  SER A 109      19.422 -13.295  -4.385  1.00  5.15           H  
ATOM   1751  N   MET A 110      20.573 -14.160  -1.245  1.00  6.31           N  
ATOM   1752  CA  MET A 110      21.541 -15.095  -0.677  1.00  9.93           C  
ATOM   1753  C   MET A 110      22.962 -14.863  -1.195  1.00  9.83           C  
ATOM   1754  O   MET A 110      23.872 -15.628  -0.874  1.00 11.94           O  
ATOM   1755  CB  MET A 110      21.115 -16.529  -0.969  1.00 14.89           C  
ATOM   1756  CG  MET A 110      19.806 -16.937  -0.313  1.00 14.89           C  
ATOM   1757  SD  MET A 110      19.856 -16.786   1.484  1.00 14.89           S  
ATOM   1758  CE  MET A 110      21.005 -18.092   1.908  1.00 14.89           C  
ATOM   1759  H   MET A 110      20.077 -14.405  -2.092  1.00  7.57           H  
ATOM   1760  HA  MET A 110      21.559 -14.951   0.402  1.00 11.92           H  
ATOM   1761 1HB  MET A 110      21.005 -16.666  -2.044  1.00 17.87           H  
ATOM   1762 2HB  MET A 110      21.891 -17.217  -0.628  1.00 17.87           H  
ATOM   1763 1HG  MET A 110      19.000 -16.308  -0.690  1.00 17.87           H  
ATOM   1764 2HG  MET A 110      19.578 -17.972  -0.565  1.00 17.87           H  
ATOM   1765 1HE  MET A 110      21.135 -18.123   2.990  1.00 17.87           H  
ATOM   1766 2HE  MET A 110      20.614 -19.049   1.560  1.00 17.87           H  
ATOM   1767 3HE  MET A 110      21.968 -17.900   1.434  1.00 17.87           H  
ATOM   1768  N   LYS A 111      23.144 -13.812  -2.003  1.00  9.44           N  
ATOM   1769  CA  LYS A 111      24.431 -13.451  -2.596  1.00 11.78           C  
ATOM   1770  C   LYS A 111      24.973 -14.536  -3.530  1.00 12.74           C  
ATOM   1771  O   LYS A 111      26.185 -14.680  -3.690  1.00 23.55           O  
ATOM   1772  CB  LYS A 111      25.453 -13.139  -1.500  1.00 17.67           C  
ATOM   1773  CG  LYS A 111      25.048 -11.995  -0.579  1.00 17.67           C  
ATOM   1774  CD  LYS A 111      26.148 -11.675   0.420  1.00 17.67           C  
ATOM   1775  CE  LYS A 111      25.724 -10.568   1.374  1.00 17.67           C  
ATOM   1776  NZ  LYS A 111      26.779 -10.271   2.381  1.00 17.67           N  
ATOM   1777  H   LYS A 111      22.355 -13.227  -2.225  1.00 11.33           H  
ATOM   1778  HA  LYS A 111      24.286 -12.548  -3.190  1.00 14.14           H  
ATOM   1779 1HB  LYS A 111      25.627 -14.020  -0.883  1.00 21.20           H  
ATOM   1780 2HB  LYS A 111      26.405 -12.876  -1.959  1.00 21.20           H  
ATOM   1781 1HG  LYS A 111      24.839 -11.106  -1.175  1.00 21.20           H  
ATOM   1782 2HG  LYS A 111      24.143 -12.263  -0.033  1.00 21.20           H  
ATOM   1783 1HD  LYS A 111      26.391 -12.568   0.997  1.00 21.20           H  
ATOM   1784 2HD  LYS A 111      27.042 -11.356  -0.116  1.00 21.20           H  
ATOM   1785 1HE  LYS A 111      25.514  -9.665   0.803  1.00 21.20           H  
ATOM   1786 2HE  LYS A 111      24.816 -10.874   1.893  1.00 21.20           H  
ATOM   1787 1HZ  LYS A 111      26.460  -9.535   2.994  1.00 21.20           H  
ATOM   1788 2HZ  LYS A 111      26.971 -11.102   2.923  1.00 21.20           H  
ATOM   1789 3HZ  LYS A 111      27.622  -9.975   1.910  1.00 21.20           H  
ATOM   1790  N   SER A 112      24.065 -15.287  -4.148  1.00  9.73           N  
ATOM   1791  CA  SER A 112      24.423 -16.331  -5.095  1.00 11.75           C  
ATOM   1792  C   SER A 112      24.406 -15.762  -6.502  1.00  5.06           C  
ATOM   1793  O   SER A 112      23.968 -14.628  -6.709  1.00 11.74           O  
ATOM   1794  CB  SER A 112      23.462 -17.500  -4.993  1.00 17.62           C  
ATOM   1795  OG  SER A 112      22.193 -17.155  -5.475  1.00 17.62           O  
ATOM   1796  H   SER A 112      23.087 -15.121  -3.965  1.00 11.68           H  
ATOM   1797  HA  SER A 112      25.432 -16.680  -4.873  1.00 14.10           H  
ATOM   1798 1HB  SER A 112      23.853 -18.346  -5.558  1.00 21.15           H  
ATOM   1799 2HB  SER A 112      23.386 -17.811  -3.952  1.00 21.15           H  
ATOM   1800  HG  SER A 112      22.305 -16.987  -6.415  1.00 21.15           H  
ATOM   1801  N   THR A 113      24.879 -16.544  -7.469  1.00  6.40           N  
ATOM   1802  CA  THR A 113      24.877 -16.098  -8.858  1.00  5.78           C  
ATOM   1803  C   THR A 113      23.449 -15.814  -9.303  1.00  5.39           C  
ATOM   1804  O   THR A 113      22.567 -16.661  -9.166  1.00 13.09           O  
ATOM   1805  CB  THR A 113      25.510 -17.149  -9.793  1.00  8.67           C  
ATOM   1806  OG1 THR A 113      26.856 -17.414  -9.378  1.00  8.67           O  
ATOM   1807  CG2 THR A 113      25.515 -16.644 -11.231  1.00  8.67           C  
ATOM   1808  H   THR A 113      25.237 -17.460  -7.240  1.00  7.68           H  
ATOM   1809  HA  THR A 113      25.448 -15.174  -8.931  1.00  6.94           H  
ATOM   1810  HB  THR A 113      24.935 -18.073  -9.741  1.00 10.40           H  
ATOM   1811  HG1 THR A 113      27.244 -18.078  -9.954  1.00 10.40           H  
ATOM   1812 1HG2 THR A 113      25.965 -17.396 -11.879  1.00 10.40           H  
ATOM   1813 2HG2 THR A 113      24.493 -16.451 -11.555  1.00 10.40           H  
ATOM   1814 3HG2 THR A 113      26.094 -15.723 -11.292  1.00 10.40           H  
ATOM   1815  N   SER A 114      23.229 -14.613  -9.827  1.00  8.09           N  
ATOM   1816  CA  SER A 114      21.899 -14.207 -10.257  1.00  9.23           C  
ATOM   1817  C   SER A 114      21.955 -13.030 -11.213  1.00 12.94           C  
ATOM   1818  O   SER A 114      21.556 -13.154 -12.369  1.00 52.55           O  
ATOM   1819  CB  SER A 114      21.047 -13.845  -9.059  1.00 13.85           C  
ATOM   1820  OG  SER A 114      19.758 -13.465  -9.456  1.00 13.85           O  
ATOM   1821  H   SER A 114      24.001 -13.969  -9.922  1.00  9.71           H  
ATOM   1822  HA  SER A 114      21.432 -15.045 -10.774  1.00 11.08           H  
ATOM   1823 1HB  SER A 114      20.983 -14.700  -8.387  1.00 16.61           H  
ATOM   1824 2HB  SER A 114      21.515 -13.032  -8.506  1.00 16.61           H  
ATOM   1825  HG  SER A 114      19.311 -13.178  -8.652  1.00 16.61           H  
ATOM   1826  N   PHE A 115      22.454 -11.889 -10.743  1.00  5.43           N  
ATOM   1827  CA  PHE A 115      22.503 -10.706 -11.592  1.00  6.01           C  
ATOM   1828  C   PHE A 115      23.286 -11.000 -12.861  1.00  8.14           C  
ATOM   1829  O   PHE A 115      24.375 -11.574 -12.816  1.00 28.63           O  
ATOM   1830  CB  PHE A 115      23.209  -9.557 -10.882  1.00  9.02           C  
ATOM   1831  CG  PHE A 115      22.485  -8.980  -9.707  1.00  9.02           C  
ATOM   1832  CD1 PHE A 115      23.125  -8.852  -8.486  1.00  9.02           C  
ATOM   1833  CD2 PHE A 115      21.174  -8.577  -9.808  1.00  9.02           C  
ATOM   1834  CE1 PHE A 115      22.467  -8.315  -7.396  1.00  9.02           C  
ATOM   1835  CE2 PHE A 115      20.511  -8.037  -8.724  1.00  9.02           C  
ATOM   1836  CZ  PHE A 115      21.157  -7.904  -7.516  1.00  9.02           C  
ATOM   1837  H   PHE A 115      22.780 -11.833  -9.789  1.00  6.52           H  
ATOM   1838  HA  PHE A 115      21.487 -10.414 -11.859  1.00  7.21           H  
ATOM   1839 1HB  PHE A 115      24.176  -9.909 -10.531  1.00 10.82           H  
ATOM   1840 2HB  PHE A 115      23.396  -8.753 -11.593  1.00 10.82           H  
ATOM   1841  HD1 PHE A 115      24.163  -9.173  -8.392  1.00 10.82           H  
ATOM   1842  HD2 PHE A 115      20.664  -8.684 -10.764  1.00 10.82           H  
ATOM   1843  HE1 PHE A 115      22.984  -8.216  -6.442  1.00 10.82           H  
ATOM   1844  HE2 PHE A 115      19.474  -7.717  -8.822  1.00 10.82           H  
ATOM   1845  HZ  PHE A 115      20.636  -7.480  -6.660  1.00 10.82           H  
ATOM   1846  N   LYS A 116      22.731 -10.583 -13.991  1.00  5.21           N  
ATOM   1847  CA  LYS A 116      23.367 -10.802 -15.282  1.00  5.81           C  
ATOM   1848  C   LYS A 116      24.385  -9.721 -15.587  1.00 10.39           C  
ATOM   1849  O   LYS A 116      25.462 -10.013 -16.111  1.00 46.50           O  
ATOM   1850  CB  LYS A 116      22.318 -10.851 -16.389  1.00  8.71           C  
ATOM   1851  CG  LYS A 116      22.887 -11.124 -17.773  1.00  8.71           C  
ATOM   1852  CD  LYS A 116      21.781 -11.300 -18.801  1.00  8.71           C  
ATOM   1853  CE  LYS A 116      22.350 -11.580 -20.184  1.00  8.71           C  
ATOM   1854  NZ  LYS A 116      21.275 -11.763 -21.197  1.00  8.71           N  
ATOM   1855  H   LYS A 116      21.837 -10.116 -13.956  1.00  6.25           H  
ATOM   1856  HA  LYS A 116      23.891 -11.757 -15.253  1.00  6.97           H  
ATOM   1857 1HB  LYS A 116      21.588 -11.630 -16.166  1.00 10.46           H  
ATOM   1858 2HB  LYS A 116      21.782  -9.903 -16.429  1.00 10.46           H  
ATOM   1859 1HG  LYS A 116      23.522 -10.290 -18.076  1.00 10.46           H  
ATOM   1860 2HG  LYS A 116      23.494 -12.028 -17.746  1.00 10.46           H  
ATOM   1861 1HD  LYS A 116      21.138 -12.130 -18.507  1.00 10.46           H  
ATOM   1862 2HD  LYS A 116      21.177 -10.393 -18.844  1.00 10.46           H  
ATOM   1863 1HE  LYS A 116      22.983 -10.747 -20.487  1.00 10.46           H  
ATOM   1864 2HE  LYS A 116      22.955 -12.485 -20.146  1.00 10.46           H  
ATOM   1865 1HZ  LYS A 116      21.690 -11.946 -22.100  1.00 10.46           H  
ATOM   1866 2HZ  LYS A 116      20.690 -12.542 -20.931  1.00 10.46           H  
ATOM   1867 3HZ  LYS A 116      20.715 -10.924 -21.249  1.00 10.46           H  
ATOM   1868  N   TYR A 117      24.022  -8.482 -15.255  1.00  8.29           N  
ATOM   1869  CA  TYR A 117      24.835  -7.284 -15.457  1.00 14.82           C  
ATOM   1870  C   TYR A 117      24.845  -6.870 -16.927  1.00  7.91           C  
ATOM   1871  O   TYR A 117      24.228  -7.519 -17.774  1.00 28.81           O  
ATOM   1872  CB  TYR A 117      26.263  -7.467 -14.926  1.00 22.23           C  
ATOM   1873  CG  TYR A 117      26.320  -7.687 -13.428  1.00 22.23           C  
ATOM   1874  CD1 TYR A 117      26.677  -8.926 -12.917  1.00 22.23           C  
ATOM   1875  CD2 TYR A 117      26.006  -6.647 -12.566  1.00 22.23           C  
ATOM   1876  CE1 TYR A 117      26.732  -9.121 -11.551  1.00 22.23           C  
ATOM   1877  CE2 TYR A 117      26.058  -6.842 -11.199  1.00 22.23           C  
ATOM   1878  CZ  TYR A 117      26.423  -8.071 -10.692  1.00 22.23           C  
ATOM   1879  OH  TYR A 117      26.481  -8.263  -9.330  1.00 22.23           O  
ATOM   1880  H   TYR A 117      23.114  -8.360 -14.833  1.00  9.95           H  
ATOM   1881  HA  TYR A 117      24.381  -6.467 -14.899  1.00 17.78           H  
ATOM   1882 1HB  TYR A 117      26.766  -8.296 -15.417  1.00 26.68           H  
ATOM   1883 2HB  TYR A 117      26.843  -6.573 -15.149  1.00 26.68           H  
ATOM   1884  HD1 TYR A 117      26.918  -9.747 -13.594  1.00 26.68           H  
ATOM   1885  HD2 TYR A 117      25.720  -5.675 -12.967  1.00 26.68           H  
ATOM   1886  HE1 TYR A 117      27.018 -10.093 -11.151  1.00 26.68           H  
ATOM   1887  HE2 TYR A 117      25.814  -6.023 -10.522  1.00 26.68           H  
ATOM   1888  HH  TYR A 117      26.274  -7.439  -8.883  1.00 26.68           H  
ATOM   1889  N   GLU A 118      25.508  -5.756 -17.217  1.00 17.27           N  
ATOM   1890  CA  GLU A 118      25.532  -5.216 -18.569  1.00 14.38           C  
ATOM   1891  C   GLU A 118      26.884  -5.309 -19.261  1.00 18.52           C  
ATOM   1892  O   GLU A 118      27.931  -5.431 -18.624  1.00 25.36           O  
ATOM   1893  CB  GLU A 118      25.100  -3.754 -18.553  1.00 21.57           C  
ATOM   1894  CG  GLU A 118      23.672  -3.518 -18.101  1.00 21.57           C  
ATOM   1895  CD  GLU A 118      23.316  -2.064 -18.111  1.00 21.57           C  
ATOM   1896  OE1 GLU A 118      24.180  -1.262 -18.370  1.00 21.57           O  
ATOM   1897  OE2 GLU A 118      22.177  -1.751 -17.863  1.00 21.57           O  
ATOM   1898  H   GLU A 118      25.999  -5.265 -16.484  1.00 20.72           H  
ATOM   1899  HA  GLU A 118      24.816  -5.779 -19.168  1.00 17.26           H  
ATOM   1900 1HB  GLU A 118      25.756  -3.190 -17.889  1.00 25.88           H  
ATOM   1901 2HB  GLU A 118      25.206  -3.331 -19.552  1.00 25.88           H  
ATOM   1902 1HG  GLU A 118      22.994  -4.055 -18.765  1.00 25.88           H  
ATOM   1903 2HG  GLU A 118      23.545  -3.914 -17.095  1.00 25.88           H  
ATOM   1904  N   ASN A 119      26.826  -5.225 -20.582  1.00 19.84           N  
ATOM   1905  CA  ASN A 119      27.981  -5.226 -21.471  1.00 14.94           C  
ATOM   1906  C   ASN A 119      27.561  -4.481 -22.730  1.00 18.95           C  
ATOM   1907  O   ASN A 119      28.106  -3.427 -23.060  1.00 45.48           O  
ATOM   1908  CB  ASN A 119      28.457  -6.634 -21.772  1.00 22.41           C  
ATOM   1909  CG  ASN A 119      29.754  -6.652 -22.531  1.00 22.41           C  
ATOM   1910  OD1 ASN A 119      30.718  -5.976 -22.153  1.00 22.41           O  
ATOM   1911  ND2 ASN A 119      29.798  -7.410 -23.597  1.00 22.41           N  
ATOM   1912  H   ASN A 119      25.911  -5.143 -21.001  1.00 23.81           H  
ATOM   1913  HA  ASN A 119      28.795  -4.664 -21.007  1.00 17.93           H  
ATOM   1914 1HB  ASN A 119      28.593  -7.178 -20.835  1.00 26.89           H  
ATOM   1915 2HB  ASN A 119      27.702  -7.167 -22.350  1.00 26.89           H  
ATOM   1916 1HD2 ASN A 119      30.636  -7.459 -24.142  1.00 26.89           H  
ATOM   1917 2HD2 ASN A 119      28.995  -7.939 -23.868  1.00 26.89           H  
ATOM   1918  N   LEU A 120      26.557  -5.030 -23.405  1.00 14.05           N  
ATOM   1919  CA  LEU A 120      25.942  -4.401 -24.561  1.00 20.21           C  
ATOM   1920  C   LEU A 120      24.493  -4.101 -24.216  1.00 32.62           C  
ATOM   1921  O   LEU A 120      23.742  -5.007 -23.848  1.00110.84           O  
ATOM   1922  CB  LEU A 120      26.020  -5.302 -25.793  1.00 30.32           C  
ATOM   1923  CG  LEU A 120      25.323  -4.750 -27.040  1.00 30.32           C  
ATOM   1924  CD1 LEU A 120      26.029  -3.476 -27.487  1.00 30.32           C  
ATOM   1925  CD2 LEU A 120      25.337  -5.801 -28.140  1.00 30.32           C  
ATOM   1926  H   LEU A 120      26.184  -5.914 -23.089  1.00 16.86           H  
ATOM   1927  HA  LEU A 120      26.453  -3.462 -24.772  1.00 24.25           H  
ATOM   1928 1HB  LEU A 120      27.067  -5.466 -26.041  1.00 36.38           H  
ATOM   1929 2HB  LEU A 120      25.566  -6.265 -25.554  1.00 36.38           H  
ATOM   1930  HG  LEU A 120      24.292  -4.496 -26.795  1.00 36.38           H  
ATOM   1931 1HD1 LEU A 120      25.529  -3.072 -28.368  1.00 36.38           H  
ATOM   1932 2HD1 LEU A 120      25.998  -2.741 -26.683  1.00 36.38           H  
ATOM   1933 3HD1 LEU A 120      27.066  -3.703 -27.732  1.00 36.38           H  
ATOM   1934 1HD2 LEU A 120      24.833  -5.408 -29.024  1.00 36.38           H  
ATOM   1935 2HD2 LEU A 120      26.367  -6.053 -28.391  1.00 36.38           H  
ATOM   1936 3HD2 LEU A 120      24.818  -6.695 -27.794  1.00 36.38           H  
ATOM   1937  N   THR A 121      24.099  -2.836 -24.314  1.00 18.84           N  
ATOM   1938  CA  THR A 121      22.744  -2.449 -23.944  1.00 34.26           C  
ATOM   1939  C   THR A 121      21.758  -2.532 -25.105  1.00 35.99           C  
ATOM   1940  O   THR A 121      20.564  -2.679 -24.864  1.00117.29           O  
ATOM   1941  CB  THR A 121      22.728  -1.022 -23.370  1.00 51.39           C  
ATOM   1942  OG1 THR A 121      23.187  -0.100 -24.368  1.00 51.39           O  
ATOM   1943  CG2 THR A 121      23.629  -0.937 -22.144  1.00 51.39           C  
ATOM   1944  H   THR A 121      24.753  -2.132 -24.630  1.00 22.61           H  
ATOM   1945  HA  THR A 121      22.396  -3.131 -23.167  1.00 41.11           H  
ATOM   1946  HB  THR A 121      21.710  -0.758 -23.083  1.00 61.67           H  
ATOM   1947  HG1 THR A 121      23.160   0.793 -24.013  1.00 61.67           H  
ATOM   1948 1HG2 THR A 121      23.608   0.077 -21.746  1.00 61.67           H  
ATOM   1949 2HG2 THR A 121      23.279  -1.631 -21.380  1.00 61.67           H  
ATOM   1950 3HG2 THR A 121      24.650  -1.194 -22.423  1.00 61.67           H  
ATOM   1951  N   ASP A 122      22.271  -2.434 -26.341  1.00  9.05           N  
ATOM   1952  CA  ASP A 122      21.511  -2.558 -27.604  1.00  8.49           C  
ATOM   1953  C   ASP A 122      20.047  -2.978 -27.436  1.00  6.85           C  
ATOM   1954  O   ASP A 122      19.733  -4.171 -27.469  1.00 14.52           O  
ATOM   1955  CB  ASP A 122      22.211  -3.553 -28.534  1.00 12.73           C  
ATOM   1956  CG  ASP A 122      21.586  -3.625 -29.921  1.00 12.73           C  
ATOM   1957  OD1 ASP A 122      20.562  -3.016 -30.124  1.00 12.73           O  
ATOM   1958  OD2 ASP A 122      22.139  -4.288 -30.766  1.00 12.73           O  
ATOM   1959  H   ASP A 122      23.265  -2.281 -26.418  1.00 10.86           H  
ATOM   1960  HA  ASP A 122      21.521  -1.582 -28.089  1.00 10.19           H  
ATOM   1961 1HB  ASP A 122      23.257  -3.268 -28.643  1.00 15.28           H  
ATOM   1962 2HB  ASP A 122      22.189  -4.548 -28.087  1.00 15.28           H  
ATOM   1963  N   ALA A 123      19.154  -2.001 -27.282  1.00  4.80           N  
ATOM   1964  CA  ALA A 123      17.742  -2.295 -27.065  1.00  5.40           C  
ATOM   1965  C   ALA A 123      16.845  -1.360 -27.885  1.00  2.89           C  
ATOM   1966  O   ALA A 123      17.306  -0.325 -28.369  1.00  2.88           O  
ATOM   1967  CB  ALA A 123      17.402  -2.172 -25.581  1.00  8.10           C  
ATOM   1968  H   ALA A 123      19.466  -1.040 -27.292  1.00  5.76           H  
ATOM   1969  HA  ALA A 123      17.572  -3.320 -27.380  1.00  6.48           H  
ATOM   1970 1HB  ALA A 123      16.355  -2.424 -25.417  1.00  9.72           H  
ATOM   1971 2HB  ALA A 123      18.029  -2.854 -25.004  1.00  9.72           H  
ATOM   1972 3HB  ALA A 123      17.583  -1.150 -25.252  1.00  9.72           H  
ATOM   1973  N   PRO A 124      15.564  -1.722 -28.048  1.00  3.16           N  
ATOM   1974  CA  PRO A 124      14.514  -0.967 -28.730  1.00  2.22           C  
ATOM   1975  C   PRO A 124      14.151   0.322 -28.008  1.00  2.05           C  
ATOM   1976  O   PRO A 124      14.177   0.396 -26.777  1.00  2.68           O  
ATOM   1977  CB  PRO A 124      13.338  -1.945 -28.768  1.00  3.33           C  
ATOM   1978  CG  PRO A 124      13.976  -3.292 -28.772  1.00  3.33           C  
ATOM   1979  CD  PRO A 124      15.196  -3.152 -27.917  1.00  3.33           C  
ATOM   1980  HA  PRO A 124      14.855  -0.741 -29.753  1.00  2.66           H  
ATOM   1981 1HB  PRO A 124      12.690  -1.786 -27.892  1.00  4.00           H  
ATOM   1982 2HB  PRO A 124      12.720  -1.762 -29.659  1.00  4.00           H  
ATOM   1983 1HG  PRO A 124      13.278  -4.053 -28.395  1.00  4.00           H  
ATOM   1984 2HG  PRO A 124      14.225  -3.581 -29.803  1.00  4.00           H  
ATOM   1985 1HD  PRO A 124      14.968  -3.401 -26.870  1.00  4.00           H  
ATOM   1986 2HD  PRO A 124      15.980  -3.798 -28.335  1.00  4.00           H  
ATOM   1987  N   ALA A 125      13.775   1.336 -28.785  1.00  2.60           N  
ATOM   1988  CA  ALA A 125      13.375   2.641 -28.257  1.00  3.60           C  
ATOM   1989  C   ALA A 125      12.148   2.536 -27.353  1.00  4.04           C  
ATOM   1990  O   ALA A 125      11.986   3.324 -26.418  1.00  8.20           O  
ATOM   1991  CB  ALA A 125      13.093   3.606 -29.396  1.00  5.40           C  
ATOM   1992  H   ALA A 125      13.774   1.200 -29.787  1.00  3.12           H  
ATOM   1993  HA  ALA A 125      14.201   3.029 -27.659  1.00  4.32           H  
ATOM   1994 1HB  ALA A 125      12.827   4.581 -28.989  1.00  6.48           H  
ATOM   1995 2HB  ALA A 125      13.981   3.703 -30.020  1.00  6.48           H  
ATOM   1996 3HB  ALA A 125      12.268   3.228 -29.998  1.00  6.48           H  
ATOM   1997  N   SER A 126      11.275   1.576 -27.632  1.00  2.52           N  
ATOM   1998  CA  SER A 126      10.099   1.398 -26.808  1.00  3.38           C  
ATOM   1999  C   SER A 126       9.614  -0.037 -26.814  1.00  1.69           C  
ATOM   2000  O   SER A 126       9.640  -0.718 -27.841  1.00  1.87           O  
ATOM   2001  CB  SER A 126       8.988   2.314 -27.268  1.00  5.07           C  
ATOM   2002  OG  SER A 126       7.837   2.122 -26.493  1.00  5.07           O  
ATOM   2003  H   SER A 126      11.431   0.958 -28.415  1.00  3.02           H  
ATOM   2004  HA  SER A 126      10.361   1.661 -25.783  1.00  4.06           H  
ATOM   2005 1HB  SER A 126       9.317   3.349 -27.186  1.00  6.08           H  
ATOM   2006 2HB  SER A 126       8.764   2.122 -28.317  1.00  6.08           H  
ATOM   2007  HG  SER A 126       8.126   2.161 -25.575  1.00  6.08           H  
ATOM   2008  N   ILE A 127       9.182  -0.484 -25.645  1.00  1.15           N  
ATOM   2009  CA  ILE A 127       8.656  -1.827 -25.435  1.00  0.72           C  
ATOM   2010  C   ILE A 127       7.273  -1.765 -24.854  1.00  0.55           C  
ATOM   2011  O   ILE A 127       6.994  -0.951 -23.980  1.00  0.77           O  
ATOM   2012  CB  ILE A 127       9.569  -2.674 -24.530  1.00  1.08           C  
ATOM   2013  CG1 ILE A 127      10.922  -2.876 -25.206  1.00  1.08           C  
ATOM   2014  CG2 ILE A 127       8.928  -4.018 -24.208  1.00  1.08           C  
ATOM   2015  CD1 ILE A 127      10.845  -3.721 -26.451  1.00  1.08           C  
ATOM   2016  H   ILE A 127       9.190   0.165 -24.867  1.00  1.38           H  
ATOM   2017  HA  ILE A 127       8.591  -2.326 -26.400  1.00  0.86           H  
ATOM   2018  HB  ILE A 127       9.746  -2.137 -23.600  1.00  1.30           H  
ATOM   2019 1HG1 ILE A 127      11.331  -1.909 -25.486  1.00  1.30           H  
ATOM   2020 2HG1 ILE A 127      11.606  -3.345 -24.505  1.00  1.30           H  
ATOM   2021 1HG2 ILE A 127       9.590  -4.590 -23.561  1.00  1.30           H  
ATOM   2022 2HG2 ILE A 127       7.978  -3.862 -23.699  1.00  1.30           H  
ATOM   2023 3HG2 ILE A 127       8.758  -4.572 -25.132  1.00  1.30           H  
ATOM   2024 1HD1 ILE A 127      11.839  -3.823 -26.880  1.00  1.30           H  
ATOM   2025 2HD1 ILE A 127      10.458  -4.709 -26.198  1.00  1.30           H  
ATOM   2026 3HD1 ILE A 127      10.184  -3.246 -27.175  1.00  1.30           H  
ATOM   2027  N   ASP A 128       6.392  -2.609 -25.357  1.00  0.63           N  
ATOM   2028  CA  ASP A 128       5.053  -2.652 -24.822  1.00  0.67           C  
ATOM   2029  C   ASP A 128       4.483  -4.043 -25.012  1.00  0.57           C  
ATOM   2030  O   ASP A 128       3.948  -4.374 -26.075  1.00  0.77           O  
ATOM   2031  CB  ASP A 128       4.182  -1.590 -25.480  1.00  1.01           C  
ATOM   2032  CG  ASP A 128       2.814  -1.468 -24.839  1.00  1.01           C  
ATOM   2033  OD1 ASP A 128       2.408  -2.361 -24.132  1.00  1.01           O  
ATOM   2034  OD2 ASP A 128       2.190  -0.449 -25.033  1.00  1.01           O  
ATOM   2035  H   ASP A 128       6.663  -3.242 -26.095  1.00  0.76           H  
ATOM   2036  HA  ASP A 128       5.096  -2.446 -23.752  1.00  0.80           H  
ATOM   2037 1HB  ASP A 128       4.682  -0.622 -25.417  1.00  1.21           H  
ATOM   2038 2HB  ASP A 128       4.055  -1.823 -26.537  1.00  1.21           H  
ATOM   2039  N   TRP A 129       4.577  -4.845 -23.950  1.00  0.43           N  
ATOM   2040  CA  TRP A 129       4.151  -6.234 -23.960  1.00  0.40           C  
ATOM   2041  C   TRP A 129       2.636  -6.407 -24.097  1.00  0.48           C  
ATOM   2042  O   TRP A 129       2.148  -7.516 -24.308  1.00  1.13           O  
ATOM   2043  CB  TRP A 129       4.674  -6.943 -22.703  1.00  0.60           C  
ATOM   2044  CG  TRP A 129       6.154  -7.175 -22.757  1.00  0.60           C  
ATOM   2045  CD1 TRP A 129       7.118  -6.552 -22.022  1.00  0.60           C  
ATOM   2046  CD2 TRP A 129       6.854  -8.093 -23.630  1.00  0.60           C  
ATOM   2047  NE1 TRP A 129       8.355  -7.003 -22.390  1.00  0.60           N  
ATOM   2048  CE2 TRP A 129       8.214  -7.939 -23.376  1.00  0.60           C  
ATOM   2049  CE3 TRP A 129       6.441  -9.011 -24.601  1.00  0.60           C  
ATOM   2050  CZ2 TRP A 129       9.172  -8.656 -24.066  1.00  0.60           C  
ATOM   2051  CZ3 TRP A 129       7.402  -9.740 -25.287  1.00  0.60           C  
ATOM   2052  CH2 TRP A 129       8.736  -9.564 -25.027  1.00  0.60           C  
ATOM   2053  H   TRP A 129       4.991  -4.482 -23.101  1.00  0.52           H  
ATOM   2054  HA  TRP A 129       4.621  -6.708 -24.810  1.00  0.48           H  
ATOM   2055 1HB  TRP A 129       4.456  -6.336 -21.824  1.00  0.72           H  
ATOM   2056 2HB  TRP A 129       4.173  -7.897 -22.578  1.00  0.72           H  
ATOM   2057  HD1 TRP A 129       6.939  -5.799 -21.264  1.00  0.72           H  
ATOM   2058  HE1 TRP A 129       9.239  -6.692 -22.008  1.00  0.72           H  
ATOM   2059  HE3 TRP A 129       5.384  -9.148 -24.817  1.00  0.72           H  
ATOM   2060  HZ2 TRP A 129      10.235  -8.527 -23.876  1.00  0.72           H  
ATOM   2061  HZ3 TRP A 129       7.070 -10.453 -26.042  1.00  0.72           H  
ATOM   2062  HH2 TRP A 129       9.468 -10.147 -25.586  1.00  0.72           H  
ATOM   2063  N   ARG A 130       1.880  -5.308 -24.007  1.00  0.46           N  
ATOM   2064  CA  ARG A 130       0.440  -5.379 -24.169  1.00  0.75           C  
ATOM   2065  C   ARG A 130       0.094  -5.467 -25.653  1.00  0.97           C  
ATOM   2066  O   ARG A 130      -1.002  -5.892 -26.019  1.00  2.14           O  
ATOM   2067  CB  ARG A 130      -0.211  -4.143 -23.601  1.00  1.12           C  
ATOM   2068  CG  ARG A 130       0.004  -3.931 -22.122  1.00  1.12           C  
ATOM   2069  CD  ARG A 130      -0.529  -2.618 -21.718  1.00  1.12           C  
ATOM   2070  NE  ARG A 130       0.128  -1.546 -22.432  1.00  1.12           N  
ATOM   2071  CZ  ARG A 130      -0.156  -0.238 -22.291  1.00  1.12           C  
ATOM   2072  NH1 ARG A 130      -1.068   0.156 -21.427  1.00  1.12           N  
ATOM   2073  NH2 ARG A 130       0.487   0.645 -23.033  1.00  1.12           N  
ATOM   2074  H   ARG A 130       2.290  -4.395 -23.834  1.00  0.55           H  
ATOM   2075  HA  ARG A 130       0.063  -6.265 -23.661  1.00  0.90           H  
ATOM   2076 1HB  ARG A 130       0.153  -3.261 -24.122  1.00  1.35           H  
ATOM   2077 2HB  ARG A 130      -1.287  -4.196 -23.766  1.00  1.35           H  
ATOM   2078 1HG  ARG A 130      -0.514  -4.704 -21.557  1.00  1.35           H  
ATOM   2079 2HG  ARG A 130       1.071  -3.956 -21.894  1.00  1.35           H  
ATOM   2080 1HD  ARG A 130      -1.600  -2.564 -21.917  1.00  1.35           H  
ATOM   2081 2HD  ARG A 130      -0.340  -2.470 -20.663  1.00  1.35           H  
ATOM   2082  HE  ARG A 130       0.842  -1.805 -23.109  1.00  1.35           H  
ATOM   2083 1HH1 ARG A 130      -1.556  -0.525 -20.863  1.00  1.35           H  
ATOM   2084 2HH1 ARG A 130      -1.278   1.138 -21.325  1.00  1.35           H  
ATOM   2085 1HH2 ARG A 130       1.176   0.323 -23.708  1.00  1.35           H  
ATOM   2086 2HH2 ARG A 130       0.286   1.628 -22.943  1.00  1.35           H  
ATOM   2087  N   THR A 131       1.047  -5.067 -26.505  1.00  0.61           N  
ATOM   2088  CA  THR A 131       0.871  -5.114 -27.946  1.00  0.75           C  
ATOM   2089  C   THR A 131       1.591  -6.333 -28.482  1.00  0.76           C  
ATOM   2090  O   THR A 131       1.219  -6.888 -29.517  1.00  1.22           O  
ATOM   2091  CB  THR A 131       1.432  -3.851 -28.622  1.00  1.12           C  
ATOM   2092  OG1 THR A 131       2.849  -3.783 -28.407  1.00  1.12           O  
ATOM   2093  CG2 THR A 131       0.781  -2.610 -28.028  1.00  1.12           C  
ATOM   2094  H   THR A 131       1.931  -4.724 -26.155  1.00  0.73           H  
ATOM   2095  HA  THR A 131      -0.190  -5.204 -28.179  1.00  0.90           H  
ATOM   2096  HB  THR A 131       1.234  -3.887 -29.692  1.00  1.35           H  
ATOM   2097  HG1 THR A 131       3.038  -3.843 -27.465  1.00  1.35           H  
ATOM   2098 1HG2 THR A 131       1.186  -1.720 -28.509  1.00  1.35           H  
ATOM   2099 2HG2 THR A 131      -0.295  -2.653 -28.191  1.00  1.35           H  
ATOM   2100 3HG2 THR A 131       0.984  -2.568 -26.959  1.00  1.35           H  
ATOM   2101  N   LEU A 132       2.597  -6.782 -27.730  1.00  1.11           N  
ATOM   2102  CA  LEU A 132       3.343  -7.982 -28.079  1.00  1.57           C  
ATOM   2103  C   LEU A 132       2.599  -9.241 -27.603  1.00  1.15           C  
ATOM   2104  O   LEU A 132       2.919 -10.353 -28.024  1.00  1.11           O  
ATOM   2105  CB  LEU A 132       4.739  -7.900 -27.465  1.00  2.35           C  
ATOM   2106  CG  LEU A 132       5.599  -6.731 -27.980  1.00  2.35           C  
ATOM   2107  CD1 LEU A 132       6.899  -6.637 -27.189  1.00  2.35           C  
ATOM   2108  CD2 LEU A 132       5.884  -6.947 -29.456  1.00  2.35           C  
ATOM   2109  H   LEU A 132       2.883  -6.251 -26.916  1.00  1.33           H  
ATOM   2110  HA  LEU A 132       3.438  -8.027 -29.163  1.00  1.88           H  
ATOM   2111 1HB  LEU A 132       4.637  -7.810 -26.396  1.00  2.83           H  
ATOM   2112 2HB  LEU A 132       5.271  -8.826 -27.683  1.00  2.83           H  
ATOM   2113  HG  LEU A 132       5.055  -5.796 -27.849  1.00  2.83           H  
ATOM   2114 1HD1 LEU A 132       7.492  -5.803 -27.563  1.00  2.83           H  
ATOM   2115 2HD1 LEU A 132       6.674  -6.477 -26.135  1.00  2.83           H  
ATOM   2116 3HD1 LEU A 132       7.463  -7.562 -27.304  1.00  2.83           H  
ATOM   2117 1HD2 LEU A 132       6.482  -6.118 -29.837  1.00  2.83           H  
ATOM   2118 2HD2 LEU A 132       6.432  -7.880 -29.588  1.00  2.83           H  
ATOM   2119 3HD2 LEU A 132       4.943  -6.998 -30.004  1.00  2.83           H  
ATOM   2120  N   GLY A 133       1.577  -9.050 -26.758  1.00  1.05           N  
ATOM   2121  CA  GLY A 133       0.704 -10.137 -26.322  1.00  0.85           C  
ATOM   2122  C   GLY A 133       1.146 -10.904 -25.078  1.00  0.48           C  
ATOM   2123  O   GLY A 133       0.650 -12.001 -24.840  1.00  0.51           O  
ATOM   2124  H   GLY A 133       1.381  -8.119 -26.421  1.00  1.26           H  
ATOM   2125 1HA  GLY A 133      -0.292  -9.728 -26.144  1.00  1.02           H  
ATOM   2126 2HA  GLY A 133       0.593 -10.841 -27.146  1.00  1.02           H  
ATOM   2127  N   ALA A 134       2.068 -10.358 -24.291  1.00  0.36           N  
ATOM   2128  CA  ALA A 134       2.517 -11.053 -23.083  1.00  0.25           C  
ATOM   2129  C   ALA A 134       1.814 -10.530 -21.822  1.00  0.22           C  
ATOM   2130  O   ALA A 134       2.156 -10.933 -20.711  1.00  0.27           O  
ATOM   2131  CB  ALA A 134       4.023 -10.927 -22.931  1.00  0.38           C  
ATOM   2132  H   ALA A 134       2.446  -9.445 -24.507  1.00  0.43           H  
ATOM   2133  HA  ALA A 134       2.265 -12.108 -23.190  1.00  0.30           H  
ATOM   2134 1HB  ALA A 134       4.350 -11.479 -22.051  1.00  0.45           H  
ATOM   2135 2HB  ALA A 134       4.510 -11.337 -23.816  1.00  0.45           H  
ATOM   2136 3HB  ALA A 134       4.293  -9.884 -22.821  1.00  0.45           H  
ATOM   2137  N   VAL A 135       0.854  -9.618 -21.978  1.00  0.21           N  
ATOM   2138  CA  VAL A 135       0.176  -9.050 -20.815  1.00  0.23           C  
ATOM   2139  C   VAL A 135      -1.310  -9.379 -20.752  1.00  0.25           C  
ATOM   2140  O   VAL A 135      -2.067  -9.109 -21.686  1.00  0.32           O  
ATOM   2141  CB  VAL A 135       0.363  -7.520 -20.790  1.00  0.35           C  
ATOM   2142  CG1 VAL A 135      -0.378  -6.896 -19.621  1.00  0.35           C  
ATOM   2143  CG2 VAL A 135       1.833  -7.215 -20.677  1.00  0.35           C  
ATOM   2144  H   VAL A 135       0.589  -9.309 -22.901  1.00  0.25           H  
ATOM   2145  HA  VAL A 135       0.648  -9.456 -19.920  1.00  0.28           H  
ATOM   2146  HB  VAL A 135      -0.038  -7.095 -21.708  1.00  0.41           H  
ATOM   2147 1HG1 VAL A 135      -0.227  -5.817 -19.627  1.00  0.41           H  
ATOM   2148 2HG1 VAL A 135      -1.439  -7.113 -19.713  1.00  0.41           H  
ATOM   2149 3HG1 VAL A 135       0.002  -7.310 -18.687  1.00  0.41           H  
ATOM   2150 1HG2 VAL A 135       1.978  -6.137 -20.678  1.00  0.41           H  
ATOM   2151 2HG2 VAL A 135       2.224  -7.639 -19.752  1.00  0.41           H  
ATOM   2152 3HG2 VAL A 135       2.347  -7.656 -21.524  1.00  0.41           H  
ATOM   2153  N   THR A 136      -1.710  -9.948 -19.618  1.00  0.23           N  
ATOM   2154  CA  THR A 136      -3.097 -10.302 -19.332  1.00  0.30           C  
ATOM   2155  C   THR A 136      -3.839  -9.092 -18.775  1.00  0.34           C  
ATOM   2156  O   THR A 136      -3.210  -8.089 -18.445  1.00  0.40           O  
ATOM   2157  CB  THR A 136      -3.160 -11.470 -18.315  1.00  0.45           C  
ATOM   2158  OG1 THR A 136      -2.532 -11.071 -17.084  1.00  0.45           O  
ATOM   2159  CG2 THR A 136      -2.474 -12.691 -18.870  1.00  0.45           C  
ATOM   2160  H   THR A 136      -1.013 -10.145 -18.914  1.00  0.28           H  
ATOM   2161  HA  THR A 136      -3.569 -10.616 -20.261  1.00  0.36           H  
ATOM   2162  HB  THR A 136      -4.191 -11.732 -18.103  1.00  0.54           H  
ATOM   2163  HG1 THR A 136      -2.181 -11.852 -16.633  1.00  0.54           H  
ATOM   2164 1HG2 THR A 136      -2.532 -13.501 -18.145  1.00  0.54           H  
ATOM   2165 2HG2 THR A 136      -2.967 -12.994 -19.792  1.00  0.54           H  
ATOM   2166 3HG2 THR A 136      -1.432 -12.455 -19.069  1.00  0.54           H  
ATOM   2167  N   PRO A 137      -5.166  -9.164 -18.670  1.00  0.49           N  
ATOM   2168  CA  PRO A 137      -6.052  -8.159 -18.098  1.00  0.60           C  
ATOM   2169  C   PRO A 137      -5.694  -7.867 -16.644  1.00  0.39           C  
ATOM   2170  O   PRO A 137      -5.112  -8.706 -15.945  1.00  0.60           O  
ATOM   2171  CB  PRO A 137      -7.442  -8.775 -18.259  1.00  0.90           C  
ATOM   2172  CG  PRO A 137      -7.326  -9.633 -19.476  1.00  0.90           C  
ATOM   2173  CD  PRO A 137      -5.919 -10.152 -19.473  1.00  0.90           C  
ATOM   2174  HA  PRO A 137      -5.976  -7.239 -18.697  1.00  0.72           H  
ATOM   2175 1HB  PRO A 137      -7.706  -9.348 -17.358  1.00  1.08           H  
ATOM   2176 2HB  PRO A 137      -8.195  -7.982 -18.368  1.00  1.08           H  
ATOM   2177 1HG  PRO A 137      -8.071 -10.441 -19.438  1.00  1.08           H  
ATOM   2178 2HG  PRO A 137      -7.551  -9.040 -20.375  1.00  1.08           H  
ATOM   2179 1HD  PRO A 137      -5.894 -11.141 -18.998  1.00  1.08           H  
ATOM   2180 2HD  PRO A 137      -5.536 -10.181 -20.502  1.00  1.08           H  
ATOM   2181  N   ILE A 138      -6.000  -6.651 -16.211  1.00  0.86           N  
ATOM   2182  CA  ILE A 138      -5.730  -6.240 -14.845  1.00  0.93           C  
ATOM   2183  C   ILE A 138      -6.758  -6.698 -13.848  1.00  0.45           C  
ATOM   2184  O   ILE A 138      -7.963  -6.498 -14.010  1.00  0.63           O  
ATOM   2185  CB  ILE A 138      -5.544  -4.735 -14.740  1.00  1.40           C  
ATOM   2186  CG1 ILE A 138      -4.287  -4.376 -15.494  1.00  1.40           C  
ATOM   2187  CG2 ILE A 138      -5.474  -4.287 -13.295  1.00  1.40           C  
ATOM   2188  CD1 ILE A 138      -4.069  -2.930 -15.628  1.00  1.40           C  
ATOM   2189  H   ILE A 138      -6.453  -6.003 -16.839  1.00  1.03           H  
ATOM   2190  HA  ILE A 138      -4.782  -6.687 -14.552  1.00  1.12           H  
ATOM   2191  HB  ILE A 138      -6.374  -4.230 -15.232  1.00  1.67           H  
ATOM   2192 1HG1 ILE A 138      -3.441  -4.782 -14.952  1.00  1.67           H  
ATOM   2193 2HG1 ILE A 138      -4.317  -4.820 -16.489  1.00  1.67           H  
ATOM   2194 1HG2 ILE A 138      -5.330  -3.208 -13.253  1.00  1.67           H  
ATOM   2195 2HG2 ILE A 138      -6.401  -4.550 -12.791  1.00  1.67           H  
ATOM   2196 3HG2 ILE A 138      -4.642  -4.787 -12.803  1.00  1.67           H  
ATOM   2197 1HD1 ILE A 138      -3.134  -2.748 -16.147  1.00  1.67           H  
ATOM   2198 2HD1 ILE A 138      -4.895  -2.483 -16.179  1.00  1.67           H  
ATOM   2199 3HD1 ILE A 138      -4.013  -2.508 -14.629  1.00  1.67           H  
ATOM   2200  N   LYS A 139      -6.240  -7.320 -12.809  1.00  0.47           N  
ATOM   2201  CA  LYS A 139      -7.010  -7.863 -11.719  1.00  0.53           C  
ATOM   2202  C   LYS A 139      -7.058  -6.849 -10.582  1.00  0.38           C  
ATOM   2203  O   LYS A 139      -6.353  -5.838 -10.614  1.00  0.74           O  
ATOM   2204  CB  LYS A 139      -6.381  -9.176 -11.278  1.00  0.80           C  
ATOM   2205  CG  LYS A 139      -6.357 -10.229 -12.384  1.00  0.80           C  
ATOM   2206  CD  LYS A 139      -5.664 -11.494 -11.919  1.00  0.80           C  
ATOM   2207  CE  LYS A 139      -5.410 -12.472 -13.062  1.00  0.80           C  
ATOM   2208  NZ  LYS A 139      -6.664 -13.058 -13.604  1.00  0.80           N  
ATOM   2209  H   LYS A 139      -5.238  -7.427 -12.779  1.00  0.56           H  
ATOM   2210  HA  LYS A 139      -8.029  -8.047 -12.060  1.00  0.64           H  
ATOM   2211 1HB  LYS A 139      -5.357  -9.005 -10.948  1.00  0.95           H  
ATOM   2212 2HB  LYS A 139      -6.935  -9.586 -10.434  1.00  0.95           H  
ATOM   2213 1HG  LYS A 139      -7.377 -10.473 -12.679  1.00  0.95           H  
ATOM   2214 2HG  LYS A 139      -5.829  -9.835 -13.252  1.00  0.95           H  
ATOM   2215 1HD  LYS A 139      -4.708 -11.221 -11.478  1.00  0.95           H  
ATOM   2216 2HD  LYS A 139      -6.268 -11.988 -11.157  1.00  0.95           H  
ATOM   2217 1HE  LYS A 139      -4.888 -11.955 -13.865  1.00  0.95           H  
ATOM   2218 2HE  LYS A 139      -4.778 -13.281 -12.697  1.00  0.95           H  
ATOM   2219 1HZ  LYS A 139      -6.433 -13.718 -14.338  1.00  0.95           H  
ATOM   2220 2HZ  LYS A 139      -7.135 -13.564 -12.867  1.00  0.95           H  
ATOM   2221 3HZ  LYS A 139      -7.268 -12.335 -13.965  1.00  0.95           H  
ATOM   2222  N   ASN A 140      -7.907  -7.115  -9.602  1.00  0.66           N  
ATOM   2223  CA  ASN A 140      -8.065  -6.246  -8.446  1.00  0.49           C  
ATOM   2224  C   ASN A 140      -7.883  -7.062  -7.168  1.00  0.40           C  
ATOM   2225  O   ASN A 140      -8.698  -7.932  -6.860  1.00  0.48           O  
ATOM   2226  CB  ASN A 140      -9.411  -5.548  -8.483  1.00  0.73           C  
ATOM   2227  CG  ASN A 140      -9.582  -4.514  -7.402  1.00  0.73           C  
ATOM   2228  OD1 ASN A 140      -8.928  -4.540  -6.353  1.00  0.73           O  
ATOM   2229  ND2 ASN A 140     -10.472  -3.585  -7.645  1.00  0.73           N  
ATOM   2230  H   ASN A 140      -8.461  -7.958  -9.653  1.00  0.79           H  
ATOM   2231  HA  ASN A 140      -7.281  -5.491  -8.465  1.00  0.59           H  
ATOM   2232 1HB  ASN A 140      -9.538  -5.063  -9.452  1.00  0.88           H  
ATOM   2233 2HB  ASN A 140     -10.205  -6.289  -8.385  1.00  0.88           H  
ATOM   2234 1HD2 ASN A 140     -10.640  -2.865  -6.971  1.00  0.88           H  
ATOM   2235 2HD2 ASN A 140     -10.985  -3.595  -8.502  1.00  0.88           H  
ATOM   2236  N   GLN A 141      -6.798  -6.793  -6.437  1.00  0.38           N  
ATOM   2237  CA  GLN A 141      -6.477  -7.552  -5.216  1.00  0.40           C  
ATOM   2238  C   GLN A 141      -7.306  -7.125  -3.994  1.00  0.62           C  
ATOM   2239  O   GLN A 141      -7.173  -7.713  -2.914  1.00  3.16           O  
ATOM   2240  CB  GLN A 141      -4.993  -7.408  -4.877  1.00  0.60           C  
ATOM   2241  CG  GLN A 141      -4.077  -7.918  -5.964  1.00  0.60           C  
ATOM   2242  CD  GLN A 141      -4.209  -9.393  -6.245  1.00  0.60           C  
ATOM   2243  OE1 GLN A 141      -4.002 -10.231  -5.367  1.00  0.60           O  
ATOM   2244  NE2 GLN A 141      -4.558  -9.717  -7.483  1.00  0.60           N  
ATOM   2245  H   GLN A 141      -6.178  -6.052  -6.751  1.00  0.46           H  
ATOM   2246  HA  GLN A 141      -6.686  -8.603  -5.408  1.00  0.48           H  
ATOM   2247 1HB  GLN A 141      -4.757  -6.358  -4.702  1.00  0.72           H  
ATOM   2248 2HB  GLN A 141      -4.770  -7.954  -3.961  1.00  0.72           H  
ATOM   2249 1HG  GLN A 141      -4.353  -7.404  -6.873  1.00  0.72           H  
ATOM   2250 2HG  GLN A 141      -3.044  -7.698  -5.701  1.00  0.72           H  
ATOM   2251 1HE2 GLN A 141      -4.647 -10.681  -7.746  1.00  0.72           H  
ATOM   2252 2HE2 GLN A 141      -4.715  -9.001  -8.163  1.00  0.72           H  
ATOM   2253  N   GLY A 142      -8.147  -6.105  -4.166  1.00  0.74           N  
ATOM   2254  CA  GLY A 142      -9.021  -5.634  -3.111  1.00  0.81           C  
ATOM   2255  C   GLY A 142      -8.238  -5.080  -1.947  1.00  0.47           C  
ATOM   2256  O   GLY A 142      -7.274  -4.338  -2.126  1.00  3.33           O  
ATOM   2257  H   GLY A 142      -8.211  -5.644  -5.063  1.00  0.89           H  
ATOM   2258 1HA  GLY A 142      -9.684  -4.865  -3.507  1.00  0.97           H  
ATOM   2259 2HA  GLY A 142      -9.652  -6.455  -2.771  1.00  0.97           H  
ATOM   2260  N   GLN A 143      -8.657  -5.458  -0.748  1.00  0.99           N  
ATOM   2261  CA  GLN A 143      -8.025  -4.994   0.473  1.00  0.79           C  
ATOM   2262  C   GLN A 143      -7.133  -6.054   1.100  1.00  2.00           C  
ATOM   2263  O   GLN A 143      -6.858  -6.002   2.299  1.00 11.01           O  
ATOM   2264  CB  GLN A 143      -9.086  -4.551   1.479  1.00  1.19           C  
ATOM   2265  CG  GLN A 143      -9.906  -3.358   1.022  1.00  1.19           C  
ATOM   2266  CD  GLN A 143     -10.978  -2.975   2.022  1.00  1.19           C  
ATOM   2267  OE1 GLN A 143     -11.407  -3.796   2.838  1.00  1.19           O  
ATOM   2268  NE2 GLN A 143     -11.420  -1.725   1.963  1.00  1.19           N  
ATOM   2269  H   GLN A 143      -9.450  -6.081  -0.680  1.00  1.19           H  
ATOM   2270  HA  GLN A 143      -7.400  -4.135   0.229  1.00  0.95           H  
ATOM   2271 1HB  GLN A 143      -9.770  -5.376   1.674  1.00  1.42           H  
ATOM   2272 2HB  GLN A 143      -8.608  -4.292   2.423  1.00  1.42           H  
ATOM   2273 1HG  GLN A 143      -9.241  -2.504   0.893  1.00  1.42           H  
ATOM   2274 2HG  GLN A 143     -10.389  -3.602   0.077  1.00  1.42           H  
ATOM   2275 1HE2 GLN A 143     -12.128  -1.415   2.598  1.00  1.42           H  
ATOM   2276 2HE2 GLN A 143     -11.045  -1.092   1.287  1.00  1.42           H  
ATOM   2277  N   CYS A 144      -6.684  -7.025   0.303  1.00  1.39           N  
ATOM   2278  CA  CYS A 144      -5.810  -8.051   0.848  1.00  1.35           C  
ATOM   2279  C   CYS A 144      -4.424  -7.956   0.248  1.00  1.45           C  
ATOM   2280  O   CYS A 144      -4.256  -7.633  -0.927  1.00  1.92           O  
ATOM   2281  CB  CYS A 144      -6.395  -9.433   0.602  1.00  2.03           C  
ATOM   2282  SG  CYS A 144      -7.966  -9.685   1.452  1.00  2.03           S  
ATOM   2283  H   CYS A 144      -6.933  -7.062  -0.682  1.00  1.67           H  
ATOM   2284  HA  CYS A 144      -5.731  -7.904   1.925  1.00  1.62           H  
ATOM   2285 1HB  CYS A 144      -6.557  -9.582  -0.466  1.00  2.43           H  
ATOM   2286 2HB  CYS A 144      -5.695 -10.195   0.942  1.00  2.43           H  
ATOM   2287  HG  CYS A 144      -7.499  -9.455   2.676  1.00  2.43           H  
ATOM   2288  N   GLY A 145      -3.426  -8.256   1.075  1.00  1.46           N  
ATOM   2289  CA  GLY A 145      -2.012  -8.147   0.729  1.00  2.00           C  
ATOM   2290  C   GLY A 145      -1.505  -9.282  -0.148  1.00  1.10           C  
ATOM   2291  O   GLY A 145      -0.642 -10.047   0.274  1.00  1.91           O  
ATOM   2292  H   GLY A 145      -3.646  -8.554   2.014  1.00  1.75           H  
ATOM   2293 1HA  GLY A 145      -1.838  -7.195   0.260  1.00  2.40           H  
ATOM   2294 2HA  GLY A 145      -1.429  -8.129   1.648  1.00  2.40           H  
ATOM   2295  N   CYS A 146      -2.035  -9.386  -1.368  1.00  0.64           N  
ATOM   2296  CA  CYS A 146      -1.671 -10.475  -2.270  1.00  0.44           C  
ATOM   2297  C   CYS A 146      -1.087 -10.025  -3.619  1.00  0.39           C  
ATOM   2298  O   CYS A 146      -0.831 -10.858  -4.489  1.00  0.50           O  
ATOM   2299  CB  CYS A 146      -2.898 -11.333  -2.524  1.00  0.66           C  
ATOM   2300  SG  CYS A 146      -3.569 -12.109  -1.033  1.00  0.66           S  
ATOM   2301  H   CYS A 146      -2.733  -8.709  -1.647  1.00  0.77           H  
ATOM   2302  HA  CYS A 146      -0.930 -11.094  -1.769  1.00  0.53           H  
ATOM   2303 1HB  CYS A 146      -3.681 -10.718  -2.963  1.00  0.79           H  
ATOM   2304 2HB  CYS A 146      -2.655 -12.118  -3.239  1.00  0.79           H  
ATOM   2305  HG  CYS A 146      -2.439 -12.704  -0.665  1.00  0.79           H  
ATOM   2306  N   CYS A 147      -0.840  -8.725  -3.775  1.00  0.45           N  
ATOM   2307  CA  CYS A 147      -0.295  -8.176  -5.019  1.00  1.04           C  
ATOM   2308  C   CYS A 147       1.097  -8.707  -5.328  1.00  0.86           C  
ATOM   2309  O   CYS A 147       1.488  -8.802  -6.489  1.00  1.61           O  
ATOM   2310  CB  CYS A 147      -0.232  -6.664  -5.000  1.00  1.56           C  
ATOM   2311  SG  CYS A 147       0.197  -5.975  -6.600  1.00  1.56           S  
ATOM   2312  H   CYS A 147      -1.063  -8.100  -3.024  1.00  0.54           H  
ATOM   2313  HA  CYS A 147      -0.962  -8.463  -5.825  1.00  1.25           H  
ATOM   2314 1HB  CYS A 147      -1.193  -6.252  -4.694  1.00  1.87           H  
ATOM   2315 2HB  CYS A 147       0.522  -6.340  -4.290  1.00  1.87           H  
ATOM   2316  HG  CYS A 147       1.359  -6.609  -6.714  1.00  1.87           H  
ATOM   2317  N   TRP A 148       1.868  -9.036  -4.306  1.00  0.88           N  
ATOM   2318  CA  TRP A 148       3.162  -9.666  -4.526  1.00  1.43           C  
ATOM   2319  C   TRP A 148       3.034 -10.967  -5.350  1.00  1.18           C  
ATOM   2320  O   TRP A 148       3.943 -11.318  -6.108  1.00  2.35           O  
ATOM   2321  CB  TRP A 148       3.807  -9.919  -3.169  1.00  2.15           C  
ATOM   2322  CG  TRP A 148       2.961 -10.796  -2.305  1.00  2.15           C  
ATOM   2323  CD1 TRP A 148       2.002 -10.355  -1.449  1.00  2.15           C  
ATOM   2324  CD2 TRP A 148       2.972 -12.238  -2.183  1.00  2.15           C  
ATOM   2325  NE1 TRP A 148       1.411 -11.413  -0.811  1.00  2.15           N  
ATOM   2326  CE2 TRP A 148       1.986 -12.573  -1.248  1.00  2.15           C  
ATOM   2327  CE3 TRP A 148       3.722 -13.254  -2.782  1.00  2.15           C  
ATOM   2328  CZ2 TRP A 148       1.721 -13.885  -0.896  1.00  2.15           C  
ATOM   2329  CZ3 TRP A 148       3.454 -14.567  -2.429  1.00  2.15           C  
ATOM   2330  CH2 TRP A 148       2.478 -14.877  -1.512  1.00  2.15           C  
ATOM   2331  H   TRP A 148       1.541  -8.895  -3.360  1.00  1.06           H  
ATOM   2332  HA  TRP A 148       3.790  -8.974  -5.084  1.00  1.72           H  
ATOM   2333 1HB  TRP A 148       4.778 -10.395  -3.304  1.00  2.57           H  
ATOM   2334 2HB  TRP A 148       3.972  -8.972  -2.653  1.00  2.57           H  
ATOM   2335  HD1 TRP A 148       1.739  -9.310  -1.295  1.00  2.57           H  
ATOM   2336  HE1 TRP A 148       0.665 -11.341  -0.129  1.00  2.57           H  
ATOM   2337  HE3 TRP A 148       4.496 -13.019  -3.510  1.00  2.57           H  
ATOM   2338  HZ2 TRP A 148       0.953 -14.147  -0.169  1.00  2.57           H  
ATOM   2339  HZ3 TRP A 148       4.044 -15.355  -2.897  1.00  2.57           H  
ATOM   2340  HH2 TRP A 148       2.301 -15.923  -1.261  1.00  2.57           H  
ATOM   2341  N   ALA A 149       1.883 -11.650  -5.236  1.00  0.55           N  
ATOM   2342  CA  ALA A 149       1.628 -12.849  -6.008  1.00  0.67           C  
ATOM   2343  C   ALA A 149       1.152 -12.426  -7.383  1.00  0.56           C  
ATOM   2344  O   ALA A 149       1.564 -13.011  -8.375  1.00  0.74           O  
ATOM   2345  CB  ALA A 149       0.609 -13.746  -5.318  1.00  1.01           C  
ATOM   2346  H   ALA A 149       1.153 -11.325  -4.619  1.00  0.66           H  
ATOM   2347  HA  ALA A 149       2.562 -13.396  -6.123  1.00  0.80           H  
ATOM   2348 1HB  ALA A 149       0.443 -14.639  -5.920  1.00  1.21           H  
ATOM   2349 2HB  ALA A 149       0.987 -14.035  -4.337  1.00  1.21           H  
ATOM   2350 3HB  ALA A 149      -0.331 -13.210  -5.200  1.00  1.21           H  
ATOM   2351  N   PHE A 150       0.342 -11.360  -7.435  1.00  0.44           N  
ATOM   2352  CA  PHE A 150      -0.136 -10.785  -8.699  1.00  0.47           C  
ATOM   2353  C   PHE A 150       0.994 -10.468  -9.645  1.00  0.45           C  
ATOM   2354  O   PHE A 150       0.944 -10.846 -10.813  1.00  0.77           O  
ATOM   2355  CB  PHE A 150      -0.913  -9.483  -8.441  1.00  0.70           C  
ATOM   2356  CG  PHE A 150      -1.240  -8.648  -9.654  1.00  0.70           C  
ATOM   2357  CD1 PHE A 150      -2.405  -8.815 -10.385  1.00  0.70           C  
ATOM   2358  CD2 PHE A 150      -0.349  -7.658 -10.058  1.00  0.70           C  
ATOM   2359  CE1 PHE A 150      -2.672  -8.013 -11.480  1.00  0.70           C  
ATOM   2360  CE2 PHE A 150      -0.612  -6.858 -11.150  1.00  0.70           C  
ATOM   2361  CZ  PHE A 150      -1.778  -7.036 -11.858  1.00  0.70           C  
ATOM   2362  H   PHE A 150       0.027 -10.952  -6.561  1.00  0.53           H  
ATOM   2363  HA  PHE A 150      -0.789 -11.507  -9.183  1.00  0.56           H  
ATOM   2364 1HB  PHE A 150      -1.849  -9.729  -7.944  1.00  0.85           H  
ATOM   2365 2HB  PHE A 150      -0.356  -8.852  -7.771  1.00  0.85           H  
ATOM   2366  HD1 PHE A 150      -3.120  -9.577 -10.085  1.00  0.85           H  
ATOM   2367  HD2 PHE A 150       0.572  -7.509  -9.493  1.00  0.85           H  
ATOM   2368  HE1 PHE A 150      -3.592  -8.154 -12.040  1.00  0.85           H  
ATOM   2369  HE2 PHE A 150       0.096  -6.085 -11.446  1.00  0.85           H  
ATOM   2370  HZ  PHE A 150      -1.991  -6.399 -12.711  1.00  0.85           H  
ATOM   2371  N   SER A 151       1.995  -9.752  -9.147  1.00  0.27           N  
ATOM   2372  CA  SER A 151       3.125  -9.367  -9.968  1.00  0.22           C  
ATOM   2373  C   SER A 151       3.903 -10.579 -10.448  1.00  0.27           C  
ATOM   2374  O   SER A 151       4.243 -10.668 -11.631  1.00  0.30           O  
ATOM   2375  CB  SER A 151       4.031  -8.425  -9.218  1.00  0.33           C  
ATOM   2376  OG  SER A 151       5.115  -8.053 -10.026  1.00  0.33           O  
ATOM   2377  H   SER A 151       1.960  -9.464  -8.180  1.00  0.32           H  
ATOM   2378  HA  SER A 151       2.742  -8.843 -10.843  1.00  0.26           H  
ATOM   2379 1HB  SER A 151       3.469  -7.538  -8.925  1.00  0.40           H  
ATOM   2380 2HB  SER A 151       4.392  -8.903  -8.308  1.00  0.40           H  
ATOM   2381  HG  SER A 151       4.734  -7.795 -10.878  1.00  0.40           H  
ATOM   2382  N   ALA A 152       4.182 -11.518  -9.535  1.00  0.33           N  
ATOM   2383  CA  ALA A 152       4.909 -12.723  -9.907  1.00  0.39           C  
ATOM   2384  C   ALA A 152       4.145 -13.527 -10.958  1.00  0.34           C  
ATOM   2385  O   ALA A 152       4.741 -14.033 -11.912  1.00  0.35           O  
ATOM   2386  CB  ALA A 152       5.165 -13.576  -8.682  1.00  0.58           C  
ATOM   2387  H   ALA A 152       3.904 -11.400  -8.563  1.00  0.40           H  
ATOM   2388  HA  ALA A 152       5.858 -12.420 -10.339  1.00  0.47           H  
ATOM   2389 1HB  ALA A 152       5.734 -14.461  -8.966  1.00  0.70           H  
ATOM   2390 2HB  ALA A 152       5.733 -13.000  -7.951  1.00  0.70           H  
ATOM   2391 3HB  ALA A 152       4.216 -13.879  -8.244  1.00  0.70           H  
ATOM   2392  N   VAL A 153       2.828 -13.625 -10.784  1.00  0.34           N  
ATOM   2393  CA  VAL A 153       1.961 -14.323 -11.716  1.00  0.40           C  
ATOM   2394  C   VAL A 153       1.898 -13.657 -13.064  1.00  0.31           C  
ATOM   2395  O   VAL A 153       2.013 -14.334 -14.079  1.00  0.32           O  
ATOM   2396  CB  VAL A 153       0.541 -14.450 -11.149  1.00  0.60           C  
ATOM   2397  CG1 VAL A 153      -0.398 -14.937 -12.214  1.00  0.60           C  
ATOM   2398  CG2 VAL A 153       0.548 -15.469 -10.039  1.00  0.60           C  
ATOM   2399  H   VAL A 153       2.406 -13.206  -9.971  1.00  0.41           H  
ATOM   2400  HA  VAL A 153       2.359 -15.330 -11.853  1.00  0.48           H  
ATOM   2401  HB  VAL A 153       0.194 -13.482 -10.786  1.00  0.72           H  
ATOM   2402 1HG1 VAL A 153      -1.401 -15.042 -11.800  1.00  0.72           H  
ATOM   2403 2HG1 VAL A 153      -0.417 -14.222 -13.034  1.00  0.72           H  
ATOM   2404 3HG1 VAL A 153      -0.044 -15.896 -12.571  1.00  0.72           H  
ATOM   2405 1HG2 VAL A 153      -0.456 -15.578  -9.638  1.00  0.72           H  
ATOM   2406 2HG2 VAL A 153       0.886 -16.426 -10.433  1.00  0.72           H  
ATOM   2407 3HG2 VAL A 153       1.223 -15.144  -9.253  1.00  0.72           H  
ATOM   2408  N   ALA A 154       1.727 -12.340 -13.085  1.00  0.27           N  
ATOM   2409  CA  ALA A 154       1.658 -11.608 -14.338  1.00  0.25           C  
ATOM   2410  C   ALA A 154       2.949 -11.785 -15.125  1.00  0.19           C  
ATOM   2411  O   ALA A 154       2.914 -11.961 -16.344  1.00  0.20           O  
ATOM   2412  CB  ALA A 154       1.383 -10.137 -14.069  1.00  0.38           C  
ATOM   2413  H   ALA A 154       1.624 -11.832 -12.219  1.00  0.32           H  
ATOM   2414  HA  ALA A 154       0.842 -12.019 -14.931  1.00  0.30           H  
ATOM   2415 1HB  ALA A 154       1.313  -9.599 -15.014  1.00  0.45           H  
ATOM   2416 2HB  ALA A 154       0.444 -10.038 -13.523  1.00  0.45           H  
ATOM   2417 3HB  ALA A 154       2.191  -9.726 -13.473  1.00  0.45           H  
ATOM   2418  N   SER A 155       4.083 -11.767 -14.421  1.00  0.16           N  
ATOM   2419  CA  SER A 155       5.374 -11.972 -15.056  1.00  0.13           C  
ATOM   2420  C   SER A 155       5.497 -13.404 -15.583  1.00  0.14           C  
ATOM   2421  O   SER A 155       6.010 -13.616 -16.683  1.00  0.19           O  
ATOM   2422  CB  SER A 155       6.487 -11.679 -14.071  1.00  0.20           C  
ATOM   2423  OG  SER A 155       6.492 -10.330 -13.698  1.00  0.20           O  
ATOM   2424  H   SER A 155       4.057 -11.591 -13.424  1.00  0.19           H  
ATOM   2425  HA  SER A 155       5.459 -11.286 -15.899  1.00  0.16           H  
ATOM   2426 1HB  SER A 155       6.375 -12.307 -13.188  1.00  0.23           H  
ATOM   2427 2HB  SER A 155       7.439 -11.926 -14.533  1.00  0.23           H  
ATOM   2428  HG  SER A 155       5.697 -10.201 -13.170  1.00  0.23           H  
ATOM   2429  N   THR A 156       5.000 -14.373 -14.800  1.00  0.14           N  
ATOM   2430  CA  THR A 156       5.010 -15.791 -15.165  1.00  0.14           C  
ATOM   2431  C   THR A 156       4.162 -16.033 -16.413  1.00  0.12           C  
ATOM   2432  O   THR A 156       4.558 -16.780 -17.312  1.00  0.12           O  
ATOM   2433  CB  THR A 156       4.488 -16.660 -14.002  1.00  0.21           C  
ATOM   2434  OG1 THR A 156       5.334 -16.484 -12.859  1.00  0.21           O  
ATOM   2435  CG2 THR A 156       4.474 -18.129 -14.395  1.00  0.21           C  
ATOM   2436  H   THR A 156       4.619 -14.128 -13.896  1.00  0.17           H  
ATOM   2437  HA  THR A 156       6.035 -16.087 -15.382  1.00  0.17           H  
ATOM   2438  HB  THR A 156       3.476 -16.352 -13.742  1.00  0.25           H  
ATOM   2439  HG1 THR A 156       5.244 -15.582 -12.534  1.00  0.25           H  
ATOM   2440 1HG2 THR A 156       4.102 -18.726 -13.564  1.00  0.25           H  
ATOM   2441 2HG2 THR A 156       3.825 -18.266 -15.260  1.00  0.25           H  
ATOM   2442 3HG2 THR A 156       5.480 -18.449 -14.648  1.00  0.25           H  
ATOM   2443  N   GLU A 157       2.999 -15.390 -16.457  1.00  0.15           N  
ATOM   2444  CA  GLU A 157       2.092 -15.469 -17.587  1.00  0.16           C  
ATOM   2445  C   GLU A 157       2.760 -14.902 -18.832  1.00  0.14           C  
ATOM   2446  O   GLU A 157       2.664 -15.488 -19.914  1.00  0.22           O  
ATOM   2447  CB  GLU A 157       0.811 -14.687 -17.275  1.00  0.24           C  
ATOM   2448  CG  GLU A 157      -0.097 -15.311 -16.222  1.00  0.24           C  
ATOM   2449  CD  GLU A 157      -1.168 -14.359 -15.762  1.00  0.24           C  
ATOM   2450  OE1 GLU A 157      -1.069 -13.196 -16.080  1.00  0.24           O  
ATOM   2451  OE2 GLU A 157      -2.077 -14.782 -15.087  1.00  0.24           O  
ATOM   2452  H   GLU A 157       2.729 -14.820 -15.672  1.00  0.18           H  
ATOM   2453  HA  GLU A 157       1.843 -16.515 -17.770  1.00  0.19           H  
ATOM   2454 1HB  GLU A 157       1.073 -13.687 -16.929  1.00  0.29           H  
ATOM   2455 2HB  GLU A 157       0.226 -14.572 -18.187  1.00  0.29           H  
ATOM   2456 1HG  GLU A 157      -0.574 -16.189 -16.654  1.00  0.29           H  
ATOM   2457 2HG  GLU A 157       0.496 -15.640 -15.372  1.00  0.29           H  
ATOM   2458  N   GLY A 158       3.458 -13.778 -18.660  1.00  0.13           N  
ATOM   2459  CA  GLY A 158       4.157 -13.126 -19.751  1.00  0.14           C  
ATOM   2460  C   GLY A 158       5.250 -13.991 -20.342  1.00  0.10           C  
ATOM   2461  O   GLY A 158       5.270 -14.195 -21.554  1.00  0.22           O  
ATOM   2462  H   GLY A 158       3.477 -13.334 -17.750  1.00  0.16           H  
ATOM   2463 1HA  GLY A 158       3.441 -12.883 -20.532  1.00  0.17           H  
ATOM   2464 2HA  GLY A 158       4.579 -12.188 -19.398  1.00  0.17           H  
ATOM   2465  N   ILE A 159       6.144 -14.519 -19.499  1.00  0.31           N  
ATOM   2466  CA  ILE A 159       7.214 -15.376 -20.004  1.00  0.52           C  
ATOM   2467  C   ILE A 159       6.679 -16.662 -20.623  1.00  0.47           C  
ATOM   2468  O   ILE A 159       7.288 -17.190 -21.552  1.00  0.96           O  
ATOM   2469  CB  ILE A 159       8.266 -15.687 -18.918  1.00  0.78           C  
ATOM   2470  CG1 ILE A 159       9.486 -16.343 -19.573  1.00  0.78           C  
ATOM   2471  CG2 ILE A 159       7.703 -16.558 -17.818  1.00  0.78           C  
ATOM   2472  CD1 ILE A 159      10.194 -15.454 -20.564  1.00  0.78           C  
ATOM   2473  H   ILE A 159       6.085 -14.317 -18.509  1.00  0.37           H  
ATOM   2474  HA  ILE A 159       7.732 -14.831 -20.788  1.00  0.62           H  
ATOM   2475  HB  ILE A 159       8.606 -14.749 -18.481  1.00  0.94           H  
ATOM   2476 1HG1 ILE A 159      10.195 -16.625 -18.796  1.00  0.94           H  
ATOM   2477 2HG1 ILE A 159       9.167 -17.249 -20.090  1.00  0.94           H  
ATOM   2478 1HG2 ILE A 159       8.473 -16.741 -17.068  1.00  0.94           H  
ATOM   2479 2HG2 ILE A 159       6.866 -16.042 -17.360  1.00  0.94           H  
ATOM   2480 3HG2 ILE A 159       7.367 -17.506 -18.233  1.00  0.94           H  
ATOM   2481 1HD1 ILE A 159      11.047 -15.987 -20.984  1.00  0.94           H  
ATOM   2482 2HD1 ILE A 159       9.508 -15.180 -21.364  1.00  0.94           H  
ATOM   2483 3HD1 ILE A 159      10.542 -14.555 -20.064  1.00  0.94           H  
ATOM   2484  N   THR A 160       5.523 -17.142 -20.154  1.00  0.48           N  
ATOM   2485  CA  THR A 160       4.905 -18.306 -20.769  1.00  0.88           C  
ATOM   2486  C   THR A 160       4.507 -17.983 -22.212  1.00  0.78           C  
ATOM   2487  O   THR A 160       4.793 -18.754 -23.130  1.00  1.52           O  
ATOM   2488  CB  THR A 160       3.665 -18.766 -19.975  1.00  1.32           C  
ATOM   2489  OG1 THR A 160       4.055 -19.132 -18.644  1.00  1.32           O  
ATOM   2490  CG2 THR A 160       3.014 -19.960 -20.656  1.00  1.32           C  
ATOM   2491  H   THR A 160       5.071 -16.712 -19.354  1.00  0.58           H  
ATOM   2492  HA  THR A 160       5.631 -19.119 -20.786  1.00  1.06           H  
ATOM   2493  HB  THR A 160       2.945 -17.953 -19.920  1.00  1.58           H  
ATOM   2494  HG1 THR A 160       4.359 -18.346 -18.176  1.00  1.58           H  
ATOM   2495 1HG2 THR A 160       2.140 -20.272 -20.085  1.00  1.58           H  
ATOM   2496 2HG2 THR A 160       2.707 -19.682 -21.664  1.00  1.58           H  
ATOM   2497 3HG2 THR A 160       3.725 -20.783 -20.709  1.00  1.58           H  
ATOM   2498  N   GLN A 161       3.874 -16.832 -22.420  1.00  0.41           N  
ATOM   2499  CA  GLN A 161       3.515 -16.427 -23.773  1.00  0.54           C  
ATOM   2500  C   GLN A 161       4.752 -16.192 -24.630  1.00  0.59           C  
ATOM   2501  O   GLN A 161       4.776 -16.532 -25.808  1.00  1.06           O  
ATOM   2502  CB  GLN A 161       2.663 -15.172 -23.771  1.00  0.81           C  
ATOM   2503  CG  GLN A 161       2.120 -14.843 -25.148  1.00  0.81           C  
ATOM   2504  CD  GLN A 161       3.109 -14.070 -25.997  1.00  0.81           C  
ATOM   2505  OE1 GLN A 161       3.931 -13.305 -25.485  1.00  0.81           O  
ATOM   2506  NE2 GLN A 161       3.036 -14.266 -27.308  1.00  0.81           N  
ATOM   2507  H   GLN A 161       3.631 -16.238 -21.634  1.00  0.49           H  
ATOM   2508  HA  GLN A 161       2.940 -17.231 -24.231  1.00  0.65           H  
ATOM   2509 1HB  GLN A 161       1.823 -15.303 -23.091  1.00  0.97           H  
ATOM   2510 2HB  GLN A 161       3.250 -14.325 -23.417  1.00  0.97           H  
ATOM   2511 1HG  GLN A 161       1.893 -15.776 -25.662  1.00  0.97           H  
ATOM   2512 2HG  GLN A 161       1.215 -14.254 -25.048  1.00  0.97           H  
ATOM   2513 1HE2 GLN A 161       3.662 -13.783 -27.922  1.00  0.97           H  
ATOM   2514 2HE2 GLN A 161       2.355 -14.895 -27.683  1.00  0.97           H  
ATOM   2515  N   ILE A 162       5.783 -15.611 -24.041  1.00  0.52           N  
ATOM   2516  CA  ILE A 162       7.023 -15.355 -24.753  1.00  1.29           C  
ATOM   2517  C   ILE A 162       7.712 -16.634 -25.228  1.00  0.56           C  
ATOM   2518  O   ILE A 162       8.190 -16.699 -26.363  1.00  0.60           O  
ATOM   2519  CB  ILE A 162       7.972 -14.540 -23.868  1.00  1.94           C  
ATOM   2520  CG1 ILE A 162       7.399 -13.135 -23.685  1.00  1.94           C  
ATOM   2521  CG2 ILE A 162       9.367 -14.489 -24.466  1.00  1.94           C  
ATOM   2522  CD1 ILE A 162       8.076 -12.337 -22.604  1.00  1.94           C  
ATOM   2523  H   ILE A 162       5.708 -15.316 -23.078  1.00  0.62           H  
ATOM   2524  HA  ILE A 162       6.789 -14.755 -25.631  1.00  1.55           H  
ATOM   2525  HB  ILE A 162       8.023 -15.000 -22.885  1.00  2.32           H  
ATOM   2526 1HG1 ILE A 162       7.504 -12.593 -24.624  1.00  2.32           H  
ATOM   2527 2HG1 ILE A 162       6.338 -13.207 -23.455  1.00  2.32           H  
ATOM   2528 1HG2 ILE A 162      10.021 -13.910 -23.814  1.00  2.32           H  
ATOM   2529 2HG2 ILE A 162       9.757 -15.501 -24.565  1.00  2.32           H  
ATOM   2530 3HG2 ILE A 162       9.324 -14.018 -25.448  1.00  2.32           H  
ATOM   2531 1HD1 ILE A 162       7.619 -11.350 -22.545  1.00  2.32           H  
ATOM   2532 2HD1 ILE A 162       7.965 -12.847 -21.647  1.00  2.32           H  
ATOM   2533 3HD1 ILE A 162       9.134 -12.234 -22.839  1.00  2.32           H  
ATOM   2534  N   LYS A 163       7.781 -17.641 -24.362  1.00  1.07           N  
ATOM   2535  CA  LYS A 163       8.465 -18.884 -24.697  1.00  1.12           C  
ATOM   2536  C   LYS A 163       7.609 -19.947 -25.398  1.00  0.99           C  
ATOM   2537  O   LYS A 163       8.124 -20.683 -26.242  1.00  1.19           O  
ATOM   2538  CB  LYS A 163       9.071 -19.475 -23.431  1.00  1.68           C  
ATOM   2539  CG  LYS A 163      10.165 -18.612 -22.823  1.00  1.68           C  
ATOM   2540  CD  LYS A 163      11.345 -18.481 -23.767  1.00  1.68           C  
ATOM   2541  CE  LYS A 163      12.485 -17.705 -23.126  1.00  1.68           C  
ATOM   2542  NZ  LYS A 163      13.657 -17.591 -24.038  1.00  1.68           N  
ATOM   2543  H   LYS A 163       7.384 -17.536 -23.439  1.00  1.28           H  
ATOM   2544  HA  LYS A 163       9.284 -18.635 -25.373  1.00  1.34           H  
ATOM   2545 1HB  LYS A 163       8.292 -19.610 -22.680  1.00  2.02           H  
ATOM   2546 2HB  LYS A 163       9.495 -20.455 -23.649  1.00  2.02           H  
ATOM   2547 1HG  LYS A 163       9.770 -17.622 -22.595  1.00  2.02           H  
ATOM   2548 2HG  LYS A 163      10.521 -19.066 -21.904  1.00  2.02           H  
ATOM   2549 1HD  LYS A 163      11.703 -19.475 -24.040  1.00  2.02           H  
ATOM   2550 2HD  LYS A 163      11.032 -17.964 -24.674  1.00  2.02           H  
ATOM   2551 1HE  LYS A 163      12.139 -16.705 -22.870  1.00  2.02           H  
ATOM   2552 2HE  LYS A 163      12.797 -18.214 -22.213  1.00  2.02           H  
ATOM   2553 1HZ  LYS A 163      14.392 -17.072 -23.579  1.00  2.02           H  
ATOM   2554 2HZ  LYS A 163      13.992 -18.516 -24.270  1.00  2.02           H  
ATOM   2555 3HZ  LYS A 163      13.382 -17.110 -24.883  1.00  2.02           H  
ATOM   2556  N   THR A 164       6.319 -20.045 -25.067  1.00  1.10           N  
ATOM   2557  CA  THR A 164       5.471 -21.055 -25.707  1.00  1.21           C  
ATOM   2558  C   THR A 164       4.556 -20.431 -26.741  1.00  1.33           C  
ATOM   2559  O   THR A 164       4.234 -21.049 -27.755  1.00  2.15           O  
ATOM   2560  CB  THR A 164       4.575 -21.774 -24.686  1.00  1.81           C  
ATOM   2561  OG1 THR A 164       3.661 -20.828 -24.117  1.00  1.81           O  
ATOM   2562  CG2 THR A 164       5.419 -22.376 -23.572  1.00  1.81           C  
ATOM   2563  H   THR A 164       5.920 -19.442 -24.368  1.00  1.32           H  
ATOM   2564  HA  THR A 164       6.106 -21.786 -26.206  1.00  1.45           H  
ATOM   2565  HB  THR A 164       4.012 -22.563 -25.185  1.00  2.18           H  
ATOM   2566  HG1 THR A 164       4.155 -20.176 -23.613  1.00  2.18           H  
ATOM   2567 1HG2 THR A 164       4.769 -22.876 -22.854  1.00  2.18           H  
ATOM   2568 2HG2 THR A 164       6.117 -23.098 -23.995  1.00  2.18           H  
ATOM   2569 3HG2 THR A 164       5.974 -21.585 -23.070  1.00  2.18           H  
ATOM   2570  N   GLY A 165       4.157 -19.189 -26.490  1.00  1.50           N  
ATOM   2571  CA  GLY A 165       3.276 -18.479 -27.413  1.00  1.93           C  
ATOM   2572  C   GLY A 165       1.838 -18.394 -26.902  1.00  1.94           C  
ATOM   2573  O   GLY A 165       1.021 -17.674 -27.479  1.00  3.07           O  
ATOM   2574  H   GLY A 165       4.446 -18.749 -25.621  1.00  1.80           H  
ATOM   2575 1HA  GLY A 165       3.658 -17.476 -27.591  1.00  2.32           H  
ATOM   2576 2HA  GLY A 165       3.287 -18.984 -28.378  1.00  2.32           H  
ATOM   2577  N   THR A 166       1.526 -19.115 -25.822  1.00  1.31           N  
ATOM   2578  CA  THR A 166       0.170 -19.093 -25.276  1.00  1.50           C  
ATOM   2579  C   THR A 166       0.094 -18.288 -23.986  1.00  1.01           C  
ATOM   2580  O   THR A 166       0.868 -18.513 -23.057  1.00  0.91           O  
ATOM   2581  CB  THR A 166      -0.356 -20.521 -25.007  1.00  2.25           C  
ATOM   2582  OG1 THR A 166      -0.411 -21.260 -26.235  1.00  2.25           O  
ATOM   2583  CG2 THR A 166      -1.747 -20.466 -24.389  1.00  2.25           C  
ATOM   2584  H   THR A 166       2.228 -19.692 -25.370  1.00  1.57           H  
ATOM   2585  HA  THR A 166      -0.489 -18.621 -26.005  1.00  1.80           H  
ATOM   2586  HB  THR A 166       0.320 -21.030 -24.320  1.00  2.70           H  
ATOM   2587  HG1 THR A 166       0.471 -21.326 -26.608  1.00  2.70           H  
ATOM   2588 1HG2 THR A 166      -2.102 -21.479 -24.202  1.00  2.70           H  
ATOM   2589 2HG2 THR A 166      -1.708 -19.917 -23.449  1.00  2.70           H  
ATOM   2590 3HG2 THR A 166      -2.430 -19.964 -25.074  1.00  2.70           H  
ATOM   2591  N   LEU A 167      -0.846 -17.348 -23.938  1.00  1.03           N  
ATOM   2592  CA  LEU A 167      -1.036 -16.522 -22.753  1.00  0.80           C  
ATOM   2593  C   LEU A 167      -2.277 -16.981 -21.988  1.00  0.84           C  
ATOM   2594  O   LEU A 167      -3.373 -17.017 -22.549  1.00  0.88           O  
ATOM   2595  CB  LEU A 167      -1.208 -15.052 -23.155  1.00  1.20           C  
ATOM   2596  CG  LEU A 167      -1.366 -14.062 -22.002  1.00  1.20           C  
ATOM   2597  CD1 LEU A 167      -0.048 -13.998 -21.238  1.00  1.20           C  
ATOM   2598  CD2 LEU A 167      -1.770 -12.700 -22.543  1.00  1.20           C  
ATOM   2599  H   LEU A 167      -1.447 -17.208 -24.738  1.00  1.24           H  
ATOM   2600  HA  LEU A 167      -0.166 -16.625 -22.105  1.00  0.96           H  
ATOM   2601 1HB  LEU A 167      -0.345 -14.745 -23.735  1.00  1.44           H  
ATOM   2602 2HB  LEU A 167      -2.092 -14.966 -23.788  1.00  1.44           H  
ATOM   2603  HG  LEU A 167      -2.136 -14.420 -21.318  1.00  1.44           H  
ATOM   2604 1HD1 LEU A 167      -0.133 -13.308 -20.403  1.00  1.44           H  
ATOM   2605 2HD1 LEU A 167       0.204 -14.990 -20.862  1.00  1.44           H  
ATOM   2606 3HD1 LEU A 167       0.739 -13.653 -21.907  1.00  1.44           H  
ATOM   2607 1HD2 LEU A 167      -1.884 -12.001 -21.716  1.00  1.44           H  
ATOM   2608 2HD2 LEU A 167      -1.005 -12.334 -23.221  1.00  1.44           H  
ATOM   2609 3HD2 LEU A 167      -2.717 -12.787 -23.076  1.00  1.44           H  
ATOM   2610  N   THR A 168      -2.129 -17.269 -20.700  1.00  1.70           N  
ATOM   2611  CA  THR A 168      -3.285 -17.659 -19.900  1.00  2.60           C  
ATOM   2612  C   THR A 168      -3.315 -16.926 -18.568  1.00  2.89           C  
ATOM   2613  O   THR A 168      -2.489 -16.054 -18.316  1.00 10.52           O  
ATOM   2614  CB  THR A 168      -3.312 -19.177 -19.647  1.00  3.90           C  
ATOM   2615  OG1 THR A 168      -4.581 -19.527 -19.076  1.00  3.90           O  
ATOM   2616  CG2 THR A 168      -2.193 -19.602 -18.699  1.00  3.90           C  
ATOM   2617  H   THR A 168      -1.215 -17.226 -20.280  1.00  2.04           H  
ATOM   2618  HA  THR A 168      -4.190 -17.401 -20.445  1.00  3.12           H  
ATOM   2619  HB  THR A 168      -3.197 -19.699 -20.597  1.00  4.68           H  
ATOM   2620  HG1 THR A 168      -4.639 -20.482 -18.995  1.00  4.68           H  
ATOM   2621 1HG2 THR A 168      -2.243 -20.679 -18.541  1.00  4.68           H  
ATOM   2622 2HG2 THR A 168      -1.228 -19.342 -19.137  1.00  4.68           H  
ATOM   2623 3HG2 THR A 168      -2.305 -19.094 -17.743  1.00  4.68           H  
ATOM   2624  N   SER A 169      -4.283 -17.285 -17.727  1.00  1.43           N  
ATOM   2625  CA  SER A 169      -4.413 -16.675 -16.408  1.00  1.17           C  
ATOM   2626  C   SER A 169      -4.083 -17.699 -15.330  1.00  0.79           C  
ATOM   2627  O   SER A 169      -4.776 -18.709 -15.199  1.00  1.12           O  
ATOM   2628  CB  SER A 169      -5.811 -16.118 -16.202  1.00  1.75           C  
ATOM   2629  OG  SER A 169      -5.948 -15.571 -14.918  1.00  1.75           O  
ATOM   2630  H   SER A 169      -4.921 -18.013 -18.016  1.00  1.72           H  
ATOM   2631  HA  SER A 169      -3.705 -15.854 -16.338  1.00  1.40           H  
ATOM   2632 1HB  SER A 169      -6.015 -15.355 -16.953  1.00  2.11           H  
ATOM   2633 2HB  SER A 169      -6.542 -16.914 -16.338  1.00  2.11           H  
ATOM   2634  HG  SER A 169      -5.696 -16.267 -14.304  1.00  2.11           H  
ATOM   2635  N   LEU A 170      -3.014 -17.443 -14.582  1.00  0.62           N  
ATOM   2636  CA  LEU A 170      -2.527 -18.379 -13.571  1.00  0.61           C  
ATOM   2637  C   LEU A 170      -3.000 -18.012 -12.162  1.00  1.02           C  
ATOM   2638  O   LEU A 170      -3.298 -16.852 -11.876  1.00  1.54           O  
ATOM   2639  CB  LEU A 170      -1.009 -18.456 -13.691  1.00  0.92           C  
ATOM   2640  CG  LEU A 170      -0.540 -18.945 -15.070  1.00  0.92           C  
ATOM   2641  CD1 LEU A 170       0.968 -18.818 -15.192  1.00  0.92           C  
ATOM   2642  CD2 LEU A 170      -0.976 -20.395 -15.245  1.00  0.92           C  
ATOM   2643  H   LEU A 170      -2.519 -16.568 -14.731  1.00  0.74           H  
ATOM   2644  HA  LEU A 170      -2.918 -19.356 -13.807  1.00  0.73           H  
ATOM   2645 1HB  LEU A 170      -0.587 -17.476 -13.533  1.00  1.10           H  
ATOM   2646 2HB  LEU A 170      -0.622 -19.139 -12.936  1.00  1.10           H  
ATOM   2647  HG  LEU A 170      -0.993 -18.331 -15.849  1.00  1.10           H  
ATOM   2648 1HD1 LEU A 170       1.283 -19.166 -16.176  1.00  1.10           H  
ATOM   2649 2HD1 LEU A 170       1.256 -17.774 -15.069  1.00  1.10           H  
ATOM   2650 3HD1 LEU A 170       1.450 -19.415 -14.429  1.00  1.10           H  
ATOM   2651 1HD2 LEU A 170      -0.659 -20.755 -16.224  1.00  1.10           H  
ATOM   2652 2HD2 LEU A 170      -0.521 -21.008 -14.468  1.00  1.10           H  
ATOM   2653 3HD2 LEU A 170      -2.061 -20.459 -15.169  1.00  1.10           H  
ATOM   2654  N   SER A 171      -3.112 -19.024 -11.297  1.00  1.22           N  
ATOM   2655  CA  SER A 171      -3.686 -18.832  -9.964  1.00  2.13           C  
ATOM   2656  C   SER A 171      -2.790 -18.144  -8.942  1.00  1.37           C  
ATOM   2657  O   SER A 171      -1.865 -18.740  -8.379  1.00  3.36           O  
ATOM   2658  CB  SER A 171      -4.110 -20.157  -9.372  1.00  3.19           C  
ATOM   2659  OG  SER A 171      -4.644 -19.968  -8.087  1.00  3.19           O  
ATOM   2660  H   SER A 171      -2.831 -19.953 -11.585  1.00  1.46           H  
ATOM   2661  HA  SER A 171      -4.580 -18.217 -10.081  1.00  2.56           H  
ATOM   2662 1HB  SER A 171      -4.849 -20.640 -10.009  1.00  3.83           H  
ATOM   2663 2HB  SER A 171      -3.246 -20.819  -9.315  1.00  3.83           H  
ATOM   2664  HG  SER A 171      -5.593 -19.833  -8.211  1.00  3.83           H  
ATOM   2665  N   GLU A 172      -3.147 -16.900  -8.655  1.00  1.53           N  
ATOM   2666  CA  GLU A 172      -2.501 -16.091  -7.638  1.00  1.61           C  
ATOM   2667  C   GLU A 172      -2.821 -16.670  -6.282  1.00  1.28           C  
ATOM   2668  O   GLU A 172      -1.991 -16.653  -5.374  1.00  1.57           O  
ATOM   2669  CB  GLU A 172      -3.017 -14.667  -7.711  1.00  2.42           C  
ATOM   2670  CG  GLU A 172      -2.638 -13.933  -8.969  1.00  2.42           C  
ATOM   2671  CD  GLU A 172      -3.343 -12.636  -9.069  1.00  2.42           C  
ATOM   2672  OE1 GLU A 172      -4.199 -12.384  -8.255  1.00  2.42           O  
ATOM   2673  OE2 GLU A 172      -3.043 -11.897  -9.969  1.00  2.42           O  
ATOM   2674  H   GLU A 172      -3.910 -16.493  -9.180  1.00  1.84           H  
ATOM   2675  HA  GLU A 172      -1.421 -16.112  -7.786  1.00  1.93           H  
ATOM   2676 1HB  GLU A 172      -4.105 -14.667  -7.639  1.00  2.90           H  
ATOM   2677 2HB  GLU A 172      -2.633 -14.095  -6.867  1.00  2.90           H  
ATOM   2678 1HG  GLU A 172      -1.565 -13.749  -8.965  1.00  2.90           H  
ATOM   2679 2HG  GLU A 172      -2.877 -14.548  -9.837  1.00  2.90           H  
ATOM   2680  N   GLN A 173      -4.045 -17.193  -6.183  1.00  1.26           N  
ATOM   2681  CA  GLN A 173      -4.598 -17.802  -4.992  1.00  1.38           C  
ATOM   2682  C   GLN A 173      -3.754 -18.987  -4.569  1.00  0.94           C  
ATOM   2683  O   GLN A 173      -3.476 -19.155  -3.384  1.00  1.00           O  
ATOM   2684  CB  GLN A 173      -6.033 -18.239  -5.293  1.00  2.07           C  
ATOM   2685  CG  GLN A 173      -6.854 -18.741  -4.122  1.00  2.07           C  
ATOM   2686  CD  GLN A 173      -7.152 -17.672  -3.084  1.00  2.07           C  
ATOM   2687  OE1 GLN A 173      -7.554 -16.543  -3.387  1.00  2.07           O  
ATOM   2688  NE2 GLN A 173      -6.975 -18.048  -1.825  1.00  2.07           N  
ATOM   2689  H   GLN A 173      -4.642 -17.152  -6.996  1.00  1.51           H  
ATOM   2690  HA  GLN A 173      -4.599 -17.069  -4.184  1.00  1.66           H  
ATOM   2691 1HB  GLN A 173      -6.558 -17.413  -5.752  1.00  2.48           H  
ATOM   2692 2HB  GLN A 173      -6.007 -19.042  -6.029  1.00  2.48           H  
ATOM   2693 1HG  GLN A 173      -7.804 -19.119  -4.501  1.00  2.48           H  
ATOM   2694 2HG  GLN A 173      -6.307 -19.545  -3.630  1.00  2.48           H  
ATOM   2695 1HE2 GLN A 173      -7.163 -17.418  -1.069  1.00  2.48           H  
ATOM   2696 2HE2 GLN A 173      -6.654 -18.975  -1.620  1.00  2.48           H  
ATOM   2697  N   GLU A 174      -3.303 -19.775  -5.551  1.00  0.80           N  
ATOM   2698  CA  GLU A 174      -2.417 -20.899  -5.299  1.00  0.96           C  
ATOM   2699  C   GLU A 174      -1.164 -20.454  -4.593  1.00  0.92           C  
ATOM   2700  O   GLU A 174      -0.799 -21.022  -3.572  1.00  1.16           O  
ATOM   2701  CB  GLU A 174      -2.021 -21.597  -6.593  1.00  1.44           C  
ATOM   2702  CG  GLU A 174      -1.079 -22.774  -6.391  1.00  1.44           C  
ATOM   2703  CD  GLU A 174      -0.707 -23.437  -7.678  1.00  1.44           C  
ATOM   2704  OE1 GLU A 174      -1.203 -23.014  -8.692  1.00  1.44           O  
ATOM   2705  OE2 GLU A 174       0.050 -24.380  -7.655  1.00  1.44           O  
ATOM   2706  H   GLU A 174      -3.601 -19.610  -6.502  1.00  0.96           H  
ATOM   2707  HA  GLU A 174      -2.936 -21.612  -4.656  1.00  1.15           H  
ATOM   2708 1HB  GLU A 174      -2.915 -21.959  -7.101  1.00  1.73           H  
ATOM   2709 2HB  GLU A 174      -1.530 -20.889  -7.259  1.00  1.73           H  
ATOM   2710 1HG  GLU A 174      -0.173 -22.423  -5.898  1.00  1.73           H  
ATOM   2711 2HG  GLU A 174      -1.560 -23.496  -5.736  1.00  1.73           H  
ATOM   2712  N   ILE A 175      -0.504 -19.434  -5.130  1.00  1.05           N  
ATOM   2713  CA  ILE A 175       0.722 -18.948  -4.508  1.00  1.56           C  
ATOM   2714  C   ILE A 175       0.475 -18.430  -3.097  1.00  1.58           C  
ATOM   2715  O   ILE A 175       1.204 -18.760  -2.163  1.00  2.68           O  
ATOM   2716  CB  ILE A 175       1.352 -17.829  -5.322  1.00  2.34           C  
ATOM   2717  CG1 ILE A 175       1.859 -18.358  -6.650  1.00  2.34           C  
ATOM   2718  CG2 ILE A 175       2.488 -17.219  -4.535  1.00  2.34           C  
ATOM   2719  CD1 ILE A 175       2.233 -17.255  -7.586  1.00  2.34           C  
ATOM   2720  H   ILE A 175      -0.853 -19.013  -5.993  1.00  1.26           H  
ATOM   2721  HA  ILE A 175       1.429 -19.774  -4.448  1.00  1.87           H  
ATOM   2722  HB  ILE A 175       0.605 -17.065  -5.535  1.00  2.81           H  
ATOM   2723 1HG1 ILE A 175       2.730 -18.982  -6.485  1.00  2.81           H  
ATOM   2724 2HG1 ILE A 175       1.081 -18.963  -7.117  1.00  2.81           H  
ATOM   2725 1HG2 ILE A 175       2.933 -16.408  -5.109  1.00  2.81           H  
ATOM   2726 2HG2 ILE A 175       2.103 -16.831  -3.595  1.00  2.81           H  
ATOM   2727 3HG2 ILE A 175       3.243 -17.980  -4.332  1.00  2.81           H  
ATOM   2728 1HD1 ILE A 175       2.579 -17.670  -8.529  1.00  2.81           H  
ATOM   2729 2HD1 ILE A 175       1.354 -16.639  -7.755  1.00  2.81           H  
ATOM   2730 3HD1 ILE A 175       3.017 -16.651  -7.143  1.00  2.81           H  
ATOM   2731  N   VAL A 176      -0.573 -17.631  -2.935  1.00  1.23           N  
ATOM   2732  CA  VAL A 176      -0.928 -17.075  -1.635  1.00  1.24           C  
ATOM   2733  C   VAL A 176      -1.159 -18.157  -0.576  1.00  1.16           C  
ATOM   2734  O   VAL A 176      -0.706 -18.027   0.564  1.00  1.67           O  
ATOM   2735  CB  VAL A 176      -2.191 -16.203  -1.769  1.00  1.86           C  
ATOM   2736  CG1 VAL A 176      -2.724 -15.809  -0.400  1.00  1.86           C  
ATOM   2737  CG2 VAL A 176      -1.846 -14.957  -2.569  1.00  1.86           C  
ATOM   2738  H   VAL A 176      -1.139 -17.387  -3.738  1.00  1.48           H  
ATOM   2739  HA  VAL A 176      -0.106 -16.440  -1.304  1.00  1.49           H  
ATOM   2740  HB  VAL A 176      -2.966 -16.773  -2.281  1.00  2.23           H  
ATOM   2741 1HG1 VAL A 176      -3.620 -15.199  -0.522  1.00  2.23           H  
ATOM   2742 2HG1 VAL A 176      -2.971 -16.707   0.167  1.00  2.23           H  
ATOM   2743 3HG1 VAL A 176      -1.969 -15.237   0.131  1.00  2.23           H  
ATOM   2744 1HG2 VAL A 176      -2.738 -14.344  -2.683  1.00  2.23           H  
ATOM   2745 2HG2 VAL A 176      -1.077 -14.390  -2.044  1.00  2.23           H  
ATOM   2746 3HG2 VAL A 176      -1.475 -15.242  -3.550  1.00  2.23           H  
ATOM   2747  N   ASP A 177      -1.877 -19.210  -0.949  1.00  1.18           N  
ATOM   2748  CA  ASP A 177      -2.198 -20.297  -0.034  1.00  1.80           C  
ATOM   2749  C   ASP A 177      -1.093 -21.329   0.166  1.00  2.49           C  
ATOM   2750  O   ASP A 177      -0.923 -21.858   1.266  1.00  8.63           O  
ATOM   2751  CB  ASP A 177      -3.423 -21.029  -0.551  1.00  2.70           C  
ATOM   2752  CG  ASP A 177      -4.643 -20.155  -0.522  1.00  2.70           C  
ATOM   2753  OD1 ASP A 177      -4.604 -19.156   0.154  1.00  2.70           O  
ATOM   2754  OD2 ASP A 177      -5.612 -20.474  -1.168  1.00  2.70           O  
ATOM   2755  H   ASP A 177      -2.235 -19.254  -1.894  1.00  1.42           H  
ATOM   2756  HA  ASP A 177      -2.429 -19.859   0.938  1.00  2.16           H  
ATOM   2757 1HB  ASP A 177      -3.251 -21.358  -1.576  1.00  3.24           H  
ATOM   2758 2HB  ASP A 177      -3.605 -21.912   0.056  1.00  3.24           H  
ATOM   2759  N   CYS A 178      -0.367 -21.636  -0.900  1.00  1.72           N  
ATOM   2760  CA  CYS A 178       0.629 -22.695  -0.872  1.00  2.51           C  
ATOM   2761  C   CYS A 178       2.037 -22.235  -0.512  1.00  5.09           C  
ATOM   2762  O   CYS A 178       2.774 -22.975   0.144  1.00  9.55           O  
ATOM   2763  CB  CYS A 178       0.667 -23.379  -2.228  1.00  3.76           C  
ATOM   2764  SG  CYS A 178      -0.869 -24.217  -2.674  1.00  3.76           S  
ATOM   2765  H   CYS A 178      -0.534 -21.162  -1.773  1.00  2.06           H  
ATOM   2766  HA  CYS A 178       0.313 -23.428  -0.131  1.00  3.01           H  
ATOM   2767 1HB  CYS A 178       0.883 -22.640  -2.995  1.00  4.52           H  
ATOM   2768 2HB  CYS A 178       1.470 -24.115  -2.243  1.00  4.52           H  
ATOM   2769  HG  CYS A 178      -1.647 -23.144  -2.570  1.00  4.52           H  
ATOM   2770  N   ASP A 179       2.437 -21.032  -0.930  1.00  6.37           N  
ATOM   2771  CA  ASP A 179       3.797 -20.605  -0.629  1.00 12.99           C  
ATOM   2772  C   ASP A 179       3.935 -20.144   0.803  1.00 15.85           C  
ATOM   2773  O   ASP A 179       3.823 -18.958   1.117  1.00 46.15           O  
ATOM   2774  CB  ASP A 179       4.280 -19.494  -1.542  1.00 19.48           C  
ATOM   2775  CG  ASP A 179       5.749 -19.184  -1.269  1.00 19.48           C  
ATOM   2776  OD1 ASP A 179       6.269 -19.653  -0.275  1.00 19.48           O  
ATOM   2777  OD2 ASP A 179       6.349 -18.513  -2.070  1.00 19.48           O  
ATOM   2778  H   ASP A 179       1.833 -20.417  -1.455  1.00  7.64           H  
ATOM   2779  HA  ASP A 179       4.458 -21.459  -0.770  1.00 15.59           H  
ATOM   2780 1HB  ASP A 179       4.156 -19.782  -2.585  1.00 23.38           H  
ATOM   2781 2HB  ASP A 179       3.690 -18.592  -1.373  1.00 23.38           H  
ATOM   2782  N   THR A 180       4.224 -21.108   1.659  1.00 21.22           N  
ATOM   2783  CA  THR A 180       4.434 -20.894   3.074  1.00 57.29           C  
ATOM   2784  C   THR A 180       5.878 -21.227   3.415  1.00 45.58           C  
ATOM   2785  O   THR A 180       6.157 -21.853   4.439  1.00100.56           O  
ATOM   2786  CB  THR A 180       3.480 -21.761   3.922  1.00 85.94           C  
ATOM   2787  OG1 THR A 180       3.666 -23.144   3.593  1.00 85.94           O  
ATOM   2788  CG2 THR A 180       2.032 -21.376   3.650  1.00 85.94           C  
ATOM   2789  H   THR A 180       4.267 -22.050   1.291  1.00 25.46           H  
ATOM   2790  HA  THR A 180       4.261 -19.844   3.305  1.00 68.75           H  
ATOM   2791  HB  THR A 180       3.700 -21.614   4.979  1.00103.12           H  
ATOM   2792  HG1 THR A 180       3.440 -23.286   2.670  1.00103.12           H  
ATOM   2793 1HG2 THR A 180       1.372 -21.995   4.257  1.00103.12           H  
ATOM   2794 2HG2 THR A 180       1.882 -20.327   3.904  1.00103.12           H  
ATOM   2795 3HG2 THR A 180       1.805 -21.530   2.596  1.00103.12           H  
ATOM   2796  N   ASN A 181       6.799 -20.801   2.545  1.00 33.13           N  
ATOM   2797  CA  ASN A 181       8.224 -21.101   2.699  1.00 47.52           C  
ATOM   2798  C   ASN A 181       9.010 -20.022   3.452  1.00 55.81           C  
ATOM   2799  O   ASN A 181      10.241 -19.993   3.391  1.00112.84           O  
ATOM   2800  CB  ASN A 181       8.839 -21.312   1.333  1.00 71.28           C  
ATOM   2801  CG  ASN A 181       8.345 -22.559   0.663  1.00 71.28           C  
ATOM   2802  OD1 ASN A 181       8.780 -23.676   0.967  1.00 71.28           O  
ATOM   2803  ND2 ASN A 181       7.422 -22.381  -0.246  1.00 71.28           N  
ATOM   2804  H   ASN A 181       6.505 -20.282   1.716  1.00 39.76           H  
ATOM   2805  HA  ASN A 181       8.318 -22.028   3.267  1.00 57.02           H  
ATOM   2806 1HB  ASN A 181       8.605 -20.458   0.696  1.00 85.54           H  
ATOM   2807 2HB  ASN A 181       9.924 -21.365   1.424  1.00 85.54           H  
ATOM   2808 1HD2 ASN A 181       7.041 -23.165  -0.736  1.00 85.54           H  
ATOM   2809 2HD2 ASN A 181       7.093 -21.453  -0.439  1.00 85.54           H  
ATOM   2810  N   GLY A 182       8.307 -19.144   4.158  1.00 89.31           N  
ATOM   2811  CA  GLY A 182       8.936 -18.065   4.900  1.00145.17           C  
ATOM   2812  C   GLY A 182       8.688 -16.754   4.182  1.00 96.76           C  
ATOM   2813  O   GLY A 182       8.566 -16.733   2.960  1.00184.04           O  
ATOM   2814  H   GLY A 182       7.302 -19.217   4.184  1.00107.17           H  
ATOM   2815 1HA  GLY A 182       8.529 -18.023   5.910  1.00174.20           H  
ATOM   2816 2HA  GLY A 182      10.007 -18.246   4.982  1.00174.20           H  
ATOM   2817  N   ASN A 183       8.556 -15.670   4.951  1.00 60.02           N  
ATOM   2818  CA  ASN A 183       8.356 -14.299   4.445  1.00 74.61           C  
ATOM   2819  C   ASN A 183       6.915 -14.030   4.029  1.00 48.89           C  
ATOM   2820  O   ASN A 183       6.264 -13.133   4.560  1.00 92.32           O  
ATOM   2821  CB  ASN A 183       9.329 -13.946   3.325  1.00111.91           C  
ATOM   2822  CG  ASN A 183      10.734 -13.808   3.844  1.00111.91           C  
ATOM   2823  OD1 ASN A 183      10.951 -13.182   4.891  1.00111.91           O  
ATOM   2824  ND2 ASN A 183      11.684 -14.374   3.144  1.00111.91           N  
ATOM   2825  H   ASN A 183       8.635 -15.795   5.951  1.00 72.02           H  
ATOM   2826  HA  ASN A 183       8.570 -13.624   5.268  1.00 89.53           H  
ATOM   2827 1HB  ASN A 183       9.311 -14.673   2.519  1.00134.30           H  
ATOM   2828 2HB  ASN A 183       9.036 -12.989   2.894  1.00134.30           H  
ATOM   2829 1HD2 ASN A 183      12.634 -14.311   3.448  1.00134.30           H  
ATOM   2830 2HD2 ASN A 183      11.459 -14.869   2.305  1.00134.30           H  
ATOM   2831  N   ASP A 184       6.428 -14.803   3.072  1.00 14.25           N  
ATOM   2832  CA  ASP A 184       5.072 -14.656   2.594  1.00 10.66           C  
ATOM   2833  C   ASP A 184       4.081 -14.865   3.719  1.00  6.62           C  
ATOM   2834  O   ASP A 184       4.085 -15.899   4.390  1.00 11.28           O  
ATOM   2835  CB  ASP A 184       4.820 -15.632   1.459  1.00 15.99           C  
ATOM   2836  CG  ASP A 184       5.639 -15.233   0.256  1.00 15.99           C  
ATOM   2837  OD1 ASP A 184       6.211 -14.174   0.320  1.00 15.99           O  
ATOM   2838  OD2 ASP A 184       5.691 -15.959  -0.700  1.00 15.99           O  
ATOM   2839  H   ASP A 184       7.027 -15.513   2.673  1.00 17.10           H  
ATOM   2840  HA  ASP A 184       4.946 -13.644   2.216  1.00 12.79           H  
ATOM   2841 1HB  ASP A 184       5.097 -16.642   1.762  1.00 19.19           H  
ATOM   2842 2HB  ASP A 184       3.763 -15.637   1.191  1.00 19.19           H  
ATOM   2843  N   GLN A 185       3.225 -13.872   3.913  1.00  2.99           N  
ATOM   2844  CA  GLN A 185       2.224 -13.894   4.961  1.00  3.07           C  
ATOM   2845  C   GLN A 185       0.829 -13.973   4.364  1.00  2.11           C  
ATOM   2846  O   GLN A 185      -0.148 -13.588   5.009  1.00  2.48           O  
ATOM   2847  CB  GLN A 185       2.314 -12.632   5.818  1.00  4.60           C  
ATOM   2848  CG  GLN A 185       3.625 -12.392   6.543  1.00  4.60           C  
ATOM   2849  CD  GLN A 185       3.547 -11.143   7.408  1.00  4.60           C  
ATOM   2850  OE1 GLN A 185       2.580 -10.992   8.161  1.00  4.60           O  
ATOM   2851  NE2 GLN A 185       4.528 -10.248   7.319  1.00  4.60           N  
ATOM   2852  H   GLN A 185       3.278 -13.056   3.320  1.00  3.59           H  
ATOM   2853  HA  GLN A 185       2.383 -14.773   5.583  1.00  3.68           H  
ATOM   2854 1HB  GLN A 185       2.119 -11.761   5.195  1.00  5.53           H  
ATOM   2855 2HB  GLN A 185       1.537 -12.674   6.579  1.00  5.53           H  
ATOM   2856 1HG  GLN A 185       3.854 -13.248   7.178  1.00  5.53           H  
ATOM   2857 2HG  GLN A 185       4.412 -12.244   5.807  1.00  5.53           H  
ATOM   2858 1HE2 GLN A 185       4.494  -9.418   7.878  1.00  5.53           H  
ATOM   2859 2HE2 GLN A 185       5.306 -10.385   6.701  1.00  5.53           H  
ATOM   2860  N   GLY A 186       0.744 -14.428   3.117  1.00  1.91           N  
ATOM   2861  CA  GLY A 186      -0.531 -14.502   2.433  1.00  1.90           C  
ATOM   2862  C   GLY A 186      -1.073 -13.102   2.291  1.00  1.25           C  
ATOM   2863  O   GLY A 186      -0.379 -12.222   1.791  1.00  1.71           O  
ATOM   2864  H   GLY A 186       1.575 -14.735   2.634  1.00  2.29           H  
ATOM   2865 1HA  GLY A 186      -0.397 -14.960   1.455  1.00  2.28           H  
ATOM   2866 2HA  GLY A 186      -1.224 -15.114   3.000  1.00  2.28           H  
ATOM   2867  N   CYS A 187      -2.303 -12.897   2.769  1.00  1.78           N  
ATOM   2868  CA  CYS A 187      -2.981 -11.596   2.751  1.00  1.44           C  
ATOM   2869  C   CYS A 187      -2.278 -10.467   3.522  1.00  1.44           C  
ATOM   2870  O   CYS A 187      -2.689  -9.312   3.429  1.00  1.61           O  
ATOM   2871  CB  CYS A 187      -4.392 -11.732   3.310  1.00  2.16           C  
ATOM   2872  SG  CYS A 187      -5.500 -12.709   2.278  1.00  2.16           S  
ATOM   2873  H   CYS A 187      -2.796 -13.684   3.167  1.00  2.14           H  
ATOM   2874  HA  CYS A 187      -3.063 -11.285   1.710  1.00  1.73           H  
ATOM   2875 1HB  CYS A 187      -4.350 -12.197   4.296  1.00  2.59           H  
ATOM   2876 2HB  CYS A 187      -4.831 -10.743   3.433  1.00  2.59           H  
ATOM   2877  HG  CYS A 187      -6.585 -12.514   3.021  1.00  2.59           H  
ATOM   2878  N   ASN A 188      -1.231 -10.769   4.280  1.00  1.56           N  
ATOM   2879  CA  ASN A 188      -0.518  -9.712   4.975  1.00  1.73           C  
ATOM   2880  C   ASN A 188       0.772  -9.282   4.255  1.00  1.43           C  
ATOM   2881  O   ASN A 188       1.632  -8.645   4.867  1.00  2.45           O  
ATOM   2882  CB  ASN A 188      -0.239 -10.126   6.402  1.00  2.59           C  
ATOM   2883  CG  ASN A 188      -1.489 -10.203   7.228  1.00  2.59           C  
ATOM   2884  OD1 ASN A 188      -2.377  -9.349   7.120  1.00  2.59           O  
ATOM   2885  ND2 ASN A 188      -1.577 -11.210   8.058  1.00  2.59           N  
ATOM   2886  H   ASN A 188      -0.919 -11.726   4.391  1.00  1.87           H  
ATOM   2887  HA  ASN A 188      -1.162  -8.834   5.008  1.00  2.08           H  
ATOM   2888 1HB  ASN A 188       0.225 -11.105   6.407  1.00  3.11           H  
ATOM   2889 2HB  ASN A 188       0.457  -9.425   6.864  1.00  3.11           H  
ATOM   2890 1HD2 ASN A 188      -2.387 -11.314   8.637  1.00  3.11           H  
ATOM   2891 2HD2 ASN A 188      -0.834 -11.876   8.116  1.00  3.11           H  
ATOM   2892  N   GLY A 189       0.914  -9.613   2.962  1.00  1.48           N  
ATOM   2893  CA  GLY A 189       2.107  -9.212   2.216  1.00  2.08           C  
ATOM   2894  C   GLY A 189       3.048 -10.388   1.994  1.00  2.65           C  
ATOM   2895  O   GLY A 189       2.850 -11.456   2.569  1.00  5.06           O  
ATOM   2896  H   GLY A 189       0.206 -10.144   2.462  1.00  1.78           H  
ATOM   2897 1HA  GLY A 189       1.809  -8.795   1.255  1.00  2.50           H  
ATOM   2898 2HA  GLY A 189       2.627  -8.423   2.758  1.00  2.50           H  
ATOM   2899  N   GLY A 190       4.063 -10.184   1.155  1.00  2.74           N  
ATOM   2900  CA  GLY A 190       5.017 -11.245   0.833  1.00  2.95           C  
ATOM   2901  C   GLY A 190       6.069 -10.801  -0.185  1.00  3.34           C  
ATOM   2902  O   GLY A 190       6.271  -9.609  -0.407  1.00  7.41           O  
ATOM   2903  H   GLY A 190       4.162  -9.272   0.724  1.00  3.29           H  
ATOM   2904 1HA  GLY A 190       5.514 -11.567   1.748  1.00  3.54           H  
ATOM   2905 2HA  GLY A 190       4.479 -12.110   0.446  1.00  3.54           H  
ATOM   2906  N   THR A 191       6.759 -11.765  -0.785  1.00  2.41           N  
ATOM   2907  CA  THR A 191       7.818 -11.461  -1.738  1.00  2.59           C  
ATOM   2908  C   THR A 191       7.608 -12.184  -3.077  1.00  1.62           C  
ATOM   2909  O   THR A 191       7.394 -13.397  -3.110  1.00  2.23           O  
ATOM   2910  CB  THR A 191       9.191 -11.836  -1.125  1.00  3.88           C  
ATOM   2911  OG1 THR A 191       9.395 -11.090   0.082  1.00  3.88           O  
ATOM   2912  CG2 THR A 191      10.324 -11.522  -2.078  1.00  3.88           C  
ATOM   2913  H   THR A 191       6.555 -12.730  -0.561  1.00  2.89           H  
ATOM   2914  HA  THR A 191       7.810 -10.389  -1.932  1.00  3.11           H  
ATOM   2915  HB  THR A 191       9.201 -12.901  -0.889  1.00  4.66           H  
ATOM   2916  HG1 THR A 191       8.724 -11.331   0.724  1.00  4.66           H  
ATOM   2917 1HG2 THR A 191      11.273 -11.792  -1.614  1.00  4.66           H  
ATOM   2918 2HG2 THR A 191      10.193 -12.093  -2.986  1.00  4.66           H  
ATOM   2919 3HG2 THR A 191      10.323 -10.458  -2.309  1.00  4.66           H  
ATOM   2920  N   ALA A 192       7.689 -11.418  -4.172  1.00  1.51           N  
ATOM   2921  CA  ALA A 192       7.513 -11.939  -5.535  1.00  1.30           C  
ATOM   2922  C   ALA A 192       8.586 -12.965  -5.885  1.00  0.92           C  
ATOM   2923  O   ALA A 192       8.306 -13.935  -6.581  1.00  1.08           O  
ATOM   2924  CB  ALA A 192       7.536 -10.804  -6.544  1.00  1.95           C  
ATOM   2925  H   ALA A 192       7.874 -10.432  -4.057  1.00  1.81           H  
ATOM   2926  HA  ALA A 192       6.542 -12.435  -5.586  1.00  1.56           H  
ATOM   2927 1HB  ALA A 192       7.376 -11.202  -7.546  1.00  2.34           H  
ATOM   2928 2HB  ALA A 192       6.747 -10.090  -6.308  1.00  2.34           H  
ATOM   2929 3HB  ALA A 192       8.502 -10.302  -6.506  1.00  2.34           H  
ATOM   2930  N   ASP A 193       9.802 -12.759  -5.390  1.00  0.88           N  
ATOM   2931  CA  ASP A 193      10.893 -13.701  -5.596  1.00  1.10           C  
ATOM   2932  C   ASP A 193      10.589 -15.012  -4.916  1.00  0.59           C  
ATOM   2933  O   ASP A 193      10.945 -16.074  -5.425  1.00  1.32           O  
ATOM   2934  CB  ASP A 193      12.205 -13.143  -5.074  1.00  1.65           C  
ATOM   2935  CG  ASP A 193      12.697 -12.034  -5.958  1.00  1.65           C  
ATOM   2936  OD1 ASP A 193      12.188 -11.945  -7.048  1.00  1.65           O  
ATOM   2937  OD2 ASP A 193      13.554 -11.289  -5.555  1.00  1.65           O  
ATOM   2938  H   ASP A 193       9.976 -11.923  -4.852  1.00  1.06           H  
ATOM   2939  HA  ASP A 193      10.995 -13.889  -6.661  1.00  1.32           H  
ATOM   2940 1HB  ASP A 193      12.079 -12.763  -4.061  1.00  1.98           H  
ATOM   2941 2HB  ASP A 193      12.958 -13.931  -5.043  1.00  1.98           H  
ATOM   2942  N   GLY A 194       9.918 -14.932  -3.766  1.00  0.70           N  
ATOM   2943  CA  GLY A 194       9.488 -16.116  -3.057  1.00  0.72           C  
ATOM   2944  C   GLY A 194       8.523 -16.861  -3.955  1.00  0.41           C  
ATOM   2945  O   GLY A 194       8.681 -18.062  -4.166  1.00  0.50           O  
ATOM   2946  H   GLY A 194       9.680 -14.027  -3.391  1.00  0.84           H  
ATOM   2947 1HA  GLY A 194      10.349 -16.742  -2.819  1.00  0.86           H  
ATOM   2948 2HA  GLY A 194       9.001 -15.840  -2.123  1.00  0.86           H  
ATOM   2949  N   ALA A 195       7.566 -16.121  -4.525  1.00  0.26           N  
ATOM   2950  CA  ALA A 195       6.583 -16.667  -5.456  1.00  0.21           C  
ATOM   2951  C   ALA A 195       7.252 -17.261  -6.707  1.00  0.26           C  
ATOM   2952  O   ALA A 195       6.798 -18.284  -7.221  1.00  0.51           O  
ATOM   2953  CB  ALA A 195       5.589 -15.589  -5.849  1.00  0.32           C  
ATOM   2954  H   ALA A 195       7.507 -15.140  -4.274  1.00  0.31           H  
ATOM   2955  HA  ALA A 195       6.046 -17.468  -4.950  1.00  0.25           H  
ATOM   2956 1HB  ALA A 195       4.844 -16.009  -6.519  1.00  0.38           H  
ATOM   2957 2HB  ALA A 195       5.099 -15.203  -4.955  1.00  0.38           H  
ATOM   2958 3HB  ALA A 195       6.108 -14.780  -6.350  1.00  0.38           H  
ATOM   2959  N   PHE A 196       8.336 -16.642  -7.188  1.00  0.27           N  
ATOM   2960  CA  PHE A 196       9.035 -17.182  -8.348  1.00  0.47           C  
ATOM   2961  C   PHE A 196       9.704 -18.500  -8.001  1.00  0.37           C  
ATOM   2962  O   PHE A 196       9.655 -19.449  -8.790  1.00  0.34           O  
ATOM   2963  CB  PHE A 196      10.121 -16.225  -8.841  1.00  0.70           C  
ATOM   2964  CG  PHE A 196       9.614 -15.008  -9.545  1.00  0.70           C  
ATOM   2965  CD1 PHE A 196      10.242 -13.783  -9.383  1.00  0.70           C  
ATOM   2966  CD2 PHE A 196       8.507 -15.083 -10.368  1.00  0.70           C  
ATOM   2967  CE1 PHE A 196       9.769 -12.657 -10.021  1.00  0.70           C  
ATOM   2968  CE2 PHE A 196       8.036 -13.961 -11.010  1.00  0.70           C  
ATOM   2969  CZ  PHE A 196       8.664 -12.745 -10.832  1.00  0.70           C  
ATOM   2970  H   PHE A 196       8.662 -15.786  -6.764  1.00  0.32           H  
ATOM   2971  HA  PHE A 196       8.310 -17.354  -9.146  1.00  0.56           H  
ATOM   2972 1HB  PHE A 196      10.729 -15.900  -7.998  1.00  0.85           H  
ATOM   2973 2HB  PHE A 196      10.774 -16.758  -9.526  1.00  0.85           H  
ATOM   2974  HD1 PHE A 196      11.119 -13.713  -8.739  1.00  0.85           H  
ATOM   2975  HD2 PHE A 196       8.006 -16.043 -10.507  1.00  0.85           H  
ATOM   2976  HE1 PHE A 196      10.269 -11.699  -9.884  1.00  0.85           H  
ATOM   2977  HE2 PHE A 196       7.165 -14.031 -11.658  1.00  0.85           H  
ATOM   2978  HZ  PHE A 196       8.288 -11.859 -11.339  1.00  0.85           H  
ATOM   2979  N   SER A 197      10.293 -18.574  -6.801  1.00  0.64           N  
ATOM   2980  CA  SER A 197      10.937 -19.800  -6.359  1.00  1.20           C  
ATOM   2981  C   SER A 197       9.890 -20.839  -6.014  1.00  1.64           C  
ATOM   2982  O   SER A 197      10.136 -22.035  -6.141  1.00  3.13           O  
ATOM   2983  CB  SER A 197      11.815 -19.553  -5.148  1.00  1.80           C  
ATOM   2984  OG  SER A 197      11.046 -19.284  -4.010  1.00  1.80           O  
ATOM   2985  H   SER A 197      10.320 -17.759  -6.200  1.00  0.77           H  
ATOM   2986  HA  SER A 197      11.553 -20.186  -7.172  1.00  1.44           H  
ATOM   2987 1HB  SER A 197      12.449 -20.420  -4.968  1.00  2.16           H  
ATOM   2988 2HB  SER A 197      12.469 -18.706  -5.347  1.00  2.16           H  
ATOM   2989  HG  SER A 197      10.385 -18.640  -4.280  1.00  2.16           H  
ATOM   2990  N   PHE A 198       8.706 -20.380  -5.607  1.00  1.51           N  
ATOM   2991  CA  PHE A 198       7.591 -21.271  -5.354  1.00  2.58           C  
ATOM   2992  C   PHE A 198       7.199 -22.018  -6.587  1.00  1.93           C  
ATOM   2993  O   PHE A 198       7.129 -23.238  -6.569  1.00  2.92           O  
ATOM   2994  CB  PHE A 198       6.372 -20.533  -4.821  1.00  3.87           C  
ATOM   2995  CG  PHE A 198       5.147 -21.396  -4.800  1.00  3.87           C  
ATOM   2996  CD1 PHE A 198       4.970 -22.387  -3.849  1.00  3.87           C  
ATOM   2997  CD2 PHE A 198       4.167 -21.215  -5.762  1.00  3.87           C  
ATOM   2998  CE1 PHE A 198       3.838 -23.180  -3.870  1.00  3.87           C  
ATOM   2999  CE2 PHE A 198       3.036 -22.001  -5.786  1.00  3.87           C  
ATOM   3000  CZ  PHE A 198       2.873 -22.987  -4.840  1.00  3.87           C  
ATOM   3001  H   PHE A 198       8.571 -19.392  -5.468  1.00  1.81           H  
ATOM   3002  HA  PHE A 198       7.898 -21.996  -4.600  1.00  3.10           H  
ATOM   3003 1HB  PHE A 198       6.572 -20.198  -3.807  1.00  4.64           H  
ATOM   3004 2HB  PHE A 198       6.162 -19.658  -5.424  1.00  4.64           H  
ATOM   3005  HD1 PHE A 198       5.734 -22.542  -3.088  1.00  4.64           H  
ATOM   3006  HD2 PHE A 198       4.305 -20.438  -6.514  1.00  4.64           H  
ATOM   3007  HE1 PHE A 198       3.707 -23.961  -3.121  1.00  4.64           H  
ATOM   3008  HE2 PHE A 198       2.276 -21.847  -6.552  1.00  4.64           H  
ATOM   3009  HZ  PHE A 198       1.982 -23.614  -4.858  1.00  4.64           H  
ATOM   3010  N   ILE A 199       6.949 -21.298  -7.667  1.00  1.13           N  
ATOM   3011  CA  ILE A 199       6.512 -21.933  -8.894  1.00  1.38           C  
ATOM   3012  C   ILE A 199       7.602 -22.878  -9.395  1.00  1.75           C  
ATOM   3013  O   ILE A 199       7.351 -24.044  -9.712  1.00  3.93           O  
ATOM   3014  CB  ILE A 199       6.190 -20.873  -9.958  1.00  2.07           C  
ATOM   3015  CG1 ILE A 199       4.982 -20.045  -9.524  1.00  2.07           C  
ATOM   3016  CG2 ILE A 199       5.895 -21.544 -11.288  1.00  2.07           C  
ATOM   3017  CD1 ILE A 199       4.774 -18.808 -10.368  1.00  2.07           C  
ATOM   3018  H   ILE A 199       7.028 -20.287  -7.623  1.00  1.36           H  
ATOM   3019  HA  ILE A 199       5.612 -22.515  -8.693  1.00  1.66           H  
ATOM   3020  HB  ILE A 199       7.033 -20.194 -10.064  1.00  2.48           H  
ATOM   3021 1HG1 ILE A 199       4.090 -20.660  -9.572  1.00  2.48           H  
ATOM   3022 2HG1 ILE A 199       5.121 -19.730  -8.491  1.00  2.48           H  
ATOM   3023 1HG2 ILE A 199       5.665 -20.785 -12.034  1.00  2.48           H  
ATOM   3024 2HG2 ILE A 199       6.763 -22.118 -11.605  1.00  2.48           H  
ATOM   3025 3HG2 ILE A 199       5.040 -22.206 -11.175  1.00  2.48           H  
ATOM   3026 1HD1 ILE A 199       3.905 -18.259 -10.010  1.00  2.48           H  
ATOM   3027 2HD1 ILE A 199       5.655 -18.168 -10.304  1.00  2.48           H  
ATOM   3028 3HD1 ILE A 199       4.613 -19.098 -11.404  1.00  2.48           H  
ATOM   3029  N   MET A 200       8.829 -22.368  -9.424  1.00  1.15           N  
ATOM   3030  CA  MET A 200       9.988 -23.120  -9.877  1.00  2.05           C  
ATOM   3031  C   MET A 200      10.226 -24.417  -9.093  1.00  2.71           C  
ATOM   3032  O   MET A 200      10.395 -25.481  -9.693  1.00  4.78           O  
ATOM   3033  CB  MET A 200      11.215 -22.216  -9.792  1.00  3.07           C  
ATOM   3034  CG  MET A 200      12.521 -22.852 -10.232  1.00  3.07           C  
ATOM   3035  SD  MET A 200      13.303 -23.826  -8.932  1.00  3.07           S  
ATOM   3036  CE  MET A 200      13.794 -22.527  -7.800  1.00  3.07           C  
ATOM   3037  H   MET A 200       8.977 -21.406  -9.142  1.00  1.38           H  
ATOM   3038  HA  MET A 200       9.826 -23.393 -10.919  1.00  2.46           H  
ATOM   3039 1HB  MET A 200      11.054 -21.330 -10.406  1.00  3.69           H  
ATOM   3040 2HB  MET A 200      11.342 -21.879  -8.764  1.00  3.69           H  
ATOM   3041 1HG  MET A 200      12.347 -23.496 -11.093  1.00  3.69           H  
ATOM   3042 2HG  MET A 200      13.212 -22.067 -10.527  1.00  3.69           H  
ATOM   3043 1HE  MET A 200      14.296 -22.966  -6.938  1.00  3.69           H  
ATOM   3044 2HE  MET A 200      14.474 -21.842  -8.307  1.00  3.69           H  
ATOM   3045 3HE  MET A 200      12.911 -21.982  -7.467  1.00  3.69           H  
ATOM   3046  N   SER A 201      10.264 -24.332  -7.760  1.00  2.68           N  
ATOM   3047  CA  SER A 201      10.546 -25.503  -6.933  1.00  3.70           C  
ATOM   3048  C   SER A 201       9.332 -26.392  -6.685  1.00  3.79           C  
ATOM   3049  O   SER A 201       9.484 -27.597  -6.477  1.00  4.91           O  
ATOM   3050  CB  SER A 201      11.118 -25.066  -5.601  1.00  5.55           C  
ATOM   3051  OG  SER A 201      10.169 -24.358  -4.853  1.00  5.55           O  
ATOM   3052  H   SER A 201      10.118 -23.444  -7.306  1.00  3.22           H  
ATOM   3053  HA  SER A 201      11.299 -26.101  -7.447  1.00  4.44           H  
ATOM   3054 1HB  SER A 201      11.442 -25.943  -5.043  1.00  6.66           H  
ATOM   3055 2HB  SER A 201      11.995 -24.440  -5.767  1.00  6.66           H  
ATOM   3056  HG  SER A 201      10.006 -23.544  -5.341  1.00  6.66           H  
ATOM   3057  N   ASN A 202       8.129 -25.823  -6.730  1.00  3.15           N  
ATOM   3058  CA  ASN A 202       6.911 -26.615  -6.579  1.00  3.84           C  
ATOM   3059  C   ASN A 202       6.753 -27.560  -7.748  1.00  3.79           C  
ATOM   3060  O   ASN A 202       6.314 -28.699  -7.588  1.00  7.49           O  
ATOM   3061  CB  ASN A 202       5.677 -25.737  -6.455  1.00  5.76           C  
ATOM   3062  CG  ASN A 202       4.424 -26.522  -6.223  1.00  5.76           C  
ATOM   3063  OD1 ASN A 202       4.296 -27.241  -5.224  1.00  5.76           O  
ATOM   3064  ND2 ASN A 202       3.491 -26.404  -7.134  1.00  5.76           N  
ATOM   3065  H   ASN A 202       8.038 -24.828  -6.868  1.00  3.78           H  
ATOM   3066  HA  ASN A 202       7.001 -27.224  -5.678  1.00  4.61           H  
ATOM   3067 1HB  ASN A 202       5.806 -25.051  -5.618  1.00  6.91           H  
ATOM   3068 2HB  ASN A 202       5.557 -25.138  -7.357  1.00  6.91           H  
ATOM   3069 1HD2 ASN A 202       2.631 -26.905  -7.037  1.00  6.91           H  
ATOM   3070 2HD2 ASN A 202       3.633 -25.809  -7.930  1.00  6.91           H  
ATOM   3071  N   GLY A 203       7.114 -27.075  -8.930  1.00  3.97           N  
ATOM   3072  CA  GLY A 203       6.987 -27.850 -10.142  1.00  4.55           C  
ATOM   3073  C   GLY A 203       6.055 -27.132 -11.093  1.00  3.11           C  
ATOM   3074  O   GLY A 203       5.713 -27.655 -12.155  1.00  5.38           O  
ATOM   3075  H   GLY A 203       7.463 -26.126  -9.002  1.00  4.76           H  
ATOM   3076 1HA  GLY A 203       7.966 -27.979 -10.603  1.00  5.46           H  
ATOM   3077 2HA  GLY A 203       6.596 -28.841  -9.912  1.00  5.46           H  
ATOM   3078  N   GLY A 204       5.643 -25.923 -10.714  1.00  1.97           N  
ATOM   3079  CA  GLY A 204       4.772 -25.136 -11.547  1.00  1.37           C  
ATOM   3080  C   GLY A 204       3.593 -24.530 -10.804  1.00  1.16           C  
ATOM   3081  O   GLY A 204       3.505 -24.571  -9.574  1.00  1.51           O  
ATOM   3082  H   GLY A 204       5.956 -25.510  -9.851  1.00  2.36           H  
ATOM   3083 1HA  GLY A 204       5.354 -24.332 -11.993  1.00  1.64           H  
ATOM   3084 2HA  GLY A 204       4.416 -25.741 -12.367  1.00  1.64           H  
ATOM   3085  N   ILE A 205       2.691 -23.972 -11.597  1.00  0.85           N  
ATOM   3086  CA  ILE A 205       1.508 -23.269 -11.156  1.00  0.80           C  
ATOM   3087  C   ILE A 205       0.306 -23.657 -12.010  1.00  0.56           C  
ATOM   3088  O   ILE A 205       0.420 -23.865 -13.220  1.00  0.49           O  
ATOM   3089  CB  ILE A 205       1.764 -21.751 -11.232  1.00  1.20           C  
ATOM   3090  CG1 ILE A 205       0.592 -20.943 -10.669  1.00  1.20           C  
ATOM   3091  CG2 ILE A 205       2.066 -21.354 -12.659  1.00  1.20           C  
ATOM   3092  CD1 ILE A 205       0.922 -19.486 -10.443  1.00  1.20           C  
ATOM   3093  H   ILE A 205       2.863 -24.015 -12.588  1.00  1.02           H  
ATOM   3094  HA  ILE A 205       1.301 -23.543 -10.121  1.00  0.96           H  
ATOM   3095  HB  ILE A 205       2.627 -21.517 -10.618  1.00  1.44           H  
ATOM   3096 1HG1 ILE A 205      -0.243 -21.000 -11.360  1.00  1.44           H  
ATOM   3097 2HG1 ILE A 205       0.284 -21.374  -9.718  1.00  1.44           H  
ATOM   3098 1HG2 ILE A 205       2.282 -20.288 -12.695  1.00  1.44           H  
ATOM   3099 2HG2 ILE A 205       2.929 -21.911 -13.016  1.00  1.44           H  
ATOM   3100 3HG2 ILE A 205       1.205 -21.576 -13.287  1.00  1.44           H  
ATOM   3101 1HD1 ILE A 205       0.048 -18.972 -10.044  1.00  1.44           H  
ATOM   3102 2HD1 ILE A 205       1.746 -19.408  -9.733  1.00  1.44           H  
ATOM   3103 3HD1 ILE A 205       1.211 -19.027 -11.387  1.00  1.44           H  
ATOM   3104  N   THR A 206      -0.842 -23.790 -11.361  1.00  0.73           N  
ATOM   3105  CA  THR A 206      -2.096 -24.141 -12.015  1.00  1.00           C  
ATOM   3106  C   THR A 206      -2.788 -22.870 -12.498  1.00  0.72           C  
ATOM   3107  O   THR A 206      -2.370 -21.772 -12.129  1.00  0.76           O  
ATOM   3108  CB  THR A 206      -3.011 -24.889 -11.042  1.00  1.50           C  
ATOM   3109  OG1 THR A 206      -3.373 -23.998  -9.984  1.00  1.50           O  
ATOM   3110  CG2 THR A 206      -2.294 -26.091 -10.442  1.00  1.50           C  
ATOM   3111  H   THR A 206      -0.858 -23.616 -10.362  1.00  0.88           H  
ATOM   3112  HA  THR A 206      -1.889 -24.774 -12.877  1.00  1.20           H  
ATOM   3113  HB  THR A 206      -3.908 -25.221 -11.562  1.00  1.80           H  
ATOM   3114  HG1 THR A 206      -2.579 -23.702  -9.526  1.00  1.80           H  
ATOM   3115 1HG2 THR A 206      -2.959 -26.602  -9.745  1.00  1.80           H  
ATOM   3116 2HG2 THR A 206      -2.002 -26.778 -11.231  1.00  1.80           H  
ATOM   3117 3HG2 THR A 206      -1.405 -25.753  -9.910  1.00  1.80           H  
ATOM   3118  N   THR A 207      -3.860 -23.010 -13.283  1.00  0.80           N  
ATOM   3119  CA  THR A 207      -4.577 -21.822 -13.737  1.00  0.72           C  
ATOM   3120  C   THR A 207      -5.570 -21.325 -12.715  1.00  1.08           C  
ATOM   3121  O   THR A 207      -6.067 -22.088 -11.885  1.00  1.62           O  
ATOM   3122  CB  THR A 207      -5.385 -22.056 -15.029  1.00  1.08           C  
ATOM   3123  OG1 THR A 207      -6.382 -23.055 -14.779  1.00  1.08           O  
ATOM   3124  CG2 THR A 207      -4.509 -22.479 -16.183  1.00  1.08           C  
ATOM   3125  H   THR A 207      -4.169 -23.930 -13.564  1.00  0.96           H  
ATOM   3126  HA  THR A 207      -3.854 -21.039 -13.922  1.00  0.86           H  
ATOM   3127  HB  THR A 207      -5.884 -21.125 -15.295  1.00  1.30           H  
ATOM   3128  HG1 THR A 207      -7.192 -22.835 -15.251  1.00  1.30           H  
ATOM   3129 1HG2 THR A 207      -5.125 -22.621 -17.071  1.00  1.30           H  
ATOM   3130 2HG2 THR A 207      -3.760 -21.712 -16.377  1.00  1.30           H  
ATOM   3131 3HG2 THR A 207      -4.024 -23.413 -15.928  1.00  1.30           H  
ATOM   3132  N   GLU A 208      -5.909 -20.049 -12.842  1.00  1.54           N  
ATOM   3133  CA  GLU A 208      -6.905 -19.408 -11.999  1.00  2.80           C  
ATOM   3134  C   GLU A 208      -8.281 -20.017 -12.219  1.00  2.20           C  
ATOM   3135  O   GLU A 208      -9.129 -19.985 -11.333  1.00  3.65           O  
ATOM   3136  CB  GLU A 208      -6.964 -17.911 -12.222  1.00  4.20           C  
ATOM   3137  CG  GLU A 208      -7.868 -17.250 -11.206  1.00  4.20           C  
ATOM   3138  CD  GLU A 208      -7.883 -15.764 -11.249  1.00  4.20           C  
ATOM   3139  OE1 GLU A 208      -7.363 -15.216 -12.188  1.00  4.20           O  
ATOM   3140  OE2 GLU A 208      -8.401 -15.173 -10.329  1.00  4.20           O  
ATOM   3141  H   GLU A 208      -5.450 -19.506 -13.561  1.00  1.85           H  
ATOM   3142  HA  GLU A 208      -6.630 -19.577 -10.957  1.00  3.36           H  
ATOM   3143 1HB  GLU A 208      -5.968 -17.477 -12.134  1.00  5.04           H  
ATOM   3144 2HB  GLU A 208      -7.341 -17.693 -13.222  1.00  5.04           H  
ATOM   3145 1HG  GLU A 208      -8.883 -17.603 -11.388  1.00  5.04           H  
ATOM   3146 2HG  GLU A 208      -7.571 -17.577 -10.211  1.00  5.04           H  
ATOM   3147  N   SER A 209      -8.512 -20.566 -13.413  1.00  1.96           N  
ATOM   3148  CA  SER A 209      -9.779 -21.214 -13.723  1.00  2.39           C  
ATOM   3149  C   SER A 209      -9.992 -22.454 -12.849  1.00  1.92           C  
ATOM   3150  O   SER A 209     -11.127 -22.902 -12.674  1.00  2.98           O  
ATOM   3151  CB  SER A 209      -9.827 -21.613 -15.189  1.00  3.58           C  
ATOM   3152  OG  SER A 209      -8.940 -22.667 -15.466  1.00  3.58           O  
ATOM   3153  H   SER A 209      -7.793 -20.544 -14.120  1.00  2.35           H  
ATOM   3154  HA  SER A 209     -10.588 -20.509 -13.522  1.00  2.87           H  
ATOM   3155 1HB  SER A 209     -10.842 -21.915 -15.450  1.00  4.30           H  
ATOM   3156 2HB  SER A 209      -9.575 -20.752 -15.806  1.00  4.30           H  
ATOM   3157  HG  SER A 209      -9.288 -23.432 -14.997  1.00  4.30           H  
ATOM   3158  N   ASN A 210      -8.908 -22.997 -12.287  1.00  1.92           N  
ATOM   3159  CA  ASN A 210      -9.007 -24.119 -11.380  1.00  3.72           C  
ATOM   3160  C   ASN A 210      -9.030 -23.601  -9.952  1.00  2.29           C  
ATOM   3161  O   ASN A 210      -9.778 -24.104  -9.110  1.00  5.19           O  
ATOM   3162  CB  ASN A 210      -7.859 -25.082 -11.590  1.00  5.58           C  
ATOM   3163  CG  ASN A 210      -7.955 -25.789 -12.907  1.00  5.58           C  
ATOM   3164  OD1 ASN A 210      -9.046 -25.949 -13.468  1.00  5.58           O  
ATOM   3165  ND2 ASN A 210      -6.830 -26.219 -13.415  1.00  5.58           N  
ATOM   3166  H   ASN A 210      -7.987 -22.621 -12.464  1.00  2.30           H  
ATOM   3167  HA  ASN A 210      -9.947 -24.642 -11.558  1.00  4.46           H  
ATOM   3168 1HB  ASN A 210      -6.912 -24.542 -11.541  1.00  6.70           H  
ATOM   3169 2HB  ASN A 210      -7.854 -25.825 -10.791  1.00  6.70           H  
ATOM   3170 1HD2 ASN A 210      -6.828 -26.698 -14.294  1.00  6.70           H  
ATOM   3171 2HD2 ASN A 210      -5.973 -26.067 -12.926  1.00  6.70           H  
ATOM   3172  N   TYR A 211      -8.222 -22.568  -9.686  1.00  0.77           N  
ATOM   3173  CA  TYR A 211      -8.170 -21.943  -8.361  1.00  0.45           C  
ATOM   3174  C   TYR A 211      -8.320 -20.407  -8.408  1.00  0.85           C  
ATOM   3175  O   TYR A 211      -7.319 -19.687  -8.347  1.00  1.40           O  
ATOM   3176  CB  TYR A 211      -6.864 -22.320  -7.675  1.00  0.68           C  
ATOM   3177  CG  TYR A 211      -6.699 -23.807  -7.494  1.00  0.68           C  
ATOM   3178  CD1 TYR A 211      -6.011 -24.537  -8.447  1.00  0.68           C  
ATOM   3179  CD2 TYR A 211      -7.234 -24.442  -6.386  1.00  0.68           C  
ATOM   3180  CE1 TYR A 211      -5.850 -25.898  -8.301  1.00  0.68           C  
ATOM   3181  CE2 TYR A 211      -7.075 -25.804  -6.239  1.00  0.68           C  
ATOM   3182  CZ  TYR A 211      -6.385 -26.528  -7.189  1.00  0.68           C  
ATOM   3183  OH  TYR A 211      -6.225 -27.878  -7.030  1.00  0.68           O  
ATOM   3184  H   TYR A 211      -7.614 -22.219 -10.418  1.00  0.92           H  
ATOM   3185  HA  TYR A 211      -8.989 -22.339  -7.765  1.00  0.54           H  
ATOM   3186 1HB  TYR A 211      -6.028 -21.963  -8.271  1.00  0.81           H  
ATOM   3187 2HB  TYR A 211      -6.806 -21.844  -6.697  1.00  0.81           H  
ATOM   3188  HD1 TYR A 211      -5.600 -24.028  -9.316  1.00  0.81           H  
ATOM   3189  HD2 TYR A 211      -7.777 -23.870  -5.635  1.00  0.81           H  
ATOM   3190  HE1 TYR A 211      -5.306 -26.470  -9.052  1.00  0.81           H  
ATOM   3191  HE2 TYR A 211      -7.492 -26.311  -5.370  1.00  0.81           H  
ATOM   3192  HH  TYR A 211      -6.287 -28.093  -6.094  1.00  0.81           H  
ATOM   3193  N   PRO A 212      -9.564 -19.900  -8.536  1.00  1.02           N  
ATOM   3194  CA  PRO A 212      -9.988 -18.499  -8.602  1.00  2.06           C  
ATOM   3195  C   PRO A 212      -9.494 -17.680  -7.422  1.00  1.26           C  
ATOM   3196  O   PRO A 212      -9.577 -18.125  -6.278  1.00  0.83           O  
ATOM   3197  CB  PRO A 212     -11.518 -18.585  -8.571  1.00  3.09           C  
ATOM   3198  CG  PRO A 212     -11.824 -19.917  -9.143  1.00  3.09           C  
ATOM   3199  CD  PRO A 212     -10.735 -20.802  -8.610  1.00  3.09           C  
ATOM   3200  HA  PRO A 212      -9.657 -18.059  -9.543  1.00  2.47           H  
ATOM   3201 1HB  PRO A 212     -11.882 -18.470  -7.541  1.00  3.71           H  
ATOM   3202 2HB  PRO A 212     -11.950 -17.760  -9.159  1.00  3.71           H  
ATOM   3203 1HG  PRO A 212     -12.828 -20.245  -8.835  1.00  3.71           H  
ATOM   3204 2HG  PRO A 212     -11.827 -19.867 -10.241  1.00  3.71           H  
ATOM   3205 1HD  PRO A 212     -10.989 -21.183  -7.611  1.00  3.71           H  
ATOM   3206 2HD  PRO A 212     -10.567 -21.607  -9.326  1.00  3.71           H  
ATOM   3207  N   PHE A 213      -9.004 -16.471  -7.692  1.00  1.85           N  
ATOM   3208  CA  PHE A 213      -8.586 -15.604  -6.601  1.00  1.60           C  
ATOM   3209  C   PHE A 213      -9.810 -15.049  -5.898  1.00  1.01           C  
ATOM   3210  O   PHE A 213     -10.692 -14.470  -6.536  1.00  2.45           O  
ATOM   3211  CB  PHE A 213      -7.682 -14.479  -7.101  1.00  2.40           C  
ATOM   3212  CG  PHE A 213      -7.162 -13.602  -6.002  1.00  2.40           C  
ATOM   3213  CD1 PHE A 213      -6.160 -14.053  -5.154  1.00  2.40           C  
ATOM   3214  CD2 PHE A 213      -7.674 -12.326  -5.811  1.00  2.40           C  
ATOM   3215  CE1 PHE A 213      -5.685 -13.249  -4.138  1.00  2.40           C  
ATOM   3216  CE2 PHE A 213      -7.199 -11.520  -4.796  1.00  2.40           C  
ATOM   3217  CZ  PHE A 213      -6.205 -11.984  -3.960  1.00  2.40           C  
ATOM   3218  H   PHE A 213      -8.929 -16.138  -8.650  1.00  2.22           H  
ATOM   3219  HA  PHE A 213      -8.034 -16.191  -5.877  1.00  1.92           H  
ATOM   3220 1HB  PHE A 213      -6.831 -14.903  -7.633  1.00  2.88           H  
ATOM   3221 2HB  PHE A 213      -8.230 -13.856  -7.807  1.00  2.88           H  
ATOM   3222  HD1 PHE A 213      -5.752 -15.053  -5.295  1.00  2.88           H  
ATOM   3223  HD2 PHE A 213      -8.461 -11.965  -6.472  1.00  2.88           H  
ATOM   3224  HE1 PHE A 213      -4.899 -13.614  -3.477  1.00  2.88           H  
ATOM   3225  HE2 PHE A 213      -7.610 -10.521  -4.655  1.00  2.88           H  
ATOM   3226  HZ  PHE A 213      -5.831 -11.348  -3.159  1.00  2.88           H  
ATOM   3227  N   VAL A 214      -9.870 -15.231  -4.582  1.00  0.59           N  
ATOM   3228  CA  VAL A 214     -11.028 -14.769  -3.824  1.00  1.54           C  
ATOM   3229  C   VAL A 214     -10.698 -13.653  -2.840  1.00  1.23           C  
ATOM   3230  O   VAL A 214     -11.604 -13.052  -2.263  1.00  2.93           O  
ATOM   3231  CB  VAL A 214     -11.677 -15.935  -3.047  1.00  2.31           C  
ATOM   3232  CG1 VAL A 214     -12.149 -17.009  -4.017  1.00  2.31           C  
ATOM   3233  CG2 VAL A 214     -10.692 -16.507  -2.043  1.00  2.31           C  
ATOM   3234  H   VAL A 214      -9.109 -15.711  -4.114  1.00  0.71           H  
ATOM   3235  HA  VAL A 214     -11.764 -14.388  -4.532  1.00  1.85           H  
ATOM   3236  HB  VAL A 214     -12.556 -15.563  -2.521  1.00  2.77           H  
ATOM   3237 1HG1 VAL A 214     -12.625 -17.817  -3.461  1.00  2.77           H  
ATOM   3238 2HG1 VAL A 214     -12.865 -16.579  -4.717  1.00  2.77           H  
ATOM   3239 3HG1 VAL A 214     -11.294 -17.403  -4.565  1.00  2.77           H  
ATOM   3240 1HG2 VAL A 214     -11.166 -17.319  -1.492  1.00  2.77           H  
ATOM   3241 2HG2 VAL A 214      -9.822 -16.889  -2.570  1.00  2.77           H  
ATOM   3242 3HG2 VAL A 214     -10.385 -15.727  -1.347  1.00  2.77           H  
ATOM   3243  N   GLY A 215      -9.416 -13.371  -2.640  1.00  1.59           N  
ATOM   3244  CA  GLY A 215      -9.040 -12.314  -1.709  1.00  1.81           C  
ATOM   3245  C   GLY A 215      -9.080 -12.799  -0.267  1.00  1.82           C  
ATOM   3246  O   GLY A 215      -9.560 -12.094   0.619  1.00  2.87           O  
ATOM   3247  H   GLY A 215      -8.698 -13.881  -3.133  1.00  1.91           H  
ATOM   3248 1HA  GLY A 215      -8.039 -11.959  -1.942  1.00  2.17           H  
ATOM   3249 2HA  GLY A 215      -9.715 -11.467  -1.830  1.00  2.17           H  
ATOM   3250  N   SER A 216      -8.594 -14.012  -0.038  1.00  1.48           N  
ATOM   3251  CA  SER A 216      -8.571 -14.587   1.301  1.00  2.04           C  
ATOM   3252  C   SER A 216      -7.620 -15.769   1.350  1.00  1.62           C  
ATOM   3253  O   SER A 216      -7.685 -16.657   0.501  1.00  7.49           O  
ATOM   3254  CB  SER A 216      -9.958 -15.027   1.721  1.00  3.06           C  
ATOM   3255  OG  SER A 216      -9.932 -15.601   3.000  1.00  3.06           O  
ATOM   3256  H   SER A 216      -8.220 -14.547  -0.807  1.00  1.78           H  
ATOM   3257  HA  SER A 216      -8.216 -13.829   1.999  1.00  2.45           H  
ATOM   3258 1HB  SER A 216     -10.631 -14.170   1.717  1.00  3.67           H  
ATOM   3259 2HB  SER A 216     -10.343 -15.749   1.002  1.00  3.67           H  
ATOM   3260  HG  SER A 216      -9.299 -16.322   2.956  1.00  3.67           H  
ATOM   3261  N   GLN A 217      -6.729 -15.775   2.338  1.00  4.46           N  
ATOM   3262  CA  GLN A 217      -5.772 -16.863   2.467  1.00  3.78           C  
ATOM   3263  C   GLN A 217      -6.423 -18.105   3.046  1.00  3.29           C  
ATOM   3264  O   GLN A 217      -7.027 -18.066   4.119  1.00  8.71           O  
ATOM   3265  CB  GLN A 217      -4.585 -16.470   3.343  1.00  5.67           C  
ATOM   3266  CG  GLN A 217      -3.521 -17.555   3.422  1.00  5.67           C  
ATOM   3267  CD  GLN A 217      -2.337 -17.153   4.273  1.00  5.67           C  
ATOM   3268  OE1 GLN A 217      -2.435 -16.246   5.105  1.00  5.67           O  
ATOM   3269  NE2 GLN A 217      -1.206 -17.818   4.068  1.00  5.67           N  
ATOM   3270  H   GLN A 217      -6.719 -15.019   3.008  1.00  5.35           H  
ATOM   3271  HA  GLN A 217      -5.398 -17.113   1.474  1.00  4.54           H  
ATOM   3272 1HB  GLN A 217      -4.122 -15.564   2.951  1.00  6.80           H  
ATOM   3273 2HB  GLN A 217      -4.930 -16.256   4.354  1.00  6.80           H  
ATOM   3274 1HG  GLN A 217      -3.964 -18.451   3.858  1.00  6.80           H  
ATOM   3275 2HG  GLN A 217      -3.161 -17.771   2.416  1.00  6.80           H  
ATOM   3276 1HE2 GLN A 217      -0.388 -17.594   4.600  1.00  6.80           H  
ATOM   3277 2HE2 GLN A 217      -1.171 -18.544   3.380  1.00  6.80           H  
ATOM   3278  N   GLY A 218      -6.286 -19.200   2.324  1.00  2.77           N  
ATOM   3279  CA  GLY A 218      -6.817 -20.490   2.727  1.00  4.04           C  
ATOM   3280  C   GLY A 218      -5.702 -21.523   2.851  1.00  3.06           C  
ATOM   3281  O   GLY A 218      -4.536 -21.183   3.055  1.00  3.14           O  
ATOM   3282  H   GLY A 218      -5.780 -19.134   1.453  1.00  3.32           H  
ATOM   3283 1HA  GLY A 218      -7.338 -20.392   3.680  1.00  4.85           H  
ATOM   3284 2HA  GLY A 218      -7.548 -20.826   1.992  1.00  4.85           H  
ATOM   3285  N   THR A 219      -6.086 -22.788   2.736  1.00  3.64           N  
ATOM   3286  CA  THR A 219      -5.163 -23.920   2.792  1.00  3.42           C  
ATOM   3287  C   THR A 219      -4.618 -24.300   1.416  1.00  3.13           C  
ATOM   3288  O   THR A 219      -5.120 -23.853   0.386  1.00  4.43           O  
ATOM   3289  CB  THR A 219      -5.846 -25.148   3.427  1.00  5.13           C  
ATOM   3290  OG1 THR A 219      -6.937 -25.576   2.601  1.00  5.13           O  
ATOM   3291  CG2 THR A 219      -6.373 -24.797   4.809  1.00  5.13           C  
ATOM   3292  H   THR A 219      -7.066 -22.970   2.575  1.00  4.37           H  
ATOM   3293  HA  THR A 219      -4.317 -23.641   3.420  1.00  4.10           H  
ATOM   3294  HB  THR A 219      -5.127 -25.961   3.514  1.00  6.16           H  
ATOM   3295  HG1 THR A 219      -6.596 -25.934   1.776  1.00  6.16           H  
ATOM   3296 1HG2 THR A 219      -6.851 -25.673   5.248  1.00  6.16           H  
ATOM   3297 2HG2 THR A 219      -5.545 -24.479   5.443  1.00  6.16           H  
ATOM   3298 3HG2 THR A 219      -7.099 -23.990   4.729  1.00  6.16           H  
ATOM   3299  N   CYS A 220      -3.592 -25.147   1.420  1.00  3.01           N  
ATOM   3300  CA  CYS A 220      -2.939 -25.617   0.202  1.00  2.99           C  
ATOM   3301  C   CYS A 220      -3.801 -26.633  -0.544  1.00  2.55           C  
ATOM   3302  O   CYS A 220      -3.817 -27.815  -0.201  1.00  5.71           O  
ATOM   3303  CB  CYS A 220      -1.596 -26.257   0.564  1.00  4.49           C  
ATOM   3304  SG  CYS A 220      -0.653 -26.911  -0.827  1.00  4.49           S  
ATOM   3305  H   CYS A 220      -3.242 -25.474   2.309  1.00  3.61           H  
ATOM   3306  HA  CYS A 220      -2.763 -24.761  -0.449  1.00  3.59           H  
ATOM   3307 1HB  CYS A 220      -0.974 -25.519   1.071  1.00  5.38           H  
ATOM   3308 2HB  CYS A 220      -1.765 -27.074   1.266  1.00  5.38           H  
ATOM   3309  HG  CYS A 220       0.402 -27.288  -0.111  1.00  5.38           H  
ATOM   3310  N   ASN A 221      -4.511 -26.162  -1.568  1.00  4.24           N  
ATOM   3311  CA  ASN A 221      -5.398 -27.016  -2.353  1.00  6.38           C  
ATOM   3312  C   ASN A 221      -4.843 -27.386  -3.731  1.00  8.17           C  
ATOM   3313  O   ASN A 221      -5.540 -28.024  -4.524  1.00 15.09           O  
ATOM   3314  CB  ASN A 221      -6.748 -26.345  -2.511  1.00  9.57           C  
ATOM   3315  CG  ASN A 221      -7.492 -26.223  -1.211  1.00  9.57           C  
ATOM   3316  OD1 ASN A 221      -7.431 -27.115  -0.357  1.00  9.57           O  
ATOM   3317  ND2 ASN A 221      -8.200 -25.135  -1.049  1.00  9.57           N  
ATOM   3318  H   ASN A 221      -4.447 -25.178  -1.795  1.00  5.09           H  
ATOM   3319  HA  ASN A 221      -5.541 -27.949  -1.806  1.00  7.66           H  
ATOM   3320 1HB  ASN A 221      -6.611 -25.348  -2.930  1.00 11.48           H  
ATOM   3321 2HB  ASN A 221      -7.358 -26.916  -3.210  1.00 11.48           H  
ATOM   3322 1HD2 ASN A 221      -8.719 -24.996  -0.205  1.00 11.48           H  
ATOM   3323 2HD2 ASN A 221      -8.221 -24.439  -1.767  1.00 11.48           H  
ATOM   3324  N   THR A 222      -3.594 -27.004  -4.014  1.00  7.73           N  
ATOM   3325  CA  THR A 222      -2.993 -27.224  -5.334  1.00 12.53           C  
ATOM   3326  C   THR A 222      -2.859 -28.687  -5.717  1.00  4.34           C  
ATOM   3327  O   THR A 222      -2.829 -29.016  -6.901  1.00  5.09           O  
ATOM   3328  CB  THR A 222      -1.608 -26.567  -5.435  1.00 18.79           C  
ATOM   3329  OG1 THR A 222      -1.165 -26.627  -6.796  1.00 18.79           O  
ATOM   3330  CG2 THR A 222      -0.594 -27.267  -4.548  1.00 18.79           C  
ATOM   3331  H   THR A 222      -3.056 -26.517  -3.312  1.00  9.28           H  
ATOM   3332  HA  THR A 222      -3.635 -26.751  -6.076  1.00 15.04           H  
ATOM   3333  HB  THR A 222      -1.691 -25.524  -5.134  1.00 22.55           H  
ATOM   3334  HG1 THR A 222      -0.561 -25.899  -6.976  1.00 22.55           H  
ATOM   3335 1HG2 THR A 222       0.370 -26.769  -4.643  1.00 22.55           H  
ATOM   3336 2HG2 THR A 222      -0.928 -27.220  -3.514  1.00 22.55           H  
ATOM   3337 3HG2 THR A 222      -0.495 -28.307  -4.852  1.00 22.55           H  
ATOM   3338  N   ASN A 223      -2.802 -29.574  -4.731  1.00  4.17           N  
ATOM   3339  CA  ASN A 223      -2.665 -30.998  -4.993  1.00  9.61           C  
ATOM   3340  C   ASN A 223      -3.916 -31.622  -5.625  1.00 14.51           C  
ATOM   3341  O   ASN A 223      -3.886 -32.782  -6.038  1.00 27.16           O  
ATOM   3342  CB  ASN A 223      -2.309 -31.717  -3.711  1.00 14.41           C  
ATOM   3343  CG  ASN A 223      -0.900 -31.436  -3.278  1.00 14.41           C  
ATOM   3344  OD1 ASN A 223      -0.032 -31.124  -4.102  1.00 14.41           O  
ATOM   3345  ND2 ASN A 223      -0.655 -31.536  -1.997  1.00 14.41           N  
ATOM   3346  H   ASN A 223      -2.835 -29.254  -3.774  1.00  5.00           H  
ATOM   3347  HA  ASN A 223      -1.848 -31.136  -5.703  1.00 11.53           H  
ATOM   3348 1HB  ASN A 223      -2.987 -31.402  -2.918  1.00 17.30           H  
ATOM   3349 2HB  ASN A 223      -2.431 -32.792  -3.844  1.00 17.30           H  
ATOM   3350 1HD2 ASN A 223       0.265 -31.358  -1.648  1.00 17.30           H  
ATOM   3351 2HD2 ASN A 223      -1.389 -31.789  -1.367  1.00 17.30           H  
ATOM   3352  N   ALA A 224      -5.013 -30.863  -5.710  1.00 13.85           N  
ATOM   3353  CA  ALA A 224      -6.230 -31.360  -6.324  1.00 25.56           C  
ATOM   3354  C   ALA A 224      -6.288 -31.061  -7.831  1.00 18.25           C  
ATOM   3355  O   ALA A 224      -7.249 -31.456  -8.493  1.00 23.65           O  
ATOM   3356  CB  ALA A 224      -7.445 -30.763  -5.626  1.00 38.34           C  
ATOM   3357  H   ALA A 224      -5.020 -29.919  -5.345  1.00 16.62           H  
ATOM   3358  HA  ALA A 224      -6.250 -32.442  -6.199  1.00 30.67           H  
ATOM   3359 1HB  ALA A 224      -8.355 -31.172  -6.066  1.00 46.01           H  
ATOM   3360 2HB  ALA A 224      -7.411 -31.012  -4.565  1.00 46.01           H  
ATOM   3361 3HB  ALA A 224      -7.441 -29.682  -5.744  1.00 46.01           H  
ATOM   3362  N   GLY A 225      -5.281 -30.372  -8.387  1.00 11.71           N  
ATOM   3363  CA  GLY A 225      -5.325 -30.086  -9.823  1.00 14.69           C  
ATOM   3364  C   GLY A 225      -3.931 -30.070 -10.483  1.00 10.75           C  
ATOM   3365  O   GLY A 225      -2.958 -29.638  -9.871  1.00 31.98           O  
ATOM   3366  H   GLY A 225      -4.495 -30.043  -7.837  1.00 14.05           H  
ATOM   3367 1HA  GLY A 225      -5.975 -30.814 -10.295  1.00 17.63           H  
ATOM   3368 2HA  GLY A 225      -5.800 -29.117  -9.973  1.00 17.63           H  
ATOM   3369  N   PRO A 226      -3.828 -30.545 -11.734  1.00 43.07           N  
ATOM   3370  CA  PRO A 226      -2.640 -30.580 -12.593  1.00 71.79           C  
ATOM   3371  C   PRO A 226      -2.054 -29.195 -12.885  1.00 45.90           C  
ATOM   3372  O   PRO A 226      -2.787 -28.216 -13.040  1.00 76.66           O  
ATOM   3373  CB  PRO A 226      -3.148 -31.262 -13.868  1.00107.69           C  
ATOM   3374  CG  PRO A 226      -4.261 -32.139 -13.407  1.00107.69           C  
ATOM   3375  CD  PRO A 226      -4.903 -31.406 -12.269  1.00107.69           C  
ATOM   3376  HA  PRO A 226      -1.878 -31.209 -12.107  1.00 86.15           H  
ATOM   3377 1HB  PRO A 226      -3.480 -30.505 -14.594  1.00129.22           H  
ATOM   3378 2HB  PRO A 226      -2.333 -31.827 -14.345  1.00129.22           H  
ATOM   3379 1HG  PRO A 226      -4.962 -32.332 -14.233  1.00129.22           H  
ATOM   3380 2HG  PRO A 226      -3.861 -33.116 -13.096  1.00129.22           H  
ATOM   3381 1HD  PRO A 226      -5.743 -30.791 -12.623  1.00129.22           H  
ATOM   3382 2HD  PRO A 226      -5.217 -32.141 -11.514  1.00129.22           H  
ATOM   3383  N   VAL A 227      -0.727 -29.146 -12.985  1.00 14.04           N  
ATOM   3384  CA  VAL A 227       0.051 -27.939 -13.279  1.00  7.12           C  
ATOM   3385  C   VAL A 227      -0.115 -27.428 -14.706  1.00  5.62           C  
ATOM   3386  O   VAL A 227      -0.061 -28.204 -15.660  1.00  9.11           O  
ATOM   3387  CB  VAL A 227       1.539 -28.209 -13.017  1.00 10.68           C  
ATOM   3388  CG1 VAL A 227       2.370 -27.043 -13.493  1.00 10.68           C  
ATOM   3389  CG2 VAL A 227       1.760 -28.412 -11.525  1.00 10.68           C  
ATOM   3390  H   VAL A 227      -0.216 -30.007 -12.844  1.00 16.85           H  
ATOM   3391  HA  VAL A 227      -0.278 -27.155 -12.596  1.00  8.54           H  
ATOM   3392  HB  VAL A 227       1.852 -29.097 -13.567  1.00 12.82           H  
ATOM   3393 1HG1 VAL A 227       3.421 -27.258 -13.303  1.00 12.82           H  
ATOM   3394 2HG1 VAL A 227       2.222 -26.897 -14.563  1.00 12.82           H  
ATOM   3395 3HG1 VAL A 227       2.075 -26.143 -12.958  1.00 12.82           H  
ATOM   3396 1HG2 VAL A 227       2.816 -28.605 -11.335  1.00 12.82           H  
ATOM   3397 2HG2 VAL A 227       1.455 -27.513 -10.988  1.00 12.82           H  
ATOM   3398 3HG2 VAL A 227       1.168 -29.259 -11.178  1.00 12.82           H  
ATOM   3399  N   ALA A 228      -0.332 -26.117 -14.843  1.00  3.99           N  
ATOM   3400  CA  ALA A 228      -0.511 -25.497 -16.149  1.00  4.46           C  
ATOM   3401  C   ALA A 228       0.792 -24.944 -16.730  1.00  2.97           C  
ATOM   3402  O   ALA A 228       1.022 -25.037 -17.937  1.00  6.31           O  
ATOM   3403  CB  ALA A 228      -1.519 -24.382 -16.044  1.00  6.69           C  
ATOM   3404  H   ALA A 228      -0.353 -25.521 -14.029  1.00  4.79           H  
ATOM   3405  HA  ALA A 228      -0.887 -26.257 -16.832  1.00  5.35           H  
ATOM   3406 1HB  ALA A 228      -1.682 -23.946 -17.030  1.00  8.03           H  
ATOM   3407 2HB  ALA A 228      -2.458 -24.786 -15.665  1.00  8.03           H  
ATOM   3408 3HB  ALA A 228      -1.153 -23.615 -15.363  1.00  8.03           H  
ATOM   3409  N   ALA A 229       1.646 -24.377 -15.879  1.00  0.67           N  
ATOM   3410  CA  ALA A 229       2.901 -23.801 -16.352  1.00  0.80           C  
ATOM   3411  C   ALA A 229       4.017 -23.999 -15.336  1.00  0.67           C  
ATOM   3412  O   ALA A 229       3.784 -23.997 -14.133  1.00  0.67           O  
ATOM   3413  CB  ALA A 229       2.714 -22.317 -16.642  1.00  1.20           C  
ATOM   3414  H   ALA A 229       1.408 -24.314 -14.898  1.00  0.80           H  
ATOM   3415  HA  ALA A 229       3.188 -24.314 -17.270  1.00  0.96           H  
ATOM   3416 1HB  ALA A 229       3.647 -21.898 -17.020  1.00  1.44           H  
ATOM   3417 2HB  ALA A 229       1.932 -22.190 -17.391  1.00  1.44           H  
ATOM   3418 3HB  ALA A 229       2.428 -21.800 -15.728  1.00  1.44           H  
ATOM   3419  N   THR A 230       5.240 -24.171 -15.822  1.00  1.05           N  
ATOM   3420  CA  THR A 230       6.380 -24.409 -14.939  1.00  1.37           C  
ATOM   3421  C   THR A 230       7.564 -23.506 -15.252  1.00  1.35           C  
ATOM   3422  O   THR A 230       7.948 -23.360 -16.412  1.00  1.64           O  
ATOM   3423  CB  THR A 230       6.845 -25.882 -15.039  1.00  2.06           C  
ATOM   3424  OG1 THR A 230       5.774 -26.761 -14.667  1.00  2.06           O  
ATOM   3425  CG2 THR A 230       8.046 -26.137 -14.140  1.00  2.06           C  
ATOM   3426  H   THR A 230       5.383 -24.152 -16.822  1.00  1.26           H  
ATOM   3427  HA  THR A 230       6.073 -24.208 -13.916  1.00  1.64           H  
ATOM   3428  HB  THR A 230       7.123 -26.092 -16.071  1.00  2.47           H  
ATOM   3429  HG1 THR A 230       5.751 -26.871 -13.710  1.00  2.47           H  
ATOM   3430 1HG2 THR A 230       8.355 -27.177 -14.237  1.00  2.47           H  
ATOM   3431 2HG2 THR A 230       8.870 -25.488 -14.434  1.00  2.47           H  
ATOM   3432 3HG2 THR A 230       7.778 -25.933 -13.105  1.00  2.47           H  
ATOM   3433  N   LEU A 231       8.153 -22.914 -14.212  1.00  1.23           N  
ATOM   3434  CA  LEU A 231       9.346 -22.100 -14.402  1.00  1.10           C  
ATOM   3435  C   LEU A 231      10.600 -22.944 -14.302  1.00  1.42           C  
ATOM   3436  O   LEU A 231      10.685 -23.857 -13.478  1.00  1.60           O  
ATOM   3437  CB  LEU A 231       9.442 -20.972 -13.366  1.00  1.65           C  
ATOM   3438  CG  LEU A 231       8.339 -19.920 -13.401  1.00  1.65           C  
ATOM   3439  CD1 LEU A 231       8.576 -18.906 -12.284  1.00  1.65           C  
ATOM   3440  CD2 LEU A 231       8.341 -19.269 -14.764  1.00  1.65           C  
ATOM   3441  H   LEU A 231       7.782 -23.050 -13.283  1.00  1.48           H  
ATOM   3442  HA  LEU A 231       9.309 -21.659 -15.398  1.00  1.32           H  
ATOM   3443 1HB  LEU A 231       9.437 -21.417 -12.372  1.00  1.98           H  
ATOM   3444 2HB  LEU A 231      10.393 -20.457 -13.503  1.00  1.98           H  
ATOM   3445  HG  LEU A 231       7.375 -20.387 -13.237  1.00  1.98           H  
ATOM   3446 1HD1 LEU A 231       7.788 -18.153 -12.302  1.00  1.98           H  
ATOM   3447 2HD1 LEU A 231       8.569 -19.416 -11.322  1.00  1.98           H  
ATOM   3448 3HD1 LEU A 231       9.542 -18.425 -12.431  1.00  1.98           H  
ATOM   3449 1HD2 LEU A 231       7.561 -18.511 -14.813  1.00  1.98           H  
ATOM   3450 2HD2 LEU A 231       9.311 -18.807 -14.943  1.00  1.98           H  
ATOM   3451 3HD2 LEU A 231       8.156 -20.031 -15.518  1.00  1.98           H  
ATOM   3452  N   SER A 232      11.577 -22.620 -15.136  1.00  1.72           N  
ATOM   3453  CA  SER A 232      12.868 -23.283 -15.122  1.00  2.43           C  
ATOM   3454  C   SER A 232      13.720 -22.673 -14.019  1.00  3.25           C  
ATOM   3455  O   SER A 232      14.426 -23.375 -13.294  1.00  3.58           O  
ATOM   3456  CB  SER A 232      13.551 -23.120 -16.469  1.00  3.65           C  
ATOM   3457  OG  SER A 232      12.837 -23.781 -17.479  1.00  3.65           O  
ATOM   3458  H   SER A 232      11.435 -21.864 -15.790  1.00  2.06           H  
ATOM   3459  HA  SER A 232      12.723 -24.344 -14.913  1.00  2.92           H  
ATOM   3460 1HB  SER A 232      13.617 -22.059 -16.709  1.00  4.37           H  
ATOM   3461 2HB  SER A 232      14.568 -23.509 -16.422  1.00  4.37           H  
ATOM   3462  HG  SER A 232      12.944 -23.247 -18.277  1.00  4.37           H  
ATOM   3463  N   SER A 233      13.632 -21.350 -13.904  1.00  4.32           N  
ATOM   3464  CA  SER A 233      14.356 -20.585 -12.902  1.00  6.17           C  
ATOM   3465  C   SER A 233      13.745 -19.194 -12.753  1.00  2.91           C  
ATOM   3466  O   SER A 233      12.579 -18.976 -13.082  1.00  1.71           O  
ATOM   3467  CB  SER A 233      15.825 -20.486 -13.289  1.00  9.25           C  
ATOM   3468  OG  SER A 233      16.577 -19.931 -12.247  1.00  9.25           O  
ATOM   3469  H   SER A 233      13.038 -20.848 -14.549  1.00  5.18           H  
ATOM   3470  HA  SER A 233      14.284 -21.100 -11.948  1.00  7.40           H  
ATOM   3471 1HB  SER A 233      16.206 -21.479 -13.525  1.00 11.11           H  
ATOM   3472 2HB  SER A 233      15.929 -19.875 -14.185  1.00 11.11           H  
ATOM   3473  HG  SER A 233      17.494 -19.978 -12.528  1.00 11.11           H  
ATOM   3474  N   TYR A 234      14.550 -18.266 -12.254  1.00  2.97           N  
ATOM   3475  CA  TYR A 234      14.198 -16.858 -12.153  1.00  2.29           C  
ATOM   3476  C   TYR A 234      15.504 -16.090 -11.990  1.00  2.21           C  
ATOM   3477  O   TYR A 234      16.545 -16.694 -11.727  1.00  3.84           O  
ATOM   3478  CB  TYR A 234      13.189 -16.604 -11.027  1.00  3.44           C  
ATOM   3479  CG  TYR A 234      13.662 -16.930  -9.635  1.00  3.44           C  
ATOM   3480  CD1 TYR A 234      14.188 -15.929  -8.835  1.00  3.44           C  
ATOM   3481  CD2 TYR A 234      13.564 -18.229  -9.157  1.00  3.44           C  
ATOM   3482  CE1 TYR A 234      14.617 -16.224  -7.557  1.00  3.44           C  
ATOM   3483  CE2 TYR A 234      13.998 -18.523  -7.881  1.00  3.44           C  
ATOM   3484  CZ  TYR A 234      14.522 -17.527  -7.082  1.00  3.44           C  
ATOM   3485  OH  TYR A 234      14.956 -17.820  -5.810  1.00  3.44           O  
ATOM   3486  H   TYR A 234      15.473 -18.552 -11.966  1.00  3.56           H  
ATOM   3487  HA  TYR A 234      13.743 -16.536 -13.090  1.00  2.75           H  
ATOM   3488 1HB  TYR A 234      12.896 -15.553 -11.043  1.00  4.12           H  
ATOM   3489 2HB  TYR A 234      12.291 -17.188 -11.218  1.00  4.12           H  
ATOM   3490  HD1 TYR A 234      14.263 -14.909  -9.214  1.00  4.12           H  
ATOM   3491  HD2 TYR A 234      13.149 -19.015  -9.787  1.00  4.12           H  
ATOM   3492  HE1 TYR A 234      15.030 -15.436  -6.927  1.00  4.12           H  
ATOM   3493  HE2 TYR A 234      13.925 -19.542  -7.502  1.00  4.12           H  
ATOM   3494  HH  TYR A 234      15.273 -17.019  -5.388  1.00  4.12           H  
ATOM   3495  N   GLN A 235      15.475 -14.776 -12.165  1.00  3.06           N  
ATOM   3496  CA  GLN A 235      16.716 -14.016 -12.157  1.00  3.83           C  
ATOM   3497  C   GLN A 235      16.538 -12.566 -11.749  1.00  3.04           C  
ATOM   3498  O   GLN A 235      15.575 -11.900 -12.133  1.00  5.15           O  
ATOM   3499  CB  GLN A 235      17.369 -14.109 -13.524  1.00  5.75           C  
ATOM   3500  CG  GLN A 235      18.689 -13.398 -13.653  1.00  5.75           C  
ATOM   3501  CD  GLN A 235      19.396 -13.742 -14.950  1.00  5.75           C  
ATOM   3502  OE1 GLN A 235      18.802 -13.777 -16.034  1.00  5.75           O  
ATOM   3503  NE2 GLN A 235      20.691 -14.005 -14.841  1.00  5.75           N  
ATOM   3504  H   GLN A 235      14.601 -14.316 -12.357  1.00  3.67           H  
ATOM   3505  HA  GLN A 235      17.385 -14.477 -11.431  1.00  4.60           H  
ATOM   3506 1HB  GLN A 235      17.561 -15.157 -13.740  1.00  6.89           H  
ATOM   3507 2HB  GLN A 235      16.691 -13.731 -14.284  1.00  6.89           H  
ATOM   3508 1HG  GLN A 235      18.524 -12.320 -13.623  1.00  6.89           H  
ATOM   3509 2HG  GLN A 235      19.319 -13.704 -12.821  1.00  6.89           H  
ATOM   3510 1HE2 GLN A 235      21.228 -14.242 -15.651  1.00  6.89           H  
ATOM   3511 2HE2 GLN A 235      21.126 -13.954 -13.940  1.00  6.89           H  
ATOM   3512  N   ASP A 236      17.474 -12.085 -10.939  1.00  1.51           N  
ATOM   3513  CA  ASP A 236      17.424 -10.728 -10.427  1.00  1.38           C  
ATOM   3514  C   ASP A 236      17.977  -9.711 -11.415  1.00  1.87           C  
ATOM   3515  O   ASP A 236      18.929  -9.989 -12.149  1.00  6.26           O  
ATOM   3516  CB  ASP A 236      18.204 -10.650  -9.123  1.00  2.07           C  
ATOM   3517  CG  ASP A 236      17.561 -11.454  -8.009  1.00  2.07           C  
ATOM   3518  OD1 ASP A 236      16.406 -11.244  -7.730  1.00  2.07           O  
ATOM   3519  OD2 ASP A 236      18.221 -12.326  -7.493  1.00  2.07           O  
ATOM   3520  H   ASP A 236      18.247 -12.677 -10.648  1.00  1.81           H  
ATOM   3521  HA  ASP A 236      16.383 -10.474 -10.227  1.00  1.66           H  
ATOM   3522 1HB  ASP A 236      19.224 -11.000  -9.278  1.00  2.48           H  
ATOM   3523 2HB  ASP A 236      18.256  -9.612  -8.802  1.00  2.48           H  
ATOM   3524  N   VAL A 237      17.383  -8.525 -11.411  1.00  1.55           N  
ATOM   3525  CA  VAL A 237      17.813  -7.426 -12.262  1.00  3.04           C  
ATOM   3526  C   VAL A 237      18.737  -6.491 -11.487  1.00  1.87           C  
ATOM   3527  O   VAL A 237      18.296  -5.928 -10.484  1.00  5.16           O  
ATOM   3528  CB  VAL A 237      16.598  -6.613 -12.743  1.00  4.56           C  
ATOM   3529  CG1 VAL A 237      17.040  -5.438 -13.587  1.00  4.56           C  
ATOM   3530  CG2 VAL A 237      15.661  -7.497 -13.532  1.00  4.56           C  
ATOM   3531  H   VAL A 237      16.600  -8.368 -10.789  1.00  1.86           H  
ATOM   3532  HA  VAL A 237      18.321  -7.841 -13.128  1.00  3.65           H  
ATOM   3533  HB  VAL A 237      16.082  -6.218 -11.874  1.00  5.47           H  
ATOM   3534 1HG1 VAL A 237      16.165  -4.870 -13.892  1.00  5.47           H  
ATOM   3535 2HG1 VAL A 237      17.703  -4.798 -13.004  1.00  5.47           H  
ATOM   3536 3HG1 VAL A 237      17.567  -5.799 -14.471  1.00  5.47           H  
ATOM   3537 1HG2 VAL A 237      14.796  -6.918 -13.853  1.00  5.47           H  
ATOM   3538 2HG2 VAL A 237      16.185  -7.881 -14.405  1.00  5.47           H  
ATOM   3539 3HG2 VAL A 237      15.333  -8.327 -12.912  1.00  5.47           H  
ATOM   3540  N   PRO A 238      20.015  -6.353 -11.891  1.00  1.22           N  
ATOM   3541  CA  PRO A 238      21.018  -5.447 -11.316  1.00  1.31           C  
ATOM   3542  C   PRO A 238      20.346  -4.181 -10.800  1.00  1.18           C  
ATOM   3543  O   PRO A 238      19.910  -3.330 -11.581  1.00  2.14           O  
ATOM   3544  CB  PRO A 238      21.967  -5.164 -12.480  1.00  1.97           C  
ATOM   3545  CG  PRO A 238      21.845  -6.363 -13.352  1.00  1.97           C  
ATOM   3546  CD  PRO A 238      20.394  -6.741 -13.267  1.00  1.97           C  
ATOM   3547  HA  PRO A 238      21.549  -5.954 -10.499  1.00  1.57           H  
ATOM   3548 1HB  PRO A 238      21.678  -4.232 -12.984  1.00  2.36           H  
ATOM   3549 2HB  PRO A 238      22.989  -5.017 -12.102  1.00  2.36           H  
ATOM   3550 1HG  PRO A 238      22.158  -6.119 -14.377  1.00  2.36           H  
ATOM   3551 2HG  PRO A 238      22.512  -7.161 -12.995  1.00  2.36           H  
ATOM   3552 1HD  PRO A 238      19.799  -6.184 -14.003  1.00  2.36           H  
ATOM   3553 2HD  PRO A 238      20.296  -7.828 -13.396  1.00  2.36           H  
ATOM   3554  N   SER A 239      20.247  -4.085  -9.476  1.00  1.50           N  
ATOM   3555  CA  SER A 239      19.556  -2.985  -8.815  1.00  2.70           C  
ATOM   3556  C   SER A 239      20.277  -1.657  -8.955  1.00  1.98           C  
ATOM   3557  O   SER A 239      21.466  -1.604  -9.277  1.00  2.76           O  
ATOM   3558  CB  SER A 239      19.374  -3.303  -7.342  1.00  4.05           C  
ATOM   3559  OG  SER A 239      20.607  -3.316  -6.673  1.00  4.05           O  
ATOM   3560  H   SER A 239      20.647  -4.817  -8.906  1.00  1.80           H  
ATOM   3561  HA  SER A 239      18.570  -2.883  -9.272  1.00  3.24           H  
ATOM   3562 1HB  SER A 239      18.719  -2.561  -6.888  1.00  4.86           H  
ATOM   3563 2HB  SER A 239      18.890  -4.273  -7.237  1.00  4.86           H  
ATOM   3564  HG  SER A 239      20.401  -3.460  -5.746  1.00  4.86           H  
ATOM   3565  N   ASN A 240      19.537  -0.584  -8.687  1.00  1.61           N  
ATOM   3566  CA  ASN A 240      20.030   0.785  -8.779  1.00  1.82           C  
ATOM   3567  C   ASN A 240      20.469   1.138 -10.196  1.00  1.74           C  
ATOM   3568  O   ASN A 240      21.476   1.821 -10.388  1.00  3.07           O  
ATOM   3569  CB  ASN A 240      21.153   1.033  -7.788  1.00  2.73           C  
ATOM   3570  CG  ASN A 240      20.686   0.954  -6.361  1.00  2.73           C  
ATOM   3571  OD1 ASN A 240      19.624   1.484  -6.012  1.00  2.73           O  
ATOM   3572  ND2 ASN A 240      21.459   0.304  -5.528  1.00  2.73           N  
ATOM   3573  H   ASN A 240      18.573  -0.728  -8.420  1.00  1.93           H  
ATOM   3574  HA  ASN A 240      19.208   1.450  -8.522  1.00  2.18           H  
ATOM   3575 1HB  ASN A 240      21.954   0.309  -7.935  1.00  3.28           H  
ATOM   3576 2HB  ASN A 240      21.575   2.021  -7.962  1.00  3.28           H  
ATOM   3577 1HD2 ASN A 240      21.199   0.221  -4.565  1.00  3.28           H  
ATOM   3578 2HD2 ASN A 240      22.309  -0.109  -5.853  1.00  3.28           H  
ATOM   3579  N   SER A 241      19.703   0.679 -11.185  1.00  3.24           N  
ATOM   3580  CA  SER A 241      20.008   0.949 -12.582  1.00  3.83           C  
ATOM   3581  C   SER A 241      18.783   0.914 -13.474  1.00  2.78           C  
ATOM   3582  O   SER A 241      18.160  -0.136 -13.663  1.00  2.15           O  
ATOM   3583  CB  SER A 241      21.005  -0.049 -13.109  1.00  5.75           C  
ATOM   3584  OG  SER A 241      21.219   0.158 -14.480  1.00  5.75           O  
ATOM   3585  H   SER A 241      18.890   0.123 -10.963  1.00  3.89           H  
ATOM   3586  HA  SER A 241      20.446   1.946 -12.646  1.00  4.60           H  
ATOM   3587 1HB  SER A 241      21.946   0.052 -12.569  1.00  6.89           H  
ATOM   3588 2HB  SER A 241      20.636  -1.058 -12.934  1.00  6.89           H  
ATOM   3589  HG  SER A 241      21.725   0.971 -14.552  1.00  6.89           H  
ATOM   3590  N   GLU A 242      18.474   2.071 -14.051  1.00  3.56           N  
ATOM   3591  CA  GLU A 242      17.348   2.218 -14.955  1.00  3.66           C  
ATOM   3592  C   GLU A 242      17.566   1.422 -16.221  1.00  2.50           C  
ATOM   3593  O   GLU A 242      16.628   0.843 -16.761  1.00  2.50           O  
ATOM   3594  CB  GLU A 242      17.141   3.683 -15.333  1.00  5.49           C  
ATOM   3595  CG  GLU A 242      16.651   4.593 -14.228  1.00  5.49           C  
ATOM   3596  CD  GLU A 242      16.526   6.011 -14.688  1.00  5.49           C  
ATOM   3597  OE1 GLU A 242      17.110   6.339 -15.692  1.00  5.49           O  
ATOM   3598  OE2 GLU A 242      15.824   6.768 -14.060  1.00  5.49           O  
ATOM   3599  H   GLU A 242      19.041   2.883 -13.844  1.00  4.27           H  
ATOM   3600  HA  GLU A 242      16.451   1.841 -14.460  1.00  4.39           H  
ATOM   3601 1HB  GLU A 242      18.078   4.095 -15.708  1.00  6.59           H  
ATOM   3602 2HB  GLU A 242      16.416   3.742 -16.139  1.00  6.59           H  
ATOM   3603 1HG  GLU A 242      15.680   4.244 -13.877  1.00  6.59           H  
ATOM   3604 2HG  GLU A 242      17.352   4.549 -13.396  1.00  6.59           H  
ATOM   3605  N   SER A 243      18.810   1.415 -16.702  1.00  2.40           N  
ATOM   3606  CA  SER A 243      19.144   0.708 -17.924  1.00  2.24           C  
ATOM   3607  C   SER A 243      19.140  -0.797 -17.728  1.00  1.63           C  
ATOM   3608  O   SER A 243      18.778  -1.528 -18.648  1.00  1.55           O  
ATOM   3609  CB  SER A 243      20.497   1.173 -18.425  1.00  3.36           C  
ATOM   3610  OG  SER A 243      21.514   0.846 -17.520  1.00  3.36           O  
ATOM   3611  H   SER A 243      19.539   1.911 -16.210  1.00  2.88           H  
ATOM   3612  HA  SER A 243      18.396   0.953 -18.677  1.00  2.69           H  
ATOM   3613 1HB  SER A 243      20.707   0.716 -19.392  1.00  4.03           H  
ATOM   3614 2HB  SER A 243      20.475   2.251 -18.572  1.00  4.03           H  
ATOM   3615  HG  SER A 243      21.666  -0.102 -17.618  1.00  4.03           H  
ATOM   3616  N   ALA A 244      19.471  -1.268 -16.521  1.00  1.60           N  
ATOM   3617  CA  ALA A 244      19.390  -2.699 -16.250  1.00  1.71           C  
ATOM   3618  C   ALA A 244      17.944  -3.156 -16.326  1.00  1.33           C  
ATOM   3619  O   ALA A 244      17.648  -4.189 -16.932  1.00  1.61           O  
ATOM   3620  CB  ALA A 244      19.972  -3.030 -14.896  1.00  2.56           C  
ATOM   3621  H   ALA A 244      19.815  -0.647 -15.795  1.00  1.92           H  
ATOM   3622  HA  ALA A 244      19.956  -3.225 -17.020  1.00  2.05           H  
ATOM   3623 1HB  ALA A 244      19.913  -4.104 -14.727  1.00  3.08           H  
ATOM   3624 2HB  ALA A 244      21.014  -2.713 -14.861  1.00  3.08           H  
ATOM   3625 3HB  ALA A 244      19.409  -2.512 -14.121  1.00  3.08           H  
ATOM   3626  N   LEU A 245      17.044  -2.366 -15.725  1.00  0.98           N  
ATOM   3627  CA  LEU A 245      15.622  -2.672 -15.767  1.00  0.84           C  
ATOM   3628  C   LEU A 245      15.119  -2.626 -17.192  1.00  0.63           C  
ATOM   3629  O   LEU A 245      14.422  -3.541 -17.620  1.00  1.01           O  
ATOM   3630  CB  LEU A 245      14.823  -1.709 -14.878  1.00  1.26           C  
ATOM   3631  CG  LEU A 245      13.297  -1.927 -14.881  1.00  1.26           C  
ATOM   3632  CD1 LEU A 245      12.992  -3.340 -14.420  1.00  1.26           C  
ATOM   3633  CD2 LEU A 245      12.636  -0.921 -13.945  1.00  1.26           C  
ATOM   3634  H   LEU A 245      17.357  -1.544 -15.215  1.00  1.18           H  
ATOM   3635  HA  LEU A 245      15.472  -3.681 -15.394  1.00  1.01           H  
ATOM   3636 1HB  LEU A 245      15.172  -1.811 -13.852  1.00  1.51           H  
ATOM   3637 2HB  LEU A 245      15.016  -0.687 -15.205  1.00  1.51           H  
ATOM   3638  HG  LEU A 245      12.909  -1.804 -15.891  1.00  1.51           H  
ATOM   3639 1HD1 LEU A 245      11.914  -3.499 -14.424  1.00  1.51           H  
ATOM   3640 2HD1 LEU A 245      13.466  -4.053 -15.094  1.00  1.51           H  
ATOM   3641 3HD1 LEU A 245      13.376  -3.481 -13.412  1.00  1.51           H  
ATOM   3642 1HD2 LEU A 245      11.558  -1.077 -13.945  1.00  1.51           H  
ATOM   3643 2HD2 LEU A 245      13.023  -1.057 -12.935  1.00  1.51           H  
ATOM   3644 3HD2 LEU A 245      12.855   0.090 -14.281  1.00  1.51           H  
ATOM   3645  N   LEU A 246      15.486  -1.574 -17.919  1.00  0.78           N  
ATOM   3646  CA  LEU A 246      15.105  -1.390 -19.311  1.00  1.33           C  
ATOM   3647  C   LEU A 246      15.458  -2.612 -20.142  1.00  1.12           C  
ATOM   3648  O   LEU A 246      14.622  -3.123 -20.891  1.00  1.20           O  
ATOM   3649  CB  LEU A 246      15.797  -0.137 -19.871  1.00  2.00           C  
ATOM   3650  CG  LEU A 246      15.402   0.274 -21.287  1.00  2.00           C  
ATOM   3651  CD1 LEU A 246      15.607   1.768 -21.464  1.00  2.00           C  
ATOM   3652  CD2 LEU A 246      16.239  -0.503 -22.292  1.00  2.00           C  
ATOM   3653  H   LEU A 246      16.050  -0.853 -17.490  1.00  0.94           H  
ATOM   3654  HA  LEU A 246      14.027  -1.245 -19.360  1.00  1.60           H  
ATOM   3655 1HB  LEU A 246      15.582   0.702 -19.212  1.00  2.39           H  
ATOM   3656 2HB  LEU A 246      16.872  -0.306 -19.869  1.00  2.39           H  
ATOM   3657  HG  LEU A 246      14.350   0.065 -21.438  1.00  2.39           H  
ATOM   3658 1HD1 LEU A 246      15.313   2.058 -22.473  1.00  2.39           H  
ATOM   3659 2HD1 LEU A 246      14.997   2.307 -20.739  1.00  2.39           H  
ATOM   3660 3HD1 LEU A 246      16.658   2.011 -21.309  1.00  2.39           H  
ATOM   3661 1HD2 LEU A 246      15.954  -0.212 -23.304  1.00  2.39           H  
ATOM   3662 2HD2 LEU A 246      17.295  -0.284 -22.136  1.00  2.39           H  
ATOM   3663 3HD2 LEU A 246      16.068  -1.571 -22.164  1.00  2.39           H  
ATOM   3664  N   ASN A 247      16.701  -3.070 -20.007  1.00  1.60           N  
ATOM   3665  CA  ASN A 247      17.171  -4.228 -20.739  1.00  2.79           C  
ATOM   3666  C   ASN A 247      16.374  -5.475 -20.380  1.00  2.81           C  
ATOM   3667  O   ASN A 247      15.989  -6.242 -21.268  1.00  3.18           O  
ATOM   3668  CB  ASN A 247      18.643  -4.443 -20.466  1.00  4.19           C  
ATOM   3669  CG  ASN A 247      19.499  -3.405 -21.128  1.00  4.19           C  
ATOM   3670  OD1 ASN A 247      19.074  -2.747 -22.084  1.00  4.19           O  
ATOM   3671  ND2 ASN A 247      20.695  -3.239 -20.631  1.00  4.19           N  
ATOM   3672  H   ASN A 247      17.345  -2.595 -19.389  1.00  1.92           H  
ATOM   3673  HA  ASN A 247      17.032  -4.045 -21.805  1.00  3.35           H  
ATOM   3674 1HB  ASN A 247      18.824  -4.414 -19.390  1.00  5.02           H  
ATOM   3675 2HB  ASN A 247      18.943  -5.429 -20.823  1.00  5.02           H  
ATOM   3676 1HD2 ASN A 247      21.311  -2.556 -21.022  1.00  5.02           H  
ATOM   3677 2HD2 ASN A 247      20.994  -3.789 -19.852  1.00  5.02           H  
ATOM   3678  N   ALA A 248      16.067  -5.654 -19.095  1.00  2.78           N  
ATOM   3679  CA  ALA A 248      15.262  -6.791 -18.673  1.00  3.54           C  
ATOM   3680  C   ALA A 248      13.871  -6.734 -19.317  1.00  1.72           C  
ATOM   3681  O   ALA A 248      13.383  -7.748 -19.818  1.00  1.39           O  
ATOM   3682  CB  ALA A 248      15.158  -6.826 -17.157  1.00  5.31           C  
ATOM   3683  H   ALA A 248      16.417  -5.011 -18.392  1.00  3.34           H  
ATOM   3684  HA  ALA A 248      15.753  -7.703 -19.017  1.00  4.25           H  
ATOM   3685 1HB  ALA A 248      14.578  -7.695 -16.851  1.00  6.37           H  
ATOM   3686 2HB  ALA A 248      16.158  -6.888 -16.729  1.00  6.37           H  
ATOM   3687 3HB  ALA A 248      14.670  -5.921 -16.803  1.00  6.37           H  
ATOM   3688  N   VAL A 249      13.271  -5.536 -19.339  1.00  1.10           N  
ATOM   3689  CA  VAL A 249      11.951  -5.305 -19.919  1.00  0.66           C  
ATOM   3690  C   VAL A 249      11.928  -5.611 -21.409  1.00  0.58           C  
ATOM   3691  O   VAL A 249      10.932  -6.107 -21.933  1.00  0.65           O  
ATOM   3692  CB  VAL A 249      11.476  -3.865 -19.679  1.00  0.99           C  
ATOM   3693  CG1 VAL A 249      10.196  -3.613 -20.462  1.00  0.99           C  
ATOM   3694  CG2 VAL A 249      11.223  -3.654 -18.197  1.00  0.99           C  
ATOM   3695  H   VAL A 249      13.747  -4.751 -18.915  1.00  1.32           H  
ATOM   3696  HA  VAL A 249      11.246  -5.962 -19.420  1.00  0.79           H  
ATOM   3697  HB  VAL A 249      12.235  -3.168 -20.029  1.00  1.19           H  
ATOM   3698 1HG1 VAL A 249       9.859  -2.592 -20.291  1.00  1.19           H  
ATOM   3699 2HG1 VAL A 249      10.385  -3.760 -21.525  1.00  1.19           H  
ATOM   3700 3HG1 VAL A 249       9.424  -4.307 -20.129  1.00  1.19           H  
ATOM   3701 1HG2 VAL A 249      10.895  -2.630 -18.037  1.00  1.19           H  
ATOM   3702 2HG2 VAL A 249      10.451  -4.345 -17.858  1.00  1.19           H  
ATOM   3703 3HG2 VAL A 249      12.133  -3.833 -17.633  1.00  1.19           H  
ATOM   3704  N   SER A 250      13.031  -5.343 -22.111  1.00  0.83           N  
ATOM   3705  CA  SER A 250      13.083  -5.649 -23.541  1.00  1.21           C  
ATOM   3706  C   SER A 250      13.038  -7.166 -23.818  1.00  1.13           C  
ATOM   3707  O   SER A 250      12.827  -7.575 -24.961  1.00  1.68           O  
ATOM   3708  CB  SER A 250      14.332  -5.062 -24.183  1.00  1.81           C  
ATOM   3709  OG  SER A 250      15.494  -5.757 -23.811  1.00  1.81           O  
ATOM   3710  H   SER A 250      13.824  -4.899 -21.662  1.00  1.00           H  
ATOM   3711  HA  SER A 250      12.210  -5.206 -24.014  1.00  1.45           H  
ATOM   3712 1HB  SER A 250      14.227  -5.084 -25.267  1.00  2.18           H  
ATOM   3713 2HB  SER A 250      14.427  -4.017 -23.889  1.00  2.18           H  
ATOM   3714  HG  SER A 250      15.508  -5.798 -22.850  1.00  2.18           H  
ATOM   3715  N   ASN A 251      13.234  -7.996 -22.786  1.00  0.92           N  
ATOM   3716  CA  ASN A 251      13.192  -9.440 -22.935  1.00  0.93           C  
ATOM   3717  C   ASN A 251      11.899 -10.036 -22.375  1.00  0.86           C  
ATOM   3718  O   ASN A 251      11.401 -11.030 -22.907  1.00  1.13           O  
ATOM   3719  CB  ASN A 251      14.402 -10.055 -22.266  1.00  1.40           C  
ATOM   3720  CG  ASN A 251      15.679  -9.738 -22.991  1.00  1.40           C  
ATOM   3721  OD1 ASN A 251      16.007 -10.396 -23.985  1.00  1.40           O  
ATOM   3722  ND2 ASN A 251      16.397  -8.744 -22.535  1.00  1.40           N  
ATOM   3723  H   ASN A 251      13.406  -7.639 -21.858  1.00  1.10           H  
ATOM   3724  HA  ASN A 251      13.223  -9.678 -23.999  1.00  1.12           H  
ATOM   3725 1HB  ASN A 251      14.478  -9.687 -21.241  1.00  1.67           H  
ATOM   3726 2HB  ASN A 251      14.284 -11.137 -22.217  1.00  1.67           H  
ATOM   3727 1HD2 ASN A 251      17.249  -8.494 -22.994  1.00  1.67           H  
ATOM   3728 2HD2 ASN A 251      16.091  -8.214 -21.742  1.00  1.67           H  
ATOM   3729  N   GLN A 252      11.335  -9.411 -21.334  1.00  0.63           N  
ATOM   3730  CA  GLN A 252      10.076  -9.888 -20.748  1.00  0.67           C  
ATOM   3731  C   GLN A 252       9.550  -8.928 -19.680  1.00  0.36           C  
ATOM   3732  O   GLN A 252      10.260  -8.015 -19.277  1.00  0.41           O  
ATOM   3733  CB  GLN A 252      10.296 -11.257 -20.119  1.00  1.01           C  
ATOM   3734  CG  GLN A 252      11.274 -11.218 -18.974  1.00  1.01           C  
ATOM   3735  CD  GLN A 252      11.536 -12.588 -18.437  1.00  1.01           C  
ATOM   3736  OE1 GLN A 252      12.513 -13.244 -18.809  1.00  1.01           O  
ATOM   3737  NE2 GLN A 252      10.659 -13.039 -17.556  1.00  1.01           N  
ATOM   3738  H   GLN A 252      11.802  -8.612 -20.921  1.00  0.76           H  
ATOM   3739  HA  GLN A 252       9.340  -9.967 -21.542  1.00  0.80           H  
ATOM   3740 1HB  GLN A 252       9.361 -11.657 -19.737  1.00  1.21           H  
ATOM   3741 2HB  GLN A 252      10.669 -11.963 -20.858  1.00  1.21           H  
ATOM   3742 1HG  GLN A 252      12.217 -10.797 -19.320  1.00  1.21           H  
ATOM   3743 2HG  GLN A 252      10.860 -10.607 -18.172  1.00  1.21           H  
ATOM   3744 1HE2 GLN A 252      10.790 -13.943 -17.146  1.00  1.21           H  
ATOM   3745 2HE2 GLN A 252       9.880 -12.472 -17.288  1.00  1.21           H  
ATOM   3746  N   PRO A 253       8.315  -9.116 -19.200  1.00  0.32           N  
ATOM   3747  CA  PRO A 253       7.705  -8.382 -18.093  1.00  0.24           C  
ATOM   3748  C   PRO A 253       8.537  -8.589 -16.820  1.00  0.19           C  
ATOM   3749  O   PRO A 253       9.025  -9.695 -16.568  1.00  0.39           O  
ATOM   3750  CB  PRO A 253       6.291  -8.961 -18.022  1.00  0.36           C  
ATOM   3751  CG  PRO A 253       5.993  -9.375 -19.430  1.00  0.36           C  
ATOM   3752  CD  PRO A 253       7.303  -9.843 -19.996  1.00  0.36           C  
ATOM   3753  HA  PRO A 253       7.672  -7.314 -18.356  1.00  0.29           H  
ATOM   3754 1HB  PRO A 253       6.266  -9.804 -17.317  1.00  0.43           H  
ATOM   3755 2HB  PRO A 253       5.591  -8.203 -17.643  1.00  0.43           H  
ATOM   3756 1HG  PRO A 253       5.224 -10.159 -19.438  1.00  0.43           H  
ATOM   3757 2HG  PRO A 253       5.578  -8.523 -19.989  1.00  0.43           H  
ATOM   3758 1HD  PRO A 253       7.406 -10.928 -19.854  1.00  0.43           H  
ATOM   3759 2HD  PRO A 253       7.376  -9.561 -21.055  1.00  0.43           H  
ATOM   3760  N   VAL A 254       8.708  -7.525 -16.030  1.00  0.27           N  
ATOM   3761  CA  VAL A 254       9.564  -7.595 -14.836  1.00  0.38           C  
ATOM   3762  C   VAL A 254       8.850  -7.215 -13.538  1.00  0.42           C  
ATOM   3763  O   VAL A 254       8.183  -6.186 -13.454  1.00  0.75           O  
ATOM   3764  CB  VAL A 254      10.797  -6.677 -15.013  1.00  0.57           C  
ATOM   3765  CG1 VAL A 254      11.668  -6.714 -13.766  1.00  0.57           C  
ATOM   3766  CG2 VAL A 254      11.601  -7.124 -16.221  1.00  0.57           C  
ATOM   3767  H   VAL A 254       8.256  -6.653 -16.282  1.00  0.32           H  
ATOM   3768  HA  VAL A 254       9.920  -8.621 -14.738  1.00  0.46           H  
ATOM   3769  HB  VAL A 254      10.462  -5.650 -15.154  1.00  0.68           H  
ATOM   3770 1HG1 VAL A 254      12.528  -6.060 -13.900  1.00  0.68           H  
ATOM   3771 2HG1 VAL A 254      11.093  -6.381 -12.904  1.00  0.68           H  
ATOM   3772 3HG1 VAL A 254      12.016  -7.731 -13.602  1.00  0.68           H  
ATOM   3773 1HG2 VAL A 254      12.458  -6.467 -16.342  1.00  0.68           H  
ATOM   3774 2HG2 VAL A 254      11.943  -8.149 -16.074  1.00  0.68           H  
ATOM   3775 3HG2 VAL A 254      10.979  -7.073 -17.112  1.00  0.68           H  
ATOM   3776  N   SER A 255       8.992  -8.053 -12.514  1.00  0.29           N  
ATOM   3777  CA  SER A 255       8.357  -7.771 -11.232  1.00  0.32           C  
ATOM   3778  C   SER A 255       9.185  -6.754 -10.452  1.00  0.28           C  
ATOM   3779  O   SER A 255      10.385  -6.935 -10.244  1.00  0.52           O  
ATOM   3780  CB  SER A 255       8.197  -9.035 -10.421  1.00  0.48           C  
ATOM   3781  OG  SER A 255       7.639  -8.742  -9.171  1.00  0.48           O  
ATOM   3782  H   SER A 255       9.566  -8.878 -12.611  1.00  0.35           H  
ATOM   3783  HA  SER A 255       7.370  -7.344 -11.416  1.00  0.38           H  
ATOM   3784 1HB  SER A 255       7.554  -9.733 -10.956  1.00  0.58           H  
ATOM   3785 2HB  SER A 255       9.168  -9.511 -10.291  1.00  0.58           H  
ATOM   3786  HG  SER A 255       6.746  -8.434  -9.365  1.00  0.58           H  
ATOM   3787  N   VAL A 256       8.548  -5.661 -10.046  1.00  0.49           N  
ATOM   3788  CA  VAL A 256       9.245  -4.590  -9.344  1.00  0.79           C  
ATOM   3789  C   VAL A 256       8.514  -4.086  -8.102  1.00  0.60           C  
ATOM   3790  O   VAL A 256       7.310  -3.863  -8.124  1.00  1.97           O  
ATOM   3791  CB  VAL A 256       9.474  -3.394 -10.284  1.00  1.19           C  
ATOM   3792  CG1 VAL A 256      10.171  -2.298  -9.519  1.00  1.19           C  
ATOM   3793  CG2 VAL A 256      10.308  -3.804 -11.485  1.00  1.19           C  
ATOM   3794  H   VAL A 256       7.563  -5.565 -10.234  1.00  0.59           H  
ATOM   3795  HA  VAL A 256      10.217  -4.972  -9.035  1.00  0.95           H  
ATOM   3796  HB  VAL A 256       8.514  -3.005 -10.624  1.00  1.42           H  
ATOM   3797 1HG1 VAL A 256      10.332  -1.460 -10.180  1.00  1.42           H  
ATOM   3798 2HG1 VAL A 256       9.560  -1.982  -8.677  1.00  1.42           H  
ATOM   3799 3HG1 VAL A 256      11.133  -2.660  -9.158  1.00  1.42           H  
ATOM   3800 1HG2 VAL A 256      10.466  -2.940 -12.128  1.00  1.42           H  
ATOM   3801 2HG2 VAL A 256      11.264  -4.181 -11.142  1.00  1.42           H  
ATOM   3802 3HG2 VAL A 256       9.792  -4.580 -12.048  1.00  1.42           H  
ATOM   3803  N   ALA A 257       9.230  -3.901  -7.006  1.00  0.52           N  
ATOM   3804  CA  ALA A 257       8.579  -3.326  -5.833  1.00  0.72           C  
ATOM   3805  C   ALA A 257       8.709  -1.805  -5.854  1.00  0.41           C  
ATOM   3806  O   ALA A 257       9.793  -1.286  -6.115  1.00  2.69           O  
ATOM   3807  CB  ALA A 257       9.180  -3.885  -4.576  1.00  1.08           C  
ATOM   3808  H   ALA A 257      10.219  -4.126  -6.999  1.00  0.62           H  
ATOM   3809  HA  ALA A 257       7.520  -3.576  -5.866  1.00  0.86           H  
ATOM   3810 1HB  ALA A 257       8.670  -3.452  -3.719  1.00  1.30           H  
ATOM   3811 2HB  ALA A 257       9.061  -4.968  -4.566  1.00  1.30           H  
ATOM   3812 3HB  ALA A 257      10.239  -3.635  -4.538  1.00  1.30           H  
ATOM   3813  N   ILE A 258       7.614  -1.089  -5.572  1.00  0.55           N  
ATOM   3814  CA  ILE A 258       7.641   0.378  -5.539  1.00  0.74           C  
ATOM   3815  C   ILE A 258       6.944   0.964  -4.306  1.00  0.37           C  
ATOM   3816  O   ILE A 258       6.191   0.285  -3.607  1.00  0.44           O  
ATOM   3817  CB  ILE A 258       6.972   1.015  -6.782  1.00  1.11           C  
ATOM   3818  CG1 ILE A 258       5.488   0.647  -6.836  1.00  1.11           C  
ATOM   3819  CG2 ILE A 258       7.685   0.599  -8.063  1.00  1.11           C  
ATOM   3820  CD1 ILE A 258       4.718   1.427  -7.876  1.00  1.11           C  
ATOM   3821  H   ILE A 258       6.743  -1.563  -5.387  1.00  0.66           H  
ATOM   3822  HA  ILE A 258       8.681   0.697  -5.522  1.00  0.89           H  
ATOM   3823  HB  ILE A 258       7.026   2.097  -6.693  1.00  1.33           H  
ATOM   3824 1HG1 ILE A 258       5.392  -0.414  -7.061  1.00  1.33           H  
ATOM   3825 2HG1 ILE A 258       5.037   0.833  -5.860  1.00  1.33           H  
ATOM   3826 1HG2 ILE A 258       7.208   1.081  -8.916  1.00  1.33           H  
ATOM   3827 2HG2 ILE A 258       8.727   0.905  -8.009  1.00  1.33           H  
ATOM   3828 3HG2 ILE A 258       7.627  -0.482  -8.181  1.00  1.33           H  
ATOM   3829 1HD1 ILE A 258       3.673   1.120  -7.864  1.00  1.33           H  
ATOM   3830 2HD1 ILE A 258       4.785   2.492  -7.654  1.00  1.33           H  
ATOM   3831 3HD1 ILE A 258       5.141   1.234  -8.861  1.00  1.33           H  
ATOM   3832  N   ASP A 259       7.197   2.251  -4.079  1.00  0.37           N  
ATOM   3833  CA  ASP A 259       6.550   3.054  -3.049  1.00  0.37           C  
ATOM   3834  C   ASP A 259       5.253   3.628  -3.594  1.00  0.42           C  
ATOM   3835  O   ASP A 259       5.274   4.528  -4.431  1.00  1.34           O  
ATOM   3836  CB  ASP A 259       7.451   4.206  -2.585  1.00  0.55           C  
ATOM   3837  CG  ASP A 259       6.808   5.069  -1.490  1.00  0.55           C  
ATOM   3838  OD1 ASP A 259       5.639   4.895  -1.217  1.00  0.55           O  
ATOM   3839  OD2 ASP A 259       7.480   5.934  -0.973  1.00  0.55           O  
ATOM   3840  H   ASP A 259       7.871   2.709  -4.670  1.00  0.44           H  
ATOM   3841  HA  ASP A 259       6.317   2.416  -2.196  1.00  0.44           H  
ATOM   3842 1HB  ASP A 259       8.388   3.799  -2.204  1.00  0.67           H  
ATOM   3843 2HB  ASP A 259       7.696   4.840  -3.437  1.00  0.67           H  
ATOM   3844  N   ALA A 260       4.129   3.105  -3.128  1.00  0.44           N  
ATOM   3845  CA  ALA A 260       2.829   3.561  -3.582  1.00  1.35           C  
ATOM   3846  C   ALA A 260       2.020   4.131  -2.423  1.00  0.86           C  
ATOM   3847  O   ALA A 260       0.789   4.052  -2.417  1.00  1.39           O  
ATOM   3848  CB  ALA A 260       2.089   2.411  -4.223  1.00  2.03           C  
ATOM   3849  H   ALA A 260       4.172   2.367  -2.436  1.00  0.53           H  
ATOM   3850  HA  ALA A 260       2.975   4.354  -4.315  1.00  1.62           H  
ATOM   3851 1HB  ALA A 260       1.123   2.752  -4.570  1.00  2.43           H  
ATOM   3852 2HB  ALA A 260       2.668   2.027  -5.063  1.00  2.43           H  
ATOM   3853 3HB  ALA A 260       1.948   1.623  -3.485  1.00  2.43           H  
ATOM   3854  N   SER A 261       2.717   4.691  -1.432  1.00  0.60           N  
ATOM   3855  CA  SER A 261       2.078   5.278  -0.255  1.00  0.62           C  
ATOM   3856  C   SER A 261       1.653   6.730  -0.465  1.00  0.57           C  
ATOM   3857  O   SER A 261       0.927   7.292   0.359  1.00  1.00           O  
ATOM   3858  CB  SER A 261       3.020   5.221   0.932  1.00  0.93           C  
ATOM   3859  OG  SER A 261       4.114   6.080   0.745  1.00  0.93           O  
ATOM   3860  H   SER A 261       3.732   4.712  -1.486  1.00  0.72           H  
ATOM   3861  HA  SER A 261       1.187   4.695  -0.023  1.00  0.74           H  
ATOM   3862 1HB  SER A 261       2.484   5.502   1.837  1.00  1.12           H  
ATOM   3863 2HB  SER A 261       3.377   4.201   1.066  1.00  1.12           H  
ATOM   3864  HG  SER A 261       4.646   5.689   0.041  1.00  1.12           H  
ATOM   3865  N   GLY A 262       2.132   7.350  -1.539  1.00  0.40           N  
ATOM   3866  CA  GLY A 262       1.849   8.756  -1.799  1.00  0.40           C  
ATOM   3867  C   GLY A 262       0.409   9.052  -2.217  1.00  0.51           C  
ATOM   3868  O   GLY A 262      -0.258   8.232  -2.854  1.00  1.16           O  
ATOM   3869  H   GLY A 262       2.720   6.846  -2.187  1.00  0.48           H  
ATOM   3870 1HA  GLY A 262       2.085   9.332  -0.905  1.00  0.48           H  
ATOM   3871 2HA  GLY A 262       2.526   9.112  -2.576  1.00  0.48           H  
ATOM   3872  N   ASN A 263      -0.026  10.265  -1.867  1.00  0.45           N  
ATOM   3873  CA  ASN A 263      -1.341  10.822  -2.184  1.00  0.62           C  
ATOM   3874  C   ASN A 263      -1.623  10.824  -3.667  1.00  0.56           C  
ATOM   3875  O   ASN A 263      -2.711  10.449  -4.112  1.00  0.63           O  
ATOM   3876  CB  ASN A 263      -1.425  12.252  -1.677  1.00  0.93           C  
ATOM   3877  CG  ASN A 263      -2.742  12.917  -1.972  1.00  0.93           C  
ATOM   3878  OD1 ASN A 263      -3.705  12.806  -1.202  1.00  0.93           O  
ATOM   3879  ND2 ASN A 263      -2.802  13.605  -3.089  1.00  0.93           N  
ATOM   3880  H   ASN A 263       0.608  10.848  -1.339  1.00  0.54           H  
ATOM   3881  HA  ASN A 263      -2.106  10.212  -1.700  1.00  0.74           H  
ATOM   3882 1HB  ASN A 263      -1.263  12.262  -0.599  1.00  1.12           H  
ATOM   3883 2HB  ASN A 263      -0.629  12.844  -2.130  1.00  1.12           H  
ATOM   3884 1HD2 ASN A 263      -3.650  14.069  -3.346  1.00  1.12           H  
ATOM   3885 2HD2 ASN A 263      -2.001  13.667  -3.697  1.00  1.12           H  
ATOM   3886  N   ASP A 264      -0.629  11.281  -4.415  1.00  0.68           N  
ATOM   3887  CA  ASP A 264      -0.731  11.432  -5.843  1.00  0.72           C  
ATOM   3888  C   ASP A 264      -0.837  10.081  -6.526  1.00  0.83           C  
ATOM   3889  O   ASP A 264      -1.520   9.950  -7.539  1.00  0.93           O  
ATOM   3890  CB  ASP A 264       0.469  12.209  -6.351  1.00  1.08           C  
ATOM   3891  CG  ASP A 264       0.459  13.648  -5.861  1.00  1.08           C  
ATOM   3892  OD1 ASP A 264      -0.525  14.065  -5.286  1.00  1.08           O  
ATOM   3893  OD2 ASP A 264       1.444  14.319  -6.058  1.00  1.08           O  
ATOM   3894  H   ASP A 264       0.233  11.553  -3.964  1.00  0.82           H  
ATOM   3895  HA  ASP A 264      -1.634  11.999  -6.067  1.00  0.86           H  
ATOM   3896 1HB  ASP A 264       1.390  11.729  -6.020  1.00  1.30           H  
ATOM   3897 2HB  ASP A 264       0.468  12.214  -7.439  1.00  1.30           H  
ATOM   3898  N   PHE A 265      -0.162   9.072  -5.971  1.00  0.97           N  
ATOM   3899  CA  PHE A 265      -0.286   7.726  -6.503  1.00  1.19           C  
ATOM   3900  C   PHE A 265      -1.722   7.265  -6.355  1.00  1.01           C  
ATOM   3901  O   PHE A 265      -2.344   6.823  -7.317  1.00  1.41           O  
ATOM   3902  CB  PHE A 265       0.603   6.722  -5.780  1.00  1.78           C  
ATOM   3903  CG  PHE A 265       0.410   5.330  -6.317  1.00  1.78           C  
ATOM   3904  CD1 PHE A 265       1.199   4.848  -7.351  1.00  1.78           C  
ATOM   3905  CD2 PHE A 265      -0.595   4.513  -5.814  1.00  1.78           C  
ATOM   3906  CE1 PHE A 265       1.002   3.575  -7.856  1.00  1.78           C  
ATOM   3907  CE2 PHE A 265      -0.800   3.247  -6.321  1.00  1.78           C  
ATOM   3908  CZ  PHE A 265       0.004   2.775  -7.340  1.00  1.78           C  
ATOM   3909  H   PHE A 265       0.413   9.233  -5.157  1.00  1.16           H  
ATOM   3910  HA  PHE A 265      -0.027   7.736  -7.563  1.00  1.43           H  
ATOM   3911 1HB  PHE A 265       1.650   6.996  -5.900  1.00  2.14           H  
ATOM   3912 2HB  PHE A 265       0.378   6.715  -4.716  1.00  2.14           H  
ATOM   3913  HD1 PHE A 265       1.984   5.484  -7.763  1.00  2.14           H  
ATOM   3914  HD2 PHE A 265      -1.230   4.884  -5.010  1.00  2.14           H  
ATOM   3915  HE1 PHE A 265       1.633   3.206  -8.664  1.00  2.14           H  
ATOM   3916  HE2 PHE A 265      -1.593   2.620  -5.914  1.00  2.14           H  
ATOM   3917  HZ  PHE A 265      -0.155   1.775  -7.737  1.00  2.14           H  
ATOM   3918  N   GLN A 266      -2.253   7.371  -5.135  1.00  0.83           N  
ATOM   3919  CA  GLN A 266      -3.611   6.921  -4.863  1.00  0.89           C  
ATOM   3920  C   GLN A 266      -4.635   7.542  -5.797  1.00  0.52           C  
ATOM   3921  O   GLN A 266      -5.422   6.823  -6.410  1.00  1.00           O  
ATOM   3922  CB  GLN A 266      -4.005   7.216  -3.422  1.00  1.33           C  
ATOM   3923  CG  GLN A 266      -5.421   6.782  -3.083  1.00  1.33           C  
ATOM   3924  CD  GLN A 266      -5.772   7.072  -1.642  1.00  1.33           C  
ATOM   3925  OE1 GLN A 266      -4.871   7.225  -0.817  1.00  1.33           O  
ATOM   3926  NE2 GLN A 266      -7.060   7.147  -1.328  1.00  1.33           N  
ATOM   3927  H   GLN A 266      -1.694   7.751  -4.377  1.00  1.00           H  
ATOM   3928  HA  GLN A 266      -3.643   5.842  -5.010  1.00  1.07           H  
ATOM   3929 1HB  GLN A 266      -3.321   6.703  -2.745  1.00  1.60           H  
ATOM   3930 2HB  GLN A 266      -3.919   8.285  -3.227  1.00  1.60           H  
ATOM   3931 1HG  GLN A 266      -6.119   7.320  -3.723  1.00  1.60           H  
ATOM   3932 2HG  GLN A 266      -5.513   5.710  -3.251  1.00  1.60           H  
ATOM   3933 1HE2 GLN A 266      -7.336   7.336  -0.384  1.00  1.60           H  
ATOM   3934 2HE2 GLN A 266      -7.760   7.014  -2.031  1.00  1.60           H  
ATOM   3935  N   GLN A 267      -4.609   8.869  -5.932  1.00  0.47           N  
ATOM   3936  CA  GLN A 267      -5.566   9.570  -6.789  1.00  0.28           C  
ATOM   3937  C   GLN A 267      -5.139   9.675  -8.263  1.00  0.27           C  
ATOM   3938  O   GLN A 267      -5.716  10.456  -9.018  1.00  0.28           O  
ATOM   3939  CB  GLN A 267      -5.836  10.972  -6.246  1.00  0.42           C  
ATOM   3940  CG  GLN A 267      -6.434  10.987  -4.848  1.00  0.42           C  
ATOM   3941  CD  GLN A 267      -7.742  10.210  -4.747  1.00  0.42           C  
ATOM   3942  OE1 GLN A 267      -8.630  10.306  -5.602  1.00  0.42           O  
ATOM   3943  NE2 GLN A 267      -7.858   9.432  -3.679  1.00  0.42           N  
ATOM   3944  H   GLN A 267      -3.926   9.410  -5.412  1.00  0.56           H  
ATOM   3945  HA  GLN A 267      -6.504   9.018  -6.758  1.00  0.34           H  
ATOM   3946 1HB  GLN A 267      -4.905  11.538  -6.220  1.00  0.50           H  
ATOM   3947 2HB  GLN A 267      -6.521  11.496  -6.912  1.00  0.50           H  
ATOM   3948 1HG  GLN A 267      -5.719  10.542  -4.156  1.00  0.50           H  
ATOM   3949 2HG  GLN A 267      -6.631  12.021  -4.563  1.00  0.50           H  
ATOM   3950 1HE2 GLN A 267      -8.683   8.887  -3.536  1.00  0.50           H  
ATOM   3951 2HE2 GLN A 267      -7.114   9.390  -3.010  1.00  0.50           H  
ATOM   3952  N   TYR A 268      -4.137   8.901  -8.677  1.00  0.35           N  
ATOM   3953  CA  TYR A 268      -3.633   8.943 -10.045  1.00  0.36           C  
ATOM   3954  C   TYR A 268      -4.686   8.625 -11.104  1.00  0.35           C  
ATOM   3955  O   TYR A 268      -5.452   7.661 -10.990  1.00  0.53           O  
ATOM   3956  CB  TYR A 268      -2.459   7.972 -10.188  1.00  0.54           C  
ATOM   3957  CG  TYR A 268      -1.859   7.866 -11.576  1.00  0.54           C  
ATOM   3958  CD1 TYR A 268      -0.953   8.808 -12.057  1.00  0.54           C  
ATOM   3959  CD2 TYR A 268      -2.225   6.795 -12.370  1.00  0.54           C  
ATOM   3960  CE1 TYR A 268      -0.413   8.658 -13.327  1.00  0.54           C  
ATOM   3961  CE2 TYR A 268      -1.697   6.651 -13.629  1.00  0.54           C  
ATOM   3962  CZ  TYR A 268      -0.791   7.567 -14.112  1.00  0.54           C  
ATOM   3963  OH  TYR A 268      -0.250   7.375 -15.366  1.00  0.54           O  
ATOM   3964  H   TYR A 268      -3.683   8.257  -8.045  1.00  0.42           H  
ATOM   3965  HA  TYR A 268      -3.269   9.951 -10.240  1.00  0.43           H  
ATOM   3966 1HB  TYR A 268      -1.665   8.264  -9.499  1.00  0.65           H  
ATOM   3967 2HB  TYR A 268      -2.790   6.981  -9.891  1.00  0.65           H  
ATOM   3968  HD1 TYR A 268      -0.660   9.653 -11.434  1.00  0.65           H  
ATOM   3969  HD2 TYR A 268      -2.932   6.060 -11.987  1.00  0.65           H  
ATOM   3970  HE1 TYR A 268       0.307   9.384 -13.705  1.00  0.65           H  
ATOM   3971  HE2 TYR A 268      -1.988   5.803 -14.244  1.00  0.65           H  
ATOM   3972  HH  TYR A 268       0.207   8.169 -15.652  1.00  0.65           H  
ATOM   3973  N   SER A 269      -4.708   9.458 -12.143  1.00  0.49           N  
ATOM   3974  CA  SER A 269      -5.588   9.291 -13.289  1.00  0.55           C  
ATOM   3975  C   SER A 269      -4.769   8.949 -14.525  1.00  0.72           C  
ATOM   3976  O   SER A 269      -5.013   7.934 -15.173  1.00  2.13           O  
ATOM   3977  CB  SER A 269      -6.407  10.532 -13.541  1.00  0.83           C  
ATOM   3978  OG  SER A 269      -7.216  10.377 -14.674  1.00  0.83           O  
ATOM   3979  H   SER A 269      -4.088  10.258 -12.148  1.00  0.59           H  
ATOM   3980  HA  SER A 269      -6.269   8.462 -13.089  1.00  0.66           H  
ATOM   3981 1HB  SER A 269      -7.035  10.717 -12.677  1.00  0.99           H  
ATOM   3982 2HB  SER A 269      -5.754  11.390 -13.665  1.00  0.99           H  
ATOM   3983  HG  SER A 269      -6.617  10.196 -15.403  1.00  0.99           H  
ATOM   3984  N   GLY A 270      -3.814   9.800 -14.883  1.00  0.61           N  
ATOM   3985  CA  GLY A 270      -3.011   9.486 -16.061  1.00  0.70           C  
ATOM   3986  C   GLY A 270      -1.812  10.398 -16.243  1.00  0.64           C  
ATOM   3987  O   GLY A 270      -1.644  11.373 -15.521  1.00  1.19           O  
ATOM   3988  H   GLY A 270      -3.638  10.636 -14.335  1.00  0.73           H  
ATOM   3989 1HA  GLY A 270      -2.669   8.458 -15.992  1.00  0.84           H  
ATOM   3990 2HA  GLY A 270      -3.642   9.542 -16.947  1.00  0.84           H  
ATOM   3991  N   GLY A 271      -0.977  10.076 -17.225  1.00  0.84           N  
ATOM   3992  CA  GLY A 271       0.220  10.868 -17.507  1.00  0.83           C  
ATOM   3993  C   GLY A 271       1.465  10.244 -16.880  1.00  0.82           C  
ATOM   3994  O   GLY A 271       1.396   9.172 -16.282  1.00  1.29           O  
ATOM   3995  H   GLY A 271      -1.170   9.249 -17.784  1.00  1.01           H  
ATOM   3996 1HA  GLY A 271       0.355  10.944 -18.587  1.00  1.00           H  
ATOM   3997 2HA  GLY A 271       0.084  11.879 -17.137  1.00  1.00           H  
ATOM   3998  N   VAL A 272       2.610  10.909 -17.016  1.00  1.59           N  
ATOM   3999  CA  VAL A 272       3.860  10.351 -16.496  1.00  2.44           C  
ATOM   4000  C   VAL A 272       4.110  10.834 -15.081  1.00  1.51           C  
ATOM   4001  O   VAL A 272       4.324  12.023 -14.840  1.00  1.35           O  
ATOM   4002  CB  VAL A 272       5.043  10.712 -17.411  1.00  3.66           C  
ATOM   4003  CG1 VAL A 272       6.331  10.160 -16.832  1.00  3.66           C  
ATOM   4004  CG2 VAL A 272       4.806  10.131 -18.799  1.00  3.66           C  
ATOM   4005  H   VAL A 272       2.611  11.819 -17.459  1.00  1.91           H  
ATOM   4006  HA  VAL A 272       3.774   9.269 -16.472  1.00  2.93           H  
ATOM   4007  HB  VAL A 272       5.136  11.796 -17.471  1.00  4.39           H  
ATOM   4008 1HG1 VAL A 272       7.165  10.427 -17.482  1.00  4.39           H  
ATOM   4009 2HG1 VAL A 272       6.492  10.583 -15.841  1.00  4.39           H  
ATOM   4010 3HG1 VAL A 272       6.261   9.076 -16.759  1.00  4.39           H  
ATOM   4011 1HG2 VAL A 272       5.643  10.391 -19.447  1.00  4.39           H  
ATOM   4012 2HG2 VAL A 272       4.723   9.047 -18.731  1.00  4.39           H  
ATOM   4013 3HG2 VAL A 272       3.885  10.542 -19.214  1.00  4.39           H  
ATOM   4014  N   PHE A 273       4.061   9.900 -14.145  1.00  2.45           N  
ATOM   4015  CA  PHE A 273       4.168  10.207 -12.737  1.00  3.76           C  
ATOM   4016  C   PHE A 273       5.554  10.742 -12.415  1.00  3.36           C  
ATOM   4017  O   PHE A 273       6.564  10.148 -12.782  1.00  4.23           O  
ATOM   4018  CB  PHE A 273       3.838   8.948 -11.929  1.00  5.64           C  
ATOM   4019  CG  PHE A 273       3.659   9.160 -10.457  1.00  5.64           C  
ATOM   4020  CD1 PHE A 273       2.529   9.814 -10.003  1.00  5.64           C  
ATOM   4021  CD2 PHE A 273       4.572   8.690  -9.526  1.00  5.64           C  
ATOM   4022  CE1 PHE A 273       2.314  10.004  -8.658  1.00  5.64           C  
ATOM   4023  CE2 PHE A 273       4.361   8.881  -8.173  1.00  5.64           C  
ATOM   4024  CZ  PHE A 273       3.228   9.540  -7.739  1.00  5.64           C  
ATOM   4025  H   PHE A 273       3.920   8.938 -14.411  1.00  2.94           H  
ATOM   4026  HA  PHE A 273       3.437  10.971 -12.492  1.00  4.51           H  
ATOM   4027 1HB  PHE A 273       2.921   8.505 -12.319  1.00  6.77           H  
ATOM   4028 2HB  PHE A 273       4.631   8.215 -12.070  1.00  6.77           H  
ATOM   4029  HD1 PHE A 273       1.800  10.178 -10.728  1.00  6.77           H  
ATOM   4030  HD2 PHE A 273       5.457   8.159  -9.865  1.00  6.77           H  
ATOM   4031  HE1 PHE A 273       1.418  10.519  -8.327  1.00  6.77           H  
ATOM   4032  HE2 PHE A 273       5.084   8.507  -7.450  1.00  6.77           H  
ATOM   4033  HZ  PHE A 273       3.057   9.688  -6.674  1.00  6.77           H  
ATOM   4034  N   SER A 274       5.601  11.896 -11.762  1.00  2.83           N  
ATOM   4035  CA  SER A 274       6.869  12.516 -11.394  1.00  3.01           C  
ATOM   4036  C   SER A 274       7.042  12.648  -9.885  1.00  2.69           C  
ATOM   4037  O   SER A 274       7.986  13.290  -9.425  1.00  5.90           O  
ATOM   4038  CB  SER A 274       7.002  13.883 -12.045  1.00  4.51           C  
ATOM   4039  OG  SER A 274       5.983  14.754 -11.639  1.00  4.51           O  
ATOM   4040  H   SER A 274       4.739  12.345 -11.502  1.00  3.40           H  
ATOM   4041  HA  SER A 274       7.676  11.886 -11.768  1.00  3.61           H  
ATOM   4042 1HB  SER A 274       7.972  14.309 -11.789  1.00  5.42           H  
ATOM   4043 2HB  SER A 274       6.976  13.770 -13.129  1.00  5.42           H  
ATOM   4044  HG  SER A 274       5.174  14.385 -12.000  1.00  5.42           H  
ATOM   4045  N   GLY A 275       6.137  12.054  -9.112  1.00  2.22           N  
ATOM   4046  CA  GLY A 275       6.246  12.124  -7.661  1.00  1.59           C  
ATOM   4047  C   GLY A 275       4.957  12.617  -6.999  1.00  4.23           C  
ATOM   4048  O   GLY A 275       4.580  13.735  -7.359  1.00  6.78           O  
ATOM   4049  H   GLY A 275       5.374  11.538  -9.526  1.00  2.66           H  
ATOM   4050 1HA  GLY A 275       6.504  11.138  -7.273  1.00  1.91           H  
ATOM   4051 2HA  GLY A 275       7.066  12.794  -7.409  1.00  1.91           H  
ATOM   4052  N   SER A 276       4.897  12.321  -5.693  1.00  5.58           N  
ATOM   4053  CA  SER A 276       6.107  12.353  -4.860  1.00  2.71           C  
ATOM   4054  C   SER A 276       6.184  11.155  -3.927  1.00  2.42           C  
ATOM   4055  O   SER A 276       5.469  11.082  -2.928  1.00 10.65           O  
ATOM   4056  CB  SER A 276       6.146  13.628  -4.042  1.00  4.06           C  
ATOM   4057  OG  SER A 276       7.275  13.654  -3.210  1.00  4.06           O  
ATOM   4058  H   SER A 276       4.360  11.487  -5.507  1.00  6.70           H  
ATOM   4059  HA  SER A 276       6.988  12.329  -5.493  1.00  3.25           H  
ATOM   4060 1HB  SER A 276       6.162  14.488  -4.710  1.00  4.88           H  
ATOM   4061 2HB  SER A 276       5.243  13.700  -3.437  1.00  4.88           H  
ATOM   4062  HG  SER A 276       7.214  12.872  -2.656  1.00  4.88           H  
ATOM   4063  N   CYS A 277       7.062  10.218  -4.268  1.00  2.80           N  
ATOM   4064  CA  CYS A 277       7.280   9.015  -3.473  1.00  1.82           C  
ATOM   4065  C   CYS A 277       8.770   8.851  -3.168  1.00  0.89           C  
ATOM   4066  O   CYS A 277       9.600   9.574  -3.722  1.00  1.47           O  
ATOM   4067  CB  CYS A 277       6.736   7.800  -4.209  1.00  2.73           C  
ATOM   4068  SG  CYS A 277       4.959   7.902  -4.554  1.00  2.73           S  
ATOM   4069  H   CYS A 277       7.609  10.348  -5.107  1.00  3.36           H  
ATOM   4070  HA  CYS A 277       6.741   9.115  -2.531  1.00  2.18           H  
ATOM   4071 1HB  CYS A 277       7.261   7.690  -5.156  1.00  3.28           H  
ATOM   4072 2HB  CYS A 277       6.916   6.902  -3.625  1.00  3.28           H  
ATOM   4073  HG  CYS A 277       4.884   6.775  -5.251  1.00  3.28           H  
ATOM   4074  N   GLY A 278       9.108   7.916  -2.282  1.00  1.16           N  
ATOM   4075  CA  GLY A 278      10.498   7.708  -1.885  1.00  2.32           C  
ATOM   4076  C   GLY A 278      10.932   6.268  -2.107  1.00  1.65           C  
ATOM   4077  O   GLY A 278      10.672   5.691  -3.160  1.00  2.45           O  
ATOM   4078  H   GLY A 278       8.396   7.328  -1.859  1.00  1.39           H  
ATOM   4079 1HA  GLY A 278      11.143   8.377  -2.455  1.00  2.78           H  
ATOM   4080 2HA  GLY A 278      10.617   7.969  -0.835  1.00  2.78           H  
ATOM   4081  N   THR A 279      11.604   5.696  -1.109  1.00  1.94           N  
ATOM   4082  CA  THR A 279      12.085   4.319  -1.188  1.00  1.28           C  
ATOM   4083  C   THR A 279      11.314   3.399  -0.248  1.00  0.86           C  
ATOM   4084  O   THR A 279      11.684   2.238  -0.067  1.00  0.77           O  
ATOM   4085  CB  THR A 279      13.586   4.224  -0.852  1.00  1.92           C  
ATOM   4086  OG1 THR A 279      13.812   4.720   0.475  1.00  1.92           O  
ATOM   4087  CG2 THR A 279      14.411   5.027  -1.842  1.00  1.92           C  
ATOM   4088  H   THR A 279      11.790   6.233  -0.274  1.00  2.33           H  
ATOM   4089  HA  THR A 279      11.937   3.958  -2.205  1.00  1.54           H  
ATOM   4090  HB  THR A 279      13.897   3.180  -0.895  1.00  2.30           H  
ATOM   4091  HG1 THR A 279      14.741   4.621   0.699  1.00  2.30           H  
ATOM   4092 1HG2 THR A 279      15.467   4.942  -1.588  1.00  2.30           H  
ATOM   4093 2HG2 THR A 279      14.246   4.642  -2.848  1.00  2.30           H  
ATOM   4094 3HG2 THR A 279      14.111   6.073  -1.800  1.00  2.30           H  
ATOM   4095  N   ASN A 280      10.245   3.915   0.359  1.00  0.91           N  
ATOM   4096  CA  ASN A 280       9.423   3.116   1.260  1.00  0.85           C  
ATOM   4097  C   ASN A 280       8.589   2.149   0.437  1.00  0.77           C  
ATOM   4098  O   ASN A 280       7.421   2.405   0.153  1.00  1.03           O  
ATOM   4099  CB  ASN A 280       8.544   4.007   2.116  1.00  1.27           C  
ATOM   4100  CG  ASN A 280       7.814   3.251   3.192  1.00  1.27           C  
ATOM   4101  OD1 ASN A 280       7.995   2.039   3.354  1.00  1.27           O  
ATOM   4102  ND2 ASN A 280       6.992   3.947   3.935  1.00  1.27           N  
ATOM   4103  H   ASN A 280       9.981   4.874   0.186  1.00  1.09           H  
ATOM   4104  HA  ASN A 280      10.074   2.526   1.908  1.00  1.02           H  
ATOM   4105 1HB  ASN A 280       9.157   4.778   2.584  1.00  1.53           H  
ATOM   4106 2HB  ASN A 280       7.813   4.511   1.483  1.00  1.53           H  
ATOM   4107 1HD2 ASN A 280       6.479   3.500   4.668  1.00  1.53           H  
ATOM   4108 2HD2 ASN A 280       6.877   4.926   3.769  1.00  1.53           H  
ATOM   4109  N   LEU A 281       9.194   1.030   0.066  1.00  0.69           N  
ATOM   4110  CA  LEU A 281       8.542   0.086  -0.819  1.00  0.57           C  
ATOM   4111  C   LEU A 281       7.375  -0.591  -0.121  1.00  0.68           C  
ATOM   4112  O   LEU A 281       7.506  -1.068   1.008  1.00  1.28           O  
ATOM   4113  CB  LEU A 281       9.538  -0.983  -1.263  1.00  0.85           C  
ATOM   4114  CG  LEU A 281      10.804  -0.492  -1.970  1.00  0.85           C  
ATOM   4115  CD1 LEU A 281      11.664  -1.698  -2.315  1.00  0.85           C  
ATOM   4116  CD2 LEU A 281      10.442   0.324  -3.193  1.00  0.85           C  
ATOM   4117  H   LEU A 281      10.154   0.882   0.355  1.00  0.83           H  
ATOM   4118  HA  LEU A 281       8.168   0.623  -1.689  1.00  0.68           H  
ATOM   4119 1HB  LEU A 281       9.844  -1.561  -0.392  1.00  1.03           H  
ATOM   4120 2HB  LEU A 281       9.026  -1.647  -1.956  1.00  1.03           H  
ATOM   4121  HG  LEU A 281      11.379   0.131  -1.287  1.00  1.03           H  
ATOM   4122 1HD1 LEU A 281      12.581  -1.368  -2.791  1.00  1.03           H  
ATOM   4123 2HD1 LEU A 281      11.908  -2.242  -1.403  1.00  1.03           H  
ATOM   4124 3HD1 LEU A 281      11.119  -2.351  -2.992  1.00  1.03           H  
ATOM   4125 1HD2 LEU A 281      11.352   0.670  -3.684  1.00  1.03           H  
ATOM   4126 2HD2 LEU A 281       9.874  -0.296  -3.876  1.00  1.03           H  
ATOM   4127 3HD2 LEU A 281       9.841   1.182  -2.895  1.00  1.03           H  
ATOM   4128  N   ASP A 282       6.238  -0.648  -0.802  1.00  0.76           N  
ATOM   4129  CA  ASP A 282       5.053  -1.267  -0.227  1.00  1.25           C  
ATOM   4130  C   ASP A 282       4.082  -1.866  -1.252  1.00  1.39           C  
ATOM   4131  O   ASP A 282       3.080  -2.462  -0.866  1.00  3.28           O  
ATOM   4132  CB  ASP A 282       4.327  -0.261   0.651  1.00  1.88           C  
ATOM   4133  CG  ASP A 282       3.866   0.935  -0.144  1.00  1.88           C  
ATOM   4134  OD1 ASP A 282       4.170   0.990  -1.310  1.00  1.88           O  
ATOM   4135  OD2 ASP A 282       3.189   1.765   0.407  1.00  1.88           O  
ATOM   4136  H   ASP A 282       6.195  -0.237  -1.724  1.00  0.91           H  
ATOM   4137  HA  ASP A 282       5.389  -2.076   0.416  1.00  1.50           H  
ATOM   4138 1HB  ASP A 282       3.462  -0.731   1.119  1.00  2.25           H  
ATOM   4139 2HB  ASP A 282       4.990   0.080   1.446  1.00  2.25           H  
ATOM   4140  N   HIS A 283       4.386  -1.760  -2.548  1.00  1.41           N  
ATOM   4141  CA  HIS A 283       3.485  -2.267  -3.585  1.00  5.46           C  
ATOM   4142  C   HIS A 283       4.206  -2.900  -4.763  1.00  3.06           C  
ATOM   4143  O   HIS A 283       5.025  -2.273  -5.428  1.00  6.30           O  
ATOM   4144  CB  HIS A 283       2.597  -1.108  -4.063  1.00  8.19           C  
ATOM   4145  CG  HIS A 283       1.640  -1.399  -5.186  1.00  8.19           C  
ATOM   4146  ND1 HIS A 283       0.678  -2.381  -5.131  1.00  8.19           N  
ATOM   4147  CD2 HIS A 283       1.478  -0.781  -6.378  1.00  8.19           C  
ATOM   4148  CE1 HIS A 283      -0.023  -2.370  -6.253  1.00  8.19           C  
ATOM   4149  NE2 HIS A 283       0.439  -1.402  -7.029  1.00  8.19           N  
ATOM   4150  H   HIS A 283       5.218  -1.269  -2.840  1.00  1.69           H  
ATOM   4151  HA  HIS A 283       2.840  -3.029  -3.160  1.00  6.55           H  
ATOM   4152 1HB  HIS A 283       2.014  -0.740  -3.218  1.00  9.83           H  
ATOM   4153 2HB  HIS A 283       3.241  -0.290  -4.383  1.00  9.83           H  
ATOM   4154  HD1 HIS A 283       0.674  -3.154  -4.496  1.00  9.83           H  
ATOM   4155  HD2 HIS A 283       1.993   0.056  -6.849  1.00  9.83           H  
ATOM   4156  HE1 HIS A 283      -0.834  -3.079  -6.400  1.00  9.83           H  
ATOM   4157  N   ALA A 284       3.896  -4.164  -5.019  1.00  1.06           N  
ATOM   4158  CA  ALA A 284       4.517  -4.867  -6.130  1.00  0.43           C  
ATOM   4159  C   ALA A 284       3.791  -4.553  -7.428  1.00  0.62           C  
ATOM   4160  O   ALA A 284       2.564  -4.539  -7.476  1.00  1.77           O  
ATOM   4161  CB  ALA A 284       4.518  -6.363  -5.872  1.00  0.65           C  
ATOM   4162  H   ALA A 284       3.218  -4.641  -4.443  1.00  1.27           H  
ATOM   4163  HA  ALA A 284       5.545  -4.519  -6.225  1.00  0.52           H  
ATOM   4164 1HB  ALA A 284       5.005  -6.873  -6.702  1.00  0.77           H  
ATOM   4165 2HB  ALA A 284       5.060  -6.571  -4.949  1.00  0.77           H  
ATOM   4166 3HB  ALA A 284       3.493  -6.717  -5.779  1.00  0.77           H  
ATOM   4167  N   VAL A 285       4.556  -4.305  -8.481  1.00  0.56           N  
ATOM   4168  CA  VAL A 285       4.005  -4.006  -9.794  1.00  0.77           C  
ATOM   4169  C   VAL A 285       4.734  -4.775 -10.878  1.00  0.41           C  
ATOM   4170  O   VAL A 285       5.806  -5.325 -10.644  1.00  0.39           O  
ATOM   4171  CB  VAL A 285       4.105  -2.511 -10.115  1.00  1.16           C  
ATOM   4172  CG1 VAL A 285       3.335  -1.693  -9.112  1.00  1.16           C  
ATOM   4173  CG2 VAL A 285       5.565  -2.075 -10.141  1.00  1.16           C  
ATOM   4174  H   VAL A 285       5.558  -4.313  -8.373  1.00  0.67           H  
ATOM   4175  HA  VAL A 285       2.954  -4.298  -9.805  1.00  0.92           H  
ATOM   4176  HB  VAL A 285       3.646  -2.348 -11.083  1.00  1.39           H  
ATOM   4177 1HG1 VAL A 285       3.394  -0.641  -9.386  1.00  1.39           H  
ATOM   4178 2HG1 VAL A 285       2.293  -2.011  -9.112  1.00  1.39           H  
ATOM   4179 3HG1 VAL A 285       3.759  -1.833  -8.119  1.00  1.39           H  
ATOM   4180 1HG2 VAL A 285       5.623  -1.017 -10.392  1.00  1.39           H  
ATOM   4181 2HG2 VAL A 285       6.005  -2.234  -9.160  1.00  1.39           H  
ATOM   4182 3HG2 VAL A 285       6.107  -2.657 -10.886  1.00  1.39           H  
ATOM   4183  N   THR A 286       4.163  -4.820 -12.071  1.00  0.39           N  
ATOM   4184  CA  THR A 286       4.858  -5.485 -13.163  1.00  0.25           C  
ATOM   4185  C   THR A 286       5.150  -4.494 -14.273  1.00  0.21           C  
ATOM   4186  O   THR A 286       4.246  -3.858 -14.808  1.00  0.27           O  
ATOM   4187  CB  THR A 286       4.053  -6.676 -13.700  1.00  0.38           C  
ATOM   4188  OG1 THR A 286       3.861  -7.632 -12.647  1.00  0.38           O  
ATOM   4189  CG2 THR A 286       4.788  -7.341 -14.857  1.00  0.38           C  
ATOM   4190  H   THR A 286       3.265  -4.372 -12.230  1.00  0.47           H  
ATOM   4191  HA  THR A 286       5.810  -5.863 -12.794  1.00  0.30           H  
ATOM   4192  HB  THR A 286       3.080  -6.330 -14.046  1.00  0.45           H  
ATOM   4193  HG1 THR A 286       3.470  -8.428 -13.012  1.00  0.45           H  
ATOM   4194 1HG2 THR A 286       4.201  -8.184 -15.223  1.00  0.45           H  
ATOM   4195 2HG2 THR A 286       4.929  -6.621 -15.662  1.00  0.45           H  
ATOM   4196 3HG2 THR A 286       5.759  -7.698 -14.515  1.00  0.45           H  
ATOM   4197  N   VAL A 287       6.418  -4.352 -14.625  1.00  0.20           N  
ATOM   4198  CA  VAL A 287       6.767  -3.413 -15.667  1.00  0.21           C  
ATOM   4199  C   VAL A 287       6.537  -4.120 -16.984  1.00  0.27           C  
ATOM   4200  O   VAL A 287       7.095  -5.192 -17.234  1.00  0.56           O  
ATOM   4201  CB  VAL A 287       8.228  -2.938 -15.550  1.00  0.32           C  
ATOM   4202  CG1 VAL A 287       8.536  -1.969 -16.682  1.00  0.32           C  
ATOM   4203  CG2 VAL A 287       8.465  -2.294 -14.194  1.00  0.32           C  
ATOM   4204  H   VAL A 287       7.135  -4.901 -14.178  1.00  0.24           H  
ATOM   4205  HA  VAL A 287       6.109  -2.546 -15.607  1.00  0.25           H  
ATOM   4206  HB  VAL A 287       8.891  -3.795 -15.662  1.00  0.38           H  
ATOM   4207 1HG1 VAL A 287       9.574  -1.645 -16.610  1.00  0.38           H  
ATOM   4208 2HG1 VAL A 287       8.373  -2.461 -17.641  1.00  0.38           H  
ATOM   4209 3HG1 VAL A 287       7.881  -1.100 -16.604  1.00  0.38           H  
ATOM   4210 1HG2 VAL A 287       9.504  -1.976 -14.122  1.00  0.38           H  
ATOM   4211 2HG2 VAL A 287       7.816  -1.433 -14.073  1.00  0.38           H  
ATOM   4212 3HG2 VAL A 287       8.252  -3.019 -13.410  1.00  0.38           H  
ATOM   4213  N   VAL A 288       5.676  -3.545 -17.809  1.00  0.42           N  
ATOM   4214  CA  VAL A 288       5.316  -4.165 -19.073  1.00  1.59           C  
ATOM   4215  C   VAL A 288       5.849  -3.379 -20.267  1.00  0.93           C  
ATOM   4216  O   VAL A 288       5.700  -3.799 -21.414  1.00  5.17           O  
ATOM   4217  CB  VAL A 288       3.785  -4.342 -19.171  1.00  2.39           C  
ATOM   4218  CG1 VAL A 288       3.296  -5.251 -18.050  1.00  2.39           C  
ATOM   4219  CG2 VAL A 288       3.090  -2.998 -19.088  1.00  2.39           C  
ATOM   4220  H   VAL A 288       5.268  -2.655 -17.557  1.00  0.50           H  
ATOM   4221  HA  VAL A 288       5.761  -5.160 -19.100  1.00  1.91           H  
ATOM   4222  HB  VAL A 288       3.546  -4.819 -20.119  1.00  2.86           H  
ATOM   4223 1HG1 VAL A 288       2.218  -5.388 -18.136  1.00  2.86           H  
ATOM   4224 2HG1 VAL A 288       3.792  -6.218 -18.125  1.00  2.86           H  
ATOM   4225 3HG1 VAL A 288       3.527  -4.798 -17.087  1.00  2.86           H  
ATOM   4226 1HG2 VAL A 288       2.013  -3.140 -19.169  1.00  2.86           H  
ATOM   4227 2HG2 VAL A 288       3.324  -2.525 -18.135  1.00  2.86           H  
ATOM   4228 3HG2 VAL A 288       3.435  -2.363 -19.904  1.00  2.86           H  
ATOM   4229  N   GLY A 289       6.503  -2.253 -20.011  1.00  1.91           N  
ATOM   4230  CA  GLY A 289       7.105  -1.545 -21.123  1.00  2.59           C  
ATOM   4231  C   GLY A 289       7.844  -0.279 -20.732  1.00  3.45           C  
ATOM   4232  O   GLY A 289       8.058  -0.002 -19.552  1.00 23.73           O  
ATOM   4233  H   GLY A 289       6.557  -1.880 -19.073  1.00  2.29           H  
ATOM   4234 1HA  GLY A 289       7.785  -2.213 -21.651  1.00  3.11           H  
ATOM   4235 2HA  GLY A 289       6.312  -1.288 -21.819  1.00  3.11           H  
ATOM   4236  N   TYR A 290       8.239   0.479 -21.748  1.00  1.26           N  
ATOM   4237  CA  TYR A 290       8.899   1.765 -21.558  1.00  6.60           C  
ATOM   4238  C   TYR A 290       8.906   2.577 -22.847  1.00  1.43           C  
ATOM   4239  O   TYR A 290       8.763   2.034 -23.946  1.00 16.14           O  
ATOM   4240  CB  TYR A 290      10.344   1.599 -21.069  1.00  9.90           C  
ATOM   4241  CG  TYR A 290      11.252   0.862 -22.030  1.00  9.90           C  
ATOM   4242  CD1 TYR A 290      11.862   1.545 -23.071  1.00  9.90           C  
ATOM   4243  CD2 TYR A 290      11.497  -0.487 -21.854  1.00  9.90           C  
ATOM   4244  CE1 TYR A 290      12.700   0.877 -23.940  1.00  9.90           C  
ATOM   4245  CE2 TYR A 290      12.338  -1.158 -22.718  1.00  9.90           C  
ATOM   4246  CZ  TYR A 290      12.937  -0.481 -23.764  1.00  9.90           C  
ATOM   4247  OH  TYR A 290      13.777  -1.150 -24.629  1.00  9.90           O  
ATOM   4248  H   TYR A 290       8.030   0.153 -22.682  1.00  1.51           H  
ATOM   4249  HA  TYR A 290       8.341   2.333 -20.814  1.00  7.92           H  
ATOM   4250 1HB  TYR A 290      10.778   2.581 -20.874  1.00 11.88           H  
ATOM   4251 2HB  TYR A 290      10.340   1.054 -20.127  1.00 11.88           H  
ATOM   4252  HD1 TYR A 290      11.677   2.611 -23.204  1.00 11.88           H  
ATOM   4253  HD2 TYR A 290      11.026  -1.013 -21.029  1.00 11.88           H  
ATOM   4254  HE1 TYR A 290      13.174   1.417 -24.758  1.00 11.88           H  
ATOM   4255  HE2 TYR A 290      12.529  -2.222 -22.576  1.00 11.88           H  
ATOM   4256  HH  TYR A 290      13.986  -0.584 -25.380  1.00 11.88           H  
ATOM   4257  N   GLY A 291       9.135   3.877 -22.709  1.00  8.35           N  
ATOM   4258  CA  GLY A 291       9.236   4.760 -23.857  1.00 13.97           C  
ATOM   4259  C   GLY A 291      10.410   5.714 -23.694  1.00  7.27           C  
ATOM   4260  O   GLY A 291      10.614   6.299 -22.628  1.00 10.79           O  
ATOM   4261  H   GLY A 291       9.235   4.259 -21.779  1.00 10.02           H  
ATOM   4262 1HA  GLY A 291       9.365   4.170 -24.764  1.00 16.76           H  
ATOM   4263 2HA  GLY A 291       8.312   5.324 -23.969  1.00 16.76           H  
ATOM   4264  N   THR A 292      11.178   5.887 -24.770  1.00 17.52           N  
ATOM   4265  CA  THR A 292      12.328   6.785 -24.738  1.00 23.42           C  
ATOM   4266  C   THR A 292      12.223   7.773 -25.890  1.00 33.25           C  
ATOM   4267  O   THR A 292      12.931   7.652 -26.888  1.00 70.68           O  
ATOM   4268  CB  THR A 292      13.671   6.026 -24.863  1.00 35.13           C  
ATOM   4269  OG1 THR A 292      13.694   5.285 -26.087  1.00 35.13           O  
ATOM   4270  CG2 THR A 292      13.846   5.047 -23.706  1.00 35.13           C  
ATOM   4271  H   THR A 292      10.966   5.379 -25.618  1.00 21.02           H  
ATOM   4272  HA  THR A 292      12.318   7.342 -23.806  1.00 28.10           H  
ATOM   4273  HB  THR A 292      14.493   6.742 -24.860  1.00 42.16           H  
ATOM   4274  HG1 THR A 292      13.002   4.620 -26.072  1.00 42.16           H  
ATOM   4275 1HG2 THR A 292      14.796   4.525 -23.815  1.00 42.16           H  
ATOM   4276 2HG2 THR A 292      13.836   5.589 -22.762  1.00 42.16           H  
ATOM   4277 3HG2 THR A 292      13.033   4.323 -23.716  1.00 42.16           H  
ATOM   4278  N   THR A 293      11.333   8.760 -25.743  1.00 42.87           N  
ATOM   4279  CA  THR A 293      11.007   9.764 -26.779  1.00 71.54           C  
ATOM   4280  C   THR A 293      12.080  10.838 -27.098  1.00 93.27           C  
ATOM   4281  O   THR A 293      11.752  12.018 -27.206  1.00 93.16           O  
ATOM   4282  CB  THR A 293       9.690  10.479 -26.394  1.00107.31           C  
ATOM   4283  OG1 THR A 293       9.825  11.115 -25.117  1.00107.31           O  
ATOM   4284  CG2 THR A 293       8.555   9.464 -26.326  1.00107.31           C  
ATOM   4285  H   THR A 293      10.826   8.806 -24.872  1.00 51.44           H  
ATOM   4286  HA  THR A 293      10.819   9.224 -27.703  1.00 85.85           H  
ATOM   4287  HB  THR A 293       9.454  11.234 -27.143  1.00128.77           H  
ATOM   4288  HG1 THR A 293      10.505  11.794 -25.158  1.00128.77           H  
ATOM   4289 1HG2 THR A 293       7.628   9.971 -26.058  1.00128.77           H  
ATOM   4290 2HG2 THR A 293       8.438   8.983 -27.296  1.00128.77           H  
ATOM   4291 3HG2 THR A 293       8.787   8.711 -25.574  1.00128.77           H  
ATOM   4292  N   SER A 294      13.352  10.423 -27.218  1.00168.29           N  
ATOM   4293  CA  SER A 294      14.525  11.259 -27.550  1.00236.53           C  
ATOM   4294  C   SER A 294      14.980  12.279 -26.484  1.00272.20           C  
ATOM   4295  O   SER A 294      16.083  12.820 -26.585  1.00350.28           O  
ATOM   4296  CB  SER A 294      14.281  12.002 -28.855  1.00354.80           C  
ATOM   4297  OG  SER A 294      14.057  11.109 -29.912  1.00354.80           O  
ATOM   4298  H   SER A 294      13.509   9.438 -27.118  1.00201.95           H  
ATOM   4299  HA  SER A 294      15.362  10.575 -27.713  1.00283.84           H  
ATOM   4300 1HB  SER A 294      13.429  12.670 -28.754  1.00425.75           H  
ATOM   4301 2HB  SER A 294      15.146  12.622 -29.083  1.00425.75           H  
ATOM   4302  HG  SER A 294      14.838  10.551 -29.952  1.00425.75           H  
ATOM   4303  N   ASP A 295      14.151  12.553 -25.485  1.00240.85           N  
ATOM   4304  CA  ASP A 295      14.487  13.495 -24.428  1.00282.22           C  
ATOM   4305  C   ASP A 295      15.061  12.768 -23.216  1.00235.90           C  
ATOM   4306  O   ASP A 295      15.253  11.554 -23.252  1.00249.33           O  
ATOM   4307  CB  ASP A 295      13.245  14.314 -24.072  1.00423.33           C  
ATOM   4308  CG  ASP A 295      12.140  13.470 -23.466  1.00423.33           C  
ATOM   4309  OD1 ASP A 295      12.447  12.463 -22.875  1.00423.33           O  
ATOM   4310  OD2 ASP A 295      10.995  13.823 -23.620  1.00423.33           O  
ATOM   4311  H   ASP A 295      13.256  12.096 -25.435  1.00289.02           H  
ATOM   4312  HA  ASP A 295      15.246  14.182 -24.804  1.00338.66           H  
ATOM   4313 1HB  ASP A 295      13.511  15.105 -23.369  1.00508.00           H  
ATOM   4314 2HB  ASP A 295      12.861  14.796 -24.971  1.00508.00           H  
ATOM   4315  N   GLY A 296      15.325  13.509 -22.141  1.00256.93           N  
ATOM   4316  CA  GLY A 296      15.852  12.915 -20.915  1.00263.51           C  
ATOM   4317  C   GLY A 296      14.772  12.735 -19.841  1.00198.28           C  
ATOM   4318  O   GLY A 296      15.085  12.672 -18.650  1.00196.02           O  
ATOM   4319  H   GLY A 296      15.157  14.504 -22.173  1.00308.32           H  
ATOM   4320 1HA  GLY A 296      16.299  11.947 -21.146  1.00316.21           H  
ATOM   4321 2HA  GLY A 296      16.650  13.545 -20.526  1.00316.21           H  
ATOM   4322  N   THR A 297      13.507  12.663 -20.263  1.00192.70           N  
ATOM   4323  CA  THR A 297      12.379  12.483 -19.352  1.00153.88           C  
ATOM   4324  C   THR A 297      11.532  11.293 -19.790  1.00 75.78           C  
ATOM   4325  O   THR A 297      10.309  11.394 -19.902  1.00122.86           O  
ATOM   4326  CB  THR A 297      11.491  13.745 -19.270  1.00230.82           C  
ATOM   4327  OG1 THR A 297      11.034  14.105 -20.578  1.00230.82           O  
ATOM   4328  CG2 THR A 297      12.258  14.913 -18.666  1.00230.82           C  
ATOM   4329  H   THR A 297      13.306  12.711 -21.254  1.00231.24           H  
ATOM   4330  HA  THR A 297      12.767  12.267 -18.356  1.00184.66           H  
ATOM   4331  HB  THR A 297      10.626  13.526 -18.645  1.00276.98           H  
ATOM   4332  HG1 THR A 297      10.769  13.315 -21.060  1.00276.98           H  
ATOM   4333 1HG2 THR A 297      11.606  15.785 -18.611  1.00276.98           H  
ATOM   4334 2HG2 THR A 297      12.596  14.648 -17.665  1.00276.98           H  
ATOM   4335 3HG2 THR A 297      13.119  15.146 -19.290  1.00276.98           H  
ATOM   4336  N   ASP A 298      12.229  10.193 -20.074  1.00 27.21           N  
ATOM   4337  CA  ASP A 298      11.695   8.883 -20.462  1.00 12.57           C  
ATOM   4338  C   ASP A 298      10.593   8.387 -19.513  1.00  6.74           C  
ATOM   4339  O   ASP A 298      10.369   8.970 -18.453  1.00  8.25           O  
ATOM   4340  CB  ASP A 298      12.841   7.874 -20.481  1.00 18.86           C  
ATOM   4341  CG  ASP A 298      13.870   8.144 -21.553  1.00 18.86           C  
ATOM   4342  OD1 ASP A 298      13.601   8.920 -22.436  1.00 18.86           O  
ATOM   4343  OD2 ASP A 298      14.931   7.570 -21.471  1.00 18.86           O  
ATOM   4344  H   ASP A 298      13.232  10.257 -19.972  1.00 32.65           H  
ATOM   4345  HA  ASP A 298      11.275   8.967 -21.464  1.00 15.08           H  
ATOM   4346 1HB  ASP A 298      13.356   7.905 -19.524  1.00 22.63           H  
ATOM   4347 2HB  ASP A 298      12.445   6.867 -20.615  1.00 22.63           H  
ATOM   4348  N   TYR A 299       9.920   7.292 -19.861  1.00  4.59           N  
ATOM   4349  CA  TYR A 299       8.938   6.771 -18.918  1.00  5.90           C  
ATOM   4350  C   TYR A 299       8.786   5.252 -18.957  1.00  3.85           C  
ATOM   4351  O   TYR A 299       9.133   4.593 -19.935  1.00  8.42           O  
ATOM   4352  CB  TYR A 299       7.574   7.417 -19.152  1.00  8.85           C  
ATOM   4353  CG  TYR A 299       6.944   7.050 -20.472  1.00  8.85           C  
ATOM   4354  CD1 TYR A 299       6.072   5.974 -20.548  1.00  8.85           C  
ATOM   4355  CD2 TYR A 299       7.240   7.790 -21.606  1.00  8.85           C  
ATOM   4356  CE1 TYR A 299       5.495   5.640 -21.756  1.00  8.85           C  
ATOM   4357  CE2 TYR A 299       6.663   7.456 -22.814  1.00  8.85           C  
ATOM   4358  CZ  TYR A 299       5.793   6.386 -22.891  1.00  8.85           C  
ATOM   4359  OH  TYR A 299       5.218   6.056 -24.097  1.00  8.85           O  
ATOM   4360  H   TYR A 299      10.093   6.835 -20.749  1.00  5.51           H  
ATOM   4361  HA  TYR A 299       9.276   7.036 -17.921  1.00  7.08           H  
ATOM   4362 1HB  TYR A 299       6.889   7.125 -18.355  1.00 10.62           H  
ATOM   4363 2HB  TYR A 299       7.676   8.501 -19.115  1.00 10.62           H  
ATOM   4364  HD1 TYR A 299       5.841   5.394 -19.654  1.00 10.62           H  
ATOM   4365  HD2 TYR A 299       7.926   8.634 -21.544  1.00 10.62           H  
ATOM   4366  HE1 TYR A 299       4.808   4.798 -21.820  1.00 10.62           H  
ATOM   4367  HE2 TYR A 299       6.894   8.037 -23.707  1.00 10.62           H  
ATOM   4368  HH  TYR A 299       4.658   5.284 -23.983  1.00 10.62           H  
ATOM   4369  N   TRP A 300       8.235   4.710 -17.876  1.00  1.67           N  
ATOM   4370  CA  TRP A 300       7.980   3.285 -17.740  1.00  2.59           C  
ATOM   4371  C   TRP A 300       6.507   3.003 -17.899  1.00  0.60           C  
ATOM   4372  O   TRP A 300       5.679   3.807 -17.484  1.00  0.86           O  
ATOM   4373  CB  TRP A 300       8.386   2.778 -16.361  1.00  3.88           C  
ATOM   4374  CG  TRP A 300       9.829   2.933 -16.047  1.00  3.88           C  
ATOM   4375  CD1 TRP A 300      10.390   3.896 -15.264  1.00  3.88           C  
ATOM   4376  CD2 TRP A 300      10.916   2.116 -16.525  1.00  3.88           C  
ATOM   4377  NE1 TRP A 300      11.747   3.722 -15.207  1.00  3.88           N  
ATOM   4378  CE2 TRP A 300      12.088   2.642 -15.977  1.00  3.88           C  
ATOM   4379  CE3 TRP A 300      10.986   0.998 -17.364  1.00  3.88           C  
ATOM   4380  CZ2 TRP A 300      13.325   2.092 -16.240  1.00  3.88           C  
ATOM   4381  CZ3 TRP A 300      12.228   0.450 -17.636  1.00  3.88           C  
ATOM   4382  CH2 TRP A 300      13.362   0.990 -17.087  1.00  3.88           C  
ATOM   4383  H   TRP A 300       8.002   5.316 -17.108  1.00  2.00           H  
ATOM   4384  HA  TRP A 300       8.533   2.746 -18.509  1.00  3.11           H  
ATOM   4385 1HB  TRP A 300       7.811   3.301 -15.603  1.00  4.66           H  
ATOM   4386 2HB  TRP A 300       8.137   1.720 -16.280  1.00  4.66           H  
ATOM   4387  HD1 TRP A 300       9.840   4.684 -14.753  1.00  4.66           H  
ATOM   4388  HE1 TRP A 300      12.393   4.301 -14.690  1.00  4.66           H  
ATOM   4389  HE3 TRP A 300      10.081   0.574 -17.800  1.00  4.66           H  
ATOM   4390  HZ2 TRP A 300      14.244   2.498 -15.817  1.00  4.66           H  
ATOM   4391  HZ3 TRP A 300      12.279  -0.417 -18.294  1.00  4.66           H  
ATOM   4392  HH2 TRP A 300      14.320   0.544 -17.317  1.00  4.66           H  
ATOM   4393  N   ILE A 301       6.175   1.850 -18.460  1.00  0.51           N  
ATOM   4394  CA  ILE A 301       4.782   1.435 -18.557  1.00  0.69           C  
ATOM   4395  C   ILE A 301       4.594   0.326 -17.533  1.00  0.51           C  
ATOM   4396  O   ILE A 301       5.180  -0.754 -17.664  1.00  0.61           O  
ATOM   4397  CB  ILE A 301       4.421   0.927 -19.958  1.00  1.03           C  
ATOM   4398  CG1 ILE A 301       4.699   2.008 -21.002  1.00  1.03           C  
ATOM   4399  CG2 ILE A 301       2.948   0.546 -19.986  1.00  1.03           C  
ATOM   4400  CD1 ILE A 301       4.591   1.512 -22.426  1.00  1.03           C  
ATOM   4401  H   ILE A 301       6.898   1.238 -18.800  1.00  0.61           H  
ATOM   4402  HA  ILE A 301       4.131   2.269 -18.298  1.00  0.83           H  
ATOM   4403  HB  ILE A 301       5.022   0.057 -20.203  1.00  1.24           H  
ATOM   4404 1HG1 ILE A 301       3.990   2.823 -20.865  1.00  1.24           H  
ATOM   4405 2HG1 ILE A 301       5.705   2.399 -20.850  1.00  1.24           H  
ATOM   4406 1HG2 ILE A 301       2.684   0.177 -20.977  1.00  1.24           H  
ATOM   4407 2HG2 ILE A 301       2.759  -0.228 -19.246  1.00  1.24           H  
ATOM   4408 3HG2 ILE A 301       2.344   1.422 -19.751  1.00  1.24           H  
ATOM   4409 1HD1 ILE A 301       4.800   2.332 -23.114  1.00  1.24           H  
ATOM   4410 2HD1 ILE A 301       5.312   0.710 -22.589  1.00  1.24           H  
ATOM   4411 3HD1 ILE A 301       3.585   1.137 -22.605  1.00  1.24           H  
ATOM   4412  N   VAL A 302       3.809   0.607 -16.494  1.00  0.48           N  
ATOM   4413  CA  VAL A 302       3.664  -0.321 -15.382  1.00  0.43           C  
ATOM   4414  C   VAL A 302       2.231  -0.791 -15.091  1.00  0.29           C  
ATOM   4415  O   VAL A 302       1.295   0.006 -15.014  1.00  0.30           O  
ATOM   4416  CB  VAL A 302       4.247   0.348 -14.134  1.00  0.65           C  
ATOM   4417  CG1 VAL A 302       4.067  -0.542 -12.938  1.00  0.65           C  
ATOM   4418  CG2 VAL A 302       5.719   0.660 -14.355  1.00  0.65           C  
ATOM   4419  H   VAL A 302       3.341   1.504 -16.433  1.00  0.58           H  
ATOM   4420  HA  VAL A 302       4.265  -1.202 -15.607  1.00  0.52           H  
ATOM   4421  HB  VAL A 302       3.712   1.270 -13.945  1.00  0.77           H  
ATOM   4422 1HG1 VAL A 302       4.471  -0.044 -12.057  1.00  0.77           H  
ATOM   4423 2HG1 VAL A 302       3.006  -0.740 -12.785  1.00  0.77           H  
ATOM   4424 3HG1 VAL A 302       4.594  -1.483 -13.098  1.00  0.77           H  
ATOM   4425 1HG2 VAL A 302       6.127   1.141 -13.468  1.00  0.77           H  
ATOM   4426 2HG2 VAL A 302       6.253  -0.266 -14.547  1.00  0.77           H  
ATOM   4427 3HG2 VAL A 302       5.832   1.326 -15.209  1.00  0.77           H  
ATOM   4428  N   LYS A 303       2.079  -2.109 -14.927  1.00  0.27           N  
ATOM   4429  CA  LYS A 303       0.802  -2.752 -14.614  1.00  0.24           C  
ATOM   4430  C   LYS A 303       0.565  -2.809 -13.099  1.00  0.35           C  
ATOM   4431  O   LYS A 303       1.394  -3.333 -12.348  1.00  0.67           O  
ATOM   4432  CB  LYS A 303       0.764  -4.186 -15.188  1.00  0.36           C  
ATOM   4433  CG  LYS A 303      -0.588  -4.892 -15.061  1.00  0.36           C  
ATOM   4434  CD  LYS A 303      -0.578  -6.326 -15.618  1.00  0.36           C  
ATOM   4435  CE  LYS A 303      -1.994  -6.913 -15.613  1.00  0.36           C  
ATOM   4436  NZ  LYS A 303      -2.072  -8.350 -15.984  1.00  0.36           N  
ATOM   4437  H   LYS A 303       2.890  -2.699 -15.004  1.00  0.32           H  
ATOM   4438  HA  LYS A 303      -0.004  -2.168 -15.053  1.00  0.29           H  
ATOM   4439 1HB  LYS A 303       1.026  -4.159 -16.246  1.00  0.43           H  
ATOM   4440 2HB  LYS A 303       1.511  -4.799 -14.684  1.00  0.43           H  
ATOM   4441 1HG  LYS A 303      -0.881  -4.922 -14.011  1.00  0.43           H  
ATOM   4442 2HG  LYS A 303      -1.335  -4.318 -15.607  1.00  0.43           H  
ATOM   4443 1HD  LYS A 303      -0.193  -6.321 -16.638  1.00  0.43           H  
ATOM   4444 2HD  LYS A 303       0.070  -6.953 -15.005  1.00  0.43           H  
ATOM   4445 1HE  LYS A 303      -2.429  -6.787 -14.629  1.00  0.43           H  
ATOM   4446 2HE  LYS A 303      -2.588  -6.353 -16.333  1.00  0.43           H  
ATOM   4447 1HZ  LYS A 303      -3.054  -8.627 -15.967  1.00  0.43           H  
ATOM   4448 2HZ  LYS A 303      -1.705  -8.483 -16.917  1.00  0.43           H  
ATOM   4449 3HZ  LYS A 303      -1.547  -8.912 -15.331  1.00  0.43           H  
ATOM   4450  N   ASN A 304      -0.585  -2.300 -12.652  1.00  0.51           N  
ATOM   4451  CA  ASN A 304      -0.946  -2.344 -11.234  1.00  0.86           C  
ATOM   4452  C   ASN A 304      -2.094  -3.316 -11.027  1.00  0.53           C  
ATOM   4453  O   ASN A 304      -2.638  -3.844 -11.993  1.00  0.65           O  
ATOM   4454  CB  ASN A 304      -1.325  -0.975 -10.716  1.00  1.29           C  
ATOM   4455  CG  ASN A 304      -0.178  -0.023 -10.724  1.00  1.29           C  
ATOM   4456  OD1 ASN A 304       0.031   0.668 -11.724  1.00  1.29           O  
ATOM   4457  ND2 ASN A 304       0.557   0.048  -9.646  1.00  1.29           N  
ATOM   4458  H   ASN A 304      -1.232  -1.854 -13.292  1.00  0.61           H  
ATOM   4459  HA  ASN A 304      -0.095  -2.716 -10.662  1.00  1.03           H  
ATOM   4460 1HB  ASN A 304      -2.133  -0.563 -11.320  1.00  1.55           H  
ATOM   4461 2HB  ASN A 304      -1.690  -1.066  -9.696  1.00  1.55           H  
ATOM   4462 1HD2 ASN A 304       1.330   0.680  -9.614  1.00  1.55           H  
ATOM   4463 2HD2 ASN A 304       0.359  -0.527  -8.846  1.00  1.55           H  
ATOM   4464  N   SER A 305      -2.449  -3.561  -9.766  1.00  0.56           N  
ATOM   4465  CA  SER A 305      -3.515  -4.501  -9.430  1.00  1.09           C  
ATOM   4466  C   SER A 305      -4.710  -3.812  -8.802  1.00  0.34           C  
ATOM   4467  O   SER A 305      -5.283  -4.306  -7.825  1.00  0.36           O  
ATOM   4468  CB  SER A 305      -3.029  -5.531  -8.468  1.00  1.64           C  
ATOM   4469  OG  SER A 305      -2.610  -4.940  -7.272  1.00  1.64           O  
ATOM   4470  H   SER A 305      -1.959  -3.090  -9.017  1.00  0.67           H  
ATOM   4471  HA  SER A 305      -3.844  -4.994 -10.346  1.00  1.31           H  
ATOM   4472 1HB  SER A 305      -3.831  -6.233  -8.289  1.00  1.96           H  
ATOM   4473 2HB  SER A 305      -2.205  -6.077  -8.908  1.00  1.96           H  
ATOM   4474  HG  SER A 305      -1.872  -4.374  -7.507  1.00  1.96           H  
ATOM   4475  N   TRP A 306      -5.075  -2.658  -9.343  1.00  0.38           N  
ATOM   4476  CA  TRP A 306      -6.182  -1.900  -8.795  1.00  0.55           C  
ATOM   4477  C   TRP A 306      -7.386  -1.891  -9.727  1.00  0.63           C  
ATOM   4478  O   TRP A 306      -8.249  -1.017  -9.619  1.00  0.98           O  
ATOM   4479  CB  TRP A 306      -5.752  -0.457  -8.561  1.00  0.83           C  
ATOM   4480  CG  TRP A 306      -4.576  -0.318  -7.664  1.00  0.83           C  
ATOM   4481  CD1 TRP A 306      -3.391   0.292  -7.942  1.00  0.83           C  
ATOM   4482  CD2 TRP A 306      -4.444  -0.858  -6.338  1.00  0.83           C  
ATOM   4483  NE1 TRP A 306      -2.546   0.192  -6.871  1.00  0.83           N  
ATOM   4484  CE2 TRP A 306      -3.176  -0.508  -5.882  1.00  0.83           C  
ATOM   4485  CE3 TRP A 306      -5.291  -1.607  -5.519  1.00  0.83           C  
ATOM   4486  CZ2 TRP A 306      -2.727  -0.868  -4.629  1.00  0.83           C  
ATOM   4487  CZ3 TRP A 306      -4.838  -1.977  -4.270  1.00  0.83           C  
ATOM   4488  CH2 TRP A 306      -3.594  -1.613  -3.843  1.00  0.83           C  
ATOM   4489  H   TRP A 306      -4.576  -2.299 -10.144  1.00  0.46           H  
ATOM   4490  HA  TRP A 306      -6.479  -2.349  -7.848  1.00  0.66           H  
ATOM   4491 1HB  TRP A 306      -5.492  -0.006  -9.517  1.00  0.99           H  
ATOM   4492 2HB  TRP A 306      -6.580   0.111  -8.140  1.00  0.99           H  
ATOM   4493  HD1 TRP A 306      -3.150   0.790  -8.877  1.00  0.99           H  
ATOM   4494  HE1 TRP A 306      -1.610   0.562  -6.821  1.00  0.99           H  
ATOM   4495  HE3 TRP A 306      -6.284  -1.897  -5.860  1.00  0.99           H  
ATOM   4496  HZ2 TRP A 306      -1.737  -0.597  -4.262  1.00  0.99           H  
ATOM   4497  HZ3 TRP A 306      -5.499  -2.566  -3.634  1.00  0.99           H  
ATOM   4498  HH2 TRP A 306      -3.276  -1.917  -2.851  1.00  0.99           H  
ATOM   4499  N   GLY A 307      -7.436  -2.850 -10.653  1.00  0.57           N  
ATOM   4500  CA  GLY A 307      -8.515  -2.905 -11.626  1.00  0.80           C  
ATOM   4501  C   GLY A 307      -8.381  -1.795 -12.673  1.00  0.75           C  
ATOM   4502  O   GLY A 307      -7.503  -0.934 -12.593  1.00  1.93           O  
ATOM   4503  H   GLY A 307      -6.737  -3.583 -10.675  1.00  0.68           H  
ATOM   4504 1HA  GLY A 307      -8.511  -3.878 -12.120  1.00  0.96           H  
ATOM   4505 2HA  GLY A 307      -9.471  -2.811 -11.113  1.00  0.96           H  
ATOM   4506  N   THR A 308      -9.304  -1.784 -13.634  1.00  0.46           N  
ATOM   4507  CA  THR A 308      -9.349  -0.740 -14.659  1.00  0.41           C  
ATOM   4508  C   THR A 308      -9.988   0.546 -14.133  1.00  0.24           C  
ATOM   4509  O   THR A 308      -9.985   1.578 -14.803  1.00  0.35           O  
ATOM   4510  CB  THR A 308     -10.100  -1.226 -15.907  1.00  0.61           C  
ATOM   4511  OG1 THR A 308     -11.439  -1.596 -15.548  1.00  0.61           O  
ATOM   4512  CG2 THR A 308      -9.379  -2.419 -16.516  1.00  0.61           C  
ATOM   4513  H   THR A 308      -9.996  -2.521 -13.657  1.00  0.55           H  
ATOM   4514  HA  THR A 308      -8.329  -0.512 -14.951  1.00  0.49           H  
ATOM   4515  HB  THR A 308     -10.143  -0.422 -16.640  1.00  0.74           H  
ATOM   4516  HG1 THR A 308     -11.914  -1.880 -16.334  1.00  0.74           H  
ATOM   4517 1HG2 THR A 308      -9.917  -2.754 -17.403  1.00  0.74           H  
ATOM   4518 2HG2 THR A 308      -8.366  -2.127 -16.794  1.00  0.74           H  
ATOM   4519 3HG2 THR A 308      -9.337  -3.229 -15.790  1.00  0.74           H  
ATOM   4520  N   SER A 309     -10.522   0.470 -12.914  1.00  0.34           N  
ATOM   4521  CA  SER A 309     -11.130   1.582 -12.204  1.00  0.42           C  
ATOM   4522  C   SER A 309     -10.096   2.568 -11.626  1.00  0.54           C  
ATOM   4523  O   SER A 309     -10.471   3.614 -11.086  1.00  3.49           O  
ATOM   4524  CB  SER A 309     -11.998   1.034 -11.096  1.00  0.63           C  
ATOM   4525  OG  SER A 309     -11.225   0.402 -10.113  1.00  0.63           O  
ATOM   4526  H   SER A 309     -10.509  -0.417 -12.437  1.00  0.41           H  
ATOM   4527  HA  SER A 309     -11.762   2.126 -12.907  1.00  0.50           H  
ATOM   4528 1HB  SER A 309     -12.566   1.842 -10.648  1.00  0.76           H  
ATOM   4529 2HB  SER A 309     -12.711   0.324 -11.513  1.00  0.76           H  
ATOM   4530  HG  SER A 309     -10.667  -0.230 -10.575  1.00  0.76           H  
ATOM   4531  N   TRP A 310      -8.804   2.230 -11.721  1.00  1.07           N  
ATOM   4532  CA  TRP A 310      -7.750   3.098 -11.212  1.00  0.95           C  
ATOM   4533  C   TRP A 310      -6.693   3.446 -12.254  1.00  0.66           C  
ATOM   4534  O   TRP A 310      -6.210   2.565 -12.957  1.00  0.58           O  
ATOM   4535  CB  TRP A 310      -7.052   2.417 -10.058  1.00  1.42           C  
ATOM   4536  CG  TRP A 310      -5.899   3.200  -9.532  1.00  1.42           C  
ATOM   4537  CD1 TRP A 310      -5.940   4.106  -8.530  1.00  1.42           C  
ATOM   4538  CD2 TRP A 310      -4.528   3.176  -9.998  1.00  1.42           C  
ATOM   4539  NE1 TRP A 310      -4.702   4.641  -8.316  1.00  1.42           N  
ATOM   4540  CE2 TRP A 310      -3.819   4.084  -9.209  1.00  1.42           C  
ATOM   4541  CE3 TRP A 310      -3.859   2.471 -11.008  1.00  1.42           C  
ATOM   4542  CZ2 TRP A 310      -2.466   4.307  -9.392  1.00  1.42           C  
ATOM   4543  CZ3 TRP A 310      -2.504   2.702 -11.193  1.00  1.42           C  
ATOM   4544  CH2 TRP A 310      -1.828   3.593 -10.401  1.00  1.42           C  
ATOM   4545  H   TRP A 310      -8.525   1.347 -12.141  1.00  1.28           H  
ATOM   4546  HA  TRP A 310      -8.205   4.023 -10.863  1.00  1.14           H  
ATOM   4547 1HB  TRP A 310      -7.759   2.245  -9.246  1.00  1.71           H  
ATOM   4548 2HB  TRP A 310      -6.692   1.448 -10.393  1.00  1.71           H  
ATOM   4549  HD1 TRP A 310      -6.836   4.368  -7.977  1.00  1.71           H  
ATOM   4550  HE1 TRP A 310      -4.510   5.341  -7.612  1.00  1.71           H  
ATOM   4551  HE3 TRP A 310      -4.394   1.760 -11.637  1.00  1.71           H  
ATOM   4552  HZ2 TRP A 310      -1.903   5.009  -8.781  1.00  1.71           H  
ATOM   4553  HZ3 TRP A 310      -1.988   2.153 -11.982  1.00  1.71           H  
ATOM   4554  HH2 TRP A 310      -0.763   3.749 -10.564  1.00  1.71           H  
ATOM   4555  N   GLY A 311      -6.304   4.720 -12.319  1.00  0.94           N  
ATOM   4556  CA  GLY A 311      -5.241   5.164 -13.221  1.00  0.94           C  
ATOM   4557  C   GLY A 311      -5.597   4.998 -14.688  1.00  0.86           C  
ATOM   4558  O   GLY A 311      -6.765   5.091 -15.071  1.00  1.00           O  
ATOM   4559  H   GLY A 311      -6.749   5.401 -11.720  1.00  1.13           H  
ATOM   4560 1HA  GLY A 311      -5.020   6.211 -13.023  1.00  1.13           H  
ATOM   4561 2HA  GLY A 311      -4.332   4.604 -13.006  1.00  1.13           H  
ATOM   4562  N   GLU A 312      -4.578   4.766 -15.523  1.00  0.83           N  
ATOM   4563  CA  GLU A 312      -4.776   4.601 -16.964  1.00  0.92           C  
ATOM   4564  C   GLU A 312      -5.291   3.209 -17.229  1.00  0.64           C  
ATOM   4565  O   GLU A 312      -4.544   2.350 -17.682  1.00  0.76           O  
ATOM   4566  CB  GLU A 312      -3.474   4.830 -17.754  1.00  1.38           C  
ATOM   4567  CG  GLU A 312      -2.900   6.238 -17.665  1.00  1.38           C  
ATOM   4568  CD  GLU A 312      -1.711   6.478 -18.575  1.00  1.38           C  
ATOM   4569  OE1 GLU A 312      -1.289   5.566 -19.250  1.00  1.38           O  
ATOM   4570  OE2 GLU A 312      -1.226   7.587 -18.610  1.00  1.38           O  
ATOM   4571  H   GLU A 312      -3.642   4.665 -15.157  1.00  1.00           H  
ATOM   4572  HA  GLU A 312      -5.525   5.318 -17.302  1.00  1.10           H  
ATOM   4573 1HB  GLU A 312      -2.709   4.139 -17.399  1.00  1.66           H  
ATOM   4574 2HB  GLU A 312      -3.648   4.609 -18.807  1.00  1.66           H  
ATOM   4575 1HG  GLU A 312      -3.684   6.953 -17.914  1.00  1.66           H  
ATOM   4576 2HG  GLU A 312      -2.597   6.417 -16.635  1.00  1.66           H  
ATOM   4577  N   GLN A 313      -6.552   2.973 -16.883  1.00  0.60           N  
ATOM   4578  CA  GLN A 313      -7.168   1.657 -16.974  1.00  0.58           C  
ATOM   4579  C   GLN A 313      -6.306   0.612 -16.279  1.00  0.49           C  
ATOM   4580  O   GLN A 313      -6.060  -0.465 -16.824  1.00  0.56           O  
ATOM   4581  CB  GLN A 313      -7.395   1.259 -18.434  1.00  0.87           C  
ATOM   4582  CG  GLN A 313      -8.380   2.148 -19.170  1.00  0.87           C  
ATOM   4583  CD  GLN A 313      -9.805   1.948 -18.689  1.00  0.87           C  
ATOM   4584  OE1 GLN A 313     -10.385   0.873 -18.860  1.00  0.87           O  
ATOM   4585  NE2 GLN A 313     -10.376   2.984 -18.086  1.00  0.87           N  
ATOM   4586  H   GLN A 313      -7.092   3.748 -16.519  1.00  0.72           H  
ATOM   4587  HA  GLN A 313      -8.132   1.691 -16.468  1.00  0.70           H  
ATOM   4588 1HB  GLN A 313      -6.450   1.285 -18.974  1.00  1.04           H  
ATOM   4589 2HB  GLN A 313      -7.769   0.237 -18.477  1.00  1.04           H  
ATOM   4590 1HG  GLN A 313      -8.108   3.190 -19.006  1.00  1.04           H  
ATOM   4591 2HG  GLN A 313      -8.342   1.913 -20.234  1.00  1.04           H  
ATOM   4592 1HE2 GLN A 313     -11.315   2.910 -17.746  1.00  1.04           H  
ATOM   4593 2HE2 GLN A 313      -9.869   3.838 -17.967  1.00  1.04           H  
ATOM   4594  N   GLY A 314      -5.878   0.933 -15.057  1.00  0.50           N  
ATOM   4595  CA  GLY A 314      -5.075   0.052 -14.225  1.00  0.61           C  
ATOM   4596  C   GLY A 314      -3.558   0.195 -14.421  1.00  0.53           C  
ATOM   4597  O   GLY A 314      -2.786  -0.475 -13.731  1.00  1.81           O  
ATOM   4598  H   GLY A 314      -6.124   1.830 -14.666  1.00  0.60           H  
ATOM   4599 1HA  GLY A 314      -5.311   0.250 -13.180  1.00  0.73           H  
ATOM   4600 2HA  GLY A 314      -5.383  -0.971 -14.407  1.00  0.73           H  
ATOM   4601  N   TYR A 315      -3.127   1.060 -15.337  1.00  0.56           N  
ATOM   4602  CA  TYR A 315      -1.704   1.240 -15.572  1.00  0.54           C  
ATOM   4603  C   TYR A 315      -1.213   2.607 -15.097  1.00  0.68           C  
ATOM   4604  O   TYR A 315      -1.988   3.552 -14.936  1.00  0.87           O  
ATOM   4605  CB  TYR A 315      -1.384   1.083 -17.068  1.00  0.81           C  
ATOM   4606  CG  TYR A 315      -1.675  -0.291 -17.644  1.00  0.81           C  
ATOM   4607  CD1 TYR A 315      -2.895  -0.538 -18.257  1.00  0.81           C  
ATOM   4608  CD2 TYR A 315      -0.729  -1.301 -17.564  1.00  0.81           C  
ATOM   4609  CE1 TYR A 315      -3.167  -1.783 -18.785  1.00  0.81           C  
ATOM   4610  CE2 TYR A 315      -1.001  -2.552 -18.084  1.00  0.81           C  
ATOM   4611  CZ  TYR A 315      -2.218  -2.794 -18.693  1.00  0.81           C  
ATOM   4612  OH  TYR A 315      -2.497  -4.035 -19.215  1.00  0.81           O  
ATOM   4613  H   TYR A 315      -3.773   1.576 -15.913  1.00  0.67           H  
ATOM   4614  HA  TYR A 315      -1.161   0.480 -15.011  1.00  0.65           H  
ATOM   4615 1HB  TYR A 315      -1.961   1.814 -17.635  1.00  0.97           H  
ATOM   4616 2HB  TYR A 315      -0.331   1.302 -17.236  1.00  0.97           H  
ATOM   4617  HD1 TYR A 315      -3.641   0.250 -18.325  1.00  0.97           H  
ATOM   4618  HD2 TYR A 315       0.230  -1.109 -17.087  1.00  0.97           H  
ATOM   4619  HE1 TYR A 315      -4.127  -1.972 -19.265  1.00  0.97           H  
ATOM   4620  HE2 TYR A 315      -0.257  -3.345 -18.017  1.00  0.97           H  
ATOM   4621  HH  TYR A 315      -3.380  -4.030 -19.593  1.00  0.97           H  
ATOM   4622  N   ILE A 316       0.095   2.710 -14.896  1.00  0.81           N  
ATOM   4623  CA  ILE A 316       0.710   3.969 -14.497  1.00  1.03           C  
ATOM   4624  C   ILE A 316       1.975   4.206 -15.271  1.00  0.78           C  
ATOM   4625  O   ILE A 316       2.780   3.293 -15.470  1.00  1.19           O  
ATOM   4626  CB  ILE A 316       1.035   3.998 -12.979  1.00  1.54           C  
ATOM   4627  CG1 ILE A 316       1.593   5.367 -12.553  1.00  1.54           C  
ATOM   4628  CG2 ILE A 316       2.058   2.937 -12.643  1.00  1.54           C  
ATOM   4629  CD1 ILE A 316       1.601   5.604 -11.059  1.00  1.54           C  
ATOM   4630  H   ILE A 316       0.674   1.889 -15.022  1.00  0.97           H  
ATOM   4631  HA  ILE A 316       0.022   4.779 -14.724  1.00  1.24           H  
ATOM   4632  HB  ILE A 316       0.124   3.816 -12.420  1.00  1.85           H  
ATOM   4633 1HG1 ILE A 316       2.619   5.449 -12.910  1.00  1.85           H  
ATOM   4634 2HG1 ILE A 316       1.017   6.149 -13.018  1.00  1.85           H  
ATOM   4635 1HG2 ILE A 316       2.266   2.956 -11.574  1.00  1.85           H  
ATOM   4636 2HG2 ILE A 316       1.675   1.958 -12.923  1.00  1.85           H  
ATOM   4637 3HG2 ILE A 316       2.976   3.138 -13.195  1.00  1.85           H  
ATOM   4638 1HD1 ILE A 316       2.017   6.590 -10.851  1.00  1.85           H  
ATOM   4639 2HD1 ILE A 316       0.581   5.554 -10.678  1.00  1.85           H  
ATOM   4640 3HD1 ILE A 316       2.209   4.843 -10.573  1.00  1.85           H  
ATOM   4641  N   ARG A 317       2.160   5.440 -15.718  1.00  0.63           N  
ATOM   4642  CA  ARG A 317       3.406   5.733 -16.390  1.00  0.93           C  
ATOM   4643  C   ARG A 317       4.318   6.337 -15.350  1.00  0.94           C  
ATOM   4644  O   ARG A 317       3.859   7.096 -14.501  1.00  1.90           O  
ATOM   4645  CB  ARG A 317       3.219   6.674 -17.562  1.00  1.40           C  
ATOM   4646  CG  ARG A 317       2.295   6.152 -18.641  1.00  1.40           C  
ATOM   4647  CD  ARG A 317       2.213   7.071 -19.801  1.00  1.40           C  
ATOM   4648  NE  ARG A 317       1.156   6.670 -20.715  1.00  1.40           N  
ATOM   4649  CZ  ARG A 317       1.065   7.040 -22.006  1.00  1.40           C  
ATOM   4650  NH1 ARG A 317       2.000   7.787 -22.554  1.00  1.40           N  
ATOM   4651  NH2 ARG A 317       0.026   6.647 -22.721  1.00  1.40           N  
ATOM   4652  H   ARG A 317       1.449   6.154 -15.573  1.00  0.76           H  
ATOM   4653  HA  ARG A 317       3.832   4.809 -16.754  1.00  1.12           H  
ATOM   4654 1HB  ARG A 317       2.812   7.611 -17.216  1.00  1.67           H  
ATOM   4655 2HB  ARG A 317       4.185   6.882 -18.023  1.00  1.67           H  
ATOM   4656 1HG  ARG A 317       2.656   5.186 -18.994  1.00  1.67           H  
ATOM   4657 2HG  ARG A 317       1.290   6.035 -18.232  1.00  1.67           H  
ATOM   4658 1HD  ARG A 317       1.998   8.080 -19.453  1.00  1.67           H  
ATOM   4659 2HD  ARG A 317       3.157   7.064 -20.344  1.00  1.67           H  
ATOM   4660  HE  ARG A 317       0.396   6.113 -20.329  1.00  1.67           H  
ATOM   4661 1HH1 ARG A 317       2.793   8.086 -22.004  1.00  1.67           H  
ATOM   4662 2HH1 ARG A 317       1.925   8.061 -23.522  1.00  1.67           H  
ATOM   4663 1HH2 ARG A 317      -0.692   6.079 -22.290  1.00  1.67           H  
ATOM   4664 2HH2 ARG A 317      -0.056   6.920 -23.688  1.00  1.67           H  
ATOM   4665  N   MET A 318       5.595   5.995 -15.396  1.00  1.28           N  
ATOM   4666  CA  MET A 318       6.522   6.485 -14.378  1.00  1.61           C  
ATOM   4667  C   MET A 318       7.742   7.143 -14.986  1.00  1.53           C  
ATOM   4668  O   MET A 318       8.370   6.593 -15.880  1.00  2.66           O  
ATOM   4669  CB  MET A 318       6.934   5.322 -13.474  1.00  2.42           C  
ATOM   4670  CG  MET A 318       5.801   4.726 -12.647  1.00  2.42           C  
ATOM   4671  SD  MET A 318       6.339   3.331 -11.639  1.00  2.42           S  
ATOM   4672  CE  MET A 318       7.444   4.146 -10.494  1.00  2.42           C  
ATOM   4673  H   MET A 318       5.905   5.365 -16.127  1.00  1.54           H  
ATOM   4674  HA  MET A 318       6.010   7.235 -13.776  1.00  1.93           H  
ATOM   4675 1HB  MET A 318       7.348   4.523 -14.078  1.00  2.90           H  
ATOM   4676 2HB  MET A 318       7.717   5.644 -12.790  1.00  2.90           H  
ATOM   4677 1HG  MET A 318       5.389   5.490 -11.988  1.00  2.90           H  
ATOM   4678 2HG  MET A 318       5.007   4.381 -13.308  1.00  2.90           H  
ATOM   4679 1HE  MET A 318       7.857   3.412  -9.802  1.00  2.90           H  
ATOM   4680 2HE  MET A 318       8.256   4.622 -11.046  1.00  2.90           H  
ATOM   4681 3HE  MET A 318       6.893   4.902  -9.936  1.00  2.90           H  
ATOM   4682  N   GLN A 319       8.095   8.321 -14.492  1.00  1.41           N  
ATOM   4683  CA  GLN A 319       9.229   9.052 -15.045  1.00  1.78           C  
ATOM   4684  C   GLN A 319      10.574   8.366 -14.825  1.00  2.16           C  
ATOM   4685  O   GLN A 319      10.908   7.929 -13.722  1.00  4.31           O  
ATOM   4686  CB  GLN A 319       9.287  10.467 -14.475  1.00  2.67           C  
ATOM   4687  CG  GLN A 319      10.352  11.336 -15.122  1.00  2.67           C  
ATOM   4688  CD  GLN A 319      10.300  12.767 -14.636  1.00  2.67           C  
ATOM   4689  OE1 GLN A 319       9.589  13.083 -13.680  1.00  2.67           O  
ATOM   4690  NE2 GLN A 319      11.053  13.645 -15.287  1.00  2.67           N  
ATOM   4691  H   GLN A 319       7.545   8.747 -13.757  1.00  1.69           H  
ATOM   4692  HA  GLN A 319       9.080   9.131 -16.121  1.00  2.14           H  
ATOM   4693 1HB  GLN A 319       8.323  10.956 -14.608  1.00  3.20           H  
ATOM   4694 2HB  GLN A 319       9.488  10.422 -13.405  1.00  3.20           H  
ATOM   4695 1HG  GLN A 319      11.334  10.929 -14.883  1.00  3.20           H  
ATOM   4696 2HG  GLN A 319      10.201  11.334 -16.202  1.00  3.20           H  
ATOM   4697 1HE2 GLN A 319      11.058  14.605 -15.006  1.00  3.20           H  
ATOM   4698 2HE2 GLN A 319      11.617  13.346 -16.057  1.00  3.20           H  
ATOM   4699  N   ARG A 320      11.335   8.306 -15.909  1.00  2.05           N  
ATOM   4700  CA  ARG A 320      12.670   7.732 -15.995  1.00  2.80           C  
ATOM   4701  C   ARG A 320      13.676   8.823 -16.380  1.00  1.85           C  
ATOM   4702  O   ARG A 320      13.376   9.683 -17.208  1.00  3.43           O  
ATOM   4703  CB  ARG A 320      12.695   6.622 -17.041  1.00  4.20           C  
ATOM   4704  CG  ARG A 320      14.031   5.933 -17.252  1.00  4.20           C  
ATOM   4705  CD  ARG A 320      13.984   4.916 -18.339  1.00  4.20           C  
ATOM   4706  NE  ARG A 320      15.236   4.183 -18.427  1.00  4.20           N  
ATOM   4707  CZ  ARG A 320      16.311   4.536 -19.162  1.00  4.20           C  
ATOM   4708  NH1 ARG A 320      16.310   5.610 -19.924  1.00  4.20           N  
ATOM   4709  NH2 ARG A 320      17.397   3.783 -19.116  1.00  4.20           N  
ATOM   4710  H   ARG A 320      10.952   8.684 -16.760  1.00  2.46           H  
ATOM   4711  HA  ARG A 320      12.945   7.321 -15.022  1.00  3.36           H  
ATOM   4712 1HB  ARG A 320      11.979   5.855 -16.759  1.00  5.04           H  
ATOM   4713 2HB  ARG A 320      12.368   7.015 -17.991  1.00  5.04           H  
ATOM   4714 1HG  ARG A 320      14.791   6.671 -17.511  1.00  5.04           H  
ATOM   4715 2HG  ARG A 320      14.318   5.426 -16.332  1.00  5.04           H  
ATOM   4716 1HD  ARG A 320      13.180   4.207 -18.153  1.00  5.04           H  
ATOM   4717 2HD  ARG A 320      13.815   5.411 -19.293  1.00  5.04           H  
ATOM   4718  HE  ARG A 320      15.316   3.344 -17.868  1.00  5.04           H  
ATOM   4719 1HH1 ARG A 320      15.498   6.211 -20.004  1.00  5.04           H  
ATOM   4720 2HH1 ARG A 320      17.132   5.844 -20.459  1.00  5.04           H  
ATOM   4721 1HH2 ARG A 320      17.413   2.955 -18.537  1.00  5.04           H  
ATOM   4722 2HH2 ARG A 320      18.208   4.038 -19.659  1.00  5.04           H  
ATOM   4723  N   GLY A 321      14.861   8.799 -15.778  1.00  2.20           N  
ATOM   4724  CA  GLY A 321      15.879   9.800 -16.084  1.00  3.56           C  
ATOM   4725  C   GLY A 321      15.977  10.857 -14.993  1.00  4.61           C  
ATOM   4726  O   GLY A 321      16.245  12.026 -15.270  1.00  6.42           O  
ATOM   4727  H   GLY A 321      15.073   8.074 -15.103  1.00  2.64           H  
ATOM   4728 1HA  GLY A 321      16.844   9.305 -16.202  1.00  4.27           H  
ATOM   4729 2HA  GLY A 321      15.648  10.276 -17.036  1.00  4.27           H  
ATOM   4730  N   LEU A 322      15.753  10.440 -13.750  1.00  4.89           N  
ATOM   4731  CA  LEU A 322      15.797  11.344 -12.607  1.00  6.45           C  
ATOM   4732  C   LEU A 322      17.202  11.514 -12.027  1.00  6.46           C  
ATOM   4733  O   LEU A 322      17.411  12.351 -11.149  1.00  8.30           O  
ATOM   4734  CB  LEU A 322      14.870  10.820 -11.508  1.00  9.68           C  
ATOM   4735  CG  LEU A 322      13.387  10.757 -11.872  1.00  9.68           C  
ATOM   4736  CD1 LEU A 322      12.619  10.112 -10.736  1.00  9.68           C  
ATOM   4737  CD2 LEU A 322      12.880  12.162 -12.132  1.00  9.68           C  
ATOM   4738  H   LEU A 322      15.541   9.464 -13.590  1.00  5.87           H  
ATOM   4739  HA  LEU A 322      15.441  12.321 -12.931  1.00  7.74           H  
ATOM   4740 1HB  LEU A 322      15.187   9.815 -11.235  1.00 11.61           H  
ATOM   4741 2HB  LEU A 322      14.970  11.462 -10.633  1.00 11.61           H  
ATOM   4742  HG  LEU A 322      13.250  10.147 -12.765  1.00 11.61           H  
ATOM   4743 1HD1 LEU A 322      11.564  10.066 -11.000  1.00 11.61           H  
ATOM   4744 2HD1 LEU A 322      12.997   9.104 -10.567  1.00 11.61           H  
ATOM   4745 3HD1 LEU A 322      12.743  10.704  -9.830  1.00 11.61           H  
ATOM   4746 1HD2 LEU A 322      11.821  12.122 -12.385  1.00 11.61           H  
ATOM   4747 2HD2 LEU A 322      13.013  12.768 -11.235  1.00 11.61           H  
ATOM   4748 3HD2 LEU A 322      13.437  12.606 -12.956  1.00 11.61           H  
ATOM   4749  N   ASN A 323      18.152  10.707 -12.508  1.00  6.33           N  
ATOM   4750  CA  ASN A 323      19.542  10.728 -12.046  1.00  7.17           C  
ATOM   4751  C   ASN A 323      19.660  10.361 -10.565  1.00  6.03           C  
ATOM   4752  O   ASN A 323      20.549  10.844  -9.862  1.00 18.45           O  
ATOM   4753  CB  ASN A 323      20.179  12.082 -12.317  1.00 10.75           C  
ATOM   4754  CG  ASN A 323      20.248  12.397 -13.786  1.00 10.75           C  
ATOM   4755  OD1 ASN A 323      20.566  11.528 -14.606  1.00 10.75           O  
ATOM   4756  ND2 ASN A 323      19.956  13.625 -14.133  1.00 10.75           N  
ATOM   4757  H   ASN A 323      17.909  10.045 -13.230  1.00  7.60           H  
ATOM   4758  HA  ASN A 323      20.098   9.974 -12.606  1.00  8.60           H  
ATOM   4759 1HB  ASN A 323      19.625  12.872 -11.811  1.00 12.91           H  
ATOM   4760 2HB  ASN A 323      21.191  12.089 -11.914  1.00 12.91           H  
ATOM   4761 1HD2 ASN A 323      19.985  13.893 -15.097  1.00 12.91           H  
ATOM   4762 2HD2 ASN A 323      19.704  14.295 -13.436  1.00 12.91           H  
ATOM   4763  N   GLY A 324      18.765   9.492 -10.109  1.00  5.30           N  
ATOM   4764  CA  GLY A 324      18.753   9.008  -8.740  1.00  3.93           C  
ATOM   4765  C   GLY A 324      18.680   7.486  -8.789  1.00  2.96           C  
ATOM   4766  O   GLY A 324      17.641   6.959  -9.177  1.00  3.60           O  
ATOM   4767  H   GLY A 324      18.062   9.141 -10.742  1.00  6.36           H  
ATOM   4768 1HA  GLY A 324      19.628   9.364  -8.207  1.00  4.72           H  
ATOM   4769 2HA  GLY A 324      17.879   9.402  -8.222  1.00  4.72           H  
ATOM   4770  N   PRO A 325      19.765   6.779  -8.432  1.00  3.12           N  
ATOM   4771  CA  PRO A 325      19.961   5.320  -8.465  1.00  4.12           C  
ATOM   4772  C   PRO A 325      18.713   4.497  -8.155  1.00  4.03           C  
ATOM   4773  O   PRO A 325      18.367   3.591  -8.911  1.00  5.36           O  
ATOM   4774  CB  PRO A 325      21.009   5.091  -7.372  1.00  6.18           C  
ATOM   4775  CG  PRO A 325      21.806   6.337  -7.373  1.00  6.18           C  
ATOM   4776  CD  PRO A 325      20.782   7.418  -7.568  1.00  6.18           C  
ATOM   4777  HA  PRO A 325      20.365   5.038  -9.449  1.00  4.94           H  
ATOM   4778 1HB  PRO A 325      20.519   4.899  -6.406  1.00  7.42           H  
ATOM   4779 2HB  PRO A 325      21.611   4.203  -7.609  1.00  7.42           H  
ATOM   4780 1HG  PRO A 325      22.357   6.439  -6.426  1.00  7.42           H  
ATOM   4781 2HG  PRO A 325      22.555   6.311  -8.178  1.00  7.42           H  
ATOM   4782 1HD  PRO A 325      20.336   7.722  -6.610  1.00  7.42           H  
ATOM   4783 2HD  PRO A 325      21.255   8.262  -8.091  1.00  7.42           H  
ATOM   4784  N   GLN A 326      18.030   4.824  -7.058  1.00  3.50           N  
ATOM   4785  CA  GLN A 326      16.850   4.079  -6.620  1.00  3.92           C  
ATOM   4786  C   GLN A 326      15.642   4.172  -7.557  1.00  3.05           C  
ATOM   4787  O   GLN A 326      14.741   3.338  -7.478  1.00  3.79           O  
ATOM   4788  CB  GLN A 326      16.440   4.566  -5.230  1.00  5.88           C  
ATOM   4789  CG  GLN A 326      15.945   6.004  -5.191  1.00  5.88           C  
ATOM   4790  CD  GLN A 326      17.080   6.998  -5.030  1.00  5.88           C  
ATOM   4791  OE1 GLN A 326      18.208   6.754  -5.466  1.00  5.88           O  
ATOM   4792  NE2 GLN A 326      16.787   8.129  -4.397  1.00  5.88           N  
ATOM   4793  H   GLN A 326      18.353   5.596  -6.493  1.00  4.20           H  
ATOM   4794  HA  GLN A 326      17.129   3.028  -6.548  1.00  4.70           H  
ATOM   4795 1HB  GLN A 326      15.645   3.930  -4.842  1.00  7.06           H  
ATOM   4796 2HB  GLN A 326      17.288   4.481  -4.550  1.00  7.06           H  
ATOM   4797 1HG  GLN A 326      15.417   6.236  -6.113  1.00  7.06           H  
ATOM   4798 2HG  GLN A 326      15.272   6.122  -4.345  1.00  7.06           H  
ATOM   4799 1HE2 GLN A 326      17.495   8.823  -4.258  1.00  7.06           H  
ATOM   4800 2HE2 GLN A 326      15.859   8.287  -4.059  1.00  7.06           H  
ATOM   4801  N   GLY A 327      15.630   5.166  -8.440  1.00  2.24           N  
ATOM   4802  CA  GLY A 327      14.554   5.357  -9.397  1.00  2.37           C  
ATOM   4803  C   GLY A 327      13.310   5.983  -8.767  1.00  1.16           C  
ATOM   4804  O   GLY A 327      13.234   6.182  -7.552  1.00  0.88           O  
ATOM   4805  H   GLY A 327      16.401   5.812  -8.471  1.00  2.69           H  
ATOM   4806 1HA  GLY A 327      14.908   5.995 -10.208  1.00  2.84           H  
ATOM   4807 2HA  GLY A 327      14.303   4.399  -9.842  1.00  2.84           H  
ATOM   4808  N   LEU A 328      12.325   6.277  -9.606  1.00  1.20           N  
ATOM   4809  CA  LEU A 328      11.078   6.860  -9.137  1.00  1.07           C  
ATOM   4810  C   LEU A 328      10.313   5.849  -8.327  1.00  0.68           C  
ATOM   4811  O   LEU A 328      10.110   4.725  -8.777  1.00  0.68           O  
ATOM   4812  CB  LEU A 328      10.209   7.320 -10.296  1.00  1.60           C  
ATOM   4813  CG  LEU A 328       8.907   8.003  -9.879  1.00  1.60           C  
ATOM   4814  CD1 LEU A 328       9.203   9.308  -9.154  1.00  1.60           C  
ATOM   4815  CD2 LEU A 328       8.090   8.256 -11.106  1.00  1.60           C  
ATOM   4816  H   LEU A 328      12.443   6.094 -10.593  1.00  1.44           H  
ATOM   4817  HA  LEU A 328      11.307   7.716  -8.503  1.00  1.28           H  
ATOM   4818 1HB  LEU A 328      10.772   8.010 -10.918  1.00  1.93           H  
ATOM   4819 2HB  LEU A 328       9.949   6.451 -10.900  1.00  1.93           H  
ATOM   4820  HG  LEU A 328       8.355   7.356  -9.200  1.00  1.93           H  
ATOM   4821 1HD1 LEU A 328       8.265   9.780  -8.861  1.00  1.93           H  
ATOM   4822 2HD1 LEU A 328       9.798   9.104  -8.264  1.00  1.93           H  
ATOM   4823 3HD1 LEU A 328       9.752   9.976  -9.814  1.00  1.93           H  
ATOM   4824 1HD2 LEU A 328       7.160   8.741 -10.827  1.00  1.93           H  
ATOM   4825 2HD2 LEU A 328       8.647   8.904 -11.782  1.00  1.93           H  
ATOM   4826 3HD2 LEU A 328       7.876   7.313 -11.600  1.00  1.93           H  
ATOM   4827  N   CYS A 329       9.948   6.226  -7.102  1.00  0.77           N  
ATOM   4828  CA  CYS A 329       9.214   5.353  -6.185  1.00  0.59           C  
ATOM   4829  C   CYS A 329      10.052   4.151  -5.756  1.00  0.76           C  
ATOM   4830  O   CYS A 329       9.526   3.179  -5.222  1.00  1.42           O  
ATOM   4831  CB  CYS A 329       7.911   4.836  -6.810  1.00  0.89           C  
ATOM   4832  SG  CYS A 329       6.756   6.119  -7.337  1.00  0.89           S  
ATOM   4833  H   CYS A 329      10.170   7.165  -6.798  1.00  0.92           H  
ATOM   4834  HA  CYS A 329       8.958   5.928  -5.296  1.00  0.71           H  
ATOM   4835 1HB  CYS A 329       8.125   4.198  -7.663  1.00  1.06           H  
ATOM   4836 2HB  CYS A 329       7.395   4.219  -6.076  1.00  1.06           H  
ATOM   4837  HG  CYS A 329       5.793   5.288  -7.723  1.00  1.06           H  
ATOM   4838  N   GLY A 330      11.357   4.183  -6.007  1.00  0.58           N  
ATOM   4839  CA  GLY A 330      12.174   3.045  -5.667  1.00  0.89           C  
ATOM   4840  C   GLY A 330      12.042   1.938  -6.715  1.00  1.14           C  
ATOM   4841  O   GLY A 330      12.296   0.776  -6.412  1.00  1.62           O  
ATOM   4842  H   GLY A 330      11.802   4.986  -6.436  1.00  0.70           H  
ATOM   4843 1HA  GLY A 330      13.213   3.359  -5.584  1.00  1.07           H  
ATOM   4844 2HA  GLY A 330      11.878   2.664  -4.691  1.00  1.07           H  
ATOM   4845  N   ILE A 331      11.680   2.291  -7.957  1.00  1.35           N  
ATOM   4846  CA  ILE A 331      11.515   1.302  -9.031  1.00  2.35           C  
ATOM   4847  C   ILE A 331      12.793   0.474  -9.309  1.00  3.02           C  
ATOM   4848  O   ILE A 331      12.707  -0.621  -9.861  1.00  4.38           O  
ATOM   4849  CB  ILE A 331      11.041   1.986 -10.346  1.00  3.53           C  
ATOM   4850  CG1 ILE A 331      10.479   0.943 -11.316  1.00  3.53           C  
ATOM   4851  CG2 ILE A 331      12.172   2.752 -11.002  1.00  3.53           C  
ATOM   4852  CD1 ILE A 331       9.781   1.521 -12.523  1.00  3.53           C  
ATOM   4853  H   ILE A 331      11.461   3.256  -8.166  1.00  1.62           H  
ATOM   4854  HA  ILE A 331      10.737   0.606  -8.722  1.00  2.82           H  
ATOM   4855  HB  ILE A 331      10.232   2.676 -10.116  1.00  4.23           H  
ATOM   4856 1HG1 ILE A 331      11.288   0.298 -11.654  1.00  4.23           H  
ATOM   4857 2HG1 ILE A 331       9.749   0.338 -10.785  1.00  4.23           H  
ATOM   4858 1HG2 ILE A 331      11.808   3.232 -11.910  1.00  4.23           H  
ATOM   4859 2HG2 ILE A 331      12.531   3.507 -10.312  1.00  4.23           H  
ATOM   4860 3HG2 ILE A 331      12.982   2.068 -11.255  1.00  4.23           H  
ATOM   4861 1HD1 ILE A 331       9.404   0.712 -13.149  1.00  4.23           H  
ATOM   4862 2HD1 ILE A 331       8.951   2.147 -12.200  1.00  4.23           H  
ATOM   4863 3HD1 ILE A 331      10.489   2.120 -13.091  1.00  4.23           H  
ATOM   4864  N   ASN A 332      13.974   0.983  -8.943  1.00  3.07           N  
ATOM   4865  CA  ASN A 332      15.207   0.222  -9.137  1.00  4.08           C  
ATOM   4866  C   ASN A 332      15.690  -0.450  -7.844  1.00  4.46           C  
ATOM   4867  O   ASN A 332      16.778  -1.025  -7.809  1.00  6.28           O  
ATOM   4868  CB  ASN A 332      16.315   1.104  -9.644  1.00  6.12           C  
ATOM   4869  CG  ASN A 332      16.058   1.690 -10.987  1.00  6.12           C  
ATOM   4870  OD1 ASN A 332      15.418   1.101 -11.866  1.00  6.12           O  
ATOM   4871  ND2 ASN A 332      16.572   2.877 -11.157  1.00  6.12           N  
ATOM   4872  H   ASN A 332      14.034   1.894  -8.512  1.00  3.68           H  
ATOM   4873  HA  ASN A 332      15.018  -0.568  -9.865  1.00  4.90           H  
ATOM   4874 1HB  ASN A 332      16.486   1.911  -8.936  1.00  7.34           H  
ATOM   4875 2HB  ASN A 332      17.233   0.523  -9.697  1.00  7.34           H  
ATOM   4876 1HD2 ASN A 332      16.454   3.355 -12.023  1.00  7.34           H  
ATOM   4877 2HD2 ASN A 332      17.095   3.296 -10.411  1.00  7.34           H  
ATOM   4878  N   MET A 333      14.914  -0.352  -6.767  1.00  3.85           N  
ATOM   4879  CA  MET A 333      15.337  -0.917  -5.491  1.00  4.83           C  
ATOM   4880  C   MET A 333      15.231  -2.435  -5.461  1.00  7.37           C  
ATOM   4881  O   MET A 333      16.064  -3.101  -4.847  1.00 17.55           O  
ATOM   4882  CB  MET A 333      14.524  -0.306  -4.356  1.00  7.25           C  
ATOM   4883  CG  MET A 333      14.822   1.159  -4.082  1.00  7.25           C  
ATOM   4884  SD  MET A 333      16.540   1.440  -3.620  1.00  7.25           S  
ATOM   4885  CE  MET A 333      16.576   0.651  -2.015  1.00  7.25           C  
ATOM   4886  H   MET A 333      14.021   0.113  -6.812  1.00  4.62           H  
ATOM   4887  HA  MET A 333      16.386  -0.662  -5.337  1.00  5.80           H  
ATOM   4888 1HB  MET A 333      13.463  -0.397  -4.578  1.00  8.69           H  
ATOM   4889 2HB  MET A 333      14.715  -0.861  -3.436  1.00  8.69           H  
ATOM   4890 1HG  MET A 333      14.611   1.741  -4.977  1.00  8.69           H  
ATOM   4891 2HG  MET A 333      14.182   1.521  -3.277  1.00  8.69           H  
ATOM   4892 1HE  MET A 333      17.576   0.736  -1.590  1.00  8.69           H  
ATOM   4893 2HE  MET A 333      15.857   1.136  -1.354  1.00  8.69           H  
ATOM   4894 3HE  MET A 333      16.316  -0.403  -2.122  1.00  8.69           H  
ATOM   4895  N   ASP A 334      14.220  -2.987  -6.124  1.00  5.15           N  
ATOM   4896  CA  ASP A 334      14.080  -4.435  -6.164  1.00  7.98           C  
ATOM   4897  C   ASP A 334      13.318  -4.885  -7.411  1.00  8.05           C  
ATOM   4898  O   ASP A 334      12.090  -4.798  -7.476  1.00 30.58           O  
ATOM   4899  CB  ASP A 334      13.399  -4.949  -4.889  1.00 11.97           C  
ATOM   4900  CG  ASP A 334      13.383  -6.470  -4.822  1.00 11.97           C  
ATOM   4901  OD1 ASP A 334      13.683  -7.077  -5.819  1.00 11.97           O  
ATOM   4902  OD2 ASP A 334      13.091  -7.015  -3.782  1.00 11.97           O  
ATOM   4903  H   ASP A 334      13.550  -2.405  -6.607  1.00  6.18           H  
ATOM   4904  HA  ASP A 334      15.078  -4.873  -6.208  1.00  9.58           H  
ATOM   4905 1HB  ASP A 334      13.926  -4.565  -4.015  1.00 14.36           H  
ATOM   4906 2HB  ASP A 334      12.374  -4.581  -4.845  1.00 14.36           H  
ATOM   4907  N   ALA A 335      14.067  -5.358  -8.407  1.00  2.46           N  
ATOM   4908  CA  ALA A 335      13.490  -5.826  -9.665  1.00  2.40           C  
ATOM   4909  C   ALA A 335      13.986  -7.235 -10.005  1.00  1.71           C  
ATOM   4910  O   ALA A 335      15.153  -7.555  -9.767  1.00  3.98           O  
ATOM   4911  CB  ALA A 335      13.839  -4.855 -10.784  1.00  3.60           C  
ATOM   4912  H   ALA A 335      15.069  -5.401  -8.284  1.00  2.95           H  
ATOM   4913  HA  ALA A 335      12.409  -5.867  -9.550  1.00  2.88           H  
ATOM   4914 1HB  ALA A 335      13.389  -5.195 -11.717  1.00  4.32           H  
ATOM   4915 2HB  ALA A 335      13.457  -3.865 -10.536  1.00  4.32           H  
ATOM   4916 3HB  ALA A 335      14.919  -4.803 -10.898  1.00  4.32           H  
ATOM   4917  N   SER A 336      13.096  -8.062 -10.570  1.00  1.48           N  
ATOM   4918  CA  SER A 336      13.421  -9.446 -10.931  1.00  3.54           C  
ATOM   4919  C   SER A 336      12.390 -10.054 -11.886  1.00  1.44           C  
ATOM   4920  O   SER A 336      11.298  -9.519 -12.052  1.00  1.80           O  
ATOM   4921  CB  SER A 336      13.485 -10.284  -9.689  1.00  5.31           C  
ATOM   4922  OG  SER A 336      12.209 -10.385  -9.130  1.00  5.31           O  
ATOM   4923  H   SER A 336      12.152  -7.725 -10.716  1.00  1.78           H  
ATOM   4924  HA  SER A 336      14.395  -9.461 -11.418  1.00  4.25           H  
ATOM   4925 1HB  SER A 336      13.867 -11.277  -9.925  1.00  6.37           H  
ATOM   4926 2HB  SER A 336      14.167  -9.832  -8.969  1.00  6.37           H  
ATOM   4927  HG  SER A 336      12.319 -10.873  -8.311  1.00  6.37           H  
ATOM   4928  N   TYR A 337      12.725 -11.188 -12.489  1.00  1.27           N  
ATOM   4929  CA  TYR A 337      11.817 -11.831 -13.434  1.00  2.33           C  
ATOM   4930  C   TYR A 337      11.997 -13.358 -13.492  1.00  2.13           C
[truncated: 5,525 more chars]
