# Supplementary material for: Sequence comparison, molecular modeling, and network analysis predict structural diversity in cysteine proteases from the Cape sundew, Drosera capensis
Source: Comput Struct Biotechnol J. 2016 Jun 14;14:271–82. doi: 10.1016/j.csbj.2016.05.003 (PMC4949590; doi:10.1016/j.csbj.2016.05.003)
Supplement: Supplementary file 3 [file mmc3.zip › Rosetta_full/DCAP_4952_full_m1.pdb]

PFRMAT TS
TARGET DCAP_4952
AUTHOR BAKER-ROSETTASERVER
METHOD    ROSETTA provides both ab initio and
METHOD    comparative models of protein domains.
METHOD    Comparative models are built from structures
METHOD    detected and aligned by HHSEARCH, SPARKS, and
METHOD    Raptor. Loop regions are assembled from fragments and 
METHOD    optimized to fit the aligned template structures.
METHOD    De novo models are built using the Rosetta de
METHOD    novo protocol.  The procedure is fully automated.
MODEL     1
PARENT 1pciA_201
REMARK PARENT    1pciA_201
REMARK PARSRC    alignment
REMARK SCORE     0.90  
ATOM      1  N   MET A   1     -26.673  10.214  10.882  1.00 67.07           N  
ATOM      2  CA  MET A   1     -27.562  10.942   9.989  1.00 14.71           C  
ATOM      3  C   MET A   1     -26.874  11.230   8.659  1.00 12.87           C  
ATOM      4  O   MET A   1     -25.904  11.991   8.606  1.00 12.50           O  
ATOM      5  CB  MET A   1     -28.015  12.248  10.635  1.00 22.07           C  
ATOM      6  CG  MET A   1     -29.030  13.029   9.815  1.00 22.07           C  
ATOM      7  SD  MET A   1     -29.506  14.586  10.588  1.00 22.07           S  
ATOM      8  CE  MET A   1     -30.481  13.995  11.967  1.00 22.07           C  
ATOM      9 1H   MET A   1     -26.681  10.647  11.795  1.00 80.48           H  
ATOM     10 2H   MET A   1     -26.988   9.258  10.962  1.00 80.48           H  
ATOM     11 3H   MET A   1     -25.733  10.226  10.513  1.00 80.48           H  
ATOM     12  HA  MET A   1     -28.436  10.323   9.786  1.00 17.65           H  
ATOM     13 1HB  MET A   1     -28.464  12.036  11.605  1.00 26.48           H  
ATOM     14 2HB  MET A   1     -27.152  12.891  10.808  1.00 26.48           H  
ATOM     15 1HG  MET A   1     -28.633  13.233   8.828  1.00 26.48           H  
ATOM     16 2HG  MET A   1     -29.928  12.423   9.696  1.00 26.48           H  
ATOM     17 1HE  MET A   1     -30.848  14.844  12.544  1.00 26.48           H  
ATOM     18 2HE  MET A   1     -31.327  13.417  11.593  1.00 26.48           H  
ATOM     19 3HE  MET A   1     -29.864  13.362  12.605  1.00 26.48           H  
ATOM     20  N   ASP A   2     -27.388  10.624   7.593  1.00 12.44           N  
ATOM     21  CA  ASP A   2     -26.822  10.799   6.263  1.00 11.36           C  
ATOM     22  C   ASP A   2     -26.993  12.215   5.738  1.00  9.48           C  
ATOM     23  O   ASP A   2     -26.154  12.685   4.974  1.00  8.25           O  
ATOM     24  CB  ASP A   2     -27.419   9.790   5.289  1.00 17.04           C  
ATOM     25  CG  ASP A   2     -26.897   8.379   5.537  1.00 17.04           C  
ATOM     26  OD1 ASP A   2     -25.906   8.243   6.220  1.00 17.04           O  
ATOM     27  OD2 ASP A   2     -27.490   7.451   5.043  1.00 17.04           O  
ATOM     28  H   ASP A   2     -28.189  10.017   7.707  1.00 14.93           H  
ATOM     29  HA  ASP A   2     -25.756  10.602   6.326  1.00 13.63           H  
ATOM     30 1HB  ASP A   2     -28.505   9.785   5.383  1.00 20.45           H  
ATOM     31 2HB  ASP A   2     -27.177  10.080   4.266  1.00 20.45           H  
ATOM     32  N   TRP A   3     -28.064  12.895   6.149  1.00  9.96           N  
ATOM     33  CA  TRP A   3     -28.267  14.288   5.772  1.00  9.26           C  
ATOM     34  C   TRP A   3     -27.121  15.141   6.286  1.00  8.30           C  
ATOM     35  O   TRP A   3     -26.598  15.988   5.562  1.00  8.00           O  
ATOM     36  CB  TRP A   3     -29.583  14.819   6.331  1.00 13.89           C  
ATOM     37  CG  TRP A   3     -29.802  16.272   6.039  1.00 13.89           C  
ATOM     38  CD1 TRP A   3     -30.346  16.808   4.911  1.00 13.89           C  
ATOM     39  CD2 TRP A   3     -29.480  17.393   6.900  1.00 13.89           C  
ATOM     40  NE1 TRP A   3     -30.386  18.177   5.009  1.00 13.89           N  
ATOM     41  CE2 TRP A   3     -29.862  18.552   6.220  1.00 13.89           C  
ATOM     42  CE3 TRP A   3     -28.908  17.503   8.174  1.00 13.89           C  
ATOM     43  CZ2 TRP A   3     -29.695  19.813   6.770  1.00 13.89           C  
ATOM     44  CZ3 TRP A   3     -28.738  18.767   8.724  1.00 13.89           C  
ATOM     45  CH2 TRP A   3     -29.122  19.892   8.040  1.00 13.89           C  
ATOM     46  H   TRP A   3     -28.739  12.446   6.749  1.00 11.95           H  
ATOM     47  HA  TRP A   3     -28.291  14.356   4.685  1.00 11.11           H  
ATOM     48 1HB  TRP A   3     -30.413  14.254   5.906  1.00 16.67           H  
ATOM     49 2HB  TRP A   3     -29.610  14.680   7.410  1.00 16.67           H  
ATOM     50  HD1 TRP A   3     -30.698  16.234   4.056  1.00 16.67           H  
ATOM     51  HE1 TRP A   3     -30.743  18.807   4.306  1.00 16.67           H  
ATOM     52  HE3 TRP A   3     -28.604  16.614   8.723  1.00 16.67           H  
ATOM     53  HZ2 TRP A   3     -29.993  20.719   6.241  1.00 16.67           H  
ATOM     54  HZ3 TRP A   3     -28.291  18.842   9.716  1.00 16.67           H  
ATOM     55  HH2 TRP A   3     -28.975  20.869   8.501  1.00 16.67           H  
ATOM     56  N   ARG A   4     -26.753  14.914   7.545  1.00  8.78           N  
ATOM     57  CA  ARG A   4     -25.647  15.604   8.178  1.00  8.72           C  
ATOM     58  C   ARG A   4     -24.370  15.338   7.416  1.00  6.12           C  
ATOM     59  O   ARG A   4     -23.623  16.271   7.123  1.00  4.96           O  
ATOM     60  CB  ARG A   4     -25.500  15.165   9.623  1.00 13.08           C  
ATOM     61  CG  ARG A   4     -24.375  15.825  10.397  1.00 13.08           C  
ATOM     62  CD  ARG A   4     -24.346  15.346  11.803  1.00 13.08           C  
ATOM     63  NE  ARG A   4     -23.283  15.965  12.578  1.00 13.08           N  
ATOM     64  CZ  ARG A   4     -22.021  15.495  12.670  1.00 13.08           C  
ATOM     65  NH1 ARG A   4     -21.659  14.403  12.039  1.00 13.08           N  
ATOM     66  NH2 ARG A   4     -21.123  16.123  13.402  1.00 13.08           N  
ATOM     67  H   ARG A   4     -27.244  14.218   8.079  1.00 10.54           H  
ATOM     68  HA  ARG A   4     -25.848  16.676   8.160  1.00 10.46           H  
ATOM     69 1HB  ARG A   4     -26.427  15.367  10.158  1.00 15.70           H  
ATOM     70 2HB  ARG A   4     -25.329  14.091   9.664  1.00 15.70           H  
ATOM     71 1HG  ARG A   4     -23.420  15.585   9.930  1.00 15.70           H  
ATOM     72 2HG  ARG A   4     -24.518  16.906  10.402  1.00 15.70           H  
ATOM     73 1HD  ARG A   4     -25.296  15.577  12.283  1.00 15.70           H  
ATOM     74 2HD  ARG A   4     -24.189  14.268  11.813  1.00 15.70           H  
ATOM     75  HE  ARG A   4     -23.505  16.810  13.087  1.00 15.70           H  
ATOM     76 1HH1 ARG A   4     -22.320  13.896  11.469  1.00 15.70           H  
ATOM     77 2HH1 ARG A   4     -20.701  14.082  12.134  1.00 15.70           H  
ATOM     78 1HH2 ARG A   4     -21.366  16.966  13.902  1.00 15.70           H  
ATOM     79 2HH2 ARG A   4     -20.185  15.741  13.452  1.00 15.70           H  
ATOM     80  N   ARG A   5     -24.141  14.063   7.072  1.00  6.22           N  
ATOM     81  CA  ARG A   5     -22.971  13.672   6.293  1.00  5.42           C  
ATOM     82  C   ARG A   5     -22.929  14.413   4.971  1.00  4.36           C  
ATOM     83  O   ARG A   5     -21.868  14.882   4.564  1.00  3.89           O  
ATOM     84  CB  ARG A   5     -22.972  12.180   6.007  1.00  8.13           C  
ATOM     85  CG  ARG A   5     -22.696  11.272   7.187  1.00  8.13           C  
ATOM     86  CD  ARG A   5     -22.894   9.849   6.808  1.00  8.13           C  
ATOM     87  NE  ARG A   5     -21.959   9.418   5.782  1.00  8.13           N  
ATOM     88  CZ  ARG A   5     -22.150   8.361   4.968  1.00  8.13           C  
ATOM     89  NH1 ARG A   5     -23.250   7.641   5.062  1.00  8.13           N  
ATOM     90  NH2 ARG A   5     -21.233   8.051   4.066  1.00  8.13           N  
ATOM     91  H   ARG A   5     -24.792  13.343   7.372  1.00  7.46           H  
ATOM     92  HA  ARG A   5     -22.075  13.921   6.862  1.00  6.50           H  
ATOM     93 1HB  ARG A   5     -23.934  11.888   5.595  1.00  9.76           H  
ATOM     94 2HB  ARG A   5     -22.219  11.960   5.251  1.00  9.76           H  
ATOM     95 1HG  ARG A   5     -21.666  11.402   7.519  1.00  9.76           H  
ATOM     96 2HG  ARG A   5     -23.377  11.513   8.004  1.00  9.76           H  
ATOM     97 1HD  ARG A   5     -22.752   9.217   7.685  1.00  9.76           H  
ATOM     98 2HD  ARG A   5     -23.900   9.709   6.425  1.00  9.76           H  
ATOM     99  HE  ARG A   5     -21.103   9.945   5.671  1.00  9.76           H  
ATOM    100 1HH1 ARG A   5     -23.973   7.879   5.736  1.00  9.76           H  
ATOM    101 2HH1 ARG A   5     -23.391   6.854   4.447  1.00  9.76           H  
ATOM    102 1HH2 ARG A   5     -20.389   8.613   3.973  1.00  9.76           H  
ATOM    103 2HH2 ARG A   5     -21.374   7.264   3.452  1.00  9.76           H  
ATOM    104  N   PHE A   6     -24.086  14.523   4.311  1.00  5.09           N  
ATOM    105  CA  PHE A   6     -24.197  15.263   3.064  1.00  6.09           C  
ATOM    106  C   PHE A   6     -23.798  16.706   3.214  1.00  5.01           C  
ATOM    107  O   PHE A   6     -23.069  17.230   2.376  1.00  4.91           O  
ATOM    108  CB  PHE A   6     -25.588  15.227   2.459  1.00  9.13           C  
ATOM    109  CG  PHE A   6     -25.644  16.144   1.271  1.00  9.13           C  
ATOM    110  CD1 PHE A   6     -25.105  15.765   0.051  1.00  9.13           C  
ATOM    111  CD2 PHE A   6     -26.209  17.407   1.384  1.00  9.13           C  
ATOM    112  CE1 PHE A   6     -25.133  16.628  -1.030  1.00  9.13           C  
ATOM    113  CE2 PHE A   6     -26.238  18.270   0.308  1.00  9.13           C  
ATOM    114  CZ  PHE A   6     -25.698  17.880  -0.901  1.00  9.13           C  
ATOM    115  H   PHE A   6     -24.913  14.079   4.682  1.00  6.11           H  
ATOM    116  HA  PHE A   6     -23.517  14.806   2.344  1.00  7.31           H  
ATOM    117 1HB  PHE A   6     -25.836  14.217   2.137  1.00 10.96           H  
ATOM    118 2HB  PHE A   6     -26.334  15.547   3.183  1.00 10.96           H  
ATOM    119  HD1 PHE A   6     -24.652  14.778  -0.049  1.00 10.96           H  
ATOM    120  HD2 PHE A   6     -26.629  17.719   2.342  1.00 10.96           H  
ATOM    121  HE1 PHE A   6     -24.705  16.320  -1.984  1.00 10.96           H  
ATOM    122  HE2 PHE A   6     -26.684  19.259   0.416  1.00 10.96           H  
ATOM    123  HZ  PHE A   6     -25.718  18.560  -1.752  1.00 10.96           H  
ATOM    124  N   GLU A   7     -24.305  17.364   4.254  1.00  5.04           N  
ATOM    125  CA  GLU A   7     -23.996  18.766   4.468  1.00  5.19           C  
ATOM    126  C   GLU A   7     -22.510  18.959   4.733  1.00  3.46           C  
ATOM    127  O   GLU A   7     -21.917  19.923   4.250  1.00  3.71           O  
ATOM    128  CB  GLU A   7     -24.818  19.308   5.634  1.00  7.79           C  
ATOM    129  CG  GLU A   7     -26.308  19.413   5.353  1.00  7.79           C  
ATOM    130  CD  GLU A   7     -26.638  20.405   4.273  1.00  7.79           C  
ATOM    131  OE1 GLU A   7     -26.113  21.492   4.315  1.00  7.79           O  
ATOM    132  OE2 GLU A   7     -27.418  20.082   3.408  1.00  7.79           O  
ATOM    133  H   GLU A   7     -24.924  16.886   4.898  1.00  6.05           H  
ATOM    134  HA  GLU A   7     -24.257  19.320   3.566  1.00  6.23           H  
ATOM    135 1HB  GLU A   7     -24.687  18.661   6.502  1.00  9.34           H  
ATOM    136 2HB  GLU A   7     -24.457  20.299   5.906  1.00  9.34           H  
ATOM    137 1HG  GLU A   7     -26.684  18.435   5.057  1.00  9.34           H  
ATOM    138 2HG  GLU A   7     -26.813  19.703   6.272  1.00  9.34           H  
ATOM    139  N   ILE A   8     -21.906  18.017   5.458  1.00  2.41           N  
ATOM    140  CA  ILE A   8     -20.475  18.044   5.718  1.00  1.69           C  
ATOM    141  C   ILE A   8     -19.698  17.897   4.425  1.00  1.43           C  
ATOM    142  O   ILE A   8     -18.758  18.650   4.168  1.00  1.49           O  
ATOM    143  CB  ILE A   8     -20.069  16.917   6.670  1.00  2.54           C  
ATOM    144  CG1 ILE A   8     -20.642  17.155   8.064  1.00  2.54           C  
ATOM    145  CG2 ILE A   8     -18.564  16.814   6.714  1.00  2.54           C  
ATOM    146  CD1 ILE A   8     -20.531  15.947   8.964  1.00  2.54           C  
ATOM    147  H   ILE A   8     -22.456  17.264   5.854  1.00  2.89           H  
ATOM    148  HA  ILE A   8     -20.218  19.001   6.171  1.00  2.03           H  
ATOM    149  HB  ILE A   8     -20.478  15.974   6.312  1.00  3.04           H  
ATOM    150 1HG1 ILE A   8     -20.110  17.982   8.530  1.00  3.04           H  
ATOM    151 2HG1 ILE A   8     -21.692  17.432   7.980  1.00  3.04           H  
ATOM    152 1HG2 ILE A   8     -18.287  16.001   7.381  1.00  3.04           H  
ATOM    153 2HG2 ILE A   8     -18.180  16.613   5.715  1.00  3.04           H  
ATOM    154 3HG2 ILE A   8     -18.143  17.750   7.082  1.00  3.04           H  
ATOM    155 1HD1 ILE A   8     -20.952  16.183   9.940  1.00  3.04           H  
ATOM    156 2HD1 ILE A   8     -21.079  15.113   8.524  1.00  3.04           H  
ATOM    157 3HD1 ILE A   8     -19.484  15.672   9.079  1.00  3.04           H  
ATOM    158  N   PHE A   9     -20.112  16.920   3.625  1.00  1.54           N  
ATOM    159  CA  PHE A   9     -19.536  16.623   2.331  1.00  1.68           C  
ATOM    160  C   PHE A   9     -19.593  17.848   1.437  1.00  1.99           C  
ATOM    161  O   PHE A   9     -18.585  18.214   0.839  1.00  1.87           O  
ATOM    162  CB  PHE A   9     -20.266  15.414   1.742  1.00  2.52           C  
ATOM    163  CG  PHE A   9     -19.855  14.982   0.371  1.00  2.52           C  
ATOM    164  CD1 PHE A   9     -18.616  14.399   0.152  1.00  2.52           C  
ATOM    165  CD2 PHE A   9     -20.730  15.111  -0.696  1.00  2.52           C  
ATOM    166  CE1 PHE A   9     -18.255  13.964  -1.108  1.00  2.52           C  
ATOM    167  CE2 PHE A   9     -20.374  14.670  -1.954  1.00  2.52           C  
ATOM    168  CZ  PHE A   9     -19.134  14.099  -2.161  1.00  2.52           C  
ATOM    169  H   PHE A   9     -20.876  16.336   3.932  1.00  1.85           H  
ATOM    170  HA  PHE A   9     -18.490  16.356   2.470  1.00  2.02           H  
ATOM    171 1HB  PHE A   9     -20.128  14.565   2.410  1.00  3.02           H  
ATOM    172 2HB  PHE A   9     -21.333  15.622   1.715  1.00  3.02           H  
ATOM    173  HD1 PHE A   9     -17.928  14.281   0.989  1.00  3.02           H  
ATOM    174  HD2 PHE A   9     -21.711  15.557  -0.529  1.00  3.02           H  
ATOM    175  HE1 PHE A   9     -17.278  13.508  -1.266  1.00  3.02           H  
ATOM    176  HE2 PHE A   9     -21.071  14.773  -2.786  1.00  3.02           H  
ATOM    177  HZ  PHE A   9     -18.854  13.752  -3.154  1.00  3.02           H  
ATOM    178  N   LYS A  10     -20.764  18.481   1.368  1.00  2.80           N  
ATOM    179  CA  LYS A  10     -20.972  19.704   0.605  1.00  3.63           C  
ATOM    180  C   LYS A  10     -19.990  20.797   1.017  1.00  2.77           C  
ATOM    181  O   LYS A  10     -19.359  21.417   0.160  1.00  2.80           O  
ATOM    182  CB  LYS A  10     -22.409  20.187   0.780  1.00  5.45           C  
ATOM    183  CG  LYS A  10     -22.754  21.459   0.018  1.00  5.45           C  
ATOM    184  CD  LYS A  10     -24.220  21.817   0.205  1.00  5.45           C  
ATOM    185  CE  LYS A  10     -24.623  23.036  -0.615  1.00  5.45           C  
ATOM    186  NZ  LYS A  10     -24.020  24.298  -0.095  1.00  5.45           N  
ATOM    187  H   LYS A  10     -21.551  18.101   1.869  1.00  3.36           H  
ATOM    188  HA  LYS A  10     -20.806  19.487  -0.447  1.00  4.36           H  
ATOM    189 1HB  LYS A  10     -23.095  19.406   0.451  1.00  6.53           H  
ATOM    190 2HB  LYS A  10     -22.608  20.370   1.836  1.00  6.53           H  
ATOM    191 1HG  LYS A  10     -22.137  22.284   0.380  1.00  6.53           H  
ATOM    192 2HG  LYS A  10     -22.553  21.317  -1.043  1.00  6.53           H  
ATOM    193 1HD  LYS A  10     -24.838  20.970  -0.095  1.00  6.53           H  
ATOM    194 2HD  LYS A  10     -24.410  22.024   1.259  1.00  6.53           H  
ATOM    195 1HE  LYS A  10     -24.310  22.895  -1.649  1.00  6.53           H  
ATOM    196 2HE  LYS A  10     -25.708  23.131  -0.588  1.00  6.53           H  
ATOM    197 1HZ  LYS A  10     -24.326  25.074  -0.664  1.00  6.53           H  
ATOM    198 2HZ  LYS A  10     -24.317  24.446   0.859  1.00  6.53           H  
ATOM    199 3HZ  LYS A  10     -23.008  24.254  -0.127  1.00  6.53           H  
ATOM    200  N   LYS A  11     -19.859  21.022   2.328  1.00  2.54           N  
ATOM    201  CA  LYS A  11     -18.932  22.023   2.843  1.00  2.52           C  
ATOM    202  C   LYS A  11     -17.495  21.703   2.451  1.00  2.00           C  
ATOM    203  O   LYS A  11     -16.731  22.603   2.092  1.00  2.30           O  
ATOM    204  CB  LYS A  11     -19.047  22.115   4.364  1.00  3.78           C  
ATOM    205  CG  LYS A  11     -20.337  22.750   4.864  1.00  3.78           C  
ATOM    206  CD  LYS A  11     -20.394  22.755   6.384  1.00  3.78           C  
ATOM    207  CE  LYS A  11     -21.690  23.371   6.889  1.00  3.78           C  
ATOM    208  NZ  LYS A  11     -21.765  23.363   8.377  1.00  3.78           N  
ATOM    209  H   LYS A  11     -20.424  20.497   2.986  1.00  3.05           H  
ATOM    210  HA  LYS A  11     -19.191  22.990   2.411  1.00  3.02           H  
ATOM    211 1HB  LYS A  11     -18.977  21.118   4.797  1.00  4.54           H  
ATOM    212 2HB  LYS A  11     -18.215  22.701   4.756  1.00  4.54           H  
ATOM    213 1HG  LYS A  11     -20.391  23.780   4.508  1.00  4.54           H  
ATOM    214 2HG  LYS A  11     -21.195  22.208   4.472  1.00  4.54           H  
ATOM    215 1HD  LYS A  11     -20.320  21.732   6.754  1.00  4.54           H  
ATOM    216 2HD  LYS A  11     -19.553  23.326   6.778  1.00  4.54           H  
ATOM    217 1HE  LYS A  11     -21.758  24.400   6.538  1.00  4.54           H  
ATOM    218 2HE  LYS A  11     -22.534  22.808   6.491  1.00  4.54           H  
ATOM    219 1HZ  LYS A  11     -22.637  23.779   8.673  1.00  4.54           H  
ATOM    220 2HZ  LYS A  11     -21.715  22.412   8.711  1.00  4.54           H  
ATOM    221 3HZ  LYS A  11     -20.994  23.894   8.756  1.00  4.54           H  
ATOM    222  N   ASN A  12     -17.143  20.420   2.492  1.00  1.53           N  
ATOM    223  CA  ASN A  12     -15.817  19.989   2.102  1.00  1.38           C  
ATOM    224  C   ASN A  12     -15.591  20.187   0.611  1.00  1.52           C  
ATOM    225  O   ASN A  12     -14.504  20.599   0.218  1.00  1.51           O  
ATOM    226  CB  ASN A  12     -15.585  18.557   2.528  1.00  2.07           C  
ATOM    227  CG  ASN A  12     -15.337  18.458   4.013  1.00  2.07           C  
ATOM    228  OD1 ASN A  12     -14.879  19.420   4.642  1.00  2.07           O  
ATOM    229  ND2 ASN A  12     -15.621  17.318   4.578  1.00  2.07           N  
ATOM    230  H   ASN A  12     -17.802  19.727   2.822  1.00  1.84           H  
ATOM    231  HA  ASN A  12     -15.088  20.615   2.619  1.00  1.66           H  
ATOM    232 1HB  ASN A  12     -16.454  17.950   2.273  1.00  2.48           H  
ATOM    233 2HB  ASN A  12     -14.727  18.148   1.995  1.00  2.48           H  
ATOM    234 1HD2 ASN A  12     -15.468  17.168   5.558  1.00  2.48           H  
ATOM    235 2HD2 ASN A  12     -15.998  16.572   4.033  1.00  2.48           H  
ATOM    236  N   ILE A  13     -16.623  19.953  -0.210  1.00  1.77           N  
ATOM    237  CA  ILE A  13     -16.519  20.192  -1.648  1.00  2.17           C  
ATOM    238  C   ILE A  13     -16.186  21.639  -1.921  1.00  2.39           C  
ATOM    239  O   ILE A  13     -15.323  21.935  -2.746  1.00  2.53           O  
ATOM    240  CB  ILE A  13     -17.829  19.879  -2.404  1.00  3.25           C  
ATOM    241  CG1 ILE A  13     -18.144  18.391  -2.425  1.00  3.25           C  
ATOM    242  CG2 ILE A  13     -17.726  20.405  -3.826  1.00  3.25           C  
ATOM    243  CD1 ILE A  13     -19.544  18.102  -2.895  1.00  3.25           C  
ATOM    244  H   ILE A  13     -17.488  19.590   0.164  1.00  2.12           H  
ATOM    245  HA  ILE A  13     -15.720  19.571  -2.050  1.00  2.60           H  
ATOM    246  HB  ILE A  13     -18.660  20.374  -1.908  1.00  3.91           H  
ATOM    247 1HG1 ILE A  13     -17.461  17.899  -3.110  1.00  3.91           H  
ATOM    248 2HG1 ILE A  13     -18.005  17.967  -1.433  1.00  3.91           H  
ATOM    249 1HG2 ILE A  13     -18.658  20.208  -4.355  1.00  3.91           H  
ATOM    250 2HG2 ILE A  13     -17.541  21.479  -3.806  1.00  3.91           H  
ATOM    251 3HG2 ILE A  13     -16.904  19.906  -4.341  1.00  3.91           H  
ATOM    252 1HD1 ILE A  13     -19.704  17.030  -2.914  1.00  3.91           H  
ATOM    253 2HD1 ILE A  13     -20.263  18.566  -2.224  1.00  3.91           H  
ATOM    254 3HD1 ILE A  13     -19.677  18.501  -3.899  1.00  3.91           H  
ATOM    255  N   GLU A  14     -16.892  22.534  -1.233  1.00  2.60           N  
ATOM    256  CA  GLU A  14     -16.712  23.966  -1.393  1.00  3.13           C  
ATOM    257  C   GLU A  14     -15.301  24.404  -1.011  1.00  2.84           C  
ATOM    258  O   GLU A  14     -14.679  25.189  -1.731  1.00  3.16           O  
ATOM    259  CB  GLU A  14     -17.759  24.689  -0.548  1.00  4.70           C  
ATOM    260  CG  GLU A  14     -19.178  24.510  -1.074  1.00  4.70           C  
ATOM    261  CD  GLU A  14     -20.240  25.044  -0.155  1.00  4.70           C  
ATOM    262  OE1 GLU A  14     -19.907  25.552   0.888  1.00  4.70           O  
ATOM    263  OE2 GLU A  14     -21.396  24.927  -0.496  1.00  4.70           O  
ATOM    264  H   GLU A  14     -17.600  22.205  -0.586  1.00  3.12           H  
ATOM    265  HA  GLU A  14     -16.874  24.218  -2.442  1.00  3.76           H  
ATOM    266 1HB  GLU A  14     -17.729  24.317   0.476  1.00  5.63           H  
ATOM    267 2HB  GLU A  14     -17.540  25.756  -0.520  1.00  5.63           H  
ATOM    268 1HG  GLU A  14     -19.257  25.024  -2.032  1.00  5.63           H  
ATOM    269 2HG  GLU A  14     -19.357  23.451  -1.252  1.00  5.63           H  
ATOM    270  N   TYR A  15     -14.792  23.872   0.104  1.00  2.42           N  
ATOM    271  CA  TYR A  15     -13.434  24.173   0.541  1.00  2.35           C  
ATOM    272  C   TYR A  15     -12.429  23.701  -0.499  1.00  2.02           C  
ATOM    273  O   TYR A  15     -11.542  24.458  -0.894  1.00  2.37           O  
ATOM    274  CB  TYR A  15     -13.137  23.534   1.894  1.00  3.53           C  
ATOM    275  CG  TYR A  15     -11.736  23.823   2.394  1.00  3.53           C  
ATOM    276  CD1 TYR A  15     -11.450  25.031   3.013  1.00  3.53           C  
ATOM    277  CD2 TYR A  15     -10.737  22.884   2.231  1.00  3.53           C  
ATOM    278  CE1 TYR A  15     -10.168  25.290   3.463  1.00  3.53           C  
ATOM    279  CE2 TYR A  15      -9.457  23.135   2.685  1.00  3.53           C  
ATOM    280  CZ  TYR A  15      -9.168  24.337   3.298  1.00  3.53           C  
ATOM    281  OH  TYR A  15      -7.892  24.605   3.743  1.00  3.53           O  
ATOM    282  H   TYR A  15     -15.364  23.257   0.672  1.00  2.90           H  
ATOM    283  HA  TYR A  15     -13.331  25.254   0.636  1.00  2.82           H  
ATOM    284 1HB  TYR A  15     -13.849  23.899   2.636  1.00  4.23           H  
ATOM    285 2HB  TYR A  15     -13.260  22.454   1.824  1.00  4.23           H  
ATOM    286  HD1 TYR A  15     -12.234  25.777   3.142  1.00  4.23           H  
ATOM    287  HD2 TYR A  15     -10.968  21.946   1.740  1.00  4.23           H  
ATOM    288  HE1 TYR A  15      -9.943  26.241   3.947  1.00  4.23           H  
ATOM    289  HE2 TYR A  15      -8.673  22.389   2.551  1.00  4.23           H  
ATOM    290  HH  TYR A  15      -7.285  23.921   3.434  1.00  4.23           H  
ATOM    291  N   ILE A  16     -12.585  22.448  -0.934  1.00  1.60           N  
ATOM    292  CA  ILE A  16     -11.735  21.839  -1.945  1.00  1.51           C  
ATOM    293  C   ILE A  16     -11.714  22.626  -3.237  1.00  1.98           C  
ATOM    294  O   ILE A  16     -10.643  22.847  -3.798  1.00  2.23           O  
ATOM    295  CB  ILE A  16     -12.192  20.397  -2.217  1.00  2.27           C  
ATOM    296  CG1 ILE A  16     -11.876  19.530  -1.002  1.00  2.27           C  
ATOM    297  CG2 ILE A  16     -11.568  19.848  -3.482  1.00  2.27           C  
ATOM    298  CD1 ILE A  16     -12.537  18.180  -1.028  1.00  2.27           C  
ATOM    299  H   ILE A  16     -13.331  21.886  -0.549  1.00  1.92           H  
ATOM    300  HA  ILE A  16     -10.718  21.804  -1.556  1.00  1.81           H  
ATOM    301  HB  ILE A  16     -13.275  20.388  -2.332  1.00  2.72           H  
ATOM    302 1HG1 ILE A  16     -10.800  19.381  -0.947  1.00  2.72           H  
ATOM    303 2HG1 ILE A  16     -12.190  20.053  -0.101  1.00  2.72           H  
ATOM    304 1HG2 ILE A  16     -11.925  18.833  -3.651  1.00  2.72           H  
ATOM    305 2HG2 ILE A  16     -11.846  20.476  -4.327  1.00  2.72           H  
ATOM    306 3HG2 ILE A  16     -10.486  19.840  -3.381  1.00  2.72           H  
ATOM    307 1HD1 ILE A  16     -12.260  17.620  -0.135  1.00  2.72           H  
ATOM    308 2HD1 ILE A  16     -13.619  18.308  -1.057  1.00  2.72           H  
ATOM    309 3HD1 ILE A  16     -12.212  17.640  -1.913  1.00  2.72           H  
ATOM    310  N   GLU A  17     -12.888  23.053  -3.704  1.00  2.34           N  
ATOM    311  CA  GLU A  17     -12.984  23.857  -4.912  1.00  3.16           C  
ATOM    312  C   GLU A  17     -12.146  25.115  -4.797  1.00  3.67           C  
ATOM    313  O   GLU A  17     -11.334  25.407  -5.678  1.00  4.82           O  
ATOM    314  CB  GLU A  17     -14.437  24.241  -5.199  1.00  4.74           C  
ATOM    315  CG  GLU A  17     -14.605  25.091  -6.454  1.00  4.74           C  
ATOM    316  CD  GLU A  17     -16.033  25.465  -6.748  1.00  4.74           C  
ATOM    317  OE1 GLU A  17     -16.909  25.000  -6.059  1.00  4.74           O  
ATOM    318  OE2 GLU A  17     -16.248  26.226  -7.666  1.00  4.74           O  
ATOM    319  H   GLU A  17     -13.738  22.815  -3.213  1.00  2.81           H  
ATOM    320  HA  GLU A  17     -12.605  23.270  -5.749  1.00  3.79           H  
ATOM    321 1HB  GLU A  17     -15.036  23.339  -5.317  1.00  5.69           H  
ATOM    322 2HB  GLU A  17     -14.844  24.799  -4.356  1.00  5.69           H  
ATOM    323 1HG  GLU A  17     -14.022  26.001  -6.330  1.00  5.69           H  
ATOM    324 2HG  GLU A  17     -14.197  24.544  -7.303  1.00  5.69           H  
ATOM    325  N   ASN A  18     -12.337  25.848  -3.701  1.00  3.26           N  
ATOM    326  CA  ASN A  18     -11.608  27.085  -3.477  1.00  3.83           C  
ATOM    327  C   ASN A  18     -10.104  26.863  -3.410  1.00  3.87           C  
ATOM    328  O   ASN A  18      -9.336  27.652  -3.961  1.00  5.27           O  
ATOM    329  CB  ASN A  18     -12.101  27.752  -2.211  1.00  5.75           C  
ATOM    330  CG  ASN A  18     -13.460  28.370  -2.383  1.00  5.75           C  
ATOM    331  OD1 ASN A  18     -13.891  28.646  -3.509  1.00  5.75           O  
ATOM    332  ND2 ASN A  18     -14.142  28.595  -1.290  1.00  5.75           N  
ATOM    333  H   ASN A  18     -13.021  25.553  -3.011  1.00  3.91           H  
ATOM    334  HA  ASN A  18     -11.799  27.752  -4.318  1.00  4.60           H  
ATOM    335 1HB  ASN A  18     -12.148  27.018  -1.406  1.00  6.89           H  
ATOM    336 2HB  ASN A  18     -11.397  28.528  -1.909  1.00  6.89           H  
ATOM    337 1HD2 ASN A  18     -15.053  29.005  -1.345  1.00  6.89           H  
ATOM    338 2HD2 ASN A  18     -13.754  28.355  -0.401  1.00  6.89           H  
ATOM    339  N   MET A  19      -9.680  25.781  -2.757  1.00  2.97           N  
ATOM    340  CA  MET A  19      -8.261  25.471  -2.665  1.00  2.93           C  
ATOM    341  C   MET A  19      -7.674  25.077  -4.008  1.00  2.85           C  
ATOM    342  O   MET A  19      -6.553  25.461  -4.331  1.00  3.27           O  
ATOM    343  CB  MET A  19      -8.035  24.362  -1.655  1.00  4.40           C  
ATOM    344  CG  MET A  19      -8.267  24.771  -0.214  1.00  4.40           C  
ATOM    345  SD  MET A  19      -7.192  26.117   0.306  1.00  4.40           S  
ATOM    346  CE  MET A  19      -5.605  25.287   0.268  1.00  4.40           C  
ATOM    347  H   MET A  19     -10.348  25.172  -2.300  1.00  3.56           H  
ATOM    348  HA  MET A  19      -7.738  26.365  -2.326  1.00  3.52           H  
ATOM    349 1HB  MET A  19      -8.701  23.530  -1.877  1.00  5.27           H  
ATOM    350 2HB  MET A  19      -7.011  23.994  -1.738  1.00  5.27           H  
ATOM    351 1HG  MET A  19      -9.301  25.082  -0.077  1.00  5.27           H  
ATOM    352 2HG  MET A  19      -8.076  23.917   0.430  1.00  5.27           H  
ATOM    353 1HE  MET A  19      -4.822  25.985   0.567  1.00  5.27           H  
ATOM    354 2HE  MET A  19      -5.620  24.442   0.958  1.00  5.27           H  
ATOM    355 3HE  MET A  19      -5.406  24.928  -0.742  1.00  5.27           H  
ATOM    356  N   ASN A  20      -8.444  24.359  -4.822  1.00  2.59           N  
ATOM    357  CA  ASN A  20      -7.975  23.954  -6.141  1.00  2.54           C  
ATOM    358  C   ASN A  20      -7.875  25.130  -7.106  1.00  3.11           C  
ATOM    359  O   ASN A  20      -7.114  25.075  -8.072  1.00  5.34           O  
ATOM    360  CB  ASN A  20      -8.844  22.852  -6.695  1.00  3.81           C  
ATOM    361  CG  ASN A  20      -8.553  21.534  -6.028  1.00  3.81           C  
ATOM    362  OD1 ASN A  20      -7.468  21.335  -5.460  1.00  3.81           O  
ATOM    363  ND2 ASN A  20      -9.480  20.620  -6.097  1.00  3.81           N  
ATOM    364  H   ASN A  20      -9.359  24.056  -4.517  1.00  3.11           H  
ATOM    365  HA  ASN A  20      -6.967  23.554  -6.031  1.00  3.05           H  
ATOM    366 1HB  ASN A  20      -9.896  23.101  -6.545  1.00  4.57           H  
ATOM    367 2HB  ASN A  20      -8.677  22.753  -7.768  1.00  4.57           H  
ATOM    368 1HD2 ASN A  20      -9.323  19.724  -5.675  1.00  4.57           H  
ATOM    369 2HD2 ASN A  20     -10.339  20.811  -6.570  1.00  4.57           H  
ATOM    370  N   ARG A  21      -8.604  26.210  -6.824  1.00  2.97           N  
ATOM    371  CA  ARG A  21      -8.488  27.427  -7.617  1.00  3.57           C  
ATOM    372  C   ARG A  21      -7.185  28.189  -7.321  1.00  3.44           C  
ATOM    373  O   ARG A  21      -6.812  29.093  -8.072  1.00  5.45           O  
ATOM    374  CB  ARG A  21      -9.681  28.337  -7.370  1.00  5.35           C  
ATOM    375  CG  ARG A  21     -10.993  27.820  -7.939  1.00  5.35           C  
ATOM    376  CD  ARG A  21     -12.127  28.734  -7.656  1.00  5.35           C  
ATOM    377  NE  ARG A  21     -13.386  28.182  -8.127  1.00  5.35           N  
ATOM    378  CZ  ARG A  21     -13.855  28.284  -9.384  1.00  5.35           C  
ATOM    379  NH1 ARG A  21     -13.169  28.932 -10.300  1.00  5.35           N  
ATOM    380  NH2 ARG A  21     -15.012  27.724  -9.689  1.00  5.35           N  
ATOM    381  H   ARG A  21      -9.267  26.185  -6.058  1.00  3.56           H  
ATOM    382  HA  ARG A  21      -8.488  27.147  -8.671  1.00  4.28           H  
ATOM    383 1HB  ARG A  21      -9.818  28.480  -6.300  1.00  6.43           H  
ATOM    384 2HB  ARG A  21      -9.491  29.315  -7.811  1.00  6.43           H  
ATOM    385 1HG  ARG A  21     -10.899  27.729  -9.021  1.00  6.43           H  
ATOM    386 2HG  ARG A  21     -11.222  26.845  -7.519  1.00  6.43           H  
ATOM    387 1HD  ARG A  21     -12.206  28.897  -6.582  1.00  6.43           H  
ATOM    388 2HD  ARG A  21     -11.963  29.688  -8.157  1.00  6.43           H  
ATOM    389  HE  ARG A  21     -13.955  27.675  -7.461  1.00  6.43           H  
ATOM    390 1HH1 ARG A  21     -12.284  29.358 -10.062  1.00  6.43           H  
ATOM    391 2HH1 ARG A  21     -13.526  29.004 -11.241  1.00  6.43           H  
ATOM    392 1HH2 ARG A  21     -15.531  27.218  -8.973  1.00  6.43           H  
ATOM    393 2HH2 ARG A  21     -15.378  27.791 -10.626  1.00  6.43           H  
ATOM    394  N   LEU A  22      -6.498  27.833  -6.230  1.00  3.71           N  
ATOM    395  CA  LEU A  22      -5.245  28.473  -5.867  1.00  3.33           C  
ATOM    396  C   LEU A  22      -4.092  27.804  -6.594  1.00  3.40           C  
ATOM    397  O   LEU A  22      -4.118  26.596  -6.837  1.00  3.42           O  
ATOM    398  CB  LEU A  22      -5.015  28.368  -4.357  1.00  5.00           C  
ATOM    399  CG  LEU A  22      -6.082  29.015  -3.471  1.00  5.00           C  
ATOM    400  CD1 LEU A  22      -5.758  28.729  -2.013  1.00  5.00           C  
ATOM    401  CD2 LEU A  22      -6.128  30.509  -3.746  1.00  5.00           C  
ATOM    402  H   LEU A  22      -6.819  27.084  -5.635  1.00  4.45           H  
ATOM    403  HA  LEU A  22      -5.286  29.521  -6.158  1.00  4.00           H  
ATOM    404 1HB  LEU A  22      -4.952  27.317  -4.085  1.00  5.99           H  
ATOM    405 2HB  LEU A  22      -4.062  28.839  -4.119  1.00  5.99           H  
ATOM    406  HG  LEU A  22      -7.054  28.577  -3.692  1.00  5.99           H  
ATOM    407 1HD1 LEU A  22      -6.520  29.177  -1.376  1.00  5.99           H  
ATOM    408 2HD1 LEU A  22      -5.737  27.651  -1.850  1.00  5.99           H  
ATOM    409 3HD1 LEU A  22      -4.785  29.152  -1.767  1.00  5.99           H  
ATOM    410 1HD2 LEU A  22      -6.891  30.971  -3.118  1.00  5.99           H  
ATOM    411 2HD2 LEU A  22      -5.157  30.950  -3.522  1.00  5.99           H  
ATOM    412 3HD2 LEU A  22      -6.370  30.678  -4.795  1.00  5.99           H  
ATOM    413  N   ASN A  23      -3.065  28.579  -6.924  1.00  3.80           N  
ATOM    414  CA  ASN A  23      -1.907  28.044  -7.634  1.00  4.18           C  
ATOM    415  C   ASN A  23      -0.988  27.252  -6.708  1.00  3.14           C  
ATOM    416  O   ASN A  23       0.075  27.733  -6.315  1.00  4.22           O  
ATOM    417  CB  ASN A  23      -1.138  29.164  -8.310  1.00  6.27           C  
ATOM    418  CG  ASN A  23      -0.054  28.659  -9.221  1.00  6.27           C  
ATOM    419  OD1 ASN A  23       0.055  27.453  -9.471  1.00  6.27           O  
ATOM    420  ND2 ASN A  23       0.751  29.560  -9.725  1.00  6.27           N  
ATOM    421  H   ASN A  23      -3.092  29.563  -6.693  1.00  4.56           H  
ATOM    422  HA  ASN A  23      -2.262  27.355  -8.402  1.00  5.02           H  
ATOM    423 1HB  ASN A  23      -1.827  29.779  -8.891  1.00  7.52           H  
ATOM    424 2HB  ASN A  23      -0.688  29.806  -7.552  1.00  7.52           H  
ATOM    425 1HD2 ASN A  23       1.491  29.282 -10.339  1.00  7.52           H  
ATOM    426 2HD2 ASN A  23       0.626  30.525  -9.496  1.00  7.52           H  
ATOM    427  N   ARG A  24      -1.401  26.033  -6.370  1.00  2.43           N  
ATOM    428  CA  ARG A  24      -0.610  25.183  -5.493  1.00  2.30           C  
ATOM    429  C   ARG A  24      -0.012  24.008  -6.252  1.00  2.36           C  
ATOM    430  O   ARG A  24      -0.477  23.644  -7.333  1.00  2.67           O  
ATOM    431  CB  ARG A  24      -1.436  24.651  -4.326  1.00  3.45           C  
ATOM    432  CG  ARG A  24      -2.134  25.705  -3.474  1.00  3.45           C  
ATOM    433  CD  ARG A  24      -1.188  26.711  -2.911  1.00  3.45           C  
ATOM    434  NE  ARG A  24      -0.116  26.119  -2.124  1.00  3.45           N  
ATOM    435  CZ  ARG A  24      -0.196  25.766  -0.825  1.00  3.45           C  
ATOM    436  NH1 ARG A  24      -1.309  25.912  -0.143  1.00  3.45           N  
ATOM    437  NH2 ARG A  24       0.854  25.255  -0.210  1.00  3.45           N  
ATOM    438  H   ARG A  24      -2.294  25.712  -6.724  1.00  2.92           H  
ATOM    439  HA  ARG A  24       0.208  25.778  -5.085  1.00  2.76           H  
ATOM    440 1HB  ARG A  24      -2.206  23.980  -4.706  1.00  4.14           H  
ATOM    441 2HB  ARG A  24      -0.797  24.069  -3.663  1.00  4.14           H  
ATOM    442 1HG  ARG A  24      -2.867  26.231  -4.085  1.00  4.14           H  
ATOM    443 2HG  ARG A  24      -2.642  25.215  -2.643  1.00  4.14           H  
ATOM    444 1HD  ARG A  24      -0.735  27.273  -3.727  1.00  4.14           H  
ATOM    445 2HD  ARG A  24      -1.739  27.397  -2.268  1.00  4.14           H  
ATOM    446  HE  ARG A  24       0.773  25.977  -2.585  1.00  4.14           H  
ATOM    447 1HH1 ARG A  24      -2.134  26.296  -0.580  1.00  4.14           H  
ATOM    448 2HH1 ARG A  24      -1.324  25.612   0.827  1.00  4.14           H  
ATOM    449 1HH2 ARG A  24       1.726  25.102  -0.696  1.00  4.14           H  
ATOM    450 2HH2 ARG A  24       0.772  24.982   0.760  1.00  4.14           H  
ATOM    451  N   SER A  25       1.022  23.407  -5.663  1.00  2.65           N  
ATOM    452  CA  SER A  25       1.716  22.258  -6.243  1.00  2.99           C  
ATOM    453  C   SER A  25       1.033  20.920  -5.940  1.00  2.38           C  
ATOM    454  O   SER A  25       1.510  19.871  -6.381  1.00  2.59           O  
ATOM    455  CB  SER A  25       3.144  22.225  -5.747  1.00  4.49           C  
ATOM    456  OG  SER A  25       3.186  22.042  -4.361  1.00  4.49           O  
ATOM    457  H   SER A  25       1.349  23.766  -4.776  1.00  3.18           H  
ATOM    458  HA  SER A  25       1.732  22.387  -7.326  1.00  3.59           H  
ATOM    459 1HB  SER A  25       3.689  21.422  -6.242  1.00  5.38           H  
ATOM    460 2HB  SER A  25       3.635  23.162  -6.006  1.00  5.38           H  
ATOM    461  HG  SER A  25       2.978  21.117  -4.192  1.00  5.38           H  
ATOM    462  N   PHE A  26      -0.093  20.974  -5.225  1.00  1.83           N  
ATOM    463  CA  PHE A  26      -0.883  19.799  -4.898  1.00  1.41           C  
ATOM    464  C   PHE A  26      -2.351  20.155  -4.959  1.00  1.15           C  
ATOM    465  O   PHE A  26      -2.717  21.331  -4.969  1.00  1.26           O  
ATOM    466  CB  PHE A  26      -0.562  19.267  -3.504  1.00  2.11           C  
ATOM    467  CG  PHE A  26      -0.961  20.177  -2.380  1.00  2.11           C  
ATOM    468  CD1 PHE A  26      -2.179  20.012  -1.733  1.00  2.11           C  
ATOM    469  CD2 PHE A  26      -0.127  21.201  -1.968  1.00  2.11           C  
ATOM    470  CE1 PHE A  26      -2.548  20.848  -0.695  1.00  2.11           C  
ATOM    471  CE2 PHE A  26      -0.492  22.032  -0.930  1.00  2.11           C  
ATOM    472  CZ  PHE A  26      -1.702  21.859  -0.292  1.00  2.11           C  
ATOM    473  H   PHE A  26      -0.420  21.865  -4.889  1.00  2.20           H  
ATOM    474  HA  PHE A  26      -0.686  19.025  -5.635  1.00  1.69           H  
ATOM    475 1HB  PHE A  26      -1.063  18.311  -3.357  1.00  2.54           H  
ATOM    476 2HB  PHE A  26       0.500  19.084  -3.431  1.00  2.54           H  
ATOM    477  HD1 PHE A  26      -2.846  19.210  -2.051  1.00  2.54           H  
ATOM    478  HD2 PHE A  26       0.830  21.341  -2.470  1.00  2.54           H  
ATOM    479  HE1 PHE A  26      -3.505  20.709  -0.194  1.00  2.54           H  
ATOM    480  HE2 PHE A  26       0.177  22.826  -0.614  1.00  2.54           H  
ATOM    481  HZ  PHE A  26      -1.989  22.518   0.527  1.00  2.54           H  
ATOM    482  N   SER A  27      -3.185  19.130  -5.009  1.00  0.98           N  
ATOM    483  CA  SER A  27      -4.615  19.307  -5.140  1.00  0.98           C  
ATOM    484  C   SER A  27      -5.403  18.477  -4.150  1.00  0.91           C  
ATOM    485  O   SER A  27      -4.969  17.398  -3.729  1.00  0.84           O  
ATOM    486  CB  SER A  27      -5.048  18.957  -6.543  1.00  1.47           C  
ATOM    487  OG  SER A  27      -6.438  19.050  -6.664  1.00  1.47           O  
ATOM    488  H   SER A  27      -2.806  18.196  -4.980  1.00  1.18           H  
ATOM    489  HA  SER A  27      -4.848  20.358  -4.958  1.00  1.18           H  
ATOM    490 1HB  SER A  27      -4.573  19.641  -7.245  1.00  1.76           H  
ATOM    491 2HB  SER A  27      -4.720  17.949  -6.792  1.00  1.76           H  
ATOM    492  HG  SER A  27      -6.686  19.868  -6.224  1.00  1.76           H  
ATOM    493  N   LEU A  28      -6.564  19.010  -3.776  1.00  1.06           N  
ATOM    494  CA  LEU A  28      -7.462  18.337  -2.856  1.00  1.01           C  
ATOM    495  C   LEU A  28      -8.583  17.699  -3.661  1.00  1.17           C  
ATOM    496  O   LEU A  28      -8.875  18.122  -4.781  1.00  1.39           O  
ATOM    497  CB  LEU A  28      -8.045  19.317  -1.830  1.00  1.52           C  
ATOM    498  CG  LEU A  28      -7.036  20.112  -0.996  1.00  1.52           C  
ATOM    499  CD1 LEU A  28      -7.796  21.020  -0.043  1.00  1.52           C  
ATOM    500  CD2 LEU A  28      -6.120  19.168  -0.250  1.00  1.52           C  
ATOM    501  H   LEU A  28      -6.846  19.899  -4.177  1.00  1.27           H  
ATOM    502  HA  LEU A  28      -6.915  17.555  -2.333  1.00  1.21           H  
ATOM    503 1HB  LEU A  28      -8.666  20.038  -2.355  1.00  1.82           H  
ATOM    504 2HB  LEU A  28      -8.675  18.758  -1.138  1.00  1.82           H  
ATOM    505  HG  LEU A  28      -6.439  20.743  -1.656  1.00  1.82           H  
ATOM    506 1HD1 LEU A  28      -7.090  21.607   0.545  1.00  1.82           H  
ATOM    507 2HD1 LEU A  28      -8.439  21.688  -0.613  1.00  1.82           H  
ATOM    508 3HD1 LEU A  28      -8.408  20.413   0.625  1.00  1.82           H  
ATOM    509 1HD2 LEU A  28      -5.405  19.745   0.335  1.00  1.82           H  
ATOM    510 2HD2 LEU A  28      -6.710  18.544   0.417  1.00  1.82           H  
ATOM    511 3HD2 LEU A  28      -5.585  18.540  -0.962  1.00  1.82           H  
ATOM    512  N   GLY A  29      -9.230  16.692  -3.104  1.00  1.19           N  
ATOM    513  CA  GLY A  29     -10.300  16.050  -3.852  1.00  1.56           C  
ATOM    514  C   GLY A  29     -11.243  15.275  -2.968  1.00  1.57           C  
ATOM    515  O   GLY A  29     -11.054  15.182  -1.755  1.00  1.33           O  
ATOM    516  H   GLY A  29      -8.969  16.376  -2.179  1.00  1.43           H  
ATOM    517 1HA  GLY A  29     -10.859  16.808  -4.400  1.00  1.87           H  
ATOM    518 2HA  GLY A  29      -9.866  15.381  -4.594  1.00  1.87           H  
ATOM    519  N   LEU A  30     -12.267  14.697  -3.583  1.00  1.97           N  
ATOM    520  CA  LEU A  30     -13.289  13.996  -2.827  1.00  2.00           C  
ATOM    521  C   LEU A  30     -12.887  12.573  -2.498  1.00  2.51           C  
ATOM    522  O   LEU A  30     -13.392  11.612  -3.081  1.00  3.23           O  
ATOM    523  CB  LEU A  30     -14.610  14.040  -3.590  1.00  3.00           C  
ATOM    524  CG  LEU A  30     -15.113  15.468  -3.832  1.00  3.00           C  
ATOM    525  CD1 LEU A  30     -16.413  15.442  -4.621  1.00  3.00           C  
ATOM    526  CD2 LEU A  30     -15.277  16.153  -2.485  1.00  3.00           C  
ATOM    527  H   LEU A  30     -12.357  14.776  -4.587  1.00  2.36           H  
ATOM    528  HA  LEU A  30     -13.436  14.525  -1.900  1.00  2.40           H  
ATOM    529 1HB  LEU A  30     -14.481  13.556  -4.557  1.00  3.60           H  
ATOM    530 2HB  LEU A  30     -15.369  13.501  -3.024  1.00  3.60           H  
ATOM    531  HG  LEU A  30     -14.376  16.013  -4.423  1.00  3.60           H  
ATOM    532 1HD1 LEU A  30     -16.755  16.463  -4.794  1.00  3.60           H  
ATOM    533 2HD1 LEU A  30     -16.248  14.948  -5.578  1.00  3.60           H  
ATOM    534 3HD1 LEU A  30     -17.168  14.899  -4.058  1.00  3.60           H  
ATOM    535 1HD2 LEU A  30     -15.603  17.179  -2.635  1.00  3.60           H  
ATOM    536 2HD2 LEU A  30     -16.014  15.617  -1.888  1.00  3.60           H  
ATOM    537 3HD2 LEU A  30     -14.322  16.153  -1.965  1.00  3.60           H  
ATOM    538  N   ASN A  31     -11.959  12.463  -1.549  1.00  2.28           N  
ATOM    539  CA  ASN A  31     -11.459  11.185  -1.083  1.00  2.63           C  
ATOM    540  C   ASN A  31     -12.375  10.623   0.004  1.00  2.96           C  
ATOM    541  O   ASN A  31     -13.406  11.220   0.337  1.00  3.20           O  
ATOM    542  CB  ASN A  31     -10.006  11.322  -0.606  1.00  3.94           C  
ATOM    543  CG  ASN A  31      -9.820  12.143   0.642  1.00  3.94           C  
ATOM    544  OD1 ASN A  31     -10.699  12.193   1.509  1.00  3.94           O  
ATOM    545  ND2 ASN A  31      -8.682  12.779   0.777  1.00  3.94           N  
ATOM    546  H   ASN A  31     -11.596  13.318  -1.147  1.00  2.74           H  
ATOM    547  HA  ASN A  31     -11.478  10.480  -1.916  1.00  3.16           H  
ATOM    548 1HB  ASN A  31      -9.589  10.336  -0.427  1.00  4.73           H  
ATOM    549 2HB  ASN A  31      -9.416  11.776  -1.403  1.00  4.73           H  
ATOM    550 1HD2 ASN A  31      -8.519  13.312   1.610  1.00  4.73           H  
ATOM    551 2HD2 ASN A  31      -7.963  12.736   0.077  1.00  4.73           H  
ATOM    552  N   ALA A  32     -11.977   9.488   0.576  1.00  3.27           N  
ATOM    553  CA  ALA A  32     -12.766   8.791   1.598  1.00  4.59           C  
ATOM    554  C   ALA A  32     -13.081   9.588   2.868  1.00  3.85           C  
ATOM    555  O   ALA A  32     -13.966   9.191   3.627  1.00  4.91           O  
ATOM    556  CB  ALA A  32     -12.044   7.531   2.019  1.00  6.88           C  
ATOM    557  H   ALA A  32     -11.108   9.063   0.256  1.00  3.92           H  
ATOM    558  HA  ALA A  32     -13.717   8.516   1.141  1.00  5.51           H  
ATOM    559 1HB  ALA A  32     -12.655   6.981   2.735  1.00  8.26           H  
ATOM    560 2HB  ALA A  32     -11.870   6.914   1.144  1.00  8.26           H  
ATOM    561 3HB  ALA A  32     -11.091   7.790   2.479  1.00  8.26           H  
ATOM    562  N   PHE A  33     -12.370  10.681   3.132  1.00  3.91           N  
ATOM    563  CA  PHE A  33     -12.609  11.404   4.370  1.00  4.57           C  
ATOM    564  C   PHE A  33     -13.389  12.681   4.196  1.00  3.38           C  
ATOM    565  O   PHE A  33     -13.496  13.470   5.135  1.00  8.48           O  
ATOM    566  CB  PHE A  33     -11.302  11.721   5.060  1.00  6.86           C  
ATOM    567  CG  PHE A  33     -10.562  10.488   5.425  1.00  6.86           C  
ATOM    568  CD1 PHE A  33      -9.347  10.215   4.834  1.00  6.86           C  
ATOM    569  CD2 PHE A  33     -11.087   9.587   6.338  1.00  6.86           C  
ATOM    570  CE1 PHE A  33      -8.654   9.071   5.156  1.00  6.86           C  
ATOM    571  CE2 PHE A  33     -10.398   8.438   6.660  1.00  6.86           C  
ATOM    572  CZ  PHE A  33      -9.179   8.181   6.070  1.00  6.86           C  
ATOM    573  H   PHE A  33     -11.666  11.016   2.490  1.00  4.69           H  
ATOM    574  HA  PHE A  33     -13.183  10.754   5.031  1.00  5.48           H  
ATOM    575 1HB  PHE A  33     -10.672  12.321   4.404  1.00  8.23           H  
ATOM    576 2HB  PHE A  33     -11.487  12.296   5.966  1.00  8.23           H  
ATOM    577  HD1 PHE A  33      -8.942  10.922   4.113  1.00  8.23           H  
ATOM    578  HD2 PHE A  33     -12.053   9.793   6.802  1.00  8.23           H  
ATOM    579  HE1 PHE A  33      -7.694   8.875   4.684  1.00  8.23           H  
ATOM    580  HE2 PHE A  33     -10.815   7.734   7.378  1.00  8.23           H  
ATOM    581  HZ  PHE A  33      -8.634   7.274   6.325  1.00  8.23           H  
ATOM    582  N   THR A  34     -13.986  12.887   3.030  1.00  1.39           N  
ATOM    583  CA  THR A  34     -14.758  14.105   2.859  1.00  1.54           C  
ATOM    584  C   THR A  34     -16.147  14.030   3.487  1.00  1.30           C  
ATOM    585  O   THR A  34     -16.822  15.050   3.606  1.00  2.70           O  
ATOM    586  CB  THR A  34     -14.834  14.508   1.391  1.00  2.31           C  
ATOM    587  OG1 THR A  34     -15.380  13.438   0.609  1.00  2.31           O  
ATOM    588  CG2 THR A  34     -13.441  14.875   0.912  1.00  2.31           C  
ATOM    589  H   THR A  34     -13.888  12.232   2.259  1.00  1.67           H  
ATOM    590  HA  THR A  34     -14.223  14.906   3.370  1.00  1.85           H  
ATOM    591  HB  THR A  34     -15.483  15.378   1.293  1.00  2.77           H  
ATOM    592  HG1 THR A  34     -14.776  12.687   0.623  1.00  2.77           H  
ATOM    593 1HG2 THR A  34     -13.483  15.199  -0.118  1.00  2.77           H  
ATOM    594 2HG2 THR A  34     -13.055  15.691   1.523  1.00  2.77           H  
ATOM    595 3HG2 THR A  34     -12.782  14.012   1.001  1.00  2.77           H  
ATOM    596  N   ASP A  35     -16.554  12.860   3.968  1.00  1.50           N  
ATOM    597  CA  ASP A  35     -17.809  12.779   4.704  1.00  2.57           C  
ATOM    598  C   ASP A  35     -17.655  13.264   6.159  1.00  1.08           C  
ATOM    599  O   ASP A  35     -18.653  13.408   6.864  1.00  1.42           O  
ATOM    600  CB  ASP A  35     -18.366  11.354   4.713  1.00  3.85           C  
ATOM    601  CG  ASP A  35     -18.852  10.891   3.349  1.00  3.85           C  
ATOM    602  OD1 ASP A  35     -18.985  11.712   2.473  1.00  3.85           O  
ATOM    603  OD2 ASP A  35     -19.127   9.722   3.207  1.00  3.85           O  
ATOM    604  H   ASP A  35     -15.997  12.028   3.837  1.00  1.80           H  
ATOM    605  HA  ASP A  35     -18.535  13.425   4.211  1.00  3.08           H  
ATOM    606 1HB  ASP A  35     -17.594  10.666   5.058  1.00  4.63           H  
ATOM    607 2HB  ASP A  35     -19.195  11.295   5.417  1.00  4.63           H  
ATOM    608  N   LEU A  36     -16.411  13.498   6.609  1.00  2.13           N  
ATOM    609  CA  LEU A  36     -16.142  13.919   7.983  1.00  2.32           C  
ATOM    610  C   LEU A  36     -15.665  15.359   8.058  1.00  1.03           C  
ATOM    611  O   LEU A  36     -15.079  15.877   7.105  1.00  1.27           O  
ATOM    612  CB  LEU A  36     -15.044  13.038   8.596  1.00  3.48           C  
ATOM    613  CG  LEU A  36     -15.300  11.531   8.616  1.00  3.48           C  
ATOM    614  CD1 LEU A  36     -14.059  10.829   9.158  1.00  3.48           C  
ATOM    615  CD2 LEU A  36     -16.518  11.243   9.480  1.00  3.48           C  
ATOM    616  H   LEU A  36     -15.608  13.386   6.000  1.00  2.56           H  
ATOM    617  HA  LEU A  36     -17.058  13.823   8.565  1.00  2.78           H  
ATOM    618 1HB  LEU A  36     -14.122  13.204   8.040  1.00  4.18           H  
ATOM    619 2HB  LEU A  36     -14.881  13.357   9.625  1.00  4.18           H  
ATOM    620  HG  LEU A  36     -15.479  11.173   7.602  1.00  4.18           H  
ATOM    621 1HD1 LEU A  36     -14.227   9.751   9.172  1.00  4.18           H  
ATOM    622 2HD1 LEU A  36     -13.206  11.054   8.519  1.00  4.18           H  
ATOM    623 3HD1 LEU A  36     -13.857  11.177  10.170  1.00  4.18           H  
ATOM    624 1HD2 LEU A  36     -16.705  10.169   9.499  1.00  4.18           H  
ATOM    625 2HD2 LEU A  36     -16.337  11.598  10.495  1.00  4.18           H  
ATOM    626 3HD2 LEU A  36     -17.387  11.756   9.067  1.00  4.18           H  
ATOM    627  N   THR A  37     -15.884  16.001   9.205  1.00  1.50           N  
ATOM    628  CA  THR A  37     -15.348  17.337   9.398  1.00  2.00           C  
ATOM    629  C   THR A  37     -13.920  17.200   9.861  1.00  1.36           C  
ATOM    630  O   THR A  37     -13.505  16.116  10.270  1.00  0.75           O  
ATOM    631  CB  THR A  37     -16.134  18.142  10.437  1.00  3.00           C  
ATOM    632  OG1 THR A  37     -16.053  17.470  11.696  1.00  3.00           O  
ATOM    633  CG2 THR A  37     -17.587  18.284  10.030  1.00  3.00           C  
ATOM    634  H   THR A  37     -16.407  15.558   9.958  1.00  1.80           H  
ATOM    635  HA  THR A  37     -15.357  17.872   8.449  1.00  2.40           H  
ATOM    636  HB  THR A  37     -15.692  19.133  10.536  1.00  3.60           H  
ATOM    637  HG1 THR A  37     -16.546  16.645  11.619  1.00  3.60           H  
ATOM    638 1HG2 THR A  37     -18.123  18.857  10.787  1.00  3.60           H  
ATOM    639 2HG2 THR A  37     -17.647  18.801   9.073  1.00  3.60           H  
ATOM    640 3HG2 THR A  37     -18.034  17.296   9.939  1.00  3.60           H  
ATOM    641  N   ASN A  38     -13.176  18.293   9.809  1.00  2.43           N  
ATOM    642  CA  ASN A  38     -11.787  18.275  10.227  1.00  2.59           C  
ATOM    643  C   ASN A  38     -11.635  17.872  11.682  1.00  1.72           C  
ATOM    644  O   ASN A  38     -10.715  17.132  12.013  1.00  1.81           O  
ATOM    645  CB  ASN A  38     -11.124  19.609   9.951  1.00  3.88           C  
ATOM    646  CG  ASN A  38      -9.652  19.599  10.266  1.00  3.88           C  
ATOM    647  OD1 ASN A  38      -9.179  20.463  11.010  1.00  3.88           O  
ATOM    648  ND2 ASN A  38      -8.924  18.647   9.736  1.00  3.88           N  
ATOM    649  H   ASN A  38     -13.578  19.152   9.463  1.00  2.92           H  
ATOM    650  HA  ASN A  38     -11.269  17.518   9.644  1.00  3.11           H  
ATOM    651 1HB  ASN A  38     -11.256  19.869   8.899  1.00  4.66           H  
ATOM    652 2HB  ASN A  38     -11.605  20.387  10.543  1.00  4.66           H  
ATOM    653 1HD2 ASN A  38      -7.941  18.605   9.941  1.00  4.66           H  
ATOM    654 2HD2 ASN A  38      -9.347  17.964   9.133  1.00  4.66           H  
ATOM    655  N   GLU A  39     -12.523  18.350  12.550  1.00  2.00           N  
ATOM    656  CA  GLU A  39     -12.409  18.012  13.957  1.00  2.44           C  
ATOM    657  C   GLU A  39     -12.771  16.549  14.208  1.00  1.96           C  
ATOM    658  O   GLU A  39     -12.127  15.895  15.028  1.00  2.08           O  
ATOM    659  CB  GLU A  39     -13.270  18.928  14.810  1.00  3.66           C  
ATOM    660  CG  GLU A  39     -13.022  18.758  16.300  1.00  3.66           C  
ATOM    661  CD  GLU A  39     -11.604  19.120  16.684  1.00  3.66           C  
ATOM    662  OE1 GLU A  39     -10.954  19.804  15.924  1.00  3.66           O  
ATOM    663  OE2 GLU A  39     -11.174  18.712  17.737  1.00  3.66           O  
ATOM    664  H   GLU A  39     -13.269  18.955  12.237  1.00  2.40           H  
ATOM    665  HA  GLU A  39     -11.372  18.153  14.258  1.00  2.93           H  
ATOM    666 1HB  GLU A  39     -13.073  19.968  14.548  1.00  4.39           H  
ATOM    667 2HB  GLU A  39     -14.325  18.732  14.616  1.00  4.39           H  
ATOM    668 1HG  GLU A  39     -13.713  19.395  16.851  1.00  4.39           H  
ATOM    669 2HG  GLU A  39     -13.219  17.724  16.579  1.00  4.39           H  
ATOM    670  N   GLU A  40     -13.781  16.027  13.498  1.00  2.22           N  
ATOM    671  CA  GLU A  40     -14.128  14.609  13.631  1.00  2.74           C  
ATOM    672  C   GLU A  40     -12.986  13.726  13.157  1.00  2.83           C  
ATOM    673  O   GLU A  40     -12.681  12.700  13.773  1.00  3.41           O  
ATOM    674  CB  GLU A  40     -15.396  14.294  12.847  1.00  4.11           C  
ATOM    675  CG  GLU A  40     -16.664  14.841  13.479  1.00  4.11           C  
ATOM    676  CD  GLU A  40     -17.847  14.753  12.568  1.00  4.11           C  
ATOM    677  OE1 GLU A  40     -17.693  15.112  11.424  1.00  4.11           O  
ATOM    678  OE2 GLU A  40     -18.903  14.357  13.008  1.00  4.11           O  
ATOM    679  H   GLU A  40     -14.316  16.605  12.852  1.00  2.66           H  
ATOM    680  HA  GLU A  40     -14.308  14.395  14.686  1.00  3.29           H  
ATOM    681 1HB  GLU A  40     -15.314  14.706  11.841  1.00  4.93           H  
ATOM    682 2HB  GLU A  40     -15.507  13.213  12.752  1.00  4.93           H  
ATOM    683 1HG  GLU A  40     -16.877  14.277  14.388  1.00  4.93           H  
ATOM    684 2HG  GLU A  40     -16.499  15.880  13.760  1.00  4.93           H  
ATOM    685  N   PHE A  41     -12.355  14.146  12.067  1.00  3.34           N  
ATOM    686  CA  PHE A  41     -11.203  13.475  11.510  1.00  4.56           C  
ATOM    687  C   PHE A  41     -10.054  13.506  12.503  1.00  4.57           C  
ATOM    688  O   PHE A  41      -9.404  12.497  12.738  1.00  7.21           O  
ATOM    689  CB  PHE A  41     -10.803  14.142  10.207  1.00  6.84           C  
ATOM    690  CG  PHE A  41      -9.649  13.494   9.520  1.00  6.84           C  
ATOM    691  CD1 PHE A  41      -9.833  12.322   8.810  1.00  6.84           C  
ATOM    692  CD2 PHE A  41      -8.383  14.058   9.565  1.00  6.84           C  
ATOM    693  CE1 PHE A  41      -8.775  11.728   8.163  1.00  6.84           C  
ATOM    694  CE2 PHE A  41      -7.326  13.462   8.908  1.00  6.84           C  
ATOM    695  CZ  PHE A  41      -7.534  12.297   8.205  1.00  6.84           C  
ATOM    696  H   PHE A  41     -12.687  14.976  11.594  1.00  4.01           H  
ATOM    697  HA  PHE A  41     -11.464  12.435  11.312  1.00  5.47           H  
ATOM    698 1HB  PHE A  41     -11.652  14.139   9.524  1.00  8.21           H  
ATOM    699 2HB  PHE A  41     -10.543  15.182  10.395  1.00  8.21           H  
ATOM    700  HD1 PHE A  41     -10.825  11.872   8.769  1.00  8.21           H  
ATOM    701  HD2 PHE A  41      -8.230  14.983  10.122  1.00  8.21           H  
ATOM    702  HE1 PHE A  41      -8.919  10.805   7.612  1.00  8.21           H  
ATOM    703  HE2 PHE A  41      -6.334  13.913   8.944  1.00  8.21           H  
ATOM    704  HZ  PHE A  41      -6.718  11.820   7.681  1.00  8.21           H  
ATOM    705  N   ARG A  42      -9.798  14.664  13.099  1.00  3.19           N  
ATOM    706  CA  ARG A  42      -8.752  14.767  14.103  1.00  4.39           C  
ATOM    707  C   ARG A  42      -8.992  13.847  15.288  1.00  3.88           C  
ATOM    708  O   ARG A  42      -8.068  13.203  15.780  1.00  6.06           O  
ATOM    709  CB  ARG A  42      -8.642  16.182  14.620  1.00  6.58           C  
ATOM    710  CG  ARG A  42      -8.025  17.193  13.681  1.00  6.58           C  
ATOM    711  CD  ARG A  42      -8.159  18.546  14.260  1.00  6.58           C  
ATOM    712  NE  ARG A  42      -7.542  19.568  13.447  1.00  6.58           N  
ATOM    713  CZ  ARG A  42      -7.707  20.888  13.664  1.00  6.58           C  
ATOM    714  NH1 ARG A  42      -8.488  21.301  14.643  1.00  6.58           N  
ATOM    715  NH2 ARG A  42      -7.094  21.770  12.893  1.00  6.58           N  
ATOM    716  H   ARG A  42     -10.326  15.490  12.858  1.00  3.83           H  
ATOM    717  HA  ARG A  42      -7.812  14.498  13.638  1.00  5.27           H  
ATOM    718 1HB  ARG A  42      -9.635  16.548  14.878  1.00  7.90           H  
ATOM    719 2HB  ARG A  42      -8.050  16.186  15.535  1.00  7.90           H  
ATOM    720 1HG  ARG A  42      -6.963  16.976  13.562  1.00  7.90           H  
ATOM    721 2HG  ARG A  42      -8.507  17.168  12.708  1.00  7.90           H  
ATOM    722 1HD  ARG A  42      -9.215  18.789  14.361  1.00  7.90           H  
ATOM    723 2HD  ARG A  42      -7.690  18.566  15.243  1.00  7.90           H  
ATOM    724  HE  ARG A  42      -6.952  19.272  12.674  1.00  7.90           H  
ATOM    725 1HH1 ARG A  42      -8.988  20.633  15.226  1.00  7.90           H  
ATOM    726 2HH1 ARG A  42      -8.615  22.289  14.802  1.00  7.90           H  
ATOM    727 1HH2 ARG A  42      -6.501  21.451  12.139  1.00  7.90           H  
ATOM    728 2HH2 ARG A  42      -7.222  22.757  13.054  1.00  7.90           H  
ATOM    729  N   ALA A  43     -10.231  13.786  15.753  1.00  2.65           N  
ATOM    730  CA  ALA A  43     -10.571  12.944  16.887  1.00  3.48           C  
ATOM    731  C   ALA A  43     -10.410  11.451  16.594  1.00  4.38           C  
ATOM    732  O   ALA A  43      -9.897  10.706  17.432  1.00  6.25           O  
ATOM    733  CB  ALA A  43     -12.003  13.226  17.317  1.00  5.22           C  
ATOM    734  H   ALA A  43     -10.956  14.352  15.331  1.00  3.18           H  
ATOM    735  HA  ALA A  43      -9.898  13.198  17.705  1.00  4.18           H  
ATOM    736 1HB  ALA A  43     -12.245  12.625  18.193  1.00  6.26           H  
ATOM    737 2HB  ALA A  43     -12.106  14.283  17.563  1.00  6.26           H  
ATOM    738 3HB  ALA A  43     -12.683  12.976  16.505  1.00  6.26           H  
ATOM    739  N   SER A  44     -10.866  11.007  15.422  1.00  3.93           N  
ATOM    740  CA  SER A  44     -10.837   9.583  15.090  1.00  5.47           C  
ATOM    741  C   SER A  44      -9.664   9.097  14.231  1.00  5.02           C  
ATOM    742  O   SER A  44      -9.339   7.911  14.253  1.00  9.28           O  
ATOM    743  CB  SER A  44     -12.136   9.228  14.395  1.00  8.21           C  
ATOM    744  OG  SER A  44     -12.272   9.935  13.193  1.00  8.21           O  
ATOM    745  H   SER A  44     -11.282  11.656  14.765  1.00  4.72           H  
ATOM    746  HA  SER A  44     -10.800   9.033  16.030  1.00  6.56           H  
ATOM    747 1HB  SER A  44     -12.159   8.158  14.194  1.00  9.85           H  
ATOM    748 2HB  SER A  44     -12.975   9.456  15.052  1.00  9.85           H  
ATOM    749  HG  SER A  44     -12.334  10.865  13.438  1.00  9.85           H  
ATOM    750  N   HIS A  45      -9.037   9.987  13.474  1.00  3.64           N  
ATOM    751  CA  HIS A  45      -7.942   9.596  12.588  1.00  5.10           C  
ATOM    752  C   HIS A  45      -6.636  10.352  12.818  1.00  4.56           C  
ATOM    753  O   HIS A  45      -5.766  10.333  11.948  1.00  9.12           O  
ATOM    754  CB  HIS A  45      -8.353   9.781  11.126  1.00  7.65           C  
ATOM    755  CG  HIS A  45      -9.518   8.939  10.717  1.00  7.65           C  
ATOM    756  ND1 HIS A  45      -9.431   7.572  10.555  1.00  7.65           N  
ATOM    757  CD2 HIS A  45     -10.801   9.271  10.445  1.00  7.65           C  
ATOM    758  CE1 HIS A  45     -10.614   7.102  10.199  1.00  7.65           C  
ATOM    759  NE2 HIS A  45     -11.461   8.111  10.125  1.00  7.65           N  
ATOM    760  H   HIS A  45      -9.329  10.944  13.479  1.00  4.37           H  
ATOM    761  HA  HIS A  45      -7.727   8.538  12.734  1.00  6.12           H  
ATOM    762 1HB  HIS A  45      -8.609  10.826  10.957  1.00  9.18           H  
ATOM    763 2HB  HIS A  45      -7.512   9.541  10.477  1.00  9.18           H  
ATOM    764  HD1 HIS A  45      -8.692   6.990  10.896  1.00  9.18           H  
ATOM    765  HD2 HIS A  45     -11.335  10.220  10.444  1.00  9.18           H  
ATOM    766  HE1 HIS A  45     -10.754   6.036  10.020  1.00  9.18           H  
ATOM    767  N   ASN A  46      -6.499  11.023  13.964  1.00  4.96           N  
ATOM    768  CA  ASN A  46      -5.250  11.700  14.355  1.00  3.52           C  
ATOM    769  C   ASN A  46      -4.990  11.459  15.840  1.00  4.99           C  
ATOM    770  O   ASN A  46      -5.888  11.036  16.566  1.00 11.39           O  
ATOM    771  CB  ASN A  46      -5.265  13.181  14.038  1.00  5.28           C  
ATOM    772  CG  ASN A  46      -5.242  13.454  12.564  1.00  5.28           C  
ATOM    773  OD1 ASN A  46      -6.197  13.985  11.990  1.00  5.28           O  
ATOM    774  ND2 ASN A  46      -4.157  13.092  11.933  1.00  5.28           N  
ATOM    775  H   ASN A  46      -7.270  11.036  14.617  1.00  5.95           H  
ATOM    776  HA  ASN A  46      -4.421  11.265  13.806  1.00  4.22           H  
ATOM    777 1HB  ASN A  46      -6.140  13.645  14.476  1.00  6.34           H  
ATOM    778 2HB  ASN A  46      -4.394  13.653  14.489  1.00  6.34           H  
ATOM    779 1HD2 ASN A  46      -4.078  13.247  10.948  1.00  6.34           H  
ATOM    780 2HD2 ASN A  46      -3.405  12.668  12.437  1.00  6.34           H  
ATOM    781  N   GLY A  47      -3.778  11.740  16.306  1.00  2.95           N  
ATOM    782  CA  GLY A  47      -3.481  11.581  17.725  1.00  4.85           C  
ATOM    783  C   GLY A  47      -2.866  10.230  18.008  1.00  4.46           C  
ATOM    784  O   GLY A  47      -3.280   9.511  18.918  1.00  8.38           O  
ATOM    785  H   GLY A  47      -3.041  12.052  15.682  1.00  3.54           H  
ATOM    786 1HA  GLY A  47      -2.800  12.369  18.045  1.00  5.82           H  
ATOM    787 2HA  GLY A  47      -4.397  11.696  18.303  1.00  5.82           H  
ATOM    788  N   TYR A  48      -1.850   9.910  17.233  1.00  2.75           N  
ATOM    789  CA  TYR A  48      -1.143   8.660  17.373  1.00  4.69           C  
ATOM    790  C   TYR A  48       0.140   8.854  18.139  1.00  4.87           C  
ATOM    791  O   TYR A  48       0.767   7.891  18.581  1.00  5.99           O  
ATOM    792  CB  TYR A  48      -0.824   8.135  16.007  1.00  7.04           C  
ATOM    793  CG  TYR A  48      -2.046   7.856  15.192  1.00  7.04           C  
ATOM    794  CD1 TYR A  48      -2.655   8.855  14.495  1.00  7.04           C  
ATOM    795  CD2 TYR A  48      -2.536   6.594  15.097  1.00  7.04           C  
ATOM    796  CE1 TYR A  48      -3.747   8.597  13.732  1.00  7.04           C  
ATOM    797  CE2 TYR A  48      -3.637   6.340  14.310  1.00  7.04           C  
ATOM    798  CZ  TYR A  48      -4.253   7.338  13.632  1.00  7.04           C  
ATOM    799  OH  TYR A  48      -5.357   7.088  12.854  1.00  7.04           O  
ATOM    800  H   TYR A  48      -1.569  10.548  16.498  1.00  3.30           H  
ATOM    801  HA  TYR A  48      -1.770   7.952  17.916  1.00  5.63           H  
ATOM    802 1HB  TYR A  48      -0.209   8.857  15.472  1.00  8.44           H  
ATOM    803 2HB  TYR A  48      -0.252   7.212  16.095  1.00  8.44           H  
ATOM    804  HD1 TYR A  48      -2.282   9.856  14.542  1.00  8.44           H  
ATOM    805  HD2 TYR A  48      -2.043   5.791  15.639  1.00  8.44           H  
ATOM    806  HE1 TYR A  48      -4.200   9.402  13.193  1.00  8.44           H  
ATOM    807  HE2 TYR A  48      -4.025   5.330  14.236  1.00  8.44           H  
ATOM    808  HH  TYR A  48      -5.617   6.169  12.961  1.00  8.44           H  
ATOM    809  N   ARG A  49       0.534  10.111  18.307  1.00  6.34           N  
ATOM    810  CA  ARG A  49       1.763  10.403  19.004  1.00  9.39           C  
ATOM    811  C   ARG A  49       1.600  10.475  20.486  1.00  7.31           C  
ATOM    812  O   ARG A  49       1.029  11.426  21.015  1.00 30.20           O  
ATOM    813  CB  ARG A  49       2.378  11.724  18.564  1.00 14.09           C  
ATOM    814  CG  ARG A  49       3.670  12.037  19.320  1.00 14.09           C  
ATOM    815  CD  ARG A  49       4.367  13.258  18.850  1.00 14.09           C  
ATOM    816  NE  ARG A  49       3.572  14.464  19.044  1.00 14.09           N  
ATOM    817  CZ  ARG A  49       3.511  15.194  20.173  1.00 14.09           C  
ATOM    818  NH1 ARG A  49       4.204  14.826  21.229  1.00 14.09           N  
ATOM    819  NH2 ARG A  49       2.754  16.282  20.222  1.00 14.09           N  
ATOM    820  H   ARG A  49      -0.013  10.875  17.940  1.00  7.61           H  
ATOM    821  HA  ARG A  49       2.474   9.608  18.780  1.00 11.27           H  
ATOM    822 1HB  ARG A  49       2.605  11.693  17.500  1.00 16.90           H  
ATOM    823 2HB  ARG A  49       1.676  12.540  18.735  1.00 16.90           H  
ATOM    824 1HG  ARG A  49       3.432  12.182  20.372  1.00 16.90           H  
ATOM    825 2HG  ARG A  49       4.356  11.196  19.220  1.00 16.90           H  
ATOM    826 1HD  ARG A  49       5.301  13.373  19.399  1.00 16.90           H  
ATOM    827 2HD  ARG A  49       4.583  13.156  17.789  1.00 16.90           H  
ATOM    828  HE  ARG A  49       3.019  14.779  18.259  1.00 16.90           H  
ATOM    829 1HH1 ARG A  49       4.778  13.995  21.190  1.00 16.90           H  
ATOM    830 2HH1 ARG A  49       4.161  15.373  22.076  1.00 16.90           H  
ATOM    831 1HH2 ARG A  49       2.216  16.585  19.413  1.00 16.90           H  
ATOM    832 2HH2 ARG A  49       2.710  16.826  21.070  1.00 16.90           H  
ATOM    833  N   ARG A  50       2.148   9.486  21.156  1.00 28.90           N  
ATOM    834  CA  ARG A  50       2.219   9.498  22.596  1.00 65.44           C  
ATOM    835  C   ARG A  50       3.184  10.620  22.998  1.00 49.90           C  
ATOM    836  O   ARG A  50       4.182  10.827  22.308  1.00 90.22           O  
ATOM    837  CB  ARG A  50       2.737   8.174  23.109  1.00 98.16           C  
ATOM    838  CG  ARG A  50       2.790   8.016  24.614  1.00 98.16           C  
ATOM    839  CD  ARG A  50       3.378   6.711  24.944  1.00 98.16           C  
ATOM    840  NE  ARG A  50       4.738   6.641  24.435  1.00 98.16           N  
ATOM    841  CZ  ARG A  50       5.836   7.066  25.082  1.00 98.16           C  
ATOM    842  NH1 ARG A  50       5.762   7.555  26.301  1.00 98.16           N  
ATOM    843  NH2 ARG A  50       6.990   6.981  24.451  1.00 98.16           N  
ATOM    844  H   ARG A  50       2.552   8.696  20.656  1.00 34.68           H  
ATOM    845  HA  ARG A  50       1.226   9.679  22.997  1.00 78.53           H  
ATOM    846 1HB  ARG A  50       2.113   7.371  22.721  1.00117.79           H  
ATOM    847 2HB  ARG A  50       3.746   8.012  22.730  1.00117.79           H  
ATOM    848 1HG  ARG A  50       3.413   8.798  25.050  1.00117.79           H  
ATOM    849 2HG  ARG A  50       1.785   8.066  25.032  1.00117.79           H  
ATOM    850 1HD  ARG A  50       3.406   6.573  26.025  1.00117.79           H  
ATOM    851 2HD  ARG A  50       2.795   5.915  24.484  1.00117.79           H  
ATOM    852  HE  ARG A  50       4.886   6.288  23.495  1.00117.79           H  
ATOM    853 1HH1 ARG A  50       4.868   7.615  26.766  1.00117.79           H  
ATOM    854 2HH1 ARG A  50       6.598   7.871  26.770  1.00117.79           H  
ATOM    855 1HH2 ARG A  50       6.987   6.619  23.505  1.00117.79           H  
ATOM    856 2HH2 ARG A  50       7.843   7.288  24.893  1.00117.79           H  
ATOM    857  N   PRO A  51       2.905  11.368  24.064  1.00 33.42           N  
ATOM    858  CA  PRO A  51       3.742  12.404  24.632  1.00 26.73           C  
ATOM    859  C   PRO A  51       5.134  11.863  24.887  1.00 73.75           C  
ATOM    860  O   PRO A  51       5.314  10.748  25.389  1.00158.37           O  
ATOM    861  CB  PRO A  51       3.005  12.781  25.917  1.00 40.09           C  
ATOM    862  CG  PRO A  51       1.570  12.532  25.588  1.00 40.09           C  
ATOM    863  CD  PRO A  51       1.579  11.312  24.712  1.00 40.09           C  
ATOM    864  HA  PRO A  51       3.781  13.256  23.937  1.00 32.08           H  
ATOM    865 1HB  PRO A  51       3.366  12.166  26.754  1.00 48.11           H  
ATOM    866 2HB  PRO A  51       3.209  13.830  26.176  1.00 48.11           H  
ATOM    867 1HG  PRO A  51       0.990  12.385  26.512  1.00 48.11           H  
ATOM    868 2HG  PRO A  51       1.141  13.409  25.083  1.00 48.11           H  
ATOM    869 1HD  PRO A  51       1.481  10.399  25.315  1.00 48.11           H  
ATOM    870 2HD  PRO A  51       0.782  11.397  23.959  1.00 48.11           H  
ATOM    871  N   ALA A  52       6.114  12.671  24.523  1.00102.93           N  
ATOM    872  CA  ALA A  52       7.513  12.318  24.652  1.00208.80           C  
ATOM    873  C   ALA A  52       7.995  12.428  26.082  1.00209.04           C  
ATOM    874  O   ALA A  52       7.526  13.266  26.853  1.00265.79           O  
ATOM    875  CB  ALA A  52       8.362  13.205  23.755  1.00313.20           C  
ATOM    876  H   ALA A  52       5.878  13.571  24.131  1.00123.52           H  
ATOM    877  HA  ALA A  52       7.628  11.281  24.337  1.00250.56           H  
ATOM    878 1HB  ALA A  52       9.408  12.910  23.835  1.00375.84           H  
ATOM    879 2HB  ALA A  52       8.033  13.097  22.721  1.00375.84           H  
ATOM    880 3HB  ALA A  52       8.254  14.243  24.064  1.00375.84           H  
ATOM    881  N   SER A  53       8.958  11.584  26.417  1.00210.99           N  
ATOM    882  CA  SER A  53       9.582  11.584  27.728  1.00279.05           C  
ATOM    883  C   SER A  53      11.037  11.174  27.581  1.00334.29           C  
ATOM    884  O   SER A  53      11.378   9.999  27.722  1.00400.00           O  
ATOM    885  CB  SER A  53       8.856  10.639  28.663  1.00418.58           C  
ATOM    886  OG  SER A  53       9.410  10.680  29.950  1.00418.58           O  
ATOM    887  H   SER A  53       9.278  10.918  25.729  1.00253.19           H  
ATOM    888  HA  SER A  53       9.544  12.594  28.139  1.00334.86           H  
ATOM    889 1HB  SER A  53       7.802  10.914  28.710  1.00502.29           H  
ATOM    890 2HB  SER A  53       8.912   9.624  28.272  1.00502.29           H  
ATOM    891  HG  SER A  53       9.324  11.590  30.245  1.00502.29           H  
ATOM    892  N   ASN A  54      11.890  12.145  27.277  1.00285.50           N  
ATOM    893  CA  ASN A  54      13.306  11.876  27.074  1.00351.11           C  
ATOM    894  C   ASN A  54      14.171  13.108  27.325  1.00248.48           C  
ATOM    895  O   ASN A  54      13.663  14.179  27.660  1.00240.43           O  
ATOM    896  CB  ASN A  54      13.523  11.331  25.672  1.00526.66           C  
ATOM    897  CG  ASN A  54      13.057  12.283  24.602  1.00526.66           C  
ATOM    898  OD1 ASN A  54      13.304  13.492  24.673  1.00526.66           O  
ATOM    899  ND2 ASN A  54      12.384  11.757  23.610  1.00526.66           N  
ATOM    900  H   ASN A  54      11.548  13.091  27.181  1.00342.60           H  
ATOM    901  HA  ASN A  54      13.616  11.115  27.792  1.00421.33           H  
ATOM    902 1HB  ASN A  54      14.581  11.117  25.516  1.00632.00           H  
ATOM    903 2HB  ASN A  54      12.982  10.391  25.563  1.00632.00           H  
ATOM    904 1HD2 ASN A  54      12.049  12.339  22.869  1.00632.00           H  
ATOM    905 2HD2 ASN A  54      12.207  10.773  23.592  1.00632.00           H  
ATOM    906  N   LEU A  55      15.481  12.945  27.156  1.00255.21           N  
ATOM    907  CA  LEU A  55      16.433  14.030  27.352  1.00228.74           C  
ATOM    908  C   LEU A  55      17.000  14.499  26.020  1.00235.36           C  
ATOM    909  O   LEU A  55      17.039  13.740  25.051  1.00352.08           O  
ATOM    910  CB  LEU A  55      17.570  13.573  28.271  1.00343.11           C  
ATOM    911  CG  LEU A  55      17.136  13.076  29.655  1.00343.11           C  
ATOM    912  CD1 LEU A  55      18.356  12.583  30.419  1.00343.11           C  
ATOM    913  CD2 LEU A  55      16.442  14.207  30.400  1.00343.11           C  
ATOM    914  H   LEU A  55      15.830  12.037  26.883  1.00306.25           H  
ATOM    915  HA  LEU A  55      15.917  14.866  27.821  1.00274.49           H  
ATOM    916 1HB  LEU A  55      18.109  12.764  27.782  1.00411.73           H  
ATOM    917 2HB  LEU A  55      18.257  14.405  28.418  1.00411.73           H  
ATOM    918  HG  LEU A  55      16.446  12.238  29.544  1.00411.73           H  
ATOM    919 1HD1 LEU A  55      18.049  12.221  31.401  1.00411.73           H  
ATOM    920 2HD1 LEU A  55      18.829  11.772  29.866  1.00411.73           H  
ATOM    921 3HD1 LEU A  55      19.064  13.402  30.540  1.00411.73           H  
ATOM    922 1HD2 LEU A  55      16.128  13.857  31.384  1.00411.73           H  
ATOM    923 2HD2 LEU A  55      17.132  15.043  30.516  1.00411.73           H  
ATOM    924 3HD2 LEU A  55      15.569  14.533  29.835  1.00411.73           H  
ATOM    925  N   ARG A  56      17.440  15.753  25.976  1.00205.78           N  
ATOM    926  CA  ARG A  56      17.986  16.326  24.752  1.00279.60           C  
ATOM    927  C   ARG A  56      19.476  16.614  24.871  1.00320.13           C  
ATOM    928  O   ARG A  56      19.989  16.853  25.965  1.00400.00           O  
ATOM    929  CB  ARG A  56      17.255  17.611  24.395  1.00419.40           C  
ATOM    930  CG  ARG A  56      15.784  17.436  24.053  1.00419.40           C  
ATOM    931  CD  ARG A  56      15.145  18.729  23.699  1.00419.40           C  
ATOM    932  NE  ARG A  56      13.733  18.569  23.391  1.00419.40           N  
ATOM    933  CZ  ARG A  56      12.916  19.568  23.002  1.00419.40           C  
ATOM    934  NH1 ARG A  56      13.385  20.790  22.877  1.00419.40           N  
ATOM    935  NH2 ARG A  56      11.644  19.318  22.745  1.00419.40           N  
ATOM    936  H   ARG A  56      17.387  16.325  26.808  1.00246.94           H  
ATOM    937  HA  ARG A  56      17.837  15.612  23.942  1.00335.52           H  
ATOM    938 1HB  ARG A  56      17.317  18.308  25.230  1.00503.28           H  
ATOM    939 2HB  ARG A  56      17.739  18.082  23.539  1.00503.28           H  
ATOM    940 1HG  ARG A  56      15.687  16.761  23.202  1.00503.28           H  
ATOM    941 2HG  ARG A  56      15.258  17.016  24.911  1.00503.28           H  
ATOM    942 1HD  ARG A  56      15.234  19.420  24.537  1.00503.28           H  
ATOM    943 2HD  ARG A  56      15.639  19.152  22.826  1.00503.28           H  
ATOM    944  HE  ARG A  56      13.335  17.642  23.476  1.00503.28           H  
ATOM    945 1HH1 ARG A  56      14.357  20.980  23.073  1.00503.28           H  
ATOM    946 2HH1 ARG A  56      12.772  21.538  22.585  1.00503.28           H  
ATOM    947 1HH2 ARG A  56      11.284  18.379  22.840  1.00503.28           H  
ATOM    948 2HH2 ARG A  56      11.032  20.066  22.453  1.00503.28           H  
ATOM    949  N   SER A  57      20.163  16.581  23.730  1.00329.70           N  
ATOM    950  CA  SER A  57      21.595  16.847  23.665  1.00400.00           C  
ATOM    951  C   SER A  57      21.931  18.285  24.000  1.00400.00           C  
ATOM    952  O   SER A  57      21.198  19.210  23.645  1.00400.00           O  
ATOM    953  CB  SER A  57      22.144  16.539  22.290  1.00600.00           C  
ATOM    954  OG  SER A  57      23.496  16.901  22.213  1.00600.00           O  
ATOM    955  H   SER A  57      19.671  16.368  22.873  1.00395.64           H  
ATOM    956  HA  SER A  57      22.094  16.204  24.391  1.00480.00           H  
ATOM    957 1HB  SER A  57      22.034  15.476  22.077  1.00720.00           H  
ATOM    958 2HB  SER A  57      21.574  17.086  21.539  1.00720.00           H  
ATOM    959  HG  SER A  57      23.748  16.816  21.288  1.00720.00           H  
ATOM    960  N   THR A  58      23.061  18.462  24.672  1.00400.00           N  
ATOM    961  CA  THR A  58      23.550  19.780  25.045  1.00400.00           C  
ATOM    962  C   THR A  58      24.807  20.127  24.252  1.00400.00           C  
ATOM    963  O   THR A  58      25.522  21.072  24.591  1.00400.00           O  
ATOM    964  CB  THR A  58      23.855  19.855  26.554  1.00600.00           C  
ATOM    965  OG1 THR A  58      24.850  18.879  26.895  1.00600.00           O  
ATOM    966  CG2 THR A  58      22.593  19.587  27.360  1.00600.00           C  
ATOM    967  H   THR A  58      23.601  17.649  24.932  1.00480.00           H  
ATOM    968  HA  THR A  58      22.784  20.519  24.808  1.00480.00           H  
ATOM    969  HB  THR A  58      24.233  20.847  26.798  1.00720.00           H  
ATOM    970  HG1 THR A  58      25.064  18.954  27.828  1.00720.00           H  
ATOM    971 1HG2 THR A  58      22.821  19.644  28.424  1.00720.00           H  
ATOM    972 2HG2 THR A  58      21.837  20.331  27.110  1.00720.00           H  
ATOM    973 3HG2 THR A  58      22.214  18.593  27.124  1.00720.00           H  
ATOM    974  N   PHE A  59      25.083  19.349  23.206  1.00400.00           N  
ATOM    975  CA  PHE A  59      26.274  19.558  22.397  1.00400.00           C  
ATOM    976  C   PHE A  59      26.055  19.125  20.957  1.00400.00           C  
ATOM    977  O   PHE A  59      25.117  18.387  20.650  1.00400.00           O  
ATOM    978  CB  PHE A  59      27.429  18.744  22.963  1.00600.00           C  
ATOM    979  CG  PHE A  59      27.177  17.269  22.869  1.00600.00           C  
ATOM    980  CD1 PHE A  59      27.614  16.548  21.767  1.00600.00           C  
ATOM    981  CD2 PHE A  59      26.490  16.604  23.873  1.00600.00           C  
ATOM    982  CE1 PHE A  59      27.372  15.192  21.671  1.00600.00           C  
ATOM    983  CE2 PHE A  59      26.246  15.248  23.780  1.00600.00           C  
ATOM    984  CZ  PHE A  59      26.687  14.542  22.677  1.00600.00           C  
ATOM    985  H   PHE A  59      24.461  18.590  22.961  1.00480.00           H  
ATOM    986  HA  PHE A  59      26.528  20.618  22.412  1.00480.00           H  
ATOM    987 1HB  PHE A  59      28.348  18.972  22.425  1.00720.00           H  
ATOM    988 2HB  PHE A  59      27.584  19.001  24.011  1.00720.00           H  
ATOM    989  HD1 PHE A  59      28.152  17.065  20.972  1.00720.00           H  
ATOM    990  HD2 PHE A  59      26.140  17.164  24.741  1.00720.00           H  
ATOM    991  HE1 PHE A  59      27.720  14.638  20.801  1.00720.00           H  
ATOM    992  HE2 PHE A  59      25.705  14.735  24.574  1.00720.00           H  
ATOM    993  HZ  PHE A  59      26.495  13.473  22.603  1.00720.00           H  
ATOM    994  N   PHE A  60      26.941  19.580  20.080  1.00400.00           N  
ATOM    995  CA  PHE A  60      26.877  19.230  18.671  1.00400.00           C  
ATOM    996  C   PHE A  60      28.179  18.574  18.238  1.00394.05           C  
ATOM    997  O   PHE A  60      29.231  18.821  18.830  1.00400.00           O  
ATOM    998  CB  PHE A  60      26.607  20.479  17.836  1.00600.00           C  
ATOM    999  CG  PHE A  60      25.291  21.120  18.165  1.00600.00           C  
ATOM   1000  CD1 PHE A  60      25.215  22.118  19.127  1.00600.00           C  
ATOM   1001  CD2 PHE A  60      24.127  20.720  17.529  1.00600.00           C  
ATOM   1002  CE1 PHE A  60      24.004  22.703  19.442  1.00600.00           C  
ATOM   1003  CE2 PHE A  60      22.915  21.304  17.842  1.00600.00           C  
ATOM   1004  CZ  PHE A  60      22.854  22.296  18.800  1.00600.00           C  
ATOM   1005  H   PHE A  60      27.683  20.186  20.400  1.00480.00           H  
ATOM   1006  HA  PHE A  60      26.063  18.520  18.519  1.00480.00           H  
ATOM   1007 1HB  PHE A  60      27.397  21.211  18.003  1.00720.00           H  
ATOM   1008 2HB  PHE A  60      26.609  20.224  16.778  1.00720.00           H  
ATOM   1009  HD1 PHE A  60      26.124  22.438  19.636  1.00720.00           H  
ATOM   1010  HD2 PHE A  60      24.176  19.934  16.774  1.00720.00           H  
ATOM   1011  HE1 PHE A  60      23.957  23.485  20.200  1.00720.00           H  
ATOM   1012  HE2 PHE A  60      22.007  20.980  17.334  1.00720.00           H  
ATOM   1013  HZ  PHE A  60      21.899  22.756  19.048  1.00720.00           H  
ATOM   1014  N   LYS A  61      28.109  17.730  17.214  1.00358.34           N  
ATOM   1015  CA  LYS A  61      29.300  17.046  16.727  1.00340.63           C  
ATOM   1016  C   LYS A  61      29.268  16.847  15.218  1.00263.39           C  
ATOM   1017  O   LYS A  61      28.202  16.839  14.602  1.00303.23           O  
ATOM   1018  CB  LYS A  61      29.450  15.691  17.419  1.00510.94           C  
ATOM   1019  CG  LYS A  61      28.328  14.708  17.114  1.00510.94           C  
ATOM   1020  CD  LYS A  61      28.522  13.398  17.861  1.00510.94           C  
ATOM   1021  CE  LYS A  61      27.434  12.395  17.508  1.00510.94           C  
ATOM   1022  NZ  LYS A  61      27.608  11.105  18.229  1.00510.94           N  
ATOM   1023  H   LYS A  61      27.220  17.562  16.765  1.00430.01           H  
ATOM   1024  HA  LYS A  61      30.171  17.658  16.964  1.00408.76           H  
ATOM   1025 1HB  LYS A  61      30.391  15.229  17.120  1.00613.13           H  
ATOM   1026 2HB  LYS A  61      29.485  15.837  18.499  1.00613.13           H  
ATOM   1027 1HG  LYS A  61      27.372  15.144  17.406  1.00613.13           H  
ATOM   1028 2HG  LYS A  61      28.302  14.505  16.044  1.00613.13           H  
ATOM   1029 1HD  LYS A  61      29.493  12.973  17.602  1.00613.13           H  
ATOM   1030 2HD  LYS A  61      28.500  13.581  18.935  1.00613.13           H  
ATOM   1031 1HE  LYS A  61      26.463  12.816  17.766  1.00613.13           H  
ATOM   1032 2HE  LYS A  61      27.460  12.204  16.436  1.00613.13           H  
ATOM   1033 1HZ  LYS A  61      26.867  10.470  17.964  1.00613.13           H  
ATOM   1034 2HZ  LYS A  61      28.501  10.701  17.983  1.00613.13           H  
ATOM   1035 3HZ  LYS A  61      27.573  11.267  19.224  1.00613.13           H  
ATOM   1036  N   TYR A  62      30.450  16.690  14.632  1.00247.47           N  
ATOM   1037  CA  TYR A  62      30.580  16.472  13.198  1.00268.11           C  
ATOM   1038  C   TYR A  62      30.125  15.087  12.766  1.00152.38           C  
ATOM   1039  O   TYR A  62      30.530  14.077  13.344  1.00160.16           O  
ATOM   1040  CB  TYR A  62      32.023  16.691  12.756  1.00402.17           C  
ATOM   1041  CG  TYR A  62      32.241  16.408  11.289  1.00402.17           C  
ATOM   1042  CD1 TYR A  62      31.767  17.282  10.321  1.00402.17           C  
ATOM   1043  CD2 TYR A  62      32.917  15.259  10.915  1.00402.17           C  
ATOM   1044  CE1 TYR A  62      31.971  17.003   8.982  1.00402.17           C  
ATOM   1045  CE2 TYR A  62      33.123  14.983   9.582  1.00402.17           C  
ATOM   1046  CZ  TYR A  62      32.653  15.847   8.616  1.00402.17           C  
ATOM   1047  OH  TYR A  62      32.863  15.564   7.284  1.00402.17           O  
ATOM   1048  H   TYR A  62      31.286  16.716  15.199  1.00296.96           H  
ATOM   1049  HA  TYR A  62      29.948  17.198  12.686  1.00321.73           H  
ATOM   1050 1HB  TYR A  62      32.314  17.724  12.953  1.00482.60           H  
ATOM   1051 2HB  TYR A  62      32.685  16.046  13.332  1.00482.60           H  
ATOM   1052  HD1 TYR A  62      31.233  18.186  10.615  1.00482.60           H  
ATOM   1053  HD2 TYR A  62      33.289  14.574  11.677  1.00482.60           H  
ATOM   1054  HE1 TYR A  62      31.599  17.687   8.219  1.00482.60           H  
ATOM   1055  HE2 TYR A  62      33.658  14.079   9.293  1.00482.60           H  
ATOM   1056  HH  TYR A  62      32.549  16.298   6.750  1.00482.60           H  
ATOM   1057  N   GLU A  63      29.297  15.053  11.728  1.00135.49           N  
ATOM   1058  CA  GLU A  63      28.800  13.810  11.154  1.00108.74           C  
ATOM   1059  C   GLU A  63      28.812  13.885   9.629  1.00108.11           C  
ATOM   1060  O   GLU A  63      28.649  14.963   9.054  1.00181.67           O  
ATOM   1061  CB  GLU A  63      27.377  13.508  11.647  1.00163.11           C  
ATOM   1062  CG  GLU A  63      27.244  13.262  13.147  1.00163.11           C  
ATOM   1063  CD  GLU A  63      25.838  12.913  13.556  1.00163.11           C  
ATOM   1064  OE1 GLU A  63      24.966  12.975  12.723  1.00163.11           O  
ATOM   1065  OE2 GLU A  63      25.636  12.574  14.700  1.00163.11           O  
ATOM   1066  H   GLU A  63      29.004  15.927  11.314  1.00162.59           H  
ATOM   1067  HA  GLU A  63      29.458  12.997  11.461  1.00130.49           H  
ATOM   1068 1HB  GLU A  63      26.722  14.341  11.390  1.00195.73           H  
ATOM   1069 2HB  GLU A  63      26.997  12.626  11.132  1.00195.73           H  
ATOM   1070 1HG  GLU A  63      27.909  12.447  13.433  1.00195.73           H  
ATOM   1071 2HG  GLU A  63      27.556  14.156  13.683  1.00195.73           H  
ATOM   1072  N   ASN A  64      28.997  12.742   8.975  1.00114.29           N  
ATOM   1073  CA  ASN A  64      28.979  12.703   7.515  1.00150.56           C  
ATOM   1074  C   ASN A  64      28.471  11.359   7.004  1.00134.25           C  
ATOM   1075  O   ASN A  64      28.140  10.470   7.790  1.00225.59           O  
ATOM   1076  CB  ASN A  64      30.357  12.996   6.951  1.00225.84           C  
ATOM   1077  CG  ASN A  64      31.390  11.985   7.364  1.00225.84           C  
ATOM   1078  OD1 ASN A  64      31.072  10.820   7.632  1.00225.84           O  
ATOM   1079  ND2 ASN A  64      32.627  12.405   7.407  1.00225.84           N  
ATOM   1080  H   ASN A  64      29.139  11.887   9.495  1.00137.15           H  
ATOM   1081  HA  ASN A  64      28.287  13.467   7.156  1.00180.67           H  
ATOM   1082 1HB  ASN A  64      30.312  13.028   5.862  1.00271.01           H  
ATOM   1083 2HB  ASN A  64      30.680  13.981   7.289  1.00271.01           H  
ATOM   1084 1HD2 ASN A  64      33.361  11.778   7.670  1.00271.01           H  
ATOM   1085 2HD2 ASN A  64      32.837  13.359   7.182  1.00271.01           H  
ATOM   1086  N   PHE A  65      28.424  11.211   5.683  1.00104.21           N  
ATOM   1087  CA  PHE A  65      27.974   9.971   5.067  1.00133.30           C  
ATOM   1088  C   PHE A  65      28.569   9.777   3.674  1.00 79.65           C  
ATOM   1089  O   PHE A  65      29.185  10.685   3.114  1.00119.80           O  
ATOM   1090  CB  PHE A  65      26.439   9.846   5.110  1.00199.95           C  
ATOM   1091  CG  PHE A  65      25.640  10.902   4.392  1.00199.95           C  
ATOM   1092  CD1 PHE A  65      25.199  10.710   3.092  1.00199.95           C  
ATOM   1093  CD2 PHE A  65      25.306  12.087   5.032  1.00199.95           C  
ATOM   1094  CE1 PHE A  65      24.450  11.676   2.446  1.00199.95           C  
ATOM   1095  CE2 PHE A  65      24.555  13.054   4.391  1.00199.95           C  
ATOM   1096  CZ  PHE A  65      24.127  12.847   3.095  1.00199.95           C  
ATOM   1097  H   PHE A  65      28.706  11.978   5.090  1.00125.05           H  
ATOM   1098  HA  PHE A  65      28.349   9.151   5.681  1.00159.96           H  
ATOM   1099 1HB  PHE A  65      26.154   8.879   4.698  1.00239.94           H  
ATOM   1100 2HB  PHE A  65      26.122   9.846   6.153  1.00239.94           H  
ATOM   1101  HD1 PHE A  65      25.442   9.780   2.586  1.00239.94           H  
ATOM   1102  HD2 PHE A  65      25.639  12.250   6.057  1.00239.94           H  
ATOM   1103  HE1 PHE A  65      24.111  11.511   1.424  1.00239.94           H  
ATOM   1104  HE2 PHE A  65      24.299  13.979   4.907  1.00239.94           H  
ATOM   1105  HZ  PHE A  65      23.535  13.608   2.587  1.00239.94           H  
ATOM   1106  N   THR A  66      28.409   8.570   3.144  1.00 78.97           N  
ATOM   1107  CA  THR A  66      29.037   8.157   1.894  1.00 75.83           C  
ATOM   1108  C   THR A  66      28.534   8.768   0.574  1.00 50.92           C  
ATOM   1109  O   THR A  66      29.320   8.777  -0.369  1.00114.20           O  
ATOM   1110  CB  THR A  66      28.922   6.631   1.749  1.00113.75           C  
ATOM   1111  OG1 THR A  66      27.537   6.261   1.707  1.00113.75           O  
ATOM   1112  CG2 THR A  66      29.593   5.937   2.924  1.00113.75           C  
ATOM   1113  H   THR A  66      27.859   7.891   3.650  1.00 94.76           H  
ATOM   1114  HA  THR A  66      30.096   8.405   1.975  1.00 91.00           H  
ATOM   1115  HB  THR A  66      29.402   6.317   0.822  1.00136.49           H  
ATOM   1116  HG1 THR A  66      27.127   6.653   0.931  1.00136.49           H  
ATOM   1117 1HG2 THR A  66      29.502   4.857   2.808  1.00136.49           H  
ATOM   1118 2HG2 THR A  66      30.647   6.211   2.955  1.00136.49           H  
ATOM   1119 3HG2 THR A  66      29.111   6.243   3.851  1.00136.49           H  
ATOM   1120  N   ASP A  67      27.298   9.329   0.515  1.00 41.92           N  
ATOM   1121  CA  ASP A  67      26.660   9.810  -0.747  1.00 51.33           C  
ATOM   1122  C   ASP A  67      25.495   8.903  -1.223  1.00 33.88           C  
ATOM   1123  O   ASP A  67      25.603   7.674  -1.293  1.00 78.55           O  
ATOM   1124  CB  ASP A  67      27.663   9.980  -1.908  1.00 77.00           C  
ATOM   1125  CG  ASP A  67      27.093  10.726  -3.107  1.00 77.00           C  
ATOM   1126  OD1 ASP A  67      25.981  11.189  -3.027  1.00 77.00           O  
ATOM   1127  OD2 ASP A  67      27.784  10.832  -4.093  1.00 77.00           O  
ATOM   1128  H   ASP A  67      26.754   9.349   1.359  1.00 50.30           H  
ATOM   1129  HA  ASP A  67      26.240  10.796  -0.547  1.00 61.60           H  
ATOM   1130 1HB  ASP A  67      28.532  10.543  -1.567  1.00 92.39           H  
ATOM   1131 2HB  ASP A  67      28.000   9.003  -2.255  1.00 92.39           H  
ATOM   1132  N   VAL A  68      24.353   9.549  -1.443  1.00 10.02           N  
ATOM   1133  CA  VAL A  68      23.076   8.933  -1.794  1.00 12.18           C  
ATOM   1134  C   VAL A  68      22.646   9.173  -3.244  1.00 11.10           C  
ATOM   1135  O   VAL A  68      23.134  10.098  -3.882  1.00 48.88           O  
ATOM   1136  CB  VAL A  68      22.032   9.526  -0.860  1.00 18.27           C  
ATOM   1137  CG1 VAL A  68      22.359   9.178   0.562  1.00 18.27           C  
ATOM   1138  CG2 VAL A  68      22.078  11.029  -1.020  1.00 18.27           C  
ATOM   1139  H   VAL A  68      24.377  10.557  -1.372  1.00 12.02           H  
ATOM   1140  HA  VAL A  68      23.165   7.863  -1.614  1.00 14.62           H  
ATOM   1141  HB  VAL A  68      21.038   9.150  -1.092  1.00 21.92           H  
ATOM   1142 1HG1 VAL A  68      21.619   9.650   1.203  1.00 21.92           H  
ATOM   1143 2HG1 VAL A  68      22.334   8.096   0.693  1.00 21.92           H  
ATOM   1144 3HG1 VAL A  68      23.349   9.553   0.812  1.00 21.92           H  
ATOM   1145 1HG2 VAL A  68      21.361  11.485  -0.347  1.00 21.92           H  
ATOM   1146 2HG2 VAL A  68      23.078  11.389  -0.777  1.00 21.92           H  
ATOM   1147 3HG2 VAL A  68      21.838  11.295  -2.050  1.00 21.92           H  
ATOM   1148  N   PRO A  69      21.745   8.340  -3.780  1.00  6.45           N  
ATOM   1149  CA  PRO A  69      21.159   8.385  -5.116  1.00  5.45           C  
ATOM   1150  C   PRO A  69      20.193   9.555  -5.281  1.00  7.63           C  
ATOM   1151  O   PRO A  69      19.632  10.058  -4.306  1.00  9.45           O  
ATOM   1152  CB  PRO A  69      20.440   7.034  -5.237  1.00  8.18           C  
ATOM   1153  CG  PRO A  69      20.165   6.625  -3.834  1.00  8.18           C  
ATOM   1154  CD  PRO A  69      21.373   7.100  -3.076  1.00  8.18           C  
ATOM   1155  HA  PRO A  69      21.970   8.457  -5.857  1.00  6.54           H  
ATOM   1156 1HB  PRO A  69      19.522   7.147  -5.833  1.00  9.81           H  
ATOM   1157 2HB  PRO A  69      21.080   6.316  -5.770  1.00  9.81           H  
ATOM   1158 1HG  PRO A  69      19.233   7.088  -3.480  1.00  9.81           H  
ATOM   1159 2HG  PRO A  69      20.024   5.536  -3.774  1.00  9.81           H  
ATOM   1160 1HD  PRO A  69      21.102   7.306  -2.036  1.00  9.81           H  
ATOM   1161 2HD  PRO A  69      22.191   6.368  -3.147  1.00  9.81           H  
ATOM   1162  N   SER A  70      20.000   9.975  -6.533  1.00  9.69           N  
ATOM   1163  CA  SER A  70      19.096  11.074  -6.872  1.00 12.98           C  
ATOM   1164  C   SER A  70      17.622  10.713  -6.684  1.00 10.06           C  
ATOM   1165  O   SER A  70      16.773  11.597  -6.577  1.00 12.96           O  
ATOM   1166  CB  SER A  70      19.321  11.501  -8.308  1.00 19.47           C  
ATOM   1167  OG  SER A  70      18.900  10.504  -9.197  1.00 19.47           O  
ATOM   1168  H   SER A  70      20.502   9.515  -7.280  1.00 11.63           H  
ATOM   1169  HA  SER A  70      19.325  11.916  -6.218  1.00 15.58           H  
ATOM   1170 1HB  SER A  70      18.776  12.424  -8.505  1.00 23.36           H  
ATOM   1171 2HB  SER A  70      20.380  11.707  -8.463  1.00 23.36           H  
ATOM   1172  HG  SER A  70      17.955  10.405  -9.053  1.00 23.36           H  
ATOM   1173  N   SER A  71      17.319   9.419  -6.642  1.00  6.57           N  
ATOM   1174  CA  SER A  71      15.950   8.984  -6.428  1.00  5.90           C  
ATOM   1175  C   SER A  71      15.887   7.604  -5.790  1.00  4.13           C  
ATOM   1176  O   SER A  71      16.696   6.724  -6.092  1.00  6.81           O  
ATOM   1177  CB  SER A  71      15.180   8.983  -7.727  1.00  8.85           C  
ATOM   1178  OG  SER A  71      13.867   8.541  -7.518  1.00  8.85           O  
ATOM   1179  H   SER A  71      18.043   8.726  -6.750  1.00  7.88           H  
ATOM   1180  HA  SER A  71      15.479   9.692  -5.749  1.00  7.08           H  
ATOM   1181 1HB  SER A  71      15.165   9.993  -8.138  1.00 10.62           H  
ATOM   1182 2HB  SER A  71      15.676   8.340  -8.452  1.00 10.62           H  
ATOM   1183  HG  SER A  71      13.548   9.012  -6.740  1.00 10.62           H  
ATOM   1184  N   VAL A  72      14.912   7.433  -4.901  1.00  1.65           N  
ATOM   1185  CA  VAL A  72      14.705   6.193  -4.162  1.00  1.32           C  
ATOM   1186  C   VAL A  72      13.266   5.716  -4.325  1.00  1.02           C  
ATOM   1187  O   VAL A  72      12.330   6.509  -4.244  1.00  1.02           O  
ATOM   1188  CB  VAL A  72      15.008   6.385  -2.657  1.00  1.98           C  
ATOM   1189  CG1 VAL A  72      14.769   5.075  -1.913  1.00  1.98           C  
ATOM   1190  CG2 VAL A  72      16.439   6.866  -2.467  1.00  1.98           C  
ATOM   1191  H   VAL A  72      14.287   8.206  -4.735  1.00  1.98           H  
ATOM   1192  HA  VAL A  72      15.375   5.432  -4.562  1.00  1.58           H  
ATOM   1193  HB  VAL A  72      14.323   7.125  -2.245  1.00  2.38           H  
ATOM   1194 1HG1 VAL A  72      14.969   5.211  -0.853  1.00  2.38           H  
ATOM   1195 2HG1 VAL A  72      13.735   4.759  -2.043  1.00  2.38           H  
ATOM   1196 3HG1 VAL A  72      15.435   4.307  -2.306  1.00  2.38           H  
ATOM   1197 1HG2 VAL A  72      16.635   7.007  -1.405  1.00  2.38           H  
ATOM   1198 2HG2 VAL A  72      17.128   6.124  -2.870  1.00  2.38           H  
ATOM   1199 3HG2 VAL A  72      16.580   7.813  -2.987  1.00  2.38           H  
ATOM   1200  N   ASP A  73      13.083   4.423  -4.559  1.00  1.78           N  
ATOM   1201  CA  ASP A  73      11.739   3.879  -4.709  1.00  2.37           C  
ATOM   1202  C   ASP A  73      11.667   2.406  -4.306  1.00  2.30           C  
ATOM   1203  O   ASP A  73      11.866   1.513  -5.133  1.00  4.11           O  
ATOM   1204  CB  ASP A  73      11.266   4.071  -6.153  1.00  3.56           C  
ATOM   1205  CG  ASP A  73       9.836   3.625  -6.386  1.00  3.56           C  
ATOM   1206  OD1 ASP A  73       9.313   2.932  -5.547  1.00  3.56           O  
ATOM   1207  OD2 ASP A  73       9.280   3.972  -7.401  1.00  3.56           O  
ATOM   1208  H   ASP A  73      13.882   3.810  -4.625  1.00  2.14           H  
ATOM   1209  HA  ASP A  73      11.069   4.438  -4.056  1.00  2.84           H  
ATOM   1210 1HB  ASP A  73      11.347   5.125  -6.422  1.00  4.27           H  
ATOM   1211 2HB  ASP A  73      11.918   3.513  -6.826  1.00  4.27           H  
ATOM   1212  N   TRP A  74      11.358   2.161  -3.029  1.00  1.09           N  
ATOM   1213  CA  TRP A  74      11.283   0.804  -2.498  1.00  0.87           C  
ATOM   1214  C   TRP A  74      10.110   0.003  -3.050  1.00  0.77           C  
ATOM   1215  O   TRP A  74      10.147  -1.229  -3.052  1.00  2.17           O  
ATOM   1216  CB  TRP A  74      11.242   0.844  -0.967  1.00  1.30           C  
ATOM   1217  CG  TRP A  74      12.577   1.241  -0.427  1.00  1.30           C  
ATOM   1218  CD1 TRP A  74      12.909   2.375   0.251  1.00  1.30           C  
ATOM   1219  CD2 TRP A  74      13.801   0.494  -0.587  1.00  1.30           C  
ATOM   1220  NE1 TRP A  74      14.253   2.385   0.514  1.00  1.30           N  
ATOM   1221  CE2 TRP A  74      14.816   1.248   0.002  1.00  1.30           C  
ATOM   1222  CE3 TRP A  74      14.116  -0.728  -1.191  1.00  1.30           C  
ATOM   1223  CZ2 TRP A  74      16.128   0.825  -0.000  1.00  1.30           C  
ATOM   1224  CZ3 TRP A  74      15.436  -1.158  -1.184  1.00  1.30           C  
ATOM   1225  CH2 TRP A  74      16.418  -0.397  -0.604  1.00  1.30           C  
ATOM   1226  H   TRP A  74      11.186   2.937  -2.399  1.00  1.31           H  
ATOM   1227  HA  TRP A  74      12.198   0.287  -2.785  1.00  1.04           H  
ATOM   1228 1HB  TRP A  74      10.498   1.567  -0.632  1.00  1.57           H  
ATOM   1229 2HB  TRP A  74      10.970  -0.130  -0.567  1.00  1.57           H  
ATOM   1230  HD1 TRP A  74      12.218   3.163   0.531  1.00  1.57           H  
ATOM   1231  HE1 TRP A  74      14.758   3.121   0.994  1.00  1.57           H  
ATOM   1232  HE3 TRP A  74      13.339  -1.330  -1.660  1.00  1.57           H  
ATOM   1233  HZ2 TRP A  74      16.922   1.419   0.445  1.00  1.57           H  
ATOM   1234  HZ3 TRP A  74      15.673  -2.111  -1.656  1.00  1.57           H  
ATOM   1235  HH2 TRP A  74      17.447  -0.757  -0.619  1.00  1.57           H  
ATOM   1236  N   VAL A  75       9.081   0.694  -3.540  1.00  1.29           N  
ATOM   1237  CA  VAL A  75       7.933   0.028  -4.134  1.00  1.98           C  
ATOM   1238  C   VAL A  75       8.383  -0.654  -5.418  1.00  1.62           C  
ATOM   1239  O   VAL A  75       8.094  -1.829  -5.649  1.00  2.26           O  
ATOM   1240  CB  VAL A  75       6.808   1.040  -4.442  1.00  2.97           C  
ATOM   1241  CG1 VAL A  75       5.689   0.352  -5.207  1.00  2.97           C  
ATOM   1242  CG2 VAL A  75       6.292   1.661  -3.153  1.00  2.97           C  
ATOM   1243  H   VAL A  75       9.095   1.705  -3.513  1.00  1.55           H  
ATOM   1244  HA  VAL A  75       7.561  -0.727  -3.443  1.00  2.38           H  
ATOM   1245  HB  VAL A  75       7.202   1.824  -5.085  1.00  3.56           H  
ATOM   1246 1HG1 VAL A  75       4.910   1.077  -5.442  1.00  3.56           H  
ATOM   1247 2HG1 VAL A  75       6.085  -0.066  -6.133  1.00  3.56           H  
ATOM   1248 3HG1 VAL A  75       5.269  -0.447  -4.597  1.00  3.56           H  
ATOM   1249 1HG2 VAL A  75       5.510   2.384  -3.385  1.00  3.56           H  
ATOM   1250 2HG2 VAL A  75       5.883   0.882  -2.514  1.00  3.56           H  
ATOM   1251 3HG2 VAL A  75       7.109   2.164  -2.637  1.00  3.56           H  
ATOM   1252  N   ALA A  76       9.133   0.087  -6.235  1.00  1.77           N  
ATOM   1253  CA  ALA A  76       9.689  -0.430  -7.484  1.00  2.06           C  
ATOM   1254  C   ALA A  76      10.635  -1.599  -7.228  1.00  2.05           C  
ATOM   1255  O   ALA A  76      10.721  -2.522  -8.040  1.00  2.89           O  
ATOM   1256  CB  ALA A  76      10.420   0.668  -8.234  1.00  3.09           C  
ATOM   1257  H   ALA A  76       9.316   1.053  -5.982  1.00  2.12           H  
ATOM   1258  HA  ALA A  76       8.864  -0.792  -8.097  1.00  2.47           H  
ATOM   1259 1HB  ALA A  76      10.805   0.274  -9.174  1.00  3.71           H  
ATOM   1260 2HB  ALA A  76       9.730   1.487  -8.440  1.00  3.71           H  
ATOM   1261 3HB  ALA A  76      11.247   1.035  -7.629  1.00  3.71           H  
ATOM   1262  N   ASN A  77      11.324  -1.572  -6.087  1.00  3.58           N  
ATOM   1263  CA  ASN A  77      12.235  -2.647  -5.724  1.00  4.38           C  
ATOM   1264  C   ASN A  77      11.544  -3.873  -5.095  1.00  3.82           C  
ATOM   1265  O   ASN A  77      12.214  -4.855  -4.773  1.00  4.08           O  
ATOM   1266  CB  ASN A  77      13.293  -2.103  -4.784  1.00  6.57           C  
ATOM   1267  CG  ASN A  77      14.242  -1.173  -5.488  1.00  6.57           C  
ATOM   1268  OD1 ASN A  77      14.551  -1.368  -6.669  1.00  6.57           O  
ATOM   1269  ND2 ASN A  77      14.708  -0.165  -4.796  1.00  6.57           N  
ATOM   1270  H   ASN A  77      11.248  -0.763  -5.479  1.00  4.30           H  
ATOM   1271  HA  ASN A  77      12.728  -2.993  -6.634  1.00  5.26           H  
ATOM   1272 1HB  ASN A  77      12.814  -1.567  -3.965  1.00  7.88           H  
ATOM   1273 2HB  ASN A  77      13.860  -2.927  -4.353  1.00  7.88           H  
ATOM   1274 1HD2 ASN A  77      15.341   0.483  -5.220  1.00  7.88           H  
ATOM   1275 2HD2 ASN A  77      14.431  -0.041  -3.844  1.00  7.88           H  
ATOM   1276  N   GLY A  78      10.215  -3.834  -4.933  1.00  3.30           N  
ATOM   1277  CA  GLY A  78       9.483  -4.969  -4.379  1.00  3.00           C  
ATOM   1278  C   GLY A  78       9.582  -5.090  -2.856  1.00  2.01           C  
ATOM   1279  O   GLY A  78       9.277  -6.147  -2.306  1.00  2.06           O  
ATOM   1280  H   GLY A  78       9.678  -3.023  -5.207  1.00  3.96           H  
ATOM   1281 1HA  GLY A  78       8.434  -4.885  -4.664  1.00  3.60           H  
ATOM   1282 2HA  GLY A  78       9.854  -5.885  -4.836  1.00  3.60           H  
ATOM   1283  N   ALA A  79      10.033  -4.032  -2.178  1.00  1.55           N  
ATOM   1284  CA  ALA A  79      10.189  -4.055  -0.724  1.00  1.11           C  
ATOM   1285  C   ALA A  79       8.975  -3.492   0.009  1.00  0.93           C  
ATOM   1286  O   ALA A  79       8.993  -3.372   1.233  1.00  1.00           O  
ATOM   1287  CB  ALA A  79      11.438  -3.279  -0.323  1.00  1.67           C  
ATOM   1288  H   ALA A  79      10.257  -3.174  -2.663  1.00  1.86           H  
ATOM   1289  HA  ALA A  79      10.301  -5.090  -0.415  1.00  1.33           H  
ATOM   1290 1HB  ALA A  79      11.569  -3.332   0.758  1.00  2.00           H  
ATOM   1291 2HB  ALA A  79      12.309  -3.712  -0.815  1.00  2.00           H  
ATOM   1292 3HB  ALA A  79      11.331  -2.240  -0.625  1.00  2.00           H  
ATOM   1293  N   VAL A  80       7.928  -3.127  -0.725  1.00  0.94           N  
ATOM   1294  CA  VAL A  80       6.756  -2.536  -0.096  1.00  0.87           C  
ATOM   1295  C   VAL A  80       5.481  -3.343  -0.351  1.00  0.87           C  
ATOM   1296  O   VAL A  80       5.160  -3.690  -1.490  1.00  0.82           O  
ATOM   1297  CB  VAL A  80       6.584  -1.079  -0.587  1.00  1.30           C  
ATOM   1298  CG1 VAL A  80       5.339  -0.449   0.008  1.00  1.30           C  
ATOM   1299  CG2 VAL A  80       7.806  -0.263  -0.192  1.00  1.30           C  
ATOM   1300  H   VAL A  80       7.940  -3.247  -1.726  1.00  1.13           H  
ATOM   1301  HA  VAL A  80       6.928  -2.507   0.980  1.00  1.04           H  
ATOM   1302  HB  VAL A  80       6.470  -1.080  -1.669  1.00  1.57           H  
ATOM   1303 1HG1 VAL A  80       5.237   0.572  -0.359  1.00  1.57           H  
ATOM   1304 2HG1 VAL A  80       4.470  -1.027  -0.291  1.00  1.57           H  
ATOM   1305 3HG1 VAL A  80       5.420  -0.438   1.094  1.00  1.57           H  
ATOM   1306 1HG2 VAL A  80       7.691   0.760  -0.547  1.00  1.57           H  
ATOM   1307 2HG2 VAL A  80       7.906  -0.261   0.894  1.00  1.57           H  
ATOM   1308 3HG2 VAL A  80       8.697  -0.702  -0.636  1.00  1.57           H  
ATOM   1309  N   THR A  81       4.765  -3.626   0.738  1.00  1.05           N  
ATOM   1310  CA  THR A  81       3.502  -4.365   0.735  1.00  1.09           C  
ATOM   1311  C   THR A  81       2.349  -3.425   0.372  1.00  0.80           C  
ATOM   1312  O   THR A  81       2.543  -2.211   0.348  1.00  0.74           O  
ATOM   1313  CB  THR A  81       3.255  -5.000   2.135  1.00  1.64           C  
ATOM   1314  OG1 THR A  81       3.184  -3.960   3.124  1.00  1.64           O  
ATOM   1315  CG2 THR A  81       4.355  -5.975   2.492  1.00  1.64           C  
ATOM   1316  H   THR A  81       5.119  -3.305   1.629  1.00  1.26           H  
ATOM   1317  HA  THR A  81       3.568  -5.155  -0.011  1.00  1.31           H  
ATOM   1318  HB  THR A  81       2.317  -5.543   2.143  1.00  1.96           H  
ATOM   1319  HG1 THR A  81       3.523  -4.289   3.969  1.00  1.96           H  
ATOM   1320 1HG2 THR A  81       4.154  -6.404   3.473  1.00  1.96           H  
ATOM   1321 2HG2 THR A  81       4.389  -6.771   1.750  1.00  1.96           H  
ATOM   1322 3HG2 THR A  81       5.307  -5.451   2.514  1.00  1.96           H  
ATOM   1323  N   PRO A  82       1.153  -3.955   0.085  1.00  0.90           N  
ATOM   1324  CA  PRO A  82      -0.077  -3.230  -0.231  1.00  0.87           C  
ATOM   1325  C   PRO A  82      -0.459  -2.252   0.881  1.00  0.73           C  
ATOM   1326  O   PRO A  82      -0.088  -2.429   2.046  1.00  0.82           O  
ATOM   1327  CB  PRO A  82      -1.105  -4.346  -0.420  1.00  1.30           C  
ATOM   1328  CG  PRO A  82      -0.303  -5.507  -0.910  1.00  1.30           C  
ATOM   1329  CD  PRO A  82       1.028  -5.394  -0.226  1.00  1.30           C  
ATOM   1330  HA  PRO A  82       0.069  -2.686  -1.176  1.00  1.04           H  
ATOM   1331 1HB  PRO A  82      -1.617  -4.552   0.531  1.00  1.57           H  
ATOM   1332 2HB  PRO A  82      -1.877  -4.030  -1.138  1.00  1.57           H  
ATOM   1333 1HG  PRO A  82      -0.819  -6.449  -0.673  1.00  1.57           H  
ATOM   1334 2HG  PRO A  82      -0.215  -5.465  -2.006  1.00  1.57           H  
ATOM   1335 1HD  PRO A  82       1.017  -5.994   0.692  1.00  1.57           H  
ATOM   1336 2HD  PRO A  82       1.826  -5.709  -0.914  1.00  1.57           H  
ATOM   1337  N   VAL A  83      -1.174  -1.196   0.503  1.00  0.63           N  
ATOM   1338  CA  VAL A  83      -1.569  -0.162   1.450  1.00  0.57           C  
ATOM   1339  C   VAL A  83      -2.622  -0.661   2.418  1.00  0.54           C  
ATOM   1340  O   VAL A  83      -3.659  -1.192   2.018  1.00  0.60           O  
ATOM   1341  CB  VAL A  83      -2.092   1.083   0.716  1.00  0.85           C  
ATOM   1342  CG1 VAL A  83      -2.595   2.105   1.724  1.00  0.85           C  
ATOM   1343  CG2 VAL A  83      -0.981   1.677  -0.136  1.00  0.85           C  
ATOM   1344  H   VAL A  83      -1.450  -1.109  -0.465  1.00  0.76           H  
ATOM   1345  HA  VAL A  83      -0.696   0.128   2.025  1.00  0.68           H  
ATOM   1346  HB  VAL A  83      -2.929   0.798   0.084  1.00  1.03           H  
ATOM   1347 1HG1 VAL A  83      -2.977   2.978   1.198  1.00  1.03           H  
ATOM   1348 2HG1 VAL A  83      -3.395   1.666   2.319  1.00  1.03           H  
ATOM   1349 3HG1 VAL A  83      -1.778   2.406   2.379  1.00  1.03           H  
ATOM   1350 1HG2 VAL A  83      -1.355   2.552  -0.661  1.00  1.03           H  
ATOM   1351 2HG2 VAL A  83      -0.148   1.969   0.503  1.00  1.03           H  
ATOM   1352 3HG2 VAL A  83      -0.642   0.937  -0.861  1.00  1.03           H  
ATOM   1353  N   LYS A  84      -2.332  -0.477   3.699  1.00  0.51           N  
ATOM   1354  CA  LYS A  84      -3.189  -0.911   4.788  1.00  0.47           C  
ATOM   1355  C   LYS A  84      -4.108   0.227   5.232  1.00  0.57           C  
ATOM   1356  O   LYS A  84      -3.911   1.381   4.841  1.00  1.03           O  
ATOM   1357  CB  LYS A  84      -2.333  -1.373   5.973  1.00  0.70           C  
ATOM   1358  CG  LYS A  84      -1.310  -2.480   5.676  1.00  0.70           C  
ATOM   1359  CD  LYS A  84      -1.935  -3.841   5.359  1.00  0.70           C  
ATOM   1360  CE  LYS A  84      -0.838  -4.905   5.203  1.00  0.70           C  
ATOM   1361  NZ  LYS A  84      -1.375  -6.286   4.983  1.00  0.70           N  
ATOM   1362  H   LYS A  84      -1.462  -0.020   3.930  1.00  0.61           H  
ATOM   1363  HA  LYS A  84      -3.809  -1.738   4.442  1.00  0.56           H  
ATOM   1364 1HB  LYS A  84      -1.791  -0.519   6.374  1.00  0.85           H  
ATOM   1365 2HB  LYS A  84      -2.987  -1.740   6.763  1.00  0.85           H  
ATOM   1366 1HG  LYS A  84      -0.704  -2.178   4.821  1.00  0.85           H  
ATOM   1367 2HG  LYS A  84      -0.650  -2.593   6.534  1.00  0.85           H  
ATOM   1368 1HD  LYS A  84      -2.611  -4.136   6.161  1.00  0.85           H  
ATOM   1369 2HD  LYS A  84      -2.503  -3.777   4.430  1.00  0.85           H  
ATOM   1370 1HE  LYS A  84      -0.214  -4.636   4.352  1.00  0.85           H  
ATOM   1371 2HE  LYS A  84      -0.219  -4.911   6.101  1.00  0.85           H  
ATOM   1372 1HZ  LYS A  84      -0.602  -6.940   4.892  1.00  0.85           H  
ATOM   1373 2HZ  LYS A  84      -1.932  -6.577   5.779  1.00  0.85           H  
ATOM   1374 3HZ  LYS A  84      -1.939  -6.309   4.147  1.00  0.85           H  
ATOM   1375  N   ASN A  85      -5.095  -0.117   6.056  1.00  0.60           N  
ATOM   1376  CA  ASN A  85      -6.054   0.840   6.591  1.00  0.67           C  
ATOM   1377  C   ASN A  85      -6.301   0.563   8.073  1.00  0.67           C  
ATOM   1378  O   ASN A  85      -6.954  -0.415   8.437  1.00  0.83           O  
ATOM   1379  CB  ASN A  85      -7.349   0.805   5.805  1.00  1.01           C  
ATOM   1380  CG  ASN A  85      -8.327   1.872   6.227  1.00  1.01           C  
ATOM   1381  OD1 ASN A  85      -8.246   2.438   7.325  1.00  1.01           O  
ATOM   1382  ND2 ASN A  85      -9.265   2.160   5.361  1.00  1.01           N  
ATOM   1383  H   ASN A  85      -5.186  -1.087   6.322  1.00  0.72           H  
ATOM   1384  HA  ASN A  85      -5.632   1.839   6.510  1.00  0.80           H  
ATOM   1385 1HB  ASN A  85      -7.132   0.930   4.744  1.00  1.21           H  
ATOM   1386 2HB  ASN A  85      -7.821  -0.170   5.928  1.00  1.21           H  
ATOM   1387 1HD2 ASN A  85      -9.948   2.859   5.576  1.00  1.21           H  
ATOM   1388 2HD2 ASN A  85      -9.301   1.681   4.485  1.00  1.21           H  
ATOM   1389  N   GLN A  86      -5.749   1.423   8.920  1.00  0.72           N  
ATOM   1390  CA  GLN A  86      -5.849   1.329  10.381  1.00  0.67           C  
ATOM   1391  C   GLN A  86      -7.251   1.584  10.976  1.00  1.43           C  
ATOM   1392  O   GLN A  86      -7.470   1.359  12.174  1.00  2.62           O  
ATOM   1393  CB  GLN A  86      -4.859   2.291  10.986  1.00  1.01           C  
ATOM   1394  CG  GLN A  86      -5.212   3.731  10.728  1.00  1.01           C  
ATOM   1395  CD  GLN A  86      -4.101   4.618  11.159  1.00  1.01           C  
ATOM   1396  OE1 GLN A  86      -3.506   4.333  12.196  1.00  1.01           O  
ATOM   1397  NE2 GLN A  86      -3.816   5.659  10.381  1.00  1.01           N  
ATOM   1398  H   GLN A  86      -5.230   2.199   8.525  1.00  0.86           H  
ATOM   1399  HA  GLN A  86      -5.554   0.319  10.663  1.00  0.80           H  
ATOM   1400 1HB  GLN A  86      -4.807   2.138  12.064  1.00  1.21           H  
ATOM   1401 2HB  GLN A  86      -3.866   2.103  10.577  1.00  1.21           H  
ATOM   1402 1HG  GLN A  86      -5.387   3.880   9.665  1.00  1.21           H  
ATOM   1403 2HG  GLN A  86      -6.105   3.990  11.297  1.00  1.21           H  
ATOM   1404 1HE2 GLN A  86      -3.081   6.315  10.590  1.00  1.21           H  
ATOM   1405 2HE2 GLN A  86      -4.344   5.798   9.548  1.00  1.21           H  
ATOM   1406  N   GLY A  87      -8.180   2.076  10.158  1.00  1.54           N  
ATOM   1407  CA  GLY A  87      -9.539   2.325  10.610  1.00  2.15           C  
ATOM   1408  C   GLY A  87      -9.623   3.528  11.529  1.00  2.26           C  
ATOM   1409  O   GLY A  87      -8.997   4.559  11.282  1.00  5.08           O  
ATOM   1410  H   GLY A  87      -7.961   2.258   9.186  1.00  1.85           H  
ATOM   1411 1HA  GLY A  87     -10.182   2.482   9.744  1.00  2.58           H  
ATOM   1412 2HA  GLY A  87      -9.914   1.443  11.128  1.00  2.58           H  
ATOM   1413  N   GLN A  88     -10.405   3.396  12.595  1.00  2.53           N  
ATOM   1414  CA  GLN A  88     -10.591   4.496  13.529  1.00  2.71           C  
ATOM   1415  C   GLN A  88      -9.789   4.338  14.811  1.00  1.88           C  
ATOM   1416  O   GLN A  88     -10.110   4.968  15.819  1.00  5.65           O  
ATOM   1417  CB  GLN A  88     -12.073   4.660  13.870  1.00  4.06           C  
ATOM   1418  CG  GLN A  88     -12.941   5.059  12.688  1.00  4.06           C  
ATOM   1419  CD  GLN A  88     -14.404   5.193  13.062  1.00  4.06           C  
ATOM   1420  OE1 GLN A  88     -14.829   4.739  14.128  1.00  4.06           O  
ATOM   1421  NE2 GLN A  88     -15.185   5.815  12.187  1.00  4.06           N  
ATOM   1422  H   GLN A  88     -10.889   2.522  12.752  1.00  3.04           H  
ATOM   1423  HA  GLN A  88     -10.254   5.412  13.045  1.00  3.25           H  
ATOM   1424 1HB  GLN A  88     -12.462   3.725  14.274  1.00  4.88           H  
ATOM   1425 2HB  GLN A  88     -12.186   5.422  14.641  1.00  4.88           H  
ATOM   1426 1HG  GLN A  88     -12.597   6.021  12.308  1.00  4.88           H  
ATOM   1427 2HG  GLN A  88     -12.855   4.298  11.912  1.00  4.88           H  
ATOM   1428 1HE2 GLN A  88     -16.161   5.932  12.381  1.00  4.88           H  
ATOM   1429 2HE2 GLN A  88     -14.799   6.169  11.335  1.00  4.88           H  
ATOM   1430  N   CYS A  89      -8.748   3.512  14.794  1.00  2.70           N  
ATOM   1431  CA  CYS A  89      -7.956   3.379  16.002  1.00  1.68           C  
ATOM   1432  C   CYS A  89      -6.577   3.972  15.863  1.00  1.92           C  
ATOM   1433  O   CYS A  89      -6.016   4.049  14.770  1.00  2.48           O  
ATOM   1434  CB  CYS A  89      -7.868   1.928  16.418  1.00  2.52           C  
ATOM   1435  SG  CYS A  89      -9.475   1.270  16.893  1.00  2.52           S  
ATOM   1436  H   CYS A  89      -8.493   2.979  13.963  1.00  3.24           H  
ATOM   1437  HA  CYS A  89      -8.468   3.912  16.803  1.00  2.02           H  
ATOM   1438 1HB  CYS A  89      -7.478   1.325  15.598  1.00  3.02           H  
ATOM   1439 2HB  CYS A  89      -7.188   1.824  17.262  1.00  3.02           H  
ATOM   1440  HG  CYS A  89     -10.011   1.311  15.678  1.00  3.02           H  
ATOM   1441  N   GLY A  90      -6.030   4.373  17.007  1.00  1.99           N  
ATOM   1442  CA  GLY A  90      -4.729   5.011  17.136  1.00  3.03           C  
ATOM   1443  C   GLY A  90      -3.564   4.024  16.994  1.00  2.19           C  
ATOM   1444  O   GLY A  90      -2.762   3.895  17.915  1.00  2.20           O  
ATOM   1445  H   GLY A  90      -6.558   4.253  17.859  1.00  2.39           H  
ATOM   1446 1HA  GLY A  90      -4.670   5.821  16.441  1.00  3.64           H  
ATOM   1447 2HA  GLY A  90      -4.669   5.477  18.118  1.00  3.64           H  
ATOM   1448  N   CYS A  91      -3.496   3.307  15.860  1.00  1.92           N  
ATOM   1449  CA  CYS A  91      -2.509   2.245  15.659  1.00  1.52           C  
ATOM   1450  C   CYS A  91      -1.477   2.425  14.525  1.00  1.14           C  
ATOM   1451  O   CYS A  91      -0.762   1.473  14.210  1.00  1.46           O  
ATOM   1452  CB  CYS A  91      -3.256   0.938  15.408  1.00  2.28           C  
ATOM   1453  SG  CYS A  91      -4.297   0.418  16.794  1.00  2.28           S  
ATOM   1454  H   CYS A  91      -4.175   3.493  15.135  1.00  2.30           H  
ATOM   1455  HA  CYS A  91      -1.962   2.135  16.591  1.00  1.82           H  
ATOM   1456 1HB  CYS A  91      -3.893   1.046  14.530  1.00  2.74           H  
ATOM   1457 2HB  CYS A  91      -2.543   0.141  15.201  1.00  2.74           H  
ATOM   1458  HG  CYS A  91      -4.843  -0.623  16.174  1.00  2.74           H  
ATOM   1459  N   CYS A  92      -1.366   3.612  13.931  1.00  1.33           N  
ATOM   1460  CA  CYS A  92      -0.412   3.816  12.830  1.00  1.14           C  
ATOM   1461  C   CYS A  92       1.034   3.690  13.262  1.00  0.77           C  
ATOM   1462  O   CYS A  92       1.902   3.437  12.436  1.00  1.25           O  
ATOM   1463  CB  CYS A  92      -0.514   5.186  12.245  1.00  1.71           C  
ATOM   1464  SG  CYS A  92       0.112   6.370  13.391  1.00  1.71           S  
ATOM   1465  H   CYS A  92      -1.963   4.366  14.213  1.00  1.60           H  
ATOM   1466  HA  CYS A  92      -0.622   3.080  12.058  1.00  1.37           H  
ATOM   1467 1HB  CYS A  92       0.063   5.254  11.323  1.00  2.05           H  
ATOM   1468 2HB  CYS A  92      -1.539   5.448  12.019  1.00  2.05           H  
ATOM   1469  HG  CYS A  92      -0.503   7.407  12.835  1.00  2.05           H  
ATOM   1470  N   TRP A  93       1.308   3.863  14.549  1.00  0.68           N  
ATOM   1471  CA  TRP A  93       2.651   3.665  15.060  1.00  0.87           C  
ATOM   1472  C   TRP A  93       3.068   2.199  14.917  1.00  0.71           C  
ATOM   1473  O   TRP A  93       4.253   1.896  14.765  1.00  0.98           O  
ATOM   1474  CB  TRP A  93       2.687   4.130  16.512  1.00  1.30           C  
ATOM   1475  CG  TRP A  93       1.677   3.405  17.335  1.00  1.30           C  
ATOM   1476  CD1 TRP A  93       0.395   3.805  17.538  1.00  1.30           C  
ATOM   1477  CD2 TRP A  93       1.828   2.163  18.058  1.00  1.30           C  
ATOM   1478  NE1 TRP A  93      -0.266   2.897  18.322  1.00  1.30           N  
ATOM   1479  CE2 TRP A  93       0.590   1.882  18.646  1.00  1.30           C  
ATOM   1480  CE3 TRP A  93       2.892   1.279  18.244  1.00  1.30           C  
ATOM   1481  CZ2 TRP A  93       0.378   0.744  19.403  1.00  1.30           C  
ATOM   1482  CZ3 TRP A  93       2.679   0.143  19.006  1.00  1.30           C  
ATOM   1483  CH2 TRP A  93       1.456  -0.124  19.567  1.00  1.30           C  
ATOM   1484  H   TRP A  93       0.570   4.114  15.191  1.00  0.82           H  
ATOM   1485  HA  TRP A  93       3.340   4.276  14.479  1.00  1.04           H  
ATOM   1486 1HB  TRP A  93       3.674   3.952  16.937  1.00  1.57           H  
ATOM   1487 2HB  TRP A  93       2.485   5.199  16.567  1.00  1.57           H  
ATOM   1488  HD1 TRP A  93      -0.047   4.711  17.129  1.00  1.57           H  
ATOM   1489  HE1 TRP A  93      -1.237   2.968  18.607  1.00  1.57           H  
ATOM   1490  HE3 TRP A  93       3.866   1.478  17.799  1.00  1.57           H  
ATOM   1491  HZ2 TRP A  93      -0.587   0.522  19.858  1.00  1.57           H  
ATOM   1492  HZ3 TRP A  93       3.516  -0.539  19.151  1.00  1.57           H  
ATOM   1493  HH2 TRP A  93       1.332  -1.031  20.160  1.00  1.57           H  
ATOM   1494  N   ALA A  94       2.078   1.295  14.905  1.00  0.68           N  
ATOM   1495  CA  ALA A  94       2.334  -0.116  14.716  1.00  0.68           C  
ATOM   1496  C   ALA A  94       2.482  -0.359  13.236  1.00  0.59           C  
ATOM   1497  O   ALA A  94       3.396  -1.060  12.817  1.00  0.81           O  
ATOM   1498  CB  ALA A  94       1.221  -0.965  15.314  1.00  1.02           C  
ATOM   1499  H   ALA A  94       1.117   1.584  15.011  1.00  0.82           H  
ATOM   1500  HA  ALA A  94       3.276  -0.370  15.201  1.00  0.82           H  
ATOM   1501 1HB  ALA A  94       1.444  -2.020  15.158  1.00  1.22           H  
ATOM   1502 2HB  ALA A  94       1.148  -0.764  16.383  1.00  1.22           H  
ATOM   1503 3HB  ALA A  94       0.276  -0.720  14.835  1.00  1.22           H  
ATOM   1504  N   PHE A  95       1.611   0.275  12.442  1.00  0.45           N  
ATOM   1505  CA  PHE A  95       1.701   0.193  10.987  1.00  0.47           C  
ATOM   1506  C   PHE A  95       3.044   0.617  10.459  1.00  0.64           C  
ATOM   1507  O   PHE A  95       3.632  -0.081   9.637  1.00  1.01           O  
ATOM   1508  CB  PHE A  95       0.674   1.085  10.305  1.00  0.70           C  
ATOM   1509  CG  PHE A  95       0.964   1.259   8.836  1.00  0.70           C  
ATOM   1510  CD1 PHE A  95       0.621   0.302   7.896  1.00  0.70           C  
ATOM   1511  CD2 PHE A  95       1.610   2.414   8.398  1.00  0.70           C  
ATOM   1512  CE1 PHE A  95       0.912   0.499   6.556  1.00  0.70           C  
ATOM   1513  CE2 PHE A  95       1.901   2.611   7.065  1.00  0.70           C  
ATOM   1514  CZ  PHE A  95       1.549   1.651   6.145  1.00  0.70           C  
ATOM   1515  H   PHE A  95       0.867   0.819  12.868  1.00  0.54           H  
ATOM   1516  HA  PHE A  95       1.527  -0.841  10.690  1.00  0.56           H  
ATOM   1517 1HB  PHE A  95      -0.322   0.659  10.415  1.00  0.85           H  
ATOM   1518 2HB  PHE A  95       0.671   2.067  10.766  1.00  0.85           H  
ATOM   1519  HD1 PHE A  95       0.120  -0.610   8.219  1.00  0.85           H  
ATOM   1520  HD2 PHE A  95       1.888   3.174   9.129  1.00  0.85           H  
ATOM   1521  HE1 PHE A  95       0.638  -0.258   5.824  1.00  0.85           H  
ATOM   1522  HE2 PHE A  95       2.406   3.521   6.741  1.00  0.85           H  
ATOM   1523  HZ  PHE A  95       1.776   1.805   5.096  1.00  0.85           H  
ATOM   1524  N   SER A  96       3.500   1.784  10.901  1.00  0.45           N  
ATOM   1525  CA  SER A  96       4.750   2.357  10.457  1.00  0.48           C  
ATOM   1526  C   SER A  96       5.909   1.442  10.781  1.00  0.43           C  
ATOM   1527  O   SER A  96       6.749   1.171   9.918  1.00  0.48           O  
ATOM   1528  CB  SER A  96       4.953   3.707  11.105  1.00  0.72           C  
ATOM   1529  OG  SER A  96       6.152   4.290  10.679  1.00  0.72           O  
ATOM   1530  H   SER A  96       2.949   2.299  11.566  1.00  0.54           H  
ATOM   1531  HA  SER A  96       4.704   2.487   9.376  1.00  0.58           H  
ATOM   1532 1HB  SER A  96       4.117   4.361  10.858  1.00  0.86           H  
ATOM   1533 2HB  SER A  96       4.967   3.591  12.188  1.00  0.86           H  
ATOM   1534  HG  SER A  96       6.017   4.521   9.756  1.00  0.86           H  
ATOM   1535  N   ALA A  97       5.948   0.955  12.027  1.00  0.37           N  
ATOM   1536  CA  ALA A  97       7.007   0.055  12.443  1.00  0.35           C  
ATOM   1537  C   ALA A  97       6.998  -1.232  11.627  1.00  0.31           C  
ATOM   1538  O   ALA A  97       8.055  -1.697  11.192  1.00  0.31           O  
ATOM   1539  CB  ALA A  97       6.875  -0.263  13.918  1.00  0.52           C  
ATOM   1540  H   ALA A  97       5.246   1.222  12.713  1.00  0.44           H  
ATOM   1541  HA  ALA A  97       7.954   0.557  12.269  1.00  0.42           H  
ATOM   1542 1HB  ALA A  97       7.693  -0.914  14.225  1.00  0.63           H  
ATOM   1543 2HB  ALA A  97       6.911   0.662  14.493  1.00  0.63           H  
ATOM   1544 3HB  ALA A  97       5.925  -0.764  14.098  1.00  0.63           H  
ATOM   1545  N   VAL A  98       5.808  -1.797  11.411  1.00  0.30           N  
ATOM   1546  CA  VAL A  98       5.680  -3.012  10.623  1.00  0.31           C  
ATOM   1547  C   VAL A  98       6.108  -2.823   9.197  1.00  0.29           C  
ATOM   1548  O   VAL A  98       6.848  -3.646   8.675  1.00  0.45           O  
ATOM   1549  CB  VAL A  98       4.238  -3.533  10.613  1.00  0.46           C  
ATOM   1550  CG1 VAL A  98       4.102  -4.641   9.597  1.00  0.46           C  
ATOM   1551  CG2 VAL A  98       3.895  -4.090  11.961  1.00  0.46           C  
ATOM   1552  H   VAL A  98       4.973  -1.386  11.805  1.00  0.36           H  
ATOM   1553  HA  VAL A  98       6.315  -3.775  11.074  1.00  0.37           H  
ATOM   1554  HB  VAL A  98       3.555  -2.727  10.346  1.00  0.56           H  
ATOM   1555 1HG1 VAL A  98       3.077  -5.011   9.595  1.00  0.56           H  
ATOM   1556 2HG1 VAL A  98       4.348  -4.257   8.609  1.00  0.56           H  
ATOM   1557 3HG1 VAL A  98       4.780  -5.453   9.852  1.00  0.56           H  
ATOM   1558 1HG2 VAL A  98       2.878  -4.468  11.937  1.00  0.56           H  
ATOM   1559 2HG2 VAL A  98       4.579  -4.901  12.202  1.00  0.56           H  
ATOM   1560 3HG2 VAL A  98       3.980  -3.312  12.713  1.00  0.56           H  
ATOM   1561  N   ALA A  99       5.647  -1.750   8.565  1.00  0.30           N  
ATOM   1562  CA  ALA A  99       5.971  -1.488   7.174  1.00  0.36           C  
ATOM   1563  C   ALA A  99       7.476  -1.415   6.967  1.00  0.38           C  
ATOM   1564  O   ALA A  99       8.001  -1.999   6.015  1.00  0.53           O  
ATOM   1565  CB  ALA A  99       5.308  -0.199   6.724  1.00  0.54           C  
ATOM   1566  H   ALA A  99       5.040  -1.106   9.048  1.00  0.36           H  
ATOM   1567  HA  ALA A  99       5.588  -2.314   6.573  1.00  0.43           H  
ATOM   1568 1HB  ALA A  99       5.533  -0.019   5.674  1.00  0.65           H  
ATOM   1569 2HB  ALA A  99       4.229  -0.280   6.857  1.00  0.65           H  
ATOM   1570 3HB  ALA A  99       5.684   0.626   7.324  1.00  0.65           H  
ATOM   1571  N   ALA A 100       8.170  -0.714   7.865  1.00  0.34           N  
ATOM   1572  CA  ALA A 100       9.619  -0.610   7.779  1.00  0.37           C  
ATOM   1573  C   ALA A 100      10.273  -1.980   7.982  1.00  0.39           C  
ATOM   1574  O   ALA A 100      11.217  -2.329   7.268  1.00  0.40           O  
ATOM   1575  CB  ALA A 100      10.130   0.394   8.800  1.00  0.55           C  
ATOM   1576  H   ALA A 100       7.687  -0.233   8.617  1.00  0.41           H  
ATOM   1577  HA  ALA A 100       9.874  -0.261   6.781  1.00  0.44           H  
ATOM   1578 1HB  ALA A 100      11.210   0.486   8.705  1.00  0.67           H  
ATOM   1579 2HB  ALA A 100       9.666   1.363   8.619  1.00  0.67           H  
ATOM   1580 3HB  ALA A 100       9.878   0.054   9.803  1.00  0.67           H  
ATOM   1581  N   THR A 101       9.748  -2.755   8.941  1.00  0.39           N  
ATOM   1582  CA  THR A 101      10.247  -4.093   9.250  1.00  0.43           C  
ATOM   1583  C   THR A 101      10.111  -5.023   8.043  1.00  0.47           C  
ATOM   1584  O   THR A 101      11.027  -5.790   7.732  1.00  0.62           O  
ATOM   1585  CB  THR A 101       9.483  -4.682  10.456  1.00  0.65           C  
ATOM   1586  OG1 THR A 101       9.675  -3.837  11.597  1.00  0.65           O  
ATOM   1587  CG2 THR A 101       9.978  -6.080  10.781  1.00  0.65           C  
ATOM   1588  H   THR A 101       8.984  -2.401   9.504  1.00  0.47           H  
ATOM   1589  HA  THR A 101      11.304  -4.020   9.506  1.00  0.52           H  
ATOM   1590  HB  THR A 101       8.420  -4.728  10.225  1.00  0.77           H  
ATOM   1591  HG1 THR A 101       9.225  -2.998  11.449  1.00  0.77           H  
ATOM   1592 1HG2 THR A 101       9.424  -6.473  11.632  1.00  0.77           H  
ATOM   1593 2HG2 THR A 101       9.828  -6.728   9.918  1.00  0.77           H  
ATOM   1594 3HG2 THR A 101      11.036  -6.043  11.024  1.00  0.77           H  
ATOM   1595  N   GLU A 102       8.964  -4.932   7.366  1.00  0.47           N  
ATOM   1596  CA  GLU A 102       8.675  -5.720   6.179  1.00  0.65           C  
ATOM   1597  C   GLU A 102       9.665  -5.398   5.071  1.00  0.55           C  
ATOM   1598  O   GLU A 102      10.172  -6.305   4.403  1.00  0.61           O  
ATOM   1599  CB  GLU A 102       7.251  -5.436   5.695  1.00  0.98           C  
ATOM   1600  CG  GLU A 102       6.147  -5.954   6.601  1.00  0.98           C  
ATOM   1601  CD  GLU A 102       4.779  -5.547   6.130  1.00  0.98           C  
ATOM   1602  OE1 GLU A 102       4.692  -4.632   5.343  1.00  0.98           O  
ATOM   1603  OE2 GLU A 102       3.821  -6.147   6.553  1.00  0.98           O  
ATOM   1604  H   GLU A 102       8.255  -4.295   7.697  1.00  0.56           H  
ATOM   1605  HA  GLU A 102       8.766  -6.778   6.429  1.00  0.78           H  
ATOM   1606 1HB  GLU A 102       7.112  -4.361   5.588  1.00  1.17           H  
ATOM   1607 2HB  GLU A 102       7.107  -5.881   4.711  1.00  1.17           H  
ATOM   1608 1HG  GLU A 102       6.210  -7.031   6.646  1.00  1.17           H  
ATOM   1609 2HG  GLU A 102       6.303  -5.587   7.608  1.00  1.17           H  
ATOM   1610  N   GLY A 103       9.956  -4.103   4.907  1.00  0.54           N  
ATOM   1611  CA  GLY A 103      10.915  -3.650   3.914  1.00  0.62           C  
ATOM   1612  C   GLY A 103      12.275  -4.273   4.148  1.00  0.75           C  
ATOM   1613  O   GLY A 103      12.878  -4.792   3.209  1.00  0.84           O  
ATOM   1614  H   GLY A 103       9.478  -3.407   5.469  1.00  0.65           H  
ATOM   1615 1HA  GLY A 103      10.562  -3.914   2.920  1.00  0.74           H  
ATOM   1616 2HA  GLY A 103      10.995  -2.567   3.954  1.00  0.74           H  
ATOM   1617  N   ILE A 104      12.731  -4.262   5.404  1.00  0.91           N  
ATOM   1618  CA  ILE A 104      14.002  -4.881   5.767  1.00  1.36           C  
ATOM   1619  C   ILE A 104      14.041  -6.362   5.459  1.00  1.09           C  
ATOM   1620  O   ILE A 104      15.072  -6.871   5.024  1.00  1.08           O  
ATOM   1621  CB  ILE A 104      14.328  -4.683   7.250  1.00  2.04           C  
ATOM   1622  CG1 ILE A 104      14.590  -3.222   7.539  1.00  2.04           C  
ATOM   1623  CG2 ILE A 104      15.531  -5.514   7.635  1.00  2.04           C  
ATOM   1624  CD1 ILE A 104      15.767  -2.673   6.783  1.00  2.04           C  
ATOM   1625  H   ILE A 104      12.186  -3.796   6.123  1.00  1.09           H  
ATOM   1626  HA  ILE A 104      14.787  -4.398   5.187  1.00  1.63           H  
ATOM   1627  HB  ILE A 104      13.474  -4.987   7.853  1.00  2.45           H  
ATOM   1628 1HG1 ILE A 104      13.708  -2.635   7.289  1.00  2.45           H  
ATOM   1629 2HG1 ILE A 104      14.795  -3.110   8.601  1.00  2.45           H  
ATOM   1630 1HG2 ILE A 104      15.745  -5.369   8.693  1.00  2.45           H  
ATOM   1631 2HG2 ILE A 104      15.323  -6.566   7.447  1.00  2.45           H  
ATOM   1632 3HG2 ILE A 104      16.393  -5.203   7.044  1.00  2.45           H  
ATOM   1633 1HD1 ILE A 104      15.907  -1.629   7.054  1.00  2.45           H  
ATOM   1634 2HD1 ILE A 104      16.663  -3.237   7.043  1.00  2.45           H  
ATOM   1635 3HD1 ILE A 104      15.586  -2.753   5.712  1.00  2.45           H  
ATOM   1636  N   THR A 105      12.934  -7.064   5.693  1.00  1.13           N  
ATOM   1637  CA  THR A 105      12.885  -8.488   5.390  1.00  1.21           C  
ATOM   1638  C   THR A 105      13.156  -8.732   3.896  1.00  1.12           C  
ATOM   1639  O   THR A 105      13.950  -9.606   3.538  1.00  1.64           O  
ATOM   1640  CB  THR A 105      11.526  -9.096   5.787  1.00  1.81           C  
ATOM   1641  OG1 THR A 105      11.322  -8.936   7.197  1.00  1.81           O  
ATOM   1642  CG2 THR A 105      11.505 -10.575   5.454  1.00  1.81           C  
ATOM   1643  H   THR A 105      12.121  -6.610   6.099  1.00  1.36           H  
ATOM   1644  HA  THR A 105      13.665  -8.991   5.962  1.00  1.45           H  
ATOM   1645  HB  THR A 105      10.726  -8.591   5.249  1.00  2.18           H  
ATOM   1646  HG1 THR A 105      11.316  -7.998   7.413  1.00  2.18           H  
ATOM   1647 1HG2 THR A 105      10.542 -11.001   5.735  1.00  2.18           H  
ATOM   1648 2HG2 THR A 105      11.663 -10.704   4.385  1.00  2.18           H  
ATOM   1649 3HG2 THR A 105      12.299 -11.083   5.999  1.00  2.18           H  
ATOM   1650  N   GLU A 106      12.533  -7.935   3.028  1.00  0.84           N  
ATOM   1651  CA  GLU A 106      12.793  -8.076   1.597  1.00  0.95           C  
ATOM   1652  C   GLU A 106      14.221  -7.670   1.238  1.00  1.06           C  
ATOM   1653  O   GLU A 106      14.871  -8.326   0.427  1.00  1.32           O  
ATOM   1654  CB  GLU A 106      11.818  -7.245   0.770  1.00  1.42           C  
ATOM   1655  CG  GLU A 106      12.079  -7.309  -0.736  1.00  1.42           C  
ATOM   1656  CD  GLU A 106      11.861  -8.656  -1.378  1.00  1.42           C  
ATOM   1657  OE1 GLU A 106      11.036  -9.410  -0.922  1.00  1.42           O  
ATOM   1658  OE2 GLU A 106      12.541  -8.933  -2.339  1.00  1.42           O  
ATOM   1659  H   GLU A 106      11.870  -7.242   3.363  1.00  1.01           H  
ATOM   1660  HA  GLU A 106      12.663  -9.123   1.327  1.00  1.14           H  
ATOM   1661 1HB  GLU A 106      10.801  -7.586   0.953  1.00  1.71           H  
ATOM   1662 2HB  GLU A 106      11.874  -6.200   1.079  1.00  1.71           H  
ATOM   1663 1HG  GLU A 106      11.443  -6.590  -1.236  1.00  1.71           H  
ATOM   1664 2HG  GLU A 106      13.110  -7.006  -0.912  1.00  1.71           H  
ATOM   1665  N   ILE A 107      14.711  -6.595   1.841  1.00  1.21           N  
ATOM   1666  CA  ILE A 107      16.063  -6.116   1.582  1.00  1.56           C  
ATOM   1667  C   ILE A 107      17.144  -7.121   1.992  1.00  1.45           C  
ATOM   1668  O   ILE A 107      18.097  -7.352   1.245  1.00  1.57           O  
ATOM   1669  CB  ILE A 107      16.298  -4.777   2.312  1.00  2.34           C  
ATOM   1670  CG1 ILE A 107      15.438  -3.677   1.679  1.00  2.34           C  
ATOM   1671  CG2 ILE A 107      17.769  -4.396   2.272  1.00  2.34           C  
ATOM   1672  CD1 ILE A 107      15.367  -2.410   2.501  1.00  2.34           C  
ATOM   1673  H   ILE A 107      14.132  -6.077   2.489  1.00  1.45           H  
ATOM   1674  HA  ILE A 107      16.159  -5.939   0.512  1.00  1.87           H  
ATOM   1675  HB  ILE A 107      15.985  -4.876   3.350  1.00  2.81           H  
ATOM   1676 1HG1 ILE A 107      15.854  -3.427   0.704  1.00  2.81           H  
ATOM   1677 2HG1 ILE A 107      14.427  -4.052   1.529  1.00  2.81           H  
ATOM   1678 1HG2 ILE A 107      17.916  -3.456   2.802  1.00  2.81           H  
ATOM   1679 2HG2 ILE A 107      18.361  -5.176   2.748  1.00  2.81           H  
ATOM   1680 3HG2 ILE A 107      18.087  -4.282   1.235  1.00  2.81           H  
ATOM   1681 1HD1 ILE A 107      14.748  -1.678   1.983  1.00  2.81           H  
ATOM   1682 2HD1 ILE A 107      14.931  -2.632   3.475  1.00  2.81           H  
ATOM   1683 3HD1 ILE A 107      16.371  -2.007   2.635  1.00  2.81           H  
ATOM   1684  N   SER A 108      17.006  -7.695   3.185  1.00  1.39           N  
ATOM   1685  CA  SER A 108      18.002  -8.617   3.714  1.00  1.52           C  
ATOM   1686  C   SER A 108      17.822 -10.096   3.344  1.00  1.48           C  
ATOM   1687  O   SER A 108      18.813 -10.825   3.281  1.00  1.55           O  
ATOM   1688  CB  SER A 108      18.023  -8.492   5.225  1.00  2.28           C  
ATOM   1689  OG  SER A 108      16.801  -8.898   5.777  1.00  2.28           O  
ATOM   1690  H   SER A 108      16.207  -7.468   3.753  1.00  1.67           H  
ATOM   1691  HA  SER A 108      18.974  -8.300   3.334  1.00  1.82           H  
ATOM   1692 1HB  SER A 108      18.829  -9.105   5.629  1.00  2.74           H  
ATOM   1693 2HB  SER A 108      18.226  -7.459   5.504  1.00  2.74           H  
ATOM   1694  HG  SER A 108      16.152  -8.252   5.479  1.00  2.74           H  
ATOM   1695  N   THR A 109      16.592 -10.551   3.084  1.00  1.61           N  
ATOM   1696  CA  THR A 109      16.410 -11.965   2.734  1.00  1.83           C  
ATOM   1697  C   THR A 109      15.828 -12.152   1.340  1.00  1.70           C  
ATOM   1698  O   THR A 109      16.056 -13.183   0.705  1.00  2.37           O  
ATOM   1699  CB  THR A 109      15.482 -12.686   3.736  1.00  2.75           C  
ATOM   1700  OG1 THR A 109      14.173 -12.109   3.681  1.00  2.75           O  
ATOM   1701  CG2 THR A 109      16.020 -12.549   5.151  1.00  2.75           C  
ATOM   1702  H   THR A 109      15.786  -9.950   3.156  1.00  1.93           H  
ATOM   1703  HA  THR A 109      17.383 -12.455   2.757  1.00  2.20           H  
ATOM   1704  HB  THR A 109      15.417 -13.742   3.475  1.00  3.29           H  
ATOM   1705  HG1 THR A 109      14.226 -11.180   3.919  1.00  3.29           H  
ATOM   1706 1HG2 THR A 109      15.355 -13.064   5.845  1.00  3.29           H  
ATOM   1707 2HG2 THR A 109      17.015 -12.992   5.206  1.00  3.29           H  
ATOM   1708 3HG2 THR A 109      16.077 -11.495   5.420  1.00  3.29           H  
ATOM   1709  N   GLY A 110      15.111 -11.147   0.846  1.00  1.79           N  
ATOM   1710  CA  GLY A 110      14.521 -11.245  -0.488  1.00  1.98           C  
ATOM   1711  C   GLY A 110      13.145 -11.899  -0.449  1.00  2.17           C  
ATOM   1712  O   GLY A 110      12.692 -12.470  -1.443  1.00  4.13           O  
ATOM   1713  H   GLY A 110      14.933 -10.331   1.419  1.00  2.15           H  
ATOM   1714 1HA  GLY A 110      14.440 -10.253  -0.930  1.00  2.38           H  
ATOM   1715 2HA  GLY A 110      15.181 -11.824  -1.133  1.00  2.38           H  
ATOM   1716  N   ASN A 111      12.486 -11.822   0.703  1.00  2.04           N  
ATOM   1717  CA  ASN A 111      11.177 -12.431   0.865  1.00  2.71           C  
ATOM   1718  C   ASN A 111      10.240 -11.555   1.683  1.00  1.83           C  
ATOM   1719  O   ASN A 111      10.113 -11.736   2.889  1.00  2.88           O  
ATOM   1720  CB  ASN A 111      11.318 -13.797   1.515  1.00  4.06           C  
ATOM   1721  CG  ASN A 111      10.018 -14.548   1.597  1.00  4.06           C  
ATOM   1722  OD1 ASN A 111       9.007 -14.137   1.017  1.00  4.06           O  
ATOM   1723  ND2 ASN A 111      10.026 -15.646   2.310  1.00  4.06           N  
ATOM   1724  H   ASN A 111      12.900 -11.338   1.485  1.00  2.45           H  
ATOM   1725  HA  ASN A 111      10.727 -12.553  -0.121  1.00  3.25           H  
ATOM   1726 1HB  ASN A 111      12.031 -14.395   0.946  1.00  4.88           H  
ATOM   1727 2HB  ASN A 111      11.721 -13.680   2.521  1.00  4.88           H  
ATOM   1728 1HD2 ASN A 111       9.191 -16.189   2.401  1.00  4.88           H  
ATOM   1729 2HD2 ASN A 111      10.867 -15.941   2.763  1.00  4.88           H  
ATOM   1730  N   LEU A 112       9.568 -10.627   1.016  1.00  2.19           N  
ATOM   1731  CA  LEU A 112       8.607  -9.735   1.653  1.00  2.09           C  
ATOM   1732  C   LEU A 112       7.463 -10.518   2.327  1.00  2.59           C  
ATOM   1733  O   LEU A 112       6.790 -11.331   1.690  1.00  5.58           O  
ATOM   1734  CB  LEU A 112       8.060  -8.781   0.582  1.00  3.13           C  
ATOM   1735  CG  LEU A 112       7.172  -7.638   1.051  1.00  3.13           C  
ATOM   1736  CD1 LEU A 112       8.003  -6.679   1.889  1.00  3.13           C  
ATOM   1737  CD2 LEU A 112       6.597  -6.938  -0.172  1.00  3.13           C  
ATOM   1738  H   LEU A 112       9.762 -10.502   0.030  1.00  2.63           H  
ATOM   1739  HA  LEU A 112       9.127  -9.155   2.414  1.00  2.51           H  
ATOM   1740 1HB  LEU A 112       8.903  -8.341   0.052  1.00  3.76           H  
ATOM   1741 2HB  LEU A 112       7.484  -9.368  -0.134  1.00  3.76           H  
ATOM   1742  HG  LEU A 112       6.363  -8.025   1.670  1.00  3.76           H  
ATOM   1743 1HD1 LEU A 112       7.383  -5.852   2.231  1.00  3.76           H  
ATOM   1744 2HD1 LEU A 112       8.407  -7.209   2.752  1.00  3.76           H  
ATOM   1745 3HD1 LEU A 112       8.823  -6.289   1.287  1.00  3.76           H  
ATOM   1746 1HD2 LEU A 112       5.961  -6.114   0.142  1.00  3.76           H  
ATOM   1747 2HD2 LEU A 112       7.409  -6.552  -0.785  1.00  3.76           H  
ATOM   1748 3HD2 LEU A 112       6.009  -7.648  -0.755  1.00  3.76           H  
ATOM   1749  N   ILE A 113       7.257 -10.260   3.622  1.00  2.10           N  
ATOM   1750  CA  ILE A 113       6.230 -10.934   4.427  1.00  3.57           C  
ATOM   1751  C   ILE A 113       5.271  -9.953   5.094  1.00  2.00           C  
ATOM   1752  O   ILE A 113       5.708  -9.029   5.771  1.00  2.00           O  
ATOM   1753  CB  ILE A 113       6.869 -11.788   5.543  1.00  5.35           C  
ATOM   1754  CG1 ILE A 113       7.754 -12.889   4.968  1.00  5.35           C  
ATOM   1755  CG2 ILE A 113       5.792 -12.390   6.413  1.00  5.35           C  
ATOM   1756  CD1 ILE A 113       8.586 -13.592   6.017  1.00  5.35           C  
ATOM   1757  H   ILE A 113       7.847  -9.574   4.073  1.00  2.52           H  
ATOM   1758  HA  ILE A 113       5.652 -11.586   3.772  1.00  4.28           H  
ATOM   1759  HB  ILE A 113       7.507 -11.154   6.158  1.00  6.43           H  
ATOM   1760 1HG1 ILE A 113       7.127 -13.627   4.470  1.00  6.43           H  
ATOM   1761 2HG1 ILE A 113       8.422 -12.460   4.233  1.00  6.43           H  
ATOM   1762 1HG2 ILE A 113       6.255 -12.974   7.207  1.00  6.43           H  
ATOM   1763 2HG2 ILE A 113       5.190 -11.598   6.853  1.00  6.43           H  
ATOM   1764 3HG2 ILE A 113       5.156 -13.038   5.809  1.00  6.43           H  
ATOM   1765 1HD1 ILE A 113       9.193 -14.364   5.543  1.00  6.43           H  
ATOM   1766 2HD1 ILE A 113       9.238 -12.869   6.509  1.00  6.43           H  
ATOM   1767 3HD1 ILE A 113       7.929 -14.050   6.755  1.00  6.43           H  
ATOM   1768  N   SER A 114       3.963 -10.168   4.944  1.00  2.97           N  
ATOM   1769  CA  SER A 114       3.004  -9.258   5.575  1.00  3.52           C  
ATOM   1770  C   SER A 114       2.856  -9.579   7.065  1.00  1.81           C  
ATOM   1771  O   SER A 114       2.050 -10.429   7.454  1.00  3.56           O  
ATOM   1772  CB  SER A 114       1.648  -9.325   4.885  1.00  5.28           C  
ATOM   1773  OG  SER A 114       0.726  -8.461   5.502  1.00  5.28           O  
ATOM   1774  H   SER A 114       3.635 -10.945   4.388  1.00  3.56           H  
ATOM   1775  HA  SER A 114       3.383  -8.242   5.480  1.00  4.22           H  
ATOM   1776 1HB  SER A 114       1.759  -9.057   3.835  1.00  6.34           H  
ATOM   1777 2HB  SER A 114       1.274 -10.347   4.924  1.00  6.34           H  
ATOM   1778  HG  SER A 114       0.739  -8.681   6.438  1.00  6.34           H  
ATOM   1779  N   LEU A 115       3.657  -8.880   7.865  1.00  2.06           N  
ATOM   1780  CA  LEU A 115       3.728  -9.039   9.319  1.00  1.12           C  
ATOM   1781  C   LEU A 115       2.586  -8.344  10.085  1.00  0.93           C  
ATOM   1782  O   LEU A 115       2.053  -7.326   9.647  1.00  1.30           O  
ATOM   1783  CB  LEU A 115       5.087  -8.542   9.793  1.00  1.68           C  
ATOM   1784  CG  LEU A 115       6.287  -9.335   9.247  1.00  1.68           C  
ATOM   1785  CD1 LEU A 115       7.587  -8.667   9.662  1.00  1.68           C  
ATOM   1786  CD2 LEU A 115       6.226 -10.758   9.781  1.00  1.68           C  
ATOM   1787  H   LEU A 115       4.283  -8.222   7.411  1.00  2.47           H  
ATOM   1788  HA  LEU A 115       3.684 -10.097   9.533  1.00  1.34           H  
ATOM   1789 1HB  LEU A 115       5.209  -7.502   9.502  1.00  2.02           H  
ATOM   1790 2HB  LEU A 115       5.109  -8.615  10.873  1.00  2.02           H  
ATOM   1791  HG  LEU A 115       6.247  -9.351   8.159  1.00  2.02           H  
ATOM   1792 1HD1 LEU A 115       8.428  -9.233   9.262  1.00  2.02           H  
ATOM   1793 2HD1 LEU A 115       7.615  -7.650   9.269  1.00  2.02           H  
ATOM   1794 3HD1 LEU A 115       7.654  -8.640  10.747  1.00  2.02           H  
ATOM   1795 1HD2 LEU A 115       7.069 -11.331   9.392  1.00  2.02           H  
ATOM   1796 2HD2 LEU A 115       6.271 -10.740  10.871  1.00  2.02           H  
ATOM   1797 3HD2 LEU A 115       5.293 -11.222   9.465  1.00  2.02           H  
ATOM   1798  N   SER A 116       2.210  -8.931  11.227  1.00  1.00           N  
ATOM   1799  CA  SER A 116       1.076  -8.486  12.052  1.00  1.32           C  
ATOM   1800  C   SER A 116       1.275  -7.227  12.881  1.00  1.53           C  
ATOM   1801  O   SER A 116       1.974  -7.237  13.892  1.00  7.73           O  
ATOM   1802  CB  SER A 116       0.687  -9.586  13.018  1.00  1.98           C  
ATOM   1803  OG  SER A 116      -0.369  -9.177  13.848  1.00  1.98           O  
ATOM   1804  H   SER A 116       2.716  -9.751  11.527  1.00  1.20           H  
ATOM   1805  HA  SER A 116       0.241  -8.301  11.387  1.00  1.58           H  
ATOM   1806 1HB  SER A 116       0.398 -10.481  12.473  1.00  2.38           H  
ATOM   1807 2HB  SER A 116       1.552  -9.840  13.628  1.00  2.38           H  
ATOM   1808  HG  SER A 116      -1.168  -9.552  13.455  1.00  2.38           H  
ATOM   1809  N   LYS A 117       0.597  -6.150  12.490  1.00  1.51           N  
ATOM   1810  CA  LYS A 117       0.597  -4.930  13.294  1.00  1.59           C  
ATOM   1811  C   LYS A 117      -0.283  -5.110  14.533  1.00  0.92           C  
ATOM   1812  O   LYS A 117      -0.105  -4.411  15.530  1.00  1.26           O  
ATOM   1813  CB  LYS A 117       0.115  -3.740  12.467  1.00  2.39           C  
ATOM   1814  CG  LYS A 117      -1.354  -3.806  12.092  1.00  2.39           C  
ATOM   1815  CD  LYS A 117      -1.774  -2.606  11.265  1.00  2.39           C  
ATOM   1816  CE  LYS A 117      -1.244  -2.720   9.846  1.00  2.39           C  
ATOM   1817  NZ  LYS A 117      -1.840  -3.881   9.127  1.00  2.39           N  
ATOM   1818  H   LYS A 117       0.060  -6.184  11.633  1.00  1.81           H  
ATOM   1819  HA  LYS A 117       1.613  -4.735  13.637  1.00  1.91           H  
ATOM   1820 1HB  LYS A 117       0.280  -2.816  13.022  1.00  2.86           H  
ATOM   1821 2HB  LYS A 117       0.693  -3.678  11.545  1.00  2.86           H  
ATOM   1822 1HG  LYS A 117      -1.546  -4.717  11.523  1.00  2.86           H  
ATOM   1823 2HG  LYS A 117      -1.951  -3.832  13.001  1.00  2.86           H  
ATOM   1824 1HD  LYS A 117      -2.863  -2.544  11.234  1.00  2.86           H  
ATOM   1825 2HD  LYS A 117      -1.387  -1.694  11.719  1.00  2.86           H  
ATOM   1826 1HE  LYS A 117      -1.485  -1.809   9.302  1.00  2.86           H  
ATOM   1827 2HE  LYS A 117      -0.161  -2.839   9.873  1.00  2.86           H  
ATOM   1828 1HZ  LYS A 117      -1.468  -3.924   8.191  1.00  2.86           H  
ATOM   1829 2HZ  LYS A 117      -1.615  -4.749   9.603  1.00  2.86           H  
ATOM   1830 3HZ  LYS A 117      -2.842  -3.776   9.085  1.00  2.86           H  
ATOM   1831  N   GLN A 118      -1.215  -6.069  14.456  1.00  1.16           N  
ATOM   1832  CA  GLN A 118      -2.130  -6.391  15.539  1.00  1.21           C  
ATOM   1833  C   GLN A 118      -1.386  -6.940  16.732  1.00  0.94           C  
ATOM   1834  O   GLN A 118      -1.684  -6.564  17.866  1.00  0.97           O  
ATOM   1835  CB  GLN A 118      -3.155  -7.413  15.058  1.00  1.81           C  
ATOM   1836  CG  GLN A 118      -4.260  -7.774  16.046  1.00  1.81           C  
ATOM   1837  CD  GLN A 118      -5.188  -6.623  16.408  1.00  1.81           C  
ATOM   1838  OE1 GLN A 118      -5.641  -5.849  15.559  1.00  1.81           O  
ATOM   1839  NE2 GLN A 118      -5.505  -6.524  17.692  1.00  1.81           N  
ATOM   1840  H   GLN A 118      -1.299  -6.599  13.600  1.00  1.39           H  
ATOM   1841  HA  GLN A 118      -2.645  -5.481  15.845  1.00  1.45           H  
ATOM   1842 1HB  GLN A 118      -3.600  -7.047  14.147  1.00  2.18           H  
ATOM   1843 2HB  GLN A 118      -2.639  -8.339  14.807  1.00  2.18           H  
ATOM   1844 1HG  GLN A 118      -4.865  -8.570  15.613  1.00  2.18           H  
ATOM   1845 2HG  GLN A 118      -3.796  -8.128  16.967  1.00  2.18           H  
ATOM   1846 1HE2 GLN A 118      -6.122  -5.801  18.013  1.00  2.18           H  
ATOM   1847 2HE2 GLN A 118      -5.126  -7.175  18.355  1.00  2.18           H  
ATOM   1848  N   GLN A 119      -0.396  -7.807  16.471  1.00  0.94           N  
ATOM   1849  CA  GLN A 119       0.424  -8.350  17.543  1.00  1.08           C  
ATOM   1850  C   GLN A 119       1.035  -7.230  18.334  1.00  1.38           C  
ATOM   1851  O   GLN A 119       0.927  -7.226  19.551  1.00  2.12           O  
ATOM   1852  CB  GLN A 119       1.535  -9.270  17.023  1.00  1.62           C  
ATOM   1853  CG  GLN A 119       2.415  -9.849  18.141  1.00  1.62           C  
ATOM   1854  CD  GLN A 119       3.519 -10.752  17.619  1.00  1.62           C  
ATOM   1855  OE1 GLN A 119       3.462 -11.162  16.458  1.00  1.62           O  
ATOM   1856  NE2 GLN A 119       4.516 -11.071  18.440  1.00  1.62           N  
ATOM   1857  H   GLN A 119      -0.222  -8.108  15.519  1.00  1.13           H  
ATOM   1858  HA  GLN A 119      -0.216  -8.926  18.212  1.00  1.30           H  
ATOM   1859 1HB  GLN A 119       1.092 -10.101  16.474  1.00  1.94           H  
ATOM   1860 2HB  GLN A 119       2.174  -8.722  16.332  1.00  1.94           H  
ATOM   1861 1HG  GLN A 119       2.878  -9.026  18.684  1.00  1.94           H  
ATOM   1862 2HG  GLN A 119       1.788 -10.433  18.815  1.00  1.94           H  
ATOM   1863 1HE2 GLN A 119       5.256 -11.663  18.119  1.00  1.94           H  
ATOM   1864 2HE2 GLN A 119       4.553 -10.718  19.378  1.00  1.94           H  
ATOM   1865  N   ILE A 120       1.651  -6.277  17.639  1.00  1.72           N  
ATOM   1866  CA  ILE A 120       2.289  -5.122  18.253  1.00  2.95           C  
ATOM   1867  C   ILE A 120       1.321  -4.290  19.093  1.00  1.82           C  
ATOM   1868  O   ILE A 120       1.617  -3.938  20.238  1.00  2.26           O  
ATOM   1869  CB  ILE A 120       2.940  -4.273  17.161  1.00  4.43           C  
ATOM   1870  CG1 ILE A 120       4.127  -5.031  16.583  1.00  4.43           C  
ATOM   1871  CG2 ILE A 120       3.356  -2.933  17.675  1.00  4.43           C  
ATOM   1872  CD1 ILE A 120       4.668  -4.405  15.338  1.00  4.43           C  
ATOM   1873  H   ILE A 120       1.686  -6.362  16.632  1.00  2.06           H  
ATOM   1874  HA  ILE A 120       3.082  -5.475  18.904  1.00  3.54           H  
ATOM   1875  HB  ILE A 120       2.226  -4.131  16.352  1.00  5.31           H  
ATOM   1876 1HG1 ILE A 120       4.922  -5.075  17.327  1.00  5.31           H  
ATOM   1877 2HG1 ILE A 120       3.816  -6.049  16.351  1.00  5.31           H  
ATOM   1878 1HG2 ILE A 120       3.801  -2.352  16.868  1.00  5.31           H  
ATOM   1879 2HG2 ILE A 120       2.482  -2.417  18.059  1.00  5.31           H  
ATOM   1880 3HG2 ILE A 120       4.085  -3.069  18.468  1.00  5.31           H  
ATOM   1881 1HD1 ILE A 120       5.505  -4.994  14.965  1.00  5.31           H  
ATOM   1882 2HD1 ILE A 120       3.874  -4.383  14.599  1.00  5.31           H  
ATOM   1883 3HD1 ILE A 120       5.002  -3.391  15.551  1.00  5.31           H  
ATOM   1884  N   VAL A 121       0.140  -4.019  18.549  1.00  1.28           N  
ATOM   1885  CA  VAL A 121      -0.881  -3.284  19.285  1.00  1.13           C  
ATOM   1886  C   VAL A 121      -1.260  -3.977  20.596  1.00  1.24           C  
ATOM   1887  O   VAL A 121      -1.410  -3.317  21.627  1.00  1.70           O  
ATOM   1888  CB  VAL A 121      -2.137  -3.101  18.413  1.00  1.69           C  
ATOM   1889  CG1 VAL A 121      -3.290  -2.554  19.242  1.00  1.69           C  
ATOM   1890  CG2 VAL A 121      -1.814  -2.143  17.277  1.00  1.69           C  
ATOM   1891  H   VAL A 121      -0.053  -4.313  17.597  1.00  1.54           H  
ATOM   1892  HA  VAL A 121      -0.484  -2.298  19.521  1.00  1.36           H  
ATOM   1893  HB  VAL A 121      -2.441  -4.068  18.011  1.00  2.03           H  
ATOM   1894 1HG1 VAL A 121      -4.170  -2.437  18.608  1.00  2.03           H  
ATOM   1895 2HG1 VAL A 121      -3.517  -3.248  20.052  1.00  2.03           H  
ATOM   1896 3HG1 VAL A 121      -3.013  -1.587  19.656  1.00  2.03           H  
ATOM   1897 1HG2 VAL A 121      -2.694  -2.018  16.647  1.00  2.03           H  
ATOM   1898 2HG2 VAL A 121      -1.520  -1.178  17.688  1.00  2.03           H  
ATOM   1899 3HG2 VAL A 121      -0.997  -2.543  16.681  1.00  2.03           H  
ATOM   1900  N   ASP A 122      -1.425  -5.294  20.544  1.00  1.32           N  
ATOM   1901  CA  ASP A 122      -1.803  -6.085  21.707  1.00  1.85           C  
ATOM   1902  C   ASP A 122      -0.665  -6.424  22.678  1.00  2.44           C  
ATOM   1903  O   ASP A 122      -0.899  -6.547  23.881  1.00  4.84           O  
ATOM   1904  CB  ASP A 122      -2.429  -7.391  21.234  1.00  2.78           C  
ATOM   1905  CG  ASP A 122      -3.737  -7.147  20.525  1.00  2.78           C  
ATOM   1906  OD1 ASP A 122      -4.288  -6.090  20.714  1.00  2.78           O  
ATOM   1907  OD2 ASP A 122      -4.175  -7.993  19.783  1.00  2.78           O  
ATOM   1908  H   ASP A 122      -1.302  -5.770  19.658  1.00  1.58           H  
ATOM   1909  HA  ASP A 122      -2.554  -5.522  22.261  1.00  2.22           H  
ATOM   1910 1HB  ASP A 122      -1.748  -7.904  20.554  1.00  3.33           H  
ATOM   1911 2HB  ASP A 122      -2.607  -8.046  22.087  1.00  3.33           H  
ATOM   1912  N   CYS A 123       0.548  -6.625  22.157  1.00  1.76           N  
ATOM   1913  CA  CYS A 123       1.667  -7.090  22.976  1.00  2.19           C  
ATOM   1914  C   CYS A 123       2.601  -6.033  23.549  1.00  3.72           C  
ATOM   1915  O   CYS A 123       3.294  -6.311  24.531  1.00  7.74           O  
ATOM   1916  CB  CYS A 123       2.536  -8.013  22.154  1.00  3.29           C  
ATOM   1917  SG  CYS A 123       3.414  -7.137  20.859  1.00  3.29           S  
ATOM   1918  H   CYS A 123       0.696  -6.498  21.170  1.00  2.11           H  
ATOM   1919  HA  CYS A 123       1.250  -7.655  23.808  1.00  2.63           H  
ATOM   1920 1HB  CYS A 123       3.267  -8.511  22.791  1.00  3.94           H  
ATOM   1921 2HB  CYS A 123       1.919  -8.779  21.685  1.00  3.94           H  
ATOM   1922  HG  CYS A 123       4.167  -6.403  21.665  1.00  3.94           H  
ATOM   1923  N   ASP A 124       2.626  -4.825  22.990  1.00  3.35           N  
ATOM   1924  CA  ASP A 124       3.506  -3.804  23.557  1.00  6.34           C  
ATOM   1925  C   ASP A 124       2.904  -3.257  24.830  1.00  9.35           C  
ATOM   1926  O   ASP A 124       2.229  -2.232  24.820  1.00 15.89           O  
ATOM   1927  CB  ASP A 124       3.758  -2.666  22.587  1.00  9.51           C  
ATOM   1928  CG  ASP A 124       4.610  -3.081  21.418  1.00  9.51           C  
ATOM   1929  OD1 ASP A 124       5.086  -4.187  21.434  1.00  9.51           O  
ATOM   1930  OD2 ASP A 124       4.813  -2.284  20.539  1.00  9.51           O  
ATOM   1931  H   ASP A 124       2.076  -4.609  22.167  1.00  4.02           H  
ATOM   1932  HA  ASP A 124       4.463  -4.266  23.802  1.00  7.61           H  
ATOM   1933 1HB  ASP A 124       2.809  -2.282  22.212  1.00 11.41           H  
ATOM   1934 2HB  ASP A 124       4.259  -1.856  23.113  1.00 11.41           H  
ATOM   1935  N   THR A 125       3.135  -3.954  25.929  1.00 30.65           N  
ATOM   1936  CA  THR A 125       2.500  -3.608  27.195  1.00 44.27           C  
ATOM   1937  C   THR A 125       3.469  -3.467  28.331  1.00 55.56           C  
ATOM   1938  O   THR A 125       3.832  -4.452  28.969  1.00123.93           O  
ATOM   1939  CB  THR A 125       1.450  -4.669  27.588  1.00 66.41           C  
ATOM   1940  OG1 THR A 125       2.075  -5.959  27.648  1.00 66.41           O  
ATOM   1941  CG2 THR A 125       0.309  -4.708  26.580  1.00 66.41           C  
ATOM   1942  H   THR A 125       3.713  -4.781  25.858  1.00 36.78           H  
ATOM   1943  HA  THR A 125       1.991  -2.651  27.072  1.00 53.12           H  
ATOM   1944  HB  THR A 125       1.047  -4.426  28.571  1.00 79.69           H  
ATOM   1945  HG1 THR A 125       2.448  -6.173  26.788  1.00 79.69           H  
ATOM   1946 1HG2 THR A 125      -0.418  -5.460  26.883  1.00 79.69           H  
ATOM   1947 2HG2 THR A 125      -0.173  -3.731  26.540  1.00 79.69           H  
ATOM   1948 3HG2 THR A 125       0.696  -4.960  25.594  1.00 79.69           H  
ATOM   1949  N   ALA A 126       3.894  -2.243  28.572  1.00 79.35           N  
ATOM   1950  CA  ALA A 126       4.887  -1.944  29.605  1.00138.83           C  
ATOM   1951  C   ALA A 126       4.714  -0.536  30.159  1.00113.21           C  
ATOM   1952  O   ALA A 126       5.049  -0.250  31.309  1.00216.57           O  
ATOM   1953  CB  ALA A 126       6.291  -2.109  29.041  1.00208.25           C  
ATOM   1954  H   ALA A 126       3.518  -1.504  28.002  1.00 95.22           H  
ATOM   1955  HA  ALA A 126       4.746  -2.648  30.425  1.00166.60           H  
ATOM   1956 1HB  ALA A 126       7.023  -1.913  29.825  1.00249.89           H  
ATOM   1957 2HB  ALA A 126       6.416  -3.129  28.675  1.00249.89           H  
ATOM   1958 3HB  ALA A 126       6.442  -1.409  28.222  1.00249.89           H  
ATOM   1959  N   GLY A 127       4.310   0.352  29.278  1.00 56.52           N  
ATOM   1960  CA  GLY A 127       4.138   1.769  29.519  1.00 73.44           C  
ATOM   1961  C   GLY A 127       4.700   2.522  28.305  1.00 41.20           C  
ATOM   1962  O   GLY A 127       4.951   3.725  28.378  1.00 82.46           O  
ATOM   1963  H   GLY A 127       4.058   0.004  28.375  1.00 67.82           H  
ATOM   1964 1HA  GLY A 127       3.081   2.002  29.654  1.00 88.13           H  
ATOM   1965 2HA  GLY A 127       4.667   2.062  30.425  1.00 88.13           H  
ATOM   1966  N   ASN A 128       4.853   1.808  27.193  1.00 20.27           N  
ATOM   1967  CA  ASN A 128       5.341   2.359  25.968  1.00 50.04           C  
ATOM   1968  C   ASN A 128       4.192   2.728  25.046  1.00 27.85           C  
ATOM   1969  O   ASN A 128       4.158   3.829  24.509  1.00 51.19           O  
ATOM   1970  CB  ASN A 128       6.278   1.377  25.292  1.00 75.06           C  
ATOM   1971  CG  ASN A 128       7.570   1.212  26.042  1.00 75.06           C  
ATOM   1972  OD1 ASN A 128       7.995   2.107  26.780  1.00 75.06           O  
ATOM   1973  ND2 ASN A 128       8.203   0.079  25.871  1.00 75.06           N  
ATOM   1974  H   ASN A 128       4.634   0.831  27.179  1.00 24.32           H  
ATOM   1975  HA  ASN A 128       5.890   3.275  26.190  1.00 60.05           H  
ATOM   1976 1HB  ASN A 128       5.791   0.405  25.208  1.00 90.07           H  
ATOM   1977 2HB  ASN A 128       6.498   1.722  24.281  1.00 90.07           H  
ATOM   1978 1HD2 ASN A 128       9.067  -0.088  26.346  1.00 90.07           H  
ATOM   1979 2HD2 ASN A 128       7.823  -0.619  25.264  1.00 90.07           H  
ATOM   1980  N   ASP A 129       3.262   1.799  24.855  1.00 12.65           N  
ATOM   1981  CA  ASP A 129       2.176   1.989  23.908  1.00  8.67           C  
ATOM   1982  C   ASP A 129       0.798   1.935  24.540  1.00  5.25           C  
ATOM   1983  O   ASP A 129       0.599   1.261  25.545  1.00 37.07           O  
ATOM   1984  CB  ASP A 129       2.332   0.944  22.835  1.00 13.00           C  
ATOM   1985  CG  ASP A 129       3.657   1.159  22.131  1.00 13.00           C  
ATOM   1986  OD1 ASP A 129       3.767   2.143  21.451  1.00 13.00           O  
ATOM   1987  OD2 ASP A 129       4.563   0.390  22.326  1.00 13.00           O  
ATOM   1988  H   ASP A 129       3.326   0.922  25.350  1.00 15.18           H  
ATOM   1989  HA  ASP A 129       2.294   2.971  23.450  1.00 10.40           H  
ATOM   1990 1HB  ASP A 129       2.309  -0.056  23.271  1.00 15.61           H  
ATOM   1991 2HB  ASP A 129       1.517   1.023  22.118  1.00 15.61           H  
ATOM   1992  N   GLN A 130      -0.152   2.662  23.958  1.00  4.16           N  
ATOM   1993  CA  GLN A 130      -1.510   2.727  24.482  1.00  1.99           C  
ATOM   1994  C   GLN A 130      -2.526   2.044  23.561  1.00  2.29           C  
ATOM   1995  O   GLN A 130      -3.727   2.308  23.654  1.00  3.69           O  
ATOM   1996  CB  GLN A 130      -1.911   4.187  24.700  1.00  2.98           C  
ATOM   1997  CG  GLN A 130      -1.020   4.941  25.670  1.00  2.98           C  
ATOM   1998  CD  GLN A 130      -1.071   4.362  27.071  1.00  2.98           C  
ATOM   1999  OE1 GLN A 130      -2.151   4.109  27.613  1.00  2.98           O  
ATOM   2000  NE2 GLN A 130       0.097   4.149  27.665  1.00  2.98           N  
ATOM   2001  H   GLN A 130       0.059   3.196  23.123  1.00  4.99           H  
ATOM   2002  HA  GLN A 130      -1.532   2.213  25.443  1.00  2.39           H  
ATOM   2003 1HB  GLN A 130      -1.907   4.718  23.749  1.00  3.58           H  
ATOM   2004 2HB  GLN A 130      -2.923   4.223  25.096  1.00  3.58           H  
ATOM   2005 1HG  GLN A 130       0.009   4.893  25.316  1.00  3.58           H  
ATOM   2006 2HG  GLN A 130      -1.351   5.979  25.717  1.00  3.58           H  
ATOM   2007 1HE2 GLN A 130       0.125   3.767  28.590  1.00  3.58           H  
ATOM   2008 2HE2 GLN A 130       0.948   4.367  27.189  1.00  3.58           H  
ATOM   2009  N   GLY A 131      -2.043   1.182  22.666  1.00  2.82           N  
ATOM   2010  CA  GLY A 131      -2.920   0.468  21.747  1.00  3.39           C  
ATOM   2011  C   GLY A 131      -3.633   1.448  20.843  1.00  1.91           C  
ATOM   2012  O   GLY A 131      -2.999   2.273  20.190  1.00  2.56           O  
ATOM   2013  H   GLY A 131      -1.050   1.006  22.627  1.00  3.38           H  
ATOM   2014 1HA  GLY A 131      -2.335  -0.232  21.153  1.00  4.07           H  
ATOM   2015 2HA  GLY A 131      -3.649  -0.109  22.311  1.00  4.07           H  
ATOM   2016  N   CYS A 132      -4.962   1.360  20.828  1.00  2.02           N  
ATOM   2017  CA  CYS A 132      -5.835   2.237  20.049  1.00  1.37           C  
ATOM   2018  C   CYS A 132      -5.748   3.724  20.423  1.00  1.69           C  
ATOM   2019  O   CYS A 132      -6.285   4.572  19.710  1.00  1.91           O  
ATOM   2020  CB  CYS A 132      -7.281   1.795  20.225  1.00  2.06           C  
ATOM   2021  SG  CYS A 132      -7.621   0.150  19.579  1.00  2.06           S  
ATOM   2022  H   CYS A 132      -5.395   0.644  21.395  1.00  2.42           H  
ATOM   2023  HA  CYS A 132      -5.563   2.130  18.999  1.00  1.64           H  
ATOM   2024 1HB  CYS A 132      -7.540   1.803  21.284  1.00  2.47           H  
ATOM   2025 2HB  CYS A 132      -7.943   2.500  19.720  1.00  2.47           H  
ATOM   2026  HG  CYS A 132      -8.927   0.173  19.828  1.00  2.47           H  
ATOM   2027  N   ASN A 133      -5.083   4.052  21.526  1.00  1.96           N  
ATOM   2028  CA  ASN A 133      -4.942   5.435  21.937  1.00  2.39           C  
ATOM   2029  C   ASN A 133      -3.588   6.042  21.552  1.00  1.85           C  
ATOM   2030  O   ASN A 133      -3.199   7.070  22.110  1.00  2.01           O  
ATOM   2031  CB  ASN A 133      -5.177   5.553  23.427  1.00  3.58           C  
ATOM   2032  CG  ASN A 133      -6.608   5.287  23.804  1.00  3.58           C  
ATOM   2033  OD1 ASN A 133      -7.537   5.757  23.137  1.00  3.58           O  
ATOM   2034  ND2 ASN A 133      -6.804   4.542  24.862  1.00  3.58           N  
ATOM   2035  H   ASN A 133      -4.667   3.342  22.114  1.00  2.35           H  
ATOM   2036  HA  ASN A 133      -5.707   6.020  21.426  1.00  2.87           H  
ATOM   2037 1HB  ASN A 133      -4.549   4.836  23.950  1.00  4.30           H  
ATOM   2038 2HB  ASN A 133      -4.898   6.550  23.768  1.00  4.30           H  
ATOM   2039 1HD2 ASN A 133      -7.735   4.332  25.161  1.00  4.30           H  
ATOM   2040 2HD2 ASN A 133      -6.023   4.183  25.373  1.00  4.30           H  
ATOM   2041  N   GLY A 134      -2.864   5.424  20.610  1.00  2.35           N  
ATOM   2042  CA  GLY A 134      -1.576   5.968  20.204  1.00  1.88           C  
ATOM   2043  C   GLY A 134      -0.428   5.186  20.819  1.00  2.11           C  
ATOM   2044  O   GLY A 134      -0.643   4.255  21.595  1.00  3.91           O  
ATOM   2045  H   GLY A 134      -3.175   4.571  20.154  1.00  2.82           H  
ATOM   2046 1HA  GLY A 134      -1.498   5.940  19.118  1.00  2.26           H  
ATOM   2047 2HA  GLY A 134      -1.510   7.014  20.502  1.00  2.26           H  
ATOM   2048  N   GLY A 135       0.789   5.561  20.452  1.00  1.48           N  
ATOM   2049  CA  GLY A 135       1.966   4.860  20.937  1.00  2.01           C  
ATOM   2050  C   GLY A 135       3.251   5.372  20.298  1.00  1.91           C  
ATOM   2051  O   GLY A 135       3.339   6.520  19.852  1.00  3.43           O  
ATOM   2052  H   GLY A 135       0.885   6.339  19.811  1.00  1.78           H  
ATOM   2053 1HA  GLY A 135       2.030   4.969  22.020  1.00  2.41           H  
ATOM   2054 2HA  GLY A 135       1.859   3.795  20.733  1.00  2.41           H  
ATOM   2055  N   THR A 136       4.273   4.526  20.323  1.00  2.70           N  
ATOM   2056  CA  THR A 136       5.582   4.862  19.794  1.00  4.16           C  
ATOM   2057  C   THR A 136       6.151   3.707  18.934  1.00  2.76           C  
ATOM   2058  O   THR A 136       6.259   2.580  19.421  1.00  2.50           O  
ATOM   2059  CB  THR A 136       6.540   5.190  20.975  1.00  6.24           C  
ATOM   2060  OG1 THR A 136       6.013   6.287  21.734  1.00  6.24           O  
ATOM   2061  CG2 THR A 136       7.921   5.562  20.492  1.00  6.24           C  
ATOM   2062  H   THR A 136       4.130   3.606  20.715  1.00  3.24           H  
ATOM   2063  HA  THR A 136       5.472   5.754  19.186  1.00  4.99           H  
ATOM   2064  HB  THR A 136       6.614   4.317  21.625  1.00  7.49           H  
ATOM   2065  HG1 THR A 136       5.829   7.022  21.142  1.00  7.49           H  
ATOM   2066 1HG2 THR A 136       8.560   5.783  21.347  1.00  7.49           H  
ATOM   2067 2HG2 THR A 136       8.336   4.729  19.942  1.00  7.49           H  
ATOM   2068 3HG2 THR A 136       7.862   6.438  19.847  1.00  7.49           H  
ATOM   2069  N   PRO A 137       6.559   3.975  17.679  1.00  3.79           N  
ATOM   2070  CA  PRO A 137       7.115   3.033  16.712  1.00  4.10           C  
ATOM   2071  C   PRO A 137       8.503   2.560  17.130  1.00  3.50           C  
ATOM   2072  O   PRO A 137       8.931   1.477  16.745  1.00  4.72           O  
ATOM   2073  CB  PRO A 137       7.158   3.836  15.408  1.00  6.15           C  
ATOM   2074  CG  PRO A 137       7.216   5.261  15.837  1.00  6.15           C  
ATOM   2075  CD  PRO A 137       6.398   5.321  17.097  1.00  6.15           C  
ATOM   2076  HA  PRO A 137       6.431   2.177  16.614  1.00  4.92           H  
ATOM   2077 1HB  PRO A 137       8.032   3.537  14.810  1.00  7.38           H  
ATOM   2078 2HB  PRO A 137       6.266   3.613  14.803  1.00  7.38           H  
ATOM   2079 1HG  PRO A 137       8.262   5.562  15.997  1.00  7.38           H  
ATOM   2080 2HG  PRO A 137       6.819   5.910  15.043  1.00  7.38           H  
ATOM   2081 1HD  PRO A 137       6.827   6.083  17.762  1.00  7.38           H  
ATOM   2082 2HD  PRO A 137       5.340   5.518  16.873  1.00  7.38           H  
ATOM   2083  N   ASP A 138       9.181   3.348  17.954  1.00  4.01           N  
ATOM   2084  CA  ASP A 138      10.476   2.957  18.478  1.00  6.44           C  
ATOM   2085  C   ASP A 138      10.301   1.823  19.474  1.00  4.30           C  
ATOM   2086  O   ASP A 138      11.130   0.912  19.535  1.00  4.41           O  
ATOM   2087  CB  ASP A 138      11.176   4.153  19.105  1.00  9.66           C  
ATOM   2088  CG  ASP A 138      11.605   5.132  18.030  1.00  9.66           C  
ATOM   2089  OD1 ASP A 138      11.680   4.707  16.901  1.00  9.66           O  
ATOM   2090  OD2 ASP A 138      11.823   6.282  18.328  1.00  9.66           O  
ATOM   2091  H   ASP A 138       8.795   4.241  18.212  1.00  4.81           H  
ATOM   2092  HA  ASP A 138      11.091   2.595  17.656  1.00  7.73           H  
ATOM   2093 1HB  ASP A 138      10.518   4.656  19.809  1.00 11.59           H  
ATOM   2094 2HB  ASP A 138      12.058   3.820  19.653  1.00 11.59           H  
ATOM   2095  N   GLY A 139       9.204   1.874  20.234  1.00  3.76           N  
ATOM   2096  CA  GLY A 139       8.863   0.812  21.162  1.00  3.85           C  
ATOM   2097  C   GLY A 139       8.465  -0.423  20.371  1.00  2.79           C  
ATOM   2098  O   GLY A 139       8.870  -1.534  20.709  1.00  4.29           O  
ATOM   2099  H   GLY A 139       8.577   2.662  20.152  1.00  4.51           H  
ATOM   2100 1HA  GLY A 139       9.715   0.590  21.804  1.00  4.62           H  
ATOM   2101 2HA  GLY A 139       8.038   1.128  21.800  1.00  4.62           H  
ATOM   2102  N   ALA A 140       7.699  -0.213  19.297  1.00  1.37           N  
ATOM   2103  CA  ALA A 140       7.280  -1.302  18.423  1.00  1.22           C  
ATOM   2104  C   ALA A 140       8.486  -2.013  17.807  1.00  1.15           C  
ATOM   2105  O   ALA A 140       8.511  -3.246  17.751  1.00  1.54           O  
ATOM   2106  CB  ALA A 140       6.360  -0.774  17.340  1.00  1.83           C  
ATOM   2107  H   ALA A 140       7.372   0.728  19.102  1.00  1.64           H  
ATOM   2108  HA  ALA A 140       6.737  -2.030  19.024  1.00  1.46           H  
ATOM   2109 1HB  ALA A 140       6.029  -1.598  16.708  1.00  2.20           H  
ATOM   2110 2HB  ALA A 140       5.494  -0.299  17.801  1.00  2.20           H  
ATOM   2111 3HB  ALA A 140       6.894  -0.045  16.738  1.00  2.20           H  
ATOM   2112  N   PHE A 141       9.499  -1.246  17.378  1.00  1.00           N  
ATOM   2113  CA  PHE A 141      10.701  -1.859  16.828  1.00  1.08           C  
ATOM   2114  C   PHE A 141      11.423  -2.634  17.903  1.00  1.01           C  
ATOM   2115  O   PHE A 141      11.843  -3.767  17.670  1.00  0.88           O  
ATOM   2116  CB  PHE A 141      11.693  -0.802  16.319  1.00  1.62           C  
ATOM   2117  CG  PHE A 141      11.321  -0.131  15.036  1.00  1.62           C  
ATOM   2118  CD1 PHE A 141      11.427   1.247  14.906  1.00  1.62           C  
ATOM   2119  CD2 PHE A 141      10.868  -0.868  13.959  1.00  1.62           C  
ATOM   2120  CE1 PHE A 141      11.083   1.873  13.726  1.00  1.62           C  
ATOM   2121  CE2 PHE A 141      10.529  -0.244  12.781  1.00  1.62           C  
ATOM   2122  CZ  PHE A 141      10.633   1.128  12.665  1.00  1.62           C  
ATOM   2123  H   PHE A 141       9.425  -0.239  17.414  1.00  1.20           H  
ATOM   2124  HA  PHE A 141      10.423  -2.537  16.021  1.00  1.30           H  
ATOM   2125 1HB  PHE A 141      11.809  -0.029  17.078  1.00  1.94           H  
ATOM   2126 2HB  PHE A 141      12.669  -1.266  16.183  1.00  1.94           H  
ATOM   2127  HD1 PHE A 141      11.785   1.837  15.749  1.00  1.94           H  
ATOM   2128  HD2 PHE A 141      10.783  -1.952  14.049  1.00  1.94           H  
ATOM   2129  HE1 PHE A 141      11.168   2.955  13.636  1.00  1.94           H  
ATOM   2130  HE2 PHE A 141      10.178  -0.833  11.937  1.00  1.94           H  
ATOM   2131  HZ  PHE A 141      10.362   1.617  11.731  1.00  1.94           H  
ATOM   2132  N   SER A 142      11.522  -2.031  19.095  1.00  1.27           N  
ATOM   2133  CA  SER A 142      12.191  -2.642  20.232  1.00  1.44           C  
ATOM   2134  C   SER A 142      11.561  -3.974  20.590  1.00  1.53           C  
ATOM   2135  O   SER A 142      12.272  -4.927  20.896  1.00  1.77           O  
ATOM   2136  CB  SER A 142      12.144  -1.711  21.429  1.00  2.16           C  
ATOM   2137  OG  SER A 142      12.867  -0.536  21.186  1.00  2.16           O  
ATOM   2138  H   SER A 142      11.155  -1.095  19.215  1.00  1.52           H  
ATOM   2139  HA  SER A 142      13.234  -2.817  19.966  1.00  1.73           H  
ATOM   2140 1HB  SER A 142      11.112  -1.463  21.665  1.00  2.59           H  
ATOM   2141 2HB  SER A 142      12.561  -2.222  22.295  1.00  2.59           H  
ATOM   2142  HG  SER A 142      12.369  -0.053  20.516  1.00  2.59           H  
ATOM   2143  N   TYR A 143      10.229  -4.037  20.548  1.00  1.54           N  
ATOM   2144  CA  TYR A 143       9.505  -5.271  20.807  1.00  2.30           C  
ATOM   2145  C   TYR A 143       9.882  -6.361  19.839  1.00  1.68           C  
ATOM   2146  O   TYR A 143      10.186  -7.479  20.240  1.00  2.29           O  
ATOM   2147  CB  TYR A 143       8.001  -5.085  20.719  1.00  3.45           C  
ATOM   2148  CG  TYR A 143       7.283  -6.414  20.854  1.00  3.45           C  
ATOM   2149  CD1 TYR A 143       6.958  -6.914  22.107  1.00  3.45           C  
ATOM   2150  CD2 TYR A 143       6.981  -7.149  19.714  1.00  3.45           C  
ATOM   2151  CE1 TYR A 143       6.327  -8.140  22.218  1.00  3.45           C  
ATOM   2152  CE2 TYR A 143       6.362  -8.376  19.822  1.00  3.45           C  
ATOM   2153  CZ  TYR A 143       6.033  -8.875  21.069  1.00  3.45           C  
ATOM   2154  OH  TYR A 143       5.401 -10.095  21.174  1.00  3.45           O  
ATOM   2155  H   TYR A 143       9.699  -3.203  20.331  1.00  1.85           H  
ATOM   2156  HA  TYR A 143       9.759  -5.615  21.810  1.00  2.76           H  
ATOM   2157 1HB  TYR A 143       7.659  -4.421  21.514  1.00  4.14           H  
ATOM   2158 2HB  TYR A 143       7.728  -4.635  19.765  1.00  4.14           H  
ATOM   2159  HD1 TYR A 143       7.199  -6.339  23.002  1.00  4.14           H  
ATOM   2160  HD2 TYR A 143       7.241  -6.760  18.731  1.00  4.14           H  
ATOM   2161  HE1 TYR A 143       6.067  -8.531  23.202  1.00  4.14           H  
ATOM   2162  HE2 TYR A 143       6.132  -8.947  18.924  1.00  4.14           H  
ATOM   2163  HH  TYR A 143       5.316 -10.329  22.102  1.00  4.14           H  
ATOM   2164  N   ILE A 144       9.849  -6.051  18.549  1.00  1.33           N  
ATOM   2165  CA  ILE A 144      10.151  -7.053  17.536  1.00  1.45           C  
ATOM   2166  C   ILE A 144      11.541  -7.645  17.786  1.00  2.48           C  
ATOM   2167  O   ILE A 144      11.755  -8.857  17.718  1.00  4.60           O  
ATOM   2168  CB  ILE A 144      10.107  -6.428  16.140  1.00  2.17           C  
ATOM   2169  CG1 ILE A 144       8.684  -5.991  15.797  1.00  2.17           C  
ATOM   2170  CG2 ILE A 144      10.583  -7.458  15.125  1.00  2.17           C  
ATOM   2171  CD1 ILE A 144       8.621  -5.086  14.587  1.00  2.17           C  
ATOM   2172  H   ILE A 144       9.586  -5.113  18.260  1.00  1.60           H  
ATOM   2173  HA  ILE A 144       9.413  -7.853  17.597  1.00  1.74           H  
ATOM   2174  HB  ILE A 144      10.747  -5.547  16.105  1.00  2.61           H  
ATOM   2175 1HG1 ILE A 144       8.075  -6.868  15.607  1.00  2.61           H  
ATOM   2176 2HG1 ILE A 144       8.259  -5.459  16.648  1.00  2.61           H  
ATOM   2177 1HG2 ILE A 144      10.554  -7.023  14.127  1.00  2.61           H  
ATOM   2178 2HG2 ILE A 144      11.603  -7.757  15.362  1.00  2.61           H  
ATOM   2179 3HG2 ILE A 144       9.931  -8.331  15.158  1.00  2.61           H  
ATOM   2180 1HD1 ILE A 144       7.588  -4.805  14.391  1.00  2.61           H  
ATOM   2181 2HD1 ILE A 144       9.211  -4.188  14.773  1.00  2.61           H  
ATOM   2182 3HD1 ILE A 144       9.023  -5.610  13.721  1.00  2.61           H  
ATOM   2183  N   ILE A 145      12.477  -6.760  18.103  1.00  2.22           N  
ATOM   2184  CA  ILE A 145      13.861  -7.098  18.380  1.00  3.56           C  
ATOM   2185  C   ILE A 145      14.058  -7.945  19.638  1.00  4.95           C  
ATOM   2186  O   ILE A 145      14.721  -8.983  19.603  1.00  7.97           O  
ATOM   2187  CB  ILE A 145      14.633  -5.796  18.573  1.00  5.34           C  
ATOM   2188  CG1 ILE A 145      14.659  -5.031  17.277  1.00  5.34           C  
ATOM   2189  CG2 ILE A 145      16.053  -6.083  19.037  1.00  5.34           C  
ATOM   2190  CD1 ILE A 145      15.054  -3.610  17.465  1.00  5.34           C  
ATOM   2191  H   ILE A 145      12.222  -5.778  18.130  1.00  2.66           H  
ATOM   2192  HA  ILE A 145      14.260  -7.643  17.526  1.00  4.27           H  
ATOM   2193  HB  ILE A 145      14.131  -5.176  19.312  1.00  6.41           H  
ATOM   2194 1HG1 ILE A 145      15.374  -5.497  16.602  1.00  6.41           H  
ATOM   2195 2HG1 ILE A 145      13.674  -5.066  16.815  1.00  6.41           H  
ATOM   2196 1HG2 ILE A 145      16.589  -5.144  19.169  1.00  6.41           H  
ATOM   2197 2HG2 ILE A 145      16.028  -6.621  19.983  1.00  6.41           H  
ATOM   2198 3HG2 ILE A 145      16.564  -6.691  18.289  1.00  6.41           H  
ATOM   2199 1HD1 ILE A 145      15.053  -3.109  16.500  1.00  6.41           H  
ATOM   2200 2HD1 ILE A 145      14.342  -3.119  18.126  1.00  6.41           H  
ATOM   2201 3HD1 ILE A 145      16.046  -3.564  17.907  1.00  6.41           H  
ATOM   2202  N   ASN A 146      13.506  -7.472  20.756  1.00  4.02           N  
ATOM   2203  CA  ASN A 146      13.715  -8.087  22.063  1.00  6.23           C  
ATOM   2204  C   ASN A 146      12.786  -9.238  22.429  1.00  5.70           C  
ATOM   2205  O   ASN A 146      13.187 -10.133  23.173  1.00  8.45           O  
ATOM   2206  CB  ASN A 146      13.630  -7.020  23.134  1.00  9.35           C  
ATOM   2207  CG  ASN A 146      14.807  -6.086  23.108  1.00  9.35           C  
ATOM   2208  OD1 ASN A 146      15.905  -6.459  22.677  1.00  9.35           O  
ATOM   2209  ND2 ASN A 146      14.601  -4.877  23.564  1.00  9.35           N  
ATOM   2210  H   ASN A 146      12.953  -6.630  20.711  1.00  4.82           H  
ATOM   2211  HA  ASN A 146      14.728  -8.492  22.074  1.00  7.48           H  
ATOM   2212 1HB  ASN A 146      12.717  -6.438  22.997  1.00 11.21           H  
ATOM   2213 2HB  ASN A 146      13.575  -7.491  24.115  1.00 11.21           H  
ATOM   2214 1HD2 ASN A 146      15.348  -4.212  23.571  1.00 11.21           H  
ATOM   2215 2HD2 ASN A 146      13.697  -4.618  23.902  1.00 11.21           H  
ATOM   2216  N   ALA A 147      11.552  -9.229  21.936  1.00  4.75           N  
ATOM   2217  CA  ALA A 147      10.609 -10.293  22.272  1.00  9.18           C  
ATOM   2218  C   ALA A 147      10.857 -11.569  21.485  1.00 11.66           C  
ATOM   2219  O   ALA A 147      10.315 -12.625  21.817  1.00 52.82           O  
ATOM   2220  CB  ALA A 147       9.204  -9.833  22.038  1.00 13.77           C  
ATOM   2221  H   ALA A 147      11.242  -8.483  21.335  1.00  5.70           H  
ATOM   2222  HA  ALA A 147      10.731 -10.524  23.330  1.00 11.02           H  
ATOM   2223 1HB  ALA A 147       8.509 -10.619  22.330  1.00 16.52           H  
ATOM   2224 2HB  ALA A 147       9.020  -8.942  22.635  1.00 16.52           H  
ATOM   2225 3HB  ALA A 147       9.065  -9.601  20.983  1.00 16.52           H  
ATOM   2226  N   GLY A 148      11.664 -11.486  20.445  1.00 12.43           N  
ATOM   2227  CA  GLY A 148      11.984 -12.668  19.684  1.00 21.56           C  
ATOM   2228  C   GLY A 148      11.243 -12.770  18.366  1.00 12.80           C  
ATOM   2229  O   GLY A 148      11.020 -13.877  17.880  1.00 20.18           O  
ATOM   2230  H   GLY A 148      12.079 -10.603  20.187  1.00 14.92           H  
ATOM   2231 1HA  GLY A 148      13.057 -12.684  19.493  1.00 25.87           H  
ATOM   2232 2HA  GLY A 148      11.767 -13.550  20.286  1.00 25.87           H  
ATOM   2233  N   GLY A 149      10.867 -11.640  17.773  1.00  5.03           N  
ATOM   2234  CA  GLY A 149      10.231 -11.695  16.474  1.00  2.43           C  
ATOM   2235  C   GLY A 149       8.787 -11.240  16.421  1.00  2.25           C  
ATOM   2236  O   GLY A 149       8.154 -10.943  17.436  1.00  5.82           O  
ATOM   2237  H   GLY A 149      11.052 -10.733  18.177  1.00  6.04           H  
ATOM   2238 1HA  GLY A 149      10.810 -11.077  15.794  1.00  2.92           H  
ATOM   2239 2HA  GLY A 149      10.300 -12.710  16.087  1.00  2.92           H  
ATOM   2240  N   LEU A 150       8.285 -11.205  15.194  1.00  1.05           N  
ATOM   2241  CA  LEU A 150       6.948 -10.771  14.873  1.00  0.97           C  
ATOM   2242  C   LEU A 150       6.284 -11.802  13.954  1.00  0.95           C  
ATOM   2243  O   LEU A 150       6.893 -12.285  12.996  1.00  0.92           O  
ATOM   2244  CB  LEU A 150       7.024  -9.380  14.212  1.00  1.46           C  
ATOM   2245  CG  LEU A 150       5.701  -8.705  13.848  1.00  1.46           C  
ATOM   2246  CD1 LEU A 150       4.950  -8.410  15.126  1.00  1.46           C  
ATOM   2247  CD2 LEU A 150       5.970  -7.408  13.108  1.00  1.46           C  
ATOM   2248  H   LEU A 150       8.896 -11.468  14.436  1.00  1.26           H  
ATOM   2249  HA  LEU A 150       6.368 -10.699  15.792  1.00  1.16           H  
ATOM   2250 1HB  LEU A 150       7.554  -8.718  14.890  1.00  1.75           H  
ATOM   2251 2HB  LEU A 150       7.610  -9.466  13.297  1.00  1.75           H  
ATOM   2252  HG  LEU A 150       5.100  -9.372  13.230  1.00  1.75           H  
ATOM   2253 1HD1 LEU A 150       4.002  -7.933  14.895  1.00  1.75           H  
ATOM   2254 2HD1 LEU A 150       4.771  -9.340  15.651  1.00  1.75           H  
ATOM   2255 3HD1 LEU A 150       5.546  -7.747  15.753  1.00  1.75           H  
ATOM   2256 1HD2 LEU A 150       5.022  -6.929  12.865  1.00  1.75           H  
ATOM   2257 2HD2 LEU A 150       6.556  -6.748  13.743  1.00  1.75           H  
ATOM   2258 3HD2 LEU A 150       6.520  -7.611  12.195  1.00  1.75           H  
ATOM   2259  N   THR A 151       5.051 -12.167  14.285  1.00  1.07           N  
ATOM   2260  CA  THR A 151       4.264 -13.127  13.515  1.00  1.15           C  
ATOM   2261  C   THR A 151       3.566 -12.423  12.355  1.00  1.03           C  
ATOM   2262  O   THR A 151       3.599 -11.196  12.280  1.00  0.91           O  
ATOM   2263  CB  THR A 151       3.215 -13.771  14.399  1.00  1.72           C  
ATOM   2264  OG1 THR A 151       2.321 -12.739  14.818  1.00  1.72           O  
ATOM   2265  CG2 THR A 151       3.846 -14.428  15.621  1.00  1.72           C  
ATOM   2266  H   THR A 151       4.620 -11.753  15.104  1.00  1.28           H  
ATOM   2267  HA  THR A 151       4.926 -13.894  13.113  1.00  1.38           H  
ATOM   2268  HB  THR A 151       2.660 -14.516  13.832  1.00  2.07           H  
ATOM   2269  HG1 THR A 151       2.783 -12.117  15.383  1.00  2.07           H  
ATOM   2270 1HG2 THR A 151       3.073 -14.862  16.251  1.00  2.07           H  
ATOM   2271 2HG2 THR A 151       4.522 -15.213  15.297  1.00  2.07           H  
ATOM   2272 3HG2 THR A 151       4.397 -13.681  16.192  1.00  2.07           H  
ATOM   2273  N   THR A 152       2.947 -13.198  11.455  1.00  1.23           N  
ATOM   2274  CA  THR A 152       2.283 -12.629  10.277  1.00  1.30           C  
ATOM   2275  C   THR A 152       0.801 -12.379  10.478  1.00  1.32           C  
ATOM   2276  O   THR A 152       0.186 -12.976  11.359  1.00  1.47           O  
ATOM   2277  CB  THR A 152       2.411 -13.559   9.064  1.00  1.95           C  
ATOM   2278  OG1 THR A 152       1.669 -14.765   9.292  1.00  1.95           O  
ATOM   2279  CG2 THR A 152       3.853 -13.921   8.853  1.00  1.95           C  
ATOM   2280  H   THR A 152       2.951 -14.200  11.584  1.00  1.48           H  
ATOM   2281  HA  THR A 152       2.752 -11.684  10.046  1.00  1.56           H  
ATOM   2282  HB  THR A 152       2.027 -13.059   8.175  1.00  2.34           H  
ATOM   2283  HG1 THR A 152       1.691 -15.304   8.496  1.00  2.34           H  
ATOM   2284 1HG2 THR A 152       3.946 -14.581   7.991  1.00  2.34           H  
ATOM   2285 2HG2 THR A 152       4.429 -13.016   8.687  1.00  2.34           H  
ATOM   2286 3HG2 THR A 152       4.220 -14.427   9.741  1.00  2.34           H  
ATOM   2287  N   GLU A 153       0.219 -11.555   9.592  1.00  1.24           N  
ATOM   2288  CA  GLU A 153      -1.221 -11.256   9.620  1.00  1.20           C  
ATOM   2289  C   GLU A 153      -2.071 -12.461   9.247  1.00  0.81           C  
ATOM   2290  O   GLU A 153      -3.259 -12.502   9.554  1.00  0.80           O  
ATOM   2291  CB  GLU A 153      -1.592 -10.085   8.695  1.00  1.80           C  
ATOM   2292  CG  GLU A 153      -1.126  -8.722   9.178  1.00  1.80           C  
ATOM   2293  CD  GLU A 153      -1.551  -7.563   8.310  1.00  1.80           C  
ATOM   2294  OE1 GLU A 153      -2.087  -7.785   7.248  1.00  1.80           O  
ATOM   2295  OE2 GLU A 153      -1.352  -6.441   8.721  1.00  1.80           O  
ATOM   2296  H   GLU A 153       0.803 -11.112   8.892  1.00  1.49           H  
ATOM   2297  HA  GLU A 153      -1.482 -10.968  10.637  1.00  1.44           H  
ATOM   2298 1HB  GLU A 153      -1.158 -10.253   7.709  1.00  2.16           H  
ATOM   2299 2HB  GLU A 153      -2.674 -10.046   8.572  1.00  2.16           H  
ATOM   2300 1HG  GLU A 153      -1.515  -8.562  10.183  1.00  2.16           H  
ATOM   2301 2HG  GLU A 153      -0.043  -8.739   9.235  1.00  2.16           H  
ATOM   2302  N   ASP A 154      -1.464 -13.456   8.602  1.00  0.92           N  
ATOM   2303  CA  ASP A 154      -2.161 -14.688   8.271  1.00  0.87           C  
ATOM   2304  C   ASP A 154      -2.423 -15.527   9.527  1.00  0.89           C  
ATOM   2305  O   ASP A 154      -3.254 -16.435   9.509  1.00  1.03           O  
ATOM   2306  CB  ASP A 154      -1.355 -15.501   7.260  1.00  1.30           C  
ATOM   2307  CG  ASP A 154      -1.327 -14.858   5.880  1.00  1.30           C  
ATOM   2308  OD1 ASP A 154      -2.138 -13.999   5.630  1.00  1.30           O  
ATOM   2309  OD2 ASP A 154      -0.496 -15.234   5.088  1.00  1.30           O  
ATOM   2310  H   ASP A 154      -0.493 -13.366   8.344  1.00  1.10           H  
ATOM   2311  HA  ASP A 154      -3.122 -14.434   7.825  1.00  1.04           H  
ATOM   2312 1HB  ASP A 154      -0.330 -15.613   7.615  1.00  1.57           H  
ATOM   2313 2HB  ASP A 154      -1.783 -16.500   7.171  1.00  1.57           H  
ATOM   2314  N   ASN A 155      -1.719 -15.212  10.615  1.00  1.21           N  
ATOM   2315  CA  ASN A 155      -1.890 -15.888  11.883  1.00  1.91           C  
ATOM   2316  C   ASN A 155      -2.536 -14.944  12.888  1.00  1.61           C  
ATOM   2317  O   ASN A 155      -3.305 -15.374  13.750  1.00  2.52           O  
ATOM   2318  CB  ASN A 155      -0.553 -16.393  12.380  1.00  2.86           C  
ATOM   2319  CG  ASN A 155      -0.002 -17.499  11.526  1.00  2.86           C  
ATOM   2320  OD1 ASN A 155      -0.425 -18.653  11.662  1.00  2.86           O  
ATOM   2321  ND2 ASN A 155       0.916 -17.184  10.646  1.00  2.86           N  
ATOM   2322  H   ASN A 155      -1.038 -14.467  10.588  1.00  1.45           H  
ATOM   2323  HA  ASN A 155      -2.563 -16.735  11.745  1.00  2.29           H  
ATOM   2324 1HB  ASN A 155       0.164 -15.571  12.392  1.00  3.44           H  
ATOM   2325 2HB  ASN A 155      -0.657 -16.753  13.404  1.00  3.44           H  
ATOM   2326 1HD2 ASN A 155       1.302 -17.894  10.057  1.00  3.44           H  
ATOM   2327 2HD2 ASN A 155       1.224 -16.238  10.541  1.00  3.44           H  
ATOM   2328  N   TYR A 156      -2.225 -13.647  12.762  1.00  1.00           N  
ATOM   2329  CA  TYR A 156      -2.775 -12.590  13.613  1.00  1.06           C  
ATOM   2330  C   TYR A 156      -3.254 -11.377  12.823  1.00  1.24           C  
ATOM   2331  O   TYR A 156      -2.579 -10.342  12.833  1.00  1.72           O  
ATOM   2332  CB  TYR A 156      -1.718 -12.108  14.571  1.00  1.59           C  
ATOM   2333  CG  TYR A 156      -1.200 -13.161  15.474  1.00  1.59           C  
ATOM   2334  CD1 TYR A 156      -0.210 -14.008  15.026  1.00  1.59           C  
ATOM   2335  CD2 TYR A 156      -1.683 -13.259  16.754  1.00  1.59           C  
ATOM   2336  CE1 TYR A 156       0.311 -14.961  15.861  1.00  1.59           C  
ATOM   2337  CE2 TYR A 156      -1.159 -14.206  17.586  1.00  1.59           C  
ATOM   2338  CZ  TYR A 156      -0.162 -15.045  17.149  1.00  1.59           C  
ATOM   2339  OH  TYR A 156       0.379 -15.959  18.002  1.00  1.59           O  
ATOM   2340  H   TYR A 156      -1.562 -13.369  12.054  1.00  1.20           H  
ATOM   2341  HA  TYR A 156      -3.621 -12.993  14.171  1.00  1.27           H  
ATOM   2342 1HB  TYR A 156      -0.877 -11.711  14.006  1.00  1.91           H  
ATOM   2343 2HB  TYR A 156      -2.117 -11.299  15.182  1.00  1.91           H  
ATOM   2344  HD1 TYR A 156       0.166 -13.911  14.007  1.00  1.91           H  
ATOM   2345  HD2 TYR A 156      -2.464 -12.584  17.105  1.00  1.91           H  
ATOM   2346  HE1 TYR A 156       1.100 -15.627  15.513  1.00  1.91           H  
ATOM   2347  HE2 TYR A 156      -1.527 -14.284  18.597  1.00  1.91           H  
ATOM   2348  HH  TYR A 156      -0.031 -15.864  18.867  1.00  1.91           H  
ATOM   2349  N   PRO A 157      -4.398 -11.466  12.138  1.00  1.19           N  
ATOM   2350  CA  PRO A 157      -5.028 -10.435  11.318  1.00  2.00           C  
ATOM   2351  C   PRO A 157      -5.336  -9.182  12.120  1.00  1.19           C  
ATOM   2352  O   PRO A 157      -5.689  -9.262  13.297  1.00  0.96           O  
ATOM   2353  CB  PRO A 157      -6.345 -11.085  10.869  1.00  3.00           C  
ATOM   2354  CG  PRO A 157      -6.113 -12.547  10.991  1.00  3.00           C  
ATOM   2355  CD  PRO A 157      -5.243 -12.674  12.210  1.00  3.00           C  
ATOM   2356  HA  PRO A 157      -4.381 -10.204  10.460  1.00  2.40           H  
ATOM   2357 1HB  PRO A 157      -7.172 -10.733  11.502  1.00  3.60           H  
ATOM   2358 2HB  PRO A 157      -6.580 -10.779   9.838  1.00  3.60           H  
ATOM   2359 1HG  PRO A 157      -7.072 -13.075  11.099  1.00  3.60           H  
ATOM   2360 2HG  PRO A 157      -5.638 -12.938  10.080  1.00  3.60           H  
ATOM   2361 1HD  PRO A 157      -5.848 -12.660  13.129  1.00  3.60           H  
ATOM   2362 2HD  PRO A 157      -4.654 -13.586  12.123  1.00  3.60           H  
ATOM   2363  N   TYR A 158      -5.246  -8.026  11.470  1.00  1.31           N  
ATOM   2364  CA  TYR A 158      -5.609  -6.779  12.125  1.00  1.05           C  
ATOM   2365  C   TYR A 158      -7.107  -6.760  12.344  1.00  1.12           C  
ATOM   2366  O   TYR A 158      -7.883  -6.992  11.417  1.00  1.74           O  
ATOM   2367  CB  TYR A 158      -5.131  -5.578  11.313  1.00  1.58           C  
ATOM   2368  CG  TYR A 158      -5.403  -4.239  11.965  1.00  1.58           C  
ATOM   2369  CD1 TYR A 158      -4.766  -3.908  13.153  1.00  1.58           C  
ATOM   2370  CD2 TYR A 158      -6.265  -3.333  11.366  1.00  1.58           C  
ATOM   2371  CE1 TYR A 158      -4.989  -2.678  13.741  1.00  1.58           C  
ATOM   2372  CE2 TYR A 158      -6.488  -2.103  11.952  1.00  1.58           C  
ATOM   2373  CZ  TYR A 158      -5.853  -1.773  13.133  1.00  1.58           C  
ATOM   2374  OH  TYR A 158      -6.076  -0.546  13.716  1.00  1.58           O  
ATOM   2375  H   TYR A 158      -4.938  -8.016  10.507  1.00  1.57           H  
ATOM   2376  HA  TYR A 158      -5.150  -6.740  13.102  1.00  1.26           H  
ATOM   2377 1HB  TYR A 158      -4.057  -5.661  11.142  1.00  1.89           H  
ATOM   2378 2HB  TYR A 158      -5.618  -5.585  10.338  1.00  1.89           H  
ATOM   2379  HD1 TYR A 158      -4.085  -4.619  13.622  1.00  1.89           H  
ATOM   2380  HD2 TYR A 158      -6.762  -3.590  10.431  1.00  1.89           H  
ATOM   2381  HE1 TYR A 158      -4.487  -2.421  14.673  1.00  1.89           H  
ATOM   2382  HE2 TYR A 158      -7.164  -1.391  11.479  1.00  1.89           H  
ATOM   2383  HH  TYR A 158      -6.660  -0.023  13.155  1.00  1.89           H  
ATOM   2384  N   ASN A 159      -7.504  -6.491  13.579  1.00  0.95           N  
ATOM   2385  CA  ASN A 159      -8.906  -6.514  13.950  1.00  1.58           C  
ATOM   2386  C   ASN A 159      -9.483  -5.128  14.198  1.00  2.72           C  
ATOM   2387  O   ASN A 159     -10.702  -4.962  14.250  1.00  4.83           O  
ATOM   2388  CB  ASN A 159      -9.087  -7.383  15.174  1.00  2.37           C  
ATOM   2389  CG  ASN A 159      -8.755  -8.826  14.917  1.00  2.37           C  
ATOM   2390  OD1 ASN A 159      -9.193  -9.411  13.920  1.00  2.37           O  
ATOM   2391  ND2 ASN A 159      -7.989  -9.412  15.802  1.00  2.37           N  
ATOM   2392  H   ASN A 159      -6.807  -6.292  14.284  1.00  1.14           H  
ATOM   2393  HA  ASN A 159      -9.471  -6.954  13.126  1.00  1.90           H  
ATOM   2394 1HB  ASN A 159      -8.465  -7.011  15.989  1.00  2.84           H  
ATOM   2395 2HB  ASN A 159     -10.123  -7.324  15.493  1.00  2.84           H  
ATOM   2396 1HD2 ASN A 159      -7.733 -10.372  15.684  1.00  2.84           H  
ATOM   2397 2HD2 ASN A 159      -7.658  -8.900  16.595  1.00  2.84           H  
ATOM   2398  N   GLY A 160      -8.623  -4.127  14.331  1.00  4.72           N  
ATOM   2399  CA  GLY A 160      -9.110  -2.775  14.557  1.00  8.22           C  
ATOM   2400  C   GLY A 160      -9.396  -2.452  16.020  1.00  6.33           C  
ATOM   2401  O   GLY A 160     -10.062  -1.462  16.309  1.00  6.00           O  
ATOM   2402  H   GLY A 160      -7.628  -4.294  14.277  1.00  5.66           H  
ATOM   2403 1HA  GLY A 160      -8.384  -2.063  14.173  1.00  9.86           H  
ATOM   2404 2HA  GLY A 160     -10.019  -2.626  13.975  1.00  9.86           H  
ATOM   2405  N   TYR A 161      -8.931  -3.283  16.944  1.00  6.20           N  
ATOM   2406  CA  TYR A 161      -9.107  -2.981  18.360  1.00  6.03           C  
ATOM   2407  C   TYR A 161      -8.012  -3.642  19.177  1.00  6.65           C  
ATOM   2408  O   TYR A 161      -7.390  -4.601  18.719  1.00  9.47           O  
ATOM   2409  CB  TYR A 161     -10.485  -3.420  18.858  1.00  9.04           C  
ATOM   2410  CG  TYR A 161     -10.735  -4.908  18.816  1.00  9.04           C  
ATOM   2411  CD1 TYR A 161     -10.392  -5.693  19.907  1.00  9.04           C  
ATOM   2412  CD2 TYR A 161     -11.327  -5.486  17.705  1.00  9.04           C  
ATOM   2413  CE1 TYR A 161     -10.630  -7.052  19.885  1.00  9.04           C  
ATOM   2414  CE2 TYR A 161     -11.572  -6.844  17.687  1.00  9.04           C  
ATOM   2415  CZ  TYR A 161     -11.223  -7.627  18.768  1.00  9.04           C  
ATOM   2416  OH  TYR A 161     -11.466  -8.981  18.745  1.00  9.04           O  
ATOM   2417  H   TYR A 161      -8.418  -4.108  16.672  1.00  7.44           H  
ATOM   2418  HA  TYR A 161      -9.021  -1.905  18.497  1.00  7.24           H  
ATOM   2419 1HB  TYR A 161     -10.621  -3.084  19.887  1.00 10.85           H  
ATOM   2420 2HB  TYR A 161     -11.253  -2.934  18.256  1.00 10.85           H  
ATOM   2421  HD1 TYR A 161      -9.934  -5.235  20.782  1.00 10.85           H  
ATOM   2422  HD2 TYR A 161     -11.604  -4.868  16.850  1.00 10.85           H  
ATOM   2423  HE1 TYR A 161     -10.359  -7.667  20.742  1.00 10.85           H  
ATOM   2424  HE2 TYR A 161     -12.040  -7.300  16.814  1.00 10.85           H  
ATOM   2425  HH  TYR A 161     -11.891  -9.215  17.916  1.00 10.85           H  
ATOM   2426  N   GLN A 162      -7.777  -3.141  20.388  1.00  6.62           N  
ATOM   2427  CA  GLN A 162      -6.757  -3.747  21.226  1.00  9.29           C  
ATOM   2428  C   GLN A 162      -7.361  -4.853  22.067  1.00  8.42           C  
ATOM   2429  O   GLN A 162      -8.368  -4.658  22.750  1.00 12.51           O  
ATOM   2430  CB  GLN A 162      -6.074  -2.732  22.142  1.00 13.93           C  
ATOM   2431  CG  GLN A 162      -4.940  -3.353  22.951  1.00 13.93           C  
ATOM   2432  CD  GLN A 162      -4.254  -2.379  23.885  1.00 13.93           C  
ATOM   2433  OE1 GLN A 162      -4.915  -1.644  24.624  1.00 13.93           O  
ATOM   2434  NE2 GLN A 162      -2.926  -2.363  23.862  1.00 13.93           N  
ATOM   2435  H   GLN A 162      -8.305  -2.348  20.724  1.00  7.94           H  
ATOM   2436  HA  GLN A 162      -5.997  -4.191  20.583  1.00 11.15           H  
ATOM   2437 1HB  GLN A 162      -5.665  -1.915  21.548  1.00 16.72           H  
ATOM   2438 2HB  GLN A 162      -6.802  -2.310  22.835  1.00 16.72           H  
ATOM   2439 1HG  GLN A 162      -5.346  -4.166  23.554  1.00 16.72           H  
ATOM   2440 2HG  GLN A 162      -4.193  -3.745  22.261  1.00 16.72           H  
ATOM   2441 1HE2 GLN A 162      -2.421  -1.739  24.461  1.00 16.72           H  
ATOM   2442 2HE2 GLN A 162      -2.424  -2.964  23.235  1.00 16.72           H  
ATOM   2443  N   GLY A 163      -6.734  -6.011  22.014  1.00  7.65           N  
ATOM   2444  CA  GLY A 163      -7.172  -7.168  22.770  1.00  8.45           C  
ATOM   2445  C   GLY A 163      -6.015  -7.744  23.569  1.00  5.41           C  
ATOM   2446  O   GLY A 163      -5.006  -7.075  23.797  1.00  4.25           O  
ATOM   2447  H   GLY A 163      -5.914  -6.090  21.426  1.00  9.18           H  
ATOM   2448 1HA  GLY A 163      -7.981  -6.884  23.442  1.00 10.14           H  
ATOM   2449 2HA  GLY A 163      -7.563  -7.922  22.088  1.00 10.14           H  
ATOM   2450  N   SER A 164      -6.180  -8.984  24.010  1.00  6.06           N  
ATOM   2451  CA  SER A 164      -5.150  -9.683  24.764  1.00  5.06           C  
ATOM   2452  C   SER A 164      -4.033 -10.165  23.850  1.00  4.91           C  
ATOM   2453  O   SER A 164      -4.279 -10.569  22.713  1.00  5.61           O  
ATOM   2454  CB  SER A 164      -5.745 -10.858  25.512  1.00  7.59           C  
ATOM   2455  OG  SER A 164      -4.748 -11.589  26.173  1.00  7.59           O  
ATOM   2456  H   SER A 164      -7.042  -9.466  23.800  1.00  7.27           H  
ATOM   2457  HA  SER A 164      -4.722  -8.988  25.489  1.00  6.07           H  
ATOM   2458 1HB  SER A 164      -6.474 -10.495  26.237  1.00  9.11           H  
ATOM   2459 2HB  SER A 164      -6.274 -11.506  24.814  1.00  9.11           H  
ATOM   2460  HG  SER A 164      -4.192 -11.964  25.484  1.00  9.11           H  
ATOM   2461  N   CYS A 165      -2.809 -10.127  24.356  1.00  5.55           N  
ATOM   2462  CA  CYS A 165      -1.657 -10.586  23.597  1.00  6.57           C  
ATOM   2463  C   CYS A 165      -1.719 -12.086  23.360  1.00  7.26           C  
ATOM   2464  O   CYS A 165      -1.730 -12.873  24.306  1.00  8.57           O  
ATOM   2465  CB  CYS A 165      -0.366 -10.255  24.340  1.00  9.86           C  
ATOM   2466  SG  CYS A 165       1.132 -10.799  23.491  1.00  9.86           S  
ATOM   2467  H   CYS A 165      -2.675  -9.776  25.294  1.00  6.66           H  
ATOM   2468  HA  CYS A 165      -1.650 -10.076  22.633  1.00  7.88           H  
ATOM   2469 1HB  CYS A 165      -0.298  -9.178  24.491  1.00 11.83           H  
ATOM   2470 2HB  CYS A 165      -0.383 -10.723  25.324  1.00 11.83           H  
ATOM   2471  HG  CYS A 165       1.979 -10.397  24.433  1.00 11.83           H  
ATOM   2472  N   ASN A 166      -1.749 -12.478  22.091  1.00  6.90           N  
ATOM   2473  CA  ASN A 166      -1.786 -13.889  21.738  1.00  7.94           C  
ATOM   2474  C   ASN A 166      -0.471 -14.338  21.098  1.00  6.97           C  
ATOM   2475  O   ASN A 166      -0.419 -15.363  20.412  1.00  7.78           O  
ATOM   2476  CB  ASN A 166      -2.973 -14.171  20.840  1.00 11.91           C  
ATOM   2477  CG  ASN A 166      -4.286 -14.022  21.556  1.00 11.91           C  
ATOM   2478  OD1 ASN A 166      -4.569 -14.749  22.515  1.00 11.91           O  
ATOM   2479  ND2 ASN A 166      -5.094 -13.094  21.109  1.00 11.91           N  
ATOM   2480  H   ASN A 166      -1.749 -11.783  21.357  1.00  8.28           H  
ATOM   2481  HA  ASN A 166      -1.910 -14.470  22.654  1.00  9.53           H  
ATOM   2482 1HB  ASN A 166      -2.961 -13.481  19.995  1.00 14.29           H  
ATOM   2483 2HB  ASN A 166      -2.901 -15.183  20.441  1.00 14.29           H  
ATOM   2484 1HD2 ASN A 166      -5.980 -12.949  21.549  1.00 14.29           H  
ATOM   2485 2HD2 ASN A 166      -4.823 -12.527  20.332  1.00 14.29           H  
ATOM   2486  N   GLY A 167       0.604 -13.588  21.357  1.00  6.71           N  
ATOM   2487  CA  GLY A 167       1.925 -13.866  20.792  1.00  7.41           C  
ATOM   2488  C   GLY A 167       2.606 -15.117  21.357  1.00  6.78           C  
ATOM   2489  O   GLY A 167       3.705 -15.467  20.928  1.00  9.76           O  
ATOM   2490  H   GLY A 167       0.505 -12.777  21.949  1.00  8.05           H  
ATOM   2491 1HA  GLY A 167       1.831 -13.968  19.711  1.00  8.89           H  
ATOM   2492 2HA  GLY A 167       2.568 -13.003  20.963  1.00  8.89           H  
ATOM   2493  N   ASN A 168       1.945 -15.814  22.282  1.00  5.33           N  
ATOM   2494  CA  ASN A 168       2.466 -17.044  22.842  1.00  5.30           C  
ATOM   2495  C   ASN A 168       2.317 -18.223  21.877  1.00  8.78           C  
ATOM   2496  O   ASN A 168       2.892 -19.285  22.109  1.00 16.85           O  
ATOM   2497  CB  ASN A 168       1.780 -17.346  24.158  1.00  7.95           C  
ATOM   2498  CG  ASN A 168       2.192 -16.394  25.245  1.00  7.95           C  
ATOM   2499  OD1 ASN A 168       3.297 -15.841  25.219  1.00  7.95           O  
ATOM   2500  ND2 ASN A 168       1.322 -16.189  26.200  1.00  7.95           N  
ATOM   2501  H   ASN A 168       1.059 -15.484  22.625  1.00  6.40           H  
ATOM   2502  HA  ASN A 168       3.533 -16.912  23.028  1.00  6.36           H  
ATOM   2503 1HB  ASN A 168       0.698 -17.288  24.029  1.00  9.54           H  
ATOM   2504 2HB  ASN A 168       2.020 -18.362  24.470  1.00  9.54           H  
ATOM   2505 1HD2 ASN A 168       1.540 -15.563  26.949  1.00  9.54           H  
ATOM   2506 2HD2 ASN A 168       0.438 -16.655  26.180  1.00  9.54           H  
ATOM   2507  N   GLY A 169       1.571 -18.045  20.788  1.00  8.96           N  
ATOM   2508  CA  GLY A 169       1.432 -19.127  19.822  1.00 19.15           C  
ATOM   2509  C   GLY A 169       0.530 -18.710  18.678  1.00 12.21           C  
ATOM   2510  O   GLY A 169      -0.569 -19.253  18.682  1.00 33.43           O  
ATOM   2511  H   GLY A 169       1.088 -17.167  20.624  1.00 10.75           H  
ATOM   2512 1HA  GLY A 169       2.417 -19.408  19.462  1.00 22.98           H  
ATOM   2513 2HA  GLY A 169       1.013 -20.002  20.318  1.00 22.98           H  
ATOM   2514  N   GLY A 170       1.140 -18.553  17.497  1.00 15.77           N  
ATOM   2515  CA  GLY A 170       2.205 -19.454  17.041  1.00 13.40           C  
ATOM   2516  C   GLY A 170       3.591 -18.840  17.070  1.00  7.14           C  
ATOM   2517  O   GLY A 170       3.837 -17.882  17.793  1.00 37.97           O  
ATOM   2518  H   GLY A 170       1.369 -17.580  17.345  1.00 18.92           H  
ATOM   2519 1HA  GLY A 170       2.196 -20.362  17.644  1.00 16.08           H  
ATOM   2520 2HA  GLY A 170       1.980 -19.768  16.023  1.00 16.08           H  
ATOM   2521  N   GLN A 171       4.503 -19.397  16.279  1.00  6.13           N  
ATOM   2522  CA  GLN A 171       5.869 -18.897  16.274  1.00  6.58           C  
ATOM   2523  C   GLN A 171       6.031 -17.698  15.335  1.00  4.30           C  
ATOM   2524  O   GLN A 171       5.327 -17.606  14.328  1.00  4.47           O  
ATOM   2525  CB  GLN A 171       6.842 -20.002  15.863  1.00  9.87           C  
ATOM   2526  CG  GLN A 171       6.870 -21.186  16.811  1.00  9.87           C  
ATOM   2527  CD  GLN A 171       7.355 -20.799  18.194  1.00  9.87           C  
ATOM   2528  OE1 GLN A 171       8.431 -20.213  18.348  1.00  9.87           O  
ATOM   2529  NE2 GLN A 171       6.566 -21.126  19.211  1.00  9.87           N  
ATOM   2530  H   GLN A 171       4.251 -20.178  15.690  1.00  7.36           H  
ATOM   2531  HA  GLN A 171       6.107 -18.605  17.290  1.00  7.90           H  
ATOM   2532 1HB  GLN A 171       6.577 -20.370  14.872  1.00 11.84           H  
ATOM   2533 2HB  GLN A 171       7.852 -19.595  15.801  1.00 11.84           H  
ATOM   2534 1HG  GLN A 171       5.863 -21.592  16.901  1.00 11.84           H  
ATOM   2535 2HG  GLN A 171       7.544 -21.943  16.411  1.00 11.84           H  
ATOM   2536 1HE2 GLN A 171       6.834 -20.896  20.148  1.00 11.84           H  
ATOM   2537 2HE2 GLN A 171       5.702 -21.601  19.043  1.00 11.84           H  
ATOM   2538  N   PRO A 172       6.947 -16.775  15.663  1.00  3.00           N  
ATOM   2539  CA  PRO A 172       7.338 -15.584  14.909  1.00  1.82           C  
ATOM   2540  C   PRO A 172       7.866 -15.915  13.529  1.00  1.69           C  
ATOM   2541  O   PRO A 172       8.526 -16.937  13.332  1.00  2.37           O  
ATOM   2542  CB  PRO A 172       8.411 -14.949  15.783  1.00  2.73           C  
ATOM   2543  CG  PRO A 172       8.055 -15.353  17.169  1.00  2.73           C  
ATOM   2544  CD  PRO A 172       7.466 -16.724  17.045  1.00  2.73           C  
ATOM   2545  HA  PRO A 172       6.480 -14.910  14.825  1.00  2.18           H  
ATOM   2546 1HB  PRO A 172       9.406 -15.306  15.478  1.00  3.28           H  
ATOM   2547 2HB  PRO A 172       8.404 -13.864  15.640  1.00  3.28           H  
ATOM   2548 1HG  PRO A 172       8.949 -15.340  17.809  1.00  3.28           H  
ATOM   2549 2HG  PRO A 172       7.348 -14.631  17.602  1.00  3.28           H  
ATOM   2550 1HD  PRO A 172       8.230 -17.500  17.198  1.00  3.28           H  
ATOM   2551 2HD  PRO A 172       6.642 -16.806  17.769  1.00  3.28           H  
ATOM   2552  N   ALA A 173       7.582 -15.035  12.575  1.00  1.33           N  
ATOM   2553  CA  ALA A 173       8.036 -15.210  11.206  1.00  1.48           C  
ATOM   2554  C   ALA A 173       9.358 -14.502  10.960  1.00  1.46           C  
ATOM   2555  O   ALA A 173      10.197 -14.998  10.208  1.00  1.68           O  
ATOM   2556  CB  ALA A 173       6.995 -14.696  10.239  1.00  2.22           C  
ATOM   2557  H   ALA A 173       7.048 -14.208  12.799  1.00  1.60           H  
ATOM   2558  HA  ALA A 173       8.188 -16.276  11.033  1.00  1.78           H  
ATOM   2559 1HB  ALA A 173       7.334 -14.858   9.216  1.00  2.66           H  
ATOM   2560 2HB  ALA A 173       6.063 -15.234  10.403  1.00  2.66           H  
ATOM   2561 3HB  ALA A 173       6.837 -13.632  10.405  1.00  2.66           H  
ATOM   2562  N   ALA A 174       9.555 -13.345  11.594  1.00  1.29           N  
ATOM   2563  CA  ALA A 174      10.796 -12.604  11.381  1.00  1.33           C  
ATOM   2564  C   ALA A 174      11.245 -11.873  12.638  1.00  1.31           C  
ATOM   2565  O   ALA A 174      10.425 -11.416  13.428  1.00  1.33           O  
ATOM   2566  CB  ALA A 174      10.612 -11.610  10.240  1.00  2.00           C  
ATOM   2567  H   ALA A 174       8.832 -12.966  12.197  1.00  1.55           H  
ATOM   2568  HA  ALA A 174      11.575 -13.317  11.113  1.00  1.60           H  
ATOM   2569 1HB  ALA A 174      11.548 -11.081  10.062  1.00  2.39           H  
ATOM   2570 2HB  ALA A 174      10.321 -12.146   9.336  1.00  2.39           H  
ATOM   2571 3HB  ALA A 174       9.835 -10.894  10.502  1.00  2.39           H  
ATOM   2572  N   THR A 175      12.564 -11.756  12.811  1.00  1.43           N  
ATOM   2573  CA  THR A 175      13.137 -11.097  13.984  1.00  1.49           C  
ATOM   2574  C   THR A 175      14.196 -10.070  13.593  1.00  1.39           C  
ATOM   2575  O   THR A 175      15.054 -10.340  12.752  1.00  1.30           O  
ATOM   2576  CB  THR A 175      13.779 -12.128  14.942  1.00  2.23           C  
ATOM   2577  OG1 THR A 175      12.797 -13.089  15.346  1.00  2.23           O  
ATOM   2578  CG2 THR A 175      14.327 -11.431  16.182  1.00  2.23           C  
ATOM   2579  H   THR A 175      13.186 -12.146  12.117  1.00  1.72           H  
ATOM   2580  HA  THR A 175      12.344 -10.571  14.511  1.00  1.79           H  
ATOM   2581  HB  THR A 175      14.590 -12.644  14.430  1.00  2.68           H  
ATOM   2582  HG1 THR A 175      13.195 -13.716  15.956  1.00  2.68           H  
ATOM   2583 1HG2 THR A 175      14.772 -12.172  16.846  1.00  2.68           H  
ATOM   2584 2HG2 THR A 175      15.087 -10.708  15.891  1.00  2.68           H  
ATOM   2585 3HG2 THR A 175      13.518 -10.919  16.702  1.00  2.68           H  
ATOM   2586  N   LEU A 176      14.126  -8.896  14.211  1.00  1.45           N  
ATOM   2587  CA  LEU A 176      15.089  -7.822  13.978  1.00  1.38           C  
ATOM   2588  C   LEU A 176      16.305  -7.906  14.897  1.00  2.00           C  
ATOM   2589  O   LEU A 176      16.216  -8.392  16.025  1.00  1.85           O  
ATOM   2590  CB  LEU A 176      14.412  -6.471  14.159  1.00  2.07           C  
ATOM   2591  CG  LEU A 176      13.304  -6.123  13.174  1.00  2.07           C  
ATOM   2592  CD1 LEU A 176      12.652  -4.819  13.620  1.00  2.07           C  
ATOM   2593  CD2 LEU A 176      13.911  -5.995  11.784  1.00  2.07           C  
ATOM   2594  H   LEU A 176      13.385  -8.747  14.881  1.00  1.74           H  
ATOM   2595  HA  LEU A 176      15.438  -7.898  12.949  1.00  1.66           H  
ATOM   2596 1HB  LEU A 176      13.959  -6.465  15.144  1.00  2.48           H  
ATOM   2597 2HB  LEU A 176      15.166  -5.685  14.115  1.00  2.48           H  
ATOM   2598  HG  LEU A 176      12.547  -6.904  13.166  1.00  2.48           H  
ATOM   2599 1HD1 LEU A 176      11.857  -4.550  12.923  1.00  2.48           H  
ATOM   2600 2HD1 LEU A 176      12.233  -4.943  14.617  1.00  2.48           H  
ATOM   2601 3HD1 LEU A 176      13.401  -4.031  13.641  1.00  2.48           H  
ATOM   2602 1HD2 LEU A 176      13.135  -5.737  11.064  1.00  2.48           H  
ATOM   2603 2HD2 LEU A 176      14.672  -5.214  11.791  1.00  2.48           H  
ATOM   2604 3HD2 LEU A 176      14.366  -6.943  11.502  1.00  2.48           H  
ATOM   2605  N   SER A 177      17.442  -7.432  14.392  1.00  3.14           N  
ATOM   2606  CA  SER A 177      18.702  -7.417  15.127  1.00  4.38           C  
ATOM   2607  C   SER A 177      18.800  -6.194  16.042  1.00  3.64           C  
ATOM   2608  O   SER A 177      19.185  -6.310  17.207  1.00  4.34           O  
ATOM   2609  CB  SER A 177      19.867  -7.424  14.145  1.00  6.57           C  
ATOM   2610  OG  SER A 177      19.905  -8.621  13.414  1.00  6.57           O  
ATOM   2611  H   SER A 177      17.435  -7.040  13.462  1.00  3.77           H  
ATOM   2612  HA  SER A 177      18.753  -8.314  15.745  1.00  5.26           H  
ATOM   2613 1HB  SER A 177      19.760  -6.586  13.458  1.00  7.88           H  
ATOM   2614 2HB  SER A 177      20.806  -7.288  14.680  1.00  7.88           H  
ATOM   2615  HG  SER A 177      20.247  -8.397  12.538  1.00  7.88           H  
ATOM   2616  N   SER A 178      18.451  -5.024  15.507  1.00  2.80           N  
ATOM   2617  CA  SER A 178      18.473  -3.787  16.283  1.00  2.85           C  
ATOM   2618  C   SER A 178      17.651  -2.692  15.612  1.00  2.04           C  
ATOM   2619  O   SER A 178      16.812  -2.974  14.756  1.00  1.92           O  
ATOM   2620  CB  SER A 178      19.904  -3.312  16.469  1.00  4.28           C  
ATOM   2621  OG  SER A 178      19.961  -2.252  17.385  1.00  4.28           O  
ATOM   2622  H   SER A 178      18.155  -4.995  14.540  1.00  3.36           H  
ATOM   2623  HA  SER A 178      18.044  -3.990  17.264  1.00  3.42           H  
ATOM   2624 1HB  SER A 178      20.519  -4.137  16.826  1.00  5.13           H  
ATOM   2625 2HB  SER A 178      20.311  -2.992  15.510  1.00  5.13           H  
ATOM   2626  HG  SER A 178      20.893  -2.050  17.498  1.00  5.13           H  
ATOM   2627  N   TYR A 179      17.885  -1.446  16.008  1.00  3.18           N  
ATOM   2628  CA  TYR A 179      17.193  -0.322  15.393  1.00  4.83           C  
ATOM   2629  C   TYR A 179      18.068   0.907  15.489  1.00  3.58           C  
ATOM   2630  O   TYR A 179      18.954   0.985  16.341  1.00  5.04           O  
ATOM   2631  CB  TYR A 179      15.834  -0.052  16.052  1.00  7.25           C  
ATOM   2632  CG  TYR A 179      15.910   0.518  17.453  1.00  7.25           C  
ATOM   2633  CD1 TYR A 179      15.824   1.892  17.635  1.00  7.25           C  
ATOM   2634  CD2 TYR A 179      16.075  -0.311  18.551  1.00  7.25           C  
ATOM   2635  CE1 TYR A 179      15.892   2.430  18.907  1.00  7.25           C  
ATOM   2636  CE2 TYR A 179      16.142   0.223  19.821  1.00  7.25           C  
ATOM   2637  CZ  TYR A 179      16.051   1.587  20.003  1.00  7.25           C  
ATOM   2638  OH  TYR A 179      16.121   2.114  21.273  1.00  7.25           O  
ATOM   2639  H   TYR A 179      18.573  -1.287  16.730  1.00  3.82           H  
ATOM   2640  HA  TYR A 179      17.035  -0.539  14.336  1.00  5.80           H  
ATOM   2641 1HB  TYR A 179      15.269   0.648  15.434  1.00  8.69           H  
ATOM   2642 2HB  TYR A 179      15.263  -0.977  16.093  1.00  8.69           H  
ATOM   2643  HD1 TYR A 179      15.699   2.550  16.774  1.00  8.69           H  
ATOM   2644  HD2 TYR A 179      16.153  -1.384  18.419  1.00  8.69           H  
ATOM   2645  HE1 TYR A 179      15.821   3.509  19.046  1.00  8.69           H  
ATOM   2646  HE2 TYR A 179      16.271  -0.433  20.682  1.00  8.69           H  
ATOM   2647  HH  TYR A 179      16.179   1.400  21.912  1.00  8.69           H  
ATOM   2648  N   GLN A 180      17.803   1.880  14.637  1.00  3.15           N  
ATOM   2649  CA  GLN A 180      18.604   3.084  14.622  1.00  3.74           C  
ATOM   2650  C   GLN A 180      17.783   4.349  14.515  1.00  2.92           C  
ATOM   2651  O   GLN A 180      16.938   4.499  13.632  1.00  4.90           O  
ATOM   2652  CB  GLN A 180      19.605   3.029  13.481  1.00  5.61           C  
ATOM   2653  CG  GLN A 180      20.453   4.279  13.327  1.00  5.61           C  
ATOM   2654  CD  GLN A 180      21.441   4.459  14.465  1.00  5.61           C  
ATOM   2655  OE1 GLN A 180      22.266   3.581  14.737  1.00  5.61           O  
ATOM   2656  NE2 GLN A 180      21.363   5.601  15.139  1.00  5.61           N  
ATOM   2657  H   GLN A 180      17.058   1.767  13.967  1.00  3.78           H  
ATOM   2658  HA  GLN A 180      19.159   3.132  15.559  1.00  4.49           H  
ATOM   2659 1HB  GLN A 180      20.281   2.192  13.639  1.00  6.73           H  
ATOM   2660 2HB  GLN A 180      19.072   2.853  12.553  1.00  6.73           H  
ATOM   2661 1HG  GLN A 180      21.016   4.209  12.397  1.00  6.73           H  
ATOM   2662 2HG  GLN A 180      19.800   5.151  13.300  1.00  6.73           H  
ATOM   2663 1HE2 GLN A 180      21.987   5.779  15.900  1.00  6.73           H  
ATOM   2664 2HE2 GLN A 180      20.674   6.284  14.885  1.00  6.73           H  
ATOM   2665  N   ASP A 181      18.029   5.260  15.446  1.00  6.06           N  
ATOM   2666  CA  ASP A 181      17.374   6.552  15.439  1.00  7.38           C  
ATOM   2667  C   ASP A 181      18.020   7.437  14.385  1.00  3.42           C  
ATOM   2668  O   ASP A 181      19.244   7.489  14.276  1.00 16.89           O  
ATOM   2669  CB  ASP A 181      17.480   7.220  16.809  1.00 11.07           C  
ATOM   2670  CG  ASP A 181      16.675   6.507  17.883  1.00 11.07           C  
ATOM   2671  OD1 ASP A 181      15.842   5.704  17.541  1.00 11.07           O  
ATOM   2672  OD2 ASP A 181      16.907   6.771  19.039  1.00 11.07           O  
ATOM   2673  H   ASP A 181      18.714   5.060  16.163  1.00  7.27           H  
ATOM   2674  HA  ASP A 181      16.322   6.418  15.186  1.00  8.86           H  
ATOM   2675 1HB  ASP A 181      18.524   7.249  17.120  1.00 13.28           H  
ATOM   2676 2HB  ASP A 181      17.131   8.251  16.740  1.00 13.28           H  
ATOM   2677  N   VAL A 182      17.208   8.135  13.611  1.00 12.11           N  
ATOM   2678  CA  VAL A 182      17.727   9.015  12.572  1.00 19.85           C  
ATOM   2679  C   VAL A 182      17.845  10.449  13.098  1.00  8.62           C  
ATOM   2680  O   VAL A 182      16.920  10.940  13.745  1.00 21.46           O  
ATOM   2681  CB  VAL A 182      16.816   8.979  11.321  1.00 29.78           C  
ATOM   2682  CG1 VAL A 182      17.293   9.954  10.254  1.00 29.78           C  
ATOM   2683  CG2 VAL A 182      16.797   7.575  10.753  1.00 29.78           C  
ATOM   2684  H   VAL A 182      16.208   8.063  13.730  1.00 14.53           H  
ATOM   2685  HA  VAL A 182      18.699   8.638  12.273  1.00 23.82           H  
ATOM   2686  HB  VAL A 182      15.816   9.276  11.611  1.00 35.73           H  
ATOM   2687 1HG1 VAL A 182      16.622   9.910   9.396  1.00 35.73           H  
ATOM   2688 2HG1 VAL A 182      17.294  10.964  10.658  1.00 35.73           H  
ATOM   2689 3HG1 VAL A 182      18.301   9.686   9.939  1.00 35.73           H  
ATOM   2690 1HG2 VAL A 182      16.140   7.542   9.885  1.00 35.73           H  
ATOM   2691 2HG2 VAL A 182      17.807   7.293  10.455  1.00 35.73           H  
ATOM   2692 3HG2 VAL A 182      16.438   6.880  11.507  1.00 35.73           H  
ATOM   2693  N   PRO A 183      18.982  11.116  12.869  1.00  6.13           N  
ATOM   2694  CA  PRO A 183      19.278  12.499  13.215  1.00  7.16           C  
ATOM   2695  C   PRO A 183      18.263  13.436  12.583  1.00  8.41           C  
ATOM   2696  O   PRO A 183      17.752  13.180  11.493  1.00 14.51           O  
ATOM   2697  CB  PRO A 183      20.688  12.717  12.664  1.00 10.74           C  
ATOM   2698  CG  PRO A 183      21.309  11.363  12.682  1.00 10.74           C  
ATOM   2699  CD  PRO A 183      20.188  10.408  12.391  1.00 10.74           C  
ATOM   2700  HA  PRO A 183      19.267  12.603  14.311  1.00  8.59           H  
ATOM   2701 1HB  PRO A 183      20.637  13.152  11.656  1.00 12.89           H  
ATOM   2702 2HB  PRO A 183      21.230  13.437  13.295  1.00 12.89           H  
ATOM   2703 1HG  PRO A 183      22.115  11.308  11.935  1.00 12.89           H  
ATOM   2704 2HG  PRO A 183      21.776  11.178  13.661  1.00 12.89           H  
ATOM   2705 1HD  PRO A 183      20.112  10.208  11.312  1.00 12.89           H  
ATOM   2706 2HD  PRO A 183      20.347   9.488  12.972  1.00 12.89           H  
ATOM   2707  N   SER A 184      18.007  14.559  13.243  1.00 15.08           N  
ATOM   2708  CA  SER A 184      16.974  15.490  12.797  1.00 21.85           C  
ATOM   2709  C   SER A 184      17.454  16.440  11.715  1.00 13.02           C  
ATOM   2710  O   SER A 184      17.580  17.641  11.931  1.00 41.89           O  
ATOM   2711  CB  SER A 184      16.467  16.303  13.975  1.00 32.78           C  
ATOM   2712  OG  SER A 184      15.852  15.486  14.932  1.00 32.78           O  
ATOM   2713  H   SER A 184      18.497  14.744  14.107  1.00 18.10           H  
ATOM   2714  HA  SER A 184      16.145  14.907  12.393  1.00 26.22           H  
ATOM   2715 1HB  SER A 184      17.299  16.837  14.432  1.00 39.33           H  
ATOM   2716 2HB  SER A 184      15.756  17.048  13.620  1.00 39.33           H  
ATOM   2717  HG  SER A 184      15.088  15.097  14.497  1.00 39.33           H  
ATOM   2718  N   SER A 185      17.694  15.881  10.545  1.00 20.83           N  
ATOM   2719  CA  SER A 185      18.110  16.610   9.363  1.00 15.42           C  
ATOM   2720  C   SER A 185      17.558  15.928   8.152  1.00  9.75           C  
ATOM   2721  O   SER A 185      17.495  14.698   8.101  1.00  9.77           O  
ATOM   2722  CB  SER A 185      19.612  16.680   9.225  1.00 23.13           C  
ATOM   2723  OG  SER A 185      19.954  17.301   8.010  1.00 23.13           O  
ATOM   2724  H   SER A 185      17.568  14.880  10.482  1.00 25.00           H  
ATOM   2725  HA  SER A 185      17.706  17.622   9.409  1.00 18.50           H  
ATOM   2726 1HB  SER A 185      20.026  17.248  10.058  1.00 27.76           H  
ATOM   2727 2HB  SER A 185      20.037  15.678   9.265  1.00 27.76           H  
ATOM   2728  HG  SER A 185      20.903  17.447   8.044  1.00 27.76           H  
ATOM   2729  N   GLU A 186      17.172  16.728   7.166  1.00  7.48           N  
ATOM   2730  CA  GLU A 186      16.611  16.194   5.939  1.00  5.80           C  
ATOM   2731  C   GLU A 186      17.649  15.354   5.198  1.00  4.74           C  
ATOM   2732  O   GLU A 186      17.292  14.412   4.489  1.00  4.42           O  
ATOM   2733  CB  GLU A 186      16.109  17.325   5.017  1.00  8.70           C  
ATOM   2734  CG  GLU A 186      14.890  18.113   5.516  1.00  8.70           C  
ATOM   2735  CD  GLU A 186      14.438  19.180   4.534  1.00  8.70           C  
ATOM   2736  OE1 GLU A 186      14.991  19.230   3.463  1.00  8.70           O  
ATOM   2737  OE2 GLU A 186      13.530  19.933   4.831  1.00  8.70           O  
ATOM   2738  H   GLU A 186      17.263  17.729   7.279  1.00  8.98           H  
ATOM   2739  HA  GLU A 186      15.769  15.550   6.193  1.00  6.96           H  
ATOM   2740 1HB  GLU A 186      16.917  18.037   4.850  1.00 10.44           H  
ATOM   2741 2HB  GLU A 186      15.845  16.900   4.051  1.00 10.44           H  
ATOM   2742 1HG  GLU A 186      14.068  17.420   5.688  1.00 10.44           H  
ATOM   2743 2HG  GLU A 186      15.139  18.582   6.467  1.00 10.44           H  
ATOM   2744  N   ASP A 187      18.931  15.701   5.361  1.00  5.16           N  
ATOM   2745  CA  ASP A 187      20.004  14.992   4.683  1.00  5.36           C  
ATOM   2746  C   ASP A 187      20.191  13.614   5.289  1.00  5.13           C  
ATOM   2747  O   ASP A 187      20.399  12.634   4.569  1.00  4.83           O  
ATOM   2748  CB  ASP A 187      21.303  15.783   4.783  1.00  8.04           C  
ATOM   2749  CG  ASP A 187      21.266  17.092   4.001  1.00  8.04           C  
ATOM   2750  OD1 ASP A 187      20.349  17.301   3.238  1.00  8.04           O  
ATOM   2751  OD2 ASP A 187      22.168  17.876   4.175  1.00  8.04           O  
ATOM   2752  H   ASP A 187      19.174  16.462   5.991  1.00  6.19           H  
ATOM   2753  HA  ASP A 187      19.741  14.871   3.635  1.00  6.43           H  
ATOM   2754 1HB  ASP A 187      21.512  16.010   5.829  1.00  9.65           H  
ATOM   2755 2HB  ASP A 187      22.128  15.178   4.408  1.00  9.65           H  
ATOM   2756  N   ALA A 188      20.098  13.552   6.619  1.00  5.86           N  
ATOM   2757  CA  ALA A 188      20.212  12.305   7.356  1.00  6.12           C  
ATOM   2758  C   ALA A 188      19.072  11.385   6.981  1.00  4.50           C  
ATOM   2759  O   ALA A 188      19.275  10.184   6.798  1.00  4.08           O  
ATOM   2760  CB  ALA A 188      20.213  12.565   8.855  1.00  9.18           C  
ATOM   2761  H   ALA A 188      19.936  14.404   7.138  1.00  7.03           H  
ATOM   2762  HA  ALA A 188      21.148  11.822   7.074  1.00  7.34           H  
ATOM   2763 1HB  ALA A 188      20.313  11.619   9.387  1.00 11.02           H  
ATOM   2764 2HB  ALA A 188      21.049  13.215   9.110  1.00 11.02           H  
ATOM   2765 3HB  ALA A 188      19.279  13.045   9.143  1.00 11.02           H  
ATOM   2766  N   LEU A 189      17.873  11.962   6.856  1.00  4.22           N  
ATOM   2767  CA  LEU A 189      16.707  11.199   6.460  1.00  3.72           C  
ATOM   2768  C   LEU A 189      16.909  10.605   5.080  1.00  3.09           C  
ATOM   2769  O   LEU A 189      16.650   9.421   4.894  1.00  2.94           O  
ATOM   2770  CB  LEU A 189      15.437  12.064   6.487  1.00  5.58           C  
ATOM   2771  CG  LEU A 189      14.144  11.345   6.053  1.00  5.58           C  
ATOM   2772  CD1 LEU A 189      13.892  10.162   6.979  1.00  5.58           C  
ATOM   2773  CD2 LEU A 189      12.971  12.320   6.107  1.00  5.58           C  
ATOM   2774  H   LEU A 189      17.767  12.951   7.055  1.00  5.06           H  
ATOM   2775  HA  LEU A 189      16.575  10.381   7.166  1.00  4.46           H  
ATOM   2776 1HB  LEU A 189      15.290  12.435   7.500  1.00  6.70           H  
ATOM   2777 2HB  LEU A 189      15.581  12.919   5.826  1.00  6.70           H  
ATOM   2778  HG  LEU A 189      14.259  10.964   5.039  1.00  6.70           H  
ATOM   2779 1HD1 LEU A 189      12.982   9.646   6.672  1.00  6.70           H  
ATOM   2780 2HD1 LEU A 189      14.735   9.473   6.928  1.00  6.70           H  
ATOM   2781 3HD1 LEU A 189      13.778  10.521   8.001  1.00  6.70           H  
ATOM   2782 1HD2 LEU A 189      12.057  11.809   5.800  1.00  6.70           H  
ATOM   2783 2HD2 LEU A 189      12.853  12.692   7.125  1.00  6.70           H  
ATOM   2784 3HD2 LEU A 189      13.161  13.157   5.437  1.00  6.70           H  
ATOM   2785  N   GLN A 190      17.377  11.412   4.117  1.00  3.70           N  
ATOM   2786  CA  GLN A 190      17.617  10.907   2.762  1.00  3.87           C  
ATOM   2787  C   GLN A 190      18.567   9.731   2.783  1.00  3.12           C  
ATOM   2788  O   GLN A 190      18.314   8.719   2.129  1.00  2.68           O  
ATOM   2789  CB  GLN A 190      18.180  11.981   1.827  1.00  5.80           C  
ATOM   2790  CG  GLN A 190      18.360  11.459   0.407  1.00  5.80           C  
ATOM   2791  CD  GLN A 190      18.904  12.483  -0.570  1.00  5.80           C  
ATOM   2792  OE1 GLN A 190      19.274  13.610  -0.213  1.00  5.80           O  
ATOM   2793  NE2 GLN A 190      18.953  12.094  -1.839  1.00  5.80           N  
ATOM   2794  H   GLN A 190      17.553  12.389   4.318  1.00  4.44           H  
ATOM   2795  HA  GLN A 190      16.672  10.559   2.351  1.00  4.64           H  
ATOM   2796 1HB  GLN A 190      17.513  12.841   1.797  1.00  6.97           H  
ATOM   2797 2HB  GLN A 190      19.147  12.323   2.196  1.00  6.97           H  
ATOM   2798 1HG  GLN A 190      19.055  10.621   0.434  1.00  6.97           H  
ATOM   2799 2HG  GLN A 190      17.392  11.123   0.035  1.00  6.97           H  
ATOM   2800 1HE2 GLN A 190      19.300  12.715  -2.543  1.00  6.97           H  
ATOM   2801 2HE2 GLN A 190      18.646  11.177  -2.096  1.00  6.97           H  
ATOM   2802  N   GLN A 191      19.666   9.882   3.524  1.00  3.49           N  
ATOM   2803  CA  GLN A 191      20.650   8.826   3.710  1.00  3.31           C  
ATOM   2804  C   GLN A 191      20.021   7.541   4.208  1.00  2.12           C  
ATOM   2805  O   GLN A 191      20.304   6.462   3.681  1.00  2.10           O  
ATOM   2806  CB  GLN A 191      21.744   9.296   4.672  1.00  4.96           C  
ATOM   2807  CG  GLN A 191      22.871   8.304   4.874  1.00  4.96           C  
ATOM   2808  CD  GLN A 191      22.551   7.279   5.944  1.00  4.96           C  
ATOM   2809  OE1 GLN A 191      21.859   7.579   6.921  1.00  4.96           O  
ATOM   2810  NE2 GLN A 191      23.052   6.062   5.768  1.00  4.96           N  
ATOM   2811  H   GLN A 191      19.823  10.764   3.997  1.00  4.19           H  
ATOM   2812  HA  GLN A 191      21.101   8.597   2.761  1.00  3.97           H  
ATOM   2813 1HB  GLN A 191      22.177  10.225   4.301  1.00  5.96           H  
ATOM   2814 2HB  GLN A 191      21.311   9.507   5.647  1.00  5.96           H  
ATOM   2815 1HG  GLN A 191      23.058   7.780   3.937  1.00  5.96           H  
ATOM   2816 2HG  GLN A 191      23.761   8.846   5.185  1.00  5.96           H  
ATOM   2817 1HE2 GLN A 191      22.874   5.345   6.444  1.00  5.96           H  
ATOM   2818 2HE2 GLN A 191      23.610   5.861   4.963  1.00  5.96           H  
ATOM   2819  N   ALA A 192      19.180   7.652   5.231  1.00  2.17           N  
ATOM   2820  CA  ALA A 192      18.509   6.490   5.786  1.00  1.92           C  
ATOM   2821  C   ALA A 192      17.590   5.837   4.754  1.00  1.50           C  
ATOM   2822  O   ALA A 192      17.667   4.627   4.545  1.00  1.62           O  
ATOM   2823  CB  ALA A 192      17.725   6.889   7.025  1.00  2.88           C  
ATOM   2824  H   ALA A 192      19.010   8.561   5.644  1.00  2.60           H  
ATOM   2825  HA  ALA A 192      19.270   5.762   6.066  1.00  2.30           H  
ATOM   2826 1HB  ALA A 192      17.249   6.008   7.454  1.00  3.46           H  
ATOM   2827 2HB  ALA A 192      18.404   7.327   7.757  1.00  3.46           H  
ATOM   2828 3HB  ALA A 192      16.963   7.618   6.756  1.00  3.46           H  
ATOM   2829  N   VAL A 193      16.766   6.654   4.090  1.00  1.42           N  
ATOM   2830  CA  VAL A 193      15.804   6.222   3.072  1.00  1.48           C  
ATOM   2831  C   VAL A 193      16.472   5.484   1.921  1.00  1.22           C  
ATOM   2832  O   VAL A 193      15.965   4.475   1.429  1.00  1.41           O  
ATOM   2833  CB  VAL A 193      15.024   7.449   2.555  1.00  2.22           C  
ATOM   2834  CG1 VAL A 193      14.186   7.095   1.338  1.00  2.22           C  
ATOM   2835  CG2 VAL A 193      14.120   7.956   3.669  1.00  2.22           C  
ATOM   2836  H   VAL A 193      16.787   7.637   4.317  1.00  1.70           H  
ATOM   2837  HA  VAL A 193      15.091   5.550   3.546  1.00  1.78           H  
ATOM   2838  HB  VAL A 193      15.730   8.227   2.267  1.00  2.66           H  
ATOM   2839 1HG1 VAL A 193      13.649   7.981   0.996  1.00  2.66           H  
ATOM   2840 2HG1 VAL A 193      14.841   6.742   0.546  1.00  2.66           H  
ATOM   2841 3HG1 VAL A 193      13.471   6.315   1.599  1.00  2.66           H  
ATOM   2842 1HG2 VAL A 193      13.583   8.835   3.322  1.00  2.66           H  
ATOM   2843 2HG2 VAL A 193      13.409   7.175   3.941  1.00  2.66           H  
ATOM   2844 3HG2 VAL A 193      14.711   8.216   4.541  1.00  2.66           H  
ATOM   2845  N   ALA A 194      17.627   5.982   1.493  1.00  1.02           N  
ATOM   2846  CA  ALA A 194      18.400   5.366   0.422  1.00  1.06           C  
ATOM   2847  C   ALA A 194      18.845   3.925   0.728  1.00  1.25           C  
ATOM   2848  O   ALA A 194      19.218   3.192  -0.189  1.00  2.33           O  
ATOM   2849  CB  ALA A 194      19.621   6.218   0.132  1.00  1.59           C  
ATOM   2850  H   ALA A 194      17.984   6.829   1.913  1.00  1.22           H  
ATOM   2851  HA  ALA A 194      17.770   5.332  -0.465  1.00  1.27           H  
ATOM   2852 1HB  ALA A 194      20.176   5.780  -0.697  1.00  1.91           H  
ATOM   2853 2HB  ALA A 194      19.306   7.228  -0.132  1.00  1.91           H  
ATOM   2854 3HB  ALA A 194      20.256   6.255   1.015  1.00  1.91           H  
ATOM   2855  N   ASN A 195      18.815   3.513   1.998  1.00  1.61           N  
ATOM   2856  CA  ASN A 195      19.235   2.174   2.372  1.00  1.64           C  
ATOM   2857  C   ASN A 195      18.059   1.303   2.819  1.00  1.32           C  
ATOM   2858  O   ASN A 195      18.063   0.093   2.588  1.00  1.38           O  
ATOM   2859  CB  ASN A 195      20.302   2.270   3.438  1.00  2.46           C  
ATOM   2860  CG  ASN A 195      21.586   2.837   2.894  1.00  2.46           C  
ATOM   2861  OD1 ASN A 195      22.374   2.099   2.291  1.00  2.46           O  
ATOM   2862  ND2 ASN A 195      21.813   4.115   3.065  1.00  2.46           N  
ATOM   2863  H   ASN A 195      18.497   4.125   2.736  1.00  1.93           H  
ATOM   2864  HA  ASN A 195      19.671   1.694   1.496  1.00  1.97           H  
ATOM   2865 1HB  ASN A 195      19.952   2.909   4.248  1.00  2.95           H  
ATOM   2866 2HB  ASN A 195      20.497   1.282   3.855  1.00  2.95           H  
ATOM   2867 1HD2 ASN A 195      22.653   4.522   2.706  1.00  2.95           H  
ATOM   2868 2HD2 ASN A 195      21.148   4.698   3.536  1.00  2.95           H  
ATOM   2869  N   GLN A 196      17.045   1.914   3.435  1.00  1.31           N  
ATOM   2870  CA  GLN A 196      15.844   1.179   3.843  1.00  1.45           C  
ATOM   2871  C   GLN A 196      14.684   2.130   4.130  1.00  1.22           C  
ATOM   2872  O   GLN A 196      14.914   3.310   4.365  1.00  1.53           O  
ATOM   2873  CB  GLN A 196      16.111   0.340   5.088  1.00  2.17           C  
ATOM   2874  CG  GLN A 196      16.528   1.136   6.311  1.00  2.17           C  
ATOM   2875  CD  GLN A 196      18.000   1.481   6.299  1.00  2.17           C  
ATOM   2876  OE1 GLN A 196      18.855   0.605   6.143  1.00  2.17           O  
ATOM   2877  NE2 GLN A 196      18.309   2.759   6.459  1.00  2.17           N  
ATOM   2878  H   GLN A 196      17.104   2.905   3.632  1.00  1.57           H  
ATOM   2879  HA  GLN A 196      15.565   0.518   3.027  1.00  1.74           H  
ATOM   2880 1HB  GLN A 196      15.215  -0.218   5.352  1.00  2.61           H  
ATOM   2881 2HB  GLN A 196      16.896  -0.386   4.876  1.00  2.61           H  
ATOM   2882 1HG  GLN A 196      15.959   2.065   6.338  1.00  2.61           H  
ATOM   2883 2HG  GLN A 196      16.322   0.548   7.204  1.00  2.61           H  
ATOM   2884 1HE2 GLN A 196      19.267   3.049   6.459  1.00  2.61           H  
ATOM   2885 2HE2 GLN A 196      17.584   3.438   6.578  1.00  2.61           H  
ATOM   2886  N   PRO A 197      13.434   1.647   4.125  1.00  0.97           N  
ATOM   2887  CA  PRO A 197      12.224   2.383   4.482  1.00  0.83           C  
ATOM   2888  C   PRO A 197      12.361   2.919   5.910  1.00  0.76           C  
ATOM   2889  O   PRO A 197      12.933   2.252   6.776  1.00  0.76           O  
ATOM   2890  CB  PRO A 197      11.116   1.341   4.326  1.00  1.24           C  
ATOM   2891  CG  PRO A 197      11.635   0.406   3.281  1.00  1.24           C  
ATOM   2892  CD  PRO A 197      13.122   0.342   3.508  1.00  1.24           C  
ATOM   2893  HA  PRO A 197      12.089   3.210   3.770  1.00  1.00           H  
ATOM   2894 1HB  PRO A 197      10.933   0.844   5.288  1.00  1.49           H  
ATOM   2895 2HB  PRO A 197      10.177   1.830   4.032  1.00  1.49           H  
ATOM   2896 1HG  PRO A 197      11.149  -0.573   3.377  1.00  1.49           H  
ATOM   2897 2HG  PRO A 197      11.379   0.785   2.282  1.00  1.49           H  
ATOM   2898 1HD  PRO A 197      13.376  -0.478   4.194  1.00  1.49           H  
ATOM   2899 2HD  PRO A 197      13.633   0.244   2.541  1.00  1.49           H  
ATOM   2900  N   VAL A 198      11.838   4.124   6.152  1.00  0.76           N  
ATOM   2901  CA  VAL A 198      12.021   4.773   7.459  1.00  0.72           C  
ATOM   2902  C   VAL A 198      10.721   5.205   8.140  1.00  0.71           C  
ATOM   2903  O   VAL A 198       9.848   5.812   7.524  1.00  0.82           O  
ATOM   2904  CB  VAL A 198      12.935   6.015   7.302  1.00  1.08           C  
ATOM   2905  CG1 VAL A 198      13.113   6.721   8.635  1.00  1.08           C  
ATOM   2906  CG2 VAL A 198      14.288   5.595   6.759  1.00  1.08           C  
ATOM   2907  H   VAL A 198      11.344   4.599   5.403  1.00  0.91           H  
ATOM   2908  HA  VAL A 198      12.525   4.063   8.116  1.00  0.86           H  
ATOM   2909  HB  VAL A 198      12.466   6.719   6.615  1.00  1.30           H  
ATOM   2910 1HG1 VAL A 198      13.749   7.595   8.500  1.00  1.30           H  
ATOM   2911 2HG1 VAL A 198      12.144   7.036   9.017  1.00  1.30           H  
ATOM   2912 3HG1 VAL A 198      13.582   6.041   9.344  1.00  1.30           H  
ATOM   2913 1HG2 VAL A 198      14.915   6.477   6.644  1.00  1.30           H  
ATOM   2914 2HG2 VAL A 198      14.761   4.899   7.451  1.00  1.30           H  
ATOM   2915 3HG2 VAL A 198      14.160   5.118   5.791  1.00  1.30           H  
ATOM   2916  N   SER A 199      10.593   4.893   9.429  1.00  0.70           N  
ATOM   2917  CA  SER A 199       9.416   5.294  10.195  1.00  0.75           C  
ATOM   2918  C   SER A 199       9.535   6.772  10.542  1.00  0.93           C  
ATOM   2919  O   SER A 199      10.530   7.194  11.124  1.00  1.70           O  
ATOM   2920  CB  SER A 199       9.296   4.468  11.461  1.00  1.12           C  
ATOM   2921  OG  SER A 199       8.234   4.919  12.255  1.00  1.12           O  
ATOM   2922  H   SER A 199      11.338   4.404   9.903  1.00  0.84           H  
ATOM   2923  HA  SER A 199       8.525   5.148   9.583  1.00  0.90           H  
ATOM   2924 1HB  SER A 199       9.138   3.423  11.199  1.00  1.35           H  
ATOM   2925 2HB  SER A 199      10.226   4.528  12.025  1.00  1.35           H  
ATOM   2926  HG  SER A 199       7.438   4.726  11.751  1.00  1.35           H  
ATOM   2927  N   VAL A 200       8.535   7.568  10.162  1.00  0.69           N  
ATOM   2928  CA  VAL A 200       8.574   9.023  10.364  1.00  0.68           C  
ATOM   2929  C   VAL A 200       7.298   9.623  10.965  1.00  0.71           C  
ATOM   2930  O   VAL A 200       6.185   9.259  10.596  1.00  0.66           O  
ATOM   2931  CB  VAL A 200       8.880   9.734   9.020  1.00  1.02           C  
ATOM   2932  CG1 VAL A 200       8.832  11.240   9.189  1.00  1.02           C  
ATOM   2933  CG2 VAL A 200      10.264   9.341   8.539  1.00  1.02           C  
ATOM   2934  H   VAL A 200       7.734   7.161   9.703  1.00  0.83           H  
ATOM   2935  HA  VAL A 200       9.397   9.237  11.046  1.00  0.82           H  
ATOM   2936  HB  VAL A 200       8.131   9.454   8.278  1.00  1.22           H  
ATOM   2937 1HG1 VAL A 200       9.053  11.720   8.236  1.00  1.22           H  
ATOM   2938 2HG1 VAL A 200       7.840  11.540   9.518  1.00  1.22           H  
ATOM   2939 3HG1 VAL A 200       9.571  11.548   9.929  1.00  1.22           H  
ATOM   2940 1HG2 VAL A 200      10.481   9.852   7.604  1.00  1.22           H  
ATOM   2941 2HG2 VAL A 200      10.994   9.637   9.283  1.00  1.22           H  
ATOM   2942 3HG2 VAL A 200      10.316   8.266   8.382  1.00  1.22           H  
ATOM   2943  N   ALA A 201       7.461  10.544  11.914  1.00  0.93           N  
ATOM   2944  CA  ALA A 201       6.306  11.225  12.502  1.00  1.04           C  
ATOM   2945  C   ALA A 201       5.908  12.439  11.645  1.00  1.19           C  
ATOM   2946  O   ALA A 201       6.769  13.120  11.092  1.00  2.53           O  
ATOM   2947  CB  ALA A 201       6.609  11.650  13.920  1.00  1.56           C  
ATOM   2948  H   ALA A 201       8.400  10.796  12.203  1.00  1.12           H  
ATOM   2949  HA  ALA A 201       5.472  10.528  12.513  1.00  1.25           H  
ATOM   2950 1HB  ALA A 201       5.734  12.134  14.351  1.00  1.87           H  
ATOM   2951 2HB  ALA A 201       6.870  10.775  14.515  1.00  1.87           H  
ATOM   2952 3HB  ALA A 201       7.443  12.347  13.912  1.00  1.87           H  
ATOM   2953  N   ILE A 202       4.605  12.714  11.561  1.00  1.65           N  
ATOM   2954  CA  ILE A 202       4.079  13.798  10.728  1.00  2.25           C  
ATOM   2955  C   ILE A 202       2.821  14.462  11.315  1.00  2.44           C  
ATOM   2956  O   ILE A 202       1.982  13.782  11.905  1.00  4.05           O  
ATOM   2957  CB  ILE A 202       3.742  13.236   9.328  1.00  3.38           C  
ATOM   2958  CG1 ILE A 202       3.374  14.346   8.360  1.00  3.38           C  
ATOM   2959  CG2 ILE A 202       2.597  12.245   9.419  1.00  3.38           C  
ATOM   2960  CD1 ILE A 202       3.337  13.882   6.925  1.00  3.38           C  
ATOM   2961  H   ILE A 202       3.955  12.123  12.054  1.00  1.98           H  
ATOM   2962  HA  ILE A 202       4.852  14.560  10.628  1.00  2.70           H  
ATOM   2963  HB  ILE A 202       4.620  12.730   8.926  1.00  4.05           H  
ATOM   2964 1HG1 ILE A 202       2.395  14.744   8.619  1.00  4.05           H  
ATOM   2965 2HG1 ILE A 202       4.108  15.142   8.448  1.00  4.05           H  
ATOM   2966 1HG2 ILE A 202       2.383  11.846   8.428  1.00  4.05           H  
ATOM   2967 2HG2 ILE A 202       2.873  11.431  10.085  1.00  4.05           H  
ATOM   2968 3HG2 ILE A 202       1.712  12.750   9.806  1.00  4.05           H  
ATOM   2969 1HD1 ILE A 202       3.073  14.720   6.281  1.00  4.05           H  
ATOM   2970 2HD1 ILE A 202       4.316  13.498   6.638  1.00  4.05           H  
ATOM   2971 3HD1 ILE A 202       2.595  13.094   6.818  1.00  4.05           H  
ATOM   2972  N   ASP A 203       2.681  15.780  11.122  1.00  1.57           N  
ATOM   2973  CA  ASP A 203       1.467  16.501  11.520  1.00  1.65           C  
ATOM   2974  C   ASP A 203       0.399  16.367  10.443  1.00  1.83           C  
ATOM   2975  O   ASP A 203       0.412  17.090   9.446  1.00  4.30           O  
ATOM   2976  CB  ASP A 203       1.746  17.987  11.760  1.00  2.47           C  
ATOM   2977  CG  ASP A 203       0.495  18.763  12.195  1.00  2.47           C  
ATOM   2978  OD1 ASP A 203      -0.598  18.242  12.071  1.00  2.47           O  
ATOM   2979  OD2 ASP A 203       0.647  19.881  12.634  1.00  2.47           O  
ATOM   2980  H   ASP A 203       3.426  16.302  10.680  1.00  1.88           H  
ATOM   2981  HA  ASP A 203       1.084  16.062  12.441  1.00  1.98           H  
ATOM   2982 1HB  ASP A 203       2.509  18.093  12.531  1.00  2.97           H  
ATOM   2983 2HB  ASP A 203       2.139  18.437  10.848  1.00  2.97           H  
ATOM   2984  N   ALA A 204      -0.517  15.430  10.643  1.00  1.79           N  
ATOM   2985  CA  ALA A 204      -1.569  15.158   9.684  1.00  2.32           C  
ATOM   2986  C   ALA A 204      -2.932  15.712  10.128  1.00  2.00           C  
ATOM   2987  O   ALA A 204      -3.969  15.261   9.636  1.00  3.75           O  
ATOM   2988  CB  ALA A 204      -1.647  13.662   9.466  1.00  3.48           C  
ATOM   2989  H   ALA A 204      -0.492  14.890  11.500  1.00  2.15           H  
ATOM   2990  HA  ALA A 204      -1.304  15.641   8.743  1.00  2.78           H  
ATOM   2991 1HB  ALA A 204      -2.407  13.454   8.723  1.00  4.18           H  
ATOM   2992 2HB  ALA A 204      -0.683  13.294   9.116  1.00  4.18           H  
ATOM   2993 3HB  ALA A 204      -1.905  13.169  10.401  1.00  4.18           H  
ATOM   2994  N   SER A 205      -2.935  16.676  11.062  1.00  2.11           N  
ATOM   2995  CA  SER A 205      -4.189  17.226  11.600  1.00  2.36           C  
ATOM   2996  C   SER A 205      -4.898  18.233  10.692  1.00  1.97           C  
ATOM   2997  O   SER A 205      -6.075  18.544  10.906  1.00  3.06           O  
ATOM   2998  CB  SER A 205      -3.923  17.923  12.923  1.00  3.54           C  
ATOM   2999  OG  SER A 205      -3.152  19.081  12.737  1.00  3.54           O  
ATOM   3000  H   SER A 205      -2.054  17.039  11.423  1.00  2.53           H  
ATOM   3001  HA  SER A 205      -4.870  16.393  11.774  1.00  2.83           H  
ATOM   3002 1HB  SER A 205      -4.873  18.189  13.385  1.00  4.25           H  
ATOM   3003 2HB  SER A 205      -3.411  17.254  13.604  1.00  4.25           H  
ATOM   3004  HG  SER A 205      -2.260  18.779  12.516  1.00  4.25           H  
ATOM   3005  N   GLY A 206      -4.176  18.784   9.719  1.00  1.43           N  
ATOM   3006  CA  GLY A 206      -4.745  19.801   8.840  1.00  1.38           C  
ATOM   3007  C   GLY A 206      -5.701  19.234   7.802  1.00  1.33           C  
ATOM   3008  O   GLY A 206      -5.484  18.138   7.282  1.00  2.09           O  
ATOM   3009  H   GLY A 206      -3.216  18.500   9.585  1.00  1.72           H  
ATOM   3010 1HA  GLY A 206      -5.267  20.543   9.444  1.00  1.66           H  
ATOM   3011 2HA  GLY A 206      -3.935  20.326   8.334  1.00  1.66           H  
ATOM   3012  N   SER A 207      -6.725  20.025   7.465  1.00  1.25           N  
ATOM   3013  CA  SER A 207      -7.738  19.654   6.475  1.00  1.16           C  
ATOM   3014  C   SER A 207      -7.170  19.519   5.066  1.00  1.22           C  
ATOM   3015  O   SER A 207      -7.717  18.793   4.238  1.00  1.29           O  
ATOM   3016  CB  SER A 207      -8.852  20.682   6.468  1.00  1.74           C  
ATOM   3017  OG  SER A 207      -8.386  21.923   6.015  1.00  1.74           O  
ATOM   3018  H   SER A 207      -6.818  20.916   7.933  1.00  1.50           H  
ATOM   3019  HA  SER A 207      -8.160  18.694   6.768  1.00  1.39           H  
ATOM   3020 1HB  SER A 207      -9.662  20.338   5.826  1.00  2.09           H  
ATOM   3021 2HB  SER A 207      -9.254  20.788   7.475  1.00  2.09           H  
ATOM   3022  HG  SER A 207      -8.089  21.786   5.111  1.00  2.09           H  
ATOM   3023  N   ASP A 208      -6.051  20.192   4.806  1.00  1.51           N  
ATOM   3024  CA  ASP A 208      -5.388  20.099   3.516  1.00  1.92           C  
ATOM   3025  C   ASP A 208      -4.718  18.737   3.351  1.00  2.30           C  
ATOM   3026  O   ASP A 208      -4.456  18.293   2.234  1.00  4.07           O  
ATOM   3027  CB  ASP A 208      -4.339  21.204   3.374  1.00  2.88           C  
ATOM   3028  CG  ASP A 208      -4.956  22.589   3.290  1.00  2.88           C  
ATOM   3029  OD1 ASP A 208      -6.146  22.676   3.086  1.00  2.88           O  
ATOM   3030  OD2 ASP A 208      -4.235  23.547   3.432  1.00  2.88           O  
ATOM   3031  H   ASP A 208      -5.650  20.785   5.518  1.00  1.81           H  
ATOM   3032  HA  ASP A 208      -6.134  20.215   2.729  1.00  2.30           H  
ATOM   3033 1HB  ASP A 208      -3.660  21.174   4.226  1.00  3.46           H  
ATOM   3034 2HB  ASP A 208      -3.747  21.031   2.475  1.00  3.46           H  
ATOM   3035  N   PHE A 209      -4.424  18.080   4.470  1.00  2.39           N  
ATOM   3036  CA  PHE A 209      -3.787  16.787   4.438  1.00  3.60           C  
ATOM   3037  C   PHE A 209      -4.923  15.770   4.344  1.00  3.16           C  
ATOM   3038  O   PHE A 209      -4.896  14.859   3.520  1.00  4.15           O  
ATOM   3039  CB  PHE A 209      -2.977  16.593   5.721  1.00  5.40           C  
ATOM   3040  CG  PHE A 209      -1.988  15.471   5.680  1.00  5.40           C  
ATOM   3041  CD1 PHE A 209      -0.690  15.730   5.270  1.00  5.40           C  
ATOM   3042  CD2 PHE A 209      -2.328  14.177   6.027  1.00  5.40           C  
ATOM   3043  CE1 PHE A 209       0.251  14.726   5.224  1.00  5.40           C  
ATOM   3044  CE2 PHE A 209      -1.384  13.166   5.975  1.00  5.40           C  
ATOM   3045  CZ  PHE A 209      -0.095  13.441   5.576  1.00  5.40           C  
ATOM   3046  H   PHE A 209      -4.664  18.458   5.375  1.00  2.87           H  
ATOM   3047  HA  PHE A 209      -3.144  16.707   3.561  1.00  4.32           H  
ATOM   3048 1HB  PHE A 209      -2.435  17.511   5.943  1.00  6.48           H  
ATOM   3049 2HB  PHE A 209      -3.656  16.412   6.553  1.00  6.48           H  
ATOM   3050  HD1 PHE A 209      -0.414  16.747   4.989  1.00  6.48           H  
ATOM   3051  HD2 PHE A 209      -3.348  13.962   6.346  1.00  6.48           H  
ATOM   3052  HE1 PHE A 209       1.268  14.949   4.905  1.00  6.48           H  
ATOM   3053  HE2 PHE A 209      -1.656  12.150   6.253  1.00  6.48           H  
ATOM   3054  HZ  PHE A 209       0.647  12.645   5.537  1.00  6.48           H  
ATOM   3055  N   GLN A 210      -5.953  15.982   5.167  1.00  2.24           N  
ATOM   3056  CA  GLN A 210      -7.168  15.165   5.189  1.00  2.42           C  
ATOM   3057  C   GLN A 210      -7.789  14.971   3.815  1.00  1.96           C  
ATOM   3058  O   GLN A 210      -8.142  13.855   3.431  1.00  2.37           O  
ATOM   3059  CB  GLN A 210      -8.209  15.821   6.089  1.00  3.63           C  
ATOM   3060  CG  GLN A 210      -9.549  15.118   6.130  1.00  3.63           C  
ATOM   3061  CD  GLN A 210     -10.537  15.873   6.994  1.00  3.63           C  
ATOM   3062  OE1 GLN A 210     -10.149  16.786   7.731  1.00  3.63           O  
ATOM   3063  NE2 GLN A 210     -11.812  15.506   6.910  1.00  3.63           N  
ATOM   3064  H   GLN A 210      -5.892  16.751   5.824  1.00  2.69           H  
ATOM   3065  HA  GLN A 210      -6.913  14.184   5.589  1.00  2.90           H  
ATOM   3066 1HB  GLN A 210      -7.823  15.880   7.107  1.00  4.36           H  
ATOM   3067 2HB  GLN A 210      -8.387  16.837   5.748  1.00  4.36           H  
ATOM   3068 1HG  GLN A 210      -9.952  15.057   5.120  1.00  4.36           H  
ATOM   3069 2HG  GLN A 210      -9.418  14.119   6.542  1.00  4.36           H  
ATOM   3070 1HE2 GLN A 210     -12.507  15.973   7.458  1.00  4.36           H  
ATOM   3071 2HE2 GLN A 210     -12.082  14.762   6.297  1.00  4.36           H  
ATOM   3072  N   GLN A 211      -7.942  16.074   3.092  1.00  1.62           N  
ATOM   3073  CA  GLN A 211      -8.568  16.090   1.780  1.00  1.38           C  
ATOM   3074  C   GLN A 211      -7.584  15.924   0.617  1.00  1.27           C  
ATOM   3075  O   GLN A 211      -7.951  16.131  -0.539  1.00  1.39           O  
ATOM   3076  CB  GLN A 211      -9.329  17.394   1.642  1.00  2.07           C  
ATOM   3077  CG  GLN A 211     -10.450  17.522   2.655  1.00  2.07           C  
ATOM   3078  CD  GLN A 211     -11.071  18.885   2.621  1.00  2.07           C  
ATOM   3079  OE1 GLN A 211     -10.648  19.714   1.817  1.00  2.07           O  
ATOM   3080  NE2 GLN A 211     -12.048  19.136   3.481  1.00  2.07           N  
ATOM   3081  H   GLN A 211      -7.640  16.960   3.478  1.00  1.94           H  
ATOM   3082  HA  GLN A 211      -9.281  15.268   1.737  1.00  1.66           H  
ATOM   3083 1HB  GLN A 211      -8.648  18.235   1.775  1.00  2.48           H  
ATOM   3084 2HB  GLN A 211      -9.759  17.467   0.643  1.00  2.48           H  
ATOM   3085 1HG  GLN A 211     -11.221  16.786   2.431  1.00  2.48           H  
ATOM   3086 2HG  GLN A 211     -10.048  17.353   3.654  1.00  2.48           H  
ATOM   3087 1HE2 GLN A 211     -12.487  20.036   3.497  1.00  2.48           H  
ATOM   3088 2HE2 GLN A 211     -12.349  18.426   4.119  1.00  2.48           H  
ATOM   3089  N   TYR A 212      -6.340  15.545   0.911  1.00  1.53           N  
ATOM   3090  CA  TYR A 212      -5.321  15.388  -0.120  1.00  1.69           C  
ATOM   3091  C   TYR A 212      -5.693  14.363  -1.184  1.00  1.72           C  
ATOM   3092  O   TYR A 212      -6.059  13.221  -0.883  1.00  3.08           O  
ATOM   3093  CB  TYR A 212      -3.994  14.996   0.542  1.00  2.54           C  
ATOM   3094  CG  TYR A 212      -2.831  14.701  -0.388  1.00  2.54           C  
ATOM   3095  CD1 TYR A 212      -2.086  15.713  -0.987  1.00  2.54           C  
ATOM   3096  CD2 TYR A 212      -2.502  13.378  -0.618  1.00  2.54           C  
ATOM   3097  CE1 TYR A 212      -1.012  15.385  -1.804  1.00  2.54           C  
ATOM   3098  CE2 TYR A 212      -1.443  13.050  -1.433  1.00  2.54           C  
ATOM   3099  CZ  TYR A 212      -0.692  14.042  -2.023  1.00  2.54           C  
ATOM   3100  OH  TYR A 212       0.391  13.689  -2.807  1.00  2.54           O  
ATOM   3101  H   TYR A 212      -6.062  15.362   1.865  1.00  1.84           H  
ATOM   3102  HA  TYR A 212      -5.191  16.347  -0.620  1.00  2.03           H  
ATOM   3103 1HB  TYR A 212      -3.688  15.796   1.217  1.00  3.04           H  
ATOM   3104 2HB  TYR A 212      -4.163  14.112   1.153  1.00  3.04           H  
ATOM   3105  HD1 TYR A 212      -2.337  16.758  -0.805  1.00  3.04           H  
ATOM   3106  HD2 TYR A 212      -3.084  12.590  -0.142  1.00  3.04           H  
ATOM   3107  HE1 TYR A 212      -0.416  16.172  -2.265  1.00  3.04           H  
ATOM   3108  HE2 TYR A 212      -1.191  12.004  -1.600  1.00  3.04           H  
ATOM   3109  HH  TYR A 212       0.676  14.441  -3.332  1.00  3.04           H  
ATOM   3110  N   SER A 213      -5.586  14.793  -2.440  1.00  1.27           N  
ATOM   3111  CA  SER A 213      -5.824  13.950  -3.601  1.00  1.09           C  
ATOM   3112  C   SER A 213      -4.496  13.552  -4.220  1.00  1.45           C  
ATOM   3113  O   SER A 213      -4.224  12.371  -4.422  1.00  3.57           O  
ATOM   3114  CB  SER A 213      -6.681  14.654  -4.629  1.00  1.64           C  
ATOM   3115  OG  SER A 213      -6.871  13.843  -5.757  1.00  1.64           O  
ATOM   3116  H   SER A 213      -5.320  15.754  -2.613  1.00  1.52           H  
ATOM   3117  HA  SER A 213      -6.338  13.044  -3.278  1.00  1.31           H  
ATOM   3118 1HB  SER A 213      -7.645  14.891  -4.189  1.00  1.96           H  
ATOM   3119 2HB  SER A 213      -6.214  15.591  -4.925  1.00  1.96           H  
ATOM   3120  HG  SER A 213      -5.993  13.647  -6.091  1.00  1.96           H  
ATOM   3121  N   GLY A 214      -3.675  14.543  -4.550  1.00  0.88           N  
ATOM   3122  CA  GLY A 214      -2.380  14.233  -5.141  1.00  1.08           C  
ATOM   3123  C   GLY A 214      -1.511  15.461  -5.345  1.00  0.78           C  
ATOM   3124  O   GLY A 214      -1.914  16.580  -5.037  1.00  0.93           O  
ATOM   3125  H   GLY A 214      -3.946  15.506  -4.375  1.00  1.06           H  
ATOM   3126 1HA  GLY A 214      -1.857  13.522  -4.506  1.00  1.30           H  
ATOM   3127 2HA  GLY A 214      -2.534  13.738  -6.099  1.00  1.30           H  
ATOM   3128  N   GLY A 215      -0.312  15.242  -5.875  1.00  0.91           N  
ATOM   3129  CA  GLY A 215       0.643  16.326  -6.105  1.00  1.06           C  
ATOM   3130  C   GLY A 215       1.642  16.436  -4.953  1.00  1.24           C  
ATOM   3131  O   GLY A 215       1.665  15.592  -4.060  1.00  1.35           O  
ATOM   3132  H   GLY A 215      -0.052  14.289  -6.110  1.00  1.09           H  
ATOM   3133 1HA  GLY A 215       1.179  16.142  -7.037  1.00  1.27           H  
ATOM   3134 2HA  GLY A 215       0.110  17.263  -6.228  1.00  1.27           H  
ATOM   3135  N   VAL A 216       2.480  17.472  -4.974  1.00  1.65           N  
ATOM   3136  CA  VAL A 216       3.497  17.626  -3.930  1.00  2.07           C  
ATOM   3137  C   VAL A 216       3.036  18.599  -2.861  1.00  1.24           C  
ATOM   3138  O   VAL A 216       2.814  19.784  -3.120  1.00  1.33           O  
ATOM   3139  CB  VAL A 216       4.841  18.090  -4.520  1.00  3.10           C  
ATOM   3140  CG1 VAL A 216       5.857  18.270  -3.401  1.00  3.10           C  
ATOM   3141  CG2 VAL A 216       5.343  17.061  -5.525  1.00  3.10           C  
ATOM   3142  H   VAL A 216       2.392  18.168  -5.703  1.00  1.98           H  
ATOM   3143  HA  VAL A 216       3.657  16.656  -3.462  1.00  2.48           H  
ATOM   3144  HB  VAL A 216       4.707  19.054  -5.011  1.00  3.73           H  
ATOM   3145 1HG1 VAL A 216       6.805  18.609  -3.820  1.00  3.73           H  
ATOM   3146 2HG1 VAL A 216       5.489  19.011  -2.691  1.00  3.73           H  
ATOM   3147 3HG1 VAL A 216       6.006  17.319  -2.889  1.00  3.73           H  
ATOM   3148 1HG2 VAL A 216       6.292  17.395  -5.942  1.00  3.73           H  
ATOM   3149 2HG2 VAL A 216       5.484  16.103  -5.026  1.00  3.73           H  
ATOM   3150 3HG2 VAL A 216       4.613  16.949  -6.327  1.00  3.73           H  
ATOM   3151  N   PHE A 217       2.869  18.079  -1.657  1.00  1.36           N  
ATOM   3152  CA  PHE A 217       2.353  18.848  -0.548  1.00  1.79           C  
ATOM   3153  C   PHE A 217       3.365  19.892  -0.100  1.00  1.55           C  
ATOM   3154  O   PHE A 217       4.551  19.602   0.054  1.00  2.86           O  
ATOM   3155  CB  PHE A 217       1.967  17.903   0.595  1.00  2.69           C  
ATOM   3156  CG  PHE A 217       1.150  18.536   1.687  1.00  2.69           C  
ATOM   3157  CD1 PHE A 217      -0.191  18.808   1.463  1.00  2.69           C  
ATOM   3158  CD2 PHE A 217       1.687  18.844   2.926  1.00  2.69           C  
ATOM   3159  CE1 PHE A 217      -0.978  19.375   2.445  1.00  2.69           C  
ATOM   3160  CE2 PHE A 217       0.901  19.413   3.911  1.00  2.69           C  
ATOM   3161  CZ  PHE A 217      -0.432  19.680   3.671  1.00  2.69           C  
ATOM   3162  H   PHE A 217       3.100  17.112  -1.508  1.00  1.63           H  
ATOM   3163  HA  PHE A 217       1.455  19.361  -0.875  1.00  2.15           H  
ATOM   3164 1HB  PHE A 217       1.401  17.065   0.191  1.00  3.22           H  
ATOM   3165 2HB  PHE A 217       2.871  17.495   1.044  1.00  3.22           H  
ATOM   3166  HD1 PHE A 217      -0.626  18.565   0.493  1.00  3.22           H  
ATOM   3167  HD2 PHE A 217       2.737  18.630   3.121  1.00  3.22           H  
ATOM   3168  HE1 PHE A 217      -2.029  19.581   2.248  1.00  3.22           H  
ATOM   3169  HE2 PHE A 217       1.331  19.654   4.881  1.00  3.22           H  
ATOM   3170  HZ  PHE A 217      -1.049  20.128   4.449  1.00  3.22           H  
ATOM   3171  N   THR A 218       2.890  21.121   0.084  1.00  1.21           N  
ATOM   3172  CA  THR A 218       3.713  22.230   0.562  1.00  1.41           C  
ATOM   3173  C   THR A 218       3.075  22.940   1.761  1.00  1.39           C  
ATOM   3174  O   THR A 218       3.579  23.969   2.213  1.00  3.51           O  
ATOM   3175  CB  THR A 218       3.994  23.252  -0.566  1.00  2.11           C  
ATOM   3176  OG1 THR A 218       2.758  23.746  -1.097  1.00  2.11           O  
ATOM   3177  CG2 THR A 218       4.806  22.624  -1.683  1.00  2.11           C  
ATOM   3178  H   THR A 218       1.912  21.286  -0.095  1.00  1.45           H  
ATOM   3179  HA  THR A 218       4.672  21.829   0.888  1.00  1.69           H  
ATOM   3180  HB  THR A 218       4.555  24.090  -0.152  1.00  2.54           H  
ATOM   3181  HG1 THR A 218       2.314  23.037  -1.570  1.00  2.54           H  
ATOM   3182 1HG2 THR A 218       4.995  23.368  -2.458  1.00  2.54           H  
ATOM   3183 2HG2 THR A 218       5.752  22.271  -1.284  1.00  2.54           H  
ATOM   3184 3HG2 THR A 218       4.257  21.789  -2.112  1.00  2.54           H  
ATOM   3185  N   GLY A 219       1.973  22.393   2.275  1.00  1.55           N  
ATOM   3186  CA  GLY A 219       1.278  22.983   3.419  1.00  1.82           C  
ATOM   3187  C   GLY A 219      -0.112  23.498   3.023  1.00  4.01           C  
ATOM   3188  O   GLY A 219      -0.118  24.282   2.073  1.00  7.16           O  
ATOM   3189  H   GLY A 219       1.603  21.544   1.874  1.00  1.86           H  
ATOM   3190 1HA  GLY A 219       1.188  22.239   4.208  1.00  2.18           H  
ATOM   3191 2HA  GLY A 219       1.879  23.799   3.815  1.00  2.18           H  
ATOM   3192  N   SER A 220      -0.906  23.781   4.062  1.00  7.22           N  
ATOM   3193  CA  SER A 220      -0.371  24.340   5.305  1.00  3.37           C  
ATOM   3194  C   SER A 220      -0.272  23.286   6.392  1.00  4.06           C  
ATOM   3195  O   SER A 220      -1.136  22.419   6.509  1.00 13.82           O  
ATOM   3196  CB  SER A 220      -1.248  25.478   5.786  1.00  5.05           C  
ATOM   3197  OG  SER A 220      -0.806  25.959   7.027  1.00  5.05           O  
ATOM   3198  H   SER A 220      -1.554  23.033   4.267  1.00  8.66           H  
ATOM   3199  HA  SER A 220       0.626  24.735   5.115  1.00  4.04           H  
ATOM   3200 1HB  SER A 220      -1.232  26.284   5.053  1.00  6.07           H  
ATOM   3201 2HB  SER A 220      -2.278  25.133   5.871  1.00  6.07           H  
ATOM   3202  HG  SER A 220      -0.911  25.232   7.646  1.00  6.07           H  
ATOM   3203  N   CYS A 221       0.772  23.372   7.200  1.00  3.87           N  
ATOM   3204  CA  CYS A 221       0.977  22.401   8.260  1.00  3.91           C  
ATOM   3205  C   CYS A 221       1.867  22.940   9.365  1.00  4.87           C  
ATOM   3206  O   CYS A 221       2.674  23.841   9.137  1.00 14.07           O  
ATOM   3207  CB  CYS A 221       1.614  21.175   7.672  1.00  5.87           C  
ATOM   3208  SG  CYS A 221       3.197  21.567   6.913  1.00  5.87           S  
ATOM   3209  H   CYS A 221       1.444  24.115   7.067  1.00  4.64           H  
ATOM   3210  HA  CYS A 221       0.008  22.138   8.684  1.00  4.69           H  
ATOM   3211 1HB  CYS A 221       1.776  20.427   8.448  1.00  7.04           H  
ATOM   3212 2HB  CYS A 221       0.963  20.739   6.914  1.00  7.04           H  
ATOM   3213  HG  CYS A 221       3.751  22.072   8.011  1.00  7.04           H  
ATOM   3214  N   GLY A 222       1.735  22.370  10.556  1.00  3.52           N  
ATOM   3215  CA  GLY A 222       2.524  22.802  11.699  1.00  4.16           C  
ATOM   3216  C   GLY A 222       3.570  21.767  12.068  1.00  3.25           C  
ATOM   3217  O   GLY A 222       3.974  20.954  11.238  1.00  3.29           O  
ATOM   3218  H   GLY A 222       1.063  21.624  10.680  1.00  4.22           H  
ATOM   3219 1HA  GLY A 222       3.009  23.751  11.472  1.00  4.99           H  
ATOM   3220 2HA  GLY A 222       1.864  22.975  12.549  1.00  4.99           H  
ATOM   3221  N   THR A 223       4.000  21.803  13.325  1.00  3.80           N  
ATOM   3222  CA  THR A 223       4.994  20.867  13.834  1.00  3.35           C  
ATOM   3223  C   THR A 223       4.403  19.936  14.885  1.00  2.14           C  
ATOM   3224  O   THR A 223       5.126  19.163  15.517  1.00  1.65           O  
ATOM   3225  CB  THR A 223       6.197  21.614  14.439  1.00  5.03           C  
ATOM   3226  OG1 THR A 223       5.748  22.459  15.508  1.00  5.03           O  
ATOM   3227  CG2 THR A 223       6.894  22.454  13.381  1.00  5.03           C  
ATOM   3228  H   THR A 223       3.627  22.506  13.947  1.00  4.56           H  
ATOM   3229  HA  THR A 223       5.350  20.255  13.005  1.00  4.02           H  
ATOM   3230  HB  THR A 223       6.903  20.890  14.841  1.00  6.03           H  
ATOM   3231  HG1 THR A 223       6.504  22.887  15.916  1.00  6.03           H  
ATOM   3232 1HG2 THR A 223       7.744  22.970  13.828  1.00  6.03           H  
ATOM   3233 2HG2 THR A 223       7.245  21.807  12.577  1.00  6.03           H  
ATOM   3234 3HG2 THR A 223       6.196  23.187  12.979  1.00  6.03           H  
ATOM   3235  N   ASP A 224       3.086  20.005  15.089  1.00  2.49           N  
ATOM   3236  CA  ASP A 224       2.460  19.153  16.089  1.00  2.45           C  
ATOM   3237  C   ASP A 224       2.267  17.760  15.527  1.00  2.30           C  
ATOM   3238  O   ASP A 224       1.200  17.421  15.017  1.00  3.63           O  
ATOM   3239  CB  ASP A 224       1.121  19.711  16.561  1.00  3.68           C  
ATOM   3240  CG  ASP A 224       0.548  18.902  17.725  1.00  3.68           C  
ATOM   3241  OD1 ASP A 224       1.183  17.951  18.130  1.00  3.68           O  
ATOM   3242  OD2 ASP A 224      -0.509  19.244  18.200  1.00  3.68           O  
ATOM   3243  H   ASP A 224       2.514  20.640  14.551  1.00  2.99           H  
ATOM   3244  HA  ASP A 224       3.123  19.083  16.952  1.00  2.94           H  
ATOM   3245 1HB  ASP A 224       1.246  20.747  16.878  1.00  4.41           H  
ATOM   3246 2HB  ASP A 224       0.406  19.701  15.737  1.00  4.41           H  
ATOM   3247  N   LEU A 225       3.316  16.962  15.644  1.00  1.84           N  
ATOM   3248  CA  LEU A 225       3.347  15.608  15.125  1.00  2.49           C  
ATOM   3249  C   LEU A 225       2.204  14.798  15.715  1.00  4.09           C  
ATOM   3250  O   LEU A 225       2.038  14.745  16.932  1.00 16.41           O  
ATOM   3251  CB  LEU A 225       4.677  14.973  15.517  1.00  3.74           C  
ATOM   3252  CG  LEU A 225       5.924  15.693  15.010  1.00  3.74           C  
ATOM   3253  CD1 LEU A 225       7.157  15.022  15.598  1.00  3.74           C  
ATOM   3254  CD2 LEU A 225       5.939  15.684  13.503  1.00  3.74           C  
ATOM   3255  H   LEU A 225       4.146  17.349  16.077  1.00  2.21           H  
ATOM   3256  HA  LEU A 225       3.246  15.638  14.042  1.00  2.99           H  
ATOM   3257 1HB  LEU A 225       4.741  14.953  16.601  1.00  4.48           H  
ATOM   3258 2HB  LEU A 225       4.704  13.949  15.147  1.00  4.48           H  
ATOM   3259  HG  LEU A 225       5.912  16.725  15.359  1.00  4.48           H  
ATOM   3260 1HD1 LEU A 225       8.047  15.542  15.261  1.00  4.48           H  
ATOM   3261 2HD1 LEU A 225       7.107  15.063  16.686  1.00  4.48           H  
ATOM   3262 3HD1 LEU A 225       7.201  13.986  15.280  1.00  4.48           H  
ATOM   3263 1HD2 LEU A 225       6.828  16.206  13.157  1.00  4.48           H  
ATOM   3264 2HD2 LEU A 225       5.959  14.659  13.151  1.00  4.48           H  
ATOM   3265 3HD2 LEU A 225       5.049  16.185  13.123  1.00  4.48           H  
ATOM   3266  N   ASP A 226       1.411  14.147  14.883  1.00  1.93           N  
ATOM   3267  CA  ASP A 226       0.319  13.367  15.443  1.00  2.09           C  
ATOM   3268  C   ASP A 226       0.007  12.123  14.649  1.00  1.29           C  
ATOM   3269  O   ASP A 226      -1.100  11.609  14.753  1.00  2.86           O  
ATOM   3270  CB  ASP A 226      -0.947  14.205  15.512  1.00  3.13           C  
ATOM   3271  CG  ASP A 226      -1.407  14.598  14.123  1.00  3.13           C  
ATOM   3272  OD1 ASP A 226      -0.715  14.269  13.189  1.00  3.13           O  
ATOM   3273  OD2 ASP A 226      -2.453  15.180  14.002  1.00  3.13           O  
ATOM   3274  H   ASP A 226       1.555  14.186  13.881  1.00  2.32           H  
ATOM   3275  HA  ASP A 226       0.595  13.063  16.452  1.00  2.51           H  
ATOM   3276 1HB  ASP A 226      -1.740  13.650  16.011  1.00  3.76           H  
ATOM   3277 2HB  ASP A 226      -0.759  15.111  16.091  1.00  3.76           H  
ATOM   3278  N   HIS A 227       0.963  11.639  13.858  1.00  1.60           N  
ATOM   3279  CA  HIS A 227       0.737  10.465  13.015  1.00  1.83           C  
ATOM   3280  C   HIS A 227       2.083   9.874  12.581  1.00  0.98           C  
ATOM   3281  O   HIS A 227       3.074  10.582  12.451  1.00  0.90           O  
ATOM   3282  CB  HIS A 227      -0.120  10.831  11.774  1.00  2.75           C  
ATOM   3283  CG  HIS A 227      -0.717   9.651  11.042  1.00  2.75           C  
ATOM   3284  ND1 HIS A 227       0.018   8.827  10.224  1.00  2.75           N  
ATOM   3285  CD2 HIS A 227      -1.983   9.179  10.998  1.00  2.75           C  
ATOM   3286  CE1 HIS A 227      -0.762   7.876   9.739  1.00  2.75           C  
ATOM   3287  NE2 HIS A 227      -1.982   8.056  10.205  1.00  2.75           N  
ATOM   3288  H   HIS A 227       1.860  12.099  13.822  1.00  1.92           H  
ATOM   3289  HA  HIS A 227       0.206   9.702  13.580  1.00  2.20           H  
ATOM   3290 1HB  HIS A 227      -0.939  11.480  12.086  1.00  3.29           H  
ATOM   3291 2HB  HIS A 227       0.485  11.396  11.071  1.00  3.29           H  
ATOM   3292  HD1 HIS A 227       1.003   8.879  10.068  1.00  3.29           H  
ATOM   3293  HD2 HIS A 227      -2.907   9.512  11.461  1.00  3.29           H  
ATOM   3294  HE1 HIS A 227      -0.355   7.115   9.075  1.00  3.29           H  
ATOM   3295  N   ALA A 228       2.124   8.571  12.392  1.00  1.26           N  
ATOM   3296  CA  ALA A 228       3.328   7.876  11.964  1.00  1.21           C  
ATOM   3297  C   ALA A 228       3.117   7.284  10.575  1.00  1.09           C  
ATOM   3298  O   ALA A 228       2.095   6.656  10.296  1.00  1.69           O  
ATOM   3299  CB  ALA A 228       3.707   6.790  12.961  1.00  1.81           C  
ATOM   3300  H   ALA A 228       1.282   8.058  12.510  1.00  1.51           H  
ATOM   3301  HA  ALA A 228       4.140   8.600  11.905  1.00  1.45           H  
ATOM   3302 1HB  ALA A 228       4.622   6.298  12.631  1.00  2.18           H  
ATOM   3303 2HB  ALA A 228       3.870   7.239  13.941  1.00  2.18           H  
ATOM   3304 3HB  ALA A 228       2.905   6.059  13.026  1.00  2.18           H  
ATOM   3305  N   VAL A 229       4.098   7.500   9.711  1.00  0.86           N  
ATOM   3306  CA  VAL A 229       4.082   7.057   8.323  1.00  1.03           C  
ATOM   3307  C   VAL A 229       5.397   6.388   7.950  1.00  0.70           C  
ATOM   3308  O   VAL A 229       6.350   6.409   8.727  1.00  1.11           O  
ATOM   3309  CB  VAL A 229       3.831   8.249   7.381  1.00  1.54           C  
ATOM   3310  CG1 VAL A 229       2.480   8.894   7.644  1.00  1.54           C  
ATOM   3311  CG2 VAL A 229       4.938   9.281   7.588  1.00  1.54           C  
ATOM   3312  H   VAL A 229       4.902   8.023  10.027  1.00  1.03           H  
ATOM   3313  HA  VAL A 229       3.274   6.335   8.198  1.00  1.24           H  
ATOM   3314  HB  VAL A 229       3.828   7.887   6.358  1.00  1.85           H  
ATOM   3315 1HG1 VAL A 229       2.335   9.724   6.952  1.00  1.85           H  
ATOM   3316 2HG1 VAL A 229       1.690   8.158   7.498  1.00  1.85           H  
ATOM   3317 3HG1 VAL A 229       2.447   9.269   8.665  1.00  1.85           H  
ATOM   3318 1HG2 VAL A 229       4.782  10.125   6.919  1.00  1.85           H  
ATOM   3319 2HG2 VAL A 229       4.912   9.633   8.617  1.00  1.85           H  
ATOM   3320 3HG2 VAL A 229       5.906   8.826   7.381  1.00  1.85           H  
ATOM   3321  N   THR A 230       5.456   5.770   6.774  1.00  0.56           N  
ATOM   3322  CA  THR A 230       6.706   5.143   6.349  1.00  0.64           C  
ATOM   3323  C   THR A 230       7.235   5.787   5.079  1.00  0.47           C  
ATOM   3324  O   THR A 230       6.543   5.842   4.066  1.00  0.69           O  
ATOM   3325  CB  THR A 230       6.525   3.632   6.119  1.00  0.96           C  
ATOM   3326  OG1 THR A 230       6.106   3.016   7.340  1.00  0.96           O  
ATOM   3327  CG2 THR A 230       7.834   2.999   5.660  1.00  0.96           C  
ATOM   3328  H   THR A 230       4.646   5.750   6.161  1.00  0.67           H  
ATOM   3329  HA  THR A 230       7.450   5.282   7.131  1.00  0.77           H  
ATOM   3330  HB  THR A 230       5.760   3.471   5.361  1.00  1.15           H  
ATOM   3331  HG1 THR A 230       6.840   3.004   7.961  1.00  1.15           H  
ATOM   3332 1HG2 THR A 230       7.686   1.930   5.505  1.00  1.15           H  
ATOM   3333 2HG2 THR A 230       8.154   3.460   4.726  1.00  1.15           H  
ATOM   3334 3HG2 THR A 230       8.598   3.152   6.420  1.00  1.15           H  
ATOM   3335  N   VAL A 231       8.470   6.270   5.117  1.00  0.43           N  
ATOM   3336  CA  VAL A 231       9.027   6.878   3.925  1.00  0.53           C  
ATOM   3337  C   VAL A 231       9.561   5.766   3.060  1.00  0.74           C  
ATOM   3338  O   VAL A 231      10.388   4.963   3.499  1.00  1.00           O  
ATOM   3339  CB  VAL A 231      10.145   7.882   4.244  1.00  0.80           C  
ATOM   3340  CG1 VAL A 231      10.704   8.448   2.945  1.00  0.80           C  
ATOM   3341  CG2 VAL A 231       9.607   8.989   5.121  1.00  0.80           C  
ATOM   3342  H   VAL A 231       9.019   6.206   5.960  1.00  0.52           H  
ATOM   3343  HA  VAL A 231       8.236   7.398   3.386  1.00  0.64           H  
ATOM   3344  HB  VAL A 231      10.955   7.368   4.762  1.00  0.95           H  
ATOM   3345 1HG1 VAL A 231      11.500   9.156   3.168  1.00  0.95           H  
ATOM   3346 2HG1 VAL A 231      11.098   7.637   2.332  1.00  0.95           H  
ATOM   3347 3HG1 VAL A 231       9.910   8.960   2.402  1.00  0.95           H  
ATOM   3348 1HG2 VAL A 231      10.408   9.691   5.350  1.00  0.95           H  
ATOM   3349 2HG2 VAL A 231       8.810   9.512   4.606  1.00  0.95           H  
ATOM   3350 3HG2 VAL A 231       9.221   8.560   6.044  1.00  0.95           H  
ATOM   3351  N   VAL A 232       9.063   5.699   1.835  1.00  0.90           N  
ATOM   3352  CA  VAL A 232       9.455   4.638   0.925  1.00  1.71           C  
ATOM   3353  C   VAL A 232      10.271   5.157  -0.253  1.00  0.99           C  
ATOM   3354  O   VAL A 232      10.823   4.368  -1.021  1.00  2.74           O  
ATOM   3355  CB  VAL A 232       8.212   3.873   0.416  1.00  2.56           C  
ATOM   3356  CG1 VAL A 232       7.477   3.220   1.581  1.00  2.56           C  
ATOM   3357  CG2 VAL A 232       7.289   4.825  -0.311  1.00  2.56           C  
ATOM   3358  H   VAL A 232       8.406   6.404   1.533  1.00  1.08           H  
ATOM   3359  HA  VAL A 232      10.073   3.930   1.477  1.00  2.05           H  
ATOM   3360  HB  VAL A 232       8.532   3.081  -0.260  1.00  3.08           H  
ATOM   3361 1HG1 VAL A 232       6.612   2.674   1.206  1.00  3.08           H  
ATOM   3362 2HG1 VAL A 232       8.148   2.530   2.092  1.00  3.08           H  
ATOM   3363 3HG1 VAL A 232       7.145   3.988   2.279  1.00  3.08           H  
ATOM   3364 1HG2 VAL A 232       6.422   4.282  -0.680  1.00  3.08           H  
ATOM   3365 2HG2 VAL A 232       6.964   5.611   0.371  1.00  3.08           H  
ATOM   3366 3HG2 VAL A 232       7.824   5.269  -1.149  1.00  3.08           H  
ATOM   3367  N   GLY A 233      10.399   6.471  -0.392  1.00  1.99           N  
ATOM   3368  CA  GLY A 233      11.220   6.939  -1.490  1.00  1.98           C  
ATOM   3369  C   GLY A 233      11.522   8.423  -1.495  1.00  1.03           C  
ATOM   3370  O   GLY A 233      11.242   9.148  -0.541  1.00  1.20           O  
ATOM   3371  H   GLY A 233       9.910   7.120   0.211  1.00  2.39           H  
ATOM   3372 1HA  GLY A 233      12.159   6.388  -1.483  1.00  2.38           H  
ATOM   3373 2HA  GLY A 233      10.721   6.680  -2.422  1.00  2.38           H  
ATOM   3374  N   TYR A 234      12.104   8.854  -2.601  1.00  1.16           N  
ATOM   3375  CA  TYR A 234      12.550  10.214  -2.790  1.00  1.74           C  
ATOM   3376  C   TYR A 234      12.747  10.545  -4.260  1.00  1.78           C  
ATOM   3377  O   TYR A 234      13.244   9.726  -5.029  1.00  2.72           O  
ATOM   3378  CB  TYR A 234      13.855  10.430  -2.042  1.00  2.61           C  
ATOM   3379  CG  TYR A 234      14.402  11.805  -2.252  1.00  2.61           C  
ATOM   3380  CD1 TYR A 234      13.867  12.860  -1.545  1.00  2.61           C  
ATOM   3381  CD2 TYR A 234      15.427  12.011  -3.166  1.00  2.61           C  
ATOM   3382  CE1 TYR A 234      14.352  14.124  -1.743  1.00  2.61           C  
ATOM   3383  CE2 TYR A 234      15.919  13.284  -3.362  1.00  2.61           C  
ATOM   3384  CZ  TYR A 234      15.383  14.333  -2.649  1.00  2.61           C  
ATOM   3385  OH  TYR A 234      15.881  15.602  -2.796  1.00  2.61           O  
ATOM   3386  H   TYR A 234      12.264   8.179  -3.336  1.00  1.39           H  
ATOM   3387  HA  TYR A 234      11.791  10.886  -2.392  1.00  2.09           H  
ATOM   3388 1HB  TYR A 234      13.698  10.280  -0.972  1.00  3.13           H  
ATOM   3389 2HB  TYR A 234      14.599   9.707  -2.375  1.00  3.13           H  
ATOM   3390  HD1 TYR A 234      13.058  12.689  -0.836  1.00  3.13           H  
ATOM   3391  HD2 TYR A 234      15.843  11.172  -3.723  1.00  3.13           H  
ATOM   3392  HE1 TYR A 234      13.929  14.955  -1.186  1.00  3.13           H  
ATOM   3393  HE2 TYR A 234      16.730  13.457  -4.070  1.00  3.13           H  
ATOM   3394  HH  TYR A 234      15.874  15.870  -3.723  1.00  3.13           H  
ATOM   3395  N   GLY A 235      12.372  11.746  -4.667  1.00  2.67           N  
ATOM   3396  CA  GLY A 235      12.595  12.097  -6.052  1.00  5.14           C  
ATOM   3397  C   GLY A 235      12.955  13.551  -6.252  1.00  7.08           C  
ATOM   3398  O   GLY A 235      12.861  14.378  -5.345  1.00  7.32           O  
ATOM   3399  H   GLY A 235      11.949  12.400  -4.022  1.00  3.20           H  
ATOM   3400 1HA  GLY A 235      13.394  11.475  -6.454  1.00  6.17           H  
ATOM   3401 2HA  GLY A 235      11.702  11.863  -6.628  1.00  6.17           H  
ATOM   3402  N   THR A 236      13.341  13.855  -7.482  1.00 23.22           N  
ATOM   3403  CA  THR A 236      13.657  15.210  -7.889  1.00 39.43           C  
ATOM   3404  C   THR A 236      12.848  15.559  -9.170  1.00 65.04           C  
ATOM   3405  O   THR A 236      12.300  14.664  -9.818  1.00120.68           O  
ATOM   3406  CB  THR A 236      15.164  15.384  -8.175  1.00 59.14           C  
ATOM   3407  OG1 THR A 236      15.529  14.589  -9.313  1.00 59.14           O  
ATOM   3408  CG2 THR A 236      15.995  14.950  -6.979  1.00 59.14           C  
ATOM   3409  H   THR A 236      13.407  13.116  -8.167  1.00 27.86           H  
ATOM   3410  HA  THR A 236      13.363  15.875  -7.089  1.00 47.32           H  
ATOM   3411  HB  THR A 236      15.372  16.431  -8.391  1.00 70.97           H  
ATOM   3412  HG1 THR A 236      15.050  14.902 -10.085  1.00 70.97           H  
ATOM   3413 1HG2 THR A 236      17.053  15.085  -7.202  1.00 70.97           H  
ATOM   3414 2HG2 THR A 236      15.726  15.554  -6.115  1.00 70.97           H  
ATOM   3415 3HG2 THR A 236      15.802  13.902  -6.761  1.00 70.97           H  
ATOM   3416  N   SER A 237      12.794  16.843  -9.551  1.00 74.02           N  
ATOM   3417  CA  SER A 237      12.114  17.196 -10.810  1.00123.15           C  
ATOM   3418  C   SER A 237      12.506  18.568 -11.381  1.00135.31           C  
ATOM   3419  O   SER A 237      12.376  19.607 -10.733  1.00210.10           O  
ATOM   3420  CB  SER A 237      10.605  17.135 -10.640  1.00184.73           C  
ATOM   3421  OG  SER A 237       9.954  17.488 -11.830  1.00184.73           O  
ATOM   3422  H   SER A 237      13.223  17.550  -8.964  1.00 88.82           H  
ATOM   3423  HA  SER A 237      12.389  16.445 -11.552  1.00147.78           H  
ATOM   3424 1HB  SER A 237      10.311  16.126 -10.352  1.00221.67           H  
ATOM   3425 2HB  SER A 237      10.287  17.800  -9.846  1.00221.67           H  
ATOM   3426  HG  SER A 237      10.299  18.349 -12.084  1.00221.67           H  
ATOM   3427  N   ASP A 238      13.006  18.521 -12.619  1.00134.37           N  
ATOM   3428  CA  ASP A 238      13.442  19.661 -13.435  1.00190.34           C  
ATOM   3429  C   ASP A 238      14.575  20.616 -12.946  1.00181.18           C  
ATOM   3430  O   ASP A 238      14.159  21.653 -12.429  1.00270.27           O  
ATOM   3431  CB  ASP A 238      12.220  20.536 -13.732  1.00285.51           C  
ATOM   3432  CG  ASP A 238      11.159  19.818 -14.552  1.00285.51           C  
ATOM   3433  OD1 ASP A 238      11.513  19.095 -15.453  1.00285.51           O  
ATOM   3434  OD2 ASP A 238      10.000  19.992 -14.260  1.00285.51           O  
ATOM   3435  H   ASP A 238      13.081  17.608 -13.046  1.00161.24           H  
ATOM   3436  HA  ASP A 238      13.780  19.243 -14.384  1.00228.41           H  
ATOM   3437 1HB  ASP A 238      11.771  20.874 -12.798  1.00342.61           H  
ATOM   3438 2HB  ASP A 238      12.537  21.424 -14.279  1.00342.61           H  
ATOM   3439  N   ASP A 239      15.700  20.098 -12.398  1.00155.69           N  
ATOM   3440  CA  ASP A 239      15.830  18.995 -11.435  1.00225.74           C  
ATOM   3441  C   ASP A 239      15.782  19.535  -9.989  1.00204.77           C  
ATOM   3442  O   ASP A 239      16.123  18.821  -9.047  1.00266.54           O  
ATOM   3443  CB  ASP A 239      17.138  18.246 -11.665  1.00338.61           C  
ATOM   3444  CG  ASP A 239      17.164  17.509 -12.998  1.00338.61           C  
ATOM   3445  OD1 ASP A 239      16.114  17.160 -13.485  1.00338.61           O  
ATOM   3446  OD2 ASP A 239      18.233  17.305 -13.518  1.00338.61           O  
ATOM   3447  H   ASP A 239      16.405  19.977 -13.112  1.00186.83           H  
ATOM   3448  HA  ASP A 239      15.046  18.278 -11.562  1.00270.89           H  
ATOM   3449 1HB  ASP A 239      17.970  18.949 -11.639  1.00406.33           H  
ATOM   3450 2HB  ASP A 239      17.294  17.524 -10.863  1.00406.33           H  
ATOM   3451  N   GLY A 240      15.405  20.814  -9.835  1.00202.38           N  
ATOM   3452  CA  GLY A 240      15.405  21.508  -8.551  1.00222.31           C  
ATOM   3453  C   GLY A 240      14.321  21.091  -7.561  1.00187.91           C  
ATOM   3454  O   GLY A 240      14.477  21.315  -6.360  1.00233.39           O  
ATOM   3455  H   GLY A 240      15.104  21.338 -10.643  1.00242.86           H  
ATOM   3456 1HA  GLY A 240      16.379  21.367  -8.083  1.00266.77           H  
ATOM   3457 2HA  GLY A 240      15.315  22.578  -8.737  1.00266.77           H  
ATOM   3458  N   ALA A 241      13.214  20.523  -8.031  1.00163.33           N  
ATOM   3459  CA  ALA A 241      12.194  20.101  -7.088  1.00148.49           C  
ATOM   3460  C   ALA A 241      12.694  18.880  -6.356  1.00 60.08           C  
ATOM   3461  O   ALA A 241      13.393  18.058  -6.941  1.00 87.33           O  
ATOM   3462  CB  ALA A 241      10.886  19.814  -7.787  1.00222.74           C  
ATOM   3463  H   ALA A 241      13.074  20.352  -9.017  1.00196.00           H  
ATOM   3464  HA  ALA A 241      12.043  20.898  -6.360  1.00178.19           H  
ATOM   3465 1HB  ALA A 241      10.138  19.504  -7.057  1.00267.28           H  
ATOM   3466 2HB  ALA A 241      10.542  20.711  -8.303  1.00267.28           H  
ATOM   3467 3HB  ALA A 241      11.046  19.021  -8.505  1.00267.28           H  
ATOM   3468  N   ASP A 242      12.327  18.758  -5.089  1.00 30.17           N  
ATOM   3469  CA  ASP A 242      12.709  17.626  -4.274  1.00 14.85           C  
ATOM   3470  C   ASP A 242      11.514  17.173  -3.456  1.00  7.89           C  
ATOM   3471  O   ASP A 242      10.849  17.996  -2.825  1.00 14.24           O  
ATOM   3472  CB  ASP A 242      13.866  18.018  -3.356  1.00 22.27           C  
ATOM   3473  CG  ASP A 242      15.163  18.330  -4.095  1.00 22.27           C  
ATOM   3474  OD1 ASP A 242      15.808  17.409  -4.545  1.00 22.27           O  
ATOM   3475  OD2 ASP A 242      15.510  19.483  -4.176  1.00 22.27           O  
ATOM   3476  H   ASP A 242      11.756  19.481  -4.677  1.00 36.20           H  
ATOM   3477  HA  ASP A 242      13.022  16.809  -4.922  1.00 17.82           H  
ATOM   3478 1HB  ASP A 242      13.584  18.900  -2.781  1.00 26.73           H  
ATOM   3479 2HB  ASP A 242      14.051  17.213  -2.645  1.00 26.73           H  
ATOM   3480  N   TYR A 243      11.237  15.876  -3.445  1.00  4.14           N  
ATOM   3481  CA  TYR A 243      10.107  15.434  -2.658  1.00  9.06           C  
ATOM   3482  C   TYR A 243      10.286  14.053  -2.065  1.00  3.57           C  
ATOM   3483  O   TYR A 243      11.031  13.221  -2.574  1.00  6.00           O  
ATOM   3484  CB  TYR A 243       8.836  15.438  -3.495  1.00 13.59           C  
ATOM   3485  CG  TYR A 243       8.871  14.419  -4.600  1.00 13.59           C  
ATOM   3486  CD1 TYR A 243       8.431  13.132  -4.342  1.00 13.59           C  
ATOM   3487  CD2 TYR A 243       9.329  14.765  -5.863  1.00 13.59           C  
ATOM   3488  CE1 TYR A 243       8.451  12.187  -5.340  1.00 13.59           C  
ATOM   3489  CE2 TYR A 243       9.341  13.818  -6.870  1.00 13.59           C  
ATOM   3490  CZ  TYR A 243       8.903  12.534  -6.610  1.00 13.59           C  
ATOM   3491  OH  TYR A 243       8.880  11.587  -7.614  1.00 13.59           O  
ATOM   3492  H   TYR A 243      11.796  15.224  -3.979  1.00  4.97           H  
ATOM   3493  HA  TYR A 243       9.992  16.131  -1.835  1.00 10.87           H  
ATOM   3494 1HB  TYR A 243       7.973  15.231  -2.861  1.00 16.31           H  
ATOM   3495 2HB  TYR A 243       8.692  16.423  -3.940  1.00 16.31           H  
ATOM   3496  HD1 TYR A 243       8.070  12.869  -3.348  1.00 16.31           H  
ATOM   3497  HD2 TYR A 243       9.670  15.780  -6.063  1.00 16.31           H  
ATOM   3498  HE1 TYR A 243       8.100  11.175  -5.139  1.00 16.31           H  
ATOM   3499  HE2 TYR A 243       9.690  14.086  -7.868  1.00 16.31           H  
ATOM   3500  HH  TYR A 243       9.400  11.901  -8.359  1.00 16.31           H  
ATOM   3501  N   TRP A 244       9.543  13.799  -0.999  1.00  3.60           N  
ATOM   3502  CA  TRP A 244       9.608  12.532  -0.303  1.00  1.92           C  
ATOM   3503  C   TRP A 244       8.410  11.695  -0.656  1.00  1.12           C  
ATOM   3504  O   TRP A 244       7.296  12.207  -0.719  1.00  2.60           O  
ATOM   3505  CB  TRP A 244       9.580  12.744   1.203  1.00  2.88           C  
ATOM   3506  CG  TRP A 244      10.702  13.567   1.721  1.00  2.88           C  
ATOM   3507  CD1 TRP A 244      10.650  14.897   2.006  1.00  2.88           C  
ATOM   3508  CD2 TRP A 244      12.050  13.144   2.014  1.00  2.88           C  
ATOM   3509  NE1 TRP A 244      11.862  15.327   2.469  1.00  2.88           N  
ATOM   3510  CE2 TRP A 244      12.733  14.272   2.478  1.00  2.88           C  
ATOM   3511  CE3 TRP A 244      12.721  11.919   1.922  1.00  2.88           C  
ATOM   3512  CZ2 TRP A 244      14.058  14.219   2.851  1.00  2.88           C  
ATOM   3513  CZ3 TRP A 244      14.056  11.870   2.290  1.00  2.88           C  
ATOM   3514  CH2 TRP A 244      14.699  12.996   2.741  1.00  2.88           C  
ATOM   3515  H   TRP A 244       8.941  14.527  -0.647  1.00  4.32           H  
ATOM   3516  HA  TRP A 244      10.516  12.004  -0.594  1.00  2.30           H  
ATOM   3517 1HB  TRP A 244       8.645  13.217   1.486  1.00  3.46           H  
ATOM   3518 2HB  TRP A 244       9.614  11.776   1.702  1.00  3.46           H  
ATOM   3519  HD1 TRP A 244       9.769  15.525   1.888  1.00  3.46           H  
ATOM   3520  HE1 TRP A 244      12.082  16.271   2.753  1.00  3.46           H  
ATOM   3521  HE3 TRP A 244      12.206  11.028   1.563  1.00  3.46           H  
ATOM   3522  HZ2 TRP A 244      14.596  15.095   3.214  1.00  3.46           H  
ATOM   3523  HZ3 TRP A 244      14.576  10.916   2.214  1.00  3.46           H  
ATOM   3524  HH2 TRP A 244      15.742  12.938   3.025  1.00  3.46           H  
ATOM   3525  N   LEU A 245       8.613  10.404  -0.855  1.00  0.64           N  
ATOM   3526  CA  LEU A 245       7.481   9.532  -1.126  1.00  0.49           C  
ATOM   3527  C   LEU A 245       7.148   8.790   0.153  1.00  0.56           C  
ATOM   3528  O   LEU A 245       7.980   8.059   0.698  1.00  0.81           O  
ATOM   3529  CB  LEU A 245       7.771   8.555  -2.263  1.00  0.73           C  
ATOM   3530  CG  LEU A 245       6.626   7.584  -2.577  1.00  0.73           C  
ATOM   3531  CD1 LEU A 245       5.416   8.374  -3.063  1.00  0.73           C  
ATOM   3532  CD2 LEU A 245       7.087   6.583  -3.628  1.00  0.73           C  
ATOM   3533  H   LEU A 245       9.546  10.025  -0.795  1.00  0.77           H  
ATOM   3534  HA  LEU A 245       6.622  10.141  -1.405  1.00  0.59           H  
ATOM   3535 1HB  LEU A 245       7.987   9.122  -3.167  1.00  0.88           H  
ATOM   3536 2HB  LEU A 245       8.646   7.964  -2.007  1.00  0.88           H  
ATOM   3537  HG  LEU A 245       6.334   7.057  -1.671  1.00  0.88           H  
ATOM   3538 1HD1 LEU A 245       4.597   7.689  -3.278  1.00  0.88           H  
ATOM   3539 2HD1 LEU A 245       5.107   9.078  -2.291  1.00  0.88           H  
ATOM   3540 3HD1 LEU A 245       5.679   8.920  -3.968  1.00  0.88           H  
ATOM   3541 1HD2 LEU A 245       6.275   5.890  -3.851  1.00  0.88           H  
ATOM   3542 2HD2 LEU A 245       7.371   7.114  -4.537  1.00  0.88           H  
ATOM   3543 3HD2 LEU A 245       7.946   6.027  -3.252  1.00  0.88           H  
ATOM   3544  N   VAL A 246       5.930   9.007   0.635  1.00  0.54           N  
ATOM   3545  CA  VAL A 246       5.491   8.466   1.903  1.00  1.01           C  
ATOM   3546  C   VAL A 246       4.247   7.580   1.819  1.00  0.49           C  
ATOM   3547  O   VAL A 246       3.253   7.932   1.185  1.00  0.63           O  
ATOM   3548  CB  VAL A 246       5.211   9.633   2.845  1.00  1.52           C  
ATOM   3549  CG1 VAL A 246       4.698   9.121   4.157  1.00  1.52           C  
ATOM   3550  CG2 VAL A 246       6.466  10.464   3.033  1.00  1.52           C  
ATOM   3551  H   VAL A 246       5.296   9.613   0.130  1.00  0.65           H  
ATOM   3552  HA  VAL A 246       6.306   7.872   2.316  1.00  1.21           H  
ATOM   3553  HB  VAL A 246       4.441  10.251   2.411  1.00  1.82           H  
ATOM   3554 1HG1 VAL A 246       4.480   9.968   4.806  1.00  1.82           H  
ATOM   3555 2HG1 VAL A 246       3.785   8.547   3.997  1.00  1.82           H  
ATOM   3556 3HG1 VAL A 246       5.451   8.486   4.623  1.00  1.82           H  
ATOM   3557 1HG2 VAL A 246       6.252  11.300   3.698  1.00  1.82           H  
ATOM   3558 2HG2 VAL A 246       7.238   9.840   3.467  1.00  1.82           H  
ATOM   3559 3HG2 VAL A 246       6.804  10.847   2.071  1.00  1.82           H  
ATOM   3560  N   LYS A 247       4.311   6.422   2.476  1.00  0.39           N  
ATOM   3561  CA  LYS A 247       3.193   5.488   2.539  1.00  0.36           C  
ATOM   3562  C   LYS A 247       2.351   5.732   3.794  1.00  0.41           C  
ATOM   3563  O   LYS A 247       2.869   5.739   4.916  1.00  0.83           O  
ATOM   3564  CB  LYS A 247       3.682   4.041   2.542  1.00  0.54           C  
ATOM   3565  CG  LYS A 247       2.550   3.022   2.486  1.00  0.54           C  
ATOM   3566  CD  LYS A 247       3.064   1.590   2.506  1.00  0.54           C  
ATOM   3567  CE  LYS A 247       1.903   0.609   2.445  1.00  0.54           C  
ATOM   3568  NZ  LYS A 247       2.332  -0.808   2.573  1.00  0.54           N  
ATOM   3569  H   LYS A 247       5.156   6.189   2.971  1.00  0.47           H  
ATOM   3570  HA  LYS A 247       2.555   5.645   1.670  1.00  0.43           H  
ATOM   3571 1HB  LYS A 247       4.339   3.871   1.690  1.00  0.65           H  
ATOM   3572 2HB  LYS A 247       4.261   3.852   3.446  1.00  0.65           H  
ATOM   3573 1HG  LYS A 247       1.884   3.174   3.336  1.00  0.65           H  
ATOM   3574 2HG  LYS A 247       1.976   3.175   1.572  1.00  0.65           H  
ATOM   3575 1HD  LYS A 247       3.717   1.425   1.649  1.00  0.65           H  
ATOM   3576 2HD  LYS A 247       3.633   1.415   3.419  1.00  0.65           H  
ATOM   3577 1HE  LYS A 247       1.199   0.837   3.242  1.00  0.65           H  
ATOM   3578 2HE  LYS A 247       1.399   0.731   1.488  1.00  0.65           H  
ATOM   3579 1HZ  LYS A 247       1.515  -1.410   2.509  1.00  0.65           H  
ATOM   3580 2HZ  LYS A 247       2.969  -1.041   1.821  1.00  0.65           H  
ATOM   3581 3HZ  LYS A 247       2.791  -0.956   3.460  1.00  0.65           H  
ATOM   3582  N   ASN A 248       1.047   5.938   3.607  1.00  0.87           N  
ATOM   3583  CA  ASN A 248       0.155   6.162   4.743  1.00  1.34           C  
ATOM   3584  C   ASN A 248      -0.675   4.891   5.023  1.00  1.17           C  
ATOM   3585  O   ASN A 248      -0.599   3.915   4.276  1.00  2.00           O  
ATOM   3586  CB  ASN A 248      -0.726   7.385   4.474  1.00  2.01           C  
ATOM   3587  CG  ASN A 248      -1.191   8.108   5.720  1.00  2.01           C  
ATOM   3588  OD1 ASN A 248      -1.563   7.492   6.724  1.00  2.01           O  
ATOM   3589  ND2 ASN A 248      -1.161   9.413   5.675  1.00  2.01           N  
ATOM   3590  H   ASN A 248       0.664   5.933   2.670  1.00  1.04           H  
ATOM   3591  HA  ASN A 248       0.758   6.357   5.630  1.00  1.61           H  
ATOM   3592 1HB  ASN A 248      -0.171   8.091   3.854  1.00  2.41           H  
ATOM   3593 2HB  ASN A 248      -1.602   7.078   3.902  1.00  2.41           H  
ATOM   3594 1HD2 ASN A 248      -1.454   9.945   6.471  1.00  2.41           H  
ATOM   3595 2HD2 ASN A 248      -0.850   9.878   4.848  1.00  2.41           H  
ATOM   3596  N   SER A 249      -1.457   4.917   6.106  1.00  1.43           N  
ATOM   3597  CA  SER A 249      -2.306   3.800   6.517  1.00  2.87           C  
ATOM   3598  C   SER A 249      -3.786   4.146   6.529  1.00  1.50           C  
ATOM   3599  O   SER A 249      -4.518   3.724   7.425  1.00  2.06           O  
ATOM   3600  CB  SER A 249      -1.917   3.331   7.888  1.00  4.30           C  
ATOM   3601  OG  SER A 249      -2.001   4.375   8.815  1.00  4.30           O  
ATOM   3602  H   SER A 249      -1.470   5.757   6.662  1.00  1.72           H  
ATOM   3603  HA  SER A 249      -2.154   2.982   5.812  1.00  3.44           H  
ATOM   3604 1HB  SER A 249      -2.561   2.508   8.196  1.00  5.17           H  
ATOM   3605 2HB  SER A 249      -0.907   2.959   7.850  1.00  5.17           H  
ATOM   3606  HG  SER A 249      -1.489   5.100   8.447  1.00  5.17           H  
ATOM   3607  N   TRP A 250      -4.236   4.907   5.544  1.00  0.78           N  
ATOM   3608  CA  TRP A 250      -5.649   5.259   5.453  1.00  1.03           C  
ATOM   3609  C   TRP A 250      -6.328   4.619   4.257  1.00  0.68           C  
ATOM   3610  O   TRP A 250      -7.350   5.118   3.782  1.00  1.37           O  
ATOM   3611  CB  TRP A 250      -5.818   6.767   5.366  1.00  1.54           C  
ATOM   3612  CG  TRP A 250      -5.592   7.480   6.661  1.00  1.54           C  
ATOM   3613  CD1 TRP A 250      -5.820   6.994   7.910  1.00  1.54           C  
ATOM   3614  CD2 TRP A 250      -5.088   8.818   6.841  1.00  1.54           C  
ATOM   3615  NE1 TRP A 250      -5.488   7.935   8.853  1.00  1.54           N  
ATOM   3616  CE2 TRP A 250      -5.033   9.056   8.215  1.00  1.54           C  
ATOM   3617  CE3 TRP A 250      -4.685   9.813   5.962  1.00  1.54           C  
ATOM   3618  CZ2 TRP A 250      -4.580  10.256   8.732  1.00  1.54           C  
ATOM   3619  CZ3 TRP A 250      -4.237  11.016   6.471  1.00  1.54           C  
ATOM   3620  CH2 TRP A 250      -4.180  11.231   7.822  1.00  1.54           C  
ATOM   3621  H   TRP A 250      -3.596   5.241   4.837  1.00  0.94           H  
ATOM   3622  HA  TRP A 250      -6.150   4.908   6.354  1.00  1.24           H  
ATOM   3623 1HB  TRP A 250      -5.121   7.169   4.630  1.00  1.85           H  
ATOM   3624 2HB  TRP A 250      -6.821   6.984   5.014  1.00  1.85           H  
ATOM   3625  HD1 TRP A 250      -6.208   6.001   8.131  1.00  1.85           H  
ATOM   3626  HE1 TRP A 250      -5.559   7.822   9.854  1.00  1.85           H  
ATOM   3627  HE3 TRP A 250      -4.726   9.637   4.895  1.00  1.85           H  
ATOM   3628  HZ2 TRP A 250      -4.533  10.448   9.803  1.00  1.85           H  
ATOM   3629  HZ3 TRP A 250      -3.929  11.787   5.766  1.00  1.85           H  
ATOM   3630  HH2 TRP A 250      -3.827  12.188   8.190  1.00  1.85           H  
ATOM   3631  N   GLY A 251      -5.753   3.525   3.763  1.00  0.48           N  
ATOM   3632  CA  GLY A 251      -6.281   2.836   2.597  1.00  1.02           C  
ATOM   3633  C   GLY A 251      -5.865   3.521   1.295  1.00  0.97           C  
ATOM   3634  O   GLY A 251      -5.333   4.635   1.293  1.00  1.19           O  
ATOM   3635  H   GLY A 251      -4.940   3.125   4.212  1.00  0.58           H  
ATOM   3636 1HA  GLY A 251      -5.926   1.805   2.597  1.00  1.22           H  
ATOM   3637 2HA  GLY A 251      -7.367   2.799   2.661  1.00  1.22           H  
ATOM   3638  N   THR A 252      -6.170   2.866   0.175  1.00  0.96           N  
ATOM   3639  CA  THR A 252      -5.845   3.393  -1.150  1.00  1.27           C  
ATOM   3640  C   THR A 252      -6.794   4.512  -1.559  1.00  2.20           C  
ATOM   3641  O   THR A 252      -6.540   5.239  -2.519  1.00  3.60           O  
ATOM   3642  CB  THR A 252      -5.884   2.283  -2.213  1.00  1.91           C  
ATOM   3643  OG1 THR A 252      -7.198   1.709  -2.255  1.00  1.91           O  
ATOM   3644  CG2 THR A 252      -4.865   1.204  -1.894  1.00  1.91           C  
ATOM   3645  H   THR A 252      -6.619   1.963   0.243  1.00  1.15           H  
ATOM   3646  HA  THR A 252      -4.837   3.800  -1.116  1.00  1.52           H  
ATOM   3647  HB  THR A 252      -5.657   2.711  -3.189  1.00  2.29           H  
ATOM   3648  HG1 THR A 252      -7.231   1.034  -2.937  1.00  2.29           H  
ATOM   3649 1HG2 THR A 252      -4.905   0.428  -2.658  1.00  2.29           H  
ATOM   3650 2HG2 THR A 252      -3.868   1.641  -1.872  1.00  2.29           H  
ATOM   3651 3HG2 THR A 252      -5.091   0.766  -0.922  1.00  2.29           H  
ATOM   3652  N   SER A 253      -7.883   4.656  -0.808  1.00  2.19           N  
ATOM   3653  CA  SER A 253      -8.873   5.692  -1.022  1.00  3.42           C  
ATOM   3654  C   SER A 253      -8.399   7.085  -0.574  1.00  3.98           C  
ATOM   3655  O   SER A 253      -9.098   8.075  -0.805  1.00  6.85           O  
ATOM   3656  CB  SER A 253     -10.141   5.311  -0.299  1.00  5.13           C  
ATOM   3657  OG  SER A 253      -9.942   5.301   1.088  1.00  5.13           O  
ATOM   3658  H   SER A 253      -8.042   4.014  -0.048  1.00  2.63           H  
ATOM   3659  HA  SER A 253      -9.088   5.738  -2.090  1.00  4.10           H  
ATOM   3660 1HB  SER A 253     -10.932   6.013  -0.556  1.00  6.16           H  
ATOM   3661 2HB  SER A 253     -10.462   4.324  -0.629  1.00  6.16           H  
ATOM   3662  HG  SER A 253      -9.208   4.703   1.248  1.00  6.16           H  
ATOM   3663  N   TRP A 254      -7.226   7.170   0.074  1.00  3.07           N  
ATOM   3664  CA  TRP A 254      -6.677   8.471   0.439  1.00  4.12           C  
ATOM   3665  C   TRP A 254      -5.390   8.760  -0.316  1.00  3.26           C  
ATOM   3666  O   TRP A 254      -4.501   7.912  -0.391  1.00  6.11           O  
ATOM   3667  CB  TRP A 254      -6.381   8.569   1.930  1.00  6.18           C  
ATOM   3668  CG  TRP A 254      -5.750   9.888   2.290  1.00  6.18           C  
ATOM   3669  CD1 TRP A 254      -6.398  11.039   2.619  1.00  6.18           C  
ATOM   3670  CD2 TRP A 254      -4.333  10.202   2.341  1.00  6.18           C  
ATOM   3671  NE1 TRP A 254      -5.494  12.038   2.877  1.00  6.18           N  
ATOM   3672  CE2 TRP A 254      -4.227  11.545   2.715  1.00  6.18           C  
ATOM   3673  CE3 TRP A 254      -3.166   9.463   2.104  1.00  6.18           C  
ATOM   3674  CZ2 TRP A 254      -3.002  12.169   2.868  1.00  6.18           C  
ATOM   3675  CZ3 TRP A 254      -1.937  10.094   2.254  1.00  6.18           C  
ATOM   3676  CH2 TRP A 254      -1.863  11.411   2.631  1.00  6.18           C  
ATOM   3677  H   TRP A 254      -6.688   6.340   0.304  1.00  3.68           H  
ATOM   3678  HA  TRP A 254      -7.404   9.240   0.180  1.00  4.94           H  
ATOM   3679 1HB  TRP A 254      -7.306   8.455   2.495  1.00  7.42           H  
ATOM   3680 2HB  TRP A 254      -5.708   7.765   2.227  1.00  7.42           H  
ATOM   3681  HD1 TRP A 254      -7.477  11.152   2.667  1.00  7.42           H  
ATOM   3682  HE1 TRP A 254      -5.720  12.988   3.145  1.00  7.42           H  
ATOM   3683  HE3 TRP A 254      -3.224   8.415   1.810  1.00  7.42           H  
ATOM   3684  HZ2 TRP A 254      -2.917  13.216   3.163  1.00  7.42           H  
ATOM   3685  HZ3 TRP A 254      -1.032   9.514   2.070  1.00  7.42           H  
ATOM   3686  HH2 TRP A 254      -0.885  11.875   2.748  1.00  7.42           H  
ATOM   3687  N   GLY A 255      -5.288   9.975  -0.845  1.00  2.01           N  
ATOM   3688  CA  GLY A 255      -4.091  10.418  -1.540  1.00  2.78           C  
ATOM   3689  C   GLY A 255      -3.866   9.674  -2.839  1.00  1.98           C  
ATOM   3690  O   GLY A 255      -4.810   9.217  -3.487  1.00  2.25           O  
ATOM   3691  H   GLY A 255      -6.061  10.620  -0.752  1.00  2.41           H  
ATOM   3692 1HA  GLY A 255      -4.180  11.482  -1.751  1.00  3.34           H  
ATOM   3693 2HA  GLY A 255      -3.226  10.291  -0.890  1.00  3.34           H  
ATOM   3694  N   GLU A 256      -2.601   9.543  -3.227  1.00  1.76           N  
ATOM   3695  CA  GLU A 256      -2.262   8.892  -4.480  1.00  1.53           C  
ATOM   3696  C   GLU A 256      -2.174   7.401  -4.258  1.00  1.41           C  
ATOM   3697  O   GLU A 256      -1.082   6.839  -4.187  1.00  2.16           O  
ATOM   3698  CB  GLU A 256      -0.933   9.425  -5.033  1.00  2.29           C  
ATOM   3699  CG  GLU A 256      -0.938  10.911  -5.383  1.00  2.29           C  
ATOM   3700  CD  GLU A 256       0.356  11.386  -5.997  1.00  2.29           C  
ATOM   3701  OE1 GLU A 256       1.235  10.580  -6.190  1.00  2.29           O  
ATOM   3702  OE2 GLU A 256       0.480  12.557  -6.278  1.00  2.29           O  
ATOM   3703  H   GLU A 256      -1.852   9.889  -2.645  1.00  2.11           H  
ATOM   3704  HA  GLU A 256      -3.052   9.088  -5.206  1.00  1.84           H  
ATOM   3705 1HB  GLU A 256      -0.143   9.261  -4.299  1.00  2.75           H  
ATOM   3706 2HB  GLU A 256      -0.665   8.871  -5.932  1.00  2.75           H  
ATOM   3707 1HG  GLU A 256      -1.753  11.105  -6.081  1.00  2.75           H  
ATOM   3708 2HG  GLU A 256      -1.132  11.478  -4.474  1.00  2.75           H  
ATOM   3709  N   ASN A 257      -3.340   6.773  -4.137  1.00  1.05           N  
ATOM   3710  CA  ASN A 257      -3.449   5.347  -3.867  1.00  0.97           C  
ATOM   3711  C   ASN A 257      -2.744   4.973  -2.566  1.00  0.90           C  
ATOM   3712  O   ASN A 257      -2.048   3.960  -2.510  1.00  0.92           O  
ATOM   3713  CB  ASN A 257      -2.900   4.529  -5.022  1.00  1.46           C  
ATOM   3714  CG  ASN A 257      -3.683   4.725  -6.290  1.00  1.46           C  
ATOM   3715  OD1 ASN A 257      -4.917   4.785  -6.273  1.00  1.46           O  
ATOM   3716  ND2 ASN A 257      -2.987   4.828  -7.394  1.00  1.46           N  
ATOM   3717  H   ASN A 257      -4.182   7.334  -4.214  1.00  1.26           H  
ATOM   3718  HA  ASN A 257      -4.503   5.099  -3.747  1.00  1.16           H  
ATOM   3719 1HB  ASN A 257      -1.859   4.792  -5.207  1.00  1.75           H  
ATOM   3720 2HB  ASN A 257      -2.925   3.472  -4.759  1.00  1.75           H  
ATOM   3721 1HD2 ASN A 257      -3.454   4.958  -8.269  1.00  1.75           H  
ATOM   3722 2HD2 ASN A 257      -1.989   4.773  -7.363  1.00  1.75           H  
ATOM   3723  N   GLY A 258      -2.937   5.784  -1.517  1.00  0.99           N  
ATOM   3724  CA  GLY A 258      -2.312   5.536  -0.223  1.00  1.14           C  
ATOM   3725  C   GLY A 258      -0.943   6.201  -0.055  1.00  1.51           C  
ATOM   3726  O   GLY A 258      -0.257   5.959   0.941  1.00  4.01           O  
ATOM   3727  H   GLY A 258      -3.533   6.598  -1.595  1.00  1.19           H  
ATOM   3728 1HA  GLY A 258      -2.980   5.884   0.565  1.00  1.37           H  
ATOM   3729 2HA  GLY A 258      -2.204   4.464  -0.085  1.00  1.37           H  
ATOM   3730  N   TYR A 259      -0.540   7.032  -1.016  1.00  1.37           N  
ATOM   3731  CA  TYR A 259       0.764   7.684  -0.935  1.00  1.37           C  
ATOM   3732  C   TYR A 259       0.701   9.206  -1.022  1.00  1.35           C  
ATOM   3733  O   TYR A 259      -0.202   9.791  -1.621  1.00  1.94           O  
ATOM   3734  CB  TYR A 259       1.689   7.159  -2.035  1.00  2.06           C  
ATOM   3735  CG  TYR A 259       2.027   5.692  -1.908  1.00  2.06           C  
ATOM   3736  CD1 TYR A 259       1.203   4.742  -2.490  1.00  2.06           C  
ATOM   3737  CD2 TYR A 259       3.162   5.294  -1.214  1.00  2.06           C  
ATOM   3738  CE1 TYR A 259       1.506   3.402  -2.378  1.00  2.06           C  
ATOM   3739  CE2 TYR A 259       3.465   3.951  -1.104  1.00  2.06           C  
ATOM   3740  CZ  TYR A 259       2.641   3.008  -1.682  1.00  2.06           C  
ATOM   3741  OH  TYR A 259       2.939   1.672  -1.575  1.00  2.06           O  
ATOM   3742  H   TYR A 259      -1.131   7.208  -1.813  1.00  1.64           H  
ATOM   3743  HA  TYR A 259       1.202   7.434   0.029  1.00  1.64           H  
ATOM   3744 1HB  TYR A 259       1.221   7.316  -3.008  1.00  2.47           H  
ATOM   3745 2HB  TYR A 259       2.620   7.724  -2.025  1.00  2.47           H  
ATOM   3746  HD1 TYR A 259       0.314   5.054  -3.037  1.00  2.47           H  
ATOM   3747  HD2 TYR A 259       3.811   6.041  -0.758  1.00  2.47           H  
ATOM   3748  HE1 TYR A 259       0.855   2.658  -2.836  1.00  2.47           H  
ATOM   3749  HE2 TYR A 259       4.354   3.635  -0.560  1.00  2.47           H  
ATOM   3750  HH  TYR A 259       2.301   1.162  -2.080  1.00  2.47           H  
ATOM   3751  N   ILE A 260       1.699   9.848  -0.428  1.00  1.12           N  
ATOM   3752  CA  ILE A 260       1.808  11.299  -0.465  1.00  1.68           C  
ATOM   3753  C   ILE A 260       3.202  11.768  -0.795  1.00  1.14           C  
ATOM   3754  O   ILE A 260       4.202  11.188  -0.370  1.00  1.77           O  
ATOM   3755  CB  ILE A 260       1.330  11.954   0.853  1.00  2.52           C  
ATOM   3756  CG1 ILE A 260       1.408  13.483   0.740  1.00  2.52           C  
ATOM   3757  CG2 ILE A 260       2.136  11.487   2.039  1.00  2.52           C  
ATOM   3758  CD1 ILE A 260       0.626  14.224   1.790  1.00  2.52           C  
ATOM   3759  H   ILE A 260       2.398   9.308   0.068  1.00  1.34           H  
ATOM   3760  HA  ILE A 260       1.152  11.661  -1.255  1.00  2.02           H  
ATOM   3761  HB  ILE A 260       0.289  11.693   1.000  1.00  3.02           H  
ATOM   3762 1HG1 ILE A 260       2.450  13.782   0.834  1.00  3.02           H  
ATOM   3763 2HG1 ILE A 260       1.066  13.790  -0.234  1.00  3.02           H  
ATOM   3764 1HG2 ILE A 260       1.757  11.958   2.946  1.00  3.02           H  
ATOM   3765 2HG2 ILE A 260       2.060  10.404   2.132  1.00  3.02           H  
ATOM   3766 3HG2 ILE A 260       3.177  11.771   1.891  1.00  3.02           H  
ATOM   3767 1HD1 ILE A 260       0.749  15.297   1.649  1.00  3.02           H  
ATOM   3768 2HD1 ILE A 260      -0.430  13.965   1.712  1.00  3.02           H  
ATOM   3769 3HD1 ILE A 260       1.003  13.939   2.767  1.00  3.02           H  
ATOM   3770  N   ARG A 261       3.252  12.825  -1.596  1.00  0.94           N  
ATOM   3771  CA  ARG A 261       4.514  13.429  -1.994  1.00  1.52           C  
ATOM   3772  C   ARG A 261       4.736  14.676  -1.144  1.00  2.50           C  
ATOM   3773  O   ARG A 261       3.895  15.569  -1.140  1.00  6.85           O  
ATOM   3774  CB  ARG A 261       4.478  13.775  -3.472  1.00  2.28           C  
ATOM   3775  CG  ARG A 261       4.330  12.571  -4.391  1.00  2.28           C  
ATOM   3776  CD  ARG A 261       4.040  12.960  -5.798  1.00  2.28           C  
ATOM   3777  NE  ARG A 261       3.807  11.789  -6.637  1.00  2.28           N  
ATOM   3778  CZ  ARG A 261       4.758  11.170  -7.356  1.00  2.28           C  
ATOM   3779  NH1 ARG A 261       5.970  11.667  -7.342  1.00  2.28           N  
ATOM   3780  NH2 ARG A 261       4.468  10.087  -8.056  1.00  2.28           N  
ATOM   3781  H   ARG A 261       2.373  13.220  -1.935  1.00  1.13           H  
ATOM   3782  HA  ARG A 261       5.318  12.721  -1.816  1.00  1.82           H  
ATOM   3783 1HB  ARG A 261       3.653  14.447  -3.671  1.00  2.74           H  
ATOM   3784 2HB  ARG A 261       5.398  14.289  -3.749  1.00  2.74           H  
ATOM   3785 1HG  ARG A 261       5.254  11.993  -4.383  1.00  2.74           H  
ATOM   3786 2HG  ARG A 261       3.509  11.944  -4.038  1.00  2.74           H  
ATOM   3787 1HD  ARG A 261       3.145  13.582  -5.827  1.00  2.74           H  
ATOM   3788 2HD  ARG A 261       4.883  13.514  -6.208  1.00  2.74           H  
ATOM   3789  HE  ARG A 261       2.874  11.389  -6.641  1.00  2.74           H  
ATOM   3790 1HH1 ARG A 261       6.152  12.498  -6.798  1.00  2.74           H  
ATOM   3791 2HH1 ARG A 261       6.740  11.245  -7.846  1.00  2.74           H  
ATOM   3792 1HH2 ARG A 261       3.523   9.725  -8.047  1.00  2.74           H  
ATOM   3793 2HH2 ARG A 261       5.184   9.625  -8.595  1.00  2.74           H  
ATOM   3794  N   MET A 262       5.837  14.717  -0.397  1.00  2.06           N  
ATOM   3795  CA  MET A 262       6.108  15.844   0.503  1.00  3.24           C  
ATOM   3796  C   MET A 262       7.252  16.718   0.008  1.00  3.36           C  
ATOM   3797  O   MET A 262       8.309  16.212  -0.342  1.00  5.42           O  
ATOM   3798  CB  MET A 262       6.451  15.307   1.892  1.00  4.86           C  
ATOM   3799  CG  MET A 262       5.389  14.409   2.508  1.00  4.86           C  
ATOM   3800  SD  MET A 262       3.876  15.300   2.872  1.00  4.86           S  
ATOM   3801  CE  MET A 262       4.457  16.312   4.222  1.00  4.86           C  
ATOM   3802  H   MET A 262       6.490  13.945  -0.447  1.00  2.47           H  
ATOM   3803  HA  MET A 262       5.214  16.464   0.564  1.00  3.89           H  
ATOM   3804 1HB  MET A 262       7.381  14.750   1.850  1.00  5.83           H  
ATOM   3805 2HB  MET A 262       6.608  16.145   2.572  1.00  5.83           H  
ATOM   3806 1HG  MET A 262       5.155  13.596   1.822  1.00  5.83           H  
ATOM   3807 2HG  MET A 262       5.767  13.977   3.435  1.00  5.83           H  
ATOM   3808 1HE  MET A 262       3.645  16.948   4.566  1.00  5.83           H  
ATOM   3809 2HE  MET A 262       4.796  15.674   5.038  1.00  5.83           H  
ATOM   3810 3HE  MET A 262       5.286  16.930   3.884  1.00  5.83           H  
ATOM   3811  N   GLN A 263       7.080  18.033   0.040  1.00  2.91           N  
ATOM   3812  CA  GLN A 263       8.142  18.940  -0.405  1.00  3.23           C  
ATOM   3813  C   GLN A 263       9.338  19.009   0.551  1.00  4.24           C  
ATOM   3814  O   GLN A 263       9.182  19.262   1.745  1.00  6.51           O  
ATOM   3815  CB  GLN A 263       7.591  20.348  -0.594  1.00  4.84           C  
ATOM   3816  CG  GLN A 263       8.625  21.365  -1.044  1.00  4.84           C  
ATOM   3817  CD  GLN A 263       9.094  21.133  -2.469  1.00  4.84           C  
ATOM   3818  OE1 GLN A 263       8.291  21.107  -3.407  1.00  4.84           O  
ATOM   3819  NE2 GLN A 263      10.399  20.960  -2.641  1.00  4.84           N  
ATOM   3820  H   GLN A 263       6.189  18.423   0.323  1.00  3.49           H  
ATOM   3821  HA  GLN A 263       8.508  18.581  -1.367  1.00  3.88           H  
ATOM   3822 1HB  GLN A 263       6.795  20.326  -1.337  1.00  5.81           H  
ATOM   3823 2HB  GLN A 263       7.156  20.700   0.340  1.00  5.81           H  
ATOM   3824 1HG  GLN A 263       8.185  22.360  -0.990  1.00  5.81           H  
ATOM   3825 2HG  GLN A 263       9.491  21.306  -0.385  1.00  5.81           H  
ATOM   3826 1HE2 GLN A 263      10.767  20.804  -3.557  1.00  5.81           H  
ATOM   3827 2HE2 GLN A 263      11.016  20.977  -1.851  1.00  5.81           H  
ATOM   3828  N   ARG A 264      10.531  18.792  -0.004  1.00  4.35           N  
ATOM   3829  CA  ARG A 264      11.807  18.862   0.714  1.00  6.96           C  
ATOM   3830  C   ARG A 264      12.476  20.242   0.589  1.00  5.72           C  
ATOM   3831  O   ARG A 264      12.240  20.972  -0.375  1.00  5.67           O  
ATOM   3832  CB  ARG A 264      12.781  17.817   0.208  1.00 10.44           C  
ATOM   3833  CG  ARG A 264      14.090  17.816   0.970  1.00 10.44           C  
ATOM   3834  CD  ARG A 264      15.027  16.792   0.550  1.00 10.44           C  
ATOM   3835  NE  ARG A 264      16.248  16.839   1.334  1.00 10.44           N  
ATOM   3836  CZ  ARG A 264      17.300  16.064   1.022  1.00 10.44           C  
ATOM   3837  NH1 ARG A 264      17.183  15.301  -0.022  1.00 10.44           N  
ATOM   3838  NH2 ARG A 264      18.445  16.009   1.674  1.00 10.44           N  
ATOM   3839  H   ARG A 264      10.561  18.566  -0.989  1.00  5.22           H  
ATOM   3840  HA  ARG A 264      11.615  18.668   1.769  1.00  8.35           H  
ATOM   3841 1HB  ARG A 264      12.339  16.825   0.277  1.00 12.53           H  
ATOM   3842 2HB  ARG A 264      13.003  18.007  -0.835  1.00 12.53           H  
ATOM   3843 1HG  ARG A 264      14.615  18.754   0.819  1.00 12.53           H  
ATOM   3844 2HG  ARG A 264      13.882  17.670   2.029  1.00 12.53           H  
ATOM   3845 1HD  ARG A 264      14.578  15.811   0.673  1.00 12.53           H  
ATOM   3846 2HD  ARG A 264      15.287  16.944  -0.497  1.00 12.53           H  
ATOM   3847  HE  ARG A 264      16.278  17.467   2.138  1.00 12.53           H  
ATOM   3848 1HH1 ARG A 264      16.334  15.312  -0.562  1.00 12.53           H  
ATOM   3849 2HH1 ARG A 264      17.958  14.717  -0.284  1.00 12.53           H  
ATOM   3850 1HH2 ARG A 264      18.641  16.578   2.489  1.00 12.53           H  
ATOM   3851 2HH2 ARG A 264      19.143  15.360   1.323  1.00 12.53           H  
ATOM   3852  N   GLY A 265      13.297  20.610   1.582  1.00 10.99           N  
ATOM   3853  CA  GLY A 265      14.006  21.884   1.578  1.00 12.89           C  
ATOM   3854  C   GLY A 265      13.112  22.978   2.093  1.00 12.30           C  
ATOM   3855  O   GLY A 265      13.043  24.064   1.517  1.00 13.10           O  
ATOM   3856  H   GLY A 265      13.484  19.979   2.349  1.00 13.19           H  
ATOM   3857 1HA  GLY A 265      14.897  21.808   2.202  1.00 15.47           H  
ATOM   3858 2HA  GLY A 265      14.335  22.119   0.567  1.00 15.47           H  
ATOM   3859  N   VAL A 266      12.396  22.680   3.163  1.00 22.40           N  
ATOM   3860  CA  VAL A 266      11.417  23.631   3.680  1.00 33.95           C  
ATOM   3861  C   VAL A 266      11.922  24.465   4.831  1.00 47.15           C  
ATOM   3862  O   VAL A 266      11.591  25.660   4.927  1.00 75.88           O  
ATOM   3863  CB  VAL A 266      10.133  22.884   4.089  1.00 50.93           C  
ATOM   3864  CG1 VAL A 266       9.153  23.833   4.760  1.00 50.93           C  
ATOM   3865  CG2 VAL A 266       9.507  22.288   2.838  1.00 50.93           C  
ATOM   3866  H   VAL A 266      12.540  21.776   3.622  1.00 26.88           H  
ATOM   3867  HA  VAL A 266      11.154  24.309   2.867  1.00 40.74           H  
ATOM   3868  HB  VAL A 266      10.378  22.095   4.800  1.00 61.11           H  
ATOM   3869 1HG1 VAL A 266       8.251  23.288   5.038  1.00 61.11           H  
ATOM   3870 2HG1 VAL A 266       9.610  24.258   5.653  1.00 61.11           H  
ATOM   3871 3HG1 VAL A 266       8.892  24.635   4.069  1.00 61.11           H  
ATOM   3872 1HG2 VAL A 266       8.598  21.757   3.099  1.00 61.11           H  
ATOM   3873 2HG2 VAL A 266       9.266  23.089   2.138  1.00 61.11           H  
ATOM   3874 3HG2 VAL A 266      10.211  21.599   2.372  1.00 61.11           H  
ATOM   3875  N   GLY A 267      12.658  23.796   5.710  1.00 40.37           N  
ATOM   3876  CA  GLY A 267      13.226  24.342   6.917  1.00 33.33           C  
ATOM   3877  C   GLY A 267      13.623  23.155   7.752  1.00 24.37           C  
ATOM   3878  O   GLY A 267      13.264  22.033   7.391  1.00 70.42           O  
ATOM   3879  H   GLY A 267      12.846  22.822   5.515  1.00 48.44           H  
ATOM   3880 1HA  GLY A 267      14.094  24.959   6.686  1.00 40.00           H  
ATOM   3881 2HA  GLY A 267      12.493  24.955   7.441  1.00 40.00           H  
ATOM   3882  N   GLY A 268      14.326  23.420   8.855  1.00 12.01           N  
ATOM   3883  CA  GLY A 268      14.907  22.419   9.757  1.00 28.39           C  
ATOM   3884  C   GLY A 268      13.971  21.352  10.318  1.00 18.82           C  
ATOM   3885  O   GLY A 268      14.382  20.205  10.486  1.00 23.53           O  
ATOM   3886  H   GLY A 268      14.515  24.391   9.061  1.00 14.41           H  
ATOM   3887 1HA  GLY A 268      15.721  21.920   9.231  1.00 34.07           H  
ATOM   3888 2HA  GLY A 268      15.373  22.942  10.590  1.00 34.07           H  
ATOM   3889  N   GLY A 269      12.730  21.711  10.625  1.00 12.38           N  
ATOM   3890  CA  GLY A 269      11.802  20.731  11.179  1.00  9.09           C  
ATOM   3891  C   GLY A 269      11.205  19.820  10.110  1.00  5.37           C  
ATOM   3892  O   GLY A 269      10.635  18.778  10.431  1.00  4.37           O  
ATOM   3893  H   GLY A 269      12.426  22.663  10.478  1.00 14.86           H  
ATOM   3894 1HA  GLY A 269      12.321  20.126  11.923  1.00 10.91           H  
ATOM   3895 2HA  GLY A 269      11.000  21.252  11.701  1.00 10.91           H  
ATOM   3896  N   GLY A 270      11.331  20.216   8.846  1.00  5.68           N  
ATOM   3897  CA  GLY A 270      10.756  19.469   7.746  1.00  4.60           C  
ATOM   3898  C   GLY A 270       9.309  19.895   7.546  1.00  3.60           C  
ATOM   3899  O   GLY A 270       8.694  20.495   8.431  1.00  3.06           O  
ATOM   3900  H   GLY A 270      11.851  21.052   8.616  1.00  6.82           H  
ATOM   3901 1HA  GLY A 270      11.329  19.654   6.837  1.00  5.52           H  
ATOM   3902 2HA  GLY A 270      10.807  18.402   7.956  1.00  5.52           H  
ATOM   3903  N   LEU A 271       8.759  19.577   6.390  1.00  4.41           N  
ATOM   3904  CA  LEU A 271       7.378  19.918   6.122  1.00  4.76           C  
ATOM   3905  C   LEU A 271       6.501  19.060   7.003  1.00  3.27           C  
ATOM   3906  O   LEU A 271       6.669  17.850   7.030  1.00  2.22           O  
ATOM   3907  CB  LEU A 271       7.041  19.684   4.665  1.00  7.14           C  
ATOM   3908  CG  LEU A 271       5.655  20.151   4.258  1.00  7.14           C  
ATOM   3909  CD1 LEU A 271       5.578  21.663   4.393  1.00  7.14           C  
ATOM   3910  CD2 LEU A 271       5.406  19.739   2.839  1.00  7.14           C  
ATOM   3911  H   LEU A 271       9.301  19.090   5.690  1.00  5.29           H  
ATOM   3912  HA  LEU A 271       7.212  20.966   6.370  1.00  5.71           H  
ATOM   3913 1HB  LEU A 271       7.770  20.192   4.044  1.00  8.57           H  
ATOM   3914 2HB  LEU A 271       7.104  18.616   4.461  1.00  8.57           H  
ATOM   3915  HG  LEU A 271       4.905  19.705   4.912  1.00  8.57           H  
ATOM   3916 1HD1 LEU A 271       4.586  22.004   4.103  1.00  8.57           H  
ATOM   3917 2HD1 LEU A 271       5.769  21.945   5.428  1.00  8.57           H  
ATOM   3918 3HD1 LEU A 271       6.324  22.124   3.747  1.00  8.57           H  
ATOM   3919 1HD2 LEU A 271       4.415  20.078   2.544  1.00  8.57           H  
ATOM   3920 2HD2 LEU A 271       6.155  20.196   2.194  1.00  8.57           H  
ATOM   3921 3HD2 LEU A 271       5.464  18.658   2.748  1.00  8.57           H  
ATOM   3922  N   CYS A 272       5.602  19.680   7.760  1.00  4.03           N  
ATOM   3923  CA  CYS A 272       4.724  18.965   8.699  1.00  3.81           C  
ATOM   3924  C   CYS A 272       5.503  18.341   9.852  1.00  2.71           C  
ATOM   3925  O   CYS A 272       4.981  17.484  10.565  1.00  3.87           O  
ATOM   3926  CB  CYS A 272       3.934  17.830   8.028  1.00  5.71           C  
ATOM   3927  SG  CYS A 272       2.838  18.307   6.689  1.00  5.71           S  
ATOM   3928  H   CYS A 272       5.520  20.684   7.689  1.00  4.84           H  
ATOM   3929  HA  CYS A 272       4.012  19.679   9.109  1.00  4.57           H  
ATOM   3930 1HB  CYS A 272       4.611  17.069   7.649  1.00  6.86           H  
ATOM   3931 2HB  CYS A 272       3.319  17.349   8.788  1.00  6.86           H  
ATOM   3932  HG  CYS A 272       2.293  17.105   6.524  1.00  6.86           H  
ATOM   3933  N   GLY A 273       6.766  18.733  10.026  1.00  2.00           N  
ATOM   3934  CA  GLY A 273       7.576  18.149  11.069  1.00  2.44           C  
ATOM   3935  C   GLY A 273       8.183  16.796  10.672  1.00  2.48           C  
ATOM   3936  O   GLY A 273       8.666  16.069  11.536  1.00  3.31           O  
ATOM   3937  H   GLY A 273       7.187  19.442   9.440  1.00  2.40           H  
ATOM   3938 1HA  GLY A 273       8.372  18.844  11.333  1.00  2.93           H  
ATOM   3939 2HA  GLY A 273       6.967  18.025  11.962  1.00  2.93           H  
ATOM   3940  N   ILE A 274       8.181  16.437   9.380  1.00  2.15           N  
ATOM   3941  CA  ILE A 274       8.723  15.122   9.005  1.00  2.99           C  
ATOM   3942  C   ILE A 274      10.226  14.915   9.246  1.00  2.11           C  
ATOM   3943  O   ILE A 274      10.697  13.782   9.165  1.00  2.10           O  
ATOM   3944  CB  ILE A 274       8.432  14.792   7.531  1.00  4.49           C  
ATOM   3945  CG1 ILE A 274       9.121  15.809   6.615  1.00  4.49           C  
ATOM   3946  CG2 ILE A 274       6.936  14.690   7.285  1.00  4.49           C  
ATOM   3947  CD1 ILE A 274       9.024  15.463   5.149  1.00  4.49           C  
ATOM   3948  H   ILE A 274       7.781  17.035   8.666  1.00  2.58           H  
ATOM   3949  HA  ILE A 274       8.201  14.379   9.603  1.00  3.59           H  
ATOM   3950  HB  ILE A 274       8.880  13.826   7.297  1.00  5.38           H  
ATOM   3951 1HG1 ILE A 274       8.687  16.789   6.773  1.00  5.38           H  
ATOM   3952 2HG1 ILE A 274      10.177  15.862   6.879  1.00  5.38           H  
ATOM   3953 1HG2 ILE A 274       6.756  14.427   6.243  1.00  5.38           H  
ATOM   3954 2HG2 ILE A 274       6.519  13.918   7.930  1.00  5.38           H  
ATOM   3955 3HG2 ILE A 274       6.455  15.635   7.508  1.00  5.38           H  
ATOM   3956 1HD1 ILE A 274       9.540  16.222   4.561  1.00  5.38           H  
ATOM   3957 2HD1 ILE A 274       9.487  14.491   4.974  1.00  5.38           H  
ATOM   3958 3HD1 ILE A 274       7.977  15.426   4.854  1.00  5.38           H  
ATOM   3959  N   ALA A 275      10.989  15.966   9.551  1.00  2.15           N  
ATOM   3960  CA  ALA A 275      12.397  15.758   9.875  1.00  2.41           C  
ATOM   3961  C   ALA A 275      12.611  15.747  11.396  1.00  2.15           C  
ATOM   3962  O   ALA A 275      13.740  15.602  11.862  1.00  2.96           O  
ATOM   3963  CB  ALA A 275      13.269  16.824   9.225  1.00  3.62           C  
ATOM   3964  H   ALA A 275      10.613  16.905   9.596  1.00  2.58           H  
ATOM   3965  HA  ALA A 275      12.694  14.783   9.488  1.00  2.89           H  
ATOM   3966 1HB  ALA A 275      14.315  16.629   9.458  1.00  4.34           H  
ATOM   3967 2HB  ALA A 275      13.128  16.800   8.144  1.00  4.34           H  
ATOM   3968 3HB  ALA A 275      12.994  17.804   9.603  1.00  4.34           H  
ATOM   3969  N   MET A 276      11.532  15.916  12.168  1.00  1.69           N  
ATOM   3970  CA  MET A 276      11.616  15.965  13.626  1.00  1.79           C  
ATOM   3971  C   MET A 276      11.860  14.603  14.270  1.00  1.97           C  
ATOM   3972  O   MET A 276      12.627  14.496  15.227  1.00  5.45           O  
ATOM   3973  CB  MET A 276      10.341  16.579  14.187  1.00  2.69           C  
ATOM   3974  CG  MET A 276      10.153  18.054  13.873  1.00  2.69           C  
ATOM   3975  SD  MET A 276       8.536  18.672  14.379  1.00  2.69           S  
ATOM   3976  CE  MET A 276       8.667  18.639  16.161  1.00  2.69           C  
ATOM   3977  H   MET A 276      10.617  16.016  11.754  1.00  2.03           H  
ATOM   3978  HA  MET A 276      12.456  16.606  13.894  1.00  2.15           H  
ATOM   3979 1HB  MET A 276       9.481  16.042  13.796  1.00  3.22           H  
ATOM   3980 2HB  MET A 276      10.331  16.466  15.272  1.00  3.22           H  
ATOM   3981 1HG  MET A 276      10.920  18.635  14.383  1.00  3.22           H  
ATOM   3982 2HG  MET A 276      10.262  18.213  12.802  1.00  3.22           H  
ATOM   3983 1HE  MET A 276       7.735  18.994  16.601  1.00  3.22           H  
ATOM   3984 2HE  MET A 276       8.859  17.617  16.493  1.00  3.22           H  
ATOM   3985 3HE  MET A 276       9.487  19.283  16.478  1.00  3.22           H  
ATOM   3986  N   GLN A 277      11.203  13.565  13.760  1.00  1.45           N  
ATOM   3987  CA  GLN A 277      11.377  12.233  14.324  1.00  2.39           C  
ATOM   3988  C   GLN A 277      11.366  11.163  13.249  1.00  1.82           C  
ATOM   3989  O   GLN A 277      10.402  11.019  12.494  1.00  1.55           O  
ATOM   3990  CB  GLN A 277      10.291  11.944  15.358  1.00  3.58           C  
ATOM   3991  CG  GLN A 277      10.440  10.601  16.051  1.00  3.58           C  
ATOM   3992  CD  GLN A 277       9.391  10.383  17.124  1.00  3.58           C  
ATOM   3993  OE1 GLN A 277       8.362  11.064  17.155  1.00  3.58           O  
ATOM   3994  NE2 GLN A 277       9.646   9.431  18.015  1.00  3.58           N  
ATOM   3995  H   GLN A 277      10.579  13.698  12.976  1.00  1.74           H  
ATOM   3996  HA  GLN A 277      12.346  12.194  14.821  1.00  2.87           H  
ATOM   3997 1HB  GLN A 277      10.304  12.720  16.124  1.00  4.30           H  
ATOM   3998 2HB  GLN A 277       9.316  11.972  14.880  1.00  4.30           H  
ATOM   3999 1HG  GLN A 277      10.342   9.808  15.310  1.00  4.30           H  
ATOM   4000 2HG  GLN A 277      11.423  10.553  16.520  1.00  4.30           H  
ATOM   4001 1HE2 GLN A 277       8.992   9.243  18.748  1.00  4.30           H  
ATOM   4002 2HE2 GLN A 277      10.493   8.900  17.955  1.00  4.30           H  
ATOM   4003  N   ALA A 278      12.443  10.387  13.206  1.00  2.12           N  
ATOM   4004  CA  ALA A 278      12.569   9.327  12.225  1.00  2.37           C  
ATOM   4005  C   ALA A 278      13.468   8.210  12.743  1.00  2.62           C  
ATOM   4006  O   ALA A 278      14.411   8.476  13.487  1.00  5.76           O  
ATOM   4007  CB  ALA A 278      13.117   9.895  10.926  1.00  3.56           C  
ATOM   4008  H   ALA A 278      13.197  10.547  13.859  1.00  2.54           H  
ATOM   4009  HA  ALA A 278      11.582   8.919  12.053  1.00  2.84           H  
ATOM   4010 1HB  ALA A 278      13.187   9.106  10.182  1.00  4.27           H  
ATOM   4011 2HB  ALA A 278      12.449  10.677  10.565  1.00  4.27           H  
ATOM   4012 3HB  ALA A 278      14.102  10.320  11.100  1.00  4.27           H  
ATOM   4013  N   SER A 279      13.170   6.970  12.353  1.00  1.37           N  
ATOM   4014  CA  SER A 279      13.963   5.813  12.776  1.00  1.31           C  
ATOM   4015  C   SER A 279      13.717   4.593  11.893  1.00  1.28           C  
ATOM   4016  O   SER A 279      12.709   4.517  11.194  1.00  1.47           O  
ATOM   4017  CB  SER A 279      13.639   5.476  14.213  1.00  1.97           C  
ATOM   4018  OG  SER A 279      12.317   5.033  14.326  1.00  1.97           O  
ATOM   4019  H   SER A 279      12.361   6.833  11.760  1.00  1.64           H  
ATOM   4020  HA  SER A 279      15.017   6.075  12.713  1.00  1.57           H  
ATOM   4021 1HB  SER A 279      14.318   4.706  14.576  1.00  2.36           H  
ATOM   4022 2HB  SER A 279      13.782   6.358  14.837  1.00  2.36           H  
ATOM   4023  HG  SER A 279      12.132   4.989  15.270  1.00  2.36           H  
ATOM   4024  N   TYR A 280      14.615   3.618  11.945  1.00  1.19           N  
ATOM   4025  CA  TYR A 280      14.422   2.425  11.131  1.00  1.19           C  
ATOM   4026  C   TYR A 280      14.993   1.166  11.796  1.00  1.06           C  
ATOM   4027  O   TYR A 280      15.889   1.254  12.633  1.00  1.14           O  
ATOM   4028  CB  TYR A 280      15.075   2.636   9.761  1.00  1.78           C  
ATOM   4029  CG  TYR A 280      16.570   2.820   9.827  1.00  1.78           C  
ATOM   4030  CD1 TYR A 280      17.406   1.715   9.825  1.00  1.78           C  
ATOM   4031  CD2 TYR A 280      17.105   4.094   9.857  1.00  1.78           C  
ATOM   4032  CE1 TYR A 280      18.776   1.884   9.856  1.00  1.78           C  
ATOM   4033  CE2 TYR A 280      18.474   4.269   9.886  1.00  1.78           C  
ATOM   4034  CZ  TYR A 280      19.309   3.169   9.881  1.00  1.78           C  
ATOM   4035  OH  TYR A 280      20.675   3.339   9.903  1.00  1.78           O  
ATOM   4036  H   TYR A 280      15.435   3.719  12.532  1.00  1.43           H  
ATOM   4037  HA  TYR A 280      13.353   2.291  10.995  1.00  1.43           H  
ATOM   4038 1HB  TYR A 280      14.870   1.798   9.098  1.00  2.14           H  
ATOM   4039 2HB  TYR A 280      14.647   3.524   9.297  1.00  2.14           H  
ATOM   4040  HD1 TYR A 280      16.982   0.713   9.794  1.00  2.14           H  
ATOM   4041  HD2 TYR A 280      16.441   4.956   9.850  1.00  2.14           H  
ATOM   4042  HE1 TYR A 280      19.434   1.016   9.851  1.00  2.14           H  
ATOM   4043  HE2 TYR A 280      18.896   5.274   9.905  1.00  2.14           H  
ATOM   4044  HH  TYR A 280      21.103   2.479   9.905  1.00  2.14           H  
ATOM   4045  N   PRO A 281      14.478  -0.013  11.430  1.00  1.02           N  
ATOM   4046  CA  PRO A 281      14.842  -1.342  11.893  1.00  1.06           C  
ATOM   4047  C   PRO A 281      16.067  -1.901  11.179  1.00  1.36           C  
ATOM   4048  O   PRO A 281      16.302  -1.613  10.006  1.00  1.93           O  
ATOM   4049  CB  PRO A 281      13.585  -2.150  11.596  1.00  1.59           C  
ATOM   4050  CG  PRO A 281      12.990  -1.516  10.400  1.00  1.59           C  
ATOM   4051  CD  PRO A 281      13.326  -0.062  10.509  1.00  1.59           C  
ATOM   4052  HA  PRO A 281      15.022  -1.302  12.978  1.00  1.27           H  
ATOM   4053 1HB  PRO A 281      13.854  -3.198  11.419  1.00  1.91           H  
ATOM   4054 2HB  PRO A 281      12.915  -2.132  12.465  1.00  1.91           H  
ATOM   4055 1HG  PRO A 281      13.374  -1.965   9.485  1.00  1.91           H  
ATOM   4056 2HG  PRO A 281      11.905  -1.689  10.399  1.00  1.91           H  
ATOM   4057 1HD  PRO A 281      13.608   0.305   9.516  1.00  1.91           H  
ATOM   4058 2HD  PRO A 281      12.479   0.493  10.914  1.00  1.91           H  
ATOM   4059  N   ILE A 282      16.827  -2.720  11.894  1.00  1.61           N  
ATOM   4060  CA  ILE A 282      18.029  -3.359  11.372  1.00  3.08           C  
ATOM   4061  C   ILE A 282      17.976  -4.873  11.558  1.00  1.47           C  
ATOM   4062  O   ILE A 282      17.716  -5.348  12.661  1.00  2.02           O  
ATOM   4063  CB  ILE A 282      19.281  -2.814  12.090  1.00  4.62           C  
ATOM   4064  CG1 ILE A 282      19.406  -1.304  11.873  1.00  4.62           C  
ATOM   4065  CG2 ILE A 282      20.528  -3.538  11.610  1.00  4.62           C  
ATOM   4066  CD1 ILE A 282      20.475  -0.665  12.724  1.00  4.62           C  
ATOM   4067  H   ILE A 282      16.581  -2.892  12.858  1.00  1.93           H  
ATOM   4068  HA  ILE A 282      18.107  -3.144  10.307  1.00  3.70           H  
ATOM   4069  HB  ILE A 282      19.174  -2.974  13.161  1.00  5.54           H  
ATOM   4070 1HG1 ILE A 282      19.639  -1.115  10.826  1.00  5.54           H  
ATOM   4071 2HG1 ILE A 282      18.459  -0.822  12.108  1.00  5.54           H  
ATOM   4072 1HG2 ILE A 282      21.399  -3.152  12.139  1.00  5.54           H  
ATOM   4073 2HG2 ILE A 282      20.431  -4.605  11.805  1.00  5.54           H  
ATOM   4074 3HG2 ILE A 282      20.654  -3.375  10.539  1.00  5.54           H  
ATOM   4075 1HD1 ILE A 282      20.512   0.402  12.513  1.00  5.54           H  
ATOM   4076 2HD1 ILE A 282      20.245  -0.821  13.779  1.00  5.54           H  
ATOM   4077 3HD1 ILE A 282      21.440  -1.112  12.492  1.00  5.54           H  
ATOM   4078  N   ALA A 283      18.245  -5.633  10.499  1.00  1.62           N  
ATOM   4079  CA  ALA A 283      18.275  -7.092  10.616  1.00  2.71           C  
ATOM   4080  C   ALA A 283      19.570  -7.650  10.044  1.00  7.89           C  
ATOM   4081  O   ALA A 283      19.772  -7.646   8.830  1.00 19.47           O  
ATOM   4082  OXT ALA A 283      20.391  -8.173  10.801  1.00  0.00           O  
ATOM   4083  CB  ALA A 283      17.086  -7.720   9.916  1.00  4.06           C  
ATOM   4084  H   ALA A 283      18.442  -5.199   9.608  1.00  1.94           H  
ATOM   4085  HA  ALA A 283      18.235  -7.351  11.672  1.00  3.25           H  
ATOM   4086 1HB  ALA A 283      17.121  -8.803  10.042  1.00  4.88           H  
ATOM   4087 2HB  ALA A 283      16.163  -7.336  10.347  1.00  4.88           H  
ATOM   4088 3HB  ALA A 283      17.122  -7.480   8.857  1.00  4.88           H  
TER    4089
END
