# Supplementary material for: Sequence comparison, molecular modeling, and network analysis predict structural diversity in cysteine proteases from the Cape sundew, Drosera capensis
Source: Comput Struct Biotechnol J. 2016 Jun 14;14:271–82. doi: 10.1016/j.csbj.2016.05.003 (PMC4949590; doi:10.1016/j.csbj.2016.05.003)
Supplement: Supplementary file 3 [file mmc3.zip › Rosetta_full/DCAP_4959_full_m1.pdb]

PFRMAT TS
TARGET DCAP_4959
AUTHOR BAKER-ROSETTASERVER
METHOD    ROSETTA provides both ab initio and
METHOD    comparative models of protein domains.
METHOD    Comparative models are built from structures
METHOD    detected and aligned by HHSEARCH, SPARKS, and
METHOD    Raptor. Loop regions are assembled from fragments and 
METHOD    optimized to fit the aligned template structures.
METHOD    De novo models are built using the Rosetta de
METHOD    novo protocol.  The procedure is fully automated.
MODEL     1
PARENT 4qrgA_201
REMARK PARENT    4qrgA_201
REMARK PARSRC    alignment
REMARK SCORE     0.90
ATOM      1  N   ILE A   1     -30.434  11.742  23.240  1.00999.99           N  
ATOM      2  CA  ILE A   1     -30.002  10.802  22.206  1.00999.99           C  
ATOM      3  C   ILE A   1     -30.936  10.845  21.003  1.00999.99           C  
ATOM      4  O   ILE A   1     -32.126  11.129  21.144  1.00999.99           O  
ATOM      5  CB  ILE A   1     -29.951   9.366  22.777  1.00999.99           C  
ATOM      6  CG1 ILE A   1     -29.230   8.425  21.812  1.00999.99           C  
ATOM      7  CG2 ILE A   1     -31.359   8.867  23.039  1.00999.99           C  
ATOM      8  CD1 ILE A   1     -28.852   7.092  22.418  1.00999.99           C  
ATOM      9 1H   ILE A   1     -30.676  11.237  24.080  1.00999.99           H  
ATOM     10 2H   ILE A   1     -29.686  12.391  23.440  1.00999.99           H  
ATOM     11 3H   ILE A   1     -31.242  12.254  22.911  1.00999.99           H  
ATOM     12  HA  ILE A   1     -29.003  11.083  21.879  1.00999.99           H  
ATOM     13  HB  ILE A   1     -29.391   9.366  23.710  1.00999.99           H  
ATOM     14 1HG1 ILE A   1     -29.878   8.233  20.962  1.00999.99           H  
ATOM     15 2HG1 ILE A   1     -28.321   8.910  21.457  1.00999.99           H  
ATOM     16 1HG2 ILE A   1     -31.315   7.859  23.451  1.00999.99           H  
ATOM     17 2HG2 ILE A   1     -31.852   9.529  23.750  1.00999.99           H  
ATOM     18 3HG2 ILE A   1     -31.919   8.855  22.104  1.00999.99           H  
ATOM     19 1HD1 ILE A   1     -28.349   6.479  21.670  1.00999.99           H  
ATOM     20 2HD1 ILE A   1     -28.182   7.255  23.264  1.00999.99           H  
ATOM     21 3HD1 ILE A   1     -29.750   6.581  22.760  1.00999.99           H  
ATOM     22  N   ASN A   2     -30.398  10.552  19.821  1.00999.99           N  
ATOM     23  CA  ASN A   2     -31.207  10.539  18.609  1.00999.99           C  
ATOM     24  C   ASN A   2     -31.683   9.133  18.303  1.00999.99           C  
ATOM     25  O   ASN A   2     -31.035   8.162  18.680  1.00999.99           O  
ATOM     26  CB  ASN A   2     -30.437  11.113  17.436  1.00999.99           C  
ATOM     27  CG  ASN A   2     -30.167  12.581  17.599  1.00999.99           C  
ATOM     28  OD1 ASN A   2     -30.989  13.313  18.162  1.00999.99           O  
ATOM     29  ND2 ASN A   2     -29.038  13.030  17.115  1.00999.99           N  
ATOM     30  H   ASN A   2     -29.413  10.335  19.760  1.00999.99           H  
ATOM     31  HA  ASN A   2     -32.092  11.153  18.775  1.00999.99           H  
ATOM     32 1HB  ASN A   2     -29.486  10.589  17.326  1.00999.99           H  
ATOM     33 2HB  ASN A   2     -31.003  10.960  16.515  1.00999.99           H  
ATOM     34 1HD2 ASN A   2     -28.811  14.001  17.195  1.00999.99           H  
ATOM     35 2HD2 ASN A   2     -28.404  12.404  16.664  1.00999.99           H  
ATOM     36  N   ASN A   3     -32.793   9.032  17.582  1.00999.99           N  
ATOM     37  CA  ASN A   3     -33.367   7.737  17.233  1.00999.99           C  
ATOM     38  C   ASN A   3     -32.399   6.880  16.425  1.00999.99           C  
ATOM     39  O   ASN A   3     -32.378   5.659  16.584  1.00999.99           O  
ATOM     40  CB  ASN A   3     -34.662   7.924  16.479  1.00999.99           C  
ATOM     41  CG  ASN A   3     -35.784   8.373  17.372  1.00999.99           C  
ATOM     42  OD1 ASN A   3     -35.734   8.203  18.597  1.00999.99           O  
ATOM     43  ND2 ASN A   3     -36.801   8.947  16.783  1.00999.99           N  
ATOM     44  H   ASN A   3     -33.269   9.874  17.291  1.00999.99           H  
ATOM     45  HA  ASN A   3     -33.581   7.196  18.154  1.00999.99           H  
ATOM     46 1HB  ASN A   3     -34.520   8.664  15.690  1.00999.99           H  
ATOM     47 2HB  ASN A   3     -34.945   6.986  16.002  1.00999.99           H  
ATOM     48 1HD2 ASN A   3     -37.580   9.267  17.325  1.00999.99           H  
ATOM     49 2HD2 ASN A   3     -36.800   9.066  15.790  1.00999.99           H  
ATOM     50  N   SER A   4     -31.596   7.517  15.570  1.00999.99           N  
ATOM     51  CA  SER A   4     -30.603   6.807  14.772  1.00999.99           C  
ATOM     52  C   SER A   4     -29.447   6.286  15.628  1.00999.99           C  
ATOM     53  O   SER A   4     -28.758   5.343  15.234  1.00999.99           O  
ATOM     54  CB  SER A   4     -30.064   7.715  13.685  1.00999.99           C  
ATOM     55  OG  SER A   4     -29.305   8.761  14.227  1.00999.99           O  
ATOM     56  H   SER A   4     -31.675   8.518  15.468  1.00999.99           H  
ATOM     57  HA  SER A   4     -31.090   5.952  14.301  1.00999.99           H  
ATOM     58 1HB  SER A   4     -29.449   7.134  12.999  1.00999.99           H  
ATOM     59 2HB  SER A   4     -30.894   8.124  13.111  1.00999.99           H  
ATOM     60  HG  SER A   4     -28.984   9.269  13.478  1.00999.99           H  
ATOM     61  N   HIS A   5     -29.245   6.892  16.800  1.00999.99           N  
ATOM     62  CA  HIS A   5     -28.198   6.476  17.713  1.00999.99           C  
ATOM     63  C   HIS A   5     -28.697   5.279  18.475  1.00999.99           C  
ATOM     64  O   HIS A   5     -27.949   4.332  18.720  1.00999.99           O  
ATOM     65  CB  HIS A   5     -27.851   7.586  18.701  1.00999.99           C  
ATOM     66  CG  HIS A   5     -27.211   8.786  18.097  1.00999.99           C  
ATOM     67  ND1 HIS A   5     -27.097   9.981  18.778  1.00999.99           N  
ATOM     68  CD2 HIS A   5     -26.651   8.986  16.883  1.00999.99           C  
ATOM     69  CE1 HIS A   5     -26.482  10.861  18.009  1.00999.99           C  
ATOM     70  NE2 HIS A   5     -26.202  10.283  16.854  1.00999.99           N  
ATOM     71  H   HIS A   5     -29.840   7.649  17.091  1.00999.99           H  
ATOM     72  HA  HIS A   5     -27.301   6.190  17.164  1.00999.99           H  
ATOM     73 1HB  HIS A   5     -28.757   7.910  19.201  1.00999.99           H  
ATOM     74 2HB  HIS A   5     -27.181   7.193  19.466  1.00999.99           H  
ATOM     75  HD2 HIS A   5     -26.567   8.255  16.079  1.00999.99           H  
ATOM     76  HE1 HIS A   5     -26.246  11.890  18.280  1.00999.99           H  
ATOM     77  HE2 HIS A   5     -25.731  10.718  16.073  1.00999.99           H  
ATOM     78  N   ILE A   6     -29.985   5.321  18.810  1.00999.99           N  
ATOM     79  CA  ILE A   6     -30.652   4.233  19.498  1.00999.99           C  
ATOM     80  C   ILE A   6     -30.656   3.007  18.611  1.00999.99           C  
ATOM     81  O   ILE A   6     -30.331   1.908  19.064  1.00999.99           O  
ATOM     82  CB  ILE A   6     -32.095   4.613  19.859  1.00999.99           C  
ATOM     83  CG1 ILE A   6     -32.102   5.717  20.919  1.00999.99           C  
ATOM     84  CG2 ILE A   6     -32.841   3.383  20.348  1.00999.99           C  
ATOM     85  CD1 ILE A   6     -33.463   6.344  21.125  1.00999.99           C  
ATOM     86  H   ILE A   6     -30.518   6.157  18.597  1.00999.99           H  
ATOM     87  HA  ILE A   6     -30.105   4.001  20.410  1.00999.99           H  
ATOM     88  HB  ILE A   6     -32.598   5.009  18.980  1.00999.99           H  
ATOM     89 1HG1 ILE A   6     -31.766   5.303  21.868  1.00999.99           H  
ATOM     90 2HG1 ILE A   6     -31.406   6.500  20.621  1.00999.99           H  
ATOM     91 1HG2 ILE A   6     -33.869   3.652  20.592  1.00999.99           H  
ATOM     92 2HG2 ILE A   6     -32.840   2.625  19.566  1.00999.99           H  
ATOM     93 3HG2 ILE A   6     -32.349   2.989  21.237  1.00999.99           H  
ATOM     94 1HD1 ILE A   6     -33.397   7.118  21.888  1.00999.99           H  
ATOM     95 2HD1 ILE A   6     -33.810   6.786  20.193  1.00999.99           H  
ATOM     96 3HD1 ILE A   6     -34.170   5.581  21.447  1.00999.99           H  
ATOM     97  N   SER A   7     -31.021   3.210  17.345  1.00999.99           N  
ATOM     98  CA  SER A   7     -31.037   2.156  16.350  1.00999.99           C  
ATOM     99  C   SER A   7     -29.652   1.566  16.155  1.00999.99           C  
ATOM    100  O   SER A   7     -29.501   0.347  16.149  1.00999.99           O  
ATOM    101  CB  SER A   7     -31.562   2.688  15.033  1.00999.99           C  
ATOM    102  OG  SER A   7     -31.576   1.684  14.055  1.00999.99           O  
ATOM    103  H   SER A   7     -31.307   4.136  17.056  1.00999.99           H  
ATOM    104  HA  SER A   7     -31.701   1.362  16.699  1.00999.99           H  
ATOM    105 1HB  SER A   7     -32.570   3.077  15.175  1.00999.99           H  
ATOM    106 2HB  SER A   7     -30.938   3.516  14.699  1.00999.99           H  
ATOM    107  HG  SER A   7     -31.931   2.094  13.262  1.00999.99           H  
ATOM    108  N   SER A   8     -28.643   2.436  16.007  1.00999.99           N  
ATOM    109  CA  SER A   8     -27.264   1.996  15.829  1.00999.99           C  
ATOM    110  C   SER A   8     -26.786   1.171  17.013  1.00999.99           C  
ATOM    111  O   SER A   8     -26.124   0.147  16.830  1.00999.99           O  
ATOM    112  CB  SER A   8     -26.353   3.196  15.656  1.00999.99           C  
ATOM    113  OG  SER A   8     -26.645   3.889  14.472  1.00999.99           O  
ATOM    114  H   SER A   8     -28.826   3.431  15.993  1.00999.99           H  
ATOM    115  HA  SER A   8     -27.209   1.378  14.934  1.00999.99           H  
ATOM    116 1HB  SER A   8     -26.458   3.864  16.510  1.00999.99           H  
ATOM    117 2HB  SER A   8     -25.318   2.857  15.632  1.00999.99           H  
ATOM    118  HG  SER A   8     -27.497   4.315  14.622  1.00999.99           H  
ATOM    119  N   LEU A   9     -27.133   1.610  18.220  1.00999.99           N  
ATOM    120  CA  LEU A   9     -26.778   0.896  19.429  1.00999.99           C  
ATOM    121  C   LEU A   9     -27.403  -0.479  19.461  1.00999.99           C  
ATOM    122  O   LEU A   9     -26.702  -1.466  19.673  1.00999.99           O  
ATOM    123  CB  LEU A   9     -27.217   1.681  20.664  1.00999.99           C  
ATOM    124  CG  LEU A   9     -26.973   0.977  22.003  1.00999.99           C  
ATOM    125  CD1 LEU A   9     -25.484   0.717  22.178  1.00999.99           C  
ATOM    126  CD2 LEU A   9     -27.516   1.842  23.129  1.00999.99           C  
ATOM    127  H   LEU A   9     -27.650   2.476  18.311  1.00999.99           H  
ATOM    128  HA  LEU A   9     -25.694   0.780  19.453  1.00999.99           H  
ATOM    129 1HB  LEU A   9     -26.685   2.631  20.682  1.00999.99           H  
ATOM    130 2HB  LEU A   9     -28.284   1.887  20.583  1.00999.99           H  
ATOM    131  HG  LEU A   9     -27.486   0.017  22.006  1.00999.99           H  
ATOM    132 1HD1 LEU A   9     -25.315   0.208  23.126  1.00999.99           H  
ATOM    133 2HD1 LEU A   9     -25.123   0.093  21.361  1.00999.99           H  
ATOM    134 3HD1 LEU A   9     -24.946   1.666  22.174  1.00999.99           H  
ATOM    135 1HD2 LEU A   9     -27.351   1.340  24.082  1.00999.99           H  
ATOM    136 2HD2 LEU A   9     -27.000   2.803  23.130  1.00999.99           H  
ATOM    137 3HD2 LEU A   9     -28.583   2.003  22.982  1.00999.99           H  
ATOM    138  N   ALA A  10     -28.719  -0.538  19.246  1.00999.99           N  
ATOM    139  CA  ALA A  10     -29.456  -1.792  19.258  1.00999.99           C  
ATOM    140  C   ALA A  10     -28.911  -2.753  18.220  1.00999.99           C  
ATOM    141  O   ALA A  10     -28.764  -3.939  18.494  1.00999.99           O  
ATOM    142  CB  ALA A  10     -30.930  -1.535  19.010  1.00999.99           C  
ATOM    143  H   ALA A  10     -29.234   0.317  19.078  1.00999.99           H  
ATOM    144  HA  ALA A  10     -29.332  -2.250  20.241  1.00999.99           H  
ATOM    145 1HB  ALA A  10     -31.477  -2.478  19.045  1.00999.99           H  
ATOM    146 2HB  ALA A  10     -31.315  -0.862  19.776  1.00999.99           H  
ATOM    147 3HB  ALA A  10     -31.058  -1.078  18.030  1.00999.99           H  
ATOM    148  N   PHE A  11     -28.588  -2.222  17.043  1.00999.99           N  
ATOM    149  CA  PHE A  11     -28.005  -2.986  15.954  1.00999.99           C  
ATOM    150  C   PHE A  11     -26.726  -3.665  16.408  1.00999.99           C  
ATOM    151  O   PHE A  11     -26.583  -4.879  16.257  1.00999.99           O  
ATOM    152  CB  PHE A  11     -27.753  -2.031  14.782  1.00999.99           C  
ATOM    153  CG  PHE A  11     -27.022  -2.577  13.592  1.00999.99           C  
ATOM    154  CD1 PHE A  11     -27.633  -3.461  12.715  1.00999.99           C  
ATOM    155  CD2 PHE A  11     -25.725  -2.163  13.324  1.00999.99           C  
ATOM    156  CE1 PHE A  11     -26.960  -3.925  11.599  1.00999.99           C  
ATOM    157  CE2 PHE A  11     -25.053  -2.620  12.208  1.00999.99           C  
ATOM    158  CZ  PHE A  11     -25.672  -3.503  11.344  1.00999.99           C  
ATOM    159  H   PHE A  11     -28.763  -1.241  16.880  1.00999.99           H  
ATOM    160  HA  PHE A  11     -28.715  -3.751  15.643  1.00999.99           H  
ATOM    161 1HB  PHE A  11     -28.714  -1.656  14.432  1.00999.99           H  
ATOM    162 2HB  PHE A  11     -27.197  -1.169  15.139  1.00999.99           H  
ATOM    163  HD1 PHE A  11     -28.655  -3.785  12.911  1.00999.99           H  
ATOM    164  HD2 PHE A  11     -25.241  -1.460  14.003  1.00999.99           H  
ATOM    165  HE1 PHE A  11     -27.451  -4.618  10.917  1.00999.99           H  
ATOM    166  HE2 PHE A  11     -24.036  -2.283  12.007  1.00999.99           H  
ATOM    167  HZ  PHE A  11     -25.144  -3.865  10.462  1.00999.99           H  
ATOM    168  N   LEU A  12     -25.816  -2.887  16.983  1.00999.99           N  
ATOM    169  CA  LEU A  12     -24.547  -3.412  17.458  1.00999.99           C  
ATOM    170  C   LEU A  12     -24.720  -4.392  18.621  1.00999.99           C  
ATOM    171  O   LEU A  12     -23.984  -5.377  18.715  1.00999.99           O  
ATOM    172  CB  LEU A  12     -23.657  -2.244  17.873  1.00999.99           C  
ATOM    173  CG  LEU A  12     -23.189  -1.353  16.712  1.00999.99           C  
ATOM    174  CD1 LEU A  12     -22.459  -0.139  17.267  1.00999.99           C  
ATOM    175  CD2 LEU A  12     -22.291  -2.162  15.789  1.00999.99           C  
ATOM    176  H   LEU A  12     -25.995  -1.893  17.072  1.00999.99           H  
ATOM    177  HA  LEU A  12     -24.069  -3.940  16.641  1.00999.99           H  
ATOM    178 1HB  LEU A  12     -24.203  -1.617  18.575  1.00999.99           H  
ATOM    179 2HB  LEU A  12     -22.769  -2.635  18.371  1.00999.99           H  
ATOM    180  HG  LEU A  12     -24.052  -0.999  16.152  1.00999.99           H  
ATOM    181 1HD1 LEU A  12     -22.134   0.496  16.443  1.00999.99           H  
ATOM    182 2HD1 LEU A  12     -23.128   0.422  17.916  1.00999.99           H  
ATOM    183 3HD1 LEU A  12     -21.589  -0.467  17.836  1.00999.99           H  
ATOM    184 1HD2 LEU A  12     -21.961  -1.535  14.960  1.00999.99           H  
ATOM    185 2HD2 LEU A  12     -21.422  -2.516  16.344  1.00999.99           H  
ATOM    186 3HD2 LEU A  12     -22.845  -3.013  15.401  1.00999.99           H  
ATOM    187  N   LEU A  13     -25.699  -4.136  19.495  1.00999.99           N  
ATOM    188  CA  LEU A  13     -25.984  -5.042  20.603  1.00999.99           C  
ATOM    189  C   LEU A  13     -26.494  -6.391  20.109  1.00999.99           C  
ATOM    190  O   LEU A  13     -26.090  -7.436  20.633  1.00999.99           O  
ATOM    191  CB  LEU A  13     -27.019  -4.410  21.546  1.00999.99           C  
ATOM    192  CG  LEU A  13     -26.535  -3.202  22.362  1.00999.99           C  
ATOM    193  CD1 LEU A  13     -27.721  -2.580  23.084  1.00999.99           C  
ATOM    194  CD2 LEU A  13     -25.467  -3.651  23.347  1.00999.99           C  
ATOM    195  H   LEU A  13     -26.254  -3.296  19.396  1.00999.99           H  
ATOM    196  HA  LEU A  13     -25.061  -5.205  21.157  1.00999.99           H  
ATOM    197 1HB  LEU A  13     -27.871  -4.084  20.953  1.00999.99           H  
ATOM    198 2HB  LEU A  13     -27.360  -5.170  22.248  1.00999.99           H  
ATOM    199  HG  LEU A  13     -26.110  -2.455  21.697  1.00999.99           H  
ATOM    200 1HD1 LEU A  13     -27.385  -1.715  23.657  1.00999.99           H  
ATOM    201 2HD1 LEU A  13     -28.466  -2.262  22.354  1.00999.99           H  
ATOM    202 3HD1 LEU A  13     -28.164  -3.312  23.759  1.00999.99           H  
ATOM    203 1HD2 LEU A  13     -25.118  -2.793  23.923  1.00999.99           H  
ATOM    204 2HD2 LEU A  13     -25.885  -4.396  24.024  1.00999.99           H  
ATOM    205 3HD2 LEU A  13     -24.629  -4.085  22.802  1.00999.99           H  
ATOM    206  N   LEU A  14     -27.349  -6.370  19.083  1.00999.99           N  
ATOM    207  CA  LEU A  14     -27.869  -7.595  18.491  1.00999.99           C  
ATOM    208  C   LEU A  14     -26.751  -8.371  17.828  1.00999.99           C  
ATOM    209  O   LEU A  14     -26.705  -9.597  17.921  1.00999.99           O  
ATOM    210  CB  LEU A  14     -28.967  -7.273  17.475  1.00999.99           C  
ATOM    211  CG  LEU A  14     -30.279  -6.746  18.071  1.00999.99           C  
ATOM    212  CD1 LEU A  14     -31.193  -6.278  16.947  1.00999.99           C  
ATOM    213  CD2 LEU A  14     -30.935  -7.854  18.882  1.00999.99           C  
ATOM    214  H   LEU A  14     -27.661  -5.483  18.712  1.00999.99           H  
ATOM    215  HA  LEU A  14     -28.295  -8.209  19.284  1.00999.99           H  
ATOM    216 1HB  LEU A  14     -28.594  -6.522  16.782  1.00999.99           H  
ATOM    217 2HB  LEU A  14     -29.199  -8.177  16.911  1.00999.99           H  
ATOM    218  HG  LEU A  14     -30.076  -5.900  18.723  1.00999.99           H  
ATOM    219 1HD1 LEU A  14     -32.125  -5.900  17.368  1.00999.99           H  
ATOM    220 2HD1 LEU A  14     -30.701  -5.485  16.385  1.00999.99           H  
ATOM    221 3HD1 LEU A  14     -31.409  -7.114  16.282  1.00999.99           H  
ATOM    222 1HD2 LEU A  14     -31.868  -7.487  19.313  1.00999.99           H  
ATOM    223 2HD2 LEU A  14     -31.146  -8.704  18.233  1.00999.99           H  
ATOM    224 3HD2 LEU A  14     -30.265  -8.166  19.683  1.00999.99           H  
ATOM    225  N   ILE A  15     -25.825  -7.650  17.206  1.00999.99           N  
ATOM    226  CA  ILE A  15     -24.665  -8.269  16.601  1.00999.99           C  
ATOM    227  C   ILE A  15     -23.804  -9.033  17.587  1.00999.99           C  
ATOM    228  O   ILE A  15     -23.442 -10.177  17.315  1.00999.99           O  
ATOM    229  CB  ILE A  15     -23.821  -7.220  15.882  1.00999.99           C  
ATOM    230  CG1 ILE A  15     -24.549  -6.737  14.630  1.00999.99           C  
ATOM    231  CG2 ILE A  15     -22.450  -7.749  15.584  1.00999.99           C  
ATOM    232  CD1 ILE A  15     -23.933  -5.514  14.010  1.00999.99           C  
ATOM    233  H   ILE A  15     -25.937  -6.646  17.127  1.00999.99           H  
ATOM    234  HA  ILE A  15     -25.017  -8.977  15.851  1.00999.99           H  
ATOM    235  HB  ILE A  15     -23.717  -6.353  16.527  1.00999.99           H  
ATOM    236 1HG1 ILE A  15     -24.537  -7.536  13.890  1.00999.99           H  
ATOM    237 2HG1 ILE A  15     -25.586  -6.521  14.876  1.00999.99           H  
ATOM    238 1HG2 ILE A  15     -21.866  -6.969  15.098  1.00999.99           H  
ATOM    239 2HG2 ILE A  15     -21.961  -8.040  16.512  1.00999.99           H  
ATOM    240 3HG2 ILE A  15     -22.527  -8.615  14.926  1.00999.99           H  
ATOM    241 1HD1 ILE A  15     -24.499  -5.247  13.123  1.00999.99           H  
ATOM    242 2HD1 ILE A  15     -23.958  -4.691  14.719  1.00999.99           H  
ATOM    243 3HD1 ILE A  15     -22.901  -5.725  13.732  1.00999.99           H  
ATOM    244  N   THR A  16     -23.487  -8.429  18.734  1.00999.99           N  
ATOM    245  CA  THR A  16     -22.658  -9.140  19.703  1.00999.99           C  
ATOM    246  C   THR A  16     -23.442 -10.270  20.371  1.00999.99           C  
ATOM    247  O   THR A  16     -22.864 -11.302  20.730  1.00999.99           O  
ATOM    248  CB  THR A  16     -22.107  -8.182  20.776  1.00999.99           C  
ATOM    249  OG1 THR A  16     -23.193  -7.575  21.485  1.00999.99           O  
ATOM    250  CG2 THR A  16     -21.258  -7.099  20.125  1.00999.99           C  
ATOM    251  H   THR A  16     -23.794  -7.479  18.914  1.00999.99           H  
ATOM    252  HA  THR A  16     -21.813  -9.579  19.175  1.00999.99           H  
ATOM    253  HB  THR A  16     -21.493  -8.742  21.482  1.00999.99           H  
ATOM    254  HG1 THR A  16     -23.763  -7.116  20.863  1.00999.99           H  
ATOM    255 1HG2 THR A  16     -20.872  -6.429  20.893  1.00999.99           H  
ATOM    256 2HG2 THR A  16     -20.425  -7.560  19.595  1.00999.99           H  
ATOM    257 3HG2 THR A  16     -21.864  -6.532  19.422  1.00999.99           H  
ATOM    258  N   SER A  17     -24.768 -10.111  20.461  1.00999.99           N  
ATOM    259  CA  SER A  17     -25.634 -11.151  21.000  1.00999.99           C  
ATOM    260  C   SER A  17     -25.558 -12.392  20.119  1.00999.99           C  
ATOM    261  O   SER A  17     -25.579 -13.516  20.612  1.00999.99           O  
ATOM    262  CB  SER A  17     -27.067 -10.661  21.095  1.00999.99           C  
ATOM    263  OG  SER A  17     -27.181  -9.610  22.017  1.00999.99           O  
ATOM    264  H   SER A  17     -25.194  -9.235  20.184  1.00999.99           H  
ATOM    265  HA  SER A  17     -25.283 -11.415  22.000  1.00999.99           H  
ATOM    266 1HB  SER A  17     -27.414 -10.330  20.119  1.00999.99           H  
ATOM    267 2HB  SER A  17     -27.706 -11.486  21.404  1.00999.99           H  
ATOM    268  HG  SER A  17     -26.683  -8.874  21.642  1.00999.99           H  
ATOM    269  N   ILE A  18     -25.474 -12.179  18.810  1.00999.99           N  
ATOM    270  CA  ILE A  18     -25.306 -13.266  17.858  1.00999.99           C  
ATOM    271  C   ILE A  18     -23.900 -13.877  17.902  1.00999.99           C  
ATOM    272  O   ILE A  18     -23.755 -15.105  17.928  1.00999.99           O  
ATOM    273  CB  ILE A  18     -25.587 -12.776  16.430  1.00999.99           C  
ATOM    274  CG1 ILE A  18     -27.064 -12.410  16.272  1.00999.99           C  
ATOM    275  CG2 ILE A  18     -25.187 -13.843  15.431  1.00999.99           C  
ATOM    276  CD1 ILE A  18     -27.360 -11.654  14.996  1.00999.99           C  
ATOM    277  H   ILE A  18     -25.533 -11.232  18.459  1.00999.99           H  
ATOM    278  HA  ILE A  18     -26.023 -14.048  18.099  1.00999.99           H  
ATOM    279  HB  ILE A  18     -25.012 -11.872  16.237  1.00999.99           H  
ATOM    280 1HG1 ILE A  18     -27.659 -13.323  16.276  1.00999.99           H  
ATOM    281 2HG1 ILE A  18     -27.375 -11.797  17.117  1.00999.99           H  
ATOM    282 1HG2 ILE A  18     -25.381 -13.478  14.424  1.00999.99           H  
ATOM    283 2HG2 ILE A  18     -24.126 -14.064  15.542  1.00999.99           H  
ATOM    284 3HG2 ILE A  18     -25.768 -14.747  15.610  1.00999.99           H  
ATOM    285 1HD1 ILE A  18     -28.425 -11.427  14.945  1.00999.99           H  
ATOM    286 2HD1 ILE A  18     -26.790 -10.724  14.983  1.00999.99           H  
ATOM    287 3HD1 ILE A  18     -27.078 -12.263  14.138  1.00999.99           H  
ATOM    288  N   ASN A  19     -22.885 -13.006  17.900  1.00999.99           N  
ATOM    289  CA  ASN A  19     -21.478 -13.383  17.809  1.00999.99           C  
ATOM    290  C   ASN A  19     -20.955 -14.205  18.971  1.00999.99           C  
ATOM    291  O   ASN A  19     -20.062 -15.034  18.788  1.00999.99           O  
ATOM    292  CB  ASN A  19     -20.646 -12.146  17.646  1.00999.99           C  
ATOM    293  CG  ASN A  19     -20.850 -11.554  16.296  1.00999.99           C  
ATOM    294  OD1 ASN A  19     -21.359 -12.214  15.384  1.00999.99           O  
ATOM    295  ND2 ASN A  19     -20.465 -10.321  16.146  1.00999.99           N  
ATOM    296  H   ASN A  19     -23.099 -12.016  17.910  1.00999.99           H  
ATOM    297  HA  ASN A  19     -21.357 -13.987  16.916  1.00999.99           H  
ATOM    298 1HB  ASN A  19     -20.926 -11.412  18.402  1.00999.99           H  
ATOM    299 2HB  ASN A  19     -19.590 -12.382  17.782  1.00999.99           H  
ATOM    300 1HD2 ASN A  19     -20.568  -9.867  15.260  1.00999.99           H  
ATOM    301 2HD2 ASN A  19     -20.058  -9.826  16.912  1.00999.99           H  
ATOM    302  N   VAL A  20     -21.553 -14.065  20.153  1.00999.99           N  
ATOM    303  CA  VAL A  20     -21.144 -14.897  21.286  1.00999.99           C  
ATOM    304  C   VAL A  20     -21.280 -16.403  20.958  1.00999.99           C  
ATOM    305  O   VAL A  20     -20.629 -17.237  21.587  1.00999.99           O  
ATOM    306  CB  VAL A  20     -21.963 -14.554  22.547  1.00999.99           C  
ATOM    307  CG1 VAL A  20     -23.376 -15.063  22.407  1.00999.99           C  
ATOM    308  CG2 VAL A  20     -21.305 -15.164  23.773  1.00999.99           C  
ATOM    309  H   VAL A  20     -22.264 -13.351  20.284  1.00999.99           H  
ATOM    310  HA  VAL A  20     -20.096 -14.685  21.498  1.00999.99           H  
ATOM    311  HB  VAL A  20     -22.013 -13.471  22.651  1.00999.99           H  
ATOM    312 1HG1 VAL A  20     -23.954 -14.793  23.291  1.00999.99           H  
ATOM    313 2HG1 VAL A  20     -23.826 -14.622  21.527  1.00999.99           H  
ATOM    314 3HG1 VAL A  20     -23.357 -16.144  22.306  1.00999.99           H  
ATOM    315 1HG2 VAL A  20     -21.882 -14.910  24.661  1.00999.99           H  
ATOM    316 2HG2 VAL A  20     -21.262 -16.248  23.664  1.00999.99           H  
ATOM    317 3HG2 VAL A  20     -20.296 -14.769  23.876  1.00999.99           H  
ATOM    318  N   VAL A  21     -22.126 -16.747  19.978  1.00999.99           N  
ATOM    319  CA  VAL A  21     -22.271 -18.116  19.514  1.00999.99           C  
ATOM    320  C   VAL A  21     -21.572 -18.306  18.169  1.00999.99           C  
ATOM    321  O   VAL A  21     -20.779 -19.233  17.994  1.00999.99           O  
ATOM    322  CB  VAL A  21     -23.754 -18.497  19.351  1.00999.99           C  
ATOM    323  CG1 VAL A  21     -23.860 -19.893  18.761  1.00999.99           C  
ATOM    324  CG2 VAL A  21     -24.461 -18.438  20.694  1.00999.99           C  
ATOM    325  H   VAL A  21     -22.669 -16.038  19.501  1.00999.99           H  
ATOM    326  HA  VAL A  21     -21.811 -18.784  20.245  1.00999.99           H  
ATOM    327  HB  VAL A  21     -24.230 -17.804  18.655  1.00999.99           H  
ATOM    328 1HG1 VAL A  21     -24.911 -20.154  18.631  1.00999.99           H  
ATOM    329 2HG1 VAL A  21     -23.359 -19.916  17.794  1.00999.99           H  
ATOM    330 3HG1 VAL A  21     -23.389 -20.610  19.433  1.00999.99           H  
ATOM    331 1HG2 VAL A  21     -25.509 -18.707  20.560  1.00999.99           H  
ATOM    332 2HG2 VAL A  21     -23.991 -19.137  21.385  1.00999.99           H  
ATOM    333 3HG2 VAL A  21     -24.398 -17.431  21.094  1.00999.99           H  
ATOM    334  N   ALA A  22     -21.887 -17.419  17.219  1.00999.99           N  
ATOM    335  CA  ALA A  22     -21.404 -17.514  15.838  1.00999.99           C  
ATOM    336  C   ALA A  22     -19.884 -17.532  15.723  1.00999.99           C  
ATOM    337  O   ALA A  22     -19.337 -18.215  14.853  1.00999.99           O  
ATOM    338  CB  ALA A  22     -21.948 -16.342  15.027  1.00999.99           C  
ATOM    339  H   ALA A  22     -22.512 -16.658  17.452  1.00999.99           H  
ATOM    340  HA  ALA A  22     -21.782 -18.444  15.417  1.00999.99           H  
ATOM    341 1HB  ALA A  22     -21.625 -16.438  13.990  1.00999.99           H  
ATOM    342 2HB  ALA A  22     -23.038 -16.346  15.071  1.00999.99           H  
ATOM    343 3HB  ALA A  22     -21.574 -15.407  15.434  1.00999.99           H  
ATOM    344  N   SER A  23     -19.203 -16.799  16.591  1.00999.99           N  
ATOM    345  CA  SER A  23     -17.756 -16.700  16.564  1.00999.99           C  
ATOM    346  C   SER A  23     -16.987 -17.914  17.005  1.00999.99           C  
ATOM    347  O   SER A  23     -15.767 -17.924  16.845  1.00999.99           O  
ATOM    348  CB  SER A  23     -17.309 -15.608  17.474  1.00999.99           C  
ATOM    349  OG  SER A  23     -17.542 -15.998  18.792  1.00999.99           O  
ATOM    350  H   SER A  23     -19.693 -16.256  17.291  1.00999.99           H  
ATOM    351  HA  SER A  23     -17.455 -16.482  15.545  1.00999.99           H  
ATOM    352 1HB  SER A  23     -16.249 -15.410  17.321  1.00999.99           H  
ATOM    353 2HB  SER A  23     -17.857 -14.692  17.262  1.00999.99           H  
ATOM    354  HG  SER A  23     -18.499 -15.964  18.908  1.00999.99           H  
ATOM    355  N   ARG A  24     -17.647 -18.900  17.630  1.00252.86           N  
ATOM    356  CA  ARG A  24     -16.976 -20.089  18.194  1.00162.19           C  
ATOM    357  C   ARG A  24     -16.142 -19.790  19.458  1.00 81.86           C  
ATOM    358  O   ARG A  24     -16.327 -20.435  20.490  1.00 91.84           O  
ATOM    359  CB  ARG A  24     -16.060 -20.760  17.164  1.00243.28           C  
ATOM    360  CG  ARG A  24     -15.372 -22.025  17.645  1.00243.28           C  
ATOM    361  CD  ARG A  24     -14.553 -22.636  16.568  1.00243.28           C  
ATOM    362  NE  ARG A  24     -13.844 -23.820  17.023  1.00243.28           N  
ATOM    363  CZ  ARG A  24     -13.004 -24.548  16.261  1.00243.28           C  
ATOM    364  NH1 ARG A  24     -12.782 -24.200  15.012  1.00243.28           N  
ATOM    365  NH2 ARG A  24     -12.404 -25.612  16.766  1.00243.28           N  
ATOM    366  H   ARG A  24     -18.656 -18.848  17.721  1.00291.94           H  
ATOM    367  HA  ARG A  24     -17.750 -20.808  18.466  1.00194.63           H  
ATOM    368 1HB  ARG A  24     -16.635 -21.012  16.274  1.00291.94           H  
ATOM    369 2HB  ARG A  24     -15.259 -20.095  16.857  1.00291.94           H  
ATOM    370 1HG  ARG A  24     -14.714 -21.786  18.482  1.00291.94           H  
ATOM    371 2HG  ARG A  24     -16.120 -22.751  17.965  1.00291.94           H  
ATOM    372 1HD  ARG A  24     -15.201 -22.926  15.741  1.00291.94           H  
ATOM    373 2HD  ARG A  24     -13.819 -21.914  16.215  1.00291.94           H  
ATOM    374  HE  ARG A  24     -13.990 -24.118  17.979  1.00291.94           H  
ATOM    375 1HH1 ARG A  24     -13.241 -23.387  14.625  1.00291.94           H  
ATOM    376 2HH1 ARG A  24     -12.154 -24.746  14.441  1.00291.94           H  
ATOM    377 1HH2 ARG A  24     -12.575 -25.880  17.726  1.00291.94           H  
ATOM    378 2HH2 ARG A  24     -11.776 -26.156  16.194  1.00291.94           H  
ATOM    379  N   TYR A  25     -15.230 -18.823  19.369  1.00 98.10           N  
ATOM    380  CA  TYR A  25     -14.334 -18.472  20.450  1.00 88.35           C  
ATOM    381  C   TYR A  25     -14.822 -17.372  21.397  1.00 65.26           C  
ATOM    382  O   TYR A  25     -14.423 -17.382  22.560  1.00119.67           O  
ATOM    383  CB  TYR A  25     -12.999 -18.034  19.860  1.00132.52           C  
ATOM    384  CG  TYR A  25     -12.285 -19.133  19.118  1.00132.52           C  
ATOM    385  CD1 TYR A  25     -12.274 -19.130  17.732  1.00132.52           C  
ATOM    386  CD2 TYR A  25     -11.644 -20.143  19.815  1.00132.52           C  
ATOM    387  CE1 TYR A  25     -11.620 -20.131  17.047  1.00132.52           C  
ATOM    388  CE2 TYR A  25     -10.989 -21.145  19.131  1.00132.52           C  
ATOM    389  CZ  TYR A  25     -10.974 -21.141  17.752  1.00132.52           C  
ATOM    390  OH  TYR A  25     -10.312 -22.134  17.068  1.00132.52           O  
ATOM    391  H   TYR A  25     -15.126 -18.341  18.495  1.00117.72           H  
ATOM    392  HA  TYR A  25     -14.174 -19.367  21.051  1.00106.02           H  
ATOM    393 1HB  TYR A  25     -13.158 -17.203  19.170  1.00159.03           H  
ATOM    394 2HB  TYR A  25     -12.347 -17.682  20.657  1.00159.03           H  
ATOM    395  HD1 TYR A  25     -12.780 -18.334  17.184  1.00159.03           H  
ATOM    396  HD2 TYR A  25     -11.655 -20.144  20.904  1.00159.03           H  
ATOM    397  HE1 TYR A  25     -11.606 -20.127  15.957  1.00159.03           H  
ATOM    398  HE2 TYR A  25     -10.480 -21.938  19.679  1.00159.03           H  
ATOM    399  HH  TYR A  25     -10.023 -21.792  16.217  1.00159.03           H  
ATOM    400  N   LEU A  26     -15.644 -16.408  20.931  1.00 45.08           N  
ATOM    401  CA  LEU A  26     -16.029 -15.276  21.799  1.00 61.48           C  
ATOM    402  C   LEU A  26     -17.014 -15.651  22.899  1.00 41.40           C  
ATOM    403  O   LEU A  26     -18.178 -15.267  22.857  1.00 56.78           O  
ATOM    404  CB  LEU A  26     -16.650 -14.126  20.991  1.00 92.22           C  
ATOM    405  CG  LEU A  26     -15.782 -13.502  19.888  1.00 92.22           C  
ATOM    406  CD1 LEU A  26     -16.601 -12.443  19.160  1.00 92.22           C  
ATOM    407  CD2 LEU A  26     -14.532 -12.900  20.496  1.00 92.22           C  
ATOM    408  H   LEU A  26     -16.014 -16.428  19.989  1.00 54.10           H  
ATOM    409  HA  LEU A  26     -15.130 -14.901  22.270  1.00 73.78           H  
ATOM    410 1HB  LEU A  26     -17.579 -14.467  20.544  1.00110.66           H  
ATOM    411 2HB  LEU A  26     -16.895 -13.326  21.688  1.00110.66           H  
ATOM    412  HG  LEU A  26     -15.496 -14.268  19.169  1.00110.66           H  
ATOM    413 1HD1 LEU A  26     -16.000 -12.001  18.369  1.00110.66           H  
ATOM    414 2HD1 LEU A  26     -17.489 -12.902  18.727  1.00110.66           H  
ATOM    415 3HD1 LEU A  26     -16.900 -11.669  19.865  1.00110.66           H  
ATOM    416 1HD2 LEU A  26     -13.919 -12.458  19.710  1.00110.66           H  
ATOM    417 2HD2 LEU A  26     -14.817 -12.129  21.211  1.00110.66           H  
ATOM    418 3HD2 LEU A  26     -13.964 -13.678  21.003  1.00110.66           H  
ATOM    419  N   SER A  27     -16.526 -16.369  23.892  1.00 26.81           N  
ATOM    420  CA  SER A  27     -17.299 -16.796  25.043  1.00 21.15           C  
ATOM    421  C   SER A  27     -16.328 -16.963  26.191  1.00 18.41           C  
ATOM    422  O   SER A  27     -16.272 -16.140  27.106  1.00 35.87           O  
ATOM    423  CB  SER A  27     -18.035 -18.093  24.750  1.00 31.72           C  
ATOM    424  OG  SER A  27     -17.137 -19.142  24.507  1.00 31.72           O  
ATOM    425  H   SER A  27     -15.556 -16.638  23.833  1.00 32.17           H  
ATOM    426  HA  SER A  27     -18.021 -16.022  25.302  1.00 25.38           H  
ATOM    427 1HB  SER A  27     -18.676 -18.348  25.593  1.00 38.07           H  
ATOM    428 2HB  SER A  27     -18.677 -17.953  23.881  1.00 38.07           H  
ATOM    429  HG  SER A  27     -17.674 -19.890  24.233  1.00 38.07           H  
ATOM    430  N   GLU A  28     -15.537 -18.023  26.115  1.00 13.47           N  
ATOM    431  CA  GLU A  28     -14.496 -18.265  27.093  1.00 13.20           C  
ATOM    432  C   GLU A  28     -13.258 -17.479  26.723  1.00 10.54           C  
ATOM    433  O   GLU A  28     -12.581 -17.817  25.749  1.00  9.25           O  
ATOM    434  CB  GLU A  28     -14.150 -19.749  27.181  1.00 19.80           C  
ATOM    435  CG  GLU A  28     -13.076 -20.074  28.213  1.00 19.80           C  
ATOM    436  CD  GLU A  28     -12.737 -21.537  28.264  1.00 19.80           C  
ATOM    437  OE1 GLU A  28     -13.369 -22.297  27.570  1.00 19.80           O  
ATOM    438  OE2 GLU A  28     -11.843 -21.894  28.995  1.00 19.80           O  
ATOM    439  H   GLU A  28     -15.664 -18.670  25.351  1.00 16.16           H  
ATOM    440  HA  GLU A  28     -14.844 -17.924  28.069  1.00 15.84           H  
ATOM    441 1HB  GLU A  28     -15.044 -20.315  27.441  1.00 23.76           H  
ATOM    442 2HB  GLU A  28     -13.809 -20.107  26.209  1.00 23.76           H  
ATOM    443 1HG  GLU A  28     -12.175 -19.511  27.977  1.00 23.76           H  
ATOM    444 2HG  GLU A  28     -13.422 -19.755  29.196  1.00 23.76           H  
ATOM    445  N   GLU A  29     -12.966 -16.451  27.520  1.00 11.72           N  
ATOM    446  CA  GLU A  29     -11.807 -15.578  27.339  1.00 10.42           C  
ATOM    447  C   GLU A  29     -10.542 -16.322  26.966  1.00  7.63           C  
ATOM    448  O   GLU A  29      -9.810 -15.894  26.075  1.00  6.01           O  
ATOM    449  CB  GLU A  29     -11.545 -14.781  28.606  1.00 15.63           C  
ATOM    450  CG  GLU A  29     -10.362 -13.840  28.491  1.00 15.63           C  
ATOM    451  CD  GLU A  29     -10.129 -13.040  29.737  1.00 15.63           C  
ATOM    452  OE1 GLU A  29     -11.013 -12.968  30.557  1.00 15.63           O  
ATOM    453  OE2 GLU A  29      -9.045 -12.522  29.881  1.00 15.63           O  
ATOM    454  H   GLU A  29     -13.591 -16.255  28.291  1.00 14.06           H  
ATOM    455  HA  GLU A  29     -12.029 -14.881  26.540  1.00 12.50           H  
ATOM    456 1HB  GLU A  29     -12.427 -14.191  28.856  1.00 18.76           H  
ATOM    457 2HB  GLU A  29     -11.358 -15.462  29.437  1.00 18.76           H  
ATOM    458 1HG  GLU A  29      -9.470 -14.425  28.271  1.00 18.76           H  
ATOM    459 2HG  GLU A  29     -10.534 -13.162  27.656  1.00 18.76           H  
ATOM    460  N   VAL A  30     -10.289 -17.425  27.661  1.00  8.50           N  
ATOM    461  CA  VAL A  30      -9.119 -18.245  27.428  1.00  7.70           C  
ATOM    462  C   VAL A  30      -9.064 -18.771  26.005  1.00  6.42           C  
ATOM    463  O   VAL A  30      -7.996 -18.778  25.400  1.00  5.98           O  
ATOM    464  CB  VAL A  30      -9.095 -19.426  28.405  1.00 11.55           C  
ATOM    465  CG1 VAL A  30      -7.987 -20.391  28.017  1.00 11.55           C  
ATOM    466  CG2 VAL A  30      -8.898 -18.906  29.820  1.00 11.55           C  
ATOM    467  H   VAL A  30     -10.938 -17.708  28.381  1.00 10.20           H  
ATOM    468  HA  VAL A  30      -8.234 -17.633  27.606  1.00  9.24           H  
ATOM    469  HB  VAL A  30     -10.039 -19.966  28.343  1.00 13.86           H  
ATOM    470 1HG1 VAL A  30      -7.982 -21.236  28.706  1.00 13.86           H  
ATOM    471 2HG1 VAL A  30      -8.157 -20.753  27.003  1.00 13.86           H  
ATOM    472 3HG1 VAL A  30      -7.026 -19.880  28.064  1.00 13.86           H  
ATOM    473 1HG2 VAL A  30      -8.890 -19.744  30.517  1.00 13.86           H  
ATOM    474 2HG2 VAL A  30      -7.949 -18.372  29.884  1.00 13.86           H  
ATOM    475 3HG2 VAL A  30      -9.713 -18.229  30.077  1.00 13.86           H  
ATOM    476  N   SER A  31     -10.201 -19.231  25.476  1.00  6.91           N  
ATOM    477  CA  SER A  31     -10.232 -19.775  24.124  1.00  7.24           C  
ATOM    478  C   SER A  31     -10.077 -18.670  23.091  1.00  5.17           C  
ATOM    479  O   SER A  31      -9.552 -18.909  22.000  1.00  4.55           O  
ATOM    480  CB  SER A  31     -11.526 -20.522  23.882  1.00 10.86           C  
ATOM    481  OG  SER A  31     -12.614 -19.642  23.842  1.00 10.86           O  
ATOM    482  H   SER A  31     -11.063 -19.176  25.999  1.00  8.29           H  
ATOM    483  HA  SER A  31      -9.400 -20.471  24.011  1.00  8.69           H  
ATOM    484 1HB  SER A  31     -11.463 -21.071  22.944  1.00 13.03           H  
ATOM    485 2HB  SER A  31     -11.677 -21.251  24.677  1.00 13.03           H  
ATOM    486  HG  SER A  31     -12.584 -19.141  24.662  1.00 13.03           H  
ATOM    487  N   ILE A  32     -10.477 -17.448  23.457  1.00  5.21           N  
ATOM    488  CA  ILE A  32     -10.314 -16.316  22.557  1.00  4.41           C  
ATOM    489  C   ILE A  32      -8.815 -16.078  22.458  1.00  3.79           C  
ATOM    490  O   ILE A  32      -8.274 -15.887  21.367  1.00  3.73           O  
ATOM    491  CB  ILE A  32     -10.972 -15.023  23.072  1.00  6.62           C  
ATOM    492  CG1 ILE A  32     -12.474 -15.176  23.197  1.00  6.62           C  
ATOM    493  CG2 ILE A  32     -10.719 -13.922  22.047  1.00  6.62           C  
ATOM    494  CD1 ILE A  32     -13.126 -14.033  23.937  1.00  6.62           C  
ATOM    495  H   ILE A  32     -10.931 -17.320  24.356  1.00  6.25           H  
ATOM    496  HA  ILE A  32     -10.704 -16.567  21.572  1.00  5.29           H  
ATOM    497  HB  ILE A  32     -10.561 -14.743  24.039  1.00  7.94           H  
ATOM    498 1HG1 ILE A  32     -12.912 -15.249  22.203  1.00  7.94           H  
ATOM    499 2HG1 ILE A  32     -12.689 -16.098  23.738  1.00  7.94           H  
ATOM    500 1HG2 ILE A  32     -11.176 -12.994  22.388  1.00  7.94           H  
ATOM    501 2HG2 ILE A  32      -9.654 -13.776  21.912  1.00  7.94           H  
ATOM    502 3HG2 ILE A  32     -11.159 -14.214  21.093  1.00  7.94           H  
ATOM    503 1HD1 ILE A  32     -14.200 -14.200  24.008  1.00  7.94           H  
ATOM    504 2HD1 ILE A  32     -12.711 -13.954  24.937  1.00  7.94           H  
ATOM    505 3HD1 ILE A  32     -12.939 -13.108  23.399  1.00  7.94           H  
ATOM    506  N   ARG A  33      -8.161 -16.106  23.630  1.00  4.04           N  
ATOM    507  CA  ARG A  33      -6.722 -15.931  23.758  1.00  4.50           C  
ATOM    508  C   ARG A  33      -5.964 -17.035  23.042  1.00  4.48           C  
ATOM    509  O   ARG A  33      -4.908 -16.775  22.475  1.00  4.68           O  
ATOM    510  CB  ARG A  33      -6.308 -15.897  25.228  1.00  6.75           C  
ATOM    511  CG  ARG A  33      -6.713 -14.644  25.984  1.00  6.75           C  
ATOM    512  CD  ARG A  33      -6.293 -14.666  27.403  1.00  6.75           C  
ATOM    513  NE  ARG A  33      -6.766 -13.491  28.122  1.00  6.75           N  
ATOM    514  CZ  ARG A  33      -6.151 -12.295  28.161  1.00  6.75           C  
ATOM    515  NH1 ARG A  33      -5.015 -12.090  27.532  1.00  6.75           N  
ATOM    516  NH2 ARG A  33      -6.718 -11.324  28.852  1.00  6.75           N  
ATOM    517  H   ARG A  33      -8.695 -16.240  24.479  1.00  4.85           H  
ATOM    518  HA  ARG A  33      -6.451 -14.976  23.308  1.00  5.40           H  
ATOM    519 1HB  ARG A  33      -6.748 -16.741  25.752  1.00  8.10           H  
ATOM    520 2HB  ARG A  33      -5.226 -15.991  25.306  1.00  8.10           H  
ATOM    521 1HG  ARG A  33      -6.244 -13.779  25.518  1.00  8.10           H  
ATOM    522 2HG  ARG A  33      -7.795 -14.533  25.950  1.00  8.10           H  
ATOM    523 1HD  ARG A  33      -6.700 -15.551  27.891  1.00  8.10           H  
ATOM    524 2HD  ARG A  33      -5.207 -14.685  27.459  1.00  8.10           H  
ATOM    525  HE  ARG A  33      -7.635 -13.557  28.639  1.00  8.10           H  
ATOM    526 1HH1 ARG A  33      -4.585 -12.834  27.005  1.00  8.10           H  
ATOM    527 2HH1 ARG A  33      -4.570 -11.178  27.588  1.00  8.10           H  
ATOM    528 1HH2 ARG A  33      -7.597 -11.509  29.328  1.00  8.10           H  
ATOM    529 2HH2 ARG A  33      -6.284 -10.408  28.898  1.00  8.10           H  
ATOM    530  N   GLU A  34      -6.505 -18.257  23.038  1.00  4.77           N  
ATOM    531  CA  GLU A  34      -5.881 -19.348  22.297  1.00  5.47           C  
ATOM    532  C   GLU A  34      -5.858 -19.038  20.807  1.00  4.52           C  
ATOM    533  O   GLU A  34      -4.835 -19.240  20.151  1.00  4.52           O  
ATOM    534  CB  GLU A  34      -6.612 -20.672  22.540  1.00  8.21           C  
ATOM    535  CG  GLU A  34      -6.408 -21.272  23.924  1.00  8.21           C  
ATOM    536  CD  GLU A  34      -7.243 -22.500  24.157  1.00  8.21           C  
ATOM    537  OE1 GLU A  34      -8.130 -22.749  23.375  1.00  8.21           O  
ATOM    538  OE2 GLU A  34      -6.990 -23.194  25.113  1.00  8.21           O  
ATOM    539  H   GLU A  34      -7.349 -18.438  23.565  1.00  5.72           H  
ATOM    540  HA  GLU A  34      -4.851 -19.454  22.637  1.00  6.56           H  
ATOM    541 1HB  GLU A  34      -7.682 -20.530  22.395  1.00  9.85           H  
ATOM    542 2HB  GLU A  34      -6.280 -21.409  21.808  1.00  9.85           H  
ATOM    543 1HG  GLU A  34      -5.358 -21.541  24.032  1.00  9.85           H  
ATOM    544 2HG  GLU A  34      -6.637 -20.528  24.680  1.00  9.85           H  
ATOM    545  N   GLN A  35      -6.969 -18.513  20.282  1.00  3.95           N  
ATOM    546  CA  GLN A  35      -7.016 -18.128  18.875  1.00  3.51           C  
ATOM    547  C   GLN A  35      -6.079 -16.962  18.595  1.00  2.61           C  
ATOM    548  O   GLN A  35      -5.420 -16.936  17.556  1.00  2.71           O  
ATOM    549  CB  GLN A  35      -8.442 -17.779  18.450  1.00  5.26           C  
ATOM    550  CG  GLN A  35      -8.561 -17.408  16.981  1.00  5.26           C  
ATOM    551  CD  GLN A  35      -8.137 -18.530  16.048  1.00  5.26           C  
ATOM    552  OE1 GLN A  35      -8.570 -19.678  16.170  1.00  5.26           O  
ATOM    553  NE2 GLN A  35      -7.273 -18.197  15.095  1.00  5.26           N  
ATOM    554  H   GLN A  35      -7.795 -18.399  20.861  1.00  4.74           H  
ATOM    555  HA  GLN A  35      -6.681 -18.975  18.277  1.00  4.21           H  
ATOM    556 1HB  GLN A  35      -9.097 -18.629  18.641  1.00  6.32           H  
ATOM    557 2HB  GLN A  35      -8.808 -16.942  19.044  1.00  6.32           H  
ATOM    558 1HG  GLN A  35      -9.601 -17.162  16.767  1.00  6.32           H  
ATOM    559 2HG  GLN A  35      -7.927 -16.543  16.785  1.00  6.32           H  
ATOM    560 1HE2 GLN A  35      -6.951 -18.888  14.446  1.00  6.32           H  
ATOM    561 2HE2 GLN A  35      -6.945 -17.255  15.026  1.00  6.32           H  
ATOM    562  N   PHE A  36      -6.005 -16.021  19.534  1.00  2.26           N  
ATOM    563  CA  PHE A  36      -5.104 -14.880  19.448  1.00  2.24           C  
ATOM    564  C   PHE A  36      -3.655 -15.337  19.367  1.00  2.81           C  
ATOM    565  O   PHE A  36      -2.919 -14.898  18.488  1.00  2.92           O  
ATOM    566  CB  PHE A  36      -5.354 -13.941  20.633  1.00  3.36           C  
ATOM    567  CG  PHE A  36      -4.448 -12.748  20.756  1.00  3.36           C  
ATOM    568  CD1 PHE A  36      -4.430 -11.765  19.785  1.00  3.36           C  
ATOM    569  CD2 PHE A  36      -3.657 -12.577  21.881  1.00  3.36           C  
ATOM    570  CE1 PHE A  36      -3.642 -10.640  19.920  1.00  3.36           C  
ATOM    571  CE2 PHE A  36      -2.868 -11.452  22.024  1.00  3.36           C  
ATOM    572  CZ  PHE A  36      -2.861 -10.482  21.043  1.00  3.36           C  
ATOM    573  H   PHE A  36      -6.607 -16.091  20.345  1.00  2.71           H  
ATOM    574  HA  PHE A  36      -5.332 -14.333  18.534  1.00  2.69           H  
ATOM    575 1HB  PHE A  36      -6.379 -13.577  20.583  1.00  4.03           H  
ATOM    576 2HB  PHE A  36      -5.268 -14.511  21.553  1.00  4.03           H  
ATOM    577  HD1 PHE A  36      -5.051 -11.892  18.906  1.00  4.03           H  
ATOM    578  HD2 PHE A  36      -3.671 -13.337  22.663  1.00  4.03           H  
ATOM    579  HE1 PHE A  36      -3.641  -9.877  19.142  1.00  4.03           H  
ATOM    580  HE2 PHE A  36      -2.255 -11.330  22.915  1.00  4.03           H  
ATOM    581  HZ  PHE A  36      -2.239  -9.594  21.156  1.00  4.03           H  
ATOM    582  N   GLU A  37      -3.259 -16.231  20.274  1.00  3.59           N  
ATOM    583  CA  GLU A  37      -1.901 -16.758  20.325  1.00  4.64           C  
ATOM    584  C   GLU A  37      -1.558 -17.527  19.055  1.00  5.03           C  
ATOM    585  O   GLU A  37      -0.458 -17.380  18.522  1.00  5.91           O  
ATOM    586  CB  GLU A  37      -1.735 -17.672  21.540  1.00  6.96           C  
ATOM    587  CG  GLU A  37      -0.314 -18.179  21.766  1.00  6.96           C  
ATOM    588  CD  GLU A  37       0.647 -17.096  22.197  1.00  6.96           C  
ATOM    589  OE1 GLU A  37       0.210 -16.122  22.767  1.00  6.96           O  
ATOM    590  OE2 GLU A  37       1.823 -17.245  21.963  1.00  6.96           O  
ATOM    591  H   GLU A  37      -3.918 -16.544  20.969  1.00  4.31           H  
ATOM    592  HA  GLU A  37      -1.208 -15.928  20.418  1.00  5.57           H  
ATOM    593 1HB  GLU A  37      -2.047 -17.141  22.439  1.00  8.35           H  
ATOM    594 2HB  GLU A  37      -2.385 -18.540  21.433  1.00  8.35           H  
ATOM    595 1HG  GLU A  37      -0.337 -18.952  22.533  1.00  8.35           H  
ATOM    596 2HG  GLU A  37       0.048 -18.632  20.844  1.00  8.35           H  
ATOM    597  N   GLU A  38      -2.510 -18.322  18.563  1.00  4.62           N  
ATOM    598  CA  GLU A  38      -2.317 -19.093  17.343  1.00  5.17           C  
ATOM    599  C   GLU A  38      -2.126 -18.169  16.154  1.00  4.50           C  
ATOM    600  O   GLU A  38      -1.247 -18.398  15.322  1.00  5.34           O  
ATOM    601  CB  GLU A  38      -3.517 -20.009  17.105  1.00  7.75           C  
ATOM    602  CG  GLU A  38      -3.418 -20.869  15.857  1.00  7.75           C  
ATOM    603  CD  GLU A  38      -2.314 -21.890  15.913  1.00  7.75           C  
ATOM    604  OE1 GLU A  38      -1.898 -22.238  16.993  1.00  7.75           O  
ATOM    605  OE2 GLU A  38      -1.886 -22.325  14.867  1.00  7.75           O  
ATOM    606  H   GLU A  38      -3.389 -18.419  19.056  1.00  5.54           H  
ATOM    607  HA  GLU A  38      -1.420 -19.703  17.452  1.00  6.20           H  
ATOM    608 1HB  GLU A  38      -3.642 -20.673  17.961  1.00  9.31           H  
ATOM    609 2HB  GLU A  38      -4.423 -19.408  17.025  1.00  9.31           H  
ATOM    610 1HG  GLU A  38      -4.366 -21.385  15.712  1.00  9.31           H  
ATOM    611 2HG  GLU A  38      -3.259 -20.215  15.001  1.00  9.31           H  
ATOM    612  N   TRP A  39      -2.936 -17.115  16.103  1.00  3.34           N  
ATOM    613  CA  TRP A  39      -2.848 -16.091  15.081  1.00  2.63           C  
ATOM    614  C   TRP A  39      -1.483 -15.419  15.077  1.00  2.92           C  
ATOM    615  O   TRP A  39      -0.881 -15.230  14.022  1.00  3.16           O  
ATOM    616  CB  TRP A  39      -3.949 -15.059  15.301  1.00  3.94           C  
ATOM    617  CG  TRP A  39      -3.838 -13.890  14.400  1.00  3.94           C  
ATOM    618  CD1 TRP A  39      -4.254 -13.813  13.119  1.00  3.94           C  
ATOM    619  CD2 TRP A  39      -3.281 -12.601  14.716  1.00  3.94           C  
ATOM    620  NE1 TRP A  39      -3.993 -12.573  12.610  1.00  3.94           N  
ATOM    621  CE2 TRP A  39      -3.393 -11.820  13.569  1.00  3.94           C  
ATOM    622  CE3 TRP A  39      -2.709 -12.055  15.862  1.00  3.94           C  
ATOM    623  CZ2 TRP A  39      -2.943 -10.522  13.524  1.00  3.94           C  
ATOM    624  CZ3 TRP A  39      -2.253 -10.750  15.816  1.00  3.94           C  
ATOM    625  CH2 TRP A  39      -2.365 -10.005  14.672  1.00  3.94           C  
ATOM    626  H   TRP A  39      -3.656 -17.012  16.804  1.00  4.01           H  
ATOM    627  HA  TRP A  39      -3.001 -16.560  14.110  1.00  3.16           H  
ATOM    628 1HB  TRP A  39      -4.920 -15.526  15.140  1.00  4.73           H  
ATOM    629 2HB  TRP A  39      -3.925 -14.702  16.327  1.00  4.73           H  
ATOM    630  HD1 TRP A  39      -4.733 -14.623  12.574  1.00  4.73           H  
ATOM    631  HE1 TRP A  39      -4.208 -12.262  11.674  1.00  4.73           H  
ATOM    632  HE3 TRP A  39      -2.623 -12.648  16.768  1.00  4.73           H  
ATOM    633  HZ2 TRP A  39      -3.029  -9.916  12.631  1.00  4.73           H  
ATOM    634  HZ3 TRP A  39      -1.804 -10.331  16.709  1.00  4.73           H  
ATOM    635  HH2 TRP A  39      -1.993  -8.982  14.663  1.00  4.73           H  
ATOM    636  N   ILE A  40      -0.983 -15.086  16.262  1.00  3.34           N  
ATOM    637  CA  ILE A  40       0.327 -14.469  16.399  1.00  4.19           C  
ATOM    638  C   ILE A  40       1.410 -15.341  15.799  1.00  5.76           C  
ATOM    639  O   ILE A  40       2.273 -14.858  15.064  1.00  7.41           O  
ATOM    640  CB  ILE A  40       0.647 -14.227  17.874  1.00  6.29           C  
ATOM    641  CG1 ILE A  40      -0.265 -13.150  18.432  1.00  6.29           C  
ATOM    642  CG2 ILE A  40       2.103 -13.844  18.039  1.00  6.29           C  
ATOM    643  CD1 ILE A  40      -0.245 -13.087  19.929  1.00  6.29           C  
ATOM    644  H   ILE A  40      -1.534 -15.246  17.096  1.00  4.01           H  
ATOM    645  HA  ILE A  40       0.318 -13.515  15.874  1.00  5.03           H  
ATOM    646  HB  ILE A  40       0.455 -15.135  18.440  1.00  7.54           H  
ATOM    647 1HG1 ILE A  40       0.050 -12.183  18.042  1.00  7.54           H  
ATOM    648 2HG1 ILE A  40      -1.281 -13.331  18.109  1.00  7.54           H  
ATOM    649 1HG2 ILE A  40       2.320 -13.685  19.095  1.00  7.54           H  
ATOM    650 2HG2 ILE A  40       2.737 -14.642  17.656  1.00  7.54           H  
ATOM    651 3HG2 ILE A  40       2.297 -12.930  17.487  1.00  7.54           H  
ATOM    652 1HD1 ILE A  40      -0.904 -12.292  20.261  1.00  7.54           H  
ATOM    653 2HD1 ILE A  40      -0.579 -14.033  20.343  1.00  7.54           H  
ATOM    654 3HD1 ILE A  40       0.769 -12.885  20.269  1.00  7.54           H  
ATOM    655  N   VAL A  41       1.363 -16.632  16.120  1.00  5.90           N  
ATOM    656  CA  VAL A  41       2.337 -17.589  15.619  1.00  7.76           C  
ATOM    657  C   VAL A  41       2.277 -17.773  14.105  1.00  7.67           C  
ATOM    658  O   VAL A  41       3.316 -17.798  13.444  1.00  8.92           O  
ATOM    659  CB  VAL A  41       2.135 -18.952  16.302  1.00 11.64           C  
ATOM    660  CG1 VAL A  41       3.008 -20.004  15.637  1.00 11.64           C  
ATOM    661  CG2 VAL A  41       2.483 -18.831  17.779  1.00 11.64           C  
ATOM    662  H   VAL A  41       0.638 -16.959  16.751  1.00  7.08           H  
ATOM    663  HA  VAL A  41       3.331 -17.222  15.879  1.00  9.31           H  
ATOM    664  HB  VAL A  41       1.095 -19.261  16.192  1.00 13.97           H  
ATOM    665 1HG1 VAL A  41       2.851 -20.967  16.123  1.00 13.97           H  
ATOM    666 2HG1 VAL A  41       2.743 -20.083  14.583  1.00 13.97           H  
ATOM    667 3HG1 VAL A  41       4.056 -19.718  15.728  1.00 13.97           H  
ATOM    668 1HG2 VAL A  41       2.332 -19.793  18.267  1.00 13.97           H  
ATOM    669 2HG2 VAL A  41       3.525 -18.530  17.883  1.00 13.97           H  
ATOM    670 3HG2 VAL A  41       1.845 -18.083  18.247  1.00 13.97           H  
ATOM    671  N   GLN A  42       1.071 -17.911  13.555  1.00  6.85           N  
ATOM    672  CA  GLN A  42       0.923 -18.129  12.119  1.00  7.76           C  
ATOM    673  C   GLN A  42       1.341 -16.928  11.282  1.00  7.11           C  
ATOM    674  O   GLN A  42       1.998 -17.083  10.253  1.00  8.62           O  
ATOM    675  CB  GLN A  42      -0.527 -18.478  11.776  1.00 11.64           C  
ATOM    676  CG  GLN A  42      -0.993 -19.835  12.260  1.00 11.64           C  
ATOM    677  CD  GLN A  42      -2.441 -20.094  11.888  1.00 11.64           C  
ATOM    678  OE1 GLN A  42      -3.030 -19.353  11.095  1.00 11.64           O  
ATOM    679  NE2 GLN A  42      -3.023 -21.145  12.452  1.00 11.64           N  
ATOM    680  H   GLN A  42       0.245 -17.889  14.140  1.00  8.22           H  
ATOM    681  HA  GLN A  42       1.557 -18.968  11.837  1.00  9.31           H  
ATOM    682 1HB  GLN A  42      -1.190 -17.736  12.218  1.00 13.97           H  
ATOM    683 2HB  GLN A  42      -0.665 -18.438  10.696  1.00 13.97           H  
ATOM    684 1HG  GLN A  42      -0.377 -20.607  11.799  1.00 13.97           H  
ATOM    685 2HG  GLN A  42      -0.902 -19.884  13.345  1.00 13.97           H  
ATOM    686 1HE2 GLN A  42      -3.976 -21.363  12.243  1.00 13.97           H  
ATOM    687 2HE2 GLN A  42      -2.511 -21.713  13.104  1.00 13.97           H  
ATOM    688  N   TYR A  43       0.962 -15.738  11.724  1.00  5.64           N  
ATOM    689  CA  TYR A  43       1.252 -14.510  11.000  1.00  5.43           C  
ATOM    690  C   TYR A  43       2.633 -13.927  11.308  1.00  6.11           C  
ATOM    691  O   TYR A  43       3.204 -13.221  10.475  1.00  7.25           O  
ATOM    692  CB  TYR A  43       0.147 -13.509  11.298  1.00  8.14           C  
ATOM    693  CG  TYR A  43      -1.163 -13.886  10.640  1.00  8.14           C  
ATOM    694  CD1 TYR A  43      -1.835 -15.035  11.025  1.00  8.14           C  
ATOM    695  CD2 TYR A  43      -1.711 -13.072   9.673  1.00  8.14           C  
ATOM    696  CE1 TYR A  43      -3.045 -15.370  10.448  1.00  8.14           C  
ATOM    697  CE2 TYR A  43      -2.922 -13.405   9.099  1.00  8.14           C  
ATOM    698  CZ  TYR A  43      -3.591 -14.538   9.482  1.00  8.14           C  
ATOM    699  OH  TYR A  43      -4.809 -14.833   8.913  1.00  8.14           O  
ATOM    700  H   TYR A  43       0.423 -15.669  12.578  1.00  6.77           H  
ATOM    701  HA  TYR A  43       1.228 -14.736   9.934  1.00  6.52           H  
ATOM    702 1HB  TYR A  43      -0.015 -13.443  12.375  1.00  9.77           H  
ATOM    703 2HB  TYR A  43       0.438 -12.521  10.945  1.00  9.77           H  
ATOM    704  HD1 TYR A  43      -1.410 -15.677  11.789  1.00  9.77           H  
ATOM    705  HD2 TYR A  43      -1.190 -12.165   9.368  1.00  9.77           H  
ATOM    706  HE1 TYR A  43      -3.570 -16.272  10.760  1.00  9.77           H  
ATOM    707  HE2 TYR A  43      -3.359 -12.763   8.338  1.00  9.77           H  
ATOM    708  HH  TYR A  43      -5.510 -14.645   9.551  1.00  9.77           H  
ATOM    709  N   GLY A  44       3.179 -14.221  12.491  1.00  7.01           N  
ATOM    710  CA  GLY A  44       4.492 -13.702  12.868  1.00  8.16           C  
ATOM    711  C   GLY A  44       4.382 -12.308  13.477  1.00  7.51           C  
ATOM    712  O   GLY A  44       5.170 -11.415  13.161  1.00  8.49           O  
ATOM    713  H   GLY A  44       2.685 -14.796  13.158  1.00  8.41           H  
ATOM    714 1HA  GLY A  44       4.957 -14.380  13.584  1.00  9.79           H  
ATOM    715 2HA  GLY A  44       5.136 -13.671  11.991  1.00  9.79           H  
ATOM    716  N   ARG A  45       3.381 -12.123  14.331  1.00  6.50           N  
ATOM    717  CA  ARG A  45       3.138 -10.833  14.968  1.00  6.38           C  
ATOM    718  C   ARG A  45       4.050 -10.587  16.169  1.00  8.31           C  
ATOM    719  O   ARG A  45       3.993 -11.305  17.167  1.00 13.75           O  
ATOM    720  CB  ARG A  45       1.694 -10.725  15.404  1.00  9.57           C  
ATOM    721  CG  ARG A  45       1.344  -9.433  16.113  1.00  9.57           C  
ATOM    722  CD  ARG A  45       1.325  -8.252  15.219  1.00  9.57           C  
ATOM    723  NE  ARG A  45       0.726  -7.104  15.886  1.00  9.57           N  
ATOM    724  CZ  ARG A  45       1.397  -6.103  16.494  1.00  9.57           C  
ATOM    725  NH1 ARG A  45       2.710  -6.078  16.495  1.00  9.57           N  
ATOM    726  NH2 ARG A  45       0.720  -5.141  17.097  1.00  9.57           N  
ATOM    727  H   ARG A  45       2.786 -12.911  14.558  1.00  7.80           H  
ATOM    728  HA  ARG A  45       3.329 -10.052  14.231  1.00  7.66           H  
ATOM    729 1HB  ARG A  45       1.045 -10.809  14.534  1.00 11.48           H  
ATOM    730 2HB  ARG A  45       1.450 -11.547  16.074  1.00 11.48           H  
ATOM    731 1HG  ARG A  45       0.351  -9.531  16.543  1.00 11.48           H  
ATOM    732 2HG  ARG A  45       2.069  -9.246  16.905  1.00 11.48           H  
ATOM    733 1HD  ARG A  45       2.343  -7.989  14.932  1.00 11.48           H  
ATOM    734 2HD  ARG A  45       0.738  -8.474  14.328  1.00 11.48           H  
ATOM    735  HE  ARG A  45      -0.286  -7.085  15.953  1.00 11.48           H  
ATOM    736 1HH1 ARG A  45       3.234  -6.813  16.042  1.00 11.48           H  
ATOM    737 2HH1 ARG A  45       3.202  -5.327  16.957  1.00 11.48           H  
ATOM    738 1HH2 ARG A  45      -0.291  -5.167  17.095  1.00 11.48           H  
ATOM    739 2HH2 ARG A  45       1.205  -4.392  17.578  1.00 11.48           H  
ATOM    740  N   VAL A  46       4.886  -9.560  16.070  1.00  7.47           N  
ATOM    741  CA  VAL A  46       5.803  -9.210  17.149  1.00 10.56           C  
ATOM    742  C   VAL A  46       5.356  -7.934  17.848  1.00  9.60           C  
ATOM    743  O   VAL A  46       5.155  -6.904  17.204  1.00 11.79           O  
ATOM    744  CB  VAL A  46       7.234  -9.036  16.611  1.00 15.84           C  
ATOM    745  CG1 VAL A  46       8.169  -8.625  17.741  1.00 15.84           C  
ATOM    746  CG2 VAL A  46       7.697 -10.339  15.976  1.00 15.84           C  
ATOM    747  H   VAL A  46       4.892  -9.010  15.222  1.00  8.96           H  
ATOM    748  HA  VAL A  46       5.806 -10.022  17.878  1.00 12.67           H  
ATOM    749  HB  VAL A  46       7.245  -8.240  15.866  1.00 19.01           H  
ATOM    750 1HG1 VAL A  46       9.178  -8.494  17.348  1.00 19.01           H  
ATOM    751 2HG1 VAL A  46       7.827  -7.687  18.177  1.00 19.01           H  
ATOM    752 3HG1 VAL A  46       8.177  -9.400  18.507  1.00 19.01           H  
ATOM    753 1HG2 VAL A  46       8.707 -10.215  15.587  1.00 19.01           H  
ATOM    754 2HG2 VAL A  46       7.691 -11.131  16.726  1.00 19.01           H  
ATOM    755 3HG2 VAL A  46       7.025 -10.607  15.160  1.00 19.01           H  
ATOM    756  N   TYR A  47       5.202  -8.012  19.165  1.00  9.15           N  
ATOM    757  CA  TYR A  47       4.740  -6.883  19.968  1.00  8.92           C  
ATOM    758  C   TYR A  47       5.898  -6.175  20.640  1.00 12.30           C  
ATOM    759  O   TYR A  47       6.935  -6.786  20.902  1.00 14.48           O  
ATOM    760  CB  TYR A  47       3.758  -7.366  21.031  1.00 13.38           C  
ATOM    761  CG  TYR A  47       2.520  -7.966  20.432  1.00 13.38           C  
ATOM    762  CD1 TYR A  47       2.438  -9.336  20.259  1.00 13.38           C  
ATOM    763  CD2 TYR A  47       1.482  -7.158  20.026  1.00 13.38           C  
ATOM    764  CE1 TYR A  47       1.314  -9.886  19.688  1.00 13.38           C  
ATOM    765  CE2 TYR A  47       0.365  -7.717  19.455  1.00 13.38           C  
ATOM    766  CZ  TYR A  47       0.271  -9.063  19.288  1.00 13.38           C  
ATOM    767  OH  TYR A  47      -0.860  -9.572  18.699  1.00 13.38           O  
ATOM    768  H   TYR A  47       5.399  -8.889  19.627  1.00 10.98           H  
ATOM    769  HA  TYR A  47       4.241  -6.167  19.314  1.00 10.70           H  
ATOM    770 1HB  TYR A  47       4.234  -8.117  21.664  1.00 16.06           H  
ATOM    771 2HB  TYR A  47       3.462  -6.533  21.668  1.00 16.06           H  
ATOM    772  HD1 TYR A  47       3.264  -9.977  20.568  1.00 16.06           H  
ATOM    773  HD2 TYR A  47       1.551  -6.081  20.146  1.00 16.06           H  
ATOM    774  HE1 TYR A  47       1.263 -10.956  19.547  1.00 16.06           H  
ATOM    775  HE2 TYR A  47      -0.454  -7.094  19.115  1.00 16.06           H  
ATOM    776  HH  TYR A  47      -1.301  -8.872  18.194  1.00 16.06           H  
ATOM    777  N   ALA A  48       5.723  -4.882  20.926  1.00 13.77           N  
ATOM    778  CA  ALA A  48       6.757  -4.117  21.616  1.00 18.14           C  
ATOM    779  C   ALA A  48       6.984  -4.694  23.010  1.00 20.58           C  
ATOM    780  O   ALA A  48       8.124  -4.815  23.466  1.00 25.82           O  
ATOM    781  CB  ALA A  48       6.366  -2.650  21.709  1.00 27.21           C  
ATOM    782  H   ALA A  48       4.852  -4.422  20.676  1.00 16.52           H  
ATOM    783  HA  ALA A  48       7.685  -4.205  21.053  1.00 21.77           H  
ATOM    784 1HB  ALA A  48       7.156  -2.095  22.214  1.00 32.65           H  
ATOM    785 2HB  ALA A  48       6.223  -2.248  20.706  1.00 32.65           H  
ATOM    786 3HB  ALA A  48       5.439  -2.557  22.272  1.00 32.65           H  
ATOM    787  N   ASP A  49       5.893  -5.058  23.674  1.00 17.80           N  
ATOM    788  CA  ASP A  49       5.953  -5.688  24.981  1.00 20.19           C  
ATOM    789  C   ASP A  49       4.647  -6.426  25.274  1.00 14.77           C  
ATOM    790  O   ASP A  49       3.741  -6.454  24.437  1.00 12.11           O  
ATOM    791  CB  ASP A  49       6.257  -4.644  26.062  1.00 30.29           C  
ATOM    792  CG  ASP A  49       5.210  -3.550  26.143  1.00 30.29           C  
ATOM    793  OD1 ASP A  49       4.102  -3.796  25.735  1.00 30.29           O  
ATOM    794  OD2 ASP A  49       5.520  -2.483  26.618  1.00 30.29           O  
ATOM    795  H   ASP A  49       4.990  -4.909  23.248  1.00 21.36           H  
ATOM    796  HA  ASP A  49       6.762  -6.420  24.977  1.00 24.23           H  
ATOM    797 1HB  ASP A  49       6.341  -5.126  27.036  1.00 36.34           H  
ATOM    798 2HB  ASP A  49       7.221  -4.180  25.849  1.00 36.34           H  
ATOM    799  N   ASN A  50       4.553  -6.999  26.471  1.00 14.50           N  
ATOM    800  CA  ASN A  50       3.370  -7.746  26.879  1.00 12.03           C  
ATOM    801  C   ASN A  50       2.169  -6.842  27.114  1.00 10.48           C  
ATOM    802  O   ASN A  50       1.029  -7.282  26.958  1.00  9.09           O  
ATOM    803  CB  ASN A  50       3.670  -8.562  28.116  1.00 18.04           C  
ATOM    804  CG  ASN A  50       4.545  -9.746  27.813  1.00 18.04           C  
ATOM    805  OD1 ASN A  50       4.615 -10.206  26.668  1.00 18.04           O  
ATOM    806  ND2 ASN A  50       5.215 -10.249  28.818  1.00 18.04           N  
ATOM    807  H   ASN A  50       5.330  -6.930  27.112  1.00 17.40           H  
ATOM    808  HA  ASN A  50       3.105  -8.430  26.073  1.00 14.44           H  
ATOM    809 1HB  ASN A  50       4.169  -7.935  28.856  1.00 21.65           H  
ATOM    810 2HB  ASN A  50       2.737  -8.913  28.557  1.00 21.65           H  
ATOM    811 1HD2 ASN A  50       5.813 -11.039  28.676  1.00 21.65           H  
ATOM    812 2HD2 ASN A  50       5.128  -9.846  29.728  1.00 21.65           H  
ATOM    813  N   ALA A  51       2.421  -5.586  27.488  1.00 11.61           N  
ATOM    814  CA  ALA A  51       1.346  -4.633  27.699  1.00 11.50           C  
ATOM    815  C   ALA A  51       0.636  -4.384  26.383  1.00 10.23           C  
ATOM    816  O   ALA A  51      -0.595  -4.382  26.336  1.00  9.32           O  
ATOM    817  CB  ALA A  51       1.876  -3.333  28.280  1.00 17.25           C  
ATOM    818  H   ALA A  51       3.376  -5.280  27.613  1.00 13.93           H  
ATOM    819  HA  ALA A  51       0.629  -5.071  28.396  1.00 13.80           H  
ATOM    820 1HB  ALA A  51       1.051  -2.642  28.439  1.00 20.70           H  
ATOM    821 2HB  ALA A  51       2.369  -3.534  29.230  1.00 20.70           H  
ATOM    822 3HB  ALA A  51       2.592  -2.890  27.589  1.00 20.70           H  
ATOM    823  N   GLU A  52       1.422  -4.205  25.312  1.00 10.81           N  
ATOM    824  CA  GLU A  52       0.849  -4.035  23.989  1.00 10.54           C  
ATOM    825  C   GLU A  52       0.060  -5.260  23.623  1.00  8.55           C  
ATOM    826  O   GLU A  52      -1.087  -5.140  23.210  1.00  8.02           O  
ATOM    827  CB  GLU A  52       1.893  -3.792  22.894  1.00 15.81           C  
ATOM    828  CG  GLU A  52       1.210  -3.601  21.538  1.00 15.81           C  
ATOM    829  CD  GLU A  52       2.107  -3.387  20.348  1.00 15.81           C  
ATOM    830  OE1 GLU A  52       3.306  -3.388  20.495  1.00 15.81           O  
ATOM    831  OE2 GLU A  52       1.567  -3.235  19.270  1.00 15.81           O  
ATOM    832  H   GLU A  52       2.429  -4.190  25.425  1.00 12.97           H  
ATOM    833  HA  GLU A  52       0.168  -3.185  24.012  1.00 12.65           H  
ATOM    834 1HB  GLU A  52       2.473  -2.898  23.126  1.00 18.97           H  
ATOM    835 2HB  GLU A  52       2.580  -4.635  22.832  1.00 18.97           H  
ATOM    836 1HG  GLU A  52       0.609  -4.487  21.354  1.00 18.97           H  
ATOM    837 2HG  GLU A  52       0.530  -2.754  21.618  1.00 18.97           H  
ATOM    838  N   LYS A  53       0.670  -6.436  23.780  1.00  8.08           N  
ATOM    839  CA  LYS A  53       0.017  -7.698  23.456  1.00  6.91           C  
ATOM    840  C   LYS A  53      -1.361  -7.816  24.111  1.00  5.93           C  
ATOM    841  O   LYS A  53      -2.314  -8.250  23.466  1.00  4.95           O  
ATOM    842  CB  LYS A  53       0.905  -8.869  23.867  1.00 10.37           C  
ATOM    843  CG  LYS A  53       0.335 -10.234  23.520  1.00 10.37           C  
ATOM    844  CD  LYS A  53       1.296 -11.356  23.889  1.00 10.37           C  
ATOM    845  CE  LYS A  53       0.696 -12.715  23.555  1.00 10.37           C  
ATOM    846  NZ  LYS A  53       1.617 -13.845  23.864  1.00 10.37           N  
ATOM    847  H   LYS A  53       1.625  -6.461  24.122  1.00  9.70           H  
ATOM    848  HA  LYS A  53      -0.129  -7.740  22.378  1.00  8.29           H  
ATOM    849 1HB  LYS A  53       1.878  -8.777  23.384  1.00 12.44           H  
ATOM    850 2HB  LYS A  53       1.070  -8.843  24.943  1.00 12.44           H  
ATOM    851 1HG  LYS A  53      -0.599 -10.380  24.062  1.00 12.44           H  
ATOM    852 2HG  LYS A  53       0.127 -10.282  22.452  1.00 12.44           H  
ATOM    853 1HD  LYS A  53       2.231 -11.233  23.341  1.00 12.44           H  
ATOM    854 2HD  LYS A  53       1.512 -11.315  24.957  1.00 12.44           H  
ATOM    855 1HE  LYS A  53      -0.228 -12.849  24.116  1.00 12.44           H  
ATOM    856 2HE  LYS A  53       0.465 -12.736  22.496  1.00 12.44           H  
ATOM    857 1HZ  LYS A  53       1.164 -14.715  23.600  1.00 12.44           H  
ATOM    858 2HZ  LYS A  53       2.471 -13.742  23.336  1.00 12.44           H  
ATOM    859 3HZ  LYS A  53       1.830 -13.856  24.851  1.00 12.44           H  
ATOM    860  N   GLU A  54      -1.465  -7.414  25.380  1.00  6.59           N  
ATOM    861  CA  GLU A  54      -2.734  -7.469  26.098  1.00  6.21           C  
ATOM    862  C   GLU A  54      -3.751  -6.471  25.558  1.00  5.48           C  
ATOM    863  O   GLU A  54      -4.933  -6.801  25.422  1.00  4.74           O  
ATOM    864  CB  GLU A  54      -2.506  -7.210  27.582  1.00  9.31           C  
ATOM    865  CG  GLU A  54      -3.772  -7.276  28.420  1.00  9.31           C  
ATOM    866  CD  GLU A  54      -4.416  -8.632  28.383  1.00  9.31           C  
ATOM    867  OE1 GLU A  54      -3.778  -9.568  27.961  1.00  9.31           O  
ATOM    868  OE2 GLU A  54      -5.551  -8.744  28.784  1.00  9.31           O  
ATOM    869  H   GLU A  54      -0.641  -7.089  25.868  1.00  7.91           H  
ATOM    870  HA  GLU A  54      -3.148  -8.470  25.981  1.00  7.45           H  
ATOM    871 1HB  GLU A  54      -1.801  -7.943  27.976  1.00 11.18           H  
ATOM    872 2HB  GLU A  54      -2.062  -6.224  27.718  1.00 11.18           H  
ATOM    873 1HG  GLU A  54      -3.525  -7.029  29.452  1.00 11.18           H  
ATOM    874 2HG  GLU A  54      -4.477  -6.530  28.055  1.00 11.18           H  
ATOM    875  N   LYS A  55      -3.298  -5.263  25.232  1.00  5.95           N  
ATOM    876  CA  LYS A  55      -4.184  -4.260  24.657  1.00  5.69           C  
ATOM    877  C   LYS A  55      -4.689  -4.732  23.303  1.00  4.48           C  
ATOM    878  O   LYS A  55      -5.864  -4.565  22.972  1.00  3.93           O  
ATOM    879  CB  LYS A  55      -3.449  -2.932  24.507  1.00  8.54           C  
ATOM    880  CG  LYS A  55      -3.140  -2.234  25.823  1.00  8.54           C  
ATOM    881  CD  LYS A  55      -2.367  -0.946  25.591  1.00  8.54           C  
ATOM    882  CE  LYS A  55      -2.036  -0.254  26.904  1.00  8.54           C  
ATOM    883  NZ  LYS A  55      -1.262   0.999  26.690  1.00  8.54           N  
ATOM    884  H   LYS A  55      -2.325  -5.028  25.392  1.00  7.14           H  
ATOM    885  HA  LYS A  55      -5.042  -4.126  25.316  1.00  6.83           H  
ATOM    886 1HB  LYS A  55      -2.506  -3.093  23.986  1.00 10.24           H  
ATOM    887 2HB  LYS A  55      -4.047  -2.252  23.900  1.00 10.24           H  
ATOM    888 1HG  LYS A  55      -4.074  -1.999  26.335  1.00 10.24           H  
ATOM    889 2HG  LYS A  55      -2.555  -2.894  26.460  1.00 10.24           H  
ATOM    890 1HD  LYS A  55      -1.439  -1.170  25.063  1.00 10.24           H  
ATOM    891 2HD  LYS A  55      -2.960  -0.271  24.975  1.00 10.24           H  
ATOM    892 1HE  LYS A  55      -2.961  -0.014  27.425  1.00 10.24           H  
ATOM    893 2HE  LYS A  55      -1.448  -0.930  27.526  1.00 10.24           H  
ATOM    894 1HZ  LYS A  55      -1.062   1.430  27.581  1.00 10.24           H  
ATOM    895 2HZ  LYS A  55      -0.395   0.783  26.218  1.00 10.24           H  
ATOM    896 3HZ  LYS A  55      -1.804   1.637  26.123  1.00 10.24           H  
ATOM    897  N   ARG A  56      -3.782  -5.343  22.546  1.00  4.39           N  
ATOM    898  CA  ARG A  56      -4.055  -5.894  21.239  1.00  3.52           C  
ATOM    899  C   ARG A  56      -4.993  -7.072  21.324  1.00  3.09           C  
ATOM    900  O   ARG A  56      -5.811  -7.254  20.432  1.00  2.65           O  
ATOM    901  CB  ARG A  56      -2.756  -6.285  20.585  1.00  5.28           C  
ATOM    902  CG  ARG A  56      -1.881  -5.089  20.260  1.00  5.28           C  
ATOM    903  CD  ARG A  56      -2.395  -4.338  19.116  1.00  5.28           C  
ATOM    904  NE  ARG A  56      -1.518  -3.248  18.751  1.00  5.28           N  
ATOM    905  CZ  ARG A  56      -1.878  -2.264  17.916  1.00  5.28           C  
ATOM    906  NH1 ARG A  56      -3.078  -2.279  17.379  1.00  5.28           N  
ATOM    907  NH2 ARG A  56      -1.031  -1.291  17.637  1.00  5.28           N  
ATOM    908  H   ARG A  56      -2.841  -5.429  22.896  1.00  5.27           H  
ATOM    909  HA  ARG A  56      -4.525  -5.122  20.633  1.00  4.22           H  
ATOM    910 1HB  ARG A  56      -2.192  -6.944  21.243  1.00  6.34           H  
ATOM    911 2HB  ARG A  56      -2.947  -6.825  19.660  1.00  6.34           H  
ATOM    912 1HG  ARG A  56      -1.891  -4.407  21.107  1.00  6.34           H  
ATOM    913 2HG  ARG A  56      -0.859  -5.382  20.055  1.00  6.34           H  
ATOM    914 1HD  ARG A  56      -2.484  -5.002  18.259  1.00  6.34           H  
ATOM    915 2HD  ARG A  56      -3.373  -3.924  19.357  1.00  6.34           H  
ATOM    916  HE  ARG A  56      -0.579  -3.222  19.140  1.00  6.34           H  
ATOM    917 1HH1 ARG A  56      -3.722  -3.039  17.566  1.00  6.34           H  
ATOM    918 2HH1 ARG A  56      -3.364  -1.536  16.757  1.00  6.34           H  
ATOM    919 1HH2 ARG A  56      -0.108  -1.286  18.052  1.00  6.34           H  
ATOM    920 2HH2 ARG A  56      -1.310  -0.558  16.995  1.00  6.34           H  
ATOM    921  N   PHE A  57      -4.908  -7.845  22.409  1.00  3.44           N  
ATOM    922  CA  PHE A  57      -5.859  -8.915  22.658  1.00  3.15           C  
ATOM    923  C   PHE A  57      -7.271  -8.386  22.726  1.00  2.63           C  
ATOM    924  O   PHE A  57      -8.173  -8.934  22.094  1.00  2.31           O  
ATOM    925  CB  PHE A  57      -5.576  -9.673  23.944  1.00  4.72           C  
ATOM    926  CG  PHE A  57      -6.727 -10.565  24.268  1.00  4.72           C  
ATOM    927  CD1 PHE A  57      -6.962 -11.703  23.529  1.00  4.72           C  
ATOM    928  CD2 PHE A  57      -7.599 -10.248  25.300  1.00  4.72           C  
ATOM    929  CE1 PHE A  57      -8.042 -12.503  23.810  1.00  4.72           C  
ATOM    930  CE2 PHE A  57      -8.685 -11.053  25.585  1.00  4.72           C  
ATOM    931  CZ  PHE A  57      -8.908 -12.185  24.834  1.00  4.72           C  
ATOM    932  H   PHE A  57      -4.169  -7.690  23.080  1.00  4.13           H  
ATOM    933  HA  PHE A  57      -5.803  -9.622  21.829  1.00  3.78           H  
ATOM    934 1HB  PHE A  57      -4.680 -10.280  23.839  1.00  5.67           H  
ATOM    935 2HB  PHE A  57      -5.426  -8.989  24.773  1.00  5.67           H  
ATOM    936  HD1 PHE A  57      -6.290 -11.959  22.715  1.00  5.67           H  
ATOM    937  HD2 PHE A  57      -7.423  -9.346  25.887  1.00  5.67           H  
ATOM    938  HE1 PHE A  57      -8.203 -13.394  23.217  1.00  5.67           H  
ATOM    939  HE2 PHE A  57      -9.364 -10.792  26.397  1.00  5.67           H  
ATOM    940  HZ  PHE A  57      -9.762 -12.826  25.050  1.00  5.67           H  
ATOM    941  N   VAL A  58      -7.465  -7.341  23.527  1.00  2.78           N  
ATOM    942  CA  VAL A  58      -8.779  -6.735  23.677  1.00  2.65           C  
ATOM    943  C   VAL A  58      -9.303  -6.228  22.337  1.00  2.14           C  
ATOM    944  O   VAL A  58     -10.463  -6.463  21.989  1.00  1.91           O  
ATOM    945  CB  VAL A  58      -8.717  -5.579  24.685  1.00  3.97           C  
ATOM    946  CG1 VAL A  58     -10.033  -4.817  24.685  1.00  3.97           C  
ATOM    947  CG2 VAL A  58      -8.402  -6.137  26.064  1.00  3.97           C  
ATOM    948  H   VAL A  58      -6.678  -6.964  24.046  1.00  3.34           H  
ATOM    949  HA  VAL A  58      -9.467  -7.491  24.058  1.00  3.18           H  
ATOM    950  HB  VAL A  58      -7.935  -4.882  24.387  1.00  4.77           H  
ATOM    951 1HG1 VAL A  58      -9.974  -3.991  25.396  1.00  4.77           H  
ATOM    952 2HG1 VAL A  58     -10.226  -4.423  23.688  1.00  4.77           H  
ATOM    953 3HG1 VAL A  58     -10.841  -5.488  24.975  1.00  4.77           H  
ATOM    954 1HG2 VAL A  58      -8.345  -5.320  26.783  1.00  4.77           H  
ATOM    955 2HG2 VAL A  58      -9.188  -6.830  26.363  1.00  4.77           H  
ATOM    956 3HG2 VAL A  58      -7.447  -6.661  26.035  1.00  4.77           H  
ATOM    957  N   ILE A  59      -8.431  -5.550  21.588  1.00  2.15           N  
ATOM    958  CA  ILE A  59      -8.773  -5.029  20.272  1.00  1.91           C  
ATOM    959  C   ILE A  59      -9.144  -6.161  19.320  1.00  1.40           C  
ATOM    960  O   ILE A  59     -10.142  -6.070  18.607  1.00  1.22           O  
ATOM    961  CB  ILE A  59      -7.597  -4.239  19.675  1.00  2.86           C  
ATOM    962  CG1 ILE A  59      -7.343  -2.962  20.470  1.00  2.86           C  
ATOM    963  CG2 ILE A  59      -7.904  -3.893  18.235  1.00  2.86           C  
ATOM    964  CD1 ILE A  59      -6.028  -2.301  20.123  1.00  2.86           C  
ATOM    965  H   ILE A  59      -7.500  -5.375  21.949  1.00  2.58           H  
ATOM    966  HA  ILE A  59      -9.630  -4.364  20.370  1.00  2.29           H  
ATOM    967  HB  ILE A  59      -6.690  -4.841  19.719  1.00  3.44           H  
ATOM    968 1HG1 ILE A  59      -8.148  -2.255  20.273  1.00  3.44           H  
ATOM    969 2HG1 ILE A  59      -7.346  -3.194  21.534  1.00  3.44           H  
ATOM    970 1HG2 ILE A  59      -7.068  -3.340  17.809  1.00  3.44           H  
ATOM    971 2HG2 ILE A  59      -8.059  -4.811  17.672  1.00  3.44           H  
ATOM    972 3HG2 ILE A  59      -8.806  -3.282  18.191  1.00  3.44           H  
ATOM    973 1HD1 ILE A  59      -5.907  -1.397  20.720  1.00  3.44           H  
ATOM    974 2HD1 ILE A  59      -5.209  -2.988  20.336  1.00  3.44           H  
ATOM    975 3HD1 ILE A  59      -6.018  -2.042  19.065  1.00  3.44           H  
ATOM    976  N   PHE A  60      -8.328  -7.216  19.332  1.00  1.35           N  
ATOM    977  CA  PHE A  60      -8.489  -8.414  18.521  1.00  1.09           C  
ATOM    978  C   PHE A  60      -9.852  -9.026  18.751  1.00  0.94           C  
ATOM    979  O   PHE A  60     -10.575  -9.291  17.795  1.00  0.83           O  
ATOM    980  CB  PHE A  60      -7.384  -9.414  18.882  1.00  1.64           C  
ATOM    981  CG  PHE A  60      -7.385 -10.729  18.162  1.00  1.64           C  
ATOM    982  CD1 PHE A  60      -6.694 -10.879  16.967  1.00  1.64           C  
ATOM    983  CD2 PHE A  60      -8.050 -11.829  18.689  1.00  1.64           C  
ATOM    984  CE1 PHE A  60      -6.660 -12.099  16.324  1.00  1.64           C  
ATOM    985  CE2 PHE A  60      -8.023 -13.049  18.039  1.00  1.64           C  
ATOM    986  CZ  PHE A  60      -7.325 -13.183  16.856  1.00  1.64           C  
ATOM    987  H   PHE A  60      -7.527  -7.189  19.939  1.00  1.62           H  
ATOM    988  HA  PHE A  60      -8.408  -8.141  17.478  1.00  1.31           H  
ATOM    989 1HB  PHE A  60      -6.421  -8.943  18.695  1.00  1.96           H  
ATOM    990 2HB  PHE A  60      -7.427  -9.625  19.945  1.00  1.96           H  
ATOM    991  HD1 PHE A  60      -6.163 -10.024  16.548  1.00  1.96           H  
ATOM    992  HD2 PHE A  60      -8.592 -11.723  19.629  1.00  1.96           H  
ATOM    993  HE1 PHE A  60      -6.108 -12.203  15.391  1.00  1.96           H  
ATOM    994  HE2 PHE A  60      -8.548 -13.905  18.464  1.00  1.96           H  
ATOM    995  HZ  PHE A  60      -7.299 -14.144  16.346  1.00  1.96           H  
ATOM    996  N   GLN A  61     -10.198  -9.227  20.022  1.00  1.15           N  
ATOM    997  CA  GLN A  61     -11.486  -9.768  20.433  1.00  1.21           C  
ATOM    998  C   GLN A  61     -12.640  -8.975  19.821  1.00  1.10           C  
ATOM    999  O   GLN A  61     -13.566  -9.552  19.240  1.00  1.14           O  
ATOM   1000  CB  GLN A  61     -11.581  -9.748  21.961  1.00  1.81           C  
ATOM   1001  CG  GLN A  61     -12.883 -10.274  22.521  1.00  1.81           C  
ATOM   1002  CD  GLN A  61     -12.940 -10.185  24.033  1.00  1.81           C  
ATOM   1003  OE1 GLN A  61     -11.925  -9.978  24.703  1.00  1.81           O  
ATOM   1004  NE2 GLN A  61     -14.139 -10.337  24.585  1.00  1.81           N  
ATOM   1005  H   GLN A  61      -9.532  -8.997  20.746  1.00  1.38           H  
ATOM   1006  HA  GLN A  61     -11.558 -10.798  20.083  1.00  1.45           H  
ATOM   1007 1HB  GLN A  61     -10.771 -10.346  22.379  1.00  2.18           H  
ATOM   1008 2HB  GLN A  61     -11.451  -8.729  22.321  1.00  2.18           H  
ATOM   1009 1HG  GLN A  61     -13.708  -9.693  22.110  1.00  2.18           H  
ATOM   1010 2HG  GLN A  61     -12.982 -11.319  22.238  1.00  2.18           H  
ATOM   1011 1HE2 GLN A  61     -14.243 -10.286  25.579  1.00  2.18           H  
ATOM   1012 2HE2 GLN A  61     -14.939 -10.501  24.008  1.00  2.18           H  
ATOM   1013  N   GLN A  62     -12.567  -7.650  19.951  1.00  1.26           N  
ATOM   1014  CA  GLN A  62     -13.584  -6.761  19.410  1.00  1.56           C  
ATOM   1015  C   GLN A  62     -13.659  -6.866  17.889  1.00  1.42           C  
ATOM   1016  O   GLN A  62     -14.749  -6.867  17.310  1.00  1.77           O  
ATOM   1017  CB  GLN A  62     -13.282  -5.320  19.820  1.00  2.34           C  
ATOM   1018  CG  GLN A  62     -13.460  -5.044  21.301  1.00  2.34           C  
ATOM   1019  CD  GLN A  62     -13.041  -3.637  21.681  1.00  2.34           C  
ATOM   1020  OE1 GLN A  62     -12.413  -2.924  20.893  1.00  2.34           O  
ATOM   1021  NE2 GLN A  62     -13.386  -3.228  22.897  1.00  2.34           N  
ATOM   1022  H   GLN A  62     -11.786  -7.243  20.458  1.00  1.51           H  
ATOM   1023  HA  GLN A  62     -14.552  -7.051  19.821  1.00  1.87           H  
ATOM   1024 1HB  GLN A  62     -12.254  -5.074  19.556  1.00  2.81           H  
ATOM   1025 2HB  GLN A  62     -13.932  -4.640  19.269  1.00  2.81           H  
ATOM   1026 1HG  GLN A  62     -14.513  -5.165  21.556  1.00  2.81           H  
ATOM   1027 2HG  GLN A  62     -12.856  -5.748  21.871  1.00  2.81           H  
ATOM   1028 1HE2 GLN A  62     -13.136  -2.309  23.206  1.00  2.81           H  
ATOM   1029 2HE2 GLN A  62     -13.894  -3.839  23.504  1.00  2.81           H  
ATOM   1030  N   ASN A  63     -12.499  -6.978  17.248  1.00  1.15           N  
ATOM   1031  CA  ASN A  63     -12.446  -7.105  15.808  1.00  1.25           C  
ATOM   1032  C   ASN A  63     -13.041  -8.423  15.336  1.00  1.14           C  
ATOM   1033  O   ASN A  63     -13.672  -8.456  14.281  1.00  1.68           O  
ATOM   1034  CB  ASN A  63     -11.035  -6.962  15.319  1.00  1.88           C  
ATOM   1035  CG  ASN A  63     -10.499  -5.561  15.378  1.00  1.88           C  
ATOM   1036  OD1 ASN A  63     -11.204  -4.543  15.388  1.00  1.88           O  
ATOM   1037  ND2 ASN A  63      -9.204  -5.498  15.393  1.00  1.88           N  
ATOM   1038  H   ASN A  63     -11.631  -6.953  17.767  1.00  1.38           H  
ATOM   1039  HA  ASN A  63     -13.047  -6.308  15.373  1.00  1.50           H  
ATOM   1040 1HB  ASN A  63     -10.378  -7.614  15.895  1.00  2.25           H  
ATOM   1041 2HB  ASN A  63     -10.994  -7.292  14.284  1.00  2.25           H  
ATOM   1042 1HD2 ASN A  63      -8.739  -4.614  15.392  1.00  2.25           H  
ATOM   1043 2HD2 ASN A  63      -8.677  -6.343  15.388  1.00  2.25           H  
ATOM   1044  N   VAL A  64     -12.884  -9.491  16.132  1.00  0.84           N  
ATOM   1045  CA  VAL A  64     -13.481 -10.783  15.804  1.00  0.96           C  
ATOM   1046  C   VAL A  64     -14.985 -10.648  15.764  1.00  1.15           C  
ATOM   1047  O   VAL A  64     -15.633 -11.212  14.883  1.00  1.47           O  
ATOM   1048  CB  VAL A  64     -13.086 -11.889  16.801  1.00  1.44           C  
ATOM   1049  CG1 VAL A  64     -13.913 -13.136  16.525  1.00  1.44           C  
ATOM   1050  CG2 VAL A  64     -11.608 -12.221  16.656  1.00  1.44           C  
ATOM   1051  H   VAL A  64     -12.324  -9.408  16.970  1.00  1.01           H  
ATOM   1052  HA  VAL A  64     -13.141 -11.085  14.821  1.00  1.15           H  
ATOM   1053  HB  VAL A  64     -13.297 -11.555  17.815  1.00  1.73           H  
ATOM   1054 1HG1 VAL A  64     -13.641 -13.917  17.236  1.00  1.73           H  
ATOM   1055 2HG1 VAL A  64     -14.971 -12.903  16.630  1.00  1.73           H  
ATOM   1056 3HG1 VAL A  64     -13.717 -13.485  15.511  1.00  1.73           H  
ATOM   1057 1HG2 VAL A  64     -11.342 -13.006  17.363  1.00  1.73           H  
ATOM   1058 2HG2 VAL A  64     -11.416 -12.566  15.641  1.00  1.73           H  
ATOM   1059 3HG2 VAL A  64     -11.008 -11.340  16.855  1.00  1.73           H  
ATOM   1060  N   ALA A  65     -15.544  -9.897  16.713  1.00  1.20           N  
ATOM   1061  CA  ALA A  65     -16.978  -9.656  16.704  1.00  1.69           C  
ATOM   1062  C   ALA A  65     -17.391  -8.962  15.398  1.00  2.21           C  
ATOM   1063  O   ALA A  65     -18.392  -9.344  14.795  1.00  2.74           O  
ATOM   1064  CB  ALA A  65     -17.392  -8.824  17.907  1.00  2.54           C  
ATOM   1065  H   ALA A  65     -14.965  -9.498  17.447  1.00  1.44           H  
ATOM   1066  HA  ALA A  65     -17.484 -10.621  16.749  1.00  2.03           H  
ATOM   1067 1HB  ALA A  65     -18.471  -8.676  17.893  1.00  3.04           H  
ATOM   1068 2HB  ALA A  65     -17.109  -9.344  18.822  1.00  3.04           H  
ATOM   1069 3HB  ALA A  65     -16.896  -7.858  17.873  1.00  3.04           H  
ATOM   1070  N   ARG A  66     -16.607  -7.974  14.945  1.00  2.31           N  
ATOM   1071  CA  ARG A  66     -16.902  -7.297  13.674  1.00  3.13           C  
ATOM   1072  C   ARG A  66     -16.826  -8.259  12.487  1.00  2.93           C  
ATOM   1073  O   ARG A  66     -17.650  -8.187  11.573  1.00  3.58           O  
ATOM   1074  CB  ARG A  66     -15.962  -6.139  13.425  1.00  4.70           C  
ATOM   1075  CG  ARG A  66     -16.336  -5.293  12.212  1.00  4.70           C  
ATOM   1076  CD  ARG A  66     -15.409  -4.151  12.052  1.00  4.70           C  
ATOM   1077  NE  ARG A  66     -15.429  -3.287  13.217  1.00  4.70           N  
ATOM   1078  CZ  ARG A  66     -14.442  -3.259  14.129  1.00  4.70           C  
ATOM   1079  NH1 ARG A  66     -13.417  -4.060  13.967  1.00  4.70           N  
ATOM   1080  NH2 ARG A  66     -14.503  -2.447  15.170  1.00  4.70           N  
ATOM   1081  H   ARG A  66     -15.811  -7.675  15.502  1.00  2.77           H  
ATOM   1082  HA  ARG A  66     -17.916  -6.901  13.727  1.00  3.76           H  
ATOM   1083 1HB  ARG A  66     -15.943  -5.487  14.297  1.00  5.63           H  
ATOM   1084 2HB  ARG A  66     -14.950  -6.511  13.270  1.00  5.63           H  
ATOM   1085 1HG  ARG A  66     -16.288  -5.904  11.311  1.00  5.63           H  
ATOM   1086 2HG  ARG A  66     -17.347  -4.902  12.335  1.00  5.63           H  
ATOM   1087 1HD  ARG A  66     -14.394  -4.521  11.915  1.00  5.63           H  
ATOM   1088 2HD  ARG A  66     -15.701  -3.561  11.184  1.00  5.63           H  
ATOM   1089  HE  ARG A  66     -16.219  -2.668  13.346  1.00  5.63           H  
ATOM   1090 1HH1 ARG A  66     -13.383  -4.678  13.170  1.00  5.63           H  
ATOM   1091 2HH1 ARG A  66     -12.661  -4.076  14.638  1.00  5.63           H  
ATOM   1092 1HH2 ARG A  66     -15.298  -1.834  15.288  1.00  5.63           H  
ATOM   1093 2HH2 ARG A  66     -13.755  -2.441  15.848  1.00  5.63           H  
ATOM   1094  N   ILE A  67     -15.841  -9.156  12.509  1.00  2.42           N  
ATOM   1095  CA  ILE A  67     -15.694 -10.169  11.473  1.00  2.71           C  
ATOM   1096  C   ILE A  67     -16.927 -11.036  11.383  1.00  3.31           C  
ATOM   1097  O   ILE A  67     -17.455 -11.263  10.294  1.00  4.12           O  
ATOM   1098  CB  ILE A  67     -14.481 -11.071  11.755  1.00  4.06           C  
ATOM   1099  CG1 ILE A  67     -13.184 -10.303  11.567  1.00  4.06           C  
ATOM   1100  CG2 ILE A  67     -14.510 -12.306  10.886  1.00  4.06           C  
ATOM   1101  CD1 ILE A  67     -11.989 -11.037  12.101  1.00  4.06           C  
ATOM   1102  H   ILE A  67     -15.171  -9.134  13.267  1.00  2.90           H  
ATOM   1103  HA  ILE A  67     -15.552  -9.671  10.516  1.00  3.25           H  
ATOM   1104  HB  ILE A  67     -14.511 -11.385  12.794  1.00  4.88           H  
ATOM   1105 1HG1 ILE A  67     -13.031 -10.140  10.504  1.00  4.88           H  
ATOM   1106 2HG1 ILE A  67     -13.252  -9.333  12.055  1.00  4.88           H  
ATOM   1107 1HG2 ILE A  67     -13.656 -12.936  11.132  1.00  4.88           H  
ATOM   1108 2HG2 ILE A  67     -15.431 -12.861  11.063  1.00  4.88           H  
ATOM   1109 3HG2 ILE A  67     -14.452 -12.010   9.844  1.00  4.88           H  
ATOM   1110 1HD1 ILE A  67     -11.094 -10.452  11.906  1.00  4.88           H  
ATOM   1111 2HD1 ILE A  67     -12.092 -11.198  13.168  1.00  4.88           H  
ATOM   1112 3HD1 ILE A  67     -11.909 -11.997  11.603  1.00  4.88           H  
ATOM   1113  N   GLU A  68     -17.393 -11.502  12.530  1.00  3.11           N  
ATOM   1114  CA  GLU A  68     -18.563 -12.345  12.568  1.00  3.98           C  
ATOM   1115  C   GLU A  68     -19.812 -11.581  12.202  1.00  4.37           C  
ATOM   1116  O   GLU A  68     -20.705 -12.146  11.571  1.00  5.23           O  
ATOM   1117  CB  GLU A  68     -18.700 -12.968  13.929  1.00  5.97           C  
ATOM   1118  CG  GLU A  68     -17.636 -13.985  14.220  1.00  5.97           C  
ATOM   1119  CD  GLU A  68     -17.681 -15.150  13.278  1.00  5.97           C  
ATOM   1120  OE1 GLU A  68     -18.753 -15.547  12.893  1.00  5.97           O  
ATOM   1121  OE2 GLU A  68     -16.635 -15.661  12.955  1.00  5.97           O  
ATOM   1122  H   GLU A  68     -16.908 -11.287  13.392  1.00  3.73           H  
ATOM   1123  HA  GLU A  68     -18.430 -13.144  11.841  1.00  4.78           H  
ATOM   1124 1HB  GLU A  68     -18.638 -12.193  14.691  1.00  7.16           H  
ATOM   1125 2HB  GLU A  68     -19.671 -13.454  14.019  1.00  7.16           H  
ATOM   1126 1HG  GLU A  68     -16.657 -13.509  14.155  1.00  7.16           H  
ATOM   1127 2HG  GLU A  68     -17.777 -14.326  15.232  1.00  7.16           H  
ATOM   1128  N   ALA A  69     -19.862 -10.293  12.554  1.00  4.50           N  
ATOM   1129  CA  ALA A  69     -20.980  -9.452  12.171  1.00  5.54           C  
ATOM   1130  C   ALA A  69     -21.158  -9.535  10.680  1.00  6.00           C  
ATOM   1131  O   ALA A  69     -22.235  -9.867  10.195  1.00  8.20           O  
ATOM   1132  CB  ALA A  69     -20.749  -8.011  12.582  1.00  8.31           C  
ATOM   1133  H   ALA A  69     -19.119  -9.889  13.107  1.00  5.40           H  
ATOM   1134  HA  ALA A  69     -21.880  -9.833  12.655  1.00  6.65           H  
ATOM   1135 1HB  ALA A  69     -21.610  -7.406  12.295  1.00  9.97           H  
ATOM   1136 2HB  ALA A  69     -20.606  -7.960  13.656  1.00  9.97           H  
ATOM   1137 3HB  ALA A  69     -19.863  -7.624  12.091  1.00  9.97           H  
ATOM   1138  N   LEU A  70     -20.061  -9.307   9.961  1.00  4.66           N  
ATOM   1139  CA  LEU A  70     -20.053  -9.377   8.512  1.00  4.84           C  
ATOM   1140  C   LEU A  70     -20.404 -10.785   8.030  1.00  5.28           C  
ATOM   1141  O   LEU A  70     -21.183 -10.944   7.094  1.00  6.34           O  
ATOM   1142  CB  LEU A  70     -18.674  -8.950   8.003  1.00  7.26           C  
ATOM   1143  CG  LEU A  70     -18.332  -7.465   8.183  1.00  7.26           C  
ATOM   1144  CD1 LEU A  70     -16.867  -7.234   7.842  1.00  7.26           C  
ATOM   1145  CD2 LEU A  70     -19.230  -6.631   7.281  1.00  7.26           C  
ATOM   1146  H   LEU A  70     -19.206  -9.045  10.442  1.00  5.59           H  
ATOM   1147  HA  LEU A  70     -20.799  -8.684   8.129  1.00  5.81           H  
ATOM   1148 1HB  LEU A  70     -17.927  -9.515   8.548  1.00  8.71           H  
ATOM   1149 2HB  LEU A  70     -18.592  -9.193   6.944  1.00  8.71           H  
ATOM   1150  HG  LEU A  70     -18.488  -7.178   9.223  1.00  8.71           H  
ATOM   1151 1HD1 LEU A  70     -16.625  -6.180   7.979  1.00  8.71           H  
ATOM   1152 2HD1 LEU A  70     -16.240  -7.839   8.498  1.00  8.71           H  
ATOM   1153 3HD1 LEU A  70     -16.688  -7.514   6.806  1.00  8.71           H  
ATOM   1154 1HD2 LEU A  70     -18.992  -5.574   7.410  1.00  8.71           H  
ATOM   1155 2HD2 LEU A  70     -19.069  -6.915   6.241  1.00  8.71           H  
ATOM   1156 3HD2 LEU A  70     -20.270  -6.803   7.549  1.00  8.71           H  
ATOM   1157  N   ARG A  71     -19.916 -11.815   8.720  1.00  4.92           N  
ATOM   1158  CA  ARG A  71     -20.244 -13.189   8.340  1.00  5.77           C  
ATOM   1159  C   ARG A  71     -21.731 -13.521   8.501  1.00  7.36           C  
ATOM   1160  O   ARG A  71     -22.224 -14.454   7.865  1.00 11.16           O  
ATOM   1161  CB  ARG A  71     -19.426 -14.189   9.148  1.00  8.65           C  
ATOM   1162  CG  ARG A  71     -17.951 -14.252   8.786  1.00  8.65           C  
ATOM   1163  CD  ARG A  71     -17.207 -15.205   9.644  1.00  8.65           C  
ATOM   1164  NE  ARG A  71     -15.826 -15.373   9.218  1.00  8.65           N  
ATOM   1165  CZ  ARG A  71     -14.905 -16.130   9.844  1.00  8.65           C  
ATOM   1166  NH1 ARG A  71     -15.188 -16.779  10.952  1.00  8.65           N  
ATOM   1167  NH2 ARG A  71     -13.698 -16.208   9.317  1.00  8.65           N  
ATOM   1168  H   ARG A  71     -19.271 -11.654   9.483  1.00  5.90           H  
ATOM   1169  HA  ARG A  71     -19.983 -13.316   7.289  1.00  6.92           H  
ATOM   1170 1HB  ARG A  71     -19.501 -13.954  10.206  1.00 10.39           H  
ATOM   1171 2HB  ARG A  71     -19.837 -15.188   9.008  1.00 10.39           H  
ATOM   1172 1HG  ARG A  71     -17.839 -14.558   7.747  1.00 10.39           H  
ATOM   1173 2HG  ARG A  71     -17.515 -13.269   8.928  1.00 10.39           H  
ATOM   1174 1HD  ARG A  71     -17.200 -14.822  10.659  1.00 10.39           H  
ATOM   1175 2HD  ARG A  71     -17.695 -16.178   9.625  1.00 10.39           H  
ATOM   1176  HE  ARG A  71     -15.518 -14.899   8.377  1.00 10.39           H  
ATOM   1177 1HH1 ARG A  71     -16.102 -16.688  11.383  1.00 10.39           H  
ATOM   1178 2HH1 ARG A  71     -14.482 -17.337  11.405  1.00 10.39           H  
ATOM   1179 1HH2 ARG A  71     -13.507 -15.685   8.469  1.00 10.39           H  
ATOM   1180 2HH2 ARG A  71     -12.984 -16.767   9.757  1.00 10.39           H  
ATOM   1181  N   LYS A  72     -22.453 -12.767   9.334  1.00  7.41           N  
ATOM   1182  CA  LYS A  72     -23.877 -13.003   9.504  1.00  9.20           C  
ATOM   1183  C   LYS A  72     -24.734 -12.108   8.600  1.00  9.47           C  
ATOM   1184  O   LYS A  72     -25.963 -12.144   8.677  1.00 14.34           O  
ATOM   1185  CB  LYS A  72     -24.268 -12.821  10.967  1.00 13.80           C  
ATOM   1186  CG  LYS A  72     -23.579 -13.807  11.900  1.00 13.80           C  
ATOM   1187  CD  LYS A  72     -23.950 -15.241  11.546  1.00 13.80           C  
ATOM   1188  CE  LYS A  72     -25.399 -15.554  11.888  1.00 13.80           C  
ATOM   1189  NZ  LYS A  72     -25.746 -16.970  11.577  1.00 13.80           N  
ATOM   1190  H   LYS A  72     -22.026 -12.014   9.861  1.00  8.89           H  
ATOM   1191  HA  LYS A  72     -24.085 -14.037   9.228  1.00 11.04           H  
ATOM   1192 1HB  LYS A  72     -24.011 -11.813  11.292  1.00 16.56           H  
ATOM   1193 2HB  LYS A  72     -25.346 -12.942  11.079  1.00 16.56           H  
ATOM   1194 1HG  LYS A  72     -22.500 -13.701  11.813  1.00 16.56           H  
ATOM   1195 2HG  LYS A  72     -23.862 -13.601  12.928  1.00 16.56           H  
ATOM   1196 1HD  LYS A  72     -23.798 -15.399  10.477  1.00 16.56           H  
ATOM   1197 2HD  LYS A  72     -23.302 -15.928  12.090  1.00 16.56           H  
ATOM   1198 1HE  LYS A  72     -25.565 -15.376  12.948  1.00 16.56           H  
ATOM   1199 2HE  LYS A  72     -26.053 -14.897  11.314  1.00 16.56           H  
ATOM   1200 1HZ  LYS A  72     -26.713 -17.141  11.815  1.00 16.56           H  
ATOM   1201 2HZ  LYS A  72     -25.607 -17.142  10.591  1.00 16.56           H  
ATOM   1202 3HZ  LYS A  72     -25.154 -17.588  12.113  1.00 16.56           H  
ATOM   1203  N   LEU A  73     -24.092 -11.317   7.738  1.00  7.96           N  
ATOM   1204  CA  LEU A  73     -24.809 -10.479   6.789  1.00  8.30           C  
ATOM   1205  C   LEU A  73     -24.833 -11.156   5.432  1.00 11.32           C  
ATOM   1206  O   LEU A  73     -23.968 -11.979   5.126  1.00 62.25           O  
ATOM   1207  CB  LEU A  73     -24.153  -9.097   6.657  1.00 12.45           C  
ATOM   1208  CG  LEU A  73     -24.072  -8.260   7.931  1.00 12.45           C  
ATOM   1209  CD1 LEU A  73     -23.315  -6.977   7.632  1.00 12.45           C  
ATOM   1210  CD2 LEU A  73     -25.474  -7.968   8.441  1.00 12.45           C  
ATOM   1211  H   LEU A  73     -23.082 -11.299   7.704  1.00  9.55           H  
ATOM   1212  HA  LEU A  73     -25.834 -10.351   7.133  1.00  9.96           H  
ATOM   1213 1HB  LEU A  73     -23.134  -9.234   6.303  1.00 14.94           H  
ATOM   1214 2HB  LEU A  73     -24.701  -8.517   5.914  1.00 14.94           H  
ATOM   1215  HG  LEU A  73     -23.524  -8.804   8.687  1.00 14.94           H  
ATOM   1216 1HD1 LEU A  73     -23.239  -6.377   8.540  1.00 14.94           H  
ATOM   1217 2HD1 LEU A  73     -22.318  -7.222   7.273  1.00 14.94           H  
ATOM   1218 3HD1 LEU A  73     -23.847  -6.412   6.868  1.00 14.94           H  
ATOM   1219 1HD2 LEU A  73     -25.414  -7.374   9.353  1.00 14.94           H  
ATOM   1220 2HD2 LEU A  73     -26.029  -7.415   7.683  1.00 14.94           H  
ATOM   1221 3HD2 LEU A  73     -25.987  -8.907   8.653  1.00 14.94           H  
ATOM   1222  N   ASN A  74     -25.821 -10.811   4.610  1.00 19.47           N  
ATOM   1223  CA  ASN A  74     -25.942 -11.393   3.274  1.00 21.52           C  
ATOM   1224  C   ASN A  74     -24.915 -10.783   2.324  1.00 16.01           C  
ATOM   1225  O   ASN A  74     -25.243  -9.943   1.485  1.00 25.70           O  
ATOM   1226  CB  ASN A  74     -27.347 -11.211   2.734  1.00 32.28           C  
ATOM   1227  CG  ASN A  74     -27.579 -11.976   1.460  1.00 32.28           C  
ATOM   1228  OD1 ASN A  74     -26.736 -12.776   1.039  1.00 32.28           O  
ATOM   1229  ND2 ASN A  74     -28.709 -11.749   0.839  1.00 32.28           N  
ATOM   1230  H   ASN A  74     -26.497 -10.123   4.913  1.00 23.36           H  
ATOM   1231  HA  ASN A  74     -25.729 -12.461   3.341  1.00 25.82           H  
ATOM   1232 1HB  ASN A  74     -28.069 -11.542   3.480  1.00 38.74           H  
ATOM   1233 2HB  ASN A  74     -27.532 -10.152   2.548  1.00 38.74           H  
ATOM   1234 1HD2 ASN A  74     -28.917 -12.232  -0.012  1.00 38.74           H  
ATOM   1235 2HD2 ASN A  74     -29.363 -11.094   1.215  1.00 38.74           H  
ATOM   1236  N   LEU A  75     -23.671 -11.217   2.477  1.00  8.16           N  
ATOM   1237  CA  LEU A  75     -22.555 -10.723   1.694  1.00  6.15           C  
ATOM   1238  C   LEU A  75     -22.137 -11.722   0.631  1.00  4.45           C  
ATOM   1239  O   LEU A  75     -22.375 -12.922   0.759  1.00  7.54           O  
ATOM   1240  CB  LEU A  75     -21.376 -10.427   2.618  1.00  9.23           C  
ATOM   1241  CG  LEU A  75     -21.668  -9.432   3.745  1.00  9.23           C  
ATOM   1242  CD1 LEU A  75     -20.447  -9.307   4.630  1.00  9.23           C  
ATOM   1243  CD2 LEU A  75     -22.057  -8.083   3.160  1.00  9.23           C  
ATOM   1244  H   LEU A  75     -23.501 -11.909   3.195  1.00  9.79           H  
ATOM   1245  HA  LEU A  75     -22.857  -9.797   1.204  1.00  7.38           H  
ATOM   1246 1HB  LEU A  75     -21.048 -11.360   3.075  1.00 11.07           H  
ATOM   1247 2HB  LEU A  75     -20.558 -10.029   2.026  1.00 11.07           H  
ATOM   1248  HG  LEU A  75     -22.486  -9.814   4.352  1.00 11.07           H  
ATOM   1249 1HD1 LEU A  75     -20.659  -8.618   5.446  1.00 11.07           H  
ATOM   1250 2HD1 LEU A  75     -20.192 -10.285   5.033  1.00 11.07           H  
ATOM   1251 3HD1 LEU A  75     -19.615  -8.935   4.051  1.00 11.07           H  
ATOM   1252 1HD2 LEU A  75     -22.270  -7.385   3.970  1.00 11.07           H  
ATOM   1253 2HD2 LEU A  75     -21.237  -7.696   2.556  1.00 11.07           H  
ATOM   1254 3HD2 LEU A  75     -22.944  -8.198   2.537  1.00 11.07           H  
ATOM   1255  N   GLY A  76     -21.487 -11.219  -0.413  1.00  4.53           N  
ATOM   1256  CA  GLY A  76     -20.983 -12.064  -1.491  1.00  3.54           C  
ATOM   1257  C   GLY A  76     -19.509 -12.423  -1.285  1.00  2.61           C  
ATOM   1258  O   GLY A  76     -18.858 -12.932  -2.200  1.00  2.76           O  
ATOM   1259  H   GLY A  76     -21.335 -10.222  -0.460  1.00  5.44           H  
ATOM   1260 1HA  GLY A  76     -21.579 -12.976  -1.541  1.00  4.25           H  
ATOM   1261 2HA  GLY A  76     -21.103 -11.552  -2.444  1.00  4.25           H  
ATOM   1262  N   TYR A  77     -19.004 -12.178  -0.073  1.00  2.35           N  
ATOM   1263  CA  TYR A  77     -17.616 -12.429   0.267  1.00  1.84           C  
ATOM   1264  C   TYR A  77     -17.434 -12.902   1.679  1.00  1.82           C  
ATOM   1265  O   TYR A  77     -18.325 -12.781   2.522  1.00  2.74           O  
ATOM   1266  CB  TYR A  77     -16.792 -11.171   0.058  1.00  2.76           C  
ATOM   1267  CG  TYR A  77     -17.197  -9.989   0.905  1.00  2.76           C  
ATOM   1268  CD1 TYR A  77     -16.515  -9.678   2.070  1.00  2.76           C  
ATOM   1269  CD2 TYR A  77     -18.272  -9.212   0.507  1.00  2.76           C  
ATOM   1270  CE1 TYR A  77     -16.901  -8.581   2.819  1.00  2.76           C  
ATOM   1271  CE2 TYR A  77     -18.656  -8.124   1.252  1.00  2.76           C  
ATOM   1272  CZ  TYR A  77     -17.972  -7.804   2.402  1.00  2.76           C  
ATOM   1273  OH  TYR A  77     -18.358  -6.717   3.148  1.00  2.76           O  
ATOM   1274  H   TYR A  77     -19.593 -11.781   0.639  1.00  2.82           H  
ATOM   1275  HA  TYR A  77     -17.243 -13.210  -0.390  1.00  2.21           H  
ATOM   1276 1HB  TYR A  77     -15.747 -11.385   0.272  1.00  3.31           H  
ATOM   1277 2HB  TYR A  77     -16.846 -10.885  -0.969  1.00  3.31           H  
ATOM   1278  HD1 TYR A  77     -15.672 -10.291   2.390  1.00  3.31           H  
ATOM   1279  HD2 TYR A  77     -18.815  -9.461  -0.403  1.00  3.31           H  
ATOM   1280  HE1 TYR A  77     -16.366  -8.323   3.730  1.00  3.31           H  
ATOM   1281  HE2 TYR A  77     -19.501  -7.516   0.931  1.00  3.31           H  
ATOM   1282  HH  TYR A  77     -18.897  -6.135   2.604  1.00  3.31           H  
ATOM   1283  N   GLY A  78     -16.261 -13.456   1.918  1.00  2.03           N  
ATOM   1284  CA  GLY A  78     -15.893 -13.956   3.213  1.00  2.70           C  
ATOM   1285  C   GLY A  78     -14.858 -13.060   3.866  1.00  2.39           C  
ATOM   1286  O   GLY A  78     -14.010 -12.444   3.210  1.00  2.80           O  
ATOM   1287  H   GLY A  78     -15.592 -13.510   1.169  1.00  2.44           H  
ATOM   1288 1HA  GLY A  78     -16.779 -14.017   3.844  1.00  3.24           H  
ATOM   1289 2HA  GLY A  78     -15.497 -14.965   3.114  1.00  3.24           H  
ATOM   1290  N   VAL A  79     -14.952 -13.008   5.178  1.00  2.67           N  
ATOM   1291  CA  VAL A  79     -14.062 -12.246   6.019  1.00  3.61           C  
ATOM   1292  C   VAL A  79     -13.487 -13.145   7.087  1.00  2.69           C  
ATOM   1293  O   VAL A  79     -13.996 -14.246   7.312  1.00  3.60           O  
ATOM   1294  CB  VAL A  79     -14.804 -11.063   6.654  1.00  5.42           C  
ATOM   1295  CG1 VAL A  79     -15.308 -10.108   5.592  1.00  5.42           C  
ATOM   1296  CG2 VAL A  79     -15.972 -11.595   7.439  1.00  5.42           C  
ATOM   1297  H   VAL A  79     -15.691 -13.534   5.621  1.00  3.20           H  
ATOM   1298  HA  VAL A  79     -13.250 -11.860   5.403  1.00  4.33           H  
ATOM   1299  HB  VAL A  79     -14.129 -10.524   7.311  1.00  6.50           H  
ATOM   1300 1HG1 VAL A  79     -15.832  -9.282   6.066  1.00  6.50           H  
ATOM   1301 2HG1 VAL A  79     -14.466  -9.721   5.021  1.00  6.50           H  
ATOM   1302 3HG1 VAL A  79     -15.991 -10.631   4.924  1.00  6.50           H  
ATOM   1303 1HG2 VAL A  79     -16.494 -10.769   7.908  1.00  6.50           H  
ATOM   1304 2HG2 VAL A  79     -16.650 -12.124   6.769  1.00  6.50           H  
ATOM   1305 3HG2 VAL A  79     -15.616 -12.280   8.202  1.00  6.50           H  
ATOM   1306  N   GLY A  80     -12.428 -12.689   7.738  1.00  2.01           N  
ATOM   1307  CA  GLY A  80     -11.786 -13.500   8.753  1.00  1.91           C  
ATOM   1308  C   GLY A  80     -10.576 -12.843   9.391  1.00  1.51           C  
ATOM   1309  O   GLY A  80     -10.154 -11.746   9.019  1.00  1.60           O  
ATOM   1310  H   GLY A  80     -12.068 -11.773   7.508  1.00  2.41           H  
ATOM   1311 1HA  GLY A  80     -12.509 -13.744   9.525  1.00  2.29           H  
ATOM   1312 2HA  GLY A  80     -11.483 -14.447   8.306  1.00  2.29           H  
ATOM   1313  N   ILE A  81     -10.042 -13.535  10.390  1.00  1.45           N  
ATOM   1314  CA  ILE A  81      -8.928 -13.073  11.205  1.00  1.33           C  
ATOM   1315  C   ILE A  81      -7.593 -12.960  10.445  1.00  1.56           C  
ATOM   1316  O   ILE A  81      -6.733 -13.840  10.539  1.00  3.35           O  
ATOM   1317  CB  ILE A  81      -8.778 -14.005  12.414  1.00  2.00           C  
ATOM   1318  CG1 ILE A  81     -10.046 -13.973  13.274  1.00  2.00           C  
ATOM   1319  CG2 ILE A  81      -7.590 -13.589  13.217  1.00  2.00           C  
ATOM   1320  CD1 ILE A  81     -10.066 -15.017  14.367  1.00  2.00           C  
ATOM   1321  H   ILE A  81     -10.447 -14.433  10.611  1.00  1.74           H  
ATOM   1322  HA  ILE A  81      -9.178 -12.084  11.581  1.00  1.60           H  
ATOM   1323  HB  ILE A  81      -8.639 -15.028  12.068  1.00  2.39           H  
ATOM   1324 1HG1 ILE A  81     -10.137 -12.992  13.734  1.00  2.39           H  
ATOM   1325 2HG1 ILE A  81     -10.913 -14.133  12.633  1.00  2.39           H  
ATOM   1326 1HG2 ILE A  81      -7.462 -14.260  14.066  1.00  2.39           H  
ATOM   1327 2HG2 ILE A  81      -6.726 -13.639  12.570  1.00  2.39           H  
ATOM   1328 3HG2 ILE A  81      -7.721 -12.570  13.571  1.00  2.39           H  
ATOM   1329 1HD1 ILE A  81     -10.994 -14.933  14.932  1.00  2.39           H  
ATOM   1330 2HD1 ILE A  81     -10.000 -16.011  13.922  1.00  2.39           H  
ATOM   1331 3HD1 ILE A  81      -9.220 -14.861  15.035  1.00  2.39           H  
ATOM   1332  N   ASN A  82      -7.453 -11.863   9.703  1.00  0.91           N  
ATOM   1333  CA  ASN A  82      -6.261 -11.534   8.920  1.00  0.96           C  
ATOM   1334  C   ASN A  82      -5.175 -10.800   9.733  1.00  1.42           C  
ATOM   1335  O   ASN A  82      -5.309 -10.610  10.942  1.00  1.77           O  
ATOM   1336  CB  ASN A  82      -6.684 -10.732   7.705  1.00  1.44           C  
ATOM   1337  CG  ASN A  82      -7.236  -9.383   8.044  1.00  1.44           C  
ATOM   1338  OD1 ASN A  82      -6.664  -8.603   8.815  1.00  1.44           O  
ATOM   1339  ND2 ASN A  82      -8.367  -9.085   7.470  1.00  1.44           N  
ATOM   1340  H   ASN A  82      -8.243 -11.230   9.668  1.00  1.09           H  
ATOM   1341  HA  ASN A  82      -5.819 -12.469   8.570  1.00  1.15           H  
ATOM   1342 1HB  ASN A  82      -5.846 -10.600   7.032  1.00  1.73           H  
ATOM   1343 2HB  ASN A  82      -7.447 -11.288   7.161  1.00  1.73           H  
ATOM   1344 1HD2 ASN A  82      -8.795  -8.196   7.645  1.00  1.73           H  
ATOM   1345 2HD2 ASN A  82      -8.804  -9.739   6.852  1.00  1.73           H  
ATOM   1346  N   LYS A  83      -4.101 -10.382   9.046  1.00  2.11           N  
ATOM   1347  CA  LYS A  83      -2.941  -9.699   9.644  1.00  3.97           C  
ATOM   1348  C   LYS A  83      -3.221  -8.436  10.415  1.00  3.17           C  
ATOM   1349  O   LYS A  83      -2.406  -8.022  11.240  1.00  4.06           O  
ATOM   1350  CB  LYS A  83      -1.912  -9.354   8.584  1.00  5.96           C  
ATOM   1351  CG  LYS A  83      -0.678  -8.661   9.134  1.00  5.96           C  
ATOM   1352  CD  LYS A  83       0.406  -8.493   8.079  1.00  5.96           C  
ATOM   1353  CE  LYS A  83       1.605  -7.752   8.660  1.00  5.96           C  
ATOM   1354  NZ  LYS A  83       2.758  -7.693   7.718  1.00  5.96           N  
ATOM   1355  H   LYS A  83      -4.060 -10.570   8.051  1.00  2.53           H  
ATOM   1356  HA  LYS A  83      -2.480 -10.397  10.342  1.00  4.76           H  
ATOM   1357 1HB  LYS A  83      -1.569 -10.264   8.127  1.00  7.15           H  
ATOM   1358 2HB  LYS A  83      -2.357  -8.729   7.809  1.00  7.15           H  
ATOM   1359 1HG  LYS A  83      -0.955  -7.675   9.510  1.00  7.15           H  
ATOM   1360 2HG  LYS A  83      -0.275  -9.243   9.962  1.00  7.15           H  
ATOM   1361 1HD  LYS A  83       0.728  -9.471   7.721  1.00  7.15           H  
ATOM   1362 2HD  LYS A  83       0.013  -7.926   7.235  1.00  7.15           H  
ATOM   1363 1HE  LYS A  83       1.303  -6.735   8.907  1.00  7.15           H  
ATOM   1364 2HE  LYS A  83       1.923  -8.254   9.573  1.00  7.15           H  
ATOM   1365 1HZ  LYS A  83       3.520  -7.195   8.154  1.00  7.15           H  
ATOM   1366 2HZ  LYS A  83       3.056  -8.632   7.498  1.00  7.15           H  
ATOM   1367 3HZ  LYS A  83       2.508  -7.222   6.857  1.00  7.15           H  
ATOM   1368  N   PHE A  84      -4.321  -7.781  10.119  1.00  2.57           N  
ATOM   1369  CA  PHE A  84      -4.590  -6.512  10.738  1.00  3.32           C  
ATOM   1370  C   PHE A  84      -5.691  -6.661  11.771  1.00  1.95           C  
ATOM   1371  O   PHE A  84      -6.298  -5.674  12.192  1.00  2.91           O  
ATOM   1372  CB  PHE A  84      -5.018  -5.573   9.635  1.00  4.98           C  
ATOM   1373  CG  PHE A  84      -4.015  -5.602   8.521  1.00  4.98           C  
ATOM   1374  CD1 PHE A  84      -4.343  -6.208   7.315  1.00  4.98           C  
ATOM   1375  CD2 PHE A  84      -2.744  -5.081   8.676  1.00  4.98           C  
ATOM   1376  CE1 PHE A  84      -3.427  -6.276   6.286  1.00  4.98           C  
ATOM   1377  CE2 PHE A  84      -1.827  -5.156   7.651  1.00  4.98           C  
ATOM   1378  CZ  PHE A  84      -2.168  -5.748   6.455  1.00  4.98           C  
ATOM   1379  H   PHE A  84      -4.989  -8.157   9.458  1.00  3.08           H  
ATOM   1380  HA  PHE A  84      -3.685  -6.143  11.223  1.00  3.98           H  
ATOM   1381 1HB  PHE A  84      -5.990  -5.868   9.240  1.00  5.98           H  
ATOM   1382 2HB  PHE A  84      -5.095  -4.556  10.014  1.00  5.98           H  
ATOM   1383  HD1 PHE A  84      -5.339  -6.634   7.189  1.00  5.98           H  
ATOM   1384  HD2 PHE A  84      -2.465  -4.619   9.619  1.00  5.98           H  
ATOM   1385  HE1 PHE A  84      -3.697  -6.751   5.344  1.00  5.98           H  
ATOM   1386  HE2 PHE A  84      -0.827  -4.745   7.786  1.00  5.98           H  
ATOM   1387  HZ  PHE A  84      -1.438  -5.803   5.648  1.00  5.98           H  
ATOM   1388  N   ASN A  85      -5.944  -7.900  12.204  1.00  1.33           N  
ATOM   1389  CA  ASN A  85      -7.048  -8.131  13.106  1.00  1.73           C  
ATOM   1390  C   ASN A  85      -6.805  -7.745  14.558  1.00  1.29           C  
ATOM   1391  O   ASN A  85      -7.720  -7.878  15.361  1.00  2.21           O  
ATOM   1392  CB  ASN A  85      -7.505  -9.568  13.053  1.00  2.59           C  
ATOM   1393  CG  ASN A  85      -8.911  -9.653  13.555  1.00  2.59           C  
ATOM   1394  OD1 ASN A  85      -9.748  -8.877  13.085  1.00  2.59           O  
ATOM   1395  ND2 ASN A  85      -9.194 -10.532  14.476  1.00  2.59           N  
ATOM   1396  H   ASN A  85      -5.422  -8.698  11.862  1.00  1.60           H  
ATOM   1397  HA  ASN A  85      -7.881  -7.515  12.763  1.00  2.08           H  
ATOM   1398 1HB  ASN A  85      -7.465  -9.937  12.028  1.00  3.11           H  
ATOM   1399 2HB  ASN A  85      -6.856 -10.194  13.665  1.00  3.11           H  
ATOM   1400 1HD2 ASN A  85     -10.127 -10.602  14.831  1.00  3.11           H  
ATOM   1401 2HD2 ASN A  85      -8.482 -11.135  14.826  1.00  3.11           H  
ATOM   1402  N   ASP A  86      -5.633  -7.220  14.911  1.00  1.51           N  
ATOM   1403  CA  ASP A  86      -5.465  -6.718  16.274  1.00  2.26           C  
ATOM   1404  C   ASP A  86      -5.269  -5.196  16.236  1.00  2.95           C  
ATOM   1405  O   ASP A  86      -4.772  -4.609  17.200  1.00  4.52           O  
ATOM   1406  CB  ASP A  86      -4.288  -7.385  16.997  1.00  3.39           C  
ATOM   1407  CG  ASP A  86      -2.937  -7.070  16.374  1.00  3.39           C  
ATOM   1408  OD1 ASP A  86      -2.915  -6.411  15.364  1.00  3.39           O  
ATOM   1409  OD2 ASP A  86      -1.931  -7.491  16.904  1.00  3.39           O  
ATOM   1410  H   ASP A  86      -4.875  -7.147  14.248  1.00  1.81           H  
ATOM   1411  HA  ASP A  86      -6.372  -6.927  16.841  1.00  2.71           H  
ATOM   1412 1HB  ASP A  86      -4.280  -7.064  18.037  1.00  4.07           H  
ATOM   1413 2HB  ASP A  86      -4.428  -8.466  16.991  1.00  4.07           H  
ATOM   1414  N   MET A  87      -5.682  -4.574  15.117  1.00  2.74           N  
ATOM   1415  CA  MET A  87      -5.589  -3.131  14.898  1.00  4.65           C  
ATOM   1416  C   MET A  87      -6.962  -2.480  14.939  1.00  3.14           C  
ATOM   1417  O   MET A  87      -7.974  -3.141  14.712  1.00  3.33           O  
ATOM   1418  CB  MET A  87      -4.937  -2.856  13.545  1.00  6.98           C  
ATOM   1419  CG  MET A  87      -3.506  -3.345  13.418  1.00  6.98           C  
ATOM   1420  SD  MET A  87      -2.837  -3.081  11.766  1.00  6.98           S  
ATOM   1421  CE  MET A  87      -2.699  -1.302  11.704  1.00  6.98           C  
ATOM   1422  H   MET A  87      -6.067  -5.117  14.353  1.00  3.29           H  
ATOM   1423  HA  MET A  87      -4.987  -2.691  15.688  1.00  5.58           H  
ATOM   1424 1HB  MET A  87      -5.522  -3.326  12.757  1.00  8.37           H  
ATOM   1425 2HB  MET A  87      -4.938  -1.781  13.354  1.00  8.37           H  
ATOM   1426 1HG  MET A  87      -2.876  -2.818  14.134  1.00  8.37           H  
ATOM   1427 2HG  MET A  87      -3.462  -4.410  13.642  1.00  8.37           H  
ATOM   1428 1HE  MET A  87      -2.299  -1.003  10.735  1.00  8.37           H  
ATOM   1429 2HE  MET A  87      -3.683  -0.856  11.848  1.00  8.37           H  
ATOM   1430 3HE  MET A  87      -2.028  -0.962  12.494  1.00  8.37           H  
ATOM   1431  N   THR A  88      -7.022  -1.187  15.245  1.00  3.69           N  
ATOM   1432  CA  THR A  88      -8.340  -0.544  15.253  1.00  4.40           C  
ATOM   1433  C   THR A  88      -8.660  -0.069  13.843  1.00  4.90           C  
ATOM   1434  O   THR A  88      -7.768  -0.020  13.001  1.00  4.61           O  
ATOM   1435  CB  THR A  88      -8.419   0.640  16.241  1.00  6.60           C  
ATOM   1436  OG1 THR A  88      -7.551   1.701  15.824  1.00  6.60           O  
ATOM   1437  CG2 THR A  88      -8.002   0.177  17.628  1.00  6.60           C  
ATOM   1438  H   THR A  88      -6.169  -0.668  15.448  1.00  4.43           H  
ATOM   1439  HA  THR A  88      -9.091  -1.279  15.544  1.00  5.28           H  
ATOM   1440  HB  THR A  88      -9.441   1.014  16.282  1.00  7.92           H  
ATOM   1441  HG1 THR A  88      -7.535   2.383  16.502  1.00  7.92           H  
ATOM   1442 1HG2 THR A  88      -8.063   1.013  18.325  1.00  7.92           H  
ATOM   1443 2HG2 THR A  88      -8.665  -0.622  17.960  1.00  7.92           H  
ATOM   1444 3HG2 THR A  88      -6.977  -0.193  17.595  1.00  7.92           H  
ATOM   1445  N   GLN A  89      -9.924   0.277  13.587  1.00  6.63           N  
ATOM   1446  CA  GLN A  89     -10.333   0.762  12.264  1.00  7.52           C  
ATOM   1447  C   GLN A  89      -9.535   1.993  11.882  1.00  6.83           C  
ATOM   1448  O   GLN A  89      -8.954   2.057  10.797  1.00  9.08           O  
ATOM   1449  CB  GLN A  89     -11.830   1.095  12.230  1.00 11.28           C  
ATOM   1450  CG  GLN A  89     -12.334   1.595  10.878  1.00 11.28           C  
ATOM   1451  CD  GLN A  89     -13.807   1.963  10.911  1.00 11.28           C  
ATOM   1452  OE1 GLN A  89     -14.421   1.945  11.982  1.00 11.28           O  
ATOM   1453  NE2 GLN A  89     -14.386   2.301   9.760  1.00 11.28           N  
ATOM   1454  H   GLN A  89     -10.615   0.203  14.321  1.00  7.96           H  
ATOM   1455  HA  GLN A  89     -10.127  -0.016  11.530  1.00  9.02           H  
ATOM   1456 1HB  GLN A  89     -12.403   0.206  12.492  1.00 13.54           H  
ATOM   1457 2HB  GLN A  89     -12.055   1.857  12.976  1.00 13.54           H  
ATOM   1458 1HG  GLN A  89     -11.767   2.480  10.591  1.00 13.54           H  
ATOM   1459 2HG  GLN A  89     -12.200   0.807  10.137  1.00 13.54           H  
ATOM   1460 1HE2 GLN A  89     -15.355   2.552   9.747  1.00 13.54           H  
ATOM   1461 2HE2 GLN A  89     -13.871   2.306   8.899  1.00 13.54           H  
ATOM   1462  N   GLU A  90      -9.521   2.959  12.799  1.00  5.76           N  
ATOM   1463  CA  GLU A  90      -8.789   4.201  12.636  1.00  6.85           C  
ATOM   1464  C   GLU A  90      -7.315   3.939  12.426  1.00  5.65           C  
ATOM   1465  O   GLU A  90      -6.703   4.540  11.546  1.00  6.09           O  
ATOM   1466  CB  GLU A  90      -8.977   5.103  13.852  1.00 10.27           C  
ATOM   1467  CG  GLU A  90      -8.259   6.441  13.745  1.00 10.27           C  
ATOM   1468  CD  GLU A  90      -8.477   7.321  14.943  1.00 10.27           C  
ATOM   1469  OE1 GLU A  90      -9.166   6.906  15.844  1.00 10.27           O  
ATOM   1470  OE2 GLU A  90      -7.953   8.410  14.958  1.00 10.27           O  
ATOM   1471  H   GLU A  90     -10.039   2.820  13.654  1.00  6.91           H  
ATOM   1472  HA  GLU A  90      -9.172   4.716  11.754  1.00  8.22           H  
ATOM   1473 1HB  GLU A  90     -10.039   5.303  13.995  1.00 12.33           H  
ATOM   1474 2HB  GLU A  90      -8.615   4.596  14.746  1.00 12.33           H  
ATOM   1475 1HG  GLU A  90      -7.191   6.259  13.632  1.00 12.33           H  
ATOM   1476 2HG  GLU A  90      -8.608   6.958  12.852  1.00 12.33           H  
ATOM   1477  N   GLU A  91      -6.744   3.065  13.256  1.00  5.16           N  
ATOM   1478  CA  GLU A  91      -5.338   2.722  13.161  1.00  5.30           C  
ATOM   1479  C   GLU A  91      -4.980   2.135  11.815  1.00  5.53           C  
ATOM   1480  O   GLU A  91      -3.973   2.525  11.229  1.00  6.24           O  
ATOM   1481  CB  GLU A  91      -4.948   1.745  14.235  1.00  7.95           C  
ATOM   1482  CG  GLU A  91      -3.479   1.428  14.230  1.00  7.95           C  
ATOM   1483  CD  GLU A  91      -3.120   0.466  15.294  1.00  7.95           C  
ATOM   1484  OE1 GLU A  91      -3.996  -0.203  15.796  1.00  7.95           O  
ATOM   1485  OE2 GLU A  91      -1.961   0.397  15.634  1.00  7.95           O  
ATOM   1486  H   GLU A  91      -7.292   2.613  13.980  1.00  6.19           H  
ATOM   1487  HA  GLU A  91      -4.755   3.634  13.297  1.00  6.36           H  
ATOM   1488 1HB  GLU A  91      -5.198   2.155  15.213  1.00  9.54           H  
ATOM   1489 2HB  GLU A  91      -5.502   0.816  14.109  1.00  9.54           H  
ATOM   1490 1HG  GLU A  91      -3.206   1.014  13.263  1.00  9.54           H  
ATOM   1491 2HG  GLU A  91      -2.917   2.350  14.374  1.00  9.54           H  
ATOM   1492  N   PHE A  92      -5.788   1.186  11.337  1.00  6.42           N  
ATOM   1493  CA  PHE A  92      -5.571   0.582  10.032  1.00  8.77           C  
ATOM   1494  C   PHE A  92      -5.525   1.660   8.983  1.00 10.06           C  
ATOM   1495  O   PHE A  92      -4.651   1.644   8.119  1.00 14.01           O  
ATOM   1496  CB  PHE A  92      -6.664  -0.402   9.651  1.00 13.15           C  
ATOM   1497  CG  PHE A  92      -6.432  -0.990   8.284  1.00 13.15           C  
ATOM   1498  CD1 PHE A  92      -5.681  -2.144   8.126  1.00 13.15           C  
ATOM   1499  CD2 PHE A  92      -6.936  -0.369   7.148  1.00 13.15           C  
ATOM   1500  CE1 PHE A  92      -5.457  -2.670   6.868  1.00 13.15           C  
ATOM   1501  CE2 PHE A  92      -6.711  -0.894   5.892  1.00 13.15           C  
ATOM   1502  CZ  PHE A  92      -5.969  -2.048   5.758  1.00 13.15           C  
ATOM   1503  H   PHE A  92      -6.581   0.884  11.885  1.00  7.70           H  
ATOM   1504  HA  PHE A  92      -4.613   0.063  10.036  1.00 10.52           H  
ATOM   1505 1HB  PHE A  92      -6.702  -1.216  10.375  1.00 15.79           H  
ATOM   1506 2HB  PHE A  92      -7.633   0.094   9.656  1.00 15.79           H  
ATOM   1507  HD1 PHE A  92      -5.268  -2.634   9.007  1.00 15.79           H  
ATOM   1508  HD2 PHE A  92      -7.519   0.546   7.257  1.00 15.79           H  
ATOM   1509  HE1 PHE A  92      -4.867  -3.573   6.749  1.00 15.79           H  
ATOM   1510  HE2 PHE A  92      -7.114  -0.398   5.009  1.00 15.79           H  
ATOM   1511  HZ  PHE A  92      -5.783  -2.467   4.774  1.00 15.79           H  
ATOM   1512  N   GLU A  93      -6.483   2.586   9.048  1.00  9.28           N  
ATOM   1513  CA  GLU A  93      -6.534   3.686   8.111  1.00 11.93           C  
ATOM   1514  C   GLU A  93      -5.283   4.557   8.225  1.00 11.01           C  
ATOM   1515  O   GLU A  93      -4.697   4.952   7.220  1.00 13.81           O  
ATOM   1516  CB  GLU A  93      -7.785   4.527   8.358  1.00 17.89           C  
ATOM   1517  CG  GLU A  93      -9.091   3.838   7.995  1.00 17.89           C  
ATOM   1518  CD  GLU A  93     -10.296   4.647   8.387  1.00 17.89           C  
ATOM   1519  OE1 GLU A  93     -10.120   5.712   8.928  1.00 17.89           O  
ATOM   1520  OE2 GLU A  93     -11.393   4.198   8.157  1.00 17.89           O  
ATOM   1521  H   GLU A  93      -7.197   2.522   9.764  1.00 11.14           H  
ATOM   1522  HA  GLU A  93      -6.580   3.272   7.105  1.00 14.32           H  
ATOM   1523 1HB  GLU A  93      -7.839   4.805   9.409  1.00 21.47           H  
ATOM   1524 2HB  GLU A  93      -7.724   5.450   7.781  1.00 21.47           H  
ATOM   1525 1HG  GLU A  93      -9.111   3.675   6.918  1.00 21.47           H  
ATOM   1526 2HG  GLU A  93      -9.129   2.866   8.481  1.00 21.47           H  
ATOM   1527  N   ALA A  94      -4.833   4.826   9.444  1.00  9.05           N  
ATOM   1528  CA  ALA A  94      -3.615   5.602   9.631  1.00 10.28           C  
ATOM   1529  C   ALA A  94      -2.429   4.873   9.002  1.00  9.69           C  
ATOM   1530  O   ALA A  94      -1.534   5.498   8.429  1.00 12.30           O  
ATOM   1531  CB  ALA A  94      -3.368   5.853  11.110  1.00 15.42           C  
ATOM   1532  H   ALA A  94      -5.345   4.506  10.253  1.00 10.86           H  
ATOM   1533  HA  ALA A  94      -3.736   6.557   9.121  1.00 12.34           H  
ATOM   1534 1HB  ALA A  94      -2.464   6.452  11.232  1.00 18.50           H  
ATOM   1535 2HB  ALA A  94      -4.218   6.388  11.534  1.00 18.50           H  
ATOM   1536 3HB  ALA A  94      -3.244   4.904  11.627  1.00 18.50           H  
ATOM   1537  N   ALA A  95      -2.435   3.546   9.110  1.00  8.07           N  
ATOM   1538  CA  ALA A  95      -1.395   2.711   8.550  1.00 10.33           C  
ATOM   1539  C   ALA A  95      -1.510   2.530   7.038  1.00 10.07           C  
ATOM   1540  O   ALA A  95      -0.495   2.315   6.380  1.00 14.82           O  
ATOM   1541  CB  ALA A  95      -1.418   1.350   9.224  1.00 15.50           C  
ATOM   1542  H   ALA A  95      -3.181   3.098   9.621  1.00  9.68           H  
ATOM   1543  HA  ALA A  95      -0.444   3.193   8.753  1.00 12.40           H  
ATOM   1544 1HB  ALA A  95      -0.607   0.735   8.833  1.00 18.59           H  
ATOM   1545 2HB  ALA A  95      -1.293   1.476  10.299  1.00 18.59           H  
ATOM   1546 3HB  ALA A  95      -2.370   0.862   9.025  1.00 18.59           H  
ATOM   1547  N   TYR A  96      -2.727   2.604   6.481  1.00  8.20           N  
ATOM   1548  CA  TYR A  96      -2.893   2.371   5.046  1.00 11.25           C  
ATOM   1549  C   TYR A  96      -3.901   3.283   4.341  1.00 11.70           C  
ATOM   1550  O   TYR A  96      -4.840   2.797   3.711  1.00 22.63           O  
ATOM   1551  CB  TYR A  96      -3.319   0.914   4.803  1.00 16.88           C  
ATOM   1552  CG  TYR A  96      -2.333  -0.112   5.307  1.00 16.88           C  
ATOM   1553  CD1 TYR A  96      -2.579  -0.780   6.493  1.00 16.88           C  
ATOM   1554  CD2 TYR A  96      -1.177  -0.376   4.588  1.00 16.88           C  
ATOM   1555  CE1 TYR A  96      -1.678  -1.710   6.962  1.00 16.88           C  
ATOM   1556  CE2 TYR A  96      -0.273  -1.309   5.056  1.00 16.88           C  
ATOM   1557  CZ  TYR A  96      -0.520  -1.975   6.236  1.00 16.88           C  
ATOM   1558  OH  TYR A  96       0.385  -2.900   6.702  1.00 16.88           O  
ATOM   1559  H   TYR A  96      -3.540   2.777   7.053  1.00  9.84           H  
ATOM   1560  HA  TYR A  96      -1.926   2.532   4.567  1.00 13.50           H  
ATOM   1561 1HB  TYR A  96      -4.276   0.733   5.294  1.00 20.25           H  
ATOM   1562 2HB  TYR A  96      -3.464   0.748   3.737  1.00 20.25           H  
ATOM   1563  HD1 TYR A  96      -3.485  -0.564   7.057  1.00 20.25           H  
ATOM   1564  HD2 TYR A  96      -0.980   0.153   3.655  1.00 20.25           H  
ATOM   1565  HE1 TYR A  96      -1.873  -2.232   7.898  1.00 20.25           H  
ATOM   1566  HE2 TYR A  96       0.635  -1.520   4.495  1.00 20.25           H  
ATOM   1567  HH  TYR A  96       1.064  -3.048   6.038  1.00 20.25           H  
ATOM   1568  N   THR A  97      -3.686   4.594   4.417  1.00  9.60           N  
ATOM   1569  CA  THR A  97      -4.472   5.572   3.651  1.00 10.76           C  
ATOM   1570  C   THR A  97      -3.573   6.655   3.071  1.00 13.64           C  
ATOM   1571  O   THR A  97      -2.364   6.641   3.298  1.00 40.86           O  
ATOM   1572  CB  THR A  97      -5.623   6.226   4.452  1.00 16.14           C  
ATOM   1573  OG1 THR A  97      -5.101   6.936   5.581  1.00 16.14           O  
ATOM   1574  CG2 THR A  97      -6.665   5.204   4.863  1.00 16.14           C  
ATOM   1575  H   THR A  97      -2.925   4.929   4.992  1.00 11.52           H  
ATOM   1576  HA  THR A  97      -4.930   5.043   2.821  1.00 12.91           H  
ATOM   1577  HB  THR A  97      -6.119   6.953   3.815  1.00 19.37           H  
ATOM   1578  HG1 THR A  97      -4.788   6.303   6.230  1.00 19.37           H  
ATOM   1579 1HG2 THR A  97      -7.474   5.697   5.402  1.00 19.37           H  
ATOM   1580 2HG2 THR A  97      -7.061   4.717   3.975  1.00 19.37           H  
ATOM   1581 3HG2 THR A  97      -6.211   4.455   5.496  1.00 19.37           H  
ATOM   1582  N   ASP A  98      -4.200   7.588   2.348  1.00 16.72           N  
ATOM   1583  CA  ASP A  98      -3.586   8.746   1.678  1.00 27.45           C  
ATOM   1584  C   ASP A  98      -2.985   8.396   0.330  1.00 14.68           C  
ATOM   1585  O   ASP A  98      -1.926   7.778   0.236  1.00 28.20           O  
ATOM   1586  CB  ASP A  98      -2.494   9.412   2.541  1.00 41.17           C  
ATOM   1587  CG  ASP A  98      -3.038  10.058   3.804  1.00 41.17           C  
ATOM   1588  OD1 ASP A  98      -3.998  10.788   3.706  1.00 41.17           O  
ATOM   1589  OD2 ASP A  98      -2.492   9.822   4.854  1.00 41.17           O  
ATOM   1590  H   ASP A  98      -5.193   7.449   2.205  1.00 20.06           H  
ATOM   1591  HA  ASP A  98      -4.367   9.487   1.510  1.00 32.94           H  
ATOM   1592 1HB  ASP A  98      -1.709   8.710   2.805  1.00 49.41           H  
ATOM   1593 2HB  ASP A  98      -2.013  10.191   1.951  1.00 49.41           H  
ATOM   1594  N   GLY A  99      -3.706   8.812  -0.711  1.00 11.61           N  
ATOM   1595  CA  GLY A  99      -3.322   8.651  -2.104  1.00 19.62           C  
ATOM   1596  C   GLY A  99      -2.134   9.533  -2.444  1.00 31.37           C  
ATOM   1597  O   GLY A  99      -1.040   8.985  -2.342  1.00112.77           O  
ATOM   1598  H   GLY A  99      -4.578   9.286  -0.516  1.00 13.93           H  
ATOM   1599 1HA  GLY A  99      -3.086   7.605  -2.308  1.00 23.54           H  
ATOM   1600 2HA  GLY A  99      -4.173   8.926  -2.704  1.00 23.54           H  
ATOM   1601  N   GLY A 100      -2.345  10.369  -3.479  1.00 27.52           N  
ATOM   1602  CA  GLY A 100      -3.106   9.978  -4.677  1.00 56.14           C  
ATOM   1603  C   GLY A 100      -3.978  11.121  -5.206  1.00 33.18           C  
ATOM   1604  O   GLY A 100      -3.704  12.289  -4.931  1.00 72.11           O  
ATOM   1605  H   GLY A 100      -2.637  11.285  -3.173  1.00 33.02           H  
ATOM   1606 1HA  GLY A 100      -2.401   9.692  -5.456  1.00 67.37           H  
ATOM   1607 2HA  GLY A 100      -3.713   9.103  -4.500  1.00 67.37           H  
ATOM   1608  N   VAL A 101      -5.023  10.746  -5.953  1.00 33.77           N  
ATOM   1609  CA  VAL A 101      -6.016  11.609  -6.624  1.00 44.26           C  
ATOM   1610  C   VAL A 101      -5.605  12.098  -8.016  1.00 45.25           C  
ATOM   1611  O   VAL A 101      -4.925  13.114  -8.166  1.00102.41           O  
ATOM   1612  CB  VAL A 101      -6.396  12.851  -5.780  1.00 66.39           C  
ATOM   1613  CG1 VAL A 101      -7.366  13.715  -6.573  1.00 66.39           C  
ATOM   1614  CG2 VAL A 101      -7.043  12.418  -4.469  1.00 66.39           C  
ATOM   1615  H   VAL A 101      -5.138   9.757  -6.092  1.00 40.52           H  
ATOM   1616  HA  VAL A 101      -6.918  11.025  -6.745  1.00 53.11           H  
ATOM   1617  HB  VAL A 101      -5.516  13.458  -5.586  1.00 79.67           H  
ATOM   1618 1HG1 VAL A 101      -7.632  14.596  -5.989  1.00 79.67           H  
ATOM   1619 2HG1 VAL A 101      -6.898  14.027  -7.506  1.00 79.67           H  
ATOM   1620 3HG1 VAL A 101      -8.266  13.141  -6.793  1.00 79.67           H  
ATOM   1621 1HG2 VAL A 101      -7.318  13.301  -3.893  1.00 79.67           H  
ATOM   1622 2HG2 VAL A 101      -7.938  11.834  -4.686  1.00 79.67           H  
ATOM   1623 3HG2 VAL A 101      -6.348  11.813  -3.890  1.00 79.67           H  
ATOM   1624  N   VAL A 102      -6.070  11.359  -9.032  1.00 40.10           N  
ATOM   1625  CA  VAL A 102      -5.888  11.688 -10.457  1.00 45.57           C  
ATOM   1626  C   VAL A 102      -7.205  11.451 -11.208  1.00 36.80           C  
ATOM   1627  O   VAL A 102      -8.036  10.677 -10.753  1.00 77.53           O  
ATOM   1628  CB  VAL A 102      -4.796  10.818 -11.124  1.00 68.36           C  
ATOM   1629  CG1 VAL A 102      -3.440  11.023 -10.463  1.00 68.36           C  
ATOM   1630  CG2 VAL A 102      -5.210   9.353 -11.072  1.00 68.36           C  
ATOM   1631  H   VAL A 102      -6.608  10.538  -8.799  1.00 48.12           H  
ATOM   1632  HA  VAL A 102      -5.601  12.734 -10.551  1.00 54.68           H  
ATOM   1633  HB  VAL A 102      -4.698  11.129 -12.163  1.00 82.03           H  
ATOM   1634 1HG1 VAL A 102      -2.693  10.416 -10.973  1.00 82.03           H  
ATOM   1635 2HG1 VAL A 102      -3.157  12.074 -10.526  1.00 82.03           H  
ATOM   1636 3HG1 VAL A 102      -3.495  10.723  -9.418  1.00 82.03           H  
ATOM   1637 1HG2 VAL A 102      -4.454   8.744 -11.568  1.00 82.03           H  
ATOM   1638 2HG2 VAL A 102      -5.306   9.037 -10.033  1.00 82.03           H  
ATOM   1639 3HG2 VAL A 102      -6.167   9.226 -11.579  1.00 82.03           H  
ATOM   1640  N   SER A 103      -7.395  12.087 -12.376  1.00 38.84           N  
ATOM   1641  CA  SER A 103      -8.606  11.766 -13.143  1.00 55.97           C  
ATOM   1642  C   SER A 103      -8.281  11.518 -14.623  1.00 48.85           C  
ATOM   1643  O   SER A 103      -7.707  10.471 -14.945  1.00109.65           O  
ATOM   1644  CB  SER A 103      -9.612  12.896 -13.030  1.00 83.95           C  
ATOM   1645  OG  SER A 103      -9.129  14.059 -13.647  1.00 83.95           O  
ATOM   1646  H   SER A 103      -6.713  12.736 -12.730  1.00 46.61           H  
ATOM   1647  HA  SER A 103      -9.057  10.867 -12.738  1.00 67.16           H  
ATOM   1648 1HB  SER A 103     -10.555  12.601 -13.488  1.00100.75           H  
ATOM   1649 2HB  SER A 103      -9.811  13.099 -11.978  1.00100.75           H  
ATOM   1650  HG  SER A 103      -8.289  14.259 -13.223  1.00100.75           H  
ATOM   1651  N   ASP A 104      -8.611  12.484 -15.503  1.00 39.18           N  
ATOM   1652  CA  ASP A 104      -8.262  12.395 -16.934  1.00 38.99           C  
ATOM   1653  C   ASP A 104      -8.955  11.204 -17.667  1.00 20.26           C  
ATOM   1654  O   ASP A 104      -9.855  10.564 -17.117  1.00 51.83           O  
ATOM   1655  CB  ASP A 104      -6.753  12.406 -17.094  1.00 58.48           C  
ATOM   1656  CG  ASP A 104      -6.130  13.752 -16.739  1.00 58.48           C  
ATOM   1657  OD1 ASP A 104      -6.809  14.747 -16.847  1.00 58.48           O  
ATOM   1658  OD2 ASP A 104      -4.981  13.775 -16.370  1.00 58.48           O  
ATOM   1659  H   ASP A 104      -9.087  13.310 -15.172  1.00 47.02           H  
ATOM   1660  HA  ASP A 104      -8.632  13.310 -17.408  1.00 46.79           H  
ATOM   1661 1HB  ASP A 104      -6.335  11.683 -16.409  1.00 70.18           H  
ATOM   1662 2HB  ASP A 104      -6.461  12.127 -18.106  1.00 70.18           H  
ATOM   1663  N   LEU A 105      -8.590  10.974 -18.947  1.00 23.49           N  
ATOM   1664  CA  LEU A 105      -9.215   9.893 -19.734  1.00 28.85           C  
ATOM   1665  C   LEU A 105      -8.382   9.366 -20.931  1.00 21.57           C  
ATOM   1666  O   LEU A 105      -7.441  10.018 -21.383  1.00 57.20           O  
ATOM   1667  CB  LEU A 105     -10.567  10.378 -20.272  1.00 43.28           C  
ATOM   1668  CG  LEU A 105     -10.543  11.609 -21.184  1.00 43.28           C  
ATOM   1669  CD1 LEU A 105     -10.245  11.187 -22.619  1.00 43.28           C  
ATOM   1670  CD2 LEU A 105     -11.891  12.304 -21.091  1.00 43.28           C  
ATOM   1671  H   LEU A 105      -7.865  11.535 -19.366  1.00 28.19           H  
ATOM   1672  HA  LEU A 105      -9.388   9.057 -19.066  1.00 34.62           H  
ATOM   1673 1HB  LEU A 105     -11.035   9.569 -20.828  1.00 51.93           H  
ATOM   1674 2HB  LEU A 105     -11.204  10.627 -19.425  1.00 51.93           H  
ATOM   1675  HG  LEU A 105      -9.757  12.292 -20.861  1.00 51.93           H  
ATOM   1676 1HD1 LEU A 105     -10.232  12.070 -23.258  1.00 51.93           H  
ATOM   1677 2HD1 LEU A 105      -9.276  10.692 -22.667  1.00 51.93           H  
ATOM   1678 3HD1 LEU A 105     -11.021  10.503 -22.963  1.00 51.93           H  
ATOM   1679 1HD2 LEU A 105     -11.894  13.188 -21.730  1.00 51.93           H  
ATOM   1680 2HD2 LEU A 105     -12.672  11.617 -21.417  1.00 51.93           H  
ATOM   1681 3HD2 LEU A 105     -12.075  12.601 -20.059  1.00 51.93           H  
ATOM   1682  N   ALA A 106      -8.786   8.189 -21.447  1.00 35.08           N  
ATOM   1683  CA  ALA A 106      -8.251   7.568 -22.679  1.00 35.98           C  
ATOM   1684  C   ALA A 106      -8.955   6.209 -22.939  1.00 23.55           C  
ATOM   1685  O   ALA A 106      -9.119   5.419 -22.010  1.00 28.20           O  
ATOM   1686  CB  ALA A 106      -6.746   7.345 -22.582  1.00 53.97           C  
ATOM   1687  H   ALA A 106      -9.534   7.713 -20.975  1.00 42.10           H  
ATOM   1688  HA  ALA A 106      -8.451   8.244 -23.509  1.00 43.18           H  
ATOM   1689 1HB  ALA A 106      -6.385   6.898 -23.512  1.00 64.76           H  
ATOM   1690 2HB  ALA A 106      -6.235   8.293 -22.426  1.00 64.76           H  
ATOM   1691 3HB  ALA A 106      -6.533   6.675 -21.755  1.00 64.76           H  
ATOM   1692  N   PRO A 107      -9.371   5.928 -24.192  1.00 28.50           N  
ATOM   1693  CA  PRO A 107     -10.059   4.694 -24.631  1.00 26.77           C  
ATOM   1694  C   PRO A 107      -9.110   3.607 -25.174  1.00 15.52           C  
ATOM   1695  O   PRO A 107      -8.245   3.892 -26.004  1.00 26.11           O  
ATOM   1696  CB  PRO A 107     -11.005   5.202 -25.723  1.00 40.16           C  
ATOM   1697  CG  PRO A 107     -10.345   6.410 -26.278  1.00 40.16           C  
ATOM   1698  CD  PRO A 107      -9.679   7.053 -25.094  1.00 40.16           C  
ATOM   1699  HA  PRO A 107     -10.636   4.295 -23.784  1.00 32.12           H  
ATOM   1700 1HB  PRO A 107     -11.138   4.425 -26.488  1.00 48.19           H  
ATOM   1701 2HB  PRO A 107     -11.998   5.412 -25.299  1.00 48.19           H  
ATOM   1702 1HG  PRO A 107      -9.627   6.126 -27.062  1.00 48.19           H  
ATOM   1703 2HG  PRO A 107     -11.091   7.066 -26.750  1.00 48.19           H  
ATOM   1704 1HD  PRO A 107      -8.748   7.545 -25.417  1.00 48.19           H  
ATOM   1705 2HD  PRO A 107     -10.363   7.759 -24.601  1.00 48.19           H  
ATOM   1706  N   THR A 108      -9.291   2.354 -24.708  1.00 17.29           N  
ATOM   1707  CA  THR A 108      -8.445   1.204 -25.114  1.00 15.35           C  
ATOM   1708  C   THR A 108      -9.376  -0.093 -25.323  1.00 14.65           C  
ATOM   1709  O   THR A 108     -10.596   0.048 -25.217  1.00 29.12           O  
ATOM   1710  CB  THR A 108      -7.305   1.026 -24.051  1.00 23.02           C  
ATOM   1711  OG1 THR A 108      -7.844   0.495 -22.856  1.00 23.02           O  
ATOM   1712  CG2 THR A 108      -6.648   2.346 -23.701  1.00 23.02           C  
ATOM   1713  H   THR A 108     -10.028   2.196 -24.035  1.00 20.75           H  
ATOM   1714  HA  THR A 108      -7.977   1.438 -26.070  1.00 18.42           H  
ATOM   1715  HB  THR A 108      -6.496   0.416 -24.414  1.00 27.63           H  
ATOM   1716  HG1 THR A 108      -8.236  -0.365 -23.034  1.00 27.63           H  
ATOM   1717 1HG2 THR A 108      -5.867   2.156 -22.967  1.00 27.63           H  
ATOM   1718 2HG2 THR A 108      -6.206   2.790 -24.594  1.00 27.63           H  
ATOM   1719 3HG2 THR A 108      -7.375   3.034 -23.274  1.00 27.63           H  
ATOM   1720  N   PRO A 109      -8.826  -1.296 -25.719  1.00 12.46           N  
ATOM   1721  CA  PRO A 109      -9.450  -2.642 -26.000  1.00 13.26           C  
ATOM   1722  C   PRO A 109     -10.573  -3.187 -25.079  1.00 13.50           C  
ATOM   1723  O   PRO A 109     -11.095  -2.501 -24.205  1.00 18.14           O  
ATOM   1724  CB  PRO A 109      -8.260  -3.609 -25.930  1.00 19.89           C  
ATOM   1725  CG  PRO A 109      -7.087  -2.789 -26.266  1.00 19.89           C  
ATOM   1726  CD  PRO A 109      -7.369  -1.483 -25.617  1.00 19.89           C  
ATOM   1727  HA  PRO A 109      -9.826  -2.620 -27.034  1.00 15.91           H  
ATOM   1728 1HB  PRO A 109      -8.188  -4.052 -24.928  1.00 23.87           H  
ATOM   1729 2HB  PRO A 109      -8.407  -4.440 -26.636  1.00 23.87           H  
ATOM   1730 1HG  PRO A 109      -6.170  -3.263 -25.888  1.00 23.87           H  
ATOM   1731 2HG  PRO A 109      -6.980  -2.709 -27.358  1.00 23.87           H  
ATOM   1732 1HD  PRO A 109      -7.083  -1.553 -24.562  1.00 23.87           H  
ATOM   1733 2HD  PRO A 109      -6.840  -0.678 -26.151  1.00 23.87           H  
ATOM   1734  N   PHE A 110     -10.960  -4.449 -25.334  1.00 13.95           N  
ATOM   1735  CA  PHE A 110     -12.088  -5.104 -24.651  1.00 16.30           C  
ATOM   1736  C   PHE A 110     -11.817  -6.021 -23.425  1.00  7.69           C  
ATOM   1737  O   PHE A 110     -12.513  -5.885 -22.416  1.00 10.58           O  
ATOM   1738  CB  PHE A 110     -12.863  -5.916 -25.679  1.00 24.45           C  
ATOM   1739  CG  PHE A 110     -13.543  -5.058 -26.700  1.00 24.45           C  
ATOM   1740  CD1 PHE A 110     -12.992  -4.905 -27.963  1.00 24.45           C  
ATOM   1741  CD2 PHE A 110     -14.725  -4.398 -26.404  1.00 24.45           C  
ATOM   1742  CE1 PHE A 110     -13.608  -4.110 -28.909  1.00 24.45           C  
ATOM   1743  CE2 PHE A 110     -15.344  -3.603 -27.348  1.00 24.45           C  
ATOM   1744  CZ  PHE A 110     -14.784  -3.460 -28.603  1.00 24.45           C  
ATOM   1745  H   PHE A 110     -10.471  -4.968 -26.050  1.00 16.74           H  
ATOM   1746  HA  PHE A 110     -12.745  -4.306 -24.305  1.00 19.56           H  
ATOM   1747 1HB  PHE A 110     -12.188  -6.595 -26.198  1.00 29.34           H  
ATOM   1748 2HB  PHE A 110     -13.620  -6.520 -25.180  1.00 29.34           H  
ATOM   1749  HD1 PHE A 110     -12.061  -5.419 -28.204  1.00 29.34           H  
ATOM   1750  HD2 PHE A 110     -15.164  -4.511 -25.412  1.00 29.34           H  
ATOM   1751  HE1 PHE A 110     -13.165  -3.998 -29.898  1.00 29.34           H  
ATOM   1752  HE2 PHE A 110     -16.273  -3.089 -27.104  1.00 29.34           H  
ATOM   1753  HZ  PHE A 110     -15.272  -2.833 -29.348  1.00 29.34           H  
ATOM   1754  N   THR A 111     -10.864  -6.974 -23.513  1.00  8.61           N  
ATOM   1755  CA  THR A 111     -10.634  -7.939 -22.401  1.00  8.83           C  
ATOM   1756  C   THR A 111      -9.166  -8.054 -21.954  1.00 11.79           C  
ATOM   1757  O   THR A 111      -8.261  -7.708 -22.712  1.00 26.78           O  
ATOM   1758  CB  THR A 111     -11.123  -9.352 -22.787  1.00 13.25           C  
ATOM   1759  OG1 THR A 111     -10.352  -9.839 -23.892  1.00 13.25           O  
ATOM   1760  CG2 THR A 111     -12.597  -9.341 -23.163  1.00 13.25           C  
ATOM   1761  H   THR A 111     -10.306  -7.046 -24.352  1.00 10.33           H  
ATOM   1762  HA  THR A 111     -11.215  -7.615 -21.545  1.00 10.60           H  
ATOM   1763  HB  THR A 111     -10.982 -10.021 -21.938  1.00 15.89           H  
ATOM   1764  HG1 THR A 111      -9.427  -9.891 -23.638  1.00 15.89           H  
ATOM   1765 1HG2 THR A 111     -12.912 -10.351 -23.422  1.00 15.89           H  
ATOM   1766 2HG2 THR A 111     -13.185  -8.983 -22.317  1.00 15.89           H  
ATOM   1767 3HG2 THR A 111     -12.753  -8.685 -24.017  1.00 15.89           H  
ATOM   1768  N   PHE A 112      -8.947  -8.582 -20.727  1.00  9.90           N  
ATOM   1769  CA  PHE A 112      -7.596  -8.717 -20.135  1.00 12.69           C  
ATOM   1770  C   PHE A 112      -7.581  -9.298 -18.724  1.00  9.59           C  
ATOM   1771  O   PHE A 112      -8.453  -9.001 -17.900  1.00 13.53           O  
ATOM   1772  CB  PHE A 112      -6.894  -7.376 -20.060  1.00 19.04           C  
ATOM   1773  CG  PHE A 112      -5.477  -7.332 -19.574  1.00 19.04           C  
ATOM   1774  CD1 PHE A 112      -4.432  -7.523 -20.462  1.00 19.04           C  
ATOM   1775  CD2 PHE A 112      -5.182  -7.059 -18.248  1.00 19.04           C  
ATOM   1776  CE1 PHE A 112      -3.124  -7.433 -20.038  1.00 19.04           C  
ATOM   1777  CE2 PHE A 112      -3.878  -6.966 -17.823  1.00 19.04           C  
ATOM   1778  CZ  PHE A 112      -2.849  -7.149 -18.722  1.00 19.04           C  
ATOM   1779  H   PHE A 112      -9.744  -8.868 -20.177  1.00 11.88           H  
ATOM   1780  HA  PHE A 112      -7.014  -9.378 -20.776  1.00 15.23           H  
ATOM   1781 1HB  PHE A 112      -6.874  -6.959 -21.058  1.00 22.84           H  
ATOM   1782 2HB  PHE A 112      -7.479  -6.706 -19.433  1.00 22.84           H  
ATOM   1783  HD1 PHE A 112      -4.655  -7.733 -21.509  1.00 22.84           H  
ATOM   1784  HD2 PHE A 112      -5.996  -6.905 -17.542  1.00 22.84           H  
ATOM   1785  HE1 PHE A 112      -2.309  -7.578 -20.747  1.00 22.84           H  
ATOM   1786  HE2 PHE A 112      -3.658  -6.745 -16.780  1.00 22.84           H  
ATOM   1787  HZ  PHE A 112      -1.816  -7.075 -18.387  1.00 22.84           H  
ATOM   1788  N   ALA A 113      -6.561 -10.109 -18.467  1.00  6.95           N  
ATOM   1789  CA  ALA A 113      -6.306 -10.686 -17.162  1.00  6.91           C  
ATOM   1790  C   ALA A 113      -4.934 -11.320 -17.146  1.00  5.52           C  
ATOM   1791  O   ALA A 113      -4.778 -12.494 -17.504  1.00  5.29           O  
ATOM   1792  CB  ALA A 113      -7.375 -11.700 -16.783  1.00 10.37           C  
ATOM   1793  H   ALA A 113      -5.919 -10.325 -19.218  1.00  8.34           H  
ATOM   1794  HA  ALA A 113      -6.284  -9.869 -16.442  1.00  8.29           H  
ATOM   1795 1HB  ALA A 113      -7.167 -12.104 -15.792  1.00 12.44           H  
ATOM   1796 2HB  ALA A 113      -8.355 -11.221 -16.774  1.00 12.44           H  
ATOM   1797 3HB  ALA A 113      -7.374 -12.508 -17.510  1.00 12.44           H  
ATOM   1798  N   ASN A 114      -3.930 -10.561 -16.705  1.00  7.08           N  
ATOM   1799  CA  ASN A 114      -2.564 -11.067 -16.731  1.00  9.31           C  
ATOM   1800  C   ASN A 114      -2.216 -11.856 -15.484  1.00  8.41           C  
ATOM   1801  O   ASN A 114      -1.079 -12.302 -15.305  1.00  9.09           O  
ATOM   1802  CB  ASN A 114      -1.567  -9.971 -16.945  1.00 13.96           C  
ATOM   1803  CG  ASN A 114      -1.481  -9.044 -15.787  1.00 13.96           C  
ATOM   1804  OD1 ASN A 114      -2.157  -9.253 -14.781  1.00 13.96           O  
ATOM   1805  ND2 ASN A 114      -0.665  -8.036 -15.897  1.00 13.96           N  
ATOM   1806  H   ASN A 114      -4.125  -9.626 -16.357  1.00  8.50           H  
ATOM   1807  HA  ASN A 114      -2.488 -11.755 -17.567  1.00 11.17           H  
ATOM   1808 1HB  ASN A 114      -0.594 -10.417 -17.129  1.00 16.76           H  
ATOM   1809 2HB  ASN A 114      -1.835  -9.413 -17.835  1.00 16.76           H  
ATOM   1810 1HD2 ASN A 114      -0.569  -7.388 -15.141  1.00 16.76           H  
ATOM   1811 2HD2 ASN A 114      -0.136  -7.910 -16.734  1.00 16.76           H  
ATOM   1812  N   ILE A 115      -3.219 -12.077 -14.640  1.00  9.74           N  
ATOM   1813  CA  ILE A 115      -3.090 -12.963 -13.513  1.00 10.30           C  
ATOM   1814  C   ILE A 115      -2.969 -14.390 -14.069  1.00  9.06           C  
ATOM   1815  O   ILE A 115      -2.380 -15.265 -13.434  1.00 11.78           O  
ATOM   1816  CB  ILE A 115      -4.296 -12.810 -12.560  1.00 15.45           C  
ATOM   1817  CG1 ILE A 115      -3.992 -13.445 -11.201  1.00 15.45           C  
ATOM   1818  CG2 ILE A 115      -5.548 -13.416 -13.172  1.00 15.45           C  
ATOM   1819  CD1 ILE A 115      -2.882 -12.754 -10.441  1.00 15.45           C  
ATOM   1820  H   ILE A 115      -4.113 -11.641 -14.796  1.00 11.69           H  
ATOM   1821  HA  ILE A 115      -2.178 -12.722 -12.969  1.00 12.36           H  
ATOM   1822  HB  ILE A 115      -4.473 -11.751 -12.384  1.00 18.54           H  
ATOM   1823 1HG1 ILE A 115      -4.893 -13.423 -10.589  1.00 18.54           H  
ATOM   1824 2HG1 ILE A 115      -3.706 -14.486 -11.352  1.00 18.54           H  
ATOM   1825 1HG2 ILE A 115      -6.386 -13.277 -12.493  1.00 18.54           H  
ATOM   1826 2HG2 ILE A 115      -5.763 -12.926 -14.121  1.00 18.54           H  
ATOM   1827 3HG2 ILE A 115      -5.393 -14.481 -13.339  1.00 18.54           H  
ATOM   1828 1HD1 ILE A 115      -2.722 -13.260  -9.489  1.00 18.54           H  
ATOM   1829 2HD1 ILE A 115      -1.964 -12.788 -11.028  1.00 18.54           H  
ATOM   1830 3HD1 ILE A 115      -3.158 -11.717 -10.257  1.00 18.54           H  
ATOM   1831  N   GLU A 116      -3.532 -14.609 -15.274  1.00  8.08           N  
ATOM   1832  CA  GLU A 116      -3.468 -15.888 -15.965  1.00  8.01           C  
ATOM   1833  C   GLU A 116      -2.274 -15.939 -16.924  1.00  6.95           C  
ATOM   1834  O   GLU A 116      -1.835 -17.016 -17.327  1.00  9.55           O  
ATOM   1835  CB  GLU A 116      -4.762 -16.130 -16.742  1.00 12.02           C  
ATOM   1836  CG  GLU A 116      -6.004 -16.264 -15.873  1.00 12.02           C  
ATOM   1837  CD  GLU A 116      -7.255 -16.508 -16.670  1.00 12.02           C  
ATOM   1838  OE1 GLU A 116      -7.178 -16.531 -17.875  1.00 12.02           O  
ATOM   1839  OE2 GLU A 116      -8.291 -16.677 -16.072  1.00 12.02           O  
ATOM   1840  H   GLU A 116      -4.011 -13.857 -15.758  1.00  9.70           H  
ATOM   1841  HA  GLU A 116      -3.346 -16.679 -15.224  1.00  9.61           H  
ATOM   1842 1HB  GLU A 116      -4.928 -15.306 -17.437  1.00 14.42           H  
ATOM   1843 2HB  GLU A 116      -4.668 -17.042 -17.332  1.00 14.42           H  
ATOM   1844 1HG  GLU A 116      -5.861 -17.091 -15.178  1.00 14.42           H  
ATOM   1845 2HG  GLU A 116      -6.127 -15.353 -15.292  1.00 14.42           H  
ATOM   1846  N   LEU A 117      -1.760 -14.761 -17.286  1.00  7.25           N  
ATOM   1847  CA  LEU A 117      -0.621 -14.625 -18.191  1.00  8.74           C  
ATOM   1848  C   LEU A 117       0.710 -14.634 -17.435  1.00 10.21           C  
ATOM   1849  O   LEU A 117       1.775 -14.616 -18.053  1.00 13.66           O  
ATOM   1850  CB  LEU A 117      -0.728 -13.316 -18.981  1.00 13.11           C  
ATOM   1851  CG  LEU A 117      -1.973 -13.168 -19.867  1.00 13.11           C  
ATOM   1852  CD1 LEU A 117      -1.990 -11.774 -20.487  1.00 13.11           C  
ATOM   1853  CD2 LEU A 117      -1.957 -14.245 -20.939  1.00 13.11           C  
ATOM   1854  H   LEU A 117      -2.180 -13.922 -16.928  1.00  8.70           H  
ATOM   1855  HA  LEU A 117      -0.629 -15.463 -18.886  1.00 10.49           H  
ATOM   1856 1HB  LEU A 117      -0.698 -12.483 -18.285  1.00 15.73           H  
ATOM   1857 2HB  LEU A 117       0.142 -13.241 -19.632  1.00 15.73           H  
ATOM   1858  HG  LEU A 117      -2.871 -13.278 -19.258  1.00 15.73           H  
ATOM   1859 1HD1 LEU A 117      -2.878 -11.663 -21.109  1.00 15.73           H  
ATOM   1860 2HD1 LEU A 117      -2.007 -11.023 -19.698  1.00 15.73           H  
ATOM   1861 3HD1 LEU A 117      -1.099 -11.637 -21.098  1.00 15.73           H  
ATOM   1862 1HD2 LEU A 117      -2.842 -14.145 -21.567  1.00 15.73           H  
ATOM   1863 2HD2 LEU A 117      -1.062 -14.134 -21.551  1.00 15.73           H  
ATOM   1864 3HD2 LEU A 117      -1.954 -15.227 -20.467  1.00 15.73           H  
ATOM   1865  N   ASP A 118       0.634 -14.648 -16.103  1.00  9.57           N  
ATOM   1866  CA  ASP A 118       1.795 -14.652 -15.217  1.00 11.88           C  
ATOM   1867  C   ASP A 118       2.669 -13.401 -15.330  1.00 10.53           C  
ATOM   1868  O   ASP A 118       3.892 -13.484 -15.212  1.00 14.54           O  
ATOM   1869  CB  ASP A 118       2.655 -15.894 -15.470  1.00 17.82           C  
ATOM   1870  CG  ASP A 118       1.926 -17.191 -15.152  1.00 17.82           C  
ATOM   1871  OD1 ASP A 118       1.160 -17.207 -14.218  1.00 17.82           O  
ATOM   1872  OD2 ASP A 118       2.143 -18.155 -15.846  1.00 17.82           O  
ATOM   1873  H   ASP A 118      -0.276 -14.657 -15.668  1.00 11.48           H  
ATOM   1874  HA  ASP A 118       1.428 -14.706 -14.192  1.00 14.26           H  
ATOM   1875 1HB  ASP A 118       2.985 -15.923 -16.507  1.00 21.38           H  
ATOM   1876 2HB  ASP A 118       3.550 -15.842 -14.849  1.00 21.38           H  
ATOM   1877  N   SER A 119       2.040 -12.238 -15.527  1.00  7.48           N  
ATOM   1878  CA  SER A 119       2.769 -10.965 -15.537  1.00  8.47           C  
ATOM   1879  C   SER A 119       2.682 -10.280 -14.181  1.00  5.91           C  
ATOM   1880  O   SER A 119       3.209  -9.183 -13.994  1.00 10.25           O  
ATOM   1881  CB  SER A 119       2.250 -10.029 -16.597  1.00 12.71           C  
ATOM   1882  OG  SER A 119       2.510 -10.507 -17.885  1.00 12.71           O  
ATOM   1883  H   SER A 119       1.031 -12.231 -15.636  1.00  8.98           H  
ATOM   1884  HA  SER A 119       3.819 -11.170 -15.747  1.00 10.16           H  
ATOM   1885 1HB  SER A 119       1.187  -9.907 -16.458  1.00 15.25           H  
ATOM   1886 2HB  SER A 119       2.705  -9.048 -16.473  1.00 15.25           H  
ATOM   1887  HG  SER A 119       3.382 -10.160 -18.100  1.00 15.25           H  
ATOM   1888  N   VAL A 120       2.019 -10.934 -13.236  1.00  4.07           N  
ATOM   1889  CA  VAL A 120       1.844 -10.390 -11.910  1.00  4.59           C  
ATOM   1890  C   VAL A 120       2.948 -10.887 -10.984  1.00  3.19           C  
ATOM   1891  O   VAL A 120       3.191 -12.090 -10.880  1.00  4.19           O  
ATOM   1892  CB  VAL A 120       0.463 -10.785 -11.361  1.00  6.88           C  
ATOM   1893  CG1 VAL A 120       0.279 -10.248  -9.959  1.00  6.88           C  
ATOM   1894  CG2 VAL A 120      -0.611 -10.250 -12.282  1.00  6.88           C  
ATOM   1895  H   VAL A 120       1.611 -11.834 -13.438  1.00  4.88           H  
ATOM   1896  HA  VAL A 120       1.898  -9.302 -11.969  1.00  5.51           H  
ATOM   1897  HB  VAL A 120       0.394 -11.871 -11.310  1.00  8.26           H  
ATOM   1898 1HG1 VAL A 120      -0.699 -10.546  -9.585  1.00  8.26           H  
ATOM   1899 2HG1 VAL A 120       1.054 -10.653  -9.310  1.00  8.26           H  
ATOM   1900 3HG1 VAL A 120       0.347  -9.161  -9.976  1.00  8.26           H  
ATOM   1901 1HG2 VAL A 120      -1.592 -10.535 -11.905  1.00  8.26           H  
ATOM   1902 2HG2 VAL A 120      -0.543  -9.163 -12.327  1.00  8.26           H  
ATOM   1903 3HG2 VAL A 120      -0.472 -10.663 -13.281  1.00  8.26           H  
ATOM   1904  N   THR A 121       3.614  -9.947 -10.322  1.00  2.41           N  
ATOM   1905  CA  THR A 121       4.711 -10.247  -9.407  1.00  2.62           C  
ATOM   1906  C   THR A 121       4.209 -10.607  -8.021  1.00  2.26           C  
ATOM   1907  O   THR A 121       3.024 -10.451  -7.722  1.00  2.44           O  
ATOM   1908  CB  THR A 121       5.677  -9.050  -9.284  1.00  3.93           C  
ATOM   1909  OG1 THR A 121       4.973  -7.920  -8.743  1.00  3.93           O  
ATOM   1910  CG2 THR A 121       6.262  -8.694 -10.631  1.00  3.93           C  
ATOM   1911  H   THR A 121       3.355  -8.981 -10.466  1.00  2.89           H  
ATOM   1912  HA  THR A 121       5.263 -11.101  -9.799  1.00  3.14           H  
ATOM   1913  HB  THR A 121       6.493  -9.310  -8.610  1.00  4.72           H  
ATOM   1914  HG1 THR A 121       5.426  -7.104  -8.996  1.00  4.72           H  
ATOM   1915 1HG2 THR A 121       6.946  -7.855 -10.521  1.00  4.72           H  
ATOM   1916 2HG2 THR A 121       6.804  -9.552 -11.024  1.00  4.72           H  
ATOM   1917 3HG2 THR A 121       5.460  -8.422 -11.315  1.00  4.72           H  
ATOM   1918  N   GLU A 122       5.131 -11.062  -7.178  1.00  2.25           N  
ATOM   1919  CA  GLU A 122       4.856 -11.427  -5.791  1.00  2.57           C  
ATOM   1920  C   GLU A 122       4.218 -10.275  -5.018  1.00  2.16           C  
ATOM   1921  O   GLU A 122       4.558  -9.103  -5.219  1.00  2.92           O  
ATOM   1922  CB  GLU A 122       6.143 -11.871  -5.090  1.00  3.85           C  
ATOM   1923  CG  GLU A 122       5.949 -12.363  -3.660  1.00  3.85           C  
ATOM   1924  CD  GLU A 122       7.222 -12.868  -3.040  1.00  3.85           C  
ATOM   1925  OE1 GLU A 122       8.239 -12.808  -3.688  1.00  3.85           O  
ATOM   1926  OE2 GLU A 122       7.177 -13.322  -1.921  1.00  3.85           O  
ATOM   1927  H   GLU A 122       6.078 -11.161  -7.516  1.00  2.70           H  
ATOM   1928  HA  GLU A 122       4.155 -12.262  -5.790  1.00  3.08           H  
ATOM   1929 1HB  GLU A 122       6.607 -12.676  -5.660  1.00  4.63           H  
ATOM   1930 2HB  GLU A 122       6.848 -11.040  -5.064  1.00  4.63           H  
ATOM   1931 1HG  GLU A 122       5.569 -11.543  -3.051  1.00  4.63           H  
ATOM   1932 2HG  GLU A 122       5.206 -13.159  -3.655  1.00  4.63           H  
ATOM   1933  N   VAL A 123       3.263 -10.613  -4.158  1.00  2.18           N  
ATOM   1934  CA  VAL A 123       2.573  -9.603  -3.374  1.00  2.16           C  
ATOM   1935  C   VAL A 123       3.471  -9.011  -2.311  1.00  2.14           C  
ATOM   1936  O   VAL A 123       4.034  -9.718  -1.474  1.00  2.85           O  
ATOM   1937  CB  VAL A 123       1.321 -10.174  -2.708  1.00  3.24           C  
ATOM   1938  CG1 VAL A 123       0.700  -9.107  -1.824  1.00  3.24           C  
ATOM   1939  CG2 VAL A 123       0.337 -10.639  -3.771  1.00  3.24           C  
ATOM   1940  H   VAL A 123       3.020 -11.586  -4.040  1.00  2.62           H  
ATOM   1941  HA  VAL A 123       2.271  -8.801  -4.035  1.00  2.59           H  
ATOM   1942  HB  VAL A 123       1.603 -11.012  -2.077  1.00  3.89           H  
ATOM   1943 1HG1 VAL A 123      -0.180  -9.505  -1.331  1.00  3.89           H  
ATOM   1944 2HG1 VAL A 123       1.420  -8.795  -1.069  1.00  3.89           H  
ATOM   1945 3HG1 VAL A 123       0.417  -8.250  -2.433  1.00  3.89           H  
ATOM   1946 1HG2 VAL A 123      -0.548 -11.051  -3.295  1.00  3.89           H  
ATOM   1947 2HG2 VAL A 123       0.048  -9.796  -4.396  1.00  3.89           H  
ATOM   1948 3HG2 VAL A 123       0.803 -11.406  -4.389  1.00  3.89           H  
ATOM   1949  N   LYS A 124       3.592  -7.697  -2.368  1.00  2.17           N  
ATOM   1950  CA  LYS A 124       4.414  -6.924  -1.462  1.00  2.69           C  
ATOM   1951  C   LYS A 124       3.609  -6.380  -0.292  1.00  2.39           C  
ATOM   1952  O   LYS A 124       2.381  -6.469  -0.281  1.00  3.41           O  
ATOM   1953  CB  LYS A 124       5.090  -5.813  -2.238  1.00  4.04           C  
ATOM   1954  CG  LYS A 124       6.104  -6.319  -3.255  1.00  4.04           C  
ATOM   1955  CD  LYS A 124       6.668  -5.202  -4.121  1.00  4.04           C  
ATOM   1956  CE  LYS A 124       7.794  -5.729  -5.000  1.00  4.04           C  
ATOM   1957  NZ  LYS A 124       8.236  -4.753  -6.031  1.00  4.04           N  
ATOM   1958  H   LYS A 124       3.086  -7.204  -3.089  1.00  2.60           H  
ATOM   1959  HA  LYS A 124       5.186  -7.579  -1.057  1.00  3.23           H  
ATOM   1960 1HB  LYS A 124       4.346  -5.208  -2.756  1.00  4.84           H  
ATOM   1961 2HB  LYS A 124       5.621  -5.173  -1.538  1.00  4.84           H  
ATOM   1962 1HG  LYS A 124       6.930  -6.800  -2.729  1.00  4.84           H  
ATOM   1963 2HG  LYS A 124       5.631  -7.059  -3.899  1.00  4.84           H  
ATOM   1964 1HD  LYS A 124       5.882  -4.789  -4.755  1.00  4.84           H  
ATOM   1965 2HD  LYS A 124       7.059  -4.407  -3.487  1.00  4.84           H  
ATOM   1966 1HE  LYS A 124       8.642  -5.956  -4.356  1.00  4.84           H  
ATOM   1967 2HE  LYS A 124       7.476  -6.647  -5.494  1.00  4.84           H  
ATOM   1968 1HZ  LYS A 124       9.001  -5.172  -6.548  1.00  4.84           H  
ATOM   1969 2HZ  LYS A 124       7.472  -4.551  -6.661  1.00  4.84           H  
ATOM   1970 3HZ  LYS A 124       8.543  -3.886  -5.602  1.00  4.84           H  
ATOM   1971  N   ASP A 125       4.321  -5.846   0.694  1.00  3.41           N  
ATOM   1972  CA  ASP A 125       3.725  -5.316   1.910  1.00  3.43           C  
ATOM   1973  C   ASP A 125       4.385  -4.004   2.313  1.00  2.60           C  
ATOM   1974  O   ASP A 125       5.566  -3.981   2.663  1.00  3.26           O  
ATOM   1975  CB  ASP A 125       3.832  -6.341   3.042  1.00  5.15           C  
ATOM   1976  CG  ASP A 125       3.119  -5.947   4.339  1.00  5.15           C  
ATOM   1977  OD1 ASP A 125       2.853  -4.786   4.558  1.00  5.15           O  
ATOM   1978  OD2 ASP A 125       2.837  -6.844   5.102  1.00  5.15           O  
ATOM   1979  H   ASP A 125       5.326  -5.812   0.599  1.00  4.09           H  
ATOM   1980  HA  ASP A 125       2.672  -5.126   1.724  1.00  4.12           H  
ATOM   1981 1HB  ASP A 125       3.426  -7.292   2.701  1.00  6.17           H  
ATOM   1982 2HB  ASP A 125       4.885  -6.507   3.270  1.00  6.17           H  
ATOM   1983  N   GLN A 126       3.617  -2.911   2.265  1.00  2.15           N  
ATOM   1984  CA  GLN A 126       4.108  -1.574   2.630  1.00  2.19           C  
ATOM   1985  C   GLN A 126       4.773  -1.496   4.014  1.00  3.74           C  
ATOM   1986  O   GLN A 126       5.622  -0.631   4.230  1.00  7.41           O  
ATOM   1987  CB  GLN A 126       2.977  -0.548   2.575  1.00  3.29           C  
ATOM   1988  CG  GLN A 126       2.507  -0.209   1.179  1.00  3.29           C  
ATOM   1989  CD  GLN A 126       1.359   0.765   1.171  1.00  3.29           C  
ATOM   1990  OE1 GLN A 126       1.532   1.967   1.415  1.00  3.29           O  
ATOM   1991  NE2 GLN A 126       0.184   0.228   0.873  1.00  3.29           N  
ATOM   1992  H   GLN A 126       2.659  -3.018   1.954  1.00  2.58           H  
ATOM   1993  HA  GLN A 126       4.856  -1.285   1.893  1.00  2.63           H  
ATOM   1994 1HB  GLN A 126       2.120  -0.924   3.130  1.00  3.94           H  
ATOM   1995 2HB  GLN A 126       3.297   0.372   3.054  1.00  3.94           H  
ATOM   1996 1HG  GLN A 126       3.330   0.259   0.659  1.00  3.94           H  
ATOM   1997 2HG  GLN A 126       2.200  -1.121   0.669  1.00  3.94           H  
ATOM   1998 1HE2 GLN A 126      -0.662   0.764   0.841  1.00  3.94           H  
ATOM   1999 2HE2 GLN A 126       0.141  -0.742   0.637  1.00  3.94           H  
ATOM   2000  N   GLY A 127       4.410  -2.389   4.935  1.00  7.39           N  
ATOM   2001  CA  GLY A 127       5.054  -2.457   6.245  1.00 11.36           C  
ATOM   2002  C   GLY A 127       4.598  -1.409   7.275  1.00 18.57           C  
ATOM   2003  O   GLY A 127       3.400  -1.251   7.515  1.00 29.24           O  
ATOM   2004  H   GLY A 127       3.699  -3.078   4.715  1.00  8.87           H  
ATOM   2005 1HA  GLY A 127       4.870  -3.448   6.659  1.00 13.63           H  
ATOM   2006 2HA  GLY A 127       6.128  -2.401   6.097  1.00 13.63           H  
ATOM   2007  N   PRO A 128       5.554  -0.702   7.907  1.00 39.20           N  
ATOM   2008  CA  PRO A 128       5.399   0.222   9.033  1.00 71.00           C  
ATOM   2009  C   PRO A 128       4.582   1.474   8.748  1.00 42.67           C  
ATOM   2010  O   PRO A 128       5.136   2.572   8.676  1.00111.45           O  
ATOM   2011  CB  PRO A 128       6.843   0.621   9.340  1.00106.50           C  
ATOM   2012  CG  PRO A 128       7.519   0.599   8.013  1.00106.50           C  
ATOM   2013  CD  PRO A 128       6.878  -0.535   7.268  1.00106.50           C  
ATOM   2014  HA  PRO A 128       4.964  -0.328   9.882  1.00 85.20           H  
ATOM   2015 1HB  PRO A 128       6.867   1.613   9.814  1.00127.80           H  
ATOM   2016 2HB  PRO A 128       7.286  -0.087  10.056  1.00127.80           H  
ATOM   2017 1HG  PRO A 128       7.383   1.565   7.505  1.00127.80           H  
ATOM   2018 2HG  PRO A 128       8.602   0.460   8.143  1.00127.80           H  
ATOM   2019 1HD  PRO A 128       6.763  -0.262   6.213  1.00127.80           H  
ATOM   2020 2HD  PRO A 128       7.475  -1.450   7.390  1.00127.80           H  
ATOM   2021  N   SER A 129       3.264   1.300   8.667  1.00 13.22           N  
ATOM   2022  CA  SER A 129       2.290   2.379   8.480  1.00 14.20           C  
ATOM   2023  C   SER A 129       2.676   3.369   7.390  1.00  8.63           C  
ATOM   2024  O   SER A 129       2.982   4.528   7.667  1.00 25.71           O  
ATOM   2025  CB  SER A 129       2.123   3.136   9.790  1.00 21.30           C  
ATOM   2026  OG  SER A 129       1.639   2.296  10.803  1.00 21.30           O  
ATOM   2027  H   SER A 129       2.923   0.347   8.707  1.00 15.86           H  
ATOM   2028  HA  SER A 129       1.338   1.930   8.208  1.00 17.04           H  
ATOM   2029 1HB  SER A 129       3.083   3.556  10.091  1.00 25.56           H  
ATOM   2030 2HB  SER A 129       1.436   3.969   9.644  1.00 25.56           H  
ATOM   2031  HG  SER A 129       1.566   2.844  11.588  1.00 25.56           H  
ATOM   2032  N   CYS A 130       2.634   2.914   6.142  1.00 11.01           N  
ATOM   2033  CA  CYS A 130       3.017   3.768   5.026  1.00 15.29           C  
ATOM   2034  C   CYS A 130       1.862   4.053   4.073  1.00 14.30           C  
ATOM   2035  O   CYS A 130       0.999   3.207   3.845  1.00 29.06           O  
ATOM   2036  CB  CYS A 130       4.157   3.120   4.240  1.00 22.93           C  
ATOM   2037  SG  CYS A 130       5.664   2.853   5.204  1.00 22.93           S  
ATOM   2038  H   CYS A 130       2.350   1.961   5.968  1.00 13.21           H  
ATOM   2039  HA  CYS A 130       3.373   4.717   5.428  1.00 18.35           H  
ATOM   2040 1HB  CYS A 130       3.830   2.158   3.855  1.00 27.52           H  
ATOM   2041 2HB  CYS A 130       4.412   3.746   3.385  1.00 27.52           H  
ATOM   2042  HG  CYS A 130       5.802   4.114   5.600  1.00 27.52           H  
ATOM   2043  N   GLY A 131       1.877   5.249   3.499  1.00 10.30           N  
ATOM   2044  CA  GLY A 131       0.903   5.695   2.510  1.00 12.44           C  
ATOM   2045  C   GLY A 131       1.647   5.801   1.192  1.00  9.06           C  
ATOM   2046  O   GLY A 131       1.712   6.864   0.572  1.00 21.39           O  
ATOM   2047  H   GLY A 131       2.610   5.899   3.740  1.00 12.36           H  
ATOM   2048 1HA  GLY A 131       0.084   4.981   2.433  1.00 14.93           H  
ATOM   2049 2HA  GLY A 131       0.489   6.662   2.795  1.00 14.93           H  
ATOM   2050  N   SER A 132       2.260   4.685   0.807  1.00  4.14           N  
ATOM   2051  CA  SER A 132       3.117   4.601  -0.357  1.00  3.37           C  
ATOM   2052  C   SER A 132       2.469   3.801  -1.464  1.00  2.39           C  
ATOM   2053  O   SER A 132       3.117   3.462  -2.456  1.00  2.39           O  
ATOM   2054  CB  SER A 132       4.405   3.952   0.039  1.00  5.05           C  
ATOM   2055  OG  SER A 132       4.177   2.646   0.494  1.00  5.05           O  
ATOM   2056  H   SER A 132       2.122   3.832   1.341  1.00  4.97           H  
ATOM   2057  HA  SER A 132       3.314   5.609  -0.721  1.00  4.04           H  
ATOM   2058 1HB  SER A 132       5.078   3.938  -0.811  1.00  6.07           H  
ATOM   2059 2HB  SER A 132       4.875   4.536   0.827  1.00  6.07           H  
ATOM   2060  HG  SER A 132       3.314   2.643   0.931  1.00  6.07           H  
ATOM   2061  N   CYS A 133       1.183   3.517  -1.284  1.00  2.35           N  
ATOM   2062  CA  CYS A 133       0.369   2.743  -2.201  1.00  2.35           C  
ATOM   2063  C   CYS A 133       0.372   3.245  -3.630  1.00  2.08           C  
ATOM   2064  O   CYS A 133       0.186   2.466  -4.559  1.00  3.17           O  
ATOM   2065  CB  CYS A 133      -1.053   2.771  -1.691  1.00  3.53           C  
ATOM   2066  SG  CYS A 133      -1.738   4.447  -1.614  1.00  3.53           S  
ATOM   2067  H   CYS A 133       0.730   3.847  -0.446  1.00  2.82           H  
ATOM   2068  HA  CYS A 133       0.732   1.715  -2.190  1.00  2.82           H  
ATOM   2069 1HB  CYS A 133      -1.693   2.163  -2.332  1.00  4.23           H  
ATOM   2070 2HB  CYS A 133      -1.080   2.351  -0.690  1.00  4.23           H  
ATOM   2071  HG  CYS A 133      -0.895   4.905  -0.694  1.00  4.23           H  
ATOM   2072  N   TRP A 134       0.609   4.534  -3.815  1.00  1.91           N  
ATOM   2073  CA  TRP A 134       0.679   5.119  -5.138  1.00  2.14           C  
ATOM   2074  C   TRP A 134       1.908   4.642  -5.908  1.00  1.81           C  
ATOM   2075  O   TRP A 134       1.884   4.569  -7.135  1.00  1.70           O  
ATOM   2076  CB  TRP A 134       0.691   6.632  -4.979  1.00  3.21           C  
ATOM   2077  CG  TRP A 134       1.875   7.119  -4.194  1.00  3.21           C  
ATOM   2078  CD1 TRP A 134       1.933   7.259  -2.840  1.00  3.21           C  
ATOM   2079  CD2 TRP A 134       3.158   7.568  -4.696  1.00  3.21           C  
ATOM   2080  NE1 TRP A 134       3.162   7.743  -2.466  1.00  3.21           N  
ATOM   2081  CE2 TRP A 134       3.920   7.942  -3.590  1.00  3.21           C  
ATOM   2082  CE3 TRP A 134       3.708   7.687  -5.974  1.00  3.21           C  
ATOM   2083  CZ2 TRP A 134       5.209   8.428  -3.719  1.00  3.21           C  
ATOM   2084  CZ3 TRP A 134       4.999   8.184  -6.103  1.00  3.21           C  
ATOM   2085  CH2 TRP A 134       5.731   8.542  -5.003  1.00  3.21           C  
ATOM   2086  H   TRP A 134       0.738   5.136  -3.015  1.00  2.29           H  
ATOM   2087  HA  TRP A 134      -0.212   4.826  -5.692  1.00  2.57           H  
ATOM   2088 1HB  TRP A 134       0.707   7.106  -5.959  1.00  3.85           H  
ATOM   2089 2HB  TRP A 134      -0.216   6.957  -4.470  1.00  3.85           H  
ATOM   2090  HD1 TRP A 134       1.123   7.019  -2.153  1.00  3.85           H  
ATOM   2091  HE1 TRP A 134       3.460   7.935  -1.517  1.00  3.85           H  
ATOM   2092  HE3 TRP A 134       3.133   7.402  -6.852  1.00  3.85           H  
ATOM   2093  HZ2 TRP A 134       5.801   8.720  -2.860  1.00  3.85           H  
ATOM   2094  HZ3 TRP A 134       5.419   8.281  -7.104  1.00  3.85           H  
ATOM   2095  HH2 TRP A 134       6.742   8.927  -5.140  1.00  3.85           H  
ATOM   2096  N   ALA A 135       2.964   4.274  -5.183  1.00  1.90           N  
ATOM   2097  CA  ALA A 135       4.187   3.792  -5.794  1.00  2.02           C  
ATOM   2098  C   ALA A 135       4.070   2.305  -6.026  1.00  1.85           C  
ATOM   2099  O   ALA A 135       4.571   1.789  -7.022  1.00  1.96           O  
ATOM   2100  CB  ALA A 135       5.391   4.113  -4.922  1.00  3.03           C  
ATOM   2101  H   ALA A 135       2.925   4.322  -4.176  1.00  2.28           H  
ATOM   2102  HA  ALA A 135       4.307   4.280  -6.761  1.00  2.42           H  
ATOM   2103 1HB  ALA A 135       6.299   3.752  -5.406  1.00  3.64           H  
ATOM   2104 2HB  ALA A 135       5.460   5.192  -4.782  1.00  3.64           H  
ATOM   2105 3HB  ALA A 135       5.280   3.628  -3.954  1.00  3.64           H  
ATOM   2106  N   PHE A 136       3.373   1.621  -5.118  1.00  1.71           N  
ATOM   2107  CA  PHE A 136       3.164   0.186  -5.263  1.00  1.74           C  
ATOM   2108  C   PHE A 136       2.179  -0.148  -6.365  1.00  1.42           C  
ATOM   2109  O   PHE A 136       2.403  -1.082  -7.135  1.00  1.74           O  
ATOM   2110  CB  PHE A 136       2.661  -0.410  -3.959  1.00  2.61           C  
ATOM   2111  CG  PHE A 136       3.739  -0.701  -2.970  1.00  2.61           C  
ATOM   2112  CD1 PHE A 136       4.165   0.249  -2.064  1.00  2.61           C  
ATOM   2113  CD2 PHE A 136       4.319  -1.956  -2.936  1.00  2.61           C  
ATOM   2114  CE1 PHE A 136       5.152  -0.048  -1.149  1.00  2.61           C  
ATOM   2115  CE2 PHE A 136       5.297  -2.250  -2.017  1.00  2.61           C  
ATOM   2116  CZ  PHE A 136       5.710  -1.302  -1.124  1.00  2.61           C  
ATOM   2117  H   PHE A 136       3.009   2.107  -4.304  1.00  2.05           H  
ATOM   2118  HA  PHE A 136       4.122  -0.274  -5.504  1.00  2.09           H  
ATOM   2119 1HB  PHE A 136       1.953   0.276  -3.497  1.00  3.13           H  
ATOM   2120 2HB  PHE A 136       2.130  -1.337  -4.165  1.00  3.13           H  
ATOM   2121  HD1 PHE A 136       3.715   1.236  -2.077  1.00  3.13           H  
ATOM   2122  HD2 PHE A 136       3.990  -2.715  -3.647  1.00  3.13           H  
ATOM   2123  HE1 PHE A 136       5.481   0.710  -0.439  1.00  3.13           H  
ATOM   2124  HE2 PHE A 136       5.755  -3.229  -1.995  1.00  3.13           H  
ATOM   2125  HZ  PHE A 136       6.485  -1.550  -0.406  1.00  3.13           H  
ATOM   2126  N   ALA A 137       1.106   0.624  -6.464  1.00  1.22           N  
ATOM   2127  CA  ALA A 137       0.135   0.403  -7.514  1.00  1.08           C  
ATOM   2128  C   ALA A 137       0.768   0.711  -8.857  1.00  1.14           C  
ATOM   2129  O   ALA A 137       0.606  -0.047  -9.821  1.00  1.12           O  
ATOM   2130  CB  ALA A 137      -1.103   1.254  -7.290  1.00  1.62           C  
ATOM   2131  H   ALA A 137       0.947   1.366  -5.801  1.00  1.46           H  
ATOM   2132  HA  ALA A 137      -0.146  -0.648  -7.500  1.00  1.30           H  
ATOM   2133 1HB  ALA A 137      -1.827   1.060  -8.081  1.00  1.94           H  
ATOM   2134 2HB  ALA A 137      -1.545   1.005  -6.325  1.00  1.94           H  
ATOM   2135 3HB  ALA A 137      -0.827   2.307  -7.301  1.00  1.94           H  
ATOM   2136  N   ALA A 138       1.514   1.818  -8.905  1.00  1.45           N  
ATOM   2137  CA  ALA A 138       2.187   2.222 -10.115  1.00  1.76           C  
ATOM   2138  C   ALA A 138       3.212   1.201 -10.563  1.00  1.63           C  
ATOM   2139  O   ALA A 138       3.220   0.816 -11.730  1.00  1.76           O  
ATOM   2140  CB  ALA A 138       2.868   3.560  -9.903  1.00  2.64           C  
ATOM   2141  H   ALA A 138       1.606   2.425  -8.096  1.00  1.74           H  
ATOM   2142  HA  ALA A 138       1.439   2.314 -10.901  1.00  2.11           H  
ATOM   2143 1HB  ALA A 138       3.357   3.877 -10.822  1.00  3.17           H  
ATOM   2144 2HB  ALA A 138       2.125   4.302  -9.614  1.00  3.17           H  
ATOM   2145 3HB  ALA A 138       3.612   3.466  -9.114  1.00  3.17           H  
ATOM   2146  N   ILE A 139       4.062   0.749  -9.638  1.00  1.72           N  
ATOM   2147  CA  ILE A 139       5.119  -0.163 -10.026  1.00  2.20           C  
ATOM   2148  C   ILE A 139       4.589  -1.526 -10.407  1.00  1.66           C  
ATOM   2149  O   ILE A 139       5.187  -2.187 -11.247  1.00  2.07           O  
ATOM   2150  CB  ILE A 139       6.172  -0.340  -8.917  1.00  3.30           C  
ATOM   2151  CG1 ILE A 139       7.444  -0.883  -9.542  1.00  3.30           C  
ATOM   2152  CG2 ILE A 139       5.688  -1.319  -7.860  1.00  3.30           C  
ATOM   2153  CD1 ILE A 139       8.057   0.080 -10.520  1.00  3.30           C  
ATOM   2154  H   ILE A 139       4.015   1.071  -8.683  1.00  2.06           H  
ATOM   2155  HA  ILE A 139       5.624   0.255 -10.891  1.00  2.64           H  
ATOM   2156  HB  ILE A 139       6.395   0.623  -8.460  1.00  3.96           H  
ATOM   2157 1HG1 ILE A 139       8.170  -1.099  -8.759  1.00  3.96           H  
ATOM   2158 2HG1 ILE A 139       7.216  -1.811 -10.064  1.00  3.96           H  
ATOM   2159 1HG2 ILE A 139       6.451  -1.444  -7.096  1.00  3.96           H  
ATOM   2160 2HG2 ILE A 139       4.781  -0.937  -7.407  1.00  3.96           H  
ATOM   2161 3HG2 ILE A 139       5.490  -2.286  -8.319  1.00  3.96           H  
ATOM   2162 1HD1 ILE A 139       8.959  -0.341 -10.951  1.00  3.96           H  
ATOM   2163 2HD1 ILE A 139       7.346   0.293 -11.315  1.00  3.96           H  
ATOM   2164 3HD1 ILE A 139       8.308   0.997 -10.001  1.00  3.96           H  
ATOM   2165  N   ALA A 140       3.458  -1.946  -9.836  1.00  1.31           N  
ATOM   2166  CA  ALA A 140       2.891  -3.233 -10.205  1.00  1.10           C  
ATOM   2167  C   ALA A 140       2.503  -3.219 -11.674  1.00  1.13           C  
ATOM   2168  O   ALA A 140       2.794  -4.167 -12.412  1.00  1.29           O  
ATOM   2169  CB  ALA A 140       1.690  -3.553  -9.336  1.00  1.65           C  
ATOM   2170  H   ALA A 140       3.000  -1.395  -9.119  1.00  1.57           H  
ATOM   2171  HA  ALA A 140       3.653  -3.999 -10.062  1.00  1.32           H  
ATOM   2172 1HB  ALA A 140       1.285  -4.525  -9.614  1.00  1.98           H  
ATOM   2173 2HB  ALA A 140       1.994  -3.572  -8.289  1.00  1.98           H  
ATOM   2174 3HB  ALA A 140       0.929  -2.789  -9.477  1.00  1.98           H  
ATOM   2175  N   ALA A 141       1.869  -2.123 -12.097  1.00  1.21           N  
ATOM   2176  CA  ALA A 141       1.480  -1.960 -13.486  1.00  1.50           C  
ATOM   2177  C   ALA A 141       2.714  -1.882 -14.388  1.00  1.55           C  
ATOM   2178  O   ALA A 141       2.727  -2.474 -15.467  1.00  1.73           O  
ATOM   2179  CB  ALA A 141       0.616  -0.721 -13.639  1.00  2.25           C  
ATOM   2180  H   ALA A 141       1.636  -1.389 -11.431  1.00  1.45           H  
ATOM   2181  HA  ALA A 141       0.903  -2.835 -13.783  1.00  1.80           H  
ATOM   2182 1HB  ALA A 141       0.304  -0.622 -14.677  1.00  2.70           H  
ATOM   2183 2HB  ALA A 141      -0.265  -0.813 -13.003  1.00  2.70           H  
ATOM   2184 3HB  ALA A 141       1.185   0.159 -13.343  1.00  2.70           H  
ATOM   2185  N   ILE A 142       3.749  -1.170 -13.925  1.00  1.57           N  
ATOM   2186  CA  ILE A 142       5.009  -1.021 -14.655  1.00  1.84           C  
ATOM   2187  C   ILE A 142       5.728  -2.357 -14.847  1.00  1.71           C  
ATOM   2188  O   ILE A 142       6.232  -2.645 -15.932  1.00  2.19           O  
ATOM   2189  CB  ILE A 142       5.939  -0.026 -13.935  1.00  2.76           C  
ATOM   2190  CG1 ILE A 142       5.366   1.394 -14.010  1.00  2.76           C  
ATOM   2191  CG2 ILE A 142       7.327  -0.064 -14.537  1.00  2.76           C  
ATOM   2192  CD1 ILE A 142       6.062   2.376 -13.093  1.00  2.76           C  
ATOM   2193  H   ILE A 142       3.657  -0.692 -13.037  1.00  1.88           H  
ATOM   2194  HA  ILE A 142       4.782  -0.617 -15.642  1.00  2.21           H  
ATOM   2195  HB  ILE A 142       6.001  -0.301 -12.886  1.00  3.31           H  
ATOM   2196 1HG1 ILE A 142       5.461   1.757 -15.033  1.00  3.31           H  
ATOM   2197 2HG1 ILE A 142       4.308   1.369 -13.758  1.00  3.31           H  
ATOM   2198 1HG2 ILE A 142       7.975   0.631 -14.005  1.00  3.31           H  
ATOM   2199 2HG2 ILE A 142       7.732  -1.071 -14.459  1.00  3.31           H  
ATOM   2200 3HG2 ILE A 142       7.269   0.225 -15.583  1.00  3.31           H  
ATOM   2201 1HD1 ILE A 142       5.616   3.361 -13.201  1.00  3.31           H  
ATOM   2202 2HD1 ILE A 142       5.960   2.046 -12.059  1.00  3.31           H  
ATOM   2203 3HD1 ILE A 142       7.115   2.428 -13.355  1.00  3.31           H  
ATOM   2204  N   GLU A 143       5.782  -3.166 -13.793  1.00  1.36           N  
ATOM   2205  CA  GLU A 143       6.417  -4.474 -13.860  1.00  1.37           C  
ATOM   2206  C   GLU A 143       5.728  -5.346 -14.910  1.00  1.48           C  
ATOM   2207  O   GLU A 143       6.395  -5.962 -15.750  1.00  2.05           O  
ATOM   2208  CB  GLU A 143       6.363  -5.149 -12.478  1.00  2.06           C  
ATOM   2209  CG  GLU A 143       7.289  -4.545 -11.420  1.00  2.06           C  
ATOM   2210  CD  GLU A 143       7.011  -5.055 -10.024  1.00  2.06           C  
ATOM   2211  OE1 GLU A 143       5.939  -5.576  -9.819  1.00  2.06           O  
ATOM   2212  OE2 GLU A 143       7.860  -4.939  -9.166  1.00  2.06           O  
ATOM   2213  H   GLU A 143       5.377  -2.868 -12.920  1.00  1.63           H  
ATOM   2214  HA  GLU A 143       7.459  -4.342 -14.151  1.00  1.64           H  
ATOM   2215 1HB  GLU A 143       5.345  -5.100 -12.092  1.00  2.47           H  
ATOM   2216 2HB  GLU A 143       6.621  -6.203 -12.581  1.00  2.47           H  
ATOM   2217 1HG  GLU A 143       8.311  -4.805 -11.682  1.00  2.47           H  
ATOM   2218 2HG  GLU A 143       7.206  -3.462 -11.442  1.00  2.47           H  
ATOM   2219  N   ALA A 144       4.393  -5.361 -14.878  1.00  1.40           N  
ATOM   2220  CA  ALA A 144       3.606  -6.130 -15.835  1.00  1.80           C  
ATOM   2221  C   ALA A 144       3.814  -5.629 -17.262  1.00  2.25           C  
ATOM   2222  O   ALA A 144       3.965  -6.433 -18.186  1.00  2.79           O  
ATOM   2223  CB  ALA A 144       2.146  -6.060 -15.465  1.00  2.70           C  
ATOM   2224  H   ALA A 144       3.903  -4.842 -14.155  1.00  1.68           H  
ATOM   2225  HA  ALA A 144       3.937  -7.167 -15.789  1.00  2.16           H  
ATOM   2226 1HB  ALA A 144       1.570  -6.657 -16.168  1.00  3.24           H  
ATOM   2227 2HB  ALA A 144       2.007  -6.447 -14.456  1.00  3.24           H  
ATOM   2228 3HB  ALA A 144       1.811  -5.025 -15.506  1.00  3.24           H  
ATOM   2229  N   LEU A 145       3.858  -4.305 -17.419  1.00  2.72           N  
ATOM   2230  CA  LEU A 145       4.098  -3.637 -18.692  1.00  4.20           C  
ATOM   2231  C   LEU A 145       5.361  -4.159 -19.361  1.00  4.57           C  
ATOM   2232  O   LEU A 145       5.364  -4.465 -20.554  1.00  5.17           O  
ATOM   2233  CB  LEU A 145       4.205  -2.127 -18.439  1.00  6.30           C  
ATOM   2234  CG  LEU A 145       4.536  -1.212 -19.613  1.00  6.30           C  
ATOM   2235  CD1 LEU A 145       3.442  -1.279 -20.669  1.00  6.30           C  
ATOM   2236  CD2 LEU A 145       4.693   0.191 -19.059  1.00  6.30           C  
ATOM   2237  H   LEU A 145       3.700  -3.714 -16.613  1.00  3.26           H  
ATOM   2238  HA  LEU A 145       3.251  -3.829 -19.348  1.00  5.04           H  
ATOM   2239 1HB  LEU A 145       3.256  -1.789 -18.026  1.00  7.56           H  
ATOM   2240 2HB  LEU A 145       4.970  -1.955 -17.694  1.00  7.56           H  
ATOM   2241  HG  LEU A 145       5.471  -1.530 -20.076  1.00  7.56           H  
ATOM   2242 1HD1 LEU A 145       3.695  -0.617 -21.498  1.00  7.56           H  
ATOM   2243 2HD1 LEU A 145       3.358  -2.301 -21.036  1.00  7.56           H  
ATOM   2244 3HD1 LEU A 145       2.494  -0.968 -20.232  1.00  7.56           H  
ATOM   2245 1HD2 LEU A 145       4.943   0.874 -19.860  1.00  7.56           H  
ATOM   2246 2HD2 LEU A 145       3.757   0.500 -18.599  1.00  7.56           H  
ATOM   2247 3HD2 LEU A 145       5.488   0.201 -18.313  1.00  7.56           H  
ATOM   2248  N   HIS A 146       6.429  -4.265 -18.587  1.00  5.64           N  
ATOM   2249  CA  HIS A 146       7.698  -4.732 -19.108  1.00  8.37           C  
ATOM   2250  C   HIS A 146       7.701  -6.230 -19.437  1.00  6.84           C  
ATOM   2251  O   HIS A 146       8.357  -6.651 -20.397  1.00  8.37           O  
ATOM   2252  CB  HIS A 146       8.793  -4.315 -18.145  1.00 12.55           C  
ATOM   2253  CG  HIS A 146       9.002  -2.839 -18.228  1.00 12.55           C  
ATOM   2254  ND1 HIS A 146       8.110  -1.936 -17.699  1.00 12.55           N  
ATOM   2255  CD2 HIS A 146       9.985  -2.108 -18.790  1.00 12.55           C  
ATOM   2256  CE1 HIS A 146       8.534  -0.710 -17.944  1.00 12.55           C  
ATOM   2257  NE2 HIS A 146       9.669  -0.787 -18.605  1.00 12.55           N  
ATOM   2258  H   HIS A 146       6.366  -3.979 -17.614  1.00  6.77           H  
ATOM   2259  HA  HIS A 146       7.892  -4.212 -20.044  1.00 10.04           H  
ATOM   2260 1HB  HIS A 146       8.512  -4.573 -17.123  1.00 15.07           H  
ATOM   2261 2HB  HIS A 146       9.723  -4.824 -18.378  1.00 15.07           H  
ATOM   2262  HD1 HIS A 146       7.366  -2.154 -17.064  1.00 15.07           H  
ATOM   2263  HD2 HIS A 146      10.896  -2.376 -19.320  1.00 15.07           H  
ATOM   2264  HE1 HIS A 146       7.960   0.148 -17.608  1.00 15.07           H  
ATOM   2265  N   SER A 147       6.924  -7.034 -18.705  1.00  5.96           N  
ATOM   2266  CA  SER A 147       6.824  -8.436 -19.099  1.00  7.27           C  
ATOM   2267  C   SER A 147       6.058  -8.540 -20.422  1.00  6.61           C  
ATOM   2268  O   SER A 147       6.306  -9.437 -21.224  1.00 10.53           O  
ATOM   2269  CB  SER A 147       6.101  -9.259 -18.064  1.00 10.90           C  
ATOM   2270  OG  SER A 147       4.737  -8.943 -18.054  1.00 10.90           O  
ATOM   2271  H   SER A 147       6.431  -6.684 -17.888  1.00  7.15           H  
ATOM   2272  HA  SER A 147       7.829  -8.836 -19.239  1.00  8.72           H  
ATOM   2273 1HB  SER A 147       6.234 -10.321 -18.273  1.00 13.09           H  
ATOM   2274 2HB  SER A 147       6.535  -9.058 -17.090  1.00 13.09           H  
ATOM   2275  HG  SER A 147       4.688  -7.982 -18.050  1.00 13.09           H  
ATOM   2276  N   ALA A 148       5.153  -7.594 -20.674  1.00  4.40           N  
ATOM   2277  CA  ALA A 148       4.443  -7.568 -21.942  1.00  5.55           C  
ATOM   2278  C   ALA A 148       5.395  -7.192 -23.080  1.00  6.09           C  
ATOM   2279  O   ALA A 148       5.289  -7.724 -24.186  1.00  7.62           O  
ATOM   2280  CB  ALA A 148       3.273  -6.599 -21.881  1.00  8.32           C  
ATOM   2281  H   ALA A 148       4.937  -6.898 -19.971  1.00  5.28           H  
ATOM   2282  HA  ALA A 148       4.062  -8.571 -22.137  1.00  6.66           H  
ATOM   2283 1HB  ALA A 148       2.737  -6.618 -22.830  1.00  9.99           H  
ATOM   2284 2HB  ALA A 148       2.598  -6.896 -21.078  1.00  9.99           H  
ATOM   2285 3HB  ALA A 148       3.635  -5.593 -21.694  1.00  9.99           H  
ATOM   2286  N   MET A 149       6.335  -6.282 -22.804  1.00  7.37           N  
ATOM   2287  CA  MET A 149       7.289  -5.844 -23.822  1.00 12.05           C  
ATOM   2288  C   MET A 149       8.391  -6.845 -24.156  1.00 11.18           C  
ATOM   2289  O   MET A 149       8.675  -7.081 -25.332  1.00 13.11           O  
ATOM   2290  CB  MET A 149       7.938  -4.538 -23.382  1.00 18.08           C  
ATOM   2291  CG  MET A 149       6.997  -3.356 -23.354  1.00 18.08           C  
ATOM   2292  SD  MET A 149       6.317  -3.026 -24.992  1.00 18.08           S  
ATOM   2293  CE  MET A 149       4.717  -3.798 -24.876  1.00 18.08           C  
ATOM   2294  H   MET A 149       6.360  -5.856 -21.885  1.00  8.84           H  
ATOM   2295  HA  MET A 149       6.731  -5.663 -24.740  1.00 14.46           H  
ATOM   2296 1HB  MET A 149       8.350  -4.656 -22.381  1.00 21.69           H  
ATOM   2297 2HB  MET A 149       8.762  -4.299 -24.050  1.00 21.69           H  
ATOM   2298 1HG  MET A 149       6.172  -3.556 -22.674  1.00 21.69           H  
ATOM   2299 2HG  MET A 149       7.520  -2.465 -23.008  1.00 21.69           H  
ATOM   2300 1HE  MET A 149       4.183  -3.668 -25.817  1.00 21.69           H  
ATOM   2301 2HE  MET A 149       4.836  -4.861 -24.669  1.00 21.69           H  
ATOM   2302 3HE  MET A 149       4.151  -3.331 -24.069  1.00 21.69           H  
ATOM   2303  N   TYR A 150       9.010  -7.438 -23.145  1.00 13.81           N  
ATOM   2304  CA  TYR A 150      10.072  -8.398 -23.420  1.00 20.45           C  
ATOM   2305  C   TYR A 150       9.971  -9.709 -22.634  1.00 21.36           C  
ATOM   2306  O   TYR A 150      10.601 -10.698 -23.010  1.00 33.29           O  
ATOM   2307  CB  TYR A 150      11.424  -7.701 -23.248  1.00 30.67           C  
ATOM   2308  CG  TYR A 150      11.648  -7.055 -21.911  1.00 30.67           C  
ATOM   2309  CD1 TYR A 150      12.156  -7.771 -20.845  1.00 30.67           C  
ATOM   2310  CD2 TYR A 150      11.350  -5.709 -21.771  1.00 30.67           C  
ATOM   2311  CE1 TYR A 150      12.364  -7.139 -19.636  1.00 30.67           C  
ATOM   2312  CE2 TYR A 150      11.563  -5.080 -20.569  1.00 30.67           C  
ATOM   2313  CZ  TYR A 150      12.068  -5.793 -19.502  1.00 30.67           C  
ATOM   2314  OH  TYR A 150      12.291  -5.176 -18.296  1.00 30.67           O  
ATOM   2315  H   TYR A 150       8.755  -7.212 -22.195  1.00 16.57           H  
ATOM   2316  HA  TYR A 150       9.998  -8.671 -24.472  1.00 24.54           H  
ATOM   2317 1HB  TYR A 150      12.225  -8.423 -23.408  1.00 36.81           H  
ATOM   2318 2HB  TYR A 150      11.529  -6.932 -24.013  1.00 36.81           H  
ATOM   2319  HD1 TYR A 150      12.396  -8.827 -20.962  1.00 36.81           H  
ATOM   2320  HD2 TYR A 150      10.955  -5.149 -22.618  1.00 36.81           H  
ATOM   2321  HE1 TYR A 150      12.765  -7.689 -18.788  1.00 36.81           H  
ATOM   2322  HE2 TYR A 150      11.334  -4.023 -20.466  1.00 36.81           H  
ATOM   2323  HH  TYR A 150      12.681  -5.807 -17.685  1.00 36.81           H  
ATOM   2324  N   GLY A 151       9.145  -9.750 -21.591  1.00 15.39           N  
ATOM   2325  CA  GLY A 151       8.878 -11.029 -20.913  1.00 18.66           C  
ATOM   2326  C   GLY A 151       9.603 -11.270 -19.598  1.00 17.32           C  
ATOM   2327  O   GLY A 151       9.077 -11.965 -18.724  1.00 24.92           O  
ATOM   2328  H   GLY A 151       8.687  -8.901 -21.273  1.00 18.47           H  
ATOM   2329 1HA  GLY A 151       7.809 -11.125 -20.741  1.00 22.39           H  
ATOM   2330 2HA  GLY A 151       9.134 -11.837 -21.598  1.00 22.39           H  
ATOM   2331  N   ASP A 152      10.794 -10.715 -19.436  1.00 12.22           N  
ATOM   2332  CA  ASP A 152      11.552 -10.971 -18.219  1.00 11.17           C  
ATOM   2333  C   ASP A 152      11.033 -10.132 -17.054  1.00  6.92           C  
ATOM   2334  O   ASP A 152      11.570  -9.067 -16.745  1.00  6.10           O  
ATOM   2335  CB  ASP A 152      13.045 -10.715 -18.433  1.00 16.75           C  
ATOM   2336  CG  ASP A 152      13.865 -11.158 -17.235  1.00 16.75           C  
ATOM   2337  OD1 ASP A 152      13.311 -11.819 -16.391  1.00 16.75           O  
ATOM   2338  OD2 ASP A 152      15.023 -10.821 -17.141  1.00 16.75           O  
ATOM   2339  H   ASP A 152      11.186 -10.140 -20.164  1.00 14.66           H  
ATOM   2340  HA  ASP A 152      11.429 -12.022 -17.956  1.00 13.40           H  
ATOM   2341 1HB  ASP A 152      13.389 -11.252 -19.318  1.00 20.11           H  
ATOM   2342 2HB  ASP A 152      13.219  -9.658 -18.601  1.00 20.11           H  
ATOM   2343  N   LEU A 153       9.980 -10.638 -16.419  1.00  7.00           N  
ATOM   2344  CA  LEU A 153       9.336  -9.993 -15.282  1.00  5.81           C  
ATOM   2345  C   LEU A 153      10.268  -9.921 -14.076  1.00  3.70           C  
ATOM   2346  O   LEU A 153      10.710 -10.948 -13.559  1.00  4.89           O  
ATOM   2347  CB  LEU A 153       8.071 -10.781 -14.911  1.00  8.71           C  
ATOM   2348  CG  LEU A 153       7.211 -10.213 -13.780  1.00  8.71           C  
ATOM   2349  CD1 LEU A 153       6.604  -8.888 -14.220  1.00  8.71           C  
ATOM   2350  CD2 LEU A 153       6.129 -11.225 -13.424  1.00  8.71           C  
ATOM   2351  H   LEU A 153       9.604 -11.510 -16.770  1.00  8.40           H  
ATOM   2352  HA  LEU A 153       9.061  -8.980 -15.570  1.00  6.97           H  
ATOM   2353 1HB  LEU A 153       7.442 -10.855 -15.796  1.00 10.46           H  
ATOM   2354 2HB  LEU A 153       8.367 -11.790 -14.622  1.00 10.46           H  
ATOM   2355  HG  LEU A 153       7.835 -10.025 -12.908  1.00 10.46           H  
ATOM   2356 1HD1 LEU A 153       5.996  -8.475 -13.419  1.00 10.46           H  
ATOM   2357 2HD1 LEU A 153       7.400  -8.185 -14.469  1.00 10.46           H  
ATOM   2358 3HD1 LEU A 153       5.976  -9.051 -15.093  1.00 10.46           H  
ATOM   2359 1HD2 LEU A 153       5.512 -10.833 -12.616  1.00 10.46           H  
ATOM   2360 2HD2 LEU A 153       5.506 -11.413 -14.297  1.00 10.46           H  
ATOM   2361 3HD2 LEU A 153       6.595 -12.157 -13.105  1.00 10.46           H  
ATOM   2362  N   ARG A 154      10.556  -8.702 -13.630  1.00  4.24           N  
ATOM   2363  CA  ARG A 154      11.431  -8.475 -12.481  1.00  2.95           C  
ATOM   2364  C   ARG A 154      10.801  -7.549 -11.458  1.00  3.75           C  
ATOM   2365  O   ARG A 154      10.046  -6.647 -11.820  1.00 10.22           O  
ATOM   2366  CB  ARG A 154      12.750  -7.849 -12.917  1.00  4.43           C  
ATOM   2367  CG  ARG A 154      13.585  -8.666 -13.882  1.00  4.43           C  
ATOM   2368  CD  ARG A 154      14.217  -9.827 -13.213  1.00  4.43           C  
ATOM   2369  NE  ARG A 154      14.989 -10.618 -14.149  1.00  4.43           N  
ATOM   2370  CZ  ARG A 154      15.729 -11.695 -13.844  1.00  4.43           C  
ATOM   2371  NH1 ARG A 154      15.830 -12.115 -12.602  1.00  4.43           N  
ATOM   2372  NH2 ARG A 154      16.349 -12.319 -14.827  1.00  4.43           N  
ATOM   2373  H   ARG A 154      10.159  -7.903 -14.103  1.00  5.09           H  
ATOM   2374  HA  ARG A 154      11.633  -9.435 -12.004  1.00  3.54           H  
ATOM   2375 1HB  ARG A 154      12.549  -6.890 -13.393  1.00  5.31           H  
ATOM   2376 2HB  ARG A 154      13.362  -7.653 -12.037  1.00  5.31           H  
ATOM   2377 1HG  ARG A 154      12.959  -9.039 -14.691  1.00  5.31           H  
ATOM   2378 2HG  ARG A 154      14.377  -8.040 -14.296  1.00  5.31           H  
ATOM   2379 1HD  ARG A 154      14.886  -9.479 -12.426  1.00  5.31           H  
ATOM   2380 2HD  ARG A 154      13.445 -10.463 -12.783  1.00  5.31           H  
ATOM   2381  HE  ARG A 154      14.955 -10.360 -15.129  1.00  5.31           H  
ATOM   2382 1HH1 ARG A 154      15.344 -11.625 -11.865  1.00  5.31           H  
ATOM   2383 2HH1 ARG A 154      16.388 -12.928 -12.389  1.00  5.31           H  
ATOM   2384 1HH2 ARG A 154      16.231 -11.968 -15.773  1.00  5.31           H  
ATOM   2385 2HH2 ARG A 154      16.913 -13.134 -14.643  1.00  5.31           H  
ATOM   2386  N   SER A 155      11.134  -7.749 -10.183  1.00  3.63           N  
ATOM   2387  CA  SER A 155      10.661  -6.833  -9.159  1.00  5.56           C  
ATOM   2388  C   SER A 155      11.433  -5.539  -9.281  1.00  4.72           C  
ATOM   2389  O   SER A 155      12.665  -5.549  -9.332  1.00  6.55           O  
ATOM   2390  CB  SER A 155      10.846  -7.386  -7.760  1.00  8.34           C  
ATOM   2391  OG  SER A 155      10.489  -6.415  -6.808  1.00  8.34           O  
ATOM   2392  H   SER A 155      11.735  -8.520  -9.930  1.00  4.36           H  
ATOM   2393  HA  SER A 155       9.603  -6.628  -9.327  1.00  6.67           H  
ATOM   2394 1HB  SER A 155      10.241  -8.282  -7.625  1.00 10.01           H  
ATOM   2395 2HB  SER A 155      11.889  -7.667  -7.621  1.00 10.01           H  
ATOM   2396  HG  SER A 155      10.934  -6.640  -5.980  1.00 10.01           H  
ATOM   2397  N   LEU A 156      10.711  -4.436  -9.333  1.00  3.82           N  
ATOM   2398  CA  LEU A 156      11.326  -3.130  -9.485  1.00  3.46           C  
ATOM   2399  C   LEU A 156      11.246  -2.325  -8.203  1.00  3.40           C  
ATOM   2400  O   LEU A 156      10.394  -2.567  -7.347  1.00  4.57           O  
ATOM   2401  CB  LEU A 156      10.651  -2.393 -10.618  1.00  5.19           C  
ATOM   2402  CG  LEU A 156      10.703  -3.091 -11.971  1.00  5.19           C  
ATOM   2403  CD1 LEU A 156       9.892  -2.288 -12.974  1.00  5.19           C  
ATOM   2404  CD2 LEU A 156      12.152  -3.226 -12.398  1.00  5.19           C  
ATOM   2405  H   LEU A 156       9.699  -4.510  -9.284  1.00  4.58           H  
ATOM   2406  HA  LEU A 156      12.375  -3.268  -9.738  1.00  4.15           H  
ATOM   2407 1HB  LEU A 156       9.606  -2.284 -10.359  1.00  6.23           H  
ATOM   2408 2HB  LEU A 156      11.098  -1.407 -10.721  1.00  6.23           H  
ATOM   2409  HG  LEU A 156      10.258  -4.081 -11.891  1.00  6.23           H  
ATOM   2410 1HD1 LEU A 156       9.913  -2.788 -13.940  1.00  6.23           H  
ATOM   2411 2HD1 LEU A 156       8.861  -2.215 -12.629  1.00  6.23           H  
ATOM   2412 3HD1 LEU A 156      10.315  -1.289 -13.071  1.00  6.23           H  
ATOM   2413 1HD2 LEU A 156      12.199  -3.729 -13.363  1.00  6.23           H  
ATOM   2414 2HD2 LEU A 156      12.602  -2.237 -12.480  1.00  6.23           H  
ATOM   2415 3HD2 LEU A 156      12.696  -3.812 -11.657  1.00  6.23           H  
ATOM   2416  N   SER A 157      12.130  -1.345  -8.076  1.00  3.05           N  
ATOM   2417  CA  SER A 157      12.235  -0.616  -6.830  1.00  3.40           C  
ATOM   2418  C   SER A 157      11.222   0.504  -6.681  1.00  3.42           C  
ATOM   2419  O   SER A 157      11.480   1.650  -7.060  1.00  7.28           O  
ATOM   2420  CB  SER A 157      13.611  -0.008  -6.693  1.00  5.10           C  
ATOM   2421  OG  SER A 157      13.712   0.704  -5.489  1.00  5.10           O  
ATOM   2422  H   SER A 157      12.787  -1.154  -8.820  1.00  3.66           H  
ATOM   2423  HA  SER A 157      12.080  -1.324  -6.012  1.00  4.08           H  
ATOM   2424 1HB  SER A 157      14.374  -0.785  -6.730  1.00  6.12           H  
ATOM   2425 2HB  SER A 157      13.786   0.664  -7.532  1.00  6.12           H  
ATOM   2426  HG  SER A 157      14.078   0.082  -4.851  1.00  6.12           H  
ATOM   2427  N   GLU A 158      10.099   0.181  -6.044  1.00  2.72           N  
ATOM   2428  CA  GLU A 158       9.112   1.208  -5.718  1.00  3.11           C  
ATOM   2429  C   GLU A 158       9.658   2.143  -4.643  1.00  2.29           C  
ATOM   2430  O   GLU A 158       9.173   3.261  -4.498  1.00  2.43           O  
ATOM   2431  CB  GLU A 158       7.795   0.601  -5.236  1.00  4.67           C  
ATOM   2432  CG  GLU A 158       7.872  -0.134  -3.907  1.00  4.67           C  
ATOM   2433  CD  GLU A 158       8.263  -1.579  -4.050  1.00  4.67           C  
ATOM   2434  OE1 GLU A 158       8.518  -2.003  -5.151  1.00  4.67           O  
ATOM   2435  OE2 GLU A 158       8.319  -2.262  -3.057  1.00  4.67           O  
ATOM   2436  H   GLU A 158       9.943  -0.795  -5.814  1.00  3.26           H  
ATOM   2437  HA  GLU A 158       8.917   1.796  -6.613  1.00  3.73           H  
ATOM   2438 1HB  GLU A 158       7.044   1.385  -5.142  1.00  5.60           H  
ATOM   2439 2HB  GLU A 158       7.438  -0.102  -5.979  1.00  5.60           H  
ATOM   2440 1HG  GLU A 158       8.582   0.364  -3.249  1.00  5.60           H  
ATOM   2441 2HG  GLU A 158       6.893  -0.076  -3.439  1.00  5.60           H  
ATOM   2442  N   GLN A 159      10.694   1.691  -3.922  1.00  2.50           N  
ATOM   2443  CA  GLN A 159      11.370   2.492  -2.919  1.00  2.69           C  
ATOM   2444  C   GLN A 159      12.072   3.644  -3.608  1.00  2.78           C  
ATOM   2445  O   GLN A 159      12.035   4.772  -3.123  1.00  2.89           O  
ATOM   2446  CB  GLN A 159      12.365   1.638  -2.145  1.00  4.04           C  
ATOM   2447  CG  GLN A 159      13.042   2.331  -0.976  1.00  4.04           C  
ATOM   2448  CD  GLN A 159      12.115   2.709   0.158  1.00  4.04           C  
ATOM   2449  OE1 GLN A 159      11.393   1.863   0.692  1.00  4.04           O  
ATOM   2450  NE2 GLN A 159      12.151   3.973   0.551  1.00  4.04           N  
ATOM   2451  H   GLN A 159      11.026   0.750  -4.076  1.00  3.00           H  
ATOM   2452  HA  GLN A 159      10.633   2.900  -2.230  1.00  3.23           H  
ATOM   2453 1HB  GLN A 159      11.845   0.765  -1.769  1.00  4.84           H  
ATOM   2454 2HB  GLN A 159      13.145   1.286  -2.820  1.00  4.84           H  
ATOM   2455 1HG  GLN A 159      13.819   1.678  -0.581  1.00  4.84           H  
ATOM   2456 2HG  GLN A 159      13.481   3.253  -1.348  1.00  4.84           H  
ATOM   2457 1HE2 GLN A 159      11.578   4.292   1.307  1.00  4.84           H  
ATOM   2458 2HE2 GLN A 159      12.763   4.630   0.107  1.00  4.84           H  
ATOM   2459  N   GLN A 160      12.675   3.357  -4.767  1.00  3.03           N  
ATOM   2460  CA  GLN A 160      13.295   4.385  -5.583  1.00  3.59           C  
ATOM   2461  C   GLN A 160      12.269   5.433  -5.956  1.00  3.25           C  
ATOM   2462  O   GLN A 160      12.537   6.620  -5.805  1.00  4.15           O  
ATOM   2463  CB  GLN A 160      13.912   3.794  -6.842  1.00  5.38           C  
ATOM   2464  CG  GLN A 160      14.650   4.797  -7.705  1.00  5.38           C  
ATOM   2465  CD  GLN A 160      15.191   4.140  -8.946  1.00  5.38           C  
ATOM   2466  OE1 GLN A 160      14.578   3.176  -9.406  1.00  5.38           O  
ATOM   2467  NE2 GLN A 160      16.305   4.625  -9.483  1.00  5.38           N  
ATOM   2468  H   GLN A 160      12.728   2.399  -5.092  1.00  3.64           H  
ATOM   2469  HA  GLN A 160      14.078   4.871  -5.002  1.00  4.31           H  
ATOM   2470 1HB  GLN A 160      14.606   3.000  -6.571  1.00  6.46           H  
ATOM   2471 2HB  GLN A 160      13.132   3.350  -7.457  1.00  6.46           H  
ATOM   2472 1HG  GLN A 160      13.967   5.594  -8.000  1.00  6.46           H  
ATOM   2473 2HG  GLN A 160      15.485   5.203  -7.139  1.00  6.46           H  
ATOM   2474 1HE2 GLN A 160      16.695   4.206 -10.312  1.00  6.46           H  
ATOM   2475 2HE2 GLN A 160      16.763   5.410  -9.066  1.00  6.46           H  
ATOM   2476  N   ILE A 161      11.088   4.990  -6.419  1.00  2.62           N  
ATOM   2477  CA  ILE A 161      10.016   5.920  -6.781  1.00  3.41           C  
ATOM   2478  C   ILE A 161       9.660   6.816  -5.605  1.00  2.48           C  
ATOM   2479  O   ILE A 161       9.661   8.043  -5.718  1.00  2.38           O  
ATOM   2480  CB  ILE A 161       8.743   5.181  -7.230  1.00  5.12           C  
ATOM   2481  CG1 ILE A 161       8.952   4.472  -8.566  1.00  5.12           C  
ATOM   2482  CG2 ILE A 161       7.592   6.153  -7.309  1.00  5.12           C  
ATOM   2483  CD1 ILE A 161       7.826   3.525  -8.913  1.00  5.12           C  
ATOM   2484  H   ILE A 161      10.953   3.988  -6.535  1.00  3.14           H  
ATOM   2485  HA  ILE A 161      10.358   6.544  -7.600  1.00  4.09           H  
ATOM   2486  HB  ILE A 161       8.499   4.413  -6.501  1.00  6.14           H  
ATOM   2487 1HG1 ILE A 161       9.032   5.218  -9.357  1.00  6.14           H  
ATOM   2488 2HG1 ILE A 161       9.884   3.906  -8.533  1.00  6.14           H  
ATOM   2489 1HG2 ILE A 161       6.690   5.619  -7.597  1.00  6.14           H  
ATOM   2490 2HG2 ILE A 161       7.444   6.614  -6.335  1.00  6.14           H  
ATOM   2491 3HG2 ILE A 161       7.814   6.925  -8.047  1.00  6.14           H  
ATOM   2492 1HD1 ILE A 161       8.030   3.061  -9.876  1.00  6.14           H  
ATOM   2493 2HD1 ILE A 161       7.742   2.755  -8.147  1.00  6.14           H  
ATOM   2494 3HD1 ILE A 161       6.891   4.078  -8.972  1.00  6.14           H  
ATOM   2495  N   ILE A 162       9.451   6.203  -4.449  1.00  2.58           N  
ATOM   2496  CA  ILE A 162       9.140   6.916  -3.221  1.00  2.59           C  
ATOM   2497  C   ILE A 162      10.186   7.978  -2.902  1.00  2.52           C  
ATOM   2498  O   ILE A 162       9.846   9.087  -2.484  1.00  2.97           O  
ATOM   2499  CB  ILE A 162       9.047   5.905  -2.061  1.00  3.88           C  
ATOM   2500  CG1 ILE A 162       7.809   5.032  -2.244  1.00  3.88           C  
ATOM   2501  CG2 ILE A 162       9.053   6.588  -0.706  1.00  3.88           C  
ATOM   2502  CD1 ILE A 162       7.802   3.819  -1.351  1.00  3.88           C  
ATOM   2503  H   ILE A 162       9.476   5.192  -4.422  1.00  3.10           H  
ATOM   2504  HA  ILE A 162       8.176   7.408  -3.341  1.00  3.11           H  
ATOM   2505  HB  ILE A 162       9.906   5.241  -2.110  1.00  4.66           H  
ATOM   2506 1HG1 ILE A 162       6.920   5.623  -2.028  1.00  4.66           H  
ATOM   2507 2HG1 ILE A 162       7.754   4.705  -3.279  1.00  4.66           H  
ATOM   2508 1HG2 ILE A 162       9.011   5.834   0.079  1.00  4.66           H  
ATOM   2509 2HG2 ILE A 162       9.966   7.174  -0.598  1.00  4.66           H  
ATOM   2510 3HG2 ILE A 162       8.191   7.237  -0.628  1.00  4.66           H  
ATOM   2511 1HD1 ILE A 162       6.900   3.237  -1.532  1.00  4.66           H  
ATOM   2512 2HD1 ILE A 162       8.673   3.203  -1.566  1.00  4.66           H  
ATOM   2513 3HD1 ILE A 162       7.830   4.134  -0.309  1.00  4.66           H  
ATOM   2514  N   ASP A 163      11.454   7.630  -3.093  1.00  2.62           N  
ATOM   2515  CA  ASP A 163      12.559   8.525  -2.800  1.00  3.38           C  
ATOM   2516  C   ASP A 163      13.101   9.352  -3.981  1.00  3.36           C  
ATOM   2517  O   ASP A 163      14.016  10.153  -3.783  1.00  3.90           O  
ATOM   2518  CB  ASP A 163      13.692   7.705  -2.208  1.00  5.07           C  
ATOM   2519  CG  ASP A 163      13.322   7.125  -0.858  1.00  5.07           C  
ATOM   2520  OD1 ASP A 163      12.538   7.738  -0.173  1.00  5.07           O  
ATOM   2521  OD2 ASP A 163      13.826   6.081  -0.512  1.00  5.07           O  
ATOM   2522  H   ASP A 163      11.665   6.697  -3.423  1.00  3.14           H  
ATOM   2523  HA  ASP A 163      12.217   9.227  -2.039  1.00  4.06           H  
ATOM   2524 1HB  ASP A 163      13.950   6.891  -2.885  1.00  6.08           H  
ATOM   2525 2HB  ASP A 163      14.567   8.335  -2.096  1.00  6.08           H  
ATOM   2526  N   CYS A 164      12.562   9.184  -5.196  1.00  3.70           N  
ATOM   2527  CA  CYS A 164      13.085   9.955  -6.329  1.00  4.85           C  
ATOM   2528  C   CYS A 164      12.051  10.938  -6.844  1.00  3.18           C  
ATOM   2529  O   CYS A 164      12.388  11.946  -7.467  1.00  5.29           O  
ATOM   2530  CB  CYS A 164      13.508   9.049  -7.489  1.00  7.27           C  
ATOM   2531  SG  CYS A 164      12.145   8.298  -8.407  1.00  7.27           S  
ATOM   2532  H   CYS A 164      11.806   8.528  -5.350  1.00  4.44           H  
ATOM   2533  HA  CYS A 164      13.959  10.515  -5.997  1.00  5.82           H  
ATOM   2534 1HB  CYS A 164      14.109   9.617  -8.191  1.00  8.73           H  
ATOM   2535 2HB  CYS A 164      14.133   8.244  -7.104  1.00  8.73           H  
ATOM   2536  HG  CYS A 164      11.633   9.441  -8.853  1.00  8.73           H  
ATOM   2537  N   ASP A 165      10.784  10.666  -6.556  1.00  3.66           N  
ATOM   2538  CA  ASP A 165       9.736  11.553  -6.998  1.00  4.21           C  
ATOM   2539  C   ASP A 165       9.687  12.803  -6.147  1.00  7.20           C  
ATOM   2540  O   ASP A 165       8.998  12.864  -5.132  1.00 16.98           O  
ATOM   2541  CB  ASP A 165       8.398  10.842  -6.970  1.00  6.31           C  
ATOM   2542  CG  ASP A 165       7.271  11.696  -7.502  1.00  6.31           C  
ATOM   2543  OD1 ASP A 165       7.370  12.906  -7.493  1.00  6.31           O  
ATOM   2544  OD2 ASP A 165       6.322  11.113  -7.955  1.00  6.31           O  
ATOM   2545  H   ASP A 165      10.532   9.820  -6.065  1.00  4.39           H  
ATOM   2546  HA  ASP A 165       9.947  11.846  -8.020  1.00  5.05           H  
ATOM   2547 1HB  ASP A 165       8.456   9.930  -7.564  1.00  7.58           H  
ATOM   2548 2HB  ASP A 165       8.161  10.551  -5.946  1.00  7.58           H  
ATOM   2549  N   LYS A 166      10.402  13.819  -6.623  1.00 10.49           N  
ATOM   2550  CA  LYS A 166      10.559  15.103  -5.948  1.00 17.92           C  
ATOM   2551  C   LYS A 166       9.302  15.960  -5.836  1.00 17.61           C  
ATOM   2552  O   LYS A 166       9.359  17.038  -5.241  1.00 29.84           O  
ATOM   2553  CB  LYS A 166      11.632  15.924  -6.659  1.00 26.88           C  
ATOM   2554  CG  LYS A 166      13.019  15.307  -6.612  1.00 26.88           C  
ATOM   2555  CD  LYS A 166      13.532  15.240  -5.186  1.00 26.88           C  
ATOM   2556  CE  LYS A 166      14.948  14.692  -5.135  1.00 26.88           C  
ATOM   2557  NZ  LYS A 166      15.461  14.633  -3.741  1.00 26.88           N  
ATOM   2558  H   LYS A 166      10.925  13.645  -7.471  1.00 12.59           H  
ATOM   2559  HA  LYS A 166      10.902  14.901  -4.934  1.00 21.50           H  
ATOM   2560 1HB  LYS A 166      11.358  16.065  -7.701  1.00 32.26           H  
ATOM   2561 2HB  LYS A 166      11.694  16.911  -6.201  1.00 32.26           H  
ATOM   2562 1HG  LYS A 166      12.988  14.300  -7.028  1.00 32.26           H  
ATOM   2563 2HG  LYS A 166      13.704  15.908  -7.210  1.00 32.26           H  
ATOM   2564 1HD  LYS A 166      13.522  16.240  -4.749  1.00 32.26           H  
ATOM   2565 2HD  LYS A 166      12.882  14.597  -4.593  1.00 32.26           H  
ATOM   2566 1HE  LYS A 166      14.960  13.690  -5.559  1.00 32.26           H  
ATOM   2567 2HE  LYS A 166      15.604  15.332  -5.725  1.00 32.26           H  
ATOM   2568 1HZ  LYS A 166      16.402  14.264  -3.742  1.00 32.26           H  
ATOM   2569 2HZ  LYS A 166      15.463  15.561  -3.342  1.00 32.26           H  
ATOM   2570 3HZ  LYS A 166      14.865  14.031  -3.188  1.00 32.26           H  
ATOM   2571  N   TYR A 167       8.173  15.522  -6.390  1.00 10.89           N  
ATOM   2572  CA  TYR A 167       6.973  16.329  -6.238  1.00 12.44           C  
ATOM   2573  C   TYR A 167       6.034  15.696  -5.220  1.00 11.34           C  
ATOM   2574  O   TYR A 167       4.997  16.273  -4.882  1.00 15.92           O  
ATOM   2575  CB  TYR A 167       6.269  16.504  -7.579  1.00 18.66           C  
ATOM   2576  CG  TYR A 167       7.106  17.240  -8.593  1.00 18.66           C  
ATOM   2577  CD1 TYR A 167       7.485  16.608  -9.764  1.00 18.66           C  
ATOM   2578  CD2 TYR A 167       7.514  18.540  -8.341  1.00 18.66           C  
ATOM   2579  CE1 TYR A 167       8.266  17.275 -10.688  1.00 18.66           C  
ATOM   2580  CE2 TYR A 167       8.296  19.208  -9.262  1.00 18.66           C  
ATOM   2581  CZ  TYR A 167       8.670  18.581 -10.433  1.00 18.66           C  
ATOM   2582  OH  TYR A 167       9.448  19.248 -11.351  1.00 18.66           O  
ATOM   2583  H   TYR A 167       8.119  14.635  -6.884  1.00 13.07           H  
ATOM   2584  HA  TYR A 167       7.252  17.314  -5.865  1.00 14.93           H  
ATOM   2585 1HB  TYR A 167       6.025  15.524  -7.989  1.00 22.39           H  
ATOM   2586 2HB  TYR A 167       5.337  17.050  -7.441  1.00 22.39           H  
ATOM   2587  HD1 TYR A 167       7.165  15.585  -9.956  1.00 22.39           H  
ATOM   2588  HD2 TYR A 167       7.221  19.033  -7.414  1.00 22.39           H  
ATOM   2589  HE1 TYR A 167       8.563  16.778 -11.611  1.00 22.39           H  
ATOM   2590  HE2 TYR A 167       8.617  20.232  -9.064  1.00 22.39           H  
ATOM   2591  HH  TYR A 167       9.651  20.126 -11.020  1.00 22.39           H  
ATOM   2592  N   ASP A 168       6.406  14.516  -4.727  1.00 10.37           N  
ATOM   2593  CA  ASP A 168       5.602  13.791  -3.759  1.00 10.46           C  
ATOM   2594  C   ASP A 168       6.278  13.699  -2.403  1.00 12.15           C  
ATOM   2595  O   ASP A 168       7.455  14.028  -2.258  1.00 17.29           O  
ATOM   2596  CB  ASP A 168       5.255  12.416  -4.304  1.00 15.69           C  
ATOM   2597  CG  ASP A 168       4.297  12.548  -5.475  1.00 15.69           C  
ATOM   2598  OD1 ASP A 168       3.721  13.602  -5.606  1.00 15.69           O  
ATOM   2599  OD2 ASP A 168       4.089  11.595  -6.182  1.00 15.69           O  
ATOM   2600  H   ASP A 168       7.275  14.087  -5.024  1.00 12.44           H  
ATOM   2601  HA  ASP A 168       4.668  14.336  -3.621  1.00 12.55           H  
ATOM   2602 1HB  ASP A 168       6.161  11.908  -4.638  1.00 18.83           H  
ATOM   2603 2HB  ASP A 168       4.794  11.807  -3.527  1.00 18.83           H  
ATOM   2604  N   ASN A 169       5.512  13.277  -1.401  1.00 10.64           N  
ATOM   2605  CA  ASN A 169       6.009  13.163  -0.041  1.00 12.55           C  
ATOM   2606  C   ASN A 169       6.350  11.715   0.317  1.00 10.76           C  
ATOM   2607  O   ASN A 169       6.419  11.358   1.495  1.00 12.53           O  
ATOM   2608  CB  ASN A 169       5.001  13.739   0.930  1.00 18.83           C  
ATOM   2609  CG  ASN A 169       4.843  15.225   0.780  1.00 18.83           C  
ATOM   2610  OD1 ASN A 169       5.828  15.950   0.598  1.00 18.83           O  
ATOM   2611  ND2 ASN A 169       3.625  15.697   0.858  1.00 18.83           N  
ATOM   2612  H   ASN A 169       4.555  13.005  -1.584  1.00 12.77           H  
ATOM   2613  HA  ASN A 169       6.932  13.740   0.037  1.00 15.06           H  
ATOM   2614 1HB  ASN A 169       4.032  13.257   0.791  1.00 22.59           H  
ATOM   2615 2HB  ASN A 169       5.333  13.539   1.946  1.00 22.59           H  
ATOM   2616 1HD2 ASN A 169       3.463  16.680   0.767  1.00 22.59           H  
ATOM   2617 2HD2 ASN A 169       2.856  15.076   1.008  1.00 22.59           H  
ATOM   2618  N   GLY A 170       6.553  10.882  -0.701  1.00  9.22           N  
ATOM   2619  CA  GLY A 170       6.937   9.502  -0.483  1.00  8.46           C  
ATOM   2620  C   GLY A 170       5.834   8.711   0.186  1.00  8.54           C  
ATOM   2621  O   GLY A 170       4.705   8.647  -0.305  1.00 10.49           O  
ATOM   2622  H   GLY A 170       6.465  11.214  -1.649  1.00 11.06           H  
ATOM   2623 1HA  GLY A 170       7.204   9.043  -1.433  1.00 10.15           H  
ATOM   2624 2HA  GLY A 170       7.830   9.473   0.136  1.00 10.15           H  
ATOM   2625  N   CYS A 171       6.159   8.140   1.346  1.00  8.12           N  
ATOM   2626  CA  CYS A 171       5.217   7.331   2.111  1.00  9.42           C  
ATOM   2627  C   CYS A 171       4.164   8.176   2.824  1.00  9.98           C  
ATOM   2628  O   CYS A 171       3.276   7.644   3.488  1.00 11.03           O  
ATOM   2629  CB  CYS A 171       5.959   6.487   3.151  1.00 14.13           C  
ATOM   2630  SG  CYS A 171       7.052   5.221   2.457  1.00 14.13           S  
ATOM   2631  H   CYS A 171       7.097   8.256   1.712  1.00  9.74           H  
ATOM   2632  HA  CYS A 171       4.709   6.660   1.420  1.00 11.30           H  
ATOM   2633 1HB  CYS A 171       6.563   7.141   3.781  1.00 16.96           H  
ATOM   2634 2HB  CYS A 171       5.237   5.990   3.797  1.00 16.96           H  
ATOM   2635  HG  CYS A 171       7.473   4.745   3.625  1.00 16.96           H  
ATOM   2636  N   LYS A 172       4.249   9.496   2.699  1.00 10.32           N  
ATOM   2637  CA  LYS A 172       3.249  10.347   3.295  1.00 11.96           C  
ATOM   2638  C   LYS A 172       2.131  10.723   2.311  1.00 11.66           C  
ATOM   2639  O   LYS A 172       1.134  11.289   2.756  1.00 26.07           O  
ATOM   2640  CB  LYS A 172       3.903  11.607   3.840  1.00 17.94           C  
ATOM   2641  CG  LYS A 172       4.868  11.369   4.990  1.00 17.94           C  
ATOM   2642  CD  LYS A 172       5.486  12.676   5.464  1.00 17.94           C  
ATOM   2643  CE  LYS A 172       6.467  12.443   6.604  1.00 17.94           C  
ATOM   2644  NZ  LYS A 172       7.121  13.707   7.041  1.00 17.94           N  
ATOM   2645  H   LYS A 172       5.008   9.934   2.196  1.00 12.38           H  
ATOM   2646  HA  LYS A 172       2.791   9.810   4.124  1.00 14.35           H  
ATOM   2647 1HB  LYS A 172       4.458  12.093   3.048  1.00 21.53           H  
ATOM   2648 2HB  LYS A 172       3.137  12.301   4.184  1.00 21.53           H  
ATOM   2649 1HG  LYS A 172       4.335  10.904   5.820  1.00 21.53           H  
ATOM   2650 2HG  LYS A 172       5.661  10.695   4.668  1.00 21.53           H  
ATOM   2651 1HD  LYS A 172       6.012  13.152   4.636  1.00 21.53           H  
ATOM   2652 2HD  LYS A 172       4.697  13.349   5.803  1.00 21.53           H  
ATOM   2653 1HE  LYS A 172       5.936  12.010   7.451  1.00 21.53           H  
ATOM   2654 2HE  LYS A 172       7.236  11.744   6.276  1.00 21.53           H  
ATOM   2655 1HZ  LYS A 172       7.764  13.511   7.795  1.00 21.53           H  
ATOM   2656 2HZ  LYS A 172       7.627  14.110   6.265  1.00 21.53           H  
ATOM   2657 3HZ  LYS A 172       6.420  14.359   7.359  1.00 21.53           H  
ATOM   2658  N   ARG A 173       2.308  10.422   0.994  1.00  9.39           N  
ATOM   2659  CA  ARG A 173       1.319  10.735  -0.079  1.00  7.89           C  
ATOM   2660  C   ARG A 173       1.995  11.105  -1.417  1.00  7.84           C  
ATOM   2661  O   ARG A 173       3.024  11.782  -1.428  1.00 12.04           O  
ATOM   2662  CB  ARG A 173       0.379  11.887   0.316  1.00 11.83           C  
ATOM   2663  CG  ARG A 173      -0.586  12.355  -0.754  1.00 11.83           C  
ATOM   2664  CD  ARG A 173      -1.482  13.430  -0.262  1.00 11.83           C  
ATOM   2665  NE  ARG A 173      -2.399  12.960   0.767  1.00 11.83           N  
ATOM   2666  CZ  ARG A 173      -3.291  13.743   1.405  1.00 11.83           C  
ATOM   2667  NH1 ARG A 173      -3.376  15.019   1.096  1.00 11.83           N  
ATOM   2668  NH2 ARG A 173      -4.081  13.242   2.340  1.00 11.83           N  
ATOM   2669  H   ARG A 173       3.153   9.941   0.702  1.00 11.27           H  
ATOM   2670  HA  ARG A 173       0.709   9.845  -0.244  1.00  9.47           H  
ATOM   2671 1HB  ARG A 173      -0.285  11.559   1.111  1.00 14.20           H  
ATOM   2672 2HB  ARG A 173       0.949  12.743   0.674  1.00 14.20           H  
ATOM   2673 1HG  ARG A 173      -0.035  12.740  -1.612  1.00 14.20           H  
ATOM   2674 2HG  ARG A 173      -1.208  11.525  -1.059  1.00 14.20           H  
ATOM   2675 1HD  ARG A 173      -0.882  14.236   0.160  1.00 14.20           H  
ATOM   2676 2HD  ARG A 173      -2.073  13.816  -1.092  1.00 14.20           H  
ATOM   2677  HE  ARG A 173      -2.357  11.984   1.031  1.00 14.20           H  
ATOM   2678 1HH1 ARG A 173      -2.775  15.409   0.384  1.00 14.20           H  
ATOM   2679 2HH1 ARG A 173      -4.043  15.609   1.573  1.00 14.20           H  
ATOM   2680 1HH2 ARG A 173      -4.022  12.262   2.601  1.00 14.20           H  
ATOM   2681 2HH2 ARG A 173      -4.743  13.837   2.813  1.00 14.20           H  
ATOM   2682  N   GLY A 174       1.384  10.695  -2.541  1.00  7.34           N  
ATOM   2683  CA  GLY A 174       1.910  11.024  -3.874  1.00  7.62           C  
ATOM   2684  C   GLY A 174       1.032  10.503  -5.024  1.00  8.02           C  
ATOM   2685  O   GLY A 174      -0.011   9.907  -4.793  1.00 15.34           O  
ATOM   2686  H   GLY A 174       0.546  10.133  -2.471  1.00  8.81           H  
ATOM   2687 1HA  GLY A 174       2.007  12.106  -3.958  1.00  9.14           H  
ATOM   2688 2HA  GLY A 174       2.910  10.608  -3.971  1.00  9.14           H  
ATOM   2689  N   LEU A 175       1.437  10.736  -6.272  1.00  7.71           N  
ATOM   2690  CA  LEU A 175       0.607  10.286  -7.389  1.00 11.80           C  
ATOM   2691  C   LEU A 175       1.227   9.144  -8.165  1.00  7.60           C  
ATOM   2692  O   LEU A 175       2.422   9.156  -8.448  1.00  7.04           O  
ATOM   2693  CB  LEU A 175       0.357  11.420  -8.398  1.00 17.70           C  
ATOM   2694  CG  LEU A 175      -0.298  12.695  -7.874  1.00 17.70           C  
ATOM   2695  CD1 LEU A 175      -0.472  13.682  -9.019  1.00 17.70           C  
ATOM   2696  CD2 LEU A 175      -1.620  12.355  -7.254  1.00 17.70           C  
ATOM   2697  H   LEU A 175       2.316  11.211  -6.438  1.00  9.25           H  
ATOM   2698  HA  LEU A 175      -0.349   9.952  -6.997  1.00 14.16           H  
ATOM   2699 1HB  LEU A 175       1.311  11.703  -8.829  1.00 21.24           H  
ATOM   2700 2HB  LEU A 175      -0.275  11.035  -9.198  1.00 21.24           H  
ATOM   2701  HG  LEU A 175       0.347  13.156  -7.125  1.00 21.24           H  
ATOM   2702 1HD1 LEU A 175      -0.932  14.596  -8.645  1.00 21.24           H  
ATOM   2703 2HD1 LEU A 175       0.496  13.918  -9.453  1.00 21.24           H  
ATOM   2704 3HD1 LEU A 175      -1.112  13.240  -9.782  1.00 21.24           H  
ATOM   2705 1HD2 LEU A 175      -2.090  13.263  -6.873  1.00 21.24           H  
ATOM   2706 2HD2 LEU A 175      -2.268  11.899  -7.998  1.00 21.24           H  
ATOM   2707 3HD2 LEU A 175      -1.459  11.658  -6.433  1.00 21.24           H  
ATOM   2708  N   ALA A 176       0.383   8.195  -8.575  1.00  8.33           N  
ATOM   2709  CA  ALA A 176       0.826   7.099  -9.426  1.00  6.60           C  
ATOM   2710  C   ALA A 176       1.259   7.674 -10.763  1.00  4.95           C  
ATOM   2711  O   ALA A 176       2.205   7.187 -11.375  1.00  3.86           O  
ATOM   2712  CB  ALA A 176      -0.275   6.069  -9.613  1.00  9.90           C  
ATOM   2713  H   ALA A 176      -0.586   8.239  -8.294  1.00 10.00           H  
ATOM   2714  HA  ALA A 176       1.687   6.622  -8.961  1.00  7.92           H  
ATOM   2715 1HB  ALA A 176       0.086   5.262 -10.250  1.00 11.88           H  
ATOM   2716 2HB  ALA A 176      -0.564   5.665  -8.643  1.00 11.88           H  
ATOM   2717 3HB  ALA A 176      -1.139   6.539 -10.081  1.00 11.88           H  
ATOM   2718  N   ALA A 177       0.573   8.736 -11.191  1.00  5.93           N  
ATOM   2719  CA  ALA A 177       0.885   9.446 -12.419  1.00  5.78           C  
ATOM   2720  C   ALA A 177       2.294  10.009 -12.373  1.00  5.44           C  
ATOM   2721  O   ALA A 177       3.013   9.970 -13.369  1.00  5.46           O  
ATOM   2722  CB  ALA A 177      -0.114  10.560 -12.640  1.00  8.67           C  
ATOM   2723  H   ALA A 177      -0.203   9.068 -10.636  1.00  7.12           H  
ATOM   2724  HA  ALA A 177       0.825   8.746 -13.245  1.00  6.94           H  
ATOM   2725 1HB  ALA A 177       0.115  11.073 -13.573  1.00 10.40           H  
ATOM   2726 2HB  ALA A 177      -1.117  10.139 -12.692  1.00 10.40           H  
ATOM   2727 3HB  ALA A 177      -0.060  11.267 -11.815  1.00 10.40           H  
ATOM   2728  N   ARG A 178       2.684  10.535 -11.214  1.00  5.84           N  
ATOM   2729  CA  ARG A 178       4.017  11.080 -11.037  1.00  6.45           C  
ATOM   2730  C   ARG A 178       5.039   9.960 -10.913  1.00  4.18           C  
ATOM   2731  O   ARG A 178       6.176  10.105 -11.356  1.00  4.97           O  
ATOM   2732  CB  ARG A 178       4.067  11.996  -9.837  1.00  9.68           C  
ATOM   2733  CG  ARG A 178       3.332  13.306 -10.023  1.00  9.68           C  
ATOM   2734  CD  ARG A 178       3.338  14.116  -8.782  1.00  9.68           C  
ATOM   2735  NE  ARG A 178       2.682  15.400  -8.976  1.00  9.68           N  
ATOM   2736  CZ  ARG A 178       2.339  16.243  -7.984  1.00  9.68           C  
ATOM   2737  NH1 ARG A 178       2.586  15.925  -6.733  1.00  9.68           N  
ATOM   2738  NH2 ARG A 178       1.750  17.393  -8.270  1.00  9.68           N  
ATOM   2739  H   ARG A 178       2.047  10.548 -10.433  1.00  7.01           H  
ATOM   2740  HA  ARG A 178       4.262  11.675 -11.914  1.00  7.74           H  
ATOM   2741 1HB  ARG A 178       3.659  11.492  -8.962  1.00 11.61           H  
ATOM   2742 2HB  ARG A 178       5.103  12.250  -9.621  1.00 11.61           H  
ATOM   2743 1HG  ARG A 178       3.818  13.885 -10.809  1.00 11.61           H  
ATOM   2744 2HG  ARG A 178       2.300  13.106 -10.306  1.00 11.61           H  
ATOM   2745 1HD  ARG A 178       2.810  13.579  -7.996  1.00 11.61           H  
ATOM   2746 2HD  ARG A 178       4.363  14.296  -8.469  1.00 11.61           H  
ATOM   2747  HE  ARG A 178       2.472  15.681  -9.924  1.00 11.61           H  
ATOM   2748 1HH1 ARG A 178       3.033  15.042  -6.502  1.00 11.61           H  
ATOM   2749 2HH1 ARG A 178       2.331  16.557  -5.989  1.00 11.61           H  
ATOM   2750 1HH2 ARG A 178       1.559  17.638  -9.232  1.00 11.61           H  
ATOM   2751 2HH2 ARG A 178       1.492  18.024  -7.527  1.00 11.61           H  
ATOM   2752  N   ALA A 179       4.624   8.818 -10.363  1.00  3.03           N  
ATOM   2753  CA  ALA A 179       5.498   7.655 -10.336  1.00  2.51           C  
ATOM   2754  C   ALA A 179       5.824   7.249 -11.769  1.00  2.79           C  
ATOM   2755  O   ALA A 179       6.972   6.936 -12.086  1.00  3.66           O  
ATOM   2756  CB  ALA A 179       4.848   6.499  -9.593  1.00  3.76           C  
ATOM   2757  H   ALA A 179       3.701   8.758  -9.952  1.00  3.64           H  
ATOM   2758  HA  ALA A 179       6.427   7.931  -9.836  1.00  3.01           H  
ATOM   2759 1HB  ALA A 179       5.526   5.647  -9.584  1.00  4.52           H  
ATOM   2760 2HB  ALA A 179       4.629   6.798  -8.572  1.00  4.52           H  
ATOM   2761 3HB  ALA A 179       3.926   6.217 -10.090  1.00  4.52           H  
ATOM   2762  N   PHE A 180       4.804   7.299 -12.636  1.00  2.77           N  
ATOM   2763  CA  PHE A 180       4.954   6.961 -14.043  1.00  3.18           C  
ATOM   2764  C   PHE A 180       5.808   8.021 -14.730  1.00  4.10           C  
ATOM   2765  O   PHE A 180       6.631   7.705 -15.589  1.00  4.81           O  
ATOM   2766  CB  PHE A 180       3.596   6.978 -14.737  1.00  4.77           C  
ATOM   2767  CG  PHE A 180       2.589   5.983 -14.248  1.00  4.77           C  
ATOM   2768  CD1 PHE A 180       1.238   6.287 -14.290  1.00  4.77           C  
ATOM   2769  CD2 PHE A 180       2.972   4.768 -13.728  1.00  4.77           C  
ATOM   2770  CE1 PHE A 180       0.294   5.404 -13.815  1.00  4.77           C  
ATOM   2771  CE2 PHE A 180       2.032   3.876 -13.262  1.00  4.77           C  
ATOM   2772  CZ  PHE A 180       0.691   4.195 -13.297  1.00  4.77           C  
ATOM   2773  H   PHE A 180       3.884   7.546 -12.297  1.00  3.32           H  
ATOM   2774  HA  PHE A 180       5.432   5.985 -14.137  1.00  3.82           H  
ATOM   2775 1HB  PHE A 180       3.156   7.968 -14.655  1.00  5.72           H  
ATOM   2776 2HB  PHE A 180       3.763   6.787 -15.791  1.00  5.72           H  
ATOM   2777  HD1 PHE A 180       0.924   7.246 -14.699  1.00  5.72           H  
ATOM   2778  HD2 PHE A 180       4.030   4.522 -13.690  1.00  5.72           H  
ATOM   2779  HE1 PHE A 180      -0.764   5.663 -13.851  1.00  5.72           H  
ATOM   2780  HE2 PHE A 180       2.351   2.919 -12.859  1.00  5.72           H  
ATOM   2781  HZ  PHE A 180      -0.050   3.490 -12.922  1.00  5.72           H  
ATOM   2782  N   LYS A 181       5.613   9.281 -14.330  1.00  4.90           N  
ATOM   2783  CA  LYS A 181       6.374  10.405 -14.855  1.00  6.84           C  
ATOM   2784  C   LYS A 181       7.855  10.229 -14.620  1.00  8.74           C  
ATOM   2785  O   LYS A 181       8.640  10.282 -15.560  1.00 11.23           O  
ATOM   2786  CB  LYS A 181       5.904  11.714 -14.232  1.00 10.26           C  
ATOM   2787  CG  LYS A 181       6.631  12.945 -14.740  1.00 10.26           C  
ATOM   2788  CD  LYS A 181       6.070  14.212 -14.117  1.00 10.26           C  
ATOM   2789  CE  LYS A 181       6.826  15.441 -14.601  1.00 10.26           C  
ATOM   2790  NZ  LYS A 181       6.256  16.699 -14.049  1.00 10.26           N  
ATOM   2791  H   LYS A 181       4.891   9.477 -13.652  1.00  5.88           H  
ATOM   2792  HA  LYS A 181       6.216  10.455 -15.932  1.00  8.21           H  
ATOM   2793 1HB  LYS A 181       4.838  11.847 -14.418  1.00 12.31           H  
ATOM   2794 2HB  LYS A 181       6.049  11.680 -13.156  1.00 12.31           H  
ATOM   2795 1HG  LYS A 181       7.692  12.869 -14.498  1.00 12.31           H  
ATOM   2796 2HG  LYS A 181       6.527  13.006 -15.823  1.00 12.31           H  
ATOM   2797 1HD  LYS A 181       5.017  14.314 -14.383  1.00 12.31           H  
ATOM   2798 2HD  LYS A 181       6.149  14.150 -13.032  1.00 12.31           H  
ATOM   2799 1HE  LYS A 181       7.868  15.362 -14.294  1.00 12.31           H  
ATOM   2800 2HE  LYS A 181       6.783  15.482 -15.689  1.00 12.31           H  
ATOM   2801 1HZ  LYS A 181       6.785  17.488 -14.393  1.00 12.31           H  
ATOM   2802 2HZ  LYS A 181       5.292  16.788 -14.339  1.00 12.31           H  
ATOM   2803 3HZ  LYS A 181       6.303  16.678 -13.040  1.00 12.31           H  
ATOM   2804  N   TYR A 182       8.255   9.996 -13.377  1.00  9.69           N  
ATOM   2805  CA  TYR A 182       9.670   9.799 -13.086  1.00 14.78           C  
ATOM   2806  C   TYR A 182      10.205   8.535 -13.723  1.00 15.99           C  
ATOM   2807  O   TYR A 182      11.323   8.519 -14.237  1.00 23.69           O  
ATOM   2808  CB  TYR A 182       9.908   9.811 -11.581  1.00 22.17           C  
ATOM   2809  CG  TYR A 182      10.063  11.219 -11.072  1.00 22.17           C  
ATOM   2810  CD1 TYR A 182       8.963  11.964 -10.686  1.00 22.17           C  
ATOM   2811  CD2 TYR A 182      11.334  11.768 -11.006  1.00 22.17           C  
ATOM   2812  CE1 TYR A 182       9.135  13.260 -10.247  1.00 22.17           C  
ATOM   2813  CE2 TYR A 182      11.507  13.061 -10.565  1.00 22.17           C  
ATOM   2814  CZ  TYR A 182      10.412  13.808 -10.191  1.00 22.17           C  
ATOM   2815  OH  TYR A 182      10.588  15.099  -9.765  1.00 22.17           O  
ATOM   2816  H   TYR A 182       7.575   9.965 -12.630  1.00 11.63           H  
ATOM   2817  HA  TYR A 182      10.223  10.635 -13.515  1.00 17.74           H  
ATOM   2818 1HB  TYR A 182       9.067   9.346 -11.065  1.00 26.60           H  
ATOM   2819 2HB  TYR A 182      10.809   9.250 -11.336  1.00 26.60           H  
ATOM   2820  HD1 TYR A 182       7.965  11.535 -10.735  1.00 26.60           H  
ATOM   2821  HD2 TYR A 182      12.198  11.177 -11.310  1.00 26.60           H  
ATOM   2822  HE1 TYR A 182       8.269  13.843  -9.948  1.00 26.60           H  
ATOM   2823  HE2 TYR A 182      12.506  13.494 -10.517  1.00 26.60           H  
ATOM   2824  HH  TYR A 182      11.497  15.367  -9.927  1.00 26.60           H  
ATOM   2825  N   ALA A 183       9.371   7.502 -13.811  1.00 12.41           N  
ATOM   2826  CA  ALA A 183       9.751   6.261 -14.473  1.00 16.34           C  
ATOM   2827  C   ALA A 183      10.123   6.464 -15.954  1.00 19.13           C  
ATOM   2828  O   ALA A 183      10.766   5.595 -16.554  1.00 31.00           O  
ATOM   2829  CB  ALA A 183       8.612   5.267 -14.373  1.00 24.51           C  
ATOM   2830  H   ALA A 183       8.457   7.543 -13.375  1.00 14.89           H  
ATOM   2831  HA  ALA A 183      10.623   5.862 -13.956  1.00 19.61           H  
ATOM   2832 1HB  ALA A 183       8.915   4.323 -14.822  1.00 29.41           H  
ATOM   2833 2HB  ALA A 183       8.365   5.108 -13.325  1.00 29.41           H  
ATOM   2834 3HB  ALA A 183       7.739   5.652 -14.891  1.00 29.41           H  
ATOM   2835  N   SER A 184       9.708   7.596 -16.537  1.00 13.07           N  
ATOM   2836  CA  SER A 184       9.962   7.905 -17.923  1.00 17.70           C  
ATOM   2837  C   SER A 184      10.893   9.094 -18.088  1.00 23.20           C  
ATOM   2838  O   SER A 184      11.960   8.974 -18.685  1.00 47.32           O  
ATOM   2839  CB  SER A 184       8.659   8.213 -18.629  1.00 26.55           C  
ATOM   2840  OG  SER A 184       8.904   8.506 -19.977  1.00 26.55           O  
ATOM   2841  H   SER A 184       9.194   8.287 -16.010  1.00 15.68           H  
ATOM   2842  HA  SER A 184      10.434   7.041 -18.383  1.00 21.24           H  
ATOM   2843 1HB  SER A 184       7.988   7.359 -18.553  1.00 31.86           H  
ATOM   2844 2HB  SER A 184       8.169   9.059 -18.150  1.00 31.86           H  
ATOM   2845  HG  SER A 184       9.256   7.687 -20.347  1.00 31.86           H  
ATOM   2846  N   SER A 185      10.470  10.247 -17.573  1.00 22.99           N  
ATOM   2847  CA  SER A 185      11.186  11.510 -17.718  1.00 42.29           C  
ATOM   2848  C   SER A 185      12.552  11.539 -17.047  1.00 45.79           C  
ATOM   2849  O   SER A 185      13.397  12.354 -17.418  1.00104.57           O  
ATOM   2850  CB  SER A 185      10.340  12.638 -17.161  1.00 63.44           C  
ATOM   2851  OG  SER A 185      10.205  12.522 -15.773  1.00 63.44           O  
ATOM   2852  H   SER A 185       9.602  10.256 -17.066  1.00 27.59           H  
ATOM   2853  HA  SER A 185      11.334  11.687 -18.784  1.00 50.75           H  
ATOM   2854 1HB  SER A 185      10.799  13.595 -17.407  1.00 76.12           H  
ATOM   2855 2HB  SER A 185       9.355  12.617 -17.628  1.00 76.12           H  
ATOM   2856  HG  SER A 185       9.765  11.680 -15.626  1.00 76.12           H  
ATOM   2857  N   SER A 186      12.806  10.641 -16.089  1.00 51.15           N  
ATOM   2858  CA  SER A 186      14.122  10.587 -15.473  1.00101.16           C  
ATOM   2859  C   SER A 186      15.174   9.949 -16.379  1.00175.73           C  
ATOM   2860  O   SER A 186      16.350   9.926 -16.007  1.00265.58           O  
ATOM   2861  CB  SER A 186      14.078   9.815 -14.183  1.00151.74           C  
ATOM   2862  OG  SER A 186      13.816   8.460 -14.422  1.00151.74           O  
ATOM   2863  H   SER A 186      12.101   9.992 -15.758  1.00 61.38           H  
ATOM   2864  HA  SER A 186      14.436  11.609 -15.256  1.00121.39           H  
ATOM   2865 1HB  SER A 186      15.031   9.924 -13.672  1.00182.09           H  
ATOM   2866 2HB  SER A 186      13.307  10.228 -13.533  1.00182.09           H  
ATOM   2867  HG  SER A 186      12.884   8.410 -14.656  1.00182.09           H  
ATOM   2868  N   ILE A 187      14.752   9.373 -17.520  1.00230.31           N  
ATOM   2869  CA  ILE A 187      15.668   8.704 -18.436  1.00326.10           C  
ATOM   2870  C   ILE A 187      16.762   9.640 -18.908  1.00339.52           C  
ATOM   2871  O   ILE A 187      16.492  10.737 -19.398  1.00400.00           O  
ATOM   2872  CB  ILE A 187      14.930   8.134 -19.656  1.00489.15           C  
ATOM   2873  CG1 ILE A 187      15.860   7.179 -20.399  1.00489.15           C  
ATOM   2874  CG2 ILE A 187      14.492   9.261 -20.580  1.00489.15           C  
ATOM   2875  CD1 ILE A 187      16.166   5.931 -19.612  1.00489.15           C  
ATOM   2876  H   ILE A 187      13.774   9.398 -17.780  1.00276.37           H  
ATOM   2877  HA  ILE A 187      16.123   7.870 -17.921  1.00391.32           H  
ATOM   2878  HB  ILE A 187      14.058   7.569 -19.328  1.00586.98           H  
ATOM   2879 1HG1 ILE A 187      15.392   6.888 -21.339  1.00586.98           H  
ATOM   2880 2HG1 ILE A 187      16.796   7.687 -20.627  1.00586.98           H  
ATOM   2881 1HG2 ILE A 187      13.974   8.843 -21.442  1.00586.98           H  
ATOM   2882 2HG2 ILE A 187      13.823   9.934 -20.047  1.00586.98           H  
ATOM   2883 3HG2 ILE A 187      15.367   9.816 -20.918  1.00586.98           H  
ATOM   2884 1HD1 ILE A 187      16.827   5.286 -20.191  1.00586.98           H  
ATOM   2885 2HD1 ILE A 187      16.652   6.202 -18.675  1.00586.98           H  
ATOM   2886 3HD1 ILE A 187      15.239   5.405 -19.398  1.00586.98           H  
ATOM   2887  N   GLY A 188      18.006   9.198 -18.757  1.00359.20           N  
ATOM   2888  CA  GLY A 188      19.164   9.990 -19.150  1.00400.00           C  
ATOM   2889  C   GLY A 188      19.539  11.018 -18.077  1.00327.91           C  
ATOM   2890  O   GLY A 188      20.450  11.823 -18.274  1.00400.00           O  
ATOM   2891  H   GLY A 188      18.155   8.282 -18.358  1.00431.04           H  
ATOM   2892 1HA  GLY A 188      20.009   9.329 -19.336  1.00480.00           H  
ATOM   2893 2HA  GLY A 188      18.948  10.504 -20.087  1.00480.00           H  
ATOM   2894  N   GLY A 189      18.838  10.980 -16.944  1.00247.80           N  
ATOM   2895  CA  GLY A 189      19.043  11.910 -15.851  1.00254.00           C  
ATOM   2896  C   GLY A 189      17.737  12.681 -15.623  1.00280.68           C  
ATOM   2897  O   GLY A 189      17.674  13.755 -16.222  1.00263.71           O  
ATOM   2898  H   GLY A 189      18.104  10.299 -16.828  1.00297.36           H  
ATOM   2899 1HA  GLY A 189      19.340  11.358 -14.965  1.00304.80           H  
ATOM   2900 2HA  GLY A 189      19.847  12.601 -16.096  1.00304.80           H  
ATOM   2901  N   LYS A 190      17.286  12.641 -14.365  1.00400.00           N  
ATOM   2902  CA  LYS A 190      18.209  12.663 -13.233  1.00400.00           C  
ATOM   2903  C   LYS A 190      18.335  11.328 -12.488  1.00400.00           C  
ATOM   2904  O   LYS A 190      18.975  11.278 -11.439  1.00400.00           O  
ATOM   2905  CB  LYS A 190      17.771  13.740 -12.240  1.00600.00           C  
ATOM   2906  CG  LYS A 190      17.831  15.158 -12.788  1.00600.00           C  
ATOM   2907  CD  LYS A 190      17.396  16.173 -11.744  1.00600.00           C  
ATOM   2908  CE  LYS A 190      17.449  17.589 -12.298  1.00600.00           C  
ATOM   2909  NZ  LYS A 190      16.987  18.593 -11.302  1.00600.00           N  
ATOM   2910  H   LYS A 190      16.569  11.947 -14.228  1.00480.00           H  
ATOM   2911  HA  LYS A 190      19.198  12.929 -13.604  1.00480.00           H  
ATOM   2912 1HB  LYS A 190      16.747  13.549 -11.918  1.00720.00           H  
ATOM   2913 2HB  LYS A 190      18.405  13.699 -11.354  1.00720.00           H  
ATOM   2914 1HG  LYS A 190      18.850  15.386 -13.102  1.00720.00           H  
ATOM   2915 2HG  LYS A 190      17.176  15.240 -13.655  1.00720.00           H  
ATOM   2916 1HD  LYS A 190      16.377  15.952 -11.424  1.00720.00           H  
ATOM   2917 2HD  LYS A 190      18.053  16.106 -10.877  1.00720.00           H  
ATOM   2918 1HE  LYS A 190      18.473  17.821 -12.585  1.00720.00           H  
ATOM   2919 2HE  LYS A 190      16.814  17.651 -13.181  1.00720.00           H  
ATOM   2920 1HZ  LYS A 190      17.039  19.516 -11.708  1.00720.00           H  
ATOM   2921 2HZ  LYS A 190      16.032  18.394 -11.038  1.00720.00           H  
ATOM   2922 3HZ  LYS A 190      17.577  18.552 -10.483  1.00720.00           H  
ATOM   2923  N   HIS A 191      17.729  10.253 -13.006  1.00396.44           N  
ATOM   2924  CA  HIS A 191      17.795   8.974 -12.293  1.00393.89           C  
ATOM   2925  C   HIS A 191      18.000   7.809 -13.258  1.00259.61           C  
ATOM   2926  O   HIS A 191      18.647   6.825 -12.915  1.00344.12           O  
ATOM   2927  CB  HIS A 191      16.520   8.749 -11.467  1.00590.84           C  
ATOM   2928  CG  HIS A 191      16.276   9.828 -10.450  1.00590.84           C  
ATOM   2929  ND1 HIS A 191      17.050   9.982  -9.315  1.00590.84           N  
ATOM   2930  CD2 HIS A 191      15.352  10.819 -10.416  1.00590.84           C  
ATOM   2931  CE1 HIS A 191      16.605  11.021  -8.628  1.00590.84           C  
ATOM   2932  NE2 HIS A 191      15.579  11.545  -9.275  1.00590.84           N  
ATOM   2933  H   HIS A 191      17.229  10.312 -13.884  1.00475.73           H  
ATOM   2934  HA  HIS A 191      18.638   8.981 -11.604  1.00472.67           H  
ATOM   2935 1HB  HIS A 191      15.652   8.677 -12.118  1.00709.00           H  
ATOM   2936 2HB  HIS A 191      16.603   7.802 -10.935  1.00709.00           H  
ATOM   2937  HD1 HIS A 191      17.945   9.558  -9.140  1.00709.00           H  
ATOM   2938  HD2 HIS A 191      14.542  11.100 -11.089  1.00709.00           H  
ATOM   2939  HE1 HIS A 191      17.084  11.312  -7.693  1.00709.00           H  
ATOM   2940  N   VAL A 192      17.425   7.934 -14.451  1.00150.73           N  
ATOM   2941  CA  VAL A 192      17.543   7.013 -15.582  1.00119.47           C  
ATOM   2942  C   VAL A 192      16.576   5.835 -15.508  1.00 67.30           C  
ATOM   2943  O   VAL A 192      16.990   4.687 -15.641  1.00 78.53           O  
ATOM   2944  CB  VAL A 192      18.986   6.478 -15.758  1.00179.20           C  
ATOM   2945  CG1 VAL A 192      19.036   5.571 -16.978  1.00179.20           C  
ATOM   2946  CG2 VAL A 192      19.962   7.636 -15.951  1.00179.20           C  
ATOM   2947  H   VAL A 192      16.881   8.760 -14.629  1.00180.88           H  
ATOM   2948  HA  VAL A 192      17.325   7.576 -16.476  1.00143.36           H  
ATOM   2949  HB  VAL A 192      19.268   5.885 -14.896  1.00215.05           H  
ATOM   2950 1HG1 VAL A 192      20.043   5.183 -17.105  1.00215.05           H  
ATOM   2951 2HG1 VAL A 192      18.346   4.739 -16.848  1.00215.05           H  
ATOM   2952 3HG1 VAL A 192      18.754   6.141 -17.862  1.00215.05           H  
ATOM   2953 1HG2 VAL A 192      20.969   7.243 -16.091  1.00215.05           H  
ATOM   2954 2HG2 VAL A 192      19.676   8.206 -16.833  1.00215.05           H  
ATOM   2955 3HG2 VAL A 192      19.952   8.290 -15.082  1.00215.05           H  
ATOM   2956  N   GLY A 193      15.280   6.104 -15.375  1.00 44.78           N  
ATOM   2957  CA  GLY A 193      14.312   5.007 -15.342  1.00 23.95           C  
ATOM   2958  C   GLY A 193      14.169   4.417 -13.938  1.00 14.28           C  
ATOM   2959  O   GLY A 193      14.326   5.123 -12.942  1.00 16.83           O  
ATOM   2960  H   GLY A 193      14.952   7.054 -15.253  1.00 53.74           H  
ATOM   2961 1HA  GLY A 193      13.344   5.370 -15.684  1.00 28.74           H  
ATOM   2962 2HA  GLY A 193      14.623   4.227 -16.037  1.00 28.74           H  
ATOM   2963  N   ILE A 194      13.843   3.121 -13.868  1.00 12.69           N  
ATOM   2964  CA  ILE A 194      13.659   2.452 -12.578  1.00 10.11           C  
ATOM   2965  C   ILE A 194      14.596   1.266 -12.371  1.00  9.67           C  
ATOM   2966  O   ILE A 194      14.681   0.357 -13.199  1.00 15.82           O  
ATOM   2967  CB  ILE A 194      12.204   1.970 -12.369  1.00 15.16           C  
ATOM   2968  CG1 ILE A 194      11.230   3.137 -12.380  1.00 15.16           C  
ATOM   2969  CG2 ILE A 194      12.070   1.220 -11.053  1.00 15.16           C  
ATOM   2970  CD1 ILE A 194       9.803   2.670 -12.324  1.00 15.16           C  
ATOM   2971  H   ILE A 194      13.738   2.591 -14.724  1.00 15.23           H  
ATOM   2972  HA  ILE A 194      13.874   3.177 -11.796  1.00 12.13           H  
ATOM   2973  HB  ILE A 194      11.922   1.309 -13.185  1.00 18.20           H  
ATOM   2974 1HG1 ILE A 194      11.424   3.776 -11.518  1.00 18.20           H  
ATOM   2975 2HG1 ILE A 194      11.370   3.726 -13.286  1.00 18.20           H  
ATOM   2976 1HG2 ILE A 194      11.043   0.882 -10.929  1.00 18.20           H  
ATOM   2977 2HG2 ILE A 194      12.732   0.361 -11.063  1.00 18.20           H  
ATOM   2978 3HG2 ILE A 194      12.338   1.880 -10.228  1.00 18.20           H  
ATOM   2979 1HD1 ILE A 194       9.134   3.523 -12.314  1.00 18.20           H  
ATOM   2980 2HD1 ILE A 194       9.588   2.043 -13.189  1.00 18.20           H  
ATOM   2981 3HD1 ILE A 194       9.660   2.099 -11.412  1.00 18.20           H  
ATOM   2982  N   ALA A 195      15.288   1.299 -11.234  1.00  7.87           N  
ATOM   2983  CA  ALA A 195      16.229   0.276 -10.785  1.00  7.97           C  
ATOM   2984  C   ALA A 195      15.512  -0.972 -10.292  1.00  5.18           C  
ATOM   2985  O   ALA A 195      14.328  -0.935  -9.962  1.00  4.40           O  
ATOM   2986  CB  ALA A 195      17.109   0.819  -9.664  1.00 11.96           C  
ATOM   2987  H   ALA A 195      15.143   2.094 -10.631  1.00  9.44           H  
ATOM   2988  HA  ALA A 195      16.854  -0.001 -11.632  1.00  9.56           H  
ATOM   2989 1HB  ALA A 195      17.827   0.058  -9.360  1.00 14.35           H  
ATOM   2990 2HB  ALA A 195      17.643   1.701 -10.011  1.00 14.35           H  
ATOM   2991 3HB  ALA A 195      16.485   1.088  -8.812  1.00 14.35           H  
ATOM   2992  N   ASN A 196      16.244  -2.074 -10.253  1.00  5.90           N  
ATOM   2993  CA  ASN A 196      15.730  -3.349  -9.788  1.00  6.29           C  
ATOM   2994  C   ASN A 196      15.583  -3.295  -8.290  1.00  4.71           C  
ATOM   2995  O   ASN A 196      16.420  -2.691  -7.625  1.00  5.35           O  
ATOM   2996  CB  ASN A 196      16.656  -4.475 -10.200  1.00  9.44           C  
ATOM   2997  CG  ASN A 196      16.075  -5.842  -9.983  1.00  9.44           C  
ATOM   2998  OD1 ASN A 196      15.896  -6.300  -8.848  1.00  9.44           O  
ATOM   2999  ND2 ASN A 196      15.779  -6.516 -11.064  1.00  9.44           N  
ATOM   3000  H   ASN A 196      17.222  -2.020 -10.525  1.00  7.08           H  
ATOM   3001  HA  ASN A 196      14.740  -3.519 -10.211  1.00  7.55           H  
ATOM   3002 1HB  ASN A 196      16.906  -4.364 -11.256  1.00 11.32           H  
ATOM   3003 2HB  ASN A 196      17.588  -4.399  -9.639  1.00 11.32           H  
ATOM   3004 1HD2 ASN A 196      15.394  -7.436 -10.988  1.00 11.32           H  
ATOM   3005 2HD2 ASN A 196      15.940  -6.113 -11.965  1.00 11.32           H  
ATOM   3006  N   GLU A 197      14.547  -3.925  -7.745  1.00  4.12           N  
ATOM   3007  CA  GLU A 197      14.380  -3.935  -6.295  1.00  4.32           C  
ATOM   3008  C   GLU A 197      15.632  -4.435  -5.577  1.00  4.77           C  
ATOM   3009  O   GLU A 197      15.918  -4.011  -4.468  1.00  6.03           O  
ATOM   3010  CB  GLU A 197      13.214  -4.780  -5.817  1.00  6.48           C  
ATOM   3011  CG  GLU A 197      13.078  -4.631  -4.308  1.00  6.48           C  
ATOM   3012  CD  GLU A 197      11.958  -5.360  -3.639  1.00  6.48           C  
ATOM   3013  OE1 GLU A 197      11.307  -6.177  -4.256  1.00  6.48           O  
ATOM   3014  OE2 GLU A 197      11.753  -5.080  -2.474  1.00  6.48           O  
ATOM   3015  H   GLU A 197      13.882  -4.407  -8.336  1.00  4.94           H  
ATOM   3016  HA  GLU A 197      14.203  -2.908  -5.971  1.00  5.18           H  
ATOM   3017 1HB  GLU A 197      12.287  -4.458  -6.291  1.00  7.78           H  
ATOM   3018 2HB  GLU A 197      13.379  -5.829  -6.062  1.00  7.78           H  
ATOM   3019 1HG  GLU A 197      14.009  -4.978  -3.861  1.00  7.78           H  
ATOM   3020 2HG  GLU A 197      12.982  -3.570  -4.084  1.00  7.78           H  
ATOM   3021  N   GLU A 198      16.375  -5.348  -6.180  1.00  5.34           N  
ATOM   3022  CA  GLU A 198      17.595  -5.826  -5.551  1.00  7.67           C  
ATOM   3023  C   GLU A 198      18.624  -4.701  -5.414  1.00  9.58           C  
ATOM   3024  O   GLU A 198      19.407  -4.685  -4.464  1.00 15.14           O  
ATOM   3025  CB  GLU A 198      18.178  -6.995  -6.334  1.00 11.50           C  
ATOM   3026  CG  GLU A 198      19.431  -7.583  -5.709  1.00 11.50           C  
ATOM   3027  CD  GLU A 198      19.187  -8.052  -4.304  1.00 11.50           C  
ATOM   3028  OE1 GLU A 198      18.063  -8.002  -3.866  1.00 11.50           O  
ATOM   3029  OE2 GLU A 198      20.119  -8.463  -3.654  1.00 11.50           O  
ATOM   3030  H   GLU A 198      16.114  -5.701  -7.091  1.00  6.41           H  
ATOM   3031  HA  GLU A 198      17.345  -6.177  -4.549  1.00  9.20           H  
ATOM   3032 1HB  GLU A 198      17.432  -7.787  -6.423  1.00 13.81           H  
ATOM   3033 2HB  GLU A 198      18.429  -6.668  -7.345  1.00 13.81           H  
ATOM   3034 1HG  GLU A 198      19.773  -8.425  -6.311  1.00 13.81           H  
ATOM   3035 2HG  GLU A 198      20.214  -6.828  -5.708  1.00 13.81           H  
ATOM   3036  N   GLU A 199      18.626  -3.774  -6.372  1.00  7.93           N  
ATOM   3037  CA  GLU A 199      19.513  -2.622  -6.353  1.00 11.56           C  
ATOM   3038  C   GLU A 199      19.065  -1.615  -5.286  1.00 10.37           C  
ATOM   3039  O   GLU A 199      19.895  -0.977  -4.637  1.00 16.19           O  
ATOM   3040  CB  GLU A 199      19.552  -1.974  -7.740  1.00 17.34           C  
ATOM   3041  CG  GLU A 199      20.226  -2.841  -8.795  1.00 17.34           C  
ATOM   3042  CD  GLU A 199      20.174  -2.269 -10.181  1.00 17.34           C  
ATOM   3043  OE1 GLU A 199      19.130  -1.815 -10.587  1.00 17.34           O  
ATOM   3044  OE2 GLU A 199      21.188  -2.282 -10.840  1.00 17.34           O  
ATOM   3045  H   GLU A 199      17.960  -3.834  -7.124  1.00  9.52           H  
ATOM   3046  HA  GLU A 199      20.517  -2.963  -6.098  1.00 13.87           H  
ATOM   3047 1HB  GLU A 199      18.545  -1.742  -8.078  1.00 20.81           H  
ATOM   3048 2HB  GLU A 199      20.099  -1.034  -7.681  1.00 20.81           H  
ATOM   3049 1HG  GLU A 199      21.270  -2.978  -8.514  1.00 20.81           H  
ATOM   3050 2HG  GLU A 199      19.750  -3.820  -8.798  1.00 20.81           H  
ATOM   3051  N   TYR A 200      17.755  -1.502  -5.083  1.00  5.87           N  
ATOM   3052  CA  TYR A 200      17.241  -0.651  -4.011  1.00  5.63           C  
ATOM   3053  C   TYR A 200      15.998  -1.297  -3.415  1.00  5.09           C  
ATOM   3054  O   TYR A 200      14.865  -1.053  -3.842  1.00  5.25           O  
ATOM   3055  CB  TYR A 200      16.963   0.763  -4.542  1.00  8.45           C  
ATOM   3056  CG  TYR A 200      16.657   1.785  -3.468  1.00  8.45           C  
ATOM   3057  CD1 TYR A 200      16.877   1.475  -2.136  1.00  8.45           C  
ATOM   3058  CD2 TYR A 200      16.184   3.042  -3.818  1.00  8.45           C  
ATOM   3059  CE1 TYR A 200      16.622   2.414  -1.161  1.00  8.45           C  
ATOM   3060  CE2 TYR A 200      15.928   3.986  -2.841  1.00  8.45           C  
ATOM   3061  CZ  TYR A 200      16.150   3.673  -1.514  1.00  8.45           C  
ATOM   3062  OH  TYR A 200      15.919   4.599  -0.526  1.00  8.45           O  
ATOM   3063  H   TYR A 200      17.117  -2.019  -5.679  1.00  7.04           H  
ATOM   3064  HA  TYR A 200      17.990  -0.586  -3.223  1.00  6.76           H  
ATOM   3065 1HB  TYR A 200      17.834   1.112  -5.099  1.00 10.13           H  
ATOM   3066 2HB  TYR A 200      16.129   0.736  -5.237  1.00 10.13           H  
ATOM   3067  HD1 TYR A 200      17.254   0.491  -1.858  1.00 10.13           H  
ATOM   3068  HD2 TYR A 200      16.019   3.284  -4.867  1.00 10.13           H  
ATOM   3069  HE1 TYR A 200      16.799   2.170  -0.116  1.00 10.13           H  
ATOM   3070  HE2 TYR A 200      15.560   4.974  -3.115  1.00 10.13           H  
ATOM   3071  HH  TYR A 200      15.178   5.167  -0.767  1.00 10.13           H  
ATOM   3072  N   ARG A 201      16.243  -2.135  -2.403  1.00  5.07           N  
ATOM   3073  CA  ARG A 201      15.213  -2.939  -1.750  1.00  5.31           C  
ATOM   3074  C   ARG A 201      14.234  -2.093  -0.976  1.00  4.43           C  
ATOM   3075  O   ARG A 201      14.596  -1.043  -0.443  1.00  4.45           O  
ATOM   3076  CB  ARG A 201      15.856  -3.952  -0.808  1.00  7.96           C  
ATOM   3077  CG  ARG A 201      16.692  -5.051  -1.470  1.00  7.96           C  
ATOM   3078  CD  ARG A 201      17.304  -5.944  -0.443  1.00  7.96           C  
ATOM   3079  NE  ARG A 201      18.161  -6.979  -1.012  1.00  7.96           N  
ATOM   3080  CZ  ARG A 201      18.955  -7.794  -0.283  1.00  7.96           C  
ATOM   3081  NH1 ARG A 201      18.985  -7.687   1.029  1.00  7.96           N  
ATOM   3082  NH2 ARG A 201      19.710  -8.699  -0.882  1.00  7.96           N  
ATOM   3083  H   ARG A 201      17.199  -2.247  -2.096  1.00  6.08           H  
ATOM   3084  HA  ARG A 201      14.665  -3.478  -2.512  1.00  6.37           H  
ATOM   3085 1HB  ARG A 201      16.506  -3.429  -0.108  1.00  9.56           H  
ATOM   3086 2HB  ARG A 201      15.078  -4.443  -0.224  1.00  9.56           H  
ATOM   3087 1HG  ARG A 201      16.056  -5.653  -2.119  1.00  9.56           H  
ATOM   3088 2HG  ARG A 201      17.490  -4.599  -2.060  1.00  9.56           H  
ATOM   3089 1HD  ARG A 201      17.909  -5.342   0.235  1.00  9.56           H  
ATOM   3090 2HD  ARG A 201      16.513  -6.434   0.122  1.00  9.56           H  
ATOM   3091  HE  ARG A 201      18.158  -7.108  -2.020  1.00  9.56           H  
ATOM   3092 1HH1 ARG A 201      18.413  -6.996   1.494  1.00  9.56           H  
ATOM   3093 2HH1 ARG A 201      19.582  -8.296   1.569  1.00  9.56           H  
ATOM   3094 1HH2 ARG A 201      19.706  -8.774  -1.896  1.00  9.56           H  
ATOM   3095 2HH2 ARG A 201      20.303  -9.305  -0.338  1.00  9.56           H  
ATOM   3096  N   TYR A 202      12.981  -2.548  -0.911  1.00  4.24           N  
ATOM   3097  CA  TYR A 202      11.989  -1.772  -0.186  1.00  3.42           C  
ATOM   3098  C   TYR A 202      12.318  -1.689   1.298  1.00  3.36           C  
ATOM   3099  O   TYR A 202      12.540  -2.703   1.962  1.00  4.57           O  
ATOM   3100  CB  TYR A 202      10.597  -2.342  -0.393  1.00  5.13           C  
ATOM   3101  CG  TYR A 202       9.549  -1.519   0.304  1.00  5.13           C  
ATOM   3102  CD1 TYR A 202       9.231  -0.264  -0.188  1.00  5.13           C  
ATOM   3103  CD2 TYR A 202       8.914  -2.009   1.432  1.00  5.13           C  
ATOM   3104  CE1 TYR A 202       8.282   0.501   0.452  1.00  5.13           C  
ATOM   3105  CE2 TYR A 202       7.962  -1.245   2.069  1.00  5.13           C  
ATOM   3106  CZ  TYR A 202       7.644   0.007   1.581  1.00  5.13           C  
ATOM   3107  OH  TYR A 202       6.694   0.779   2.211  1.00  5.13           O  
ATOM   3108  H   TYR A 202      12.708  -3.419  -1.373  1.00  5.09           H  
ATOM   3109  HA  TYR A 202      12.000  -0.760  -0.569  1.00  4.10           H  
ATOM   3110 1HB  TYR A 202      10.363  -2.372  -1.458  1.00  6.16           H  
ATOM   3111 2HB  TYR A 202      10.550  -3.361  -0.011  1.00  6.16           H  
ATOM   3112  HD1 TYR A 202       9.734   0.119  -1.075  1.00  6.16           H  
ATOM   3113  HD2 TYR A 202       9.170  -2.997   1.815  1.00  6.16           H  
ATOM   3114  HE1 TYR A 202       8.032   1.487   0.073  1.00  6.16           H  
ATOM   3115  HE2 TYR A 202       7.466  -1.634   2.956  1.00  6.16           H  
ATOM   3116  HH  TYR A 202       6.341   0.303   2.968  1.00  6.16           H  
ATOM   3117  N   LEU A 203      12.367  -0.460   1.799  1.00  3.08           N  
ATOM   3118  CA  LEU A 203      12.701  -0.181   3.186  1.00  4.03           C  
ATOM   3119  C   LEU A 203      11.486   0.228   4.007  1.00  3.59           C  
ATOM   3120  O   LEU A 203      11.342  -0.175   5.162  1.00  4.12           O  
ATOM   3121  CB  LEU A 203      13.736   0.946   3.252  1.00  6.04           C  
ATOM   3122  CG  LEU A 203      15.062   0.672   2.540  1.00  6.04           C  
ATOM   3123  CD1 LEU A 203      15.946   1.907   2.644  1.00  6.04           C  
ATOM   3124  CD2 LEU A 203      15.728  -0.548   3.154  1.00  6.04           C  
ATOM   3125  H   LEU A 203      12.153   0.315   1.191  1.00  3.70           H  
ATOM   3126  HA  LEU A 203      13.126  -1.082   3.627  1.00  4.84           H  
ATOM   3127 1HB  LEU A 203      13.303   1.843   2.812  1.00  7.25           H  
ATOM   3128 2HB  LEU A 203      13.959   1.151   4.299  1.00  7.25           H  
ATOM   3129  HG  LEU A 203      14.875   0.485   1.483  1.00  7.25           H  
ATOM   3130 1HD1 LEU A 203      16.886   1.723   2.126  1.00  7.25           H  
ATOM   3131 2HD1 LEU A 203      15.438   2.756   2.186  1.00  7.25           H  
ATOM   3132 3HD1 LEU A 203      16.145   2.124   3.693  1.00  7.25           H  
ATOM   3133 1HD2 LEU A 203      16.669  -0.745   2.641  1.00  7.25           H  
ATOM   3134 2HD2 LEU A 203      15.921  -0.365   4.211  1.00  7.25           H  
ATOM   3135 3HD2 LEU A 203      15.070  -1.411   3.050  1.00  7.25           H  
ATOM   3136  N   GLY A 204      10.621   1.047   3.411  1.00  4.51           N  
ATOM   3137  CA  GLY A 204       9.456   1.566   4.118  1.00  5.50           C  
ATOM   3138  C   GLY A 204       9.770   2.917   4.743  1.00  7.37           C  
ATOM   3139  O   GLY A 204       9.082   3.366   5.659  1.00 11.93           O  
ATOM   3140  H   GLY A 204      10.784   1.335   2.451  1.00  5.41           H  
ATOM   3141 1HA  GLY A 204       8.627   1.679   3.428  1.00  6.60           H  
ATOM   3142 2HA  GLY A 204       9.147   0.861   4.889  1.00  6.60           H  
ATOM   3143  N   LYS A 205      10.821   3.559   4.243  1.00  7.56           N  
ATOM   3144  CA  LYS A 205      11.255   4.852   4.742  1.00 10.89           C  
ATOM   3145  C   LYS A 205      11.206   5.894   3.635  1.00  7.63           C  
ATOM   3146  O   LYS A 205      11.203   5.556   2.453  1.00  6.89           O  
ATOM   3147  CB  LYS A 205      12.670   4.743   5.308  1.00 16.34           C  
ATOM   3148  CG  LYS A 205      12.785   3.820   6.512  1.00 16.34           C  
ATOM   3149  CD  LYS A 205      14.202   3.789   7.058  1.00 16.34           C  
ATOM   3150  CE  LYS A 205      14.304   2.868   8.265  1.00 16.34           C  
ATOM   3151  NZ  LYS A 205      15.683   2.834   8.823  1.00 16.34           N  
ATOM   3152  H   LYS A 205      11.344   3.138   3.490  1.00  9.07           H  
ATOM   3153  HA  LYS A 205      10.578   5.170   5.536  1.00 13.07           H  
ATOM   3154 1HB  LYS A 205      13.345   4.374   4.536  1.00 19.60           H  
ATOM   3155 2HB  LYS A 205      13.022   5.731   5.608  1.00 19.60           H  
ATOM   3156 1HG  LYS A 205      12.109   4.162   7.297  1.00 19.60           H  
ATOM   3157 2HG  LYS A 205      12.495   2.809   6.224  1.00 19.60           H  
ATOM   3158 1HD  LYS A 205      14.884   3.437   6.283  1.00 19.60           H  
ATOM   3159 2HD  LYS A 205      14.501   4.794   7.353  1.00 19.60           H  
ATOM   3160 1HE  LYS A 205      13.619   3.215   9.037  1.00 19.60           H  
ATOM   3161 2HE  LYS A 205      14.018   1.858   7.970  1.00 19.60           H  
ATOM   3162 1HZ  LYS A 205      15.708   2.214   9.620  1.00 19.60           H  
ATOM   3163 2HZ  LYS A 205      16.326   2.501   8.118  1.00 19.60           H  
ATOM   3164 3HZ  LYS A 205      15.953   3.763   9.111  1.00 19.60           H  
ATOM   3165  N   THR A 206      11.157   7.167   4.005  1.00  8.26           N  
ATOM   3166  CA  THR A 206      11.155   8.217   2.994  1.00  6.81           C  
ATOM   3167  C   THR A 206      12.340   9.146   3.199  1.00  8.24           C  
ATOM   3168  O   THR A 206      12.496   9.750   4.262  1.00 16.46           O  
ATOM   3169  CB  THR A 206       9.840   9.012   3.008  1.00 10.21           C  
ATOM   3170  OG1 THR A 206       8.755   8.110   2.756  1.00 10.21           O  
ATOM   3171  CG2 THR A 206       9.868  10.083   1.929  1.00 10.21           C  
ATOM   3172  H   THR A 206      11.140   7.410   4.986  1.00  9.91           H  
ATOM   3173  HA  THR A 206      11.258   7.757   2.012  1.00  8.17           H  
ATOM   3174  HB  THR A 206       9.698   9.480   3.982  1.00 12.26           H  
ATOM   3175  HG1 THR A 206       8.998   7.521   2.035  1.00 12.26           H  
ATOM   3176 1HG2 THR A 206       8.929  10.635   1.937  1.00 12.26           H  
ATOM   3177 2HG2 THR A 206      10.694  10.768   2.118  1.00 12.26           H  
ATOM   3178 3HG2 THR A 206      10.005   9.613   0.955  1.00 12.26           H  
ATOM   3179  N   GLY A 207      13.176   9.250   2.174  1.00  7.31           N  
ATOM   3180  CA  GLY A 207      14.370  10.084   2.236  1.00 10.40           C  
ATOM   3181  C   GLY A 207      14.920  10.371   0.845  1.00  9.96           C  
ATOM   3182  O   GLY A 207      14.165  10.640  -0.089  1.00 10.83           O  
ATOM   3183  H   GLY A 207      12.978   8.725   1.328  1.00  8.77           H  
ATOM   3184 1HA  GLY A 207      14.132  11.023   2.737  1.00 12.48           H  
ATOM   3185 2HA  GLY A 207      15.131   9.585   2.835  1.00 12.48           H  
ATOM   3186  N   THR A 208      16.246  10.332   0.719  1.00 12.99           N  
ATOM   3187  CA  THR A 208      16.893  10.578  -0.564  1.00 14.08           C  
ATOM   3188  C   THR A 208      16.951   9.292  -1.378  1.00 10.18           C  
ATOM   3189  O   THR A 208      16.782   8.198  -0.839  1.00  9.57           O  
ATOM   3190  CB  THR A 208      18.319  11.132  -0.370  1.00 21.12           C  
ATOM   3191  OG1 THR A 208      19.127  10.155   0.298  1.00 21.12           O  
ATOM   3192  CG2 THR A 208      18.285  12.404   0.462  1.00 21.12           C  
ATOM   3193  H   THR A 208      16.814  10.118   1.527  1.00 15.59           H  
ATOM   3194  HA  THR A 208      16.302  11.305  -1.121  1.00 16.90           H  
ATOM   3195  HB  THR A 208      18.759  11.351  -1.343  1.00 25.34           H  
ATOM   3196  HG1 THR A 208      20.016  10.499   0.412  1.00 25.34           H  
ATOM   3197 1HG2 THR A 208      19.299  12.782   0.590  1.00 25.34           H  
ATOM   3198 2HG2 THR A 208      17.678  13.155  -0.044  1.00 25.34           H  
ATOM   3199 3HG2 THR A 208      17.853  12.188   1.439  1.00 25.34           H  
ATOM   3200  N   CYS A 209      17.195   9.424  -2.676  1.00 10.76           N  
ATOM   3201  CA  CYS A 209      17.210   8.270  -3.567  1.00 11.36           C  
ATOM   3202  C   CYS A 209      18.536   7.532  -3.571  1.00  9.70           C  
ATOM   3203  O   CYS A 209      19.494   7.959  -4.217  1.00 11.77           O  
ATOM   3204  CB  CYS A 209      16.896   8.709  -4.998  1.00 17.04           C  
ATOM   3205  SG  CYS A 209      16.869   7.363  -6.199  1.00 17.04           S  
ATOM   3206  H   CYS A 209      17.346  10.346  -3.059  1.00 12.91           H  
ATOM   3207  HA  CYS A 209      16.433   7.580  -3.240  1.00 13.63           H  
ATOM   3208 1HB  CYS A 209      15.925   9.200  -5.025  1.00 20.45           H  
ATOM   3209 2HB  CYS A 209      17.638   9.436  -5.324  1.00 20.45           H  
ATOM   3210  HG  CYS A 209      16.556   8.121  -7.245  1.00 20.45           H  
ATOM   3211  N   LYS A 210      18.566   6.374  -2.906  1.00 16.37           N  
ATOM   3212  CA  LYS A 210      19.766   5.544  -2.848  1.00 22.36           C  
ATOM   3213  C   LYS A 210      20.023   4.847  -4.180  1.00 27.30           C  
ATOM   3214  O   LYS A 210      21.114   4.327  -4.412  1.00 35.91           O  
ATOM   3215  CB  LYS A 210      19.676   4.516  -1.729  1.00 33.54           C  
ATOM   3216  CG  LYS A 210      19.679   5.125  -0.335  1.00 33.54           C  
ATOM   3217  CD  LYS A 210      19.608   4.061   0.749  1.00 33.54           C  
ATOM   3218  CE  LYS A 210      19.639   4.695   2.133  1.00 33.54           C  
ATOM   3219  NZ  LYS A 210      19.572   3.678   3.216  1.00 33.54           N  
ATOM   3220  H   LYS A 210      17.740   6.077  -2.404  1.00 19.64           H  
ATOM   3221  HA  LYS A 210      20.621   6.189  -2.643  1.00 26.83           H  
ATOM   3222 1HB  LYS A 210      18.783   3.920  -1.851  1.00 40.25           H  
ATOM   3223 2HB  LYS A 210      20.527   3.838  -1.793  1.00 40.25           H  
ATOM   3224 1HG  LYS A 210      20.588   5.712  -0.198  1.00 40.25           H  
ATOM   3225 2HG  LYS A 210      18.821   5.789  -0.232  1.00 40.25           H  
ATOM   3226 1HD  LYS A 210      18.687   3.488   0.641  1.00 40.25           H  
ATOM   3227 2HD  LYS A 210      20.454   3.381   0.651  1.00 40.25           H  
ATOM   3228 1HE  LYS A 210      20.559   5.267   2.242  1.00 40.25           H  
ATOM   3229 2HE  LYS A 210      18.791   5.372   2.233  1.00 40.25           H  
ATOM   3230 1HZ  LYS A 210      19.594   4.140   4.114  1.00 40.25           H  
ATOM   3231 2HZ  LYS A 210      18.715   3.151   3.130  1.00 40.25           H  
ATOM   3232 3HZ  LYS A 210      20.361   3.052   3.141  1.00 40.25           H  
ATOM   3233  N   GLY A 211      19.034   4.887  -5.081  1.00 29.49           N  
ATOM   3234  CA  GLY A 211      19.174   4.345  -6.424  1.00 43.75           C  
ATOM   3235  C   GLY A 211      20.217   5.138  -7.220  1.00 50.70           C  
ATOM   3236  O   GLY A 211      20.757   4.639  -8.207  1.00 71.46           O  
ATOM   3237  H   GLY A 211      18.152   5.307  -4.832  1.00 35.39           H  
ATOM   3238 1HA  GLY A 211      19.471   3.298  -6.366  1.00 52.50           H  
ATOM   3239 2HA  GLY A 211      18.213   4.382  -6.936  1.00 52.50           H  
ATOM   3240  N   ASN A 212      20.555   6.349  -6.754  1.00 41.14           N  
ATOM   3241  CA  ASN A 212      21.569   7.156  -7.401  1.00 53.07           C  
ATOM   3242  C   ASN A 212      22.973   6.567  -7.188  1.00 60.56           C  
ATOM   3243  O   ASN A 212      23.923   6.976  -7.856  1.00 80.02           O  
ATOM   3244  CB  ASN A 212      21.493   8.583  -6.906  1.00 79.61           C  
ATOM   3245  CG  ASN A 212      20.264   9.298  -7.407  1.00 79.61           C  
ATOM   3246  OD1 ASN A 212      19.649   8.904  -8.409  1.00 79.61           O  
ATOM   3247  ND2 ASN A 212      19.900  10.351  -6.722  1.00 79.61           N  
ATOM   3248  H   ASN A 212      20.101   6.739  -5.935  1.00 49.37           H  
ATOM   3249  HA  ASN A 212      21.378   7.152  -8.475  1.00 63.68           H  
ATOM   3250 1HB  ASN A 212      21.482   8.588  -5.816  1.00 95.53           H  
ATOM   3251 2HB  ASN A 212      22.379   9.130  -7.228  1.00 95.53           H  
ATOM   3252 1HD2 ASN A 212      19.097  10.877  -7.000  1.00 95.53           H  
ATOM   3253 2HD2 ASN A 212      20.428  10.632  -5.921  1.00 95.53           H  
ATOM   3254  N   SER A 213      23.096   5.574  -6.286  1.00 55.16           N  
ATOM   3255  CA  SER A 213      24.343   4.847  -6.088  1.00 71.31           C  
ATOM   3256  C   SER A 213      24.596   3.907  -7.271  1.00 74.11           C  
ATOM   3257  O   SER A 213      25.725   3.464  -7.494  1.00102.88           O  
ATOM   3258  CB  SER A 213      24.302   4.053  -4.797  1.00106.97           C  
ATOM   3259  OG  SER A 213      23.374   3.007  -4.877  1.00106.97           O  
ATOM   3260  H   SER A 213      22.306   5.285  -5.728  1.00 66.19           H  
ATOM   3261  HA  SER A 213      25.163   5.563  -6.036  1.00 85.57           H  
ATOM   3262 1HB  SER A 213      25.293   3.649  -4.590  1.00128.36           H  
ATOM   3263 2HB  SER A 213      24.039   4.711  -3.970  1.00128.36           H  
ATOM   3264  HG  SER A 213      22.506   3.424  -4.868  1.00128.36           H  
ATOM   3265  N   ILE A 214      23.540   3.623  -8.038  1.00 64.38           N  
ATOM   3266  CA  ILE A 214      23.631   2.842  -9.256  1.00 81.17           C  
ATOM   3267  C   ILE A 214      23.968   3.827 -10.357  1.00104.85           C  
ATOM   3268  O   ILE A 214      24.810   3.567 -11.217  1.00118.48           O  
ATOM   3269  CB  ILE A 214      22.308   2.116  -9.579  1.00121.75           C  
ATOM   3270  CG1 ILE A 214      21.918   1.185  -8.427  1.00121.75           C  
ATOM   3271  CG2 ILE A 214      22.431   1.341 -10.884  1.00121.75           C  
ATOM   3272  CD1 ILE A 214      22.963   0.143  -8.102  1.00121.75           C  
ATOM   3273  H   ILE A 214      22.628   3.983  -7.800  1.00 77.26           H  
ATOM   3274  HA  ILE A 214      24.437   2.114  -9.168  1.00 97.40           H  
ATOM   3275  HB  ILE A 214      21.510   2.849  -9.683  1.00146.11           H  
ATOM   3276 1HG1 ILE A 214      21.738   1.785  -7.536  1.00146.11           H  
ATOM   3277 2HG1 ILE A 214      20.991   0.674  -8.688  1.00146.11           H  
ATOM   3278 1HG2 ILE A 214      21.484   0.848 -11.103  1.00146.11           H  
ATOM   3279 2HG2 ILE A 214      22.678   2.029 -11.692  1.00146.11           H  
ATOM   3280 3HG2 ILE A 214      23.217   0.590 -10.794  1.00146.11           H  
ATOM   3281 1HD1 ILE A 214      22.615  -0.479  -7.277  1.00146.11           H  
ATOM   3282 2HD1 ILE A 214      23.137  -0.483  -8.979  1.00146.11           H  
ATOM   3283 3HD1 ILE A 214      23.892   0.636  -7.817  1.00146.11           H  
ATOM   3284  N   GLY A 215      23.312   4.986 -10.292  1.00167.11           N  
ATOM   3285  CA  GLY A 215      23.541   6.048 -11.255  1.00229.00           C  
ATOM   3286  C   GLY A 215      22.729   5.766 -12.493  1.00199.82           C  
ATOM   3287  O   GLY A 215      21.518   5.939 -12.495  1.00260.77           O  
ATOM   3288  H   GLY A 215      22.616   5.112  -9.566  1.00200.53           H  
ATOM   3289 1HA  GLY A 215      23.241   7.006 -10.823  1.00274.80           H  
ATOM   3290 2HA  GLY A 215      24.595   6.109 -11.502  1.00274.80           H  
ATOM   3291  N   GLU A 216      23.391   5.328 -13.555  1.00168.79           N  
ATOM   3292  CA  GLU A 216      22.652   4.999 -14.758  1.00178.09           C  
ATOM   3293  C   GLU A 216      22.076   3.604 -14.617  1.00126.60           C  
ATOM   3294  O   GLU A 216      22.794   2.617 -14.773  1.00102.49           O  
ATOM   3295  CB  GLU A 216      23.559   5.082 -15.984  1.00267.13           C  
ATOM   3296  CG  GLU A 216      22.854   4.836 -17.307  1.00267.13           C  
ATOM   3297  CD  GLU A 216      23.791   4.881 -18.480  1.00267.13           C  
ATOM   3298  OE1 GLU A 216      24.956   5.122 -18.274  1.00267.13           O  
ATOM   3299  OE2 GLU A 216      23.344   4.675 -19.584  1.00267.13           O  
ATOM   3300  H   GLU A 216      24.391   5.208 -13.521  1.00202.55           H  
ATOM   3301  HA  GLU A 216      21.831   5.701 -14.871  1.00213.71           H  
ATOM   3302 1HB  GLU A 216      24.020   6.068 -16.029  1.00320.56           H  
ATOM   3303 2HB  GLU A 216      24.361   4.350 -15.892  1.00320.56           H  
ATOM   3304 1HG  GLU A 216      22.366   3.862 -17.276  1.00320.56           H  
ATOM   3305 2HG  GLU A 216      22.086   5.596 -17.439  1.00320.56           H  
ATOM   3306  N   ASP A 217      20.780   3.532 -14.321  1.00177.91           N  
ATOM   3307  CA  ASP A 217      20.101   2.258 -14.137  1.00164.68           C  
ATOM   3308  C   ASP A 217      20.116   1.459 -15.440  1.00 78.91           C  
ATOM   3309  O   ASP A 217      19.857   2.014 -16.508  1.00107.08           O  
ATOM   3310  CB  ASP A 217      18.647   2.472 -13.702  1.00247.02           C  
ATOM   3311  CG  ASP A 217      18.483   3.053 -12.299  1.00247.02           C  
ATOM   3312  OD1 ASP A 217      19.444   3.107 -11.568  1.00247.02           O  
ATOM   3313  OD2 ASP A 217      17.379   3.427 -11.972  1.00247.02           O  
ATOM   3314  H   ASP A 217      20.256   4.387 -14.207  1.00213.49           H  
ATOM   3315  HA  ASP A 217      20.616   1.707 -13.355  1.00197.62           H  
ATOM   3316 1HB  ASP A 217      18.164   3.137 -14.408  1.00296.42           H  
ATOM   3317 2HB  ASP A 217      18.115   1.521 -13.743  1.00296.42           H  
ATOM   3318  N   PRO A 218      20.387   0.155 -15.365  1.00 55.33           N  
ATOM   3319  CA  PRO A 218      20.400  -0.775 -16.487  1.00 50.94           C  
ATOM   3320  C   PRO A 218      19.213  -1.710 -16.377  1.00 31.73           C  
ATOM   3321  O   PRO A 218      19.347  -2.920 -16.565  1.00 86.66           O  
ATOM   3322  CB  PRO A 218      21.729  -1.502 -16.325  1.00 76.41           C  
ATOM   3323  CG  PRO A 218      21.896  -1.600 -14.853  1.00 76.41           C  
ATOM   3324  CD  PRO A 218      21.337  -0.304 -14.323  1.00 76.41           C  
ATOM   3325  HA  PRO A 218      20.368  -0.208 -17.430  1.00 61.13           H  
ATOM   3326 1HB  PRO A 218      21.686  -2.485 -16.816  1.00 91.69           H  
ATOM   3327 2HB  PRO A 218      22.535  -0.932 -16.812  1.00 91.69           H  
ATOM   3328 1HG  PRO A 218      21.362  -2.480 -14.465  1.00 91.69           H  
ATOM   3329 2HG  PRO A 218      22.958  -1.736 -14.600  1.00 91.69           H  
ATOM   3330 1HD  PRO A 218      20.798  -0.482 -13.380  1.00 91.69           H  
ATOM   3331 2HD  PRO A 218      22.145   0.426 -14.194  1.00 91.69           H  
ATOM   3332  N   VAL A 219      18.057  -1.152 -16.025  1.00 17.25           N  
ATOM   3333  CA  VAL A 219      16.884  -1.966 -15.746  1.00 37.38           C  
ATOM   3334  C   VAL A 219      15.700  -1.479 -16.628  1.00 41.92           C  
ATOM   3335  O   VAL A 219      15.740  -1.689 -17.841  1.00127.45           O  
ATOM   3336  CB  VAL A 219      16.619  -1.967 -14.207  1.00 56.07           C  
ATOM   3337  CG1 VAL A 219      15.393  -2.796 -13.804  1.00 56.07           C  
ATOM   3338  CG2 VAL A 219      17.846  -2.527 -13.503  1.00 56.07           C  
ATOM   3339  H   VAL A 219      17.999  -0.150 -15.919  1.00 20.70           H  
ATOM   3340  HA  VAL A 219      17.106  -2.995 -16.027  1.00 44.86           H  
ATOM   3341  HB  VAL A 219      16.458  -0.946 -13.878  1.00 67.28           H  
ATOM   3342 1HG1 VAL A 219      15.280  -2.757 -12.722  1.00 67.28           H  
ATOM   3343 2HG1 VAL A 219      14.485  -2.426 -14.248  1.00 67.28           H  
ATOM   3344 3HG1 VAL A 219      15.544  -3.830 -14.112  1.00 67.28           H  
ATOM   3345 1HG2 VAL A 219      17.684  -2.512 -12.431  1.00 67.28           H  
ATOM   3346 2HG2 VAL A 219      18.014  -3.554 -13.828  1.00 67.28           H  
ATOM   3347 3HG2 VAL A 219      18.723  -1.926 -13.735  1.00 67.28           H  
ATOM   3348  N   THR A 220      14.628  -0.912 -16.055  1.00 25.60           N  
ATOM   3349  CA  THR A 220      13.451  -0.594 -16.870  1.00 17.73           C  
ATOM   3350  C   THR A 220      13.284   0.868 -17.259  1.00 16.08           C  
ATOM   3351  O   THR A 220      13.715   1.784 -16.556  1.00 48.13           O  
ATOM   3352  CB  THR A 220      12.178  -1.054 -16.157  1.00 26.59           C  
ATOM   3353  OG1 THR A 220      12.099  -0.435 -14.869  1.00 26.59           O  
ATOM   3354  CG2 THR A 220      12.142  -2.568 -16.036  1.00 26.59           C  
ATOM   3355  H   THR A 220      14.618  -0.681 -15.068  1.00 30.72           H  
ATOM   3356  HA  THR A 220      13.531  -1.164 -17.795  1.00 21.28           H  
ATOM   3357  HB  THR A 220      11.323  -0.729 -16.734  1.00 31.91           H  
ATOM   3358  HG1 THR A 220      12.897  -0.631 -14.370  1.00 31.91           H  
ATOM   3359 1HG2 THR A 220      11.220  -2.873 -15.548  1.00 31.91           H  
ATOM   3360 2HG2 THR A 220      12.185  -3.007 -17.031  1.00 31.91           H  
ATOM   3361 3HG2 THR A 220      12.987  -2.920 -15.456  1.00 31.91           H  
ATOM   3362  N   ILE A 221      12.620   1.065 -18.404  1.00 16.66           N  
ATOM   3363  CA  ILE A 221      12.371   2.386 -18.981  1.00 22.83           C  
ATOM   3364  C   ILE A 221      10.911   2.563 -19.408  1.00 12.05           C  
ATOM   3365  O   ILE A 221      10.387   1.748 -20.169  1.00 33.91           O  
ATOM   3366  CB  ILE A 221      13.271   2.615 -20.216  1.00 34.24           C  
ATOM   3367  CG1 ILE A 221      14.751   2.495 -19.837  1.00 34.24           C  
ATOM   3368  CG2 ILE A 221      12.983   3.980 -20.828  1.00 34.24           C  
ATOM   3369  CD1 ILE A 221      15.678   2.530 -21.028  1.00 34.24           C  
ATOM   3370  H   ILE A 221      12.284   0.255 -18.906  1.00 19.99           H  
ATOM   3371  HA  ILE A 221      12.602   3.141 -18.231  1.00 27.40           H  
ATOM   3372  HB  ILE A 221      13.065   1.844 -20.957  1.00 41.09           H  
ATOM   3373 1HG1 ILE A 221      15.015   3.303 -19.159  1.00 41.09           H  
ATOM   3374 2HG1 ILE A 221      14.916   1.550 -19.323  1.00 41.09           H  
ATOM   3375 1HG2 ILE A 221      13.611   4.124 -21.706  1.00 41.09           H  
ATOM   3376 2HG2 ILE A 221      11.935   4.035 -21.121  1.00 41.09           H  
ATOM   3377 3HG2 ILE A 221      13.196   4.760 -20.097  1.00 41.09           H  
ATOM   3378 1HD1 ILE A 221      16.710   2.433 -20.689  1.00 41.09           H  
ATOM   3379 2HD1 ILE A 221      15.439   1.705 -21.700  1.00 41.09           H  
ATOM   3380 3HD1 ILE A 221      15.557   3.474 -21.556  1.00 41.09           H  
ATOM   3381  N   VAL A 222      10.269   3.636 -18.948  1.00  8.64           N  
ATOM   3382  CA  VAL A 222       8.890   3.926 -19.328  1.00 13.48           C  
ATOM   3383  C   VAL A 222       8.855   5.070 -20.357  1.00  8.20           C  
ATOM   3384  O   VAL A 222       9.666   5.993 -20.284  1.00 21.24           O  
ATOM   3385  CB  VAL A 222       8.051   4.259 -18.068  1.00 20.22           C  
ATOM   3386  CG1 VAL A 222       6.631   4.645 -18.423  1.00 20.22           C  
ATOM   3387  CG2 VAL A 222       8.028   3.043 -17.155  1.00 20.22           C  
ATOM   3388  H   VAL A 222      10.726   4.275 -18.306  1.00 10.37           H  
ATOM   3389  HA  VAL A 222       8.472   3.040 -19.784  1.00 16.18           H  
ATOM   3390  HB  VAL A 222       8.497   5.103 -17.557  1.00 24.26           H  
ATOM   3391 1HG1 VAL A 222       6.078   4.876 -17.512  1.00 24.26           H  
ATOM   3392 2HG1 VAL A 222       6.639   5.521 -19.069  1.00 24.26           H  
ATOM   3393 3HG1 VAL A 222       6.149   3.815 -18.936  1.00 24.26           H  
ATOM   3394 1HG2 VAL A 222       7.453   3.271 -16.259  1.00 24.26           H  
ATOM   3395 2HG2 VAL A 222       7.564   2.211 -17.680  1.00 24.26           H  
ATOM   3396 3HG2 VAL A 222       9.047   2.777 -16.874  1.00 24.26           H  
ATOM   3397  N   ASP A 223       7.982   4.978 -21.360  1.00 11.53           N  
ATOM   3398  CA  ASP A 223       7.910   6.026 -22.384  1.00 16.86           C  
ATOM   3399  C   ASP A 223       6.897   7.117 -22.045  1.00 19.77           C  
ATOM   3400  O   ASP A 223       7.089   8.279 -22.407  1.00 65.66           O  
ATOM   3401  CB  ASP A 223       7.603   5.435 -23.761  1.00 25.29           C  
ATOM   3402  CG  ASP A 223       8.750   4.596 -24.304  1.00 25.29           C  
ATOM   3403  OD1 ASP A 223       9.860   5.071 -24.262  1.00 25.29           O  
ATOM   3404  OD2 ASP A 223       8.516   3.508 -24.771  1.00 25.29           O  
ATOM   3405  H   ASP A 223       7.328   4.208 -21.397  1.00 13.84           H  
ATOM   3406  HA  ASP A 223       8.891   6.499 -22.448  1.00 20.23           H  
ATOM   3407 1HB  ASP A 223       6.711   4.814 -23.701  1.00 30.35           H  
ATOM   3408 2HB  ASP A 223       7.395   6.241 -24.466  1.00 30.35           H  
ATOM   3409  N   GLY A 224       5.834   6.755 -21.343  1.00 13.31           N  
ATOM   3410  CA  GLY A 224       4.831   7.725 -20.938  1.00 30.54           C  
ATOM   3411  C   GLY A 224       3.782   7.061 -20.071  1.00 24.26           C  
ATOM   3412  O   GLY A 224       4.039   6.028 -19.455  1.00 57.26           O  
ATOM   3413  H   GLY A 224       5.704   5.785 -21.093  1.00 15.97           H  
ATOM   3414 1HA  GLY A 224       5.307   8.538 -20.389  1.00 36.65           H  
ATOM   3415 2HA  GLY A 224       4.363   8.158 -21.821  1.00 36.65           H  
ATOM   3416  N   TYR A 225       2.614   7.674 -19.992  1.00 11.62           N  
ATOM   3417  CA  TYR A 225       1.513   7.107 -19.232  1.00  7.35           C  
ATOM   3418  C   TYR A 225       0.184   7.668 -19.697  1.00  5.96           C  
ATOM   3419  O   TYR A 225       0.121   8.735 -20.308  1.00  4.91           O  
ATOM   3420  CB  TYR A 225       1.743   7.313 -17.737  1.00 11.02           C  
ATOM   3421  CG  TYR A 225       1.940   8.747 -17.291  1.00 11.02           C  
ATOM   3422  CD1 TYR A 225       0.876   9.506 -16.833  1.00 11.02           C  
ATOM   3423  CD2 TYR A 225       3.213   9.302 -17.338  1.00 11.02           C  
ATOM   3424  CE1 TYR A 225       1.095  10.811 -16.427  1.00 11.02           C  
ATOM   3425  CE2 TYR A 225       3.422  10.603 -16.936  1.00 11.02           C  
ATOM   3426  CZ  TYR A 225       2.369  11.357 -16.480  1.00 11.02           C  
ATOM   3427  OH  TYR A 225       2.573  12.658 -16.080  1.00 11.02           O  
ATOM   3428  H   TYR A 225       2.473   8.539 -20.494  1.00 13.94           H  
ATOM   3429  HA  TYR A 225       1.490   6.033 -19.418  1.00  8.82           H  
ATOM   3430 1HB  TYR A 225       0.897   6.902 -17.185  1.00 13.23           H  
ATOM   3431 2HB  TYR A 225       2.622   6.745 -17.447  1.00 13.23           H  
ATOM   3432  HD1 TYR A 225      -0.126   9.078 -16.792  1.00 13.23           H  
ATOM   3433  HD2 TYR A 225       4.052   8.707 -17.695  1.00 13.23           H  
ATOM   3434  HE1 TYR A 225       0.271  11.418 -16.065  1.00 13.23           H  
ATOM   3435  HE2 TYR A 225       4.421  11.034 -16.978  1.00 13.23           H  
ATOM   3436  HH  TYR A 225       1.738  13.040 -15.800  1.00 13.23           H  
ATOM   3437  N   GLU A 226      -0.872   6.916 -19.429  1.00  6.89           N  
ATOM   3438  CA  GLU A 226      -2.219   7.256 -19.855  1.00  6.64           C  
ATOM   3439  C   GLU A 226      -3.198   7.191 -18.690  1.00  5.52           C  
ATOM   3440  O   GLU A 226      -2.933   6.565 -17.666  1.00  6.92           O  
ATOM   3441  CB  GLU A 226      -2.645   6.318 -20.986  1.00  9.96           C  
ATOM   3442  CG  GLU A 226      -1.826   6.457 -22.267  1.00  9.96           C  
ATOM   3443  CD  GLU A 226      -2.181   5.469 -23.351  1.00  9.96           C  
ATOM   3444  OE1 GLU A 226      -3.027   4.626 -23.149  1.00  9.96           O  
ATOM   3445  OE2 GLU A 226      -1.583   5.536 -24.401  1.00  9.96           O  
ATOM   3446  H   GLU A 226      -0.736   6.065 -18.902  1.00  8.27           H  
ATOM   3447  HA  GLU A 226      -2.214   8.278 -20.234  1.00  7.97           H  
ATOM   3448 1HB  GLU A 226      -2.519   5.298 -20.645  1.00 11.95           H  
ATOM   3449 2HB  GLU A 226      -3.699   6.466 -21.223  1.00 11.95           H  
ATOM   3450 1HG  GLU A 226      -1.963   7.465 -22.658  1.00 11.95           H  
ATOM   3451 2HG  GLU A 226      -0.773   6.337 -22.023  1.00 11.95           H  
ATOM   3452  N   PHE A 227      -4.325   7.860 -18.838  1.00  7.50           N  
ATOM   3453  CA  PHE A 227      -5.318   7.890 -17.780  1.00  6.41           C  
ATOM   3454  C   PHE A 227      -6.600   7.201 -18.149  1.00  5.89           C  
ATOM   3455  O   PHE A 227      -6.898   6.998 -19.322  1.00  7.21           O  
ATOM   3456  CB  PHE A 227      -5.601   9.295 -17.367  1.00  9.62           C  
ATOM   3457  CG  PHE A 227      -4.450   9.959 -16.685  1.00  9.62           C  
ATOM   3458  CD1 PHE A 227      -3.498  10.651 -17.413  1.00  9.62           C  
ATOM   3459  CD2 PHE A 227      -4.343   9.915 -15.305  1.00  9.62           C  
ATOM   3460  CE1 PHE A 227      -2.460  11.287 -16.771  1.00  9.62           C  
ATOM   3461  CE2 PHE A 227      -3.305  10.549 -14.663  1.00  9.62           C  
ATOM   3462  CZ  PHE A 227      -2.367  11.237 -15.397  1.00  9.62           C  
ATOM   3463  H   PHE A 227      -4.500   8.360 -19.698  1.00  9.00           H  
ATOM   3464  HA  PHE A 227      -4.902   7.373 -16.916  1.00  7.69           H  
ATOM   3465 1HB  PHE A 227      -5.863   9.884 -18.245  1.00 11.54           H  
ATOM   3466 2HB  PHE A 227      -6.455   9.311 -16.693  1.00 11.54           H  
ATOM   3467  HD1 PHE A 227      -3.582  10.695 -18.499  1.00 11.54           H  
ATOM   3468  HD2 PHE A 227      -5.097   9.378 -14.728  1.00 11.54           H  
ATOM   3469  HE1 PHE A 227      -1.716  11.833 -17.348  1.00 11.54           H  
ATOM   3470  HE2 PHE A 227      -3.226  10.512 -13.578  1.00 11.54           H  
ATOM   3471  HZ  PHE A 227      -1.548  11.743 -14.891  1.00 11.54           H  
ATOM   3472  N   VAL A 228      -7.354   6.820 -17.136  1.00  5.24           N  
ATOM   3473  CA  VAL A 228      -8.585   6.100 -17.348  1.00  5.80           C  
ATOM   3474  C   VAL A 228      -9.809   6.953 -17.047  1.00  5.76           C  
ATOM   3475  O   VAL A 228      -9.946   7.417 -15.916  1.00  6.31           O  
ATOM   3476  CB  VAL A 228      -8.585   4.912 -16.438  1.00  8.70           C  
ATOM   3477  CG1 VAL A 228      -9.855   4.113 -16.605  1.00  8.70           C  
ATOM   3478  CG2 VAL A 228      -7.349   4.117 -16.684  1.00  8.70           C  
ATOM   3479  H   VAL A 228      -7.067   7.011 -16.181  1.00  6.29           H  
ATOM   3480  HA  VAL A 228      -8.596   5.758 -18.376  1.00  6.96           H  
ATOM   3481  HB  VAL A 228      -8.549   5.267 -15.429  1.00 10.44           H  
ATOM   3482 1HG1 VAL A 228      -9.841   3.278 -15.916  1.00 10.44           H  
ATOM   3483 2HG1 VAL A 228     -10.716   4.748 -16.389  1.00 10.44           H  
ATOM   3484 3HG1 VAL A 228      -9.927   3.744 -17.626  1.00 10.44           H  
ATOM   3485 1HG2 VAL A 228      -7.323   3.261 -16.017  1.00 10.44           H  
ATOM   3486 2HG2 VAL A 228      -7.351   3.790 -17.714  1.00 10.44           H  
ATOM   3487 3HG2 VAL A 228      -6.475   4.742 -16.511  1.00 10.44           H  
ATOM   3488  N   PRO A 229     -10.687   7.189 -18.042  1.00  6.69           N  
ATOM   3489  CA  PRO A 229     -11.913   7.991 -17.934  1.00  8.94           C  
ATOM   3490  C   PRO A 229     -12.539   7.900 -16.553  1.00  8.09           C  
ATOM   3491  O   PRO A 229     -13.180   6.906 -16.204  1.00  7.58           O  
ATOM   3492  CB  PRO A 229     -12.844   7.383 -18.991  1.00 13.41           C  
ATOM   3493  CG  PRO A 229     -11.928   6.777 -19.983  1.00 13.41           C  
ATOM   3494  CD  PRO A 229     -10.824   6.209 -19.143  1.00 13.41           C  
ATOM   3495  HA  PRO A 229     -11.683   9.032 -18.174  1.00 10.73           H  
ATOM   3496 1HB  PRO A 229     -13.515   6.645 -18.525  1.00 16.09           H  
ATOM   3497 2HB  PRO A 229     -13.483   8.166 -19.427  1.00 16.09           H  
ATOM   3498 1HG  PRO A 229     -12.451   6.019 -20.579  1.00 16.09           H  
ATOM   3499 2HG  PRO A 229     -11.577   7.538 -20.690  1.00 16.09           H  
ATOM   3500 1HD  PRO A 229     -11.115   5.225 -18.756  1.00 16.09           H  
ATOM   3501 2HD  PRO A 229      -9.906   6.162 -19.742  1.00 16.09           H  
ATOM   3502  N   SER A 230     -12.368   8.980 -15.798  1.00  8.98           N  
ATOM   3503  CA  SER A 230     -12.903   9.088 -14.445  1.00  8.58           C  
ATOM   3504  C   SER A 230     -14.407   8.864 -14.402  1.00  7.53           C  
ATOM   3505  O   SER A 230     -15.157   9.416 -15.211  1.00  9.81           O  
ATOM   3506  CB  SER A 230     -12.585  10.452 -13.875  1.00 12.87           C  
ATOM   3507  OG  SER A 230     -13.188  10.629 -12.621  1.00 12.87           O  
ATOM   3508  H   SER A 230     -11.797   9.730 -16.173  1.00 10.78           H  
ATOM   3509  HA  SER A 230     -12.426   8.328 -13.827  1.00 10.30           H  
ATOM   3510 1HB  SER A 230     -11.504  10.562 -13.779  1.00 15.44           H  
ATOM   3511 2HB  SER A 230     -12.931  11.223 -14.560  1.00 15.44           H  
ATOM   3512  HG  SER A 230     -12.791   9.977 -12.036  1.00 15.44           H  
ATOM   3513  N   ASN A 231     -14.823   8.068 -13.421  1.00  5.39           N  
ATOM   3514  CA  ASN A 231     -16.209   7.677 -13.177  1.00  4.84           C  
ATOM   3515  C   ASN A 231     -16.769   6.801 -14.292  1.00  4.43           C  
ATOM   3516  O   ASN A 231     -17.777   7.139 -14.911  1.00  4.66           O  
ATOM   3517  CB  ASN A 231     -17.091   8.892 -12.958  1.00  7.26           C  
ATOM   3518  CG  ASN A 231     -16.741   9.643 -11.709  1.00  7.26           C  
ATOM   3519  OD1 ASN A 231     -16.540   9.047 -10.647  1.00  7.26           O  
ATOM   3520  ND2 ASN A 231     -16.665  10.945 -11.816  1.00  7.26           N  
ATOM   3521  H   ASN A 231     -14.123   7.670 -12.814  1.00  6.47           H  
ATOM   3522  HA  ASN A 231     -16.233   7.079 -12.265  1.00  5.81           H  
ATOM   3523 1HB  ASN A 231     -17.020   9.572 -13.806  1.00  8.71           H  
ATOM   3524 2HB  ASN A 231     -18.128   8.575 -12.892  1.00  8.71           H  
ATOM   3525 1HD2 ASN A 231     -16.435  11.500 -11.016  1.00  8.71           H  
ATOM   3526 2HD2 ASN A 231     -16.836  11.384 -12.697  1.00  8.71           H  
ATOM   3527  N   SER A 232     -16.111   5.668 -14.543  1.00  5.41           N  
ATOM   3528  CA  SER A 232     -16.626   4.707 -15.524  1.00  5.48           C  
ATOM   3529  C   SER A 232     -16.021   3.316 -15.421  1.00  4.63           C  
ATOM   3530  O   SER A 232     -14.941   3.090 -15.961  1.00  4.30           O  
ATOM   3531  CB  SER A 232     -16.388   5.210 -16.931  1.00  8.22           C  
ATOM   3532  OG  SER A 232     -16.851   4.277 -17.876  1.00  8.22           O  
ATOM   3533  H   SER A 232     -15.269   5.472 -14.014  1.00  6.49           H  
ATOM   3534  HA  SER A 232     -17.701   4.614 -15.365  1.00  6.58           H  
ATOM   3535 1HB  SER A 232     -16.905   6.159 -17.074  1.00  9.86           H  
ATOM   3536 2HB  SER A 232     -15.325   5.392 -17.080  1.00  9.86           H  
ATOM   3537  HG  SER A 232     -16.643   4.651 -18.742  1.00  9.86           H  
ATOM   3538  N   GLU A 233     -16.718   2.370 -14.771  1.00  5.57           N  
ATOM   3539  CA  GLU A 233     -16.202   0.995 -14.698  1.00  6.00           C  
ATOM   3540  C   GLU A 233     -16.124   0.332 -16.065  1.00  4.13           C  
ATOM   3541  O   GLU A 233     -15.291  -0.548 -16.276  1.00  3.71           O  
ATOM   3542  CB  GLU A 233     -17.022   0.091 -13.771  1.00  9.00           C  
ATOM   3543  CG  GLU A 233     -16.830   0.318 -12.278  1.00  9.00           C  
ATOM   3544  CD  GLU A 233     -17.579  -0.700 -11.458  1.00  9.00           C  
ATOM   3545  OE1 GLU A 233     -18.602  -1.135 -11.932  1.00  9.00           O  
ATOM   3546  OE2 GLU A 233     -17.116  -1.071 -10.396  1.00  9.00           O  
ATOM   3547  H   GLU A 233     -17.598   2.605 -14.334  1.00  6.68           H  
ATOM   3548  HA  GLU A 233     -15.193   1.041 -14.293  1.00  7.20           H  
ATOM   3549 1HB  GLU A 233     -18.082   0.230 -13.985  1.00 10.80           H  
ATOM   3550 2HB  GLU A 233     -16.786  -0.951 -13.982  1.00 10.80           H  
ATOM   3551 1HG  GLU A 233     -15.769   0.258 -12.039  1.00 10.80           H  
ATOM   3552 2HG  GLU A 233     -17.179   1.319 -12.030  1.00 10.80           H  
ATOM   3553  N   ILE A 234     -16.986   0.747 -16.990  1.00  4.35           N  
ATOM   3554  CA  ILE A 234     -16.960   0.213 -18.342  1.00  4.09           C  
ATOM   3555  C   ILE A 234     -15.652   0.583 -19.017  1.00  3.08           C  
ATOM   3556  O   ILE A 234     -14.995  -0.268 -19.623  1.00  3.08           O  
ATOM   3557  CB  ILE A 234     -18.141   0.732 -19.176  1.00  6.13           C  
ATOM   3558  CG1 ILE A 234     -19.452   0.158 -18.632  1.00  6.13           C  
ATOM   3559  CG2 ILE A 234     -17.950   0.361 -20.642  1.00  6.13           C  
ATOM   3560  CD1 ILE A 234     -20.686   0.819 -19.201  1.00  6.13           C  
ATOM   3561  H   ILE A 234     -17.666   1.458 -16.759  1.00  5.22           H  
ATOM   3562  HA  ILE A 234     -17.023  -0.873 -18.290  1.00  4.91           H  
ATOM   3563  HB  ILE A 234     -18.199   1.816 -19.087  1.00  7.36           H  
ATOM   3564 1HG1 ILE A 234     -19.495  -0.907 -18.862  1.00  7.36           H  
ATOM   3565 2HG1 ILE A 234     -19.468   0.275 -17.549  1.00  7.36           H  
ATOM   3566 1HG2 ILE A 234     -18.788   0.742 -21.225  1.00  7.36           H  
ATOM   3567 2HG2 ILE A 234     -17.023   0.799 -21.011  1.00  7.36           H  
ATOM   3568 3HG2 ILE A 234     -17.903  -0.724 -20.740  1.00  7.36           H  
ATOM   3569 1HD1 ILE A 234     -21.576   0.361 -18.769  1.00  7.36           H  
ATOM   3570 2HD1 ILE A 234     -20.673   1.883 -18.960  1.00  7.36           H  
ATOM   3571 3HD1 ILE A 234     -20.702   0.693 -20.282  1.00  7.36           H  
ATOM   3572  N   ASP A 235     -15.255   1.846 -18.884  1.00  2.91           N  
ATOM   3573  CA  ASP A 235     -14.028   2.295 -19.505  1.00  2.73           C  
ATOM   3574  C   ASP A 235     -12.821   1.898 -18.670  1.00  2.12           C  
ATOM   3575  O   ASP A 235     -11.725   1.771 -19.208  1.00  2.07           O  
ATOM   3576  CB  ASP A 235     -14.076   3.788 -19.738  1.00  4.09           C  
ATOM   3577  CG  ASP A 235     -15.118   4.164 -20.793  1.00  4.09           C  
ATOM   3578  OD1 ASP A 235     -15.009   3.718 -21.915  1.00  4.09           O  
ATOM   3579  OD2 ASP A 235     -16.047   4.856 -20.442  1.00  4.09           O  
ATOM   3580  H   ASP A 235     -15.821   2.520 -18.376  1.00  3.49           H  
ATOM   3581  HA  ASP A 235     -13.940   1.809 -20.474  1.00  3.28           H  
ATOM   3582 1HB  ASP A 235     -14.306   4.302 -18.805  1.00  4.91           H  
ATOM   3583 2HB  ASP A 235     -13.098   4.126 -20.071  1.00  4.91           H  
ATOM   3584  N   LEU A 236     -13.025   1.667 -17.373  1.00  2.02           N  
ATOM   3585  CA  LEU A 236     -11.977   1.127 -16.523  1.00  1.88           C  
ATOM   3586  C   LEU A 236     -11.608  -0.248 -17.008  1.00  1.59           C  
ATOM   3587  O   LEU A 236     -10.426  -0.557 -17.140  1.00  1.52           O  
ATOM   3588  CB  LEU A 236     -12.407   1.082 -15.061  1.00  2.82           C  
ATOM   3589  CG  LEU A 236     -11.400   0.445 -14.099  1.00  2.82           C  
ATOM   3590  CD1 LEU A 236     -10.084   1.172 -14.187  1.00  2.82           C  
ATOM   3591  CD2 LEU A 236     -11.946   0.554 -12.691  1.00  2.82           C  
ATOM   3592  H   LEU A 236     -13.927   1.855 -16.960  1.00  2.42           H  
ATOM   3593  HA  LEU A 236     -11.100   1.755 -16.606  1.00  2.26           H  
ATOM   3594 1HB  LEU A 236     -12.606   2.097 -14.721  1.00  3.38           H  
ATOM   3595 2HB  LEU A 236     -13.325   0.506 -14.993  1.00  3.38           H  
ATOM   3596  HG  LEU A 236     -11.239  -0.600 -14.361  1.00  3.38           H  
ATOM   3597 1HD1 LEU A 236      -9.371   0.729 -13.493  1.00  3.38           H  
ATOM   3598 2HD1 LEU A 236      -9.695   1.100 -15.202  1.00  3.38           H  
ATOM   3599 3HD1 LEU A 236     -10.245   2.213 -13.930  1.00  3.38           H  
ATOM   3600 1HD2 LEU A 236     -11.246   0.120 -11.985  1.00  3.38           H  
ATOM   3601 2HD2 LEU A 236     -12.084   1.600 -12.453  1.00  3.38           H  
ATOM   3602 3HD2 LEU A 236     -12.899   0.040 -12.619  1.00  3.38           H  
ATOM   3603  N   ALA A 237     -12.617  -1.068 -17.287  1.00  1.83           N  
ATOM   3604  CA  ALA A 237     -12.389  -2.399 -17.815  1.00  2.24           C  
ATOM   3605  C   ALA A 237     -11.638  -2.294 -19.126  1.00  2.54           C  
ATOM   3606  O   ALA A 237     -10.690  -3.041 -19.355  1.00  3.20           O  
ATOM   3607  CB  ALA A 237     -13.706  -3.132 -18.000  1.00  3.36           C  
ATOM   3608  H   ALA A 237     -13.567  -0.766 -17.122  1.00  2.20           H  
ATOM   3609  HA  ALA A 237     -11.766  -2.948 -17.112  1.00  2.69           H  
ATOM   3610 1HB  ALA A 237     -13.516  -4.131 -18.386  1.00  4.03           H  
ATOM   3611 2HB  ALA A 237     -14.220  -3.205 -17.042  1.00  4.03           H  
ATOM   3612 3HB  ALA A 237     -14.330  -2.586 -18.705  1.00  4.03           H  
ATOM   3613  N   ARG A 238     -12.025  -1.328 -19.961  1.00  2.48           N  
ATOM   3614  CA  ARG A 238     -11.339  -1.104 -21.221  1.00  3.03           C  
ATOM   3615  C   ARG A 238      -9.899  -0.677 -21.013  1.00  2.80           C  
ATOM   3616  O   ARG A 238      -9.019  -1.067 -21.772  1.00  3.39           O  
ATOM   3617  CB  ARG A 238     -12.028  -0.036 -22.028  1.00  4.54           C  
ATOM   3618  CG  ARG A 238     -13.376  -0.415 -22.580  1.00  4.54           C  
ATOM   3619  CD  ARG A 238     -13.980   0.730 -23.286  1.00  4.54           C  
ATOM   3620  NE  ARG A 238     -13.246   1.056 -24.494  1.00  4.54           N  
ATOM   3621  CZ  ARG A 238     -13.406   2.183 -25.207  1.00  4.54           C  
ATOM   3622  NH1 ARG A 238     -14.242   3.120 -24.804  1.00  4.54           N  
ATOM   3623  NH2 ARG A 238     -12.710   2.340 -26.319  1.00  4.54           N  
ATOM   3624  H   ARG A 238     -12.835  -0.760 -19.735  1.00  2.98           H  
ATOM   3625  HA  ARG A 238     -11.348  -2.035 -21.787  1.00  3.64           H  
ATOM   3626 1HB  ARG A 238     -12.163   0.852 -21.419  1.00  5.45           H  
ATOM   3627 2HB  ARG A 238     -11.395   0.245 -22.867  1.00  5.45           H  
ATOM   3628 1HG  ARG A 238     -13.261  -1.235 -23.289  1.00  5.45           H  
ATOM   3629 2HG  ARG A 238     -14.037  -0.722 -21.773  1.00  5.45           H  
ATOM   3630 1HD  ARG A 238     -15.005   0.489 -23.563  1.00  5.45           H  
ATOM   3631 2HD  ARG A 238     -13.974   1.604 -22.639  1.00  5.45           H  
ATOM   3632  HE  ARG A 238     -12.562   0.385 -24.832  1.00  5.45           H  
ATOM   3633 1HH1 ARG A 238     -14.749   3.020 -23.928  1.00  5.45           H  
ATOM   3634 2HH1 ARG A 238     -14.355   3.963 -25.346  1.00  5.45           H  
ATOM   3635 1HH2 ARG A 238     -12.070   1.614 -26.617  1.00  5.45           H  
ATOM   3636 2HH2 ARG A 238     -12.817   3.178 -26.870  1.00  5.45           H  
ATOM   3637  N   ALA A 239      -9.642   0.126 -19.992  1.00  2.44           N  
ATOM   3638  CA  ALA A 239      -8.283   0.547 -19.697  1.00  2.76           C  
ATOM   3639  C   ALA A 239      -7.423  -0.630 -19.308  1.00  2.49           C  
ATOM   3640  O   ALA A 239      -6.311  -0.792 -19.822  1.00  3.19           O  
ATOM   3641  CB  ALA A 239      -8.285   1.546 -18.602  1.00  4.14           C  
ATOM   3642  H   ALA A 239     -10.397   0.462 -19.414  1.00  2.93           H  
ATOM   3643  HA  ALA A 239      -7.859   1.003 -20.587  1.00  3.31           H  
ATOM   3644 1HB  ALA A 239      -7.258   1.854 -18.415  1.00  4.97           H  
ATOM   3645 2HB  ALA A 239      -8.881   2.407 -18.903  1.00  4.97           H  
ATOM   3646 3HB  ALA A 239      -8.704   1.109 -17.699  1.00  4.97           H  
ATOM   3647  N   VAL A 240      -7.982  -1.476 -18.438  1.00  1.90           N  
ATOM   3648  CA  VAL A 240      -7.317  -2.667 -17.952  1.00  2.19           C  
ATOM   3649  C   VAL A 240      -7.114  -3.616 -19.108  1.00  3.08           C  
ATOM   3650  O   VAL A 240      -6.104  -4.310 -19.168  1.00  4.72           O  
ATOM   3651  CB  VAL A 240      -8.113  -3.343 -16.829  1.00  3.29           C  
ATOM   3652  CG1 VAL A 240      -7.445  -4.660 -16.464  1.00  3.29           C  
ATOM   3653  CG2 VAL A 240      -8.182  -2.431 -15.622  1.00  3.29           C  
ATOM   3654  H   VAL A 240      -8.901  -1.262 -18.075  1.00  2.28           H  
ATOM   3655  HA  VAL A 240      -6.348  -2.387 -17.553  1.00  2.63           H  
ATOM   3656  HB  VAL A 240      -9.121  -3.553 -17.181  1.00  3.94           H  
ATOM   3657 1HG1 VAL A 240      -8.009  -5.147 -15.672  1.00  3.94           H  
ATOM   3658 2HG1 VAL A 240      -7.418  -5.303 -17.342  1.00  3.94           H  
ATOM   3659 3HG1 VAL A 240      -6.430  -4.470 -16.118  1.00  3.94           H  
ATOM   3660 1HG2 VAL A 240      -8.759  -2.912 -14.840  1.00  3.94           H  
ATOM   3661 2HG2 VAL A 240      -7.173  -2.234 -15.262  1.00  3.94           H  
ATOM   3662 3HG2 VAL A 240      -8.657  -1.492 -15.894  1.00  3.94           H  
ATOM   3663  N   ALA A 241      -8.058  -3.607 -20.064  1.00  3.31           N  
ATOM   3664  CA  ALA A 241      -7.980  -4.426 -21.266  1.00  4.99           C  
ATOM   3665  C   ALA A 241      -6.651  -4.237 -22.002  1.00  5.76           C  
ATOM   3666  O   ALA A 241      -6.200  -5.136 -22.714  1.00  8.62           O  
ATOM   3667  CB  ALA A 241      -9.108  -4.130 -22.206  1.00  7.49           C  
ATOM   3668  H   ALA A 241      -8.879  -3.033 -19.944  1.00  3.97           H  
ATOM   3669  HA  ALA A 241      -8.093  -5.446 -20.973  1.00  5.99           H  
ATOM   3670 1HB  ALA A 241      -9.042  -4.801 -23.062  1.00  8.98           H  
ATOM   3671 2HB  ALA A 241     -10.059  -4.281 -21.701  1.00  8.98           H  
ATOM   3672 3HB  ALA A 241      -9.047  -3.113 -22.559  1.00  8.98           H  
ATOM   3673  N   ARG A 242      -6.024  -3.070 -21.853  1.00  5.41           N  
ATOM   3674  CA  ARG A 242      -4.737  -2.858 -22.462  1.00  7.42           C  
ATOM   3675  C   ARG A 242      -3.669  -3.283 -21.460  1.00  7.71           C  
ATOM   3676  O   ARG A 242      -2.909  -4.218 -21.707  1.00 13.36           O  
ATOM   3677  CB  ARG A 242      -4.543  -1.398 -22.859  1.00 11.13           C  
ATOM   3678  CG  ARG A 242      -3.283  -1.119 -23.667  1.00 11.13           C  
ATOM   3679  CD  ARG A 242      -3.183   0.300 -24.108  1.00 11.13           C  
ATOM   3680  NE  ARG A 242      -2.053   0.492 -25.010  1.00 11.13           N  
ATOM   3681  CZ  ARG A 242      -1.580   1.681 -25.442  1.00 11.13           C  
ATOM   3682  NH1 ARG A 242      -2.113   2.811 -25.037  1.00 11.13           N  
ATOM   3683  NH2 ARG A 242      -0.562   1.709 -26.283  1.00 11.13           N  
ATOM   3684  H   ARG A 242      -6.409  -2.333 -21.276  1.00  6.49           H  
ATOM   3685  HA  ARG A 242      -4.654  -3.480 -23.352  1.00  8.90           H  
ATOM   3686 1HB  ARG A 242      -5.389  -1.076 -23.453  1.00 13.36           H  
ATOM   3687 2HB  ARG A 242      -4.516  -0.772 -21.967  1.00 13.36           H  
ATOM   3688 1HG  ARG A 242      -2.408  -1.338 -23.062  1.00 13.36           H  
ATOM   3689 2HG  ARG A 242      -3.274  -1.752 -24.554  1.00 13.36           H  
ATOM   3690 1HD  ARG A 242      -4.092   0.588 -24.633  1.00 13.36           H  
ATOM   3691 2HD  ARG A 242      -3.042   0.946 -23.242  1.00 13.36           H  
ATOM   3692  HE  ARG A 242      -1.596  -0.340 -25.360  1.00 13.36           H  
ATOM   3693 1HH1 ARG A 242      -2.882   2.831 -24.380  1.00 13.36           H  
ATOM   3694 2HH1 ARG A 242      -1.744   3.704 -25.345  1.00 13.36           H  
ATOM   3695 1HH2 ARG A 242      -0.143   0.845 -26.600  1.00 13.36           H  
ATOM   3696 2HH2 ARG A 242      -0.202   2.596 -26.606  1.00 13.36           H  
ATOM   3697  N   ARG A 243      -3.599  -2.573 -20.334  1.00  5.04           N  
ATOM   3698  CA  ARG A 243      -2.596  -2.850 -19.298  1.00  5.96           C  
ATOM   3699  C   ARG A 243      -3.192  -2.609 -17.909  1.00  3.79           C  
ATOM   3700  O   ARG A 243      -4.135  -1.833 -17.790  1.00  4.02           O  
ATOM   3701  CB  ARG A 243      -1.347  -1.977 -19.496  1.00  8.94           C  
ATOM   3702  CG  ARG A 243      -0.573  -2.238 -20.783  1.00  8.94           C  
ATOM   3703  CD  ARG A 243       0.093  -3.568 -20.765  1.00  8.94           C  
ATOM   3704  NE  ARG A 243       0.922  -3.777 -21.942  1.00  8.94           N  
ATOM   3705  CZ  ARG A 243       0.492  -4.272 -23.124  1.00  8.94           C  
ATOM   3706  NH1 ARG A 243      -0.763  -4.615 -23.309  1.00  8.94           N  
ATOM   3707  NH2 ARG A 243       1.343  -4.421 -24.119  1.00  8.94           N  
ATOM   3708  H   ARG A 243      -4.283  -1.841 -20.174  1.00  6.05           H  
ATOM   3709  HA  ARG A 243      -2.303  -3.894 -19.387  1.00  7.15           H  
ATOM   3710 1HB  ARG A 243      -1.645  -0.928 -19.506  1.00 10.73           H  
ATOM   3711 2HB  ARG A 243      -0.653  -2.105 -18.668  1.00 10.73           H  
ATOM   3712 1HG  ARG A 243      -1.229  -2.194 -21.644  1.00 10.73           H  
ATOM   3713 2HG  ARG A 243       0.202  -1.479 -20.888  1.00 10.73           H  
ATOM   3714 1HD  ARG A 243       0.731  -3.639 -19.884  1.00 10.73           H  
ATOM   3715 2HD  ARG A 243      -0.656  -4.356 -20.730  1.00 10.73           H  
ATOM   3716  HE  ARG A 243       1.899  -3.534 -21.868  1.00 10.73           H  
ATOM   3717 1HH1 ARG A 243      -1.444  -4.509 -22.570  1.00 10.73           H  
ATOM   3718 2HH1 ARG A 243      -1.056  -4.985 -24.201  1.00 10.73           H  
ATOM   3719 1HH2 ARG A 243       2.309  -4.163 -23.993  1.00 10.73           H  
ATOM   3720 2HH2 ARG A 243       1.028  -4.792 -25.003  1.00 10.73           H  
ATOM   3721  N   PRO A 244      -2.641  -3.225 -16.847  1.00  4.41           N  
ATOM   3722  CA  PRO A 244      -3.058  -3.140 -15.448  1.00  2.62           C  
ATOM   3723  C   PRO A 244      -3.203  -1.693 -15.011  1.00  2.48           C  
ATOM   3724  O   PRO A 244      -2.409  -0.832 -15.394  1.00  3.96           O  
ATOM   3725  CB  PRO A 244      -1.931  -3.838 -14.696  1.00  3.93           C  
ATOM   3726  CG  PRO A 244      -1.409  -4.816 -15.674  1.00  3.93           C  
ATOM   3727  CD  PRO A 244      -1.458  -4.096 -16.991  1.00  3.93           C  
ATOM   3728  HA  PRO A 244      -4.009  -3.677 -15.330  1.00  3.14           H  
ATOM   3729 1HB  PRO A 244      -1.179  -3.104 -14.381  1.00  4.72           H  
ATOM   3730 2HB  PRO A 244      -2.322  -4.314 -13.785  1.00  4.72           H  
ATOM   3731 1HG  PRO A 244      -0.398  -5.122 -15.389  1.00  4.72           H  
ATOM   3732 2HG  PRO A 244      -2.034  -5.719 -15.664  1.00  4.72           H  
ATOM   3733 1HD  PRO A 244      -0.548  -3.492 -17.123  1.00  4.72           H  
ATOM   3734 2HD  PRO A 244      -1.592  -4.817 -17.804  1.00  4.72           H  
ATOM   3735  N   VAL A 245      -4.235  -1.432 -14.219  1.00  1.52           N  
ATOM   3736  CA  VAL A 245      -4.562  -0.060 -13.841  1.00  1.91           C  
ATOM   3737  C   VAL A 245      -4.507   0.252 -12.356  1.00  1.59           C  
ATOM   3738  O   VAL A 245      -5.073  -0.453 -11.524  1.00  2.08           O  
ATOM   3739  CB  VAL A 245      -5.967   0.301 -14.363  1.00  2.86           C  
ATOM   3740  CG1 VAL A 245      -6.364   1.681 -13.900  1.00  2.86           C  
ATOM   3741  CG2 VAL A 245      -5.969   0.269 -15.880  1.00  2.86           C  
ATOM   3742  H   VAL A 245      -4.804  -2.209 -13.898  1.00  1.82           H  
ATOM   3743  HA  VAL A 245      -3.848   0.596 -14.338  1.00  2.29           H  
ATOM   3744  HB  VAL A 245      -6.691  -0.411 -13.969  1.00  3.44           H  
ATOM   3745 1HG1 VAL A 245      -7.357   1.911 -14.279  1.00  3.44           H  
ATOM   3746 2HG1 VAL A 245      -6.375   1.716 -12.813  1.00  3.44           H  
ATOM   3747 3HG1 VAL A 245      -5.654   2.412 -14.282  1.00  3.44           H  
ATOM   3748 1HG2 VAL A 245      -6.965   0.519 -16.243  1.00  3.44           H  
ATOM   3749 2HG2 VAL A 245      -5.252   0.990 -16.264  1.00  3.44           H  
ATOM   3750 3HG2 VAL A 245      -5.700  -0.727 -16.224  1.00  3.44           H  
ATOM   3751  N   SER A 246      -3.815   1.338 -12.032  1.00  1.63           N  
ATOM   3752  CA  SER A 246      -3.747   1.824 -10.668  1.00  1.85           C  
ATOM   3753  C   SER A 246      -5.066   2.487 -10.337  1.00  2.02           C  
ATOM   3754  O   SER A 246      -5.494   3.407 -11.027  1.00  3.01           O  
ATOM   3755  CB  SER A 246      -2.613   2.812 -10.495  1.00  2.78           C  
ATOM   3756  OG  SER A 246      -2.658   3.391  -9.219  1.00  2.78           O  
ATOM   3757  H   SER A 246      -3.366   1.875 -12.758  1.00  1.96           H  
ATOM   3758  HA  SER A 246      -3.594   0.980  -9.996  1.00  2.22           H  
ATOM   3759 1HB  SER A 246      -1.660   2.304 -10.635  1.00  3.33           H  
ATOM   3760 2HB  SER A 246      -2.686   3.591 -11.253  1.00  3.33           H  
ATOM   3761  HG  SER A 246      -3.535   3.775  -9.135  1.00  3.33           H  
ATOM   3762  N   VAL A 247      -5.722   2.008  -9.295  1.00  1.78           N  
ATOM   3763  CA  VAL A 247      -7.024   2.523  -8.903  1.00  2.10           C  
ATOM   3764  C   VAL A 247      -7.034   2.895  -7.454  1.00  2.30           C  
ATOM   3765  O   VAL A 247      -6.320   2.300  -6.664  1.00  6.40           O  
ATOM   3766  CB  VAL A 247      -8.109   1.457  -9.119  1.00  3.15           C  
ATOM   3767  CG1 VAL A 247      -8.223   1.089 -10.576  1.00  3.15           C  
ATOM   3768  CG2 VAL A 247      -7.756   0.222  -8.297  1.00  3.15           C  
ATOM   3769  H   VAL A 247      -5.310   1.256  -8.765  1.00  2.14           H  
ATOM   3770  HA  VAL A 247      -7.252   3.405  -9.500  1.00  2.52           H  
ATOM   3771  HB  VAL A 247      -9.070   1.859  -8.801  1.00  3.78           H  
ATOM   3772 1HG1 VAL A 247      -9.009   0.349 -10.689  1.00  3.78           H  
ATOM   3773 2HG1 VAL A 247      -8.474   1.970 -11.147  1.00  3.78           H  
ATOM   3774 3HG1 VAL A 247      -7.280   0.678 -10.931  1.00  3.78           H  
ATOM   3775 1HG2 VAL A 247      -8.520  -0.541  -8.430  1.00  3.78           H  
ATOM   3776 2HG2 VAL A 247      -6.798  -0.171  -8.633  1.00  3.78           H  
ATOM   3777 3HG2 VAL A 247      -7.692   0.490  -7.242  1.00  3.78           H  
ATOM   3778  N   ARG A 248      -7.879   3.838  -7.070  1.00  2.71           N  
ATOM   3779  CA  ARG A 248      -7.965   4.186  -5.660  1.00  3.50           C  
ATOM   3780  C   ARG A 248      -9.331   3.848  -5.118  1.00  2.53           C  
ATOM   3781  O   ARG A 248     -10.343   4.126  -5.752  1.00  4.68           O  
ATOM   3782  CB  ARG A 248      -7.648   5.645  -5.435  1.00  5.25           C  
ATOM   3783  CG  ARG A 248      -6.223   6.012  -5.775  1.00  5.25           C  
ATOM   3784  CD  ARG A 248      -5.918   7.410  -5.423  1.00  5.25           C  
ATOM   3785  NE  ARG A 248      -5.933   7.603  -3.985  1.00  5.25           N  
ATOM   3786  CZ  ARG A 248      -6.849   8.307  -3.287  1.00  5.25           C  
ATOM   3787  NH1 ARG A 248      -7.836   8.943  -3.867  1.00  5.25           N  
ATOM   3788  NH2 ARG A 248      -6.758   8.361  -1.977  1.00  5.25           N  
ATOM   3789  H   ARG A 248      -8.456   4.314  -7.749  1.00  3.25           H  
ATOM   3790  HA  ARG A 248      -7.231   3.600  -5.113  1.00  4.20           H  
ATOM   3791 1HB  ARG A 248      -8.292   6.261  -6.056  1.00  6.30           H  
ATOM   3792 2HB  ARG A 248      -7.830   5.912  -4.394  1.00  6.30           H  
ATOM   3793 1HG  ARG A 248      -5.542   5.364  -5.224  1.00  6.30           H  
ATOM   3794 2HG  ARG A 248      -6.060   5.884  -6.846  1.00  6.30           H  
ATOM   3795 1HD  ARG A 248      -4.928   7.669  -5.795  1.00  6.30           H  
ATOM   3796 2HD  ARG A 248      -6.658   8.068  -5.867  1.00  6.30           H  
ATOM   3797  HE  ARG A 248      -5.211   7.136  -3.454  1.00  6.30           H  
ATOM   3798 1HH1 ARG A 248      -7.945   8.943  -4.871  1.00  6.30           H  
ATOM   3799 2HH1 ARG A 248      -8.501   9.456  -3.306  1.00  6.30           H  
ATOM   3800 1HH2 ARG A 248      -6.012   7.874  -1.500  1.00  6.30           H  
ATOM   3801 2HH2 ARG A 248      -7.469   8.855  -1.449  1.00  6.30           H  
ATOM   3802  N   VAL A 249      -9.355   3.218  -3.952  1.00  2.18           N  
ATOM   3803  CA  VAL A 249     -10.602   2.792  -3.349  1.00  2.64           C  
ATOM   3804  C   VAL A 249     -10.715   3.155  -1.880  1.00  2.52           C  
ATOM   3805  O   VAL A 249      -9.723   3.451  -1.211  1.00  3.09           O  
ATOM   3806  CB  VAL A 249     -10.770   1.257  -3.476  1.00  3.96           C  
ATOM   3807  CG1 VAL A 249     -10.812   0.828  -4.938  1.00  3.96           C  
ATOM   3808  CG2 VAL A 249      -9.623   0.570  -2.747  1.00  3.96           C  
ATOM   3809  H   VAL A 249      -8.486   3.022  -3.479  1.00  2.62           H  
ATOM   3810  HA  VAL A 249     -11.410   3.277  -3.889  1.00  3.17           H  
ATOM   3811  HB  VAL A 249     -11.714   0.965  -3.023  1.00  4.75           H  
ATOM   3812 1HG1 VAL A 249     -10.946  -0.253  -4.995  1.00  4.75           H  
ATOM   3813 2HG1 VAL A 249     -11.645   1.323  -5.434  1.00  4.75           H  
ATOM   3814 3HG1 VAL A 249      -9.880   1.099  -5.431  1.00  4.75           H  
ATOM   3815 1HG2 VAL A 249      -9.743  -0.510  -2.814  1.00  4.75           H  
ATOM   3816 2HG2 VAL A 249      -8.676   0.859  -3.204  1.00  4.75           H  
ATOM   3817 3HG2 VAL A 249      -9.626   0.872  -1.699  1.00  4.75           H  
ATOM   3818  N   GLN A 250     -11.947   3.126  -1.382  1.00  2.53           N  
ATOM   3819  CA  GLN A 250     -12.214   3.325   0.037  1.00  3.19           C  
ATOM   3820  C   GLN A 250     -11.859   2.062   0.820  1.00  3.95           C  
ATOM   3821  O   GLN A 250     -12.556   1.055   0.721  1.00 11.02           O  
ATOM   3822  CB  GLN A 250     -13.689   3.686   0.273  1.00  4.79           C  
ATOM   3823  CG  GLN A 250     -14.020   3.961   1.733  1.00  4.79           C  
ATOM   3824  CD  GLN A 250     -15.464   4.368   1.961  1.00  4.79           C  
ATOM   3825  OE1 GLN A 250     -16.009   5.264   1.306  1.00  4.79           O  
ATOM   3826  NE2 GLN A 250     -16.106   3.697   2.910  1.00  4.79           N  
ATOM   3827  H   GLN A 250     -12.712   2.941  -2.020  1.00  3.04           H  
ATOM   3828  HA  GLN A 250     -11.586   4.135   0.400  1.00  3.83           H  
ATOM   3829 1HB  GLN A 250     -13.947   4.571  -0.309  1.00  5.74           H  
ATOM   3830 2HB  GLN A 250     -14.324   2.869  -0.070  1.00  5.74           H  
ATOM   3831 1HG  GLN A 250     -13.832   3.054   2.308  1.00  5.74           H  
ATOM   3832 2HG  GLN A 250     -13.380   4.767   2.092  1.00  5.74           H  
ATOM   3833 1HE2 GLN A 250     -17.062   3.908   3.116  1.00  5.74           H  
ATOM   3834 2HE2 GLN A 250     -15.634   2.976   3.418  1.00  5.74           H  
ATOM   3835  N   SER A 251     -10.781   2.124   1.604  1.00  3.46           N  
ATOM   3836  CA  SER A 251     -10.322   0.989   2.401  1.00  4.74           C  
ATOM   3837  C   SER A 251     -10.772   1.033   3.864  1.00  4.40           C  
ATOM   3838  O   SER A 251     -10.543   0.081   4.611  1.00 15.23           O  
ATOM   3839  CB  SER A 251      -8.814   0.919   2.362  1.00  7.11           C  
ATOM   3840  OG  SER A 251      -8.256   2.045   2.975  1.00  7.11           O  
ATOM   3841  H   SER A 251     -10.238   2.976   1.634  1.00  4.15           H  
ATOM   3842  HA  SER A 251     -10.723   0.080   1.955  1.00  5.69           H  
ATOM   3843 1HB  SER A 251      -8.482   0.021   2.878  1.00  8.53           H  
ATOM   3844 2HB  SER A 251      -8.475   0.854   1.329  1.00  8.53           H  
ATOM   3845  HG  SER A 251      -8.563   2.801   2.462  1.00  8.53           H  
ATOM   3846  N   GLY A 252     -11.398   2.136   4.283  1.00  8.28           N  
ATOM   3847  CA  GLY A 252     -11.865   2.307   5.670  1.00 10.07           C  
ATOM   3848  C   GLY A 252     -13.227   1.651   5.984  1.00 15.14           C  
ATOM   3849  O   GLY A 252     -13.999   2.178   6.787  1.00 45.69           O  
ATOM   3850  H   GLY A 252     -11.564   2.882   3.625  1.00  9.94           H  
ATOM   3851 1HA  GLY A 252     -11.111   1.910   6.348  1.00 12.08           H  
ATOM   3852 2HA  GLY A 252     -11.932   3.373   5.882  1.00 12.08           H  
ATOM   3853  N   ASP A 253     -13.510   0.511   5.362  1.00 18.58           N  
ATOM   3854  CA  ASP A 253     -14.775  -0.193   5.500  1.00 34.36           C  
ATOM   3855  C   ASP A 253     -14.528  -1.681   5.750  1.00 16.44           C  
ATOM   3856  O   ASP A 253     -13.458  -2.058   6.233  1.00 23.74           O  
ATOM   3857  CB  ASP A 253     -15.641   0.062   4.258  1.00 51.54           C  
ATOM   3858  CG  ASP A 253     -15.027  -0.441   2.961  1.00 51.54           C  
ATOM   3859  OD1 ASP A 253     -14.269  -1.383   2.993  1.00 51.54           O  
ATOM   3860  OD2 ASP A 253     -15.321   0.139   1.943  1.00 51.54           O  
ATOM   3861  H   ASP A 253     -12.828   0.109   4.743  1.00 22.30           H  
ATOM   3862  HA  ASP A 253     -15.303   0.210   6.365  1.00 41.23           H  
ATOM   3863 1HB  ASP A 253     -16.626  -0.385   4.382  1.00 61.85           H  
ATOM   3864 2HB  ASP A 253     -15.798   1.135   4.161  1.00 61.85           H  
ATOM   3865  N   ALA A 254     -15.523  -2.517   5.427  1.00  9.08           N  
ATOM   3866  CA  ALA A 254     -15.497  -3.969   5.639  1.00 10.70           C  
ATOM   3867  C   ALA A 254     -14.290  -4.671   4.994  1.00  7.38           C  
ATOM   3868  O   ALA A 254     -13.963  -5.795   5.381  1.00 11.69           O  
ATOM   3869  CB  ALA A 254     -16.779  -4.574   5.106  1.00 16.05           C  
ATOM   3870  H   ALA A 254     -16.361  -2.130   5.022  1.00 10.90           H  
ATOM   3871  HA  ALA A 254     -15.444  -4.145   6.714  1.00 12.84           H  
ATOM   3872 1HB  ALA A 254     -16.787  -5.646   5.299  1.00 19.26           H  
ATOM   3873 2HB  ALA A 254     -17.631  -4.109   5.601  1.00 19.26           H  
ATOM   3874 3HB  ALA A 254     -16.846  -4.398   4.036  1.00 19.26           H  
ATOM   3875  N   LEU A 255     -13.596  -4.003   4.060  1.00  5.23           N  
ATOM   3876  CA  LEU A 255     -12.383  -4.550   3.456  1.00  6.04           C  
ATOM   3877  C   LEU A 255     -11.311  -4.884   4.476  1.00  4.04           C  
ATOM   3878  O   LEU A 255     -10.488  -5.762   4.240  1.00  5.09           O  
ATOM   3879  CB  LEU A 255     -11.772  -3.560   2.461  1.00  9.06           C  
ATOM   3880  CG  LEU A 255     -12.531  -3.369   1.165  1.00  9.06           C  
ATOM   3881  CD1 LEU A 255     -11.890  -2.262   0.346  1.00  9.06           C  
ATOM   3882  CD2 LEU A 255     -12.490  -4.674   0.426  1.00  9.06           C  
ATOM   3883  H   LEU A 255     -13.908  -3.086   3.754  1.00  6.28           H  
ATOM   3884  HA  LEU A 255     -12.650  -5.463   2.927  1.00  7.25           H  
ATOM   3885 1HB  LEU A 255     -11.703  -2.586   2.943  1.00 10.87           H  
ATOM   3886 2HB  LEU A 255     -10.765  -3.891   2.210  1.00 10.87           H  
ATOM   3887  HG  LEU A 255     -13.562  -3.090   1.370  1.00 10.87           H  
ATOM   3888 1HD1 LEU A 255     -12.434  -2.139  -0.589  1.00 10.87           H  
ATOM   3889 2HD1 LEU A 255     -11.927  -1.333   0.912  1.00 10.87           H  
ATOM   3890 3HD1 LEU A 255     -10.854  -2.520   0.132  1.00 10.87           H  
ATOM   3891 1HD2 LEU A 255     -13.027  -4.573  -0.517  1.00 10.87           H  
ATOM   3892 2HD2 LEU A 255     -11.452  -4.936   0.231  1.00 10.87           H  
ATOM   3893 3HD2 LEU A 255     -12.955  -5.451   1.031  1.00 10.87           H  
ATOM   3894  N   GLN A 256     -11.344  -4.251   5.641  1.00  2.94           N  
ATOM   3895  CA  GLN A 256     -10.339  -4.503   6.656  1.00  3.33           C  
ATOM   3896  C   GLN A 256     -10.376  -5.950   7.176  1.00  2.39           C  
ATOM   3897  O   GLN A 256      -9.387  -6.421   7.739  1.00  2.80           O  
ATOM   3898  CB  GLN A 256     -10.528  -3.520   7.808  1.00  5.00           C  
ATOM   3899  CG  GLN A 256     -10.226  -2.084   7.422  1.00  5.00           C  
ATOM   3900  CD  GLN A 256     -10.457  -1.107   8.554  1.00  5.00           C  
ATOM   3901  OE1 GLN A 256     -10.890  -1.487   9.645  1.00  5.00           O  
ATOM   3902  NE2 GLN A 256     -10.173   0.164   8.296  1.00  5.00           N  
ATOM   3903  H   GLN A 256     -12.057  -3.551   5.820  1.00  3.53           H  
ATOM   3904  HA  GLN A 256      -9.358  -4.332   6.213  1.00  4.00           H  
ATOM   3905 1HB  GLN A 256     -11.558  -3.565   8.164  1.00  5.99           H  
ATOM   3906 2HB  GLN A 256      -9.878  -3.794   8.638  1.00  5.99           H  
ATOM   3907 1HG  GLN A 256      -9.183  -2.022   7.122  1.00  5.99           H  
ATOM   3908 2HG  GLN A 256     -10.870  -1.799   6.589  1.00  5.99           H  
ATOM   3909 1HE2 GLN A 256     -10.305   0.863   9.001  1.00  5.99           H  
ATOM   3910 2HE2 GLN A 256      -9.828   0.424   7.393  1.00  5.99           H  
ATOM   3911  N   ALA A 257     -11.503  -6.650   6.986  1.00  2.54           N  
ATOM   3912  CA  ALA A 257     -11.636  -8.037   7.415  1.00  2.69           C  
ATOM   3913  C   ALA A 257     -11.694  -9.014   6.225  1.00  2.37           C  
ATOM   3914  O   ALA A 257     -11.842 -10.216   6.420  1.00  2.61           O  
ATOM   3915  CB  ALA A 257     -12.885  -8.191   8.267  1.00  4.04           C  
ATOM   3916  H   ALA A 257     -12.293  -6.222   6.520  1.00  3.05           H  
ATOM   3917  HA  ALA A 257     -10.769  -8.290   8.020  1.00  3.23           H  
ATOM   3918 1HB  ALA A 257     -12.961  -9.219   8.612  1.00  4.84           H  
ATOM   3919 2HB  ALA A 257     -12.822  -7.523   9.127  1.00  4.84           H  
ATOM   3920 3HB  ALA A 257     -13.763  -7.939   7.675  1.00  4.84           H  
ATOM   3921  N   TYR A 258     -11.580  -8.512   4.996  1.00  2.54           N  
ATOM   3922  CA  TYR A 258     -11.718  -9.357   3.803  1.00  2.84           C  
ATOM   3923  C   TYR A 258     -10.643 -10.437   3.662  1.00  2.03           C  
ATOM   3924  O   TYR A 258      -9.444 -10.146   3.716  1.00  2.24           O  
ATOM   3925  CB  TYR A 258     -11.714  -8.472   2.554  1.00  4.26           C  
ATOM   3926  CG  TYR A 258     -11.765  -9.214   1.231  1.00  4.26           C  
ATOM   3927  CD1 TYR A 258     -12.968  -9.581   0.643  1.00  4.26           C  
ATOM   3928  CD2 TYR A 258     -10.573  -9.538   0.610  1.00  4.26           C  
ATOM   3929  CE1 TYR A 258     -12.967 -10.258  -0.569  1.00  4.26           C  
ATOM   3930  CE2 TYR A 258     -10.569 -10.218  -0.586  1.00  4.26           C  
ATOM   3931  CZ  TYR A 258     -11.755 -10.580  -1.182  1.00  4.26           C  
ATOM   3932  OH  TYR A 258     -11.723 -11.247  -2.392  1.00  4.26           O  
ATOM   3933  H   TYR A 258     -11.394  -7.528   4.859  1.00  3.05           H  
ATOM   3934  HA  TYR A 258     -12.679  -9.866   3.861  1.00  3.41           H  
ATOM   3935 1HB  TYR A 258     -12.569  -7.796   2.594  1.00  5.11           H  
ATOM   3936 2HB  TYR A 258     -10.822  -7.859   2.566  1.00  5.11           H  
ATOM   3937  HD1 TYR A 258     -13.909  -9.329   1.128  1.00  5.11           H  
ATOM   3938  HD2 TYR A 258      -9.629  -9.254   1.074  1.00  5.11           H  
ATOM   3939  HE1 TYR A 258     -13.910 -10.540  -1.036  1.00  5.11           H  
ATOM   3940  HE2 TYR A 258      -9.623 -10.466  -1.066  1.00  5.11           H  
ATOM   3941  HH  TYR A 258     -12.595 -11.590  -2.602  1.00  5.11           H  
ATOM   3942  N   THR A 259     -11.097 -11.684   3.464  1.00  1.84           N  
ATOM   3943  CA  THR A 259     -10.201 -12.822   3.241  1.00  1.79           C  
ATOM   3944  C   THR A 259     -10.488 -13.556   1.924  1.00  1.73           C  
ATOM   3945  O   THR A 259      -9.644 -14.308   1.441  1.00  2.02           O  
ATOM   3946  CB  THR A 259     -10.253 -13.836   4.394  1.00  2.69           C  
ATOM   3947  OG1 THR A 259     -11.583 -14.351   4.525  1.00  2.69           O  
ATOM   3948  CG2 THR A 259      -9.804 -13.191   5.693  1.00  2.69           C  
ATOM   3949  H   THR A 259     -12.097 -11.845   3.459  1.00  2.21           H  
ATOM   3950  HA  THR A 259      -9.182 -12.442   3.187  1.00  2.15           H  
ATOM   3951  HB  THR A 259      -9.584 -14.666   4.165  1.00  3.22           H  
ATOM   3952  HG1 THR A 259     -11.871 -14.706   3.680  1.00  3.22           H  
ATOM   3953 1HG2 THR A 259      -9.836 -13.927   6.495  1.00  3.22           H  
ATOM   3954 2HG2 THR A 259      -8.785 -12.821   5.581  1.00  3.22           H  
ATOM   3955 3HG2 THR A 259     -10.464 -12.361   5.935  1.00  3.22           H  
ATOM   3956  N   GLY A 260     -11.656 -13.346   1.326  1.00  1.83           N  
ATOM   3957  CA  GLY A 260     -11.902 -13.975   0.027  1.00  1.94           C  
ATOM   3958  C   GLY A 260     -13.308 -13.738  -0.483  1.00  2.11           C  
ATOM   3959  O   GLY A 260     -14.131 -13.161   0.213  1.00  4.56           O  
ATOM   3960  H   GLY A 260     -12.372 -12.775   1.760  1.00  2.20           H  
ATOM   3961 1HA  GLY A 260     -11.191 -13.580  -0.694  1.00  2.33           H  
ATOM   3962 2HA  GLY A 260     -11.716 -15.045   0.102  1.00  2.33           H  
ATOM   3963  N   GLY A 261     -13.587 -14.175  -1.705  1.00  1.70           N  
ATOM   3964  CA  GLY A 261     -14.922 -13.977  -2.276  1.00  1.72           C  
ATOM   3965  C   GLY A 261     -15.016 -12.655  -3.039  1.00  1.65           C  
ATOM   3966  O   GLY A 261     -13.995 -12.089  -3.418  1.00  2.38           O  
ATOM   3967  H   GLY A 261     -12.859 -14.642  -2.243  1.00  2.04           H  
ATOM   3968 1HA  GLY A 261     -15.154 -14.805  -2.947  1.00  2.06           H  
ATOM   3969 2HA  GLY A 261     -15.663 -13.999  -1.482  1.00  2.06           H  
ATOM   3970  N   ILE A 262     -16.235 -12.152  -3.251  1.00  2.07           N  
ATOM   3971  CA  ILE A 262     -16.430 -10.925  -4.034  1.00  1.75           C  
ATOM   3972  C   ILE A 262     -16.922  -9.758  -3.213  1.00  1.58           C  
ATOM   3973  O   ILE A 262     -18.021  -9.807  -2.665  1.00  2.67           O  
ATOM   3974  CB  ILE A 262     -17.453 -11.135  -5.133  1.00  2.62           C  
ATOM   3975  CG1 ILE A 262     -16.991 -12.252  -6.053  1.00  2.62           C  
ATOM   3976  CG2 ILE A 262     -17.657  -9.822  -5.865  1.00  2.62           C  
ATOM   3977  CD1 ILE A 262     -17.570 -13.603  -5.710  1.00  2.62           C  
ATOM   3978  H   ILE A 262     -17.049 -12.627  -2.882  1.00  2.48           H  
ATOM   3979  HA  ILE A 262     -15.480 -10.654  -4.484  1.00  2.10           H  
ATOM   3980  HB  ILE A 262     -18.399 -11.449  -4.691  1.00  3.15           H  
ATOM   3981 1HG1 ILE A 262     -17.253 -12.015  -7.073  1.00  3.15           H  
ATOM   3982 2HG1 ILE A 262     -15.912 -12.318  -5.983  1.00  3.15           H  
ATOM   3983 1HG2 ILE A 262     -18.407  -9.948  -6.636  1.00  3.15           H  
ATOM   3984 2HG2 ILE A 262     -17.995  -9.063  -5.162  1.00  3.15           H  
ATOM   3985 3HG2 ILE A 262     -16.715  -9.507  -6.314  1.00  3.15           H  
ATOM   3986 1HD1 ILE A 262     -17.181 -14.351  -6.402  1.00  3.15           H  
ATOM   3987 2HD1 ILE A 262     -17.292 -13.873  -4.691  1.00  3.15           H  
ATOM   3988 3HD1 ILE A 262     -18.655 -13.566  -5.791  1.00  3.15           H  
ATOM   3989  N   PHE A 263     -16.132  -8.700  -3.128  1.00  2.38           N  
ATOM   3990  CA  PHE A 263     -16.550  -7.592  -2.300  1.00  4.19           C  
ATOM   3991  C   PHE A 263     -17.760  -6.921  -2.934  1.00  4.01           C  
ATOM   3992  O   PHE A 263     -17.745  -6.560  -4.111  1.00  5.65           O  
ATOM   3993  CB  PHE A 263     -15.412  -6.605  -2.074  1.00  6.29           C  
ATOM   3994  CG  PHE A 263     -15.720  -5.591  -1.007  1.00  6.29           C  
ATOM   3995  CD1 PHE A 263     -15.743  -6.003   0.314  1.00  6.29           C  
ATOM   3996  CD2 PHE A 263     -15.966  -4.254  -1.282  1.00  6.29           C  
ATOM   3997  CE1 PHE A 263     -16.009  -5.117   1.336  1.00  6.29           C  
ATOM   3998  CE2 PHE A 263     -16.238  -3.366  -0.254  1.00  6.29           C  
ATOM   3999  CZ  PHE A 263     -16.260  -3.797   1.055  1.00  6.29           C  
ATOM   4000  H   PHE A 263     -15.253  -8.678  -3.623  1.00  2.86           H  
ATOM   4001  HA  PHE A 263     -16.843  -7.976  -1.329  1.00  5.03           H  
ATOM   4002 1HB  PHE A 263     -14.518  -7.150  -1.778  1.00  7.54           H  
ATOM   4003 2HB  PHE A 263     -15.191  -6.076  -2.999  1.00  7.54           H  
ATOM   4004  HD1 PHE A 263     -15.545  -7.050   0.543  1.00  7.54           H  
ATOM   4005  HD2 PHE A 263     -15.943  -3.904  -2.311  1.00  7.54           H  
ATOM   4006  HE1 PHE A 263     -16.019  -5.470   2.365  1.00  7.54           H  
ATOM   4007  HE2 PHE A 263     -16.436  -2.319  -0.471  1.00  7.54           H  
ATOM   4008  HZ  PHE A 263     -16.472  -3.093   1.859  1.00  7.54           H  
ATOM   4009  N   LYS A 264     -18.831  -6.799  -2.161  1.00  4.66           N  
ATOM   4010  CA  LYS A 264     -20.059  -6.176  -2.634  1.00  5.69           C  
ATOM   4011  C   LYS A 264     -20.512  -5.082  -1.680  1.00  7.25           C  
ATOM   4012  O   LYS A 264     -21.709  -4.913  -1.444  1.00 23.16           O  
ATOM   4013  CB  LYS A 264     -21.169  -7.220  -2.799  1.00  8.54           C  
ATOM   4014  CG  LYS A 264     -20.890  -8.288  -3.850  1.00  8.54           C  
ATOM   4015  CD  LYS A 264     -22.078  -9.223  -4.022  1.00  8.54           C  
ATOM   4016  CE  LYS A 264     -21.809 -10.293  -5.075  1.00  8.54           C  
ATOM   4017  NZ  LYS A 264     -22.978 -11.211  -5.242  1.00  8.54           N  
ATOM   4018  H   LYS A 264     -18.787  -7.132  -1.210  1.00  5.59           H  
ATOM   4019  HA  LYS A 264     -19.867  -5.715  -3.603  1.00  6.83           H  
ATOM   4020 1HB  LYS A 264     -21.338  -7.722  -1.846  1.00 10.24           H  
ATOM   4021 2HB  LYS A 264     -22.097  -6.719  -3.073  1.00 10.24           H  
ATOM   4022 1HG  LYS A 264     -20.668  -7.810  -4.802  1.00 10.24           H  
ATOM   4023 2HG  LYS A 264     -20.026  -8.875  -3.552  1.00 10.24           H  
ATOM   4024 1HD  LYS A 264     -22.299  -9.710  -3.072  1.00 10.24           H  
ATOM   4025 2HD  LYS A 264     -22.953  -8.647  -4.323  1.00 10.24           H  
ATOM   4026 1HE  LYS A 264     -21.598  -9.813  -6.029  1.00 10.24           H  
ATOM   4027 2HE  LYS A 264     -20.941 -10.880  -4.776  1.00 10.24           H  
ATOM   4028 1HZ  LYS A 264     -22.763 -11.904  -5.945  1.00 10.24           H  
ATOM   4029 2HZ  LYS A 264     -23.176 -11.672  -4.365  1.00 10.24           H  
ATOM   4030 3HZ  LYS A 264     -23.787 -10.680  -5.531  1.00 10.24           H  
ATOM   4031  N   GLY A 265     -19.558  -4.353  -1.122  1.00  9.04           N  
ATOM   4032  CA  GLY A 265     -19.866  -3.319  -0.149  1.00  9.45           C  
ATOM   4033  C   GLY A 265     -19.808  -3.921   1.251  1.00 24.34           C  
ATOM   4034  O   GLY A 265     -19.516  -5.107   1.397  1.00 62.77           O  
ATOM   4035  H   GLY A 265     -18.595  -4.524  -1.367  1.00 10.85           H  
ATOM   4036 1HA  GLY A 265     -19.147  -2.506  -0.246  1.00 11.34           H  
ATOM   4037 2HA  GLY A 265     -20.858  -2.909  -0.341  1.00 11.34           H  
ATOM   4038  N   PRO A 266     -20.093  -3.119   2.273  1.00 22.41           N  
ATOM   4039  CA  PRO A 266     -20.483  -1.714   2.270  1.00 19.86           C  
ATOM   4040  C   PRO A 266     -19.309  -0.828   1.898  1.00 19.38           C  
ATOM   4041  O   PRO A 266     -18.167  -1.117   2.242  1.00 37.60           O  
ATOM   4042  CB  PRO A 266     -20.932  -1.472   3.719  1.00 29.79           C  
ATOM   4043  CG  PRO A 266     -20.215  -2.508   4.519  1.00 29.79           C  
ATOM   4044  CD  PRO A 266     -20.168  -3.709   3.615  1.00 29.79           C  
ATOM   4045  HA  PRO A 266     -21.316  -1.569   1.572  1.00 23.83           H  
ATOM   4046 1HB  PRO A 266     -20.677  -0.448   4.025  1.00 35.75           H  
ATOM   4047 2HB  PRO A 266     -22.027  -1.561   3.792  1.00 35.75           H  
ATOM   4048 1HG  PRO A 266     -19.214  -2.147   4.797  1.00 35.75           H  
ATOM   4049 2HG  PRO A 266     -20.755  -2.702   5.456  1.00 35.75           H  
ATOM   4050 1HD  PRO A 266     -19.273  -4.313   3.808  1.00 35.75           H  
ATOM   4051 2HD  PRO A 266     -21.089  -4.304   3.713  1.00 35.75           H  
ATOM   4052  N   CYS A 267     -19.608   0.250   1.180  1.00 10.94           N  
ATOM   4053  CA  CYS A 267     -18.580   1.171   0.725  1.00 11.50           C  
ATOM   4054  C   CYS A 267     -19.152   2.544   0.409  1.00  9.87           C  
ATOM   4055  O   CYS A 267     -20.368   2.739   0.414  1.00 12.37           O  
ATOM   4056  CB  CYS A 267     -17.902   0.629  -0.521  1.00 17.25           C  
ATOM   4057  SG  CYS A 267     -19.001   0.514  -1.951  1.00 17.25           S  
ATOM   4058  H   CYS A 267     -20.572   0.429   0.940  1.00 13.13           H  
ATOM   4059  HA  CYS A 267     -17.833   1.275   1.513  1.00 13.80           H  
ATOM   4060 1HB  CYS A 267     -17.060   1.266  -0.787  1.00 20.70           H  
ATOM   4061 2HB  CYS A 267     -17.509  -0.366  -0.314  1.00 20.70           H  
ATOM   4062  HG  CYS A 267     -19.327   1.803  -1.978  1.00 20.70           H  
ATOM   4063  N   GLY A 268     -18.265   3.487   0.117  1.00 10.13           N  
ATOM   4064  CA  GLY A 268     -18.658   4.843  -0.238  1.00 10.55           C  
ATOM   4065  C   GLY A 268     -17.704   5.426  -1.275  1.00  8.70           C  
ATOM   4066  O   GLY A 268     -17.107   4.692  -2.064  1.00  8.69           O  
ATOM   4067  H   GLY A 268     -17.282   3.256   0.141  1.00 12.16           H  
ATOM   4068 1HA  GLY A 268     -19.674   4.839  -0.633  1.00 12.66           H  
ATOM   4069 2HA  GLY A 268     -18.660   5.468   0.655  1.00 12.66           H  
ATOM   4070  N   LYS A 269     -17.569   6.750  -1.269  1.00  8.89           N  
ATOM   4071  CA  LYS A 269     -16.691   7.444  -2.203  1.00  8.37           C  
ATOM   4072  C   LYS A 269     -15.452   8.041  -1.532  1.00  7.66           C  
ATOM   4073  O   LYS A 269     -14.830   8.960  -2.066  1.00  9.94           O  
ATOM   4074  CB  LYS A 269     -17.460   8.542  -2.939  1.00 12.55           C  
ATOM   4075  CG  LYS A 269     -18.567   8.032  -3.850  1.00 12.55           C  
ATOM   4076  CD  LYS A 269     -19.248   9.178  -4.582  1.00 12.55           C  
ATOM   4077  CE  LYS A 269     -20.345   8.670  -5.508  1.00 12.55           C  
ATOM   4078  NZ  LYS A 269     -21.056   9.784  -6.194  1.00 12.55           N  
ATOM   4079  H   LYS A 269     -18.094   7.292  -0.596  1.00 10.67           H  
ATOM   4080  HA  LYS A 269     -16.345   6.721  -2.942  1.00 10.04           H  
ATOM   4081 1HB  LYS A 269     -17.911   9.219  -2.213  1.00 15.07           H  
ATOM   4082 2HB  LYS A 269     -16.773   9.124  -3.548  1.00 15.07           H  
ATOM   4083 1HG  LYS A 269     -18.147   7.342  -4.584  1.00 15.07           H  
ATOM   4084 2HG  LYS A 269     -19.309   7.497  -3.259  1.00 15.07           H  
ATOM   4085 1HD  LYS A 269     -19.687   9.864  -3.856  1.00 15.07           H  
ATOM   4086 2HD  LYS A 269     -18.512   9.724  -5.172  1.00 15.07           H  
ATOM   4087 1HE  LYS A 269     -19.903   8.017  -6.260  1.00 15.07           H  
ATOM   4088 2HE  LYS A 269     -21.066   8.097  -4.926  1.00 15.07           H  
ATOM   4089 1HZ  LYS A 269     -21.774   9.405  -6.796  1.00 15.07           H  
ATOM   4090 2HZ  LYS A 269     -21.481  10.389  -5.505  1.00 15.07           H  
ATOM   4091 3HZ  LYS A 269     -20.400  10.315  -6.748  1.00 15.07           H  
ATOM   4092  N   LYS A 270     -15.066   7.511  -0.372  1.00  9.90           N  
ATOM   4093  CA  LYS A 270     -13.908   8.041   0.337  1.00 11.55           C  
ATOM   4094  C   LYS A 270     -12.652   7.332  -0.114  1.00  7.52           C  
ATOM   4095  O   LYS A 270     -12.108   6.497   0.625  1.00  9.00           O  
ATOM   4096  CB  LYS A 270     -14.077   7.914   1.849  1.00 17.33           C  
ATOM   4097  CG  LYS A 270     -15.220   8.736   2.424  1.00 17.33           C  
ATOM   4098  CD  LYS A 270     -15.321   8.556   3.931  1.00 17.33           C  
ATOM   4099  CE  LYS A 270     -16.465   9.374   4.512  1.00 17.33           C  
ATOM   4100  NZ  LYS A 270     -16.584   9.192   5.984  1.00 17.33           N  
ATOM   4101  H   LYS A 270     -15.569   6.733   0.054  1.00 11.88           H  
ATOM   4102  HA  LYS A 270     -13.799   9.105   0.067  1.00 13.86           H  
ATOM   4103 1HB  LYS A 270     -14.248   6.875   2.113  1.00 20.79           H  
ATOM   4104 2HB  LYS A 270     -13.158   8.229   2.344  1.00 20.79           H  
ATOM   4105 1HG  LYS A 270     -15.056   9.790   2.203  1.00 20.79           H  
ATOM   4106 2HG  LYS A 270     -16.159   8.428   1.966  1.00 20.79           H  
ATOM   4107 1HD  LYS A 270     -15.486   7.503   4.161  1.00 20.79           H  
ATOM   4108 2HD  LYS A 270     -14.388   8.869   4.399  1.00 20.79           H  
ATOM   4109 1HE  LYS A 270     -16.294  10.429   4.300  1.00 20.79           H  
ATOM   4110 2HE  LYS A 270     -17.400   9.068   4.042  1.00 20.79           H  
ATOM   4111 1HZ  LYS A 270     -17.352   9.749   6.332  1.00 20.79           H  
ATOM   4112 2HZ  LYS A 270     -16.755   8.218   6.191  1.00 20.79           H  
ATOM   4113 3HZ  LYS A 270     -15.728   9.485   6.431  1.00 20.79           H  
ATOM   4114  N   LEU A 271     -12.189   7.645  -1.309  1.00  7.33           N  
ATOM   4115  CA  LEU A 271     -11.028   6.973  -1.873  1.00  4.87           C  
ATOM   4116  C   LEU A 271      -9.809   7.314  -1.054  1.00  4.84           C  
ATOM   4117  O   LEU A 271      -9.460   8.491  -0.906  1.00  8.40           O  
ATOM   4118  CB  LEU A 271     -10.795   7.411  -3.316  1.00  7.30           C  
ATOM   4119  CG  LEU A 271     -11.719   6.807  -4.361  1.00  7.30           C  
ATOM   4120  CD1 LEU A 271     -13.118   7.313  -4.104  1.00  7.30           C  
ATOM   4121  CD2 LEU A 271     -11.249   7.218  -5.735  1.00  7.30           C  
ATOM   4122  H   LEU A 271     -12.690   8.355  -1.841  1.00  8.80           H  
ATOM   4123  HA  LEU A 271     -11.188   5.897  -1.832  1.00  5.84           H  
ATOM   4124 1HB  LEU A 271     -10.892   8.494  -3.373  1.00  8.77           H  
ATOM   4125 2HB  LEU A 271      -9.778   7.142  -3.594  1.00  8.77           H  
ATOM   4126  HG  LEU A 271     -11.719   5.719  -4.283  1.00  8.77           H  
ATOM   4127 1HD1 LEU A 271     -13.805   6.919  -4.842  1.00  8.77           H  
ATOM   4128 2HD1 LEU A 271     -13.429   6.999  -3.110  1.00  8.77           H  
ATOM   4129 3HD1 LEU A 271     -13.121   8.401  -4.163  1.00  8.77           H  
ATOM   4130 1HD2 LEU A 271     -11.910   6.790  -6.478  1.00  8.77           H  
ATOM   4131 2HD2 LEU A 271     -11.264   8.304  -5.812  1.00  8.77           H  
ATOM   4132 3HD2 LEU A 271     -10.239   6.855  -5.900  1.00  8.77           H  
ATOM   4133  N   ASN A 272      -9.147   6.295  -0.525  1.00  3.18           N  
ATOM   4134  CA  ASN A 272      -8.030   6.554   0.359  1.00  4.46           C  
ATOM   4135  C   ASN A 272      -6.846   5.594   0.199  1.00  2.99           C  
ATOM   4136  O   ASN A 272      -5.813   5.803   0.830  1.00  5.25           O  
ATOM   4137  CB  ASN A 272      -8.543   6.598   1.784  1.00  6.69           C  
ATOM   4138  CG  ASN A 272      -9.176   5.319   2.224  1.00  6.69           C  
ATOM   4139  OD1 ASN A 272      -8.953   4.264   1.622  1.00  6.69           O  
ATOM   4140  ND2 ASN A 272      -9.968   5.388   3.264  1.00  6.69           N  
ATOM   4141  H   ASN A 272      -9.445   5.345  -0.702  1.00  3.82           H  
ATOM   4142  HA  ASN A 272      -7.656   7.548   0.143  1.00  5.35           H  
ATOM   4143 1HB  ASN A 272      -7.723   6.835   2.458  1.00  8.03           H  
ATOM   4144 2HB  ASN A 272      -9.279   7.397   1.875  1.00  8.03           H  
ATOM   4145 1HD2 ASN A 272     -10.420   4.566   3.608  1.00  8.03           H  
ATOM   4146 2HD2 ASN A 272     -10.119   6.266   3.719  1.00  8.03           H  
ATOM   4147  N   HIS A 273      -6.938   4.605  -0.701  1.00  2.20           N  
ATOM   4148  CA  HIS A 273      -5.784   3.723  -0.907  1.00  3.92           C  
ATOM   4149  C   HIS A 273      -5.758   3.123  -2.315  1.00  2.43           C  
ATOM   4150  O   HIS A 273      -6.775   2.690  -2.850  1.00  3.27           O  
ATOM   4151  CB  HIS A 273      -5.790   2.597   0.133  1.00  5.88           C  
ATOM   4152  CG  HIS A 273      -4.539   1.766   0.177  1.00  5.88           C  
ATOM   4153  ND1 HIS A 273      -4.270   0.759  -0.727  1.00  5.88           N  
ATOM   4154  CD2 HIS A 273      -3.492   1.795   1.031  1.00  5.88           C  
ATOM   4155  CE1 HIS A 273      -3.121   0.194  -0.410  1.00  5.88           C  
ATOM   4156  NE2 HIS A 273      -2.632   0.798   0.659  1.00  5.88           N  
ATOM   4157  H   HIS A 273      -7.802   4.428  -1.197  1.00  2.64           H  
ATOM   4158  HA  HIS A 273      -4.863   4.293  -0.776  1.00  4.70           H  
ATOM   4159 1HB  HIS A 273      -5.943   3.026   1.124  1.00  7.06           H  
ATOM   4160 2HB  HIS A 273      -6.631   1.933  -0.063  1.00  7.06           H  
ATOM   4161  HD1 HIS A 273      -4.496   0.810  -1.699  1.00  7.06           H  
ATOM   4162  HD2 HIS A 273      -3.254   2.410   1.893  1.00  7.06           H  
ATOM   4163  HE1 HIS A 273      -2.735  -0.633  -1.004  1.00  7.06           H  
ATOM   4164  N   ALA A 274      -4.571   3.112  -2.912  1.00  1.57           N  
ATOM   4165  CA  ALA A 274      -4.388   2.630  -4.273  1.00  1.25           C  
ATOM   4166  C   ALA A 274      -4.149   1.121  -4.355  1.00  1.74           C  
ATOM   4167  O   ALA A 274      -3.614   0.514  -3.431  1.00  4.58           O  
ATOM   4168  CB  ALA A 274      -3.233   3.365  -4.930  1.00  1.88           C  
ATOM   4169  H   ALA A 274      -3.775   3.465  -2.410  1.00  1.88           H  
ATOM   4170  HA  ALA A 274      -5.293   2.858  -4.811  1.00  1.50           H  
ATOM   4171 1HB  ALA A 274      -3.133   3.038  -5.964  1.00  2.25           H  
ATOM   4172 2HB  ALA A 274      -3.423   4.438  -4.906  1.00  2.25           H  
ATOM   4173 3HB  ALA A 274      -2.317   3.147  -4.391  1.00  2.25           H  
ATOM   4174  N   MET A 275      -4.586   0.525  -5.463  1.00  1.14           N  
ATOM   4175  CA  MET A 275      -4.433  -0.902  -5.756  1.00  1.23           C  
ATOM   4176  C   MET A 275      -4.254  -1.094  -7.267  1.00  0.93           C  
ATOM   4177  O   MET A 275      -4.443  -0.156  -8.033  1.00  1.45           O  
ATOM   4178  CB  MET A 275      -5.628  -1.709  -5.254  1.00  1.84           C  
ATOM   4179  CG  MET A 275      -5.854  -1.708  -3.747  1.00  1.84           C  
ATOM   4180  SD  MET A 275      -7.232  -2.766  -3.259  1.00  1.84           S  
ATOM   4181  CE  MET A 275      -7.201  -2.570  -1.480  1.00  1.84           C  
ATOM   4182  H   MET A 275      -5.049   1.100  -6.149  1.00  1.37           H  
ATOM   4183  HA  MET A 275      -3.531  -1.267  -5.265  1.00  1.48           H  
ATOM   4184 1HB  MET A 275      -6.539  -1.357  -5.735  1.00  2.21           H  
ATOM   4185 2HB  MET A 275      -5.481  -2.746  -5.542  1.00  2.21           H  
ATOM   4186 1HG  MET A 275      -4.954  -2.052  -3.240  1.00  2.21           H  
ATOM   4187 2HG  MET A 275      -6.071  -0.696  -3.410  1.00  2.21           H  
ATOM   4188 1HE  MET A 275      -7.997  -3.166  -1.034  1.00  2.21           H  
ATOM   4189 2HE  MET A 275      -6.236  -2.902  -1.093  1.00  2.21           H  
ATOM   4190 3HE  MET A 275      -7.349  -1.519  -1.228  1.00  2.21           H  
ATOM   4191  N   THR A 276      -3.865  -2.288  -7.709  1.00  0.67           N  
ATOM   4192  CA  THR A 276      -3.687  -2.504  -9.147  1.00  0.76           C  
ATOM   4193  C   THR A 276      -4.651  -3.532  -9.717  1.00  0.72           C  
ATOM   4194  O   THR A 276      -4.671  -4.681  -9.286  1.00  1.53           O  
ATOM   4195  CB  THR A 276      -2.255  -2.968  -9.466  1.00  1.14           C  
ATOM   4196  OG1 THR A 276      -1.328  -1.971  -9.041  1.00  1.14           O  
ATOM   4197  CG2 THR A 276      -2.085  -3.201 -10.961  1.00  1.14           C  
ATOM   4198  H   THR A 276      -3.707  -3.050  -7.063  1.00  0.80           H  
ATOM   4199  HA  THR A 276      -3.862  -1.560  -9.661  1.00  0.91           H  
ATOM   4200  HB  THR A 276      -2.049  -3.895  -8.930  1.00  1.37           H  
ATOM   4201  HG1 THR A 276      -1.420  -1.190  -9.593  1.00  1.37           H  
ATOM   4202 1HG2 THR A 276      -1.065  -3.528 -11.164  1.00  1.37           H  
ATOM   4203 2HG2 THR A 276      -2.783  -3.969 -11.292  1.00  1.37           H  
ATOM   4204 3HG2 THR A 276      -2.284  -2.275 -11.498  1.00  1.37           H  
ATOM   4205  N   ILE A 277      -5.430  -3.147 -10.722  1.00  0.56           N  
ATOM   4206  CA  ILE A 277      -6.292  -4.136 -11.338  1.00  0.67           C  
ATOM   4207  C   ILE A 277      -5.423  -4.907 -12.289  1.00  0.90           C  
ATOM   4208  O   ILE A 277      -4.888  -4.340 -13.242  1.00  1.06           O  
ATOM   4209  CB  ILE A 277      -7.469  -3.545 -12.128  1.00  1.01           C  
ATOM   4210  CG1 ILE A 277      -8.387  -2.713 -11.257  1.00  1.01           C  
ATOM   4211  CG2 ILE A 277      -8.274  -4.692 -12.717  1.00  1.01           C  
ATOM   4212  CD1 ILE A 277      -9.399  -1.964 -12.062  1.00  1.01           C  
ATOM   4213  H   ILE A 277      -5.408  -2.197 -11.059  1.00  0.67           H  
ATOM   4214  HA  ILE A 277      -6.675  -4.815 -10.579  1.00  0.80           H  
ATOM   4215  HB  ILE A 277      -7.096  -2.906 -12.926  1.00  1.21           H  
ATOM   4216 1HG1 ILE A 277      -8.932  -3.359 -10.582  1.00  1.21           H  
ATOM   4217 2HG1 ILE A 277      -7.802  -2.003 -10.671  1.00  1.21           H  
ATOM   4218 1HG2 ILE A 277      -9.112  -4.298 -13.289  1.00  1.21           H  
ATOM   4219 2HG2 ILE A 277      -7.637  -5.285 -13.370  1.00  1.21           H  
ATOM   4220 3HG2 ILE A 277      -8.652  -5.321 -11.910  1.00  1.21           H  
ATOM   4221 1HD1 ILE A 277     -10.040  -1.401 -11.388  1.00  1.21           H  
ATOM   4222 2HD1 ILE A 277      -8.890  -1.283 -12.744  1.00  1.21           H  
ATOM   4223 3HD1 ILE A 277     -10.000  -2.665 -12.633  1.00  1.21           H  
ATOM   4224  N   VAL A 278      -5.260  -6.195 -12.028  1.00  1.42           N  
ATOM   4225  CA  VAL A 278      -4.400  -7.014 -12.867  1.00  2.17           C  
ATOM   4226  C   VAL A 278      -5.227  -7.739 -13.927  1.00  3.02           C  
ATOM   4227  O   VAL A 278      -4.695  -8.180 -14.949  1.00  8.16           O  
ATOM   4228  CB  VAL A 278      -3.591  -8.017 -12.008  1.00  3.25           C  
ATOM   4229  CG1 VAL A 278      -2.733  -7.265 -10.998  1.00  3.25           C  
ATOM   4230  CG2 VAL A 278      -4.515  -8.980 -11.293  1.00  3.25           C  
ATOM   4231  H   VAL A 278      -5.749  -6.608 -11.244  1.00  1.70           H  
ATOM   4232  HA  VAL A 278      -3.688  -6.361 -13.373  1.00  2.60           H  
ATOM   4233  HB  VAL A 278      -2.921  -8.574 -12.655  1.00  3.91           H  
ATOM   4234 1HG1 VAL A 278      -2.149  -7.977 -10.414  1.00  3.91           H  
ATOM   4235 2HG1 VAL A 278      -2.059  -6.589 -11.525  1.00  3.91           H  
ATOM   4236 3HG1 VAL A 278      -3.376  -6.691 -10.331  1.00  3.91           H  
ATOM   4237 1HG2 VAL A 278      -3.923  -9.681 -10.706  1.00  3.91           H  
ATOM   4238 2HG2 VAL A 278      -5.175  -8.423 -10.630  1.00  3.91           H  
ATOM   4239 3HG2 VAL A 278      -5.109  -9.529 -12.023  1.00  3.91           H  
ATOM   4240  N   GLY A 279      -6.538  -7.793 -13.713  1.00  3.39           N  
ATOM   4241  CA  GLY A 279      -7.426  -8.383 -14.695  1.00  4.45           C  
ATOM   4242  C   GLY A 279      -8.870  -8.263 -14.288  1.00  2.46           C  
ATOM   4243  O   GLY A 279      -9.187  -7.627 -13.287  1.00  2.26           O  
ATOM   4244  H   GLY A 279      -6.924  -7.453 -12.838  1.00  4.07           H  
ATOM   4245 1HA  GLY A 279      -7.269  -7.918 -15.668  1.00  5.34           H  
ATOM   4246 2HA  GLY A 279      -7.183  -9.437 -14.786  1.00  5.34           H  
ATOM   4247  N   TYR A 280      -9.749  -8.867 -15.069  1.00  2.71           N  
ATOM   4248  CA  TYR A 280     -11.165  -8.865 -14.728  1.00  2.40           C  
ATOM   4249  C   TYR A 280     -11.945  -9.919 -15.487  1.00  3.45           C  
ATOM   4250  O   TYR A 280     -11.457 -10.509 -16.452  1.00  5.97           O  
ATOM   4251  CB  TYR A 280     -11.776  -7.489 -14.966  1.00  3.60           C  
ATOM   4252  CG  TYR A 280     -11.685  -7.023 -16.391  1.00  3.60           C  
ATOM   4253  CD1 TYR A 280     -12.709  -7.269 -17.291  1.00  3.60           C  
ATOM   4254  CD2 TYR A 280     -10.558  -6.344 -16.793  1.00  3.60           C  
ATOM   4255  CE1 TYR A 280     -12.596  -6.825 -18.593  1.00  3.60           C  
ATOM   4256  CE2 TYR A 280     -10.442  -5.905 -18.085  1.00  3.60           C  
ATOM   4257  CZ  TYR A 280     -11.453  -6.138 -18.978  1.00  3.60           C  
ATOM   4258  OH  TYR A 280     -11.321  -5.672 -20.251  1.00  3.60           O  
ATOM   4259  H   TYR A 280      -9.418  -9.321 -15.914  1.00  3.25           H  
ATOM   4260  HA  TYR A 280     -11.258  -9.098 -13.667  1.00  2.88           H  
ATOM   4261 1HB  TYR A 280     -12.826  -7.495 -14.673  1.00  4.32           H  
ATOM   4262 2HB  TYR A 280     -11.266  -6.761 -14.343  1.00  4.32           H  
ATOM   4263  HD1 TYR A 280     -13.599  -7.807 -16.973  1.00  4.32           H  
ATOM   4264  HD2 TYR A 280      -9.764  -6.160 -16.077  1.00  4.32           H  
ATOM   4265  HE1 TYR A 280     -13.398  -7.008 -19.308  1.00  4.32           H  
ATOM   4266  HE2 TYR A 280      -9.553  -5.364 -18.406  1.00  4.32           H  
ATOM   4267  HH  TYR A 280     -12.073  -5.938 -20.785  1.00  4.32           H  
ATOM   4268  N   THR A 281     -13.171 -10.137 -15.037  1.00  3.39           N  
ATOM   4269  CA  THR A 281     -14.077 -11.106 -15.615  1.00  5.40           C  
ATOM   4270  C   THR A 281     -15.300 -10.313 -16.086  1.00  8.07           C  
ATOM   4271  O   THR A 281     -15.346  -9.094 -15.903  1.00  8.76           O  
ATOM   4272  CB  THR A 281     -14.498 -12.164 -14.563  1.00  8.10           C  
ATOM   4273  OG1 THR A 281     -15.432 -11.590 -13.640  1.00  8.10           O  
ATOM   4274  CG2 THR A 281     -13.274 -12.615 -13.779  1.00  8.10           C  
ATOM   4275  H   THR A 281     -13.487  -9.617 -14.231  1.00  4.07           H  
ATOM   4276  HA  THR A 281     -13.603 -11.588 -16.470  1.00  6.48           H  
ATOM   4277  HB  THR A 281     -14.932 -13.039 -15.027  1.00  9.72           H  
ATOM   4278  HG1 THR A 281     -15.652 -12.241 -12.969  1.00  9.72           H  
ATOM   4279 1HG2 THR A 281     -13.571 -13.351 -13.033  1.00  9.72           H  
ATOM   4280 2HG2 THR A 281     -12.550 -13.061 -14.461  1.00  9.72           H  
ATOM   4281 3HG2 THR A 281     -12.823 -11.758 -13.281  1.00  9.72           H  
ATOM   4282  N   PRO A 282     -16.304 -10.977 -16.670  1.00 10.47           N  
ATOM   4283  CA  PRO A 282     -17.580 -10.422 -17.108  1.00 16.12           C  
ATOM   4284  C   PRO A 282     -18.376  -9.760 -15.974  1.00 23.44           C  
ATOM   4285  O   PRO A 282     -19.314  -9.009 -16.246  1.00 81.15           O  
ATOM   4286  CB  PRO A 282     -18.301 -11.627 -17.715  1.00 24.18           C  
ATOM   4287  CG  PRO A 282     -17.198 -12.476 -18.251  1.00 24.18           C  
ATOM   4288  CD  PRO A 282     -16.054 -12.291 -17.303  1.00 24.18           C  
ATOM   4289  HA  PRO A 282     -17.379  -9.681 -17.895  1.00 19.34           H  
ATOM   4290 1HB  PRO A 282     -18.898 -12.138 -16.945  1.00 29.02           H  
ATOM   4291 2HB  PRO A 282     -19.001 -11.294 -18.495  1.00 29.02           H  
ATOM   4292 1HG  PRO A 282     -17.526 -13.524 -18.314  1.00 29.02           H  
ATOM   4293 2HG  PRO A 282     -16.947 -12.162 -19.275  1.00 29.02           H  
ATOM   4294 1HD  PRO A 282     -16.098 -13.097 -16.563  1.00 29.02           H  
ATOM   4295 2HD  PRO A 282     -15.098 -12.280 -17.846  1.00 29.02           H  
ATOM   4296  N   SER A 283     -18.002 -10.003 -14.711  1.00  6.80           N  
ATOM   4297  CA  SER A 283     -18.724  -9.372 -13.621  1.00  8.12           C  
ATOM   4298  C   SER A 283     -17.887  -9.116 -12.365  1.00  5.58           C  
ATOM   4299  O   SER A 283     -18.413  -8.541 -11.408  1.00  7.57           O  
ATOM   4300  CB  SER A 283     -19.926 -10.217 -13.254  1.00 12.18           C  
ATOM   4301  OG  SER A 283     -19.535 -11.479 -12.794  1.00 12.18           O  
ATOM   4302  H   SER A 283     -17.233 -10.628 -14.503  1.00  8.16           H  
ATOM   4303  HA  SER A 283     -19.086  -8.406 -13.977  1.00  9.74           H  
ATOM   4304 1HB  SER A 283     -20.504  -9.710 -12.482  1.00 14.62           H  
ATOM   4305 2HB  SER A 283     -20.571 -10.328 -14.125  1.00 14.62           H  
ATOM   4306  HG  SER A 283     -18.981 -11.315 -12.028  1.00 14.62           H  
ATOM   4307  N   TYR A 284     -16.585  -9.469 -12.366  1.00  4.59           N  
ATOM   4308  CA  TYR A 284     -15.749  -9.174 -11.190  1.00  7.90           C  
ATOM   4309  C   TYR A 284     -14.362  -8.577 -11.553  1.00  3.02           C  
ATOM   4310  O   TYR A 284     -13.812  -8.855 -12.615  1.00  3.30           O  
ATOM   4311  CB  TYR A 284     -15.533 -10.437 -10.361  1.00 11.85           C  
ATOM   4312  CG  TYR A 284     -16.809 -11.159  -9.990  1.00 11.85           C  
ATOM   4313  CD1 TYR A 284     -17.021 -12.451 -10.447  1.00 11.85           C  
ATOM   4314  CD2 TYR A 284     -17.789 -10.524  -9.252  1.00 11.85           C  
ATOM   4315  CE1 TYR A 284     -18.196 -13.110 -10.145  1.00 11.85           C  
ATOM   4316  CE2 TYR A 284     -18.973 -11.177  -8.962  1.00 11.85           C  
ATOM   4317  CZ  TYR A 284     -19.175 -12.467  -9.399  1.00 11.85           C  
ATOM   4318  OH  TYR A 284     -20.351 -13.120  -9.107  1.00 11.85           O  
ATOM   4319  H   TYR A 284     -16.173  -9.953 -13.148  1.00  5.51           H  
ATOM   4320  HA  TYR A 284     -16.272  -8.441 -10.580  1.00  9.48           H  
ATOM   4321 1HB  TYR A 284     -14.891 -11.130 -10.906  1.00 14.22           H  
ATOM   4322 2HB  TYR A 284     -15.021 -10.163  -9.444  1.00 14.22           H  
ATOM   4323  HD1 TYR A 284     -16.257 -12.950 -11.041  1.00 14.22           H  
ATOM   4324  HD2 TYR A 284     -17.631  -9.503  -8.908  1.00 14.22           H  
ATOM   4325  HE1 TYR A 284     -18.357 -14.128 -10.499  1.00 14.22           H  
ATOM   4326  HE2 TYR A 284     -19.746 -10.671  -8.383  1.00 14.22           H  
ATOM   4327  HH  TYR A 284     -20.343 -13.989  -9.515  1.00 14.22           H  
ATOM   4328  N   TRP A 285     -13.788  -7.770 -10.654  1.00  2.14           N  
ATOM   4329  CA  TRP A 285     -12.448  -7.208 -10.848  1.00  1.60           C  
ATOM   4330  C   TRP A 285     -11.424  -8.121 -10.202  1.00  1.62           C  
ATOM   4331  O   TRP A 285     -11.681  -8.654  -9.128  1.00  2.81           O  
ATOM   4332  CB  TRP A 285     -12.248  -5.840 -10.168  1.00  2.40           C  
ATOM   4333  CG  TRP A 285     -13.056  -4.687 -10.668  1.00  2.40           C  
ATOM   4334  CD1 TRP A 285     -14.041  -4.011 -10.003  1.00  2.40           C  
ATOM   4335  CD2 TRP A 285     -12.963  -4.083 -11.971  1.00  2.40           C  
ATOM   4336  NE1 TRP A 285     -14.551  -3.016 -10.801  1.00  2.40           N  
ATOM   4337  CE2 TRP A 285     -13.910  -3.057 -12.013  1.00  2.40           C  
ATOM   4338  CE3 TRP A 285     -12.169  -4.333 -13.094  1.00  2.40           C  
ATOM   4339  CZ2 TRP A 285     -14.093  -2.290 -13.140  1.00  2.40           C  
ATOM   4340  CZ3 TRP A 285     -12.354  -3.560 -14.227  1.00  2.40           C  
ATOM   4341  CH2 TRP A 285     -13.298  -2.568 -14.241  1.00  2.40           C  
ATOM   4342  H   TRP A 285     -14.285  -7.551  -9.812  1.00  2.57           H  
ATOM   4343  HA  TRP A 285     -12.238  -7.131 -11.914  1.00  1.92           H  
ATOM   4344 1HB  TRP A 285     -12.441  -5.955  -9.109  1.00  2.88           H  
ATOM   4345 2HB  TRP A 285     -11.201  -5.560 -10.264  1.00  2.88           H  
ATOM   4346  HD1 TRP A 285     -14.372  -4.223  -8.990  1.00  2.88           H  
ATOM   4347  HE1 TRP A 285     -15.296  -2.368 -10.552  1.00  2.88           H  
ATOM   4348  HE3 TRP A 285     -11.425  -5.126 -13.075  1.00  2.88           H  
ATOM   4349  HZ2 TRP A 285     -14.830  -1.495 -13.182  1.00  2.88           H  
ATOM   4350  HZ3 TRP A 285     -11.735  -3.763 -15.100  1.00  2.88           H  
ATOM   4351  HH2 TRP A 285     -13.433  -1.975 -15.137  1.00  2.88           H  
ATOM   4352  N   ILE A 286     -10.246  -8.252 -10.803  1.00  1.23           N  
ATOM   4353  CA  ILE A 286      -9.160  -9.009 -10.178  1.00  1.41           C  
ATOM   4354  C   ILE A 286      -8.086  -7.991  -9.785  1.00  1.15           C  
ATOM   4355  O   ILE A 286      -7.402  -7.434 -10.648  1.00  1.68           O  
ATOM   4356  CB  ILE A 286      -8.573 -10.065 -11.132  1.00  2.11           C  
ATOM   4357  CG1 ILE A 286      -9.681 -11.010 -11.607  1.00  2.11           C  
ATOM   4358  CG2 ILE A 286      -7.490 -10.856 -10.414  1.00  2.11           C  
ATOM   4359  CD1 ILE A 286      -9.255 -11.932 -12.724  1.00  2.11           C  
ATOM   4360  H   ILE A 286     -10.085  -7.825 -11.702  1.00  1.48           H  
ATOM   4361  HA  ILE A 286      -9.527  -9.502  -9.279  1.00  1.69           H  
ATOM   4362  HB  ILE A 286      -8.142  -9.580 -12.002  1.00  2.54           H  
ATOM   4363 1HG1 ILE A 286     -10.015 -11.618 -10.766  1.00  2.54           H  
ATOM   4364 2HG1 ILE A 286     -10.526 -10.419 -11.958  1.00  2.54           H  
ATOM   4365 1HG2 ILE A 286      -7.072 -11.601 -11.090  1.00  2.54           H  
ATOM   4366 2HG2 ILE A 286      -6.705 -10.182 -10.083  1.00  2.54           H  
ATOM   4367 3HG2 ILE A 286      -7.923 -11.356  -9.547  1.00  2.54           H  
ATOM   4368 1HD1 ILE A 286     -10.091 -12.571 -13.009  1.00  2.54           H  
ATOM   4369 2HD1 ILE A 286      -8.941 -11.342 -13.585  1.00  2.54           H  
ATOM   4370 3HD1 ILE A 286      -8.427 -12.551 -12.385  1.00  2.54           H  
ATOM   4371  N   VAL A 287      -7.961  -7.732  -8.482  1.00  0.93           N  
ATOM   4372  CA  VAL A 287      -7.084  -6.670  -7.998  1.00  1.34           C  
ATOM   4373  C   VAL A 287      -5.989  -7.102  -7.012  1.00  1.07           C  
ATOM   4374  O   VAL A 287      -6.223  -7.872  -6.081  1.00  1.78           O  
ATOM   4375  CB  VAL A 287      -7.956  -5.585  -7.341  1.00  2.01           C  
ATOM   4376  CG1 VAL A 287      -7.101  -4.477  -6.773  1.00  2.01           C  
ATOM   4377  CG2 VAL A 287      -8.928  -5.028  -8.353  1.00  2.01           C  
ATOM   4378  H   VAL A 287      -8.528  -8.229  -7.806  1.00  1.12           H  
ATOM   4379  HA  VAL A 287      -6.597  -6.228  -8.865  1.00  1.61           H  
ATOM   4380  HB  VAL A 287      -8.508  -6.028  -6.529  1.00  2.41           H  
ATOM   4381 1HG1 VAL A 287      -7.743  -3.732  -6.302  1.00  2.41           H  
ATOM   4382 2HG1 VAL A 287      -6.419  -4.885  -6.028  1.00  2.41           H  
ATOM   4383 3HG1 VAL A 287      -6.531  -4.009  -7.572  1.00  2.41           H  
ATOM   4384 1HG2 VAL A 287      -9.552  -4.269  -7.883  1.00  2.41           H  
ATOM   4385 2HG2 VAL A 287      -8.359  -4.588  -9.163  1.00  2.41           H  
ATOM   4386 3HG2 VAL A 287      -9.559  -5.827  -8.738  1.00  2.41           H  
ATOM   4387  N   LYS A 288      -4.783  -6.582  -7.236  1.00  0.95           N  
ATOM   4388  CA  LYS A 288      -3.616  -6.822  -6.391  1.00  0.88           C  
ATOM   4389  C   LYS A 288      -3.365  -5.665  -5.422  1.00  0.88           C  
ATOM   4390  O   LYS A 288      -3.459  -4.494  -5.793  1.00  1.10           O  
ATOM   4391  CB  LYS A 288      -2.358  -7.017  -7.236  1.00  1.32           C  
ATOM   4392  CG  LYS A 288      -1.118  -7.275  -6.392  1.00  1.32           C  
ATOM   4393  CD  LYS A 288       0.133  -7.479  -7.224  1.00  1.32           C  
ATOM   4394  CE  LYS A 288       1.325  -7.653  -6.303  1.00  1.32           C  
ATOM   4395  NZ  LYS A 288       2.601  -7.872  -7.023  1.00  1.32           N  
ATOM   4396  H   LYS A 288      -4.671  -5.963  -8.022  1.00  1.14           H  
ATOM   4397  HA  LYS A 288      -3.792  -7.722  -5.802  1.00  1.06           H  
ATOM   4398 1HB  LYS A 288      -2.495  -7.858  -7.914  1.00  1.58           H  
ATOM   4399 2HB  LYS A 288      -2.180  -6.128  -7.841  1.00  1.58           H  
ATOM   4400 1HG  LYS A 288      -0.946  -6.425  -5.731  1.00  1.58           H  
ATOM   4401 2HG  LYS A 288      -1.280  -8.160  -5.777  1.00  1.58           H  
ATOM   4402 1HD  LYS A 288       0.023  -8.367  -7.843  1.00  1.58           H  
ATOM   4403 2HD  LYS A 288       0.297  -6.616  -7.870  1.00  1.58           H  
ATOM   4404 1HE  LYS A 288       1.421  -6.769  -5.674  1.00  1.58           H  
ATOM   4405 2HE  LYS A 288       1.133  -8.514  -5.672  1.00  1.58           H  
ATOM   4406 1HZ  LYS A 288       3.351  -8.013  -6.350  1.00  1.58           H  
ATOM   4407 2HZ  LYS A 288       2.527  -8.710  -7.581  1.00  1.58           H  
ATOM   4408 3HZ  LYS A 288       2.818  -7.085  -7.617  1.00  1.58           H  
ATOM   4409  N   ASN A 289      -3.013  -5.985  -4.179  1.00  1.25           N  
ATOM   4410  CA  ASN A 289      -2.711  -4.927  -3.215  1.00  1.55           C  
ATOM   4411  C   ASN A 289      -1.309  -5.065  -2.635  1.00  1.90           C  
ATOM   4412  O   ASN A 289      -0.566  -5.986  -2.976  1.00  3.23           O  
ATOM   4413  CB  ASN A 289      -3.729  -4.926  -2.105  1.00  2.33           C  
ATOM   4414  CG  ASN A 289      -3.676  -6.205  -1.348  1.00  2.33           C  
ATOM   4415  OD1 ASN A 289      -2.754  -6.497  -0.575  1.00  2.33           O  
ATOM   4416  ND2 ASN A 289      -4.664  -7.011  -1.588  1.00  2.33           N  
ATOM   4417  H   ASN A 289      -2.969  -6.961  -3.898  1.00  1.50           H  
ATOM   4418  HA  ASN A 289      -2.753  -3.966  -3.728  1.00  1.86           H  
ATOM   4419 1HB  ASN A 289      -3.552  -4.093  -1.424  1.00  2.79           H  
ATOM   4420 2HB  ASN A 289      -4.728  -4.804  -2.524  1.00  2.79           H  
ATOM   4421 1HD2 ASN A 289      -4.703  -7.901  -1.133  1.00  2.79           H  
ATOM   4422 2HD2 ASN A 289      -5.382  -6.744  -2.229  1.00  2.79           H  
ATOM   4423  N   SER A 290      -0.959  -4.128  -1.758  1.00  2.18           N  
ATOM   4424  CA  SER A 290       0.340  -4.085  -1.102  1.00  3.34           C  
ATOM   4425  C   SER A 290       0.230  -4.269   0.407  1.00  2.57           C  
ATOM   4426  O   SER A 290       0.928  -3.599   1.173  1.00  3.13           O  
ATOM   4427  CB  SER A 290       1.015  -2.776  -1.404  1.00  5.01           C  
ATOM   4428  OG  SER A 290       0.192  -1.712  -1.014  1.00  5.01           O  
ATOM   4429  H   SER A 290      -1.627  -3.402  -1.536  1.00  2.62           H  
ATOM   4430  HA  SER A 290       0.951  -4.895  -1.502  1.00  4.01           H  
ATOM   4431 1HB  SER A 290       1.966  -2.723  -0.877  1.00  6.01           H  
ATOM   4432 2HB  SER A 290       1.224  -2.708  -2.471  1.00  6.01           H  
ATOM   4433  HG  SER A 290      -0.575  -1.746  -1.590  1.00  6.01           H  
ATOM   4434  N   TRP A 291      -0.654  -5.168   0.838  1.00  2.69           N  
ATOM   4435  CA  TRP A 291      -0.846  -5.432   2.264  1.00  3.50           C  
ATOM   4436  C   TRP A 291      -0.365  -6.830   2.657  1.00  2.88           C  
ATOM   4437  O   TRP A 291      -0.848  -7.398   3.639  1.00  3.92           O  
ATOM   4438  CB  TRP A 291      -2.329  -5.303   2.636  1.00  5.25           C  
ATOM   4439  CG  TRP A 291      -2.887  -3.928   2.443  1.00  5.25           C  
ATOM   4440  CD1 TRP A 291      -2.180  -2.778   2.292  1.00  5.25           C  
ATOM   4441  CD2 TRP A 291      -4.280  -3.555   2.360  1.00  5.25           C  
ATOM   4442  NE1 TRP A 291      -3.029  -1.726   2.110  1.00  5.25           N  
ATOM   4443  CE2 TRP A 291      -4.318  -2.174   2.151  1.00  5.25           C  
ATOM   4444  CE3 TRP A 291      -5.479  -4.265   2.437  1.00  5.25           C  
ATOM   4445  CZ2 TRP A 291      -5.510  -1.485   2.014  1.00  5.25           C  
ATOM   4446  CZ3 TRP A 291      -6.675  -3.572   2.301  1.00  5.25           C  
ATOM   4447  CH2 TRP A 291      -6.689  -2.220   2.093  1.00  5.25           C  
ATOM   4448  H   TRP A 291      -1.224  -5.677   0.171  1.00  3.23           H  
ATOM   4449  HA  TRP A 291      -0.276  -4.700   2.833  1.00  4.20           H  
ATOM   4450 1HB  TRP A 291      -2.914  -5.995   2.030  1.00  6.30           H  
ATOM   4451 2HB  TRP A 291      -2.468  -5.585   3.674  1.00  6.30           H  
ATOM   4452  HD1 TRP A 291      -1.097  -2.704   2.303  1.00  6.30           H  
ATOM   4453  HE1 TRP A 291      -2.752  -0.765   1.953  1.00  6.30           H  
ATOM   4454  HE3 TRP A 291      -5.469  -5.340   2.600  1.00  6.30           H  
ATOM   4455  HZ2 TRP A 291      -5.541  -0.408   1.848  1.00  6.30           H  
ATOM   4456  HZ3 TRP A 291      -7.608  -4.125   2.363  1.00  6.30           H  
ATOM   4457  HH2 TRP A 291      -7.648  -1.715   1.988  1.00  6.30           H  
ATOM   4458  N   GLY A 292       0.569  -7.389   1.886  1.00  2.30           N  
ATOM   4459  CA  GLY A 292       1.081  -8.727   2.159  1.00  2.59           C  
ATOM   4460  C   GLY A 292       0.133  -9.809   1.654  1.00  2.53           C  
ATOM   4461  O   GLY A 292      -0.885  -9.520   1.027  1.00  5.89           O  
ATOM   4462  H   GLY A 292       0.962  -6.884   1.103  1.00  2.76           H  
ATOM   4463 1HA  GLY A 292       2.056  -8.845   1.685  1.00  3.11           H  
ATOM   4464 2HA  GLY A 292       1.232  -8.843   3.232  1.00  3.11           H  
ATOM   4465  N   VAL A 293       0.462 -11.062   1.962  1.00  2.30           N  
ATOM   4466  CA  VAL A 293      -0.360 -12.200   1.556  1.00  2.20           C  
ATOM   4467  C   VAL A 293      -1.248 -12.671   2.697  1.00  2.86           C  
ATOM   4468  O   VAL A 293      -1.918 -13.698   2.598  1.00  8.03           O  
ATOM   4469  CB  VAL A 293       0.522 -13.372   1.102  1.00  3.30           C  
ATOM   4470  CG1 VAL A 293       1.384 -12.955  -0.077  1.00  3.30           C  
ATOM   4471  CG2 VAL A 293       1.382 -13.827   2.275  1.00  3.30           C  
ATOM   4472  H   VAL A 293       1.312 -11.232   2.481  1.00  2.76           H  
ATOM   4473  HA  VAL A 293      -0.990 -11.889   0.725  1.00  2.64           H  
ATOM   4474  HB  VAL A 293      -0.113 -14.194   0.772  1.00  3.96           H  
ATOM   4475 1HG1 VAL A 293       1.998 -13.797  -0.396  1.00  3.96           H  
ATOM   4476 2HG1 VAL A 293       0.741 -12.643  -0.899  1.00  3.96           H  
ATOM   4477 3HG1 VAL A 293       2.030 -12.127   0.217  1.00  3.96           H  
ATOM   4478 1HG2 VAL A 293       2.003 -14.667   1.966  1.00  3.96           H  
ATOM   4479 2HG2 VAL A 293       2.019 -13.005   2.601  1.00  3.96           H  
ATOM   4480 3HG2 VAL A 293       0.739 -14.136   3.100  1.00  3.96           H  
ATOM   4481  N   TRP A 294      -1.247 -11.907   3.783  1.00  2.16           N  
ATOM   4482  CA  TRP A 294      -2.038 -12.189   4.964  1.00  2.39           C  
ATOM   4483  C   TRP A 294      -3.357 -11.400   4.985  1.00  3.47           C  
ATOM   4484  O   TRP A 294      -3.822 -10.966   6.039  1.00 15.98           O  
ATOM   4485  CB  TRP A 294      -1.229 -11.871   6.191  1.00  3.58           C  
ATOM   4486  CG  TRP A 294      -0.016 -12.723   6.392  1.00  3.58           C  
ATOM   4487  CD1 TRP A 294       1.279 -12.314   6.303  1.00  3.58           C  
ATOM   4488  CD2 TRP A 294       0.030 -14.133   6.720  1.00  3.58           C  
ATOM   4489  NE1 TRP A 294       2.125 -13.363   6.565  1.00  3.58           N  
ATOM   4490  CE2 TRP A 294       1.376 -14.482   6.827  1.00  3.58           C  
ATOM   4491  CE3 TRP A 294      -0.948 -15.111   6.932  1.00  3.58           C  
ATOM   4492  CZ2 TRP A 294       1.775 -15.768   7.148  1.00  3.58           C  
ATOM   4493  CZ3 TRP A 294      -0.550 -16.400   7.257  1.00  3.58           C  
ATOM   4494  CH2 TRP A 294       0.777 -16.718   7.363  1.00  3.58           C  
ATOM   4495  H   TRP A 294      -0.673 -11.080   3.802  1.00  2.59           H  
ATOM   4496  HA  TRP A 294      -2.276 -13.252   4.972  1.00  2.87           H  
ATOM   4497 1HB  TRP A 294      -0.905 -10.832   6.142  1.00  4.30           H  
ATOM   4498 2HB  TRP A 294      -1.865 -11.973   7.060  1.00  4.30           H  
ATOM   4499  HD1 TRP A 294       1.598 -11.301   6.067  1.00  4.30           H  
ATOM   4500  HE1 TRP A 294       3.134 -13.320   6.569  1.00  4.30           H  
ATOM   4501  HE3 TRP A 294      -2.006 -14.864   6.849  1.00  4.30           H  
ATOM   4502  HZ2 TRP A 294       2.826 -16.044   7.235  1.00  4.30           H  
ATOM   4503  HZ3 TRP A 294      -1.321 -17.153   7.425  1.00  4.30           H  
ATOM   4504  HH2 TRP A 294       1.058 -17.740   7.619  1.00  4.30           H  
ATOM   4505  N   TRP A 295      -3.937 -11.199   3.807  1.00  4.30           N  
ATOM   4506  CA  TRP A 295      -5.183 -10.468   3.616  1.00  4.50           C  
ATOM   4507  C   TRP A 295      -5.729 -10.836   2.255  1.00  2.76           C  
ATOM   4508  O   TRP A 295      -4.968 -10.940   1.292  1.00  3.13           O  
ATOM   4509  CB  TRP A 295      -4.962  -8.952   3.680  1.00  6.75           C  
ATOM   4510  CG  TRP A 295      -6.225  -8.137   3.535  1.00  6.75           C  
ATOM   4511  CD1 TRP A 295      -7.010  -7.646   4.536  1.00  6.75           C  
ATOM   4512  CD2 TRP A 295      -6.859  -7.728   2.296  1.00  6.75           C  
ATOM   4513  NE1 TRP A 295      -8.072  -6.952   4.006  1.00  6.75           N  
ATOM   4514  CE2 TRP A 295      -7.992  -6.990   2.638  1.00  6.75           C  
ATOM   4515  CE3 TRP A 295      -6.560  -7.923   0.946  1.00  6.75           C  
ATOM   4516  CZ2 TRP A 295      -8.821  -6.432   1.675  1.00  6.75           C  
ATOM   4517  CZ3 TRP A 295      -7.400  -7.369  -0.013  1.00  6.75           C  
ATOM   4518  CH2 TRP A 295      -8.494  -6.637   0.343  1.00  6.75           C  
ATOM   4519  H   TRP A 295      -3.500 -11.582   2.985  1.00  5.16           H  
ATOM   4520  HA  TRP A 295      -5.899 -10.766   4.381  1.00  5.40           H  
ATOM   4521 1HB  TRP A 295      -4.499  -8.699   4.633  1.00  8.10           H  
ATOM   4522 2HB  TRP A 295      -4.270  -8.653   2.892  1.00  8.10           H  
ATOM   4523  HD1 TRP A 295      -6.819  -7.778   5.598  1.00  8.10           H  
ATOM   4524  HE1 TRP A 295      -8.803  -6.484   4.528  1.00  8.10           H  
ATOM   4525  HE3 TRP A 295      -5.684  -8.500   0.654  1.00  8.10           H  
ATOM   4526  HZ2 TRP A 295      -9.704  -5.849   1.935  1.00  8.10           H  
ATOM   4527  HZ3 TRP A 295      -7.163  -7.527  -1.064  1.00  8.10           H  
ATOM   4528  HH2 TRP A 295      -9.122  -6.211  -0.435  1.00  8.10           H  
ATOM   4529  N   GLY A 296      -7.037 -11.049   2.177  1.00  2.12           N  
ATOM   4530  CA  GLY A 296      -7.652 -11.435   0.927  1.00  1.58           C  
ATOM   4531  C   GLY A 296      -7.137 -12.779   0.463  1.00  1.25           C  
ATOM   4532  O   GLY A 296      -6.626 -13.579   1.251  1.00  1.56           O  
ATOM   4533  H   GLY A 296      -7.635 -10.926   2.987  1.00  2.54           H  
ATOM   4534 1HA  GLY A 296      -8.727 -11.491   1.062  1.00  1.90           H  
ATOM   4535 2HA  GLY A 296      -7.457 -10.679   0.167  1.00  1.90           H  
ATOM   4536  N   GLU A 297      -7.266 -13.040  -0.828  1.00  0.83           N  
ATOM   4537  CA  GLU A 297      -6.853 -14.320  -1.372  1.00  0.88           C  
ATOM   4538  C   GLU A 297      -5.376 -14.266  -1.700  1.00  0.87           C  
ATOM   4539  O   GLU A 297      -4.994 -14.170  -2.864  1.00  1.14           O  
ATOM   4540  CB  GLU A 297      -7.694 -14.669  -2.606  1.00  1.32           C  
ATOM   4541  CG  GLU A 297      -9.183 -14.829  -2.297  1.00  1.32           C  
ATOM   4542  CD  GLU A 297     -10.031 -15.213  -3.486  1.00  1.32           C  
ATOM   4543  OE1 GLU A 297      -9.477 -15.498  -4.523  1.00  1.32           O  
ATOM   4544  OE2 GLU A 297     -11.240 -15.214  -3.370  1.00  1.32           O  
ATOM   4545  H   GLU A 297      -7.646 -12.338  -1.444  1.00  1.00           H  
ATOM   4546  HA  GLU A 297      -7.008 -15.091  -0.616  1.00  1.06           H  
ATOM   4547 1HB  GLU A 297      -7.585 -13.887  -3.358  1.00  1.58           H  
ATOM   4548 2HB  GLU A 297      -7.335 -15.601  -3.043  1.00  1.58           H  
ATOM   4549 1HG  GLU A 297      -9.301 -15.585  -1.521  1.00  1.58           H  
ATOM   4550 2HG  GLU A 297      -9.542 -13.883  -1.901  1.00  1.58           H  
ATOM   4551  N   ASP A 298      -4.561 -14.326  -0.647  1.00  0.88           N  
ATOM   4552  CA  ASP A 298      -3.108 -14.236  -0.733  1.00  1.19           C  
ATOM   4553  C   ASP A 298      -2.653 -12.917  -1.353  1.00  1.35           C  
ATOM   4554  O   ASP A 298      -1.774 -12.909  -2.216  1.00  1.88           O  
ATOM   4555  CB  ASP A 298      -2.534 -15.406  -1.538  1.00  1.78           C  
ATOM   4556  CG  ASP A 298      -2.803 -16.760  -0.893  1.00  1.78           C  
ATOM   4557  OD1 ASP A 298      -2.786 -16.842   0.312  1.00  1.78           O  
ATOM   4558  OD2 ASP A 298      -3.027 -17.701  -1.615  1.00  1.78           O  
ATOM   4559  H   ASP A 298      -4.996 -14.413   0.265  1.00  1.06           H  
ATOM   4560  HA  ASP A 298      -2.704 -14.289   0.278  1.00  1.43           H  
ATOM   4561 1HB  ASP A 298      -2.950 -15.410  -2.544  1.00  2.14           H  
ATOM   4562 2HB  ASP A 298      -1.455 -15.281  -1.635  1.00  2.14           H  
ATOM   4563  N   GLY A 299      -3.248 -11.802  -0.913  1.00  1.19           N  
ATOM   4564  CA  GLY A 299      -2.880 -10.489  -1.427  1.00  1.81           C  
ATOM   4565  C   GLY A 299      -3.743 -10.023  -2.596  1.00  1.53           C  
ATOM   4566  O   GLY A 299      -3.406  -9.047  -3.277  1.00  1.94           O  
ATOM   4567  H   GLY A 299      -3.959 -11.844  -0.194  1.00  1.43           H  
ATOM   4568 1HA  GLY A 299      -2.938  -9.759  -0.619  1.00  2.17           H  
ATOM   4569 2HA  GLY A 299      -1.846 -10.521  -1.743  1.00  2.17           H  
ATOM   4570  N   TYR A 300      -4.858 -10.713  -2.832  1.00  1.50           N  
ATOM   4571  CA  TYR A 300      -5.741 -10.344  -3.929  1.00  1.16           C  
ATOM   4572  C   TYR A 300      -7.199 -10.189  -3.506  1.00  1.04           C  
ATOM   4573  O   TYR A 300      -7.689 -10.849  -2.588  1.00  1.62           O  
ATOM   4574  CB  TYR A 300      -5.646 -11.371  -5.059  1.00  1.74           C  
ATOM   4575  CG  TYR A 300      -4.270 -11.470  -5.682  1.00  1.74           C  
ATOM   4576  CD1 TYR A 300      -3.360 -12.388  -5.187  1.00  1.74           C  
ATOM   4577  CD2 TYR A 300      -3.916 -10.647  -6.743  1.00  1.74           C  
ATOM   4578  CE1 TYR A 300      -2.107 -12.492  -5.740  1.00  1.74           C  
ATOM   4579  CE2 TYR A 300      -2.655 -10.750  -7.299  1.00  1.74           C  
ATOM   4580  CZ  TYR A 300      -1.755 -11.672  -6.798  1.00  1.74           C  
ATOM   4581  OH  TYR A 300      -0.500 -11.791  -7.341  1.00  1.74           O  
ATOM   4582  H   TYR A 300      -5.095 -11.504  -2.252  1.00  1.80           H  
ATOM   4583  HA  TYR A 300      -5.414  -9.381  -4.316  1.00  1.39           H  
ATOM   4584 1HB  TYR A 300      -5.918 -12.356  -4.678  1.00  2.09           H  
ATOM   4585 2HB  TYR A 300      -6.357 -11.115  -5.844  1.00  2.09           H  
ATOM   4586  HD1 TYR A 300      -3.632 -13.032  -4.357  1.00  2.09           H  
ATOM   4587  HD2 TYR A 300      -4.630  -9.923  -7.135  1.00  2.09           H  
ATOM   4588  HE1 TYR A 300      -1.397 -13.218  -5.345  1.00  2.09           H  
ATOM   4589  HE2 TYR A 300      -2.372 -10.108  -8.133  1.00  2.09           H  
ATOM   4590  HH  TYR A 300      -0.026 -12.496  -6.893  1.00  2.09           H  
ATOM   4591  N   ILE A 301      -7.905  -9.327  -4.219  1.00  1.17           N  
ATOM   4592  CA  ILE A 301      -9.316  -9.110  -3.970  1.00  2.35           C  
ATOM   4593  C   ILE A 301     -10.150  -9.126  -5.219  1.00  1.84           C  
ATOM   4594  O   ILE A 301      -9.804  -8.532  -6.242  1.00  2.47           O  
ATOM   4595  CB  ILE A 301      -9.575  -7.790  -3.226  1.00  3.53           C  
ATOM   4596  CG1 ILE A 301     -11.075  -7.635  -3.015  1.00  3.53           C  
ATOM   4597  CG2 ILE A 301      -9.030  -6.602  -3.973  1.00  3.53           C  
ATOM   4598  CD1 ILE A 301     -11.452  -6.582  -2.037  1.00  3.53           C  
ATOM   4599  H   ILE A 301      -7.446  -8.808  -4.955  1.00  1.40           H  
ATOM   4600  HA  ILE A 301      -9.670  -9.919  -3.334  1.00  2.82           H  
ATOM   4601  HB  ILE A 301      -9.108  -7.843  -2.247  1.00  4.23           H  
ATOM   4602 1HG1 ILE A 301     -11.527  -7.382  -3.967  1.00  4.23           H  
ATOM   4603 2HG1 ILE A 301     -11.496  -8.572  -2.694  1.00  4.23           H  
ATOM   4604 1HG2 ILE A 301      -9.231  -5.691  -3.409  1.00  4.23           H  
ATOM   4605 2HG2 ILE A 301      -7.955  -6.714  -4.113  1.00  4.23           H  
ATOM   4606 3HG2 ILE A 301      -9.526  -6.547  -4.938  1.00  4.23           H  
ATOM   4607 1HD1 ILE A 301     -12.535  -6.528  -1.964  1.00  4.23           H  
ATOM   4608 2HD1 ILE A 301     -11.037  -6.831  -1.062  1.00  4.23           H  
ATOM   4609 3HD1 ILE A 301     -11.064  -5.619  -2.367  1.00  4.23           H  
ATOM   4610  N   ARG A 302     -11.260  -9.842  -5.125  1.00  2.13           N  
ATOM   4611  CA  ARG A 302     -12.207  -9.901  -6.215  1.00  1.98           C  
ATOM   4612  C   ARG A 302     -13.309  -8.907  -5.892  1.00  1.99           C  
ATOM   4613  O   ARG A 302     -13.847  -8.934  -4.787  1.00  4.20           O  
ATOM   4614  CB  ARG A 302     -12.718 -11.314  -6.405  1.00  2.97           C  
ATOM   4615  CG  ARG A 302     -13.601 -11.573  -7.610  1.00  2.97           C  
ATOM   4616  CD  ARG A 302     -13.868 -13.029  -7.707  1.00  2.97           C  
ATOM   4617  NE  ARG A 302     -12.621 -13.760  -7.849  1.00  2.97           N  
ATOM   4618  CZ  ARG A 302     -12.055 -14.462  -6.847  1.00  2.97           C  
ATOM   4619  NH1 ARG A 302     -12.646 -14.501  -5.674  1.00  2.97           N  
ATOM   4620  NH2 ARG A 302     -10.905 -15.088  -7.021  1.00  2.97           N  
ATOM   4621  H   ARG A 302     -11.460 -10.326  -4.252  1.00  2.56           H  
ATOM   4622  HA  ARG A 302     -11.707  -9.599  -7.123  1.00  2.38           H  
ATOM   4623 1HB  ARG A 302     -11.870 -11.994  -6.472  1.00  3.56           H  
ATOM   4624 2HB  ARG A 302     -13.293 -11.604  -5.535  1.00  3.56           H  
ATOM   4625 1HG  ARG A 302     -14.548 -11.046  -7.495  1.00  3.56           H  
ATOM   4626 2HG  ARG A 302     -13.098 -11.241  -8.520  1.00  3.56           H  
ATOM   4627 1HD  ARG A 302     -14.364 -13.383  -6.806  1.00  3.56           H  
ATOM   4628 2HD  ARG A 302     -14.491 -13.236  -8.576  1.00  3.56           H  
ATOM   4629  HE  ARG A 302     -12.145 -13.733  -8.741  1.00  3.56           H  
ATOM   4630 1HH1 ARG A 302     -13.518 -14.013  -5.530  1.00  3.56           H  
ATOM   4631 2HH1 ARG A 302     -12.215 -15.002  -4.906  1.00  3.56           H  
ATOM   4632 1HH2 ARG A 302     -10.437 -15.055  -7.915  1.00  3.56           H  
ATOM   4633 2HH2 ARG A 302     -10.480 -15.576  -6.239  1.00  3.56           H  
ATOM   4634  N   MET A 303     -13.592  -7.995  -6.815  1.00  2.27           N  
ATOM   4635  CA  MET A 303     -14.571  -6.939  -6.542  1.00  2.61           C  
ATOM   4636  C   MET A 303     -15.718  -6.910  -7.542  1.00  2.83           C  
ATOM   4637  O   MET A 303     -15.531  -7.112  -8.733  1.00  5.45           O  
ATOM   4638  CB  MET A 303     -13.864  -5.577  -6.529  1.00  3.92           C  
ATOM   4639  CG  MET A 303     -12.844  -5.385  -5.420  1.00  3.92           C  
ATOM   4640  SD  MET A 303     -12.022  -3.775  -5.471  1.00  3.92           S  
ATOM   4641  CE  MET A 303     -13.321  -2.645  -4.974  1.00  3.92           C  
ATOM   4642  H   MET A 303     -13.107  -8.041  -7.704  1.00  2.72           H  
ATOM   4643  HA  MET A 303     -15.003  -7.118  -5.558  1.00  3.13           H  
ATOM   4644 1HB  MET A 303     -13.337  -5.438  -7.461  1.00  4.70           H  
ATOM   4645 2HB  MET A 303     -14.597  -4.781  -6.463  1.00  4.70           H  
ATOM   4646 1HG  MET A 303     -13.328  -5.498  -4.451  1.00  4.70           H  
ATOM   4647 2HG  MET A 303     -12.081  -6.153  -5.515  1.00  4.70           H  
ATOM   4648 1HE  MET A 303     -12.932  -1.627  -4.965  1.00  4.70           H  
ATOM   4649 2HE  MET A 303     -14.149  -2.710  -5.680  1.00  4.70           H  
ATOM   4650 3HE  MET A 303     -13.671  -2.909  -3.976  1.00  4.70           H  
ATOM   4651  N   ARG A 304     -16.916  -6.628  -7.068  1.00  2.21           N  
ATOM   4652  CA  ARG A 304     -18.065  -6.551  -7.966  1.00  2.69           C  
ATOM   4653  C   ARG A 304     -17.941  -5.399  -8.973  1.00  2.97           C  
ATOM   4654  O   ARG A 304     -17.680  -4.260  -8.586  1.00  4.11           O  
ATOM   4655  CB  ARG A 304     -19.345  -6.368  -7.164  1.00  4.04           C  
ATOM   4656  CG  ARG A 304     -20.626  -6.376  -7.982  1.00  4.04           C  
ATOM   4657  CD  ARG A 304     -21.829  -6.218  -7.123  1.00  4.04           C  
ATOM   4658  NE  ARG A 304     -23.057  -6.202  -7.905  1.00  4.04           N  
ATOM   4659  CZ  ARG A 304     -24.291  -6.024  -7.392  1.00  4.04           C  
ATOM   4660  NH1 ARG A 304     -24.450  -5.840  -6.100  1.00  4.04           N  
ATOM   4661  NH2 ARG A 304     -25.345  -6.033  -8.189  1.00  4.04           N  
ATOM   4662  H   ARG A 304     -17.049  -6.485  -6.073  1.00  2.65           H  
ATOM   4663  HA  ARG A 304     -18.133  -7.485  -8.521  1.00  3.23           H  
ATOM   4664 1HB  ARG A 304     -19.419  -7.161  -6.424  1.00  4.84           H  
ATOM   4665 2HB  ARG A 304     -19.307  -5.422  -6.625  1.00  4.84           H  
ATOM   4666 1HG  ARG A 304     -20.605  -5.555  -8.699  1.00  4.84           H  
ATOM   4667 2HG  ARG A 304     -20.708  -7.322  -8.518  1.00  4.84           H  
ATOM   4668 1HD  ARG A 304     -21.886  -7.047  -6.422  1.00  4.84           H  
ATOM   4669 2HD  ARG A 304     -21.763  -5.280  -6.573  1.00  4.84           H  
ATOM   4670  HE  ARG A 304     -22.979  -6.339  -8.904  1.00  4.84           H  
ATOM   4671 1HH1 ARG A 304     -23.647  -5.829  -5.488  1.00  4.84           H  
ATOM   4672 2HH1 ARG A 304     -25.375  -5.706  -5.720  1.00  4.84           H  
ATOM   4673 1HH2 ARG A 304     -25.227  -6.174  -9.183  1.00  4.84           H  
ATOM   4674 2HH2 ARG A 304     -26.269  -5.899  -7.805  1.00  4.84           H  
ATOM   4675  N   LYS A 305     -18.165  -5.691 -10.262  1.00  3.70           N  
ATOM   4676  CA  LYS A 305     -18.144  -4.641 -11.291  1.00  6.56           C  
ATOM   4677  C   LYS A 305     -19.414  -4.655 -12.121  1.00  5.62           C  
ATOM   4678  O   LYS A 305     -20.125  -5.658 -12.185  1.00  4.48           O  
ATOM   4679  CB  LYS A 305     -16.928  -4.773 -12.220  1.00  9.84           C  
ATOM   4680  CG  LYS A 305     -16.847  -6.039 -13.031  1.00  9.84           C  
ATOM   4681  CD  LYS A 305     -15.612  -6.105 -13.925  1.00  9.84           C  
ATOM   4682  CE  LYS A 305     -15.884  -5.606 -15.332  1.00  9.84           C  
ATOM   4683  NZ  LYS A 305     -16.791  -6.537 -16.070  1.00  9.84           N  
ATOM   4684  H   LYS A 305     -18.345  -6.649 -10.539  1.00  4.44           H  
ATOM   4685  HA  LYS A 305     -18.087  -3.672 -10.794  1.00  7.87           H  
ATOM   4686 1HB  LYS A 305     -16.864  -3.916 -12.891  1.00 11.81           H  
ATOM   4687 2HB  LYS A 305     -16.041  -4.788 -11.609  1.00 11.81           H  
ATOM   4688 1HG  LYS A 305     -16.765  -6.836 -12.310  1.00 11.81           H  
ATOM   4689 2HG  LYS A 305     -17.751  -6.177 -13.622  1.00 11.81           H  
ATOM   4690 1HD  LYS A 305     -14.817  -5.507 -13.489  1.00 11.81           H  
ATOM   4691 2HD  LYS A 305     -15.270  -7.138 -13.988  1.00 11.81           H  
ATOM   4692 1HE  LYS A 305     -16.344  -4.620 -15.289  1.00 11.81           H  
ATOM   4693 2HE  LYS A 305     -14.940  -5.531 -15.872  1.00 11.81           H  
ATOM   4694 1HZ  LYS A 305     -16.949  -6.192 -17.006  1.00 11.81           H  
ATOM   4695 2HZ  LYS A 305     -16.354  -7.456 -16.111  1.00 11.81           H  
ATOM   4696 3HZ  LYS A 305     -17.673  -6.607 -15.584  1.00 11.81           H  
ATOM   4697  N   GLY A 306     -19.690  -3.525 -12.759  1.00 13.28           N  
ATOM   4698  CA  GLY A 306     -20.894  -3.354 -13.557  1.00 14.38           C  
ATOM   4699  C   GLY A 306     -21.919  -2.571 -12.748  1.00  8.10           C  
ATOM   4700  O   GLY A 306     -23.126  -2.710 -12.949  1.00 28.75           O  
ATOM   4701  H   GLY A 306     -19.057  -2.741 -12.661  1.00 15.94           H  
ATOM   4702 1HA  GLY A 306     -20.656  -2.820 -14.478  1.00 17.26           H  
ATOM   4703 2HA  GLY A 306     -21.298  -4.327 -13.835  1.00 17.26           H  
ATOM   4704  N   ALA A 307     -21.421  -1.769 -11.808  1.00 20.61           N  
ATOM   4705  CA  ALA A 307     -22.263  -0.974 -10.926  1.00 45.41           C  
ATOM   4706  C   ALA A 307     -22.890   0.199 -11.664  1.00 28.48           C  
ATOM   4707  O   ALA A 307     -22.278   0.786 -12.556  1.00 86.47           O  
ATOM   4708  CB  ALA A 307     -21.446  -0.465  -9.746  1.00 68.11           C  
ATOM   4709  H   ALA A 307     -20.416  -1.691 -11.704  1.00 24.73           H  
ATOM   4710  HA  ALA A 307     -23.065  -1.611 -10.558  1.00 54.49           H  
ATOM   4711 1HB  ALA A 307     -22.088   0.106  -9.075  1.00 81.74           H  
ATOM   4712 2HB  ALA A 307     -21.021  -1.312  -9.207  1.00 81.74           H  
ATOM   4713 3HB  ALA A 307     -20.641   0.173 -10.109  1.00 81.74           H  
ATOM   4714  N   ASP A 308     -24.111   0.549 -11.267  1.00 17.84           N  
ATOM   4715  CA  ASP A 308     -24.824   1.679 -11.856  1.00 13.39           C  
ATOM   4716  C   ASP A 308     -24.174   3.003 -11.473  1.00 15.48           C  
ATOM   4717  O   ASP A 308     -24.197   3.956 -12.251  1.00 64.53           O  
ATOM   4718  CB  ASP A 308     -26.288   1.667 -11.424  1.00 20.09           C  
ATOM   4719  CG  ASP A 308     -27.075   0.537 -12.072  1.00 20.09           C  
ATOM   4720  OD1 ASP A 308     -26.596  -0.021 -13.031  1.00 20.09           O  
ATOM   4721  OD2 ASP A 308     -28.147   0.241 -11.602  1.00 20.09           O  
ATOM   4722  H   ASP A 308     -24.558   0.014 -10.537  1.00 21.41           H  
ATOM   4723  HA  ASP A 308     -24.783   1.584 -12.942  1.00 16.07           H  
ATOM   4724 1HB  ASP A 308     -26.354   1.564 -10.341  1.00 24.10           H  
ATOM   4725 2HB  ASP A 308     -26.756   2.615 -11.692  1.00 24.10           H  
ATOM   4726  N   GLY A 309     -23.595   3.040 -10.273  1.00  7.22           N  
ATOM   4727  CA  GLY A 309     -22.879   4.192  -9.734  1.00  5.80           C  
ATOM   4728  C   GLY A 309     -21.492   4.283 -10.379  1.00  5.03           C  
ATOM   4729  O   GLY A 309     -20.571   3.620  -9.902  1.00  9.50           O  
ATOM   4730  H   GLY A 309     -23.642   2.210  -9.699  1.00  8.66           H  
ATOM   4731 1HA  GLY A 309     -23.458   5.099  -9.882  1.00  6.96           H  
ATOM   4732 2HA  GLY A 309     -22.769   4.068  -8.657  1.00  6.96           H  
ATOM   4733  N   PRO A 310     -21.333   5.099 -11.448  1.00  4.03           N  
ATOM   4734  CA  PRO A 310     -20.164   5.256 -12.341  1.00  5.39           C  
ATOM   4735  C   PRO A 310     -18.807   5.315 -11.642  1.00  4.90           C  
ATOM   4736  O   PRO A 310     -17.804   4.874 -12.201  1.00  5.25           O  
ATOM   4737  CB  PRO A 310     -20.413   6.615 -13.006  1.00  8.08           C  
ATOM   4738  CG  PRO A 310     -21.875   6.798 -12.954  1.00  8.08           C  
ATOM   4739  CD  PRO A 310     -22.232   6.267 -11.598  1.00  8.08           C  
ATOM   4740  HA  PRO A 310     -20.175   4.453 -13.090  1.00  6.47           H  
ATOM   4741 1HB  PRO A 310     -19.870   7.403 -12.469  1.00  9.70           H  
ATOM   4742 2HB  PRO A 310     -20.028   6.603 -14.037  1.00  9.70           H  
ATOM   4743 1HG  PRO A 310     -22.135   7.858 -13.084  1.00  9.70           H  
ATOM   4744 2HG  PRO A 310     -22.361   6.244 -13.772  1.00  9.70           H  
ATOM   4745 1HD  PRO A 310     -22.019   7.013 -10.817  1.00  9.70           H  
ATOM   4746 2HD  PRO A 310     -23.286   5.975 -11.603  1.00  9.70           H  
ATOM   4747  N   ALA A 311     -18.770   5.818 -10.409  1.00  5.54           N  
ATOM   4748  CA  ALA A 311     -17.536   5.912  -9.634  1.00  6.84           C  
ATOM   4749  C   ALA A 311     -16.907   4.533  -9.424  1.00  8.38           C  
ATOM   4750  O   ALA A 311     -15.701   4.430  -9.215  1.00 18.27           O  
ATOM   4751  CB  ALA A 311     -17.805   6.576  -8.294  1.00 10.26           C  
ATOM   4752  H   ALA A 311     -19.628   6.158  -9.994  1.00  6.65           H  
ATOM   4753  HA  ALA A 311     -16.830   6.520 -10.195  1.00  8.21           H  
ATOM   4754 1HB  ALA A 311     -16.874   6.666  -7.736  1.00 12.31           H  
ATOM   4755 2HB  ALA A 311     -18.225   7.568  -8.462  1.00 12.31           H  
ATOM   4756 3HB  ALA A 311     -18.512   5.973  -7.727  1.00 12.31           H  
ATOM   4757  N   GLY A 312     -17.730   3.488  -9.464  1.00  7.27           N  
ATOM   4758  CA  GLY A 312     -17.289   2.117  -9.320  1.00 17.96           C  
ATOM   4759  C   GLY A 312     -17.353   1.649  -7.891  1.00  8.99           C  
ATOM   4760  O   GLY A 312     -17.576   2.450  -6.978  1.00 29.97           O  
ATOM   4761  H   GLY A 312     -18.714   3.645  -9.627  1.00  8.72           H  
ATOM   4762 1HA  GLY A 312     -17.936   1.483  -9.924  1.00 21.55           H  
ATOM   4763 2HA  GLY A 312     -16.278   2.008  -9.706  1.00 21.55           H  
ATOM   4764  N   LEU A 313     -17.182   0.345  -7.698  1.00  3.31           N  
ATOM   4765  CA  LEU A 313     -17.225  -0.196  -6.350  1.00  4.07           C  
ATOM   4766  C   LEU A 313     -16.095   0.407  -5.541  1.00  2.28           C  
ATOM   4767  O   LEU A 313     -14.933   0.348  -5.936  1.00  2.73           O  
ATOM   4768  CB  LEU A 313     -17.114  -1.714  -6.338  1.00  6.11           C  
ATOM   4769  CG  LEU A 313     -17.290  -2.332  -4.945  1.00  6.11           C  
ATOM   4770  CD1 LEU A 313     -18.712  -2.096  -4.465  1.00  6.11           C  
ATOM   4771  CD2 LEU A 313     -16.997  -3.800  -5.007  1.00  6.11           C  
ATOM   4772  H   LEU A 313     -17.026  -0.259  -8.505  1.00  3.97           H  
ATOM   4773  HA  LEU A 313     -18.173   0.086  -5.890  1.00  4.88           H  
ATOM   4774 1HB  LEU A 313     -17.877  -2.130  -6.993  1.00  7.33           H  
ATOM   4775 2HB  LEU A 313     -16.135  -2.004  -6.718  1.00  7.33           H  
ATOM   4776  HG  LEU A 313     -16.610  -1.852  -4.242  1.00  7.33           H  
ATOM   4777 1HD1 LEU A 313     -18.838  -2.527  -3.472  1.00  7.33           H  
ATOM   4778 2HD1 LEU A 313     -18.909  -1.025  -4.422  1.00  7.33           H  
ATOM   4779 3HD1 LEU A 313     -19.411  -2.566  -5.156  1.00  7.33           H  
ATOM   4780 1HD2 LEU A 313     -17.127  -4.230  -4.017  1.00  7.33           H  
ATOM   4781 2HD2 LEU A 313     -17.681  -4.279  -5.706  1.00  7.33           H  
ATOM   4782 3HD2 LEU A 313     -15.976  -3.948  -5.335  1.00  7.33           H  
ATOM   4783  N   CYS A 314     -16.460   1.032  -4.428  1.00  1.98           N  
ATOM   4784  CA  CYS A 314     -15.546   1.746  -3.538  1.00  2.24           C  
ATOM   4785  C   CYS A 314     -14.776   2.848  -4.261  1.00  1.76           C  
ATOM   4786  O   CYS A 314     -13.707   3.250  -3.810  1.00  2.85           O  
ATOM   4787  CB  CYS A 314     -14.518   0.790  -2.937  1.00  3.36           C  
ATOM   4788  SG  CYS A 314     -15.202  -0.586  -2.018  1.00  3.36           S  
ATOM   4789  H   CYS A 314     -17.440   1.019  -4.182  1.00  2.38           H  
ATOM   4790  HA  CYS A 314     -16.127   2.193  -2.729  1.00  2.69           H  
ATOM   4791 1HB  CYS A 314     -13.889   0.382  -3.730  1.00  4.03           H  
ATOM   4792 2HB  CYS A 314     -13.870   1.343  -2.261  1.00  4.03           H  
ATOM   4793  HG  CYS A 314     -14.041  -1.039  -1.560  1.00  4.03           H  
ATOM   4794  N   GLY A 315     -15.341   3.378  -5.347  1.00  1.28           N  
ATOM   4795  CA  GLY A 315     -14.698   4.439  -6.102  1.00  1.46           C  
ATOM   4796  C   GLY A 315     -13.575   3.950  -7.024  1.00  1.49           C  
ATOM   4797  O   GLY A 315     -12.796   4.762  -7.524  1.00  1.83           O  
ATOM   4798  H   GLY A 315     -16.228   3.027  -5.682  1.00  1.54           H  
ATOM   4799 1HA  GLY A 315     -15.448   4.968  -6.688  1.00  1.75           H  
ATOM   4800 2HA  GLY A 315     -14.290   5.149  -5.402  1.00  1.75           H  
ATOM   4801  N   ILE A 316     -13.506   2.642  -7.287  1.00  1.51           N  
ATOM   4802  CA  ILE A 316     -12.429   2.070  -8.101  1.00  1.97           C  
ATOM   4803  C   ILE A 316     -12.312   2.663  -9.511  1.00  2.09           C  
ATOM   4804  O   ILE A 316     -11.225   2.678 -10.087  1.00  4.64           O  
ATOM   4805  CB  ILE A 316     -12.620   0.534  -8.223  1.00  2.96           C  
ATOM   4806  CG1 ILE A 316     -11.343  -0.115  -8.735  1.00  2.96           C  
ATOM   4807  CG2 ILE A 316     -13.783   0.192  -9.141  1.00  2.96           C  
ATOM   4808  CD1 ILE A 316     -11.336  -1.624  -8.641  1.00  2.96           C  
ATOM   4809  H   ILE A 316     -14.173   2.005  -6.871  1.00  1.81           H  
ATOM   4810  HA  ILE A 316     -11.489   2.257  -7.585  1.00  2.36           H  
ATOM   4811  HB  ILE A 316     -12.816   0.125  -7.233  1.00  3.55           H  
ATOM   4812 1HG1 ILE A 316     -11.189   0.169  -9.774  1.00  3.55           H  
ATOM   4813 2HG1 ILE A 316     -10.513   0.265  -8.147  1.00  3.55           H  
ATOM   4814 1HG2 ILE A 316     -13.898  -0.890  -9.185  1.00  3.55           H  
ATOM   4815 2HG2 ILE A 316     -14.693   0.638  -8.750  1.00  3.55           H  
ATOM   4816 3HG2 ILE A 316     -13.590   0.572 -10.142  1.00  3.55           H  
ATOM   4817 1HD1 ILE A 316     -10.388  -2.009  -9.016  1.00  3.55           H  
ATOM   4818 2HD1 ILE A 316     -11.463  -1.924  -7.601  1.00  3.55           H  
ATOM   4819 3HD1 ILE A 316     -12.152  -2.026  -9.237  1.00  3.55           H  
ATOM   4820  N   ALA A 317     -13.419   3.149 -10.068  1.00  1.94           N  
ATOM   4821  CA  ALA A 317     -13.406   3.726 -11.404  1.00  2.24           C  
ATOM   4822  C   ALA A 317     -13.490   5.243 -11.388  1.00  2.57           C  
ATOM   4823  O   ALA A 317     -13.774   5.847 -12.422  1.00  4.53           O  
ATOM   4824  CB  ALA A 317     -14.544   3.165 -12.215  1.00  3.36           C  
ATOM   4825  H   ALA A 317     -14.294   3.133  -9.561  1.00  2.33           H  
ATOM   4826  HA  ALA A 317     -12.462   3.461 -11.872  1.00  2.69           H  
ATOM   4827 1HB  ALA A 317     -14.494   3.579 -13.219  1.00  4.03           H  
ATOM   4828 2HB  ALA A 317     -14.459   2.081 -12.263  1.00  4.03           H  
ATOM   4829 3HB  ALA A 317     -15.492   3.436 -11.755  1.00  4.03           H  
ATOM   4830  N   ARG A 318     -13.265   5.856 -10.225  1.00  2.08           N  
ATOM   4831  CA  ARG A 318     -13.319   7.306 -10.090  1.00  2.96           C  
ATOM   4832  C   ARG A 318     -11.958   7.944 -10.354  1.00  3.89           C  
ATOM   4833  O   ARG A 318     -11.862   8.966 -11.032  1.00  6.54           O  
ATOM   4834  CB  ARG A 318     -13.797   7.692  -8.701  1.00  4.44           C  
ATOM   4835  CG  ARG A 318     -13.933   9.186  -8.452  1.00  4.44           C  
ATOM   4836  CD  ARG A 318     -14.430   9.478  -7.082  1.00  4.44           C  
ATOM   4837  NE  ARG A 318     -14.534  10.910  -6.837  1.00  4.44           N  
ATOM   4838  CZ  ARG A 318     -14.771  11.471  -5.633  1.00  4.44           C  
ATOM   4839  NH1 ARG A 318     -14.917  10.717  -4.567  1.00  4.44           N  
ATOM   4840  NH2 ARG A 318     -14.853  12.786  -5.524  1.00  4.44           N  
ATOM   4841  H   ARG A 318     -13.054   5.313  -9.398  1.00  2.50           H  
ATOM   4842  HA  ARG A 318     -14.036   7.695 -10.813  1.00  3.55           H  
ATOM   4843 1HB  ARG A 318     -14.770   7.240  -8.518  1.00  5.33           H  
ATOM   4844 2HB  ARG A 318     -13.113   7.294  -7.962  1.00  5.33           H  
ATOM   4845 1HG  ARG A 318     -12.964   9.667  -8.573  1.00  5.33           H  
ATOM   4846 2HG  ARG A 318     -14.636   9.611  -9.168  1.00  5.33           H  
ATOM   4847 1HD  ARG A 318     -15.417   9.035  -6.948  1.00  5.33           H  
ATOM   4848 2HD  ARG A 318     -13.741   9.058  -6.353  1.00  5.33           H  
ATOM   4849  HE  ARG A 318     -14.425  11.529  -7.630  1.00  5.33           H  
ATOM   4850 1HH1 ARG A 318     -14.852   9.711  -4.642  1.00  5.33           H  
ATOM   4851 2HH1 ARG A 318     -15.092  11.140  -3.666  1.00  5.33           H  
ATOM   4852 1HH2 ARG A 318     -14.739  13.370  -6.341  1.00  5.33           H  
ATOM   4853 2HH2 ARG A 318     -15.029  13.206  -4.623  1.00  5.33           H  
ATOM   4854  N   GLU A 319     -10.887   7.338  -9.826  1.00  4.76           N  
ATOM   4855  CA  GLU A 319      -9.530   7.867 -10.046  1.00  9.20           C  
ATOM   4856  C   GLU A 319      -8.454   6.856 -10.536  1.00  7.45           C  
ATOM   4857  O   GLU A 319      -7.426   6.697  -9.872  1.00 15.86           O  
ATOM   4858  CB  GLU A 319      -9.042   8.477  -8.744  1.00 13.80           C  
ATOM   4859  CG  GLU A 319      -9.863   9.651  -8.239  1.00 13.80           C  
ATOM   4860  CD  GLU A 319      -9.384  10.078  -6.909  1.00 13.80           C  
ATOM   4861  OE1 GLU A 319      -8.545   9.373  -6.407  1.00 13.80           O  
ATOM   4862  OE2 GLU A 319      -9.827  11.071  -6.385  1.00 13.80           O  
ATOM   4863  H   GLU A 319     -11.007   6.502  -9.271  1.00  5.71           H  
ATOM   4864  HA  GLU A 319      -9.599   8.656 -10.794  1.00 11.04           H  
ATOM   4865 1HB  GLU A 319      -9.046   7.713  -7.967  1.00 16.56           H  
ATOM   4866 2HB  GLU A 319      -8.012   8.814  -8.864  1.00 16.56           H  
ATOM   4867 1HG  GLU A 319      -9.790  10.484  -8.938  1.00 16.56           H  
ATOM   4868 2HG  GLU A 319     -10.906   9.359  -8.162  1.00 16.56           H  
ATOM   4869  N   PRO A 320      -8.679   6.170 -11.669  1.00  2.68           N  
ATOM   4870  CA  PRO A 320      -7.769   5.211 -12.318  1.00  2.50           C  
ATOM   4871  C   PRO A 320      -6.728   5.787 -13.334  1.00  2.92           C  
ATOM   4872  O   PRO A 320      -7.002   6.767 -14.033  1.00  3.06           O  
ATOM   4873  CB  PRO A 320      -8.756   4.245 -12.977  1.00  3.75           C  
ATOM   4874  CG  PRO A 320      -9.979   5.034 -13.243  1.00  3.75           C  
ATOM   4875  CD  PRO A 320     -10.073   5.911 -12.068  1.00  3.75           C  
ATOM   4876  HA  PRO A 320      -7.241   4.690 -11.517  1.00  3.00           H  
ATOM   4877 1HB  PRO A 320      -8.316   3.816 -13.884  1.00  4.50           H  
ATOM   4878 2HB  PRO A 320      -8.965   3.413 -12.306  1.00  4.50           H  
ATOM   4879 1HG  PRO A 320      -9.924   5.624 -14.160  1.00  4.50           H  
ATOM   4880 2HG  PRO A 320     -10.848   4.368 -13.346  1.00  4.50           H  
ATOM   4881 1HD  PRO A 320     -10.567   6.849 -12.358  1.00  4.50           H  
ATOM   4882 2HD  PRO A 320     -10.604   5.374 -11.270  1.00  4.50           H  
ATOM   4883  N   SER A 321      -5.550   5.120 -13.423  1.00  3.77           N  
ATOM   4884  CA  SER A 321      -4.459   5.477 -14.369  1.00  5.87           C  
ATOM   4885  C   SER A 321      -3.454   4.312 -14.593  1.00  5.12           C  
ATOM   4886  O   SER A 321      -3.356   3.411 -13.766  1.00  5.60           O  
ATOM   4887  CB  SER A 321      -3.704   6.684 -13.851  1.00  8.80           C  
ATOM   4888  OG  SER A 321      -2.996   6.367 -12.683  1.00  8.80           O  
ATOM   4889  H   SER A 321      -5.407   4.345 -12.787  1.00  4.52           H  
ATOM   4890  HA  SER A 321      -4.908   5.729 -15.329  1.00  7.04           H  
ATOM   4891 1HB  SER A 321      -3.015   7.042 -14.615  1.00 10.57           H  
ATOM   4892 2HB  SER A 321      -4.410   7.486 -13.642  1.00 10.57           H  
ATOM   4893  HG  SER A 321      -3.650   6.049 -12.055  1.00 10.57           H  
ATOM   4894  N   TYR A 322      -2.692   4.341 -15.699  1.00  4.56           N  
ATOM   4895  CA  TYR A 322      -1.717   3.262 -15.989  1.00  4.76           C  
ATOM   4896  C   TYR A 322      -0.543   3.754 -16.880  1.00  5.20           C  
ATOM   4897  O   TYR A 322      -0.696   4.731 -17.604  1.00  8.08           O  
ATOM   4898  CB  TYR A 322      -2.464   2.102 -16.653  1.00  7.14           C  
ATOM   4899  CG  TYR A 322      -3.067   2.484 -17.969  1.00  7.14           C  
ATOM   4900  CD1 TYR A 322      -2.398   2.239 -19.156  1.00  7.14           C  
ATOM   4901  CD2 TYR A 322      -4.291   3.114 -17.974  1.00  7.14           C  
ATOM   4902  CE1 TYR A 322      -2.973   2.627 -20.350  1.00  7.14           C  
ATOM   4903  CE2 TYR A 322      -4.863   3.506 -19.160  1.00  7.14           C  
ATOM   4904  CZ  TYR A 322      -4.211   3.266 -20.339  1.00  7.14           C  
ATOM   4905  OH  TYR A 322      -4.781   3.690 -21.509  1.00  7.14           O  
ATOM   4906  H   TYR A 322      -2.792   5.107 -16.354  1.00  5.47           H  
ATOM   4907  HA  TYR A 322      -1.305   2.918 -15.043  1.00  5.71           H  
ATOM   4908 1HB  TYR A 322      -1.813   1.247 -16.816  1.00  8.57           H  
ATOM   4909 2HB  TYR A 322      -3.267   1.775 -15.998  1.00  8.57           H  
ATOM   4910  HD1 TYR A 322      -1.425   1.748 -19.147  1.00  8.57           H  
ATOM   4911  HD2 TYR A 322      -4.793   3.304 -17.031  1.00  8.57           H  
ATOM   4912  HE1 TYR A 322      -2.455   2.447 -21.291  1.00  8.57           H  
ATOM   4913  HE2 TYR A 322      -5.826   4.014 -19.170  1.00  8.57           H  
ATOM   4914  HH  TYR A 322      -4.096   4.025 -22.095  1.00  8.57           H  
ATOM   4915  N   PRO A 323       0.621   3.082 -16.850  1.00  4.99           N  
ATOM   4916  CA  PRO A 323       1.868   3.387 -17.557  1.00  5.91           C  
ATOM   4917  C   PRO A 323       1.897   2.930 -19.017  1.00  6.11           C  
ATOM   4918  O   PRO A 323       1.119   2.069 -19.432  1.00  8.87           O  
ATOM   4919  CB  PRO A 323       2.907   2.619 -16.744  1.00  8.87           C  
ATOM   4920  CG  PRO A 323       2.178   1.409 -16.276  1.00  8.87           C  
ATOM   4921  CD  PRO A 323       0.768   1.868 -16.021  1.00  8.87           C  
ATOM   4922  HA  PRO A 323       2.055   4.467 -17.494  1.00  7.09           H  
ATOM   4923 1HB  PRO A 323       3.775   2.380 -17.373  1.00 10.64           H  
ATOM   4924 2HB  PRO A 323       3.278   3.241 -15.922  1.00 10.64           H  
ATOM   4925 1HG  PRO A 323       2.226   0.618 -17.038  1.00 10.64           H  
ATOM   4926 2HG  PRO A 323       2.657   1.006 -15.373  1.00 10.64           H  
ATOM   4927 1HD  PRO A 323       0.086   1.083 -16.363  1.00 10.64           H  
ATOM   4928 2HD  PRO A 323       0.621   2.093 -14.960  1.00 10.64           H  
ATOM   4929  N   PHE A 324       2.846   3.484 -19.772  1.00  7.92           N  
ATOM   4930  CA  PHE A 324       3.084   3.126 -21.170  1.00 10.80           C
[truncated: 24,560 more chars]
