# Supplementary material for: Sequence comparison, molecular modeling, and network analysis predict structural diversity in cysteine proteases from the Cape sundew, Drosera capensis
Source: Comput Struct Biotechnol J. 2016 Jun 14;14:271–82. doi: 10.1016/j.csbj.2016.05.003 (PMC4949590; doi:10.1016/j.csbj.2016.05.003)
Supplement: Supplementary file 3 [file mmc3.zip › Rosetta_full/DCAP_5115_full_m1.pdb]

PFRMAT TS
TARGET DCAP_5115_full
AUTHOR BAKER-ROSETTASERVER
METHOD    ROSETTA provides both ab initio and
METHOD    comparative models of protein domains.
METHOD    Comparative models are built from structures
METHOD    detected and aligned by HHSEARCH, SPARKS, and
METHOD    Raptor. Loop regions are assembled from fragments and 
METHOD    optimized to fit the aligned template structures.
METHOD    De novo models are built using the Rosetta de
METHOD    novo protocol.  The procedure is fully automated.
MODEL     1
PARENT 4qrgB_101, 2jyeA_201
REMARK PARENT    4qrgB_101
REMARK PARSRC    alignment
REMARK SCORE     0.81
ATOM      1  N   MET A   1      12.012   1.422 -54.644  1.00999.99           N  
ATOM      2  CA  MET A   1      11.239   2.656 -54.527  1.00999.99           C  
ATOM      3  C   MET A   1       9.736   2.411 -54.400  1.00999.99           C  
ATOM      4  O   MET A   1       9.040   3.196 -53.757  1.00999.99           O  
ATOM      5  CB  MET A   1      11.520   3.559 -55.723  1.00999.99           C  
ATOM      6  CG  MET A   1      12.942   4.097 -55.771  1.00999.99           C  
ATOM      7  SD  MET A   1      13.366   5.051 -54.299  1.00999.99           S  
ATOM      8  CE  MET A   1      12.301   6.475 -54.503  1.00999.99           C  
ATOM      9 1H   MET A   1      12.164   1.206 -55.619  1.00999.99           H  
ATOM     10 2H   MET A   1      12.906   1.548 -54.190  1.00999.99           H  
ATOM     11 3H   MET A   1      11.520   0.662 -54.199  1.00999.99           H  
ATOM     12  HA  MET A   1      11.562   3.173 -53.623  1.00999.99           H  
ATOM     13 1HB  MET A   1      11.339   3.011 -56.646  1.00999.99           H  
ATOM     14 2HB  MET A   1      10.839   4.411 -55.708  1.00999.99           H  
ATOM     15 1HG  MET A   1      13.642   3.267 -55.856  1.00999.99           H  
ATOM     16 2HG  MET A   1      13.063   4.737 -56.645  1.00999.99           H  
ATOM     17 1HE  MET A   1      12.445   7.160 -53.666  1.00999.99           H  
ATOM     18 2HE  MET A   1      12.549   6.984 -55.436  1.00999.99           H  
ATOM     19 3HE  MET A   1      11.261   6.151 -54.532  1.00999.99           H  
ATOM     20  N   GLY A   2       9.248   1.321 -54.998  1.00999.99           N  
ATOM     21  CA  GLY A   2       7.827   0.977 -54.962  1.00999.99           C  
ATOM     22  C   GLY A   2       7.307   0.820 -53.538  1.00999.99           C  
ATOM     23  O   GLY A   2       6.214   1.291 -53.221  1.00999.99           O  
ATOM     24  H   GLY A   2       9.870   0.716 -55.513  1.00999.99           H  
ATOM     25 1HA  GLY A   2       7.256   1.751 -55.475  1.00999.99           H  
ATOM     26 2HA  GLY A   2       7.667   0.050 -55.511  1.00999.99           H  
ATOM     27  N   ASN A   3       8.091   0.161 -52.686  1.00999.99           N  
ATOM     28  CA  ASN A   3       7.707  -0.047 -51.297  1.00999.99           C  
ATOM     29  C   ASN A   3       7.712   1.259 -50.513  1.00999.99           C  
ATOM     30  O   ASN A   3       6.933   1.414 -49.575  1.00999.99           O  
ATOM     31  CB  ASN A   3       8.613  -1.070 -50.649  1.00999.99           C  
ATOM     32  CG  ASN A   3       8.320  -2.464 -51.133  1.00999.99           C  
ATOM     33  OD1 ASN A   3       7.218  -2.745 -51.619  1.00999.99           O  
ATOM     34  ND2 ASN A   3       9.284  -3.341 -51.015  1.00999.99           N  
ATOM     35  H   ASN A   3       8.971  -0.211 -53.009  1.00999.99           H  
ATOM     36  HA  ASN A   3       6.686  -0.429 -51.277  1.00999.99           H  
ATOM     37 1HB  ASN A   3       9.654  -0.830 -50.870  1.00999.99           H  
ATOM     38 2HB  ASN A   3       8.489  -1.039 -49.567  1.00999.99           H  
ATOM     39 1HD2 ASN A   3       9.143  -4.283 -51.322  1.00999.99           H  
ATOM     40 2HD2 ASN A   3      10.160  -3.071 -50.617  1.00999.99           H  
ATOM     41  N   GLN A   4       8.572   2.200 -50.904  1.00999.99           N  
ATOM     42  CA  GLN A   4       8.602   3.504 -50.260  1.00999.99           C  
ATOM     43  C   GLN A   4       7.342   4.266 -50.607  1.00999.99           C  
ATOM     44  O   GLN A   4       6.744   4.909 -49.743  1.00999.99           O  
ATOM     45  CB  GLN A   4       9.834   4.301 -50.682  1.00999.99           C  
ATOM     46  CG  GLN A   4       9.969   5.641 -49.984  1.00999.99           C  
ATOM     47  CD  GLN A   4      10.119   5.500 -48.483  1.00999.99           C  
ATOM     48  OE1 GLN A   4      10.933   4.711 -47.994  1.00999.99           O  
ATOM     49  NE2 GLN A   4       9.335   6.272 -47.740  1.00999.99           N  
ATOM     50  H   GLN A   4       9.204   2.016 -51.668  1.00999.99           H  
ATOM     51  HA  GLN A   4       8.627   3.361 -49.180  1.00999.99           H  
ATOM     52 1HB  GLN A   4      10.733   3.721 -50.474  1.00999.99           H  
ATOM     53 2HB  GLN A   4       9.803   4.485 -51.755  1.00999.99           H  
ATOM     54 1HG  GLN A   4      10.852   6.150 -50.368  1.00999.99           H  
ATOM     55 2HG  GLN A   4       9.078   6.236 -50.185  1.00999.99           H  
ATOM     56 1HE2 GLN A   4       9.389   6.228 -46.742  1.00999.99           H  
ATOM     57 2HE2 GLN A   4       8.692   6.898 -48.179  1.00999.99           H  
ATOM     58  N   LEU A   5       6.921   4.151 -51.869  1.00999.99           N  
ATOM     59  CA  LEU A   5       5.696   4.782 -52.319  1.00999.99           C  
ATOM     60  C   LEU A   5       4.516   4.174 -51.587  1.00999.99           C  
ATOM     61  O   LEU A   5       3.610   4.895 -51.174  1.00999.99           O  
ATOM     62  CB  LEU A   5       5.529   4.600 -53.831  1.00999.99           C  
ATOM     63  CG  LEU A   5       6.529   5.364 -54.705  1.00999.99           C  
ATOM     64  CD1 LEU A   5       6.360   4.928 -56.155  1.00999.99           C  
ATOM     65  CD2 LEU A   5       6.289   6.858 -54.551  1.00999.99           C  
ATOM     66  H   LEU A   5       7.477   3.628 -52.534  1.00999.99           H  
ATOM     67  HA  LEU A   5       5.741   5.845 -52.088  1.00999.99           H  
ATOM     68 1HB  LEU A   5       5.620   3.544 -54.070  1.00999.99           H  
ATOM     69 2HB  LEU A   5       4.528   4.930 -54.109  1.00999.99           H  
ATOM     70  HG  LEU A   5       7.546   5.127 -54.396  1.00999.99           H  
ATOM     71 1HD1 LEU A   5       7.073   5.464 -56.782  1.00999.99           H  
ATOM     72 2HD1 LEU A   5       6.541   3.857 -56.236  1.00999.99           H  
ATOM     73 3HD1 LEU A   5       5.347   5.152 -56.487  1.00999.99           H  
ATOM     74 1HD2 LEU A   5       6.999   7.407 -55.170  1.00999.99           H  
ATOM     75 2HD2 LEU A   5       5.273   7.098 -54.864  1.00999.99           H  
ATOM     76 3HD2 LEU A   5       6.423   7.142 -53.507  1.00999.99           H  
ATOM     77  N   ARG A   6       4.553   2.853 -51.392  1.00999.99           N  
ATOM     78  CA  ARG A   6       3.529   2.147 -50.642  1.00999.99           C  
ATOM     79  C   ARG A   6       3.451   2.627 -49.199  1.00999.99           C  
ATOM     80  O   ARG A   6       2.359   2.843 -48.677  1.00999.99           O  
ATOM     81  CB  ARG A   6       3.779   0.653 -50.657  1.00999.99           C  
ATOM     82  CG  ARG A   6       2.743  -0.123 -49.881  1.00999.99           C  
ATOM     83  CD  ARG A   6       2.907  -1.590 -49.973  1.00999.99           C  
ATOM     84  NE  ARG A   6       1.946  -2.261 -49.113  1.00999.99           N  
ATOM     85  CZ  ARG A   6       1.775  -3.593 -49.026  1.00999.99           C  
ATOM     86  NH1 ARG A   6       2.500  -4.407 -49.762  1.00999.99           N  
ATOM     87  NH2 ARG A   6       0.870  -4.078 -48.194  1.00999.99           N  
ATOM     88  H   ARG A   6       5.311   2.314 -51.792  1.00999.99           H  
ATOM     89  HA  ARG A   6       2.567   2.338 -51.118  1.00999.99           H  
ATOM     90 1HB  ARG A   6       3.779   0.288 -51.683  1.00999.99           H  
ATOM     91 2HB  ARG A   6       4.754   0.433 -50.225  1.00999.99           H  
ATOM     92 1HG  ARG A   6       2.832   0.148 -48.833  1.00999.99           H  
ATOM     93 2HG  ARG A   6       1.746   0.135 -50.239  1.00999.99           H  
ATOM     94 1HD  ARG A   6       2.741  -1.919 -50.999  1.00999.99           H  
ATOM     95 2HD  ARG A   6       3.910  -1.871 -49.654  1.00999.99           H  
ATOM     96  HE  ARG A   6       1.367  -1.674 -48.520  1.00999.99           H  
ATOM     97 1HH1 ARG A   6       3.192  -4.033 -50.397  1.00999.99           H  
ATOM     98 2HH1 ARG A   6       2.366  -5.405 -49.693  1.00999.99           H  
ATOM     99 1HH2 ARG A   6       0.317  -3.445 -47.630  1.00999.99           H  
ATOM    100 2HH2 ARG A   6       0.733  -5.074 -48.119  1.00999.99           H  
ATOM    101  N   ASN A   7       4.608   2.805 -48.563  1.00999.99           N  
ATOM    102  CA  ASN A   7       4.651   3.284 -47.192  1.00999.99           C  
ATOM    103  C   ASN A   7       4.010   4.658 -47.085  1.00999.99           C  
ATOM    104  O   ASN A   7       3.279   4.926 -46.132  1.00999.99           O  
ATOM    105  CB  ASN A   7       6.078   3.312 -46.687  1.00999.99           C  
ATOM    106  CG  ASN A   7       6.614   1.934 -46.414  1.00999.99           C  
ATOM    107  OD1 ASN A   7       5.846   0.982 -46.223  1.00999.99           O  
ATOM    108  ND2 ASN A   7       7.916   1.806 -46.390  1.00999.99           N  
ATOM    109  H   ASN A   7       5.477   2.586 -49.031  1.00999.99           H  
ATOM    110  HA  ASN A   7       4.071   2.603 -46.567  1.00999.99           H  
ATOM    111 1HB  ASN A   7       6.717   3.798 -47.424  1.00999.99           H  
ATOM    112 2HB  ASN A   7       6.129   3.898 -45.770  1.00999.99           H  
ATOM    113 1HD2 ASN A   7       8.328   0.912 -46.215  1.00999.99           H  
ATOM    114 2HD2 ASN A   7       8.499   2.602 -46.551  1.00999.99           H  
ATOM    115  N   GLN A   8       4.253   5.505 -48.088  1.00999.99           N  
ATOM    116  CA  GLN A   8       3.650   6.828 -48.153  1.00999.99           C  
ATOM    117  C   GLN A   8       2.144   6.706 -48.377  1.00999.99           C  
ATOM    118  O   GLN A   8       1.354   7.429 -47.766  1.00999.99           O  
ATOM    119  CB  GLN A   8       4.296   7.634 -49.280  1.00999.99           C  
ATOM    120  CG  GLN A   8       5.743   8.008 -49.008  1.00999.99           C  
ATOM    121  CD  GLN A   8       6.408   8.666 -50.200  1.00999.99           C  
ATOM    122  OE1 GLN A   8       5.913   8.594 -51.328  1.00999.99           O  
ATOM    123  NE2 GLN A   8       7.543   9.313 -49.955  1.00999.99           N  
ATOM    124  H   GLN A   8       4.896   5.230 -48.821  1.00999.99           H  
ATOM    125  HA  GLN A   8       3.818   7.340 -47.207  1.00999.99           H  
ATOM    126 1HB  GLN A   8       4.264   7.065 -50.207  1.00999.99           H  
ATOM    127 2HB  GLN A   8       3.735   8.554 -49.440  1.00999.99           H  
ATOM    128 1HG  GLN A   8       5.770   8.710 -48.176  1.00999.99           H  
ATOM    129 2HG  GLN A   8       6.302   7.109 -48.754  1.00999.99           H  
ATOM    130 1HE2 GLN A   8       8.031   9.767 -50.702  1.00999.99           H  
ATOM    131 2HE2 GLN A   8       7.909   9.348 -49.026  1.00999.99           H  
ATOM    132  N   CYS A   9       1.753   5.749 -49.225  1.00999.99           N  
ATOM    133  CA  CYS A   9       0.353   5.473 -49.512  1.00999.99           C  
ATOM    134  C   CYS A   9      -0.387   4.972 -48.283  1.00999.99           C  
ATOM    135  O   CYS A   9      -1.597   5.150 -48.195  1.00999.99           O  
ATOM    136  CB  CYS A   9       0.208   4.444 -50.635  1.00999.99           C  
ATOM    137  SG  CYS A   9       0.706   5.047 -52.266  1.00999.99           S  
ATOM    138  H   CYS A   9       2.452   5.208 -49.713  1.00999.99           H  
ATOM    139  HA  CYS A   9      -0.116   6.399 -49.841  1.00999.99           H  
ATOM    140 1HB  CYS A   9       0.802   3.561 -50.406  1.00999.99           H  
ATOM    141 2HB  CYS A   9      -0.832   4.127 -50.700  1.00999.99           H  
ATOM    142  HG  CYS A   9       0.425   3.925 -52.920  1.00999.99           H  
ATOM    143  N   HIS A  10       0.317   4.334 -47.343  1.00999.99           N  
ATOM    144  CA  HIS A  10      -0.315   3.929 -46.093  1.00999.99           C  
ATOM    145  C   HIS A  10      -0.310   5.066 -45.069  1.00999.99           C  
ATOM    146  O   HIS A  10      -1.289   5.258 -44.346  1.00999.99           O  
ATOM    147  CB  HIS A  10       0.394   2.723 -45.466  1.00999.99           C  
ATOM    148  CG  HIS A  10       0.230   1.442 -46.216  1.00999.99           C  
ATOM    149  ND1 HIS A  10      -0.998   0.866 -46.457  1.00999.99           N  
ATOM    150  CD2 HIS A  10       1.147   0.601 -46.751  1.00999.99           C  
ATOM    151  CE1 HIS A  10      -0.834  -0.263 -47.122  1.00999.99           C  
ATOM    152  NE2 HIS A  10       0.461  -0.449 -47.313  1.00999.99           N  
ATOM    153  H   HIS A  10       1.298   4.136 -47.497  1.00999.99           H  
ATOM    154  HA  HIS A  10      -1.353   3.655 -46.279  1.00999.99           H  
ATOM    155 1HB  HIS A  10       1.460   2.935 -45.390  1.00999.99           H  
ATOM    156 2HB  HIS A  10       0.019   2.571 -44.454  1.00999.99           H  
ATOM    157  HD1 HIS A  10      -1.890   1.293 -46.286  1.00999.99           H  
ATOM    158  HD2 HIS A  10       2.236   0.633 -46.793  1.00999.99           H  
ATOM    159  HE1 HIS A  10      -1.693  -0.866 -47.411  1.00999.99           H  
ATOM    160  N   TRP A  11       0.791   5.821 -45.025  1.00999.99           N  
ATOM    161  CA  TRP A  11       0.955   6.907 -44.069  1.00999.99           C  
ATOM    162  C   TRP A  11      -0.062   8.010 -44.232  1.00999.99           C  
ATOM    163  O   TRP A  11      -0.565   8.527 -43.235  1.00999.99           O  
ATOM    164  CB  TRP A  11       2.343   7.516 -44.152  1.00999.99           C  
ATOM    165  CG  TRP A  11       2.535   8.569 -43.105  1.00999.99           C  
ATOM    166  CD1 TRP A  11       2.913   8.353 -41.814  1.00999.99           C  
ATOM    167  CD2 TRP A  11       2.356  10.000 -43.236  1.00999.99           C  
ATOM    168  NE1 TRP A  11       2.978   9.543 -41.135  1.00999.99           N  
ATOM    169  CE2 TRP A  11       2.641  10.562 -41.987  1.00999.99           C  
ATOM    170  CE3 TRP A  11       1.984  10.837 -44.292  1.00999.99           C  
ATOM    171  CZ2 TRP A  11       2.567  11.926 -41.762  1.00999.99           C  
ATOM    172  CZ3 TRP A  11       1.912  12.206 -44.066  1.00999.99           C  
ATOM    173  CH2 TRP A  11       2.197  12.735 -42.833  1.00999.99           C  
ATOM    174  H   TRP A  11       1.561   5.615 -45.644  1.00999.99           H  
ATOM    175  HA  TRP A  11       0.839   6.493 -43.072  1.00999.99           H  
ATOM    176 1HB  TRP A  11       3.098   6.741 -44.016  1.00999.99           H  
ATOM    177 2HB  TRP A  11       2.495   7.963 -45.135  1.00999.99           H  
ATOM    178  HD1 TRP A  11       3.128   7.377 -41.383  1.00999.99           H  
ATOM    179  HE1 TRP A  11       3.234   9.652 -40.163  1.00999.99           H  
ATOM    180  HE3 TRP A  11       1.756  10.422 -45.273  1.00999.99           H  
ATOM    181  HZ2 TRP A  11       2.789  12.366 -40.789  1.00999.99           H  
ATOM    182  HZ3 TRP A  11       1.624  12.852 -44.895  1.00999.99           H  
ATOM    183  HH2 TRP A  11       2.131  13.815 -42.691  1.00999.99           H  
ATOM    184  N   LEU A  12      -0.355   8.392 -45.467  1.00999.99           N  
ATOM    185  CA  LEU A  12      -1.324   9.451 -45.695  1.00999.99           C  
ATOM    186  C   LEU A  12      -2.709   9.096 -45.122  1.00999.99           C  
ATOM    187  O   LEU A  12      -3.368   9.972 -44.570  1.00999.99           O  
ATOM    188  CB  LEU A  12      -1.381   9.781 -47.195  1.00999.99           C  
ATOM    189  CG  LEU A  12      -0.159  10.514 -47.747  1.00999.99           C  
ATOM    190  CD1 LEU A  12      -0.234  10.556 -49.265  1.00999.99           C  
ATOM    191  CD2 LEU A  12      -0.142  11.922 -47.175  1.00999.99           C  
ATOM    192  H   LEU A  12       0.105   7.955 -46.257  1.00999.99           H  
ATOM    193  HA  LEU A  12      -0.972  10.344 -45.178  1.00999.99           H  
ATOM    194 1HB  LEU A  12      -1.449   8.861 -47.768  1.00999.99           H  
ATOM    195 2HB  LEU A  12      -2.263  10.387 -47.396  1.00999.99           H  
ATOM    196  HG  LEU A  12       0.751   9.987 -47.460  1.00999.99           H  
ATOM    197 1HD1 LEU A  12       0.636  11.081 -49.659  1.00999.99           H  
ATOM    198 2HD1 LEU A  12      -0.251   9.538 -49.656  1.00999.99           H  
ATOM    199 3HD1 LEU A  12      -1.141  11.077 -49.570  1.00999.99           H  
ATOM    200 1HD2 LEU A  12       0.727  12.460 -47.556  1.00999.99           H  
ATOM    201 2HD2 LEU A  12      -1.052  12.443 -47.471  1.00999.99           H  
ATOM    202 3HD2 LEU A  12      -0.092  11.870 -46.089  1.00999.99           H  
ATOM    203  N   PRO A  13      -3.163   7.838 -45.239  1.00999.99           N  
ATOM    204  CA  PRO A  13      -4.373   7.348 -44.597  1.00999.99           C  
ATOM    205  C   PRO A  13      -4.252   7.352 -43.093  1.00999.99           C  
ATOM    206  O   PRO A  13      -5.216   7.678 -42.413  1.00999.99           O  
ATOM    207  CB  PRO A  13      -4.538   5.953 -45.170  1.00999.99           C  
ATOM    208  CG  PRO A  13      -4.055   6.097 -46.562  1.00999.99           C  
ATOM    209  CD  PRO A  13      -2.994   7.160 -46.526  1.00999.99           C  
ATOM    210  HA  PRO A  13      -5.214   7.985 -44.907  1.00999.99           H  
ATOM    211 1HB  PRO A  13      -3.951   5.231 -44.583  1.00999.99           H  
ATOM    212 2HB  PRO A  13      -5.590   5.640 -45.110  1.00999.99           H  
ATOM    213 1HG  PRO A  13      -3.674   5.131 -46.920  1.00999.99           H  
ATOM    214 2HG  PRO A  13      -4.891   6.368 -47.223  1.00999.99           H  
ATOM    215 1HD  PRO A  13      -1.991   6.728 -46.584  1.00999.99           H  
ATOM    216 2HD  PRO A  13      -3.188   7.860 -47.348  1.00999.99           H  
ATOM    217  N   LEU A  14      -3.076   7.002 -42.571  1.00999.99           N  
ATOM    218  CA  LEU A  14      -2.892   7.049 -41.127  1.00999.99           C  
ATOM    219  C   LEU A  14      -3.067   8.472 -40.629  1.00999.99           C  
ATOM    220  O   LEU A  14      -3.716   8.694 -39.608  1.00999.99           O  
ATOM    221  CB  LEU A  14      -1.509   6.518 -40.738  1.00999.99           C  
ATOM    222  CG  LEU A  14      -1.298   5.012 -40.945  1.00999.99           C  
ATOM    223  CD1 LEU A  14       0.166   4.665 -40.700  1.00999.99           C  
ATOM    224  CD2 LEU A  14      -2.212   4.245 -39.995  1.00999.99           C  
ATOM    225  H   LEU A  14      -2.317   6.695 -43.170  1.00999.99           H  
ATOM    226  HA  LEU A  14      -3.649   6.420 -40.662  1.00999.99           H  
ATOM    227 1HB  LEU A  14      -0.752   7.042 -41.313  1.00999.99           H  
ATOM    228 2HB  LEU A  14      -1.344   6.730 -39.680  1.00999.99           H  
ATOM    229  HG  LEU A  14      -1.544   4.748 -41.971  1.00999.99           H  
ATOM    230 1HD1 LEU A  14       0.317   3.596 -40.855  1.00999.99           H  
ATOM    231 2HD1 LEU A  14       0.796   5.221 -41.391  1.00999.99           H  
ATOM    232 3HD1 LEU A  14       0.436   4.924 -39.676  1.00999.99           H  
ATOM    233 1HD2 LEU A  14      -2.075   3.173 -40.142  1.00999.99           H  
ATOM    234 2HD2 LEU A  14      -1.969   4.503 -38.963  1.00999.99           H  
ATOM    235 3HD2 LEU A  14      -3.252   4.507 -40.197  1.00999.99           H  
ATOM    236  N   LEU A  15      -2.533   9.430 -41.385  1.00999.99           N  
ATOM    237  CA  LEU A  15      -2.689  10.840 -41.079  1.00999.99           C  
ATOM    238  C   LEU A  15      -4.152  11.228 -41.091  1.00999.99           C  
ATOM    239  O   LEU A  15      -4.641  11.836 -40.142  1.00999.99           O  
ATOM    240  CB  LEU A  15      -1.931  11.700 -42.091  1.00999.99           C  
ATOM    241  CG  LEU A  15      -2.117  13.209 -41.918  1.00999.99           C  
ATOM    242  CD1 LEU A  15      -1.575  13.631 -40.561  1.00999.99           C  
ATOM    243  CD2 LEU A  15      -1.429  13.945 -43.055  1.00999.99           C  
ATOM    244  H   LEU A  15      -1.989   9.173 -42.197  1.00999.99           H  
ATOM    245  HA  LEU A  15      -2.290  11.026 -40.082  1.00999.99           H  
ATOM    246 1HB  LEU A  15      -0.868  11.478 -42.012  1.00999.99           H  
ATOM    247 2HB  LEU A  15      -2.261  11.443 -43.093  1.00999.99           H  
ATOM    248  HG  LEU A  15      -3.183  13.441 -41.935  1.00999.99           H  
ATOM    249 1HD1 LEU A  15      -1.727  14.702 -40.428  1.00999.99           H  
ATOM    250 2HD1 LEU A  15      -2.100  13.090 -39.773  1.00999.99           H  
ATOM    251 3HD1 LEU A  15      -0.510  13.406 -40.507  1.00999.99           H  
ATOM    252 1HD2 LEU A  15      -1.579  15.018 -42.932  1.00999.99           H  
ATOM    253 2HD2 LEU A  15      -0.366  13.725 -43.042  1.00999.99           H  
ATOM    254 3HD2 LEU A  15      -1.855  13.626 -44.006  1.00999.99           H  
ATOM    255  N   LEU A  16      -4.844  10.862 -42.167  1.00999.99           N  
ATOM    256  CA  LEU A  16      -6.252  11.181 -42.324  1.00999.99           C  
ATOM    257  C   LEU A  16      -7.114  10.563 -41.239  1.00999.99           C  
ATOM    258  O   LEU A  16      -8.032  11.215 -40.751  1.00999.99           O  
ATOM    259  CB  LEU A  16      -6.732  10.705 -43.694  1.00999.99           C  
ATOM    260  CG  LEU A  16      -6.179  11.488 -44.889  1.00999.99           C  
ATOM    261  CD1 LEU A  16      -6.566  10.776 -46.178  1.00999.99           C  
ATOM    262  CD2 LEU A  16      -6.730  12.907 -44.853  1.00999.99           C  
ATOM    263  H   LEU A  16      -4.377  10.370 -42.918  1.00999.99           H  
ATOM    264  HA  LEU A  16      -6.363  12.263 -42.274  1.00999.99           H  
ATOM    265 1HB  LEU A  16      -6.447   9.662 -43.820  1.00999.99           H  
ATOM    266 2HB  LEU A  16      -7.820  10.770 -43.726  1.00999.99           H  
ATOM    267  HG  LEU A  16      -5.094  11.530 -44.834  1.00999.99           H  
ATOM    268 1HD1 LEU A  16      -6.170  11.327 -47.031  1.00999.99           H  
ATOM    269 2HD1 LEU A  16      -6.152   9.768 -46.174  1.00999.99           H  
ATOM    270 3HD1 LEU A  16      -7.652  10.723 -46.253  1.00999.99           H  
ATOM    271 1HD2 LEU A  16      -6.337  13.471 -45.699  1.00999.99           H  
ATOM    272 2HD2 LEU A  16      -7.819  12.876 -44.912  1.00999.99           H  
ATOM    273 3HD2 LEU A  16      -6.431  13.390 -43.924  1.00999.99           H  
ATOM    274  N   LEU A  17      -6.807   9.333 -40.837  1.00999.99           N  
ATOM    275  CA  LEU A  17      -7.551   8.678 -39.773  1.00999.99           C  
ATOM    276  C   LEU A  17      -7.355   9.396 -38.453  1.00999.99           C  
ATOM    277  O   LEU A  17      -8.308   9.556 -37.690  1.00999.99           O  
ATOM    278  CB  LEU A  17      -7.114   7.217 -39.646  1.00999.99           C  
ATOM    279  CG  LEU A  17      -7.538   6.297 -40.798  1.00999.99           C  
ATOM    280  CD1 LEU A  17      -6.856   4.944 -40.639  1.00999.99           C  
ATOM    281  CD2 LEU A  17      -9.052   6.153 -40.785  1.00999.99           C  
ATOM    282  H   LEU A  17      -6.054   8.833 -41.282  1.00999.99           H  
ATOM    283  HA  LEU A  17      -8.610   8.705 -40.026  1.00999.99           H  
ATOM    284 1HB  LEU A  17      -6.028   7.184 -39.581  1.00999.99           H  
ATOM    285 2HB  LEU A  17      -7.528   6.807 -38.725  1.00999.99           H  
ATOM    286  HG  LEU A  17      -7.233   6.724 -41.750  1.00999.99           H  
ATOM    287 1HD1 LEU A  17      -7.154   4.287 -41.457  1.00999.99           H  
ATOM    288 2HD1 LEU A  17      -5.775   5.078 -40.657  1.00999.99           H  
ATOM    289 3HD1 LEU A  17      -7.152   4.497 -39.690  1.00999.99           H  
ATOM    290 1HD2 LEU A  17      -9.364   5.502 -41.602  1.00999.99           H  
ATOM    291 2HD2 LEU A  17      -9.369   5.721 -39.835  1.00999.99           H  
ATOM    292 3HD2 LEU A  17      -9.511   7.134 -40.908  1.00999.99           H  
ATOM    293  N   LEU A  18      -6.133   9.865 -38.198  1.00999.99           N  
ATOM    294  CA  LEU A  18      -5.860  10.628 -36.993  1.00999.99           C  
ATOM    295  C   LEU A  18      -6.606  11.952 -37.012  1.00999.99           C  
ATOM    296  O   LEU A  18      -7.130  12.382 -35.985  1.00999.99           O  
ATOM    297  CB  LEU A  18      -4.356  10.882 -36.852  1.00999.99           C  
ATOM    298  CG  LEU A  18      -3.498   9.653 -36.534  1.00999.99           C  
ATOM    299  CD1 LEU A  18      -2.026  10.030 -36.639  1.00999.99           C  
ATOM    300  CD2 LEU A  18      -3.836   9.157 -35.136  1.00999.99           C  
ATOM    301  H   LEU A  18      -5.371   9.677 -38.841  1.00999.99           H  
ATOM    302  HA  LEU A  18      -6.202  10.052 -36.133  1.00999.99           H  
ATOM    303 1HB  LEU A  18      -3.986  11.308 -37.782  1.00999.99           H  
ATOM    304 2HB  LEU A  18      -4.199  11.609 -36.056  1.00999.99           H  
ATOM    305  HG  LEU A  18      -3.701   8.862 -37.251  1.00999.99           H  
ATOM    306 1HD1 LEU A  18      -1.411   9.159 -36.417  1.00999.99           H  
ATOM    307 2HD1 LEU A  18      -1.813  10.377 -37.650  1.00999.99           H  
ATOM    308 3HD1 LEU A  18      -1.802  10.824 -35.928  1.00999.99           H  
ATOM    309 1HD2 LEU A  18      -3.229   8.282 -34.904  1.00999.99           H  
ATOM    310 2HD2 LEU A  18      -3.630   9.945 -34.410  1.00999.99           H  
ATOM    311 3HD2 LEU A  18      -4.891   8.889 -35.091  1.00999.99           H  
ATOM    312  N   LEU A  19      -6.675  12.580 -38.188  1.00999.99           N  
ATOM    313  CA  LEU A  19      -7.380  13.844 -38.344  1.00999.99           C  
ATOM    314  C   LEU A  19      -8.883  13.679 -38.168  1.00999.99           C  
ATOM    315  O   LEU A  19      -9.522  14.498 -37.507  1.00999.99           O  
ATOM    316  CB  LEU A  19      -7.086  14.425 -39.733  1.00999.99           C  
ATOM    317  CG  LEU A  19      -5.649  14.914 -39.961  1.00999.99           C  
ATOM    318  CD1 LEU A  19      -5.461  15.252 -41.434  1.00999.99           C  
ATOM    319  CD2 LEU A  19      -5.390  16.129 -39.086  1.00999.99           C  
ATOM    320  H   LEU A  19      -6.201  12.187 -38.990  1.00999.99           H  
ATOM    321  HA  LEU A  19      -7.017  14.537 -37.586  1.00999.99           H  
ATOM    322 1HB  LEU A  19      -7.299  13.664 -40.481  1.00999.99           H  
ATOM    323 2HB  LEU A  19      -7.755  15.269 -39.903  1.00999.99           H  
ATOM    324  HG  LEU A  19      -4.945  14.129 -39.698  1.00999.99           H  
ATOM    325 1HD1 LEU A  19      -4.439  15.595 -41.600  1.00999.99           H  
ATOM    326 2HD1 LEU A  19      -5.647  14.365 -42.037  1.00999.99           H  
ATOM    327 3HD1 LEU A  19      -6.159  16.038 -41.719  1.00999.99           H  
ATOM    328 1HD2 LEU A  19      -4.369  16.479 -39.242  1.00999.99           H  
ATOM    329 2HD2 LEU A  19      -6.090  16.922 -39.348  1.00999.99           H  
ATOM    330 3HD2 LEU A  19      -5.524  15.857 -38.039  1.00999.99           H  
ATOM    331  N   LEU A  20      -9.441  12.607 -38.729  1.00999.99           N  
ATOM    332  CA  LEU A  20     -10.865  12.330 -38.621  1.00999.99           C  
ATOM    333  C   LEU A  20     -11.252  12.000 -37.197  1.00999.99           C  
ATOM    334  O   LEU A  20     -12.268  12.489 -36.698  1.00999.99           O  
ATOM    335  CB  LEU A  20     -11.243  11.161 -39.537  1.00999.99           C  
ATOM    336  CG  LEU A  20     -11.190  11.443 -41.042  1.00999.99           C  
ATOM    337  CD1 LEU A  20     -11.365  10.134 -41.801  1.00999.99           C  
ATOM    338  CD2 LEU A  20     -12.286  12.433 -41.401  1.00999.99           C  
ATOM    339  H   LEU A  20      -8.867  11.976 -39.272  1.00999.99           H  
ATOM    340  HA  LEU A  20     -11.416  13.218 -38.933  1.00999.99           H  
ATOM    341 1HB  LEU A  20     -10.569  10.330 -39.335  1.00999.99           H  
ATOM    342 2HB  LEU A  20     -12.258  10.845 -39.296  1.00999.99           H  
ATOM    343  HG  LEU A  20     -10.225  11.868 -41.308  1.00999.99           H  
ATOM    344 1HD1 LEU A  20     -11.325  10.325 -42.873  1.00999.99           H  
ATOM    345 2HD1 LEU A  20     -10.566   9.446 -41.525  1.00999.99           H  
ATOM    346 3HD1 LEU A  20     -12.328   9.693 -41.546  1.00999.99           H  
ATOM    347 1HD2 LEU A  20     -12.255  12.638 -42.471  1.00999.99           H  
ATOM    348 2HD2 LEU A  20     -13.256  12.010 -41.140  1.00999.99           H  
ATOM    349 3HD2 LEU A  20     -12.134  13.361 -40.849  1.00999.99           H  
ATOM    350  N   SER A  21     -10.422  11.192 -36.538  1.00999.99           N  
ATOM    351  CA  SER A  21     -10.639  10.816 -35.155  1.00999.99           C  
ATOM    352  C   SER A  21     -10.576  12.035 -34.266  1.00999.99           C  
ATOM    353  O   SER A  21     -11.443  12.226 -33.417  1.00999.99           O  
ATOM    354  CB  SER A  21      -9.606   9.798 -34.716  1.00999.99           C  
ATOM    355  OG  SER A  21      -9.801   9.433 -33.375  1.00999.99           O  
ATOM    356  H   SER A  21      -9.616  10.807 -37.011  1.00999.99           H  
ATOM    357  HA  SER A  21     -11.632  10.374 -35.065  1.00999.99           H  
ATOM    358 1HB  SER A  21      -9.673   8.915 -35.349  1.00999.99           H  
ATOM    359 2HB  SER A  21      -8.609  10.216 -34.840  1.00999.99           H  
ATOM    360  HG  SER A  21      -9.125   8.779 -33.180  1.00999.99           H  
ATOM    361  N   THR A  22      -9.551  12.862 -34.475  1.00999.99           N  
ATOM    362  CA  THR A  22      -9.359  14.076 -33.706  1.00999.99           C  
ATOM    363  C   THR A  22     -10.544  15.011 -33.814  1.00999.99           C  
ATOM    364  O   THR A  22     -11.064  15.462 -32.798  1.00999.99           O  
ATOM    365  CB  THR A  22      -8.095  14.824 -34.168  1.00999.99           C  
ATOM    366  OG1 THR A  22      -6.942  14.004 -33.945  1.00999.99           O  
ATOM    367  CG2 THR A  22      -7.947  16.131 -33.414  1.00999.99           C  
ATOM    368  H   THR A  22      -8.862  12.640 -35.181  1.00999.99           H  
ATOM    369  HA  THR A  22      -9.239  13.803 -32.657  1.00999.99           H  
ATOM    370  HB  THR A  22      -8.171  15.035 -35.234  1.00999.99           H  
ATOM    371  HG1 THR A  22      -6.990  13.231 -34.518  1.00999.99           H  
ATOM    372 1HG2 THR A  22      -7.051  16.648 -33.755  1.00999.99           H  
ATOM    373 2HG2 THR A  22      -8.820  16.754 -33.603  1.00999.99           H  
ATOM    374 3HG2 THR A  22      -7.867  15.928 -32.347  1.00999.99           H  
ATOM    375  N   LEU A  23     -10.974  15.299 -35.038  1.00999.99           N  
ATOM    376  CA  LEU A  23     -12.082  16.216 -35.244  1.00999.99           C  
ATOM    377  C   LEU A  23     -13.383  15.688 -34.660  1.00999.99           C  
ATOM    378  O   LEU A  23     -14.143  16.451 -34.055  1.00999.99           O  
ATOM    379  CB  LEU A  23     -12.257  16.472 -36.741  1.00999.99           C  
ATOM    380  CG  LEU A  23     -11.136  17.279 -37.405  1.00999.99           C  
ATOM    381  CD1 LEU A  23     -11.350  17.284 -38.913  1.00999.99           C  
ATOM    382  CD2 LEU A  23     -11.133  18.691 -36.842  1.00999.99           C  
ATOM    383  H   LEU A  23     -10.514  14.897 -35.845  1.00999.99           H  
ATOM    384  HA  LEU A  23     -11.843  17.156 -34.752  1.00999.99           H  
ATOM    385 1HB  LEU A  23     -12.324  15.514 -37.254  1.00999.99           H  
ATOM    386 2HB  LEU A  23     -13.191  17.012 -36.896  1.00999.99           H  
ATOM    387  HG  LEU A  23     -10.175  16.810 -37.200  1.00999.99           H  
ATOM    388 1HD1 LEU A  23     -10.552  17.851 -39.393  1.00999.99           H  
ATOM    389 2HD1 LEU A  23     -11.340  16.259 -39.283  1.00999.99           H  
ATOM    390 3HD1 LEU A  23     -12.310  17.745 -39.142  1.00999.99           H  
ATOM    391 1HD2 LEU A  23     -10.335  19.268 -37.311  1.00999.99           H  
ATOM    392 2HD2 LEU A  23     -12.092  19.167 -37.048  1.00999.99           H  
ATOM    393 3HD2 LEU A  23     -10.969  18.654 -35.766  1.00999.99           H  
ATOM    394  N   ALA A  24     -13.633  14.388 -34.822  1.00999.99           N  
ATOM    395  CA  ALA A  24     -14.835  13.782 -34.283  1.00999.99           C  
ATOM    396  C   ALA A  24     -14.831  13.833 -32.770  1.00999.99           C  
ATOM    397  O   ALA A  24     -15.827  14.204 -32.159  1.00999.99           O  
ATOM    398  CB  ALA A  24     -14.966  12.350 -34.758  1.00999.99           C  
ATOM    399  H   ALA A  24     -12.989  13.801 -35.341  1.00999.99           H  
ATOM    400  HA  ALA A  24     -15.693  14.357 -34.638  1.00999.99           H  
ATOM    401 1HB  ALA A  24     -15.884  11.920 -34.363  1.00999.99           H  
ATOM    402 2HB  ALA A  24     -14.993  12.328 -35.847  1.00999.99           H  
ATOM    403 3HB  ALA A  24     -14.113  11.771 -34.405  1.00999.99           H  
ATOM    404  N   CYS A  25     -13.691  13.488 -32.169  1.00999.99           N  
ATOM    405  CA  CYS A  25     -13.572  13.481 -30.724  1.00999.99           C  
ATOM    406  C   CYS A  25     -13.649  14.872 -30.142  1.00999.99           C  
ATOM    407  O   CYS A  25     -14.277  15.059 -29.106  1.00999.99           O  
ATOM    408  CB  CYS A  25     -12.258  12.838 -30.292  1.00999.99           C  
ATOM    409  SG  CYS A  25     -12.188  11.052 -30.567  1.00999.99           S  
ATOM    410  H   CYS A  25     -12.897  13.195 -32.718  1.00999.99           H  
ATOM    411  HA  CYS A  25     -14.392  12.892 -30.317  1.00999.99           H  
ATOM    412 1HB  CYS A  25     -11.434  13.296 -30.838  1.00999.99           H  
ATOM    413 2HB  CYS A  25     -12.093  13.024 -29.231  1.00999.99           H  
ATOM    414  HG  CYS A  25     -10.922  10.904 -30.192  1.00999.99           H  
ATOM    415  N   LEU A  26     -13.036  15.854 -30.792  1.00999.99           N  
ATOM    416  CA  LEU A  26     -13.105  17.215 -30.283  1.00999.99           C  
ATOM    417  C   LEU A  26     -14.523  17.745 -30.309  1.00999.99           C  
ATOM    418  O   LEU A  26     -14.955  18.394 -29.359  1.00999.99           O  
ATOM    419  CB  LEU A  26     -12.202  18.146 -31.096  1.00999.99           C  
ATOM    420  CG  LEU A  26     -10.695  17.951 -30.914  1.00999.99           C  
ATOM    421  CD1 LEU A  26      -9.956  18.821 -31.921  1.00999.99           C  
ATOM    422  CD2 LEU A  26     -10.313  18.320 -29.491  1.00999.99           C  
ATOM    423  H   LEU A  26     -12.507  15.663 -31.632  1.00999.99           H  
ATOM    424  HA  LEU A  26     -12.762  17.210 -29.249  1.00999.99           H  
ATOM    425 1HB  LEU A  26     -12.422  18.008 -32.154  1.00999.99           H  
ATOM    426 2HB  LEU A  26     -12.437  19.176 -30.829  1.00999.99           H  
ATOM    427  HG  LEU A  26     -10.430  16.914 -31.096  1.00999.99           H  
ATOM    428 1HD1 LEU A  26      -8.882  18.687 -31.798  1.00999.99           H  
ATOM    429 2HD1 LEU A  26     -10.245  18.533 -32.931  1.00999.99           H  
ATOM    430 3HD1 LEU A  26     -10.213  19.866 -31.752  1.00999.99           H  
ATOM    431 1HD2 LEU A  26      -9.240  18.183 -29.353  1.00999.99           H  
ATOM    432 2HD2 LEU A  26     -10.573  19.361 -29.303  1.00999.99           H  
ATOM    433 3HD2 LEU A  26     -10.853  17.679 -28.794  1.00999.99           H  
ATOM    434  N   SER A  27     -15.263  17.443 -31.381  1.00999.99           N  
ATOM    435  CA  SER A  27     -16.643  17.876 -31.494  1.00999.99           C  
ATOM    436  C   SER A  27     -17.550  17.168 -30.503  1.00999.99           C  
ATOM    437  O   SER A  27     -18.452  17.773 -29.923  1.00999.99           O  
ATOM    438  CB  SER A  27     -17.158  17.609 -32.894  1.00999.99           C  
ATOM    439  OG  SER A  27     -16.483  18.397 -33.836  1.00999.99           O  
ATOM    440  H   SER A  27     -14.852  16.926 -32.148  1.00999.99           H  
ATOM    441  HA  SER A  27     -16.688  18.946 -31.305  1.00999.99           H  
ATOM    442 1HB  SER A  27     -17.034  16.549 -33.136  1.00999.99           H  
ATOM    443 2HB  SER A  27     -18.221  17.831 -32.927  1.00999.99           H  
ATOM    444  HG  SER A  27     -15.577  18.077 -33.841  1.00999.99           H  
ATOM    445  N   TRP A  28     -17.309  15.879 -30.311  1.00999.99           N  
ATOM    446  CA  TRP A  28     -18.131  15.076 -29.428  1.00999.99           C  
ATOM    447  C   TRP A  28     -17.779  15.257 -27.958  1.00999.99           C  
ATOM    448  O   TRP A  28     -18.633  15.078 -27.089  1.00999.99           O  
ATOM    449  CB  TRP A  28     -17.994  13.604 -29.814  1.00999.99           C  
ATOM    450  CG  TRP A  28     -18.589  13.310 -31.163  1.00999.99           C  
ATOM    451  CD1 TRP A  28     -19.465  14.099 -31.847  1.00999.99           C  
ATOM    452  CD2 TRP A  28     -18.346  12.158 -32.011  1.00999.99           C  
ATOM    453  NE1 TRP A  28     -19.787  13.522 -33.049  1.00999.99           N  
ATOM    454  CE2 TRP A  28     -19.109  12.336 -33.167  1.00999.99           C  
ATOM    455  CE3 TRP A  28     -17.552  11.010 -31.884  1.00999.99           C  
ATOM    456  CZ2 TRP A  28     -19.112  11.407 -34.197  1.00999.99           C  
ATOM    457  CZ3 TRP A  28     -17.553  10.079 -32.920  1.00999.99           C  
ATOM    458  CH2 TRP A  28     -18.313  10.275 -34.046  1.00999.99           C  
ATOM    459  H   TRP A  28     -16.564  15.423 -30.819  1.00999.99           H  
ATOM    460  HA  TRP A  28     -19.170  15.372 -29.565  1.00999.99           H  
ATOM    461 1HB  TRP A  28     -16.940  13.326 -29.836  1.00999.99           H  
ATOM    462 2HB  TRP A  28     -18.487  12.982 -29.068  1.00999.99           H  
ATOM    463  HD1 TRP A  28     -19.854  15.050 -31.488  1.00999.99           H  
ATOM    464  HE1 TRP A  28     -20.414  13.907 -33.738  1.00999.99           H  
ATOM    465  HE3 TRP A  28     -16.944  10.851 -30.994  1.00999.99           H  
ATOM    466  HZ2 TRP A  28     -19.710  11.544 -35.097  1.00999.99           H  
ATOM    467  HZ3 TRP A  28     -16.933   9.189 -32.815  1.00999.99           H  
ATOM    468  HH2 TRP A  28     -18.294   9.525 -34.837  1.00999.99           H  
ATOM    469  N   ALA A  29     -16.524  15.611 -27.677  1.00999.99           N  
ATOM    470  CA  ALA A  29     -16.073  15.837 -26.309  1.00999.99           C  
ATOM    471  C   ALA A  29     -16.077  17.308 -25.918  1.00999.99           C  
ATOM    472  O   ALA A  29     -15.138  17.767 -25.267  1.00999.99           O  
ATOM    473  CB  ALA A  29     -14.675  15.269 -26.110  1.00999.99           C  
ATOM    474  H   ALA A  29     -15.850  15.728 -28.418  1.00999.99           H  
ATOM    475  HA  ALA A  29     -16.759  15.311 -25.647  1.00999.99           H  
ATOM    476 1HB  ALA A  29     -14.377  15.403 -25.073  1.00999.99           H  
ATOM    477 2HB  ALA A  29     -14.671  14.207 -26.357  1.00999.99           H  
ATOM    478 3HB  ALA A  29     -13.976  15.793 -26.758  1.00999.99           H  
ATOM    479  N   LEU A  30     -17.132  18.044 -26.267  1.00400.00           N  
ATOM    480  CA  LEU A  30     -17.230  19.453 -25.854  1.00400.00           C  
ATOM    481  C   LEU A  30     -17.997  19.572 -24.545  1.00400.00           C  
ATOM    482  O   LEU A  30     -18.888  20.414 -24.409  1.00400.00           O  
ATOM    483  CB  LEU A  30     -17.912  20.293 -26.937  1.00600.00           C  
ATOM    484  CG  LEU A  30     -17.177  20.379 -28.271  1.00600.00           C  
ATOM    485  CD1 LEU A  30     -18.003  21.163 -29.279  1.00600.00           C  
ATOM    486  CD2 LEU A  30     -15.836  21.053 -28.034  1.00600.00           C  
ATOM    487  H   LEU A  30     -17.881  17.640 -26.803  1.00720.00           H  
ATOM    488  HA  LEU A  30     -16.225  19.838 -25.694  1.00480.00           H  
ATOM    489 1HB  LEU A  30     -18.904  19.882 -27.124  1.00720.00           H  
ATOM    490 2HB  LEU A  30     -18.023  21.310 -26.562  1.00720.00           H  
ATOM    491  HG  LEU A  30     -17.015  19.381 -28.666  1.00720.00           H  
ATOM    492 1HD1 LEU A  30     -17.465  21.217 -30.224  1.00720.00           H  
ATOM    493 2HD1 LEU A  30     -18.958  20.658 -29.437  1.00720.00           H  
ATOM    494 3HD1 LEU A  30     -18.183  22.168 -28.906  1.00720.00           H  
ATOM    495 1HD2 LEU A  30     -15.288  21.119 -28.973  1.00720.00           H  
ATOM    496 2HD2 LEU A  30     -15.999  22.054 -27.634  1.00720.00           H  
ATOM    497 3HD2 LEU A  30     -15.261  20.464 -27.317  1.00720.00           H  
ATOM    498  N   SER A  31     -17.646  18.715 -23.595  1.00400.00           N  
ATOM    499  CA  SER A  31     -18.268  18.663 -22.292  1.00400.00           C  
ATOM    500  C   SER A  31     -17.415  19.311 -21.239  1.00400.00           C  
ATOM    501  O   SER A  31     -16.190  19.371 -21.355  1.00400.00           O  
ATOM    502  CB  SER A  31     -18.537  17.236 -21.886  1.00600.00           C  
ATOM    503  OG  SER A  31     -19.017  17.183 -20.572  1.00600.00           O  
ATOM    504  H   SER A  31     -16.903  18.064 -23.763  1.00480.00           H  
ATOM    505  HA  SER A  31     -19.213  19.194 -22.346  1.00480.00           H  
ATOM    506 1HB  SER A  31     -19.263  16.801 -22.566  1.00720.00           H  
ATOM    507 2HB  SER A  31     -17.625  16.647 -21.964  1.00720.00           H  
ATOM    508  HG  SER A  31     -19.245  16.262 -20.409  1.00720.00           H  
ATOM    509  N   SER A  32     -18.076  19.772 -20.193  1.00400.00           N  
ATOM    510  CA  SER A  32     -17.422  20.374 -19.040  1.00400.00           C  
ATOM    511  C   SER A  32     -16.699  19.318 -18.196  1.00400.00           C  
ATOM    512  O   SER A  32     -15.902  19.658 -17.327  1.00400.00           O  
ATOM    513  CB  SER A  32     -18.439  21.107 -18.187  1.00600.00           C  
ATOM    514  OG  SER A  32     -19.333  20.209 -17.585  1.00600.00           O  
ATOM    515  H   SER A  32     -19.083  19.699 -20.202  1.00480.00           H  
ATOM    516  HA  SER A  32     -16.680  21.090 -19.397  1.00480.00           H  
ATOM    517 1HB  SER A  32     -17.926  21.679 -17.420  1.00720.00           H  
ATOM    518 2HB  SER A  32     -18.989  21.814 -18.807  1.00720.00           H  
ATOM    519  HG  SER A  32     -19.789  19.766 -18.304  1.00720.00           H  
ATOM    520  N   GLU A  33     -16.988  18.040 -18.451  1.00400.00           N  
ATOM    521  CA  GLU A  33     -16.348  16.951 -17.737  1.00400.00           C  
ATOM    522  C   GLU A  33     -14.962  16.627 -18.299  1.00400.00           C  
ATOM    523  O   GLU A  33     -14.790  16.504 -19.514  1.00400.00           O  
ATOM    524  CB  GLU A  33     -17.242  15.714 -17.805  1.00600.00           C  
ATOM    525  CG  GLU A  33     -18.577  15.874 -17.093  1.00600.00           C  
ATOM    526  CD  GLU A  33     -19.468  14.672 -17.244  1.00600.00           C  
ATOM    527  OE1 GLU A  33     -19.136  13.803 -18.013  1.00600.00           O  
ATOM    528  OE2 GLU A  33     -20.483  14.619 -16.585  1.00600.00           O  
ATOM    529  H   GLU A  33     -17.670  17.806 -19.160  1.00480.00           H  
ATOM    530  HA  GLU A  33     -16.238  17.251 -16.706  1.00480.00           H  
ATOM    531 1HB  GLU A  33     -17.436  15.462 -18.846  1.00720.00           H  
ATOM    532 2HB  GLU A  33     -16.727  14.867 -17.351  1.00720.00           H  
ATOM    533 1HG  GLU A  33     -18.386  16.042 -16.033  1.00720.00           H  
ATOM    534 2HG  GLU A  33     -19.085  16.754 -17.486  1.00720.00           H  
ATOM    535  N   TYR A  34     -13.976  16.479 -17.410  1.00400.00           N  
ATOM    536  CA  TYR A  34     -12.608  16.146 -17.826  1.00400.00           C  
ATOM    537  C   TYR A  34     -11.782  15.587 -16.646  1.00277.76           C  
ATOM    538  O   TYR A  34     -12.173  15.731 -15.489  1.00264.97           O  
ATOM    539  CB  TYR A  34     -11.938  17.382 -18.449  1.00600.00           C  
ATOM    540  CG  TYR A  34     -11.745  18.533 -17.493  1.00600.00           C  
ATOM    541  CD1 TYR A  34     -10.558  18.628 -16.824  1.00600.00           C  
ATOM    542  CD2 TYR A  34     -12.728  19.485 -17.279  1.00600.00           C  
ATOM    543  CE1 TYR A  34     -10.333  19.640 -15.941  1.00600.00           C  
ATOM    544  CE2 TYR A  34     -12.508  20.517 -16.377  1.00600.00           C  
ATOM    545  CZ  TYR A  34     -11.304  20.589 -15.702  1.00600.00           C  
ATOM    546  OH  TYR A  34     -11.041  21.582 -14.784  1.00600.00           O  
ATOM    547  H   TYR A  34     -14.187  16.596 -16.423  1.00480.00           H  
ATOM    548  HA  TYR A  34     -12.661  15.367 -18.586  1.00480.00           H  
ATOM    549 1HB  TYR A  34     -10.961  17.103 -18.845  1.00720.00           H  
ATOM    550 2HB  TYR A  34     -12.537  17.736 -19.287  1.00720.00           H  
ATOM    551  HD1 TYR A  34      -9.796  17.893 -17.000  1.00720.00           H  
ATOM    552  HD2 TYR A  34     -13.667  19.414 -17.817  1.00720.00           H  
ATOM    553  HE1 TYR A  34      -9.385  19.687 -15.426  1.00720.00           H  
ATOM    554  HE2 TYR A  34     -13.277  21.266 -16.203  1.00720.00           H  
ATOM    555  HH  TYR A  34     -11.773  22.204 -14.767  1.00720.00           H  
ATOM    556  N   SER A  35     -10.644  14.943 -16.945  1.00216.84           N  
ATOM    557  CA  SER A  35      -9.810  14.328 -15.897  1.00129.48           C  
ATOM    558  C   SER A  35      -8.417  14.954 -15.714  1.00 79.12           C  
ATOM    559  O   SER A  35      -7.605  14.441 -14.945  1.00134.48           O  
ATOM    560  CB  SER A  35      -9.635  12.851 -16.190  1.00194.22           C  
ATOM    561  OG  SER A  35      -8.973  12.656 -17.410  1.00194.22           O  
ATOM    562  H   SER A  35     -10.364  14.859 -17.912  1.00260.21           H  
ATOM    563  HA  SER A  35     -10.343  14.426 -14.951  1.00155.38           H  
ATOM    564 1HB  SER A  35      -9.065  12.388 -15.385  1.00233.06           H  
ATOM    565 2HB  SER A  35     -10.610  12.367 -16.220  1.00233.06           H  
ATOM    566  HG  SER A  35      -8.849  11.707 -17.494  1.00233.06           H  
ATOM    567  N   ILE A  36      -8.157  16.060 -16.402  1.00 37.36           N  
ATOM    568  CA  ILE A  36      -6.873  16.772 -16.348  1.00  7.39           C  
ATOM    569  C   ILE A  36      -6.532  17.286 -14.948  1.00  4.96           C  
ATOM    570  O   ILE A  36      -5.416  17.089 -14.461  1.00 20.85           O  
ATOM    571  CB  ILE A  36      -6.901  17.982 -17.304  1.00 11.08           C  
ATOM    572  CG1 ILE A  36      -6.960  17.503 -18.753  1.00 11.08           C  
ATOM    573  CG2 ILE A  36      -5.678  18.859 -17.075  1.00 11.08           C  
ATOM    574  CD1 ILE A  36      -7.295  18.604 -19.732  1.00 11.08           C  
ATOM    575  H   ILE A  36      -8.866  16.405 -17.021  1.00 44.83           H  
ATOM    576  HA  ILE A  36      -6.088  16.090 -16.664  1.00  8.87           H  
ATOM    577  HB  ILE A  36      -7.789  18.575 -17.119  1.00 13.30           H  
ATOM    578 1HG1 ILE A  36      -5.997  17.077 -19.029  1.00 13.30           H  
ATOM    579 2HG1 ILE A  36      -7.717  16.723 -18.841  1.00 13.30           H  
ATOM    580 1HG2 ILE A  36      -5.715  19.715 -17.748  1.00 13.30           H  
ATOM    581 2HG2 ILE A  36      -5.668  19.211 -16.044  1.00 13.30           H  
ATOM    582 3HG2 ILE A  36      -4.773  18.284 -17.269  1.00 13.30           H  
ATOM    583 1HD1 ILE A  36      -7.322  18.196 -20.743  1.00 13.30           H  
ATOM    584 2HD1 ILE A  36      -8.269  19.027 -19.486  1.00 13.30           H  
ATOM    585 3HD1 ILE A  36      -6.537  19.383 -19.677  1.00 13.30           H  
ATOM    586  N   THR A  37      -7.492  17.950 -14.313  1.00  3.78           N  
ATOM    587  CA  THR A  37      -7.318  18.494 -12.969  1.00  4.52           C  
ATOM    588  C   THR A  37      -7.869  17.556 -11.926  1.00  5.39           C  
ATOM    589  O   THR A  37      -7.537  17.648 -10.748  1.00 15.62           O  
ATOM    590  CB  THR A  37      -8.045  19.829 -12.806  1.00  6.78           C  
ATOM    591  OG1 THR A  37      -9.453  19.608 -13.014  1.00  6.78           O  
ATOM    592  CG2 THR A  37      -7.515  20.868 -13.781  1.00  6.78           C  
ATOM    593  H   THR A  37      -8.378  18.083 -14.777  1.00  4.54           H  
ATOM    594  HA  THR A  37      -6.254  18.635 -12.782  1.00  5.42           H  
ATOM    595  HB  THR A  37      -7.894  20.197 -11.793  1.00  8.14           H  
ATOM    596  HG1 THR A  37      -9.874  20.410 -13.356  1.00  8.14           H  
ATOM    597 1HG2 THR A  37      -8.052  21.806 -13.639  1.00  8.14           H  
ATOM    598 2HG2 THR A  37      -6.453  21.026 -13.597  1.00  8.14           H  
ATOM    599 3HG2 THR A  37      -7.651  20.526 -14.803  1.00  8.14           H  
ATOM    600  N   GLY A  38      -8.731  16.651 -12.352  1.00  7.86           N  
ATOM    601  CA  GLY A  38      -9.337  15.725 -11.425  1.00  6.86           C  
ATOM    602  C   GLY A  38     -10.725  16.181 -10.995  1.00  3.95           C  
ATOM    603  O   GLY A  38     -11.397  15.467 -10.249  1.00  5.68           O  
ATOM    604  H   GLY A  38      -8.976  16.601 -13.329  1.00  9.43           H  
ATOM    605 1HA  GLY A  38      -9.404  14.741 -11.891  1.00  8.23           H  
ATOM    606 2HA  GLY A  38      -8.699  15.618 -10.549  1.00  8.23           H  
ATOM    607  N   TYR A  39     -11.178  17.347 -11.474  1.00  3.49           N  
ATOM    608  CA  TYR A  39     -12.521  17.779 -11.107  1.00  3.18           C  
ATOM    609  C   TYR A  39     -13.219  18.470 -12.259  1.00  3.32           C  
ATOM    610  O   TYR A  39     -12.580  18.952 -13.193  1.00  5.33           O  
ATOM    611  CB  TYR A  39     -12.487  18.744  -9.924  1.00  4.77           C  
ATOM    612  CG  TYR A  39     -11.905  20.096 -10.264  1.00  4.77           C  
ATOM    613  CD1 TYR A  39     -12.754  21.119 -10.654  1.00  4.77           C  
ATOM    614  CD2 TYR A  39     -10.541  20.318 -10.202  1.00  4.77           C  
ATOM    615  CE1 TYR A  39     -12.247  22.355 -10.991  1.00  4.77           C  
ATOM    616  CE2 TYR A  39     -10.034  21.559 -10.532  1.00  4.77           C  
ATOM    617  CZ  TYR A  39     -10.880  22.571 -10.931  1.00  4.77           C  
ATOM    618  OH  TYR A  39     -10.373  23.796 -11.283  1.00  4.77           O  
ATOM    619  H   TYR A  39     -10.605  17.943 -12.070  1.00  4.19           H  
ATOM    620  HA  TYR A  39     -13.110  16.902 -10.839  1.00  3.82           H  
ATOM    621 1HB  TYR A  39     -13.500  18.893  -9.548  1.00  5.72           H  
ATOM    622 2HB  TYR A  39     -11.897  18.309  -9.121  1.00  5.72           H  
ATOM    623  HD1 TYR A  39     -13.825  20.942 -10.703  1.00  5.72           H  
ATOM    624  HD2 TYR A  39      -9.869  19.518  -9.901  1.00  5.72           H  
ATOM    625  HE1 TYR A  39     -12.917  23.153 -11.307  1.00  5.72           H  
ATOM    626  HE2 TYR A  39      -8.962  21.731 -10.488  1.00  5.72           H  
ATOM    627  HH  TYR A  39      -9.433  23.816 -11.096  1.00  5.72           H  
ATOM    628  N   ASP A  40     -14.538  18.529 -12.167  1.00  4.55           N  
ATOM    629  CA  ASP A  40     -15.356  19.168 -13.176  1.00  6.31           C  
ATOM    630  C   ASP A  40     -15.952  20.439 -12.585  1.00  5.27           C  
ATOM    631  O   ASP A  40     -16.115  20.515 -11.376  1.00  6.70           O  
ATOM    632  CB  ASP A  40     -16.467  18.217 -13.597  1.00  9.46           C  
ATOM    633  CG  ASP A  40     -15.924  16.921 -14.166  1.00  9.46           C  
ATOM    634  OD1 ASP A  40     -14.871  16.955 -14.759  1.00  9.46           O  
ATOM    635  OD2 ASP A  40     -16.563  15.909 -14.005  1.00  9.46           O  
ATOM    636  H   ASP A  40     -15.003  18.101 -11.370  1.00  5.46           H  
ATOM    637  HA  ASP A  40     -14.728  19.405 -14.031  1.00  7.57           H  
ATOM    638 1HB  ASP A  40     -17.092  17.983 -12.735  1.00 11.36           H  
ATOM    639 2HB  ASP A  40     -17.099  18.692 -14.345  1.00 11.36           H  
ATOM    640  N   PRO A  41     -16.287  21.448 -13.392  1.00  7.91           N  
ATOM    641  CA  PRO A  41     -16.925  22.707 -13.018  1.00  9.03           C  
ATOM    642  C   PRO A  41     -18.184  22.459 -12.188  1.00  6.45           C  
ATOM    643  O   PRO A  41     -18.462  23.181 -11.232  1.00  7.13           O  
ATOM    644  CB  PRO A  41     -17.250  23.342 -14.371  1.00 13.54           C  
ATOM    645  CG  PRO A  41     -16.184  22.821 -15.272  1.00 13.54           C  
ATOM    646  CD  PRO A  41     -15.994  21.397 -14.830  1.00 13.54           C  
ATOM    647  HA  PRO A  41     -16.207  23.323 -12.455  1.00 10.84           H  
ATOM    648 1HB  PRO A  41     -18.263  23.054 -14.695  1.00 16.25           H  
ATOM    649 2HB  PRO A  41     -17.236  24.438 -14.285  1.00 16.25           H  
ATOM    650 1HG  PRO A  41     -16.498  22.902 -16.323  1.00 16.25           H  
ATOM    651 2HG  PRO A  41     -15.269  23.421 -15.165  1.00 16.25           H  
ATOM    652 1HD  PRO A  41     -16.709  20.733 -15.332  1.00 16.25           H  
ATOM    653 2HD  PRO A  41     -14.957  21.094 -15.001  1.00 16.25           H  
ATOM    654  N   LYS A  42     -18.926  21.403 -12.538  1.00  5.15           N  
ATOM    655  CA  LYS A  42     -20.144  21.020 -11.826  1.00  5.16           C  
ATOM    656  C   LYS A  42     -19.873  20.557 -10.391  1.00  4.31           C  
ATOM    657  O   LYS A  42     -20.768  20.577  -9.545  1.00  6.47           O  
ATOM    658  CB  LYS A  42     -20.868  19.907 -12.583  1.00  7.74           C  
ATOM    659  CG  LYS A  42     -20.137  18.570 -12.571  1.00  7.74           C  
ATOM    660  CD  LYS A  42     -20.885  17.505 -13.362  1.00  7.74           C  
ATOM    661  CE  LYS A  42     -20.200  16.152 -13.238  1.00  7.74           C  
ATOM    662  NZ  LYS A  42     -20.915  15.091 -13.999  1.00  7.74           N  
ATOM    663  H   LYS A  42     -18.643  20.853 -13.337  1.00  6.18           H  
ATOM    664  HA  LYS A  42     -20.799  21.890 -11.776  1.00  6.19           H  
ATOM    665 1HB  LYS A  42     -21.856  19.753 -12.150  1.00  9.29           H  
ATOM    666 2HB  LYS A  42     -21.009  20.205 -13.622  1.00  9.29           H  
ATOM    667 1HG  LYS A  42     -19.152  18.701 -13.011  1.00  9.29           H  
ATOM    668 2HG  LYS A  42     -20.014  18.225 -11.545  1.00  9.29           H  
ATOM    669 1HD  LYS A  42     -21.907  17.422 -12.990  1.00  9.29           H  
ATOM    670 2HD  LYS A  42     -20.920  17.788 -14.414  1.00  9.29           H  
ATOM    671 1HE  LYS A  42     -19.179  16.227 -13.608  1.00  9.29           H  
ATOM    672 2HE  LYS A  42     -20.172  15.871 -12.186  1.00  9.29           H  
ATOM    673 1HZ  LYS A  42     -20.433  14.213 -13.881  1.00  9.29           H  
ATOM    674 2HZ  LYS A  42     -21.862  15.004 -13.659  1.00  9.29           H  
ATOM    675 3HZ  LYS A  42     -20.932  15.320 -14.985  1.00  9.29           H  
ATOM    676  N   ASP A  43     -18.624  20.192 -10.098  1.00  3.36           N  
ATOM    677  CA  ASP A  43     -18.244  19.720  -8.781  1.00  4.16           C  
ATOM    678  C   ASP A  43     -18.050  20.882  -7.818  1.00  3.65           C  
ATOM    679  O   ASP A  43     -17.840  20.681  -6.621  1.00  5.21           O  
ATOM    680  CB  ASP A  43     -16.966  18.884  -8.861  1.00  6.24           C  
ATOM    681  CG  ASP A  43     -17.175  17.581  -9.618  1.00  6.24           C  
ATOM    682  OD1 ASP A  43     -18.260  17.050  -9.558  1.00  6.24           O  
ATOM    683  OD2 ASP A  43     -16.265  17.145 -10.283  1.00  6.24           O  
ATOM    684  H   ASP A  43     -17.906  20.225 -10.801  1.00  4.03           H  
ATOM    685  HA  ASP A  43     -19.037  19.088  -8.414  1.00  4.99           H  
ATOM    686 1HB  ASP A  43     -16.170  19.451  -9.335  1.00  7.49           H  
ATOM    687 2HB  ASP A  43     -16.633  18.641  -7.851  1.00  7.49           H  
ATOM    688  N   LEU A  44     -18.129  22.101  -8.349  1.00  3.24           N  
ATOM    689  CA  LEU A  44     -17.969  23.305  -7.582  1.00  4.65           C  
ATOM    690  C   LEU A  44     -19.325  23.921  -7.244  1.00  4.97           C  
ATOM    691  O   LEU A  44     -19.387  25.002  -6.656  1.00  6.30           O  
ATOM    692  CB  LEU A  44     -17.154  24.283  -8.414  1.00  6.98           C  
ATOM    693  CG  LEU A  44     -15.794  23.751  -8.873  1.00  6.98           C  
ATOM    694  CD1 LEU A  44     -15.146  24.792  -9.768  1.00  6.98           C  
ATOM    695  CD2 LEU A  44     -14.943  23.419  -7.659  1.00  6.98           C  
ATOM    696  H   LEU A  44     -18.292  22.226  -9.339  1.00  3.89           H  
ATOM    697  HA  LEU A  44     -17.450  23.070  -6.654  1.00  5.58           H  
ATOM    698 1HB  LEU A  44     -17.726  24.559  -9.298  1.00  8.37           H  
ATOM    699 2HB  LEU A  44     -16.976  25.182  -7.824  1.00  8.37           H  
ATOM    700  HG  LEU A  44     -15.935  22.847  -9.466  1.00  8.37           H  
ATOM    701 1HD1 LEU A  44     -14.181  24.429 -10.117  1.00  8.37           H  
ATOM    702 2HD1 LEU A  44     -15.792  24.985 -10.625  1.00  8.37           H  
ATOM    703 3HD1 LEU A  44     -15.007  25.714  -9.206  1.00  8.37           H  
ATOM    704 1HD2 LEU A  44     -13.976  23.034  -7.986  1.00  8.37           H  
ATOM    705 2HD2 LEU A  44     -14.792  24.319  -7.062  1.00  8.37           H  
ATOM    706 3HD2 LEU A  44     -15.448  22.664  -7.056  1.00  8.37           H  
ATOM    707  N   ALA A  45     -20.414  23.239  -7.628  1.00  5.69           N  
ATOM    708  CA  ALA A  45     -21.769  23.744  -7.419  1.00  7.59           C  
ATOM    709  C   ALA A  45     -22.100  23.994  -5.949  1.00  5.52           C  
ATOM    710  O   ALA A  45     -22.830  24.934  -5.629  1.00  6.62           O  
ATOM    711  CB  ALA A  45     -22.773  22.763  -8.003  1.00 11.38           C  
ATOM    712  H   ALA A  45     -20.328  22.348  -8.106  1.00  6.83           H  
ATOM    713  HA  ALA A  45     -21.854  24.695  -7.945  1.00  9.11           H  
ATOM    714 1HB  ALA A  45     -23.780  23.164  -7.884  1.00 13.66           H  
ATOM    715 2HB  ALA A  45     -22.565  22.614  -9.063  1.00 13.66           H  
ATOM    716 3HB  ALA A  45     -22.697  21.810  -7.483  1.00 13.66           H  
ATOM    717  N   SER A  46     -21.580  23.158  -5.056  1.00  3.72           N  
ATOM    718  CA  SER A  46     -21.851  23.320  -3.635  1.00  3.10           C  
ATOM    719  C   SER A  46     -20.774  22.676  -2.800  1.00  2.34           C  
ATOM    720  O   SER A  46     -20.031  21.834  -3.299  1.00  2.02           O  
ATOM    721  CB  SER A  46     -23.183  22.692  -3.277  1.00  4.65           C  
ATOM    722  OG  SER A  46     -23.132  21.293  -3.391  1.00  4.65           O  
ATOM    723  H   SER A  46     -20.988  22.402  -5.366  1.00  4.46           H  
ATOM    724  HA  SER A  46     -21.879  24.385  -3.402  1.00  3.72           H  
ATOM    725 1HB  SER A  46     -23.463  22.969  -2.260  1.00  5.58           H  
ATOM    726 2HB  SER A  46     -23.951  23.083  -3.943  1.00  5.58           H  
ATOM    727  HG  SER A  46     -24.036  20.987  -3.275  1.00  5.58           H  
ATOM    728  N   ASP A  47     -20.722  23.041  -1.521  1.00  2.39           N  
ATOM    729  CA  ASP A  47     -19.758  22.463  -0.593  1.00  2.26           C  
ATOM    730  C   ASP A  47     -20.023  20.988  -0.390  1.00  2.35           C  
ATOM    731  O   ASP A  47     -19.089  20.218  -0.180  1.00  2.38           O  
ATOM    732  CB  ASP A  47     -19.774  23.199   0.744  1.00  3.39           C  
ATOM    733  CG  ASP A  47     -19.100  24.559   0.659  1.00  3.39           C  
ATOM    734  OD1 ASP A  47     -18.377  24.776  -0.286  1.00  3.39           O  
ATOM    735  OD2 ASP A  47     -19.302  25.365   1.533  1.00  3.39           O  
ATOM    736  H   ASP A  47     -21.368  23.743  -1.187  1.00  2.87           H  
ATOM    737  HA  ASP A  47     -18.762  22.569  -1.021  1.00  2.71           H  
ATOM    738 1HB  ASP A  47     -20.803  23.338   1.076  1.00  4.07           H  
ATOM    739 2HB  ASP A  47     -19.261  22.602   1.498  1.00  4.07           H  
ATOM    740  N   GLU A  48     -21.296  20.596  -0.466  1.00  2.97           N  
ATOM    741  CA  GLU A  48     -21.671  19.195  -0.395  1.00  3.44           C  
ATOM    742  C   GLU A  48     -21.009  18.441  -1.524  1.00  2.81           C  
ATOM    743  O   GLU A  48     -20.411  17.386  -1.313  1.00  3.01           O  
ATOM    744  CB  GLU A  48     -23.182  19.016  -0.487  1.00  5.16           C  
ATOM    745  CG  GLU A  48     -23.624  17.558  -0.428  1.00  5.16           C  
ATOM    746  CD  GLU A  48     -25.113  17.378  -0.518  1.00  5.16           C  
ATOM    747  OE1 GLU A  48     -25.816  18.360  -0.550  1.00  5.16           O  
ATOM    748  OE2 GLU A  48     -25.549  16.251  -0.563  1.00  5.16           O  
ATOM    749  H   GLU A  48     -22.018  21.288  -0.605  1.00  3.56           H  
ATOM    750  HA  GLU A  48     -21.319  18.782   0.550  1.00  4.13           H  
ATOM    751 1HB  GLU A  48     -23.665  19.548   0.333  1.00  6.19           H  
ATOM    752 2HB  GLU A  48     -23.547  19.446  -1.420  1.00  6.19           H  
ATOM    753 1HG  GLU A  48     -23.157  17.016  -1.250  1.00  6.19           H  
ATOM    754 2HG  GLU A  48     -23.268  17.123   0.504  1.00  6.19           H  
ATOM    755  N   ARG A  49     -21.124  18.990  -2.731  1.00  2.42           N  
ATOM    756  CA  ARG A  49     -20.529  18.358  -3.888  1.00  2.34           C  
ATOM    757  C   ARG A  49     -19.008  18.402  -3.834  1.00  1.91           C  
ATOM    758  O   ARG A  49     -18.360  17.442  -4.248  1.00  2.15           O  
ATOM    759  CB  ARG A  49     -21.019  18.990  -5.164  1.00  3.51           C  
ATOM    760  CG  ARG A  49     -20.409  18.354  -6.384  1.00  3.51           C  
ATOM    761  CD  ARG A  49     -20.735  16.909  -6.487  1.00  3.51           C  
ATOM    762  NE  ARG A  49     -20.028  16.281  -7.590  1.00  3.51           N  
ATOM    763  CZ  ARG A  49     -19.911  14.954  -7.795  1.00  3.51           C  
ATOM    764  NH1 ARG A  49     -20.469  14.087  -6.979  1.00  3.51           N  
ATOM    765  NH2 ARG A  49     -19.214  14.539  -8.838  1.00  3.51           N  
ATOM    766  H   ARG A  49     -21.640  19.856  -2.849  1.00  2.90           H  
ATOM    767  HA  ARG A  49     -20.835  17.314  -3.897  1.00  2.81           H  
ATOM    768 1HB  ARG A  49     -22.102  18.897  -5.233  1.00  4.21           H  
ATOM    769 2HB  ARG A  49     -20.773  20.052  -5.175  1.00  4.21           H  
ATOM    770 1HG  ARG A  49     -20.793  18.851  -7.275  1.00  4.21           H  
ATOM    771 2HG  ARG A  49     -19.324  18.457  -6.343  1.00  4.21           H  
ATOM    772 1HD  ARG A  49     -20.447  16.405  -5.566  1.00  4.21           H  
ATOM    773 2HD  ARG A  49     -21.806  16.782  -6.652  1.00  4.21           H  
ATOM    774  HE  ARG A  49     -19.559  16.883  -8.260  1.00  4.21           H  
ATOM    775 1HH1 ARG A  49     -20.997  14.404  -6.173  1.00  4.21           H  
ATOM    776 2HH1 ARG A  49     -20.367  13.098  -7.149  1.00  4.21           H  
ATOM    777 1HH2 ARG A  49     -18.783  15.233  -9.443  1.00  4.21           H  
ATOM    778 2HH2 ARG A  49     -19.100  13.553  -9.017  1.00  4.21           H  
ATOM    779  N   ILE A  50     -18.433  19.491  -3.327  1.00  1.56           N  
ATOM    780  CA  ILE A  50     -16.990  19.584  -3.135  1.00  1.51           C  
ATOM    781  C   ILE A  50     -16.518  18.494  -2.176  1.00  1.63           C  
ATOM    782  O   ILE A  50     -15.464  17.903  -2.372  1.00  1.68           O  
ATOM    783  CB  ILE A  50     -16.552  20.975  -2.646  1.00  2.27           C  
ATOM    784  CG1 ILE A  50     -16.770  22.000  -3.769  1.00  2.27           C  
ATOM    785  CG2 ILE A  50     -15.092  20.949  -2.210  1.00  2.27           C  
ATOM    786  CD1 ILE A  50     -16.640  23.436  -3.323  1.00  2.27           C  
ATOM    787  H   ILE A  50     -19.010  20.274  -3.045  1.00  1.87           H  
ATOM    788  HA  ILE A  50     -16.508  19.406  -4.105  1.00  1.81           H  
ATOM    789  HB  ILE A  50     -17.176  21.276  -1.803  1.00  2.72           H  
ATOM    790 1HG1 ILE A  50     -16.039  21.820  -4.561  1.00  2.72           H  
ATOM    791 2HG1 ILE A  50     -17.763  21.861  -4.191  1.00  2.72           H  
ATOM    792 1HG2 ILE A  50     -14.798  21.939  -1.864  1.00  2.72           H  
ATOM    793 2HG2 ILE A  50     -14.965  20.229  -1.404  1.00  2.72           H  
ATOM    794 3HG2 ILE A  50     -14.462  20.661  -3.055  1.00  2.72           H  
ATOM    795 1HD1 ILE A  50     -16.807  24.100  -4.171  1.00  2.72           H  
ATOM    796 2HD1 ILE A  50     -17.379  23.644  -2.548  1.00  2.72           H  
ATOM    797 3HD1 ILE A  50     -15.640  23.603  -2.925  1.00  2.72           H  
ATOM    798  N   ALA A  51     -17.302  18.248  -1.119  1.00  1.84           N  
ATOM    799  CA  ALA A  51     -16.993  17.175  -0.185  1.00  2.16           C  
ATOM    800  C   ALA A  51     -17.023  15.829  -0.909  1.00  2.12           C  
ATOM    801  O   ALA A  51     -16.154  14.991  -0.671  1.00  2.23           O  
ATOM    802  CB  ALA A  51     -17.975  17.174   0.976  1.00  3.24           C  
ATOM    803  H   ALA A  51     -18.130  18.802  -0.966  1.00  2.21           H  
ATOM    804  HA  ALA A  51     -15.987  17.336   0.199  1.00  2.59           H  
ATOM    805 1HB  ALA A  51     -17.717  16.378   1.673  1.00  3.89           H  
ATOM    806 2HB  ALA A  51     -17.932  18.135   1.491  1.00  3.89           H  
ATOM    807 3HB  ALA A  51     -18.984  17.012   0.605  1.00  3.89           H  
ATOM    808  N   GLN A  52     -17.994  15.643  -1.811  1.00  2.08           N  
ATOM    809  CA  GLN A  52     -18.098  14.420  -2.609  1.00  2.17           C  
ATOM    810  C   GLN A  52     -16.891  14.283  -3.531  1.00  2.00           C  
ATOM    811  O   GLN A  52     -16.357  13.186  -3.701  1.00  2.12           O  
ATOM    812  CB  GLN A  52     -19.394  14.415  -3.425  1.00  3.25           C  
ATOM    813  CG  GLN A  52     -20.651  14.271  -2.588  1.00  3.25           C  
ATOM    814  CD  GLN A  52     -21.934  14.404  -3.398  1.00  3.25           C  
ATOM    815  OE1 GLN A  52     -21.929  14.479  -4.631  1.00  3.25           O  
ATOM    816  NE2 GLN A  52     -23.059  14.436  -2.693  1.00  3.25           N  
ATOM    817  H   GLN A  52     -18.700  16.362  -1.928  1.00  2.50           H  
ATOM    818  HA  GLN A  52     -18.109  13.564  -1.934  1.00  2.60           H  
ATOM    819 1HB  GLN A  52     -19.476  15.335  -3.996  1.00  3.91           H  
ATOM    820 2HB  GLN A  52     -19.374  13.590  -4.135  1.00  3.91           H  
ATOM    821 1HG  GLN A  52     -20.645  13.283  -2.126  1.00  3.91           H  
ATOM    822 2HG  GLN A  52     -20.653  15.036  -1.815  1.00  3.91           H  
ATOM    823 1HE2 GLN A  52     -23.941  14.524  -3.158  1.00  3.91           H  
ATOM    824 2HE2 GLN A  52     -23.028  14.378  -1.695  1.00  3.91           H  
ATOM    825  N   LEU A  53     -16.455  15.412  -4.098  1.00  1.77           N  
ATOM    826  CA  LEU A  53     -15.264  15.477  -4.928  1.00  1.63           C  
ATOM    827  C   LEU A  53     -14.066  14.995  -4.130  1.00  1.62           C  
ATOM    828  O   LEU A  53     -13.308  14.155  -4.607  1.00  1.69           O  
ATOM    829  CB  LEU A  53     -15.036  16.911  -5.431  1.00  2.44           C  
ATOM    830  CG  LEU A  53     -13.767  17.144  -6.247  1.00  2.44           C  
ATOM    831  CD1 LEU A  53     -13.814  16.319  -7.523  1.00  2.44           C  
ATOM    832  CD2 LEU A  53     -13.633  18.635  -6.533  1.00  2.44           C  
ATOM    833  H   LEU A  53     -16.971  16.265  -3.947  1.00  2.12           H  
ATOM    834  HA  LEU A  53     -15.398  14.820  -5.787  1.00  1.96           H  
ATOM    835 1HB  LEU A  53     -15.886  17.195  -6.052  1.00  2.93           H  
ATOM    836 2HB  LEU A  53     -14.995  17.587  -4.584  1.00  2.93           H  
ATOM    837  HG  LEU A  53     -12.911  16.805  -5.673  1.00  2.93           H  
ATOM    838 1HD1 LEU A  53     -12.898  16.474  -8.093  1.00  2.93           H  
ATOM    839 2HD1 LEU A  53     -13.906  15.263  -7.270  1.00  2.93           H  
ATOM    840 3HD1 LEU A  53     -14.669  16.622  -8.125  1.00  2.93           H  
ATOM    841 1HD2 LEU A  53     -12.719  18.818  -7.096  1.00  2.93           H  
ATOM    842 2HD2 LEU A  53     -14.492  18.975  -7.110  1.00  2.93           H  
ATOM    843 3HD2 LEU A  53     -13.592  19.182  -5.591  1.00  2.93           H  
ATOM    844  N   PHE A  54     -13.915  15.531  -2.915  1.00  1.54           N  
ATOM    845  CA  PHE A  54     -12.862  15.146  -1.985  1.00  1.47           C  
ATOM    846  C   PHE A  54     -12.889  13.656  -1.695  1.00  1.70           C  
ATOM    847  O   PHE A  54     -11.843  13.012  -1.705  1.00  1.69           O  
ATOM    848  CB  PHE A  54     -12.955  15.934  -0.679  1.00  2.21           C  
ATOM    849  CG  PHE A  54     -11.965  15.486   0.359  1.00  2.21           C  
ATOM    850  CD1 PHE A  54     -10.612  15.731   0.208  1.00  2.21           C  
ATOM    851  CD2 PHE A  54     -12.393  14.824   1.500  1.00  2.21           C  
ATOM    852  CE1 PHE A  54      -9.704  15.327   1.166  1.00  2.21           C  
ATOM    853  CE2 PHE A  54     -11.489  14.416   2.461  1.00  2.21           C  
ATOM    854  CZ  PHE A  54     -10.143  14.668   2.293  1.00  2.21           C  
ATOM    855  H   PHE A  54     -14.569  16.244  -2.616  1.00  1.85           H  
ATOM    856  HA  PHE A  54     -11.899  15.378  -2.444  1.00  1.76           H  
ATOM    857 1HB  PHE A  54     -12.794  16.992  -0.875  1.00  2.65           H  
ATOM    858 2HB  PHE A  54     -13.952  15.831  -0.260  1.00  2.65           H  
ATOM    859  HD1 PHE A  54     -10.269  16.245  -0.683  1.00  2.65           H  
ATOM    860  HD2 PHE A  54     -13.458  14.627   1.634  1.00  2.65           H  
ATOM    861  HE1 PHE A  54      -8.643  15.527   1.028  1.00  2.65           H  
ATOM    862  HE2 PHE A  54     -11.838  13.897   3.353  1.00  2.65           H  
ATOM    863  HZ  PHE A  54      -9.430  14.345   3.050  1.00  2.65           H  
ATOM    864  N   GLN A  55     -14.074  13.122  -1.405  1.00  1.96           N  
ATOM    865  CA  GLN A  55     -14.234  11.701  -1.128  1.00  2.30           C  
ATOM    866  C   GLN A  55     -13.727  10.845  -2.285  1.00  2.43           C  
ATOM    867  O   GLN A  55     -12.909   9.944  -2.073  1.00  2.60           O  
ATOM    868  CB  GLN A  55     -15.705  11.376  -0.859  1.00  3.45           C  
ATOM    869  CG  GLN A  55     -16.244  11.901   0.459  1.00  3.45           C  
ATOM    870  CD  GLN A  55     -17.743  11.689   0.586  1.00  3.45           C  
ATOM    871  OE1 GLN A  55     -18.449  11.533  -0.414  1.00  3.45           O  
ATOM    872  NE2 GLN A  55     -18.236  11.682   1.818  1.00  3.45           N  
ATOM    873  H   GLN A  55     -14.891  13.718  -1.373  1.00  2.35           H  
ATOM    874  HA  GLN A  55     -13.652  11.452  -0.239  1.00  2.76           H  
ATOM    875 1HB  GLN A  55     -16.319  11.794  -1.654  1.00  4.14           H  
ATOM    876 2HB  GLN A  55     -15.845  10.296  -0.871  1.00  4.14           H  
ATOM    877 1HG  GLN A  55     -15.758  11.362   1.272  1.00  4.14           H  
ATOM    878 2HG  GLN A  55     -16.033  12.965   0.544  1.00  4.14           H  
ATOM    879 1HE2 GLN A  55     -19.217  11.546   1.963  1.00  4.14           H  
ATOM    880 2HE2 GLN A  55     -17.629  11.812   2.601  1.00  4.14           H  
ATOM    881  N   GLN A  56     -14.180  11.145  -3.502  1.00  2.48           N  
ATOM    882  CA  GLN A  56     -13.752  10.389  -4.670  1.00  2.74           C  
ATOM    883  C   GLN A  56     -12.267  10.578  -4.917  1.00  2.27           C  
ATOM    884  O   GLN A  56     -11.567   9.633  -5.269  1.00  2.61           O  
ATOM    885  CB  GLN A  56     -14.556  10.801  -5.904  1.00  4.11           C  
ATOM    886  CG  GLN A  56     -16.011  10.365  -5.858  1.00  4.11           C  
ATOM    887  CD  GLN A  56     -16.797  10.795  -7.083  1.00  4.11           C  
ATOM    888  OE1 GLN A  56     -16.631  11.899  -7.610  1.00  4.11           O  
ATOM    889  NE2 GLN A  56     -17.664   9.904  -7.554  1.00  4.11           N  
ATOM    890  H   GLN A  56     -14.849  11.899  -3.615  1.00  2.98           H  
ATOM    891  HA  GLN A  56     -13.929   9.330  -4.480  1.00  3.29           H  
ATOM    892 1HB  GLN A  56     -14.528  11.885  -6.013  1.00  4.93           H  
ATOM    893 2HB  GLN A  56     -14.104  10.366  -6.795  1.00  4.93           H  
ATOM    894 1HG  GLN A  56     -16.048   9.277  -5.796  1.00  4.93           H  
ATOM    895 2HG  GLN A  56     -16.482  10.804  -4.978  1.00  4.93           H  
ATOM    896 1HE2 GLN A  56     -18.214  10.117  -8.363  1.00  4.93           H  
ATOM    897 2HE2 GLN A  56     -17.766   9.018  -7.100  1.00  4.93           H  
ATOM    898  N   TRP A  57     -11.797  11.797  -4.707  1.00  1.67           N  
ATOM    899  CA  TRP A  57     -10.401  12.147  -4.837  1.00  1.29           C  
ATOM    900  C   TRP A  57      -9.516  11.344  -3.884  1.00  1.29           C  
ATOM    901  O   TRP A  57      -8.453  10.857  -4.278  1.00  1.42           O  
ATOM    902  CB  TRP A  57     -10.242  13.639  -4.586  1.00  1.94           C  
ATOM    903  CG  TRP A  57      -8.840  14.078  -4.607  1.00  1.94           C  
ATOM    904  CD1 TRP A  57      -8.113  14.428  -5.695  1.00  1.94           C  
ATOM    905  CD2 TRP A  57      -7.965  14.216  -3.469  1.00  1.94           C  
ATOM    906  NE1 TRP A  57      -6.845  14.769  -5.320  1.00  1.94           N  
ATOM    907  CE2 TRP A  57      -6.734  14.638  -3.959  1.00  1.94           C  
ATOM    908  CE3 TRP A  57      -8.129  14.013  -2.096  1.00  1.94           C  
ATOM    909  CZ2 TRP A  57      -5.654  14.851  -3.128  1.00  1.94           C  
ATOM    910  CZ3 TRP A  57      -7.048  14.236  -1.263  1.00  1.94           C  
ATOM    911  CH2 TRP A  57      -5.843  14.642  -1.772  1.00  1.94           C  
ATOM    912  H   TRP A  57     -12.433  12.534  -4.446  1.00  2.00           H  
ATOM    913  HA  TRP A  57     -10.088  11.931  -5.859  1.00  1.55           H  
ATOM    914 1HB  TRP A  57     -10.788  14.197  -5.346  1.00  2.32           H  
ATOM    915 2HB  TRP A  57     -10.664  13.900  -3.621  1.00  2.32           H  
ATOM    916  HD1 TRP A  57      -8.483  14.432  -6.718  1.00  2.32           H  
ATOM    917  HE1 TRP A  57      -6.125  15.056  -5.965  1.00  2.32           H  
ATOM    918  HE3 TRP A  57      -9.087  13.685  -1.693  1.00  2.32           H  
ATOM    919  HZ2 TRP A  57      -4.687  15.174  -3.497  1.00  2.32           H  
ATOM    920  HZ3 TRP A  57      -7.176  14.077  -0.192  1.00  2.32           H  
ATOM    921  HH2 TRP A  57      -5.008  14.806  -1.096  1.00  2.32           H  
ATOM    922  N   SER A  58      -9.959  11.204  -2.630  1.00  1.44           N  
ATOM    923  CA  SER A  58      -9.208  10.456  -1.633  1.00  1.78           C  
ATOM    924  C   SER A  58      -9.161   8.984  -2.004  1.00  2.23           C  
ATOM    925  O   SER A  58      -8.184   8.292  -1.722  1.00  2.44           O  
ATOM    926  CB  SER A  58      -9.850  10.620  -0.265  1.00  2.67           C  
ATOM    927  OG  SER A  58     -11.089   9.971  -0.207  1.00  2.67           O  
ATOM    928  H   SER A  58     -10.826  11.639  -2.357  1.00  1.73           H  
ATOM    929  HA  SER A  58      -8.189  10.842  -1.601  1.00  2.14           H  
ATOM    930 1HB  SER A  58      -9.200  10.216   0.505  1.00  3.20           H  
ATOM    931 2HB  SER A  58      -9.984  11.681  -0.057  1.00  3.20           H  
ATOM    932  HG  SER A  58     -11.593  10.294  -0.957  1.00  3.20           H  
ATOM    933  N   GLN A  59     -10.195   8.507  -2.698  1.00  2.52           N  
ATOM    934  CA  GLN A  59     -10.185   7.136  -3.178  1.00  3.27           C  
ATOM    935  C   GLN A  59      -9.149   6.994  -4.287  1.00  3.32           C  
ATOM    936  O   GLN A  59      -8.341   6.066  -4.275  1.00  4.49           O  
ATOM    937  CB  GLN A  59     -11.570   6.736  -3.694  1.00  4.91           C  
ATOM    938  CG  GLN A  59     -12.627   6.615  -2.614  1.00  4.91           C  
ATOM    939  CD  GLN A  59     -14.013   6.385  -3.186  1.00  4.91           C  
ATOM    940  OE1 GLN A  59     -14.277   6.675  -4.357  1.00  4.91           O  
ATOM    941  NE2 GLN A  59     -14.911   5.863  -2.360  1.00  4.91           N  
ATOM    942  H   GLN A  59     -11.008   9.088  -2.868  1.00  3.02           H  
ATOM    943  HA  GLN A  59      -9.904   6.476  -2.358  1.00  3.92           H  
ATOM    944 1HB  GLN A  59     -11.920   7.459  -4.425  1.00  5.89           H  
ATOM    945 2HB  GLN A  59     -11.501   5.772  -4.199  1.00  5.89           H  
ATOM    946 1HG  GLN A  59     -12.378   5.766  -1.978  1.00  5.89           H  
ATOM    947 2HG  GLN A  59     -12.642   7.528  -2.024  1.00  5.89           H  
ATOM    948 1HE2 GLN A  59     -15.844   5.690  -2.678  1.00  5.89           H  
ATOM    949 2HE2 GLN A  59     -14.655   5.644  -1.418  1.00  5.89           H  
ATOM    950  N   LYS A  60      -9.127   7.965  -5.202  1.00  2.67           N  
ATOM    951  CA  LYS A  60      -8.201   7.964  -6.330  1.00  2.66           C  
ATOM    952  C   LYS A  60      -6.734   7.958  -5.907  1.00  2.66           C  
ATOM    953  O   LYS A  60      -5.911   7.291  -6.536  1.00  3.73           O  
ATOM    954  CB  LYS A  60      -8.477   9.175  -7.223  1.00  3.99           C  
ATOM    955  CG  LYS A  60      -9.784   9.085  -7.999  1.00  3.99           C  
ATOM    956  CD  LYS A  60     -10.039  10.341  -8.815  1.00  3.99           C  
ATOM    957  CE  LYS A  60     -11.363  10.248  -9.559  1.00  3.99           C  
ATOM    958  NZ  LYS A  60     -11.646  11.476 -10.351  1.00  3.99           N  
ATOM    959  H   LYS A  60      -9.813   8.707  -5.144  1.00  3.20           H  
ATOM    960  HA  LYS A  60      -8.378   7.060  -6.913  1.00  3.19           H  
ATOM    961 1HB  LYS A  60      -8.506  10.081  -6.619  1.00  4.79           H  
ATOM    962 2HB  LYS A  60      -7.668   9.287  -7.944  1.00  4.79           H  
ATOM    963 1HG  LYS A  60      -9.735   8.233  -8.679  1.00  4.79           H  
ATOM    964 2HG  LYS A  60     -10.613   8.926  -7.316  1.00  4.79           H  
ATOM    965 1HD  LYS A  60     -10.062  11.208  -8.155  1.00  4.79           H  
ATOM    966 2HD  LYS A  60      -9.234  10.476  -9.538  1.00  4.79           H  
ATOM    967 1HE  LYS A  60     -11.335   9.393 -10.232  1.00  4.79           H  
ATOM    968 2HE  LYS A  60     -12.168  10.100  -8.839  1.00  4.79           H  
ATOM    969 1HZ  LYS A  60     -12.531  11.374 -10.827  1.00  4.79           H  
ATOM    970 2HZ  LYS A  60     -11.687  12.275  -9.732  1.00  4.79           H  
ATOM    971 3HZ  LYS A  60     -10.913  11.615 -11.031  1.00  4.79           H  
ATOM    972  N   HIS A  61      -6.405   8.671  -4.834  1.00  2.83           N  
ATOM    973  CA  HIS A  61      -5.026   8.691  -4.359  1.00  2.61           C  
ATOM    974  C   HIS A  61      -4.744   7.779  -3.163  1.00  3.24           C  
ATOM    975  O   HIS A  61      -3.634   7.809  -2.628  1.00  6.19           O  
ATOM    976  CB  HIS A  61      -4.609  10.114  -3.998  1.00  3.92           C  
ATOM    977  CG  HIS A  61      -4.462  11.031  -5.170  1.00  3.92           C  
ATOM    978  ND1 HIS A  61      -3.357  11.014  -5.996  1.00  3.92           N  
ATOM    979  CD2 HIS A  61      -5.273  11.992  -5.650  1.00  3.92           C  
ATOM    980  CE1 HIS A  61      -3.494  11.943  -6.927  1.00  3.92           C  
ATOM    981  NE2 HIS A  61      -4.644  12.560  -6.734  1.00  3.92           N  
ATOM    982  H   HIS A  61      -7.111   9.229  -4.366  1.00  3.40           H  
ATOM    983  HA  HIS A  61      -4.376   8.359  -5.167  1.00  3.13           H  
ATOM    984 1HB  HIS A  61      -5.350  10.546  -3.325  1.00  4.70           H  
ATOM    985 2HB  HIS A  61      -3.659  10.088  -3.466  1.00  4.70           H  
ATOM    986  HD2 HIS A  61      -6.238  12.266  -5.233  1.00  4.70           H  
ATOM    987  HE1 HIS A  61      -2.773  12.170  -7.712  1.00  4.70           H  
ATOM    988  HE2 HIS A  61      -5.004  13.332  -7.287  1.00  4.70           H  
ATOM    989  N   GLY A  62      -5.723   6.983  -2.727  1.00  2.79           N  
ATOM    990  CA  GLY A  62      -5.488   6.071  -1.608  1.00  3.45           C  
ATOM    991  C   GLY A  62      -5.227   6.798  -0.286  1.00  2.78           C  
ATOM    992  O   GLY A  62      -4.387   6.363   0.504  1.00  3.43           O  
ATOM    993  H   GLY A  62      -6.622   6.957  -3.192  1.00  3.35           H  
ATOM    994 1HA  GLY A  62      -6.352   5.416  -1.496  1.00  4.14           H  
ATOM    995 2HA  GLY A  62      -4.639   5.431  -1.843  1.00  4.14           H  
ATOM    996  N   LYS A  63      -5.920   7.907  -0.049  1.00  1.99           N  
ATOM    997  CA  LYS A  63      -5.699   8.675   1.166  1.00  1.97           C  
ATOM    998  C   LYS A  63      -6.405   8.054   2.361  1.00  1.86           C  
ATOM    999  O   LYS A  63      -7.581   7.696   2.286  1.00  3.11           O  
ATOM   1000  CB  LYS A  63      -6.175  10.109   0.981  1.00  2.96           C  
ATOM   1001  CG  LYS A  63      -5.472  10.888  -0.116  1.00  2.96           C  
ATOM   1002  CD  LYS A  63      -4.018  11.123   0.242  1.00  2.96           C  
ATOM   1003  CE  LYS A  63      -3.355  12.070  -0.737  1.00  2.96           C  
ATOM   1004  NZ  LYS A  63      -1.939  12.325  -0.386  1.00  2.96           N  
ATOM   1005  H   LYS A  63      -6.616   8.218  -0.712  1.00  2.39           H  
ATOM   1006  HA  LYS A  63      -4.629   8.685   1.378  1.00  2.36           H  
ATOM   1007 1HB  LYS A  63      -7.233  10.105   0.753  1.00  3.55           H  
ATOM   1008 2HB  LYS A  63      -6.044  10.658   1.913  1.00  3.55           H  
ATOM   1009 1HG  LYS A  63      -5.526  10.333  -1.052  1.00  3.55           H  
ATOM   1010 2HG  LYS A  63      -5.964  11.849  -0.251  1.00  3.55           H  
ATOM   1011 1HD  LYS A  63      -3.955  11.550   1.244  1.00  3.55           H  
ATOM   1012 2HD  LYS A  63      -3.482  10.174   0.235  1.00  3.55           H  
ATOM   1013 1HE  LYS A  63      -3.404  11.656  -1.742  1.00  3.55           H  
ATOM   1014 2HE  LYS A  63      -3.887  13.016  -0.719  1.00  3.55           H  
ATOM   1015 1HZ  LYS A  63      -1.557  12.983  -1.055  1.00  3.55           H  
ATOM   1016 2HZ  LYS A  63      -1.892  12.726   0.540  1.00  3.55           H  
ATOM   1017 3HZ  LYS A  63      -1.415  11.462  -0.410  1.00  3.55           H  
ATOM   1018  N   VAL A  64      -5.677   7.945   3.469  1.00  2.32           N  
ATOM   1019  CA  VAL A  64      -6.211   7.382   4.704  1.00  2.45           C  
ATOM   1020  C   VAL A  64      -6.008   8.336   5.873  1.00  2.44           C  
ATOM   1021  O   VAL A  64      -4.909   8.848   6.085  1.00  2.91           O  
ATOM   1022  CB  VAL A  64      -5.547   6.025   5.025  1.00  3.68           C  
ATOM   1023  CG1 VAL A  64      -6.084   5.482   6.343  1.00  3.68           C  
ATOM   1024  CG2 VAL A  64      -5.822   5.038   3.897  1.00  3.68           C  
ATOM   1025  H   VAL A  64      -4.718   8.259   3.454  1.00  2.78           H  
ATOM   1026  HA  VAL A  64      -7.281   7.218   4.573  1.00  2.94           H  
ATOM   1027  HB  VAL A  64      -4.472   6.165   5.136  1.00  4.41           H  
ATOM   1028 1HG1 VAL A  64      -5.604   4.529   6.567  1.00  4.41           H  
ATOM   1029 2HG1 VAL A  64      -5.871   6.190   7.144  1.00  4.41           H  
ATOM   1030 3HG1 VAL A  64      -7.161   5.335   6.265  1.00  4.41           H  
ATOM   1031 1HG2 VAL A  64      -5.350   4.083   4.126  1.00  4.41           H  
ATOM   1032 2HG2 VAL A  64      -6.898   4.894   3.795  1.00  4.41           H  
ATOM   1033 3HG2 VAL A  64      -5.417   5.424   2.962  1.00  4.41           H  
ATOM   1034  N   TYR A  65      -7.074   8.568   6.628  1.00  2.54           N  
ATOM   1035  CA  TYR A  65      -7.028   9.450   7.785  1.00  3.37           C  
ATOM   1036  C   TYR A  65      -7.158   8.682   9.095  1.00  3.89           C  
ATOM   1037  O   TYR A  65      -7.669   7.562   9.123  1.00  4.09           O  
ATOM   1038  CB  TYR A  65      -8.132  10.490   7.665  1.00  5.05           C  
ATOM   1039  CG  TYR A  65      -9.497   9.863   7.508  1.00  5.05           C  
ATOM   1040  CD1 TYR A  65     -10.244   9.515   8.618  1.00  5.05           C  
ATOM   1041  CD2 TYR A  65     -10.003   9.639   6.236  1.00  5.05           C  
ATOM   1042  CE1 TYR A  65     -11.494   8.951   8.468  1.00  5.05           C  
ATOM   1043  CE2 TYR A  65     -11.254   9.073   6.082  1.00  5.05           C  
ATOM   1044  CZ  TYR A  65     -11.999   8.731   7.192  1.00  5.05           C  
ATOM   1045  OH  TYR A  65     -13.244   8.166   7.038  1.00  5.05           O  
ATOM   1046  H   TYR A  65      -7.947   8.116   6.393  1.00  3.05           H  
ATOM   1047  HA  TYR A  65      -6.064   9.961   7.794  1.00  4.04           H  
ATOM   1048 1HB  TYR A  65      -8.144  11.126   8.551  1.00  6.07           H  
ATOM   1049 2HB  TYR A  65      -7.946  11.128   6.802  1.00  6.07           H  
ATOM   1050  HD1 TYR A  65      -9.844   9.686   9.610  1.00  6.07           H  
ATOM   1051  HD2 TYR A  65      -9.416   9.911   5.360  1.00  6.07           H  
ATOM   1052  HE1 TYR A  65     -12.080   8.679   9.346  1.00  6.07           H  
ATOM   1053  HE2 TYR A  65     -11.653   8.897   5.082  1.00  6.07           H  
ATOM   1054  HH  TYR A  65     -13.439   8.073   6.103  1.00  6.07           H  
ATOM   1055  N   ARG A  66      -6.694   9.298  10.179  1.00  5.60           N  
ATOM   1056  CA  ARG A  66      -6.729   8.702  11.510  1.00  6.79           C  
ATOM   1057  C   ARG A  66      -7.981   9.084  12.294  1.00  6.33           C  
ATOM   1058  O   ARG A  66      -8.304   8.459  13.306  1.00  7.59           O  
ATOM   1059  CB  ARG A  66      -5.502   9.141  12.280  1.00 10.19           C  
ATOM   1060  CG  ARG A  66      -4.195   8.648  11.691  1.00 10.19           C  
ATOM   1061  CD  ARG A  66      -3.038   9.353  12.283  1.00 10.19           C  
ATOM   1062  NE  ARG A  66      -3.055  10.760  11.915  1.00 10.19           N  
ATOM   1063  CZ  ARG A  66      -2.166  11.681  12.331  1.00 10.19           C  
ATOM   1064  NH1 ARG A  66      -1.175  11.340  13.127  1.00 10.19           N  
ATOM   1065  NH2 ARG A  66      -2.297  12.933  11.930  1.00 10.19           N  
ATOM   1066  H   ARG A  66      -6.279  10.219  10.087  1.00  6.72           H  
ATOM   1067  HA  ARG A  66      -6.705   7.618  11.400  1.00  8.15           H  
ATOM   1068 1HB  ARG A  66      -5.460  10.228  12.319  1.00 12.22           H  
ATOM   1069 2HB  ARG A  66      -5.563   8.778  13.305  1.00 12.22           H  
ATOM   1070 1HG  ARG A  66      -4.086   7.580  11.882  1.00 12.22           H  
ATOM   1071 2HG  ARG A  66      -4.192   8.827  10.615  1.00 12.22           H  
ATOM   1072 1HD  ARG A  66      -3.077   9.280  13.369  1.00 12.22           H  
ATOM   1073 2HD  ARG A  66      -2.111   8.913  11.918  1.00 12.22           H  
ATOM   1074  HE  ARG A  66      -3.807  11.077  11.308  1.00 12.22           H  
ATOM   1075 1HH1 ARG A  66      -1.078  10.381  13.431  1.00 12.22           H  
ATOM   1076 2HH1 ARG A  66      -0.512  12.036  13.434  1.00 12.22           H  
ATOM   1077 1HH2 ARG A  66      -3.062  13.185  11.317  1.00 12.22           H  
ATOM   1078 2HH2 ARG A  66      -1.637  13.633  12.233  1.00 12.22           H  
ATOM   1079  N   HIS A  67      -8.676  10.118  11.834  1.00  4.93           N  
ATOM   1080  CA  HIS A  67      -9.865  10.608  12.515  1.00  4.73           C  
ATOM   1081  C   HIS A  67     -10.714  11.436  11.567  1.00  3.89           C  
ATOM   1082  O   HIS A  67     -10.188  12.067  10.653  1.00  3.43           O  
ATOM   1083  CB  HIS A  67      -9.484  11.453  13.735  1.00  7.10           C  
ATOM   1084  CG  HIS A  67     -10.628  11.716  14.667  1.00  7.10           C  
ATOM   1085  ND1 HIS A  67     -11.598  12.664  14.415  1.00  7.10           N  
ATOM   1086  CD2 HIS A  67     -10.949  11.155  15.856  1.00  7.10           C  
ATOM   1087  CE1 HIS A  67     -12.468  12.672  15.412  1.00  7.10           C  
ATOM   1088  NE2 HIS A  67     -12.096  11.767  16.298  1.00  7.10           N  
ATOM   1089  H   HIS A  67      -8.365  10.588  10.997  1.00  5.92           H  
ATOM   1090  HA  HIS A  67     -10.467   9.766  12.855  1.00  5.68           H  
ATOM   1091 1HB  HIS A  67      -8.699  10.945  14.296  1.00  8.51           H  
ATOM   1092 2HB  HIS A  67      -9.082  12.409  13.405  1.00  8.51           H  
ATOM   1093  HD2 HIS A  67     -10.399  10.367  16.370  1.00  8.51           H  
ATOM   1094  HE1 HIS A  67     -13.343  13.317  15.489  1.00  8.51           H  
ATOM   1095  HE2 HIS A  67     -12.573  11.555  17.163  1.00  8.51           H  
ATOM   1096  N   ALA A  68     -12.027  11.424  11.780  1.00  3.83           N  
ATOM   1097  CA  ALA A  68     -12.956  12.185  10.951  1.00  3.17           C  
ATOM   1098  C   ALA A  68     -12.590  13.669  10.936  1.00  2.77           C  
ATOM   1099  O   ALA A  68     -12.763  14.336   9.916  1.00  2.30           O  
ATOM   1100  CB  ALA A  68     -14.377  12.003  11.453  1.00  4.75           C  
ATOM   1101  H   ALA A  68     -12.392  10.878  12.548  1.00  4.60           H  
ATOM   1102  HA  ALA A  68     -12.887  11.809   9.930  1.00  3.80           H  
ATOM   1103 1HB  ALA A  68     -15.063  12.555  10.811  1.00  5.71           H  
ATOM   1104 2HB  ALA A  68     -14.637  10.944  11.436  1.00  5.71           H  
ATOM   1105 3HB  ALA A  68     -14.453  12.378  12.472  1.00  5.71           H  
ATOM   1106  N   LYS A  69     -12.086  14.178  12.065  1.00  3.19           N  
ATOM   1107  CA  LYS A  69     -11.628  15.556  12.159  1.00  3.06           C  
ATOM   1108  C   LYS A  69     -10.503  15.796  11.167  1.00  2.86           C  
ATOM   1109  O   LYS A  69     -10.494  16.814  10.475  1.00  2.66           O  
ATOM   1110  CB  LYS A  69     -11.163  15.879  13.575  1.00  4.59           C  
ATOM   1111  CG  LYS A  69     -10.710  17.318  13.778  1.00  4.59           C  
ATOM   1112  CD  LYS A  69     -10.335  17.572  15.229  1.00  4.59           C  
ATOM   1113  CE  LYS A  69      -9.851  18.999  15.440  1.00  4.59           C  
ATOM   1114  NZ  LYS A  69      -9.479  19.249  16.859  1.00  4.59           N  
ATOM   1115  H   LYS A  69     -11.994  13.584  12.880  1.00  3.83           H  
ATOM   1116  HA  LYS A  69     -12.454  16.219  11.899  1.00  3.67           H  
ATOM   1117 1HB  LYS A  69     -11.975  15.683  14.275  1.00  5.51           H  
ATOM   1118 2HB  LYS A  69     -10.334  15.225  13.845  1.00  5.51           H  
ATOM   1119 1HG  LYS A  69      -9.845  17.522  13.146  1.00  5.51           H  
ATOM   1120 2HG  LYS A  69     -11.514  17.996  13.493  1.00  5.51           H  
ATOM   1121 1HD  LYS A  69     -11.202  17.393  15.865  1.00  5.51           H  
ATOM   1122 2HD  LYS A  69      -9.542  16.885  15.525  1.00  5.51           H  
ATOM   1123 1HE  LYS A  69      -8.983  19.180  14.810  1.00  5.51           H  
ATOM   1124 2HE  LYS A  69     -10.642  19.693  15.156  1.00  5.51           H  
ATOM   1125 1HZ  LYS A  69      -9.163  20.203  16.962  1.00  5.51           H  
ATOM   1126 2HZ  LYS A  69     -10.283  19.095  17.451  1.00  5.51           H  
ATOM   1127 3HZ  LYS A  69      -8.738  18.617  17.128  1.00  5.51           H  
ATOM   1128  N   GLU A  70      -9.557  14.853  11.108  1.00  3.34           N  
ATOM   1129  CA  GLU A  70      -8.452  14.909  10.162  1.00  3.31           C  
ATOM   1130  C   GLU A  70      -8.966  14.937   8.737  1.00  2.63           C  
ATOM   1131  O   GLU A  70      -8.478  15.715   7.922  1.00  2.46           O  
ATOM   1132  CB  GLU A  70      -7.499  13.724  10.330  1.00  4.96           C  
ATOM   1133  CG  GLU A  70      -6.337  13.753   9.352  1.00  4.96           C  
ATOM   1134  CD  GLU A  70      -5.366  12.621   9.523  1.00  4.96           C  
ATOM   1135  OE1 GLU A  70      -5.455  11.910  10.495  1.00  4.96           O  
ATOM   1136  OE2 GLU A  70      -4.545  12.449   8.655  1.00  4.96           O  
ATOM   1137  H   GLU A  70      -9.621  14.058  11.727  1.00  4.01           H  
ATOM   1138  HA  GLU A  70      -7.893  15.828  10.338  1.00  3.97           H  
ATOM   1139 1HB  GLU A  70      -7.096  13.718  11.343  1.00  5.96           H  
ATOM   1140 2HB  GLU A  70      -8.030  12.790  10.179  1.00  5.96           H  
ATOM   1141 1HG  GLU A  70      -6.739  13.721   8.340  1.00  5.96           H  
ATOM   1142 2HG  GLU A  70      -5.808  14.697   9.471  1.00  5.96           H  
ATOM   1143  N   ALA A  71      -9.942  14.075   8.440  1.00  2.69           N  
ATOM   1144  CA  ALA A  71     -10.534  14.020   7.108  1.00  2.33           C  
ATOM   1145  C   ALA A  71     -11.119  15.370   6.722  1.00  1.58           C  
ATOM   1146  O   ALA A  71     -10.909  15.836   5.602  1.00  1.32           O  
ATOM   1147  CB  ALA A  71     -11.619  12.959   7.050  1.00  3.50           C  
ATOM   1148  H   ALA A  71     -10.275  13.445   9.159  1.00  3.23           H  
ATOM   1149  HA  ALA A  71      -9.747  13.770   6.397  1.00  2.80           H  
ATOM   1150 1HB  ALA A  71     -12.031  12.915   6.042  1.00  4.19           H  
ATOM   1151 2HB  ALA A  71     -11.198  11.993   7.311  1.00  4.19           H  
ATOM   1152 3HB  ALA A  71     -12.411  13.205   7.752  1.00  4.19           H  
ATOM   1153  N   ALA A  72     -11.838  15.996   7.658  1.00  1.64           N  
ATOM   1154  CA  ALA A  72     -12.431  17.307   7.436  1.00  1.48           C  
ATOM   1155  C   ALA A  72     -11.356  18.358   7.218  1.00  1.11           C  
ATOM   1156  O   ALA A  72     -11.493  19.213   6.347  1.00  1.24           O  
ATOM   1157  CB  ALA A  72     -13.311  17.693   8.612  1.00  2.22           C  
ATOM   1158  H   ALA A  72     -11.991  15.541   8.549  1.00  1.97           H  
ATOM   1159  HA  ALA A  72     -13.042  17.255   6.535  1.00  1.78           H  
ATOM   1160 1HB  ALA A  72     -13.768  18.664   8.422  1.00  2.66           H  
ATOM   1161 2HB  ALA A  72     -14.091  16.943   8.742  1.00  2.66           H  
ATOM   1162 3HB  ALA A  72     -12.708  17.747   9.516  1.00  2.66           H  
ATOM   1163  N   ARG A  73     -10.284  18.279   8.005  1.00  1.08           N  
ATOM   1164  CA  ARG A  73      -9.154  19.188   7.895  1.00  1.21           C  
ATOM   1165  C   ARG A  73      -8.516  19.087   6.514  1.00  1.12           C  
ATOM   1166  O   ARG A  73      -8.202  20.105   5.889  1.00  1.07           O  
ATOM   1167  CB  ARG A  73      -8.137  18.872   8.976  1.00  1.81           C  
ATOM   1168  CG  ARG A  73      -6.947  19.802   9.048  1.00  1.81           C  
ATOM   1169  CD  ARG A  73      -6.030  19.403  10.143  1.00  1.81           C  
ATOM   1170  NE  ARG A  73      -4.899  20.303  10.251  1.00  1.81           N  
ATOM   1171  CZ  ARG A  73      -3.801  20.227   9.480  1.00  1.81           C  
ATOM   1172  NH1 ARG A  73      -3.706  19.309   8.547  1.00  1.81           N  
ATOM   1173  NH2 ARG A  73      -2.802  21.074   9.641  1.00  1.81           N  
ATOM   1174  H   ARG A  73     -10.251  17.568   8.722  1.00  1.30           H  
ATOM   1175  HA  ARG A  73      -9.511  20.207   8.040  1.00  1.45           H  
ATOM   1176 1HB  ARG A  73      -8.629  18.893   9.947  1.00  2.18           H  
ATOM   1177 2HB  ARG A  73      -7.750  17.865   8.830  1.00  2.18           H  
ATOM   1178 1HG  ARG A  73      -6.398  19.769   8.107  1.00  2.18           H  
ATOM   1179 2HG  ARG A  73      -7.290  20.820   9.235  1.00  2.18           H  
ATOM   1180 1HD  ARG A  73      -6.568  19.418  11.090  1.00  2.18           H  
ATOM   1181 2HD  ARG A  73      -5.651  18.399   9.956  1.00  2.18           H  
ATOM   1182  HE  ARG A  73      -4.933  21.027  10.957  1.00  2.18           H  
ATOM   1183 1HH1 ARG A  73      -4.454  18.648   8.398  1.00  2.18           H  
ATOM   1184 2HH1 ARG A  73      -2.868  19.285   7.974  1.00  2.18           H  
ATOM   1185 1HH2 ARG A  73      -2.845  21.793  10.349  1.00  2.18           H  
ATOM   1186 2HH2 ARG A  73      -1.994  20.985   9.034  1.00  2.18           H  
ATOM   1187  N   ARG A  74      -8.348  17.851   6.041  1.00  1.29           N  
ATOM   1188  CA  ARG A  74      -7.809  17.582   4.719  1.00  1.41           C  
ATOM   1189  C   ARG A  74      -8.747  18.115   3.651  1.00  1.23           C  
ATOM   1190  O   ARG A  74      -8.290  18.685   2.664  1.00  1.43           O  
ATOM   1191  CB  ARG A  74      -7.577  16.084   4.536  1.00  2.11           C  
ATOM   1192  CG  ARG A  74      -6.388  15.523   5.306  1.00  2.11           C  
ATOM   1193  CD  ARG A  74      -6.237  14.052   5.122  1.00  2.11           C  
ATOM   1194  NE  ARG A  74      -5.116  13.529   5.890  1.00  2.11           N  
ATOM   1195  CZ  ARG A  74      -3.838  13.449   5.477  1.00  2.11           C  
ATOM   1196  NH1 ARG A  74      -3.472  13.820   4.269  1.00  2.11           N  
ATOM   1197  NH2 ARG A  74      -2.945  12.980   6.329  1.00  2.11           N  
ATOM   1198  H   ARG A  74      -8.601  17.064   6.621  1.00  1.55           H  
ATOM   1199  HA  ARG A  74      -6.850  18.092   4.624  1.00  1.69           H  
ATOM   1200 1HB  ARG A  74      -8.459  15.540   4.869  1.00  2.54           H  
ATOM   1201 2HB  ARG A  74      -7.432  15.852   3.483  1.00  2.54           H  
ATOM   1202 1HG  ARG A  74      -5.473  16.000   4.953  1.00  2.54           H  
ATOM   1203 2HG  ARG A  74      -6.511  15.724   6.370  1.00  2.54           H  
ATOM   1204 1HD  ARG A  74      -7.143  13.549   5.458  1.00  2.54           H  
ATOM   1205 2HD  ARG A  74      -6.067  13.826   4.072  1.00  2.54           H  
ATOM   1206  HE  ARG A  74      -5.291  13.216   6.837  1.00  2.54           H  
ATOM   1207 1HH1 ARG A  74      -4.152  14.170   3.602  1.00  2.54           H  
ATOM   1208 2HH1 ARG A  74      -2.506  13.749   3.992  1.00  2.54           H  
ATOM   1209 1HH2 ARG A  74      -3.257  12.702   7.255  1.00  2.54           H  
ATOM   1210 2HH2 ARG A  74      -1.976  12.899   6.063  1.00  2.54           H  
ATOM   1211  N   ARG A  75     -10.054  17.964   3.873  1.00  1.17           N  
ATOM   1212  CA  ARG A  75     -11.070  18.487   2.973  1.00  1.25           C  
ATOM   1213  C   ARG A  75     -10.990  20.006   2.871  1.00  1.14           C  
ATOM   1214  O   ARG A  75     -11.154  20.561   1.785  1.00  1.23           O  
ATOM   1215  CB  ARG A  75     -12.454  18.078   3.424  1.00  1.88           C  
ATOM   1216  CG  ARG A  75     -13.572  18.501   2.497  1.00  1.88           C  
ATOM   1217  CD  ARG A  75     -14.882  18.026   2.994  1.00  1.88           C  
ATOM   1218  NE  ARG A  75     -15.229  18.645   4.263  1.00  1.88           N  
ATOM   1219  CZ  ARG A  75     -16.212  18.222   5.081  1.00  1.88           C  
ATOM   1220  NH1 ARG A  75     -16.939  17.178   4.750  1.00  1.88           N  
ATOM   1221  NH2 ARG A  75     -16.447  18.859   6.215  1.00  1.88           N  
ATOM   1222  H   ARG A  75     -10.363  17.453   4.688  1.00  1.40           H  
ATOM   1223  HA  ARG A  75     -10.899  18.067   1.982  1.00  1.50           H  
ATOM   1224 1HB  ARG A  75     -12.498  16.997   3.535  1.00  2.25           H  
ATOM   1225 2HB  ARG A  75     -12.666  18.513   4.398  1.00  2.25           H  
ATOM   1226 1HG  ARG A  75     -13.603  19.589   2.431  1.00  2.25           H  
ATOM   1227 2HG  ARG A  75     -13.404  18.080   1.506  1.00  2.25           H  
ATOM   1228 1HD  ARG A  75     -15.654  18.279   2.271  1.00  2.25           H  
ATOM   1229 2HD  ARG A  75     -14.852  16.946   3.136  1.00  2.25           H  
ATOM   1230  HE  ARG A  75     -14.691  19.452   4.553  1.00  2.25           H  
ATOM   1231 1HH1 ARG A  75     -16.760  16.692   3.883  1.00  2.25           H  
ATOM   1232 2HH1 ARG A  75     -17.677  16.862   5.362  1.00  2.25           H  
ATOM   1233 1HH2 ARG A  75     -15.889  19.663   6.467  1.00  2.25           H  
ATOM   1234 2HH2 ARG A  75     -17.184  18.544   6.827  1.00  2.25           H  
ATOM   1235  N   GLU A  76     -10.755  20.682   4.001  1.00  1.05           N  
ATOM   1236  CA  GLU A  76     -10.610  22.133   3.993  1.00  0.99           C  
ATOM   1237  C   GLU A  76      -9.418  22.551   3.152  1.00  1.04           C  
ATOM   1238  O   GLU A  76      -9.547  23.422   2.292  1.00  1.38           O  
ATOM   1239  CB  GLU A  76     -10.441  22.681   5.410  1.00  1.48           C  
ATOM   1240  CG  GLU A  76     -11.687  22.626   6.278  1.00  1.48           C  
ATOM   1241  CD  GLU A  76     -11.442  23.115   7.679  1.00  1.48           C  
ATOM   1242  OE1 GLU A  76     -10.311  23.384   8.008  1.00  1.48           O  
ATOM   1243  OE2 GLU A  76     -12.389  23.225   8.421  1.00  1.48           O  
ATOM   1244  H   GLU A  76     -10.678  20.181   4.876  1.00  1.26           H  
ATOM   1245  HA  GLU A  76     -11.508  22.569   3.553  1.00  1.19           H  
ATOM   1246 1HB  GLU A  76      -9.657  22.126   5.923  1.00  1.78           H  
ATOM   1247 2HB  GLU A  76     -10.120  23.718   5.357  1.00  1.78           H  
ATOM   1248 1HG  GLU A  76     -12.457  23.246   5.822  1.00  1.78           H  
ATOM   1249 2HG  GLU A  76     -12.056  21.604   6.311  1.00  1.78           H  
ATOM   1250  N   ASN A  77      -8.272  21.895   3.370  1.00  0.92           N  
ATOM   1251  CA  ASN A  77      -7.070  22.191   2.599  1.00  0.92           C  
ATOM   1252  C   ASN A  77      -7.298  21.907   1.132  1.00  0.71           C  
ATOM   1253  O   ASN A  77      -6.855  22.669   0.273  1.00  0.73           O  
ATOM   1254  CB  ASN A  77      -5.895  21.372   3.065  1.00  1.38           C  
ATOM   1255  CG  ASN A  77      -5.295  21.771   4.376  1.00  1.38           C  
ATOM   1256  OD1 ASN A  77      -5.524  22.858   4.918  1.00  1.38           O  
ATOM   1257  ND2 ASN A  77      -4.491  20.876   4.888  1.00  1.38           N  
ATOM   1258  H   ASN A  77      -8.231  21.191   4.100  1.00  1.10           H  
ATOM   1259  HA  ASN A  77      -6.836  23.248   2.696  1.00  1.10           H  
ATOM   1260 1HB  ASN A  77      -6.214  20.334   3.148  1.00  1.66           H  
ATOM   1261 2HB  ASN A  77      -5.113  21.409   2.307  1.00  1.66           H  
ATOM   1262 1HD2 ASN A  77      -4.025  21.047   5.757  1.00  1.66           H  
ATOM   1263 2HD2 ASN A  77      -4.336  20.020   4.389  1.00  1.66           H  
ATOM   1264  N   PHE A  78      -8.009  20.814   0.866  1.00  0.61           N  
ATOM   1265  CA  PHE A  78      -8.361  20.389  -0.467  1.00  0.53           C  
ATOM   1266  C   PHE A  78      -9.122  21.470  -1.191  1.00  0.59           C  
ATOM   1267  O   PHE A  78      -8.743  21.835  -2.299  1.00  0.57           O  
ATOM   1268  CB  PHE A  78      -9.171  19.106  -0.397  1.00  0.80           C  
ATOM   1269  CG  PHE A  78      -9.697  18.635  -1.702  1.00  0.80           C  
ATOM   1270  CD1 PHE A  78      -8.891  17.925  -2.568  1.00  0.80           C  
ATOM   1271  CD2 PHE A  78     -11.014  18.892  -2.053  1.00  0.80           C  
ATOM   1272  CE1 PHE A  78      -9.399  17.479  -3.762  1.00  0.80           C  
ATOM   1273  CE2 PHE A  78     -11.521  18.444  -3.251  1.00  0.80           C  
ATOM   1274  CZ  PHE A  78     -10.707  17.735  -4.101  1.00  0.80           C  
ATOM   1275  H   PHE A  78      -8.313  20.230   1.630  1.00  0.73           H  
ATOM   1276  HA  PHE A  78      -7.450  20.188  -1.022  1.00  0.64           H  
ATOM   1277 1HB  PHE A  78      -8.550  18.315   0.021  1.00  0.95           H  
ATOM   1278 2HB  PHE A  78     -10.013  19.236   0.269  1.00  0.95           H  
ATOM   1279  HD1 PHE A  78      -7.855  17.720  -2.296  1.00  0.95           H  
ATOM   1280  HD2 PHE A  78     -11.649  19.452  -1.366  1.00  0.95           H  
ATOM   1281  HE1 PHE A  78      -8.761  16.922  -4.445  1.00  0.95           H  
ATOM   1282  HE2 PHE A  78     -12.556  18.647  -3.522  1.00  0.95           H  
ATOM   1283  HZ  PHE A  78     -11.094  17.376  -5.048  1.00  0.95           H  
ATOM   1284  N   LYS A  79     -10.188  21.982  -0.570  1.00  0.80           N  
ATOM   1285  CA  LYS A  79     -10.970  23.058  -1.164  1.00  1.02           C  
ATOM   1286  C   LYS A  79     -10.134  24.313  -1.392  1.00  1.12           C  
ATOM   1287  O   LYS A  79     -10.307  24.995  -2.400  1.00  1.27           O  
ATOM   1288  CB  LYS A  79     -12.187  23.421  -0.321  1.00  1.53           C  
ATOM   1289  CG  LYS A  79     -13.014  24.527  -0.976  1.00  1.53           C  
ATOM   1290  CD  LYS A  79     -14.281  24.884  -0.209  1.00  1.53           C  
ATOM   1291  CE  LYS A  79     -14.965  26.079  -0.870  1.00  1.53           C  
ATOM   1292  NZ  LYS A  79     -16.194  26.520  -0.154  1.00  1.53           N  
ATOM   1293  H   LYS A  79     -10.461  21.617   0.332  1.00  0.96           H  
ATOM   1294  HA  LYS A  79     -11.328  22.718  -2.135  1.00  1.22           H  
ATOM   1295 1HB  LYS A  79     -12.820  22.545  -0.184  1.00  1.84           H  
ATOM   1296 2HB  LYS A  79     -11.868  23.762   0.665  1.00  1.84           H  
ATOM   1297 1HG  LYS A  79     -12.400  25.424  -1.064  1.00  1.84           H  
ATOM   1298 2HG  LYS A  79     -13.297  24.210  -1.980  1.00  1.84           H  
ATOM   1299 1HD  LYS A  79     -14.966  24.034  -0.207  1.00  1.84           H  
ATOM   1300 2HD  LYS A  79     -14.032  25.135   0.822  1.00  1.84           H  
ATOM   1301 1HE  LYS A  79     -14.259  26.908  -0.892  1.00  1.84           H  
ATOM   1302 2HE  LYS A  79     -15.229  25.819  -1.895  1.00  1.84           H  
ATOM   1303 1HZ  LYS A  79     -16.590  27.316  -0.630  1.00  1.84           H  
ATOM   1304 2HZ  LYS A  79     -16.881  25.777  -0.141  1.00  1.84           H  
ATOM   1305 3HZ  LYS A  79     -15.965  26.778   0.794  1.00  1.84           H  
ATOM   1306  N   TRP A  80      -9.250  24.638  -0.452  1.00  1.25           N  
ATOM   1307  CA  TRP A  80      -8.416  25.822  -0.596  1.00  1.66           C  
ATOM   1308  C   TRP A  80      -7.474  25.696  -1.798  1.00  1.35           C  
ATOM   1309  O   TRP A  80      -7.309  26.649  -2.565  1.00  1.57           O  
ATOM   1310  CB  TRP A  80      -7.625  26.037   0.691  1.00  2.49           C  
ATOM   1311  CG  TRP A  80      -8.524  26.370   1.843  1.00  2.49           C  
ATOM   1312  CD1 TRP A  80      -9.774  26.905   1.756  1.00  2.49           C  
ATOM   1313  CD2 TRP A  80      -8.271  26.163   3.254  1.00  2.49           C  
ATOM   1314  NE1 TRP A  80     -10.313  27.050   3.009  1.00  2.49           N  
ATOM   1315  CE2 TRP A  80      -9.412  26.597   3.939  1.00  2.49           C  
ATOM   1316  CE3 TRP A  80      -7.195  25.647   3.981  1.00  2.49           C  
ATOM   1317  CZ2 TRP A  80      -9.508  26.531   5.319  1.00  2.49           C  
ATOM   1318  CZ3 TRP A  80      -7.293  25.577   5.364  1.00  2.49           C  
ATOM   1319  CH2 TRP A  80      -8.420  26.008   6.016  1.00  2.49           C  
ATOM   1320  H   TRP A  80      -9.161  24.069   0.382  1.00  1.50           H  
ATOM   1321  HA  TRP A  80      -9.063  26.684  -0.756  1.00  1.99           H  
ATOM   1322 1HB  TRP A  80      -7.060  25.138   0.936  1.00  2.99           H  
ATOM   1323 2HB  TRP A  80      -6.913  26.851   0.557  1.00  2.99           H  
ATOM   1324  HD1 TRP A  80     -10.272  27.175   0.828  1.00  2.99           H  
ATOM   1325  HE1 TRP A  80     -11.229  27.424   3.216  1.00  2.99           H  
ATOM   1326  HE3 TRP A  80      -6.296  25.300   3.471  1.00  2.99           H  
ATOM   1327  HZ2 TRP A  80     -10.396  26.867   5.855  1.00  2.99           H  
ATOM   1328  HZ3 TRP A  80      -6.450  25.169   5.922  1.00  2.99           H  
ATOM   1329  HH2 TRP A  80      -8.464  25.937   7.103  1.00  2.99           H  
ATOM   1330  N   ASN A  81      -6.895  24.510  -1.985  1.00  0.97           N  
ATOM   1331  CA  ASN A  81      -6.025  24.270  -3.126  1.00  0.76           C  
ATOM   1332  C   ASN A  81      -6.830  24.110  -4.396  1.00  0.58           C  
ATOM   1333  O   ASN A  81      -6.364  24.493  -5.462  1.00  0.55           O  
ATOM   1334  CB  ASN A  81      -5.146  23.077  -2.885  1.00  1.14           C  
ATOM   1335  CG  ASN A  81      -4.048  23.387  -1.913  1.00  1.14           C  
ATOM   1336  OD1 ASN A  81      -3.561  24.521  -1.822  1.00  1.14           O  
ATOM   1337  ND2 ASN A  81      -3.660  22.389  -1.177  1.00  1.14           N  
ATOM   1338  H   ASN A  81      -7.045  23.766  -1.315  1.00  1.16           H  
ATOM   1339  HA  ASN A  81      -5.385  25.142  -3.259  1.00  0.91           H  
ATOM   1340 1HB  ASN A  81      -5.743  22.252  -2.493  1.00  1.37           H  
ATOM   1341 2HB  ASN A  81      -4.704  22.748  -3.826  1.00  1.37           H  
ATOM   1342 1HD2 ASN A  81      -2.933  22.491  -0.498  1.00  1.37           H  
ATOM   1343 2HD2 ASN A  81      -4.106  21.503  -1.283  1.00  1.37           H  
ATOM   1344  N   LEU A  82      -8.048  23.583  -4.271  1.00  0.60           N  
ATOM   1345  CA  LEU A  82      -8.983  23.458  -5.376  1.00  0.62           C  
ATOM   1346  C   LEU A  82      -9.224  24.839  -5.945  1.00  0.77           C  
ATOM   1347  O   LEU A  82      -9.118  25.039  -7.151  1.00  0.86           O  
ATOM   1348  CB  LEU A  82     -10.288  22.809  -4.878  1.00  0.93           C  
ATOM   1349  CG  LEU A  82     -11.451  22.651  -5.857  1.00  0.93           C  
ATOM   1350  CD1 LEU A  82     -11.043  21.762  -7.008  1.00  0.93           C  
ATOM   1351  CD2 LEU A  82     -12.624  22.048  -5.097  1.00  0.93           C  
ATOM   1352  H   LEU A  82      -8.351  23.252  -3.370  1.00  0.72           H  
ATOM   1353  HA  LEU A  82      -8.541  22.830  -6.149  1.00  0.74           H  
ATOM   1354 1HB  LEU A  82     -10.048  21.816  -4.502  1.00  1.12           H  
ATOM   1355 2HB  LEU A  82     -10.665  23.397  -4.052  1.00  1.12           H  
ATOM   1356  HG  LEU A  82     -11.732  23.624  -6.260  1.00  1.12           H  
ATOM   1357 1HD1 LEU A  82     -11.880  21.653  -7.696  1.00  1.12           H  
ATOM   1358 2HD1 LEU A  82     -10.198  22.208  -7.532  1.00  1.12           H  
ATOM   1359 3HD1 LEU A  82     -10.759  20.786  -6.623  1.00  1.12           H  
ATOM   1360 1HD2 LEU A  82     -13.472  21.923  -5.769  1.00  1.12           H  
ATOM   1361 2HD2 LEU A  82     -12.336  21.076  -4.696  1.00  1.12           H  
ATOM   1362 3HD2 LEU A  82     -12.905  22.709  -4.277  1.00  1.12           H  
ATOM   1363  N   GLN A  83      -9.507  25.794  -5.057  1.00  1.02           N  
ATOM   1364  CA  GLN A  83      -9.716  27.182  -5.433  1.00  1.41           C  
ATOM   1365  C   GLN A  83      -8.470  27.777  -6.066  1.00  1.34           C  
ATOM   1366  O   GLN A  83      -8.573  28.506  -7.053  1.00  1.67           O  
ATOM   1367  CB  GLN A  83     -10.124  27.995  -4.206  1.00  2.11           C  
ATOM   1368  CG  GLN A  83     -10.464  29.450  -4.480  1.00  2.11           C  
ATOM   1369  CD  GLN A  83     -11.674  29.617  -5.379  1.00  2.11           C  
ATOM   1370  OE1 GLN A  83     -12.650  28.866  -5.284  1.00  2.11           O  
ATOM   1371  NE2 GLN A  83     -11.622  30.621  -6.246  1.00  2.11           N  
ATOM   1372  H   GLN A  83      -9.597  25.544  -4.082  1.00  1.22           H  
ATOM   1373  HA  GLN A  83     -10.516  27.231  -6.161  1.00  1.69           H  
ATOM   1374 1HB  GLN A  83     -10.992  27.530  -3.738  1.00  2.54           H  
ATOM   1375 2HB  GLN A  83      -9.315  27.977  -3.476  1.00  2.54           H  
ATOM   1376 1HG  GLN A  83     -10.675  29.944  -3.532  1.00  2.54           H  
ATOM   1377 2HG  GLN A  83      -9.612  29.927  -4.965  1.00  2.54           H  
ATOM   1378 1HE2 GLN A  83     -12.391  30.791  -6.863  1.00  2.54           H  
ATOM   1379 2HE2 GLN A  83     -10.813  31.215  -6.277  1.00  2.54           H  
ATOM   1380  N   TYR A  84      -7.293  27.436  -5.533  1.00  1.09           N  
ATOM   1381  CA  TYR A  84      -6.048  27.924  -6.108  1.00  0.99           C  
ATOM   1382  C   TYR A  84      -5.904  27.446  -7.549  1.00  0.85           C  
ATOM   1383  O   TYR A  84      -5.553  28.230  -8.430  1.00  1.10           O  
ATOM   1384  CB  TYR A  84      -4.830  27.475  -5.314  1.00  1.48           C  
ATOM   1385  CG  TYR A  84      -3.596  28.122  -5.879  1.00  1.48           C  
ATOM   1386  CD1 TYR A  84      -3.272  29.398  -5.455  1.00  1.48           C  
ATOM   1387  CD2 TYR A  84      -2.824  27.486  -6.839  1.00  1.48           C  
ATOM   1388  CE1 TYR A  84      -2.180  30.045  -5.983  1.00  1.48           C  
ATOM   1389  CE2 TYR A  84      -1.728  28.134  -7.370  1.00  1.48           C  
ATOM   1390  CZ  TYR A  84      -1.410  29.414  -6.946  1.00  1.48           C  
ATOM   1391  OH  TYR A  84      -0.330  30.082  -7.471  1.00  1.48           O  
ATOM   1392  H   TYR A  84      -7.260  26.861  -4.698  1.00  1.31           H  
ATOM   1393  HA  TYR A  84      -6.075  29.014  -6.121  1.00  1.19           H  
ATOM   1394 1HB  TYR A  84      -4.930  27.758  -4.265  1.00  1.78           H  
ATOM   1395 2HB  TYR A  84      -4.714  26.394  -5.368  1.00  1.78           H  
ATOM   1396  HD1 TYR A  84      -3.889  29.895  -4.707  1.00  1.78           H  
ATOM   1397  HD2 TYR A  84      -3.086  26.485  -7.180  1.00  1.78           H  
ATOM   1398  HE1 TYR A  84      -1.929  31.052  -5.652  1.00  1.78           H  
ATOM   1399  HE2 TYR A  84      -1.119  27.643  -8.129  1.00  1.78           H  
ATOM   1400  HH  TYR A  84       0.220  29.466  -7.966  1.00  1.78           H  
ATOM   1401  N   VAL A  85      -6.173  26.155  -7.768  1.00  0.74           N  
ATOM   1402  CA  VAL A  85      -6.135  25.536  -9.088  1.00  1.11           C  
ATOM   1403  C   VAL A  85      -7.095  26.207 -10.051  1.00  1.54           C  
ATOM   1404  O   VAL A  85      -6.734  26.509 -11.189  1.00  2.21           O  
ATOM   1405  CB  VAL A  85      -6.489  24.037  -8.988  1.00  1.67           C  
ATOM   1406  CG1 VAL A  85      -6.705  23.467 -10.369  1.00  1.67           C  
ATOM   1407  CG2 VAL A  85      -5.364  23.278  -8.300  1.00  1.67           C  
ATOM   1408  H   VAL A  85      -6.422  25.574  -6.981  1.00  0.89           H  
ATOM   1409  HA  VAL A  85      -5.124  25.633  -9.481  1.00  1.33           H  
ATOM   1410  HB  VAL A  85      -7.413  23.921  -8.427  1.00  2.00           H  
ATOM   1411 1HG1 VAL A  85      -6.969  22.416 -10.288  1.00  2.00           H  
ATOM   1412 2HG1 VAL A  85      -7.509  24.007 -10.863  1.00  2.00           H  
ATOM   1413 3HG1 VAL A  85      -5.795  23.567 -10.950  1.00  2.00           H  
ATOM   1414 1HG2 VAL A  85      -5.626  22.224  -8.230  1.00  2.00           H  
ATOM   1415 2HG2 VAL A  85      -4.446  23.385  -8.874  1.00  2.00           H  
ATOM   1416 3HG2 VAL A  85      -5.209  23.676  -7.303  1.00  2.00           H  
ATOM   1417  N   ILE A  86      -8.312  26.462  -9.580  1.00  1.68           N  
ATOM   1418  CA  ILE A  86      -9.337  27.128 -10.368  1.00  2.91           C  
ATOM   1419  C   ILE A  86      -8.858  28.483 -10.856  1.00  3.38           C  
ATOM   1420  O   ILE A  86      -9.050  28.837 -12.021  1.00  5.39           O  
ATOM   1421  CB  ILE A  86     -10.616  27.310  -9.528  1.00  4.37           C  
ATOM   1422  CG1 ILE A  86     -11.259  25.953  -9.263  1.00  4.37           C  
ATOM   1423  CG2 ILE A  86     -11.587  28.243 -10.231  1.00  4.37           C  
ATOM   1424  CD1 ILE A  86     -12.312  25.981  -8.188  1.00  4.37           C  
ATOM   1425  H   ILE A  86      -8.547  26.168  -8.640  1.00  2.02           H  
ATOM   1426  HA  ILE A  86      -9.568  26.510 -11.235  1.00  3.49           H  
ATOM   1427  HB  ILE A  86     -10.355  27.735  -8.562  1.00  5.24           H  
ATOM   1428 1HG1 ILE A  86     -11.729  25.604 -10.181  1.00  5.24           H  
ATOM   1429 2HG1 ILE A  86     -10.491  25.237  -8.987  1.00  5.24           H  
ATOM   1430 1HG2 ILE A  86     -12.478  28.368  -9.618  1.00  5.24           H  
ATOM   1431 2HG2 ILE A  86     -11.114  29.212 -10.385  1.00  5.24           H  
ATOM   1432 3HG2 ILE A  86     -11.867  27.818 -11.196  1.00  5.24           H  
ATOM   1433 1HD1 ILE A  86     -12.721  24.983  -8.069  1.00  5.24           H  
ATOM   1434 2HD1 ILE A  86     -11.877  26.302  -7.248  1.00  5.24           H  
ATOM   1435 3HD1 ILE A  86     -13.104  26.672  -8.473  1.00  5.24           H  
ATOM   1436  N   GLU A  87      -8.234  29.238  -9.959  1.00  2.91           N  
ATOM   1437  CA  GLU A  87      -7.739  30.557 -10.297  1.00  3.67           C  
ATOM   1438  C   GLU A  87      -6.528  30.513 -11.229  1.00  4.55           C  
ATOM   1439  O   GLU A  87      -6.534  31.165 -12.273  1.00  8.00           O  
ATOM   1440  CB  GLU A  87      -7.392  31.305  -9.013  1.00  5.50           C  
ATOM   1441  CG  GLU A  87      -8.615  31.645  -8.176  1.00  5.50           C  
ATOM   1442  CD  GLU A  87      -8.291  32.294  -6.863  1.00  5.50           C  
ATOM   1443  OE1 GLU A  87      -7.152  32.631  -6.640  1.00  5.50           O  
ATOM   1444  OE2 GLU A  87      -9.193  32.430  -6.068  1.00  5.50           O  
ATOM   1445  H   GLU A  87      -8.124  28.900  -9.010  1.00  3.49           H  
ATOM   1446  HA  GLU A  87      -8.537  31.098 -10.807  1.00  4.40           H  
ATOM   1447 1HB  GLU A  87      -6.721  30.699  -8.403  1.00  6.61           H  
ATOM   1448 2HB  GLU A  87      -6.876  32.233  -9.255  1.00  6.61           H  
ATOM   1449 1HG  GLU A  87      -9.250  32.319  -8.750  1.00  6.61           H  
ATOM   1450 2HG  GLU A  87      -9.180  30.733  -7.994  1.00  6.61           H  
ATOM   1451  N   LYS A  88      -5.507  29.728 -10.880  1.00  3.65           N  
ATOM   1452  CA  LYS A  88      -4.295  29.656 -11.698  1.00  5.67           C  
ATOM   1453  C   LYS A  88      -4.560  29.176 -13.114  1.00  4.90           C  
ATOM   1454  O   LYS A  88      -4.033  29.745 -14.069  1.00  6.94           O  
ATOM   1455  CB  LYS A  88      -3.239  28.764 -11.058  1.00  8.50           C  
ATOM   1456  CG  LYS A  88      -1.963  28.669 -11.895  1.00  8.50           C  
ATOM   1457  CD  LYS A  88      -0.881  27.871 -11.195  1.00  8.50           C  
ATOM   1458  CE  LYS A  88       0.253  27.495 -12.146  1.00  8.50           C  
ATOM   1459  NZ  LYS A  88       1.111  28.653 -12.542  1.00  8.50           N  
ATOM   1460  H   LYS A  88      -5.555  29.190 -10.027  1.00  4.38           H  
ATOM   1461  HA  LYS A  88      -3.881  30.661 -11.770  1.00  6.80           H  
ATOM   1462 1HB  LYS A  88      -2.975  29.151 -10.073  1.00 10.21           H  
ATOM   1463 2HB  LYS A  88      -3.637  27.758 -10.922  1.00 10.21           H  
ATOM   1464 1HG  LYS A  88      -2.190  28.190 -12.849  1.00 10.21           H  
ATOM   1465 2HG  LYS A  88      -1.585  29.671 -12.094  1.00 10.21           H  
ATOM   1466 1HD  LYS A  88      -0.473  28.473 -10.383  1.00 10.21           H  
ATOM   1467 2HD  LYS A  88      -1.306  26.968 -10.768  1.00 10.21           H  
ATOM   1468 1HE  LYS A  88       0.882  26.747 -11.666  1.00 10.21           H  
ATOM   1469 2HE  LYS A  88      -0.181  27.061 -13.047  1.00 10.21           H  
ATOM   1470 1HZ  LYS A  88       1.829  28.305 -13.171  1.00 10.21           H  
ATOM   1471 2HZ  LYS A  88       0.559  29.356 -13.008  1.00 10.21           H  
ATOM   1472 3HZ  LYS A  88       1.546  29.049 -11.715  1.00 10.21           H  
ATOM   1473  N   ASN A  89      -5.386  28.146 -13.270  1.00  3.91           N  
ATOM   1474  CA  ASN A  89      -5.679  27.620 -14.598  1.00  4.78           C  
ATOM   1475  C   ASN A  89      -6.535  28.549 -15.468  1.00  7.98           C  
ATOM   1476  O   ASN A  89      -6.710  28.281 -16.657  1.00 27.86           O  
ATOM   1477  CB  ASN A  89      -6.343  26.267 -14.496  1.00  7.17           C  
ATOM   1478  CG  ASN A  89      -5.397  25.159 -14.118  1.00  7.17           C  
ATOM   1479  OD1 ASN A  89      -4.179  25.193 -14.351  1.00  7.17           O  
ATOM   1480  ND2 ASN A  89      -5.950  24.135 -13.541  1.00  7.17           N  
ATOM   1481  H   ASN A  89      -5.808  27.699 -12.465  1.00  4.69           H  
ATOM   1482  HA  ASN A  89      -4.730  27.490 -15.120  1.00  5.74           H  
ATOM   1483 1HB  ASN A  89      -7.140  26.312 -13.753  1.00  8.60           H  
ATOM   1484 2HB  ASN A  89      -6.805  26.019 -15.451  1.00  8.60           H  
ATOM   1485 1HD2 ASN A  89      -5.386  23.355 -13.262  1.00  8.60           H  
ATOM   1486 2HD2 ASN A  89      -6.934  24.128 -13.372  1.00  8.60           H  
ATOM   1487  N   SER A  90      -7.075  29.634 -14.898  1.00  5.23           N  
ATOM   1488  CA  SER A  90      -7.839  30.583 -15.690  1.00  7.13           C  
ATOM   1489  C   SER A  90      -6.903  31.623 -16.303  1.00 21.40           C  
ATOM   1490  O   SER A  90      -7.315  32.411 -17.157  1.00 29.92           O  
ATOM   1491  CB  SER A  90      -8.889  31.278 -14.843  1.00 10.70           C  
ATOM   1492  OG  SER A  90      -8.301  32.155 -13.923  1.00 10.70           O  
ATOM   1493  H   SER A  90      -6.934  29.847 -13.919  1.00  6.28           H  
ATOM   1494  HA  SER A  90      -8.336  30.045 -16.498  1.00  8.56           H  
ATOM   1495 1HB  SER A  90      -9.574  31.827 -15.488  1.00 12.83           H  
ATOM   1496 2HB  SER A  90      -9.472  30.528 -14.309  1.00 12.83           H  
ATOM   1497  HG  SER A  90      -7.653  31.637 -13.436  1.00 12.83           H  
ATOM   1498  N   LYS A  91      -5.648  31.640 -15.845  1.00 41.41           N  
ATOM   1499  CA  LYS A  91      -4.673  32.602 -16.317  1.00 85.09           C  
ATOM   1500  C   LYS A  91      -4.075  32.153 -17.640  1.00105.27           C  
ATOM   1501  O   LYS A  91      -3.689  30.991 -17.798  1.00123.31           O  
ATOM   1502  CB  LYS A  91      -3.576  32.779 -15.268  1.00127.64           C  
ATOM   1503  CG  LYS A  91      -4.069  33.381 -13.958  1.00127.64           C  
ATOM   1504  CD  LYS A  91      -2.937  33.545 -12.956  1.00127.64           C  
ATOM   1505  CE  LYS A  91      -3.442  34.139 -11.648  1.00127.64           C  
ATOM   1506  NZ  LYS A  91      -2.341  34.338 -10.664  1.00127.64           N  
ATOM   1507  H   LYS A  91      -5.335  30.970 -15.156  1.00 49.69           H  
ATOM   1508  HA  LYS A  91      -5.172  33.558 -16.476  1.00102.11           H  
ATOM   1509 1HB  LYS A  91      -3.118  31.815 -15.048  1.00153.16           H  
ATOM   1510 2HB  LYS A  91      -2.796  33.430 -15.662  1.00153.16           H  
ATOM   1511 1HG  LYS A  91      -4.515  34.356 -14.152  1.00153.16           H  
ATOM   1512 2HG  LYS A  91      -4.831  32.733 -13.526  1.00153.16           H  
ATOM   1513 1HD  LYS A  91      -2.484  32.573 -12.754  1.00153.16           H  
ATOM   1514 2HD  LYS A  91      -2.174  34.202 -13.372  1.00153.16           H  
ATOM   1515 1HE  LYS A  91      -3.912  35.100 -11.850  1.00153.16           H  
ATOM   1516 2HE  LYS A  91      -4.185  33.470 -11.215  1.00153.16           H  
ATOM   1517 1HZ  LYS A  91      -2.717  34.732  -9.813  1.00153.16           H  
ATOM   1518 2HZ  LYS A  91      -1.907  33.448 -10.459  1.00153.16           H  
ATOM   1519 3HZ  LYS A  91      -1.653  34.967 -11.050  1.00153.16           H  
ATOM   1520  N   ARG A  92      -3.990  33.083 -18.584  1.00169.83           N  
ATOM   1521  CA  ARG A  92      -3.442  32.781 -19.897  1.00242.36           C  
ATOM   1522  C   ARG A  92      -3.151  34.037 -20.689  1.00255.12           C  
ATOM   1523  O   ARG A  92      -3.767  35.080 -20.464  1.00283.11           O  
ATOM   1524  CB  ARG A  92      -4.419  31.940 -20.703  1.00363.54           C  
ATOM   1525  CG  ARG A  92      -5.729  32.628 -21.037  1.00363.54           C  
ATOM   1526  CD  ARG A  92      -6.658  31.713 -21.746  1.00363.54           C  
ATOM   1527  NE  ARG A  92      -6.192  31.374 -23.083  1.00363.54           N  
ATOM   1528  CZ  ARG A  92      -6.718  30.396 -23.847  1.00363.54           C  
ATOM   1529  NH1 ARG A  92      -7.717  29.674 -23.388  1.00363.54           N  
ATOM   1530  NH2 ARG A  92      -6.235  30.158 -25.054  1.00363.54           N  
ATOM   1531  H   ARG A  92      -4.320  34.018 -18.390  1.00203.80           H  
ATOM   1532  HA  ARG A  92      -2.513  32.226 -19.766  1.00290.83           H  
ATOM   1533 1HB  ARG A  92      -3.962  31.638 -21.641  1.00436.25           H  
ATOM   1534 2HB  ARG A  92      -4.675  31.040 -20.152  1.00436.25           H  
ATOM   1535 1HG  ARG A  92      -6.211  32.961 -20.116  1.00436.25           H  
ATOM   1536 2HG  ARG A  92      -5.536  33.488 -21.679  1.00436.25           H  
ATOM   1537 1HD  ARG A  92      -6.760  30.789 -21.177  1.00436.25           H  
ATOM   1538 2HD  ARG A  92      -7.634  32.189 -21.837  1.00436.25           H  
ATOM   1539  HE  ARG A  92      -5.425  31.912 -23.465  1.00436.25           H  
ATOM   1540 1HH1 ARG A  92      -8.087  29.852 -22.465  1.00436.25           H  
ATOM   1541 2HH1 ARG A  92      -8.112  28.940 -23.958  1.00436.25           H  
ATOM   1542 1HH2 ARG A  92      -5.465  30.712 -25.415  1.00436.25           H  
ATOM   1543 2HH2 ARG A  92      -6.632  29.425 -25.622  1.00436.25           H  
ATOM   1544  N   ASN A  93      -2.210  33.931 -21.615  1.00330.57           N  
ATOM   1545  CA  ASN A  93      -1.925  35.008 -22.548  1.00400.00           C  
ATOM   1546  C   ASN A  93      -2.775  34.701 -23.770  1.00400.00           C  
ATOM   1547  O   ASN A  93      -3.994  34.872 -23.759  1.00400.00           O  
ATOM   1548  CB  ASN A  93      -0.442  35.101 -22.843  1.00600.00           C  
ATOM   1549  CG  ASN A  93       0.336  35.613 -21.662  1.00600.00           C  
ATOM   1550  OD1 ASN A  93      -0.209  36.306 -20.796  1.00600.00           O  
ATOM   1551  ND2 ASN A  93       1.601  35.282 -21.610  1.00600.00           N  
ATOM   1552  H   ASN A  93      -1.727  33.046 -21.728  1.00396.68           H  
ATOM   1553  HA  ASN A  93      -2.269  35.956 -22.129  1.00480.00           H  
ATOM   1554 1HB  ASN A  93      -0.056  34.116 -23.110  1.00720.00           H  
ATOM   1555 2HB  ASN A  93      -0.275  35.766 -23.690  1.00720.00           H  
ATOM   1556 1HD2 ASN A  93       2.168  35.593 -20.846  1.00720.00           H  
ATOM   1557 2HD2 ASN A  93       2.001  34.719 -22.332  1.00720.00           H  
ATOM   1558  N   ALA A  94      -2.132  34.175 -24.808  1.00368.56           N  
ATOM   1559  CA  ALA A  94      -2.858  33.635 -25.939  1.00380.80           C  
ATOM   1560  C   ALA A  94      -3.226  32.191 -25.589  1.00266.39           C  
ATOM   1561  O   ALA A  94      -4.141  31.604 -26.171  1.00330.45           O  
ATOM   1562  CB  ALA A  94      -2.028  33.705 -27.210  1.00571.20           C  
ATOM   1563  H   ALA A  94      -1.126  34.107 -24.803  1.00442.27           H  
ATOM   1564  HA  ALA A  94      -3.778  34.204 -26.074  1.00456.96           H  
ATOM   1565 1HB  ALA A  94      -2.598  33.286 -28.040  1.00685.44           H  
ATOM   1566 2HB  ALA A  94      -1.782  34.744 -27.426  1.00685.44           H  
ATOM   1567 3HB  ALA A  94      -1.110  33.135 -27.076  1.00685.44           H  
ATOM   1568  N   ALA A  95      -2.501  31.640 -24.608  1.00216.36           N  
ATOM   1569  CA  ALA A  95      -2.672  30.287 -24.111  1.00220.90           C  
ATOM   1570  C   ALA A  95      -1.941  30.142 -22.777  1.00174.97           C  
ATOM   1571  O   ALA A  95      -1.251  31.064 -22.329  1.00226.53           O  
ATOM   1572  CB  ALA A  95      -2.155  29.275 -25.122  1.00331.35           C  
ATOM   1573  H   ALA A  95      -1.769  32.184 -24.183  1.00259.63           H  
ATOM   1574  HA  ALA A  95      -3.732  30.111 -23.938  1.00265.08           H  
ATOM   1575 1HB  ALA A  95      -2.300  28.266 -24.738  1.00397.62           H  
ATOM   1576 2HB  ALA A  95      -2.698  29.387 -26.061  1.00397.62           H  
ATOM   1577 3HB  ALA A  95      -1.093  29.447 -25.296  1.00397.62           H  
ATOM   1578  N   THR A  96      -2.125  28.998 -22.127  1.00127.60           N  
ATOM   1579  CA  THR A  96      -1.485  28.736 -20.842  1.00113.07           C  
ATOM   1580  C   THR A  96      -0.329  27.750 -21.037  1.00 62.59           C  
ATOM   1581  O   THR A  96      -0.505  26.701 -21.658  1.00 85.80           O  
ATOM   1582  CB  THR A  96      -2.489  28.157 -19.828  1.00169.60           C  
ATOM   1583  OG1 THR A  96      -3.572  29.069 -19.621  1.00169.60           O  
ATOM   1584  CG2 THR A  96      -1.798  27.936 -18.510  1.00169.60           C  
ATOM   1585  H   THR A  96      -2.712  28.285 -22.537  1.00153.12           H  
ATOM   1586  HA  THR A  96      -1.080  29.668 -20.448  1.00135.68           H  
ATOM   1587  HB  THR A  96      -2.882  27.212 -20.202  1.00203.53           H  
ATOM   1588  HG1 THR A  96      -3.314  29.762 -19.001  1.00203.53           H  
ATOM   1589 1HG2 THR A  96      -2.503  27.521 -17.790  1.00203.53           H  
ATOM   1590 2HG2 THR A  96      -0.976  27.241 -18.658  1.00203.53           H  
ATOM   1591 3HG2 THR A  96      -1.411  28.882 -18.135  1.00203.53           H  
ATOM   1592  N   ASP A  97       0.852  28.090 -20.520  1.00 41.80           N  
ATOM   1593  CA  ASP A  97       2.033  27.238 -20.689  1.00 38.20           C  
ATOM   1594  C   ASP A  97       2.001  25.940 -19.881  1.00 18.90           C  
ATOM   1595  O   ASP A  97       2.451  24.906 -20.379  1.00 27.43           O  
ATOM   1596  CB  ASP A  97       3.303  28.016 -20.349  1.00 57.30           C  
ATOM   1597  CG  ASP A  97       3.619  29.063 -21.408  1.00 57.30           C  
ATOM   1598  OD1 ASP A  97       3.025  29.003 -22.458  1.00 57.30           O  
ATOM   1599  OD2 ASP A  97       4.463  29.895 -21.177  1.00 57.30           O  
ATOM   1600  H   ASP A  97       0.937  28.959 -20.013  1.00 50.16           H  
ATOM   1601  HA  ASP A  97       2.091  26.963 -21.742  1.00 45.84           H  
ATOM   1602 1HB  ASP A  97       3.185  28.513 -19.385  1.00 68.76           H  
ATOM   1603 2HB  ASP A  97       4.146  27.329 -20.267  1.00 68.76           H  
ATOM   1604  N   HIS A  98       1.449  25.987 -18.667  1.00  7.24           N  
ATOM   1605  CA  HIS A  98       1.348  24.801 -17.817  1.00  4.21           C  
ATOM   1606  C   HIS A  98       0.115  24.792 -16.957  1.00  2.87           C  
ATOM   1607  O   HIS A  98      -0.581  25.795 -16.831  1.00  6.11           O  
ATOM   1608  CB  HIS A  98       2.566  24.620 -16.916  1.00  6.31           C  
ATOM   1609  CG  HIS A  98       2.807  25.758 -15.983  1.00  6.31           C  
ATOM   1610  ND1 HIS A  98       3.587  26.839 -16.332  1.00  6.31           N  
ATOM   1611  CD2 HIS A  98       2.371  25.993 -14.725  1.00  6.31           C  
ATOM   1612  CE1 HIS A  98       3.620  27.694 -15.323  1.00  6.31           C  
ATOM   1613  NE2 HIS A  98       2.884  27.209 -14.335  1.00  6.31           N  
ATOM   1614  H   HIS A  98       1.098  26.867 -18.319  1.00  8.69           H  
ATOM   1615  HA  HIS A  98       1.278  23.934 -18.458  1.00  5.05           H  
ATOM   1616 1HB  HIS A  98       2.453  23.713 -16.321  1.00  7.58           H  
ATOM   1617 2HB  HIS A  98       3.438  24.491 -17.534  1.00  7.58           H  
ATOM   1618  HD1 HIS A  98       4.317  26.766 -17.019  1.00  7.58           H  
ATOM   1619  HD2 HIS A  98       1.733  25.425 -14.047  1.00  7.58           H  
ATOM   1620  HE1 HIS A  98       4.183  28.623 -15.401  1.00  7.58           H  
ATOM   1621  N   THR A  99      -0.149  23.655 -16.337  1.00  1.34           N  
ATOM   1622  CA  THR A  99      -1.361  23.519 -15.567  1.00  0.77           C  
ATOM   1623  C   THR A  99      -1.198  22.754 -14.271  1.00  0.76           C  
ATOM   1624  O   THR A  99      -0.320  21.894 -14.118  1.00  1.35           O  
ATOM   1625  CB  THR A  99      -2.444  22.827 -16.403  1.00  1.16           C  
ATOM   1626  OG1 THR A  99      -3.665  22.821 -15.662  1.00  1.16           O  
ATOM   1627  CG2 THR A  99      -2.041  21.397 -16.728  1.00  1.16           C  
ATOM   1628  H   THR A  99       0.471  22.866 -16.444  1.00  1.61           H  
ATOM   1629  HA  THR A  99      -1.714  24.518 -15.314  1.00  0.92           H  
ATOM   1630  HB  THR A  99      -2.594  23.382 -17.329  1.00  1.39           H  
ATOM   1631  HG1 THR A  99      -3.779  23.680 -15.246  1.00  1.39           H  
ATOM   1632 1HG2 THR A  99      -2.825  20.922 -17.317  1.00  1.39           H  
ATOM   1633 2HG2 THR A  99      -1.112  21.401 -17.296  1.00  1.39           H  
ATOM   1634 3HG2 THR A  99      -1.896  20.842 -15.803  1.00  1.39           H  
ATOM   1635  N   VAL A 100      -2.081  23.097 -13.341  1.00  0.66           N  
ATOM   1636  CA  VAL A 100      -2.109  22.504 -12.020  1.00  0.93           C  
ATOM   1637  C   VAL A 100      -3.438  21.824 -11.765  1.00  1.23           C  
ATOM   1638  O   VAL A 100      -4.414  22.033 -12.486  1.00  1.55           O  
ATOM   1639  CB  VAL A 100      -1.842  23.568 -10.933  1.00  1.40           C  
ATOM   1640  CG1 VAL A 100      -0.454  24.160 -11.105  1.00  1.40           C  
ATOM   1641  CG2 VAL A 100      -2.891  24.661 -11.026  1.00  1.40           C  
ATOM   1642  H   VAL A 100      -2.769  23.811 -13.574  1.00  0.79           H  
ATOM   1643  HA  VAL A 100      -1.322  21.755 -11.967  1.00  1.12           H  
ATOM   1644  HB  VAL A 100      -1.890  23.102  -9.954  1.00  1.67           H  
ATOM   1645 1HG1 VAL A 100      -0.277  24.902 -10.326  1.00  1.67           H  
ATOM   1646 2HG1 VAL A 100       0.292  23.371 -11.026  1.00  1.67           H  
ATOM   1647 3HG1 VAL A 100      -0.381  24.634 -12.082  1.00  1.67           H  
ATOM   1648 1HG2 VAL A 100      -2.711  25.404 -10.251  1.00  1.67           H  
ATOM   1649 2HG2 VAL A 100      -2.838  25.134 -12.006  1.00  1.67           H  
ATOM   1650 3HG2 VAL A 100      -3.875  24.227 -10.887  1.00  1.67           H  
ATOM   1651  N   GLY A 101      -3.481  20.999 -10.736  1.00  1.32           N  
ATOM   1652  CA  GLY A 101      -4.694  20.268 -10.441  1.00  1.64           C  
ATOM   1653  C   GLY A 101      -4.618  19.510  -9.137  1.00  1.28           C  
ATOM   1654  O   GLY A 101      -3.723  19.715  -8.316  1.00  1.11           O  
ATOM   1655  H   GLY A 101      -2.656  20.873 -10.169  1.00  1.58           H  
ATOM   1656 1HA  GLY A 101      -5.531  20.956 -10.408  1.00  1.97           H  
ATOM   1657 2HA  GLY A 101      -4.895  19.571 -11.252  1.00  1.97           H  
ATOM   1658  N   LEU A 102      -5.573  18.617  -8.953  1.00  1.33           N  
ATOM   1659  CA  LEU A 102      -5.710  17.880  -7.713  1.00  1.09           C  
ATOM   1660  C   LEU A 102      -4.828  16.634  -7.658  1.00  1.30           C  
ATOM   1661  O   LEU A 102      -5.323  15.502  -7.678  1.00  1.51           O  
ATOM   1662  CB  LEU A 102      -7.172  17.487  -7.551  1.00  1.64           C  
ATOM   1663  CG  LEU A 102      -8.168  18.648  -7.568  1.00  1.64           C  
ATOM   1664  CD1 LEU A 102      -9.569  18.070  -7.491  1.00  1.64           C  
ATOM   1665  CD2 LEU A 102      -7.869  19.596  -6.411  1.00  1.64           C  
ATOM   1666  H   LEU A 102      -6.252  18.462  -9.684  1.00  1.60           H  
ATOM   1667  HA  LEU A 102      -5.428  18.539  -6.895  1.00  1.31           H  
ATOM   1668 1HB  LEU A 102      -7.446  16.793  -8.344  1.00  1.96           H  
ATOM   1669 2HB  LEU A 102      -7.287  16.986  -6.595  1.00  1.96           H  
ATOM   1670  HG  LEU A 102      -8.083  19.196  -8.506  1.00  1.96           H  
ATOM   1671 1HD1 LEU A 102     -10.303  18.873  -7.508  1.00  1.96           H  
ATOM   1672 2HD1 LEU A 102      -9.735  17.411  -8.341  1.00  1.96           H  
ATOM   1673 3HD1 LEU A 102      -9.670  17.501  -6.577  1.00  1.96           H  
ATOM   1674 1HD2 LEU A 102      -8.576  20.423  -6.422  1.00  1.96           H  
ATOM   1675 2HD2 LEU A 102      -7.952  19.062  -5.468  1.00  1.96           H  
ATOM   1676 3HD2 LEU A 102      -6.857  19.986  -6.516  1.00  1.96           H  
ATOM   1677  N   ASN A 103      -3.526  16.860  -7.548  1.00  1.31           N  
ATOM   1678  CA  ASN A 103      -2.561  15.778  -7.440  1.00  1.54           C  
ATOM   1679  C   ASN A 103      -2.473  15.339  -5.985  1.00  1.58           C  
ATOM   1680  O   ASN A 103      -3.219  15.841  -5.146  1.00  1.48           O  
ATOM   1681  CB  ASN A 103      -1.219  16.202  -8.002  1.00  2.31           C  
ATOM   1682  CG  ASN A 103      -0.554  17.267  -7.198  1.00  2.31           C  
ATOM   1683  OD1 ASN A 103      -0.745  17.390  -5.982  1.00  2.31           O  
ATOM   1684  ND2 ASN A 103       0.252  18.054  -7.849  1.00  2.31           N  
ATOM   1685  H   ASN A 103      -3.212  17.823  -7.545  1.00  1.57           H  
ATOM   1686  HA  ASN A 103      -2.922  14.924  -8.015  1.00  1.85           H  
ATOM   1687 1HB  ASN A 103      -0.554  15.344  -8.061  1.00  2.77           H  
ATOM   1688 2HB  ASN A 103      -1.358  16.573  -9.018  1.00  2.77           H  
ATOM   1689 1HD2 ASN A 103       0.740  18.768  -7.348  1.00  2.77           H  
ATOM   1690 2HD2 ASN A 103       0.414  17.951  -8.835  1.00  2.77           H  
ATOM   1691  N   ARG A 104      -1.545  14.434  -5.675  1.00  1.91           N  
ATOM   1692  CA  ARG A 104      -1.422  13.882  -4.318  1.00  2.34           C  
ATOM   1693  C   ARG A 104      -1.173  14.883  -3.168  1.00  2.10           C  
ATOM   1694  O   ARG A 104      -1.211  14.486  -2.000  1.00  3.28           O  
ATOM   1695  CB  ARG A 104      -0.288  12.878  -4.277  1.00  3.51           C  
ATOM   1696  CG  ARG A 104       1.092  13.484  -4.447  1.00  3.51           C  
ATOM   1697  CD  ARG A 104       2.160  12.457  -4.411  1.00  3.51           C  
ATOM   1698  NE  ARG A 104       2.239  11.833  -3.100  1.00  3.51           N  
ATOM   1699  CZ  ARG A 104       2.864  10.669  -2.839  1.00  3.51           C  
ATOM   1700  NH1 ARG A 104       3.475  10.002  -3.782  1.00  3.51           N  
ATOM   1701  NH2 ARG A 104       2.877  10.157  -1.623  1.00  3.51           N  
ATOM   1702  H   ARG A 104      -0.946  14.068  -6.407  1.00  2.29           H  
ATOM   1703  HA  ARG A 104      -2.341  13.346  -4.102  1.00  2.81           H  
ATOM   1704 1HB  ARG A 104      -0.303  12.350  -3.325  1.00  4.21           H  
ATOM   1705 2HB  ARG A 104      -0.432  12.142  -5.061  1.00  4.21           H  
ATOM   1706 1HG  ARG A 104       1.148  14.018  -5.396  1.00  4.21           H  
ATOM   1707 2HG  ARG A 104       1.262  14.177  -3.626  1.00  4.21           H  
ATOM   1708 1HD  ARG A 104       1.962  11.684  -5.146  1.00  4.21           H  
ATOM   1709 2HD  ARG A 104       3.121  12.921  -4.626  1.00  4.21           H  
ATOM   1710  HE  ARG A 104       1.786  12.305  -2.330  1.00  4.21           H  
ATOM   1711 1HH1 ARG A 104       3.532  10.351  -4.729  1.00  4.21           H  
ATOM   1712 2HH1 ARG A 104       3.917   9.129  -3.533  1.00  4.21           H  
ATOM   1713 1HH2 ARG A 104       2.422  10.630  -0.857  1.00  4.21           H  
ATOM   1714 2HH2 ARG A 104       3.367   9.279  -1.480  1.00  4.21           H  
ATOM   1715  N   PHE A 105      -0.921  16.159  -3.464  1.00  1.83           N  
ATOM   1716  CA  PHE A 105      -0.695  17.136  -2.406  1.00  2.33           C  
ATOM   1717  C   PHE A 105      -1.840  18.136  -2.276  1.00  1.48           C  
ATOM   1718  O   PHE A 105      -1.714  19.128  -1.556  1.00  1.56           O  
ATOM   1719  CB  PHE A 105       0.614  17.884  -2.658  1.00  3.50           C  
ATOM   1720  CG  PHE A 105       1.792  16.965  -2.674  1.00  3.50           C  
ATOM   1721  CD1 PHE A 105       2.488  16.719  -3.845  1.00  3.50           C  
ATOM   1722  CD2 PHE A 105       2.183  16.308  -1.520  1.00  3.50           C  
ATOM   1723  CE1 PHE A 105       3.549  15.837  -3.844  1.00  3.50           C  
ATOM   1724  CE2 PHE A 105       3.243  15.431  -1.526  1.00  3.50           C  
ATOM   1725  CZ  PHE A 105       3.927  15.196  -2.691  1.00  3.50           C  
ATOM   1726  H   PHE A 105      -0.881  16.469  -4.425  1.00  2.20           H  
ATOM   1727  HA  PHE A 105      -0.603  16.601  -1.459  1.00  2.80           H  
ATOM   1728 1HB  PHE A 105       0.567  18.399  -3.617  1.00  4.19           H  
ATOM   1729 2HB  PHE A 105       0.771  18.632  -1.882  1.00  4.19           H  
ATOM   1730  HD1 PHE A 105       2.186  17.218  -4.767  1.00  4.19           H  
ATOM   1731  HD2 PHE A 105       1.635  16.486  -0.600  1.00  4.19           H  
ATOM   1732  HE1 PHE A 105       4.084  15.633  -4.758  1.00  4.19           H  
ATOM   1733  HE2 PHE A 105       3.535  14.919  -0.613  1.00  4.19           H  
ATOM   1734  HZ  PHE A 105       4.758  14.499  -2.702  1.00  4.19           H  
ATOM   1735  N   ALA A 106      -2.962  17.876  -2.952  1.00  1.23           N  
ATOM   1736  CA  ALA A 106      -4.092  18.803  -2.915  1.00  1.18           C  
ATOM   1737  C   ALA A 106      -4.674  18.968  -1.512  1.00  1.07           C  
ATOM   1738  O   ALA A 106      -5.127  20.054  -1.167  1.00  1.10           O  
ATOM   1739  CB  ALA A 106      -5.185  18.357  -3.869  1.00  1.77           C  
ATOM   1740  H   ALA A 106      -3.030  17.048  -3.531  1.00  1.48           H  
ATOM   1741  HA  ALA A 106      -3.726  19.778  -3.239  1.00  1.42           H  
ATOM   1742 1HB  ALA A 106      -5.994  19.088  -3.862  1.00  2.12           H  
ATOM   1743 2HB  ALA A 106      -4.774  18.278  -4.874  1.00  2.12           H  
ATOM   1744 3HB  ALA A 106      -5.571  17.397  -3.559  1.00  2.12           H  
ATOM   1745  N   ASP A 107      -4.636  17.932  -0.675  1.00  1.24           N  
ATOM   1746  CA  ASP A 107      -5.190  18.090   0.670  1.00  1.57           C  
ATOM   1747  C   ASP A 107      -4.196  18.649   1.702  1.00  1.49           C  
ATOM   1748  O   ASP A 107      -4.483  18.616   2.901  1.00  1.89           O  
ATOM   1749  CB  ASP A 107      -5.752  16.778   1.206  1.00  2.35           C  
ATOM   1750  CG  ASP A 107      -4.712  15.691   1.438  1.00  2.35           C  
ATOM   1751  OD1 ASP A 107      -3.583  15.862   1.049  1.00  2.35           O  
ATOM   1752  OD2 ASP A 107      -5.064  14.691   2.019  1.00  2.35           O  
ATOM   1753  H   ASP A 107      -4.249  17.047  -0.967  1.00  1.49           H  
ATOM   1754  HA  ASP A 107      -6.019  18.794   0.604  1.00  1.88           H  
ATOM   1755 1HB  ASP A 107      -6.253  16.978   2.149  1.00  2.83           H  
ATOM   1756 2HB  ASP A 107      -6.506  16.403   0.516  1.00  2.83           H  
ATOM   1757  N   LEU A 108      -3.039  19.148   1.256  1.00  1.35           N  
ATOM   1758  CA  LEU A 108      -2.068  19.737   2.172  1.00  1.66           C  
ATOM   1759  C   LEU A 108      -1.834  21.200   1.844  1.00  1.60           C  
ATOM   1760  O   LEU A 108      -1.896  21.595   0.680  1.00  2.27           O  
ATOM   1761  CB  LEU A 108      -0.741  18.989   2.096  1.00  2.49           C  
ATOM   1762  CG  LEU A 108      -0.805  17.503   2.432  1.00  2.49           C  
ATOM   1763  CD1 LEU A 108       0.552  16.892   2.181  1.00  2.49           C  
ATOM   1764  CD2 LEU A 108      -1.227  17.328   3.883  1.00  2.49           C  
ATOM   1765  H   LEU A 108      -2.810  19.136   0.271  1.00  1.62           H  
ATOM   1766  HA  LEU A 108      -2.455  19.667   3.187  1.00  1.99           H  
ATOM   1767 1HB  LEU A 108      -0.347  19.083   1.085  1.00  2.99           H  
ATOM   1768 2HB  LEU A 108      -0.037  19.457   2.785  1.00  2.99           H  
ATOM   1769  HG  LEU A 108      -1.524  17.009   1.781  1.00  2.99           H  
ATOM   1770 1HD1 LEU A 108       0.521  15.826   2.405  1.00  2.99           H  
ATOM   1771 2HD1 LEU A 108       0.819  17.038   1.139  1.00  2.99           H  
ATOM   1772 3HD1 LEU A 108       1.290  17.378   2.816  1.00  2.99           H  
ATOM   1773 1HD2 LEU A 108      -1.272  16.266   4.124  1.00  2.99           H  
ATOM   1774 2HD2 LEU A 108      -0.505  17.819   4.535  1.00  2.99           H  
ATOM   1775 3HD2 LEU A 108      -2.210  17.775   4.031  1.00  2.99           H  
ATOM   1776  N   SER A 109      -1.540  22.005   2.856  1.00  1.96           N  
ATOM   1777  CA  SER A 109      -1.260  23.407   2.584  1.00  2.13           C  
ATOM   1778  C   SER A 109       0.151  23.526   2.053  1.00  1.93           C  
ATOM   1779  O   SER A 109       0.950  22.602   2.204  1.00  1.90           O  
ATOM   1780  CB  SER A 109      -1.402  24.263   3.828  1.00  3.19           C  
ATOM   1781  OG  SER A 109      -0.375  24.017   4.749  1.00  3.19           O  
ATOM   1782  H   SER A 109      -1.506  21.641   3.804  1.00  2.35           H  
ATOM   1783  HA  SER A 109      -1.952  23.768   1.822  1.00  2.56           H  
ATOM   1784 1HB  SER A 109      -1.400  25.317   3.551  1.00  3.83           H  
ATOM   1785 2HB  SER A 109      -2.364  24.053   4.295  1.00  3.83           H  
ATOM   1786  HG  SER A 109      -0.648  24.445   5.565  1.00  3.83           H  
ATOM   1787  N   ASN A 110       0.466  24.671   1.458  1.00  2.54           N  
ATOM   1788  CA  ASN A 110       1.809  24.918   0.950  1.00  3.40           C  
ATOM   1789  C   ASN A 110       2.823  24.833   2.084  1.00  3.17           C  
ATOM   1790  O   ASN A 110       3.922  24.323   1.888  1.00  3.68           O  
ATOM   1791  CB  ASN A 110       1.876  26.250   0.221  1.00  5.10           C  
ATOM   1792  CG  ASN A 110       3.216  26.518  -0.420  1.00  5.10           C  
ATOM   1793  OD1 ASN A 110       3.826  27.555  -0.136  1.00  5.10           O  
ATOM   1794  ND2 ASN A 110       3.686  25.624  -1.257  1.00  5.10           N  
ATOM   1795  H   ASN A 110      -0.240  25.386   1.355  1.00  3.05           H  
ATOM   1796  HA  ASN A 110       2.060  24.131   0.242  1.00  4.08           H  
ATOM   1797 1HB  ASN A 110       1.110  26.272  -0.555  1.00  6.12           H  
ATOM   1798 2HB  ASN A 110       1.654  27.058   0.918  1.00  6.12           H  
ATOM   1799 1HD2 ASN A 110       4.580  25.769  -1.695  1.00  6.12           H  
ATOM   1800 2HD2 ASN A 110       3.157  24.794  -1.459  1.00  6.12           H  
ATOM   1801  N   GLN A 111       2.440  25.319   3.267  1.00  3.43           N  
ATOM   1802  CA  GLN A 111       3.297  25.262   4.442  1.00  4.18           C  
ATOM   1803  C   GLN A 111       3.509  23.829   4.907  1.00  3.46           C  
ATOM   1804  O   GLN A 111       4.624  23.465   5.276  1.00  3.69           O  
ATOM   1805  CB  GLN A 111       2.700  26.095   5.573  1.00  6.27           C  
ATOM   1806  CG  GLN A 111       3.558  26.175   6.827  1.00  6.27           C  
ATOM   1807  CD  GLN A 111       4.901  26.834   6.587  1.00  6.27           C  
ATOM   1808  OE1 GLN A 111       5.025  27.769   5.789  1.00  6.27           O  
ATOM   1809  NE2 GLN A 111       5.918  26.357   7.296  1.00  6.27           N  
ATOM   1810  H   GLN A 111       1.524  25.735   3.355  1.00  4.12           H  
ATOM   1811  HA  GLN A 111       4.269  25.678   4.179  1.00  5.02           H  
ATOM   1812 1HB  GLN A 111       2.526  27.113   5.221  1.00  7.52           H  
ATOM   1813 2HB  GLN A 111       1.733  25.680   5.858  1.00  7.52           H  
ATOM   1814 1HG  GLN A 111       3.026  26.757   7.579  1.00  7.52           H  
ATOM   1815 2HG  GLN A 111       3.737  25.166   7.197  1.00  7.52           H  
ATOM   1816 1HE2 GLN A 111       6.832  26.750   7.192  1.00  7.52           H  
ATOM   1817 2HE2 GLN A 111       5.767  25.604   7.944  1.00  7.52           H  
ATOM   1818  N   GLU A 112       2.456  23.008   4.861  1.00  3.14           N  
ATOM   1819  CA  GLU A 112       2.597  21.602   5.233  1.00  3.22           C  
ATOM   1820  C   GLU A 112       3.525  20.889   4.275  1.00  3.09           C  
ATOM   1821  O   GLU A 112       4.349  20.076   4.694  1.00  3.69           O  
ATOM   1822  CB  GLU A 112       1.240  20.910   5.269  1.00  4.83           C  
ATOM   1823  CG  GLU A 112       0.383  21.321   6.448  1.00  4.83           C  
ATOM   1824  CD  GLU A 112      -0.967  20.681   6.449  1.00  4.83           C  
ATOM   1825  OE1 GLU A 112      -1.617  20.662   5.432  1.00  4.83           O  
ATOM   1826  OE2 GLU A 112      -1.350  20.194   7.488  1.00  4.83           O  
ATOM   1827  H   GLU A 112       1.547  23.356   4.574  1.00  3.77           H  
ATOM   1828  HA  GLU A 112       3.036  21.551   6.230  1.00  3.86           H  
ATOM   1829 1HB  GLU A 112       0.690  21.140   4.357  1.00  5.80           H  
ATOM   1830 2HB  GLU A 112       1.376  19.832   5.307  1.00  5.80           H  
ATOM   1831 1HG  GLU A 112       0.901  21.042   7.365  1.00  5.80           H  
ATOM   1832 2HG  GLU A 112       0.271  22.402   6.448  1.00  5.80           H  
ATOM   1833  N   PHE A 113       3.405  21.223   2.994  1.00  3.11           N  
ATOM   1834  CA  PHE A 113       4.281  20.689   1.975  1.00  4.44           C  
ATOM   1835  C   PHE A 113       5.716  21.109   2.286  1.00  4.33           C  
ATOM   1836  O   PHE A 113       6.636  20.297   2.246  1.00  5.26           O  
ATOM   1837  CB  PHE A 113       3.843  21.172   0.595  1.00  6.66           C  
ATOM   1838  CG  PHE A 113       4.654  20.605  -0.524  1.00  6.66           C  
ATOM   1839  CD1 PHE A 113       4.400  19.328  -0.997  1.00  6.66           C  
ATOM   1840  CD2 PHE A 113       5.672  21.340  -1.103  1.00  6.66           C  
ATOM   1841  CE1 PHE A 113       5.155  18.797  -2.021  1.00  6.66           C  
ATOM   1842  CE2 PHE A 113       6.425  20.807  -2.126  1.00  6.66           C  
ATOM   1843  CZ  PHE A 113       6.168  19.535  -2.579  1.00  6.66           C  
ATOM   1844  H   PHE A 113       2.680  21.871   2.716  1.00  3.73           H  
ATOM   1845  HA  PHE A 113       4.225  19.603   1.999  1.00  5.33           H  
ATOM   1846 1HB  PHE A 113       2.800  20.904   0.431  1.00  7.99           H  
ATOM   1847 2HB  PHE A 113       3.912  22.256   0.546  1.00  7.99           H  
ATOM   1848  HD1 PHE A 113       3.598  18.742  -0.547  1.00  7.99           H  
ATOM   1849  HD2 PHE A 113       5.878  22.346  -0.738  1.00  7.99           H  
ATOM   1850  HE1 PHE A 113       4.955  17.793  -2.382  1.00  7.99           H  
ATOM   1851  HE2 PHE A 113       7.229  21.389  -2.572  1.00  7.99           H  
ATOM   1852  HZ  PHE A 113       6.769  19.116  -3.375  1.00  7.99           H  
ATOM   1853  N   LYS A 114       5.907  22.384   2.634  1.00  4.65           N  
ATOM   1854  CA  LYS A 114       7.229  22.875   3.003  1.00  6.64           C  
ATOM   1855  C   LYS A 114       7.842  22.144   4.192  1.00  7.26           C  
ATOM   1856  O   LYS A 114       9.045  21.882   4.212  1.00 11.04           O  
ATOM   1857  CB  LYS A 114       7.195  24.374   3.298  1.00  9.96           C  
ATOM   1858  CG  LYS A 114       7.048  25.267   2.075  1.00  9.96           C  
ATOM   1859  CD  LYS A 114       6.967  26.729   2.476  1.00  9.96           C  
ATOM   1860  CE  LYS A 114       6.908  27.635   1.256  1.00  9.96           C  
ATOM   1861  NZ  LYS A 114       6.741  29.067   1.635  1.00  9.96           N  
ATOM   1862  H   LYS A 114       5.131  23.031   2.630  1.00  5.58           H  
ATOM   1863  HA  LYS A 114       7.875  22.728   2.166  1.00  7.97           H  
ATOM   1864 1HB  LYS A 114       6.368  24.597   3.969  1.00 11.95           H  
ATOM   1865 2HB  LYS A 114       8.113  24.662   3.809  1.00 11.95           H  
ATOM   1866 1HG  LYS A 114       7.915  25.136   1.428  1.00 11.95           H  
ATOM   1867 2HG  LYS A 114       6.158  24.996   1.513  1.00 11.95           H  
ATOM   1868 1HD  LYS A 114       6.073  26.892   3.080  1.00 11.95           H  
ATOM   1869 2HD  LYS A 114       7.839  26.994   3.072  1.00 11.95           H  
ATOM   1870 1HE  LYS A 114       7.832  27.527   0.690  1.00 11.95           H  
ATOM   1871 2HE  LYS A 114       6.076  27.333   0.626  1.00 11.95           H  
ATOM   1872 1HZ  LYS A 114       6.710  29.633   0.799  1.00 11.95           H  
ATOM   1873 2HZ  LYS A 114       5.879  29.179   2.150  1.00 11.95           H  
ATOM   1874 3HZ  LYS A 114       7.518  29.358   2.211  1.00 11.95           H  
ATOM   1875  N   GLU A 115       7.027  21.819   5.185  1.00  5.78           N  
ATOM   1876  CA  GLU A 115       7.525  21.143   6.372  1.00  7.60           C  
ATOM   1877  C   GLU A 115       7.776  19.650   6.168  1.00  7.44           C  
ATOM   1878  O   GLU A 115       8.674  19.083   6.795  1.00 11.80           O  
ATOM   1879  CB  GLU A 115       6.540  21.353   7.518  1.00 11.40           C  
ATOM   1880  CG  GLU A 115       6.469  22.800   7.981  1.00 11.40           C  
ATOM   1881  CD  GLU A 115       5.470  23.041   9.072  1.00 11.40           C  
ATOM   1882  OE1 GLU A 115       4.928  22.095   9.593  1.00 11.40           O  
ATOM   1883  OE2 GLU A 115       5.234  24.190   9.369  1.00 11.40           O  
ATOM   1884  H   GLU A 115       6.050  22.077   5.134  1.00  6.94           H  
ATOM   1885  HA  GLU A 115       8.474  21.605   6.647  1.00  9.12           H  
ATOM   1886 1HB  GLU A 115       5.542  21.047   7.206  1.00 13.68           H  
ATOM   1887 2HB  GLU A 115       6.827  20.736   8.369  1.00 13.68           H  
ATOM   1888 1HG  GLU A 115       7.454  23.093   8.343  1.00 13.68           H  
ATOM   1889 2HG  GLU A 115       6.229  23.432   7.129  1.00 13.68           H  
ATOM   1890  N   MET A 116       6.993  19.011   5.308  1.00  5.17           N  
ATOM   1891  CA  MET A 116       7.117  17.575   5.095  1.00  6.55           C  
ATOM   1892  C   MET A 116       7.869  17.132   3.839  1.00  4.96           C  
ATOM   1893  O   MET A 116       8.632  16.169   3.885  1.00  4.46           O  
ATOM   1894  CB  MET A 116       5.733  16.948   5.089  1.00  9.82           C  
ATOM   1895  CG  MET A 116       5.039  16.932   6.438  1.00  9.82           C  
ATOM   1896  SD  MET A 116       3.500  15.995   6.409  1.00  9.82           S  
ATOM   1897  CE  MET A 116       2.444  17.147   5.541  1.00  9.82           C  
ATOM   1898  H   MET A 116       6.259  19.514   4.822  1.00  6.20           H  
ATOM   1899  HA  MET A 116       7.667  17.168   5.948  1.00  7.86           H  
ATOM   1900 1HB  MET A 116       5.094  17.501   4.401  1.00 11.79           H  
ATOM   1901 2HB  MET A 116       5.795  15.921   4.727  1.00 11.79           H  
ATOM   1902 1HG  MET A 116       5.700  16.487   7.181  1.00 11.79           H  
ATOM   1903 2HG  MET A 116       4.816  17.953   6.746  1.00 11.79           H  
ATOM   1904 1HE  MET A 116       1.446  16.721   5.437  1.00 11.79           H  
ATOM   1905 2HE  MET A 116       2.384  18.078   6.107  1.00 11.79           H  
ATOM   1906 3HE  MET A 116       2.859  17.350   4.554  1.00 11.79           H  
ATOM   1907  N   TYR A 117       7.610  17.784   2.706  1.00  6.40           N  
ATOM   1908  CA  TYR A 117       8.153  17.307   1.443  1.00  6.48           C  
ATOM   1909  C   TYR A 117       9.189  18.196   0.749  1.00  8.04           C  
ATOM   1910  O   TYR A 117       9.217  18.228  -0.481  1.00 27.70           O  
ATOM   1911  CB  TYR A 117       6.987  17.069   0.498  1.00  9.72           C  
ATOM   1912  CG  TYR A 117       5.993  16.075   1.047  1.00  9.72           C  
ATOM   1913  CD1 TYR A 117       4.852  16.538   1.678  1.00  9.72           C  
ATOM   1914  CD2 TYR A 117       6.219  14.712   0.942  1.00  9.72           C  
ATOM   1915  CE1 TYR A 117       3.946  15.644   2.205  1.00  9.72           C  
ATOM   1916  CE2 TYR A 117       5.305  13.819   1.462  1.00  9.72           C  
ATOM   1917  CZ  TYR A 117       4.173  14.281   2.095  1.00  9.72           C  
ATOM   1918  OH  TYR A 117       3.263  13.392   2.620  1.00  9.72           O  
ATOM   1919  H   TYR A 117       7.016  18.595   2.701  1.00  7.68           H  
ATOM   1920  HA  TYR A 117       8.636  16.351   1.634  1.00  7.78           H  
ATOM   1921 1HB  TYR A 117       6.471  18.012   0.331  1.00 11.66           H  
ATOM   1922 2HB  TYR A 117       7.347  16.707  -0.464  1.00 11.66           H  
ATOM   1923  HD1 TYR A 117       4.677  17.607   1.766  1.00 11.66           H  
ATOM   1924  HD2 TYR A 117       7.115  14.341   0.452  1.00 11.66           H  
ATOM   1925  HE1 TYR A 117       3.056  16.006   2.709  1.00 11.66           H  
ATOM   1926  HE2 TYR A 117       5.481  12.746   1.379  1.00 11.66           H  
ATOM   1927  HH  TYR A 117       2.587  13.876   3.101  1.00 11.66           H  
ATOM   1928  N   LEU A 118      10.050  18.872   1.517  1.00  9.39           N  
ATOM   1929  CA  LEU A 118      11.171  19.630   0.937  1.00  5.20           C  
ATOM   1930  C   LEU A 118      12.149  20.070   2.011  1.00  5.21           C  
ATOM   1931  O   LEU A 118      11.847  19.979   3.199  1.00  6.50           O  
ATOM   1932  CB  LEU A 118      10.701  20.854   0.149  1.00  7.80           C  
ATOM   1933  CG  LEU A 118       9.894  21.900   0.868  1.00  7.80           C  
ATOM   1934  CD1 LEU A 118      10.803  22.886   1.588  1.00  7.80           C  
ATOM   1935  CD2 LEU A 118       9.053  22.599  -0.174  1.00  7.80           C  
ATOM   1936  H   LEU A 118       9.951  18.835   2.521  1.00 11.27           H  
ATOM   1937  HA  LEU A 118      11.700  18.979   0.246  1.00  6.24           H  
ATOM   1938 1HB  LEU A 118      11.573  21.345  -0.274  1.00  9.36           H  
ATOM   1939 2HB  LEU A 118      10.075  20.523  -0.668  1.00  9.36           H  
ATOM   1940  HG  LEU A 118       9.258  21.417   1.607  1.00  9.36           H  
ATOM   1941 1HD1 LEU A 118      10.195  23.637   2.093  1.00  9.36           H  
ATOM   1942 2HD1 LEU A 118      11.405  22.357   2.324  1.00  9.36           H  
ATOM   1943 3HD1 LEU A 118      11.455  23.375   0.865  1.00  9.36           H  
ATOM   1944 1HD2 LEU A 118       8.434  23.364   0.289  1.00  9.36           H  
ATOM   1945 2HD2 LEU A 118       9.709  23.060  -0.908  1.00  9.36           H  
ATOM   1946 3HD2 LEU A 118       8.421  21.866  -0.663  1.00  9.36           H  
ATOM   1947  N   SER A 119      13.321  20.543   1.564  1.00  6.51           N  
ATOM   1948  CA  SER A 119      14.432  20.978   2.418  1.00  7.32           C  
ATOM   1949  C   SER A 119      15.326  19.774   2.519  1.00  6.36           C  
ATOM   1950  O   SER A 119      15.885  19.472   3.575  1.00 17.08           O  
ATOM   1951  CB  SER A 119      13.998  21.453   3.793  1.00 10.98           C  
ATOM   1952  OG  SER A 119      15.037  22.157   4.419  1.00 10.98           O  
ATOM   1953  H   SER A 119      13.473  20.571   0.566  1.00  7.81           H  
ATOM   1954  HA  SER A 119      14.984  21.780   1.917  1.00  8.78           H  
ATOM   1955 1HB  SER A 119      13.122  22.095   3.709  1.00 13.18           H  
ATOM   1956 2HB  SER A 119      13.726  20.598   4.410  1.00 13.18           H  
ATOM   1957  HG  SER A 119      15.764  21.536   4.503  1.00 13.18           H  
ATOM   1958  N   LYS A 120      15.392  19.050   1.410  1.00  8.53           N  
ATOM   1959  CA  LYS A 120      16.058  17.772   1.348  1.00 10.83           C  
ATOM   1960  C   LYS A 120      17.514  17.912   0.923  1.00  9.30           C  
ATOM   1961  O   LYS A 120      18.288  16.953   0.988  1.00 14.83           O  
ATOM   1962  CB  LYS A 120      15.287  16.892   0.385  1.00 16.25           C  
ATOM   1963  CG  LYS A 120      13.843  16.665   0.817  1.00 16.25           C  
ATOM   1964  CD  LYS A 120      13.158  15.579  -0.002  1.00 16.25           C  
ATOM   1965  CE  LYS A 120      11.757  15.299   0.519  1.00 16.25           C  
ATOM   1966  NZ  LYS A 120      11.153  14.109  -0.136  1.00 16.25           N  
ATOM   1967  H   LYS A 120      14.947  19.392   0.572  1.00 10.24           H  
ATOM   1968  HA  LYS A 120      16.034  17.320   2.338  1.00 13.00           H  
ATOM   1969 1HB  LYS A 120      15.274  17.362  -0.598  1.00 19.49           H  
ATOM   1970 2HB  LYS A 120      15.776  15.922   0.290  1.00 19.49           H  
ATOM   1971 1HG  LYS A 120      13.795  16.441   1.880  1.00 19.49           H  
ATOM   1972 2HG  LYS A 120      13.299  17.592   0.654  1.00 19.49           H  
ATOM   1973 1HD  LYS A 120      13.087  15.897  -1.043  1.00 19.49           H  
ATOM   1974 2HD  LYS A 120      13.744  14.662   0.041  1.00 19.49           H  
ATOM   1975 1HE  LYS A 120      11.798  15.130   1.594  1.00 19.49           H  
ATOM   1976 2HE  LYS A 120      11.128  16.165   0.323  1.00 19.49           H  
ATOM   1977 1HZ  LYS A 120      10.224  13.954   0.232  1.00 19.49           H  
ATOM   1978 2HZ  LYS A 120      11.099  14.252  -1.134  1.00 19.49           H  
ATOM   1979 3HZ  LYS A 120      11.725  13.298   0.055  1.00 19.49           H  
ATOM   1980  N   VAL A 121      17.887  19.113   0.507  1.00  5.99           N  
ATOM   1981  CA  VAL A 121      19.259  19.392   0.157  1.00  7.67           C  
ATOM   1982  C   VAL A 121      19.926  20.038   1.340  1.00 12.55           C  
ATOM   1983  O   VAL A 121      19.505  21.103   1.797  1.00 15.94           O  
ATOM   1984  CB  VAL A 121      19.350  20.313  -1.066  1.00 11.50           C  
ATOM   1985  CG1 VAL A 121      20.809  20.634  -1.358  1.00 11.50           C  
ATOM   1986  CG2 VAL A 121      18.703  19.623  -2.258  1.00 11.50           C  
ATOM   1987  H   VAL A 121      17.211  19.859   0.448  1.00  7.19           H  
ATOM   1988  HA  VAL A 121      19.769  18.455  -0.069  1.00  9.20           H  
ATOM   1989  HB  VAL A 121      18.838  21.251  -0.856  1.00 13.81           H  
ATOM   1990 1HG1 VAL A 121      20.867  21.297  -2.219  1.00 13.81           H  
ATOM   1991 2HG1 VAL A 121      21.253  21.126  -0.492  1.00 13.81           H  
ATOM   1992 3HG1 VAL A 121      21.351  19.712  -1.570  1.00 13.81           H  
ATOM   1993 1HG2 VAL A 121      18.763  20.267  -3.132  1.00 13.81           H  
ATOM   1994 2HG2 VAL A 121      19.227  18.689  -2.463  1.00 13.81           H  
ATOM   1995 3HG2 VAL A 121      17.658  19.411  -2.035  1.00 13.81           H  
ATOM   1996  N   LYS A 122      20.950  19.385   1.857  1.00 20.54           N  
ATOM   1997  CA  LYS A 122      21.644  19.931   3.000  1.00 35.13           C  
ATOM   1998  C   LYS A 122      22.353  21.204   2.610  1.00 30.97           C  
ATOM   1999  O   LYS A 122      23.053  21.234   1.600  1.00 96.02           O  
ATOM   2000  CB  LYS A 122      22.627  18.936   3.591  1.00 52.70           C  
ATOM   2001  CG  LYS A 122      23.379  19.494   4.788  1.00 52.70           C  
ATOM   2002  CD  LYS A 122      22.452  19.657   5.987  1.00 52.70           C  
ATOM   2003  CE  LYS A 122      23.193  20.194   7.205  1.00 52.70           C  
ATOM   2004  NZ  LYS A 122      22.268  20.453   8.347  1.00 52.70           N  
ATOM   2005  H   LYS A 122      21.257  18.519   1.434  1.00 24.65           H  
ATOM   2006  HA  LYS A 122      20.908  20.181   3.766  1.00 42.16           H  
ATOM   2007 1HB  LYS A 122      22.094  18.043   3.915  1.00 63.23           H  
ATOM   2008 2HB  LYS A 122      23.347  18.634   2.832  1.00 63.23           H  
ATOM   2009 1HG  LYS A 122      24.194  18.824   5.047  1.00 63.23           H  
ATOM   2010 2HG  LYS A 122      23.805  20.463   4.533  1.00 63.23           H  
ATOM   2011 1HD  LYS A 122      21.646  20.346   5.732  1.00 63.23           H  
ATOM   2012 2HD  LYS A 122      22.013  18.693   6.240  1.00 63.23           H  
ATOM   2013 1HE  LYS A 122      23.942  19.470   7.518  1.00 63.23           H  
ATOM   2014 2HE  LYS A 122      23.694  21.124   6.939  1.00 63.23           H  
ATOM   2015 1HZ  LYS A 122      22.795  20.806   9.134  1.00 63.23           H  
ATOM   2016 2HZ  LYS A 122      21.575  21.136   8.072  1.00 63.23           H  
ATOM   2017 3HZ  LYS A 122      21.807  19.593   8.610  1.00 63.23           H  
ATOM   2018  N   LYS A 123      22.116  22.251   3.405  1.00 32.98           N  
ATOM   2019  CA  LYS A 123      22.695  23.586   3.260  1.00 62.56           C  
ATOM   2020  C   LYS A 123      23.888  23.621   2.294  1.00 67.37           C  
ATOM   2021  O   LYS A 123      25.011  23.285   2.683  1.00111.60           O  
ATOM   2022  CB  LYS A 123      23.108  24.115   4.632  1.00 93.84           C  
ATOM   2023  CG  LYS A 123      23.598  25.556   4.641  1.00 93.84           C  
ATOM   2024  CD  LYS A 123      23.830  26.032   6.070  1.00 93.84           C  
ATOM   2025  CE  LYS A 123      24.309  27.475   6.118  1.00 93.84           C  
ATOM   2026  NZ  LYS A 123      24.451  27.966   7.517  1.00 93.84           N  
ATOM   2027  H   LYS A 123      21.497  22.103   4.188  1.00 39.58           H  
ATOM   2028  HA  LYS A 123      21.912  24.240   2.894  1.00 75.07           H  
ATOM   2029 1HB  LYS A 123      22.261  24.049   5.316  1.00112.61           H  
ATOM   2030 2HB  LYS A 123      23.904  23.490   5.037  1.00112.61           H  
ATOM   2031 1HG  LYS A 123      24.526  25.634   4.075  1.00112.61           H  
ATOM   2032 2HG  LYS A 123      22.852  26.196   4.171  1.00112.61           H  
ATOM   2033 1HD  LYS A 123      22.899  25.951   6.633  1.00112.61           H  
ATOM   2034 2HD  LYS A 123      24.576  25.398   6.548  1.00112.61           H  
ATOM   2035 1HE  LYS A 123      25.274  27.546   5.624  1.00112.61           H  
ATOM   2036 2HE  LYS A 123      23.596  28.109   5.592  1.00112.61           H  
ATOM   2037 1HZ  LYS A 123      24.773  28.924   7.506  1.00112.61           H  
ATOM   2038 2HZ  LYS A 123      23.557  27.917   7.986  1.00112.61           H  
ATOM   2039 3HZ  LYS A 123      25.121  27.392   8.008  1.00112.61           H  
ATOM   2040  N   PRO A 124      23.670  24.053   1.039  1.00 81.76           N  
ATOM   2041  CA  PRO A 124      24.618  24.116  -0.070  1.00 92.97           C  
ATOM   2042  C   PRO A 124      25.678  25.196   0.135  1.00 85.60           C  
ATOM   2043  O   PRO A 124      26.696  25.212  -0.559  1.00119.58           O  
ATOM   2044  CB  PRO A 124      23.729  24.444  -1.274  1.00139.45           C  
ATOM   2045  CG  PRO A 124      22.580  25.202  -0.703  1.00139.45           C  
ATOM   2046  CD  PRO A 124      22.352  24.605   0.658  1.00139.45           C  
ATOM   2047  HA  PRO A 124      25.090  23.132  -0.194  1.00111.56           H  
ATOM   2048 1HB  PRO A 124      24.298  25.030  -2.011  1.00167.35           H  
ATOM   2049 2HB  PRO A 124      23.418  23.515  -1.775  1.00167.35           H  
ATOM   2050 1HG  PRO A 124      22.821  26.275  -0.658  1.00167.35           H  
ATOM   2051 2HG  PRO A 124      21.700  25.105  -1.357  1.00167.35           H  
ATOM   2052 1HD  PRO A 124      22.060  25.412   1.344  1.00167.35           H  
ATOM   2053 2HD  PRO A 124      21.598  23.804   0.618  1.00167.35           H  
ATOM   2054  N   ALA A 125      25.450  26.082   1.099  1.00127.74           N  
ATOM   2055  CA  ALA A 125      26.385  27.144   1.411  1.00180.51           C  
ATOM   2056  C   ALA A 125      26.940  26.946   2.813  1.00150.33           C  
ATOM   2057  O   ALA A 125      26.708  27.761   3.707  1.00201.41           O  
ATOM   2058  CB  ALA A 125      25.705  28.497   1.288  1.00270.76           C  
ATOM   2059  H   ALA A 125      24.596  26.028   1.632  1.00153.29           H  
ATOM   2060  HA  ALA A 125      27.215  27.094   0.706  1.00216.61           H  
ATOM   2061 1HB  ALA A 125      26.420  29.287   1.512  1.00324.92           H  
ATOM   2062 2HB  ALA A 125      25.326  28.626   0.273  1.00324.92           H  
ATOM   2063 3HB  ALA A 125      24.875  28.551   1.992  1.00324.92           H  
ATOM   2064  N   TYR A 126      27.678  25.857   2.994  1.00160.68           N  
ATOM   2065  CA  TYR A 126      28.265  25.527   4.284  1.00214.15           C  
ATOM   2066  C   TYR A 126      29.577  24.787   4.110  1.00250.59           C  
ATOM   2067  O   TYR A 126      29.598  23.564   3.965  1.00400.00           O  
ATOM   2068  CB  TYR A 126      27.298  24.675   5.097  1.00321.23           C  
ATOM   2069  CG  TYR A 126      27.745  24.416   6.514  1.00321.23           C  
ATOM   2070  CD1 TYR A 126      27.640  25.417   7.468  1.00321.23           C  
ATOM   2071  CD2 TYR A 126      28.258  23.176   6.861  1.00321.23           C  
ATOM   2072  CE1 TYR A 126      28.046  25.177   8.767  1.00321.23           C  
ATOM   2073  CE2 TYR A 126      28.665  22.936   8.159  1.00321.23           C  
ATOM   2074  CZ  TYR A 126      28.560  23.931   9.110  1.00321.23           C  
ATOM   2075  OH  TYR A 126      28.963  23.692  10.404  1.00321.23           O  
ATOM   2076  H   TYR A 126      27.833  25.235   2.213  1.00192.82           H  
ATOM   2077  HA  TYR A 126      28.469  26.451   4.824  1.00256.98           H  
ATOM   2078 1HB  TYR A 126      26.334  25.171   5.134  1.00385.47           H  
ATOM   2079 2HB  TYR A 126      27.156  23.714   4.603  1.00385.47           H  
ATOM   2080  HD1 TYR A 126      27.236  26.391   7.193  1.00385.47           H  
ATOM   2081  HD2 TYR A 126      28.341  22.391   6.110  1.00385.47           H  
ATOM   2082  HE1 TYR A 126      27.965  25.962   9.518  1.00385.47           H  
ATOM   2083  HE2 TYR A 126      29.069  21.961   8.432  1.00385.47           H  
ATOM   2084  HH  TYR A 126      29.334  22.809  10.465  1.00385.47           H  
ATOM   2085  N   LYS A 127      30.675  25.533   4.123  1.00202.45           N  
ATOM   2086  CA  LYS A 127      31.992  24.938   3.954  1.00308.71           C  
ATOM   2087  C   LYS A 127      32.978  25.411   5.012  1.00362.97           C  
ATOM   2088  O   LYS A 127      32.935  26.556   5.468  1.00363.75           O  
ATOM   2089  CB  LYS A 127      32.532  25.256   2.564  1.00463.06           C  
ATOM   2090  CG  LYS A 127      31.738  24.648   1.415  1.00463.06           C  
ATOM   2091  CD  LYS A 127      32.365  24.980   0.073  1.00463.06           C  
ATOM   2092  CE  LYS A 127      31.566  24.387  -1.076  1.00463.06           C  
ATOM   2093  NZ  LYS A 127      32.165  24.720  -2.398  1.00463.06           N  
ATOM   2094  H   LYS A 127      30.595  26.532   4.252  1.00242.94           H  
ATOM   2095  HA  LYS A 127      31.895  23.856   4.050  1.00370.45           H  
ATOM   2096 1HB  LYS A 127      32.521  26.335   2.426  1.00555.68           H  
ATOM   2097 2HB  LYS A 127      33.565  24.919   2.480  1.00555.68           H  
ATOM   2098 1HG  LYS A 127      31.701  23.564   1.532  1.00555.68           H  
ATOM   2099 2HG  LYS A 127      30.718  25.031   1.429  1.00555.68           H  
ATOM   2100 1HD  LYS A 127      32.404  26.063  -0.049  1.00555.68           H  
ATOM   2101 2HD  LYS A 127      33.383  24.591   0.038  1.00555.68           H  
ATOM   2102 1HE  LYS A 127      31.533  23.304  -0.967  1.00555.68           H  
ATOM   2103 2HE  LYS A 127      30.548  24.775  -1.042  1.00555.68           H  
ATOM   2104 1HZ  LYS A 127      31.608  24.310  -3.134  1.00555.68           H  
ATOM   2105 2HZ  LYS A 127      32.188  25.723  -2.512  1.00555.68           H  
ATOM   2106 3HZ  LYS A 127      33.105  24.355  -2.444  1.00555.68           H  
ATOM   2107  N   ASN A 128      33.898  24.532   5.380  1.00400.00           N  
ATOM   2108  CA  ASN A 128      34.878  24.871   6.395  1.00400.00           C  
ATOM   2109  C   ASN A 128      36.022  25.668   5.798  1.00400.00           C  
ATOM   2110  O   ASN A 128      37.013  25.102   5.342  1.00400.00           O  
ATOM   2111  CB  ASN A 128      35.391  23.632   7.087  1.00600.00           C  
ATOM   2112  CG  ASN A 128      34.323  22.940   7.882  1.00600.00           C  
ATOM   2113  OD1 ASN A 128      33.438  23.588   8.452  1.00600.00           O  
ATOM   2114  ND2 ASN A 128      34.391  21.637   7.938  1.00600.00           N  
ATOM   2115  H   ASN A 128      33.905  23.610   4.968  1.00480.00           H  
ATOM   2116  HA  ASN A 128      34.396  25.505   7.141  1.00480.00           H  
ATOM   2117 1HB  ASN A 128      35.786  22.939   6.353  1.00720.00           H  
ATOM   2118 2HB  ASN A 128      36.208  23.903   7.752  1.00720.00           H  
ATOM   2119 1HD2 ASN A 128      33.707  21.120   8.454  1.00720.00           H  
ATOM   2120 2HD2 ASN A 128      35.135  21.154   7.472  1.00720.00           H  
ATOM   2121  N   MET A 129      35.872  26.990   5.839  1.00400.00           N  
ATOM   2122  CA  MET A 129      36.866  27.941   5.335  1.00400.00           C  
ATOM   2123  C   MET A 129      37.094  27.814   3.830  1.00400.00           C  
ATOM   2124  O   MET A 129      38.224  27.634   3.376  1.00400.00           O  
ATOM   2125  CB  MET A 129      38.198  27.760   6.070  1.00600.00           C  
ATOM   2126  CG  MET A 129      38.163  28.111   7.548  1.00600.00           C  
ATOM   2127  SD  MET A 129      39.782  27.950   8.323  1.00600.00           S  
ATOM   2128  CE  MET A 129      39.936  26.167   8.373  1.00600.00           C  
ATOM   2129  H   MET A 129      34.993  27.339   6.211  1.00480.00           H  
ATOM   2130  HA  MET A 129      36.502  28.948   5.528  1.00480.00           H  
ATOM   2131 1HB  MET A 129      38.550  26.736   5.978  1.00720.00           H  
ATOM   2132 2HB  MET A 129      38.950  28.399   5.604  1.00720.00           H  
ATOM   2133 1HG  MET A 129      37.821  29.138   7.673  1.00720.00           H  
ATOM   2134 2HG  MET A 129      37.465  27.454   8.064  1.00720.00           H  
ATOM   2135 1HE  MET A 129      40.890  25.895   8.826  1.00720.00           H  
ATOM   2136 2HE  MET A 129      39.121  25.752   8.966  1.00720.00           H  
ATOM   2137 3HE  MET A 129      39.888  25.768   7.359  1.00720.00           H  
ATOM   2138  N   ASN A 130      36.013  27.963   3.067  1.00400.00           N  
ATOM   2139  CA  ASN A 130      36.060  27.919   1.609  1.00400.00           C  
ATOM   2140  C   ASN A 130      37.051  28.926   1.043  1.00400.00           C  
ATOM   2141  O   ASN A 130      37.036  30.104   1.407  1.00400.00           O  
ATOM   2142  CB  ASN A 130      34.688  28.167   1.016  1.00600.00           C  
ATOM   2143  CG  ASN A 130      34.656  27.944  -0.472  1.00600.00           C  
ATOM   2144  OD1 ASN A 130      35.181  26.942  -0.973  1.00600.00           O  
ATOM   2145  ND2 ASN A 130      34.051  28.857  -1.189  1.00600.00           N  
ATOM   2146  H   ASN A 130      35.120  28.112   3.514  1.00480.00           H  
ATOM   2147  HA  ASN A 130      36.398  26.926   1.304  1.00480.00           H  
ATOM   2148 1HB  ASN A 130      33.962  27.508   1.486  1.00720.00           H  
ATOM   2149 2HB  ASN A 130      34.380  29.192   1.222  1.00720.00           H  
ATOM   2150 1HD2 ASN A 130      34.004  28.763  -2.184  1.00720.00           H  
ATOM   2151 2HD2 ASN A 130      33.642  29.652  -0.743  1.00720.00           H  
ATOM   2152  N   ARG A 131      37.909  28.451   0.148  1.00400.00           N  
ATOM   2153  CA  ARG A 131      38.916  29.291  -0.482  1.00400.00           C  
ATOM   2154  C   ARG A 131      38.256  30.290  -1.420  1.00400.00           C  
ATOM   2155  O   ARG A 131      37.256  29.983  -2.071  1.00400.00           O  
ATOM   2156  CB  ARG A 131      39.922  28.456  -1.260  1.00600.00           C  
ATOM   2157  CG  ARG A 131      41.196  29.193  -1.650  1.00600.00           C  
ATOM   2158  CD  ARG A 131      42.159  28.297  -2.334  1.00600.00           C  
ATOM   2159  NE  ARG A 131      41.660  27.880  -3.631  1.00600.00           N  
ATOM   2160  CZ  ARG A 131      42.218  26.940  -4.415  1.00600.00           C  
ATOM   2161  NH1 ARG A 131      43.309  26.312  -4.035  1.00600.00           N  
ATOM   2162  NH2 ARG A 131      41.651  26.658  -5.573  1.00600.00           N  
ATOM   2163  H   ARG A 131      37.861  27.474  -0.103  1.00480.00           H  
ATOM   2164  HA  ARG A 131      39.448  29.839   0.297  1.00480.00           H  
ATOM   2165 1HB  ARG A 131      40.211  27.590  -0.667  1.00720.00           H  
ATOM   2166 2HB  ARG A 131      39.459  28.085  -2.175  1.00720.00           H  
ATOM   2167 1HG  ARG A 131      40.964  30.017  -2.322  1.00720.00           H  
ATOM   2168 2HG  ARG A 131      41.674  29.584  -0.752  1.00720.00           H  
ATOM   2169 1HD  ARG A 131      43.104  28.818  -2.481  1.00720.00           H  
ATOM   2170 2HD  ARG A 131      42.324  27.406  -1.728  1.00720.00           H  
ATOM   2171  HE  ARG A 131      40.820  28.328  -3.980  1.00720.00           H  
ATOM   2172 1HH1 ARG A 131      43.736  26.534  -3.147  1.00720.00           H  
ATOM   2173 2HH1 ARG A 131      43.720  25.609  -4.632  1.00720.00           H  
ATOM   2174 1HH2 ARG A 131      40.811  27.157  -5.843  1.00720.00           H  
ATOM   2175 2HH2 ARG A 131      42.051  25.958  -6.177  1.00720.00           H  
ATOM   2176  N   THR A 132      38.830  31.490  -1.482  1.00400.00           N  
ATOM   2177  CA  THR A 132      38.312  32.587  -2.295  1.00400.00           C  
ATOM   2178  C   THR A 132      38.513  32.401  -3.808  1.00400.00           C  
ATOM   2179  O   THR A 132      38.009  33.198  -4.599  1.00400.00           O  
ATOM   2180  CB  THR A 132      38.961  33.913  -1.866  1.00600.00           C  
ATOM   2181  OG1 THR A 132      40.380  33.835  -2.056  1.00600.00           O  
ATOM   2182  CG2 THR A 132      38.671  34.187  -0.398  1.00600.00           C  
ATOM   2183  H   THR A 132      39.656  31.656  -0.924  1.00480.00           H  
ATOM   2184  HA  THR A 132      37.239  32.662  -2.113  1.00480.00           H  
ATOM   2185  HB  THR A 132      38.566  34.727  -2.472  1.00720.00           H  
ATOM   2186  HG1 THR A 132      40.787  34.658  -1.774  1.00720.00           H  
ATOM   2187 1HG2 THR A 132      39.139  35.127  -0.106  1.00720.00           H  
ATOM   2188 2HG2 THR A 132      37.595  34.252  -0.241  1.00720.00           H  
ATOM   2189 3HG2 THR A 132      39.075  33.378   0.211  1.00720.00           H  
ATOM   2190  N   ARG A 133      39.251  31.366  -4.212  1.00400.00           N  
ATOM   2191  CA  ARG A 133      39.472  31.103  -5.626  1.00400.00           C  
ATOM   2192  C   ARG A 133      39.229  29.641  -5.972  1.00400.00           C  
ATOM   2193  O   ARG A 133      39.607  28.734  -5.228  1.00400.00           O  
ATOM   2194  CB  ARG A 133      40.890  31.478  -6.033  1.00600.00           C  
ATOM   2195  CG  ARG A 133      41.223  32.958  -5.931  1.00600.00           C  
ATOM   2196  CD  ARG A 133      40.500  33.741  -6.965  1.00600.00           C  
ATOM   2197  NE  ARG A 133      40.853  35.150  -6.929  1.00600.00           N  
ATOM   2198  CZ  ARG A 133      40.242  36.074  -6.162  1.00600.00           C  
ATOM   2199  NH1 ARG A 133      39.245  35.730  -5.374  1.00600.00           N  
ATOM   2200  NH2 ARG A 133      40.646  37.333  -6.203  1.00600.00           N  
ATOM   2201  H   ARG A 133      39.659  30.747  -3.535  1.00480.00           H  
ATOM   2202  HA  ARG A 133      38.775  31.713  -6.204  1.00480.00           H  
ATOM   2203 1HB  ARG A 133      41.601  30.938  -5.409  1.00720.00           H  
ATOM   2204 2HB  ARG A 133      41.066  31.175  -7.065  1.00720.00           H  
ATOM   2205 1HG  ARG A 133      40.951  33.341  -4.948  1.00720.00           H  
ATOM   2206 2HG  ARG A 133      42.292  33.099  -6.088  1.00720.00           H  
ATOM   2207 1HD  ARG A 133      40.746  33.353  -7.954  1.00720.00           H  
ATOM   2208 2HD  ARG A 133      39.426  33.656  -6.799  1.00720.00           H  
ATOM   2209  HE  ARG A 133      41.614  35.458  -7.519  1.00720.00           H  
ATOM   2210 1HH1 ARG A 133      38.929  34.768  -5.334  1.00720.00           H  
ATOM   2211 2HH1 ARG A 133      38.791  36.428  -4.804  1.00720.00           H  
ATOM   2212 1HH2 ARG A 133      41.411  37.599  -6.808  1.00720.00           H  
ATOM   2213 2HH2 ARG A 133      40.190  38.028  -5.631  1.00720.00           H  
ATOM   2214  N   ILE A 134      38.607  29.426  -7.125  1.00400.00           N  
ATOM   2215  CA  ILE A 134      38.298  28.093  -7.622  1.00400.00           C  
ATOM   2216  C   ILE A 134      38.803  27.945  -9.044  1.00400.00           C  
ATOM   2217  O   ILE A 134      39.144  28.933  -9.696  1.00400.00           O  
ATOM   2218  CB  ILE A 134      36.783  27.800  -7.601  1.00600.00           C  
ATOM   2219  CG1 ILE A 134      36.052  28.764  -8.536  1.00600.00           C  
ATOM   2220  CG2 ILE A 134      36.234  27.912  -6.185  1.00600.00           C  
ATOM   2221  CD1 ILE A 134      34.598  28.410  -8.745  1.00600.00           C  
ATOM   2222  H   ILE A 134      38.331  30.222  -7.682  1.00480.00           H  
ATOM   2223  HA  ILE A 134      38.803  27.359  -7.000  1.00480.00           H  
ATOM   2224  HB  ILE A 134      36.608  26.790  -7.969  1.00720.00           H  
ATOM   2225 1HG1 ILE A 134      36.106  29.769  -8.121  1.00720.00           H  
ATOM   2226 2HG1 ILE A 134      36.549  28.766  -9.506  1.00720.00           H  
ATOM   2227 1HG2 ILE A 134      35.168  27.689  -6.191  1.00720.00           H  
ATOM   2228 2HG2 ILE A 134      36.749  27.204  -5.537  1.00720.00           H  
ATOM   2229 3HG2 ILE A 134      36.388  28.924  -5.811  1.00720.00           H  
ATOM   2230 1HD1 ILE A 134      34.141  29.136  -9.417  1.00720.00           H  
ATOM   2231 2HD1 ILE A 134      34.525  27.414  -9.182  1.00720.00           H  
ATOM   2232 3HD1 ILE A 134      34.078  28.426  -7.787  1.00720.00           H  
ATOM   2233  N   MET A 135      38.845  26.713  -9.526  1.00400.00           N  
ATOM   2234  CA  MET A 135      39.282  26.458 -10.887  1.00400.00           C  
ATOM   2235  C   MET A 135      38.582  25.244 -11.457  1.00400.00           C  
ATOM   2236  O   MET A 135      38.571  24.173 -10.851  1.00400.00           O  
ATOM   2237  CB  MET A 135      40.792  26.258 -10.946  1.00600.00           C  
ATOM   2238  CG  MET A 135      41.326  25.999 -12.350  1.00600.00           C  
ATOM   2239  SD  MET A 135      43.121  25.841 -12.398  1.00600.00           S  
ATOM   2240  CE  MET A 135      43.335  24.248 -11.610  1.00600.00           C  
ATOM   2241  H   MET A 135      38.561  25.939  -8.942  1.00480.00           H  
ATOM   2242  HA  MET A 135      39.016  27.315 -11.506  1.00480.00           H  
ATOM   2243 1HB  MET A 135      41.291  27.144 -10.556  1.00720.00           H  
ATOM   2244 2HB  MET A 135      41.076  25.415 -10.315  1.00720.00           H  
ATOM   2245 1HG  MET A 135      40.889  25.081 -12.740  1.00720.00           H  
ATOM   2246 2HG  MET A 135      41.035  26.819 -13.006  1.00720.00           H  
ATOM   2247 1HE  MET A 135      44.397  24.004 -11.565  1.00720.00           H  
ATOM   2248 2HE  MET A 135      42.926  24.283 -10.600  1.00720.00           H  
ATOM   2249 3HE  MET A 135      42.812  23.484 -12.186  1.00720.00           H  
ATOM   2250  N   ARG A 136      37.997  25.425 -12.631  1.00400.00           N  
ATOM   2251  CA  ARG A 136      37.295  24.355 -13.313  1.00400.00           C  
ATOM   2252  C   ARG A 136      37.956  24.147 -14.667  1.00400.00           C  
ATOM   2253  O   ARG A 136      38.277  25.114 -15.359  1.00400.00           O  
ATOM   2254  CB  ARG A 136      35.821  24.714 -13.462  1.00600.00           C  
ATOM   2255  CG  ARG A 136      35.096  24.931 -12.133  1.00600.00           C  
ATOM   2256  CD  ARG A 136      33.706  25.427 -12.316  1.00600.00           C  
ATOM   2257  NE  ARG A 136      32.801  24.415 -12.834  1.00600.00           N  
ATOM   2258  CZ  ARG A 136      32.106  23.538 -12.082  1.00600.00           C  
ATOM   2259  NH1 ARG A 136      32.213  23.534 -10.769  1.00600.00           N  
ATOM   2260  NH2 ARG A 136      31.307  22.686 -12.693  1.00600.00           N  
ATOM   2261  H   ARG A 136      38.044  26.335 -13.068  1.00480.00           H  
ATOM   2262  HA  ARG A 136      37.383  23.438 -12.730  1.00480.00           H  
ATOM   2263 1HB  ARG A 136      35.722  25.626 -14.048  1.00720.00           H  
ATOM   2264 2HB  ARG A 136      35.301  23.919 -13.998  1.00720.00           H  
ATOM   2265 1HG  ARG A 136      35.051  23.987 -11.589  1.00720.00           H  
ATOM   2266 2HG  ARG A 136      35.639  25.665 -11.538  1.00720.00           H  
ATOM   2267 1HD  ARG A 136      33.318  25.768 -11.356  1.00720.00           H  
ATOM   2268 2HD  ARG A 136      33.713  26.262 -13.016  1.00720.00           H  
ATOM   2269  HE  ARG A 136      32.666  24.355 -13.839  1.00720.00           H  
ATOM   2270 1HH1 ARG A 136      32.825  24.192 -10.309  1.00720.00           H  
ATOM   2271 2HH1 ARG A 136      31.687  22.861 -10.221  1.00720.00           H  
ATOM   2272 1HH2 ARG A 136      31.245  22.710 -13.706  1.00720.00           H  
ATOM   2273 2HH2 ARG A 136      30.755  22.025 -12.165  1.00720.00           H  
ATOM   2274  N   GLN A 137      38.172  22.893 -15.042  1.00400.00           N  
ATOM   2275  CA  GLN A 137      38.855  22.598 -16.297  1.00400.00           C  
ATOM   2276  C   GLN A 137      38.063  21.671 -17.205  1.00400.00           C  
ATOM   2277  O   GLN A 137      38.648  20.887 -17.955  1.00400.00           O  
ATOM   2278  CB  GLN A 137      40.234  21.992 -16.018  1.00600.00           C  
ATOM   2279  CG  GLN A 137      41.190  22.923 -15.288  1.00600.00           C  
ATOM   2280  CD  GLN A 137      42.543  22.284 -15.042  1.00600.00           C  
ATOM   2281  OE1 GLN A 137      42.634  21.099 -14.708  1.00600.00           O  
ATOM   2282  NE2 GLN A 137      43.604  23.064 -15.211  1.00600.00           N  
ATOM   2283  H   GLN A 137      37.880  22.133 -14.442  1.00480.00           H  
ATOM   2284  HA  GLN A 137      39.000  23.536 -16.832  1.00480.00           H  
ATOM   2285 1HB  GLN A 137      40.120  21.089 -15.418  1.00720.00           H  
ATOM   2286 2HB  GLN A 137      40.701  21.702 -16.959  1.00720.00           H  
ATOM   2287 1HG  GLN A 137      41.339  23.819 -15.890  1.00720.00           H  
ATOM   2288 2HG  GLN A 137      40.760  23.188 -14.323  1.00720.00           H  
ATOM   2289 1HE2 GLN A 137      44.524  22.697 -15.065  1.00720.00           H  
ATOM   2290 2HE2 GLN A 137      43.485  24.019 -15.484  1.00720.00           H  
ATOM   2291  N   GLY A 138      36.738  21.745 -17.135  1.00400.00           N  
ATOM   2292  CA  GLY A 138      35.912  20.910 -17.992  1.00400.00           C  
ATOM   2293  C   GLY A 138      36.052  21.355 -19.440  1.00400.00           C  
ATOM   2294  O   GLY A 138      36.131  22.552 -19.725  1.00400.00           O  
ATOM   2295  H   GLY A 138      36.298  22.395 -16.499  1.00480.00           H  
ATOM   2296 1HA  GLY A 138      36.214  19.867 -17.892  1.00480.00           H  
ATOM   2297 2HA  GLY A 138      34.870  20.979 -17.681  1.00480.00           H  
ATOM   2298  N   ARG A 139      36.076  20.392 -20.354  1.00400.00           N  
ATOM   2299  CA  ARG A 139      36.211  20.684 -21.777  1.00400.00           C  
ATOM   2300  C   ARG A 139      35.358  19.749 -22.616  1.00400.00           C  
ATOM   2301  O   ARG A 139      35.155  18.588 -22.257  1.00400.00           O  
ATOM   2302  CB  ARG A 139      37.665  20.577 -22.234  1.00600.00           C  
ATOM   2303  CG  ARG A 139      38.631  21.587 -21.626  1.00600.00           C  
ATOM   2304  CD  ARG A 139      38.365  22.959 -22.133  1.00600.00           C  
ATOM   2305  NE  ARG A 139      39.341  23.924 -21.653  1.00600.00           N  
ATOM   2306  CZ  ARG A 139      39.259  24.592 -20.485  1.00600.00           C  
ATOM   2307  NH1 ARG A 139      38.244  24.396 -19.670  1.00600.00           N  
ATOM   2308  NH2 ARG A 139      40.206  25.455 -20.158  1.00600.00           N  
ATOM   2309  H   ARG A 139      36.004  19.429 -20.053  1.00480.00           H  
ATOM   2310  HA  ARG A 139      35.872  21.707 -21.951  1.00480.00           H  
ATOM   2311 1HB  ARG A 139      38.044  19.583 -21.995  1.00720.00           H  
ATOM   2312 2HB  ARG A 139      37.714  20.691 -23.317  1.00720.00           H  
ATOM   2313 1HG  ARG A 139      38.549  21.592 -20.540  1.00720.00           H  
ATOM   2314 2HG  ARG A 139      39.650  21.319 -21.906  1.00720.00           H  
ATOM   2315 1HD  ARG A 139      38.400  22.954 -23.222  1.00720.00           H  
ATOM   2316 2HD  ARG A 139      37.378  23.284 -21.806  1.00720.00           H  
ATOM   2317  HE  ARG A 139      40.140  24.111 -22.244  1.00720.00           H  
ATOM   2318 1HH1 ARG A 139      37.512  23.736 -19.907  1.00720.00           H  
ATOM   2319 2HH1 ARG A 139      38.193  24.905 -18.800  1.00720.00           H  
ATOM   2320 1HH2 ARG A 139      40.987  25.609 -20.782  1.00720.00           H  
ATOM   2321 2HH2 ARG A 139      40.150  25.960 -19.286  1.00720.00           H  
ATOM   2322  N   LEU A 140      34.864  20.260 -23.735  1.00400.00           N  
ATOM   2323  CA  LEU A 140      34.037  19.471 -24.633  1.00400.00           C  
ATOM   2324  C   LEU A 140      34.722  19.250 -25.969  1.00318.48           C  
ATOM   2325  O   LEU A 140      35.459  20.112 -26.450  1.00351.32           O  
ATOM   2326  CB  LEU A 140      32.699  20.174 -24.869  1.00600.00           C  
ATOM   2327  CG  LEU A 140      31.856  20.452 -23.622  1.00600.00           C  
ATOM   2328  CD1 LEU A 140      30.631  21.254 -24.027  1.00600.00           C  
ATOM   2329  CD2 LEU A 140      31.458  19.133 -22.977  1.00600.00           C  
ATOM   2330  H   LEU A 140      35.065  21.221 -23.971  1.00480.00           H  
ATOM   2331  HA  LEU A 140      33.853  18.500 -24.174  1.00480.00           H  
ATOM   2332 1HB  LEU A 140      32.889  21.128 -25.358  1.00720.00           H  
ATOM   2333 2HB  LEU A 140      32.099  19.559 -25.538  1.00720.00           H  
ATOM   2334  HG  LEU A 140      32.432  21.046 -22.911  1.00720.00           H  
ATOM   2335 1HD1 LEU A 140      30.024  21.464 -23.146  1.00720.00           H  
ATOM   2336 2HD1 LEU A 140      30.946  22.193 -24.483  1.00720.00           H  
ATOM   2337 3HD1 LEU A 140      30.046  20.680 -24.744  1.00720.00           H  
ATOM   2338 1HD2 LEU A 140      30.856  19.329 -22.089  1.00720.00           H  
ATOM   2339 2HD2 LEU A 140      30.878  18.542 -23.686  1.00720.00           H  
ATOM   2340 3HD2 LEU A 140      32.354  18.582 -22.693  1.00720.00           H  
ATOM   2341  N   ARG A 141      34.456  18.100 -26.578  1.00291.74           N  
ATOM   2342  CA  ARG A 141      34.989  17.790 -27.899  1.00312.37           C  
ATOM   2343  C   ARG A 141      34.160  18.492 -28.971  1.00245.22           C  
ATOM   2344  O   ARG A 141      34.669  18.847 -30.037  1.00321.10           O  
ATOM   2345  CB  ARG A 141      34.993  16.289 -28.138  1.00468.56           C  
ATOM   2346  CG  ARG A 141      35.991  15.519 -27.287  1.00468.56           C  
ATOM   2347  CD  ARG A 141      35.921  14.056 -27.534  1.00468.56           C  
ATOM   2348  NE  ARG A 141      36.873  13.327 -26.710  1.00468.56           N  
ATOM   2349  CZ  ARG A 141      36.971  11.984 -26.652  1.00468.56           C  
ATOM   2350  NH1 ARG A 141      36.174  11.228 -27.373  1.00468.56           N  
ATOM   2351  NH2 ARG A 141      37.873  11.421 -25.868  1.00468.56           N  
ATOM   2352  H   ARG A 141      33.859  17.426 -26.118  1.00350.09           H  
ATOM   2353  HA  ARG A 141      36.015  18.155 -27.956  1.00374.84           H  
ATOM   2354 1HB  ARG A 141      34.003  15.883 -27.937  1.00562.27           H  
ATOM   2355 2HB  ARG A 141      35.225  16.087 -29.185  1.00562.27           H  
ATOM   2356 1HG  ARG A 141      37.001  15.857 -27.519  1.00562.27           H  
ATOM   2357 2HG  ARG A 141      35.782  15.698 -26.232  1.00562.27           H  
ATOM   2358 1HD  ARG A 141      34.921  13.694 -27.301  1.00562.27           H  
ATOM   2359 2HD  ARG A 141      36.148  13.852 -28.579  1.00562.27           H  
ATOM   2360  HE  ARG A 141      37.508  13.868 -26.138  1.00562.27           H  
ATOM   2361 1HH1 ARG A 141      35.483  11.651 -27.975  1.00562.27           H  
ATOM   2362 2HH1 ARG A 141      36.255  10.222 -27.323  1.00562.27           H  
ATOM   2363 1HH2 ARG A 141      38.490  11.996 -25.312  1.00562.27           H  
ATOM   2364 2HH2 ARG A 141      37.946  10.412 -25.826  1.00562.27           H  
ATOM   2365  N   SER A 142      32.879  18.692 -28.670  1.00174.68           N  
ATOM   2366  CA  SER A 142      31.946  19.368 -29.556  1.00146.96           C  
ATOM   2367  C   SER A 142      30.730  19.818 -28.759  1.00 91.41           C  
ATOM   2368  O   SER A 142      30.624  19.534 -27.567  1.00154.04           O  
ATOM   2369  CB  SER A 142      31.512  18.452 -30.686  1.00220.44           C  
ATOM   2370  OG  SER A 142      30.690  17.421 -30.211  1.00220.44           O  
ATOM   2371  H   SER A 142      32.533  18.364 -27.781  1.00209.62           H  
ATOM   2372  HA  SER A 142      32.433  20.250 -29.977  1.00176.35           H  
ATOM   2373 1HB  SER A 142      30.977  19.029 -31.441  1.00264.53           H  
ATOM   2374 2HB  SER A 142      32.392  18.026 -31.166  1.00264.53           H  
ATOM   2375  HG  SER A 142      30.422  16.920 -30.987  1.00264.53           H  
ATOM   2376  N   CYS A 143      29.807  20.505 -29.421  1.00 54.18           N  
ATOM   2377  CA  CYS A 143      28.594  20.969 -28.759  1.00 49.08           C  
ATOM   2378  C   CYS A 143      27.360  20.510 -29.523  1.00 38.47           C  
ATOM   2379  O   CYS A 143      26.359  21.224 -29.597  1.00 81.70           O  
ATOM   2380  CB  CYS A 143      28.586  22.494 -28.651  1.00 73.62           C  
ATOM   2381  SG  CYS A 143      29.943  23.176 -27.668  1.00 73.62           S  
ATOM   2382  H   CYS A 143      29.948  20.712 -30.400  1.00 65.02           H  
ATOM   2383  HA  CYS A 143      28.559  20.548 -27.755  1.00 58.90           H  
ATOM   2384 1HB  CYS A 143      28.642  22.929 -29.650  1.00 88.34           H  
ATOM   2385 2HB  CYS A 143      27.648  22.822 -28.203  1.00 88.34           H  
ATOM   2386  HG  CYS A 143      29.604  22.574 -26.533  1.00 88.34           H  
ATOM   2387  N   ASP A 144      27.445  19.313 -30.091  1.00 27.02           N  
ATOM   2388  CA  ASP A 144      26.343  18.732 -30.839  1.00 24.48           C  
ATOM   2389  C   ASP A 144      25.323  18.100 -29.904  1.00 24.00           C  
ATOM   2390  O   ASP A 144      25.682  17.549 -28.862  1.00 70.22           O  
ATOM   2391  CB  ASP A 144      26.867  17.693 -31.828  1.00 36.72           C  
ATOM   2392  CG  ASP A 144      27.668  18.318 -32.962  1.00 36.72           C  
ATOM   2393  OD1 ASP A 144      27.511  19.493 -33.199  1.00 36.72           O  
ATOM   2394  OD2 ASP A 144      28.434  17.616 -33.578  1.00 36.72           O  
ATOM   2395  H   ASP A 144      28.298  18.780 -29.993  1.00 32.42           H  
ATOM   2396  HA  ASP A 144      25.847  19.526 -31.398  1.00 29.38           H  
ATOM   2397 1HB  ASP A 144      27.502  16.979 -31.304  1.00 44.06           H  
ATOM   2398 2HB  ASP A 144      26.031  17.139 -32.254  1.00 44.06           H  
ATOM   2399  N   ALA A 145      24.053  18.167 -30.280  1.00  7.12           N  
ATOM   2400  CA  ALA A 145      23.006  17.572 -29.467  1.00  5.40           C  
ATOM   2401  C   ALA A 145      21.741  17.336 -30.294  1.00  8.26           C  
ATOM   2402  O   ALA A 145      21.484  18.083 -31.245  1.00 22.34           O  
ATOM   2403  CB  ALA A 145      22.682  18.466 -28.277  1.00  8.10           C  
ATOM   2404  H   ALA A 145      23.810  18.633 -31.141  1.00  8.54           H  
ATOM   2405  HA  ALA A 145      23.379  16.619 -29.100  1.00  6.48           H  
ATOM   2406 1HB  ALA A 145      21.916  17.993 -27.663  1.00  9.72           H  
ATOM   2407 2HB  ALA A 145      23.582  18.618 -27.680  1.00  9.72           H  
ATOM   2408 3HB  ALA A 145      22.319  19.428 -28.634  1.00  9.72           H  
ATOM   2409  N   PRO A 146      20.961  16.302 -29.968  1.00  4.22           N  
ATOM   2410  CA  PRO A 146      19.660  15.944 -30.518  1.00  5.05           C  
ATOM   2411  C   PRO A 146      18.655  17.064 -30.291  1.00  3.66           C  
ATOM   2412  O   PRO A 146      18.728  17.769 -29.288  1.00  3.52           O  
ATOM   2413  CB  PRO A 146      19.279  14.675 -29.747  1.00  7.57           C  
ATOM   2414  CG  PRO A 146      20.578  14.058 -29.366  1.00  7.57           C  
ATOM   2415  CD  PRO A 146      21.513  15.207 -29.144  1.00  7.57           C  
ATOM   2416  HA  PRO A 146      19.765  15.734 -31.594  1.00  6.06           H  
ATOM   2417 1HB  PRO A 146      18.668  14.939 -28.872  1.00  9.09           H  
ATOM   2418 2HB  PRO A 146      18.664  14.018 -30.381  1.00  9.09           H  
ATOM   2419 1HG  PRO A 146      20.451  13.439 -28.466  1.00  9.09           H  
ATOM   2420 2HG  PRO A 146      20.922  13.385 -30.165  1.00  9.09           H  
ATOM   2421 1HD  PRO A 146      21.527  15.501 -28.088  1.00  9.09           H  
ATOM   2422 2HD  PRO A 146      22.510  14.918 -29.506  1.00  9.09           H  
ATOM   2423  N   SER A 147      17.682  17.198 -31.192  1.00  3.81           N  
ATOM   2424  CA  SER A 147      16.617  18.192 -31.013  1.00  3.29           C  
ATOM   2425  C   SER A 147      15.715  17.818 -29.829  1.00  2.40           C  
ATOM   2426  O   SER A 147      15.034  18.664 -29.245  1.00  2.68           O  
ATOM   2427  CB  SER A 147      15.789  18.308 -32.277  1.00  4.94           C  
ATOM   2428  OG  SER A 147      15.069  17.130 -32.516  1.00  4.94           O  
ATOM   2429  H   SER A 147      17.671  16.601 -32.006  1.00  4.57           H  
ATOM   2430  HA  SER A 147      17.077  19.158 -30.802  1.00  3.95           H  
ATOM   2431 1HB  SER A 147      15.100  19.148 -32.185  1.00  5.92           H  
ATOM   2432 2HB  SER A 147      16.444  18.515 -33.123  1.00  5.92           H  
ATOM   2433  HG  SER A 147      14.518  16.993 -31.741  1.00  5.92           H  
ATOM   2434  N   SER A 148      15.728  16.540 -29.474  1.00  2.34           N  
ATOM   2435  CA  SER A 148      14.989  16.031 -28.340  1.00  2.19           C  
ATOM   2436  C   SER A 148      15.649  14.748 -27.876  1.00  1.79           C  
ATOM   2437  O   SER A 148      16.314  14.069 -28.656  1.00  3.38           O  
ATOM   2438  CB  SER A 148      13.539  15.787 -28.713  1.00  3.29           C  
ATOM   2439  OG  SER A 148      13.427  14.753 -29.654  1.00  3.29           O  
ATOM   2440  H   SER A 148      16.287  15.889 -30.004  1.00  2.81           H  
ATOM   2441  HA  SER A 148      15.035  16.758 -27.526  1.00  2.63           H  
ATOM   2442 1HB  SER A 148      12.968  15.532 -27.820  1.00  3.94           H  
ATOM   2443 2HB  SER A 148      13.111  16.700 -29.123  1.00  3.94           H  
ATOM   2444  HG  SER A 148      12.492  14.701 -29.887  1.00  3.94           H  
ATOM   2445  N   LEU A 149      15.451  14.409 -26.616  1.00  1.19           N  
ATOM   2446  CA  LEU A 149      16.042  13.207 -26.066  1.00  2.25           C  
ATOM   2447  C   LEU A 149      15.211  12.685 -24.925  1.00  0.72           C  
ATOM   2448  O   LEU A 149      14.698  13.445 -24.112  1.00  1.22           O  
ATOM   2449  CB  LEU A 149      17.463  13.477 -25.589  1.00  3.38           C  
ATOM   2450  CG  LEU A 149      18.211  12.290 -24.967  1.00  3.38           C  
ATOM   2451  CD1 LEU A 149      18.458  11.218 -26.020  1.00  3.38           C  
ATOM   2452  CD2 LEU A 149      19.521  12.794 -24.409  1.00  3.38           C  
ATOM   2453  H   LEU A 149      14.888  15.008 -26.026  1.00  1.43           H  
ATOM   2454  HA  LEU A 149      16.070  12.449 -26.846  1.00  2.70           H  
ATOM   2455 1HB  LEU A 149      18.052  13.846 -26.427  1.00  4.05           H  
ATOM   2456 2HB  LEU A 149      17.414  14.253 -24.830  1.00  4.05           H  
ATOM   2457  HG  LEU A 149      17.615  11.853 -24.166  1.00  4.05           H  
ATOM   2458 1HD1 LEU A 149      18.993  10.383 -25.569  1.00  4.05           H  
ATOM   2459 2HD1 LEU A 149      17.504  10.868 -26.414  1.00  4.05           H  
ATOM   2460 3HD1 LEU A 149      19.054  11.637 -26.830  1.00  4.05           H  
ATOM   2461 1HD2 LEU A 149      20.071  11.967 -23.959  1.00  4.05           H  
ATOM   2462 2HD2 LEU A 149      20.112  13.226 -25.216  1.00  4.05           H  
ATOM   2463 3HD2 LEU A 149      19.325  13.553 -23.655  1.00  4.05           H  
ATOM   2464  N   ASP A 150      15.052  11.382 -24.863  1.00  1.79           N  
ATOM   2465  CA  ASP A 150      14.260  10.836 -23.795  1.00  1.00           C  
ATOM   2466  C   ASP A 150      14.756   9.453 -23.448  1.00  0.88           C  
ATOM   2467  O   ASP A 150      14.453   8.479 -24.135  1.00  1.10           O  
ATOM   2468  CB  ASP A 150      12.793  10.831 -24.202  1.00  1.50           C  
ATOM   2469  CG  ASP A 150      11.850  10.450 -23.086  1.00  1.50           C  
ATOM   2470  OD1 ASP A 150      12.287   9.948 -22.076  1.00  1.50           O  
ATOM   2471  OD2 ASP A 150      10.677  10.702 -23.239  1.00  1.50           O  
ATOM   2472  H   ASP A 150      15.480  10.776 -25.549  1.00  2.15           H  
ATOM   2473  HA  ASP A 150      14.374  11.471 -22.915  1.00  1.20           H  
ATOM   2474 1HB  ASP A 150      12.517  11.822 -24.564  1.00  1.80           H  
ATOM   2475 2HB  ASP A 150      12.652  10.134 -25.029  1.00  1.80           H  
ATOM   2476  N   TRP A 151      15.534   9.385 -22.370  1.00  0.69           N  
ATOM   2477  CA  TRP A 151      16.145   8.162 -21.872  1.00  0.75           C  
ATOM   2478  C   TRP A 151      15.112   7.096 -21.467  1.00  1.04           C  
ATOM   2479  O   TRP A 151      15.432   5.906 -21.398  1.00  1.63           O  
ATOM   2480  CB  TRP A 151      17.083   8.505 -20.701  1.00  1.12           C  
ATOM   2481  CG  TRP A 151      18.354   9.197 -21.134  1.00  1.12           C  
ATOM   2482  CD1 TRP A 151      18.763  10.461 -20.820  1.00  1.12           C  
ATOM   2483  CD2 TRP A 151      19.384   8.657 -21.997  1.00  1.12           C  
ATOM   2484  NE1 TRP A 151      19.959  10.736 -21.424  1.00  1.12           N  
ATOM   2485  CE2 TRP A 151      20.351   9.648 -22.151  1.00  1.12           C  
ATOM   2486  CE3 TRP A 151      19.558   7.434 -22.648  1.00  1.12           C  
ATOM   2487  CZ2 TRP A 151      21.473   9.457 -22.931  1.00  1.12           C  
ATOM   2488  CZ3 TRP A 151      20.689   7.238 -23.426  1.00  1.12           C  
ATOM   2489  CH2 TRP A 151      21.624   8.228 -23.565  1.00  1.12           C  
ATOM   2490  H   TRP A 151      15.711  10.234 -21.855  1.00  0.83           H  
ATOM   2491  HA  TRP A 151      16.756   7.747 -22.670  1.00  0.90           H  
ATOM   2492 1HB  TRP A 151      16.561   9.163 -20.007  1.00  1.35           H  
ATOM   2493 2HB  TRP A 151      17.340   7.612 -20.153  1.00  1.35           H  
ATOM   2494  HD1 TRP A 151      18.225  11.154 -20.185  1.00  1.35           H  
ATOM   2495  HE1 TRP A 151      20.482  11.601 -21.362  1.00  1.35           H  
ATOM   2496  HE3 TRP A 151      18.816   6.648 -22.544  1.00  1.35           H  
ATOM   2497  HZ2 TRP A 151      22.223  10.235 -23.054  1.00  1.35           H  
ATOM   2498  HZ3 TRP A 151      20.814   6.278 -23.928  1.00  1.35           H  
ATOM   2499  HH2 TRP A 151      22.503   8.048 -24.185  1.00  1.35           H  
ATOM   2500  N   ARG A 152      13.852   7.504 -21.270  1.00  1.12           N  
ATOM   2501  CA  ARG A 152      12.796   6.564 -20.919  1.00  1.99           C  
ATOM   2502  C   ARG A 152      12.433   5.703 -22.128  1.00  2.73           C  
ATOM   2503  O   ARG A 152      11.853   4.627 -21.985  1.00  5.77           O  
ATOM   2504  CB  ARG A 152      11.547   7.305 -20.473  1.00  2.98           C  
ATOM   2505  CG  ARG A 152      11.689   8.133 -19.212  1.00  2.98           C  
ATOM   2506  CD  ARG A 152      10.456   8.921 -18.949  1.00  2.98           C  
ATOM   2507  NE  ARG A 152      10.194   9.893 -19.999  1.00  2.98           N  
ATOM   2508  CZ  ARG A 152       9.176  10.784 -20.006  1.00  2.98           C  
ATOM   2509  NH1 ARG A 152       8.334  10.841 -18.998  1.00  2.98           N  
ATOM   2510  NH2 ARG A 152       9.027  11.602 -21.036  1.00  2.98           N  
ATOM   2511  H   ARG A 152      13.601   8.484 -21.363  1.00  1.34           H  
ATOM   2512  HA  ARG A 152      13.148   5.918 -20.117  1.00  2.39           H  
ATOM   2513 1HB  ARG A 152      11.206   7.962 -21.269  1.00  3.58           H  
ATOM   2514 2HB  ARG A 152      10.751   6.583 -20.292  1.00  3.58           H  
ATOM   2515 1HG  ARG A 152      11.869   7.477 -18.361  1.00  3.58           H  
ATOM   2516 2HG  ARG A 152      12.524   8.826 -19.324  1.00  3.58           H  
ATOM   2517 1HD  ARG A 152       9.598   8.254 -18.874  1.00  3.58           H  
ATOM   2518 2HD  ARG A 152      10.581   9.462 -18.022  1.00  3.58           H  
ATOM   2519  HE  ARG A 152      10.825   9.889 -20.795  1.00  3.58           H  
ATOM   2520 1HH1 ARG A 152       8.445  10.219 -18.209  1.00  3.58           H  
ATOM   2521 2HH1 ARG A 152       7.576  11.508 -19.011  1.00  3.58           H  
ATOM   2522 1HH2 ARG A 152       9.672  11.528 -21.818  1.00  3.58           H  
ATOM   2523 2HH2 ARG A 152       8.275  12.285 -21.056  1.00  3.58           H  
ATOM   2524  N   LYS A 153      12.792   6.184 -23.321  1.00  1.52           N  
ATOM   2525  CA  LYS A 153      12.540   5.493 -24.570  1.00  2.00           C  
ATOM   2526  C   LYS A 153      13.761   4.687 -24.996  1.00  1.88           C  
ATOM   2527  O   LYS A 153      13.739   4.011 -26.026  1.00  2.20           O  
ATOM   2528  CB  LYS A 153      12.177   6.503 -25.655  1.00  3.00           C  
ATOM   2529  CG  LYS A 153      10.887   7.267 -25.389  1.00  3.00           C  
ATOM   2530  CD  LYS A 153      10.590   8.256 -26.504  1.00  3.00           C  
ATOM   2531  CE  LYS A 153       9.309   9.029 -26.229  1.00  3.00           C  
ATOM   2532  NZ  LYS A 153       9.017  10.022 -27.300  1.00  3.00           N  
ATOM   2533  H   LYS A 153      13.270   7.071 -23.385  1.00  1.82           H  
ATOM   2534  HA  LYS A 153      11.708   4.802 -24.429  1.00  2.40           H  
ATOM   2535 1HB  LYS A 153      12.981   7.231 -25.763  1.00  3.60           H  
ATOM   2536 2HB  LYS A 153      12.070   5.989 -26.610  1.00  3.60           H  
ATOM   2537 1HG  LYS A 153      10.058   6.563 -25.307  1.00  3.60           H  
ATOM   2538 2HG  LYS A 153      10.974   7.809 -24.448  1.00  3.60           H  
ATOM   2539 1HD  LYS A 153      11.418   8.961 -26.596  1.00  3.60           H  
ATOM   2540 2HD  LYS A 153      10.485   7.721 -27.448  1.00  3.60           H  
ATOM   2541 1HE  LYS A 153       8.477   8.329 -26.161  1.00  3.60           H  
ATOM   2542 2HE  LYS A 153       9.405   9.554 -25.279  1.00  3.60           H  
ATOM   2543 1HZ  LYS A 153       8.162  10.512 -27.078  1.00  3.60           H  
ATOM   2544 2HZ  LYS A 153       9.778  10.685 -27.363  1.00  3.60           H  
ATOM   2545 3HZ  LYS A 153       8.912   9.545 -28.183  1.00  3.60           H  
ATOM   2546  N   LYS A 154      14.831   4.771 -24.205  1.00  1.92           N  
ATOM   2547  CA  LYS A 154      16.053   4.050 -24.480  1.00  1.81           C  
ATOM   2548  C   LYS A 154      16.126   2.824 -23.588  1.00  1.38           C  
ATOM   2549  O   LYS A 154      16.982   1.958 -23.774  1.00  1.53           O  
ATOM   2550  CB  LYS A 154      17.257   4.957 -24.256  1.00  2.71           C  
ATOM   2551  CG  LYS A 154      17.254   6.209 -25.125  1.00  2.71           C  
ATOM   2552  CD  LYS A 154      17.332   5.858 -26.598  1.00  2.71           C  
ATOM   2553  CE  LYS A 154      17.431   7.108 -27.458  1.00  2.71           C  
ATOM   2554  NZ  LYS A 154      17.485   6.777 -28.909  1.00  2.71           N  
ATOM   2555  H   LYS A 154      14.816   5.330 -23.367  1.00  2.30           H  
ATOM   2556  HA  LYS A 154      16.044   3.718 -25.518  1.00  2.17           H  
ATOM   2557 1HB  LYS A 154      17.284   5.270 -23.212  1.00  3.26           H  
ATOM   2558 2HB  LYS A 154      18.175   4.406 -24.460  1.00  3.26           H  
ATOM   2559 1HG  LYS A 154      16.340   6.775 -24.943  1.00  3.26           H  
ATOM   2560 2HG  LYS A 154      18.104   6.838 -24.877  1.00  3.26           H  
ATOM   2561 1HD  LYS A 154      18.207   5.233 -26.781  1.00  3.26           H  
ATOM   2562 2HD  LYS A 154      16.441   5.302 -26.889  1.00  3.26           H  
ATOM   2563 1HE  LYS A 154      16.563   7.740 -27.272  1.00  3.26           H  
ATOM   2564 2HE  LYS A 154      18.331   7.659 -27.187  1.00  3.26           H  
ATOM   2565 1HZ  LYS A 154      17.550   7.630 -29.447  1.00  3.26           H  
ATOM   2566 2HZ  LYS A 154      18.295   6.200 -29.093  1.00  3.26           H  
ATOM   2567 3HZ  LYS A 154      16.649   6.276 -29.172  1.00  3.26           H  
ATOM   2568  N   GLY A 155      15.211   2.752 -22.619  1.00  1.19           N  
ATOM   2569  CA  GLY A 155      15.152   1.628 -21.706  1.00  1.16           C  
ATOM   2570  C   GLY A 155      16.207   1.724 -20.617  1.00  1.03           C  
ATOM   2571  O   GLY A 155      16.643   0.698 -20.096  1.00  1.60           O  
ATOM   2572  H   GLY A 155      14.534   3.491 -22.510  1.00  1.43           H  
ATOM   2573 1HA  GLY A 155      14.161   1.579 -21.255  1.00  1.39           H  
ATOM   2574 2HA  GLY A 155      15.293   0.704 -22.265  1.00  1.39           H  
ATOM   2575  N   VAL A 156      16.638   2.943 -20.278  1.00  1.13           N  
ATOM   2576  CA  VAL A 156      17.672   3.066 -19.258  1.00  2.77           C  
ATOM   2577  C   VAL A 156      17.125   3.740 -18.000  1.00  1.42           C  
ATOM   2578  O   VAL A 156      17.860   3.971 -17.043  1.00  1.62           O  
ATOM   2579  CB  VAL A 156      18.880   3.870 -19.788  1.00  4.16           C  
ATOM   2580  CG1 VAL A 156      19.463   3.195 -21.024  1.00  4.16           C  
ATOM   2581  CG2 VAL A 156      18.483   5.279 -20.075  1.00  4.16           C  
ATOM   2582  H   VAL A 156      16.260   3.779 -20.716  1.00  1.36           H  
ATOM   2583  HA  VAL A 156      18.012   2.068 -18.992  1.00  3.32           H  
ATOM   2584  HB  VAL A 156      19.658   3.874 -19.024  1.00  4.99           H  
ATOM   2585 1HG1 VAL A 156      20.327   3.756 -21.376  1.00  4.99           H  
ATOM   2586 2HG1 VAL A 156      19.767   2.178 -20.789  1.00  4.99           H  
ATOM   2587 3HG1 VAL A 156      18.708   3.170 -21.810  1.00  4.99           H  
ATOM   2588 1HG2 VAL A 156      19.354   5.832 -20.418  1.00  4.99           H  
ATOM   2589 2HG2 VAL A 156      17.714   5.291 -20.846  1.00  4.99           H  
ATOM   2590 3HG2 VAL A 156      18.098   5.738 -19.166  1.00  4.99           H  
ATOM   2591  N   VAL A 157      15.835   4.067 -18.008  1.00  3.38           N  
ATOM   2592  CA  VAL A 157      15.204   4.727 -16.873  1.00  1.99           C  
ATOM   2593  C   VAL A 157      14.190   3.816 -16.183  1.00  1.52           C  
ATOM   2594  O   VAL A 157      13.335   3.211 -16.830  1.00  1.60           O  
ATOM   2595  CB  VAL A 157      14.519   6.038 -17.328  1.00  2.98           C  
ATOM   2596  CG1 VAL A 157      13.797   6.709 -16.169  1.00  2.98           C  
ATOM   2597  CG2 VAL A 157      15.570   6.976 -17.883  1.00  2.98           C  
ATOM   2598  H   VAL A 157      15.269   3.854 -18.814  1.00  4.06           H  
ATOM   2599  HA  VAL A 157      15.980   4.984 -16.153  1.00  2.39           H  
ATOM   2600  HB  VAL A 157      13.781   5.810 -18.093  1.00  3.58           H  
ATOM   2601 1HG1 VAL A 157      13.322   7.626 -16.518  1.00  3.58           H  
ATOM   2602 2HG1 VAL A 157      13.038   6.035 -15.782  1.00  3.58           H  
ATOM   2603 3HG1 VAL A 157      14.513   6.947 -15.383  1.00  3.58           H  
ATOM   2604 1HG2 VAL A 157      15.093   7.895 -18.218  1.00  3.58           H  
ATOM   2605 2HG2 VAL A 157      16.301   7.206 -17.108  1.00  3.58           H  
ATOM   2606 3HG2 VAL A 157      16.069   6.499 -18.723  1.00  3.58           H  
ATOM   2607  N   THR A 158      14.308   3.730 -14.859  1.00  1.27           N  
ATOM   2608  CA  THR A 158      13.436   2.915 -14.012  1.00  1.11           C  
ATOM   2609  C   THR A 158      12.155   3.666 -13.672  1.00  0.94           C  
ATOM   2610  O   THR A 158      12.019   4.846 -13.995  1.00  0.98           O  
ATOM   2611  CB  THR A 158      14.154   2.515 -12.702  1.00  1.67           C  
ATOM   2612  OG1 THR A 158      14.464   3.701 -11.950  1.00  1.67           O  
ATOM   2613  CG2 THR A 158      15.431   1.755 -13.000  1.00  1.67           C  
ATOM   2614  H   THR A 158      15.046   4.257 -14.413  1.00  1.52           H  
ATOM   2615  HA  THR A 158      13.169   2.009 -14.556  1.00  1.33           H  
ATOM   2616  HB  THR A 158      13.499   1.880 -12.106  1.00  2.00           H  
ATOM   2617  HG1 THR A 158      15.267   3.560 -11.429  1.00  2.00           H  
ATOM   2618 1HG2 THR A 158      15.919   1.482 -12.064  1.00  2.00           H  
ATOM   2619 2HG2 THR A 158      15.197   0.853 -13.565  1.00  2.00           H  
ATOM   2620 3HG2 THR A 158      16.093   2.391 -13.581  1.00  2.00           H  
ATOM   2621  N   GLY A 159      11.212   2.982 -13.027  1.00  0.93           N  
ATOM   2622  CA  GLY A 159       9.947   3.610 -12.651  1.00  1.02           C  
ATOM   2623  C   GLY A 159      10.161   4.648 -11.551  1.00  0.76           C  
ATOM   2624  O   GLY A 159      11.255   4.759 -10.989  1.00  0.65           O  
ATOM   2625  H   GLY A 159      11.374   2.013 -12.790  1.00  1.12           H  
ATOM   2626 1HA  GLY A 159       9.501   4.084 -13.526  1.00  1.22           H  
ATOM   2627 2HA  GLY A 159       9.249   2.847 -12.307  1.00  1.22           H  
ATOM   2628  N   VAL A 160       9.116   5.411 -11.238  1.00  0.82           N  
ATOM   2629  CA  VAL A 160       9.265   6.469 -10.250  1.00  0.82           C  
ATOM   2630  C   VAL A 160       8.928   5.969  -8.858  1.00  0.63           C  
ATOM   2631  O   VAL A 160       7.823   5.487  -8.604  1.00  0.75           O  
ATOM   2632  CB  VAL A 160       8.372   7.677 -10.574  1.00  1.23           C  
ATOM   2633  CG1 VAL A 160       8.591   8.731  -9.508  1.00  1.23           C  
ATOM   2634  CG2 VAL A 160       8.687   8.226 -11.952  1.00  1.23           C  
ATOM   2635  H   VAL A 160       8.229   5.273 -11.703  1.00  0.98           H  
ATOM   2636  HA  VAL A 160      10.302   6.800 -10.253  1.00  0.98           H  
ATOM   2637  HB  VAL A 160       7.325   7.377 -10.536  1.00  1.48           H  
ATOM   2638 1HG1 VAL A 160       7.967   9.598  -9.712  1.00  1.48           H  
ATOM   2639 2HG1 VAL A 160       8.343   8.323  -8.530  1.00  1.48           H  
ATOM   2640 3HG1 VAL A 160       9.635   9.029  -9.522  1.00  1.48           H  
ATOM   2641 1HG2 VAL A 160       8.046   9.080 -12.161  1.00  1.48           H  
ATOM   2642 2HG2 VAL A 160       9.724   8.540 -11.985  1.00  1.48           H  
ATOM   2643 3HG2 VAL A 160       8.515   7.453 -12.701  1.00  1.48           H  
ATOM   2644  N   LYS A 161       9.895   6.088  -7.961  1.00  0.63           N  
ATOM   2645  CA  LYS A 161       9.735   5.650  -6.587  1.00  0.66           C  
ATOM   2646  C   LYS A 161       9.150   6.756  -5.730  1.00  0.71           C  
ATOM   2647  O   LYS A 161       9.288   7.934  -6.054  1.00  3.72           O  
ATOM   2648  CB  LYS A 161      11.075   5.197  -6.025  1.00  0.99           C  
ATOM   2649  CG  LYS A 161      11.649   3.982  -6.732  1.00  0.99           C  
ATOM   2650  CD  LYS A 161      12.987   3.578  -6.145  1.00  0.99           C  
ATOM   2651  CE  LYS A 161      13.539   2.355  -6.853  1.00  0.99           C  
ATOM   2652  NZ  LYS A 161      14.863   1.947  -6.323  1.00  0.99           N  
ATOM   2653  H   LYS A 161      10.773   6.496  -8.246  1.00  0.76           H  
ATOM   2654  HA  LYS A 161       9.043   4.807  -6.568  1.00  0.79           H  
ATOM   2655 1HB  LYS A 161      11.800   6.004  -6.091  1.00  1.19           H  
ATOM   2656 2HB  LYS A 161      10.962   4.945  -4.970  1.00  1.19           H  
ATOM   2657 1HG  LYS A 161      10.955   3.146  -6.636  1.00  1.19           H  
ATOM   2658 2HG  LYS A 161      11.778   4.204  -7.791  1.00  1.19           H  
ATOM   2659 1HD  LYS A 161      13.699   4.399  -6.240  1.00  1.19           H  
ATOM   2660 2HD  LYS A 161      12.866   3.344  -5.087  1.00  1.19           H  
ATOM   2661 1HE  LYS A 161      12.841   1.529  -6.723  1.00  1.19           H  
ATOM   2662 2HE  LYS A 161      13.637   2.568  -7.917  1.00  1.19           H  
ATOM   2663 1HZ  LYS A 161      15.164   1.123  -6.827  1.00  1.19           H  
ATOM   2664 2HZ  LYS A 161      15.538   2.689  -6.448  1.00  1.19           H  
ATOM   2665 3HZ  LYS A 161      14.786   1.731  -5.339  1.00  1.19           H  
ATOM   2666  N   ASP A 162       8.483   6.361  -4.651  1.00  1.47           N  
ATOM   2667  CA  ASP A 162       7.889   7.290  -3.697  1.00  1.16           C  
ATOM   2668  C   ASP A 162       8.729   7.354  -2.430  1.00  1.17           C  
ATOM   2669  O   ASP A 162       8.744   6.410  -1.640  1.00  1.50           O  
ATOM   2670  CB  ASP A 162       6.461   6.881  -3.355  1.00  1.74           C  
ATOM   2671  CG  ASP A 162       5.763   7.871  -2.433  1.00  1.74           C  
ATOM   2672  OD1 ASP A 162       6.415   8.704  -1.847  1.00  1.74           O  
ATOM   2673  OD2 ASP A 162       4.558   7.809  -2.356  1.00  1.74           O  
ATOM   2674  H   ASP A 162       8.398   5.371  -4.474  1.00  1.76           H  
ATOM   2675  HA  ASP A 162       7.868   8.283  -4.142  1.00  1.39           H  
ATOM   2676 1HB  ASP A 162       5.881   6.788  -4.273  1.00  2.09           H  
ATOM   2677 2HB  ASP A 162       6.469   5.903  -2.873  1.00  2.09           H  
ATOM   2678  N   GLN A 163       9.431   8.465  -2.239  1.00  1.06           N  
ATOM   2679  CA  GLN A 163      10.306   8.611  -1.083  1.00  1.54           C  
ATOM   2680  C   GLN A 163       9.582   9.089   0.187  1.00  1.31           C  
ATOM   2681  O   GLN A 163      10.163   9.058   1.276  1.00  1.50           O  
ATOM   2682  CB  GLN A 163      11.433   9.582  -1.424  1.00  2.31           C  
ATOM   2683  CG  GLN A 163      12.300   9.114  -2.575  1.00  2.31           C  
ATOM   2684  CD  GLN A 163      13.039   7.839  -2.292  1.00  2.31           C  
ATOM   2685  OE1 GLN A 163      13.894   7.800  -1.406  1.00  2.31           O  
ATOM   2686  NE2 GLN A 163      12.715   6.789  -3.034  1.00  2.31           N  
ATOM   2687  H   GLN A 163       9.378   9.212  -2.918  1.00  1.27           H  
ATOM   2688  HA  GLN A 163      10.744   7.641  -0.877  1.00  1.85           H  
ATOM   2689 1HB  GLN A 163      11.010  10.550  -1.695  1.00  2.77           H  
ATOM   2690 2HB  GLN A 163      12.068   9.731  -0.553  1.00  2.77           H  
ATOM   2691 1HG  GLN A 163      11.665   8.948  -3.445  1.00  2.77           H  
ATOM   2692 2HG  GLN A 163      13.037   9.888  -2.791  1.00  2.77           H  
ATOM   2693 1HE2 GLN A 163      13.178   5.910  -2.894  1.00  2.77           H  
ATOM   2694 2HE2 GLN A 163      12.012   6.873  -3.739  1.00  2.77           H  
ATOM   2695  N   GLY A 164       8.318   9.505   0.047  1.00  1.27           N  
ATOM   2696  CA  GLY A 164       7.508   9.966   1.175  1.00  1.60           C  
ATOM   2697  C   GLY A 164       7.998  11.283   1.778  1.00  1.88           C  
ATOM   2698  O   GLY A 164       8.722  12.054   1.144  1.00  4.86           O  
ATOM   2699  H   GLY A 164       7.877   9.475  -0.865  1.00  1.52           H  
ATOM   2700 1HA  GLY A 164       6.475  10.082   0.847  1.00  1.92           H  
ATOM   2701 2HA  GLY A 164       7.503   9.197   1.947  1.00  1.92           H  
ATOM   2702  N   ASP A 165       7.634  11.513   3.041  1.00  1.97           N  
ATOM   2703  CA  ASP A 165       8.010  12.724   3.783  1.00  3.41           C  
ATOM   2704  C   ASP A 165       9.359  12.541   4.475  1.00  5.50           C  
ATOM   2705  O   ASP A 165       9.469  12.636   5.699  1.00 20.70           O  
ATOM   2706  CB  ASP A 165       6.934  13.087   4.812  1.00  5.12           C  
ATOM   2707  CG  ASP A 165       6.690  11.981   5.830  1.00  5.12           C  
ATOM   2708  OD1 ASP A 165       6.960  10.845   5.516  1.00  5.12           O  
ATOM   2709  OD2 ASP A 165       6.240  12.278   6.911  1.00  5.12           O  
ATOM   2710  H   ASP A 165       7.055  10.828   3.505  1.00  2.36           H  
ATOM   2711  HA  ASP A 165       8.101  13.549   3.076  1.00  4.09           H  
ATOM   2712 1HB  ASP A 165       7.229  13.993   5.343  1.00  6.14           H  
ATOM   2713 2HB  ASP A 165       5.997  13.299   4.299  1.00  6.14           H  
ATOM   2714  N   CYS A 166      10.369  12.247   3.667  1.00  1.03           N  
ATOM   2715  CA  CYS A 166      11.723  11.968   4.118  1.00  1.70           C  
ATOM   2716  C   CYS A 166      12.721  12.658   3.220  1.00  1.72           C  
ATOM   2717  O   CYS A 166      12.603  12.590   1.996  1.00  2.32           O  
ATOM   2718  CB  CYS A 166      11.994  10.463   4.098  1.00  2.55           C  
ATOM   2719  SG  CYS A 166      13.660  10.001   4.618  1.00  2.55           S  
ATOM   2720  H   CYS A 166      10.170  12.215   2.677  1.00  1.24           H  
ATOM   2721  HA  CYS A 166      11.840  12.340   5.135  1.00  2.04           H  
ATOM   2722 1HB  CYS A 166      11.284   9.958   4.753  1.00  3.06           H  
ATOM   2723 2HB  CYS A 166      11.837  10.081   3.090  1.00  3.06           H  
ATOM   2724  HG  CYS A 166      13.513   8.697   4.414  1.00  3.06           H  
ATOM   2725  N   GLY A 167      13.716  13.323   3.810  1.00  1.33           N  
ATOM   2726  CA  GLY A 167      14.715  14.049   3.030  1.00  1.41           C  
ATOM   2727  C   GLY A 167      15.770  13.147   2.414  1.00  1.30           C  
ATOM   2728  O   GLY A 167      16.941  13.244   2.764  1.00  2.96           O  
ATOM   2729  H   GLY A 167      13.798  13.352   4.819  1.00  1.60           H  
ATOM   2730 1HA  GLY A 167      14.203  14.561   2.239  1.00  1.69           H  
ATOM   2731 2HA  GLY A 167      15.189  14.808   3.651  1.00  1.69           H  
ATOM   2732  N   SER A 168      15.322  12.275   1.509  1.00  0.85           N  
ATOM   2733  CA  SER A 168      16.124  11.271   0.833  1.00  0.71           C  
ATOM   2734  C   SER A 168      16.206  11.449  -0.682  1.00  0.62           C  
ATOM   2735  O   SER A 168      16.731  10.574  -1.370  1.00  0.72           O  
ATOM   2736  CB  SER A 168      15.529   9.914   1.120  1.00  1.06           C  
ATOM   2737  OG  SER A 168      14.216   9.858   0.637  1.00  1.06           O  
ATOM   2738  H   SER A 168      14.339  12.310   1.294  1.00  1.02           H  
ATOM   2739  HA  SER A 168      17.134  11.311   1.240  1.00  0.85           H  
ATOM   2740 1HB  SER A 168      16.126   9.140   0.643  1.00  1.28           H  
ATOM   2741 2HB  SER A 168      15.536   9.731   2.193  1.00  1.28           H  
ATOM   2742  HG  SER A 168      13.805   9.083   1.032  1.00  1.28           H  
ATOM   2743  N   CYS A 169      15.704  12.568  -1.208  1.00  0.58           N  
ATOM   2744  CA  CYS A 169      15.664  12.756  -2.663  1.00  0.89           C  
ATOM   2745  C   CYS A 169      17.045  12.922  -3.285  1.00  0.50           C  
ATOM   2746  O   CYS A 169      17.212  12.721  -4.485  1.00  0.75           O  
ATOM   2747  CB  CYS A 169      14.826  13.968  -3.028  1.00  1.33           C  
ATOM   2748  SG  CYS A 169      15.579  15.524  -2.554  1.00  1.33           S  
ATOM   2749  H   CYS A 169      15.315  13.278  -0.605  1.00  0.70           H  
ATOM   2750  HA  CYS A 169      15.193  11.878  -3.099  1.00  1.07           H  
ATOM   2751 1HB  CYS A 169      14.654  13.986  -4.104  1.00  1.60           H  
ATOM   2752 2HB  CYS A 169      13.854  13.897  -2.540  1.00  1.60           H  
ATOM   2753  HG  CYS A 169      14.525  16.275  -2.854  1.00  1.60           H  
ATOM   2754  N   TRP A 170      18.042  13.250  -2.471  1.00  0.57           N  
ATOM   2755  CA  TRP A 170      19.417  13.339  -2.935  1.00  0.85           C  
ATOM   2756  C   TRP A 170      19.976  11.945  -3.196  1.00  0.79           C  
ATOM   2757  O   TRP A 170      20.882  11.772  -4.013  1.00  1.65           O  
ATOM   2758  CB  TRP A 170      20.246  14.058  -1.870  1.00  1.27           C  
ATOM   2759  CG  TRP A 170      20.106  13.371  -0.545  1.00  1.27           C  
ATOM   2760  CD1 TRP A 170      19.170  13.678   0.386  1.00  1.27           C  
ATOM   2761  CD2 TRP A 170      20.865  12.263   0.005  1.00  1.27           C  
ATOM   2762  NE1 TRP A 170      19.280  12.844   1.463  1.00  1.27           N  
ATOM   2763  CE2 TRP A 170      20.307  11.970   1.253  1.00  1.27           C  
ATOM   2764  CE3 TRP A 170      21.940  11.498  -0.457  1.00  1.27           C  
ATOM   2765  CZ2 TRP A 170      20.785  10.945   2.053  1.00  1.27           C  
ATOM   2766  CZ3 TRP A 170      22.417  10.464   0.342  1.00  1.27           C  
ATOM   2767  CH2 TRP A 170      21.855  10.197   1.565  1.00  1.27           C  
ATOM   2768  H   TRP A 170      17.847  13.433  -1.498  1.00  0.68           H  
ATOM   2769  HA  TRP A 170      19.441  13.909  -3.863  1.00  1.02           H  
ATOM   2770 1HB  TRP A 170      21.297  14.069  -2.155  1.00  1.53           H  
ATOM   2771 2HB  TRP A 170      19.912  15.091  -1.770  1.00  1.53           H  
ATOM   2772  HD1 TRP A 170      18.425  14.465   0.283  1.00  1.53           H  
ATOM   2773  HE1 TRP A 170      18.673  12.873   2.270  1.00  1.53           H  
ATOM   2774  HE3 TRP A 170      22.386  11.707  -1.429  1.00  1.53           H  
ATOM   2775  HZ2 TRP A 170      20.347  10.718   3.026  1.00  1.53           H  
ATOM   2776  HZ3 TRP A 170      23.253   9.870  -0.028  1.00  1.53           H  
ATOM   2777  HH2 TRP A 170      22.255   9.382   2.167  1.00  1.53           H  
ATOM   2778  N   ALA A 171      19.392  10.945  -2.533  1.00  0.37           N  
ATOM   2779  CA  ALA A 171      19.788   9.569  -2.708  1.00  0.40           C  
ATOM   2780  C   ALA A 171      19.066   9.048  -3.916  1.00  0.34           C  
ATOM   2781  O   ALA A 171      19.655   8.355  -4.740  1.00  0.43           O  
ATOM   2782  CB  ALA A 171      19.470   8.742  -1.472  1.00  0.60           C  
ATOM   2783  H   ALA A 171      18.637  11.130  -1.892  1.00  0.44           H  
ATOM   2784  HA  ALA A 171      20.859   9.532  -2.900  1.00  0.48           H  
ATOM   2785 1HB  ALA A 171      19.775   7.711  -1.639  1.00  0.72           H  
ATOM   2786 2HB  ALA A 171      20.005   9.146  -0.614  1.00  0.72           H  
ATOM   2787 3HB  ALA A 171      18.400   8.772  -1.275  1.00  0.72           H  
ATOM   2788  N   PHE A 172      17.795   9.429  -4.039  1.00  0.32           N  
ATOM   2789  CA  PHE A 172      16.969   9.072  -5.183  1.00  0.37           C  
ATOM   2790  C   PHE A 172      17.579   9.561  -6.485  1.00  0.32           C  
ATOM   2791  O   PHE A 172      17.719   8.790  -7.432  1.00  0.46           O  
ATOM   2792  CB  PHE A 172      15.582   9.687  -5.051  1.00  0.55           C  
ATOM   2793  CG  PHE A 172      14.709   9.477  -6.256  1.00  0.55           C  
ATOM   2794  CD1 PHE A 172      13.919   8.344  -6.386  1.00  0.55           C  
ATOM   2795  CD2 PHE A 172      14.691  10.422  -7.276  1.00  0.55           C  
ATOM   2796  CE1 PHE A 172      13.120   8.175  -7.503  1.00  0.55           C  
ATOM   2797  CE2 PHE A 172      13.897  10.252  -8.389  1.00  0.55           C  
ATOM   2798  CZ  PHE A 172      13.109   9.128  -8.497  1.00  0.55           C  
ATOM   2799  H   PHE A 172      17.381   9.979  -3.295  1.00  0.38           H  
ATOM   2800  HA  PHE A 172      16.882   7.985  -5.225  1.00  0.44           H  
ATOM   2801 1HB  PHE A 172      15.076   9.264  -4.185  1.00  0.67           H  
ATOM   2802 2HB  PHE A 172      15.672  10.758  -4.886  1.00  0.67           H  
ATOM   2803  HD1 PHE A 172      13.928   7.591  -5.597  1.00  0.67           H  
ATOM   2804  HD2 PHE A 172      15.311  11.314  -7.186  1.00  0.67           H  
ATOM   2805  HE1 PHE A 172      12.499   7.289  -7.599  1.00  0.67           H  
ATOM   2806  HE2 PHE A 172      13.888  11.004  -9.177  1.00  0.67           H  
ATOM   2807  HZ  PHE A 172      12.478   8.998  -9.369  1.00  0.67           H  
ATOM   2808  N   SER A 173      17.912  10.852  -6.528  1.00  0.29           N  
ATOM   2809  CA  SER A 173      18.479  11.492  -7.705  1.00  0.29           C  
ATOM   2810  C   SER A 173      19.811  10.879  -8.095  1.00  0.29           C  
ATOM   2811  O   SER A 173      20.009  10.507  -9.254  1.00  0.56           O  
ATOM   2812  CB  SER A 173      18.655  12.971  -7.447  1.00  0.43           C  
ATOM   2813  OG  SER A 173      19.211  13.611  -8.560  1.00  0.43           O  
ATOM   2814  H   SER A 173      17.752  11.425  -5.711  1.00  0.35           H  
ATOM   2815  HA  SER A 173      17.785  11.359  -8.537  1.00  0.35           H  
ATOM   2816 1HB  SER A 173      17.688  13.415  -7.211  1.00  0.52           H  
ATOM   2817 2HB  SER A 173      19.299  13.115  -6.581  1.00  0.52           H  
ATOM   2818  HG  SER A 173      18.536  13.590  -9.243  1.00  0.52           H  
ATOM   2819  N   SER A 174      20.719  10.771  -7.119  1.00  0.53           N  
ATOM   2820  CA  SER A 174      22.030  10.188  -7.345  1.00  0.70           C  
ATOM   2821  C   SER A 174      21.910   8.756  -7.844  1.00  0.48           C  
ATOM   2822  O   SER A 174      22.543   8.378  -8.832  1.00  0.46           O  
ATOM   2823  CB  SER A 174      22.824  10.221  -6.057  1.00  1.05           C  
ATOM   2824  OG  SER A 174      24.091   9.658  -6.223  1.00  1.05           O  
ATOM   2825  H   SER A 174      20.512  11.107  -6.183  1.00  0.64           H  
ATOM   2826  HA  SER A 174      22.547  10.778  -8.101  1.00  0.84           H  
ATOM   2827 1HB  SER A 174      22.922  11.251  -5.714  1.00  1.26           H  
ATOM   2828 2HB  SER A 174      22.280   9.674  -5.288  1.00  1.26           H  
ATOM   2829  HG  SER A 174      24.613  10.328  -6.670  1.00  1.26           H  
ATOM   2830  N   THR A 175      21.075   7.979  -7.157  1.00  0.62           N  
ATOM   2831  CA  THR A 175      20.825   6.585  -7.473  1.00  0.62           C  
ATOM   2832  C   THR A 175      20.244   6.413  -8.857  1.00  0.36           C  
ATOM   2833  O   THR A 175      20.688   5.544  -9.601  1.00  0.81           O  
ATOM   2834  CB  THR A 175      19.863   5.966  -6.449  1.00  0.93           C  
ATOM   2835  OG1 THR A 175      20.455   6.009  -5.150  1.00  0.93           O  
ATOM   2836  CG2 THR A 175      19.562   4.541  -6.805  1.00  0.93           C  
ATOM   2837  H   THR A 175      20.593   8.358  -6.357  1.00  0.74           H  
ATOM   2838  HA  THR A 175      21.772   6.046  -7.433  1.00  0.74           H  
ATOM   2839  HB  THR A 175      18.934   6.535  -6.434  1.00  1.12           H  
ATOM   2840  HG1 THR A 175      20.531   6.926  -4.872  1.00  1.12           H  
ATOM   2841 1HG2 THR A 175      18.881   4.115  -6.068  1.00  1.12           H  
ATOM   2842 2HG2 THR A 175      19.103   4.498  -7.792  1.00  1.12           H  
ATOM   2843 3HG2 THR A 175      20.494   3.982  -6.809  1.00  1.12           H  
ATOM   2844  N   GLY A 176      19.260   7.241  -9.198  1.00  0.20           N  
ATOM   2845  CA  GLY A 176      18.617   7.194 -10.500  1.00  0.24           C  
ATOM   2846  C   GLY A 176      19.620   7.421 -11.616  1.00  0.23           C  
ATOM   2847  O   GLY A 176      19.599   6.711 -12.623  1.00  0.29           O  
ATOM   2848  H   GLY A 176      18.928   7.921  -8.532  1.00  0.24           H  
ATOM   2849 1HA  GLY A 176      18.132   6.225 -10.631  1.00  0.29           H  
ATOM   2850 2HA  GLY A 176      17.836   7.951 -10.543  1.00  0.29           H  
ATOM   2851  N   ALA A 177      20.505   8.406 -11.432  1.00  0.21           N  
ATOM   2852  CA  ALA A 177      21.535   8.694 -12.420  1.00  0.26           C  
ATOM   2853  C   ALA A 177      22.451   7.482 -12.591  1.00  0.34           C  
ATOM   2854  O   ALA A 177      22.827   7.138 -13.716  1.00  0.59           O  
ATOM   2855  CB  ALA A 177      22.328   9.925 -12.008  1.00  0.39           C  
ATOM   2856  H   ALA A 177      20.454   8.976 -10.595  1.00  0.25           H  
ATOM   2857  HA  ALA A 177      21.049   8.888 -13.375  1.00  0.31           H  
ATOM   2858 1HB  ALA A 177      23.075  10.143 -12.769  1.00  0.47           H  
ATOM   2859 2HB  ALA A 177      21.655  10.776 -11.909  1.00  0.47           H  
ATOM   2860 3HB  ALA A 177      22.820   9.741 -11.055  1.00  0.47           H  
ATOM   2861  N   ILE A 178      22.776   6.822 -11.471  1.00  0.32           N  
ATOM   2862  CA  ILE A 178      23.583   5.606 -11.482  1.00  0.43           C  
ATOM   2863  C   ILE A 178      22.875   4.471 -12.217  1.00  0.49           C  
ATOM   2864  O   ILE A 178      23.492   3.770 -13.017  1.00  0.63           O  
ATOM   2865  CB  ILE A 178      23.947   5.162 -10.056  1.00  0.65           C  
ATOM   2866  CG1 ILE A 178      24.918   6.163  -9.429  1.00  0.65           C  
ATOM   2867  CG2 ILE A 178      24.543   3.774 -10.090  1.00  0.65           C  
ATOM   2868  CD1 ILE A 178      25.117   5.975  -7.943  1.00  0.65           C  
ATOM   2869  H   ILE A 178      22.466   7.184 -10.576  1.00  0.38           H  
ATOM   2870  HA  ILE A 178      24.512   5.817 -12.007  1.00  0.52           H  
ATOM   2871  HB  ILE A 178      23.054   5.150  -9.436  1.00  0.77           H  
ATOM   2872 1HG1 ILE A 178      25.886   6.071  -9.920  1.00  0.77           H  
ATOM   2873 2HG1 ILE A 178      24.544   7.169  -9.601  1.00  0.77           H  
ATOM   2874 1HG2 ILE A 178      24.793   3.457  -9.078  1.00  0.77           H  
ATOM   2875 2HG2 ILE A 178      23.822   3.083 -10.521  1.00  0.77           H  
ATOM   2876 3HG2 ILE A 178      25.437   3.785 -10.701  1.00  0.77           H  
ATOM   2877 1HD1 ILE A 178      25.818   6.723  -7.572  1.00  0.77           H  
ATOM   2878 2HD1 ILE A 178      24.161   6.088  -7.431  1.00  0.77           H  
ATOM   2879 3HD1 ILE A 178      25.515   4.979  -7.753  1.00  0.77           H  
ATOM   2880  N   GLU A 179      21.580   4.302 -11.960  1.00  0.47           N  
ATOM   2881  CA  GLU A 179      20.797   3.271 -12.626  1.00  0.57           C  
ATOM   2882  C   GLU A 179      20.818   3.503 -14.138  1.00  0.63           C  
ATOM   2883  O   GLU A 179      20.938   2.552 -14.917  1.00  0.86           O  
ATOM   2884  CB  GLU A 179      19.351   3.281 -12.108  1.00  0.85           C  
ATOM   2885  CG  GLU A 179      19.160   2.804 -10.670  1.00  0.85           C  
ATOM   2886  CD  GLU A 179      17.738   2.984 -10.198  1.00  0.85           C  
ATOM   2887  OE1 GLU A 179      17.007   3.677 -10.869  1.00  0.85           O  
ATOM   2888  OE2 GLU A 179      17.374   2.429  -9.186  1.00  0.85           O  
ATOM   2889  H   GLU A 179      21.129   4.895 -11.279  1.00  0.56           H  
ATOM   2890  HA  GLU A 179      21.242   2.299 -12.418  1.00  0.68           H  
ATOM   2891 1HB  GLU A 179      18.951   4.292 -12.174  1.00  1.03           H  
ATOM   2892 2HB  GLU A 179      18.736   2.648 -12.748  1.00  1.03           H  
ATOM   2893 1HG  GLU A 179      19.425   1.750 -10.609  1.00  1.03           H  
ATOM   2894 2HG  GLU A 179      19.832   3.353 -10.016  1.00  1.03           H  
ATOM   2895  N   GLY A 180      20.739   4.776 -14.535  1.00  0.53           N  
ATOM   2896  CA  GLY A 180      20.784   5.161 -15.932  1.00  0.57           C  
ATOM   2897  C   GLY A 180      22.090   4.762 -16.594  1.00  0.58           C  
ATOM   2898  O   GLY A 180      22.068   4.099 -17.630  1.00  0.70           O  
ATOM   2899  H   GLY A 180      20.614   5.503 -13.842  1.00  0.64           H  
ATOM   2900 1HA  GLY A 180      19.959   4.698 -16.461  1.00  0.68           H  
ATOM   2901 2HA  GLY A 180      20.650   6.237 -16.011  1.00  0.68           H  
ATOM   2902  N   ILE A 181      23.227   5.139 -15.994  1.00  0.65           N  
ATOM   2903  CA  ILE A 181      24.512   4.787 -16.596  1.00  0.78           C  
ATOM   2904  C   ILE A 181      24.775   3.283 -16.601  1.00  0.94           C  
ATOM   2905  O   ILE A 181      25.504   2.792 -17.462  1.00  1.28           O  
ATOM   2906  CB  ILE A 181      25.701   5.517 -15.938  1.00  1.17           C  
ATOM   2907  CG1 ILE A 181      26.895   5.401 -16.879  1.00  1.17           C  
ATOM   2908  CG2 ILE A 181      26.056   4.953 -14.572  1.00  1.17           C  
ATOM   2909  CD1 ILE A 181      28.041   6.296 -16.521  1.00  1.17           C  
ATOM   2910  H   ILE A 181      23.193   5.687 -15.141  1.00  0.78           H  
ATOM   2911  HA  ILE A 181      24.487   5.115 -17.632  1.00  0.94           H  
ATOM   2912  HB  ILE A 181      25.460   6.574 -15.838  1.00  1.40           H  
ATOM   2913 1HG1 ILE A 181      27.250   4.372 -16.866  1.00  1.40           H  
ATOM   2914 2HG1 ILE A 181      26.576   5.643 -17.893  1.00  1.40           H  
ATOM   2915 1HG2 ILE A 181      26.904   5.502 -14.163  1.00  1.40           H  
ATOM   2916 2HG2 ILE A 181      25.206   5.063 -13.911  1.00  1.40           H  
ATOM   2917 3HG2 ILE A 181      26.318   3.899 -14.662  1.00  1.40           H  
ATOM   2918 1HD1 ILE A 181      28.853   6.150 -17.234  1.00  1.40           H  
ATOM   2919 2HD1 ILE A 181      27.714   7.332 -16.551  1.00  1.40           H  
ATOM   2920 3HD1 ILE A 181      28.387   6.054 -15.518  1.00  1.40           H  
ATOM   2921  N   ASN A 182      24.170   2.539 -15.674  1.00  1.04           N  
ATOM   2922  CA  ASN A 182      24.334   1.093 -15.680  1.00  1.52           C  
ATOM   2923  C   ASN A 182      23.756   0.512 -16.955  1.00  1.37           C  
ATOM   2924  O   ASN A 182      24.395  -0.292 -17.637  1.00  1.50           O  
ATOM   2925  CB  ASN A 182      23.632   0.473 -14.501  1.00  2.28           C  
ATOM   2926  CG  ASN A 182      24.302   0.763 -13.213  1.00  2.28           C  
ATOM   2927  OD1 ASN A 182      25.508   1.024 -13.151  1.00  2.28           O  
ATOM   2928  ND2 ASN A 182      23.520   0.738 -12.170  1.00  2.28           N  
ATOM   2929  H   ASN A 182      23.612   2.973 -14.947  1.00  1.25           H  
ATOM   2930  HA  ASN A 182      25.398   0.853 -15.649  1.00  1.82           H  
ATOM   2931 1HB  ASN A 182      22.607   0.837 -14.452  1.00  2.74           H  
ATOM   2932 2HB  ASN A 182      23.585  -0.608 -14.635  1.00  2.74           H  
ATOM   2933 1HD2 ASN A 182      23.888   0.932 -11.263  1.00  2.74           H  
ATOM   2934 2HD2 ASN A 182      22.549   0.527 -12.281  1.00  2.74           H  
ATOM   2935  N   ALA A 183      22.550   0.952 -17.286  1.00  1.33           N  
ATOM   2936  CA  ALA A 183      21.888   0.497 -18.489  1.00  1.52           C  
ATOM   2937  C   ALA A 183      22.568   1.036 -19.748  1.00  1.27           C  
ATOM   2938  O   ALA A 183      22.641   0.347 -20.763  1.00  1.35           O  
ATOM   2939  CB  ALA A 183      20.447   0.900 -18.441  1.00  2.28           C  
ATOM   2940  H   ALA A 183      22.068   1.604 -16.671  1.00  1.60           H  
ATOM   2941  HA  ALA A 183      21.946  -0.587 -18.514  1.00  1.82           H  
ATOM   2942 1HB  ALA A 183      19.931   0.528 -19.326  1.00  2.74           H  
ATOM   2943 2HB  ALA A 183      19.995   0.478 -17.549  1.00  2.74           H  
ATOM   2944 3HB  ALA A 183      20.380   1.983 -18.403  1.00  2.74           H  
ATOM   2945  N   ILE A 184      23.077   2.260 -19.686  1.00  1.19           N  
ATOM   2946  CA  ILE A 184      23.771   2.845 -20.825  1.00  1.18           C  
ATOM   2947  C   ILE A 184      25.086   2.141 -21.154  1.00  1.41           C  
ATOM   2948  O   ILE A 184      25.381   1.896 -22.325  1.00  1.58           O  
ATOM   2949  CB  ILE A 184      24.022   4.344 -20.596  1.00  1.77           C  
ATOM   2950  CG1 ILE A 184      22.682   5.082 -20.616  1.00  1.77           C  
ATOM   2951  CG2 ILE A 184      24.969   4.904 -21.645  1.00  1.77           C  
ATOM   2952  CD1 ILE A 184      22.754   6.497 -20.126  1.00  1.77           C  
ATOM   2953  H   ILE A 184      22.970   2.811 -18.844  1.00  1.43           H  
ATOM   2954  HA  ILE A 184      23.122   2.753 -21.695  1.00  1.42           H  
ATOM   2955  HB  ILE A 184      24.460   4.488 -19.612  1.00  2.12           H  
ATOM   2956 1HG1 ILE A 184      22.307   5.095 -21.639  1.00  2.12           H  
ATOM   2957 2HG1 ILE A 184      21.969   4.540 -19.999  1.00  2.12           H  
ATOM   2958 1HG2 ILE A 184      25.134   5.964 -21.457  1.00  2.12           H  
ATOM   2959 2HG2 ILE A 184      25.919   4.375 -21.596  1.00  2.12           H  
ATOM   2960 3HG2 ILE A 184      24.531   4.775 -22.635  1.00  2.12           H  
ATOM   2961 1HD1 ILE A 184      21.763   6.945 -20.182  1.00  2.12           H  
ATOM   2962 2HD1 ILE A 184      23.102   6.508 -19.092  1.00  2.12           H  
ATOM   2963 3HD1 ILE A 184      23.444   7.062 -20.750  1.00  2.12           H  
ATOM   2964  N   THR A 185      25.884   1.830 -20.134  1.00  1.58           N  
ATOM   2965  CA  THR A 185      27.188   1.222 -20.367  1.00  2.02           C  
ATOM   2966  C   THR A 185      27.201  -0.310 -20.384  1.00  2.34           C  
ATOM   2967  O   THR A 185      28.042  -0.899 -21.066  1.00  2.56           O  
ATOM   2968  CB  THR A 185      28.187   1.713 -19.306  1.00  3.03           C  
ATOM   2969  OG1 THR A 185      27.728   1.332 -18.002  1.00  3.03           O  
ATOM   2970  CG2 THR A 185      28.311   3.225 -19.374  1.00  3.03           C  
ATOM   2971  H   THR A 185      25.606   2.051 -19.189  1.00  1.90           H  
ATOM   2972  HA  THR A 185      27.542   1.562 -21.340  1.00  2.42           H  
ATOM   2973  HB  THR A 185      29.162   1.261 -19.485  1.00  3.64           H  
ATOM   2974  HG1 THR A 185      26.918   1.813 -17.797  1.00  3.64           H  
ATOM   2975 1HG2 THR A 185      29.015   3.568 -18.619  1.00  3.64           H  
ATOM   2976 2HG2 THR A 185      28.667   3.517 -20.362  1.00  3.64           H  
ATOM   2977 3HG2 THR A 185      27.337   3.676 -19.193  1.00  3.64           H  
ATOM   2978  N   THR A 186      26.284  -0.967 -19.669  1.00  2.68           N  
ATOM   2979  CA  THR A 186      26.266  -2.433 -19.689  1.00  3.08           C  
ATOM   2980  C   THR A 186      24.957  -2.979 -20.236  1.00  3.30           C  
ATOM   2981  O   THR A 186      24.936  -4.016 -20.900  1.00  4.91           O  
ATOM   2982  CB  THR A 186      26.441  -3.027 -18.280  1.00  4.62           C  
ATOM   2983  OG1 THR A 186      25.323  -2.645 -17.468  1.00  4.62           O  
ATOM   2984  CG2 THR A 186      27.719  -2.511 -17.638  1.00  4.62           C  
ATOM   2985  H   THR A 186      25.616  -0.473 -19.098  1.00  3.22           H  
ATOM   2986  HA  THR A 186      27.075  -2.787 -20.327  1.00  3.70           H  
ATOM   2987  HB  THR A 186      26.482  -4.114 -18.346  1.00  5.54           H  
ATOM   2988  HG1 THR A 186      25.284  -1.686 -17.412  1.00  5.54           H  
ATOM   2989 1HG2 THR A 186      27.823  -2.939 -16.642  1.00  5.54           H  
ATOM   2990 2HG2 THR A 186      28.575  -2.799 -18.249  1.00  5.54           H  
ATOM   2991 3HG2 THR A 186      27.677  -1.425 -17.563  1.00  5.54           H  
ATOM   2992  N   GLY A 187      23.865  -2.271 -19.958  1.00  3.18           N  
ATOM   2993  CA  GLY A 187      22.540  -2.708 -20.386  1.00  3.38           C  
ATOM   2994  C   GLY A 187      21.758  -3.292 -19.213  1.00  3.37           C  
ATOM   2995  O   GLY A 187      20.547  -3.508 -19.304  1.00  8.57           O  
ATOM   2996  H   GLY A 187      23.951  -1.432 -19.397  1.00  3.82           H  
ATOM   2997 1HA  GLY A 187      21.989  -1.875 -20.816  1.00  4.06           H  
ATOM   2998 2HA  GLY A 187      22.641  -3.458 -21.169  1.00  4.06           H  
ATOM   2999  N   ASP A 188      22.445  -3.532 -18.097  1.00  2.77           N  
ATOM   3000  CA  ASP A 188      21.810  -4.141 -16.941  1.00  2.15           C  
ATOM   3001  C   ASP A 188      21.084  -3.113 -16.085  1.00  1.67           C  
ATOM   3002  O   ASP A 188      21.587  -2.695 -15.040  1.00  1.75           O  
ATOM   3003  CB  ASP A 188      22.855  -4.880 -16.099  1.00  3.22           C  
ATOM   3004  CG  ASP A 188      22.248  -5.721 -14.986  1.00  3.22           C  
ATOM   3005  OD1 ASP A 188      21.050  -5.872 -14.970  1.00  3.22           O  
ATOM   3006  OD2 ASP A 188      22.988  -6.212 -14.166  1.00  3.22           O  
ATOM   3007  H   ASP A 188      23.432  -3.314 -18.041  1.00  3.32           H  
ATOM   3008  HA  ASP A 188      21.078  -4.867 -17.295  1.00  2.58           H  
ATOM   3009 1HB  ASP A 188      23.448  -5.531 -16.742  1.00  3.87           H  
ATOM   3010 2HB  ASP A 188      23.538  -4.155 -15.653  1.00  3.87           H  
ATOM   3011  N   LEU A 189      19.895  -2.710 -16.530  1.00  1.73           N  
ATOM   3012  CA  LEU A 189      19.098  -1.761 -15.763  1.00  1.71           C  
ATOM   3013  C   LEU A 189      18.557  -2.427 -14.508  1.00  1.25           C  
ATOM   3014  O   LEU A 189      17.808  -3.404 -14.584  1.00  1.38           O  
ATOM   3015  CB  LEU A 189      17.929  -1.211 -16.586  1.00  2.56           C  
ATOM   3016  CG  LEU A 189      17.090  -0.149 -15.862  1.00  2.56           C  
ATOM   3017  CD1 LEU A 189      17.965   1.065 -15.589  1.00  2.56           C  
ATOM   3018  CD2 LEU A 189      15.895   0.234 -16.720  1.00  2.56           C  
ATOM   3019  H   LEU A 189      19.562  -3.079 -17.414  1.00  2.08           H  
ATOM   3020  HA  LEU A 189      19.739  -0.932 -15.464  1.00  2.05           H  
ATOM   3021 1HB  LEU A 189      18.307  -0.782 -17.510  1.00  3.08           H  
ATOM   3022 2HB  LEU A 189      17.266  -2.038 -16.842  1.00  3.08           H  
ATOM   3023  HG  LEU A 189      16.741  -0.544 -14.907  1.00  3.08           H  
ATOM   3024 1HD1 LEU A 189      17.389   1.829 -15.075  1.00  3.08           H  
ATOM   3025 2HD1 LEU A 189      18.813   0.773 -14.970  1.00  3.08           H  
ATOM   3026 3HD1 LEU A 189      18.327   1.469 -16.531  1.00  3.08           H  
ATOM   3027 1HD2 LEU A 189      15.302   0.989 -16.204  1.00  3.08           H  
ATOM   3028 2HD2 LEU A 189      16.244   0.635 -17.670  1.00  3.08           H  
ATOM   3029 3HD2 LEU A 189      15.280  -0.648 -16.903  1.00  3.08           H  
ATOM   3030  N   VAL A 190      18.937  -1.891 -13.357  1.00  1.41           N  
ATOM   3031  CA  VAL A 190      18.521  -2.429 -12.070  1.00  1.25           C  
ATOM   3032  C   VAL A 190      17.946  -1.359 -11.172  1.00  2.38           C  
ATOM   3033  O   VAL A 190      18.154  -0.168 -11.395  1.00 13.68           O  
ATOM   3034  CB  VAL A 190      19.706  -3.095 -11.333  1.00  1.88           C  
ATOM   3035  CG1 VAL A 190      20.259  -4.262 -12.131  1.00  1.88           C  
ATOM   3036  CG2 VAL A 190      20.794  -2.056 -11.099  1.00  1.88           C  
ATOM   3037  H   VAL A 190      19.547  -1.085 -13.373  1.00  1.69           H  
ATOM   3038  HA  VAL A 190      17.757  -3.188 -12.243  1.00  1.50           H  
ATOM   3039  HB  VAL A 190      19.358  -3.487 -10.377  1.00  2.25           H  
ATOM   3040 1HG1 VAL A 190      21.085  -4.719 -11.586  1.00  2.25           H  
ATOM   3041 2HG1 VAL A 190      19.474  -5.002 -12.285  1.00  2.25           H  
ATOM   3042 3HG1 VAL A 190      20.619  -3.912 -13.097  1.00  2.25           H  
ATOM   3043 1HG2 VAL A 190      21.626  -2.514 -10.565  1.00  2.25           H  
ATOM   3044 2HG2 VAL A 190      21.143  -1.674 -12.058  1.00  2.25           H  
ATOM   3045 3HG2 VAL A 190      20.388  -1.238 -10.507  1.00  2.25           H  
ATOM   3046  N   SER A 191      17.243  -1.800 -10.139  1.00  1.38           N  
ATOM   3047  CA  SER A 191      16.720  -0.904  -9.126  1.00  1.05           C  
ATOM   3048  C   SER A 191      17.668  -0.916  -7.948  1.00  1.14           C  
ATOM   3049  O   SER A 191      17.814  -1.946  -7.294  1.00  1.95           O  
ATOM   3050  CB  SER A 191      15.344  -1.324  -8.662  1.00  1.58           C  
ATOM   3051  OG  SER A 191      14.924  -0.518  -7.594  1.00  1.58           O  
ATOM   3052  H   SER A 191      17.091  -2.794 -10.040  1.00  1.66           H  
ATOM   3053  HA  SER A 191      16.672   0.105  -9.533  1.00  1.26           H  
ATOM   3054 1HB  SER A 191      14.633  -1.249  -9.484  1.00  1.89           H  
ATOM   3055 2HB  SER A 191      15.374  -2.365  -8.344  1.00  1.89           H  
ATOM   3056  HG  SER A 191      14.198  -0.977  -7.159  1.00  1.89           H  
ATOM   3057  N   LEU A 192      18.331   0.205  -7.703  1.00  0.70           N  
ATOM   3058  CA  LEU A 192      19.305   0.297  -6.624  1.00  0.67           C  
ATOM   3059  C   LEU A 192      18.721   0.858  -5.346  1.00  0.72           C  
ATOM   3060  O   LEU A 192      17.698   1.542  -5.366  1.00  0.92           O  
ATOM   3061  CB  LEU A 192      20.503   1.107  -7.077  1.00  1.01           C  
ATOM   3062  CG  LEU A 192      21.280   0.493  -8.227  1.00  1.01           C  
ATOM   3063  CD1 LEU A 192      22.374   1.447  -8.656  1.00  1.01           C  
ATOM   3064  CD2 LEU A 192      21.850  -0.837  -7.759  1.00  1.01           C  
ATOM   3065  H   LEU A 192      18.147   1.021  -8.279  1.00  0.84           H  
ATOM   3066  HA  LEU A 192      19.658  -0.698  -6.422  1.00  0.80           H  
ATOM   3067 1HB  LEU A 192      20.142   2.060  -7.432  1.00  1.21           H  
ATOM   3068 2HB  LEU A 192      21.182   1.267  -6.239  1.00  1.21           H  
ATOM   3069  HG  LEU A 192      20.617   0.331  -9.076  1.00  1.21           H  
ATOM   3070 1HD1 LEU A 192      22.934   1.009  -9.479  1.00  1.21           H  
ATOM   3071 2HD1 LEU A 192      21.929   2.388  -8.980  1.00  1.21           H  
ATOM   3072 3HD1 LEU A 192      23.044   1.633  -7.821  1.00  1.21           H  
ATOM   3073 1HD2 LEU A 192      22.406  -1.302  -8.570  1.00  1.21           H  
ATOM   3074 2HD2 LEU A 192      22.513  -0.673  -6.910  1.00  1.21           H  
ATOM   3075 3HD2 LEU A 192      21.034  -1.493  -7.460  1.00  1.21           H  
ATOM   3076  N   SER A 193      19.370   0.547  -4.226  1.00  0.84           N  
ATOM   3077  CA  SER A 193      18.879   0.961  -2.919  1.00  0.98           C  
ATOM   3078  C   SER A 193      19.271   2.375  -2.513  1.00  0.89           C  
ATOM   3079  O   SER A 193      20.358   2.608  -1.973  1.00  1.68           O  
ATOM   3080  CB  SER A 193      19.395   0.020  -1.855  1.00  1.47           C  
ATOM   3081  OG  SER A 193      18.955   0.419  -0.587  1.00  1.47           O  
ATOM   3082  H   SER A 193      20.209  -0.019  -4.277  1.00  1.01           H  
ATOM   3083  HA  SER A 193      17.789   0.909  -2.939  1.00  1.18           H  
ATOM   3084 1HB  SER A 193      19.062  -0.995  -2.055  1.00  1.76           H  
ATOM   3085 2HB  SER A 193      20.484   0.020  -1.881  1.00  1.76           H  
ATOM   3086  HG  SER A 193      18.174  -0.112  -0.400  1.00  1.76           H  
ATOM   3087  N   GLU A 194      18.343   3.310  -2.700  1.00  1.40           N  
ATOM   3088  CA  GLU A 194      18.556   4.676  -2.251  1.00  1.62           C  
ATOM   3089  C   GLU A 194      18.476   4.717  -0.722  1.00  0.86           C  
ATOM   3090  O   GLU A 194      19.021   5.621  -0.091  1.00  0.90           O  
ATOM   3091  CB  GLU A 194      17.527   5.613  -2.888  1.00  2.43           C  
ATOM   3092  CG  GLU A 194      16.095   5.421  -2.406  1.00  2.43           C  
ATOM   3093  CD  GLU A 194      15.360   4.306  -3.108  1.00  2.43           C  
ATOM   3094  OE1 GLU A 194      15.999   3.425  -3.631  1.00  2.43           O  
ATOM   3095  OE2 GLU A 194      14.152   4.346  -3.140  1.00  2.43           O  
ATOM   3096  H   GLU A 194      17.476   3.067  -3.160  1.00  1.68           H  
ATOM   3097  HA  GLU A 194      19.556   4.995  -2.552  1.00  1.94           H  
ATOM   3098 1HB  GLU A 194      17.804   6.647  -2.689  1.00  2.92           H  
ATOM   3099 2HB  GLU A 194      17.536   5.478  -3.969  1.00  2.92           H  
ATOM   3100 1HG  GLU A 194      16.098   5.229  -1.336  1.00  2.92           H  
ATOM   3101 2HG  GLU A 194      15.559   6.353  -2.571  1.00  2.92           H  
ATOM   3102  N   GLN A 195      17.844   3.686  -0.141  1.00  1.04           N  
ATOM   3103  CA  GLN A 195      17.756   3.508   1.297  1.00  1.19           C  
ATOM   3104  C   GLN A 195      19.118   3.255   1.872  1.00  0.91           C  
ATOM   3105  O   GLN A 195      19.447   3.786   2.928  1.00  0.92           O  
ATOM   3106  CB  GLN A 195      16.858   2.342   1.639  1.00  1.78           C  
ATOM   3107  CG  GLN A 195      16.682   2.109   3.128  1.00  1.78           C  
ATOM   3108  CD  GLN A 195      15.964   3.205   3.890  1.00  1.78           C  
ATOM   3109  OE1 GLN A 195      14.779   3.470   3.658  1.00  1.78           O  
ATOM   3110  NE2 GLN A 195      16.657   3.831   4.835  1.00  1.78           N  
ATOM   3111  H   GLN A 195      17.402   2.993  -0.727  1.00  1.25           H  
ATOM   3112  HA  GLN A 195      17.356   4.419   1.742  1.00  1.43           H  
ATOM   3113 1HB  GLN A 195      15.895   2.515   1.186  1.00  2.14           H  
ATOM   3114 2HB  GLN A 195      17.263   1.429   1.203  1.00  2.14           H  
ATOM   3115 1HG  GLN A 195      16.128   1.182   3.268  1.00  2.14           H  
ATOM   3116 2HG  GLN A 195      17.675   2.016   3.561  1.00  2.14           H  
ATOM   3117 1HE2 GLN A 195      16.218   4.538   5.394  1.00  2.14           H  
ATOM   3118 2HE2 GLN A 195      17.608   3.588   5.038  1.00  2.14           H  
ATOM   3119  N   GLU A 196      19.919   2.461   1.162  1.00  0.90           N  
ATOM   3120  CA  GLU A 196      21.290   2.204   1.553  1.00  0.78           C  
ATOM   3121  C   GLU A 196      22.036   3.501   1.695  1.00  0.59           C  
ATOM   3122  O   GLU A 196      22.723   3.706   2.688  1.00  0.93           O  
ATOM   3123  CB  GLU A 196      21.987   1.312   0.542  1.00  1.17           C  
ATOM   3124  CG  GLU A 196      23.422   1.003   0.891  1.00  1.17           C  
ATOM   3125  CD  GLU A 196      24.041   0.059  -0.084  1.00  1.17           C  
ATOM   3126  OE1 GLU A 196      23.382  -0.309  -1.021  1.00  1.17           O  
ATOM   3127  OE2 GLU A 196      25.177  -0.299   0.103  1.00  1.17           O  
ATOM   3128  H   GLU A 196      19.571   2.004   0.332  1.00  1.08           H  
ATOM   3129  HA  GLU A 196      21.290   1.704   2.520  1.00  0.94           H  
ATOM   3130 1HB  GLU A 196      21.446   0.370   0.452  1.00  1.40           H  
ATOM   3131 2HB  GLU A 196      21.982   1.788  -0.436  1.00  1.40           H  
ATOM   3132 1HG  GLU A 196      23.990   1.932   0.891  1.00  1.40           H  
ATOM   3133 2HG  GLU A 196      23.467   0.584   1.892  1.00  1.40           H  
ATOM   3134  N   LEU A 197      21.897   4.391   0.720  1.00  0.41           N  
ATOM   3135  CA  LEU A 197      22.546   5.691   0.850  1.00  0.39           C  
ATOM   3136  C   LEU A 197      22.030   6.455   2.074  1.00  0.39           C  
ATOM   3137  O   LEU A 197      22.811   7.004   2.845  1.00  0.47           O  
ATOM   3138  CB  LEU A 197      22.315   6.530  -0.405  1.00  0.58           C  
ATOM   3139  CG  LEU A 197      23.064   6.077  -1.655  1.00  0.58           C  
ATOM   3140  CD1 LEU A 197      22.554   6.856  -2.854  1.00  0.58           C  
ATOM   3141  CD2 LEU A 197      24.549   6.325  -1.447  1.00  0.58           C  
ATOM   3142  H   LEU A 197      21.345   4.151  -0.105  1.00  0.49           H  
ATOM   3143  HA  LEU A 197      23.616   5.530   0.971  1.00  0.47           H  
ATOM   3144 1HB  LEU A 197      21.254   6.516  -0.637  1.00  0.70           H  
ATOM   3145 2HB  LEU A 197      22.609   7.558  -0.197  1.00  0.70           H  
ATOM   3146  HG  LEU A 197      22.887   5.016  -1.831  1.00  0.70           H  
ATOM   3147 1HD1 LEU A 197      23.086   6.538  -3.751  1.00  0.70           H  
ATOM   3148 2HD1 LEU A 197      21.488   6.667  -2.977  1.00  0.70           H  
ATOM   3149 3HD1 LEU A 197      22.715   7.919  -2.692  1.00  0.70           H  
ATOM   3150 1HD2 LEU A 197      25.100   6.007  -2.332  1.00  0.70           H  
ATOM   3151 2HD2 LEU A 197      24.720   7.388  -1.276  1.00  0.70           H  
ATOM   3152 3HD2 LEU A 197      24.889   5.759  -0.581  1.00  0.70           H  
ATOM   3153  N   VAL A 198      20.727   6.431   2.306  1.00  0.51           N  
ATOM   3154  CA  VAL A 198      20.164   7.122   3.464  1.00  0.69           C  
ATOM   3155  C   VAL A 198      20.666   6.573   4.811  1.00  0.74           C  
ATOM   3156  O   VAL A 198      20.981   7.342   5.721  1.00  0.85           O  
ATOM   3157  CB  VAL A 198      18.633   7.044   3.417  1.00  1.03           C  
ATOM   3158  CG1 VAL A 198      18.035   7.569   4.708  1.00  1.03           C  
ATOM   3159  CG2 VAL A 198      18.132   7.854   2.241  1.00  1.03           C  
ATOM   3160  H   VAL A 198      20.106   5.969   1.651  1.00  0.61           H  
ATOM   3161  HA  VAL A 198      20.451   8.172   3.399  1.00  0.83           H  
ATOM   3162  HB  VAL A 198      18.328   6.004   3.307  1.00  1.24           H  
ATOM   3163 1HG1 VAL A 198      16.948   7.500   4.662  1.00  1.24           H  
ATOM   3164 2HG1 VAL A 198      18.399   6.976   5.547  1.00  1.24           H  
ATOM   3165 3HG1 VAL A 198      18.325   8.610   4.848  1.00  1.24           H  
ATOM   3166 1HG2 VAL A 198      17.047   7.787   2.200  1.00  1.24           H  
ATOM   3167 2HG2 VAL A 198      18.431   8.896   2.364  1.00  1.24           H  
ATOM   3168 3HG2 VAL A 198      18.556   7.465   1.319  1.00  1.24           H  
ATOM   3169  N   SER A 199      20.718   5.246   4.937  1.00  0.96           N  
ATOM   3170  CA  SER A 199      21.142   4.573   6.166  1.00  1.55           C  
ATOM   3171  C   SER A 199      22.659   4.372   6.320  1.00  1.25           C  
ATOM   3172  O   SER A 199      23.146   4.200   7.437  1.00  3.02           O  
ATOM   3173  CB  SER A 199      20.485   3.206   6.256  1.00  2.33           C  
ATOM   3174  OG  SER A 199      19.092   3.285   6.427  1.00  2.33           O  
ATOM   3175  H   SER A 199      20.440   4.676   4.154  1.00  1.15           H  
ATOM   3176  HA  SER A 199      20.801   5.177   7.008  1.00  1.86           H  
ATOM   3177 1HB  SER A 199      20.706   2.656   5.345  1.00  2.79           H  
ATOM   3178 2HB  SER A 199      20.922   2.649   7.083  1.00  2.79           H  
ATOM   3179  HG  SER A 199      18.782   2.372   6.388  1.00  2.79           H  
ATOM   3180  N   CYS A 200      23.407   4.377   5.217  1.00  1.27           N  
ATOM   3181  CA  CYS A 200      24.839   4.087   5.290  1.00  2.10           C  
ATOM   3182  C   CYS A 200      25.738   5.266   4.935  1.00  1.65           C  
ATOM   3183  O   CYS A 200      26.866   5.346   5.429  1.00  6.57           O  
ATOM   3184  CB  CYS A 200      25.191   2.925   4.363  1.00  3.15           C  
ATOM   3185  SG  CYS A 200      24.298   1.398   4.721  1.00  3.15           S  
ATOM   3186  H   CYS A 200      22.984   4.527   4.315  1.00  1.52           H  
ATOM   3187  HA  CYS A 200      25.067   3.785   6.310  1.00  2.52           H  
ATOM   3188 1HB  CYS A 200      24.996   3.202   3.328  1.00  3.78           H  
ATOM   3189 2HB  CYS A 200      26.256   2.713   4.446  1.00  3.78           H  
ATOM   3190  HG  CYS A 200      23.085   1.888   4.489  1.00  3.78           H  
ATOM   3191  N   ASP A 201      25.274   6.183   4.089  1.00  5.65           N  
ATOM   3192  CA  ASP A 201      26.124   7.304   3.728  1.00  9.03           C  
ATOM   3193  C   ASP A 201      26.173   8.344   4.826  1.00  3.90           C  
ATOM   3194  O   ASP A 201      25.442   9.336   4.806  1.00 11.90           O  
ATOM   3195  CB  ASP A 201      25.674   7.959   2.431  1.00 13.54           C  
ATOM   3196  CG  ASP A 201      26.619   9.058   2.023  1.00 13.54           C  
ATOM   3197  OD1 ASP A 201      27.476   9.393   2.814  1.00 13.54           O  
ATOM   3198  OD2 ASP A 201      26.480   9.567   0.937  1.00 13.54           O  
ATOM   3199  H   ASP A 201      24.350   6.130   3.688  1.00  6.78           H  
ATOM   3200  HA  ASP A 201      27.134   6.930   3.585  1.00 10.84           H  
ATOM   3201 1HB  ASP A 201      25.617   7.215   1.636  1.00 16.25           H  
ATOM   3202 2HB  ASP A 201      24.684   8.392   2.559  1.00 16.25           H  
ATOM   3203  N   SER A 202      27.100   8.122   5.755  1.00  1.44           N  
ATOM   3204  CA  SER A 202      27.322   8.960   6.927  1.00  6.71           C  
ATOM   3205  C   SER A 202      27.898  10.348   6.628  1.00  6.75           C  
ATOM   3206  O   SER A 202      28.053  11.153   7.551  1.00 13.29           O  
ATOM   3207  CB  SER A 202      28.227   8.236   7.901  1.00 10.06           C  
ATOM   3208  OG  SER A 202      29.505   8.055   7.366  1.00 10.06           O  
ATOM   3209  H   SER A 202      27.643   7.273   5.656  1.00  1.73           H  
ATOM   3210  HA  SER A 202      26.357   9.104   7.413  1.00  8.05           H  
ATOM   3211 1HB  SER A 202      28.296   8.808   8.826  1.00 12.08           H  
ATOM   3212 2HB  SER A 202      27.793   7.268   8.148  1.00 12.08           H  
ATOM   3213  HG  SER A 202      29.398   7.488   6.597  1.00 12.08           H  
ATOM   3214  N   THR A 203      28.214  10.644   5.356  1.00  2.34           N  
ATOM   3215  CA  THR A 203      28.711  11.971   5.024  1.00  2.48           C  
ATOM   3216  C   THR A 203      27.500  12.903   4.839  1.00  2.77           C  
ATOM   3217  O   THR A 203      27.642  14.126   4.811  1.00  6.11           O  
ATOM   3218  CB  THR A 203      29.589  11.982   3.755  1.00  3.72           C  
ATOM   3219  OG1 THR A 203      28.804  11.656   2.607  1.00  3.72           O  
ATOM   3220  CG2 THR A 203      30.697  10.947   3.888  1.00  3.72           C  
ATOM   3221  H   THR A 203      28.084   9.974   4.604  1.00  2.81           H  
ATOM   3222  HA  THR A 203      29.314  12.336   5.851  1.00  2.98           H  
ATOM   3223  HB  THR A 203      30.028  12.970   3.622  1.00  4.46           H  
ATOM   3224  HG1 THR A 203      28.390  10.799   2.725  1.00  4.46           H  
ATOM   3225 1HG2 THR A 203      31.314  10.961   2.990  1.00  4.46           H  
ATOM   3226 2HG2 THR A 203      31.311  11.176   4.757  1.00  4.46           H  
ATOM   3227 3HG2 THR A 203      30.254   9.960   4.010  1.00  4.46           H  
ATOM   3228  N   ASN A 204      26.306  12.302   4.731  1.00  1.71           N  
ATOM   3229  CA  ASN A 204      25.050  13.025   4.615  1.00  2.63           C  
ATOM   3230  C   ASN A 204      24.280  12.937   5.929  1.00  2.57           C  
ATOM   3231  O   ASN A 204      24.770  12.354   6.896  1.00  4.84           O  
ATOM   3232  CB  ASN A 204      24.256  12.496   3.447  1.00  3.94           C  
ATOM   3233  CG  ASN A 204      24.893  12.899   2.155  1.00  3.94           C  
ATOM   3234  OD1 ASN A 204      25.195  14.083   1.981  1.00  3.94           O  
ATOM   3235  ND2 ASN A 204      25.110  11.976   1.262  1.00  3.94           N  
ATOM   3236  H   ASN A 204      26.241  11.292   4.744  1.00  2.05           H  
ATOM   3237  HA  ASN A 204      25.267  14.079   4.437  1.00  3.16           H  
ATOM   3238 1HB  ASN A 204      24.210  11.407   3.497  1.00  4.73           H  
ATOM   3239 2HB  ASN A 204      23.236  12.876   3.479  1.00  4.73           H  
ATOM   3240 1HD2 ASN A 204      25.537  12.210   0.389  1.00  4.73           H  
ATOM   3241 2HD2 ASN A 204      24.859  11.027   1.449  1.00  4.73           H  
ATOM   3242  N   TYR A 205      23.090  13.537   5.981  1.00  1.60           N  
ATOM   3243  CA  TYR A 205      22.341  13.588   7.231  1.00  1.78           C  
ATOM   3244  C   TYR A 205      21.028  12.805   7.208  1.00  1.42           C  
ATOM   3245  O   TYR A 205      20.059  13.191   7.864  1.00  1.96           O  
ATOM   3246  CB  TYR A 205      22.110  15.056   7.569  1.00  2.67           C  
ATOM   3247  CG  TYR A 205      23.433  15.766   7.739  1.00  2.67           C  
ATOM   3248  CD1 TYR A 205      24.041  16.370   6.647  1.00  2.67           C  
ATOM   3249  CD2 TYR A 205      24.049  15.796   8.978  1.00  2.67           C  
ATOM   3250  CE1 TYR A 205      25.264  16.994   6.795  1.00  2.67           C  
ATOM   3251  CE2 TYR A 205      25.267  16.427   9.126  1.00  2.67           C  
ATOM   3252  CZ  TYR A 205      25.875  17.022   8.040  1.00  2.67           C  
ATOM   3253  OH  TYR A 205      27.096  17.639   8.193  1.00  2.67           O  
ATOM   3254  H   TYR A 205      22.695  13.991   5.165  1.00  1.92           H  
ATOM   3255  HA  TYR A 205      22.962  13.153   8.013  1.00  2.14           H  
ATOM   3256 1HB  TYR A 205      21.546  15.547   6.775  1.00  3.20           H  
ATOM   3257 2HB  TYR A 205      21.544  15.146   8.496  1.00  3.20           H  
ATOM   3258  HD1 TYR A 205      23.557  16.341   5.670  1.00  3.20           H  
ATOM   3259  HD2 TYR A 205      23.573  15.320   9.836  1.00  3.20           H  
ATOM   3260  HE1 TYR A 205      25.747  17.462   5.937  1.00  3.20           H  
ATOM   3261  HE2 TYR A 205      25.754  16.449  10.101  1.00  3.20           H  
ATOM   3262  HH  TYR A 205      27.635  17.125   8.805  1.00  3.20           H  
ATOM   3263  N   GLY A 206      21.014  11.691   6.478  1.00  1.07           N  
ATOM   3264  CA  GLY A 206      19.849  10.815   6.436  1.00  1.08           C  
ATOM   3265  C   GLY A 206      18.614  11.535   5.924  1.00  0.98           C  
ATOM   3266  O   GLY A 206      18.647  12.170   4.872  1.00  1.43           O  
ATOM   3267  H   GLY A 206      21.838  11.431   5.956  1.00  1.28           H  
ATOM   3268 1HA  GLY A 206      20.063   9.957   5.799  1.00  1.30           H  
ATOM   3269 2HA  GLY A 206      19.656  10.425   7.434  1.00  1.30           H  
ATOM   3270  N   CYS A 207      17.534  11.462   6.709  1.00  1.25           N  
ATOM   3271  CA  CYS A 207      16.235  12.045   6.377  1.00  1.15           C  
ATOM   3272  C   CYS A 207      16.209  13.558   6.508  1.00  1.08           C  
ATOM   3273  O   CYS A 207      15.230  14.197   6.116  1.00  1.02           O  
ATOM   3274  CB  CYS A 207      15.144  11.484   7.290  1.00  1.72           C  
ATOM   3275  SG  CYS A 207      15.239  12.062   9.003  1.00  1.72           S  
ATOM   3276  H   CYS A 207      17.614  10.944   7.576  1.00  1.50           H  
ATOM   3277  HA  CYS A 207      15.997  11.783   5.346  1.00  1.38           H  
ATOM   3278 1HB  CYS A 207      14.162  11.747   6.897  1.00  2.07           H  
ATOM   3279 2HB  CYS A 207      15.212  10.396   7.300  1.00  2.07           H  
ATOM   3280  HG  CYS A 207      16.536  11.826   9.166  1.00  2.07           H  
ATOM   3281  N   GLU A 208      17.276  14.138   7.059  1.00  1.21           N  
ATOM   3282  CA  GLU A 208      17.368  15.577   7.198  1.00  1.40           C  
ATOM   3283  C   GLU A 208      17.908  16.211   5.919  1.00  1.47           C  
ATOM   3284  O   GLU A 208      17.896  17.435   5.781  1.00  1.94           O  
ATOM   3285  CB  GLU A 208      18.269  15.945   8.376  1.00  2.10           C  
ATOM   3286  CG  GLU A 208      17.736  15.515   9.732  1.00  2.10           C  
ATOM   3287  CD  GLU A 208      18.661  15.872  10.862  1.00  2.10           C  
ATOM   3288  OE1 GLU A 208      19.734  16.359  10.597  1.00  2.10           O  
ATOM   3289  OE2 GLU A 208      18.292  15.662  11.994  1.00  2.10           O  
ATOM   3290  H   GLU A 208      18.059  13.583   7.380  1.00  1.45           H  
ATOM   3291  HA  GLU A 208      16.370  15.974   7.381  1.00  1.68           H  
ATOM   3292 1HB  GLU A 208      19.249  15.493   8.241  1.00  2.52           H  
ATOM   3293 2HB  GLU A 208      18.409  17.025   8.402  1.00  2.52           H  
ATOM   3294 1HG  GLU A 208      16.772  15.994   9.901  1.00  2.52           H  
ATOM   3295 2HG  GLU A 208      17.580  14.437   9.724  1.00  2.52           H  
ATOM   3296  N   GLY A 209      18.388  15.381   4.988  1.00  1.69           N  
ATOM   3297  CA  GLY A 209      18.913  15.890   3.738  1.00  3.04           C  
ATOM   3298  C   GLY A 209      20.370  15.515   3.545  1.00  1.33           C  
ATOM   3299  O   GLY A 209      20.987  14.891   4.412  1.00  1.66           O  
ATOM   3300  H   GLY A 209      18.388  14.377   5.124  1.00  2.03           H  
ATOM   3301 1HA  GLY A 209      18.322  15.488   2.917  1.00  3.65           H  
ATOM   3302 2HA  GLY A 209      18.806  16.974   3.709  1.00  3.65           H  
ATOM   3303  N   GLY A 210      20.911  15.908   2.402  1.00  1.98           N  
ATOM   3304  CA  GLY A 210      22.299  15.610   2.092  1.00  1.04           C  
ATOM   3305  C   GLY A 210      22.731  16.210   0.768  1.00  1.35           C  
ATOM   3306  O   GLY A 210      22.100  17.135   0.255  1.00  3.95           O  
ATOM   3307  H   GLY A 210      20.322  16.407   1.742  1.00  2.38           H  
ATOM   3308 1HA  GLY A 210      22.940  15.985   2.891  1.00  1.25           H  
ATOM   3309 2HA  GLY A 210      22.432  14.531   2.059  1.00  1.25           H  
ATOM   3310  N   TYR A 211      23.836  15.697   0.238  1.00  1.63           N  
ATOM   3311  CA  TYR A 211      24.383  16.179  -1.012  1.00  1.69           C  
ATOM   3312  C   TYR A 211      24.414  15.051  -2.038  1.00  0.95           C  
ATOM   3313  O   TYR A 211      24.735  13.903  -1.715  1.00  2.34           O  
ATOM   3314  CB  TYR A 211      25.793  16.720  -0.783  1.00  2.54           C  
ATOM   3315  CG  TYR A 211      25.873  17.858   0.221  1.00  2.54           C  
ATOM   3316  CD1 TYR A 211      26.029  17.562   1.566  1.00  2.54           C  
ATOM   3317  CD2 TYR A 211      25.801  19.182  -0.187  1.00  2.54           C  
ATOM   3318  CE1 TYR A 211      26.127  18.573   2.498  1.00  2.54           C  
ATOM   3319  CE2 TYR A 211      25.895  20.200   0.749  1.00  2.54           C  
ATOM   3320  CZ  TYR A 211      26.059  19.898   2.088  1.00  2.54           C  
ATOM   3321  OH  TYR A 211      26.159  20.900   3.030  1.00  2.54           O  
ATOM   3322  H   TYR A 211      24.318  14.961   0.729  1.00  1.96           H  
ATOM   3323  HA  TYR A 211      23.745  16.974  -1.397  1.00  2.03           H  
ATOM   3324 1HB  TYR A 211      26.431  15.915  -0.428  1.00  3.04           H  
ATOM   3325 2HB  TYR A 211      26.206  17.073  -1.727  1.00  3.04           H  
ATOM   3326  HD1 TYR A 211      26.084  16.523   1.889  1.00  3.04           H  
ATOM   3327  HD2 TYR A 211      25.678  19.423  -1.243  1.00  3.04           H  
ATOM   3328  HE1 TYR A 211      26.256  18.330   3.552  1.00  3.04           H  
ATOM   3329  HE2 TYR A 211      25.843  21.239   0.430  1.00  3.04           H  
ATOM   3330  HH  TYR A 211      25.770  21.716   2.693  1.00  3.04           H  
ATOM   3331  N   MET A 212      24.103  15.404  -3.277  1.00  1.05           N  
ATOM   3332  CA  MET A 212      24.042  14.458  -4.382  1.00  2.14           C  
ATOM   3333  C   MET A 212      25.440  13.961  -4.720  1.00  1.17           C  
ATOM   3334  O   MET A 212      25.643  12.782  -5.019  1.00  0.98           O  
ATOM   3335  CB  MET A 212      23.421  15.153  -5.584  1.00  3.21           C  
ATOM   3336  CG  MET A 212      21.956  15.521  -5.406  1.00  3.21           C  
ATOM   3337  SD  MET A 212      21.228  16.167  -6.917  1.00  3.21           S  
ATOM   3338  CE  MET A 212      22.181  17.667  -7.094  1.00  3.21           C  
ATOM   3339  H   MET A 212      23.869  16.371  -3.458  1.00  1.26           H  
ATOM   3340  HA  MET A 212      23.432  13.604  -4.089  1.00  2.57           H  
ATOM   3341 1HB  MET A 212      23.972  16.066  -5.805  1.00  3.85           H  
ATOM   3342 2HB  MET A 212      23.497  14.505  -6.459  1.00  3.85           H  
ATOM   3343 1HG  MET A 212      21.393  14.640  -5.100  1.00  3.85           H  
ATOM   3344 2HG  MET A 212      21.860  16.276  -4.626  1.00  3.85           H  
ATOM   3345 1HE  MET A 212      21.866  18.200  -7.988  1.00  3.85           H  
ATOM   3346 2HE  MET A 212      22.029  18.294  -6.218  1.00  3.85           H  
ATOM   3347 3HE  MET A 212      23.239  17.415  -7.178  1.00  3.85           H  
ATOM   3348  N   ASP A 213      26.401  14.877  -4.641  1.00  1.46           N  
ATOM   3349  CA  ASP A 213      27.789  14.576  -4.920  1.00  1.32           C  
ATOM   3350  C   ASP A 213      28.366  13.651  -3.882  1.00  0.98           C  
ATOM   3351  O   ASP A 213      29.141  12.762  -4.224  1.00  1.46           O  
ATOM   3352  CB  ASP A 213      28.596  15.860  -5.006  1.00  1.98           C  
ATOM   3353  CG  ASP A 213      28.243  16.610  -6.272  1.00  1.98           C  
ATOM   3354  OD1 ASP A 213      27.668  15.987  -7.132  1.00  1.98           O  
ATOM   3355  OD2 ASP A 213      28.527  17.778  -6.369  1.00  1.98           O  
ATOM   3356  H   ASP A 213      26.155  15.823  -4.388  1.00  1.75           H  
ATOM   3357  HA  ASP A 213      27.847  14.078  -5.885  1.00  1.58           H  
ATOM   3358 1HB  ASP A 213      28.388  16.493  -4.144  1.00  2.38           H  
ATOM   3359 2HB  ASP A 213      29.663  15.632  -5.008  1.00  2.38           H  
ATOM   3360  N   TYR A 214      27.962  13.828  -2.623  1.00  0.75           N  
ATOM   3361  CA  TYR A 214      28.436  12.947  -1.574  1.00  0.78           C  
ATOM   3362  C   TYR A 214      27.931  11.543  -1.799  1.00  0.53           C  
ATOM   3363  O   TYR A 214      28.665  10.586  -1.574  1.00  0.70           O  
ATOM   3364  CB  TYR A 214      27.992  13.410  -0.198  1.00  1.17           C  
ATOM   3365  CG  TYR A 214      28.745  14.581   0.371  1.00  1.17           C  
ATOM   3366  CD1 TYR A 214      29.729  15.234  -0.356  1.00  1.17           C  
ATOM   3367  CD2 TYR A 214      28.449  14.982   1.656  1.00  1.17           C  
ATOM   3368  CE1 TYR A 214      30.405  16.298   0.215  1.00  1.17           C  
ATOM   3369  CE2 TYR A 214      29.120  16.034   2.224  1.00  1.17           C  
ATOM   3370  CZ  TYR A 214      30.095  16.695   1.514  1.00  1.17           C  
ATOM   3371  OH  TYR A 214      30.768  17.741   2.105  1.00  1.17           O  
ATOM   3372  H   TYR A 214      27.325  14.578  -2.394  1.00  0.90           H  
ATOM   3373  HA  TYR A 214      29.526  12.921  -1.605  1.00  0.94           H  
ATOM   3374 1HB  TYR A 214      26.937  13.679  -0.236  1.00  1.40           H  
ATOM   3375 2HB  TYR A 214      28.084  12.581   0.500  1.00  1.40           H  
ATOM   3376  HD1 TYR A 214      29.970  14.911  -1.370  1.00  1.40           H  
ATOM   3377  HD2 TYR A 214      27.680  14.459   2.223  1.00  1.40           H  
ATOM   3378  HE1 TYR A 214      31.181  16.816  -0.349  1.00  1.40           H  
ATOM   3379  HE2 TYR A 214      28.876  16.340   3.240  1.00  1.40           H  
ATOM   3380  HH  TYR A 214      30.705  17.653   3.065  1.00  1.40           H  
ATOM   3381  N   ALA A 215      26.687  11.419  -2.268  1.00  0.34           N  
ATOM   3382  CA  ALA A 215      26.129  10.110  -2.570  1.00  0.33           C  
ATOM   3383  C   ALA A 215      26.940   9.415  -3.667  1.00  0.44           C  
ATOM   3384  O   ALA A 215      27.216   8.216  -3.566  1.00  0.58           O  
ATOM   3385  CB  ALA A 215      24.679  10.244  -2.981  1.00  0.49           C  
ATOM   3386  H   ALA A 215      26.109  12.244  -2.394  1.00  0.41           H  
ATOM   3387  HA  ALA A 215      26.187   9.498  -1.670  1.00  0.40           H  
ATOM   3388 1HB  ALA A 215      24.269   9.258  -3.183  1.00  0.59           H  
ATOM   3389 2HB  ALA A 215      24.121  10.716  -2.178  1.00  0.59           H  
ATOM   3390 3HB  ALA A 215      24.611  10.854  -3.877  1.00  0.59           H  
ATOM   3391  N   PHE A 216      27.358  10.174  -4.693  1.00  0.54           N  
ATOM   3392  CA  PHE A 216      28.175   9.581  -5.750  1.00  0.92           C  
ATOM   3393  C   PHE A 216      29.528   9.166  -5.199  1.00  1.17           C  
ATOM   3394  O   PHE A 216      30.005   8.068  -5.488  1.00  2.10           O  
ATOM   3395  CB  PHE A 216      28.429  10.577  -6.893  1.00  1.38           C  
ATOM   3396  CG  PHE A 216      27.245  10.845  -7.770  1.00  1.38           C  
ATOM   3397  CD1 PHE A 216      26.811  12.143  -7.996  1.00  1.38           C  
ATOM   3398  CD2 PHE A 216      26.554   9.804  -8.364  1.00  1.38           C  
ATOM   3399  CE1 PHE A 216      25.713  12.393  -8.793  1.00  1.38           C  
ATOM   3400  CE2 PHE A 216      25.456  10.054  -9.158  1.00  1.38           C  
ATOM   3401  CZ  PHE A 216      25.036  11.349  -9.372  1.00  1.38           C  
ATOM   3402  H   PHE A 216      27.082  11.150  -4.749  1.00  0.65           H  
ATOM   3403  HA  PHE A 216      27.665   8.698  -6.137  1.00  1.10           H  
ATOM   3404 1HB  PHE A 216      28.759  11.527  -6.475  1.00  1.66           H  
ATOM   3405 2HB  PHE A 216      29.236  10.204  -7.522  1.00  1.66           H  
ATOM   3406  HD1 PHE A 216      27.347  12.971  -7.537  1.00  1.66           H  
ATOM   3407  HD2 PHE A 216      26.884   8.778  -8.193  1.00  1.66           H  
ATOM   3408  HE1 PHE A 216      25.380  13.416  -8.962  1.00  1.66           H  
ATOM   3409  HE2 PHE A 216      24.915   9.231  -9.620  1.00  1.66           H  
ATOM   3410  HZ  PHE A 216      24.169  11.542 -10.000  1.00  1.66           H  
ATOM   3411  N   GLU A 217      30.108  10.022  -4.356  1.00  1.02           N  
ATOM   3412  CA  GLU A 217      31.399   9.762  -3.743  1.00  1.07           C  
ATOM   3413  C   GLU A 217      31.343   8.571  -2.819  1.00  0.72           C  
ATOM   3414  O   GLU A 217      32.308   7.813  -2.724  1.00  0.92           O  
ATOM   3415  CB  GLU A 217      31.877  10.987  -2.961  1.00  1.60           C  
ATOM   3416  CG  GLU A 217      32.282  12.161  -3.830  1.00  1.60           C  
ATOM   3417  CD  GLU A 217      32.647  13.391  -3.048  1.00  1.60           C  
ATOM   3418  OE1 GLU A 217      32.502  13.383  -1.850  1.00  1.60           O  
ATOM   3419  OE2 GLU A 217      33.063  14.349  -3.661  1.00  1.60           O  
ATOM   3420  H   GLU A 217      29.655  10.904  -4.160  1.00  1.22           H  
ATOM   3421  HA  GLU A 217      32.120   9.547  -4.532  1.00  1.28           H  
ATOM   3422 1HB  GLU A 217      31.086  11.323  -2.291  1.00  1.93           H  
ATOM   3423 2HB  GLU A 217      32.735  10.715  -2.346  1.00  1.93           H  
ATOM   3424 1HG  GLU A 217      33.147  11.860  -4.418  1.00  1.93           H  
ATOM   3425 2HG  GLU A 217      31.475  12.393  -4.519  1.00  1.93           H  
ATOM   3426  N   TRP A 218      30.219   8.406  -2.130  1.00  0.69           N  
ATOM   3427  CA  TRP A 218      30.055   7.296  -1.224  1.00  1.21           C  
ATOM   3428  C   TRP A 218      30.099   5.985  -1.966  1.00  1.53           C  
ATOM   3429  O   TRP A 218      30.802   5.078  -1.548  1.00  2.78           O  
ATOM   3430  CB  TRP A 218      28.747   7.384  -0.461  1.00  1.81           C  
ATOM   3431  CG  TRP A 218      28.618   6.282   0.542  1.00  1.81           C  
ATOM   3432  CD1 TRP A 218      29.093   6.298   1.819  1.00  1.81           C  
ATOM   3433  CD2 TRP A 218      27.994   4.988   0.365  1.00  1.81           C  
ATOM   3434  NE1 TRP A 218      28.798   5.116   2.449  1.00  1.81           N  
ATOM   3435  CE2 TRP A 218      28.126   4.306   1.573  1.00  1.81           C  
ATOM   3436  CE3 TRP A 218      27.342   4.368  -0.707  1.00  1.81           C  
ATOM   3437  CZ2 TRP A 218      27.631   3.029   1.747  1.00  1.81           C  
ATOM   3438  CZ3 TRP A 218      26.845   3.085  -0.535  1.00  1.81           C  
ATOM   3439  CH2 TRP A 218      26.988   2.439   0.664  1.00  1.81           C  
ATOM   3440  H   TRP A 218      29.469   9.074  -2.223  1.00  0.83           H  
ATOM   3441  HA  TRP A 218      30.873   7.313  -0.506  1.00  1.45           H  
ATOM   3442 1HB  TRP A 218      28.689   8.340   0.059  1.00  2.18           H  
ATOM   3443 2HB  TRP A 218      27.906   7.329  -1.152  1.00  2.18           H  
ATOM   3444  HD1 TRP A 218      29.626   7.132   2.273  1.00  2.18           H  
ATOM   3445  HE1 TRP A 218      29.038   4.879   3.401  1.00  2.18           H  
ATOM   3446  HE3 TRP A 218      27.229   4.884  -1.658  1.00  2.18           H  
ATOM   3447  HZ2 TRP A 218      27.733   2.489   2.688  1.00  2.18           H  
ATOM   3448  HZ3 TRP A 218      26.339   2.606  -1.374  1.00  2.18           H  
ATOM   3449  HH2 TRP A 218      26.593   1.433   0.776  1.00  2.18           H  
ATOM   3450  N   VAL A 219      29.376   5.881  -3.080  1.00  1.27           N  
ATOM   3451  CA  VAL A 219      29.386   4.638  -3.852  1.00  2.01           C  
ATOM   3452  C   VAL A 219      30.796   4.334  -4.355  1.00  3.00           C  
ATOM   3453  O   VAL A 219      31.286   3.204  -4.255  1.00  8.66           O  
ATOM   3454  CB  VAL A 219      28.410   4.733  -5.047  1.00  3.01           C  
ATOM   3455  CG1 VAL A 219      28.567   3.522  -5.962  1.00  3.01           C  
ATOM   3456  CG2 VAL A 219      26.985   4.831  -4.526  1.00  3.01           C  
ATOM   3457  H   VAL A 219      28.796   6.658  -3.382  1.00  1.52           H  
ATOM   3458  HA  VAL A 219      29.061   3.824  -3.203  1.00  2.41           H  
ATOM   3459  HB  VAL A 219      28.647   5.622  -5.633  1.00  3.62           H  
ATOM   3460 1HG1 VAL A 219      27.880   3.612  -6.805  1.00  3.62           H  
ATOM   3461 2HG1 VAL A 219      29.591   3.475  -6.332  1.00  3.62           H  
ATOM   3462 3HG1 VAL A 219      28.339   2.613  -5.406  1.00  3.62           H  
ATOM   3463 1HG2 VAL A 219      26.295   4.911  -5.364  1.00  3.62           H  
ATOM   3464 2HG2 VAL A 219      26.748   3.942  -3.943  1.00  3.62           H  
ATOM   3465 3HG2 VAL A 219      26.890   5.713  -3.893  1.00  3.62           H  
ATOM   3466  N   ILE A 220      31.453   5.365  -4.876  1.00  0.98           N  
ATOM   3467  CA  ILE A 220      32.793   5.256  -5.434  1.00  1.15           C  
ATOM   3468  C   ILE A 220      33.833   4.821  -4.402  1.00  1.23           C  
ATOM   3469  O   ILE A 220      34.620   3.904  -4.652  1.00  2.58           O  
ATOM   3470  CB  ILE A 220      33.208   6.613  -6.005  1.00  1.72           C  
ATOM   3471  CG1 ILE A 220      32.339   6.950  -7.203  1.00  1.72           C  
ATOM   3472  CG2 ILE A 220      34.673   6.589  -6.408  1.00  1.72           C  
ATOM   3473  CD1 ILE A 220      32.445   8.391  -7.602  1.00  1.72           C  
ATOM   3474  H   ILE A 220      30.995   6.269  -4.924  1.00  1.18           H  
ATOM   3475  HA  ILE A 220      32.775   4.523  -6.237  1.00  1.38           H  
ATOM   3476  HB  ILE A 220      33.051   7.388  -5.254  1.00  2.07           H  
ATOM   3477 1HG1 ILE A 220      32.644   6.339  -8.050  1.00  2.07           H  
ATOM   3478 2HG1 ILE A 220      31.301   6.720  -6.974  1.00  2.07           H  
ATOM   3479 1HG2 ILE A 220      34.956   7.562  -6.810  1.00  2.07           H  
ATOM   3480 2HG2 ILE A 220      35.289   6.364  -5.539  1.00  2.07           H  
ATOM   3481 3HG2 ILE A 220      34.827   5.824  -7.169  1.00  2.07           H  
ATOM   3482 1HD1 ILE A 220      31.802   8.573  -8.460  1.00  2.07           H  
ATOM   3483 2HD1 ILE A 220      32.126   9.021  -6.772  1.00  2.07           H  
ATOM   3484 3HD1 ILE A 220      33.476   8.624  -7.857  1.00  2.07           H  
ATOM   3485  N   SER A 221      33.841   5.486  -3.250  1.00  1.38           N  
ATOM   3486  CA  SER A 221      34.802   5.200  -2.194  1.00  2.14           C  
ATOM   3487  C   SER A 221      34.431   3.988  -1.340  1.00  2.15           C  
ATOM   3488  O   SER A 221      35.312   3.331  -0.784  1.00  3.83           O  
ATOM   3489  CB  SER A 221      34.957   6.427  -1.322  1.00  3.21           C  
ATOM   3490  OG  SER A 221      33.754   6.733  -0.675  1.00  3.21           O  
ATOM   3491  H   SER A 221      33.174   6.229  -3.102  1.00  1.66           H  
ATOM   3492  HA  SER A 221      35.764   4.993  -2.665  1.00  2.57           H  
ATOM   3493 1HB  SER A 221      35.737   6.251  -0.582  1.00  3.85           H  
ATOM   3494 2HB  SER A 221      35.270   7.272  -1.934  1.00  3.85           H  
ATOM   3495  HG  SER A 221      33.136   6.973  -1.375  1.00  3.85           H  
ATOM   3496  N   ASN A 222      33.142   3.666  -1.259  1.00  2.16           N  
ATOM   3497  CA  ASN A 222      32.701   2.482  -0.530  1.00  6.22           C  
ATOM   3498  C   ASN A 222      33.092   1.222  -1.270  1.00  8.51           C  
ATOM   3499  O   ASN A 222      33.509   0.237  -0.659  1.00 21.64           O  
ATOM   3500  CB  ASN A 222      31.204   2.489  -0.293  1.00  9.33           C  
ATOM   3501  CG  ASN A 222      30.762   1.329   0.539  1.00  9.33           C  
ATOM   3502  OD1 ASN A 222      31.147   1.205   1.708  1.00  9.33           O  
ATOM   3503  ND2 ASN A 222      29.968   0.464  -0.036  1.00  9.33           N  
ATOM   3504  H   ASN A 222      32.442   4.244  -1.696  1.00  2.59           H  
ATOM   3505  HA  ASN A 222      33.208   2.461   0.437  1.00  7.46           H  
ATOM   3506 1HB  ASN A 222      30.921   3.408   0.221  1.00 11.20           H  
ATOM   3507 2HB  ASN A 222      30.677   2.467  -1.247  1.00 11.20           H  
ATOM   3508 1HD2 ASN A 222      29.649  -0.330   0.479  1.00 11.20           H  
ATOM   3509 2HD2 ASN A 222      29.672   0.592  -0.987  1.00 11.20           H  
ATOM   3510  N   GLY A 223      32.958   1.253  -2.592  1.00 12.16           N  
ATOM   3511  CA  GLY A 223      33.274   0.092  -3.398  1.00 18.24           C  
ATOM   3512  C   GLY A 223      32.010  -0.513  -3.983  1.00 12.52           C  
ATOM   3513  O   GLY A 223      31.977  -1.702  -4.306  1.00 29.56           O  
ATOM   3514  H   GLY A 223      32.606   2.083  -3.053  1.00 14.59           H  
ATOM   3515 1HA  GLY A 223      33.950   0.382  -4.204  1.00 21.89           H  
ATOM   3516 2HA  GLY A 223      33.793  -0.648  -2.792  1.00 21.89           H  
ATOM   3517  N   GLY A 224      30.963   0.303  -4.107  1.00  3.03           N  
ATOM   3518  CA  GLY A 224      29.731  -0.162  -4.706  1.00  2.63           C  
ATOM   3519  C   GLY A 224      28.471   0.056  -3.875  1.00  1.68           C  
ATOM   3520  O   GLY A 224      28.518   0.485  -2.718  1.00  2.71           O  
ATOM   3521  H   GLY A 224      31.028   1.273  -3.836  1.00  3.64           H  
ATOM   3522 1HA  GLY A 224      29.620   0.362  -5.649  1.00  3.16           H  
ATOM   3523 2HA  GLY A 224      29.826  -1.218  -4.950  1.00  3.16           H  
ATOM   3524  N   ILE A 225      27.341  -0.293  -4.495  1.00  1.12           N  
ATOM   3525  CA  ILE A 225      26.007  -0.155  -3.919  1.00  0.77           C  
ATOM   3526  C   ILE A 225      25.138  -1.397  -4.213  1.00  0.76           C  
ATOM   3527  O   ILE A 225      25.279  -2.047  -5.253  1.00  1.25           O  
ATOM   3528  CB  ILE A 225      25.330   1.131  -4.460  1.00  1.16           C  
ATOM   3529  CG1 ILE A 225      24.006   1.407  -3.739  1.00  1.16           C  
ATOM   3530  CG2 ILE A 225      25.108   1.024  -5.954  1.00  1.16           C  
ATOM   3531  CD1 ILE A 225      23.448   2.791  -3.984  1.00  1.16           C  
ATOM   3532  H   ILE A 225      27.422  -0.623  -5.449  1.00  1.34           H  
ATOM   3533  HA  ILE A 225      26.106  -0.060  -2.838  1.00  0.92           H  
ATOM   3534  HB  ILE A 225      25.983   1.979  -4.263  1.00  1.39           H  
ATOM   3535 1HG1 ILE A 225      23.266   0.677  -4.060  1.00  1.39           H  
ATOM   3536 2HG1 ILE A 225      24.161   1.293  -2.669  1.00  1.39           H  
ATOM   3537 1HG2 ILE A 225      24.655   1.945  -6.320  1.00  1.39           H  
ATOM   3538 2HG2 ILE A 225      26.063   0.866  -6.452  1.00  1.39           H  
ATOM   3539 3HG2 ILE A 225      24.445   0.184  -6.164  1.00  1.39           H  
ATOM   3540 1HD1 ILE A 225      22.513   2.907  -3.434  1.00  1.39           H  
ATOM   3541 2HD1 ILE A 225      24.164   3.539  -3.642  1.00  1.39           H  
ATOM   3542 3HD1 ILE A 225      23.261   2.925  -5.048  1.00  1.39           H  
ATOM   3543  N   ASP A 226      24.271  -1.743  -3.261  1.00  0.99           N  
ATOM   3544  CA  ASP A 226      23.366  -2.888  -3.373  1.00  1.74           C  
ATOM   3545  C   ASP A 226      22.045  -2.493  -4.019  1.00  1.31           C  
ATOM   3546  O   ASP A 226      21.775  -1.303  -4.202  1.00  1.41           O  
ATOM   3547  CB  ASP A 226      23.086  -3.492  -1.999  1.00  2.61           C  
ATOM   3548  CG  ASP A 226      24.279  -4.194  -1.396  1.00  2.61           C  
ATOM   3549  OD1 ASP A 226      25.033  -4.763  -2.141  1.00  2.61           O  
ATOM   3550  OD2 ASP A 226      24.437  -4.148  -0.197  1.00  2.61           O  
ATOM   3551  H   ASP A 226      24.198  -1.176  -2.425  1.00  1.19           H  
ATOM   3552  HA  ASP A 226      23.840  -3.646  -3.998  1.00  2.09           H  
ATOM   3553 1HB  ASP A 226      22.746  -2.715  -1.315  1.00  3.13           H  
ATOM   3554 2HB  ASP A 226      22.288  -4.214  -2.096  1.00  3.13           H  
ATOM   3555  N   THR A 227      21.239  -3.496  -4.385  1.00  1.18           N  
ATOM   3556  CA  THR A 227      19.964  -3.232  -5.034  1.00  1.22           C  
ATOM   3557  C   THR A 227      18.849  -3.053  -4.026  1.00  1.20           C  
ATOM   3558  O   THR A 227      18.998  -3.394  -2.857  1.00  1.13           O  
ATOM   3559  CB  THR A 227      19.562  -4.368  -5.997  1.00  1.83           C  
ATOM   3560  OG1 THR A 227      19.348  -5.573  -5.251  1.00  1.83           O  
ATOM   3561  CG2 THR A 227      20.642  -4.595  -7.039  1.00  1.83           C  
ATOM   3562  H   THR A 227      21.498  -4.461  -4.190  1.00  1.42           H  
ATOM   3563  HA  THR A 227      20.061  -2.325  -5.601  1.00  1.46           H  
ATOM   3564  HB  THR A 227      18.635  -4.105  -6.504  1.00  2.20           H  
ATOM   3565  HG1 THR A 227      20.147  -5.797  -4.759  1.00  2.20           H  
ATOM   3566 1HG2 THR A 227      20.339  -5.401  -7.706  1.00  2.20           H  
ATOM   3567 2HG2 THR A 227      20.794  -3.685  -7.616  1.00  2.20           H  
ATOM   3568 3HG2 THR A 227      21.569  -4.866  -6.540  1.00  2.20           H  
ATOM   3569  N   GLU A 228      17.713  -2.567  -4.508  1.00  1.47           N  
ATOM   3570  CA  GLU A 228      16.502  -2.408  -3.707  1.00  1.85           C  
ATOM   3571  C   GLU A 228      16.089  -3.731  -3.071  1.00  1.55           C  
ATOM   3572  O   GLU A 228      15.582  -3.763  -1.956  1.00  1.64           O  
ATOM   3573  CB  GLU A 228      15.350  -1.874  -4.560  1.00  2.78           C  
ATOM   3574  CG  GLU A 228      14.075  -1.588  -3.771  1.00  2.78           C  
ATOM   3575  CD  GLU A 228      12.948  -1.046  -4.614  1.00  2.78           C  
ATOM   3576  OE1 GLU A 228      13.096  -0.956  -5.811  1.00  2.78           O  
ATOM   3577  OE2 GLU A 228      11.930  -0.714  -4.054  1.00  2.78           O  
ATOM   3578  H   GLU A 228      17.693  -2.301  -5.482  1.00  1.76           H  
ATOM   3579  HA  GLU A 228      16.708  -1.695  -2.905  1.00  2.22           H  
ATOM   3580 1HB  GLU A 228      15.665  -0.957  -5.055  1.00  3.33           H  
ATOM   3581 2HB  GLU A 228      15.105  -2.593  -5.345  1.00  3.33           H  
ATOM   3582 1HG  GLU A 228      13.740  -2.511  -3.299  1.00  3.33           H  
ATOM   3583 2HG  GLU A 228      14.303  -0.876  -2.978  1.00  3.33           H  
ATOM   3584  N   SER A 229      16.300  -4.834  -3.801  1.00  1.51           N  
ATOM   3585  CA  SER A 229      15.973  -6.171  -3.316  1.00  1.63           C  
ATOM   3586  C   SER A 229      16.888  -6.618  -2.167  1.00  1.32           C  
ATOM   3587  O   SER A 229      16.566  -7.565  -1.448  1.00  1.48           O  
ATOM   3588  CB  SER A 229      16.066  -7.172  -4.456  1.00  2.44           C  
ATOM   3589  OG  SER A 229      17.395  -7.400  -4.850  1.00  2.44           O  
ATOM   3590  H   SER A 229      16.710  -4.744  -4.720  1.00  1.81           H  
ATOM   3591  HA  SER A 229      14.946  -6.158  -2.945  1.00  1.96           H  
ATOM   3592 1HB  SER A 229      15.610  -8.115  -4.152  1.00  2.93           H  
ATOM   3593 2HB  SER A 229      15.494  -6.798  -5.305  1.00  2.93           H  
ATOM   3594  HG  SER A 229      17.814  -6.543  -4.992  1.00  2.93           H  
ATOM   3595  N   ASP A 230      18.021  -5.938  -1.996  1.00  1.08           N  
ATOM   3596  CA  ASP A 230      18.953  -6.230  -0.925  1.00  1.04           C  
ATOM   3597  C   ASP A 230      18.633  -5.336   0.265  1.00  0.93           C  
ATOM   3598  O   ASP A 230      18.752  -5.750   1.418  1.00  1.05           O  
ATOM   3599  CB  ASP A 230      20.392  -5.984  -1.376  1.00  1.56           C  
ATOM   3600  CG  ASP A 230      20.863  -6.886  -2.515  1.00  1.56           C  
ATOM   3601  OD1 ASP A 230      20.804  -8.084  -2.363  1.00  1.56           O  
ATOM   3602  OD2 ASP A 230      21.271  -6.364  -3.535  1.00  1.56           O  
ATOM   3603  H   ASP A 230      18.249  -5.172  -2.605  1.00  1.30           H  
ATOM   3604  HA  ASP A 230      18.840  -7.272  -0.625  1.00  1.25           H  
ATOM   3605 1HB  ASP A 230      20.479  -4.950  -1.693  1.00  1.87           H  
ATOM   3606 2HB  ASP A 230      21.065  -6.122  -0.529  1.00  1.87           H  
ATOM   3607  N   TYR A 231      18.190  -4.111  -0.025  1.00  0.84           N  
ATOM   3608  CA  TYR A 231      17.807  -3.179   1.026  1.00  0.98           C  
ATOM   3609  C   TYR A 231      16.668  -2.259   0.555  1.00  0.94           C  
ATOM   3610  O   TYR A 231      16.909  -1.164   0.040  1.00  0.90           O  
ATOM   3611  CB  TYR A 231      19.023  -2.365   1.466  1.00  1.47           C  
ATOM   3612  CG  TYR A 231      18.807  -1.571   2.734  1.00  1.47           C  
ATOM   3613  CD1 TYR A 231      17.639  -1.732   3.466  1.00  1.47           C  
ATOM   3614  CD2 TYR A 231      19.790  -0.704   3.181  1.00  1.47           C  
ATOM   3615  CE1 TYR A 231      17.454  -1.025   4.637  1.00  1.47           C  
ATOM   3616  CE2 TYR A 231      19.608   0.002   4.353  1.00  1.47           C  
ATOM   3617  CZ  TYR A 231      18.445  -0.155   5.083  1.00  1.47           C  
ATOM   3618  OH  TYR A 231      18.255   0.549   6.254  1.00  1.47           O  
ATOM   3619  H   TYR A 231      18.140  -3.818  -0.993  1.00  1.01           H  
ATOM   3620  HA  TYR A 231      17.459  -3.748   1.886  1.00  1.18           H  
ATOM   3621 1HB  TYR A 231      19.867  -3.038   1.626  1.00  1.76           H  
ATOM   3622 2HB  TYR A 231      19.307  -1.675   0.674  1.00  1.76           H  
ATOM   3623  HD1 TYR A 231      16.868  -2.419   3.119  1.00  1.76           H  
ATOM   3624  HD2 TYR A 231      20.711  -0.585   2.611  1.00  1.76           H  
ATOM   3625  HE1 TYR A 231      16.537  -1.152   5.211  1.00  1.76           H  
ATOM   3626  HE2 TYR A 231      20.385   0.679   4.702  1.00  1.76           H  
ATOM   3627  HH  TYR A 231      17.422   0.281   6.654  1.00  1.76           H  
ATOM   3628  N   PRO A 232      15.417  -2.710   0.724  1.00  1.16           N  
ATOM   3629  CA  PRO A 232      14.155  -2.054   0.380  1.00  1.33           C  
ATOM   3630  C   PRO A 232      14.010  -0.709   1.075  1.00  1.18           C  
ATOM   3631  O   PRO A 232      14.412  -0.545   2.225  1.00  1.08           O  
ATOM   3632  CB  PRO A 232      13.095  -3.046   0.878  1.00  2.00           C  
ATOM   3633  CG  PRO A 232      13.777  -4.369   0.840  1.00  2.00           C  
ATOM   3634  CD  PRO A 232      15.190  -4.074   1.241  1.00  2.00           C  
ATOM   3635  HA  PRO A 232      14.097  -1.934  -0.708  1.00  1.60           H  
ATOM   3636 1HB  PRO A 232      12.760  -2.766   1.886  1.00  2.39           H  
ATOM   3637 2HB  PRO A 232      12.211  -3.006   0.222  1.00  2.39           H  
ATOM   3638 1HG  PRO A 232      13.280  -5.070   1.528  1.00  2.39           H  
ATOM   3639 2HG  PRO A 232      13.704  -4.804  -0.167  1.00  2.39           H  
ATOM   3640 1HD  PRO A 232      15.298  -4.086   2.335  1.00  2.39           H  
ATOM   3641 2HD  PRO A 232      15.861  -4.794   0.757  1.00  2.39           H  
ATOM   3642  N   TYR A 233      13.423   0.253   0.366  1.00  1.20           N  
ATOM   3643  CA  TYR A 233      13.224   1.580   0.930  1.00  1.02           C  
ATOM   3644  C   TYR A 233      12.132   1.588   1.980  1.00  1.01           C  
ATOM   3645  O   TYR A 233      11.039   1.063   1.766  1.00  1.17           O  
ATOM   3646  CB  TYR A 233      12.913   2.595  -0.166  1.00  1.53           C  
ATOM   3647  CG  TYR A 233      12.810   4.015   0.347  1.00  1.53           C  
ATOM   3648  CD1 TYR A 233      13.967   4.722   0.637  1.00  1.53           C  
ATOM   3649  CD2 TYR A 233      11.572   4.609   0.528  1.00  1.53           C  
ATOM   3650  CE1 TYR A 233      13.891   6.016   1.104  1.00  1.53           C  
ATOM   3651  CE2 TYR A 233      11.495   5.905   0.995  1.00  1.53           C  
ATOM   3652  CZ  TYR A 233      12.648   6.609   1.277  1.00  1.53           C  
ATOM   3653  OH  TYR A 233      12.576   7.908   1.731  1.00  1.53           O  
ATOM   3654  H   TYR A 233      13.112   0.060  -0.576  1.00  1.44           H  
ATOM   3655  HA  TYR A 233      14.130   1.877   1.433  1.00  1.22           H  
ATOM   3656 1HB  TYR A 233      13.694   2.563  -0.927  1.00  1.84           H  
ATOM   3657 2HB  TYR A 233      11.972   2.336  -0.649  1.00  1.84           H  
ATOM   3658  HD1 TYR A 233      14.939   4.257   0.492  1.00  1.84           H  
ATOM   3659  HD2 TYR A 233      10.661   4.055   0.302  1.00  1.84           H  
ATOM   3660  HE1 TYR A 233      14.802   6.570   1.326  1.00  1.84           H  
ATOM   3661  HE2 TYR A 233      10.521   6.375   1.136  1.00  1.84           H  
ATOM   3662  HH  TYR A 233      11.685   8.253   1.590  1.00  1.84           H  
ATOM   3663  N   THR A 234      12.444   2.196   3.117  1.00  0.94           N  
ATOM   3664  CA  THR A 234      11.520   2.293   4.236  1.00  1.06           C  
ATOM   3665  C   THR A 234      11.168   3.737   4.546  1.00  1.29           C  
ATOM   3666  O   THR A 234      10.039   4.043   4.933  1.00  1.82           O  
ATOM   3667  CB  THR A 234      12.145   1.707   5.505  1.00  1.59           C  
ATOM   3668  OG1 THR A 234      13.289   2.500   5.850  1.00  1.59           O  
ATOM   3669  CG2 THR A 234      12.590   0.270   5.267  1.00  1.59           C  
ATOM   3670  H   THR A 234      13.364   2.597   3.208  1.00  1.13           H  
ATOM   3671  HA  THR A 234      10.605   1.754   3.991  1.00  1.27           H  
ATOM   3672  HB  THR A 234      11.425   1.734   6.323  1.00  1.91           H  
ATOM   3673  HG1 THR A 234      13.774   2.724   5.049  1.00  1.91           H  
ATOM   3674 1HG2 THR A 234      13.045  -0.124   6.176  1.00  1.91           H  
ATOM   3675 2HG2 THR A 234      11.728  -0.339   4.998  1.00  1.91           H  
ATOM   3676 3HG2 THR A 234      13.319   0.244   4.458  1.00  1.91           H  
ATOM   3677  N   GLY A 235      12.145   4.627   4.380  1.00  1.75           N  
ATOM   3678  CA  GLY A 235      11.951   6.036   4.689  1.00  2.73           C  
ATOM   3679  C   GLY A 235      12.503   6.388   6.068  1.00  3.09           C  
ATOM   3680  O   GLY A 235      12.431   7.542   6.493  1.00  5.17           O  
ATOM   3681  H   GLY A 235      13.054   4.320   4.055  1.00  2.10           H  
ATOM   3682 1HA  GLY A 235      12.449   6.646   3.941  1.00  3.28           H  
ATOM   3683 2HA  GLY A 235      10.891   6.278   4.644  1.00  3.28           H  
ATOM   3684  N   GLU A 236      13.052   5.396   6.767  1.00  2.19           N  
ATOM   3685  CA  GLU A 236      13.628   5.615   8.086  1.00  2.44           C  
ATOM   3686  C   GLU A 236      15.149   5.607   8.013  1.00  2.20           C  
ATOM   3687  O   GLU A 236      15.728   5.127   7.039  1.00  3.59           O  
ATOM   3688  CB  GLU A 236      13.140   4.546   9.065  1.00  3.66           C  
ATOM   3689  CG  GLU A 236      11.637   4.562   9.309  1.00  3.66           C  
ATOM   3690  CD  GLU A 236      11.194   3.537  10.317  1.00  3.66           C  
ATOM   3691  OE1 GLU A 236      12.024   2.798  10.792  1.00  3.66           O  
ATOM   3692  OE2 GLU A 236      10.024   3.493  10.614  1.00  3.66           O  
ATOM   3693  H   GLU A 236      13.080   4.459   6.386  1.00  2.63           H  
ATOM   3694  HA  GLU A 236      13.309   6.593   8.448  1.00  2.93           H  
ATOM   3695 1HB  GLU A 236      13.403   3.559   8.684  1.00  4.39           H  
ATOM   3696 2HB  GLU A 236      13.638   4.672  10.026  1.00  4.39           H  
ATOM   3697 1HG  GLU A 236      11.347   5.551   9.661  1.00  4.39           H  
ATOM   3698 2HG  GLU A 236      11.126   4.378   8.365  1.00  4.39           H  
ATOM   3699  N   ASP A 237      15.803   6.150   9.034  1.00  2.54           N  
ATOM   3700  CA  ASP A 237      17.261   6.158   9.053  1.00  2.73           C  
ATOM   3701  C   ASP A 237      17.800   5.025   9.910  1.00  2.71           C  
ATOM   3702  O   ASP A 237      17.673   5.054  11.135  1.00 16.57           O  
ATOM   3703  CB  ASP A 237      17.798   7.484   9.586  1.00  4.09           C  
ATOM   3704  CG  ASP A 237      17.512   8.639   8.655  1.00  4.09           C  
ATOM   3705  OD1 ASP A 237      17.094   8.392   7.554  1.00  4.09           O  
ATOM   3706  OD2 ASP A 237      17.734   9.763   9.031  1.00  4.09           O  
ATOM   3707  H   ASP A 237      15.289   6.547   9.807  1.00  3.05           H  
ATOM   3708  HA  ASP A 237      17.624   6.019   8.035  1.00  3.28           H  
ATOM   3709 1HB  ASP A 237      17.350   7.696  10.557  1.00  4.91           H  
ATOM   3710 2HB  ASP A 237      18.876   7.409   9.731  1.00  4.91           H  
ATOM   3711  N   GLY A 238      18.403   4.028   9.269  1.00 12.65           N  
ATOM   3712  CA  GLY A 238      18.978   2.910   9.997  1.00 13.71           C  
ATOM   3713  C   GLY A 238      20.476   3.104  10.159  1.00 11.69           C  
ATOM   3714  O   GLY A 238      20.984   4.221  10.050  1.00 10.25           O  
ATOM   3715  H   GLY A 238      18.484   4.031   8.257  1.00 15.18           H  
ATOM   3716 1HA  GLY A 238      18.507   2.826  10.977  1.00 16.45           H  
ATOM   3717 2HA  GLY A 238      18.781   1.983   9.461  1.00 16.45           H  
ATOM   3718  N   THR A 239      21.176   2.009  10.422  1.00 13.91           N  
ATOM   3719  CA  THR A 239      22.624   2.031  10.560  1.00 13.48           C  
ATOM   3720  C   THR A 239      23.252   1.256   9.412  1.00  7.68           C  
ATOM   3721  O   THR A 239      22.552   0.591   8.649  1.00 14.29           O  
ATOM   3722  CB  THR A 239      23.073   1.437  11.909  1.00 20.22           C  
ATOM   3723  OG1 THR A 239      22.720   0.049  11.964  1.00 20.22           O  
ATOM   3724  CG2 THR A 239      22.407   2.171  13.061  1.00 20.22           C  
ATOM   3725  H   THR A 239      20.690   1.128  10.513  1.00 16.69           H  
ATOM   3726  HA  THR A 239      22.969   3.063  10.503  1.00 16.18           H  
ATOM   3727  HB  THR A 239      24.154   1.531  12.003  1.00 24.26           H  
ATOM   3728  HG1 THR A 239      23.129  -0.414  11.227  1.00 24.26           H  
ATOM   3729 1HG2 THR A 239      22.738   1.739  14.006  1.00 24.26           H  
ATOM   3730 2HG2 THR A 239      22.681   3.225  13.028  1.00 24.26           H  
ATOM   3731 3HG2 THR A 239      21.325   2.075  12.978  1.00 24.26           H  
ATOM   3732  N   CYS A 240      24.567   1.341   9.286  1.00  6.21           N  
ATOM   3733  CA  CYS A 240      25.253   0.636   8.215  1.00  8.62           C  
ATOM   3734  C   CYS A 240      25.541  -0.812   8.587  1.00 28.37           C  
ATOM   3735  O   CYS A 240      26.448  -1.095   9.370  1.00 67.97           O  
ATOM   3736  CB  CYS A 240      26.567   1.333   7.868  1.00 12.93           C  
ATOM   3737  SG  CYS A 240      27.489   0.537   6.530  1.00 12.93           S  
ATOM   3738  H   CYS A 240      25.099   1.902   9.937  1.00  7.45           H  
ATOM   3739  HA  CYS A 240      24.612   0.644   7.335  1.00 10.34           H  
ATOM   3740 1HB  CYS A 240      26.368   2.364   7.575  1.00 15.52           H  
ATOM   3741 2HB  CYS A 240      27.208   1.361   8.749  1.00 15.52           H  
ATOM   3742  HG  CYS A 240      28.531   1.361   6.573  1.00 15.52           H  
ATOM   3743  N   ASP A 241      24.785  -1.732   8.000  1.00 46.03           N  
ATOM   3744  CA  ASP A 241      24.991  -3.157   8.239  1.00 23.81           C  
ATOM   3745  C   ASP A 241      24.785  -3.960   6.962  1.00 13.18           C  
ATOM   3746  O   ASP A 241      24.497  -5.156   7.009  1.00 15.51           O  
ATOM   3747  CB  ASP A 241      24.053  -3.666   9.334  1.00 35.71           C  
ATOM   3748  CG  ASP A 241      22.582  -3.558   8.956  1.00 35.71           C  
ATOM   3749  OD1 ASP A 241      22.300  -3.123   7.865  1.00 35.71           O  
ATOM   3750  OD2 ASP A 241      21.755  -3.917   9.761  1.00 35.71           O  
ATOM   3751  H   ASP A 241      24.046  -1.436   7.378  1.00 55.24           H  
ATOM   3752  HA  ASP A 241      26.019  -3.307   8.570  1.00 28.57           H  
ATOM   3753 1HB  ASP A 241      24.281  -4.709   9.552  1.00 42.86           H  
ATOM   3754 2HB  ASP A 241      24.220  -3.096  10.249  1.00 42.86           H  
ATOM   3755  N   THR A 242      24.962  -3.299   5.814  1.00 10.46           N  
ATOM   3756  CA  THR A 242      24.739  -3.919   4.511  1.00 10.42           C  
ATOM   3757  C   THR A 242      25.824  -4.915   4.138  1.00  6.32           C  
ATOM   3758  O   THR A 242      25.655  -5.698   3.206  1.00  9.47           O  
ATOM   3759  CB  THR A 242      24.630  -2.859   3.414  1.00 15.63           C  
ATOM   3760  OG1 THR A 242      25.856  -2.114   3.343  1.00 15.63           O  
ATOM   3761  CG2 THR A 242      23.471  -1.924   3.718  1.00 15.63           C  
ATOM   3762  H   THR A 242      25.231  -2.326   5.844  1.00 12.55           H  
ATOM   3763  HA  THR A 242      23.793  -4.460   4.550  1.00 12.50           H  
ATOM   3764  HB  THR A 242      24.455  -3.346   2.454  1.00 18.76           H  
ATOM   3765  HG1 THR A 242      25.982  -1.631   4.165  1.00 18.76           H  
ATOM   3766 1HG2 THR A 242      23.395  -1.176   2.935  1.00 18.76           H  
ATOM   3767 2HG2 THR A 242      22.545  -2.497   3.764  1.00 18.76           H  
ATOM   3768 3HG2 THR A 242      23.641  -1.433   4.676  1.00 18.76           H  
ATOM   3769  N   SER A 243      26.920  -4.937   4.899  1.00  5.96           N  
ATOM   3770  CA  SER A 243      27.975  -5.920   4.692  1.00 10.19           C  
ATOM   3771  C   SER A 243      27.479  -7.330   5.034  1.00 10.23           C  
ATOM   3772  O   SER A 243      28.087  -8.322   4.632  1.00 16.66           O  
ATOM   3773  CB  SER A 243      29.186  -5.584   5.540  1.00 15.29           C  
ATOM   3774  OG  SER A 243      28.906  -5.749   6.903  1.00 15.29           O  
ATOM   3775  H   SER A 243      27.028  -4.261   5.641  1.00  7.15           H  
ATOM   3776  HA  SER A 243      28.264  -5.903   3.641  1.00 12.23           H  
ATOM   3777 1HB  SER A 243      30.020  -6.225   5.255  1.00 18.34           H  
ATOM   3778 2HB  SER A 243      29.487  -4.555   5.349  1.00 18.34           H  
ATOM   3779  HG  SER A 243      28.651  -6.669   7.009  1.00 18.34           H  
ATOM   3780  N   LYS A 244      26.355  -7.414   5.760  1.00  7.95           N  
ATOM   3781  CA  LYS A 244      25.741  -8.681   6.115  1.00 11.62           C  
ATOM   3782  C   LYS A 244      24.813  -9.182   5.002  1.00  9.99           C  
ATOM   3783  O   LYS A 244      24.281 -10.290   5.086  1.00 12.39           O  
ATOM   3784  CB  LYS A 244      24.947  -8.521   7.410  1.00 17.43           C  
ATOM   3785  CG  LYS A 244      25.793  -8.198   8.633  1.00 17.43           C  
ATOM   3786  CD  LYS A 244      24.928  -8.047   9.874  1.00 17.43           C  
ATOM   3787  CE  LYS A 244      25.770  -7.728  11.101  1.00 17.43           C  
ATOM   3788  NZ  LYS A 244      24.934  -7.568  12.322  1.00 17.43           N  
ATOM   3789  H   LYS A 244      25.889  -6.575   6.086  1.00  9.54           H  
ATOM   3790  HA  LYS A 244      26.526  -9.422   6.263  1.00 13.94           H  
ATOM   3791 1HB  LYS A 244      24.213  -7.723   7.291  1.00 20.92           H  
ATOM   3792 2HB  LYS A 244      24.399  -9.440   7.619  1.00 20.92           H  
ATOM   3793 1HG  LYS A 244      26.516  -8.999   8.797  1.00 20.92           H  
ATOM   3794 2HG  LYS A 244      26.337  -7.270   8.464  1.00 20.92           H  
ATOM   3795 1HD  LYS A 244      24.207  -7.243   9.721  1.00 20.92           H  
ATOM   3796 2HD  LYS A 244      24.380  -8.973  10.050  1.00 20.92           H  
ATOM   3797 1HE  LYS A 244      26.485  -8.533  11.264  1.00 20.92           H  
ATOM   3798 2HE  LYS A 244      26.318  -6.802  10.926  1.00 20.92           H  
ATOM   3799 1HZ  LYS A 244      25.526  -7.357  13.112  1.00 20.92           H  
ATOM   3800 2HZ  LYS A 244      24.276  -6.814  12.183  1.00 20.92           H  
ATOM   3801 3HZ  LYS A 244      24.430  -8.425  12.500  1.00 20.92           H  
ATOM   3802  N   GLU A 245      24.615  -8.361   3.964  1.00  8.62           N  
ATOM   3803  CA  GLU A 245      23.742  -8.690   2.851  1.00 11.19           C  
ATOM   3804  C   GLU A 245      24.511  -9.114   1.601  1.00 13.27           C  
ATOM   3805  O   GLU A 245      23.957  -9.056   0.505  1.00 17.56           O  
ATOM   3806  CB  GLU A 245      22.851  -7.490   2.514  1.00 16.79           C  
ATOM   3807  CG  GLU A 245      21.933  -7.050   3.645  1.00 16.79           C  
ATOM   3808  CD  GLU A 245      20.949  -8.115   4.044  1.00 16.79           C  
ATOM   3809  OE1 GLU A 245      20.481  -8.818   3.181  1.00 16.79           O  
ATOM   3810  OE2 GLU A 245      20.669  -8.229   5.214  1.00 16.79           O  
ATOM   3811  H   GLU A 245      25.076  -7.465   3.922  1.00 10.34           H  
ATOM   3812  HA  GLU A 245      23.106  -9.523   3.153  1.00 13.43           H  
ATOM   3813 1HB  GLU A 245      23.473  -6.639   2.236  1.00 20.14           H  
ATOM   3814 2HB  GLU A 245      22.227  -7.734   1.655  1.00 20.14           H  
ATOM   3815 1HG  GLU A 245      22.539  -6.785   4.511  1.00 20.14           H  
ATOM   3816 2HG  GLU A 245      21.389  -6.160   3.331  1.00 20.14           H  
ATOM   3817  N   GLU A 246      25.782  -9.516   1.778  1.00 15.38           N  
ATOM   3818  CA  GLU A 246      26.691  -9.952   0.701  1.00 21.63           C  
ATOM   3819  C   GLU A 246      27.409  -8.752   0.080  1.00 14.63           C  
ATOM   3820  O   GLU A 246      27.275  -7.624   0.560  1.00 20.11           O  
ATOM   3821  CB  GLU A 246      25.971 -10.767  -0.396  1.00 32.45           C  
ATOM   3822  CG  GLU A 246      25.367 -12.082   0.083  1.00 32.45           C  
ATOM   3823  CD  GLU A 246      26.404 -13.083   0.506  1.00 32.45           C  
ATOM   3824  OE1 GLU A 246      27.465 -13.095  -0.070  1.00 32.45           O  
ATOM   3825  OE2 GLU A 246      26.132 -13.841   1.407  1.00 32.45           O  
ATOM   3826  H   GLU A 246      26.146  -9.531   2.719  1.00 18.46           H  
ATOM   3827  HA  GLU A 246      27.454 -10.597   1.142  1.00 25.96           H  
ATOM   3828 1HB  GLU A 246      25.217 -10.181  -0.911  1.00 38.93           H  
ATOM   3829 2HB  GLU A 246      26.698 -11.051  -1.154  1.00 38.93           H  
ATOM   3830 1HG  GLU A 246      24.702 -11.890   0.925  1.00 38.93           H  
ATOM   3831 2HG  GLU A 246      24.771 -12.506  -0.723  1.00 38.93           H  
ATOM   3832  N   THR A 247      28.203  -9.015  -0.963  1.00 10.42           N  
ATOM   3833  CA  THR A 247      28.990  -7.991  -1.651  1.00  8.97           C  
ATOM   3834  C   THR A 247      28.125  -7.020  -2.453  1.00  5.43           C  
ATOM   3835  O   THR A 247      26.923  -7.226  -2.623  1.00  9.37           O  
ATOM   3836  CB  THR A 247      30.021  -8.631  -2.598  1.00 13.46           C  
ATOM   3837  OG1 THR A 247      29.337  -9.350  -3.633  1.00 13.46           O  
ATOM   3838  CG2 THR A 247      30.919  -9.588  -1.828  1.00 13.46           C  
ATOM   3839  H   THR A 247      28.270  -9.967  -1.296  1.00 12.50           H  
ATOM   3840  HA  THR A 247      29.528  -7.414  -0.898  1.00 10.76           H  
ATOM   3841  HB  THR A 247      30.633  -7.854  -3.052  1.00 16.15           H  
ATOM   3842  HG1 THR A 247      28.806  -8.734  -4.147  1.00 16.15           H  
ATOM   3843 1HG2 THR A 247      31.643 -10.035  -2.509  1.00 16.15           H  
ATOM   3844 2HG2 THR A 247      31.446  -9.042  -1.045  1.00 16.15           H  
ATOM   3845 3HG2 THR A 247      30.314 -10.374  -1.377  1.00 16.15           H  
ATOM   3846  N   LYS A 248      28.763  -5.968  -2.958  1.00  4.04           N  
ATOM   3847  CA  LYS A 248      28.078  -4.904  -3.680  1.00  2.69           C  
ATOM   3848  C   LYS A 248      27.800  -5.275  -5.127  1.00  2.56           C  
ATOM   3849  O   LYS A 248      28.447  -6.162  -5.685  1.00  6.81           O  
ATOM   3850  CB  LYS A 248      28.896  -3.625  -3.576  1.00  4.04           C  
ATOM   3851  CG  LYS A 248      29.124  -3.249  -2.122  1.00  4.04           C  
ATOM   3852  CD  LYS A 248      27.787  -3.015  -1.446  1.00  4.04           C  
ATOM   3853  CE  LYS A 248      27.913  -2.761   0.045  1.00  4.04           C  
ATOM   3854  NZ  LYS A 248      26.577  -2.584   0.668  1.00  4.04           N  
ATOM   3855  H   LYS A 248      29.759  -5.882  -2.806  1.00  4.85           H  
ATOM   3856  HA  LYS A 248      27.120  -4.731  -3.198  1.00  3.23           H  
ATOM   3857 1HB  LYS A 248      29.863  -3.754  -4.062  1.00  4.84           H  
ATOM   3858 2HB  LYS A 248      28.372  -2.812  -4.073  1.00  4.84           H  
ATOM   3859 1HG  LYS A 248      29.651  -4.053  -1.609  1.00  4.84           H  
ATOM   3860 2HG  LYS A 248      29.725  -2.342  -2.063  1.00  4.84           H  
ATOM   3861 1HD  LYS A 248      27.284  -2.166  -1.910  1.00  4.84           H  
ATOM   3862 2HD  LYS A 248      27.170  -3.898  -1.586  1.00  4.84           H  
ATOM   3863 1HE  LYS A 248      28.403  -3.619   0.504  1.00  4.84           H  
ATOM   3864 2HE  LYS A 248      28.513  -1.874   0.229  1.00  4.84           H  
ATOM   3865 1HZ  LYS A 248      26.643  -2.434   1.664  1.00  4.84           H  
ATOM   3866 2HZ  LYS A 248      26.118  -1.784   0.260  1.00  4.84           H  
ATOM   3867 3HZ  LYS A 248      26.002  -3.399   0.496  1.00  4.84           H  
ATOM   3868  N   VAL A 249      26.807  -4.616  -5.721  1.00  1.67           N  
ATOM   3869  CA  VAL A 249      26.365  -4.949  -7.067  1.00  1.67           C  
ATOM   3870  C   VAL A 249      26.885  -3.976  -8.119  1.00  1.67           C  
ATOM   3871  O   VAL A 249      27.447  -4.392  -9.132  1.00  2.20           O  
ATOM   3872  CB  VAL A 249      24.825  -4.977  -7.104  1.00  2.50           C  
ATOM   3873  CG1 VAL A 249      24.331  -5.253  -8.517  1.00  2.50           C  
ATOM   3874  CG2 VAL A 249      24.325  -6.032  -6.127  1.00  2.50           C  
ATOM   3875  H   VAL A 249      26.323  -3.871  -5.234  1.00  2.00           H  
ATOM   3876  HA  VAL A 249      26.733  -5.947  -7.309  1.00  2.00           H  
ATOM   3877  HB  VAL A 249      24.443  -4.000  -6.810  1.00  3.01           H  
ATOM   3878 1HG1 VAL A 249      23.241  -5.255  -8.530  1.00  3.01           H  
ATOM   3879 2HG1 VAL A 249      24.698  -4.481  -9.191  1.00  3.01           H  
ATOM   3880 3HG1 VAL A 249      24.699  -6.225  -8.846  1.00  3.01           H  
ATOM   3881 1HG2 VAL A 249      23.238  -6.054  -6.129  1.00  3.01           H  
ATOM   3882 2HG2 VAL A 249      24.706  -7.010  -6.423  1.00  3.01           H  
ATOM   3883 3HG2 VAL A 249      24.678  -5.795  -5.122  1.00  3.01           H  
ATOM   3884  N   VAL A 250      26.679  -2.684  -7.886  1.00  1.45           N  
ATOM   3885  CA  VAL A 250      27.100  -1.669  -8.845  1.00  1.61           C  
ATOM   3886  C   VAL A 250      28.243  -0.816  -8.352  1.00  1.84           C  
ATOM   3887  O   VAL A 250      28.189  -0.270  -7.257  1.00  3.86           O  
ATOM   3888  CB  VAL A 250      25.930  -0.747  -9.200  1.00  2.42           C  
ATOM   3889  CG1 VAL A 250      26.418   0.361 -10.117  1.00  2.42           C  
ATOM   3890  CG2 VAL A 250      24.841  -1.560  -9.873  1.00  2.42           C  
ATOM   3891  H   VAL A 250      26.220  -2.398  -7.031  1.00  1.74           H  
ATOM   3892  HA  VAL A 250      27.419  -2.176  -9.754  1.00  1.93           H  
ATOM   3893  HB  VAL A 250      25.540  -0.289  -8.298  1.00  2.90           H  
ATOM   3894 1HG1 VAL A 250      25.592   1.022 -10.363  1.00  2.90           H  
ATOM   3895 2HG1 VAL A 250      27.196   0.935  -9.615  1.00  2.90           H  
ATOM   3896 3HG1 VAL A 250      26.820  -0.073 -11.033  1.00  2.90           H  
ATOM   3897 1HG2 VAL A 250      24.005  -0.911 -10.124  1.00  2.90           H  
ATOM   3898 2HG2 VAL A 250      25.233  -2.016 -10.783  1.00  2.90           H  
ATOM   3899 3HG2 VAL A 250      24.499  -2.338  -9.193  1.00  2.90           H  
ATOM   3900  N   SER A 251      29.283  -0.701  -9.176  1.00  1.50           N  
ATOM   3901  CA  SER A 251      30.447   0.113  -8.839  1.00  1.70           C  
ATOM   3902  C   SER A 251      30.639   1.250  -9.842  1.00  1.75           C  
ATOM   3903  O   SER A 251      30.562   1.053 -11.057  1.00  4.35           O  
ATOM   3904  CB  SER A 251      31.694  -0.746  -8.783  1.00  2.55           C  
ATOM   3905  OG  SER A 251      32.830   0.037  -8.534  1.00  2.55           O  
ATOM   3906  H   SER A 251      29.262  -1.187 -10.060  1.00  1.80           H  
ATOM   3907  HA  SER A 251      30.287   0.553  -7.854  1.00  2.04           H  
ATOM   3908 1HB  SER A 251      31.586  -1.494  -7.998  1.00  3.06           H  
ATOM   3909 2HB  SER A 251      31.815  -1.276  -9.726  1.00  3.06           H  
ATOM   3910  HG  SER A 251      32.875   0.677  -9.249  1.00  3.06           H  
ATOM   3911  N   ILE A 252      30.882   2.444  -9.307  1.00  1.59           N  
ATOM   3912  CA  ILE A 252      31.075   3.672 -10.084  1.00  1.29           C  
ATOM   3913  C   ILE A 252      32.532   4.151 -10.050  1.00  1.34           C  
ATOM   3914  O   ILE A 252      33.169   4.146  -8.996  1.00  1.61           O  
ATOM   3915  CB  ILE A 252      30.106   4.763  -9.573  1.00  1.94           C  
ATOM   3916  CG1 ILE A 252      28.671   4.266  -9.738  1.00  1.94           C  
ATOM   3917  CG2 ILE A 252      30.292   6.064 -10.313  1.00  1.94           C  
ATOM   3918  CD1 ILE A 252      28.330   3.990 -11.187  1.00  1.94           C  
ATOM   3919  H   ILE A 252      30.932   2.509  -8.300  1.00  1.91           H  
ATOM   3920  HA  ILE A 252      30.820   3.461 -11.121  1.00  1.55           H  
ATOM   3921  HB  ILE A 252      30.278   4.927  -8.510  1.00  2.32           H  
ATOM   3922 1HG1 ILE A 252      28.539   3.348  -9.166  1.00  2.32           H  
ATOM   3923 2HG1 ILE A 252      27.978   5.014  -9.351  1.00  2.32           H  
ATOM   3924 1HG2 ILE A 252      29.596   6.807  -9.924  1.00  2.32           H  
ATOM   3925 2HG2 ILE A 252      31.311   6.415 -10.171  1.00  2.32           H  
ATOM   3926 3HG2 ILE A 252      30.101   5.909 -11.373  1.00  2.32           H  
ATOM   3927 1HD1 ILE A 252      27.311   3.629 -11.269  1.00  2.32           H  
ATOM   3928 2HD1 ILE A 252      28.439   4.906 -11.767  1.00  2.32           H  
ATOM   3929 3HD1 ILE A 252      29.008   3.233 -11.577  1.00  2.32           H  
ATOM   3930  N   ASN A 253      33.068   4.509 -11.222  1.00  1.41           N  
ATOM   3931  CA  ASN A 253      34.462   4.940 -11.352  1.00  1.78           C  
ATOM   3932  C   ASN A 253      34.699   6.417 -10.997  1.00  1.91           C  
ATOM   3933  O   ASN A 253      35.790   6.783 -10.549  1.00  3.28           O  
ATOM   3934  CB  ASN A 253      34.976   4.642 -12.757  1.00  2.67           C  
ATOM   3935  CG  ASN A 253      35.212   3.170 -12.976  1.00  2.67           C  
ATOM   3936  OD1 ASN A 253      35.215   2.404 -12.005  1.00  2.67           O  
ATOM   3937  ND2 ASN A 253      35.437   2.756 -14.200  1.00  2.67           N  
ATOM   3938  H   ASN A 253      32.486   4.512 -12.051  1.00  1.69           H  
ATOM   3939  HA  ASN A 253      35.057   4.353 -10.651  1.00  2.14           H  
ATOM   3940 1HB  ASN A 253      34.254   4.997 -13.494  1.00  3.20           H  
ATOM   3941 2HB  ASN A 253      35.904   5.173 -12.927  1.00  3.20           H  
ATOM   3942 1HD2 ASN A 253      35.608   1.785 -14.371  1.00  3.20           H  
ATOM   3943 2HD2 ASN A 253      35.451   3.395 -14.974  1.00  3.20           H  
ATOM   3944  N   GLY A 254      33.692   7.260 -11.200  1.00  2.05           N  
ATOM   3945  CA  GLY A 254      33.821   8.671 -10.854  1.00  2.52           C  
ATOM   3946  C   GLY A 254      32.511   9.411 -10.989  1.00  1.37           C  
ATOM   3947  O   GLY A 254      31.444   8.807 -10.964  1.00  1.09           O  
ATOM   3948  H   GLY A 254      32.834   6.919 -11.616  1.00  2.46           H  
ATOM   3949 1HA  GLY A 254      34.210   8.771  -9.843  1.00  3.02           H  
ATOM   3950 2HA  GLY A 254      34.544   9.131 -11.521  1.00  3.02           H  
ATOM   3951  N   TYR A 255      32.589  10.724 -11.097  1.00  1.80           N  
ATOM   3952  CA  TYR A 255      31.405  11.533 -11.330  1.00  1.78           C  
ATOM   3953  C   TYR A 255      31.886  12.875 -11.861  1.00  1.86           C  
ATOM   3954  O   TYR A 255      33.075  13.184 -11.764  1.00  3.18           O  
ATOM   3955  CB  TYR A 255      30.560  11.707 -10.050  1.00  2.67           C  
ATOM   3956  CG  TYR A 255      31.164  12.610  -9.002  1.00  2.67           C  
ATOM   3957  CD1 TYR A 255      30.770  13.940  -8.950  1.00  2.67           C  
ATOM   3958  CD2 TYR A 255      32.108  12.134  -8.109  1.00  2.67           C  
ATOM   3959  CE1 TYR A 255      31.314  14.789  -8.009  1.00  2.67           C  
ATOM   3960  CE2 TYR A 255      32.655  12.984  -7.169  1.00  2.67           C  
ATOM   3961  CZ  TYR A 255      32.262  14.307  -7.114  1.00  2.67           C  
ATOM   3962  OH  TYR A 255      32.810  15.162  -6.181  1.00  2.67           O  
ATOM   3963  H   TYR A 255      33.494  11.171 -11.065  1.00  2.16           H  
ATOM   3964  HA  TYR A 255      30.799  11.059 -12.100  1.00  2.14           H  
ATOM   3965 1HB  TYR A 255      29.582  12.109 -10.312  1.00  3.20           H  
ATOM   3966 2HB  TYR A 255      30.393  10.731  -9.595  1.00  3.20           H  
ATOM   3967  HD1 TYR A 255      30.028  14.315  -9.656  1.00  3.20           H  
ATOM   3968  HD2 TYR A 255      32.423  11.095  -8.153  1.00  3.20           H  
ATOM   3969  HE1 TYR A 255      31.002  15.833  -7.971  1.00  3.20           H  
ATOM   3970  HE2 TYR A 255      33.403  12.612  -6.470  1.00  3.20           H  
ATOM   3971  HH  TYR A 255      32.986  14.690  -5.357  1.00  3.20           H  
ATOM   3972  N   GLU A 256      30.985  13.684 -12.396  1.00  2.12           N  
ATOM   3973  CA  GLU A 256      31.413  14.985 -12.881  1.00  1.92           C  
ATOM   3974  C   GLU A 256      30.411  16.072 -12.583  1.00  1.35           C  
ATOM   3975  O   GLU A 256      29.201  15.903 -12.727  1.00  1.63           O  
ATOM   3976  CB  GLU A 256      31.694  14.974 -14.383  1.00  2.88           C  
ATOM   3977  CG  GLU A 256      32.229  16.314 -14.896  1.00  2.88           C  
ATOM   3978  CD  GLU A 256      32.612  16.344 -16.353  1.00  2.88           C  
ATOM   3979  OE1 GLU A 256      33.289  17.269 -16.735  1.00  2.88           O  
ATOM   3980  OE2 GLU A 256      32.212  15.478 -17.094  1.00  2.88           O  
ATOM   3981  H   GLU A 256      30.024  13.387 -12.472  1.00  2.54           H  
ATOM   3982  HA  GLU A 256      32.340  15.246 -12.372  1.00  2.30           H  
ATOM   3983 1HB  GLU A 256      32.423  14.197 -14.618  1.00  3.46           H  
ATOM   3984 2HB  GLU A 256      30.781  14.745 -14.915  1.00  3.46           H  
ATOM   3985 1HG  GLU A 256      31.464  17.074 -14.736  1.00  3.46           H  
ATOM   3986 2HG  GLU A 256      33.097  16.590 -14.299  1.00  3.46           H  
ATOM   3987  N   ASP A 257      30.963  17.190 -12.136  1.00  1.74           N  
ATOM   3988  CA  ASP A 257      30.254  18.400 -11.767  1.00  1.72           C  
ATOM   3989  C   ASP A 257      29.890  19.235 -12.998  1.00  1.54           C  
ATOM   3990  O   ASP A 257      30.769  19.779 -13.667  1.00  2.72           O  
ATOM   3991  CB  ASP A 257      31.133  19.198 -10.790  1.00  2.58           C  
ATOM   3992  CG  ASP A 257      30.519  20.484 -10.271  1.00  2.58           C  
ATOM   3993  OD1 ASP A 257      29.532  20.907 -10.816  1.00  2.58           O  
ATOM   3994  OD2 ASP A 257      31.084  21.080  -9.385  1.00  2.58           O  
ATOM   3995  H   ASP A 257      31.970  17.204 -12.054  1.00  2.09           H  
ATOM   3996  HA  ASP A 257      29.331  18.119 -11.259  1.00  2.06           H  
ATOM   3997 1HB  ASP A 257      31.373  18.567  -9.933  1.00  3.10           H  
ATOM   3998 2HB  ASP A 257      32.076  19.443 -11.281  1.00  3.10           H  
ATOM   3999  N   ILE A 258      28.595  19.306 -13.302  1.00  1.68           N  
ATOM   4000  CA  ILE A 258      28.098  20.070 -14.447  1.00  1.34           C  
ATOM   4001  C   ILE A 258      28.247  21.572 -14.220  1.00  1.19           C  
ATOM   4002  O   ILE A 258      27.843  22.093 -13.181  1.00  1.57           O  
ATOM   4003  CB  ILE A 258      26.609  19.738 -14.719  1.00  2.01           C  
ATOM   4004  CG1 ILE A 258      26.427  18.272 -15.107  1.00  2.01           C  
ATOM   4005  CG2 ILE A 258      26.041  20.629 -15.799  1.00  2.01           C  
ATOM   4006  CD1 ILE A 258      27.118  17.918 -16.399  1.00  2.01           C  
ATOM   4007  H   ILE A 258      27.924  18.852 -12.698  1.00  2.02           H  
ATOM   4008  HA  ILE A 258      28.683  19.798 -15.323  1.00  1.61           H  
ATOM   4009  HB  ILE A 258      26.049  19.901 -13.806  1.00  2.41           H  
ATOM   4010 1HG1 ILE A 258      26.826  17.638 -14.320  1.00  2.41           H  
ATOM   4011 2HG1 ILE A 258      25.363  18.061 -15.214  1.00  2.41           H  
ATOM   4012 1HG2 ILE A 258      24.989  20.390 -15.946  1.00  2.41           H  
ATOM   4013 2HG2 ILE A 258      26.134  21.665 -15.494  1.00  2.41           H  
ATOM   4014 3HG2 ILE A 258      26.586  20.471 -16.729  1.00  2.41           H  
ATOM   4015 1HD1 ILE A 258      26.947  16.870 -16.630  1.00  2.41           H  
ATOM   4016 2HD1 ILE A 258      26.715  18.534 -17.204  1.00  2.41           H  
ATOM   4017 3HD1 ILE A 258      28.187  18.101 -16.302  1.00  2.41           H  
ATOM   4018  N   ASP A 259      28.832  22.260 -15.203  1.00  1.53           N  
ATOM   4019  CA  ASP A 259      29.019  23.709 -15.134  1.00  3.16           C  
ATOM   4020  C   ASP A 259      27.682  24.422 -15.068  1.00  4.11           C  
ATOM   4021  O   ASP A 259      26.680  23.930 -15.587  1.00 21.02           O  
ATOM   4022  CB  ASP A 259      29.816  24.224 -16.335  1.00  4.74           C  
ATOM   4023  CG  ASP A 259      31.286  23.831 -16.321  1.00  4.74           C  
ATOM   4024  OD1 ASP A 259      31.762  23.371 -15.309  1.00  4.74           O  
ATOM   4025  OD2 ASP A 259      31.926  24.001 -17.331  1.00  4.74           O  
ATOM   4026  H   ASP A 259      29.148  21.764 -16.025  1.00  1.84           H  
ATOM   4027  HA  ASP A 259      29.570  23.947 -14.225  1.00  3.79           H  
ATOM   4028 1HB  ASP A 259      29.375  23.844 -17.253  1.00  5.69           H  
ATOM   4029 2HB  ASP A 259      29.751  25.311 -16.372  1.00  5.69           H  
ATOM   4030  N   GLN A 260      27.660  25.596 -14.447  1.00  3.66           N  
ATOM   4031  CA  GLN A 260      26.419  26.346 -14.261  1.00  2.41           C  
ATOM   4032  C   GLN A 260      25.914  27.023 -15.542  1.00  4.25           C  
ATOM   4033  O   GLN A 260      25.939  28.248 -15.673  1.00 17.07           O  
ATOM   4034  CB  GLN A 260      26.598  27.371 -13.137  1.00  3.62           C  
ATOM   4035  CG  GLN A 260      26.823  26.726 -11.775  1.00  3.62           C  
ATOM   4036  CD  GLN A 260      27.047  27.730 -10.662  1.00  3.62           C  
ATOM   4037  OE1 GLN A 260      27.709  28.754 -10.852  1.00  3.62           O  
ATOM   4038  NE2 GLN A 260      26.490  27.446  -9.488  1.00  3.62           N  
ATOM   4039  H   GLN A 260      28.519  25.967 -14.063  1.00  4.39           H  
ATOM   4040  HA  GLN A 260      25.656  25.637 -13.947  1.00  2.89           H  
ATOM   4041 1HB  GLN A 260      27.451  28.012 -13.357  1.00  4.34           H  
ATOM   4042 2HB  GLN A 260      25.714  28.005 -13.073  1.00  4.34           H  
ATOM   4043 1HG  GLN A 260      25.946  26.130 -11.522  1.00  4.34           H  
ATOM   4044 2HG  GLN A 260      27.703  26.085 -11.833  1.00  4.34           H  
ATOM   4045 1HE2 GLN A 260      26.603  28.072  -8.715  1.00  4.34           H  
ATOM   4046 2HE2 GLN A 260      25.952  26.607  -9.376  1.00  4.34           H  
ATOM   4047  N   SER A 261      25.454  26.190 -16.473  1.00  4.05           N  
ATOM   4048  CA  SER A 261      24.908  26.585 -17.760  1.00  4.13           C  
ATOM   4049  C   SER A 261      23.945  25.543 -18.263  1.00  3.45           C  
ATOM   4050  O   SER A 261      24.148  24.345 -18.059  1.00  3.21           O  
ATOM   4051  CB  SER A 261      25.983  26.761 -18.812  1.00  6.20           C  
ATOM   4052  OG  SER A 261      25.398  27.062 -20.059  1.00  6.20           O  
ATOM   4053  H   SER A 261      25.491  25.205 -16.258  1.00  4.86           H  
ATOM   4054  HA  SER A 261      24.369  27.526 -17.638  1.00  4.96           H  
ATOM   4055 1HB  SER A 261      26.658  27.563 -18.517  1.00  7.43           H  
ATOM   4056 2HB  SER A 261      26.571  25.847 -18.889  1.00  7.43           H  
ATOM   4057  HG  SER A 261      25.040  27.950 -19.972  1.00  7.43           H  
ATOM   4058  N   ASP A 262      22.915  26.005 -18.956  1.00  3.71           N  
ATOM   4059  CA  ASP A 262      21.914  25.123 -19.523  1.00  3.59           C  
ATOM   4060  C   ASP A 262      22.549  24.277 -20.628  1.00  2.38           C  
ATOM   4061  O   ASP A 262      22.084  23.173 -20.911  1.00  3.30           O  
ATOM   4062  CB  ASP A 262      20.734  25.930 -20.080  1.00  5.38           C  
ATOM   4063  CG  ASP A 262      19.442  25.123 -20.173  1.00  5.38           C  
ATOM   4064  OD1 ASP A 262      18.831  24.928 -19.143  1.00  5.38           O  
ATOM   4065  OD2 ASP A 262      19.094  24.691 -21.248  1.00  5.38           O  
ATOM   4066  H   ASP A 262      22.818  27.003 -19.085  1.00  4.45           H  
ATOM   4067  HA  ASP A 262      21.550  24.453 -18.746  1.00  4.31           H  
ATOM   4068 1HB  ASP A 262      20.558  26.799 -19.444  1.00  6.46           H  
ATOM   4069 2HB  ASP A 262      20.985  26.301 -21.074  1.00  6.46           H  
ATOM   4070  N   SER A 263      23.606  24.816 -21.261  1.00  1.61           N  
ATOM   4071  CA  SER A 263      24.301  24.128 -22.338  1.00  1.35           C  
ATOM   4072  C   SER A 263      25.227  23.049 -21.799  1.00  1.07           C  
ATOM   4073  O   SER A 263      25.465  22.039 -22.462  1.00  1.92           O  
ATOM   4074  CB  SER A 263      25.108  25.124 -23.141  1.00  2.03           C  
ATOM   4075  OG  SER A 263      26.160  25.653 -22.375  1.00  2.03           O  
ATOM   4076  H   SER A 263      23.959  25.723 -20.975  1.00  1.93           H  
ATOM   4077  HA  SER A 263      23.560  23.659 -22.987  1.00  1.62           H  
ATOM   4078 1HB  SER A 263      25.509  24.637 -24.029  1.00  2.43           H  
ATOM   4079 2HB  SER A 263      24.458  25.932 -23.476  1.00  2.43           H  
ATOM   4080  HG  SER A 263      25.761  26.092 -21.615  1.00  2.43           H  
ATOM   4081  N   ALA A 264      25.733  23.254 -20.588  1.00  1.33           N  
ATOM   4082  CA  ALA A 264      26.568  22.259 -19.938  1.00  1.13           C  
ATOM   4083  C   ALA A 264      25.699  21.101 -19.515  1.00  1.07           C  
ATOM   4084  O   ALA A 264      26.057  19.936 -19.693  1.00  1.19           O  
ATOM   4085  CB  ALA A 264      27.289  22.850 -18.749  1.00  1.69           C  
ATOM   4086  H   ALA A 264      25.525  24.113 -20.097  1.00  1.60           H  
ATOM   4087  HA  ALA A 264      27.299  21.893 -20.662  1.00  1.36           H  
ATOM   4088 1HB  ALA A 264      27.912  22.086 -18.282  1.00  2.03           H  
ATOM   4089 2HB  ALA A 264      27.916  23.678 -19.078  1.00  2.03           H  
ATOM   4090 3HB  ALA A 264      26.559  23.213 -18.027  1.00  2.03           H  
ATOM   4091  N   LEU A 265      24.530  21.452 -18.976  1.00  1.33           N  
ATOM   4092  CA  LEU A 265      23.549  20.489 -18.529  1.00  1.92           C  
ATOM   4093  C   LEU A 265      23.079  19.676 -19.725  1.00  1.68           C  
ATOM   4094  O   LEU A 265      22.917  18.458 -19.617  1.00  2.52           O  
ATOM   4095  CB  LEU A 265      22.399  21.224 -17.829  1.00  2.88           C  
ATOM   4096  CG  LEU A 265      21.327  20.350 -17.181  1.00  2.88           C  
ATOM   4097  CD1 LEU A 265      21.995  19.450 -16.160  1.00  2.88           C  
ATOM   4098  CD2 LEU A 265      20.304  21.251 -16.498  1.00  2.88           C  
ATOM   4099  H   LEU A 265      24.322  22.436 -18.846  1.00  1.60           H  
ATOM   4100  HA  LEU A 265      24.016  19.813 -17.817  1.00  2.30           H  
ATOM   4101 1HB  LEU A 265      22.819  21.860 -17.050  1.00  3.46           H  
ATOM   4102 2HB  LEU A 265      21.903  21.865 -18.557  1.00  3.46           H  
ATOM   4103  HG  LEU A 265      20.838  19.730 -17.932  1.00  3.46           H  
ATOM   4104 1HD1 LEU A 265      21.251  18.822 -15.676  1.00  3.46           H  
ATOM   4105 2HD1 LEU A 265      22.732  18.821 -16.659  1.00  3.46           H  
ATOM   4106 3HD1 LEU A 265      22.490  20.066 -15.411  1.00  3.46           H  
ATOM   4107 1HD2 LEU A 265      19.538  20.650 -16.016  1.00  3.46           H  
ATOM   4108 2HD2 LEU A 265      20.807  21.858 -15.746  1.00  3.46           H  
ATOM   4109 3HD2 LEU A 265      19.839  21.905 -17.235  1.00  3.46           H  
ATOM   4110  N   LEU A 266      22.890  20.355 -20.863  1.00  1.46           N  
ATOM   4111  CA  LEU A 266      22.529  19.724 -22.125  1.00  1.89           C  
ATOM   4112  C   LEU A 266      23.539  18.698 -22.563  1.00  1.53           C  
ATOM   4113  O   LEU A 266      23.174  17.552 -22.813  1.00  1.69           O  
ATOM   4114  CB  LEU A 266      22.398  20.782 -23.220  1.00  2.83           C  
ATOM   4115  CG  LEU A 266      22.104  20.247 -24.619  1.00  2.83           C  
ATOM   4116  CD1 LEU A 266      20.764  19.543 -24.604  1.00  2.83           C  
ATOM   4117  CD2 LEU A 266      22.126  21.397 -25.614  1.00  2.83           C  
ATOM   4118  H   LEU A 266      22.988  21.362 -20.859  1.00  1.75           H  
ATOM   4119  HA  LEU A 266      21.578  19.213 -22.007  1.00  2.27           H  
ATOM   4120 1HB  LEU A 266      21.595  21.464 -22.947  1.00  3.40           H  
ATOM   4121 2HB  LEU A 266      23.322  21.349 -23.276  1.00  3.40           H  
ATOM   4122  HG  LEU A 266      22.864  19.516 -24.899  1.00  3.40           H  
ATOM   4123 1HD1 LEU A 266      20.555  19.150 -25.599  1.00  3.40           H  
ATOM   4124 2HD1 LEU A 266      20.791  18.723 -23.887  1.00  3.40           H  
ATOM   4125 3HD1 LEU A 266      19.984  20.247 -24.320  1.00  3.40           H  
ATOM   4126 1HD2 LEU A 266      21.921  21.015 -26.615  1.00  3.40           H  
ATOM   4127 2HD2 LEU A 266      21.369  22.131 -25.346  1.00  3.40           H  
ATOM   4128 3HD2 LEU A 266      23.108  21.869 -25.601  1.00  3.40           H  
ATOM   4129  N   CYS A 267      24.809  19.090 -22.632  1.00  1.42           N  
ATOM   4130  CA  CYS A 267      25.849  18.176 -23.085  1.00  1.68           C  
ATOM   4131  C   CYS A 267      25.969  16.962 -22.175  1.00  1.84           C  
ATOM   4132  O   CYS A 267      26.242  15.858 -22.648  1.00  2.80           O  
ATOM   4133  CB  CYS A 267      27.188  18.901 -23.165  1.00  2.52           C  
ATOM   4134  SG  CYS A 267      27.266  20.121 -24.499  1.00  2.52           S  
ATOM   4135  H   CYS A 267      25.056  20.047 -22.407  1.00  1.70           H  
ATOM   4136  HA  CYS A 267      25.588  17.832 -24.086  1.00  2.02           H  
ATOM   4137 1HB  CYS A 267      27.384  19.415 -22.224  1.00  3.02           H  
ATOM   4138 2HB  CYS A 267      27.988  18.177 -23.320  1.00  3.02           H  
ATOM   4139  HG  CYS A 267      27.019  19.264 -25.485  1.00  3.02           H  
ATOM   4140  N   GLY A 268      25.734  17.153 -20.877  1.00  1.48           N  
ATOM   4141  CA  GLY A 268      25.727  16.035 -19.950  1.00  2.30           C  
ATOM   4142  C   GLY A 268      24.551  15.101 -20.251  1.00  1.78           C  
ATOM   4143  O   GLY A 268      24.747  13.890 -20.396  1.00  1.77           O  
ATOM   4144  H   GLY A 268      25.564  18.088 -20.523  1.00  1.78           H  
ATOM   4145 1HA  GLY A 268      26.667  15.488 -20.030  1.00  2.76           H  
ATOM   4146 2HA  GLY A 268      25.653  16.407 -18.929  1.00  2.76           H  
ATOM   4147  N   THR A 269      23.346  15.686 -20.362  1.00  1.55           N  
ATOM   4148  CA  THR A 269      22.093  14.967 -20.611  1.00  1.71           C  
ATOM   4149  C   THR A 269      22.187  14.106 -21.862  1.00  1.43           C  
ATOM   4150  O   THR A 269      21.708  12.973 -21.897  1.00  1.42           O  
ATOM   4151  CB  THR A 269      20.914  15.947 -20.746  1.00  2.56           C  
ATOM   4152  OG1 THR A 269      20.804  16.728 -19.550  1.00  2.56           O  
ATOM   4153  CG2 THR A 269      19.621  15.168 -20.940  1.00  2.56           C  
ATOM   4154  H   THR A 269      23.284  16.687 -20.238  1.00  1.86           H  
ATOM   4155  HA  THR A 269      21.894  14.316 -19.764  1.00  2.05           H  
ATOM   4156  HB  THR A 269      21.075  16.610 -21.595  1.00  3.08           H  
ATOM   4157  HG1 THR A 269      21.595  17.270 -19.450  1.00  3.08           H  
ATOM   4158 1HG2 THR A 269      18.788  15.863 -21.020  1.00  3.08           H  
ATOM   4159 2HG2 THR A 269      19.689  14.572 -21.847  1.00  3.08           H  
ATOM   4160 3HG2 THR A 269      19.462  14.512 -20.085  1.00  3.08           H  
ATOM   4161  N   VAL A 270      22.811  14.652 -22.900  1.00  1.51           N  
ATOM   4162  CA  VAL A 270      23.061  13.932 -24.143  1.00  1.79           C  
ATOM   4163  C   VAL A 270      23.724  12.563 -23.944  1.00  1.57           C  
ATOM   4164  O   VAL A 270      23.501  11.653 -24.743  1.00  1.92           O  
ATOM   4165  CB  VAL A 270      23.916  14.780 -25.103  1.00  2.69           C  
ATOM   4166  CG1 VAL A 270      24.374  13.935 -26.281  1.00  2.69           C  
ATOM   4167  CG2 VAL A 270      23.084  15.942 -25.619  1.00  2.69           C  
ATOM   4168  H   VAL A 270      23.139  15.604 -22.820  1.00  1.81           H  
ATOM   4169  HA  VAL A 270      22.103  13.770 -24.625  1.00  2.15           H  
ATOM   4170  HB  VAL A 270      24.798  15.147 -24.580  1.00  3.22           H  
ATOM   4171 1HG1 VAL A 270      24.977  14.547 -26.953  1.00  3.22           H  
ATOM   4172 2HG1 VAL A 270      24.971  13.099 -25.919  1.00  3.22           H  
ATOM   4173 3HG1 VAL A 270      23.504  13.557 -26.818  1.00  3.22           H  
ATOM   4174 1HG2 VAL A 270      23.686  16.543 -26.299  1.00  3.22           H  
ATOM   4175 2HG2 VAL A 270      22.215  15.553 -26.145  1.00  3.22           H  
ATOM   4176 3HG2 VAL A 270      22.748  16.558 -24.794  1.00  3.22           H  
ATOM   4177  N   THR A 271      24.580  12.431 -22.927  1.00  1.67           N  
ATOM   4178  CA  THR A 271      25.296  11.187 -22.705  1.00  2.12           C  
ATOM   4179  C   THR A 271      24.617  10.289 -21.671  1.00  1.18           C  
ATOM   4180  O   THR A 271      24.729   9.065 -21.755  1.00  1.35           O  
ATOM   4181  CB  THR A 271      26.730  11.476 -22.235  1.00  3.18           C  
ATOM   4182  OG1 THR A 271      26.691  12.149 -20.970  1.00  3.18           O  
ATOM   4183  CG2 THR A 271      27.435  12.368 -23.245  1.00  3.18           C  
ATOM   4184  H   THR A 271      24.727  13.189 -22.276  1.00  2.00           H  
ATOM   4185  HA  THR A 271      25.340  10.643 -23.649  1.00  2.54           H  
ATOM   4186  HB  THR A 271      27.280  10.541 -22.128  1.00  3.82           H  
ATOM   4187  HG1 THR A 271      26.079  12.891 -21.017  1.00  3.82           H  
ATOM   4188 1HG2 THR A 271      28.450  12.574 -22.903  1.00  3.82           H  
ATOM   4189 2HG2 THR A 271      27.473  11.865 -24.212  1.00  3.82           H  
ATOM   4190 3HG2 THR A 271      26.890  13.306 -23.346  1.00  3.82           H  
ATOM   4191  N   GLN A 272      23.885  10.886 -20.722  1.00  1.84           N  
ATOM   4192  CA  GLN A 272      23.190  10.092 -19.701  1.00  4.92           C  
ATOM   4193  C   GLN A 272      22.284  10.952 -18.815  1.00  2.71           C  
ATOM   4194  O   GLN A 272      22.344  12.175 -18.881  1.00  2.25           O  
ATOM   4195  CB  GLN A 272      24.222   9.393 -18.818  1.00  7.38           C  
ATOM   4196  CG  GLN A 272      25.065  10.367 -18.042  1.00  7.38           C  
ATOM   4197  CD  GLN A 272      26.146   9.677 -17.273  1.00  7.38           C  
ATOM   4198  OE1 GLN A 272      27.242   9.444 -17.790  1.00  7.38           O  
ATOM   4199  NE2 GLN A 272      25.854   9.349 -16.024  1.00  7.38           N  
ATOM   4200  H   GLN A 272      23.843  11.898 -20.690  1.00  2.21           H  
ATOM   4201  HA  GLN A 272      22.582   9.350 -20.208  1.00  5.90           H  
ATOM   4202 1HB  GLN A 272      23.738   8.735 -18.103  1.00  8.86           H  
ATOM   4203 2HB  GLN A 272      24.888   8.779 -19.421  1.00  8.86           H  
ATOM   4204 1HG  GLN A 272      25.530  11.068 -18.736  1.00  8.86           H  
ATOM   4205 2HG  GLN A 272      24.429  10.903 -17.338  1.00  8.86           H  
ATOM   4206 1HE2 GLN A 272      26.553   8.915 -15.451  1.00  8.86           H  
ATOM   4207 2HE2 GLN A 272      24.951   9.560 -15.649  1.00  8.86           H  
ATOM   4208  N   PRO A 273      21.443  10.335 -17.973  1.00  2.25           N  
ATOM   4209  CA  PRO A 273      20.579  10.988 -16.994  1.00  1.28           C  
ATOM   4210  C   PRO A 273      21.415  11.799 -15.996  1.00  0.94           C  
ATOM   4211  O   PRO A 273      22.465  11.341 -15.537  1.00  1.47           O  
ATOM   4212  CB  PRO A 273      19.811   9.821 -16.369  1.00  1.92           C  
ATOM   4213  CG  PRO A 273      19.727   8.813 -17.468  1.00  1.92           C  
ATOM   4214  CD  PRO A 273      21.012   8.946 -18.230  1.00  1.92           C  
ATOM   4215  HA  PRO A 273      19.900  11.652 -17.543  1.00  1.54           H  
ATOM   4216 1HB  PRO A 273      20.348   9.445 -15.487  1.00  2.30           H  
ATOM   4217 2HB  PRO A 273      18.824  10.162 -16.023  1.00  2.30           H  
ATOM   4218 1HG  PRO A 273      19.585   7.808 -17.048  1.00  2.30           H  
ATOM   4219 2HG  PRO A 273      18.846   9.016 -18.094  1.00  2.30           H  
ATOM   4220 1HD  PRO A 273      21.751   8.233 -17.840  1.00  2.30           H  
ATOM   4221 2HD  PRO A 273      20.825   8.797 -19.302  1.00  2.30           H  
ATOM   4222  N   ILE A 274      20.954  13.017 -15.688  1.00  0.68           N  
ATOM   4223  CA  ILE A 274      21.714  13.935 -14.828  1.00  0.87           C  
ATOM   4224  C   ILE A 274      21.059  14.241 -13.482  1.00  0.49           C  
ATOM   4225  O   ILE A 274      19.885  14.601 -13.407  1.00  0.55           O  
ATOM   4226  CB  ILE A 274      21.977  15.272 -15.552  1.00  1.30           C  
ATOM   4227  CG1 ILE A 274      22.671  15.018 -16.890  1.00  1.30           C  
ATOM   4228  CG2 ILE A 274      22.852  16.163 -14.678  1.00  1.30           C  
ATOM   4229  CD1 ILE A 274      24.017  14.357 -16.749  1.00  1.30           C  
ATOM   4230  H   ILE A 274      20.059  13.299 -16.071  1.00  0.82           H  
ATOM   4231  HA  ILE A 274      22.680  13.474 -14.623  1.00  1.04           H  
ATOM   4232  HB  ILE A 274      21.034  15.774 -15.760  1.00  1.57           H  
ATOM   4233 1HG1 ILE A 274      22.036  14.382 -17.504  1.00  1.57           H  
ATOM   4234 2HG1 ILE A 274      22.806  15.968 -17.408  1.00  1.57           H  
ATOM   4235 1HG2 ILE A 274      23.043  17.100 -15.191  1.00  1.57           H  
ATOM   4236 2HG2 ILE A 274      22.346  16.363 -13.737  1.00  1.57           H  
ATOM   4237 3HG2 ILE A 274      23.800  15.661 -14.481  1.00  1.57           H  
ATOM   4238 1HD1 ILE A 274      24.459  14.197 -17.727  1.00  1.57           H  
ATOM   4239 2HD1 ILE A 274      24.672  14.994 -16.154  1.00  1.57           H  
ATOM   4240 3HD1 ILE A 274      23.895  13.397 -16.252  1.00  1.57           H  
ATOM   4241  N   SER A 275      21.830  14.107 -12.409  1.00  0.41           N  
ATOM   4242  CA  SER A 275      21.335  14.419 -11.076  1.00  0.44           C  
ATOM   4243  C   SER A 275      21.327  15.944 -10.921  1.00  0.41           C  
ATOM   4244  O   SER A 275      22.335  16.600 -11.170  1.00  0.48           O  
ATOM   4245  CB  SER A 275      22.214  13.730 -10.044  1.00  0.66           C  
ATOM   4246  OG  SER A 275      21.850  14.066  -8.741  1.00  0.66           O  
ATOM   4247  H   SER A 275      22.795  13.823 -12.509  1.00  0.49           H  
ATOM   4248  HA  SER A 275      20.312  14.053 -10.979  1.00  0.53           H  
ATOM   4249 1HB  SER A 275      22.136  12.652 -10.174  1.00  0.79           H  
ATOM   4250 2HB  SER A 275      23.253  14.002 -10.207  1.00  0.79           H  
ATOM   4251  HG  SER A 275      20.907  13.894  -8.673  1.00  0.79           H  
ATOM   4252  N   VAL A 276      20.197  16.528 -10.532  1.00  0.58           N  
ATOM   4253  CA  VAL A 276      20.129  17.990 -10.495  1.00  0.82           C  
ATOM   4254  C   VAL A 276      19.278  18.550  -9.352  1.00  0.65           C  
ATOM   4255  O   VAL A 276      18.236  18.005  -8.999  1.00  1.36           O  
ATOM   4256  CB  VAL A 276      19.577  18.486 -11.852  1.00  1.23           C  
ATOM   4257  CG1 VAL A 276      18.190  17.947 -12.052  1.00  1.23           C  
ATOM   4258  CG2 VAL A 276      19.529  19.993 -11.915  1.00  1.23           C  
ATOM   4259  H   VAL A 276      19.379  15.976 -10.310  1.00  0.70           H  
ATOM   4260  HA  VAL A 276      21.143  18.372 -10.380  1.00  0.98           H  
ATOM   4261  HB  VAL A 276      20.210  18.106 -12.654  1.00  1.48           H  
ATOM   4262 1HG1 VAL A 276      17.803  18.290 -13.009  1.00  1.48           H  
ATOM   4263 2HG1 VAL A 276      18.210  16.858 -12.032  1.00  1.48           H  
ATOM   4264 3HG1 VAL A 276      17.554  18.320 -11.253  1.00  1.48           H  
ATOM   4265 1HG2 VAL A 276      19.139  20.302 -12.884  1.00  1.48           H  
ATOM   4266 2HG2 VAL A 276      18.878  20.370 -11.133  1.00  1.48           H  
ATOM   4267 3HG2 VAL A 276      20.527  20.401 -11.784  1.00  1.48           H  
ATOM   4268  N   GLY A 277      19.744  19.651  -8.764  1.00  0.63           N  
ATOM   4269  CA  GLY A 277      19.014  20.290  -7.678  1.00  0.74           C  
ATOM   4270  C   GLY A 277      17.876  21.130  -8.235  1.00  0.72           C  
ATOM   4271  O   GLY A 277      17.946  21.611  -9.364  1.00  4.09           O  
ATOM   4272  H   GLY A 277      20.606  20.062  -9.094  1.00  0.76           H  
ATOM   4273 1HA  GLY A 277      18.621  19.532  -7.001  1.00  0.89           H  
ATOM   4274 2HA  GLY A 277      19.689  20.922  -7.104  1.00  0.89           H  
ATOM   4275  N   ILE A 278      16.839  21.334  -7.439  1.00  0.74           N  
ATOM   4276  CA  ILE A 278      15.709  22.119  -7.911  1.00  1.04           C  
ATOM   4277  C   ILE A 278      14.894  22.764  -6.764  1.00  0.98           C  
ATOM   4278  O   ILE A 278      14.763  22.200  -5.678  1.00  1.14           O  
ATOM   4279  CB  ILE A 278      14.819  21.199  -8.793  1.00  1.56           C  
ATOM   4280  CG1 ILE A 278      13.758  21.978  -9.524  1.00  1.56           C  
ATOM   4281  CG2 ILE A 278      14.150  20.137  -7.979  1.00  1.56           C  
ATOM   4282  CD1 ILE A 278      13.061  21.170 -10.587  1.00  1.56           C  
ATOM   4283  H   ILE A 278      16.827  20.910  -6.520  1.00  0.89           H  
ATOM   4284  HA  ILE A 278      16.093  22.922  -8.540  1.00  1.25           H  
ATOM   4285  HB  ILE A 278      15.449  20.722  -9.542  1.00  1.87           H  
ATOM   4286 1HG1 ILE A 278      13.016  22.344  -8.815  1.00  1.87           H  
ATOM   4287 2HG1 ILE A 278      14.235  22.825 -10.001  1.00  1.87           H  
ATOM   4288 1HG2 ILE A 278      13.556  19.500  -8.631  1.00  1.87           H  
ATOM   4289 2HG2 ILE A 278      14.899  19.538  -7.465  1.00  1.87           H  
ATOM   4290 3HG2 ILE A 278      13.497  20.623  -7.259  1.00  1.87           H  
ATOM   4291 1HD1 ILE A 278      12.319  21.792 -11.088  1.00  1.87           H  
ATOM   4292 2HD1 ILE A 278      13.792  20.819 -11.316  1.00  1.87           H  
ATOM   4293 3HD1 ILE A 278      12.567  20.315 -10.128  1.00  1.87           H  
ATOM   4294  N   ASP A 279      14.359  23.958  -7.023  1.00  0.97           N  
ATOM   4295  CA  ASP A 279      13.469  24.659  -6.091  1.00  1.36           C  
ATOM   4296  C   ASP A 279      12.023  24.237  -6.296  1.00  1.50           C  
ATOM   4297  O   ASP A 279      11.382  24.668  -7.253  1.00  1.97           O  
ATOM   4298  CB  ASP A 279      13.551  26.184  -6.263  1.00  2.04           C  
ATOM   4299  CG  ASP A 279      12.617  26.944  -5.303  1.00  2.04           C  
ATOM   4300  OD1 ASP A 279      11.872  26.308  -4.586  1.00  2.04           O  
ATOM   4301  OD2 ASP A 279      12.604  28.154  -5.343  1.00  2.04           O  
ATOM   4302  H   ASP A 279      14.568  24.398  -7.908  1.00  1.16           H  
ATOM   4303  HA  ASP A 279      13.760  24.404  -5.072  1.00  1.63           H  
ATOM   4304 1HB  ASP A 279      14.576  26.514  -6.086  1.00  2.45           H  
ATOM   4305 2HB  ASP A 279      13.296  26.447  -7.289  1.00  2.45           H  
ATOM   4306  N   GLY A 280      11.510  23.390  -5.414  1.00  1.81           N  
ATOM   4307  CA  GLY A 280      10.131  22.952  -5.526  1.00  1.90           C  
ATOM   4308  C   GLY A 280       9.208  23.531  -4.453  1.00  1.04           C  
ATOM   4309  O   GLY A 280       8.140  22.974  -4.193  1.00  1.41           O  
ATOM   4310  H   GLY A 280      12.077  23.058  -4.643  1.00  2.17           H  
ATOM   4311 1HA  GLY A 280       9.758  23.241  -6.505  1.00  2.28           H  
ATOM   4312 2HA  GLY A 280      10.096  21.869  -5.487  1.00  2.28           H  
ATOM   4313  N   SER A 281       9.613  24.636  -3.822  1.00  1.70           N  
ATOM   4314  CA  SER A 281       8.821  25.232  -2.740  1.00  1.56           C  
ATOM   4315  C   SER A 281       7.515  25.901  -3.174  1.00  1.38           C  
ATOM   4316  O   SER A 281       6.592  26.042  -2.366  1.00  1.95           O  
ATOM   4317  CB  SER A 281       9.664  26.253  -2.002  1.00  2.34           C  
ATOM   4318  OG  SER A 281       9.973  27.342  -2.829  1.00  2.34           O  
ATOM   4319  H   SER A 281      10.492  25.076  -4.082  1.00  2.04           H  
ATOM   4320  HA  SER A 281       8.558  24.439  -2.049  1.00  1.87           H  
ATOM   4321 1HB  SER A 281       9.122  26.602  -1.125  1.00  2.81           H  
ATOM   4322 2HB  SER A 281      10.584  25.788  -1.652  1.00  2.81           H  
ATOM   4323  HG  SER A 281      10.627  27.016  -3.461  1.00  2.81           H  
ATOM   4324  N   ALA A 282       7.436  26.311  -4.435  1.00  1.07           N  
ATOM   4325  CA  ALA A 282       6.255  26.997  -4.943  1.00  1.14           C  
ATOM   4326  C   ALA A 282       5.045  26.094  -5.028  1.00  0.95           C  
ATOM   4327  O   ALA A 282       5.151  24.958  -5.486  1.00  1.23           O  
ATOM   4328  CB  ALA A 282       6.539  27.561  -6.315  1.00  1.71           C  
ATOM   4329  H   ALA A 282       8.220  26.162  -5.053  1.00  1.28           H  
ATOM   4330  HA  ALA A 282       6.022  27.813  -4.259  1.00  1.37           H  
ATOM   4331 1HB  ALA A 282       5.669  28.108  -6.678  1.00  2.05           H  
ATOM   4332 2HB  ALA A 282       7.391  28.232  -6.245  1.00  2.05           H  
ATOM   4333 3HB  ALA A 282       6.771  26.749  -7.002  1.00  2.05           H  
ATOM   4334  N   ILE A 283       3.883  26.643  -4.670  1.00  0.98           N  
ATOM   4335  CA  ILE A 283       2.611  25.930  -4.754  1.00  1.10           C  
ATOM   4336  C   ILE A 283       2.255  25.557  -6.193  1.00  1.16           C  
ATOM   4337  O   ILE A 283       1.527  24.594  -6.425  1.00  1.49           O  
ATOM   4338  CB  ILE A 283       1.470  26.756  -4.138  1.00  1.65           C  
ATOM   4339  CG1 ILE A 283       0.251  25.858  -3.910  1.00  1.65           C  
ATOM   4340  CG2 ILE A 283       1.120  27.935  -5.018  1.00  1.65           C  
ATOM   4341  CD1 ILE A 283      -0.836  26.504  -3.083  1.00  1.65           C  
ATOM   4342  H   ILE A 283       3.883  27.587  -4.309  1.00  1.18           H  
ATOM   4343  HA  ILE A 283       2.703  25.015  -4.176  1.00  1.32           H  
ATOM   4344  HB  ILE A 283       1.785  27.124  -3.163  1.00  1.98           H  
ATOM   4345 1HG1 ILE A 283      -0.169  25.584  -4.876  1.00  1.98           H  
ATOM   4346 2HG1 ILE A 283       0.570  24.946  -3.405  1.00  1.98           H  
ATOM   4347 1HG2 ILE A 283       0.320  28.511  -4.553  1.00  1.98           H  
ATOM   4348 2HG2 ILE A 283       1.996  28.569  -5.145  1.00  1.98           H  
ATOM   4349 3HG2 ILE A 283       0.787  27.579  -5.991  1.00  1.98           H  
ATOM   4350 1HD1 ILE A 283      -1.666  25.808  -2.966  1.00  1.98           H  
ATOM   4351 2HD1 ILE A 283      -0.440  26.766  -2.102  1.00  1.98           H  
ATOM   4352 3HD1 ILE A 283      -1.187  27.405  -3.585  1.00  1.98           H  
ATOM   4353  N   ASP A 284       2.775  26.312  -7.159  1.00  1.30           N  
ATOM   4354  CA  ASP A 284       2.541  26.015  -8.560  1.00  2.02           C  
ATOM   4355  C   ASP A 284       3.249  24.726  -8.961  1.00  1.84           C  
ATOM   4356  O   ASP A 284       2.804  24.017  -9.864  1.00  4.88           O  
ATOM   4357  CB  ASP A 284       3.025  27.160  -9.448  1.00  3.03           C  
ATOM   4358  CG  ASP A 284       2.180  28.397  -9.292  1.00  3.03           C  
ATOM   4359  OD1 ASP A 284       1.240  28.332  -8.543  1.00  3.03           O  
ATOM   4360  OD2 ASP A 284       2.406  29.361  -9.985  1.00  3.03           O  
ATOM   4361  H   ASP A 284       3.349  27.106  -6.918  1.00  1.56           H  
ATOM   4362  HA  ASP A 284       1.470  25.880  -8.713  1.00  2.42           H  
ATOM   4363 1HB  ASP A 284       4.061  27.403  -9.211  1.00  3.64           H  
ATOM   4364 2HB  ASP A 284       2.986  26.851 -10.492  1.00  3.64           H  
ATOM   4365  N   PHE A 285       4.370  24.443  -8.299  1.00  1.79           N  
ATOM   4366  CA  PHE A 285       5.141  23.247  -8.553  1.00  1.98           C  
ATOM   4367  C   PHE A 285       4.412  22.133  -7.817  1.00  1.82           C  
ATOM   4368  O   PHE A 285       4.148  21.075  -8.381  1.00  2.12           O  
ATOM   4369  CB  PHE A 285       6.565  23.449  -8.012  1.00  2.97           C  
ATOM   4370  CG  PHE A 285       7.612  22.426  -8.378  1.00  2.97           C  
ATOM   4371  CD1 PHE A 285       8.259  22.493  -9.604  1.00  2.97           C  
ATOM   4372  CD2 PHE A 285       7.986  21.428  -7.495  1.00  2.97           C  
ATOM   4373  CE1 PHE A 285       9.260  21.599  -9.933  1.00  2.97           C  
ATOM   4374  CE2 PHE A 285       8.987  20.530  -7.819  1.00  2.97           C  
ATOM   4375  CZ  PHE A 285       9.627  20.619  -9.037  1.00  2.97           C  
ATOM   4376  H   PHE A 285       4.690  25.049  -7.558  1.00  2.15           H  
ATOM   4377  HA  PHE A 285       5.160  23.034  -9.623  1.00  2.38           H  
ATOM   4378 1HB  PHE A 285       6.925  24.420  -8.344  1.00  3.56           H  
ATOM   4379 2HB  PHE A 285       6.520  23.490  -6.926  1.00  3.56           H  
ATOM   4380  HD1 PHE A 285       7.979  23.273 -10.307  1.00  3.56           H  
ATOM   4381  HD2 PHE A 285       7.491  21.367  -6.525  1.00  3.56           H  
ATOM   4382  HE1 PHE A 285       9.761  21.673 -10.898  1.00  3.56           H  
ATOM   4383  HE2 PHE A 285       9.277  19.754  -7.109  1.00  3.56           H  
ATOM   4384  HZ  PHE A 285      10.417  19.914  -9.291  1.00  3.56           H  
ATOM   4385  N   GLN A 286       4.031  22.415  -6.562  1.00  1.55           N  
ATOM   4386  CA  GLN A 286       3.299  21.488  -5.689  1.00  1.73           C  
ATOM   4387  C   GLN A 286       2.061  20.905  -6.345  1.00  0.92           C  
ATOM   4388  O   GLN A 286       1.846  19.695  -6.300  1.00  1.22           O  
ATOM   4389  CB  GLN A 286       2.876  22.186  -4.401  1.00  2.59           C  
ATOM   4390  CG  GLN A 286       2.091  21.315  -3.439  1.00  2.59           C  
ATOM   4391  CD  GLN A 286       1.639  22.096  -2.220  1.00  2.59           C  
ATOM   4392  OE1 GLN A 286       2.144  23.192  -1.957  1.00  2.59           O  
ATOM   4393  NE2 GLN A 286       0.687  21.545  -1.474  1.00  2.59           N  
ATOM   4394  H   GLN A 286       4.284  23.317  -6.177  1.00  1.86           H  
ATOM   4395  HA  GLN A 286       3.959  20.668  -5.427  1.00  2.08           H  
ATOM   4396 1HB  GLN A 286       3.757  22.563  -3.882  1.00  3.11           H  
ATOM   4397 2HB  GLN A 286       2.247  23.036  -4.645  1.00  3.11           H  
ATOM   4398 1HG  GLN A 286       1.206  20.931  -3.948  1.00  3.11           H  
ATOM   4399 2HG  GLN A 286       2.721  20.490  -3.109  1.00  3.11           H  
ATOM   4400 1HE2 GLN A 286       0.350  22.019  -0.658  1.00  3.11           H  
ATOM   4401 2HE2 GLN A 286       0.301  20.657  -1.725  1.00  3.11           H  
ATOM   4402  N   LEU A 287       1.243  21.768  -6.940  1.00  1.04           N  
ATOM   4403  CA  LEU A 287      -0.003  21.358  -7.572  1.00  0.85           C  
ATOM   4404  C   LEU A 287       0.142  21.043  -9.072  1.00  0.87           C  
ATOM   4405  O   LEU A 287      -0.851  20.865  -9.768  1.00  1.08           O  
ATOM   4406  CB  LEU A 287      -1.047  22.459  -7.365  1.00  1.27           C  
ATOM   4407  CG  LEU A 287      -1.396  22.753  -5.896  1.00  1.27           C  
ATOM   4408  CD1 LEU A 287      -2.360  23.927  -5.830  1.00  1.27           C  
ATOM   4409  CD2 LEU A 287      -2.004  21.507  -5.260  1.00  1.27           C  
ATOM   4410  H   LEU A 287       1.474  22.751  -6.930  1.00  1.25           H  
ATOM   4411  HA  LEU A 287      -0.358  20.464  -7.066  1.00  1.02           H  
ATOM   4412 1HB  LEU A 287      -0.679  23.380  -7.813  1.00  1.53           H  
ATOM   4413 2HB  LEU A 287      -1.967  22.168  -7.872  1.00  1.53           H  
ATOM   4414  HG  LEU A 287      -0.490  23.030  -5.356  1.00  1.53           H  
ATOM   4415 1HD1 LEU A 287      -2.598  24.145  -4.789  1.00  1.53           H  
ATOM   4416 2HD1 LEU A 287      -1.893  24.798  -6.286  1.00  1.53           H  
ATOM   4417 3HD1 LEU A 287      -3.271  23.678  -6.365  1.00  1.53           H  
ATOM   4418 1HD2 LEU A 287      -2.246  21.713  -4.217  1.00  1.53           H  
ATOM   4419 2HD2 LEU A 287      -2.913  21.232  -5.796  1.00  1.53           H  
ATOM   4420 3HD2 LEU A 287      -1.290  20.685  -5.311  1.00  1.53           H  
ATOM   4421  N   TYR A 288       1.372  20.945  -9.570  1.00  1.03           N  
ATOM   4422  CA  TYR A 288       1.628  20.668 -10.983  1.00  1.98           C  
ATOM   4423  C   TYR A 288       1.068  19.329 -11.452  1.00  1.38           C  
ATOM   4424  O   TYR A 288       1.265  18.294 -10.806  1.00  1.40           O  
ATOM   4425  CB  TYR A 288       3.139  20.687 -11.228  1.00  2.97           C  
ATOM   4426  CG  TYR A 288       3.618  20.382 -12.636  1.00  2.97           C  
ATOM   4427  CD1 TYR A 288       3.762  21.383 -13.590  1.00  2.97           C  
ATOM   4428  CD2 TYR A 288       3.931  19.073 -12.959  1.00  2.97           C  
ATOM   4429  CE1 TYR A 288       4.243  21.063 -14.851  1.00  2.97           C  
ATOM   4430  CE2 TYR A 288       4.401  18.755 -14.212  1.00  2.97           C  
ATOM   4431  CZ  TYR A 288       4.568  19.741 -15.156  1.00  2.97           C  
ATOM   4432  OH  TYR A 288       5.057  19.408 -16.399  1.00  2.97           O  
ATOM   4433  H   TYR A 288       2.180  21.070  -8.977  1.00  1.24           H  
ATOM   4434  HA  TYR A 288       1.158  21.451 -11.578  1.00  2.38           H  
ATOM   4435 1HB  TYR A 288       3.527  21.668 -10.949  1.00  3.56           H  
ATOM   4436 2HB  TYR A 288       3.604  19.962 -10.561  1.00  3.56           H  
ATOM   4437  HD1 TYR A 288       3.515  22.415 -13.343  1.00  3.56           H  
ATOM   4438  HD2 TYR A 288       3.817  18.295 -12.208  1.00  3.56           H  
ATOM   4439  HE1 TYR A 288       4.371  21.844 -15.600  1.00  3.56           H  
ATOM   4440  HE2 TYR A 288       4.652  17.724 -14.453  1.00  3.56           H  
ATOM   4441  HH  TYR A 288       4.837  20.096 -17.034  1.00  3.56           H  
ATOM   4442  N   THR A 289       0.354  19.358 -12.581  1.00  1.25           N  
ATOM   4443  CA  THR A 289      -0.130  18.126 -13.203  1.00  1.00           C  
ATOM   4444  C   THR A 289       0.422  17.962 -14.623  1.00  1.09           C  
ATOM   4445  O   THR A 289       0.520  16.841 -15.121  1.00  2.45           O  
ATOM   4446  CB  THR A 289      -1.667  18.047 -13.237  1.00  1.50           C  
ATOM   4447  OG1 THR A 289      -2.195  19.153 -13.976  1.00  1.50           O  
ATOM   4448  CG2 THR A 289      -2.233  18.034 -11.827  1.00  1.50           C  
ATOM   4449  H   THR A 289       0.171  20.247 -13.030  1.00  1.50           H  
ATOM   4450  HA  THR A 289       0.225  17.282 -12.613  1.00  1.20           H  
ATOM   4451  HB  THR A 289      -1.961  17.126 -13.740  1.00  1.80           H  
ATOM   4452  HG1 THR A 289      -3.142  19.038 -14.088  1.00  1.80           H  
ATOM   4453 1HG2 THR A 289      -3.319  17.965 -11.872  1.00  1.80           H  
ATOM   4454 2HG2 THR A 289      -1.837  17.175 -11.286  1.00  1.80           H  
ATOM   4455 3HG2 THR A 289      -1.946  18.948 -11.313  1.00  1.80           H  
ATOM   4456  N   GLY A 290       0.818  19.061 -15.269  1.00  0.58           N  
ATOM   4457  CA  GLY A 290       1.406  18.929 -16.602  1.00  0.88           C  
ATOM   4458  C   GLY A 290       1.722  20.265 -17.260  1.00  0.96           C  
ATOM   4459  O   GLY A 290       1.488  21.324 -16.683  1.00  1.73           O  
ATOM   4460  H   GLY A 290       0.688  19.979 -14.857  1.00  0.70           H  
ATOM   4461 1HA  GLY A 290       2.319  18.341 -16.528  1.00  1.06           H  
ATOM   4462 2HA  GLY A 290       0.723  18.366 -17.237  1.00  1.06           H  
ATOM   4463  N   GLY A 291       2.271  20.207 -18.471  1.00  1.31           N  
ATOM   4464  CA  GLY A 291       2.612  21.412 -19.222  1.00  1.45           C  
ATOM   4465  C   GLY A 291       4.054  21.865 -18.998  1.00  1.04           C  
ATOM   4466  O   GLY A 291       4.833  21.184 -18.335  1.00  1.34           O  
ATOM   4467  H   GLY A 291       2.445  19.303 -18.887  1.00  1.57           H  
ATOM   4468 1HA  GLY A 291       2.453  21.226 -20.284  1.00  1.74           H  
ATOM   4469 2HA  GLY A 291       1.931  22.202 -18.943  1.00  1.74           H  
ATOM   4470  N   ILE A 292       4.410  23.021 -19.561  1.00  1.01           N  
ATOM   4471  CA  ILE A 292       5.779  23.532 -19.473  1.00  1.23           C  
ATOM   4472  C   ILE A 292       5.887  24.553 -18.333  1.00  1.13           C  
ATOM   4473  O   ILE A 292       5.369  25.669 -18.431  1.00  1.57           O  
ATOM   4474  CB  ILE A 292       6.204  24.176 -20.800  1.00  1.84           C  
ATOM   4475  CG1 ILE A 292       5.938  23.210 -21.959  1.00  1.84           C  
ATOM   4476  CG2 ILE A 292       7.681  24.508 -20.739  1.00  1.84           C  
ATOM   4477  CD1 ILE A 292       6.627  21.881 -21.815  1.00  1.84           C  
ATOM   4478  H   ILE A 292       3.715  23.560 -20.055  1.00  1.21           H  
ATOM   4479  HA  ILE A 292       6.449  22.702 -19.261  1.00  1.48           H  
ATOM   4480  HB  ILE A 292       5.626  25.083 -20.976  1.00  2.21           H  
ATOM   4481 1HG1 ILE A 292       4.867  23.035 -22.037  1.00  2.21           H  
ATOM   4482 2HG1 ILE A 292       6.278  23.671 -22.887  1.00  2.21           H  
ATOM   4483 1HG2 ILE A 292       7.994  24.965 -21.675  1.00  2.21           H  
ATOM   4484 2HG2 ILE A 292       7.854  25.198 -19.919  1.00  2.21           H  
ATOM   4485 3HG2 ILE A 292       8.254  23.596 -20.573  1.00  2.21           H  
ATOM   4486 1HD1 ILE A 292       6.397  21.252 -22.675  1.00  2.21           H  
ATOM   4487 2HD1 ILE A 292       7.697  22.041 -21.758  1.00  2.21           H  
ATOM   4488 3HD1 ILE A 292       6.284  21.392 -20.906  1.00  2.21           H  
ATOM   4489  N   TYR A 293       6.528  24.136 -17.246  1.00  2.05           N  
ATOM   4490  CA  TYR A 293       6.632  24.930 -16.027  1.00  2.59           C  
ATOM   4491  C   TYR A 293       7.701  26.011 -16.117  1.00  4.15           C  
ATOM   4492  O   TYR A 293       8.828  25.749 -16.528  1.00  7.12           O  
ATOM   4493  CB  TYR A 293       6.919  24.008 -14.844  1.00  3.88           C  
ATOM   4494  CG  TYR A 293       6.849  24.689 -13.498  1.00  3.88           C  
ATOM   4495  CD1 TYR A 293       5.605  24.935 -12.953  1.00  3.88           C  
ATOM   4496  CD2 TYR A 293       7.995  25.064 -12.811  1.00  3.88           C  
ATOM   4497  CE1 TYR A 293       5.496  25.551 -11.731  1.00  3.88           C  
ATOM   4498  CE2 TYR A 293       7.883  25.687 -11.579  1.00  3.88           C  
ATOM   4499  CZ  TYR A 293       6.636  25.928 -11.038  1.00  3.88           C  
ATOM   4500  OH  TYR A 293       6.516  26.550  -9.813  1.00  3.88           O  
ATOM   4501  H   TYR A 293       6.960  23.225 -17.267  1.00  2.46           H  
ATOM   4502  HA  TYR A 293       5.679  25.422 -15.856  1.00  3.11           H  
ATOM   4503 1HB  TYR A 293       6.209  23.181 -14.845  1.00  4.66           H  
ATOM   4504 2HB  TYR A 293       7.911  23.586 -14.957  1.00  4.66           H  
ATOM   4505  HD1 TYR A 293       4.707  24.639 -13.494  1.00  4.66           H  
ATOM   4506  HD2 TYR A 293       8.979  24.871 -13.238  1.00  4.66           H  
ATOM   4507  HE1 TYR A 293       4.511  25.737 -11.317  1.00  4.66           H  
ATOM   4508  HE2 TYR A 293       8.777  25.986 -11.035  1.00  4.66           H  
ATOM   4509  HH  TYR A 293       7.321  26.415  -9.312  1.00  4.66           H  
ATOM   4510  N   ASP A 294       7.367  27.229 -15.709  1.00  5.78           N  
ATOM   4511  CA  ASP A 294       8.364  28.291 -15.742  1.00 11.95           C  
ATOM   4512  C   ASP A 294       8.266  29.197 -14.532  1.00 11.88           C  
ATOM   4513  O   ASP A 294       8.717  30.342 -14.572  1.00 21.37           O  
ATOM   4514  CB  ASP A 294       8.211  29.145 -16.991  1.00 17.92           C  
ATOM   4515  CG  ASP A 294       6.909  29.933 -17.008  1.00 17.92           C  
ATOM   4516  OD1 ASP A 294       6.174  29.843 -16.056  1.00 17.92           O  
ATOM   4517  OD2 ASP A 294       6.663  30.623 -17.969  1.00 17.92           O  
ATOM   4518  H   ASP A 294       6.430  27.417 -15.382  1.00  6.94           H  
ATOM   4519  HA  ASP A 294       9.353  27.837 -15.748  1.00 14.34           H  
ATOM   4520 1HB  ASP A 294       9.048  29.840 -17.065  1.00 21.51           H  
ATOM   4521 2HB  ASP A 294       8.237  28.499 -17.865  1.00 21.51           H  
ATOM   4522  N   GLY A 295       7.682  28.693 -13.457  1.00  7.12           N  
ATOM   4523  CA  GLY A 295       7.539  29.490 -12.259  1.00  7.01           C  
ATOM   4524  C   GLY A 295       6.199  29.242 -11.578  1.00  3.83           C  
ATOM   4525  O   GLY A 295       5.215  29.626 -12.210  1.00  5.69           O  
ATOM   4526  H   GLY A 295       7.331  27.747 -13.466  1.00  8.54           H  
ATOM   4527 1HA  GLY A 295       8.349  29.244 -11.581  1.00  8.41           H  
ATOM   4528 2HA  GLY A 295       7.634  30.543 -12.522  1.00  8.41           H  
ATOM   4529  N   ASP A 296       6.243  29.470 -10.264  1.00  5.14           N  
ATOM   4530  CA  ASP A 296       7.059  30.583  -9.750  1.00  5.34           C  
ATOM   4531  C   ASP A 296       8.076  30.143  -8.700  1.00  4.57           C  
ATOM   4532  O   ASP A 296       7.788  30.159  -7.506  1.00 15.76           O  
ATOM   4533  CB  ASP A 296       6.144  31.657  -9.157  1.00  8.01           C  
ATOM   4534  CG  ASP A 296       6.893  32.893  -8.677  1.00  8.01           C  
ATOM   4535  OD1 ASP A 296       8.101  32.876  -8.690  1.00  8.01           O  
ATOM   4536  OD2 ASP A 296       6.249  33.845  -8.303  1.00  8.01           O  
ATOM   4537  H   ASP A 296       6.390  28.604  -9.758  1.00  6.17           H  
ATOM   4538  HA  ASP A 296       7.608  31.036 -10.569  1.00  6.41           H  
ATOM   4539 1HB  ASP A 296       5.414  31.963  -9.907  1.00  9.61           H  
ATOM   4540 2HB  ASP A 296       5.591  31.238  -8.316  1.00  9.61           H  
ATOM   4541  N   CYS A 297       9.279  29.794  -9.153  1.00  5.45           N  
ATOM   4542  CA  CYS A 297      10.363  29.365  -8.277  1.00  4.15           C  
ATOM   4543  C   CYS A 297      11.559  30.291  -8.381  1.00  4.73           C  
ATOM   4544  O   CYS A 297      11.659  31.088  -9.315  1.00 12.20           O  
ATOM   4545  CB  CYS A 297      10.784  27.944  -8.598  1.00  6.23           C  
ATOM   4546  SG  CYS A 297       9.490  26.729  -8.293  1.00  6.23           S  
ATOM   4547  H   CYS A 297       9.454  29.827 -10.146  1.00  6.54           H  
ATOM   4548  HA  CYS A 297      10.002  29.385  -7.247  1.00  4.98           H  
ATOM   4549 1HB  CYS A 297      11.065  27.881  -9.649  1.00  7.47           H  
ATOM   4550 2HB  CYS A 297      11.656  27.673  -8.006  1.00  7.47           H  
ATOM   4551  HG  CYS A 297       9.516  26.844  -6.969  1.00  7.47           H  
ATOM   4552  N   SER A 298      12.457  30.199  -7.406  1.00  3.57           N  
ATOM   4553  CA  SER A 298      13.623  31.060  -7.365  1.00  5.34           C  
ATOM   4554  C   SER A 298      14.808  30.475  -8.103  1.00  4.80           C  
ATOM   4555  O   SER A 298      15.086  29.279  -8.016  1.00 10.25           O  
ATOM   4556  CB  SER A 298      14.011  31.323  -5.934  1.00  8.01           C  
ATOM   4557  OG  SER A 298      15.203  32.056  -5.852  1.00  8.01           O  
ATOM   4558  H   SER A 298      12.342  29.508  -6.669  1.00  4.28           H  
ATOM   4559  HA  SER A 298      13.364  32.009  -7.836  1.00  6.41           H  
ATOM   4560 1HB  SER A 298      13.212  31.867  -5.432  1.00  9.61           H  
ATOM   4561 2HB  SER A 298      14.130  30.372  -5.417  1.00  9.61           H  
ATOM   4562  HG  SER A 298      15.446  32.026  -4.918  1.00  9.61           H  
ATOM   4563  N   SER A 299      15.517  31.344  -8.818  1.00 10.31           N  
ATOM   4564  CA  SER A 299      16.729  30.965  -9.530  1.00 11.49           C  
ATOM   4565  C   SER A 299      17.931  30.973  -8.585  1.00 15.92           C  
ATOM   4566  O   SER A 299      19.003  30.498  -8.941  1.00 70.74           O  
ATOM   4567  CB  SER A 299      16.983  31.900 -10.699  1.00 17.23           C  
ATOM   4568  OG  SER A 299      17.308  33.190 -10.256  1.00 17.23           O  
ATOM   4569  H   SER A 299      15.211  32.306  -8.851  1.00 12.37           H  
ATOM   4570  HA  SER A 299      16.603  29.952  -9.916  1.00 13.79           H  
ATOM   4571 1HB  SER A 299      17.797  31.507 -11.307  1.00 20.68           H  
ATOM   4572 2HB  SER A 299      16.096  31.942 -11.330  1.00 20.68           H  
ATOM   4573  HG  SER A 299      17.542  33.691 -11.042  1.00 20.68           H  
ATOM   4574  N   ASP A 300      17.748  31.518  -7.384  1.00 19.74           N  
ATOM   4575  CA  ASP A 300      18.804  31.576  -6.387  1.00 24.17           C  
ATOM   4576  C   ASP A 300      19.130  30.166  -5.903  1.00 22.95           C  
ATOM   4577  O   ASP A 300      18.253  29.495  -5.366  1.00 41.22           O  
ATOM   4578  CB  ASP A 300      18.389  32.460  -5.207  1.00 36.26           C  
ATOM   4579  CG  ASP A 300      19.484  32.669  -4.162  1.00 36.26           C  
ATOM   4580  OD1 ASP A 300      20.316  31.806  -3.995  1.00 36.26           O  
ATOM   4581  OD2 ASP A 300      19.483  33.710  -3.549  1.00 36.26           O  
ATOM   4582  H   ASP A 300      16.837  31.883  -7.123  1.00 23.69           H  
ATOM   4583  HA  ASP A 300      19.673  32.031  -6.841  1.00 29.00           H  
ATOM   4584 1HB  ASP A 300      18.078  33.435  -5.582  1.00 43.51           H  
ATOM   4585 2HB  ASP A 300      17.528  32.013  -4.712  1.00 43.51           H  
ATOM   4586  N   PRO A 301      20.366  29.679  -6.101  1.00 17.10           N  
ATOM   4587  CA  PRO A 301      20.888  28.361  -5.733  1.00 14.08           C  
ATOM   4588  C   PRO A 301      20.563  27.984  -4.281  1.00 10.54           C  
ATOM   4589  O   PRO A 301      20.295  26.818  -3.992  1.00 15.37           O  
ATOM   4590  CB  PRO A 301      22.401  28.537  -5.900  1.00 21.12           C  
ATOM   4591  CG  PRO A 301      22.537  29.564  -6.965  1.00 21.12           C  
ATOM   4592  CD  PRO A 301      21.424  30.526  -6.693  1.00 21.12           C  
ATOM   4593  HA  PRO A 301      20.515  27.608  -6.426  1.00 16.90           H  
ATOM   4594 1HB  PRO A 301      22.849  28.854  -4.946  1.00 25.34           H  
ATOM   4595 2HB  PRO A 301      22.865  27.577  -6.167  1.00 25.34           H  
ATOM   4596 1HG  PRO A 301      23.527  30.040  -6.905  1.00 25.34           H  
ATOM   4597 2HG  PRO A 301      22.465  29.116  -7.963  1.00 25.34           H  
ATOM   4598 1HD  PRO A 301      21.740  31.303  -5.981  1.00 25.34           H  
ATOM   4599 2HD  PRO A 301      21.085  30.953  -7.644  1.00 25.34           H  
ATOM   4600  N   ASP A 302      20.560  28.972  -3.386  1.00  7.60           N  
ATOM   4601  CA  ASP A 302      20.296  28.720  -1.974  1.00  9.28           C  
ATOM   4602  C   ASP A 302      18.832  28.383  -1.680  1.00  8.46           C  
ATOM   4603  O   ASP A 302      18.508  27.913  -0.590  1.00 12.45           O  
ATOM   4604  CB  ASP A 302      20.739  29.914  -1.132  1.00 13.92           C  
ATOM   4605  CG  ASP A 302      22.257  30.038  -1.056  1.00 13.92           C  
ATOM   4606  OD1 ASP A 302      22.927  29.077  -1.357  1.00 13.92           O  
ATOM   4607  OD2 ASP A 302      22.732  31.084  -0.686  1.00 13.92           O  
ATOM   4608  H   ASP A 302      20.745  29.924  -3.686  1.00  9.12           H  
ATOM   4609  HA  ASP A 302      20.894  27.859  -1.668  1.00 11.14           H  
ATOM   4610 1HB  ASP A 302      20.334  30.832  -1.559  1.00 16.70           H  
ATOM   4611 2HB  ASP A 302      20.342  29.818  -0.121  1.00 16.70           H  
ATOM   4612  N   ASP A 303      17.950  28.606  -2.654  1.00  6.75           N  
ATOM   4613  CA  ASP A 303      16.547  28.276  -2.502  1.00  7.21           C  
ATOM   4614  C   ASP A 303      16.236  26.857  -2.999  1.00  4.71           C  
ATOM   4615  O   ASP A 303      15.084  26.424  -2.956  1.00  6.42           O  
ATOM   4616  CB  ASP A 303      15.673  29.311  -3.211  1.00 10.81           C  
ATOM   4617  CG  ASP A 303      15.712  30.667  -2.508  1.00 10.81           C  
ATOM   4618  OD1 ASP A 303      15.861  30.675  -1.308  1.00 10.81           O  
ATOM   4619  OD2 ASP A 303      15.591  31.677  -3.162  1.00 10.81           O  
ATOM   4620  H   ASP A 303      18.248  28.999  -3.534  1.00  8.10           H  
ATOM   4621  HA  ASP A 303      16.306  28.312  -1.439  1.00  8.65           H  
ATOM   4622 1HB  ASP A 303      16.006  29.434  -4.241  1.00 12.98           H  
ATOM   4623 2HB  ASP A 303      14.640  28.960  -3.239  1.00 12.98           H  
ATOM   4624  N   ILE A 304      17.265  26.121  -3.436  1.00  2.91           N  
ATOM   4625  CA  ILE A 304      17.074  24.734  -3.837  1.00  1.87           C  
ATOM   4626  C   ILE A 304      16.729  23.877  -2.633  1.00  1.95           C  
ATOM   4627  O   ILE A 304      17.359  23.979  -1.581  1.00  3.55           O  
ATOM   4628  CB  ILE A 304      18.317  24.172  -4.545  1.00  2.81           C  
ATOM   4629  CG1 ILE A 304      18.511  24.867  -5.897  1.00  2.81           C  
ATOM   4630  CG2 ILE A 304      18.213  22.671  -4.671  1.00  2.81           C  
ATOM   4631  CD1 ILE A 304      19.824  24.533  -6.568  1.00  2.81           C  
ATOM   4632  H   ILE A 304      18.204  26.501  -3.485  1.00  3.49           H  
ATOM   4633  HA  ILE A 304      16.238  24.690  -4.532  1.00  2.24           H  
ATOM   4634  HB  ILE A 304      19.199  24.408  -3.950  1.00  3.37           H  
ATOM   4635 1HG1 ILE A 304      17.701  24.576  -6.565  1.00  3.37           H  
ATOM   4636 2HG1 ILE A 304      18.465  25.947  -5.753  1.00  3.37           H  
ATOM   4637 1HG2 ILE A 304      19.106  22.280  -5.158  1.00  3.37           H  
ATOM   4638 2HG2 ILE A 304      18.118  22.233  -3.680  1.00  3.37           H  
ATOM   4639 3HG2 ILE A 304      17.336  22.425  -5.258  1.00  3.37           H  
ATOM   4640 1HD1 ILE A 304      19.883  25.060  -7.519  1.00  3.37           H  
ATOM   4641 2HD1 ILE A 304      20.650  24.843  -5.926  1.00  3.37           H  
ATOM   4642 3HD1 ILE A 304      19.881  23.460  -6.744  1.00  3.37           H  
ATOM   4643  N   ASP A 305      15.698  23.055  -2.781  1.00  1.72           N  
ATOM   4644  CA  ASP A 305      15.223  22.240  -1.673  1.00  2.24           C  
ATOM   4645  C   ASP A 305      14.867  20.809  -2.079  1.00  2.79           C  
ATOM   4646  O   ASP A 305      14.486  19.989  -1.239  1.00  5.55           O  
ATOM   4647  CB  ASP A 305      14.017  22.945  -1.061  1.00  3.36           C  
ATOM   4648  CG  ASP A 305      12.898  23.119  -2.076  1.00  3.36           C  
ATOM   4649  OD1 ASP A 305      13.056  22.658  -3.181  1.00  3.36           O  
ATOM   4650  OD2 ASP A 305      11.908  23.721  -1.747  1.00  3.36           O  
ATOM   4651  H   ASP A 305      15.235  22.997  -3.681  1.00  2.06           H  
ATOM   4652  HA  ASP A 305      16.015  22.190  -0.925  1.00  2.69           H  
ATOM   4653 1HB  ASP A 305      13.641  22.388  -0.210  1.00  4.03           H  
ATOM   4654 2HB  ASP A 305      14.317  23.930  -0.701  1.00  4.03           H  
ATOM   4655  N   HIS A 306      14.996  20.513  -3.367  1.00  1.90           N  
ATOM   4656  CA  HIS A 306      14.770  19.191  -3.920  1.00  2.50           C  
ATOM   4657  C   HIS A 306      15.950  18.712  -4.757  1.00  3.16           C  
ATOM   4658  O   HIS A 306      16.857  19.477  -5.085  1.00 12.50           O  
ATOM   4659  CB  HIS A 306      13.511  19.177  -4.778  1.00  3.75           C  
ATOM   4660  CG  HIS A 306      12.216  19.251  -4.061  1.00  3.75           C  
ATOM   4661  ND1 HIS A 306      11.044  19.615  -4.693  1.00  3.75           N  
ATOM   4662  CD2 HIS A 306      11.882  18.955  -2.789  1.00  3.75           C  
ATOM   4663  CE1 HIS A 306      10.049  19.554  -3.829  1.00  3.75           C  
ATOM   4664  NE2 HIS A 306      10.533  19.147  -2.677  1.00  3.75           N  
ATOM   4665  H   HIS A 306      15.257  21.231  -4.023  1.00  2.28           H  
ATOM   4666  HA  HIS A 306      14.631  18.479  -3.108  1.00  3.00           H  
ATOM   4667 1HB  HIS A 306      13.541  20.059  -5.398  1.00  4.50           H  
ATOM   4668 2HB  HIS A 306      13.504  18.306  -5.432  1.00  4.50           H  
ATOM   4669  HD2 HIS A 306      12.554  18.610  -2.004  1.00  4.50           H  
ATOM   4670  HE1 HIS A 306       9.005  19.785  -4.037  1.00  4.50           H  
ATOM   4671  HE2 HIS A 306      10.006  18.988  -1.831  1.00  4.50           H  
ATOM   4672  N   ALA A 307      15.894  17.444  -5.134  1.00  1.86           N  
ATOM   4673  CA  ALA A 307      16.877  16.822  -6.005  1.00  2.08           C  
ATOM   4674  C   ALA A 307      16.129  15.838  -6.887  1.00  1.90           C  
ATOM   4675  O   ALA A 307      15.380  14.990  -6.400  1.00  2.89           O  
ATOM   4676  CB  ALA A 307      17.975  16.142  -5.209  1.00  3.12           C  
ATOM   4677  H   ALA A 307      15.122  16.881  -4.810  1.00  2.23           H  
ATOM   4678  HA  ALA A 307      17.318  17.588  -6.642  1.00  2.50           H  
ATOM   4679 1HB  ALA A 307      18.687  15.685  -5.893  1.00  3.74           H  
ATOM   4680 2HB  ALA A 307      18.486  16.881  -4.591  1.00  3.74           H  
ATOM   4681 3HB  ALA A 307      17.542  15.376  -4.574  1.00  3.74           H  
ATOM   4682  N   VAL A 308      16.301  15.997  -8.191  1.00  1.41           N  
ATOM   4683  CA  VAL A 308      15.566  15.242  -9.197  1.00  1.34           C  
ATOM   4684  C   VAL A 308      16.474  14.724 -10.316  1.00  1.38           C  
ATOM   4685  O   VAL A 308      17.664  15.034 -10.356  1.00  2.32           O  
ATOM   4686  CB  VAL A 308      14.441  16.129  -9.760  1.00  2.01           C  
ATOM   4687  CG1 VAL A 308      13.431  16.514  -8.681  1.00  2.01           C  
ATOM   4688  CG2 VAL A 308      15.077  17.389 -10.313  1.00  2.01           C  
ATOM   4689  H   VAL A 308      16.957  16.698  -8.506  1.00  1.69           H  
ATOM   4690  HA  VAL A 308      15.106  14.382  -8.707  1.00  1.61           H  
ATOM   4691  HB  VAL A 308      13.908  15.589 -10.537  1.00  2.41           H  
ATOM   4692 1HG1 VAL A 308      12.655  17.141  -9.121  1.00  2.41           H  
ATOM   4693 2HG1 VAL A 308      12.978  15.613  -8.269  1.00  2.41           H  
ATOM   4694 3HG1 VAL A 308      13.926  17.067  -7.886  1.00  2.41           H  
ATOM   4695 1HG2 VAL A 308      14.312  18.046 -10.719  1.00  2.41           H  
ATOM   4696 2HG2 VAL A 308      15.609  17.910  -9.516  1.00  2.41           H  
ATOM   4697 3HG2 VAL A 308      15.774  17.112 -11.098  1.00  2.41           H  
ATOM   4698  N   LEU A 309      15.936  13.876 -11.190  1.00  1.33           N  
ATOM   4699  CA  LEU A 309      16.754  13.294 -12.253  1.00  1.89           C  
ATOM   4700  C   LEU A 309      16.334  13.723 -13.659  1.00  1.13           C  
ATOM   4701  O   LEU A 309      15.208  13.481 -14.080  1.00  1.42           O  
ATOM   4702  CB  LEU A 309      16.679  11.764 -12.177  1.00  2.83           C  
ATOM   4703  CG  LEU A 309      17.454  11.012 -13.258  1.00  2.83           C  
ATOM   4704  CD1 LEU A 309      18.932  11.251 -13.035  1.00  2.83           C  
ATOM   4705  CD2 LEU A 309      17.101   9.538 -13.213  1.00  2.83           C  
ATOM   4706  H   LEU A 309      14.953  13.637 -11.123  1.00  1.60           H  
ATOM   4707  HA  LEU A 309      17.786  13.605 -12.098  1.00  2.27           H  
ATOM   4708 1HB  LEU A 309      17.073  11.449 -11.213  1.00  3.40           H  
ATOM   4709 2HB  LEU A 309      15.644  11.455 -12.235  1.00  3.40           H  
ATOM   4710  HG  LEU A 309      17.198  11.411 -14.239  1.00  3.40           H  
ATOM   4711 1HD1 LEU A 309      19.511  10.740 -13.799  1.00  3.40           H  
ATOM   4712 2HD1 LEU A 309      19.126  12.317 -13.083  1.00  3.40           H  
ATOM   4713 3HD1 LEU A 309      19.216  10.873 -12.054  1.00  3.40           H  
ATOM   4714 1HD2 LEU A 309      17.657   9.005 -13.984  1.00  3.40           H  
ATOM   4715 2HD2 LEU A 309      17.356   9.138 -12.236  1.00  3.40           H  
ATOM   4716 3HD2 LEU A 309      16.032   9.416 -13.387  1.00  3.40           H  
ATOM   4717  N   ILE A 310      17.238  14.330 -14.416  1.00  1.03           N  
ATOM   4718  CA  ILE A 310      16.885  14.669 -15.784  1.00  1.55           C  
ATOM   4719  C   ILE A 310      17.062  13.465 -16.661  1.00  1.27           C  
ATOM   4720  O   ILE A 310      18.146  12.895 -16.742  1.00  2.07           O  
ATOM   4721  CB  ILE A 310      17.711  15.831 -16.342  1.00  2.33           C  
ATOM   4722  CG1 ILE A 310      17.421  17.084 -15.547  1.00  2.33           C  
ATOM   4723  CG2 ILE A 310      17.404  16.048 -17.813  1.00  2.33           C  
ATOM   4724  CD1 ILE A 310      18.354  18.213 -15.865  1.00  2.33           C  
ATOM   4725  H   ILE A 310      18.162  14.528 -14.064  1.00  1.24           H  
ATOM   4726  HA  ILE A 310      15.837  14.958 -15.809  1.00  1.86           H  
ATOM   4727  HB  ILE A 310      18.770  15.608 -16.225  1.00  2.79           H  
ATOM   4728 1HG1 ILE A 310      16.405  17.410 -15.758  1.00  2.79           H  
ATOM   4729 2HG1 ILE A 310      17.493  16.848 -14.490  1.00  2.79           H  
ATOM   4730 1HG2 ILE A 310      18.009  16.872 -18.189  1.00  2.79           H  
ATOM   4731 2HG2 ILE A 310      17.639  15.143 -18.372  1.00  2.79           H  
ATOM   4732 3HG2 ILE A 310      16.348  16.287 -17.935  1.00  2.79           H  
ATOM   4733 1HD1 ILE A 310      18.093  19.083 -15.261  1.00  2.79           H  
ATOM   4734 2HD1 ILE A 310      19.374  17.907 -15.641  1.00  2.79           H  
ATOM   4735 3HD1 ILE A 310      18.274  18.467 -16.921  1.00  2.79           H  
ATOM   4736  N   VAL A 311      15.987  13.079 -17.329  1.00  1.07           N  
ATOM   4737  CA  VAL A 311      16.018  11.926 -18.205  1.00  1.69           C  
ATOM   4738  C   VAL A 311      15.824  12.347 -19.656  1.00  0.86           C  
ATOM   4739  O   VAL A 311      15.879  11.518 -20.560  1.00  1.97           O  
ATOM   4740  CB  VAL A 311      14.957  10.886 -17.793  1.00  2.54           C  
ATOM   4741  CG1 VAL A 311      15.228  10.398 -16.376  1.00  2.54           C  
ATOM   4742  CG2 VAL A 311      13.575  11.486 -17.890  1.00  2.54           C  
ATOM   4743  H   VAL A 311      15.135  13.612 -17.227  1.00  1.28           H  
ATOM   4744  HA  VAL A 311      16.996  11.453 -18.116  1.00  2.03           H  
ATOM   4745  HB  VAL A 311      15.026  10.027 -18.458  1.00  3.04           H  
ATOM   4746 1HG1 VAL A 311      14.485   9.651 -16.100  1.00  3.04           H  
ATOM   4747 2HG1 VAL A 311      16.223   9.956 -16.328  1.00  3.04           H  
ATOM   4748 3HG1 VAL A 311      15.170  11.238 -15.684  1.00  3.04           H  
ATOM   4749 1HG2 VAL A 311      12.834  10.739 -17.610  1.00  3.04           H  
ATOM   4750 2HG2 VAL A 311      13.502  12.342 -17.219  1.00  3.04           H  
ATOM   4751 3HG2 VAL A 311      13.395  11.809 -18.915  1.00  3.04           H  
ATOM   4752  N   GLY A 312      15.628  13.634 -19.902  1.00  2.11           N  
ATOM   4753  CA  GLY A 312      15.540  14.058 -21.288  1.00  1.49           C  
ATOM   4754  C   GLY A 312      15.268  15.537 -21.459  1.00  0.78           C  
ATOM   4755  O   GLY A 312      15.430  16.324 -20.529  1.00  0.95           O  
ATOM   4756  H   GLY A 312      15.513  14.301 -19.147  1.00  2.53           H  
ATOM   4757 1HA  GLY A 312      16.465  13.798 -21.803  1.00  1.79           H  
ATOM   4758 2HA  GLY A 312      14.745  13.492 -21.767  1.00  1.79           H  
ATOM   4759  N   TYR A 313      14.871  15.901 -22.673  1.00  0.89           N  
ATOM   4760  CA  TYR A 313      14.506  17.264 -23.022  1.00  1.72           C  
ATOM   4761  C   TYR A 313      13.770  17.281 -24.360  1.00  1.30           C  
ATOM   4762  O   TYR A 313      13.788  16.301 -25.103  1.00  1.79           O  
ATOM   4763  CB  TYR A 313      15.737  18.168 -23.082  1.00  2.58           C  
ATOM   4764  CG  TYR A 313      16.754  17.772 -24.122  1.00  2.58           C  
ATOM   4765  CD1 TYR A 313      16.637  18.253 -25.414  1.00  2.58           C  
ATOM   4766  CD2 TYR A 313      17.814  16.949 -23.782  1.00  2.58           C  
ATOM   4767  CE1 TYR A 313      17.574  17.911 -26.361  1.00  2.58           C  
ATOM   4768  CE2 TYR A 313      18.758  16.606 -24.730  1.00  2.58           C  
ATOM   4769  CZ  TYR A 313      18.638  17.084 -26.018  1.00  2.58           C  
ATOM   4770  OH  TYR A 313      19.580  16.757 -26.961  1.00  2.58           O  
ATOM   4771  H   TYR A 313      14.795  15.180 -23.376  1.00  1.07           H  
ATOM   4772  HA  TYR A 313      13.825  17.644 -22.262  1.00  2.06           H  
ATOM   4773 1HB  TYR A 313      15.429  19.194 -23.284  1.00  3.10           H  
ATOM   4774 2HB  TYR A 313      16.231  18.164 -22.114  1.00  3.10           H  
ATOM   4775  HD1 TYR A 313      15.806  18.906 -25.680  1.00  3.10           H  
ATOM   4776  HD2 TYR A 313      17.902  16.580 -22.765  1.00  3.10           H  
ATOM   4777  HE1 TYR A 313      17.476  18.297 -27.372  1.00  3.10           H  
ATOM   4778  HE2 TYR A 313      19.595  15.962 -24.461  1.00  3.10           H  
ATOM   4779  HH  TYR A 313      19.354  17.179 -27.796  1.00  3.10           H  
ATOM   4780  N   GLY A 314      13.147  18.399 -24.701  1.00  2.34           N  
ATOM   4781  CA  GLY A 314      12.466  18.443 -25.982  1.00  4.96           C  
ATOM   4782  C   GLY A 314      12.292  19.840 -26.549  1.00  4.57           C  
ATOM   4783  O   GLY A 314      12.284  20.836 -25.830  1.00  9.50           O  
ATOM   4784  H   GLY A 314      13.135  19.187 -24.070  1.00  2.81           H  
ATOM   4785 1HA  GLY A 314      13.022  17.839 -26.697  1.00  5.95           H  
ATOM   4786 2HA  GLY A 314      11.488  17.975 -25.878  1.00  5.95           H  
ATOM   4787  N   SER A 315      12.138  19.886 -27.868  1.00  8.00           N  
ATOM   4788  CA  SER A 315      11.899  21.114 -28.619  1.00  8.37           C  
ATOM   4789  C   SER A 315      10.884  20.833 -29.723  1.00 22.10           C  
ATOM   4790  O   SER A 315      10.779  21.581 -30.695  1.00 43.29           O  
ATOM   4791  CB  SER A 315      13.184  21.651 -29.229  1.00 12.55           C  
ATOM   4792  OG  SER A 315      13.732  20.753 -30.156  1.00 12.55           O  
ATOM   4793  H   SER A 315      12.190  19.017 -28.380  1.00  9.60           H  
ATOM   4794  HA  SER A 315      11.484  21.867 -27.947  1.00 10.04           H  
ATOM   4795 1HB  SER A 315      12.974  22.600 -29.722  1.00 15.07           H  
ATOM   4796 2HB  SER A 315      13.906  21.851 -28.439  1.00 15.07           H  
ATOM   4797  HG  SER A 315      14.144  20.051 -29.644  1.00 15.07           H  
ATOM   4798  N   GLU A 316      10.165  19.717 -29.579  1.00 27.54           N  
ATOM   4799  CA  GLU A 316       9.206  19.248 -30.571  1.00 53.55           C  
ATOM   4800  C   GLU A 316       7.879  20.001 -30.519  1.00 49.53           C  
ATOM   4801  O   GLU A 316       7.133  20.022 -31.499  1.00 92.02           O  
ATOM   4802  CB  GLU A 316       8.944  17.756 -30.357  1.00 80.32           C  
ATOM   4803  CG  GLU A 316      10.151  16.859 -30.592  1.00 80.32           C  
ATOM   4804  CD  GLU A 316       9.852  15.406 -30.338  1.00 80.32           C  
ATOM   4805  OE1 GLU A 316       8.705  15.085 -30.138  1.00 80.32           O  
ATOM   4806  OE2 GLU A 316      10.773  14.621 -30.314  1.00 80.32           O  
ATOM   4807  H   GLU A 316      10.287  19.160 -28.747  1.00 33.05           H  
ATOM   4808  HA  GLU A 316       9.639  19.393 -31.562  1.00 64.26           H  
ATOM   4809 1HB  GLU A 316       8.599  17.591 -29.336  1.00 96.39           H  
ATOM   4810 2HB  GLU A 316       8.150  17.428 -31.027  1.00 96.39           H  
ATOM   4811 1HG  GLU A 316      10.483  16.976 -31.623  1.00 96.39           H  
ATOM   4812 2HG  GLU A 316      10.962  17.179 -29.940  1.00 96.39           H  
ATOM   4813  N   GLY A 317       7.582  20.602 -29.370  1.00 57.57           N  
ATOM   4814  CA  GLY A 317       6.346  21.350 -29.186  1.00 83.70           C  
ATOM   4815  C   GLY A 317       6.554  22.837 -29.443  1.00 66.79           C  
ATOM   4816  O   GLY A 317       7.451  23.233 -30.188  1.00101.21           O  
ATOM   4817  H   GLY A 317       8.229  20.544 -28.598  1.00 69.08           H  
ATOM   4818 1HA  GLY A 317       5.583  20.964 -29.861  1.00100.44           H  
ATOM   4819 2HA  GLY A 317       5.980  21.201 -28.171  1.00100.44           H  
ATOM   4820  N   ASP A 318       5.725  23.659 -28.807  1.00 93.98           N  
ATOM   4821  CA  ASP A 318       5.802  25.107 -28.960  1.00116.77           C  
ATOM   4822  C   ASP A 318       6.789  25.757 -27.987  1.00 73.90           C  
ATOM   4823  O   ASP A 318       6.974  26.974 -28.011  1.00 72.67           O  
ATOM   4824  CB  ASP A 318       4.419  25.730 -28.771  1.00175.16           C  
ATOM   4825  CG  ASP A 318       3.449  25.350 -29.881  1.00175.16           C  
ATOM   4826  OD1 ASP A 318       3.901  25.036 -30.956  1.00175.16           O  
ATOM   4827  OD2 ASP A 318       2.266  25.376 -29.641  1.00175.16           O  
ATOM   4828  H   ASP A 318       5.012  23.268 -28.206  1.00112.78           H  
ATOM   4829  HA  ASP A 318       6.139  25.324 -29.974  1.00140.12           H  
ATOM   4830 1HB  ASP A 318       4.002  25.410 -27.816  1.00210.19           H  
ATOM   4831 2HB  ASP A 318       4.509  26.817 -28.742  1.00210.19           H  
ATOM   4832  N   GLU A 319       7.419  24.950 -27.134  1.00 56.69           N  
ATOM   4833  CA  GLU A 319       8.380  25.461 -26.172  1.00 33.58           C  
ATOM   4834  C   GLU A 319       9.427  24.406 -25.829  1.00 25.35           C  
ATOM   4835  O   GLU A 319       9.151  23.208 -25.866  1.00 65.21           O  
ATOM   4836  CB  GLU A 319       7.659  25.932 -24.908  1.00 50.37           C  
ATOM   4837  CG  GLU A 319       8.563  26.578 -23.874  1.00 50.37           C  
ATOM   4838  CD  GLU A 319       9.259  27.809 -24.392  1.00 50.37           C  
ATOM   4839  OE1 GLU A 319       8.785  28.893 -24.142  1.00 50.37           O  
ATOM   4840  OE2 GLU A 319      10.261  27.658 -25.053  1.00 50.37           O  
ATOM   4841  H   GLU A 319       7.233  23.960 -27.147  1.00 68.03           H  
ATOM   4842  HA  GLU A 319       8.893  26.315 -26.617  1.00 40.30           H  
ATOM   4843 1HB  GLU A 319       6.891  26.658 -25.178  1.00 60.44           H  
ATOM   4844 2HB  GLU A 319       7.159  25.087 -24.437  1.00 60.44           H  
ATOM   4845 1HG  GLU A 319       7.952  26.853 -23.018  1.00 60.44           H  
ATOM   4846 2HG  GLU A 319       9.300  25.857 -23.532  1.00 60.44           H  
ATOM   4847  N   ASP A 320      10.634  24.870 -25.526  1.00 10.48           N  
ATOM   4848  CA  ASP A 320      11.741  23.995 -25.170  1.00  5.37           C  
ATOM   4849  C   ASP A 320      11.628  23.578 -23.707  1.00  2.84           C  
ATOM   4850  O   ASP A 320      11.261  24.399 -22.866  1.00  2.37           O  
ATOM   4851  CB  ASP A 320      13.068  24.710 -25.415  1.00  8.05           C  
ATOM   4852  CG  ASP A 320      13.327  24.975 -26.890  1.00  8.05           C  
ATOM   4853  OD1 ASP A 320      12.710  24.333 -27.705  1.00  8.05           O  
ATOM   4854  OD2 ASP A 320      14.133  25.825 -27.190  1.00  8.05           O  
ATOM   4855  H   ASP A 320      10.770  25.876 -25.515  1.00 12.58           H  
ATOM   4856  HA  ASP A 320      11.694  23.107 -25.794  1.00  6.44           H  
ATOM   4857 1HB  ASP A 320      13.072  25.662 -24.883  1.00  9.67           H  
ATOM   4858 2HB  ASP A 320      13.885  24.106 -25.022  1.00  9.67           H  
ATOM   4859  N   TYR A 321      11.948  22.321 -23.388  1.00  2.38           N  
ATOM   4860  CA  TYR A 321      11.836  21.903 -21.997  1.00  1.37           C  
ATOM   4861  C   TYR A 321      12.733  20.752 -21.544  1.00  1.18           C  
ATOM   4862  O   TYR A 321      13.203  19.955 -22.349  1.00  2.05           O  
ATOM   4863  CB  TYR A 321      10.400  21.508 -21.705  1.00  2.06           C  
ATOM   4864  CG  TYR A 321       9.944  20.322 -22.521  1.00  2.06           C  
ATOM   4865  CD1 TYR A 321      10.098  19.031 -22.039  1.00  2.06           C  
ATOM   4866  CD2 TYR A 321       9.369  20.534 -23.760  1.00  2.06           C  
ATOM   4867  CE1 TYR A 321       9.672  17.961 -22.802  1.00  2.06           C  
ATOM   4868  CE2 TYR A 321       8.944  19.466 -24.520  1.00  2.06           C  
ATOM   4869  CZ  TYR A 321       9.094  18.183 -24.044  1.00  2.06           C  
ATOM   4870  OH  TYR A 321       8.669  17.117 -24.804  1.00  2.06           O  
ATOM   4871  H   TYR A 321      12.236  21.672 -24.108  1.00  2.86           H  
ATOM   4872  HA  TYR A 321      12.091  22.768 -21.402  1.00  1.64           H  
ATOM   4873 1HB  TYR A 321      10.286  21.265 -20.648  1.00  2.47           H  
ATOM   4874 2HB  TYR A 321       9.747  22.350 -21.926  1.00  2.47           H  
ATOM   4875  HD1 TYR A 321      10.550  18.862 -21.062  1.00  2.47           H  
ATOM   4876  HD2 TYR A 321       9.250  21.549 -24.133  1.00  2.47           H  
ATOM   4877  HE1 TYR A 321       9.785  16.946 -22.432  1.00  2.47           H  
ATOM   4878  HE2 TYR A 321       8.490  19.637 -25.496  1.00  2.47           H  
ATOM   4879  HH  TYR A 321       8.841  16.300 -24.331  1.00  2.47           H  
ATOM   4880  N   TRP A 322      12.929  20.660 -20.224  1.00  0.79           N  
ATOM   4881  CA  TRP A 322      13.660  19.561 -19.594  1.00  0.96           C  
ATOM   4882  C   TRP A 322      12.704  18.491 -19.125  1.00  0.84           C  
ATOM   4883  O   TRP A 322      11.649  18.807 -18.591  1.00  0.85           O  
ATOM   4884  CB  TRP A 322      14.450  20.007 -18.352  1.00  1.44           C  
ATOM   4885  CG  TRP A 322      15.639  20.855 -18.620  1.00  1.44           C  
ATOM   4886  CD1 TRP A 322      15.811  22.180 -18.350  1.00  1.44           C  
ATOM   4887  CD2 TRP A 322      16.853  20.414 -19.257  1.00  1.44           C  
ATOM   4888  NE1 TRP A 322      17.058  22.584 -18.771  1.00  1.44           N  
ATOM   4889  CE2 TRP A 322      17.701  21.517 -19.330  1.00  1.44           C  
ATOM   4890  CE3 TRP A 322      17.278  19.187 -19.769  1.00  1.44           C  
ATOM   4891  CZ2 TRP A 322      18.954  21.435 -19.897  1.00  1.44           C  
ATOM   4892  CZ3 TRP A 322      18.534  19.104 -20.340  1.00  1.44           C  
ATOM   4893  CH2 TRP A 322      19.342  20.204 -20.398  1.00  1.44           C  
ATOM   4894  H   TRP A 322      12.532  21.378 -19.639  1.00  0.95           H  
ATOM   4895  HA  TRP A 322      14.344  19.127 -20.322  1.00  1.15           H  
ATOM   4896 1HB  TRP A 322      13.787  20.560 -17.689  1.00  1.73           H  
ATOM   4897 2HB  TRP A 322      14.784  19.125 -17.807  1.00  1.73           H  
ATOM   4898  HD1 TRP A 322      15.072  22.823 -17.874  1.00  1.73           H  
ATOM   4899  HE1 TRP A 322      17.460  23.513 -18.708  1.00  1.73           H  
ATOM   4900  HE3 TRP A 322      16.629  18.315 -19.722  1.00  1.73           H  
ATOM   4901  HZ2 TRP A 322      19.623  22.292 -19.960  1.00  1.73           H  
ATOM   4902  HZ3 TRP A 322      18.862  18.146 -20.740  1.00  1.73           H  
ATOM   4903  HH2 TRP A 322      20.315  20.117 -20.846  1.00  1.73           H  
ATOM   4904  N   ILE A 323      13.088  17.228 -19.259  1.00  0.98           N  
ATOM   4905  CA  ILE A 323      12.269  16.142 -18.730  1.00  1.12           C  
ATOM   4906  C   ILE A 323      12.872  15.689 -17.417  1.00  1.31           C  
ATOM   4907  O   ILE A 323      13.967  15.120 -17.385  1.00  1.73           O  
ATOM   4908  CB  ILE A 323      12.174  14.952 -19.681  1.00  1.68           C  
ATOM   4909  CG1 ILE A 323      11.575  15.387 -21.014  1.00  1.68           C  
ATOM   4910  CG2 ILE A 323      11.331  13.872 -19.031  1.00  1.68           C  
ATOM   4911  CD1 ILE A 323      11.638  14.325 -22.087  1.00  1.68           C  
ATOM   4912  H   ILE A 323      13.958  17.017 -19.717  1.00  1.18           H  
ATOM   4913  HA  ILE A 323      11.264  16.513 -18.538  1.00  1.34           H  
ATOM   4914  HB  ILE A 323      13.164  14.557 -19.877  1.00  2.02           H  
ATOM   4915 1HG1 ILE A 323      10.536  15.658 -20.860  1.00  2.02           H  
ATOM   4916 2HG1 ILE A 323      12.109  16.267 -21.373  1.00  2.02           H  
ATOM   4917 1HG2 ILE A 323      11.263  13.009 -19.694  1.00  2.02           H  
ATOM   4918 2HG2 ILE A 323      11.789  13.576 -18.091  1.00  2.02           H  
ATOM   4919 3HG2 ILE A 323      10.338  14.255 -18.830  1.00  2.02           H  
ATOM   4920 1HD1 ILE A 323      11.191  14.708 -23.004  1.00  2.02           H  
ATOM   4921 2HD1 ILE A 323      12.676  14.056 -22.276  1.00  2.02           H  
ATOM   4922 3HD1 ILE A 323      11.090  13.443 -21.758  1.00  2.02           H  
ATOM   4923  N   VAL A 324      12.143  15.958 -16.339  1.00  1.24           N  
ATOM   4924  CA  VAL A 324      12.592  15.707 -14.982  1.00  1.46           C  
ATOM   4925  C   VAL A 324      11.804  14.668 -14.196  1.00  1.08           C  
ATOM   4926  O   VAL A 324      10.597  14.785 -14.032  1.00  1.36           O  
ATOM   4927  CB  VAL A 324      12.539  17.028 -14.221  1.00  2.19           C  
ATOM   4928  CG1 VAL A 324      12.898  16.799 -12.789  1.00  2.19           C  
ATOM   4929  CG2 VAL A 324      13.500  18.019 -14.854  1.00  2.19           C  
ATOM   4930  H   VAL A 324      11.246  16.409 -16.458  1.00  1.49           H
[truncated: 230,457 more chars]
