# Supplementary material for: Sequence comparison, molecular modeling, and network analysis predict structural diversity in cysteine proteases from the Cape sundew, Drosera capensis
Source: Comput Struct Biotechnol J. 2016 Jun 14;14:271–82. doi: 10.1016/j.csbj.2016.05.003 (PMC4949590; doi:10.1016/j.csbj.2016.05.003)
Supplement: Supplementary file 3 [file mmc3.zip › Rosetta_full/DCAP_5360_full_m1.pdb]

PFRMAT TS
TARGET DCAP_5360
AUTHOR BAKER-ROSETTASERVER
METHOD    ROSETTA provides both ab initio and
METHOD    comparative models of protein domains.
METHOD    Comparative models are built from structures
METHOD    detected and aligned by HHSEARCH, SPARKS, and
METHOD    Raptor. Loop regions are assembled from fragments and 
METHOD    optimized to fit the aligned template structures.
METHOD    De novo models are built using the Rosetta de
METHOD    novo protocol.  The procedure is fully automated.
MODEL     1
PARENT 4qrvB_301
REMARK PARENT    4qrvB_301
REMARK PARSRC    alignment
REMARK SCORE     0.81  
ATOM      1  N   MET A   1     -28.025  24.873 -16.576  1.00400.00           N  
ATOM      2  CA  MET A   1     -27.754  24.064 -17.763  1.00400.00           C  
ATOM      3  C   MET A   1     -29.029  23.596 -18.448  1.00400.00           C  
ATOM      4  O   MET A   1     -29.739  22.734 -17.930  1.00400.00           O  
ATOM      5  CB  MET A   1     -26.913  22.842 -17.402  1.00600.00           C  
ATOM      6  CG  MET A   1     -25.509  23.139 -16.908  1.00600.00           C  
ATOM      7  SD  MET A   1     -24.618  21.635 -16.460  1.00600.00           S  
ATOM      8  CE  MET A   1     -24.366  20.893 -18.070  1.00600.00           C  
ATOM      9 1H   MET A   1     -27.153  25.193 -16.180  1.00480.00           H  
ATOM     10 2H   MET A   1     -28.591  25.670 -16.829  1.00480.00           H  
ATOM     11 3H   MET A   1     -28.518  24.315 -15.893  1.00480.00           H  
ATOM     12  HA  MET A   1     -27.201  24.675 -18.475  1.00480.00           H  
ATOM     13 1HB  MET A   1     -27.421  22.269 -16.628  1.00720.00           H  
ATOM     14 2HB  MET A   1     -26.822  22.198 -18.278  1.00720.00           H  
ATOM     15 1HG  MET A   1     -24.948  23.655 -17.687  1.00720.00           H  
ATOM     16 2HG  MET A   1     -25.557  23.786 -16.033  1.00720.00           H  
ATOM     17 1HE  MET A   1     -23.828  19.952 -17.961  1.00720.00           H  
ATOM     18 2HE  MET A   1     -25.332  20.708 -18.540  1.00720.00           H  
ATOM     19 3HE  MET A   1     -23.784  21.571 -18.695  1.00720.00           H  
ATOM     20  N   SER A   2     -29.311  24.158 -19.620  1.00400.00           N  
ATOM     21  CA  SER A   2     -30.458  23.733 -20.413  1.00400.00           C  
ATOM     22  C   SER A   2     -30.266  22.286 -20.833  1.00400.00           C  
ATOM     23  O   SER A   2     -29.138  21.871 -21.091  1.00400.00           O  
ATOM     24  CB  SER A   2     -30.629  24.610 -21.636  1.00600.00           C  
ATOM     25  OG  SER A   2     -31.678  24.143 -22.440  1.00600.00           O  
ATOM     26  H   SER A   2     -28.706  24.880 -19.981  1.00480.00           H  
ATOM     27  HA  SER A   2     -31.357  23.800 -19.798  1.00480.00           H  
ATOM     28 1HB  SER A   2     -30.835  25.633 -21.323  1.00720.00           H  
ATOM     29 2HB  SER A   2     -29.703  24.623 -22.210  1.00720.00           H  
ATOM     30  HG  SER A   2     -31.756  24.770 -23.163  1.00720.00           H  
ATOM     31  N   LYS A   3     -31.359  21.528 -20.889  1.00400.00           N  
ATOM     32  CA  LYS A   3     -31.327  20.110 -21.263  1.00400.00           C  
ATOM     33  C   LYS A   3     -30.384  19.766 -22.408  1.00400.00           C  
ATOM     34  O   LYS A   3     -29.641  18.793 -22.312  1.00400.00           O  
ATOM     35  CB  LYS A   3     -32.721  19.622 -21.627  1.00600.00           C  
ATOM     36  CG  LYS A   3     -32.747  18.169 -22.078  1.00600.00           C  
ATOM     37  CD  LYS A   3     -34.162  17.689 -22.340  1.00600.00           C  
ATOM     38  CE  LYS A   3     -34.163  16.298 -22.954  1.00600.00           C  
ATOM     39  NZ  LYS A   3     -35.540  15.757 -23.077  1.00600.00           N  
ATOM     40  H   LYS A   3     -32.250  21.951 -20.664  1.00480.00           H  
ATOM     41  HA  LYS A   3     -30.992  19.548 -20.390  1.00480.00           H  
ATOM     42 1HB  LYS A   3     -33.383  19.723 -20.766  1.00720.00           H  
ATOM     43 2HB  LYS A   3     -33.129  20.235 -22.431  1.00720.00           H  
ATOM     44 1HG  LYS A   3     -32.164  18.061 -22.993  1.00720.00           H  
ATOM     45 2HG  LYS A   3     -32.300  17.541 -21.308  1.00720.00           H  
ATOM     46 1HD  LYS A   3     -34.718  17.660 -21.401  1.00720.00           H  
ATOM     47 2HD  LYS A   3     -34.662  18.378 -23.020  1.00720.00           H  
ATOM     48 1HE  LYS A   3     -33.718  16.351 -23.945  1.00720.00           H  
ATOM     49 2HE  LYS A   3     -33.570  15.624 -22.337  1.00720.00           H  
ATOM     50 1HZ  LYS A   3     -35.507  14.838 -23.491  1.00720.00           H  
ATOM     51 2HZ  LYS A   3     -35.939  15.691 -22.147  1.00720.00           H  
ATOM     52 3HZ  LYS A   3     -36.104  16.367 -23.650  1.00720.00           H  
ATOM     53  N   ASN A   4     -30.412  20.549 -23.482  1.00400.00           N  
ATOM     54  CA  ASN A   4     -29.557  20.286 -24.632  1.00400.00           C  
ATOM     55  C   ASN A   4     -28.078  20.389 -24.276  1.00400.00           C  
ATOM     56  O   ASN A   4     -27.262  19.626 -24.792  1.00400.00           O  
ATOM     57  CB  ASN A   4     -29.901  21.225 -25.763  1.00600.00           C  
ATOM     58  CG  ASN A   4     -31.207  20.869 -26.416  1.00600.00           C  
ATOM     59  OD1 ASN A   4     -31.680  19.732 -26.311  1.00600.00           O  
ATOM     60  ND2 ASN A   4     -31.800  21.821 -27.090  1.00600.00           N  
ATOM     61  H   ASN A   4     -31.043  21.338 -23.506  1.00480.00           H  
ATOM     62  HA  ASN A   4     -29.736  19.264 -24.966  1.00480.00           H  
ATOM     63 1HB  ASN A   4     -29.962  22.247 -25.385  1.00720.00           H  
ATOM     64 2HB  ASN A   4     -29.112  21.199 -26.514  1.00720.00           H  
ATOM     65 1HD2 ASN A   4     -32.672  21.643 -27.546  1.00720.00           H  
ATOM     66 2HD2 ASN A   4     -31.381  22.727 -27.148  1.00720.00           H  
ATOM     67  N   ILE A   5     -27.743  21.329 -23.392  1.00400.00           N  
ATOM     68  CA  ILE A   5     -26.377  21.517 -22.930  1.00400.00           C  
ATOM     69  C   ILE A   5     -25.959  20.305 -22.133  1.00400.00           C  
ATOM     70  O   ILE A   5     -24.848  19.796 -22.297  1.00400.00           O  
ATOM     71  CB  ILE A   5     -26.237  22.783 -22.065  1.00600.00           C  
ATOM     72  CG1 ILE A   5     -26.465  24.027 -22.922  1.00600.00           C  
ATOM     73  CG2 ILE A   5     -24.868  22.819 -21.408  1.00600.00           C  
ATOM     74  CD1 ILE A   5     -26.617  25.294 -22.117  1.00600.00           C  
ATOM     75  H   ILE A   5     -28.462  21.912 -22.991  1.00480.00           H  
ATOM     76  HA  ILE A   5     -25.720  21.608 -23.795  1.00480.00           H  
ATOM     77  HB  ILE A   5     -26.994  22.781 -21.287  1.00720.00           H  
ATOM     78 1HG1 ILE A   5     -25.621  24.149 -23.600  1.00720.00           H  
ATOM     79 2HG1 ILE A   5     -27.367  23.888 -23.518  1.00720.00           H  
ATOM     80 1HG2 ILE A   5     -24.784  23.713 -20.790  1.00720.00           H  
ATOM     81 2HG2 ILE A   5     -24.741  21.935 -20.788  1.00720.00           H  
ATOM     82 3HG2 ILE A   5     -24.096  22.837 -22.178  1.00720.00           H  
ATOM     83 1HD1 ILE A   5     -26.775  26.136 -22.791  1.00720.00           H  
ATOM     84 2HD1 ILE A   5     -27.471  25.200 -21.450  1.00720.00           H  
ATOM     85 3HD1 ILE A   5     -25.714  25.464 -21.531  1.00720.00           H  
ATOM     86  N   GLN A   6     -26.868  19.851 -21.270  1.00400.00           N  
ATOM     87  CA  GLN A   6     -26.628  18.688 -20.439  1.00400.00           C  
ATOM     88  C   GLN A   6     -26.386  17.458 -21.297  1.00400.00           C  
ATOM     89  O   GLN A   6     -25.501  16.663 -20.989  1.00400.00           O  
ATOM     90  CB  GLN A   6     -27.813  18.416 -19.510  1.00600.00           C  
ATOM     91  CG  GLN A   6     -28.033  19.440 -18.415  1.00600.00           C  
ATOM     92  CD  GLN A   6     -29.228  19.075 -17.554  1.00600.00           C  
ATOM     93  OE1 GLN A   6     -29.496  17.887 -17.347  1.00600.00           O  
ATOM     94  NE2 GLN A   6     -29.952  20.069 -17.054  1.00600.00           N  
ATOM     95  H   GLN A   6     -27.752  20.343 -21.192  1.00480.00           H  
ATOM     96  HA  GLN A   6     -25.736  18.864 -19.838  1.00480.00           H  
ATOM     97 1HB  GLN A   6     -28.728  18.358 -20.095  1.00720.00           H  
ATOM     98 2HB  GLN A   6     -27.676  17.447 -19.031  1.00720.00           H  
ATOM     99 1HG  GLN A   6     -27.149  19.481 -17.779  1.00720.00           H  
ATOM    100 2HG  GLN A   6     -28.219  20.413 -18.869  1.00720.00           H  
ATOM    101 1HE2 GLN A   6     -30.748  19.869 -16.482  1.00720.00           H  
ATOM    102 2HE2 GLN A   6     -29.710  21.021 -17.253  1.00720.00           H  
ATOM    103  N   LEU A   7     -27.164  17.315 -22.375  1.00400.00           N  
ATOM    104  CA  LEU A   7     -27.022  16.191 -23.292  1.00400.00           C  
ATOM    105  C   LEU A   7     -25.668  16.191 -23.986  1.00400.00           C  
ATOM    106  O   LEU A   7     -25.067  15.131 -24.154  1.00400.00           O  
ATOM    107  CB  LEU A   7     -28.139  16.227 -24.338  1.00600.00           C  
ATOM    108  CG  LEU A   7     -29.548  15.920 -23.815  1.00600.00           C  
ATOM    109  CD1 LEU A   7     -30.561  16.189 -24.917  1.00600.00           C  
ATOM    110  CD2 LEU A   7     -29.605  14.471 -23.356  1.00600.00           C  
ATOM    111  H   LEU A   7     -27.891  17.994 -22.553  1.00480.00           H  
ATOM    112  HA  LEU A   7     -27.113  15.269 -22.719  1.00480.00           H  
ATOM    113 1HB  LEU A   7     -28.163  17.217 -24.789  1.00720.00           H  
ATOM    114 2HB  LEU A   7     -27.909  15.501 -25.118  1.00720.00           H  
ATOM    115  HG  LEU A   7     -29.779  16.566 -22.974  1.00720.00           H  
ATOM    116 1HD1 LEU A   7     -31.564  15.976 -24.549  1.00720.00           H  
ATOM    117 2HD1 LEU A   7     -30.502  17.234 -25.222  1.00720.00           H  
ATOM    118 3HD1 LEU A   7     -30.346  15.550 -25.773  1.00720.00           H  
ATOM    119 1HD2 LEU A   7     -30.604  14.248 -22.980  1.00720.00           H  
ATOM    120 2HD2 LEU A   7     -29.379  13.814 -24.196  1.00720.00           H  
ATOM    121 3HD2 LEU A   7     -28.875  14.312 -22.563  1.00720.00           H  
ATOM    122  N   VAL A   8     -25.175  17.377 -24.358  1.00400.00           N  
ATOM    123  CA  VAL A   8     -23.848  17.484 -24.958  1.00400.00           C  
ATOM    124  C   VAL A   8     -22.777  17.036 -23.974  1.00400.00           C  
ATOM    125  O   VAL A   8     -21.874  16.274 -24.335  1.00400.00           O  
ATOM    126  CB  VAL A   8     -23.560  18.926 -25.416  1.00600.00           C  
ATOM    127  CG1 VAL A   8     -22.102  19.060 -25.827  1.00600.00           C  
ATOM    128  CG2 VAL A   8     -24.458  19.271 -26.593  1.00600.00           C  
ATOM    129  H   VAL A   8     -25.735  18.215 -24.239  1.00480.00           H  
ATOM    130  HA  VAL A   8     -23.811  16.833 -25.832  1.00480.00           H  
ATOM    131  HB  VAL A   8     -23.745  19.613 -24.592  1.00720.00           H  
ATOM    132 1HG1 VAL A   8     -21.908  20.085 -26.145  1.00720.00           H  
ATOM    133 2HG1 VAL A   8     -21.462  18.816 -24.980  1.00720.00           H  
ATOM    134 3HG1 VAL A   8     -21.892  18.379 -26.651  1.00720.00           H  
ATOM    135 1HG2 VAL A   8     -24.258  20.292 -26.916  1.00720.00           H  
ATOM    136 2HG2 VAL A   8     -24.258  18.585 -27.415  1.00720.00           H  
ATOM    137 3HG2 VAL A   8     -25.501  19.182 -26.298  1.00720.00           H  
ATOM    138  N   CYS A   9     -22.890  17.508 -22.730  1.00400.00           N  
ATOM    139  CA  CYS A   9     -21.956  17.124 -21.685  1.00400.00           C  
ATOM    140  C   CYS A   9     -22.003  15.626 -21.447  1.00400.00           C  
ATOM    141  O   CYS A   9     -20.958  14.988 -21.365  1.00400.00           O  
ATOM    142  CB  CYS A   9     -22.262  17.861 -20.381  1.00600.00           C  
ATOM    143  SG  CYS A   9     -21.867  19.625 -20.424  1.00600.00           S  
ATOM    144  H   CYS A   9     -23.640  18.152 -22.507  1.00480.00           H  
ATOM    145  HA  CYS A   9     -20.949  17.394 -22.004  1.00480.00           H  
ATOM    146 1HB  CYS A   9     -23.322  17.760 -20.147  1.00720.00           H  
ATOM    147 2HB  CYS A   9     -21.701  17.408 -19.564  1.00720.00           H  
ATOM    148  HG  CYS A   9     -22.522  19.888 -21.548  1.00720.00           H  
ATOM    149  N   LEU A  10     -23.214  15.075 -21.364  1.00400.00           N  
ATOM    150  CA  LEU A  10     -23.433  13.651 -21.167  1.00400.00           C  
ATOM    151  C   LEU A  10     -22.755  12.832 -22.247  1.00400.00           C  
ATOM    152  O   LEU A  10     -22.087  11.846 -21.944  1.00400.00           O  
ATOM    153  CB  LEU A  10     -24.933  13.348 -21.149  1.00600.00           C  
ATOM    154  CG  LEU A  10     -25.307  11.876 -20.974  1.00600.00           C  
ATOM    155  CD1 LEU A  10     -24.774  11.381 -19.640  1.00600.00           C  
ATOM    156  CD2 LEU A  10     -26.818  11.732 -21.046  1.00600.00           C  
ATOM    157  H   LEU A  10     -24.026  15.669 -21.429  1.00480.00           H  
ATOM    158  HA  LEU A  10     -23.009  13.368 -20.204  1.00480.00           H  
ATOM    159 1HB  LEU A  10     -25.389  13.906 -20.333  1.00720.00           H  
ATOM    160 2HB  LEU A  10     -25.371  13.692 -22.085  1.00720.00           H  
ATOM    161  HG  LEU A  10     -24.848  11.285 -21.765  1.00720.00           H  
ATOM    162 1HD1 LEU A  10     -25.038  10.333 -19.519  1.00720.00           H  
ATOM    163 2HD1 LEU A  10     -23.690  11.491 -19.616  1.00720.00           H  
ATOM    164 3HD1 LEU A  10     -25.218  11.964 -18.833  1.00720.00           H  
ATOM    165 1HD2 LEU A  10     -27.091  10.683 -20.923  1.00720.00           H  
ATOM    166 2HD2 LEU A  10     -27.278  12.322 -20.254  1.00720.00           H  
ATOM    167 3HD2 LEU A  10     -27.171  12.088 -22.014  1.00720.00           H  
ATOM    168  N   ALA A  11     -22.923  13.246 -23.505  1.00400.00           N  
ATOM    169  CA  ALA A  11     -22.297  12.565 -24.628  1.00400.00           C  
ATOM    170  C   ALA A  11     -20.782  12.524 -24.461  1.00400.00           C  
ATOM    171  O   ALA A  11     -20.164  11.492 -24.725  1.00400.00           O  
ATOM    172  CB  ALA A  11     -22.668  13.253 -25.931  1.00600.00           C  
ATOM    173  H   ALA A  11     -23.511  14.048 -23.691  1.00480.00           H  
ATOM    174  HA  ALA A  11     -22.663  11.539 -24.651  1.00480.00           H  
ATOM    175 1HB  ALA A  11     -22.214  12.720 -26.766  1.00720.00           H  
ATOM    176 2HB  ALA A  11     -23.752  13.252 -26.046  1.00720.00           H  
ATOM    177 3HB  ALA A  11     -22.307  14.280 -25.917  1.00720.00           H  
ATOM    178  N   THR A  12     -20.192  13.639 -24.007  1.00400.00           N  
ATOM    179  CA  THR A  12     -18.754  13.696 -23.758  1.00400.00           C  
ATOM    180  C   THR A  12     -18.342  12.745 -22.642  1.00400.00           C  
ATOM    181  O   THR A  12     -17.360  12.021 -22.782  1.00400.00           O  
ATOM    182  CB  THR A  12     -18.297  15.120 -23.391  1.00600.00           C  
ATOM    183  OG1 THR A  12     -18.562  16.011 -24.483  1.00600.00           O  
ATOM    184  CG2 THR A  12     -16.810  15.124 -23.074  1.00600.00           C  
ATOM    185  H   THR A  12     -20.753  14.470 -23.845  1.00480.00           H  
ATOM    186  HA  THR A  12     -18.235  13.394 -24.667  1.00480.00           H  
ATOM    187  HB  THR A  12     -18.846  15.464 -22.516  1.00720.00           H  
ATOM    188  HG1 THR A  12     -19.511  16.053 -24.634  1.00720.00           H  
ATOM    189 1HG2 THR A  12     -16.497  16.135 -22.811  1.00720.00           H  
ATOM    190 2HG2 THR A  12     -16.615  14.455 -22.236  1.00720.00           H  
ATOM    191 3HG2 THR A  12     -16.251  14.787 -23.946  1.00720.00           H  
ATOM    192  N   ILE A  13     -19.105  12.744 -21.547  1.00400.00           N  
ATOM    193  CA  ILE A  13     -18.850  11.872 -20.400  1.00400.00           C  
ATOM    194  C   ILE A  13     -18.847  10.397 -20.814  1.00400.00           C  
ATOM    195  O   ILE A  13     -17.978   9.624 -20.395  1.00400.00           O  
ATOM    196  CB  ILE A  13     -19.910  12.140 -19.304  1.00600.00           C  
ATOM    197  CG1 ILE A  13     -19.744  13.554 -18.746  1.00600.00           C  
ATOM    198  CG2 ILE A  13     -19.814  11.147 -18.183  1.00600.00           C  
ATOM    199  CD1 ILE A  13     -18.412  13.776 -18.070  1.00600.00           C  
ATOM    200  H   ILE A  13     -19.889  13.382 -21.501  1.00480.00           H  
ATOM    201  HA  ILE A  13     -17.867  12.114 -19.995  1.00480.00           H  
ATOM    202  HB  ILE A  13     -20.901  12.076 -19.750  1.00720.00           H  
ATOM    203 1HG1 ILE A  13     -19.823  14.272 -19.551  1.00720.00           H  
ATOM    204 2HG1 ILE A  13     -20.537  13.752 -18.025  1.00720.00           H  
ATOM    205 1HG2 ILE A  13     -20.581  11.356 -17.442  1.00720.00           H  
ATOM    206 2HG2 ILE A  13     -19.946  10.144 -18.574  1.00720.00           H  
ATOM    207 3HG2 ILE A  13     -18.836  11.244 -17.723  1.00720.00           H  
ATOM    208 1HD1 ILE A  13     -18.358  14.800 -17.700  1.00720.00           H  
ATOM    209 2HD1 ILE A  13     -18.305  13.083 -17.235  1.00720.00           H  
ATOM    210 3HD1 ILE A  13     -17.608  13.608 -18.786  1.00720.00           H  
ATOM    211  N   ILE A  14     -19.810  10.040 -21.669  1.00400.00           N  
ATOM    212  CA  ILE A  14     -19.934   8.701 -22.227  1.00400.00           C  
ATOM    213  C   ILE A  14     -18.740   8.368 -23.107  1.00400.00           C  
ATOM    214  O   ILE A  14     -18.166   7.282 -22.993  1.00400.00           O  
ATOM    215  CB  ILE A  14     -21.225   8.582 -23.058  1.00600.00           C  
ATOM    216  CG1 ILE A  14     -22.445   8.668 -22.145  1.00600.00           C  
ATOM    217  CG2 ILE A  14     -21.228   7.269 -23.823  1.00600.00           C  
ATOM    218  CD1 ILE A  14     -23.750   8.859 -22.877  1.00600.00           C  
ATOM    219  H   ILE A  14     -20.499  10.729 -21.936  1.00480.00           H  
ATOM    220  HA  ILE A  14     -19.970   7.984 -21.415  1.00480.00           H  
ATOM    221  HB  ILE A  14     -21.285   9.409 -23.762  1.00720.00           H  
ATOM    222 1HG1 ILE A  14     -22.513   7.745 -21.583  1.00720.00           H  
ATOM    223 2HG1 ILE A  14     -22.314   9.490 -21.444  1.00720.00           H  
ATOM    224 1HG2 ILE A  14     -22.141   7.195 -24.414  1.00720.00           H  
ATOM    225 2HG2 ILE A  14     -20.364   7.233 -24.486  1.00720.00           H  
ATOM    226 3HG2 ILE A  14     -21.182   6.437 -23.120  1.00720.00           H  
ATOM    227 1HD1 ILE A  14     -24.569   8.898 -22.158  1.00720.00           H  
ATOM    228 2HD1 ILE A  14     -23.718   9.792 -23.441  1.00720.00           H  
ATOM    229 3HD1 ILE A  14     -23.909   8.027 -23.561  1.00720.00           H  
ATOM    230  N   ALA A  15     -18.366   9.308 -23.979  1.00400.00           N  
ATOM    231  CA  ALA A  15     -17.229   9.143 -24.878  1.00400.00           C  
ATOM    232  C   ALA A  15     -15.939   8.894 -24.104  1.00400.00           C  
ATOM    233  O   ALA A  15     -15.124   8.063 -24.507  1.00400.00           O  
ATOM    234  CB  ALA A  15     -17.078  10.371 -25.762  1.00600.00           C  
ATOM    235  H   ALA A  15     -18.896  10.168 -24.038  1.00480.00           H  
ATOM    236  HA  ALA A  15     -17.418   8.272 -25.506  1.00480.00           H  
ATOM    237 1HB  ALA A  15     -16.245  10.224 -26.450  1.00720.00           H  
ATOM    238 2HB  ALA A  15     -17.996  10.522 -26.331  1.00720.00           H  
ATOM    239 3HB  ALA A  15     -16.888  11.246 -25.145  1.00720.00           H  
ATOM    240  N   VAL A  16     -15.764   9.601 -22.984  1.00400.00           N  
ATOM    241  CA  VAL A  16     -14.605   9.396 -22.125  1.00400.00           C  
ATOM    242  C   VAL A  16     -14.628   8.002 -21.517  1.00400.00           C  
ATOM    243  O   VAL A  16     -13.601   7.324 -21.462  1.00400.00           O  
ATOM    244  CB  VAL A  16     -14.550  10.445 -20.998  1.00600.00           C  
ATOM    245  CG1 VAL A  16     -13.456  10.076 -20.009  1.00600.00           C  
ATOM    246  CG2 VAL A  16     -14.270  11.818 -21.586  1.00600.00           C  
ATOM    247  H   VAL A  16     -16.447  10.301 -22.726  1.00480.00           H  
ATOM    248  HA  VAL A  16     -13.704   9.495 -22.732  1.00480.00           H  
ATOM    249  HB  VAL A  16     -15.500  10.456 -20.465  1.00720.00           H  
ATOM    250 1HG1 VAL A  16     -13.424  10.816 -19.208  1.00720.00           H  
ATOM    251 2HG1 VAL A  16     -13.663   9.094 -19.586  1.00720.00           H  
ATOM    252 3HG1 VAL A  16     -12.494  10.056 -20.521  1.00720.00           H  
ATOM    253 1HG2 VAL A  16     -14.233  12.557 -20.786  1.00720.00           H  
ATOM    254 2HG2 VAL A  16     -13.312  11.800 -22.106  1.00720.00           H  
ATOM    255 3HG2 VAL A  16     -15.053  12.086 -22.290  1.00720.00           H  
ATOM    256  N   GLY A  17     -15.802   7.577 -21.060  1.00400.00           N  
ATOM    257  CA  GLY A  17     -15.940   6.257 -20.470  1.00400.00           C  
ATOM    258  C   GLY A  17     -16.259   6.355 -18.990  1.00400.00           C  
ATOM    259  O   GLY A  17     -16.081   5.392 -18.246  1.00400.00           O  
ATOM    260  H   GLY A  17     -16.613   8.181 -21.112  1.00480.00           H  
ATOM    261 1HA  GLY A  17     -16.732   5.712 -20.984  1.00480.00           H  
ATOM    262 2HA  GLY A  17     -15.019   5.694 -20.612  1.00480.00           H  
ATOM    263  N   ILE A  18     -16.700   7.526 -18.551  1.00400.00           N  
ATOM    264  CA  ILE A  18     -17.036   7.733 -17.155  1.00400.00           C  
ATOM    265  C   ILE A  18     -18.383   7.098 -16.877  1.00400.00           C  
ATOM    266  O   ILE A  18     -18.504   6.199 -16.051  1.00400.00           O  
ATOM    267  CB  ILE A  18     -17.053   9.222 -16.835  1.00600.00           C  
ATOM    268  CG1 ILE A  18     -15.650   9.800 -16.963  1.00600.00           C  
ATOM    269  CG2 ILE A  18     -17.637   9.481 -15.456  1.00600.00           C  
ATOM    270  CD1 ILE A  18     -15.622  11.309 -16.964  1.00600.00           C  
ATOM    271  H   ILE A  18     -16.850   8.292 -19.199  1.00480.00           H  
ATOM    272  HA  ILE A  18     -16.283   7.245 -16.532  1.00480.00           H  
ATOM    273  HB  ILE A  18     -17.648   9.713 -17.590  1.00720.00           H  
ATOM    274 1HG1 ILE A  18     -15.043   9.445 -16.129  1.00720.00           H  
ATOM    275 2HG1 ILE A  18     -15.202   9.442 -17.887  1.00720.00           H  
ATOM    276 1HG2 ILE A  18     -17.656  10.553 -15.264  1.00720.00           H  
ATOM    277 2HG2 ILE A  18     -18.650   9.085 -15.407  1.00720.00           H  
ATOM    278 3HG2 ILE A  18     -17.020   8.989 -14.703  1.00720.00           H  
ATOM    279 1HD1 ILE A  18     -14.592  11.655 -17.056  1.00720.00           H  
ATOM    280 2HD1 ILE A  18     -16.206  11.682 -17.806  1.00720.00           H  
ATOM    281 3HD1 ILE A  18     -16.047  11.682 -16.033  1.00720.00           H  
ATOM    282  N   PHE A  19     -19.380   7.549 -17.632  1.00400.00           N  
ATOM    283  CA  PHE A  19     -20.742   7.035 -17.597  1.00400.00           C  
ATOM    284  C   PHE A  19     -20.736   5.527 -17.808  1.00395.43           C  
ATOM    285  O   PHE A  19     -21.375   4.765 -17.083  1.00400.00           O  
ATOM    286  CB  PHE A  19     -21.510   7.669 -18.747  1.00600.00           C  
ATOM    287  CG  PHE A  19     -22.923   7.230 -18.910  1.00600.00           C  
ATOM    288  CD1 PHE A  19     -23.952   7.993 -18.401  1.00600.00           C  
ATOM    289  CD2 PHE A  19     -23.226   6.056 -19.582  1.00600.00           C  
ATOM    290  CE1 PHE A  19     -25.261   7.603 -18.574  1.00600.00           C  
ATOM    291  CE2 PHE A  19     -24.532   5.659 -19.751  1.00600.00           C  
ATOM    292  CZ  PHE A  19     -25.551   6.437 -19.250  1.00600.00           C  
ATOM    293  H   PHE A  19     -19.178   8.296 -18.278  1.00480.00           H  
ATOM    294  HA  PHE A  19     -21.198   7.272 -16.634  1.00480.00           H  
ATOM    295 1HB  PHE A  19     -21.516   8.748 -18.615  1.00720.00           H  
ATOM    296 2HB  PHE A  19     -20.989   7.462 -19.677  1.00720.00           H  
ATOM    297  HD1 PHE A  19     -23.720   8.917 -17.873  1.00720.00           H  
ATOM    298  HD2 PHE A  19     -22.417   5.448 -19.986  1.00720.00           H  
ATOM    299  HE1 PHE A  19     -26.064   8.221 -18.179  1.00720.00           H  
ATOM    300  HE2 PHE A  19     -24.760   4.737 -20.284  1.00720.00           H  
ATOM    301  HZ  PHE A  19     -26.585   6.127 -19.389  1.00720.00           H  
ATOM    302  N   ALA A  20     -19.995   5.103 -18.828  1.00225.78           N  
ATOM    303  CA  ALA A  20     -19.878   3.706 -19.222  1.00110.05           C  
ATOM    304  C   ALA A  20     -19.308   2.778 -18.138  1.00 90.11           C  
ATOM    305  O   ALA A  20     -19.421   1.558 -18.269  1.00143.08           O  
ATOM    306  CB  ALA A  20     -19.004   3.613 -20.461  1.00165.07           C  
ATOM    307  H   ALA A  20     -19.492   5.789 -19.372  1.00270.94           H  
ATOM    308  HA  ALA A  20     -20.878   3.349 -19.468  1.00132.06           H  
ATOM    309 1HB  ALA A  20     -18.954   2.576 -20.793  1.00198.09           H  
ATOM    310 2HB  ALA A  20     -19.429   4.228 -21.254  1.00198.09           H  
ATOM    311 3HB  ALA A  20     -18.002   3.966 -20.224  1.00198.09           H  
ATOM    312  N   THR A  21     -18.690   3.326 -17.083  1.00 63.22           N  
ATOM    313  CA  THR A  21     -18.118   2.490 -16.036  1.00 66.05           C  
ATOM    314  C   THR A  21     -18.836   2.627 -14.686  1.00 38.69           C  
ATOM    315  O   THR A  21     -18.292   2.212 -13.663  1.00 88.25           O  
ATOM    316  CB  THR A  21     -16.617   2.779 -15.843  1.00 99.07           C  
ATOM    317  OG1 THR A  21     -16.423   4.165 -15.531  1.00 99.07           O  
ATOM    318  CG2 THR A  21     -15.842   2.415 -17.100  1.00 99.07           C  
ATOM    319  H   THR A  21     -18.610   4.329 -16.980  1.00 75.86           H  
ATOM    320  HA  THR A  21     -18.211   1.450 -16.348  1.00 79.26           H  
ATOM    321  HB  THR A  21     -16.243   2.182 -15.013  1.00118.89           H  
ATOM    322  HG1 THR A  21     -16.771   4.706 -16.245  1.00118.89           H  
ATOM    323 1HG2 THR A  21     -14.782   2.616 -16.945  1.00118.89           H  
ATOM    324 2HG2 THR A  21     -15.983   1.356 -17.317  1.00118.89           H  
ATOM    325 3HG2 THR A  21     -16.205   3.004 -17.939  1.00118.89           H  
ATOM    326  N   ASN A  22     -20.055   3.153 -14.690  1.00 21.79           N  
ATOM    327  CA  ASN A  22     -20.813   3.263 -13.440  1.00 30.86           C  
ATOM    328  C   ASN A  22     -22.319   3.341 -13.677  1.00 25.95           C  
ATOM    329  O   ASN A  22     -23.098   3.155 -12.748  1.00 83.21           O  
ATOM    330  CB  ASN A  22     -20.355   4.465 -12.629  1.00 46.29           C  
ATOM    331  CG  ASN A  22     -20.674   5.748 -13.309  1.00 46.29           C  
ATOM    332  OD1 ASN A  22     -21.099   5.729 -14.464  1.00 46.29           O  
ATOM    333  ND2 ASN A  22     -20.524   6.855 -12.636  1.00 46.29           N  
ATOM    334  H   ASN A  22     -20.437   3.495 -15.558  1.00 26.15           H  
ATOM    335  HA  ASN A  22     -20.631   2.367 -12.849  1.00 37.03           H  
ATOM    336 1HB  ASN A  22     -20.838   4.453 -11.650  1.00 55.55           H  
ATOM    337 2HB  ASN A  22     -19.279   4.409 -12.466  1.00 55.55           H  
ATOM    338 1HD2 ASN A  22     -20.774   7.719 -13.077  1.00 55.55           H  
ATOM    339 2HD2 ASN A  22     -20.191   6.836 -11.694  1.00 55.55           H  
ATOM    340  N   VAL A  23     -22.699   3.627 -14.922  1.00 23.22           N  
ATOM    341  CA  VAL A  23     -24.043   3.679 -15.469  1.00 11.87           C  
ATOM    342  C   VAL A  23     -24.617   5.090 -15.453  1.00 10.42           C  
ATOM    343  O   VAL A  23     -25.734   5.287 -15.919  1.00 36.89           O  
ATOM    344  CB  VAL A  23     -25.033   2.700 -14.773  1.00 17.80           C  
ATOM    345  CG1 VAL A  23     -26.410   2.889 -15.384  1.00 17.80           C  
ATOM    346  CG2 VAL A  23     -24.586   1.253 -14.967  1.00 17.80           C  
ATOM    347  H   VAL A  23     -21.991   3.841 -15.597  1.00 27.86           H  
ATOM    348  HA  VAL A  23     -23.982   3.364 -16.511  1.00 14.24           H  
ATOM    349  HB  VAL A  23     -25.117   2.932 -13.716  1.00 21.37           H  
ATOM    350 1HG1 VAL A  23     -27.119   2.209 -14.915  1.00 21.37           H  
ATOM    351 2HG1 VAL A  23     -26.732   3.913 -15.226  1.00 21.37           H  
ATOM    352 3HG1 VAL A  23     -26.365   2.676 -16.452  1.00 21.37           H  
ATOM    353 1HG2 VAL A  23     -25.305   0.588 -14.490  1.00 21.37           H  
ATOM    354 2HG2 VAL A  23     -24.538   1.030 -16.033  1.00 21.37           H  
ATOM    355 3HG2 VAL A  23     -23.605   1.096 -14.523  1.00 21.37           H  
ATOM    356  N   SER A  24     -23.895   6.072 -14.911  1.00  6.35           N  
ATOM    357  CA  SER A  24     -24.453   7.421 -14.874  1.00  9.52           C  
ATOM    358  C   SER A  24     -23.417   8.540 -14.783  1.00  7.56           C  
ATOM    359  O   SER A  24     -22.278   8.348 -14.358  1.00 18.02           O  
ATOM    360  CB  SER A  24     -25.409   7.553 -13.703  1.00 14.28           C  
ATOM    361  OG  SER A  24     -24.726   7.482 -12.481  1.00 14.28           O  
ATOM    362  H   SER A  24     -22.966   5.899 -14.556  1.00  7.62           H  
ATOM    363  HA  SER A  24     -25.022   7.569 -15.788  1.00 11.42           H  
ATOM    364 1HB  SER A  24     -25.941   8.502 -13.770  1.00 17.14           H  
ATOM    365 2HB  SER A  24     -26.152   6.758 -13.750  1.00 17.14           H  
ATOM    366  HG  SER A  24     -24.097   8.208 -12.487  1.00 17.14           H  
ATOM    367  N   SER A  25     -23.849   9.732 -15.163  1.00 12.62           N  
ATOM    368  CA  SER A  25     -23.040  10.937 -15.085  1.00 13.73           C  
ATOM    369  C   SER A  25     -23.452  11.783 -13.913  1.00  8.97           C  
ATOM    370  O   SER A  25     -24.635  11.860 -13.587  1.00  7.46           O  
ATOM    371  CB  SER A  25     -23.171  11.787 -16.327  1.00 20.59           C  
ATOM    372  OG  SER A  25     -22.492  13.006 -16.148  1.00 20.59           O  
ATOM    373  H   SER A  25     -24.790   9.810 -15.515  1.00 15.14           H  
ATOM    374  HA  SER A  25     -21.995  10.650 -14.956  1.00 16.48           H  
ATOM    375 1HB  SER A  25     -22.763  11.256 -17.185  1.00 24.71           H  
ATOM    376 2HB  SER A  25     -24.224  11.978 -16.529  1.00 24.71           H  
ATOM    377  HG  SER A  25     -21.559  12.783 -16.095  1.00 24.71           H  
ATOM    378  N   SER A  26     -22.490  12.472 -13.312  1.00  9.71           N  
ATOM    379  CA  SER A  26     -22.792  13.371 -12.205  1.00 10.03           C  
ATOM    380  C   SER A  26     -23.691  14.528 -12.656  1.00  9.41           C  
ATOM    381  O   SER A  26     -24.416  15.102 -11.846  1.00 11.06           O  
ATOM    382  CB  SER A  26     -21.511  13.914 -11.607  1.00 15.04           C  
ATOM    383  OG  SER A  26     -20.851  14.758 -12.509  1.00 15.04           O  
ATOM    384  H   SER A  26     -21.534  12.370 -13.622  1.00 11.65           H  
ATOM    385  HA  SER A  26     -23.323  12.806 -11.438  1.00 12.04           H  
ATOM    386 1HB  SER A  26     -21.740  14.462 -10.693  1.00 18.05           H  
ATOM    387 2HB  SER A  26     -20.857  13.086 -11.335  1.00 18.05           H  
ATOM    388  HG  SER A  26     -21.452  15.489 -12.672  1.00 18.05           H  
ATOM    389  N   ARG A  27     -23.687  14.832 -13.961  1.00 11.00           N  
ATOM    390  CA  ARG A  27     -24.520  15.892 -14.512  1.00 13.06           C  
ATOM    391  C   ARG A  27     -25.998  15.540 -14.425  1.00 13.95           C  
ATOM    392  O   ARG A  27     -26.852  16.423 -14.339  1.00 17.88           O  
ATOM    393  CB  ARG A  27     -24.168  16.153 -15.973  1.00 19.59           C  
ATOM    394  CG  ARG A  27     -22.777  16.713 -16.230  1.00 19.59           C  
ATOM    395  CD  ARG A  27     -22.630  18.095 -15.703  1.00 19.59           C  
ATOM    396  NE  ARG A  27     -21.331  18.664 -16.031  1.00 19.59           N  
ATOM    397  CZ  ARG A  27     -20.876  19.849 -15.579  1.00 19.59           C  
ATOM    398  NH1 ARG A  27     -21.622  20.581 -14.782  1.00 19.59           N  
ATOM    399  NH2 ARG A  27     -19.677  20.276 -15.936  1.00 19.59           N  
ATOM    400  H   ARG A  27     -23.097  14.311 -14.603  1.00 13.20           H  
ATOM    401  HA  ARG A  27     -24.343  16.804 -13.940  1.00 15.67           H  
ATOM    402 1HB  ARG A  27     -24.252  15.224 -16.535  1.00 23.51           H  
ATOM    403 2HB  ARG A  27     -24.885  16.856 -16.397  1.00 23.51           H  
ATOM    404 1HG  ARG A  27     -22.035  16.080 -15.743  1.00 23.51           H  
ATOM    405 2HG  ARG A  27     -22.587  16.733 -17.303  1.00 23.51           H  
ATOM    406 1HD  ARG A  27     -23.401  18.733 -16.132  1.00 23.51           H  
ATOM    407 2HD  ARG A  27     -22.732  18.083 -14.619  1.00 23.51           H  
ATOM    408  HE  ARG A  27     -20.726  18.132 -16.642  1.00 23.51           H  
ATOM    409 1HH1 ARG A  27     -22.540  20.257 -14.509  1.00 23.51           H  
ATOM    410 2HH1 ARG A  27     -21.280  21.469 -14.444  1.00 23.51           H  
ATOM    411 1HH2 ARG A  27     -19.102  19.714 -16.549  1.00 23.51           H  
ATOM    412 2HH2 ARG A  27     -19.335  21.163 -15.597  1.00 23.51           H  
ATOM    413  N   LEU A  28     -26.309  14.245 -14.422  1.00 13.28           N  
ATOM    414  CA  LEU A  28     -27.687  13.801 -14.393  1.00 17.42           C  
ATOM    415  C   LEU A  28     -28.312  13.970 -13.019  1.00 16.64           C  
ATOM    416  O   LEU A  28     -29.537  13.939 -12.883  1.00 26.18           O  
ATOM    417  CB  LEU A  28     -27.755  12.344 -14.843  1.00 26.13           C  
ATOM    418  CG  LEU A  28     -27.342  12.119 -16.304  1.00 26.13           C  
ATOM    419  CD1 LEU A  28     -27.304  10.637 -16.597  1.00 26.13           C  
ATOM    420  CD2 LEU A  28     -28.335  12.820 -17.216  1.00 26.13           C  
ATOM    421  H   LEU A  28     -25.585  13.539 -14.439  1.00 15.94           H  
ATOM    422  HA  LEU A  28     -28.254  14.405 -15.101  1.00 20.90           H  
ATOM    423 1HB  LEU A  28     -27.100  11.748 -14.210  1.00 31.36           H  
ATOM    424 2HB  LEU A  28     -28.776  11.985 -14.722  1.00 31.36           H  
ATOM    425  HG  LEU A  28     -26.345  12.525 -16.469  1.00 31.36           H  
ATOM    426 1HD1 LEU A  28     -27.007  10.476 -17.633  1.00 31.36           H  
ATOM    427 2HD1 LEU A  28     -26.595  10.151 -15.933  1.00 31.36           H  
ATOM    428 3HD1 LEU A  28     -28.295  10.224 -16.433  1.00 31.36           H  
ATOM    429 1HD2 LEU A  28     -28.047  12.666 -18.255  1.00 31.36           H  
ATOM    430 2HD2 LEU A  28     -29.332  12.410 -17.053  1.00 31.36           H  
ATOM    431 3HD2 LEU A  28     -28.341  13.888 -16.997  1.00 31.36           H  
ATOM    432  N   LEU A  29     -27.481  14.206 -12.006  1.00 12.02           N  
ATOM    433  CA  LEU A  29     -27.970  14.420 -10.667  1.00 13.49           C  
ATOM    434  C   LEU A  29     -28.244  15.903 -10.421  1.00 20.34           C  
ATOM    435  O   LEU A  29     -28.688  16.279  -9.337  1.00 54.77           O  
ATOM    436  CB  LEU A  29     -26.947  13.893  -9.662  1.00 20.23           C  
ATOM    437  CG  LEU A  29     -26.658  12.389  -9.764  1.00 20.23           C  
ATOM    438  CD1 LEU A  29     -25.560  12.014  -8.779  1.00 20.23           C  
ATOM    439  CD2 LEU A  29     -27.936  11.612  -9.489  1.00 20.23           C  
ATOM    440  H   LEU A  29     -26.479  14.253 -12.146  1.00 14.42           H  
ATOM    441  HA  LEU A  29     -28.901  13.870 -10.546  1.00 16.19           H  
ATOM    442 1HB  LEU A  29     -26.007  14.423  -9.809  1.00 24.28           H  
ATOM    443 2HB  LEU A  29     -27.306  14.098  -8.654  1.00 24.28           H  
ATOM    444  HG  LEU A  29     -26.303  12.154 -10.767  1.00 24.28           H  
ATOM    445 1HD1 LEU A  29     -25.346  10.948  -8.860  1.00 24.28           H  
ATOM    446 2HD1 LEU A  29     -24.657  12.582  -9.007  1.00 24.28           H  
ATOM    447 3HD1 LEU A  29     -25.886  12.243  -7.765  1.00 24.28           H  
ATOM    448 1HD2 LEU A  29     -27.734  10.544  -9.569  1.00 24.28           H  
ATOM    449 2HD2 LEU A  29     -28.292  11.840  -8.484  1.00 24.28           H  
ATOM    450 3HD2 LEU A  29     -28.697  11.893 -10.216  1.00 24.28           H  
ATOM    451  N   SER A  30     -27.964  16.757 -11.417  1.00 16.79           N  
ATOM    452  CA  SER A  30     -28.164  18.190 -11.263  1.00 14.29           C  
ATOM    453  C   SER A  30     -29.632  18.617 -11.267  1.00  7.35           C  
ATOM    454  O   SER A  30     -29.947  19.723 -10.825  1.00 12.01           O  
ATOM    455  CB  SER A  30     -27.424  18.937 -12.356  1.00 21.43           C  
ATOM    456  OG  SER A  30     -27.997  18.698 -13.612  1.00 21.43           O  
ATOM    457  H   SER A  30     -27.606  16.434 -12.307  1.00 20.15           H  
ATOM    458  HA  SER A  30     -27.736  18.484 -10.303  1.00 17.15           H  
ATOM    459 1HB  SER A  30     -27.447  20.005 -12.141  1.00 25.72           H  
ATOM    460 2HB  SER A  30     -26.380  18.628 -12.365  1.00 25.72           H  
ATOM    461  HG  SER A  30     -27.792  17.781 -13.827  1.00 25.72           H  
ATOM    462  N   SER A  31     -30.538  17.763 -11.749  1.00  3.34           N  
ATOM    463  CA  SER A  31     -31.948  18.134 -11.727  1.00  3.31           C  
ATOM    464  C   SER A  31     -32.855  16.930 -11.607  1.00  2.97           C  
ATOM    465  O   SER A  31     -32.493  15.822 -12.000  1.00  3.17           O  
ATOM    466  CB  SER A  31     -32.322  18.893 -12.985  1.00  4.96           C  
ATOM    467  OG  SER A  31     -32.299  18.062 -14.115  1.00  4.96           O  
ATOM    468  H   SER A  31     -30.257  16.867 -12.121  1.00  4.01           H  
ATOM    469  HA  SER A  31     -32.120  18.777 -10.863  1.00  3.97           H  
ATOM    470 1HB  SER A  31     -33.311  19.336 -12.872  1.00  5.96           H  
ATOM    471 2HB  SER A  31     -31.615  19.710 -13.124  1.00  5.96           H  
ATOM    472  HG  SER A  31     -31.583  17.430 -13.984  1.00  5.96           H  
ATOM    473  N   GLU A  32     -34.064  17.181 -11.114  1.00  3.44           N  
ATOM    474  CA  GLU A  32     -35.072  16.151 -10.924  1.00  3.42           C  
ATOM    475  C   GLU A  32     -35.508  15.606 -12.274  1.00  3.00           C  
ATOM    476  O   GLU A  32     -35.746  14.407 -12.420  1.00  2.65           O  
ATOM    477  CB  GLU A  32     -36.275  16.727 -10.176  1.00  5.13           C  
ATOM    478  CG  GLU A  32     -37.327  15.714  -9.749  1.00  5.13           C  
ATOM    479  CD  GLU A  32     -36.831  14.772  -8.684  1.00  5.13           C  
ATOM    480  OE1 GLU A  32     -35.835  15.067  -8.066  1.00  5.13           O  
ATOM    481  OE2 GLU A  32     -37.462  13.769  -8.463  1.00  5.13           O  
ATOM    482  H   GLU A  32     -34.283  18.127 -10.834  1.00  4.13           H  
ATOM    483  HA  GLU A  32     -34.640  15.335 -10.343  1.00  4.10           H  
ATOM    484 1HB  GLU A  32     -35.928  17.240  -9.278  1.00  6.16           H  
ATOM    485 2HB  GLU A  32     -36.769  17.471 -10.802  1.00  6.16           H  
ATOM    486 1HG  GLU A  32     -38.197  16.248  -9.370  1.00  6.16           H  
ATOM    487 2HG  GLU A  32     -37.638  15.140 -10.621  1.00  6.16           H  
ATOM    488  N   LEU A  33     -35.606  16.509 -13.250  1.00  3.70           N  
ATOM    489  CA  LEU A  33     -35.964  16.160 -14.613  1.00  4.20           C  
ATOM    490  C   LEU A  33     -34.943  15.233 -15.228  1.00  3.36           C  
ATOM    491  O   LEU A  33     -35.314  14.207 -15.798  1.00  3.85           O  
ATOM    492  CB  LEU A  33     -36.084  17.411 -15.483  1.00  6.30           C  
ATOM    493  CG  LEU A  33     -36.380  17.136 -16.964  1.00  6.30           C  
ATOM    494  CD1 LEU A  33     -37.712  16.407 -17.083  1.00  6.30           C  
ATOM    495  CD2 LEU A  33     -36.403  18.449 -17.730  1.00  6.30           C  
ATOM    496  H   LEU A  33     -35.412  17.477 -13.042  1.00  4.44           H  
ATOM    497  HA  LEU A  33     -36.927  15.651 -14.596  1.00  5.04           H  
ATOM    498 1HB  LEU A  33     -36.886  18.035 -15.091  1.00  7.56           H  
ATOM    499 2HB  LEU A  33     -35.151  17.971 -15.425  1.00  7.56           H  
ATOM    500  HG  LEU A  33     -35.605  16.490 -17.379  1.00  7.56           H  
ATOM    501 1HD1 LEU A  33     -37.919  16.200 -18.134  1.00  7.56           H  
ATOM    502 2HD1 LEU A  33     -37.663  15.467 -16.533  1.00  7.56           H  
ATOM    503 3HD1 LEU A  33     -38.505  17.029 -16.672  1.00  7.56           H  
ATOM    504 1HD2 LEU A  33     -36.609  18.252 -18.782  1.00  7.56           H  
ATOM    505 2HD2 LEU A  33     -37.181  19.095 -17.322  1.00  7.56           H  
ATOM    506 3HD2 LEU A  33     -35.435  18.942 -17.635  1.00  7.56           H  
ATOM    507  N   SER A  34     -33.659  15.594 -15.127  1.00  3.20           N  
ATOM    508  CA  SER A  34     -32.608  14.757 -15.693  1.00  3.28           C  
ATOM    509  C   SER A  34     -32.530  13.400 -15.013  1.00  2.59           C  
ATOM    510  O   SER A  34     -32.244  12.402 -15.673  1.00  2.84           O  
ATOM    511  CB  SER A  34     -31.270  15.470 -15.611  1.00  4.92           C  
ATOM    512  OG  SER A  34     -30.903  15.726 -14.281  1.00  4.92           O  
ATOM    513  H   SER A  34     -33.400  16.456 -14.658  1.00  3.84           H  
ATOM    514  HA  SER A  34     -32.839  14.590 -16.747  1.00  3.94           H  
ATOM    515 1HB  SER A  34     -30.502  14.867 -16.095  1.00  5.90           H  
ATOM    516 2HB  SER A  34     -31.336  16.410 -16.157  1.00  5.90           H  
ATOM    517  HG  SER A  34     -30.578  14.894 -13.915  1.00  5.90           H  
ATOM    518  N   MET A  35     -32.855  13.347 -13.717  1.00  2.58           N  
ATOM    519  CA  MET A  35     -32.916  12.071 -13.016  1.00  2.75           C  
ATOM    520  C   MET A  35     -34.032  11.206 -13.580  1.00  2.17           C  
ATOM    521  O   MET A  35     -33.838  10.010 -13.799  1.00  2.91           O  
ATOM    522  CB  MET A  35     -33.136  12.271 -11.518  1.00  4.12           C  
ATOM    523  CG  MET A  35     -31.967  12.858 -10.747  1.00  4.12           C  
ATOM    524  SD  MET A  35     -32.382  13.114  -9.013  1.00  4.12           S  
ATOM    525  CE  MET A  35     -30.950  14.003  -8.422  1.00  4.12           C  
ATOM    526  H   MET A  35     -33.040  14.201 -13.202  1.00  3.10           H  
ATOM    527  HA  MET A  35     -31.975  11.544 -13.169  1.00  3.30           H  
ATOM    528 1HB  MET A  35     -33.989  12.930 -11.365  1.00  4.95           H  
ATOM    529 2HB  MET A  35     -33.381  11.313 -11.060  1.00  4.95           H  
ATOM    530 1HG  MET A  35     -31.120  12.175 -10.800  1.00  4.95           H  
ATOM    531 2HG  MET A  35     -31.662  13.806 -11.178  1.00  4.95           H  
ATOM    532 1HE  MET A  35     -31.072  14.227  -7.361  1.00  4.95           H  
ATOM    533 2HE  MET A  35     -30.058  13.395  -8.564  1.00  4.95           H  
ATOM    534 3HE  MET A  35     -30.848  14.935  -8.978  1.00  4.95           H  
ATOM    535  N   LYS A  36     -35.199  11.814 -13.810  1.00  1.91           N  
ATOM    536  CA  LYS A  36     -36.336  11.083 -14.345  1.00  2.29           C  
ATOM    537  C   LYS A  36     -36.072  10.588 -15.750  1.00  2.41           C  
ATOM    538  O   LYS A  36     -36.396   9.445 -16.067  1.00  2.53           O  
ATOM    539  CB  LYS A  36     -37.596  11.935 -14.336  1.00  3.44           C  
ATOM    540  CG  LYS A  36     -38.828  11.187 -14.835  1.00  3.44           C  
ATOM    541  CD  LYS A  36     -39.152  10.020 -13.911  1.00  3.44           C  
ATOM    542  CE  LYS A  36     -40.532   9.424 -14.178  1.00  3.44           C  
ATOM    543  NZ  LYS A  36     -40.613   8.714 -15.488  1.00  3.44           N  
ATOM    544  H   LYS A  36     -35.310  12.796 -13.586  1.00  2.29           H  
ATOM    545  HA  LYS A  36     -36.510  10.210 -13.720  1.00  2.75           H  
ATOM    546 1HB  LYS A  36     -37.796  12.284 -13.323  1.00  4.12           H  
ATOM    547 2HB  LYS A  36     -37.452  12.813 -14.966  1.00  4.12           H  
ATOM    548 1HG  LYS A  36     -39.681  11.866 -14.865  1.00  4.12           H  
ATOM    549 2HG  LYS A  36     -38.650  10.809 -15.842  1.00  4.12           H  
ATOM    550 1HD  LYS A  36     -38.402   9.239 -14.038  1.00  4.12           H  
ATOM    551 2HD  LYS A  36     -39.117  10.365 -12.878  1.00  4.12           H  
ATOM    552 1HE  LYS A  36     -40.764   8.716 -13.384  1.00  4.12           H  
ATOM    553 2HE  LYS A  36     -41.276  10.221 -14.164  1.00  4.12           H  
ATOM    554 1HZ  LYS A  36     -41.539   8.318 -15.603  1.00  4.12           H  
ATOM    555 2HZ  LYS A  36     -40.418   9.335 -16.267  1.00  4.12           H  
ATOM    556 3HZ  LYS A  36     -39.939   7.964 -15.497  1.00  4.12           H  
ATOM    557  N   GLU A  37     -35.476  11.434 -16.588  1.00  3.53           N  
ATOM    558  CA  GLU A  37     -35.181  11.030 -17.950  1.00  5.87           C  
ATOM    559  C   GLU A  37     -34.173   9.894 -17.952  1.00  5.58           C  
ATOM    560  O   GLU A  37     -34.291   8.964 -18.752  1.00  6.97           O  
ATOM    561  CB  GLU A  37     -34.685  12.217 -18.769  1.00  8.80           C  
ATOM    562  CG  GLU A  37     -35.775  13.245 -19.055  1.00  8.80           C  
ATOM    563  CD  GLU A  37     -35.314  14.383 -19.916  1.00  8.80           C  
ATOM    564  OE1 GLU A  37     -34.131  14.523 -20.108  1.00  8.80           O  
ATOM    565  OE2 GLU A  37     -36.154  15.101 -20.414  1.00  8.80           O  
ATOM    566  H   GLU A  37     -35.241  12.369 -16.283  1.00  4.24           H  
ATOM    567  HA  GLU A  37     -36.100  10.664 -18.408  1.00  7.04           H  
ATOM    568 1HB  GLU A  37     -33.875  12.718 -18.239  1.00 10.57           H  
ATOM    569 2HB  GLU A  37     -34.290  11.865 -19.723  1.00 10.57           H  
ATOM    570 1HG  GLU A  37     -36.605  12.744 -19.553  1.00 10.57           H  
ATOM    571 2HG  GLU A  37     -36.144  13.639 -18.110  1.00 10.57           H  
ATOM    572  N   LYS A  38     -33.218   9.946 -17.027  1.00  4.96           N  
ATOM    573  CA  LYS A  38     -32.262   8.874 -16.876  1.00  7.72           C  
ATOM    574  C   LYS A  38     -32.949   7.581 -16.466  1.00  4.38           C  
ATOM    575  O   LYS A  38     -32.629   6.520 -17.000  1.00  4.37           O  
ATOM    576  CB  LYS A  38     -31.198   9.250 -15.870  1.00 11.58           C  
ATOM    577  CG  LYS A  38     -30.187   8.157 -15.686  1.00 11.58           C  
ATOM    578  CD  LYS A  38     -29.596   7.810 -17.033  1.00 11.58           C  
ATOM    579  CE  LYS A  38     -28.292   7.090 -16.878  1.00 11.58           C  
ATOM    580  NZ  LYS A  38     -28.428   5.859 -16.089  1.00 11.58           N  
ATOM    581  H   LYS A  38     -33.137  10.752 -16.420  1.00  5.95           H  
ATOM    582  HA  LYS A  38     -31.781   8.704 -17.840  1.00  9.26           H  
ATOM    583 1HB  LYS A  38     -30.677  10.150 -16.199  1.00 13.90           H  
ATOM    584 2HB  LYS A  38     -31.653   9.464 -14.903  1.00 13.90           H  
ATOM    585 1HG  LYS A  38     -29.396   8.490 -15.015  1.00 13.90           H  
ATOM    586 2HG  LYS A  38     -30.664   7.275 -15.259  1.00 13.90           H  
ATOM    587 1HD  LYS A  38     -30.289   7.170 -17.582  1.00 13.90           H  
ATOM    588 2HD  LYS A  38     -29.438   8.719 -17.614  1.00 13.90           H  
ATOM    589 1HE  LYS A  38     -27.916   6.835 -17.862  1.00 13.90           H  
ATOM    590 2HE  LYS A  38     -27.578   7.746 -16.383  1.00 13.90           H  
ATOM    591 1HZ  LYS A  38     -27.507   5.449 -16.027  1.00 13.90           H  
ATOM    592 2HZ  LYS A  38     -28.765   6.079 -15.162  1.00 13.90           H  
ATOM    593 3HZ  LYS A  38     -29.066   5.223 -16.543  1.00 13.90           H  
ATOM    594  N   HIS A  39     -33.895   7.673 -15.528  1.00  3.10           N  
ATOM    595  CA  HIS A  39     -34.673   6.514 -15.107  1.00  2.57           C  
ATOM    596  C   HIS A  39     -35.408   5.889 -16.270  1.00  2.08           C  
ATOM    597  O   HIS A  39     -35.472   4.668 -16.378  1.00  2.29           O  
ATOM    598  CB  HIS A  39     -35.679   6.845 -14.014  1.00  3.85           C  
ATOM    599  CG  HIS A  39     -36.468   5.638 -13.608  1.00  3.85           C  
ATOM    600  ND1 HIS A  39     -35.877   4.550 -13.017  1.00  3.85           N  
ATOM    601  CD2 HIS A  39     -37.788   5.344 -13.697  1.00  3.85           C  
ATOM    602  CE1 HIS A  39     -36.789   3.638 -12.754  1.00  3.85           C  
ATOM    603  NE2 HIS A  39     -37.961   4.086 -13.162  1.00  3.85           N  
ATOM    604  H   HIS A  39     -34.083   8.566 -15.093  1.00  3.72           H  
ATOM    605  HA  HIS A  39     -33.995   5.759 -14.710  1.00  3.08           H  
ATOM    606 1HB  HIS A  39     -35.158   7.234 -13.139  1.00  4.63           H  
ATOM    607 2HB  HIS A  39     -36.369   7.613 -14.360  1.00  4.63           H  
ATOM    608  HD1 HIS A  39     -34.896   4.360 -13.022  1.00  4.63           H  
ATOM    609  HD2 HIS A  39     -38.645   5.893 -14.090  1.00  4.63           H  
ATOM    610  HE1 HIS A  39     -36.508   2.697 -12.280  1.00  4.63           H  
ATOM    611  N   GLU A  40     -35.986   6.723 -17.126  1.00  2.25           N  
ATOM    612  CA  GLU A  40     -36.700   6.234 -18.290  1.00  2.97           C  
ATOM    613  C   GLU A  40     -35.754   5.476 -19.220  1.00  2.96           C  
ATOM    614  O   GLU A  40     -36.104   4.407 -19.724  1.00  3.43           O  
ATOM    615  CB  GLU A  40     -37.369   7.410 -18.995  1.00  4.46           C  
ATOM    616  CG  GLU A  40     -38.506   8.004 -18.173  1.00  4.46           C  
ATOM    617  CD  GLU A  40     -39.082   9.275 -18.729  1.00  4.46           C  
ATOM    618  OE1 GLU A  40     -38.674   9.687 -19.788  1.00  4.46           O  
ATOM    619  OE2 GLU A  40     -39.925   9.848 -18.071  1.00  4.46           O  
ATOM    620  H   GLU A  40     -35.933   7.722 -16.962  1.00  2.70           H  
ATOM    621  HA  GLU A  40     -37.475   5.543 -17.956  1.00  3.56           H  
ATOM    622 1HB  GLU A  40     -36.639   8.194 -19.190  1.00  5.35           H  
ATOM    623 2HB  GLU A  40     -37.773   7.085 -19.954  1.00  5.35           H  
ATOM    624 1HG  GLU A  40     -39.304   7.264 -18.113  1.00  5.35           H  
ATOM    625 2HG  GLU A  40     -38.148   8.185 -17.162  1.00  5.35           H  
ATOM    626  N   GLU A  41     -34.540   6.006 -19.401  1.00  2.97           N  
ATOM    627  CA  GLU A  41     -33.525   5.335 -20.206  1.00  3.63           C  
ATOM    628  C   GLU A  41     -33.129   4.010 -19.566  1.00  2.69           C  
ATOM    629  O   GLU A  41     -32.917   3.019 -20.265  1.00  2.88           O  
ATOM    630  CB  GLU A  41     -32.289   6.223 -20.362  1.00  5.45           C  
ATOM    631  CG  GLU A  41     -32.498   7.456 -21.226  1.00  5.45           C  
ATOM    632  CD  GLU A  41     -31.287   8.345 -21.270  1.00  5.45           C  
ATOM    633  OE1 GLU A  41     -30.362   8.094 -20.535  1.00  5.45           O  
ATOM    634  OE2 GLU A  41     -31.286   9.275 -22.042  1.00  5.45           O  
ATOM    635  H   GLU A  41     -34.321   6.906 -18.987  1.00  3.56           H  
ATOM    636  HA  GLU A  41     -33.941   5.130 -21.193  1.00  4.36           H  
ATOM    637 1HB  GLU A  41     -31.953   6.558 -19.382  1.00  6.53           H  
ATOM    638 2HB  GLU A  41     -31.480   5.642 -20.804  1.00  6.53           H  
ATOM    639 1HG  GLU A  41     -32.736   7.138 -22.240  1.00  6.53           H  
ATOM    640 2HG  GLU A  41     -33.347   8.019 -20.844  1.00  6.53           H  
ATOM    641  N   TRP A  42     -33.046   4.008 -18.235  1.00  2.27           N  
ATOM    642  CA  TRP A  42     -32.738   2.824 -17.456  1.00  2.50           C  
ATOM    643  C   TRP A  42     -33.778   1.738 -17.674  1.00  2.23           C  
ATOM    644  O   TRP A  42     -33.433   0.576 -17.884  1.00  2.84           O  
ATOM    645  CB  TRP A  42     -32.663   3.174 -15.978  1.00  3.75           C  
ATOM    646  CG  TRP A  42     -32.350   2.004 -15.142  1.00  3.75           C  
ATOM    647  CD1 TRP A  42     -31.114   1.544 -14.872  1.00  3.75           C  
ATOM    648  CD2 TRP A  42     -33.267   1.127 -14.454  1.00  3.75           C  
ATOM    649  NE1 TRP A  42     -31.183   0.441 -14.065  1.00  3.75           N  
ATOM    650  CE2 TRP A  42     -32.493   0.166 -13.803  1.00  3.75           C  
ATOM    651  CE3 TRP A  42     -34.658   1.079 -14.344  1.00  3.75           C  
ATOM    652  CZ2 TRP A  42     -33.056  -0.843 -13.053  1.00  3.75           C  
ATOM    653  CZ3 TRP A  42     -35.222   0.066 -13.587  1.00  3.75           C  
ATOM    654  CH2 TRP A  42     -34.437  -0.873 -12.965  1.00  3.75           C  
ATOM    655  H   TRP A  42     -33.196   4.874 -17.738  1.00  2.72           H  
ATOM    656  HA  TRP A  42     -31.768   2.442 -17.777  1.00  3.00           H  
ATOM    657 1HB  TRP A  42     -31.897   3.933 -15.818  1.00  4.50           H  
ATOM    658 2HB  TRP A  42     -33.606   3.581 -15.636  1.00  4.50           H  
ATOM    659  HD1 TRP A  42     -30.191   1.986 -15.241  1.00  4.50           H  
ATOM    660  HE1 TRP A  42     -30.366  -0.065 -13.738  1.00  4.50           H  
ATOM    661  HE3 TRP A  42     -35.283   1.820 -14.841  1.00  4.50           H  
ATOM    662  HZ2 TRP A  42     -32.462  -1.596 -12.549  1.00  4.50           H  
ATOM    663  HZ3 TRP A  42     -36.309   0.027 -13.503  1.00  4.50           H  
ATOM    664  HH2 TRP A  42     -34.908  -1.664 -12.385  1.00  4.50           H  
ATOM    665  N   MET A  43     -35.054   2.124 -17.640  1.00  2.23           N  
ATOM    666  CA  MET A  43     -36.142   1.192 -17.896  1.00  3.12           C  
ATOM    667  C   MET A  43     -35.971   0.544 -19.250  1.00  3.53           C  
ATOM    668  O   MET A  43     -36.141  -0.665 -19.398  1.00  4.66           O  
ATOM    669  CB  MET A  43     -37.487   1.900 -17.863  1.00  4.68           C  
ATOM    670  CG  MET A  43     -37.972   2.374 -16.513  1.00  4.68           C  
ATOM    671  SD  MET A  43     -39.442   3.396 -16.695  1.00  4.68           S  
ATOM    672  CE  MET A  43     -40.590   2.190 -17.360  1.00  4.68           C  
ATOM    673  H   MET A  43     -35.275   3.088 -17.429  1.00  2.68           H  
ATOM    674  HA  MET A  43     -36.119   0.410 -17.138  1.00  3.74           H  
ATOM    675 1HB  MET A  43     -37.454   2.768 -18.517  1.00  5.62           H  
ATOM    676 2HB  MET A  43     -38.250   1.229 -18.262  1.00  5.62           H  
ATOM    677 1HG  MET A  43     -38.218   1.518 -15.885  1.00  5.62           H  
ATOM    678 2HG  MET A  43     -37.198   2.956 -16.017  1.00  5.62           H  
ATOM    679 1HE  MET A  43     -41.559   2.662 -17.525  1.00  5.62           H  
ATOM    680 2HE  MET A  43     -40.207   1.807 -18.307  1.00  5.62           H  
ATOM    681 3HE  MET A  43     -40.701   1.364 -16.658  1.00  5.62           H  
ATOM    682  N   VAL A  44     -35.640   1.355 -20.254  1.00  3.30           N  
ATOM    683  CA  VAL A  44     -35.423   0.829 -21.592  1.00  4.03           C  
ATOM    684  C   VAL A  44     -34.274  -0.169 -21.609  1.00  3.57           C  
ATOM    685  O   VAL A  44     -34.415  -1.273 -22.133  1.00  4.73           O  
ATOM    686  CB  VAL A  44     -35.132   1.968 -22.588  1.00  6.04           C  
ATOM    687  CG1 VAL A  44     -34.695   1.391 -23.925  1.00  6.04           C  
ATOM    688  CG2 VAL A  44     -36.379   2.818 -22.761  1.00  6.04           C  
ATOM    689  H   VAL A  44     -35.549   2.353 -20.090  1.00  3.96           H  
ATOM    690  HA  VAL A  44     -36.331   0.317 -21.911  1.00  4.84           H  
ATOM    691  HB  VAL A  44     -34.318   2.582 -22.209  1.00  7.25           H  
ATOM    692 1HG1 VAL A  44     -34.483   2.204 -24.619  1.00  7.25           H  
ATOM    693 2HG1 VAL A  44     -33.796   0.791 -23.785  1.00  7.25           H  
ATOM    694 3HG1 VAL A  44     -35.490   0.767 -24.330  1.00  7.25           H  
ATOM    695 1HG2 VAL A  44     -36.173   3.628 -23.460  1.00  7.25           H  
ATOM    696 2HG2 VAL A  44     -37.189   2.200 -23.150  1.00  7.25           H  
ATOM    697 3HG2 VAL A  44     -36.674   3.236 -21.800  1.00  7.25           H  
ATOM    698  N   GLN A  45     -33.156   0.200 -20.986  1.00  2.70           N  
ATOM    699  CA  GLN A  45     -31.972  -0.649 -20.937  1.00  2.89           C  
ATOM    700  C   GLN A  45     -32.222  -2.020 -20.328  1.00  2.41           C  
ATOM    701  O   GLN A  45     -31.668  -3.017 -20.795  1.00  5.57           O  
ATOM    702  CB  GLN A  45     -30.868   0.047 -20.139  1.00  4.33           C  
ATOM    703  CG  GLN A  45     -29.563  -0.725 -20.085  1.00  4.33           C  
ATOM    704  CD  GLN A  45     -28.916  -0.869 -21.447  1.00  4.33           C  
ATOM    705  OE1 GLN A  45     -28.702   0.117 -22.157  1.00  4.33           O  
ATOM    706  NE2 GLN A  45     -28.598  -2.103 -21.821  1.00  4.33           N  
ATOM    707  H   GLN A  45     -33.109   1.118 -20.562  1.00  3.24           H  
ATOM    708  HA  GLN A  45     -31.622  -0.798 -21.958  1.00  3.47           H  
ATOM    709 1HB  GLN A  45     -30.665   1.024 -20.578  1.00  5.20           H  
ATOM    710 2HB  GLN A  45     -31.205   0.213 -19.117  1.00  5.20           H  
ATOM    711 1HG  GLN A  45     -28.869  -0.198 -19.431  1.00  5.20           H  
ATOM    712 2HG  GLN A  45     -29.760  -1.723 -19.692  1.00  5.20           H  
ATOM    713 1HE2 GLN A  45     -28.168  -2.262 -22.710  1.00  5.20           H  
ATOM    714 2HE2 GLN A  45     -28.791  -2.875 -21.214  1.00  5.20           H  
ATOM    715  N   TYR A  46     -33.059  -2.085 -19.301  1.00  1.97           N  
ATOM    716  CA  TYR A  46     -33.325  -3.363 -18.664  1.00  2.06           C  
ATOM    717  C   TYR A  46     -34.700  -3.961 -19.006  1.00  3.21           C  
ATOM    718  O   TYR A  46     -35.095  -4.963 -18.410  1.00  8.64           O  
ATOM    719  CB  TYR A  46     -33.150  -3.201 -17.154  1.00  3.09           C  
ATOM    720  CG  TYR A  46     -31.711  -2.911 -16.737  1.00  3.09           C  
ATOM    721  CD1 TYR A  46     -31.257  -1.610 -16.681  1.00  3.09           C  
ATOM    722  CD2 TYR A  46     -30.846  -3.937 -16.388  1.00  3.09           C  
ATOM    723  CE1 TYR A  46     -29.969  -1.330 -16.278  1.00  3.09           C  
ATOM    724  CE2 TYR A  46     -29.550  -3.652 -15.971  1.00  3.09           C  
ATOM    725  CZ  TYR A  46     -29.118  -2.345 -15.907  1.00  3.09           C  
ATOM    726  OH  TYR A  46     -27.852  -2.026 -15.462  1.00  3.09           O  
ATOM    727  H   TYR A  46     -33.478  -1.238 -18.934  1.00  2.36           H  
ATOM    728  HA  TYR A  46     -32.574  -4.073 -19.012  1.00  2.47           H  
ATOM    729 1HB  TYR A  46     -33.778  -2.382 -16.800  1.00  3.71           H  
ATOM    730 2HB  TYR A  46     -33.476  -4.109 -16.648  1.00  3.71           H  
ATOM    731  HD1 TYR A  46     -31.918  -0.796 -16.947  1.00  3.71           H  
ATOM    732  HD2 TYR A  46     -31.191  -4.971 -16.426  1.00  3.71           H  
ATOM    733  HE1 TYR A  46     -29.625  -0.299 -16.233  1.00  3.71           H  
ATOM    734  HE2 TYR A  46     -28.878  -4.459 -15.680  1.00  3.71           H  
ATOM    735  HH  TYR A  46     -27.911  -1.307 -14.811  1.00  3.71           H  
ATOM    736  N   GLY A  47     -35.428  -3.364 -19.961  1.00  2.23           N  
ATOM    737  CA  GLY A  47     -36.724  -3.914 -20.375  1.00  3.44           C  
ATOM    738  C   GLY A  47     -37.790  -3.851 -19.278  1.00  4.37           C  
ATOM    739  O   GLY A  47     -38.599  -4.771 -19.146  1.00  5.95           O  
ATOM    740  H   GLY A  47     -35.073  -2.551 -20.450  1.00  2.68           H  
ATOM    741 1HA  GLY A  47     -37.076  -3.369 -21.251  1.00  4.13           H  
ATOM    742 2HA  GLY A  47     -36.587  -4.949 -20.686  1.00  4.13           H  
ATOM    743  N   ARG A  48     -37.780  -2.791 -18.479  1.00  4.64           N  
ATOM    744  CA  ARG A  48     -38.694  -2.693 -17.353  1.00  6.39           C  
ATOM    745  C   ARG A  48     -40.020  -2.051 -17.735  1.00  5.52           C  
ATOM    746  O   ARG A  48     -40.057  -0.956 -18.296  1.00  4.99           O  
ATOM    747  CB  ARG A  48     -38.032  -1.895 -16.247  1.00  9.58           C  
ATOM    748  CG  ARG A  48     -36.726  -2.508 -15.771  1.00  9.58           C  
ATOM    749  CD  ARG A  48     -36.944  -3.779 -15.042  1.00  9.58           C  
ATOM    750  NE  ARG A  48     -37.582  -3.566 -13.752  1.00  9.58           N  
ATOM    751  CZ  ARG A  48     -38.246  -4.502 -13.056  1.00  9.58           C  
ATOM    752  NH1 ARG A  48     -38.395  -5.722 -13.530  1.00  9.58           N  
ATOM    753  NH2 ARG A  48     -38.744  -4.159 -11.888  1.00  9.58           N  
ATOM    754  H   ARG A  48     -37.118  -2.047 -18.646  1.00  5.57           H  
ATOM    755  HA  ARG A  48     -38.891  -3.700 -16.984  1.00  7.67           H  
ATOM    756 1HB  ARG A  48     -37.828  -0.884 -16.591  1.00 11.50           H  
ATOM    757 2HB  ARG A  48     -38.702  -1.825 -15.390  1.00 11.50           H  
ATOM    758 1HG  ARG A  48     -36.088  -2.712 -16.631  1.00 11.50           H  
ATOM    759 2HG  ARG A  48     -36.223  -1.819 -15.105  1.00 11.50           H  
ATOM    760 1HD  ARG A  48     -37.583  -4.432 -15.635  1.00 11.50           H  
ATOM    761 2HD  ARG A  48     -35.986  -4.268 -14.870  1.00 11.50           H  
ATOM    762  HE  ARG A  48     -37.503  -2.655 -13.308  1.00 11.50           H  
ATOM    763 1HH1 ARG A  48     -38.004  -5.965 -14.430  1.00 11.50           H  
ATOM    764 2HH1 ARG A  48     -38.897  -6.414 -12.994  1.00 11.50           H  
ATOM    765 1HH2 ARG A  48     -38.595  -3.207 -11.565  1.00 11.50           H  
ATOM    766 2HH2 ARG A  48     -39.250  -4.826 -11.326  1.00 11.50           H  
ATOM    767  N   VAL A  49     -41.108  -2.744 -17.409  1.00  7.25           N  
ATOM    768  CA  VAL A  49     -42.459  -2.272 -17.690  1.00  8.60           C  
ATOM    769  C   VAL A  49     -43.271  -2.229 -16.408  1.00  9.36           C  
ATOM    770  O   VAL A  49     -43.325  -3.212 -15.668  1.00 10.97           O  
ATOM    771  CB  VAL A  49     -43.161  -3.187 -18.716  1.00 12.90           C  
ATOM    772  CG1 VAL A  49     -44.583  -2.700 -18.957  1.00 12.90           C  
ATOM    773  CG2 VAL A  49     -42.374  -3.200 -20.019  1.00 12.90           C  
ATOM    774  H   VAL A  49     -40.994  -3.637 -16.950  1.00  8.70           H  
ATOM    775  HA  VAL A  49     -42.400  -1.265 -18.103  1.00 10.32           H  
ATOM    776  HB  VAL A  49     -43.221  -4.199 -18.314  1.00 15.48           H  
ATOM    777 1HG1 VAL A  49     -45.077  -3.359 -19.673  1.00 15.48           H  
ATOM    778 2HG1 VAL A  49     -45.137  -2.708 -18.019  1.00 15.48           H  
ATOM    779 3HG1 VAL A  49     -44.558  -1.687 -19.357  1.00 15.48           H  
ATOM    780 1HG2 VAL A  49     -42.871  -3.852 -20.736  1.00 15.48           H  
ATOM    781 2HG2 VAL A  49     -42.322  -2.189 -20.423  1.00 15.48           H  
ATOM    782 3HG2 VAL A  49     -41.365  -3.569 -19.835  1.00 15.48           H  
ATOM    783  N   TYR A  50     -43.892  -1.087 -16.139  1.00  9.72           N  
ATOM    784  CA  TYR A  50     -44.668  -0.925 -14.918  1.00 11.08           C  
ATOM    785  C   TYR A  50     -46.146  -1.136 -15.186  1.00 16.53           C  
ATOM    786  O   TYR A  50     -46.620  -0.905 -16.298  1.00 31.77           O  
ATOM    787  CB  TYR A  50     -44.433   0.456 -14.324  1.00 16.62           C  
ATOM    788  CG  TYR A  50     -42.989   0.684 -13.955  1.00 16.62           C  
ATOM    789  CD1 TYR A  50     -42.252  -0.307 -13.324  1.00 16.62           C  
ATOM    790  CD2 TYR A  50     -42.403   1.896 -14.254  1.00 16.62           C  
ATOM    791  CE1 TYR A  50     -40.926  -0.078 -13.006  1.00 16.62           C  
ATOM    792  CE2 TYR A  50     -41.090   2.133 -13.917  1.00 16.62           C  
ATOM    793  CZ  TYR A  50     -40.352   1.153 -13.302  1.00 16.62           C  
ATOM    794  OH  TYR A  50     -39.043   1.398 -12.980  1.00 16.62           O  
ATOM    795  H   TYR A  50     -43.819  -0.315 -16.787  1.00 11.66           H  
ATOM    796  HA  TYR A  50     -44.349  -1.678 -14.197  1.00 13.30           H  
ATOM    797 1HB  TYR A  50     -44.731   1.223 -15.040  1.00 19.94           H  
ATOM    798 2HB  TYR A  50     -45.040   0.581 -13.428  1.00 19.94           H  
ATOM    799  HD1 TYR A  50     -42.714  -1.267 -13.088  1.00 19.94           H  
ATOM    800  HD2 TYR A  50     -42.984   2.672 -14.750  1.00 19.94           H  
ATOM    801  HE1 TYR A  50     -40.339  -0.855 -12.515  1.00 19.94           H  
ATOM    802  HE2 TYR A  50     -40.632   3.095 -14.147  1.00 19.94           H  
ATOM    803  HH  TYR A  50     -38.852   2.333 -13.111  1.00 19.94           H  
ATOM    804  N   LYS A  51     -46.872  -1.579 -14.167  1.00 22.63           N  
ATOM    805  CA  LYS A  51     -48.299  -1.841 -14.306  1.00 35.52           C  
ATOM    806  C   LYS A  51     -49.099  -0.566 -14.528  1.00 17.18           C  
ATOM    807  O   LYS A  51     -50.030  -0.536 -15.334  1.00 27.25           O  
ATOM    808  CB  LYS A  51     -48.818  -2.566 -13.067  1.00 53.28           C  
ATOM    809  CG  LYS A  51     -48.329  -4.001 -12.932  1.00 53.28           C  
ATOM    810  CD  LYS A  51     -48.866  -4.651 -11.666  1.00 53.28           C  
ATOM    811  CE  LYS A  51     -48.369  -6.082 -11.524  1.00 53.28           C  
ATOM    812  NZ  LYS A  51     -48.860  -6.717 -10.270  1.00 53.28           N  
ATOM    813  H   LYS A  51     -46.425  -1.742 -13.269  1.00 27.16           H  
ATOM    814  HA  LYS A  51     -48.448  -2.482 -15.176  1.00 42.62           H  
ATOM    815 1HB  LYS A  51     -48.508  -2.024 -12.172  1.00 63.94           H  
ATOM    816 2HB  LYS A  51     -49.908  -2.581 -13.081  1.00 63.94           H  
ATOM    817 1HG  LYS A  51     -48.655  -4.581 -13.796  1.00 63.94           H  
ATOM    818 2HG  LYS A  51     -47.239  -4.010 -12.899  1.00 63.94           H  
ATOM    819 1HD  LYS A  51     -48.541  -4.075 -10.797  1.00 63.94           H  
ATOM    820 2HD  LYS A  51     -49.955  -4.654 -11.691  1.00 63.94           H  
ATOM    821 1HE  LYS A  51     -48.715  -6.667 -12.375  1.00 63.94           H  
ATOM    822 2HE  LYS A  51     -47.279  -6.084 -11.516  1.00 63.94           H  
ATOM    823 1HZ  LYS A  51     -48.510  -7.663 -10.212  1.00 63.94           H  
ATOM    824 2HZ  LYS A  51     -48.533  -6.187  -9.474  1.00 63.94           H  
ATOM    825 3HZ  LYS A  51     -49.870  -6.731 -10.273  1.00 63.94           H  
ATOM    826  N   ASP A  52     -48.732   0.488 -13.821  1.00  6.48           N  
ATOM    827  CA  ASP A  52     -49.423   1.749 -13.978  1.00  6.71           C  
ATOM    828  C   ASP A  52     -48.529   2.911 -13.589  1.00  6.10           C  
ATOM    829  O   ASP A  52     -47.382   2.713 -13.183  1.00  7.02           O  
ATOM    830  CB  ASP A  52     -50.719   1.749 -13.157  1.00 10.06           C  
ATOM    831  CG  ASP A  52     -50.495   1.565 -11.665  1.00 10.06           C  
ATOM    832  OD1 ASP A  52     -49.462   1.966 -11.187  1.00 10.06           O  
ATOM    833  OD2 ASP A  52     -51.359   1.023 -11.016  1.00 10.06           O  
ATOM    834  H   ASP A  52     -47.965   0.414 -13.169  1.00  7.78           H  
ATOM    835  HA  ASP A  52     -49.688   1.867 -15.029  1.00  8.05           H  
ATOM    836 1HB  ASP A  52     -51.258   2.683 -13.316  1.00 12.08           H  
ATOM    837 2HB  ASP A  52     -51.365   0.942 -13.509  1.00 12.08           H  
ATOM    838  N   LYS A  53     -49.078   4.117 -13.703  1.00  5.61           N  
ATOM    839  CA  LYS A  53     -48.356   5.347 -13.423  1.00  5.89           C  
ATOM    840  C   LYS A  53     -47.981   5.475 -11.960  1.00  3.77           C  
ATOM    841  O   LYS A  53     -46.935   6.041 -11.640  1.00  3.34           O  
ATOM    842  CB  LYS A  53     -49.190   6.555 -13.843  1.00  8.83           C  
ATOM    843  CG  LYS A  53     -48.481   7.889 -13.674  1.00  8.83           C  
ATOM    844  CD  LYS A  53     -47.228   7.937 -14.533  1.00  8.83           C  
ATOM    845  CE  LYS A  53     -47.578   7.904 -16.015  1.00  8.83           C  
ATOM    846  NZ  LYS A  53     -46.371   8.038 -16.873  1.00  8.83           N  
ATOM    847  H   LYS A  53     -50.033   4.184 -14.024  1.00  6.73           H  
ATOM    848  HA  LYS A  53     -47.433   5.343 -14.004  1.00  7.07           H  
ATOM    849 1HB  LYS A  53     -49.472   6.456 -14.891  1.00 10.60           H  
ATOM    850 2HB  LYS A  53     -50.109   6.586 -13.257  1.00 10.60           H  
ATOM    851 1HG  LYS A  53     -49.148   8.700 -13.968  1.00 10.60           H  
ATOM    852 2HG  LYS A  53     -48.204   8.029 -12.629  1.00 10.60           H  
ATOM    853 1HD  LYS A  53     -46.671   8.850 -14.319  1.00 10.60           H  
ATOM    854 2HD  LYS A  53     -46.593   7.082 -14.302  1.00 10.60           H  
ATOM    855 1HE  LYS A  53     -48.070   6.960 -16.245  1.00 10.60           H  
ATOM    856 2HE  LYS A  53     -48.264   8.720 -16.242  1.00 10.60           H  
ATOM    857 1HZ  LYS A  53     -46.635   8.006 -17.846  1.00 10.60           H  
ATOM    858 2HZ  LYS A  53     -45.908   8.913 -16.677  1.00 10.60           H  
ATOM    859 3HZ  LYS A  53     -45.742   7.271 -16.667  1.00 10.60           H  
ATOM    860  N   THR A  54     -48.838   4.967 -11.074  1.00  3.51           N  
ATOM    861  CA  THR A  54     -48.567   5.020  -9.648  1.00  2.76           C  
ATOM    862  C   THR A  54     -47.321   4.207  -9.341  1.00  1.91           C  
ATOM    863  O   THR A  54     -46.447   4.669  -8.605  1.00  1.80           O  
ATOM    864  CB  THR A  54     -49.759   4.499  -8.822  1.00  4.14           C  
ATOM    865  OG1 THR A  54     -50.912   5.317  -9.067  1.00  4.14           O  
ATOM    866  CG2 THR A  54     -49.428   4.542  -7.340  1.00  4.14           C  
ATOM    867  H   THR A  54     -49.686   4.520 -11.394  1.00  4.21           H  
ATOM    868  HA  THR A  54     -48.375   6.056  -9.365  1.00  3.31           H  
ATOM    869  HB  THR A  54     -49.982   3.473  -9.114  1.00  4.97           H  
ATOM    870  HG1 THR A  54     -51.663   4.957  -8.589  1.00  4.97           H  
ATOM    871 1HG2 THR A  54     -50.278   4.170  -6.767  1.00  4.97           H  
ATOM    872 2HG2 THR A  54     -48.559   3.920  -7.145  1.00  4.97           H  
ATOM    873 3HG2 THR A  54     -49.213   5.568  -7.045  1.00  4.97           H  
ATOM    874  N   GLU A  55     -47.238   3.002  -9.923  1.00  2.28           N  
ATOM    875  CA  GLU A  55     -46.053   2.178  -9.757  1.00  2.80           C  
ATOM    876  C   GLU A  55     -44.838   2.896 -10.284  1.00  2.36           C  
ATOM    877  O   GLU A  55     -43.822   2.944  -9.604  1.00  2.60           O  
ATOM    878  CB  GLU A  55     -46.150   0.819 -10.448  1.00  4.20           C  
ATOM    879  CG  GLU A  55     -44.880   0.004 -10.200  1.00  4.20           C  
ATOM    880  CD  GLU A  55     -44.862  -1.390 -10.750  1.00  4.20           C  
ATOM    881  OE1 GLU A  55     -45.743  -1.756 -11.494  1.00  4.20           O  
ATOM    882  OE2 GLU A  55     -43.945  -2.102 -10.400  1.00  4.20           O  
ATOM    883  H   GLU A  55     -48.005   2.664 -10.495  1.00  2.74           H  
ATOM    884  HA  GLU A  55     -45.901   2.004  -8.693  1.00  3.36           H  
ATOM    885 1HB  GLU A  55     -47.007   0.263 -10.065  1.00  5.04           H  
ATOM    886 2HB  GLU A  55     -46.285   0.950 -11.521  1.00  5.04           H  
ATOM    887 1HG  GLU A  55     -44.048   0.551 -10.641  1.00  5.04           H  
ATOM    888 2HG  GLU A  55     -44.711  -0.041  -9.125  1.00  5.04           H  
ATOM    889  N   GLU A  56     -44.948   3.454 -11.495  1.00  2.88           N  
ATOM    890  CA  GLU A  56     -43.844   4.192 -12.101  1.00  3.42           C  
ATOM    891  C   GLU A  56     -43.279   5.239 -11.169  1.00  2.30           C  
ATOM    892  O   GLU A  56     -42.061   5.304 -10.979  1.00  2.22           O  
ATOM    893  CB  GLU A  56     -44.297   4.871 -13.397  1.00  5.13           C  
ATOM    894  CG  GLU A  56     -43.206   5.677 -14.095  1.00  5.13           C  
ATOM    895  CD  GLU A  56     -43.694   6.354 -15.348  1.00  5.13           C  
ATOM    896  OE1 GLU A  56     -44.739   5.988 -15.828  1.00  5.13           O  
ATOM    897  OE2 GLU A  56     -43.042   7.258 -15.819  1.00  5.13           O  
ATOM    898  H   GLU A  56     -45.814   3.359 -12.012  1.00  3.46           H  
ATOM    899  HA  GLU A  56     -43.047   3.494 -12.320  1.00  4.10           H  
ATOM    900 1HB  GLU A  56     -44.660   4.116 -14.094  1.00  6.16           H  
ATOM    901 2HB  GLU A  56     -45.123   5.546 -13.188  1.00  6.16           H  
ATOM    902 1HG  GLU A  56     -42.836   6.435 -13.406  1.00  6.16           H  
ATOM    903 2HG  GLU A  56     -42.379   5.013 -14.342  1.00  6.16           H  
ATOM    904  N   GLU A  57     -44.160   6.058 -10.600  1.00  2.07           N  
ATOM    905  CA  GLU A  57     -43.770   7.089  -9.652  1.00  2.00           C  
ATOM    906  C   GLU A  57     -43.018   6.519  -8.464  1.00  1.59           C  
ATOM    907  O   GLU A  57     -41.960   7.032  -8.094  1.00  1.68           O  
ATOM    908  CB  GLU A  57     -44.993   7.851  -9.145  1.00  3.00           C  
ATOM    909  CG  GLU A  57     -44.650   8.933  -8.130  1.00  3.00           C  
ATOM    910  CD  GLU A  57     -45.840   9.700  -7.619  1.00  3.00           C  
ATOM    911  OE1 GLU A  57     -46.910   9.546  -8.158  1.00  3.00           O  
ATOM    912  OE2 GLU A  57     -45.676  10.434  -6.671  1.00  3.00           O  
ATOM    913  H   GLU A  57     -45.142   5.960 -10.830  1.00  2.48           H  
ATOM    914  HA  GLU A  57     -43.110   7.791 -10.164  1.00  2.40           H  
ATOM    915 1HB  GLU A  57     -45.503   8.324  -9.985  1.00  3.60           H  
ATOM    916 2HB  GLU A  57     -45.695   7.158  -8.681  1.00  3.60           H  
ATOM    917 1HG  GLU A  57     -44.148   8.465  -7.284  1.00  3.60           H  
ATOM    918 2HG  GLU A  57     -43.950   9.630  -8.589  1.00  3.60           H  
ATOM    919  N   MET A  58     -43.577   5.468  -7.860  1.00  1.48           N  
ATOM    920  CA  MET A  58     -42.963   4.862  -6.690  1.00  1.59           C  
ATOM    921  C   MET A  58     -41.614   4.255  -7.015  1.00  1.38           C  
ATOM    922  O   MET A  58     -40.677   4.382  -6.227  1.00  1.43           O  
ATOM    923  CB  MET A  58     -43.866   3.775  -6.116  1.00  2.39           C  
ATOM    924  CG  MET A  58     -45.146   4.272  -5.463  1.00  2.39           C  
ATOM    925  SD  MET A  58     -46.016   2.957  -4.585  1.00  2.39           S  
ATOM    926  CE  MET A  58     -46.558   1.923  -5.943  1.00  2.39           C  
ATOM    927  H   MET A  58     -44.455   5.094  -8.207  1.00  1.78           H  
ATOM    928  HA  MET A  58     -42.811   5.636  -5.939  1.00  1.91           H  
ATOM    929 1HB  MET A  58     -44.148   3.083  -6.908  1.00  2.86           H  
ATOM    930 2HB  MET A  58     -43.314   3.206  -5.367  1.00  2.86           H  
ATOM    931 1HG  MET A  58     -44.909   5.064  -4.753  1.00  2.86           H  
ATOM    932 2HG  MET A  58     -45.812   4.682  -6.221  1.00  2.86           H  
ATOM    933 1HE  MET A  58     -47.114   1.071  -5.552  1.00  2.86           H  
ATOM    934 2HE  MET A  58     -47.196   2.498  -6.611  1.00  2.86           H  
ATOM    935 3HE  MET A  58     -45.688   1.566  -6.494  1.00  2.86           H  
ATOM    936  N   ARG A  59     -41.508   3.621  -8.181  1.00  1.27           N  
ATOM    937  CA  ARG A  59     -40.273   2.988  -8.604  1.00  1.19           C  
ATOM    938  C   ARG A  59     -39.203   4.013  -8.866  1.00  1.05           C  
ATOM    939  O   ARG A  59     -38.042   3.778  -8.548  1.00  1.05           O  
ATOM    940  CB  ARG A  59     -40.514   2.144  -9.839  1.00  1.78           C  
ATOM    941  CG  ARG A  59     -41.394   0.943  -9.565  1.00  1.78           C  
ATOM    942  CD  ARG A  59     -40.705  -0.015  -8.692  1.00  1.78           C  
ATOM    943  NE  ARG A  59     -41.524  -1.167  -8.377  1.00  1.78           N  
ATOM    944  CZ  ARG A  59     -41.269  -1.969  -7.330  1.00  1.78           C  
ATOM    945  NH1 ARG A  59     -40.227  -1.714  -6.566  1.00  1.78           N  
ATOM    946  NH2 ARG A  59     -42.046  -3.003  -7.066  1.00  1.78           N  
ATOM    947  H   ARG A  59     -42.314   3.552  -8.783  1.00  1.52           H  
ATOM    948  HA  ARG A  59     -39.932   2.331  -7.804  1.00  1.43           H  
ATOM    949 1HB  ARG A  59     -40.994   2.745 -10.610  1.00  2.14           H  
ATOM    950 2HB  ARG A  59     -39.566   1.786 -10.238  1.00  2.14           H  
ATOM    951 1HG  ARG A  59     -42.295   1.259  -9.045  1.00  2.14           H  
ATOM    952 2HG  ARG A  59     -41.667   0.444 -10.490  1.00  2.14           H  
ATOM    953 1HD  ARG A  59     -39.801  -0.367  -9.188  1.00  2.14           H  
ATOM    954 2HD  ARG A  59     -40.434   0.475  -7.758  1.00  2.14           H  
ATOM    955  HE  ARG A  59     -42.326  -1.378  -8.969  1.00  2.14           H  
ATOM    956 1HH1 ARG A  59     -39.598  -0.951  -6.784  1.00  2.14           H  
ATOM    957 2HH1 ARG A  59     -40.021  -2.306  -5.771  1.00  2.14           H  
ATOM    958 1HH2 ARG A  59     -42.844  -3.201  -7.653  1.00  2.14           H  
ATOM    959 2HH2 ARG A  59     -41.821  -3.602  -6.279  1.00  2.14           H  
ATOM    960  N   PHE A  60     -39.598   5.167  -9.400  1.00  1.11           N  
ATOM    961  CA  PHE A  60     -38.667   6.260  -9.587  1.00  1.14           C  
ATOM    962  C   PHE A  60     -38.138   6.775  -8.266  1.00  0.94           C  
ATOM    963  O   PHE A  60     -36.943   7.025  -8.136  1.00  0.95           O  
ATOM    964  CB  PHE A  60     -39.246   7.393 -10.407  1.00  1.71           C  
ATOM    965  CG  PHE A  60     -38.281   8.534 -10.485  1.00  1.71           C  
ATOM    966  CD1 PHE A  60     -37.020   8.353 -11.031  1.00  1.71           C  
ATOM    967  CD2 PHE A  60     -38.628   9.790 -10.020  1.00  1.71           C  
ATOM    968  CE1 PHE A  60     -36.121   9.397 -11.100  1.00  1.71           C  
ATOM    969  CE2 PHE A  60     -37.735  10.838 -10.096  1.00  1.71           C  
ATOM    970  CZ  PHE A  60     -36.481  10.643 -10.634  1.00  1.71           C  
ATOM    971  H   PHE A  60     -40.560   5.291  -9.688  1.00  1.33           H  
ATOM    972  HA  PHE A  60     -37.815   5.876 -10.149  1.00  1.37           H  
ATOM    973 1HB  PHE A  60     -39.466   7.051 -11.417  1.00  2.05           H  
ATOM    974 2HB  PHE A  60     -40.173   7.748  -9.959  1.00  2.05           H  
ATOM    975  HD1 PHE A  60     -36.741   7.367 -11.396  1.00  2.05           H  
ATOM    976  HD2 PHE A  60     -39.618   9.946  -9.590  1.00  2.05           H  
ATOM    977  HE1 PHE A  60     -35.131   9.238 -11.527  1.00  2.05           H  
ATOM    978  HE2 PHE A  60     -38.023  11.820  -9.729  1.00  2.05           H  
ATOM    979  HZ  PHE A  60     -35.780  11.474 -10.688  1.00  2.05           H  
ATOM    980  N   LYS A  61     -39.025   6.962  -7.291  1.00  0.98           N  
ATOM    981  CA  LYS A  61     -38.602   7.424  -5.976  1.00  0.97           C  
ATOM    982  C   LYS A  61     -37.616   6.443  -5.336  1.00  0.82           C  
ATOM    983  O   LYS A  61     -36.607   6.862  -4.764  1.00  0.81           O  
ATOM    984  CB  LYS A  61     -39.828   7.626  -5.091  1.00  1.46           C  
ATOM    985  CG  LYS A  61     -40.677   8.821  -5.501  1.00  1.46           C  
ATOM    986  CD  LYS A  61     -41.925   8.955  -4.644  1.00  1.46           C  
ATOM    987  CE  LYS A  61     -42.741  10.168  -5.066  1.00  1.46           C  
ATOM    988  NZ  LYS A  61     -44.015  10.283  -4.305  1.00  1.46           N  
ATOM    989  H   LYS A  61     -40.008   6.780  -7.461  1.00  1.18           H  
ATOM    990  HA  LYS A  61     -38.095   8.382  -6.093  1.00  1.16           H  
ATOM    991 1HB  LYS A  61     -40.457   6.737  -5.124  1.00  1.75           H  
ATOM    992 2HB  LYS A  61     -39.514   7.771  -4.057  1.00  1.75           H  
ATOM    993 1HG  LYS A  61     -40.085   9.733  -5.403  1.00  1.75           H  
ATOM    994 2HG  LYS A  61     -40.973   8.716  -6.543  1.00  1.75           H  
ATOM    995 1HD  LYS A  61     -42.538   8.059  -4.748  1.00  1.75           H  
ATOM    996 2HD  LYS A  61     -41.642   9.064  -3.597  1.00  1.75           H  
ATOM    997 1HE  LYS A  61     -42.152  11.069  -4.902  1.00  1.75           H  
ATOM    998 2HE  LYS A  61     -42.972  10.091  -6.127  1.00  1.75           H  
ATOM    999 1HZ  LYS A  61     -44.523  11.096  -4.625  1.00  1.75           H  
ATOM   1000 2HZ  LYS A  61     -44.577   9.458  -4.467  1.00  1.75           H  
ATOM   1001 3HZ  LYS A  61     -43.819  10.371  -3.318  1.00  1.75           H  
ATOM   1002  N   ILE A  62     -37.891   5.144  -5.478  1.00  0.82           N  
ATOM   1003  CA  ILE A  62     -37.013   4.092  -4.978  1.00  0.76           C  
ATOM   1004  C   ILE A  62     -35.668   4.128  -5.675  1.00  0.78           C  
ATOM   1005  O   ILE A  62     -34.621   4.068  -5.030  1.00  0.83           O  
ATOM   1006  CB  ILE A  62     -37.639   2.712  -5.197  1.00  1.14           C  
ATOM   1007  CG1 ILE A  62     -38.877   2.537  -4.325  1.00  1.14           C  
ATOM   1008  CG2 ILE A  62     -36.614   1.639  -4.898  1.00  1.14           C  
ATOM   1009  CD1 ILE A  62     -39.712   1.340  -4.718  1.00  1.14           C  
ATOM   1010  H   ILE A  62     -38.751   4.870  -5.939  1.00  0.98           H  
ATOM   1011  HA  ILE A  62     -36.856   4.247  -3.909  1.00  0.91           H  
ATOM   1012  HB  ILE A  62     -37.960   2.620  -6.234  1.00  1.37           H  
ATOM   1013 1HG1 ILE A  62     -38.564   2.413  -3.289  1.00  1.37           H  
ATOM   1014 2HG1 ILE A  62     -39.493   3.431  -4.387  1.00  1.37           H  
ATOM   1015 1HG2 ILE A  62     -37.063   0.663  -5.069  1.00  1.37           H  
ATOM   1016 2HG2 ILE A  62     -35.751   1.763  -5.550  1.00  1.37           H  
ATOM   1017 3HG2 ILE A  62     -36.298   1.717  -3.857  1.00  1.37           H  
ATOM   1018 1HD1 ILE A  62     -40.575   1.266  -4.057  1.00  1.37           H  
ATOM   1019 2HD1 ILE A  62     -40.052   1.459  -5.746  1.00  1.37           H  
ATOM   1020 3HD1 ILE A  62     -39.113   0.435  -4.636  1.00  1.37           H  
ATOM   1021  N   PHE A  63     -35.730   4.222  -7.001  1.00  0.79           N  
ATOM   1022  CA  PHE A  63     -34.578   4.288  -7.875  1.00  0.86           C  
ATOM   1023  C   PHE A  63     -33.677   5.430  -7.472  1.00  0.67           C  
ATOM   1024  O   PHE A  63     -32.485   5.224  -7.265  1.00  0.70           O  
ATOM   1025  CB  PHE A  63     -35.069   4.486  -9.307  1.00  1.29           C  
ATOM   1026  CG  PHE A  63     -34.013   4.640 -10.348  1.00  1.29           C  
ATOM   1027  CD1 PHE A  63     -33.425   3.526 -10.917  1.00  1.29           C  
ATOM   1028  CD2 PHE A  63     -33.624   5.899 -10.783  1.00  1.29           C  
ATOM   1029  CE1 PHE A  63     -32.472   3.664 -11.898  1.00  1.29           C  
ATOM   1030  CE2 PHE A  63     -32.666   6.039 -11.769  1.00  1.29           C  
ATOM   1031  CZ  PHE A  63     -32.091   4.916 -12.327  1.00  1.29           C  
ATOM   1032  H   PHE A  63     -36.636   4.243  -7.441  1.00  0.95           H  
ATOM   1033  HA  PHE A  63     -34.022   3.353  -7.800  1.00  1.03           H  
ATOM   1034 1HB  PHE A  63     -35.687   3.634  -9.586  1.00  1.55           H  
ATOM   1035 2HB  PHE A  63     -35.705   5.364  -9.351  1.00  1.55           H  
ATOM   1036  HD1 PHE A  63     -33.730   2.533 -10.584  1.00  1.55           H  
ATOM   1037  HD2 PHE A  63     -34.088   6.783 -10.343  1.00  1.55           H  
ATOM   1038  HE1 PHE A  63     -32.023   2.776 -12.336  1.00  1.55           H  
ATOM   1039  HE2 PHE A  63     -32.368   7.031 -12.106  1.00  1.55           H  
ATOM   1040  HZ  PHE A  63     -31.336   5.020 -13.105  1.00  1.55           H  
ATOM   1041  N   LYS A  64     -34.256   6.626  -7.350  1.00  0.65           N  
ATOM   1042  CA  LYS A  64     -33.534   7.819  -6.941  1.00  0.73           C  
ATOM   1043  C   LYS A  64     -32.804   7.618  -5.625  1.00  0.75           C  
ATOM   1044  O   LYS A  64     -31.624   7.954  -5.520  1.00  0.95           O  
ATOM   1045  CB  LYS A  64     -34.486   9.008  -6.826  1.00  1.09           C  
ATOM   1046  CG  LYS A  64     -33.804  10.298  -6.387  1.00  1.09           C  
ATOM   1047  CD  LYS A  64     -34.777  11.466  -6.324  1.00  1.09           C  
ATOM   1048  CE  LYS A  64     -34.106  12.696  -5.727  1.00  1.09           C  
ATOM   1049  NZ  LYS A  64     -35.029  13.860  -5.644  1.00  1.09           N  
ATOM   1050  H   LYS A  64     -35.240   6.713  -7.551  1.00  0.78           H  
ATOM   1051  HA  LYS A  64     -32.788   8.045  -7.703  1.00  0.88           H  
ATOM   1052 1HB  LYS A  64     -34.964   9.188  -7.790  1.00  1.31           H  
ATOM   1053 2HB  LYS A  64     -35.273   8.780  -6.108  1.00  1.31           H  
ATOM   1054 1HG  LYS A  64     -33.361  10.157  -5.400  1.00  1.31           H  
ATOM   1055 2HG  LYS A  64     -33.007  10.543  -7.088  1.00  1.31           H  
ATOM   1056 1HD  LYS A  64     -35.131  11.706  -7.329  1.00  1.31           H  
ATOM   1057 2HD  LYS A  64     -35.636  11.196  -5.710  1.00  1.31           H  
ATOM   1058 1HE  LYS A  64     -33.764  12.452  -4.723  1.00  1.31           H  
ATOM   1059 2HE  LYS A  64     -33.244  12.971  -6.332  1.00  1.31           H  
ATOM   1060 1HZ  LYS A  64     -34.541  14.642  -5.232  1.00  1.31           H  
ATOM   1061 2HZ  LYS A  64     -35.345  14.122  -6.571  1.00  1.31           H  
ATOM   1062 3HZ  LYS A  64     -35.825  13.622  -5.073  1.00  1.31           H  
ATOM   1063  N   LYS A  65     -33.501   7.066  -4.627  1.00  0.74           N  
ATOM   1064  CA  LYS A  65     -32.891   6.822  -3.327  1.00  0.86           C  
ATOM   1065  C   LYS A  65     -31.707   5.874  -3.432  1.00  0.72           C  
ATOM   1066  O   LYS A  65     -30.668   6.104  -2.809  1.00  0.72           O  
ATOM   1067  CB  LYS A  65     -33.923   6.253  -2.358  1.00  1.29           C  
ATOM   1068  CG  LYS A  65     -34.982   7.250  -1.908  1.00  1.29           C  
ATOM   1069  CD  LYS A  65     -35.994   6.595  -0.981  1.00  1.29           C  
ATOM   1070  CE  LYS A  65     -37.064   7.583  -0.542  1.00  1.29           C  
ATOM   1071  NZ  LYS A  65     -38.071   6.948   0.353  1.00  1.29           N  
ATOM   1072  H   LYS A  65     -34.478   6.826  -4.762  1.00  0.89           H  
ATOM   1073  HA  LYS A  65     -32.526   7.772  -2.934  1.00  1.03           H  
ATOM   1074 1HB  LYS A  65     -34.434   5.410  -2.823  1.00  1.55           H  
ATOM   1075 2HB  LYS A  65     -33.418   5.880  -1.467  1.00  1.55           H  
ATOM   1076 1HG  LYS A  65     -34.499   8.072  -1.378  1.00  1.55           H  
ATOM   1077 2HG  LYS A  65     -35.498   7.658  -2.774  1.00  1.55           H  
ATOM   1078 1HD  LYS A  65     -36.472   5.761  -1.496  1.00  1.55           H  
ATOM   1079 2HD  LYS A  65     -35.484   6.211  -0.098  1.00  1.55           H  
ATOM   1080 1HE  LYS A  65     -36.592   8.409  -0.012  1.00  1.55           H  
ATOM   1081 2HE  LYS A  65     -37.573   7.976  -1.422  1.00  1.55           H  
ATOM   1082 1HZ  LYS A  65     -38.763   7.633   0.623  1.00  1.55           H  
ATOM   1083 2HZ  LYS A  65     -38.524   6.188  -0.135  1.00  1.55           H  
ATOM   1084 3HZ  LYS A  65     -37.611   6.592   1.179  1.00  1.55           H  
ATOM   1085  N   ASN A  66     -31.852   4.827  -4.241  1.00  0.67           N  
ATOM   1086  CA  ASN A  66     -30.772   3.881  -4.424  1.00  0.65           C  
ATOM   1087  C   ASN A  66     -29.603   4.510  -5.164  1.00  0.65           C  
ATOM   1088  O   ASN A  66     -28.459   4.252  -4.808  1.00  0.65           O  
ATOM   1089  CB  ASN A  66     -31.272   2.636  -5.114  1.00  0.98           C  
ATOM   1090  CG  ASN A  66     -32.081   1.765  -4.186  1.00  0.98           C  
ATOM   1091  OD1 ASN A  66     -31.966   1.870  -2.960  1.00  0.98           O  
ATOM   1092  ND2 ASN A  66     -32.885   0.906  -4.753  1.00  0.98           N  
ATOM   1093  H   ASN A  66     -32.732   4.672  -4.718  1.00  0.80           H  
ATOM   1094  HA  ASN A  66     -30.404   3.590  -3.439  1.00  0.78           H  
ATOM   1095 1HB  ASN A  66     -31.895   2.917  -5.964  1.00  1.17           H  
ATOM   1096 2HB  ASN A  66     -30.428   2.062  -5.495  1.00  1.17           H  
ATOM   1097 1HD2 ASN A  66     -33.453   0.280  -4.212  1.00  1.17           H  
ATOM   1098 2HD2 ASN A  66     -32.949   0.869  -5.748  1.00  1.17           H  
ATOM   1099  N   VAL A  67     -29.882   5.364  -6.151  1.00  0.74           N  
ATOM   1100  CA  VAL A  67     -28.828   6.068  -6.874  1.00  0.85           C  
ATOM   1101  C   VAL A  67     -28.034   6.966  -5.939  1.00  0.82           C  
ATOM   1102  O   VAL A  67     -26.809   7.028  -6.036  1.00  0.87           O  
ATOM   1103  CB  VAL A  67     -29.400   6.887  -8.041  1.00  1.27           C  
ATOM   1104  CG1 VAL A  67     -28.317   7.785  -8.619  1.00  1.27           C  
ATOM   1105  CG2 VAL A  67     -29.904   5.939  -9.123  1.00  1.27           C  
ATOM   1106  H   VAL A  67     -30.843   5.523  -6.417  1.00  0.89           H  
ATOM   1107  HA  VAL A  67     -28.148   5.327  -7.292  1.00  1.02           H  
ATOM   1108  HB  VAL A  67     -30.214   7.517  -7.683  1.00  1.53           H  
ATOM   1109 1HG1 VAL A  67     -28.728   8.364  -9.446  1.00  1.53           H  
ATOM   1110 2HG1 VAL A  67     -27.956   8.463  -7.846  1.00  1.53           H  
ATOM   1111 3HG1 VAL A  67     -27.492   7.172  -8.981  1.00  1.53           H  
ATOM   1112 1HG2 VAL A  67     -30.308   6.517  -9.952  1.00  1.53           H  
ATOM   1113 2HG2 VAL A  67     -29.076   5.327  -9.477  1.00  1.53           H  
ATOM   1114 3HG2 VAL A  67     -30.678   5.292  -8.722  1.00  1.53           H  
ATOM   1115  N   GLU A  68     -28.730   7.656  -5.034  1.00  0.82           N  
ATOM   1116  CA  GLU A  68     -28.063   8.498  -4.053  1.00  0.90           C  
ATOM   1117  C   GLU A  68     -27.134   7.661  -3.175  1.00  0.92           C  
ATOM   1118  O   GLU A  68     -26.004   8.070  -2.900  1.00  1.05           O  
ATOM   1119  CB  GLU A  68     -29.094   9.225  -3.187  1.00  1.35           C  
ATOM   1120  CG  GLU A  68     -29.881  10.309  -3.912  1.00  1.35           C  
ATOM   1121  CD  GLU A  68     -30.959  10.918  -3.059  1.00  1.35           C  
ATOM   1122  OE1 GLU A  68     -31.186  10.425  -1.980  1.00  1.35           O  
ATOM   1123  OE2 GLU A  68     -31.557  11.879  -3.485  1.00  1.35           O  
ATOM   1124  H   GLU A  68     -29.740   7.599  -5.028  1.00  0.98           H  
ATOM   1125  HA  GLU A  68     -27.461   9.239  -4.579  1.00  1.08           H  
ATOM   1126 1HB  GLU A  68     -29.809   8.504  -2.791  1.00  1.62           H  
ATOM   1127 2HB  GLU A  68     -28.593   9.688  -2.337  1.00  1.62           H  
ATOM   1128 1HG  GLU A  68     -29.191  11.096  -4.215  1.00  1.62           H  
ATOM   1129 2HG  GLU A  68     -30.323   9.889  -4.812  1.00  1.62           H  
ATOM   1130  N   ARG A  69     -27.606   6.477  -2.767  1.00  0.88           N  
ATOM   1131  CA  ARG A  69     -26.799   5.562  -1.968  1.00  0.99           C  
ATOM   1132  C   ARG A  69     -25.588   5.050  -2.744  1.00  1.00           C  
ATOM   1133  O   ARG A  69     -24.489   4.978  -2.194  1.00  1.14           O  
ATOM   1134  CB  ARG A  69     -27.642   4.387  -1.503  1.00  1.48           C  
ATOM   1135  CG  ARG A  69     -28.671   4.735  -0.443  1.00  1.48           C  
ATOM   1136  CD  ARG A  69     -29.528   3.573  -0.097  1.00  1.48           C  
ATOM   1137  NE  ARG A  69     -28.749   2.474   0.448  1.00  1.48           N  
ATOM   1138  CZ  ARG A  69     -28.318   2.385   1.719  1.00  1.48           C  
ATOM   1139  NH1 ARG A  69     -28.576   3.340   2.586  1.00  1.48           N  
ATOM   1140  NH2 ARG A  69     -27.628   1.319   2.076  1.00  1.48           N  
ATOM   1141  H   ARG A  69     -28.558   6.213  -2.998  1.00  1.06           H  
ATOM   1142  HA  ARG A  69     -26.444   6.098  -1.088  1.00  1.19           H  
ATOM   1143 1HB  ARG A  69     -28.173   3.956  -2.349  1.00  1.78           H  
ATOM   1144 2HB  ARG A  69     -26.994   3.613  -1.093  1.00  1.78           H  
ATOM   1145 1HG  ARG A  69     -28.160   5.061   0.463  1.00  1.78           H  
ATOM   1146 2HG  ARG A  69     -29.311   5.538  -0.805  1.00  1.78           H  
ATOM   1147 1HD  ARG A  69     -30.265   3.872   0.647  1.00  1.78           H  
ATOM   1148 2HD  ARG A  69     -30.039   3.217  -0.992  1.00  1.78           H  
ATOM   1149  HE  ARG A  69     -28.527   1.692  -0.163  1.00  1.78           H  
ATOM   1150 1HH1 ARG A  69     -29.105   4.152   2.299  1.00  1.78           H  
ATOM   1151 2HH1 ARG A  69     -28.246   3.261   3.536  1.00  1.78           H  
ATOM   1152 1HH2 ARG A  69     -27.452   0.603   1.378  1.00  1.78           H  
ATOM   1153 2HH2 ARG A  69     -27.289   1.220   3.020  1.00  1.78           H  
ATOM   1154  N   ILE A  70     -25.789   4.729  -4.023  1.00  0.94           N  
ATOM   1155  CA  ILE A  70     -24.720   4.274  -4.906  1.00  0.99           C  
ATOM   1156  C   ILE A  70     -23.631   5.313  -5.046  1.00  1.15           C  
ATOM   1157  O   ILE A  70     -22.448   4.993  -4.928  1.00  1.21           O  
ATOM   1158  CB  ILE A  70     -25.281   3.920  -6.298  1.00  1.48           C  
ATOM   1159  CG1 ILE A  70     -26.141   2.658  -6.220  1.00  1.48           C  
ATOM   1160  CG2 ILE A  70     -24.164   3.763  -7.311  1.00  1.48           C  
ATOM   1161  CD1 ILE A  70     -26.972   2.431  -7.457  1.00  1.48           C  
ATOM   1162  H   ILE A  70     -26.723   4.789  -4.401  1.00  1.13           H  
ATOM   1163  HA  ILE A  70     -24.280   3.375  -4.475  1.00  1.19           H  
ATOM   1164  HB  ILE A  70     -25.936   4.724  -6.627  1.00  1.78           H  
ATOM   1165 1HG1 ILE A  70     -25.487   1.797  -6.088  1.00  1.78           H  
ATOM   1166 2HG1 ILE A  70     -26.797   2.715  -5.356  1.00  1.78           H  
ATOM   1167 1HG2 ILE A  70     -24.589   3.535  -8.288  1.00  1.78           H  
ATOM   1168 2HG2 ILE A  70     -23.594   4.689  -7.372  1.00  1.78           H  
ATOM   1169 3HG2 ILE A  70     -23.505   2.955  -7.006  1.00  1.78           H  
ATOM   1170 1HD1 ILE A  70     -27.547   1.515  -7.346  1.00  1.78           H  
ATOM   1171 2HD1 ILE A  70     -27.652   3.270  -7.599  1.00  1.78           H  
ATOM   1172 3HD1 ILE A  70     -26.317   2.347  -8.320  1.00  1.78           H  
ATOM   1173  N   GLU A  71     -24.035   6.557  -5.277  1.00  1.42           N  
ATOM   1174  CA  GLU A  71     -23.094   7.646  -5.434  1.00  2.06           C  
ATOM   1175  C   GLU A  71     -22.322   7.899  -4.155  1.00  2.07           C  
ATOM   1176  O   GLU A  71     -21.109   8.092  -4.197  1.00  2.71           O  
ATOM   1177  CB  GLU A  71     -23.828   8.916  -5.861  1.00  3.09           C  
ATOM   1178  CG  GLU A  71     -22.929  10.130  -6.042  1.00  3.09           C  
ATOM   1179  CD  GLU A  71     -21.932   9.974  -7.156  1.00  3.09           C  
ATOM   1180  OE1 GLU A  71     -22.158   9.170  -8.029  1.00  3.09           O  
ATOM   1181  OE2 GLU A  71     -20.938  10.662  -7.132  1.00  3.09           O  
ATOM   1182  H   GLU A  71     -25.023   6.750  -5.371  1.00  1.70           H  
ATOM   1183  HA  GLU A  71     -22.381   7.375  -6.214  1.00  2.47           H  
ATOM   1184 1HB  GLU A  71     -24.343   8.737  -6.805  1.00  3.71           H  
ATOM   1185 2HB  GLU A  71     -24.585   9.167  -5.118  1.00  3.71           H  
ATOM   1186 1HG  GLU A  71     -23.553  10.999  -6.248  1.00  3.71           H  
ATOM   1187 2HG  GLU A  71     -22.401  10.311  -5.108  1.00  3.71           H  
ATOM   1188  N   ALA A  72     -23.014   7.875  -3.017  1.00  1.75           N  
ATOM   1189  CA  ALA A  72     -22.361   8.085  -1.735  1.00  1.91           C  
ATOM   1190  C   ALA A  72     -21.321   7.007  -1.454  1.00  2.00           C  
ATOM   1191  O   ALA A  72     -20.185   7.314  -1.091  1.00  2.94           O  
ATOM   1192  CB  ALA A  72     -23.396   8.104  -0.623  1.00  2.86           C  
ATOM   1193  H   ALA A  72     -24.016   7.730  -3.033  1.00  2.10           H  
ATOM   1194  HA  ALA A  72     -21.851   9.046  -1.768  1.00  2.29           H  
ATOM   1195 1HB  ALA A  72     -22.902   8.289   0.331  1.00  3.44           H  
ATOM   1196 2HB  ALA A  72     -24.120   8.895  -0.816  1.00  3.44           H  
ATOM   1197 3HB  ALA A  72     -23.909   7.145  -0.586  1.00  3.44           H  
ATOM   1198  N   MET A  73     -21.691   5.743  -1.650  1.00  1.63           N  
ATOM   1199  CA  MET A  73     -20.775   4.647  -1.371  1.00  1.80           C  
ATOM   1200  C   MET A  73     -19.603   4.602  -2.335  1.00  1.89           C  
ATOM   1201  O   MET A  73     -18.490   4.259  -1.936  1.00  2.39           O  
ATOM   1202  CB  MET A  73     -21.523   3.324  -1.383  1.00  2.70           C  
ATOM   1203  CG  MET A  73     -22.539   3.175  -0.259  1.00  2.70           C  
ATOM   1204  SD  MET A  73     -21.787   3.281   1.377  1.00  2.70           S  
ATOM   1205  CE  MET A  73     -22.099   4.995   1.797  1.00  2.70           C  
ATOM   1206  H   MET A  73     -22.630   5.531  -1.963  1.00  1.96           H  
ATOM   1207  HA  MET A  73     -20.366   4.797  -0.372  1.00  2.16           H  
ATOM   1208 1HB  MET A  73     -22.051   3.222  -2.328  1.00  3.24           H  
ATOM   1209 2HB  MET A  73     -20.813   2.499  -1.309  1.00  3.24           H  
ATOM   1210 1HG  MET A  73     -23.293   3.955  -0.339  1.00  3.24           H  
ATOM   1211 2HG  MET A  73     -23.037   2.209  -0.346  1.00  3.24           H  
ATOM   1212 1HE  MET A  73     -21.693   5.207   2.786  1.00  3.24           H  
ATOM   1213 2HE  MET A  73     -21.620   5.643   1.063  1.00  3.24           H  
ATOM   1214 3HE  MET A  73     -23.174   5.180   1.799  1.00  3.24           H  
ATOM   1215  N   ASN A  74     -19.819   4.994  -3.591  1.00  1.65           N  
ATOM   1216  CA  ASN A  74     -18.725   5.010  -4.553  1.00  2.02           C  
ATOM   1217  C   ASN A  74     -17.698   6.121  -4.302  1.00  2.70           C  
ATOM   1218  O   ASN A  74     -16.648   6.137  -4.945  1.00  4.49           O  
ATOM   1219  CB  ASN A  74     -19.254   5.092  -5.966  1.00  3.03           C  
ATOM   1220  CG  ASN A  74     -19.851   3.788  -6.421  1.00  3.03           C  
ATOM   1221  OD1 ASN A  74     -19.625   2.736  -5.809  1.00  3.03           O  
ATOM   1222  ND2 ASN A  74     -20.590   3.832  -7.496  1.00  3.03           N  
ATOM   1223  H   ASN A  74     -20.747   5.255  -3.899  1.00  1.98           H  
ATOM   1224  HA  ASN A  74     -18.188   4.066  -4.459  1.00  2.42           H  
ATOM   1225 1HB  ASN A  74     -20.016   5.870  -6.027  1.00  3.64           H  
ATOM   1226 2HB  ASN A  74     -18.447   5.367  -6.644  1.00  3.64           H  
ATOM   1227 1HD2 ASN A  74     -21.002   2.992  -7.854  1.00  3.64           H  
ATOM   1228 2HD2 ASN A  74     -20.742   4.703  -7.963  1.00  3.64           H  
ATOM   1229  N   LYS A  75     -17.970   7.029  -3.355  1.00  2.92           N  
ATOM   1230  CA  LYS A  75     -17.003   8.056  -3.004  1.00  3.42           C  
ATOM   1231  C   LYS A  75     -16.037   7.541  -1.944  1.00  3.92           C  
ATOM   1232  O   LYS A  75     -15.059   8.214  -1.612  1.00  5.21           O  
ATOM   1233  CB  LYS A  75     -17.700   9.320  -2.502  1.00  5.13           C  
ATOM   1234  CG  LYS A  75     -18.490  10.075  -3.558  1.00  5.13           C  
ATOM   1235  CD  LYS A  75     -19.166  11.299  -2.963  1.00  5.13           C  
ATOM   1236  CE  LYS A  75     -19.927  12.086  -4.019  1.00  5.13           C  
ATOM   1237  NZ  LYS A  75     -20.603  13.280  -3.438  1.00  5.13           N  
ATOM   1238  H   LYS A  75     -18.839   7.013  -2.836  1.00  3.50           H  
ATOM   1239  HA  LYS A  75     -16.423   8.307  -3.893  1.00  4.10           H  
ATOM   1240 1HB  LYS A  75     -18.385   9.060  -1.695  1.00  6.16           H  
ATOM   1241 2HB  LYS A  75     -16.957  10.004  -2.091  1.00  6.16           H  
ATOM   1242 1HG  LYS A  75     -17.816  10.397  -4.352  1.00  6.16           H  
ATOM   1243 2HG  LYS A  75     -19.240   9.424  -3.993  1.00  6.16           H  
ATOM   1244 1HD  LYS A  75     -19.863  10.986  -2.185  1.00  6.16           H  
ATOM   1245 2HD  LYS A  75     -18.413  11.946  -2.513  1.00  6.16           H  
ATOM   1246 1HE  LYS A  75     -19.231  12.414  -4.790  1.00  6.16           H  
ATOM   1247 2HE  LYS A  75     -20.676  11.442  -4.475  1.00  6.16           H  
ATOM   1248 1HZ  LYS A  75     -21.095  13.776  -4.168  1.00  6.16           H  
ATOM   1249 2HZ  LYS A  75     -21.260  12.982  -2.731  1.00  6.16           H  
ATOM   1250 3HZ  LYS A  75     -19.913  13.890  -3.023  1.00  6.16           H  
ATOM   1251  N   LEU A  76     -16.312   6.352  -1.408  1.00  3.60           N  
ATOM   1252  CA  LEU A  76     -15.456   5.748  -0.410  1.00  4.33           C  
ATOM   1253  C   LEU A  76     -14.388   4.927  -1.105  1.00  5.21           C  
ATOM   1254  O   LEU A  76     -14.644   4.339  -2.155  1.00 27.46           O  
ATOM   1255  CB  LEU A  76     -16.287   4.855   0.514  1.00  6.50           C  
ATOM   1256  CG  LEU A  76     -17.423   5.557   1.265  1.00  6.50           C  
ATOM   1257  CD1 LEU A  76     -18.216   4.524   2.050  1.00  6.50           C  
ATOM   1258  CD2 LEU A  76     -16.840   6.619   2.183  1.00  6.50           C  
ATOM   1259  H   LEU A  76     -17.125   5.825  -1.697  1.00  4.32           H  
ATOM   1260  HA  LEU A  76     -14.976   6.534   0.174  1.00  5.20           H  
ATOM   1261 1HB  LEU A  76     -16.731   4.059  -0.081  1.00  7.79           H  
ATOM   1262 2HB  LEU A  76     -15.626   4.405   1.254  1.00  7.79           H  
ATOM   1263  HG  LEU A  76     -18.098   6.028   0.550  1.00  7.79           H  
ATOM   1264 1HD1 LEU A  76     -19.032   5.017   2.579  1.00  7.79           H  
ATOM   1265 2HD1 LEU A  76     -18.625   3.781   1.364  1.00  7.79           H  
ATOM   1266 3HD1 LEU A  76     -17.562   4.032   2.770  1.00  7.79           H  
ATOM   1267 1HD2 LEU A  76     -17.648   7.122   2.715  1.00  7.79           H  
ATOM   1268 2HD2 LEU A  76     -16.168   6.150   2.902  1.00  7.79           H  
ATOM   1269 3HD2 LEU A  76     -16.287   7.348   1.590  1.00  7.79           H  
ATOM   1270  N   ASN A  77     -13.198   4.858  -0.528  1.00  6.94           N  
ATOM   1271  CA  ASN A  77     -12.109   4.094  -1.138  1.00  6.28           C  
ATOM   1272  C   ASN A  77     -12.303   2.593  -0.942  1.00  5.24           C  
ATOM   1273  O   ASN A  77     -11.633   1.973  -0.115  1.00  8.96           O  
ATOM   1274  CB  ASN A  77     -10.772   4.535  -0.576  1.00  9.42           C  
ATOM   1275  CG  ASN A  77      -9.606   3.932  -1.309  1.00  9.42           C  
ATOM   1276  OD1 ASN A  77      -9.775   3.278  -2.344  1.00  9.42           O  
ATOM   1277  ND2 ASN A  77      -8.422   4.140  -0.790  1.00  9.42           N  
ATOM   1278  H   ASN A  77     -13.034   5.350   0.340  1.00  8.33           H  
ATOM   1279  HA  ASN A  77     -12.115   4.282  -2.213  1.00  7.54           H  
ATOM   1280 1HB  ASN A  77     -10.696   5.622  -0.629  1.00 11.30           H  
ATOM   1281 2HB  ASN A  77     -10.709   4.254   0.476  1.00 11.30           H  
ATOM   1282 1HD2 ASN A  77      -7.608   3.764  -1.234  1.00 11.30           H  
ATOM   1283 2HD2 ASN A  77      -8.332   4.676   0.049  1.00 11.30           H  
ATOM   1284  N   ARG A  78     -13.221   2.019  -1.714  1.00  3.66           N  
ATOM   1285  CA  ARG A  78     -13.551   0.606  -1.630  1.00  3.63           C  
ATOM   1286  C   ARG A  78     -12.947  -0.176  -2.785  1.00  3.08           C  
ATOM   1287  O   ARG A  78     -12.693   0.373  -3.858  1.00  3.39           O  
ATOM   1288  CB  ARG A  78     -15.060   0.392  -1.656  1.00  5.45           C  
ATOM   1289  CG  ARG A  78     -15.874   1.142  -0.610  1.00  5.45           C  
ATOM   1290  CD  ARG A  78     -15.548   0.757   0.788  1.00  5.45           C  
ATOM   1291  NE  ARG A  78     -15.698  -0.671   1.025  1.00  5.45           N  
ATOM   1292  CZ  ARG A  78     -16.869  -1.311   1.234  1.00  5.45           C  
ATOM   1293  NH1 ARG A  78     -18.007  -0.651   1.195  1.00  5.45           N  
ATOM   1294  NH2 ARG A  78     -16.867  -2.612   1.465  1.00  5.45           N  
ATOM   1295  H   ARG A  78     -13.723   2.608  -2.366  1.00  4.39           H  
ATOM   1296  HA  ARG A  78     -13.154   0.210  -0.695  1.00  4.36           H  
ATOM   1297 1HB  ARG A  78     -15.445   0.689  -2.630  1.00  6.53           H  
ATOM   1298 2HB  ARG A  78     -15.277  -0.669  -1.532  1.00  6.53           H  
ATOM   1299 1HG  ARG A  78     -15.685   2.208  -0.719  1.00  6.53           H  
ATOM   1300 2HG  ARG A  78     -16.934   0.946  -0.774  1.00  6.53           H  
ATOM   1301 1HD  ARG A  78     -14.515   1.030   1.006  1.00  6.53           H  
ATOM   1302 2HD  ARG A  78     -16.211   1.286   1.472  1.00  6.53           H  
ATOM   1303  HE  ARG A  78     -14.854  -1.227   1.060  1.00  6.53           H  
ATOM   1304 1HH1 ARG A  78     -18.013   0.341   1.011  1.00  6.53           H  
ATOM   1305 2HH1 ARG A  78     -18.889  -1.141   1.318  1.00  6.53           H  
ATOM   1306 1HH2 ARG A  78     -16.000  -3.140   1.475  1.00  6.53           H  
ATOM   1307 2HH2 ARG A  78     -17.740  -3.104   1.601  1.00  6.53           H  
ATOM   1308  N   SER A  79     -12.746  -1.472  -2.564  1.00  3.80           N  
ATOM   1309  CA  SER A  79     -12.207  -2.384  -3.572  1.00  4.18           C  
ATOM   1310  C   SER A  79     -13.233  -2.818  -4.631  1.00  2.88           C  
ATOM   1311  O   SER A  79     -12.873  -3.501  -5.594  1.00  2.97           O  
ATOM   1312  CB  SER A  79     -11.627  -3.593  -2.886  1.00  6.27           C  
ATOM   1313  OG  SER A  79     -12.626  -4.302  -2.221  1.00  6.27           O  
ATOM   1314  H   SER A  79     -12.976  -1.847  -1.654  1.00  4.56           H  
ATOM   1315  HA  SER A  79     -11.396  -1.867  -4.088  1.00  5.02           H  
ATOM   1316 1HB  SER A  79     -11.140  -4.237  -3.618  1.00  7.52           H  
ATOM   1317 2HB  SER A  79     -10.868  -3.273  -2.173  1.00  7.52           H  
ATOM   1318  HG  SER A  79     -13.097  -4.810  -2.889  1.00  7.52           H  
ATOM   1319  N   PHE A  80     -14.493  -2.408  -4.462  1.00  2.32           N  
ATOM   1320  CA  PHE A  80     -15.534  -2.690  -5.441  1.00  1.66           C  
ATOM   1321  C   PHE A  80     -16.491  -1.519  -5.487  1.00  1.79           C  
ATOM   1322  O   PHE A  80     -16.503  -0.683  -4.582  1.00  3.03           O  
ATOM   1323  CB  PHE A  80     -16.326  -3.941  -5.093  1.00  2.49           C  
ATOM   1324  CG  PHE A  80     -17.207  -3.802  -3.899  1.00  2.49           C  
ATOM   1325  CD1 PHE A  80     -18.550  -3.487  -4.056  1.00  2.49           C  
ATOM   1326  CD2 PHE A  80     -16.711  -3.979  -2.625  1.00  2.49           C  
ATOM   1327  CE1 PHE A  80     -19.379  -3.363  -2.961  1.00  2.49           C  
ATOM   1328  CE2 PHE A  80     -17.538  -3.866  -1.534  1.00  2.49           C  
ATOM   1329  CZ  PHE A  80     -18.871  -3.557  -1.697  1.00  2.49           C  
ATOM   1330  H   PHE A  80     -14.738  -1.874  -3.644  1.00  2.78           H  
ATOM   1331  HA  PHE A  80     -15.079  -2.803  -6.423  1.00  1.99           H  
ATOM   1332 1HB  PHE A  80     -16.948  -4.232  -5.934  1.00  2.99           H  
ATOM   1333 2HB  PHE A  80     -15.635  -4.753  -4.909  1.00  2.99           H  
ATOM   1334  HD1 PHE A  80     -18.948  -3.340  -5.061  1.00  2.99           H  
ATOM   1335  HD2 PHE A  80     -15.658  -4.225  -2.490  1.00  2.99           H  
ATOM   1336  HE1 PHE A  80     -20.431  -3.120  -3.094  1.00  2.99           H  
ATOM   1337  HE2 PHE A  80     -17.135  -4.026  -0.540  1.00  2.99           H  
ATOM   1338  HZ  PHE A  80     -19.520  -3.470  -0.827  1.00  2.99           H  
ATOM   1339  N   THR A  81     -17.288  -1.455  -6.545  1.00  1.43           N  
ATOM   1340  CA  THR A  81     -18.223  -0.359  -6.705  1.00  1.57           C  
ATOM   1341  C   THR A  81     -19.645  -0.831  -6.929  1.00  1.32           C  
ATOM   1342  O   THR A  81     -19.892  -1.965  -7.364  1.00  1.50           O  
ATOM   1343  CB  THR A  81     -17.823   0.548  -7.889  1.00  2.35           C  
ATOM   1344  OG1 THR A  81     -17.872  -0.208  -9.107  1.00  2.35           O  
ATOM   1345  CG2 THR A  81     -16.426   1.118  -7.698  1.00  2.35           C  
ATOM   1346  H   THR A  81     -17.238  -2.181  -7.244  1.00  1.72           H  
ATOM   1347  HA  THR A  81     -18.211   0.240  -5.795  1.00  1.88           H  
ATOM   1348  HB  THR A  81     -18.533   1.371  -7.959  1.00  2.83           H  
ATOM   1349  HG1 THR A  81     -17.693   0.374  -9.851  1.00  2.83           H  
ATOM   1350 1HG2 THR A  81     -16.177   1.759  -8.543  1.00  2.83           H  
ATOM   1351 2HG2 THR A  81     -16.394   1.702  -6.778  1.00  2.83           H  
ATOM   1352 3HG2 THR A  81     -15.703   0.306  -7.636  1.00  2.83           H  
ATOM   1353  N   LEU A  82     -20.567   0.085  -6.652  1.00  1.25           N  
ATOM   1354  CA  LEU A  82     -21.983  -0.137  -6.834  1.00  1.15           C  
ATOM   1355  C   LEU A  82     -22.411   0.530  -8.116  1.00  1.24           C  
ATOM   1356  O   LEU A  82     -21.767   1.470  -8.586  1.00  1.51           O  
ATOM   1357  CB  LEU A  82     -22.795   0.444  -5.675  1.00  1.72           C  
ATOM   1358  CG  LEU A  82     -22.433  -0.048  -4.280  1.00  1.72           C  
ATOM   1359  CD1 LEU A  82     -23.332   0.655  -3.276  1.00  1.72           C  
ATOM   1360  CD2 LEU A  82     -22.579  -1.553  -4.211  1.00  1.72           C  
ATOM   1361  H   LEU A  82     -20.261   0.987  -6.301  1.00  1.50           H  
ATOM   1362  HA  LEU A  82     -22.170  -1.207  -6.911  1.00  1.38           H  
ATOM   1363 1HB  LEU A  82     -22.670   1.524  -5.677  1.00  2.07           H  
ATOM   1364 2HB  LEU A  82     -23.847   0.218  -5.842  1.00  2.07           H  
ATOM   1365  HG  LEU A  82     -21.402   0.223  -4.055  1.00  2.07           H  
ATOM   1366 1HD1 LEU A  82     -23.074   0.333  -2.269  1.00  2.07           H  
ATOM   1367 2HD1 LEU A  82     -23.193   1.731  -3.358  1.00  2.07           H  
ATOM   1368 3HD1 LEU A  82     -24.372   0.407  -3.482  1.00  2.07           H  
ATOM   1369 1HD2 LEU A  82     -22.316  -1.896  -3.212  1.00  2.07           H  
ATOM   1370 2HD2 LEU A  82     -23.609  -1.828  -4.428  1.00  2.07           H  
ATOM   1371 3HD2 LEU A  82     -21.917  -2.017  -4.942  1.00  2.07           H  
ATOM   1372  N   GLY A  83     -23.512   0.087  -8.674  1.00  1.29           N  
ATOM   1373  CA  GLY A  83     -23.961   0.703  -9.901  1.00  1.48           C  
ATOM   1374  C   GLY A  83     -25.410   0.433 -10.138  1.00  1.21           C  
ATOM   1375  O   GLY A  83     -26.031  -0.393  -9.471  1.00  1.30           O  
ATOM   1376  H   GLY A  83     -24.020  -0.680  -8.252  1.00  1.55           H  
ATOM   1377 1HA  GLY A  83     -23.790   1.778  -9.853  1.00  1.78           H  
ATOM   1378 2HA  GLY A  83     -23.374   0.322 -10.736  1.00  1.78           H  
ATOM   1379  N   VAL A  84     -25.962   1.151 -11.090  1.00  1.91           N  
ATOM   1380  CA  VAL A  84     -27.373   1.052 -11.340  1.00  2.41           C  
ATOM   1381  C   VAL A  84     -27.734  -0.197 -12.190  1.00  2.01           C  
ATOM   1382  O   VAL A  84     -28.008  -0.122 -13.396  1.00  3.17           O  
ATOM   1383  CB  VAL A  84     -27.803   2.368 -11.973  1.00  3.62           C  
ATOM   1384  CG1 VAL A  84     -29.263   2.365 -12.178  1.00  3.62           C  
ATOM   1385  CG2 VAL A  84     -27.388   3.533 -11.089  1.00  3.62           C  
ATOM   1386  H   VAL A  84     -25.399   1.796 -11.626  1.00  2.29           H  
ATOM   1387  HA  VAL A  84     -27.876   0.969 -10.379  1.00  2.89           H  
ATOM   1388  HB  VAL A  84     -27.332   2.461 -12.937  1.00  4.34           H  
ATOM   1389 1HG1 VAL A  84     -29.573   3.291 -12.661  1.00  4.34           H  
ATOM   1390 2HG1 VAL A  84     -29.484   1.521 -12.802  1.00  4.34           H  
ATOM   1391 3HG1 VAL A  84     -29.769   2.261 -11.224  1.00  4.34           H  
ATOM   1392 1HG2 VAL A  84     -27.692   4.469 -11.556  1.00  4.34           H  
ATOM   1393 2HG2 VAL A  84     -27.870   3.440 -10.116  1.00  4.34           H  
ATOM   1394 3HG2 VAL A  84     -26.305   3.528 -10.961  1.00  4.34           H  
ATOM   1395  N   ASN A  85     -27.745  -1.345 -11.502  1.00  1.38           N  
ATOM   1396  CA  ASN A  85     -28.061  -2.636 -12.102  1.00  1.26           C  
ATOM   1397  C   ASN A  85     -29.571  -2.853 -12.123  1.00  1.20           C  
ATOM   1398  O   ASN A  85     -30.329  -1.978 -11.708  1.00  1.45           O  
ATOM   1399  CB  ASN A  85     -27.310  -3.761 -11.373  1.00  1.89           C  
ATOM   1400  CG  ASN A  85     -27.740  -4.018  -9.951  1.00  1.89           C  
ATOM   1401  OD1 ASN A  85     -28.918  -3.885  -9.599  1.00  1.89           O  
ATOM   1402  ND2 ASN A  85     -26.807  -4.408  -9.115  1.00  1.89           N  
ATOM   1403  H   ASN A  85     -27.501  -1.300 -10.522  1.00  1.66           H  
ATOM   1404  HA  ASN A  85     -27.722  -2.629 -13.135  1.00  1.51           H  
ATOM   1405 1HB  ASN A  85     -27.421  -4.686 -11.931  1.00  2.27           H  
ATOM   1406 2HB  ASN A  85     -26.246  -3.523 -11.365  1.00  2.27           H  
ATOM   1407 1HD2 ASN A  85     -27.051  -4.611  -8.165  1.00  2.27           H  
ATOM   1408 2HD2 ASN A  85     -25.852  -4.525  -9.400  1.00  2.27           H  
ATOM   1409  N   ALA A  86     -30.007  -4.030 -12.577  1.00  1.12           N  
ATOM   1410  CA  ALA A  86     -31.440  -4.336 -12.716  1.00  1.54           C  
ATOM   1411  C   ALA A  86     -32.269  -4.282 -11.432  1.00  1.24           C  
ATOM   1412  O   ALA A  86     -33.497  -4.321 -11.503  1.00  1.40           O  
ATOM   1413  CB  ALA A  86     -31.612  -5.713 -13.307  1.00  2.31           C  
ATOM   1414  H   ALA A  86     -29.327  -4.721 -12.885  1.00  1.34           H  
ATOM   1415  HA  ALA A  86     -31.859  -3.605 -13.408  1.00  1.85           H  
ATOM   1416 1HB  ALA A  86     -32.673  -5.911 -13.463  1.00  2.77           H  
ATOM   1417 2HB  ALA A  86     -31.095  -5.760 -14.256  1.00  2.77           H  
ATOM   1418 3HB  ALA A  86     -31.200  -6.457 -12.632  1.00  2.77           H  
ATOM   1419  N   PHE A  87     -31.637  -4.231 -10.270  1.00  1.21           N  
ATOM   1420  CA  PHE A  87     -32.392  -4.257  -9.037  1.00  1.19           C  
ATOM   1421  C   PHE A  87     -32.453  -2.886  -8.354  1.00  1.15           C  
ATOM   1422  O   PHE A  87     -32.940  -2.766  -7.229  1.00  1.12           O  
ATOM   1423  CB  PHE A  87     -31.766  -5.342  -8.174  1.00  1.78           C  
ATOM   1424  CG  PHE A  87     -31.865  -6.667  -8.891  1.00  1.78           C  
ATOM   1425  CD1 PHE A  87     -30.867  -7.066  -9.768  1.00  1.78           C  
ATOM   1426  CD2 PHE A  87     -32.955  -7.506  -8.724  1.00  1.78           C  
ATOM   1427  CE1 PHE A  87     -30.973  -8.259 -10.461  1.00  1.78           C  
ATOM   1428  CE2 PHE A  87     -33.053  -8.699  -9.404  1.00  1.78           C  
ATOM   1429  CZ  PHE A  87     -32.062  -9.075 -10.276  1.00  1.78           C  
ATOM   1430  H   PHE A  87     -30.628  -4.182 -10.222  1.00  1.45           H  
ATOM   1431  HA  PHE A  87     -33.414  -4.560  -9.268  1.00  1.43           H  
ATOM   1432 1HB  PHE A  87     -30.715  -5.121  -7.987  1.00  2.14           H  
ATOM   1433 2HB  PHE A  87     -32.277  -5.416  -7.218  1.00  2.14           H  
ATOM   1434  HD1 PHE A  87     -30.003  -6.418  -9.923  1.00  2.14           H  
ATOM   1435  HD2 PHE A  87     -33.751  -7.218  -8.052  1.00  2.14           H  
ATOM   1436  HE1 PHE A  87     -30.198  -8.558 -11.159  1.00  2.14           H  
ATOM   1437  HE2 PHE A  87     -33.922  -9.339  -9.256  1.00  2.14           H  
ATOM   1438  HZ  PHE A  87     -32.139 -10.014 -10.823  1.00  2.14           H  
ATOM   1439  N   THR A  88     -32.000  -1.839  -9.055  1.00  1.24           N  
ATOM   1440  CA  THR A  88     -32.019  -0.480  -8.509  1.00  1.21           C  
ATOM   1441  C   THR A  88     -33.432   0.067  -8.291  1.00  1.12           C  
ATOM   1442  O   THR A  88     -33.653   0.845  -7.366  1.00  1.58           O  
ATOM   1443  CB  THR A  88     -31.214   0.489  -9.376  1.00  1.81           C  
ATOM   1444  OG1 THR A  88     -29.860   0.029  -9.441  1.00  1.81           O  
ATOM   1445  CG2 THR A  88     -31.230   1.876  -8.745  1.00  1.81           C  
ATOM   1446  H   THR A  88     -31.606  -1.978  -9.979  1.00  1.49           H  
ATOM   1447  HA  THR A  88     -31.534  -0.508  -7.535  1.00  1.45           H  
ATOM   1448  HB  THR A  88     -31.635   0.531 -10.381  1.00  2.18           H  
ATOM   1449  HG1 THR A  88     -29.538  -0.170  -8.552  1.00  2.18           H  
ATOM   1450 1HG2 THR A  88     -30.648   2.567  -9.352  1.00  2.18           H  
ATOM   1451 2HG2 THR A  88     -32.256   2.233  -8.674  1.00  2.18           H  
ATOM   1452 3HG2 THR A  88     -30.796   1.819  -7.750  1.00  2.18           H  
ATOM   1453  N   ASP A  89     -34.409  -0.324  -9.113  1.00  1.70           N  
ATOM   1454  CA  ASP A  89     -35.769   0.175  -8.860  1.00  2.88           C  
ATOM   1455  C   ASP A  89     -36.524  -0.607  -7.761  1.00  1.52           C  
ATOM   1456  O   ASP A  89     -37.722  -0.373  -7.566  1.00  1.72           O  
ATOM   1457  CB  ASP A  89     -36.637   0.175 -10.130  1.00  4.32           C  
ATOM   1458  CG  ASP A  89     -36.938  -1.219 -10.677  1.00  4.32           C  
ATOM   1459  OD1 ASP A  89     -36.386  -2.160 -10.169  1.00  4.32           O  
ATOM   1460  OD2 ASP A  89     -37.725  -1.336 -11.590  1.00  4.32           O  
ATOM   1461  H   ASP A  89     -34.224  -0.952  -9.882  1.00  2.04           H  
ATOM   1462  HA  ASP A  89     -35.685   1.209  -8.524  1.00  3.46           H  
ATOM   1463 1HB  ASP A  89     -37.582   0.674  -9.918  1.00  5.18           H  
ATOM   1464 2HB  ASP A  89     -36.135   0.752 -10.905  1.00  5.18           H  
ATOM   1465  N   LEU A  90     -35.830  -1.503  -7.038  1.00  1.29           N  
ATOM   1466  CA  LEU A  90     -36.430  -2.283  -5.966  1.00  1.74           C  
ATOM   1467  C   LEU A  90     -35.825  -1.846  -4.626  1.00  1.29           C  
ATOM   1468  O   LEU A  90     -34.686  -1.370  -4.586  1.00  0.96           O  
ATOM   1469  CB  LEU A  90     -36.176  -3.778  -6.233  1.00  2.61           C  
ATOM   1470  CG  LEU A  90     -36.659  -4.281  -7.612  1.00  2.61           C  
ATOM   1471  CD1 LEU A  90     -36.280  -5.727  -7.818  1.00  2.61           C  
ATOM   1472  CD2 LEU A  90     -38.154  -4.115  -7.725  1.00  2.61           C  
ATOM   1473  H   LEU A  90     -34.853  -1.682  -7.229  1.00  1.55           H  
ATOM   1474  HA  LEU A  90     -37.502  -2.097  -5.944  1.00  2.09           H  
ATOM   1475 1HB  LEU A  90     -35.107  -3.971  -6.162  1.00  3.13           H  
ATOM   1476 2HB  LEU A  90     -36.685  -4.363  -5.467  1.00  3.13           H  
ATOM   1477  HG  LEU A  90     -36.173  -3.701  -8.392  1.00  3.13           H  
ATOM   1478 1HD1 LEU A  90     -36.620  -6.054  -8.801  1.00  3.13           H  
ATOM   1479 2HD1 LEU A  90     -35.202  -5.812  -7.767  1.00  3.13           H  
ATOM   1480 3HD1 LEU A  90     -36.742  -6.344  -7.049  1.00  3.13           H  
ATOM   1481 1HD2 LEU A  90     -38.485  -4.457  -8.706  1.00  3.13           H  
ATOM   1482 2HD2 LEU A  90     -38.650  -4.699  -6.950  1.00  3.13           H  
ATOM   1483 3HD2 LEU A  90     -38.397  -3.064  -7.608  1.00  3.13           H  
ATOM   1484  N   THR A  91     -36.579  -1.988  -3.531  1.00  1.87           N  
ATOM   1485  CA  THR A  91     -36.026  -1.569  -2.239  1.00  1.56           C  
ATOM   1486  C   THR A  91     -35.193  -2.695  -1.674  1.00  1.39           C  
ATOM   1487  O   THR A  91     -35.280  -3.825  -2.150  1.00  2.05           O  
ATOM   1488  CB  THR A  91     -37.110  -1.184  -1.206  1.00  2.34           C  
ATOM   1489  OG1 THR A  91     -37.890  -2.330  -0.847  1.00  2.34           O  
ATOM   1490  CG2 THR A  91     -38.029  -0.132  -1.787  1.00  2.34           C  
ATOM   1491  H   THR A  91     -37.514  -2.387  -3.606  1.00  2.24           H  
ATOM   1492  HA  THR A  91     -35.376  -0.708  -2.394  1.00  1.87           H  
ATOM   1493  HB  THR A  91     -36.634  -0.785  -0.312  1.00  2.81           H  
ATOM   1494  HG1 THR A  91     -38.640  -2.048  -0.315  1.00  2.81           H  
ATOM   1495 1HG2 THR A  91     -38.786   0.138  -1.050  1.00  2.81           H  
ATOM   1496 2HG2 THR A  91     -37.449   0.752  -2.051  1.00  2.81           H  
ATOM   1497 3HG2 THR A  91     -38.515  -0.529  -2.677  1.00  2.81           H  
ATOM   1498  N   THR A  92     -34.404  -2.391  -0.649  1.00  1.20           N  
ATOM   1499  CA  THR A  92     -33.535  -3.387  -0.041  1.00  1.64           C  
ATOM   1500  C   THR A  92     -34.366  -4.517   0.545  1.00  1.88           C  
ATOM   1501  O   THR A  92     -34.069  -5.689   0.330  1.00  2.97           O  
ATOM   1502  CB  THR A  92     -32.679  -2.771   1.084  1.00  2.46           C  
ATOM   1503  OG1 THR A  92     -31.869  -1.708   0.563  1.00  2.46           O  
ATOM   1504  CG2 THR A  92     -31.777  -3.833   1.701  1.00  2.46           C  
ATOM   1505  H   THR A  92     -34.387  -1.443  -0.301  1.00  1.44           H  
ATOM   1506  HA  THR A  92     -32.878  -3.801  -0.807  1.00  1.97           H  
ATOM   1507  HB  THR A  92     -33.335  -2.366   1.854  1.00  2.95           H  
ATOM   1508  HG1 THR A  92     -31.167  -2.044  -0.008  1.00  2.95           H  
ATOM   1509 1HG2 THR A  92     -31.184  -3.386   2.498  1.00  2.95           H  
ATOM   1510 2HG2 THR A  92     -32.388  -4.637   2.111  1.00  2.95           H  
ATOM   1511 3HG2 THR A  92     -31.114  -4.234   0.937  1.00  2.95           H  
ATOM   1512  N   GLN A  93     -35.412  -4.153   1.283  1.00  2.24           N  
ATOM   1513  CA  GLN A  93     -36.271  -5.140   1.911  1.00  3.01           C  
ATOM   1514  C   GLN A  93     -37.081  -5.908   0.877  1.00  2.25           C  
ATOM   1515  O   GLN A  93     -37.314  -7.106   1.044  1.00  2.17           O  
ATOM   1516  CB  GLN A  93     -37.186  -4.483   2.932  1.00  4.51           C  
ATOM   1517  CG  GLN A  93     -37.962  -5.478   3.773  1.00  4.51           C  
ATOM   1518  CD  GLN A  93     -37.033  -6.363   4.591  1.00  4.51           C  
ATOM   1519  OE1 GLN A  93     -36.054  -5.889   5.182  1.00  4.51           O  
ATOM   1520  NE2 GLN A  93     -37.341  -7.654   4.634  1.00  4.51           N  
ATOM   1521  H   GLN A  93     -35.607  -3.172   1.420  1.00  2.69           H  
ATOM   1522  HA  GLN A  93     -35.641  -5.857   2.434  1.00  3.61           H  
ATOM   1523 1HB  GLN A  93     -36.598  -3.857   3.603  1.00  5.42           H  
ATOM   1524 2HB  GLN A  93     -37.902  -3.839   2.423  1.00  5.42           H  
ATOM   1525 1HG  GLN A  93     -38.611  -4.934   4.458  1.00  5.42           H  
ATOM   1526 2HG  GLN A  93     -38.557  -6.115   3.118  1.00  5.42           H  
ATOM   1527 1HE2 GLN A  93     -36.772  -8.289   5.159  1.00  5.42           H  
ATOM   1528 2HE2 GLN A  93     -38.145  -7.993   4.145  1.00  5.42           H  
ATOM   1529  N   GLU A  94     -37.503  -5.228  -0.193  1.00  1.93           N  
ATOM   1530  CA  GLU A  94     -38.218  -5.891  -1.272  1.00  1.75           C  
ATOM   1531  C   GLU A  94     -37.349  -6.990  -1.862  1.00  1.42           C  
ATOM   1532  O   GLU A  94     -37.813  -8.115  -2.066  1.00  1.99           O  
ATOM   1533  CB  GLU A  94     -38.623  -4.888  -2.339  1.00  2.62           C  
ATOM   1534  CG  GLU A  94     -39.436  -5.470  -3.466  1.00  2.62           C  
ATOM   1535  CD  GLU A  94     -39.925  -4.416  -4.402  1.00  2.62           C  
ATOM   1536  OE1 GLU A  94     -39.385  -3.331  -4.408  1.00  2.62           O  
ATOM   1537  OE2 GLU A  94     -40.872  -4.681  -5.108  1.00  2.62           O  
ATOM   1538  H   GLU A  94     -37.328  -4.232  -0.280  1.00  2.32           H  
ATOM   1539  HA  GLU A  94     -39.120  -6.349  -0.865  1.00  2.10           H  
ATOM   1540 1HB  GLU A  94     -39.219  -4.099  -1.883  1.00  3.15           H  
ATOM   1541 2HB  GLU A  94     -37.733  -4.426  -2.765  1.00  3.15           H  
ATOM   1542 1HG  GLU A  94     -38.821  -6.179  -4.020  1.00  3.15           H  
ATOM   1543 2HG  GLU A  94     -40.286  -6.011  -3.052  1.00  3.15           H  
ATOM   1544  N   LEU A  95     -36.087  -6.657  -2.120  1.00  1.15           N  
ATOM   1545  CA  LEU A  95     -35.108  -7.606  -2.615  1.00  1.27           C  
ATOM   1546  C   LEU A  95     -34.845  -8.727  -1.623  1.00  1.66           C  
ATOM   1547  O   LEU A  95     -34.722  -9.886  -2.011  1.00  2.10           O  
ATOM   1548  CB  LEU A  95     -33.817  -6.865  -2.934  1.00  1.91           C  
ATOM   1549  CG  LEU A  95     -33.896  -5.982  -4.166  1.00  1.91           C  
ATOM   1550  CD1 LEU A  95     -32.670  -5.100  -4.287  1.00  1.91           C  
ATOM   1551  CD2 LEU A  95     -33.989  -6.897  -5.351  1.00  1.91           C  
ATOM   1552  H   LEU A  95     -35.788  -5.703  -1.964  1.00  1.38           H  
ATOM   1553  HA  LEU A  95     -35.493  -8.046  -3.535  1.00  1.52           H  
ATOM   1554 1HB  LEU A  95     -33.561  -6.232  -2.089  1.00  2.29           H  
ATOM   1555 2HB  LEU A  95     -33.017  -7.590  -3.086  1.00  2.29           H  
ATOM   1556  HG  LEU A  95     -34.776  -5.343  -4.114  1.00  2.29           H  
ATOM   1557 1HD1 LEU A  95     -32.748  -4.491  -5.188  1.00  2.29           H  
ATOM   1558 2HD1 LEU A  95     -32.601  -4.449  -3.415  1.00  2.29           H  
ATOM   1559 3HD1 LEU A  95     -31.782  -5.725  -4.348  1.00  2.29           H  
ATOM   1560 1HD2 LEU A  95     -34.041  -6.289  -6.243  1.00  2.29           H  
ATOM   1561 2HD2 LEU A  95     -33.103  -7.531  -5.394  1.00  2.29           H  
ATOM   1562 3HD2 LEU A  95     -34.880  -7.519  -5.270  1.00  2.29           H  
ATOM   1563  N   ARG A  96     -34.821  -8.407  -0.329  1.00  2.23           N  
ATOM   1564  CA  ARG A  96     -34.652  -9.446   0.678  1.00  3.53           C  
ATOM   1565  C   ARG A  96     -35.786 -10.454   0.644  1.00  4.58           C  
ATOM   1566  O   ARG A  96     -35.557 -11.649   0.818  1.00  7.45           O  
ATOM   1567  CB  ARG A  96     -34.573  -8.863   2.081  1.00  5.29           C  
ATOM   1568  CG  ARG A  96     -33.293  -8.130   2.414  1.00  5.29           C  
ATOM   1569  CD  ARG A  96     -33.347  -7.519   3.755  1.00  5.29           C  
ATOM   1570  NE  ARG A  96     -32.104  -6.860   4.097  1.00  5.29           N  
ATOM   1571  CZ  ARG A  96     -31.973  -5.961   5.090  1.00  5.29           C  
ATOM   1572  NH1 ARG A  96     -33.021  -5.609   5.809  1.00  5.29           N  
ATOM   1573  NH2 ARG A  96     -30.790  -5.428   5.341  1.00  5.29           N  
ATOM   1574  H   ARG A  96     -34.892  -7.441  -0.040  1.00  2.68           H  
ATOM   1575  HA  ARG A  96     -33.721  -9.969   0.477  1.00  4.24           H  
ATOM   1576 1HB  ARG A  96     -35.396  -8.168   2.234  1.00  6.35           H  
ATOM   1577 2HB  ARG A  96     -34.687  -9.665   2.809  1.00  6.35           H  
ATOM   1578 1HG  ARG A  96     -32.449  -8.819   2.377  1.00  6.35           H  
ATOM   1579 2HG  ARG A  96     -33.142  -7.329   1.704  1.00  6.35           H  
ATOM   1580 1HD  ARG A  96     -34.142  -6.777   3.783  1.00  6.35           H  
ATOM   1581 2HD  ARG A  96     -33.542  -8.289   4.501  1.00  6.35           H  
ATOM   1582  HE  ARG A  96     -31.274  -7.103   3.561  1.00  6.35           H  
ATOM   1583 1HH1 ARG A  96     -33.939  -5.999   5.613  1.00  6.35           H  
ATOM   1584 2HH1 ARG A  96     -32.917  -4.933   6.551  1.00  6.35           H  
ATOM   1585 1HH2 ARG A  96     -29.988  -5.701   4.789  1.00  6.35           H  
ATOM   1586 2HH2 ARG A  96     -30.687  -4.753   6.084  1.00  6.35           H  
ATOM   1587  N   SER A  97     -37.011  -9.984   0.419  1.00  3.93           N  
ATOM   1588  CA  SER A  97     -38.142 -10.896   0.380  1.00  5.31           C  
ATOM   1589  C   SER A  97     -38.374 -11.549  -0.986  1.00  4.25           C  
ATOM   1590  O   SER A  97     -38.979 -12.620  -1.052  1.00  5.98           O  
ATOM   1591  CB  SER A  97     -39.405 -10.167   0.795  1.00  7.96           C  
ATOM   1592  OG  SER A  97     -39.767  -9.205  -0.156  1.00  7.96           O  
ATOM   1593  H   SER A  97     -37.162  -8.989   0.307  1.00  4.72           H  
ATOM   1594  HA  SER A  97     -37.955 -11.692   1.102  1.00  6.37           H  
ATOM   1595 1HB  SER A  97     -40.217 -10.882   0.920  1.00  9.56           H  
ATOM   1596 2HB  SER A  97     -39.243  -9.685   1.757  1.00  9.56           H  
ATOM   1597  HG  SER A  97     -38.980  -8.675  -0.308  1.00  9.56           H  
ATOM   1598  N   SER A  98     -37.904 -10.927  -2.074  1.00  2.59           N  
ATOM   1599  CA  SER A  98     -38.158 -11.505  -3.393  1.00  2.90           C  
ATOM   1600  C   SER A  98     -36.978 -12.219  -4.052  1.00  1.96           C  
ATOM   1601  O   SER A  98     -37.192 -13.199  -4.766  1.00  2.76           O  
ATOM   1602  CB  SER A  98     -38.642 -10.420  -4.334  1.00  4.35           C  
ATOM   1603  OG  SER A  98     -37.658  -9.441  -4.518  1.00  4.35           O  
ATOM   1604  H   SER A  98     -37.423 -10.043  -1.997  1.00  3.11           H  
ATOM   1605  HA  SER A  98     -38.960 -12.235  -3.283  1.00  3.48           H  
ATOM   1606 1HB  SER A  98     -38.903 -10.862  -5.295  1.00  5.22           H  
ATOM   1607 2HB  SER A  98     -39.543  -9.962  -3.928  1.00  5.22           H  
ATOM   1608  HG  SER A  98     -37.572  -8.998  -3.667  1.00  5.22           H  
ATOM   1609  N   ARG A  99     -35.743 -11.760  -3.823  1.00  1.86           N  
ATOM   1610  CA  ARG A  99     -34.588 -12.417  -4.442  1.00  3.18           C  
ATOM   1611  C   ARG A  99     -33.638 -13.069  -3.448  1.00  4.21           C  
ATOM   1612  O   ARG A  99     -32.599 -13.591  -3.849  1.00 12.45           O  
ATOM   1613  CB  ARG A  99     -33.770 -11.454  -5.313  1.00  4.77           C  
ATOM   1614  CG  ARG A  99     -34.524 -10.856  -6.489  1.00  4.77           C  
ATOM   1615  CD  ARG A  99     -35.169 -11.939  -7.272  1.00  4.77           C  
ATOM   1616  NE  ARG A  99     -34.246 -12.941  -7.791  1.00  4.77           N  
ATOM   1617  CZ  ARG A  99     -33.746 -12.989  -9.044  1.00  4.77           C  
ATOM   1618  NH1 ARG A  99     -34.084 -12.100  -9.946  1.00  4.77           N  
ATOM   1619  NH2 ARG A  99     -32.943 -13.971  -9.399  1.00  4.77           N  
ATOM   1620  H   ARG A  99     -35.587 -10.956  -3.236  1.00  2.23           H  
ATOM   1621  HA  ARG A  99     -34.964 -13.201  -5.098  1.00  3.82           H  
ATOM   1622 1HB  ARG A  99     -33.411 -10.628  -4.701  1.00  5.72           H  
ATOM   1623 2HB  ARG A  99     -32.897 -11.971  -5.710  1.00  5.72           H  
ATOM   1624 1HG  ARG A  99     -35.295 -10.174  -6.129  1.00  5.72           H  
ATOM   1625 2HG  ARG A  99     -33.831 -10.323  -7.138  1.00  5.72           H  
ATOM   1626 1HD  ARG A  99     -35.902 -12.449  -6.657  1.00  5.72           H  
ATOM   1627 2HD  ARG A  99     -35.679 -11.488  -8.122  1.00  5.72           H  
ATOM   1628  HE  ARG A  99     -33.962 -13.675  -7.155  1.00  5.72           H  
ATOM   1629 1HH1 ARG A  99     -34.716 -11.348  -9.714  1.00  5.72           H  
ATOM   1630 2HH1 ARG A  99     -33.724 -12.209 -10.888  1.00  5.72           H  
ATOM   1631 1HH2 ARG A  99     -32.680 -14.685  -8.732  1.00  5.72           H  
ATOM   1632 2HH2 ARG A  99     -32.626 -14.014 -10.360  1.00  5.72           H  
ATOM   1633  N   ASN A 100     -33.983 -13.061  -2.168  1.00  4.07           N  
ATOM   1634  CA  ASN A 100     -33.161 -13.722  -1.156  1.00  5.25           C  
ATOM   1635  C   ASN A 100     -34.027 -14.659  -0.335  1.00  5.66           C  
ATOM   1636  O   ASN A 100     -35.249 -14.614  -0.433  1.00 27.68           O  
ATOM   1637  CB  ASN A 100     -32.436 -12.715  -0.290  1.00  7.88           C  
ATOM   1638  CG  ASN A 100     -31.382 -11.984  -1.065  1.00  7.88           C  
ATOM   1639  OD1 ASN A 100     -30.585 -12.611  -1.769  1.00  7.88           O  
ATOM   1640  ND2 ASN A 100     -31.351 -10.685  -0.954  1.00  7.88           N  
ATOM   1641  H   ASN A 100     -34.836 -12.605  -1.879  1.00  4.88           H  
ATOM   1642  HA  ASN A 100     -32.411 -14.326  -1.649  1.00  6.30           H  
ATOM   1643 1HB  ASN A 100     -33.149 -11.995   0.108  1.00  9.45           H  
ATOM   1644 2HB  ASN A 100     -31.969 -13.219   0.556  1.00  9.45           H  
ATOM   1645 1HD2 ASN A 100     -30.658 -10.159  -1.447  1.00  9.45           H  
ATOM   1646 2HD2 ASN A 100     -32.012 -10.217  -0.373  1.00  9.45           H  
ATOM   1647  N   GLY A 101     -33.424 -15.516   0.473  1.00 11.04           N  
ATOM   1648  CA  GLY A 101     -34.245 -16.392   1.284  1.00 10.84           C  
ATOM   1649  C   GLY A 101     -34.456 -17.739   0.638  1.00 10.90           C  
ATOM   1650  O   GLY A 101     -35.586 -18.185   0.467  1.00 31.74           O  
ATOM   1651  H   GLY A 101     -32.415 -15.572   0.535  1.00 13.25           H  
ATOM   1652 1HA  GLY A 101     -33.772 -16.524   2.257  1.00 13.01           H  
ATOM   1653 2HA  GLY A 101     -35.210 -15.918   1.465  1.00 13.01           H  
ATOM   1654  N   TYR A 102     -33.369 -18.404   0.292  1.00 19.45           N  
ATOM   1655  CA  TYR A 102     -33.492 -19.723  -0.298  1.00 47.53           C  
ATOM   1656  C   TYR A 102     -33.556 -20.791   0.816  1.00 46.81           C  
ATOM   1657  O   TYR A 102     -33.804 -21.967   0.575  1.00 98.20           O  
ATOM   1658  CB  TYR A 102     -32.359 -19.893  -1.293  1.00 71.30           C  
ATOM   1659  CG  TYR A 102     -32.531 -18.841  -2.373  1.00 71.30           C  
ATOM   1660  CD1 TYR A 102     -31.996 -17.605  -2.196  1.00 71.30           C  
ATOM   1661  CD2 TYR A 102     -33.222 -19.073  -3.519  1.00 71.30           C  
ATOM   1662  CE1 TYR A 102     -32.122 -16.603  -3.116  1.00 71.30           C  
ATOM   1663  CE2 TYR A 102     -33.358 -18.056  -4.468  1.00 71.30           C  
ATOM   1664  CZ  TYR A 102     -32.811 -16.831  -4.272  1.00 71.30           C  
ATOM   1665  OH  TYR A 102     -32.945 -15.843  -5.217  1.00 71.30           O  
ATOM   1666  H   TYR A 102     -32.460 -17.973   0.423  1.00 23.34           H  
ATOM   1667  HA  TYR A 102     -34.433 -19.770  -0.848  1.00 57.04           H  
ATOM   1668 1HB  TYR A 102     -31.390 -19.752  -0.813  1.00 85.55           H  
ATOM   1669 2HB  TYR A 102     -32.384 -20.882  -1.749  1.00 85.55           H  
ATOM   1670  HD1 TYR A 102     -31.464 -17.427  -1.302  1.00 85.55           H  
ATOM   1671  HD2 TYR A 102     -33.656 -20.053  -3.679  1.00 85.55           H  
ATOM   1672  HE1 TYR A 102     -31.675 -15.636  -2.929  1.00 85.55           H  
ATOM   1673  HE2 TYR A 102     -33.909 -18.236  -5.388  1.00 85.55           H  
ATOM   1674  HH  TYR A 102     -32.693 -14.999  -4.832  1.00 85.55           H  
ATOM   1675  N   LYS A 103     -33.436 -20.340   2.056  1.00 31.78           N  
ATOM   1676  CA  LYS A 103     -33.782 -21.109   3.251  1.00 45.10           C  
ATOM   1677  C   LYS A 103     -33.055 -22.384   3.643  1.00 15.63           C  
ATOM   1678  O   LYS A 103     -33.704 -23.423   3.774  1.00 55.88           O  
ATOM   1679  CB  LYS A 103     -35.264 -21.491   3.177  1.00 67.65           C  
ATOM   1680  CG  LYS A 103     -36.247 -20.353   2.957  1.00 67.65           C  
ATOM   1681  CD  LYS A 103     -36.258 -19.367   4.118  1.00 67.65           C  
ATOM   1682  CE  LYS A 103     -37.302 -18.286   3.899  1.00 67.65           C  
ATOM   1683  NZ  LYS A 103     -37.321 -17.294   5.011  1.00 67.65           N  
ATOM   1684  H   LYS A 103     -33.143 -19.387   2.198  1.00 38.14           H  
ATOM   1685  HA  LYS A 103     -33.655 -20.425   4.094  1.00 54.12           H  
ATOM   1686 1HB  LYS A 103     -35.417 -22.235   2.396  1.00 81.18           H  
ATOM   1687 2HB  LYS A 103     -35.548 -21.945   4.117  1.00 81.18           H  
ATOM   1688 1HG  LYS A 103     -36.002 -19.828   2.043  1.00 81.18           H  
ATOM   1689 2HG  LYS A 103     -37.251 -20.768   2.854  1.00 81.18           H  
ATOM   1690 1HD  LYS A 103     -36.481 -19.895   5.047  1.00 81.18           H  
ATOM   1691 2HD  LYS A 103     -35.280 -18.897   4.211  1.00 81.18           H  
ATOM   1692 1HE  LYS A 103     -37.085 -17.767   2.967  1.00 81.18           H  
ATOM   1693 2HE  LYS A 103     -38.285 -18.751   3.822  1.00 81.18           H  
ATOM   1694 1HZ  LYS A 103     -38.027 -16.597   4.824  1.00 81.18           H  
ATOM   1695 2HZ  LYS A 103     -37.535 -17.765   5.879  1.00 81.18           H  
ATOM   1696 3HZ  LYS A 103     -36.418 -16.849   5.084  1.00 81.18           H  
ATOM   1697  N   LYS A 104     -31.763 -22.320   3.913  1.00 40.66           N  
ATOM   1698  CA  LYS A 104     -31.082 -23.506   4.462  1.00 78.06           C  
ATOM   1699  C   LYS A 104     -31.817 -23.932   5.746  1.00 40.11           C  
ATOM   1700  O   LYS A 104     -31.882 -23.177   6.715  1.00 60.01           O  
ATOM   1701  CB  LYS A 104     -29.607 -23.198   4.752  1.00117.09           C  
ATOM   1702  CG  LYS A 104     -28.785 -24.381   5.250  1.00117.09           C  
ATOM   1703  CD  LYS A 104     -27.331 -23.978   5.473  1.00117.09           C  
ATOM   1704  CE  LYS A 104     -26.523 -25.121   6.072  1.00117.09           C  
ATOM   1705  NZ  LYS A 104     -26.384 -26.251   5.118  1.00117.09           N  
ATOM   1706  H   LYS A 104     -31.259 -21.457   3.779  1.00 48.79           H  
ATOM   1707  HA  LYS A 104     -31.150 -24.320   3.743  1.00 93.67           H  
ATOM   1708 1HB  LYS A 104     -29.134 -22.828   3.842  1.00140.51           H  
ATOM   1709 2HB  LYS A 104     -29.536 -22.406   5.498  1.00140.51           H  
ATOM   1710 1HG  LYS A 104     -29.193 -24.740   6.195  1.00140.51           H  
ATOM   1711 2HG  LYS A 104     -28.825 -25.191   4.523  1.00140.51           H  
ATOM   1712 1HD  LYS A 104     -26.880 -23.684   4.524  1.00140.51           H  
ATOM   1713 2HD  LYS A 104     -27.296 -23.125   6.151  1.00140.51           H  
ATOM   1714 1HE  LYS A 104     -25.530 -24.758   6.339  1.00140.51           H  
ATOM   1715 2HE  LYS A 104     -27.020 -25.479   6.974  1.00140.51           H  
ATOM   1716 1HZ  LYS A 104     -25.845 -26.990   5.544  1.00140.51           H  
ATOM   1717 2HZ  LYS A 104     -27.301 -26.599   4.875  1.00140.51           H  
ATOM   1718 3HZ  LYS A 104     -25.913 -25.930   4.283  1.00140.51           H  
ATOM   1719  N   GLN A 105     -32.372 -25.147   5.746  1.00 60.36           N  
ATOM   1720  CA  GLN A 105     -33.208 -25.612   6.856  1.00 72.70           C  
ATOM   1721  C   GLN A 105     -32.496 -26.116   8.105  1.00 62.05           C  
ATOM   1722  O   GLN A 105     -33.059 -26.026   9.197  1.00136.91           O  
ATOM   1723  CB  GLN A 105     -34.151 -26.704   6.354  1.00109.05           C  
ATOM   1724  CG  GLN A 105     -35.186 -26.185   5.382  1.00109.05           C  
ATOM   1725  CD  GLN A 105     -36.109 -25.187   6.038  1.00109.05           C  
ATOM   1726  OE1 GLN A 105     -36.811 -25.495   7.006  1.00109.05           O  
ATOM   1727  NE2 GLN A 105     -36.098 -23.971   5.523  1.00109.05           N  
ATOM   1728  H   GLN A 105     -32.253 -25.743   4.940  1.00 72.43           H  
ATOM   1729  HA  GLN A 105     -33.824 -24.767   7.167  1.00 87.24           H  
ATOM   1730 1HB  GLN A 105     -33.577 -27.488   5.862  1.00130.86           H  
ATOM   1731 2HB  GLN A 105     -34.672 -27.157   7.198  1.00130.86           H  
ATOM   1732 1HG  GLN A 105     -34.685 -25.700   4.544  1.00130.86           H  
ATOM   1733 2HG  GLN A 105     -35.793 -27.007   5.029  1.00130.86           H  
ATOM   1734 1HE2 GLN A 105     -36.680 -23.255   5.909  1.00130.86           H  
ATOM   1735 2HE2 GLN A 105     -35.491 -23.769   4.750  1.00130.86           H  
ATOM   1736  N   SER A 106     -31.285 -26.657   7.977  1.00 44.51           N  
ATOM   1737  CA  SER A 106     -30.635 -27.190   9.170  1.00 55.55           C  
ATOM   1738  C   SER A 106     -29.172 -27.544   8.969  1.00 33.50           C  
ATOM   1739  O   SER A 106     -28.702 -27.694   7.839  1.00 66.54           O  
ATOM   1740  CB  SER A 106     -31.359 -28.441   9.649  1.00 83.32           C  
ATOM   1741  OG  SER A 106     -31.188 -29.496   8.743  1.00 83.32           O  
ATOM   1742  H   SER A 106     -30.833 -26.711   7.076  1.00 53.41           H  
ATOM   1743  HA  SER A 106     -30.692 -26.431   9.952  1.00 66.66           H  
ATOM   1744 1HB  SER A 106     -30.973 -28.734  10.625  1.00 99.99           H  
ATOM   1745 2HB  SER A 106     -32.420 -28.238   9.771  1.00 99.99           H  
ATOM   1746  HG  SER A 106     -30.245 -29.677   8.723  1.00 99.99           H  
ATOM   1747  N   THR A 107     -28.487 -27.752  10.091  1.00 42.17           N  
ATOM   1748  CA  THR A 107     -27.100 -28.194  10.120  1.00 54.48           C  
ATOM   1749  C   THR A 107     -26.999 -29.547  10.816  1.00 35.85           C  
ATOM   1750  O   THR A 107     -27.585 -29.760  11.879  1.00 59.89           O  
ATOM   1751  CB  THR A 107     -26.198 -27.175  10.852  1.00 81.72           C  
ATOM   1752  OG1 THR A 107     -26.243 -25.914  10.173  1.00 81.72           O  
ATOM   1753  CG2 THR A 107     -24.758 -27.670  10.899  1.00 81.72           C  
ATOM   1754  H   THR A 107     -28.955 -27.598  10.972  1.00 50.60           H  
ATOM   1755  HA  THR A 107     -26.744 -28.308   9.096  1.00 65.38           H  
ATOM   1756  HB  THR A 107     -26.562 -27.040  11.870  1.00 98.06           H  
ATOM   1757  HG1 THR A 107     -25.697 -25.279  10.644  1.00 98.06           H  
ATOM   1758 1HG2 THR A 107     -24.141 -26.939  11.420  1.00 98.06           H  
ATOM   1759 2HG2 THR A 107     -24.714 -28.622  11.426  1.00 98.06           H  
ATOM   1760 3HG2 THR A 107     -24.385 -27.800   9.884  1.00 98.06           H  
ATOM   1761  N   MET A 108     -26.273 -30.479  10.199  1.00 64.05           N  
ATOM   1762  CA  MET A 108     -26.092 -31.804  10.777  1.00 70.80           C  
ATOM   1763  C   MET A 108     -24.726 -31.913  11.445  1.00 52.98           C  
ATOM   1764  O   MET A 108     -23.751 -31.328  10.977  1.00103.28           O  
ATOM   1765  CB  MET A 108     -26.249 -32.876   9.703  1.00106.20           C  
ATOM   1766  CG  MET A 108     -27.595 -32.857   8.996  1.00106.20           C  
ATOM   1767  SD  MET A 108     -28.972 -33.174  10.117  1.00106.20           S  
ATOM   1768  CE  MET A 108     -28.691 -34.895  10.521  1.00106.20           C  
ATOM   1769  H   MET A 108     -25.827 -30.257   9.320  1.00 76.86           H  
ATOM   1770  HA  MET A 108     -26.852 -31.959  11.544  1.00 84.96           H  
ATOM   1771 1HB  MET A 108     -25.474 -32.750   8.948  1.00127.44           H  
ATOM   1772 2HB  MET A 108     -26.117 -33.863  10.148  1.00127.44           H  
ATOM   1773 1HG  MET A 108     -27.748 -31.885   8.528  1.00127.44           H  
ATOM   1774 2HG  MET A 108     -27.606 -33.617   8.214  1.00127.44           H  
ATOM   1775 1HE  MET A 108     -29.464 -35.238  11.209  1.00127.44           H  
ATOM   1776 2HE  MET A 108     -28.725 -35.493   9.609  1.00127.44           H  
ATOM   1777 3HE  MET A 108     -27.713 -35.004  10.990  1.00127.44           H  
ATOM   1778  N   VAL A 109     -24.667 -32.662  12.540  1.00 46.30           N  
ATOM   1779  CA  VAL A 109     -23.436 -32.897  13.281  1.00 69.45           C  
ATOM   1780  C   VAL A 109     -22.943 -34.346  13.158  1.00 52.53           C  
ATOM   1781  O   VAL A 109     -23.690 -35.299  13.392  1.00 96.39           O  
ATOM   1782  CB  VAL A 109     -23.634 -32.550  14.768  1.00104.18           C  
ATOM   1783  CG1 VAL A 109     -22.363 -32.847  15.552  1.00104.18           C  
ATOM   1784  CG2 VAL A 109     -24.011 -31.081  14.896  1.00104.18           C  
ATOM   1785  H   VAL A 109     -25.516 -33.099  12.870  1.00 55.56           H  
ATOM   1786  HA  VAL A 109     -22.665 -32.239  12.878  1.00 83.34           H  
ATOM   1787  HB  VAL A 109     -24.430 -33.171  15.180  1.00125.01           H  
ATOM   1788 1HG1 VAL A 109     -22.520 -32.605  16.604  1.00125.01           H  
ATOM   1789 2HG1 VAL A 109     -22.113 -33.903  15.458  1.00125.01           H  
ATOM   1790 3HG1 VAL A 109     -21.544 -32.243  15.161  1.00125.01           H  
ATOM   1791 1HG2 VAL A 109     -24.161 -30.834  15.947  1.00125.01           H  
ATOM   1792 2HG2 VAL A 109     -23.210 -30.464  14.489  1.00125.01           H  
ATOM   1793 3HG2 VAL A 109     -24.931 -30.891  14.344  1.00125.01           H  
ATOM   1794  N   SER A 110     -21.671 -34.488  12.795  1.00 72.81           N  
ATOM   1795  CA  SER A 110     -21.016 -35.786  12.659  1.00102.04           C  
ATOM   1796  C   SER A 110     -19.512 -35.630  12.866  1.00 81.56           C  
ATOM   1797  O   SER A 110     -18.931 -34.614  12.484  1.00127.62           O  
ATOM   1798  CB  SER A 110     -21.298 -36.385  11.296  1.00153.06           C  
ATOM   1799  OG  SER A 110     -20.656 -37.623  11.151  1.00153.06           O  
ATOM   1800  H   SER A 110     -21.130 -33.656  12.612  1.00 87.37           H  
ATOM   1801  HA  SER A 110     -21.403 -36.457  13.427  1.00122.45           H  
ATOM   1802 1HB  SER A 110     -22.373 -36.514  11.174  1.00183.67           H  
ATOM   1803 2HB  SER A 110     -20.959 -35.701  10.519  1.00183.67           H  
ATOM   1804  HG  SER A 110     -19.715 -37.442  11.205  1.00183.67           H  
ATOM   1805  N   ARG A 111     -18.885 -36.630  13.482  1.00 87.14           N  
ATOM   1806  CA  ARG A 111     -17.452 -36.569  13.758  1.00118.83           C  
ATOM   1807  C   ARG A 111     -16.602 -36.860  12.531  1.00 82.75           C  
ATOM   1808  O   ARG A 111     -16.619 -37.971  11.998  1.00111.58           O  
ATOM   1809  CB  ARG A 111     -17.067 -37.552  14.849  1.00178.25           C  
ATOM   1810  CG  ARG A 111     -15.593 -37.524  15.227  1.00178.25           C  
ATOM   1811  CD  ARG A 111     -15.283 -38.489  16.311  1.00178.25           C  
ATOM   1812  NE  ARG A 111     -13.874 -38.466  16.672  1.00178.25           N  
ATOM   1813  CZ  ARG A 111     -13.309 -39.264  17.599  1.00178.25           C  
ATOM   1814  NH1 ARG A 111     -14.042 -40.142  18.246  1.00178.25           N  
ATOM   1815  NH2 ARG A 111     -12.016 -39.163  17.858  1.00178.25           N  
ATOM   1816  H   ARG A 111     -19.412 -37.443  13.769  1.00104.57           H  
ATOM   1817  HA  ARG A 111     -17.216 -35.563  14.106  1.00142.60           H  
ATOM   1818 1HB  ARG A 111     -17.644 -37.343  15.749  1.00213.89           H  
ATOM   1819 2HB  ARG A 111     -17.310 -38.566  14.531  1.00213.89           H  
ATOM   1820 1HG  ARG A 111     -14.990 -37.780  14.356  1.00213.89           H  
ATOM   1821 2HG  ARG A 111     -15.326 -36.524  15.571  1.00213.89           H  
ATOM   1822 1HD  ARG A 111     -15.866 -38.241  17.197  1.00213.89           H  
ATOM   1823 2HD  ARG A 111     -15.534 -39.497  15.983  1.00213.89           H  
ATOM   1824  HE  ARG A 111     -13.278 -37.801  16.196  1.00213.89           H  
ATOM   1825 1HH1 ARG A 111     -15.029 -40.219  18.049  1.00213.89           H  
ATOM   1826 2HH1 ARG A 111     -13.617 -40.740  18.941  1.00213.89           H  
ATOM   1827 1HH2 ARG A 111     -11.452 -38.487  17.361  1.00213.89           H  
ATOM   1828 2HH2 ARG A 111     -11.593 -39.761  18.552  1.00213.89           H  
ATOM   1829  N   THR A 112     -15.833 -35.859  12.102  1.00 97.37           N  
ATOM   1830  CA  THR A 112     -14.951 -35.970  10.939  1.00121.90           C  
ATOM   1831  C   THR A 112     -13.687 -36.777  11.242  1.00149.80           C  
ATOM   1832  O   THR A 112     -12.587 -36.225  11.294  1.00258.11           O  
ATOM   1833  CB  THR A 112     -14.546 -34.577  10.425  1.00182.85           C  
ATOM   1834  OG1 THR A 112     -13.938 -33.831  11.490  1.00182.85           O  
ATOM   1835  CG2 THR A 112     -15.770 -33.826   9.924  1.00182.85           C  
ATOM   1836  H   THR A 112     -15.868 -34.977  12.596  1.00116.84           H  
ATOM   1837  HA  THR A 112     -15.494 -36.484  10.145  1.00146.28           H  
ATOM   1838  HB  THR A 112     -13.829 -34.683   9.612  1.00219.42           H  
ATOM   1839  HG1 THR A 112     -13.653 -32.976  11.158  1.00219.42           H  
ATOM   1840 1HG2 THR A 112     -15.471 -32.842   9.564  1.00219.42           H  
ATOM   1841 2HG2 THR A 112     -16.231 -34.385   9.110  1.00219.42           H  
ATOM   1842 3HG2 THR A 112     -16.486 -33.712  10.737  1.00219.42           H  
ATOM   1843  N   SER A 113     -13.854 -38.081  11.442  1.00141.29           N  
ATOM   1844  CA  SER A 113     -12.747 -38.979  11.759  1.00236.04           C  
ATOM   1845  C   SER A 113     -11.951 -39.427  10.529  1.00249.05           C  
ATOM   1846  O   SER A 113     -10.864 -39.990  10.665  1.00356.18           O  
ATOM   1847  CB  SER A 113     -13.277 -40.199  12.485  1.00354.06           C  
ATOM   1848  OG  SER A 113     -14.075 -40.980  11.637  1.00354.06           O  
ATOM   1849  H   SER A 113     -14.794 -38.451  11.386  1.00169.55           H  
ATOM   1850  HA  SER A 113     -12.065 -38.449  12.425  1.00283.25           H  
ATOM   1851 1HB  SER A 113     -12.441 -40.794  12.852  1.00424.87           H  
ATOM   1852 2HB  SER A 113     -13.860 -39.884  13.350  1.00424.87           H  
ATOM   1853  HG  SER A 113     -14.813 -40.421  11.382  1.00424.87           H  
ATOM   1854  N   PHE A 114     -12.496 -39.190   9.337  1.00238.63           N  
ATOM   1855  CA  PHE A 114     -11.834 -39.573   8.094  1.00322.97           C  
ATOM   1856  C   PHE A 114     -10.453 -38.962   7.913  1.00309.47           C  
ATOM   1857  O   PHE A 114     -10.304 -37.742   7.840  1.00400.00           O  
ATOM   1858  CB  PHE A 114     -12.681 -39.205   6.881  1.00484.46           C  
ATOM   1859  CG  PHE A 114     -12.033 -39.611   5.587  1.00484.46           C  
ATOM   1860  CD1 PHE A 114     -11.967 -40.945   5.215  1.00484.46           C  
ATOM   1861  CD2 PHE A 114     -11.483 -38.660   4.744  1.00484.46           C  
ATOM   1862  CE1 PHE A 114     -11.363 -41.317   4.028  1.00484.46           C  
ATOM   1863  CE2 PHE A 114     -10.881 -39.029   3.557  1.00484.46           C  
ATOM   1864  CZ  PHE A 114     -10.821 -40.358   3.200  1.00484.46           C  
ATOM   1865  H   PHE A 114     -13.392 -38.730   9.283  1.00286.36           H  
ATOM   1866  HA  PHE A 114     -11.717 -40.658   8.103  1.00387.56           H  
ATOM   1867 1HB  PHE A 114     -13.653 -39.693   6.947  1.00581.35           H  
ATOM   1868 2HB  PHE A 114     -12.849 -38.130   6.860  1.00581.35           H  
ATOM   1869  HD1 PHE A 114     -12.394 -41.703   5.871  1.00581.35           H  
ATOM   1870  HD2 PHE A 114     -11.530 -37.611   5.029  1.00581.35           H  
ATOM   1871  HE1 PHE A 114     -11.316 -42.369   3.748  1.00581.35           H  
ATOM   1872  HE2 PHE A 114     -10.454 -38.273   2.901  1.00581.35           H  
ATOM   1873  HZ  PHE A 114     -10.346 -40.651   2.264  1.00581.35           H  
ATOM   1874  N   LYS A 115      -9.449 -39.827   7.817  1.00260.44           N  
ATOM   1875  CA  LYS A 115      -8.082 -39.400   7.566  1.00299.54           C  
ATOM   1876  C   LYS A 115      -7.849 -39.246   6.071  1.00243.20           C  
ATOM   1877  O   LYS A 115      -8.156 -40.150   5.294  1.00271.19           O  
ATOM   1878  CB  LYS A 115      -7.082 -40.394   8.148  1.00449.31           C  
ATOM   1879  CG  LYS A 115      -5.626 -39.974   7.985  1.00449.31           C  
ATOM   1880  CD  LYS A 115      -4.682 -40.971   8.637  1.00449.31           C  
ATOM   1881  CE  LYS A 115      -3.230 -40.557   8.450  1.00449.31           C  
ATOM   1882  NZ  LYS A 115      -2.292 -41.524   9.082  1.00449.31           N  
ATOM   1883  H   LYS A 115      -9.644 -40.814   7.906  1.00312.53           H  
ATOM   1884  HA  LYS A 115      -7.926 -38.428   8.034  1.00359.45           H  
ATOM   1885 1HB  LYS A 115      -7.276 -40.527   9.213  1.00539.17           H  
ATOM   1886 2HB  LYS A 115      -7.209 -41.365   7.668  1.00539.17           H  
ATOM   1887 1HG  LYS A 115      -5.386 -39.901   6.923  1.00539.17           H  
ATOM   1888 2HG  LYS A 115      -5.478 -38.996   8.441  1.00539.17           H  
ATOM   1889 1HD  LYS A 115      -4.899 -41.036   9.704  1.00539.17           H  
ATOM   1890 2HD  LYS A 115      -4.829 -41.956   8.193  1.00539.17           H  
ATOM   1891 1HE  LYS A 115      -3.009 -40.496   7.385  1.00539.17           H  
ATOM   1892 2HE  LYS A 115      -3.077 -39.575   8.897  1.00539.17           H  
ATOM   1893 1HZ  LYS A 115      -1.341 -41.216   8.937  1.00539.17           H  
ATOM   1894 2HZ  LYS A 115      -2.481 -41.578  10.074  1.00539.17           H  
ATOM   1895 3HZ  LYS A 115      -2.417 -42.436   8.666  1.00539.17           H  
ATOM   1896  N   TYR A 116      -7.297 -38.109   5.674  1.00255.49           N  
ATOM   1897  CA  TYR A 116      -7.043 -37.841   4.266  1.00253.23           C  
ATOM   1898  C   TYR A 116      -5.667 -38.346   3.849  1.00199.24           C  
ATOM   1899  O   TYR A 116      -4.706 -38.261   4.614  1.00254.29           O  
ATOM   1900  CB  TYR A 116      -7.163 -36.343   4.003  1.00379.84           C  
ATOM   1901  CG  TYR A 116      -8.575 -35.821   4.144  1.00379.84           C  
ATOM   1902  CD1 TYR A 116      -9.059 -35.477   5.398  1.00379.84           C  
ATOM   1903  CD2 TYR A 116      -9.380 -35.674   3.025  1.00379.84           C  
ATOM   1904  CE1 TYR A 116     -10.344 -34.992   5.533  1.00379.84           C  
ATOM   1905  CE2 TYR A 116     -10.667 -35.188   3.160  1.00379.84           C  
ATOM   1906  CZ  TYR A 116     -11.149 -34.850   4.409  1.00379.84           C  
ATOM   1907  OH  TYR A 116     -12.430 -34.366   4.545  1.00379.84           O  
ATOM   1908  H   TYR A 116      -7.059 -37.408   6.361  1.00306.59           H  
ATOM   1909  HA  TYR A 116      -7.789 -38.368   3.670  1.00303.88           H  
ATOM   1910 1HB  TYR A 116      -6.526 -35.796   4.701  1.00455.81           H  
ATOM   1911 2HB  TYR A 116      -6.815 -36.118   2.995  1.00455.81           H  
ATOM   1912  HD1 TYR A 116      -8.424 -35.589   6.277  1.00455.81           H  
ATOM   1913  HD2 TYR A 116      -8.998 -35.940   2.040  1.00455.81           H  
ATOM   1914  HE1 TYR A 116     -10.724 -34.725   6.519  1.00455.81           H  
ATOM   1915  HE2 TYR A 116     -11.300 -35.072   2.281  1.00455.81           H  
ATOM   1916  HH  TYR A 116     -12.613 -34.208   5.474  1.00455.81           H  
ATOM   1917  N   GLU A 117      -5.591 -38.882   2.632  1.00193.07           N  
ATOM   1918  CA  GLU A 117      -4.355 -39.432   2.075  1.00215.30           C  
ATOM   1919  C   GLU A 117      -3.255 -38.401   1.843  1.00208.49           C  
ATOM   1920  O   GLU A 117      -2.123 -38.572   2.300  1.00302.72           O  
ATOM   1921  CB  GLU A 117      -4.647 -40.130   0.748  1.00322.95           C  
ATOM   1922  CG  GLU A 117      -3.423 -40.748   0.090  1.00322.95           C  
ATOM   1923  CD  GLU A 117      -3.738 -41.427  -1.213  1.00322.95           C  
ATOM   1924  OE1 GLU A 117      -4.889 -41.471  -1.577  1.00322.95           O  
ATOM   1925  OE2 GLU A 117      -2.824 -41.894  -1.850  1.00322.95           O  
ATOM   1926  H   GLU A 117      -6.428 -38.914   2.068  1.00231.68           H  
ATOM   1927  HA  GLU A 117      -3.972 -40.173   2.778  1.00258.36           H  
ATOM   1928 1HB  GLU A 117      -5.378 -40.923   0.907  1.00387.54           H  
ATOM   1929 2HB  GLU A 117      -5.084 -39.419   0.047  1.00387.54           H  
ATOM   1930 1HG  GLU A 117      -2.687 -39.966  -0.090  1.00387.54           H  
ATOM   1931 2HG  GLU A 117      -2.983 -41.472   0.774  1.00387.54           H  
ATOM   1932  N   ASN A 118      -3.581 -37.347   1.106  1.00170.89           N  
ATOM   1933  CA  ASN A 118      -2.598 -36.328   0.774  1.00154.36           C  
ATOM   1934  C   ASN A 118      -3.248 -34.974   0.533  1.00124.26           C  
ATOM   1935  O   ASN A 118      -4.464 -34.828   0.659  1.00192.06           O  
ATOM   1936  CB  ASN A 118      -1.787 -36.774  -0.433  1.00231.54           C  
ATOM   1937  CG  ASN A 118      -2.639 -37.011  -1.652  1.00231.54           C  
ATOM   1938  OD1 ASN A 118      -3.548 -36.229  -1.954  1.00231.54           O  
ATOM   1939  ND2 ASN A 118      -2.363 -38.077  -2.358  1.00231.54           N  
ATOM   1940  H   ASN A 118      -4.525 -37.252   0.762  1.00205.07           H  
ATOM   1941  HA  ASN A 118      -1.921 -36.213   1.622  1.00185.23           H  
ATOM   1942 1HB  ASN A 118      -1.031 -36.026  -0.671  1.00277.85           H  
ATOM   1943 2HB  ASN A 118      -1.263 -37.699  -0.190  1.00277.85           H  
ATOM   1944 1HD2 ASN A 118      -2.897 -38.288  -3.178  1.00277.85           H  
ATOM   1945 2HD2 ASN A 118      -1.621 -38.686  -2.078  1.00277.85           H  
ATOM   1946  N   PHE A 119      -2.430 -33.984   0.192  1.00109.41           N  
ATOM   1947  CA  PHE A 119      -2.931 -32.644  -0.053  1.00127.59           C  
ATOM   1948  C   PHE A 119      -2.855 -32.278  -1.524  1.00105.64           C  
ATOM   1949  O   PHE A 119      -1.953 -32.710  -2.243  1.00186.85           O  
ATOM   1950  CB  PHE A 119      -2.142 -31.636   0.777  1.00191.38           C  
ATOM   1951  CG  PHE A 119      -2.338 -31.821   2.252  1.00191.38           C  
ATOM   1952  CD1 PHE A 119      -1.486 -32.641   2.977  1.00191.38           C  
ATOM   1953  CD2 PHE A 119      -3.376 -31.187   2.916  1.00191.38           C  
ATOM   1954  CE1 PHE A 119      -1.666 -32.821   4.335  1.00191.38           C  
ATOM   1955  CE2 PHE A 119      -3.559 -31.365   4.273  1.00191.38           C  
ATOM   1956  CZ  PHE A 119      -2.702 -32.183   4.983  1.00191.38           C  
ATOM   1957  H   PHE A 119      -1.440 -34.162   0.105  1.00131.29           H  
ATOM   1958  HA  PHE A 119      -3.977 -32.604   0.255  1.00153.11           H  
ATOM   1959 1HB  PHE A 119      -1.079 -31.732   0.557  1.00229.66           H  
ATOM   1960 2HB  PHE A 119      -2.444 -30.623   0.514  1.00229.66           H  
ATOM   1961  HD1 PHE A 119      -0.668 -33.146   2.464  1.00229.66           H  
ATOM   1962  HD2 PHE A 119      -4.053 -30.542   2.355  1.00229.66           H  
ATOM   1963  HE1 PHE A 119      -0.990 -33.468   4.893  1.00229.66           H  
ATOM   1964  HE2 PHE A 119      -4.378 -30.861   4.785  1.00229.66           H  
ATOM   1965  HZ  PHE A 119      -2.846 -32.324   6.053  1.00229.66           H  
ATOM   1966  N   THR A 120      -3.804 -31.467  -1.961  1.00 74.19           N  
ATOM   1967  CA  THR A 120      -3.847 -31.023  -3.338  1.00101.72           C  
ATOM   1968  C   THR A 120      -3.139 -29.692  -3.512  1.00 57.03           C  
ATOM   1969  O   THR A 120      -3.524 -28.688  -2.908  1.00 65.52           O  
ATOM   1970  CB  THR A 120      -5.308 -30.899  -3.825  1.00152.58           C  
ATOM   1971  OG1 THR A 120      -5.944 -32.183  -3.766  1.00152.58           O  
ATOM   1972  CG2 THR A 120      -5.373 -30.362  -5.245  1.00152.58           C  
ATOM   1973  H   THR A 120      -4.519 -31.158  -1.320  1.00 89.03           H  
ATOM   1974  HA  THR A 120      -3.338 -31.761  -3.958  1.00122.06           H  
ATOM   1975  HB  THR A 120      -5.844 -30.218  -3.167  1.00183.10           H  
ATOM   1976  HG1 THR A 120      -5.467 -32.803  -4.324  1.00183.10           H  
ATOM   1977 1HG2 THR A 120      -6.413 -30.280  -5.556  1.00183.10           H  
ATOM   1978 2HG2 THR A 120      -4.906 -29.379  -5.281  1.00183.10           H  
ATOM   1979 3HG2 THR A 120      -4.846 -31.039  -5.915  1.00183.10           H  
ATOM   1980  N   ASP A 121      -2.087 -29.686  -4.324  1.00 41.64           N  
ATOM   1981  CA  ASP A 121      -1.437 -28.435  -4.648  1.00 26.51           C  
ATOM   1982  C   ASP A 121      -2.416 -27.670  -5.514  1.00 21.07           C  
ATOM   1983  O   ASP A 121      -2.993 -28.240  -6.435  1.00 41.89           O  
ATOM   1984  CB  ASP A 121      -0.114 -28.667  -5.376  1.00 39.77           C  
ATOM   1985  CG  ASP A 121       0.957 -29.259  -4.469  1.00 39.77           C  
ATOM   1986  OD1 ASP A 121       0.777 -29.234  -3.275  1.00 39.77           O  
ATOM   1987  OD2 ASP A 121       1.945 -29.729  -4.980  1.00 39.77           O  
ATOM   1988  H   ASP A 121      -1.775 -30.546  -4.755  1.00 49.97           H  
ATOM   1989  HA  ASP A 121      -1.253 -27.870  -3.734  1.00 31.81           H  
ATOM   1990 1HB  ASP A 121      -0.274 -29.345  -6.215  1.00 47.72           H  
ATOM   1991 2HB  ASP A 121       0.252 -27.724  -5.780  1.00 47.72           H  
ATOM   1992  N   VAL A 122      -2.615 -26.398  -5.219  1.00 17.08           N  
ATOM   1993  CA  VAL A 122      -3.596 -25.590  -5.936  1.00 11.21           C  
ATOM   1994  C   VAL A 122      -2.923 -24.656  -6.945  1.00  8.37           C  
ATOM   1995  O   VAL A 122      -1.887 -24.070  -6.631  1.00 11.50           O  
ATOM   1996  CB  VAL A 122      -4.436 -24.768  -4.916  1.00 16.82           C  
ATOM   1997  CG1 VAL A 122      -5.423 -23.837  -5.609  1.00 16.82           C  
ATOM   1998  CG2 VAL A 122      -5.192 -25.725  -4.014  1.00 16.82           C  
ATOM   1999  H   VAL A 122      -2.093 -25.980  -4.462  1.00 20.50           H  
ATOM   2000  HA  VAL A 122      -4.264 -26.274  -6.451  1.00 13.45           H  
ATOM   2001  HB  VAL A 122      -3.762 -24.151  -4.321  1.00 20.18           H  
ATOM   2002 1HG1 VAL A 122      -5.978 -23.275  -4.859  1.00 20.18           H  
ATOM   2003 2HG1 VAL A 122      -4.881 -23.143  -6.246  1.00 20.18           H  
ATOM   2004 3HG1 VAL A 122      -6.119 -24.419  -6.210  1.00 20.18           H  
ATOM   2005 1HG2 VAL A 122      -5.767 -25.157  -3.282  1.00 20.18           H  
ATOM   2006 2HG2 VAL A 122      -5.866 -26.333  -4.615  1.00 20.18           H  
ATOM   2007 3HG2 VAL A 122      -4.484 -26.371  -3.495  1.00 20.18           H  
ATOM   2008  N   PRO A 123      -3.469 -24.523  -8.164  1.00  7.99           N  
ATOM   2009  CA  PRO A 123      -3.008 -23.658  -9.239  1.00  7.35           C  
ATOM   2010  C   PRO A 123      -3.241 -22.192  -8.896  1.00  6.38           C  
ATOM   2011  O   PRO A 123      -4.130 -21.854  -8.116  1.00  8.31           O  
ATOM   2012  CB  PRO A 123      -3.838 -24.108 -10.450  1.00 11.02           C  
ATOM   2013  CG  PRO A 123      -5.051 -24.737  -9.866  1.00 11.02           C  
ATOM   2014  CD  PRO A 123      -4.548 -25.418  -8.623  1.00 11.02           C  
ATOM   2015  HA  PRO A 123      -1.938 -23.844  -9.412  1.00  8.82           H  
ATOM   2016 1HB  PRO A 123      -4.076 -23.243 -11.086  1.00 13.23           H  
ATOM   2017 2HB  PRO A 123      -3.253 -24.806 -11.066  1.00 13.23           H  
ATOM   2018 1HG  PRO A 123      -5.810 -23.971  -9.651  1.00 13.23           H  
ATOM   2019 2HG  PRO A 123      -5.500 -25.439 -10.584  1.00 13.23           H  
ATOM   2020 1HD  PRO A 123      -5.359 -25.466  -7.889  1.00 13.23           H  
ATOM   2021 2HD  PRO A 123      -4.143 -26.414  -8.854  1.00 13.23           H  
ATOM   2022  N   ALA A 124      -2.430 -21.326  -9.496  1.00  6.61           N  
ATOM   2023  CA  ALA A 124      -2.480 -19.883  -9.267  1.00  7.16           C  
ATOM   2024  C   ALA A 124      -3.811 -19.258  -9.672  1.00  8.60           C  
ATOM   2025  O   ALA A 124      -4.212 -18.240  -9.114  1.00 43.33           O  
ATOM   2026  CB  ALA A 124      -1.352 -19.203 -10.026  1.00 10.74           C  
ATOM   2027  H   ALA A 124      -1.732 -21.685 -10.132  1.00  7.93           H  
ATOM   2028  HA  ALA A 124      -2.343 -19.711  -8.199  1.00  8.59           H  
ATOM   2029 1HB  ALA A 124      -1.368 -18.133  -9.819  1.00 12.89           H  
ATOM   2030 2HB  ALA A 124      -0.396 -19.619  -9.706  1.00 12.89           H  
ATOM   2031 3HB  ALA A 124      -1.480 -19.368 -11.094  1.00 12.89           H  
ATOM   2032  N   SER A 125      -4.490 -19.842 -10.646  1.00  2.34           N  
ATOM   2033  CA  SER A 125      -5.768 -19.304 -11.070  1.00  2.62           C  
ATOM   2034  C   SER A 125      -6.667 -20.385 -11.632  1.00  2.16           C  
ATOM   2035  O   SER A 125      -6.210 -21.293 -12.328  1.00  3.55           O  
ATOM   2036  CB  SER A 125      -5.566 -18.214 -12.099  1.00  3.93           C  
ATOM   2037  OG  SER A 125      -6.799 -17.715 -12.543  1.00  3.93           O  
ATOM   2038  H   SER A 125      -4.126 -20.670 -11.093  1.00  2.81           H  
ATOM   2039  HA  SER A 125      -6.257 -18.872 -10.198  1.00  3.14           H  
ATOM   2040 1HB  SER A 125      -4.983 -17.406 -11.658  1.00  4.72           H  
ATOM   2041 2HB  SER A 125      -5.000 -18.605 -12.944  1.00  4.72           H  
ATOM   2042  HG  SER A 125      -7.313 -17.535 -11.751  1.00  4.72           H  
ATOM   2043  N   VAL A 126      -7.954 -20.277 -11.320  1.00  1.59           N  
ATOM   2044  CA  VAL A 126      -8.953 -21.230 -11.771  1.00  1.63           C  
ATOM   2045  C   VAL A 126     -10.059 -20.500 -12.516  1.00  1.30           C  
ATOM   2046  O   VAL A 126     -10.554 -19.472 -12.056  1.00  1.41           O  
ATOM   2047  CB  VAL A 126      -9.567 -22.005 -10.585  1.00  2.44           C  
ATOM   2048  CG1 VAL A 126     -10.615 -22.982 -11.108  1.00  2.44           C  
ATOM   2049  CG2 VAL A 126      -8.476 -22.730  -9.811  1.00  2.44           C  
ATOM   2050  H   VAL A 126      -8.244 -19.498 -10.748  1.00  1.91           H  
ATOM   2051  HA  VAL A 126      -8.481 -21.941 -12.450  1.00  1.96           H  
ATOM   2052  HB  VAL A 126     -10.073 -21.305  -9.921  1.00  2.93           H  
ATOM   2053 1HG1 VAL A 126     -11.061 -23.523 -10.278  1.00  2.93           H  
ATOM   2054 2HG1 VAL A 126     -11.394 -22.437 -11.640  1.00  2.93           H  
ATOM   2055 3HG1 VAL A 126     -10.143 -23.693 -11.784  1.00  2.93           H  
ATOM   2056 1HG2 VAL A 126      -8.921 -23.264  -8.972  1.00  2.93           H  
ATOM   2057 2HG2 VAL A 126      -7.973 -23.439 -10.469  1.00  2.93           H  
ATOM   2058 3HG2 VAL A 126      -7.752 -22.008  -9.434  1.00  2.93           H  
ATOM   2059  N   ASP A 127     -10.448 -21.021 -13.668  1.00  1.19           N  
ATOM   2060  CA  ASP A 127     -11.514 -20.389 -14.428  1.00  1.11           C  
ATOM   2061  C   ASP A 127     -12.258 -21.381 -15.306  1.00  1.02           C  
ATOM   2062  O   ASP A 127     -11.868 -21.629 -16.449  1.00  1.12           O  
ATOM   2063  CB  ASP A 127     -10.947 -19.247 -15.269  1.00  1.67           C  
ATOM   2064  CG  ASP A 127     -12.013 -18.468 -16.011  1.00  1.67           C  
ATOM   2065  OD1 ASP A 127     -13.121 -18.946 -16.097  1.00  1.67           O  
ATOM   2066  OD2 ASP A 127     -11.713 -17.404 -16.497  1.00  1.67           O  
ATOM   2067  H   ASP A 127     -10.010 -21.862 -14.016  1.00  1.43           H  
ATOM   2068  HA  ASP A 127     -12.229 -19.965 -13.723  1.00  1.33           H  
ATOM   2069 1HB  ASP A 127     -10.400 -18.559 -14.623  1.00  2.00           H  
ATOM   2070 2HB  ASP A 127     -10.237 -19.647 -15.994  1.00  2.00           H  
ATOM   2071  N   TRP A 128     -13.350 -21.928 -14.767  1.00  0.85           N  
ATOM   2072  CA  TRP A 128     -14.163 -22.903 -15.481  1.00  0.71           C  
ATOM   2073  C   TRP A 128     -14.954 -22.299 -16.639  1.00  0.65           C  
ATOM   2074  O   TRP A 128     -15.472 -23.030 -17.485  1.00  0.67           O  
ATOM   2075  CB  TRP A 128     -15.101 -23.614 -14.499  1.00  1.06           C  
ATOM   2076  CG  TRP A 128     -14.326 -24.514 -13.593  1.00  1.06           C  
ATOM   2077  CD1 TRP A 128     -14.128 -24.385 -12.251  1.00  1.06           C  
ATOM   2078  CD2 TRP A 128     -13.584 -25.684 -13.997  1.00  1.06           C  
ATOM   2079  NE1 TRP A 128     -13.310 -25.385 -11.800  1.00  1.06           N  
ATOM   2080  CE2 TRP A 128     -12.961 -26.184 -12.855  1.00  1.06           C  
ATOM   2081  CE3 TRP A 128     -13.387 -26.328 -15.224  1.00  1.06           C  
ATOM   2082  CZ2 TRP A 128     -12.145 -27.296 -12.900  1.00  1.06           C  
ATOM   2083  CZ3 TRP A 128     -12.575 -27.453 -15.267  1.00  1.06           C  
ATOM   2084  CH2 TRP A 128     -11.967 -27.922 -14.132  1.00  1.06           C  
ATOM   2085  H   TRP A 128     -13.624 -21.668 -13.827  1.00  1.02           H  
ATOM   2086  HA  TRP A 128     -13.492 -23.653 -15.889  1.00  0.85           H  
ATOM   2087 1HB  TRP A 128     -15.632 -22.879 -13.893  1.00  1.28           H  
ATOM   2088 2HB  TRP A 128     -15.840 -24.202 -15.039  1.00  1.28           H  
ATOM   2089  HD1 TRP A 128     -14.544 -23.598 -11.629  1.00  1.28           H  
ATOM   2090  HE1 TRP A 128     -12.998 -25.507 -10.844  1.00  1.28           H  
ATOM   2091  HE3 TRP A 128     -13.860 -25.952 -16.129  1.00  1.28           H  
ATOM   2092  HZ2 TRP A 128     -11.646 -27.677 -12.014  1.00  1.28           H  
ATOM   2093  HZ3 TRP A 128     -12.426 -27.949 -16.226  1.00  1.28           H  
ATOM   2094  HH2 TRP A 128     -11.329 -28.804 -14.197  1.00  1.28           H  
ATOM   2095  N   VAL A 129     -15.037 -20.969 -16.698  1.00  0.80           N  
ATOM   2096  CA  VAL A 129     -15.735 -20.315 -17.788  1.00  1.00           C  
ATOM   2097  C   VAL A 129     -14.833 -20.407 -19.001  1.00  1.33           C  
ATOM   2098  O   VAL A 129     -15.247 -20.848 -20.073  1.00  1.76           O  
ATOM   2099  CB  VAL A 129     -16.058 -18.844 -17.449  1.00  1.50           C  
ATOM   2100  CG1 VAL A 129     -16.667 -18.156 -18.658  1.00  1.50           C  
ATOM   2101  CG2 VAL A 129     -16.995 -18.785 -16.251  1.00  1.50           C  
ATOM   2102  H   VAL A 129     -14.582 -20.387 -16.004  1.00  0.96           H  
ATOM   2103  HA  VAL A 129     -16.662 -20.846 -17.995  1.00  1.20           H  
ATOM   2104  HB  VAL A 129     -15.136 -18.319 -17.213  1.00  1.80           H  
ATOM   2105 1HG1 VAL A 129     -16.875 -17.113 -18.416  1.00  1.80           H  
ATOM   2106 2HG1 VAL A 129     -15.968 -18.201 -19.493  1.00  1.80           H  
ATOM   2107 3HG1 VAL A 129     -17.595 -18.656 -18.933  1.00  1.80           H  
ATOM   2108 1HG2 VAL A 129     -17.209 -17.744 -16.008  1.00  1.80           H  
ATOM   2109 2HG2 VAL A 129     -17.923 -19.299 -16.490  1.00  1.80           H  
ATOM   2110 3HG2 VAL A 129     -16.521 -19.266 -15.395  1.00  1.80           H  
ATOM   2111  N   ALA A 130     -13.572 -20.030 -18.802  1.00  1.34           N  
ATOM   2112  CA  ALA A 130     -12.551 -20.118 -19.840  1.00  1.93           C  
ATOM   2113  C   ALA A 130     -12.366 -21.562 -20.297  1.00  2.17           C  
ATOM   2114  O   ALA A 130     -12.153 -21.821 -21.482  1.00  2.94           O  
ATOM   2115  CB  ALA A 130     -11.233 -19.559 -19.335  1.00  2.90           C  
ATOM   2116  H   ALA A 130     -13.319 -19.666 -17.890  1.00  1.61           H  
ATOM   2117  HA  ALA A 130     -12.884 -19.532 -20.696  1.00  2.32           H  
ATOM   2118 1HB  ALA A 130     -10.488 -19.611 -20.129  1.00  3.47           H  
ATOM   2119 2HB  ALA A 130     -11.371 -18.521 -19.034  1.00  3.47           H  
ATOM   2120 3HB  ALA A 130     -10.894 -20.142 -18.480  1.00  3.47           H  
ATOM   2121  N   ASN A 131     -12.476 -22.506 -19.358  1.00  1.70           N  
ATOM   2122  CA  ASN A 131     -12.356 -23.925 -19.671  1.00  1.91           C  
ATOM   2123  C   ASN A 131     -13.575 -24.521 -20.404  1.00  1.93           C  
ATOM   2124  O   ASN A 131     -13.530 -25.680 -20.816  1.00  2.21           O  
ATOM   2125  CB  ASN A 131     -12.083 -24.703 -18.402  1.00  2.86           C  
ATOM   2126  CG  ASN A 131     -10.700 -24.445 -17.869  1.00  2.86           C  
ATOM   2127  OD1 ASN A 131      -9.779 -24.145 -18.638  1.00  2.86           O  
ATOM   2128  ND2 ASN A 131     -10.531 -24.548 -16.576  1.00  2.86           N  
ATOM   2129  H   ASN A 131     -12.612 -22.234 -18.390  1.00  2.04           H  
ATOM   2130  HA  ASN A 131     -11.499 -24.049 -20.336  1.00  2.29           H  
ATOM   2131 1HB  ASN A 131     -12.816 -24.435 -17.646  1.00  3.44           H  
ATOM   2132 2HB  ASN A 131     -12.190 -25.770 -18.599  1.00  3.44           H  
ATOM   2133 1HD2 ASN A 131      -9.630 -24.384 -16.175  1.00  3.44           H  
ATOM   2134 2HD2 ASN A 131     -11.302 -24.789 -15.989  1.00  3.44           H  
ATOM   2135  N   GLY A 132     -14.654 -23.745 -20.578  1.00  1.74           N  
ATOM   2136  CA  GLY A 132     -15.832 -24.229 -21.292  1.00  1.80           C  
ATOM   2137  C   GLY A 132     -16.765 -25.108 -20.454  1.00  1.51           C  
ATOM   2138  O   GLY A 132     -17.613 -25.803 -21.013  1.00  1.96           O  
ATOM   2139  H   GLY A 132     -14.675 -22.794 -20.242  1.00  2.09           H  
ATOM   2140 1HA  GLY A 132     -16.391 -23.372 -21.669  1.00  2.16           H  
ATOM   2141 2HA  GLY A 132     -15.505 -24.790 -22.167  1.00  2.16           H  
ATOM   2142  N   ALA A 133     -16.597 -25.108 -19.129  1.00  1.00           N  
ATOM   2143  CA  ALA A 133     -17.429 -25.922 -18.243  1.00  0.83           C  
ATOM   2144  C   ALA A 133     -18.598 -25.139 -17.646  1.00  0.88           C  
ATOM   2145  O   ALA A 133     -19.326 -25.663 -16.805  1.00  1.11           O  
ATOM   2146  CB  ALA A 133     -16.582 -26.507 -17.122  1.00  1.24           C  
ATOM   2147  H   ALA A 133     -15.900 -24.513 -18.704  1.00  1.20           H  
ATOM   2148  HA  ALA A 133     -17.849 -26.734 -18.831  1.00  1.00           H  
ATOM   2149 1HB  ALA A 133     -17.203 -27.142 -16.490  1.00  1.49           H  
ATOM   2150 2HB  ALA A 133     -15.773 -27.101 -17.549  1.00  1.49           H  
ATOM   2151 3HB  ALA A 133     -16.163 -25.700 -16.527  1.00  1.49           H  
ATOM   2152  N   VAL A 134     -18.774 -23.884 -18.048  1.00  0.74           N  
ATOM   2153  CA  VAL A 134     -19.844 -23.072 -17.483  1.00  0.67           C  
ATOM   2154  C   VAL A 134     -20.843 -22.591 -18.536  1.00  0.72           C  
ATOM   2155  O   VAL A 134     -20.465 -22.032 -19.568  1.00  0.81           O  
ATOM   2156  CB  VAL A 134     -19.238 -21.870 -16.719  1.00  1.01           C  
ATOM   2157  CG1 VAL A 134     -20.324 -20.962 -16.176  1.00  1.01           C  
ATOM   2158  CG2 VAL A 134     -18.395 -22.384 -15.564  1.00  1.01           C  
ATOM   2159  H   VAL A 134     -18.164 -23.482 -18.743  1.00  0.89           H  
ATOM   2160  HA  VAL A 134     -20.386 -23.683 -16.761  1.00  0.80           H  
ATOM   2161  HB  VAL A 134     -18.623 -21.285 -17.401  1.00  1.21           H  
ATOM   2162 1HG1 VAL A 134     -19.868 -20.125 -15.646  1.00  1.21           H  
ATOM   2163 2HG1 VAL A 134     -20.918 -20.584 -17.002  1.00  1.21           H  
ATOM   2164 3HG1 VAL A 134     -20.959 -21.523 -15.491  1.00  1.21           H  
ATOM   2165 1HG2 VAL A 134     -17.957 -21.542 -15.030  1.00  1.21           H  
ATOM   2166 2HG2 VAL A 134     -19.024 -22.959 -14.884  1.00  1.21           H  
ATOM   2167 3HG2 VAL A 134     -17.603 -23.023 -15.948  1.00  1.21           H  
ATOM   2168  N   THR A 135     -22.125 -22.821 -18.243  1.00  0.71           N  
ATOM   2169  CA  THR A 135     -23.254 -22.427 -19.087  1.00  0.84           C  
ATOM   2170  C   THR A 135     -23.570 -20.946 -18.869  1.00  0.73           C  
ATOM   2171  O   THR A 135     -23.066 -20.355 -17.916  1.00  0.62           O  
ATOM   2172  CB  THR A 135     -24.505 -23.297 -18.755  1.00  1.26           C  
ATOM   2173  OG1 THR A 135     -24.866 -23.119 -17.374  1.00  1.26           O  
ATOM   2174  CG2 THR A 135     -24.238 -24.758 -19.026  1.00  1.26           C  
ATOM   2175  H   THR A 135     -22.330 -23.298 -17.376  1.00  0.85           H  
ATOM   2176  HA  THR A 135     -22.976 -22.583 -20.128  1.00  1.01           H  
ATOM   2177  HB  THR A 135     -25.347 -22.995 -19.368  1.00  1.51           H  
ATOM   2178  HG1 THR A 135     -25.279 -23.928 -17.037  1.00  1.51           H  
ATOM   2179 1HG2 THR A 135     -25.128 -25.340 -18.791  1.00  1.51           H  
ATOM   2180 2HG2 THR A 135     -23.986 -24.891 -20.077  1.00  1.51           H  
ATOM   2181 3HG2 THR A 135     -23.412 -25.090 -18.404  1.00  1.51           H  
ATOM   2182  N   PRO A 136     -24.390 -20.327 -19.728  1.00  0.85           N  
ATOM   2183  CA  PRO A 136     -24.846 -18.940 -19.664  1.00  0.89           C  
ATOM   2184  C   PRO A 136     -25.527 -18.634 -18.330  1.00  0.76           C  
ATOM   2185  O   PRO A 136     -26.061 -19.529 -17.666  1.00  0.66           O  
ATOM   2186  CB  PRO A 136     -25.796 -18.826 -20.858  1.00  1.33           C  
ATOM   2187  CG  PRO A 136     -25.268 -19.816 -21.845  1.00  1.33           C  
ATOM   2188  CD  PRO A 136     -24.725 -20.950 -21.027  1.00  1.33           C  
ATOM   2189  HA  PRO A 136     -23.978 -18.278 -19.805  1.00  1.07           H  
ATOM   2190 1HB  PRO A 136     -26.827 -19.046 -20.542  1.00  1.60           H  
ATOM   2191 2HB  PRO A 136     -25.792 -17.797 -21.246  1.00  1.60           H  
ATOM   2192 1HG  PRO A 136     -26.073 -20.136 -22.523  1.00  1.60           H  
ATOM   2193 2HG  PRO A 136     -24.497 -19.346 -22.474  1.00  1.60           H  
ATOM   2194 1HD  PRO A 136     -25.500 -21.717 -20.905  1.00  1.60           H  
ATOM   2195 2HD  PRO A 136     -23.821 -21.351 -21.506  1.00  1.60           H  
ATOM   2196  N   VAL A 137     -25.470 -17.369 -17.920  1.00  0.83           N  
ATOM   2197  CA  VAL A 137     -26.051 -16.965 -16.648  1.00  0.73           C  
ATOM   2198  C   VAL A 137     -27.563 -16.940 -16.722  1.00  0.82           C  
ATOM   2199  O   VAL A 137     -28.149 -16.285 -17.584  1.00  1.12           O  
ATOM   2200  CB  VAL A 137     -25.546 -15.578 -16.213  1.00  1.09           C  
ATOM   2201  CG1 VAL A 137     -26.250 -15.163 -14.929  1.00  1.09           C  
ATOM   2202  CG2 VAL A 137     -24.038 -15.604 -16.012  1.00  1.09           C  
ATOM   2203  H   VAL A 137     -25.019 -16.677 -18.503  1.00  1.00           H  
ATOM   2204  HA  VAL A 137     -25.762 -17.686 -15.891  1.00  0.88           H  
ATOM   2205  HB  VAL A 137     -25.801 -14.853 -16.980  1.00  1.31           H  
ATOM   2206 1HG1 VAL A 137     -25.911 -14.174 -14.628  1.00  1.31           H  
ATOM   2207 2HG1 VAL A 137     -27.326 -15.139 -15.096  1.00  1.31           H  
ATOM   2208 3HG1 VAL A 137     -26.020 -15.879 -14.141  1.00  1.31           H  
ATOM   2209 1HG2 VAL A 137     -23.694 -14.616 -15.714  1.00  1.31           H  
ATOM   2210 2HG2 VAL A 137     -23.786 -16.322 -15.234  1.00  1.31           H  
ATOM   2211 3HG2 VAL A 137     -23.551 -15.890 -16.944  1.00  1.31           H  
ATOM   2212  N   LYS A 138     -28.185 -17.664 -15.804  1.00  0.74           N  
ATOM   2213  CA  LYS A 138     -29.630 -17.759 -15.737  1.00  0.94           C  
ATOM   2214  C   LYS A 138     -30.173 -16.793 -14.684  1.00  0.82           C  
ATOM   2215  O   LYS A 138     -29.407 -16.216 -13.908  1.00  0.84           O  
ATOM   2216  CB  LYS A 138     -30.043 -19.204 -15.443  1.00  1.41           C  
ATOM   2217  CG  LYS A 138     -29.642 -20.202 -16.536  1.00  1.41           C  
ATOM   2218  CD  LYS A 138     -30.079 -21.618 -16.180  1.00  1.41           C  
ATOM   2219  CE  LYS A 138     -29.534 -22.674 -17.148  1.00  1.41           C  
ATOM   2220  NZ  LYS A 138     -30.172 -22.624 -18.498  1.00  1.41           N  
ATOM   2221  H   LYS A 138     -27.632 -18.171 -15.129  1.00  0.89           H  
ATOM   2222  HA  LYS A 138     -30.045 -17.470 -16.703  1.00  1.13           H  
ATOM   2223 1HB  LYS A 138     -29.598 -19.532 -14.506  1.00  1.69           H  
ATOM   2224 2HB  LYS A 138     -31.126 -19.258 -15.326  1.00  1.69           H  
ATOM   2225 1HG  LYS A 138     -30.109 -19.915 -17.479  1.00  1.69           H  
ATOM   2226 2HG  LYS A 138     -28.560 -20.186 -16.667  1.00  1.69           H  
ATOM   2227 1HD  LYS A 138     -29.723 -21.853 -15.178  1.00  1.69           H  
ATOM   2228 2HD  LYS A 138     -31.168 -21.674 -16.180  1.00  1.69           H  
ATOM   2229 1HE  LYS A 138     -28.462 -22.523 -17.263  1.00  1.69           H  
ATOM   2230 2HE  LYS A 138     -29.703 -23.662 -16.720  1.00  1.69           H  
ATOM   2231 1HZ  LYS A 138     -29.777 -23.357 -19.080  1.00  1.69           H  
ATOM   2232 2HZ  LYS A 138     -31.167 -22.796 -18.414  1.00  1.69           H  
ATOM   2233 3HZ  LYS A 138     -30.017 -21.724 -18.926  1.00  1.69           H  
ATOM   2234  N   ASP A 139     -31.490 -16.619 -14.680  1.00  1.00           N  
ATOM   2235  CA  ASP A 139     -32.165 -15.729 -13.747  1.00  0.94           C  
ATOM   2236  C   ASP A 139     -33.364 -16.448 -13.140  1.00  0.99           C  
ATOM   2237  O   ASP A 139     -34.307 -16.800 -13.850  1.00  1.24           O  
ATOM   2238  CB  ASP A 139     -32.610 -14.438 -14.435  1.00  1.41           C  
ATOM   2239  CG  ASP A 139     -33.169 -13.392 -13.466  1.00  1.41           C  
ATOM   2240  OD1 ASP A 139     -33.348 -13.691 -12.307  1.00  1.41           O  
ATOM   2241  OD2 ASP A 139     -33.412 -12.295 -13.903  1.00  1.41           O  
ATOM   2242  H   ASP A 139     -32.049 -17.124 -15.353  1.00  1.20           H  
ATOM   2243  HA  ASP A 139     -31.476 -15.473 -12.947  1.00  1.13           H  
ATOM   2244 1HB  ASP A 139     -31.768 -14.003 -14.973  1.00  1.69           H  
ATOM   2245 2HB  ASP A 139     -33.378 -14.668 -15.173  1.00  1.69           H  
ATOM   2246  N   GLN A 140     -33.324 -16.676 -11.826  1.00  0.93           N  
ATOM   2247  CA  GLN A 140     -34.392 -17.420 -11.148  1.00  1.25           C  
ATOM   2248  C   GLN A 140     -35.671 -16.607 -10.923  1.00  1.54           C  
ATOM   2249  O   GLN A 140     -36.686 -17.161 -10.484  1.00  3.06           O  
ATOM   2250  CB  GLN A 140     -33.909 -17.932  -9.792  1.00  1.88           C  
ATOM   2251  CG  GLN A 140     -32.730 -18.856  -9.907  1.00  1.88           C  
ATOM   2252  CD  GLN A 140     -33.026 -20.087 -10.721  1.00  1.88           C  
ATOM   2253  OE1 GLN A 140     -33.867 -20.911 -10.357  1.00  1.88           O  
ATOM   2254  NE2 GLN A 140     -32.334 -20.209 -11.847  1.00  1.88           N  
ATOM   2255  H   GLN A 140     -32.521 -16.349 -11.302  1.00  1.12           H  
ATOM   2256  HA  GLN A 140     -34.648 -18.277 -11.769  1.00  1.50           H  
ATOM   2257 1HB  GLN A 140     -33.626 -17.092  -9.159  1.00  2.25           H  
ATOM   2258 2HB  GLN A 140     -34.716 -18.468  -9.293  1.00  2.25           H  
ATOM   2259 1HG  GLN A 140     -31.946 -18.310 -10.411  1.00  2.25           H  
ATOM   2260 2HG  GLN A 140     -32.408 -19.159  -8.913  1.00  2.25           H  
ATOM   2261 1HE2 GLN A 140     -32.471 -21.009 -12.437  1.00  2.25           H  
ATOM   2262 2HE2 GLN A 140     -31.665 -19.513 -12.103  1.00  2.25           H  
ATOM   2263  N   GLY A 141     -35.638 -15.314 -11.234  1.00  1.09           N  
ATOM   2264  CA  GLY A 141     -36.830 -14.493 -11.113  1.00  1.43           C  
ATOM   2265  C   GLY A 141     -37.231 -14.295  -9.666  1.00  1.89           C  
ATOM   2266  O   GLY A 141     -36.402 -14.341  -8.763  1.00  5.38           O  
ATOM   2267  H   GLY A 141     -34.785 -14.882 -11.577  1.00  1.31           H  
ATOM   2268 1HA  GLY A 141     -36.649 -13.524 -11.579  1.00  1.72           H  
ATOM   2269 2HA  GLY A 141     -37.647 -14.961 -11.660  1.00  1.72           H  
ATOM   2270  N   GLN A 142     -38.520 -14.093  -9.440  1.00  1.95           N  
ATOM   2271  CA  GLN A 142     -39.040 -13.850  -8.099  1.00  2.15           C  
ATOM   2272  C   GLN A 142     -39.230 -15.094  -7.227  1.00  4.61           C  
ATOM   2273  O   GLN A 142     -39.954 -15.030  -6.236  1.00 24.34           O  
ATOM   2274  CB  GLN A 142     -40.372 -13.107  -8.190  1.00  3.22           C  
ATOM   2275  CG  GLN A 142     -40.262 -11.702  -8.756  1.00  3.22           C  
ATOM   2276  CD  GLN A 142     -41.608 -11.010  -8.850  1.00  3.22           C  
ATOM   2277  OE1 GLN A 142     -42.649 -11.661  -8.973  1.00  3.22           O  
ATOM   2278  NE2 GLN A 142     -41.596  -9.684  -8.790  1.00  3.22           N  
ATOM   2279  H   GLN A 142     -39.160 -14.083 -10.222  1.00  2.34           H  
ATOM   2280  HA  GLN A 142     -38.329 -13.203  -7.585  1.00  2.58           H  
ATOM   2281 1HB  GLN A 142     -41.060 -13.670  -8.820  1.00  3.87           H  
ATOM   2282 2HB  GLN A 142     -40.819 -13.037  -7.198  1.00  3.87           H  
ATOM   2283 1HG  GLN A 142     -39.618 -11.109  -8.107  1.00  3.87           H  
ATOM   2284 2HG  GLN A 142     -39.835 -11.756  -9.757  1.00  3.87           H  
ATOM   2285 1HE2 GLN A 142     -42.455  -9.172  -8.847  1.00  3.87           H  
ATOM   2286 2HE2 GLN A 142     -40.730  -9.195  -8.690  1.00  3.87           H  
ATOM   2287  N   CYS A 143     -38.615 -16.223  -7.570  1.00  2.95           N  
ATOM   2288  CA  CYS A 143     -38.798 -17.397  -6.738  1.00  2.89           C  
ATOM   2289  C   CYS A 143     -37.527 -17.853  -6.055  1.00  2.61           C  
ATOM   2290  O   CYS A 143     -36.423 -17.706  -6.583  1.00  3.54           O  
ATOM   2291  CB  CYS A 143     -39.379 -18.518  -7.566  1.00  4.33           C  
ATOM   2292  SG  CYS A 143     -41.035 -18.133  -8.156  1.00  4.33           S  
ATOM   2293  H   CYS A 143     -38.029 -16.296  -8.398  1.00  3.54           H  
ATOM   2294  HA  CYS A 143     -39.523 -17.153  -5.962  1.00  3.47           H  
ATOM   2295 1HB  CYS A 143     -38.742 -18.709  -8.431  1.00  5.20           H  
ATOM   2296 2HB  CYS A 143     -39.423 -19.430  -6.978  1.00  5.20           H  
ATOM   2297  HG  CYS A 143     -40.672 -17.143  -8.965  1.00  5.20           H  
ATOM   2298  N   GLY A 144     -37.697 -18.422  -4.862  1.00  2.08           N  
ATOM   2299  CA  GLY A 144     -36.602 -18.914  -4.038  1.00  2.23           C  
ATOM   2300  C   GLY A 144     -36.088 -20.262  -4.554  1.00  1.36           C  
ATOM   2301  O   GLY A 144     -36.199 -21.269  -3.858  1.00  1.90           O  
ATOM   2302  H   GLY A 144     -38.632 -18.530  -4.494  1.00  2.50           H  
ATOM   2303 1HA  GLY A 144     -35.820 -18.171  -4.022  1.00  2.68           H  
ATOM   2304 2HA  GLY A 144     -36.949 -19.028  -3.011  1.00  2.68           H  
ATOM   2305  N   CYS A 145     -35.521 -20.250  -5.767  1.00  0.90           N  
ATOM   2306  CA  CYS A 145     -35.096 -21.447  -6.479  1.00  0.93           C  
ATOM   2307  C   CYS A 145     -33.600 -21.590  -6.817  1.00  0.73           C  
ATOM   2308  O   CYS A 145     -33.222 -22.542  -7.497  1.00  0.95           O  
ATOM   2309  CB  CYS A 145     -35.855 -21.482  -7.796  1.00  1.40           C  
ATOM   2310  SG  CYS A 145     -37.649 -21.566  -7.609  1.00  1.40           S  
ATOM   2311  H   CYS A 145     -35.441 -19.358  -6.234  1.00  1.08           H  
ATOM   2312  HA  CYS A 145     -35.395 -22.307  -5.882  1.00  1.12           H  
ATOM   2313 1HB  CYS A 145     -35.621 -20.585  -8.370  1.00  1.67           H  
ATOM   2314 2HB  CYS A 145     -35.526 -22.336  -8.383  1.00  1.67           H  
ATOM   2315  HG  CYS A 145     -37.925 -21.394  -8.899  1.00  1.67           H  
ATOM   2316  N   CYS A 146     -32.746 -20.689  -6.355  1.00  0.87           N  
ATOM   2317  CA  CYS A 146     -31.340 -20.762  -6.739  1.00  1.30           C  
ATOM   2318  C   CYS A 146     -30.603 -21.903  -6.052  1.00  0.68           C  
ATOM   2319  O   CYS A 146     -29.487 -22.236  -6.434  1.00  1.18           O  
ATOM   2320  CB  CYS A 146     -30.591 -19.472  -6.481  1.00  1.95           C  
ATOM   2321  SG  CYS A 146     -30.240 -19.161  -4.774  1.00  1.95           S  
ATOM   2322  H   CYS A 146     -33.075 -19.945  -5.792  1.00  1.04           H  
ATOM   2323  HA  CYS A 146     -31.313 -20.936  -7.809  1.00  1.56           H  
ATOM   2324 1HB  CYS A 146     -29.648 -19.474  -7.028  1.00  2.34           H  
ATOM   2325 2HB  CYS A 146     -31.183 -18.638  -6.855  1.00  2.34           H  
ATOM   2326  HG  CYS A 146     -30.082 -17.853  -4.916  1.00  2.34           H  
ATOM   2327  N   TRP A 147     -31.217 -22.535  -5.061  1.00  0.37           N  
ATOM   2328  CA  TRP A 147     -30.649 -23.753  -4.517  1.00  0.40           C  
ATOM   2329  C   TRP A 147     -30.664 -24.861  -5.587  1.00  0.32           C  
ATOM   2330  O   TRP A 147     -29.801 -25.742  -5.598  1.00  0.36           O  
ATOM   2331  CB  TRP A 147     -31.432 -24.134  -3.272  1.00  0.60           C  
ATOM   2332  CG  TRP A 147     -32.876 -24.362  -3.541  1.00  0.60           C  
ATOM   2333  CD1 TRP A 147     -33.831 -23.398  -3.536  1.00  0.60           C  
ATOM   2334  CD2 TRP A 147     -33.560 -25.608  -3.810  1.00  0.60           C  
ATOM   2335  NE1 TRP A 147     -35.055 -23.941  -3.804  1.00  0.60           N  
ATOM   2336  CE2 TRP A 147     -34.915 -25.298  -3.962  1.00  0.60           C  
ATOM   2337  CE3 TRP A 147     -33.141 -26.939  -3.925  1.00  0.60           C  
ATOM   2338  CZ2 TRP A 147     -35.863 -26.274  -4.220  1.00  0.60           C  
ATOM   2339  CZ3 TRP A 147     -34.094 -27.916  -4.187  1.00  0.60           C  
ATOM   2340  CH2 TRP A 147     -35.420 -27.592  -4.332  1.00  0.60           C  
ATOM   2341  H   TRP A 147     -32.104 -22.204  -4.712  1.00  0.44           H  
ATOM   2342  HA  TRP A 147     -29.617 -23.562  -4.237  1.00  0.48           H  
ATOM   2343 1HB  TRP A 147     -31.027 -25.052  -2.857  1.00  0.72           H  
ATOM   2344 2HB  TRP A 147     -31.334 -23.354  -2.518  1.00  0.72           H  
ATOM   2345  HD1 TRP A 147     -33.647 -22.341  -3.354  1.00  0.72           H  
ATOM   2346  HE1 TRP A 147     -35.906 -23.395  -3.858  1.00  0.72           H  
ATOM   2347  HE3 TRP A 147     -32.091 -27.203  -3.809  1.00  0.72           H  
ATOM   2348  HZ2 TRP A 147     -36.919 -26.035  -4.335  1.00  0.72           H  
ATOM   2349  HZ3 TRP A 147     -33.761 -28.951  -4.274  1.00  0.72           H  
ATOM   2350  HH2 TRP A 147     -36.139 -28.386  -4.535  1.00  0.72           H  
ATOM   2351  N   ALA A 148     -31.618 -24.766  -6.529  1.00  0.34           N  
ATOM   2352  CA  ALA A 148     -31.700 -25.690  -7.642  1.00  0.42           C  
ATOM   2353  C   ALA A 148     -30.727 -25.222  -8.708  1.00  0.42           C  
ATOM   2354  O   ALA A 148     -30.027 -26.038  -9.298  1.00  0.51           O  
ATOM   2355  CB  ALA A 148     -33.119 -25.777  -8.186  1.00  0.63           C  
ATOM   2356  H   ALA A 148     -32.299 -24.022  -6.493  1.00  0.41           H  
ATOM   2357  HA  ALA A 148     -31.387 -26.676  -7.302  1.00  0.50           H  
ATOM   2358 1HB  ALA A 148     -33.148 -26.481  -9.018  1.00  0.76           H  
ATOM   2359 2HB  ALA A 148     -33.789 -26.120  -7.398  1.00  0.76           H  
ATOM   2360 3HB  ALA A 148     -33.440 -24.797  -8.532  1.00  0.76           H  
ATOM   2361  N   PHE A 149     -30.648 -23.899  -8.908  1.00  0.47           N  
ATOM   2362  CA  PHE A 149     -29.679 -23.312  -9.842  1.00  0.69           C  
ATOM   2363  C   PHE A 149     -28.273 -23.729  -9.540  1.00  0.56           C  
ATOM   2364  O   PHE A 149     -27.544 -24.148 -10.434  1.00  0.82           O  
ATOM   2365  CB  PHE A 149     -29.672 -21.789  -9.772  1.00  1.03           C  
ATOM   2366  CG  PHE A 149     -28.539 -21.135 -10.528  1.00  1.03           C  
ATOM   2367  CD1 PHE A 149     -28.634 -20.813 -11.874  1.00  1.03           C  
ATOM   2368  CD2 PHE A 149     -27.352 -20.834  -9.862  1.00  1.03           C  
ATOM   2369  CE1 PHE A 149     -27.576 -20.205 -12.528  1.00  1.03           C  
ATOM   2370  CE2 PHE A 149     -26.297 -20.231 -10.512  1.00  1.03           C  
ATOM   2371  CZ  PHE A 149     -26.414 -19.915 -11.846  1.00  1.03           C  
ATOM   2372  H   PHE A 149     -31.289 -23.294  -8.406  1.00  0.56           H  
ATOM   2373  HA  PHE A 149     -29.926 -23.636 -10.850  1.00  0.83           H  
ATOM   2374 1HB  PHE A 149     -30.610 -21.403 -10.158  1.00  1.24           H  
ATOM   2375 2HB  PHE A 149     -29.587 -21.478  -8.739  1.00  1.24           H  
ATOM   2376  HD1 PHE A 149     -29.553 -21.034 -12.412  1.00  1.24           H  
ATOM   2377  HD2 PHE A 149     -27.260 -21.077  -8.804  1.00  1.24           H  
ATOM   2378  HE1 PHE A 149     -27.662 -19.953 -13.584  1.00  1.24           H  
ATOM   2379  HE2 PHE A 149     -25.378 -20.002  -9.973  1.00  1.24           H  
ATOM   2380  HZ  PHE A 149     -25.586 -19.436 -12.355  1.00  1.24           H  
ATOM   2381  N   SER A 150     -27.884 -23.566  -8.282  1.00  0.54           N  
ATOM   2382  CA  SER A 150     -26.545 -23.871  -7.838  1.00  0.52           C  
ATOM   2383  C   SER A 150     -26.225 -25.329  -8.057  1.00  0.43           C  
ATOM   2384  O   SER A 150     -25.165 -25.661  -8.595  1.00  0.42           O  
ATOM   2385  CB  SER A 150     -26.395 -23.519  -6.376  1.00  0.78           C  
ATOM   2386  OG  SER A 150     -25.097 -23.792  -5.928  1.00  0.78           O  
ATOM   2387  H   SER A 150     -28.540 -23.202  -7.612  1.00  0.65           H  
ATOM   2388  HA  SER A 150     -25.843 -23.272  -8.420  1.00  0.62           H  
ATOM   2389 1HB  SER A 150     -26.622 -22.464  -6.229  1.00  0.94           H  
ATOM   2390 2HB  SER A 150     -27.113 -24.092  -5.791  1.00  0.94           H  
ATOM   2391  HG  SER A 150     -24.535 -23.127  -6.333  1.00  0.94           H  
ATOM   2392  N   ALA A 151     -27.150 -26.203  -7.648  1.00  0.45           N  
ATOM   2393  CA  ALA A 151     -26.942 -27.627  -7.803  1.00  0.49           C  
ATOM   2394  C   ALA A 151     -26.810 -28.034  -9.263  1.00  0.46           C  
ATOM   2395  O   ALA A 151     -25.918 -28.811  -9.622  1.00  0.47           O  
ATOM   2396  CB  ALA A 151     -28.078 -28.391  -7.157  1.00  0.73           C  
ATOM   2397  H   ALA A 151     -28.003 -25.886  -7.193  1.00  0.54           H  
ATOM   2398  HA  ALA A 151     -26.022 -27.867  -7.307  1.00  0.59           H  
ATOM   2399 1HB  ALA A 151     -27.892 -29.462  -7.245  1.00  0.88           H  
ATOM   2400 2HB  ALA A 151     -28.145 -28.120  -6.104  1.00  0.88           H  
ATOM   2401 3HB  ALA A 151     -29.014 -28.143  -7.655  1.00  0.88           H  
ATOM   2402  N   VAL A 152     -27.693 -27.506 -10.099  1.00  0.45           N  
ATOM   2403  CA  VAL A 152     -27.674 -27.806 -11.514  1.00  0.41           C  
ATOM   2404  C   VAL A 152     -26.434 -27.271 -12.202  1.00  0.37           C  
ATOM   2405  O   VAL A 152     -25.826 -27.985 -12.993  1.00  0.41           O  
ATOM   2406  CB  VAL A 152     -28.940 -27.263 -12.189  1.00  0.61           C  
ATOM   2407  CG1 VAL A 152     -28.812 -27.374 -13.688  1.00  0.61           C  
ATOM   2408  CG2 VAL A 152     -30.137 -28.086 -11.730  1.00  0.61           C  
ATOM   2409  H   VAL A 152     -28.408 -26.884  -9.750  1.00  0.54           H  
ATOM   2410  HA  VAL A 152     -27.682 -28.890 -11.626  1.00  0.49           H  
ATOM   2411  HB  VAL A 152     -29.078 -26.213 -11.930  1.00  0.74           H  
ATOM   2412 1HG1 VAL A 152     -29.718 -26.996 -14.164  1.00  0.74           H  
ATOM   2413 2HG1 VAL A 152     -27.955 -26.793 -14.026  1.00  0.74           H  
ATOM   2414 3HG1 VAL A 152     -28.671 -28.419 -13.945  1.00  0.74           H  
ATOM   2415 1HG2 VAL A 152     -31.034 -27.711 -12.212  1.00  0.74           H  
ATOM   2416 2HG2 VAL A 152     -29.984 -29.129 -12.008  1.00  0.74           H  
ATOM   2417 3HG2 VAL A 152     -30.245 -28.015 -10.650  1.00  0.74           H  
ATOM   2418  N   ALA A 153     -26.049 -26.034 -11.899  1.00  0.34           N  
ATOM   2419  CA  ALA A 153     -24.869 -25.428 -12.504  1.00  0.32           C  
ATOM   2420  C   ALA A 153     -23.622 -26.266 -12.244  1.00  0.27           C  
ATOM   2421  O   ALA A 153     -22.829 -26.501 -13.159  1.00  0.29           O  
ATOM   2422  CB  ALA A 153     -24.677 -24.018 -11.970  1.00  0.48           C  
ATOM   2423  H   ALA A 153     -26.588 -25.484 -11.248  1.00  0.41           H  
ATOM   2424  HA  ALA A 153     -25.026 -25.384 -13.582  1.00  0.38           H  
ATOM   2425 1HB  ALA A 153     -23.809 -23.563 -12.447  1.00  0.58           H  
ATOM   2426 2HB  ALA A 153     -25.565 -23.424 -12.187  1.00  0.58           H  
ATOM   2427 3HB  ALA A 153     -24.522 -24.056 -10.894  1.00  0.58           H  
ATOM   2428  N   SER A 154     -23.456 -26.722 -11.000  1.00  0.26           N  
ATOM   2429  CA  SER A 154     -22.322 -27.565 -10.650  1.00  0.29           C  
ATOM   2430  C   SER A 154     -22.378 -28.895 -11.410  1.00  0.38           C  
ATOM   2431  O   SER A 154     -21.357 -29.354 -11.929  1.00  0.62           O  
ATOM   2432  CB  SER A 154     -22.285 -27.795  -9.159  1.00  0.43           C  
ATOM   2433  OG  SER A 154     -21.182 -28.579  -8.802  1.00  0.43           O  
ATOM   2434  H   SER A 154     -24.124 -26.475 -10.277  1.00  0.31           H  
ATOM   2435  HA  SER A 154     -21.407 -27.047 -10.940  1.00  0.35           H  
ATOM   2436 1HB  SER A 154     -22.239 -26.836  -8.642  1.00  0.52           H  
ATOM   2437 2HB  SER A 154     -23.203 -28.288  -8.852  1.00  0.52           H  
ATOM   2438  HG  SER A 154     -20.402 -28.044  -8.976  1.00  0.52           H  
ATOM   2439  N   THR A 155     -23.575 -29.496 -11.475  1.00  0.33           N  
ATOM   2440  CA  THR A 155     -23.798 -30.751 -12.194  1.00  0.42           C  
ATOM   2441  C   THR A 155     -23.389 -30.633 -13.664  1.00  0.44           C  
ATOM   2442  O   THR A 155     -22.719 -31.519 -14.205  1.00  0.55           O  
ATOM   2443  CB  THR A 155     -25.282 -31.162 -12.114  1.00  0.63           C  
ATOM   2444  OG1 THR A 155     -25.656 -31.334 -10.741  1.00  0.63           O  
ATOM   2445  CG2 THR A 155     -25.513 -32.460 -12.873  1.00  0.63           C  
ATOM   2446  H   THR A 155     -24.369 -29.079 -11.002  1.00  0.40           H  
ATOM   2447  HA  THR A 155     -23.191 -31.530 -11.732  1.00  0.50           H  
ATOM   2448  HB  THR A 155     -25.901 -30.382 -12.553  1.00  0.76           H  
ATOM   2449  HG1 THR A 155     -25.629 -30.479 -10.295  1.00  0.76           H  
ATOM   2450 1HG2 THR A 155     -26.565 -32.737 -12.809  1.00  0.76           H  
ATOM   2451 2HG2 THR A 155     -25.236 -32.324 -13.918  1.00  0.76           H  
ATOM   2452 3HG2 THR A 155     -24.903 -33.249 -12.438  1.00  0.76           H  
ATOM   2453  N   GLU A 156     -23.788 -29.522 -14.289  1.00  0.41           N  
ATOM   2454  CA  GLU A 156     -23.473 -29.228 -15.678  1.00  0.50           C  
ATOM   2455  C   GLU A 156     -21.967 -29.144 -15.878  1.00  0.53           C  
ATOM   2456  O   GLU A 156     -21.429 -29.702 -16.840  1.00  0.67           O  
ATOM   2457  CB  GLU A 156     -24.124 -27.903 -16.091  1.00  0.75           C  
ATOM   2458  CG  GLU A 156     -25.642 -27.930 -16.196  1.00  0.75           C  
ATOM   2459  CD  GLU A 156     -26.230 -26.565 -16.437  1.00  0.75           C  
ATOM   2460  OE1 GLU A 156     -25.544 -25.594 -16.205  1.00  0.75           O  
ATOM   2461  OE2 GLU A 156     -27.356 -26.489 -16.866  1.00  0.75           O  
ATOM   2462  H   GLU A 156     -24.350 -28.855 -13.778  1.00  0.49           H  
ATOM   2463  HA  GLU A 156     -23.861 -30.032 -16.304  1.00  0.60           H  
ATOM   2464 1HB  GLU A 156     -23.858 -27.129 -15.372  1.00  0.90           H  
ATOM   2465 2HB  GLU A 156     -23.732 -27.594 -17.059  1.00  0.90           H  
ATOM   2466 1HG  GLU A 156     -25.922 -28.589 -17.010  1.00  0.90           H  
ATOM   2467 2HG  GLU A 156     -26.059 -28.348 -15.285  1.00  0.90           H  
ATOM   2468  N   GLY A 157     -21.293 -28.468 -14.943  1.00  0.47           N  
ATOM   2469  CA  GLY A 157     -19.849 -28.327 -14.983  1.00  0.53           C  
ATOM   2470  C   GLY A 157     -19.151 -29.670 -14.972  1.00  0.56           C  
ATOM   2471  O   GLY A 157     -18.239 -29.888 -15.771  1.00  0.62           O  
ATOM   2472  H   GLY A 157     -21.801 -28.011 -14.194  1.00  0.56           H  
ATOM   2473 1HA  GLY A 157     -19.566 -27.786 -15.881  1.00  0.64           H  
ATOM   2474 2HA  GLY A 157     -19.520 -27.734 -14.132  1.00  0.64           H  
ATOM   2475  N   ILE A 158     -19.597 -30.579 -14.097  1.00  0.75           N  
ATOM   2476  CA  ILE A 158     -18.996 -31.907 -14.027  1.00  1.04           C  
ATOM   2477  C   ILE A 158     -19.175 -32.680 -15.322  1.00  1.01           C  
ATOM   2478  O   ILE A 158     -18.266 -33.394 -15.735  1.00  1.19           O  
ATOM   2479  CB  ILE A 158     -19.558 -32.758 -12.890  1.00  1.56           C  
ATOM   2480  CG1 ILE A 158     -19.241 -32.161 -11.537  1.00  1.56           C  
ATOM   2481  CG2 ILE A 158     -18.909 -34.120 -12.965  1.00  1.56           C  
ATOM   2482  CD1 ILE A 158     -17.772 -32.067 -11.265  1.00  1.56           C  
ATOM   2483  H   ILE A 158     -20.343 -30.330 -13.457  1.00  0.90           H  
ATOM   2484  HA  ILE A 158     -17.929 -31.786 -13.852  1.00  1.25           H  
ATOM   2485  HB  ILE A 158     -20.640 -32.850 -12.980  1.00  1.87           H  
ATOM   2486 1HG1 ILE A 158     -19.681 -31.169 -11.459  1.00  1.87           H  
ATOM   2487 2HG1 ILE A 158     -19.670 -32.799 -10.770  1.00  1.87           H  
ATOM   2488 1HG2 ILE A 158     -19.292 -34.746 -12.160  1.00  1.87           H  
ATOM   2489 2HG2 ILE A 158     -19.137 -34.580 -13.925  1.00  1.87           H  
ATOM   2490 3HG2 ILE A 158     -17.829 -34.014 -12.860  1.00  1.87           H  
ATOM   2491 1HD1 ILE A 158     -17.626 -31.652 -10.270  1.00  1.87           H  
ATOM   2492 2HD1 ILE A 158     -17.326 -33.061 -11.313  1.00  1.87           H  
ATOM   2493 3HD1 ILE A 158     -17.303 -31.422 -12.005  1.00  1.87           H  
ATOM   2494  N   ASN A 159     -20.338 -32.545 -15.963  1.00  1.05           N  
ATOM   2495  CA  ASN A 159     -20.577 -33.220 -17.240  1.00  1.57           C  
ATOM   2496  C   ASN A 159     -19.568 -32.788 -18.307  1.00  1.53           C  
ATOM   2497  O   ASN A 159     -19.085 -33.611 -19.090  1.00  2.32           O  
ATOM   2498  CB  ASN A 159     -21.985 -32.953 -17.725  1.00  2.35           C  
ATOM   2499  CG  ASN A 159     -23.013 -33.714 -16.951  1.00  2.35           C  
ATOM   2500  OD1 ASN A 159     -22.731 -34.775 -16.384  1.00  2.35           O  
ATOM   2501  ND2 ASN A 159     -24.206 -33.189 -16.913  1.00  2.35           N  
ATOM   2502  H   ASN A 159     -21.074 -31.977 -15.556  1.00  1.26           H  
ATOM   2503  HA  ASN A 159     -20.455 -34.293 -17.091  1.00  1.88           H  
ATOM   2504 1HB  ASN A 159     -22.205 -31.890 -17.648  1.00  2.83           H  
ATOM   2505 2HB  ASN A 159     -22.064 -33.227 -18.778  1.00  2.83           H  
ATOM   2506 1HD2 ASN A 159     -24.938 -33.647 -16.408  1.00  2.83           H  
ATOM   2507 2HD2 ASN A 159     -24.387 -32.328 -17.386  1.00  2.83           H  
ATOM   2508  N   GLU A 160     -19.215 -31.509 -18.321  1.00  1.08           N  
ATOM   2509  CA  GLU A 160     -18.182 -31.082 -19.249  1.00  1.15           C  
ATOM   2510  C   GLU A 160     -16.823 -31.629 -18.818  1.00  0.95           C  
ATOM   2511  O   GLU A 160     -16.082 -32.168 -19.636  1.00  1.28           O  
ATOM   2512  CB  GLU A 160     -18.113 -29.565 -19.358  1.00  1.72           C  
ATOM   2513  CG  GLU A 160     -17.020 -29.075 -20.306  1.00  1.72           C  
ATOM   2514  CD  GLU A 160     -17.221 -29.434 -21.758  1.00  1.72           C  
ATOM   2515  OE1 GLU A 160     -18.341 -29.555 -22.193  1.00  1.72           O  
ATOM   2516  OE2 GLU A 160     -16.233 -29.597 -22.436  1.00  1.72           O  
ATOM   2517  H   GLU A 160     -19.665 -30.843 -17.697  1.00  1.30           H  
ATOM   2518  HA  GLU A 160     -18.413 -31.485 -20.233  1.00  1.38           H  
ATOM   2519 1HB  GLU A 160     -19.069 -29.180 -19.710  1.00  2.07           H  
ATOM   2520 2HB  GLU A 160     -17.928 -29.135 -18.373  1.00  2.07           H  
ATOM   2521 1HG  GLU A 160     -16.944 -27.996 -20.228  1.00  2.07           H  
ATOM   2522 2HG  GLU A 160     -16.071 -29.492 -19.972  1.00  2.07           H  
ATOM   2523  N   ILE A 161     -16.528 -31.551 -17.525  1.00  0.75           N  
ATOM   2524  CA  ILE A 161     -15.268 -32.047 -16.977  1.00  0.87           C  
ATOM   2525  C   ILE A 161     -15.015 -33.533 -17.242  1.00  1.14           C  
ATOM   2526  O   ILE A 161     -13.890 -33.927 -17.554  1.00  1.43           O  
ATOM   2527  CB  ILE A 161     -15.215 -31.777 -15.461  1.00  1.30           C  
ATOM   2528  CG1 ILE A 161     -15.094 -30.270 -15.215  1.00  1.30           C  
ATOM   2529  CG2 ILE A 161     -14.066 -32.533 -14.815  1.00  1.30           C  
ATOM   2530  CD1 ILE A 161     -15.327 -29.862 -13.782  1.00  1.30           C  
ATOM   2531  H   ILE A 161     -17.181 -31.107 -16.894  1.00  0.90           H  
ATOM   2532  HA  ILE A 161     -14.459 -31.486 -17.443  1.00  1.04           H  
ATOM   2533  HB  ILE A 161     -16.148 -32.103 -15.009  1.00  1.57           H  
ATOM   2534 1HG1 ILE A 161     -14.094 -29.951 -15.502  1.00  1.57           H  
ATOM   2535 2HG1 ILE A 161     -15.811 -29.746 -15.846  1.00  1.57           H  
ATOM   2536 1HG2 ILE A 161     -14.058 -32.335 -13.743  1.00  1.57           H  
ATOM   2537 2HG2 ILE A 161     -14.192 -33.601 -14.985  1.00  1.57           H  
ATOM   2538 3HG2 ILE A 161     -13.123 -32.205 -15.252  1.00  1.57           H  
ATOM   2539 1HD1 ILE A 161     -15.215 -28.782 -13.694  1.00  1.57           H  
ATOM   2540 2HD1 ILE A 161     -16.334 -30.149 -13.481  1.00  1.57           H  
ATOM   2541 3HD1 ILE A 161     -14.599 -30.356 -13.140  1.00  1.57           H  
ATOM   2542  N   ARG A 162     -16.050 -34.356 -17.108  1.00  1.48           N  
ATOM   2543  CA  ARG A 162     -15.899 -35.793 -17.271  1.00  2.77           C  
ATOM   2544  C   ARG A 162     -16.247 -36.317 -18.665  1.00  3.65           C  
ATOM   2545  O   ARG A 162     -15.558 -37.202 -19.176  1.00  6.03           O  
ATOM   2546  CB  ARG A 162     -16.768 -36.519 -16.254  1.00  4.16           C  
ATOM   2547  CG  ARG A 162     -16.392 -36.278 -14.802  1.00  4.16           C  
ATOM   2548  CD  ARG A 162     -15.019 -36.759 -14.511  1.00  4.16           C  
ATOM   2549  NE  ARG A 162     -14.677 -36.623 -13.105  1.00  4.16           N  
ATOM   2550  CZ  ARG A 162     -13.435 -36.759 -12.600  1.00  4.16           C  
ATOM   2551  NH1 ARG A 162     -12.422 -37.019 -13.398  1.00  4.16           N  
ATOM   2552  NH2 ARG A 162     -13.234 -36.630 -11.300  1.00  4.16           N  
ATOM   2553  H   ARG A 162     -16.948 -33.982 -16.848  1.00  1.78           H  
ATOM   2554  HA  ARG A 162     -14.857 -36.044 -17.068  1.00  3.32           H  
ATOM   2555 1HB  ARG A 162     -17.806 -36.213 -16.378  1.00  4.99           H  
ATOM   2556 2HB  ARG A 162     -16.720 -37.593 -16.433  1.00  4.99           H  
ATOM   2557 1HG  ARG A 162     -16.438 -35.211 -14.585  1.00  4.99           H  
ATOM   2558 2HG  ARG A 162     -17.087 -36.812 -14.152  1.00  4.99           H  
ATOM   2559 1HD  ARG A 162     -14.941 -37.813 -14.779  1.00  4.99           H  
ATOM   2560 2HD  ARG A 162     -14.300 -36.184 -15.094  1.00  4.99           H  
ATOM   2561  HE  ARG A 162     -15.431 -36.434 -12.457  1.00  4.99           H  
ATOM   2562 1HH1 ARG A 162     -12.576 -37.117 -14.392  1.00  4.99           H  
ATOM   2563 2HH1 ARG A 162     -11.493 -37.120 -13.018  1.00  4.99           H  
ATOM   2564 1HH2 ARG A 162     -14.013 -36.431 -10.686  1.00  4.99           H  
ATOM   2565 2HH2 ARG A 162     -12.305 -36.732 -10.920  1.00  4.99           H  
ATOM   2566  N   ASN A 163     -17.310 -35.798 -19.277  1.00  2.76           N  
ATOM   2567  CA  ASN A 163     -17.725 -36.294 -20.585  1.00  3.55           C  
ATOM   2568  C   ASN A 163     -17.329 -35.380 -21.743  1.00  3.45           C  
ATOM   2569  O   ASN A 163     -17.266 -35.830 -22.888  1.00  5.48           O  
ATOM   2570  CB  ASN A 163     -19.227 -36.520 -20.604  1.00  5.32           C  
ATOM   2571  CG  ASN A 163     -19.662 -37.613 -19.668  1.00  5.32           C  
ATOM   2572  OD1 ASN A 163     -18.977 -38.630 -19.509  1.00  5.32           O  
ATOM   2573  ND2 ASN A 163     -20.797 -37.422 -19.043  1.00  5.32           N  
ATOM   2574  H   ASN A 163     -17.855 -35.066 -18.848  1.00  3.31           H  
ATOM   2575  HA  ASN A 163     -17.233 -37.253 -20.756  1.00  4.26           H  
ATOM   2576 1HB  ASN A 163     -19.743 -35.600 -20.332  1.00  6.39           H  
ATOM   2577 2HB  ASN A 163     -19.540 -36.782 -21.614  1.00  6.39           H  
ATOM   2578 1HD2 ASN A 163     -21.140 -38.114 -18.407  1.00  6.39           H  
ATOM   2579 2HD2 ASN A 163     -21.321 -36.585 -19.200  1.00  6.39           H  
ATOM   2580  N   GLY A 164     -17.047 -34.107 -21.459  1.00  2.88           N  
ATOM   2581  CA  GLY A 164     -16.684 -33.181 -22.521  1.00  3.04           C  
ATOM   2582  C   GLY A 164     -17.926 -32.695 -23.250  1.00  3.07           C  
ATOM   2583  O   GLY A 164     -17.872 -32.384 -24.441  1.00  3.57           O  
ATOM   2584  H   GLY A 164     -17.111 -33.753 -20.515  1.00  3.46           H  
ATOM   2585 1HA  GLY A 164     -16.144 -32.331 -22.104  1.00  3.65           H  
ATOM   2586 2HA  GLY A 164     -16.014 -33.674 -23.224  1.00  3.65           H  
ATOM   2587  N   ASN A 165     -19.057 -32.665 -22.543  1.00  3.12           N  
ATOM   2588  CA  ASN A 165     -20.305 -32.258 -23.176  1.00  3.64           C  
ATOM   2589  C   ASN A 165     -21.209 -31.459 -22.246  1.00  2.56           C  
ATOM   2590  O   ASN A 165     -22.086 -32.016 -21.588  1.00  2.53           O  
ATOM   2591  CB  ASN A 165     -21.037 -33.479 -23.706  1.00  5.46           C  
ATOM   2592  CG  ASN A 165     -22.261 -33.130 -24.507  1.00  5.46           C  
ATOM   2593  OD1 ASN A 165     -22.592 -31.952 -24.683  1.00  5.46           O  
ATOM   2594  ND2 ASN A 165     -22.938 -34.135 -25.001  1.00  5.46           N  
ATOM   2595  H   ASN A 165     -19.050 -32.926 -21.559  1.00  3.74           H  
ATOM   2596  HA  ASN A 165     -20.062 -31.608 -24.018  1.00  4.37           H  
ATOM   2597 1HB  ASN A 165     -20.361 -34.060 -24.335  1.00  6.55           H  
ATOM   2598 2HB  ASN A 165     -21.333 -34.115 -22.872  1.00  6.55           H  
ATOM   2599 1HD2 ASN A 165     -23.761 -33.966 -25.544  1.00  6.55           H  
ATOM   2600 2HD2 ASN A 165     -22.633 -35.073 -24.835  1.00  6.55           H  
ATOM   2601  N   LEU A 166     -21.000 -30.152 -22.211  1.00  2.70           N  
ATOM   2602  CA  LEU A 166     -21.820 -29.257 -21.413  1.00  2.32           C  
ATOM   2603  C   LEU A 166     -23.275 -29.235 -21.932  1.00  2.38           C  
ATOM   2604  O   LEU A 166     -23.526 -28.913 -23.095  1.00  3.72           O  
ATOM   2605  CB  LEU A 166     -21.192 -27.861 -21.466  1.00  3.48           C  
ATOM   2606  CG  LEU A 166     -21.777 -26.809 -20.544  1.00  3.48           C  
ATOM   2607  CD1 LEU A 166     -21.487 -27.219 -19.105  1.00  3.48           C  
ATOM   2608  CD2 LEU A 166     -21.151 -25.464 -20.873  1.00  3.48           C  
ATOM   2609  H   LEU A 166     -20.219 -29.767 -22.729  1.00  3.24           H  
ATOM   2610  HA  LEU A 166     -21.822 -29.611 -20.383  1.00  2.78           H  
ATOM   2611 1HB  LEU A 166     -20.133 -27.951 -21.229  1.00  4.18           H  
ATOM   2612 2HB  LEU A 166     -21.278 -27.486 -22.485  1.00  4.18           H  
ATOM   2613  HG  LEU A 166     -22.857 -26.756 -20.678  1.00  4.18           H  
ATOM   2614 1HD1 LEU A 166     -21.893 -26.482 -18.417  1.00  4.18           H  
ATOM   2615 2HD1 LEU A 166     -21.944 -28.189 -18.907  1.00  4.18           H  
ATOM   2616 3HD1 LEU A 166     -20.410 -27.289 -18.961  1.00  4.18           H  
ATOM   2617 1HD2 LEU A 166     -21.561 -24.702 -20.216  1.00  4.18           H  
ATOM   2618 2HD2 LEU A 166     -20.072 -25.521 -20.735  1.00  4.18           H  
ATOM   2619 3HD2 LEU A 166     -21.371 -25.205 -21.909  1.00  4.18           H  
ATOM   2620  N   ILE A 167     -24.223 -29.585 -21.063  1.00  2.27           N  
ATOM   2621  CA  ILE A 167     -25.645 -29.618 -21.420  1.00  3.03           C  
ATOM   2622  C   ILE A 167     -26.489 -28.825 -20.434  1.00  1.24           C  
ATOM   2623  O   ILE A 167     -26.363 -29.018 -19.230  1.00  1.78           O  
ATOM   2624  CB  ILE A 167     -26.178 -31.063 -21.474  1.00  4.54           C  
ATOM   2625  CG1 ILE A 167     -25.431 -31.882 -22.528  1.00  4.54           C  
ATOM   2626  CG2 ILE A 167     -27.663 -31.055 -21.774  1.00  4.54           C  
ATOM   2627  CD1 ILE A 167     -25.756 -33.356 -22.481  1.00  4.54           C  
ATOM   2628  H   ILE A 167     -23.951 -29.841 -20.124  1.00  2.72           H  
ATOM   2629  HA  ILE A 167     -25.764 -29.171 -22.407  1.00  3.64           H  
ATOM   2630  HB  ILE A 167     -26.012 -31.546 -20.512  1.00  5.45           H  
ATOM   2631 1HG1 ILE A 167     -25.683 -31.503 -23.518  1.00  5.45           H  
ATOM   2632 2HG1 ILE A 167     -24.361 -31.769 -22.381  1.00  5.45           H  
ATOM   2633 1HG2 ILE A 167     -28.026 -32.081 -21.799  1.00  5.45           H  
ATOM   2634 2HG2 ILE A 167     -28.192 -30.501 -21.001  1.00  5.45           H  
ATOM   2635 3HG2 ILE A 167     -27.836 -30.585 -22.743  1.00  5.45           H  
ATOM   2636 1HD1 ILE A 167     -25.193 -33.877 -23.255  1.00  5.45           H  
ATOM   2637 2HD1 ILE A 167     -25.487 -33.757 -21.504  1.00  5.45           H  
ATOM   2638 3HD1 ILE A 167     -26.822 -33.499 -22.651  1.00  5.45           H  
ATOM   2639  N   SER A 168     -27.350 -27.938 -20.935  1.00  1.51           N  
ATOM   2640  CA  SER A 168     -28.201 -27.152 -20.040  1.00  2.09           C  
ATOM   2641  C   SER A 168     -29.297 -28.032 -19.438  1.00  1.63           C  
ATOM   2642  O   SER A 168     -30.212 -28.468 -20.139  1.00  5.22           O  
ATOM   2643  CB  SER A 168     -28.817 -25.966 -20.766  1.00  3.13           C  
ATOM   2644  OG  SER A 168     -29.694 -25.260 -19.925  1.00  3.13           O  
ATOM   2645  H   SER A 168     -27.417 -27.808 -21.935  1.00  1.81           H  
ATOM   2646  HA  SER A 168     -27.584 -26.770 -19.229  1.00  2.51           H  
ATOM   2647 1HB  SER A 168     -28.027 -25.301 -21.116  1.00  3.76           H  
ATOM   2648 2HB  SER A 168     -29.358 -26.320 -21.643  1.00  3.76           H  
ATOM   2649  HG  SER A 168     -30.315 -25.909 -19.582  1.00  3.76           H  
ATOM   2650  N   LEU A 169     -29.170 -28.298 -18.141  1.00  1.73           N  
ATOM   2651  CA  LEU A 169     -30.071 -29.184 -17.410  1.00  1.18           C  
ATOM   2652  C   LEU A 169     -31.221 -28.443 -16.740  1.00  1.60           C  
ATOM   2653  O   LEU A 169     -31.114 -27.257 -16.429  1.00  2.20           O  
ATOM   2654  CB  LEU A 169     -29.262 -29.970 -16.392  1.00  1.77           C  
ATOM   2655  CG  LEU A 169     -28.181 -30.863 -16.995  1.00  1.77           C  
ATOM   2656  CD1 LEU A 169     -27.343 -31.453 -15.881  1.00  1.77           C  
ATOM   2657  CD2 LEU A 169     -28.846 -31.950 -17.833  1.00  1.77           C  
ATOM   2658  H   LEU A 169     -28.406 -27.858 -17.636  1.00  2.08           H  
ATOM   2659  HA  LEU A 169     -30.489 -29.888 -18.116  1.00  1.42           H  
ATOM   2660 1HB  LEU A 169     -28.761 -29.268 -15.740  1.00  2.12           H  
ATOM   2661 2HB  LEU A 169     -29.931 -30.592 -15.798  1.00  2.12           H  
ATOM   2662  HG  LEU A 169     -27.526 -30.270 -17.627  1.00  2.12           H  
ATOM   2663 1HD1 LEU A 169     -26.567 -32.086 -16.306  1.00  2.12           H  
ATOM   2664 2HD1 LEU A 169     -26.881 -30.647 -15.310  1.00  2.12           H  
ATOM   2665 3HD1 LEU A 169     -27.972 -32.041 -15.226  1.00  2.12           H  
ATOM   2666 1HD2 LEU A 169     -28.081 -32.592 -18.272  1.00  2.12           H  
ATOM   2667 2HD2 LEU A 169     -29.503 -32.547 -17.202  1.00  2.12           H  
ATOM   2668 3HD2 LEU A 169     -29.431 -31.488 -18.628  1.00  2.12           H  
ATOM   2669  N   SER A 170     -32.332 -29.154 -16.546  1.00  1.66           N  
ATOM   2670  CA  SER A 170     -33.552 -28.567 -15.997  1.00  1.91           C  
ATOM   2671  C   SER A 170     -33.516 -28.292 -14.502  1.00  2.16           C  
ATOM   2672  O   SER A 170     -33.492 -29.208 -13.681  1.00  5.61           O  
ATOM   2673  CB  SER A 170     -34.733 -29.477 -16.262  1.00  2.86           C  
ATOM   2674  OG  SER A 170     -35.905 -28.945 -15.704  1.00  2.86           O  
ATOM   2675  H   SER A 170     -32.346 -30.130 -16.814  1.00  1.99           H  
ATOM   2676  HA  SER A 170     -33.723 -27.618 -16.508  1.00  2.29           H  
ATOM   2677 1HB  SER A 170     -34.866 -29.621 -17.333  1.00  3.44           H  
ATOM   2678 2HB  SER A 170     -34.532 -30.455 -15.825  1.00  3.44           H  
ATOM   2679  HG  SER A 170     -36.311 -28.417 -16.403  1.00  3.44           H  
ATOM   2680  N   GLU A 171     -33.588 -27.017 -14.156  1.00  1.73           N  
ATOM   2681  CA  GLU A 171     -33.676 -26.591 -12.769  1.00  1.44           C  
ATOM   2682  C   GLU A 171     -35.099 -26.785 -12.281  1.00  0.98           C  
ATOM   2683  O   GLU A 171     -35.336 -27.033 -11.098  1.00  0.83           O  
ATOM   2684  CB  GLU A 171     -33.274 -25.139 -12.665  1.00  2.16           C  
ATOM   2685  CG  GLU A 171     -31.823 -24.896 -13.004  1.00  2.16           C  
ATOM   2686  CD  GLU A 171     -31.531 -23.449 -13.101  1.00  2.16           C  
ATOM   2687  OE1 GLU A 171     -32.465 -22.686 -13.076  1.00  2.16           O  
ATOM   2688  OE2 GLU A 171     -30.385 -23.098 -13.217  1.00  2.16           O  
ATOM   2689  H   GLU A 171     -33.586 -26.316 -14.885  1.00  2.08           H  
ATOM   2690  HA  GLU A 171     -33.015 -27.204 -12.161  1.00  1.73           H  
ATOM   2691 1HB  GLU A 171     -33.884 -24.538 -13.338  1.00  2.59           H  
ATOM   2692 2HB  GLU A 171     -33.448 -24.781 -11.650  1.00  2.59           H  
ATOM   2693 1HG  GLU A 171     -31.197 -25.332 -12.228  1.00  2.59           H  
ATOM   2694 2HG  GLU A 171     -31.585 -25.382 -13.950  1.00  2.59           H  
ATOM   2695  N   GLN A 172     -36.031 -26.690 -13.232  1.00  1.15           N  
ATOM   2696  CA  GLN A 172     -37.454 -26.859 -13.013  1.00  1.26           C  
ATOM   2697  C   GLN A 172     -37.761 -28.249 -12.482  1.00  1.22           C  
ATOM   2698  O   GLN A 172     -38.563 -28.391 -11.561  1.00  1.29           O  
ATOM   2699  CB  GLN A 172     -38.189 -26.614 -14.333  1.00  1.89           C  
ATOM   2700  CG  GLN A 172     -39.701 -26.647 -14.272  1.00  1.89           C  
ATOM   2701  CD  GLN A 172     -40.301 -25.530 -13.443  1.00  1.89           C  
ATOM   2702  OE1 GLN A 172     -39.963 -24.347 -13.563  1.00  1.89           O  
ATOM   2703  NE2 GLN A 172     -41.247 -25.899 -12.597  1.00  1.89           N  
ATOM   2704  H   GLN A 172     -35.734 -26.480 -14.173  1.00  1.38           H  
ATOM   2705  HA  GLN A 172     -37.784 -26.130 -12.275  1.00  1.51           H  
ATOM   2706 1HB  GLN A 172     -37.894 -25.648 -14.727  1.00  2.27           H  
ATOM   2707 2HB  GLN A 172     -37.878 -27.364 -15.060  1.00  2.27           H  
ATOM   2708 1HG  GLN A 172     -40.091 -26.562 -15.286  1.00  2.27           H  
ATOM   2709 2HG  GLN A 172     -40.014 -27.595 -13.834  1.00  2.27           H  
ATOM   2710 1HE2 GLN A 172     -41.706 -25.223 -12.015  1.00  2.27           H  
ATOM   2711 2HE2 GLN A 172     -41.514 -26.862 -12.538  1.00  2.27           H  
ATOM   2712  N   GLU A 173     -37.087 -29.264 -13.035  1.00  1.25           N  
ATOM   2713  CA  GLU A 173     -37.243 -30.637 -12.568  1.00  1.38           C  
ATOM   2714  C   GLU A 173     -36.947 -30.762 -11.092  1.00  1.25           C  
ATOM   2715  O   GLU A 173     -37.732 -31.351 -10.352  1.00  1.67           O  
ATOM   2716  CB  GLU A 173     -36.333 -31.591 -13.332  1.00  2.07           C  
ATOM   2717  CG  GLU A 173     -36.440 -33.034 -12.853  1.00  2.07           C  
ATOM   2718  CD  GLU A 173     -35.573 -33.967 -13.633  1.00  2.07           C  
ATOM   2719  OE1 GLU A 173     -35.061 -33.544 -14.638  1.00  2.07           O  
ATOM   2720  OE2 GLU A 173     -35.413 -35.094 -13.230  1.00  2.07           O  
ATOM   2721  H   GLU A 173     -36.468 -29.089 -13.818  1.00  1.50           H  
ATOM   2722  HA  GLU A 173     -38.277 -30.939 -12.733  1.00  1.66           H  
ATOM   2723 1HB  GLU A 173     -36.585 -31.565 -14.392  1.00  2.48           H  
ATOM   2724 2HB  GLU A 173     -35.295 -31.272 -13.232  1.00  2.48           H  
ATOM   2725 1HG  GLU A 173     -36.152 -33.081 -11.803  1.00  2.48           H  
ATOM   2726 2HG  GLU A 173     -37.477 -33.356 -12.932  1.00  2.48           H  
ATOM   2727  N   VAL A 174     -35.816 -30.215 -10.665  1.00  1.12           N  
ATOM   2728  CA  VAL A 174     -35.433 -30.252  -9.264  1.00  1.65           C  
ATOM   2729  C   VAL A 174     -36.472 -29.554  -8.400  1.00  1.48           C  
ATOM   2730  O   VAL A 174     -36.880 -30.060  -7.360  1.00  2.50           O  
ATOM   2731  CB  VAL A 174     -34.065 -29.585  -9.060  1.00  2.47           C  
ATOM   2732  CG1 VAL A 174     -33.784 -29.436  -7.575  1.00  2.47           C  
ATOM   2733  CG2 VAL A 174     -32.984 -30.419  -9.735  1.00  2.47           C  
ATOM   2734  H   VAL A 174     -35.208 -29.754 -11.329  1.00  1.34           H  
ATOM   2735  HA  VAL A 174     -35.363 -31.295  -8.953  1.00  1.98           H  
ATOM   2736  HB  VAL A 174     -34.082 -28.586  -9.495  1.00  2.97           H  
ATOM   2737 1HG1 VAL A 174     -32.820 -28.947  -7.439  1.00  2.97           H  
ATOM   2738 2HG1 VAL A 174     -34.565 -28.830  -7.118  1.00  2.97           H  
ATOM   2739 3HG1 VAL A 174     -33.764 -30.419  -7.106  1.00  2.97           H  
ATOM   2740 1HG2 VAL A 174     -32.015 -29.940  -9.596  1.00  2.97           H  
ATOM   2741 2HG2 VAL A 174     -32.964 -31.415  -9.293  1.00  2.97           H  
ATOM   2742 3HG2 VAL A 174     -33.199 -30.498 -10.801  1.00  2.97           H  
ATOM   2743  N   LEU A 175     -36.932 -28.400  -8.848  1.00  1.30           N  
ATOM   2744  CA  LEU A 175     -37.931 -27.653  -8.100  1.00  2.27           C  
ATOM   2745  C   LEU A 175     -39.255 -28.404  -7.939  1.00  3.36           C  
ATOM   2746  O   LEU A 175     -39.914 -28.302  -6.899  1.00  5.62           O  
ATOM   2747  CB  LEU A 175     -38.191 -26.353  -8.823  1.00  3.41           C  
ATOM   2748  CG  LEU A 175     -37.014 -25.406  -8.824  1.00  3.41           C  
ATOM   2749  CD1 LEU A 175     -37.331 -24.254  -9.742  1.00  3.41           C  
ATOM   2750  CD2 LEU A 175     -36.739 -24.962  -7.404  1.00  3.41           C  
ATOM   2751  H   LEU A 175     -36.565 -28.009  -9.709  1.00  1.56           H  
ATOM   2752  HA  LEU A 175     -37.530 -27.443  -7.111  1.00  2.72           H  
ATOM   2753 1HB  LEU A 175     -38.458 -26.564  -9.856  1.00  4.09           H  
ATOM   2754 2HB  LEU A 175     -39.030 -25.847  -8.344  1.00  4.09           H  
ATOM   2755  HG  LEU A 175     -36.132 -25.911  -9.207  1.00  4.09           H  
ATOM   2756 1HD1 LEU A 175     -36.485 -23.573  -9.758  1.00  4.09           H  
ATOM   2757 2HD1 LEU A 175     -37.514 -24.629 -10.748  1.00  4.09           H  
ATOM   2758 3HD1 LEU A 175     -38.217 -23.733  -9.383  1.00  4.09           H  
ATOM   2759 1HD2 LEU A 175     -35.885 -24.287  -7.390  1.00  4.09           H  
ATOM   2760 2HD2 LEU A 175     -37.615 -24.453  -7.001  1.00  4.09           H  
ATOM   2761 3HD2 LEU A 175     -36.518 -25.839  -6.802  1.00  4.09           H  
ATOM   2762  N   ASP A 176     -39.642 -29.153  -8.966  1.00  3.35           N  
ATOM   2763  CA  ASP A 176     -40.883 -29.913  -8.942  1.00  6.11           C  
ATOM   2764  C   ASP A 176     -40.795 -31.279  -8.300  1.00  4.55           C  
ATOM   2765  O   ASP A 176     -41.784 -31.774  -7.756  1.00  6.54           O  
ATOM   2766  CB  ASP A 176     -41.411 -30.084 -10.354  1.00  9.17           C  
ATOM   2767  CG  ASP A 176     -41.822 -28.758 -10.923  1.00  9.17           C  
ATOM   2768  OD1 ASP A 176     -42.067 -27.868 -10.143  1.00  9.17           O  
ATOM   2769  OD2 ASP A 176     -41.887 -28.622 -12.120  1.00  9.17           O  
ATOM   2770  H   ASP A 176     -39.076 -29.175  -9.805  1.00  4.02           H  
ATOM   2771  HA  ASP A 176     -41.610 -29.339  -8.388  1.00  7.33           H  
ATOM   2772 1HB  ASP A 176     -40.641 -30.522 -10.990  1.00 11.00           H  
ATOM   2773 2HB  ASP A 176     -42.269 -30.755 -10.354  1.00 11.00           H  
ATOM   2774  N   CYS A 177     -39.624 -31.891  -8.351  1.00  3.74           N  
ATOM   2775  CA  CYS A 177     -39.496 -33.264  -7.913  1.00  4.09           C  
ATOM   2776  C   CYS A 177     -38.736 -33.438  -6.610  1.00  3.63           C  
ATOM   2777  O   CYS A 177     -38.922 -34.432  -5.909  1.00 17.87           O  
ATOM   2778  CB  CYS A 177     -38.771 -34.047  -8.998  1.00  6.13           C  
ATOM   2779  SG  CYS A 177     -39.576 -34.035 -10.620  1.00  6.13           S  
ATOM   2780  H   CYS A 177     -38.829 -31.436  -8.778  1.00  4.49           H  
ATOM   2781  HA  CYS A 177     -40.497 -33.676  -7.789  1.00  4.91           H  
ATOM   2782 1HB  CYS A 177     -37.777 -33.623  -9.122  1.00  7.36           H  
ATOM   2783 2HB  CYS A 177     -38.655 -35.083  -8.686  1.00  7.36           H  
ATOM   2784  HG  CYS A 177     -39.697 -32.716 -10.717  1.00  7.36           H  
ATOM   2785  N   ASP A 178     -37.884 -32.495  -6.262  1.00 20.70           N  
ATOM   2786  CA  ASP A 178     -37.119 -32.655  -5.047  1.00 24.09           C  
ATOM   2787  C   ASP A 178     -37.935 -32.350  -3.817  1.00 10.26           C  
ATOM   2788  O   ASP A 178     -37.955 -31.227  -3.325  1.00 25.23           O  
ATOM   2789  CB  ASP A 178     -35.874 -31.780  -5.061  1.00 36.13           C  
ATOM   2790  CG  ASP A 178     -35.000 -32.019  -3.849  1.00 36.13           C  
ATOM   2791  OD1 ASP A 178     -35.413 -32.744  -2.974  1.00 36.13           O  
ATOM   2792  OD2 ASP A 178     -33.928 -31.471  -3.803  1.00 36.13           O  
ATOM   2793  H   ASP A 178     -37.728 -31.676  -6.830  1.00 24.84           H  
ATOM   2794  HA  ASP A 178     -36.797 -33.695  -4.985  1.00 28.91           H  
ATOM   2795 1HB  ASP A 178     -35.293 -31.976  -5.963  1.00 43.36           H  
ATOM   2796 2HB  ASP A 178     -36.165 -30.730  -5.075  1.00 43.36           H  
ATOM   2797  N   THR A 179     -38.586 -33.375  -3.310  1.00  8.61           N  
ATOM   2798  CA  THR A 179     -39.330 -33.281  -2.076  1.00 21.64           C  
ATOM   2799  C   THR A 179     -38.569 -34.045  -1.004  1.00 26.24           C  
ATOM   2800  O   THR A 179     -39.171 -34.578  -0.073  1.00 43.67           O  
ATOM   2801  CB  THR A 179     -40.752 -33.851  -2.236  1.00 32.46           C  
ATOM   2802  OG1 THR A 179     -40.676 -35.220  -2.655  1.00 32.46           O  
ATOM   2803  CG2 THR A 179     -41.519 -33.052  -3.280  1.00 32.46           C  
ATOM   2804  H   THR A 179     -38.552 -34.250  -3.819  1.00 10.33           H  
ATOM   2805  HA  THR A 179     -39.399 -32.236  -1.774  1.00 25.97           H  
ATOM   2806  HB  THR A 179     -41.276 -33.798  -1.282  1.00 38.95           H  
ATOM   2807  HG1 THR A 179     -40.169 -35.277  -3.470  1.00 38.95           H  
ATOM   2808 1HG2 THR A 179     -42.523 -33.463  -3.388  1.00 38.95           H  
ATOM   2809 2HG2 THR A 179     -41.584 -32.011  -2.965  1.00 38.95           H  
ATOM   2810 3HG2 THR A 179     -41.000 -33.110  -4.236  1.00 38.95           H  
ATOM   2811  N   ASN A 180     -37.236 -34.133  -1.161  1.00 36.95           N  
ATOM   2812  CA  ASN A 180     -36.381 -34.896  -0.247  1.00 50.21           C  
ATOM   2813  C   ASN A 180     -36.417 -34.260   1.110  1.00 85.24           C  
ATOM   2814  O   ASN A 180     -36.403 -34.943   2.136  1.00177.23           O  
ATOM   2815  CB  ASN A 180     -34.955 -34.973  -0.754  1.00 75.31           C  
ATOM   2816  CG  ASN A 180     -34.802 -35.888  -1.932  1.00 75.31           C  
ATOM   2817  OD1 ASN A 180     -35.645 -36.759  -2.179  1.00 75.31           O  
ATOM   2818  ND2 ASN A 180     -33.734 -35.713  -2.663  1.00 75.31           N  
ATOM   2819  H   ASN A 180     -36.780 -33.656  -1.932  1.00 44.34           H  
ATOM   2820  HA  ASN A 180     -36.779 -35.907  -0.148  1.00 60.25           H  
ATOM   2821 1HB  ASN A 180     -34.611 -33.976  -1.031  1.00 90.38           H  
ATOM   2822 2HB  ASN A 180     -34.306 -35.326   0.048  1.00 90.38           H  
ATOM   2823 1HD2 ASN A 180     -33.573 -36.293  -3.460  1.00 90.38           H  
ATOM   2824 2HD2 ASN A 180     -33.080 -34.993  -2.427  1.00 90.38           H  
ATOM   2825  N   GLY A 181     -36.494 -32.938   1.108  1.00 81.33           N  
ATOM   2826  CA  GLY A 181     -36.660 -32.182   2.317  1.00 97.65           C  
ATOM   2827  C   GLY A 181     -38.159 -32.047   2.621  1.00 73.97           C  
ATOM   2828  O   GLY A 181     -38.874 -32.143   1.624  1.00174.84           O  
ATOM   2829  H   GLY A 181     -36.426 -32.420   0.235  1.00 97.60           H  
ATOM   2830 1HA  GLY A 181     -36.137 -32.661   3.145  1.00117.18           H  
ATOM   2831 2HA  GLY A 181     -36.213 -31.214   2.138  1.00117.18           H  
ATOM   2832  N   ASN A 182     -38.500 -31.097   3.507  1.00 50.83           N  
ATOM   2833  CA  ASN A 182     -37.902 -29.751   3.678  1.00 76.19           C  
ATOM   2834  C   ASN A 182     -37.906 -28.810   2.422  1.00 43.87           C  
ATOM   2835  O   ASN A 182     -38.014 -27.597   2.603  1.00 64.75           O  
ATOM   2836  CB  ASN A 182     -36.505 -29.810   4.317  1.00114.28           C  
ATOM   2837  CG  ASN A 182     -36.549 -30.353   5.717  1.00114.28           C  
ATOM   2838  OD1 ASN A 182     -37.546 -30.192   6.429  1.00114.28           O  
ATOM   2839  ND2 ASN A 182     -35.484 -30.994   6.126  1.00114.28           N  
ATOM   2840  H   ASN A 182     -38.626 -31.506   4.424  1.00 61.00           H  
ATOM   2841  HA  ASN A 182     -38.519 -29.233   4.413  1.00 91.43           H  
ATOM   2842 1HB  ASN A 182     -35.780 -30.375   3.755  1.00137.14           H  
ATOM   2843 2HB  ASN A 182     -36.116 -28.802   4.364  1.00137.14           H  
ATOM   2844 1HD2 ASN A 182     -35.454 -31.377   7.051  1.00137.14           H  
ATOM   2845 2HD2 ASN A 182     -34.698 -31.100   5.518  1.00137.14           H  
ATOM   2846  N   ASP A 183     -37.766 -29.332   1.197  1.00 21.79           N  
ATOM   2847  CA  ASP A 183     -37.695 -28.526  -0.013  1.00  7.37           C  
ATOM   2848  C   ASP A 183     -39.083 -28.044  -0.435  1.00  5.32           C  
ATOM   2849  O   ASP A 183     -40.018 -28.837  -0.539  1.00  8.83           O  
ATOM   2850  CB  ASP A 183     -37.057 -29.384  -1.096  1.00 11.05           C  
ATOM   2851  CG  ASP A 183     -35.597 -29.702  -0.796  1.00 11.05           C  
ATOM   2852  OD1 ASP A 183     -34.809 -28.785  -0.762  1.00 11.05           O  
ATOM   2853  OD2 ASP A 183     -35.303 -30.847  -0.529  1.00 11.05           O  
ATOM   2854  H   ASP A 183     -37.698 -30.322   1.070  1.00 26.15           H  
ATOM   2855  HA  ASP A 183     -37.067 -27.657   0.179  1.00  8.84           H  
ATOM   2856 1HB  ASP A 183     -37.603 -30.322  -1.165  1.00 13.27           H  
ATOM   2857 2HB  ASP A 183     -37.126 -28.885  -2.062  1.00 13.27           H  
ATOM   2858  N   GLN A 184     -39.213 -26.739  -0.662  1.00  3.71           N  
ATOM   2859  CA  GLN A 184     -40.505 -26.145  -0.985  1.00  5.85           C  
ATOM   2860  C   GLN A 184     -40.534 -25.393  -2.319  1.00  4.11           C  
ATOM   2861  O   GLN A 184     -41.340 -24.473  -2.489  1.00  3.82           O  
ATOM   2862  CB  GLN A 184     -40.921 -25.195   0.135  1.00  8.77           C  
ATOM   2863  CG  GLN A 184     -41.071 -25.849   1.498  1.00  8.77           C  
ATOM   2864  CD  GLN A 184     -42.193 -26.867   1.539  1.00  8.77           C  
ATOM   2865  OE1 GLN A 184     -43.303 -26.611   1.064  1.00  8.77           O  
ATOM   2866  NE2 GLN A 184     -41.909 -28.032   2.109  1.00  8.77           N  
ATOM   2867  H   GLN A 184     -38.407 -26.135  -0.591  1.00  4.45           H  
ATOM   2868  HA  GLN A 184     -41.240 -26.948  -1.046  1.00  7.02           H  
ATOM   2869 1HB  GLN A 184     -40.184 -24.397   0.226  1.00 10.53           H  
ATOM   2870 2HB  GLN A 184     -41.876 -24.736  -0.118  1.00 10.53           H  
ATOM   2871 1HG  GLN A 184     -40.140 -26.354   1.755  1.00 10.53           H  
ATOM   2872 2HG  GLN A 184     -41.288 -25.075   2.234  1.00 10.53           H  
ATOM   2873 1HE2 GLN A 184     -42.608 -28.747   2.165  1.00 10.53           H  
ATOM   2874 2HE2 GLN A 184     -40.995 -28.198   2.480  1.00 10.53           H  
ATOM   2875  N   GLY A 185     -39.661 -25.766  -3.252  1.00  3.99           N  
ATOM   2876  CA  GLY A 185     -39.649 -25.122  -4.563  1.00  3.12           C  
ATOM   2877  C   GLY A 185     -39.332 -23.649  -4.426  1.00  1.98           C  
ATOM   2878  O   GLY A 185     -38.278 -23.281  -3.914  1.00  2.05           O  
ATOM   2879  H   GLY A 185     -39.013 -26.517  -3.062  1.00  4.79           H  
ATOM   2880 1HA  GLY A 185     -38.910 -25.604  -5.203  1.00  3.74           H  
ATOM   2881 2HA  GLY A 185     -40.617 -25.244  -5.041  1.00  3.74           H  
ATOM   2882  N   CYS A 186     -40.266 -22.812  -4.884  1.00  2.06           N  
ATOM   2883  CA  CYS A 186     -40.159 -21.353  -4.830  1.00  1.84           C  
ATOM   2884  C   CYS A 186     -40.044 -20.765  -3.418  1.00  1.85           C  
ATOM   2885  O   CYS A 186     -39.673 -19.601  -3.258  1.00  1.96           O  
ATOM   2886  CB  CYS A 186     -41.382 -20.732  -5.504  1.00  2.76           C  
ATOM   2887  SG  CYS A 186     -42.940 -21.027  -4.632  1.00  2.76           S  
ATOM   2888  H   CYS A 186     -41.100 -23.212  -5.291  1.00  2.47           H  
ATOM   2889  HA  CYS A 186     -39.272 -21.063  -5.389  1.00  2.21           H  
ATOM   2890 1HB  CYS A 186     -41.246 -19.655  -5.589  1.00  3.31           H  
ATOM   2891 2HB  CYS A 186     -41.480 -21.132  -6.513  1.00  3.31           H  
ATOM   2892  HG  CYS A 186     -42.631 -20.318  -3.551  1.00  3.31           H  
ATOM   2893  N   ASN A 187     -40.329 -21.562  -2.391  1.00  2.40           N  
ATOM   2894  CA  ASN A 187     -40.205 -21.081  -1.029  1.00  2.95           C  
ATOM   2895  C   ASN A 187     -38.881 -21.497  -0.379  1.00  3.00           C  
ATOM   2896  O   ASN A 187     -38.715 -21.346   0.832  1.00  4.50           O  
ATOM   2897  CB  ASN A 187     -41.387 -21.542  -0.207  1.00  4.43           C  
ATOM   2898  CG  ASN A 187     -42.664 -20.869  -0.624  1.00  4.43           C  
ATOM   2899  OD1 ASN A 187     -42.680 -19.668  -0.917  1.00  4.43           O  
ATOM   2900  ND2 ASN A 187     -43.737 -21.617  -0.658  1.00  4.43           N  
ATOM   2901  H   ASN A 187     -40.647 -22.512  -2.543  1.00  2.88           H  
ATOM   2902  HA  ASN A 187     -40.216 -19.990  -1.050  1.00  3.54           H  
ATOM   2903 1HB  ASN A 187     -41.512 -22.613  -0.327  1.00  5.31           H  
ATOM   2904 2HB  ASN A 187     -41.205 -21.344   0.849  1.00  5.31           H  
ATOM   2905 1HD2 ASN A 187     -44.614 -21.222  -0.929  1.00  5.31           H  
ATOM   2906 2HD2 ASN A 187     -43.679 -22.585  -0.414  1.00  5.31           H  
ATOM   2907  N   GLY A 188     -37.933 -21.996  -1.178  1.00  2.48           N  
ATOM   2908  CA  GLY A 188     -36.625 -22.365  -0.653  1.00  2.89           C  
ATOM   2909  C   GLY A 188     -36.411 -23.872  -0.622  1.00  2.30           C  
ATOM   2910  O   GLY A 188     -37.338 -24.645  -0.853  1.00  3.33           O  
ATOM   2911  H   GLY A 188     -38.106 -22.137  -2.165  1.00  2.98           H  
ATOM   2912 1HA  GLY A 188     -35.850 -21.903  -1.265  1.00  3.47           H  
ATOM   2913 2HA  GLY A 188     -36.511 -21.962   0.351  1.00  3.47           H  
ATOM   2914  N   GLY A 189     -35.174 -24.266  -0.342  1.00  2.24           N  
ATOM   2915  CA  GLY A 189     -34.767 -25.666  -0.283  1.00  1.83           C  
ATOM   2916  C   GLY A 189     -33.253 -25.775  -0.103  1.00  1.42           C  
ATOM   2917  O   GLY A 189     -32.580 -24.780   0.161  1.00  5.14           O  
ATOM   2918  H   GLY A 189     -34.491 -23.547  -0.156  1.00  2.69           H  
ATOM   2919 1HA  GLY A 189     -35.273 -26.159   0.548  1.00  2.20           H  
ATOM   2920 2HA  GLY A 189     -35.071 -26.178  -1.194  1.00  2.20           H  
ATOM   2921  N   MET A 190     -32.711 -26.981  -0.231  1.00  2.10           N  
ATOM   2922  CA  MET A 190     -31.271 -27.149  -0.054  1.00  1.74           C  
ATOM   2923  C   MET A 190     -30.605 -27.853  -1.249  1.00  1.19           C  
ATOM   2924  O   MET A 190     -31.040 -28.942  -1.629  1.00  1.81           O  
ATOM   2925  CB  MET A 190     -31.006 -27.931   1.233  1.00  2.61           C  
ATOM   2926  CG  MET A 190     -31.439 -27.204   2.504  1.00  2.61           C  
ATOM   2927  SD  MET A 190     -31.260 -28.211   3.988  1.00  2.61           S  
ATOM   2928  CE  MET A 190     -32.665 -29.306   3.801  1.00  2.61           C  
ATOM   2929  H   MET A 190     -33.307 -27.776  -0.445  1.00  2.52           H  
ATOM   2930  HA  MET A 190     -30.844 -26.165   0.072  1.00  2.09           H  
ATOM   2931 1HB  MET A 190     -31.536 -28.882   1.196  1.00  3.13           H  
ATOM   2932 2HB  MET A 190     -29.940 -28.150   1.316  1.00  3.13           H  
ATOM   2933 1HG  MET A 190     -30.841 -26.301   2.625  1.00  3.13           H  
ATOM   2934 2HG  MET A 190     -32.484 -26.911   2.417  1.00  3.13           H  
ATOM   2935 1HE  MET A 190     -32.701 -29.997   4.643  1.00  3.13           H  
ATOM   2936 2HE  MET A 190     -33.584 -28.719   3.771  1.00  3.13           H  
ATOM   2937 3HE  MET A 190     -32.565 -29.870   2.873  1.00  3.13           H  
ATOM   2938  N   PRO A 191     -29.521 -27.273  -1.813  1.00  0.77           N  
ATOM   2939  CA  PRO A 191     -28.695 -27.768  -2.917  1.00  0.90           C  
ATOM   2940  C   PRO A 191     -28.237 -29.193  -2.665  1.00  0.99           C  
ATOM   2941  O   PRO A 191     -28.158 -29.995  -3.591  1.00  1.47           O  
ATOM   2942  CB  PRO A 191     -27.486 -26.830  -2.912  1.00  1.35           C  
ATOM   2943  CG  PRO A 191     -28.014 -25.563  -2.363  1.00  1.35           C  
ATOM   2944  CD  PRO A 191     -28.969 -26.003  -1.283  1.00  1.35           C  
ATOM   2945  HA  PRO A 191     -29.254 -27.695  -3.859  1.00  1.08           H  
ATOM   2946 1HB  PRO A 191     -26.676 -27.256  -2.304  1.00  1.62           H  
ATOM   2947 2HB  PRO A 191     -27.094 -26.718  -3.935  1.00  1.62           H  
ATOM   2948 1HG  PRO A 191     -27.190 -24.946  -1.973  1.00  1.62           H  
ATOM   2949 2HG  PRO A 191     -28.499 -24.983  -3.155  1.00  1.62           H  
ATOM   2950 1HD  PRO A 191     -28.440 -26.183  -0.336  1.00  1.62           H  
ATOM   2951 2HD  PRO A 191     -29.749 -25.238  -1.182  1.00  1.62           H  
ATOM   2952  N   ASP A 192     -27.961 -29.497  -1.399  1.00  1.27           N  
ATOM   2953  CA  ASP A 192     -27.531 -30.814  -0.969  1.00  2.38           C  
ATOM   2954  C   ASP A 192     -28.563 -31.865  -1.342  1.00  1.81           C  
ATOM   2955  O   ASP A 192     -28.213 -32.957  -1.795  1.00  2.30           O  
ATOM   2956  CB  ASP A 192     -27.307 -30.812   0.549  1.00  3.57           C  
ATOM   2957  CG  ASP A 192     -26.073 -30.024   1.015  1.00  3.57           C  
ATOM   2958  OD1 ASP A 192     -25.153 -29.840   0.244  1.00  3.57           O  
ATOM   2959  OD2 ASP A 192     -26.078 -29.602   2.147  1.00  3.57           O  
ATOM   2960  H   ASP A 192     -28.046 -28.774  -0.699  1.00  1.52           H  
ATOM   2961  HA  ASP A 192     -26.600 -31.059  -1.473  1.00  2.86           H  
ATOM   2962 1HB  ASP A 192     -28.185 -30.391   1.040  1.00  4.28           H  
ATOM   2963 2HB  ASP A 192     -27.208 -31.841   0.898  1.00  4.28           H  
ATOM   2964  N   GLY A 193     -29.839 -31.524  -1.140  1.00  1.72           N  
ATOM   2965  CA  GLY A 193     -30.936 -32.414  -1.454  1.00  2.26           C  
ATOM   2966  C   GLY A 193     -31.070 -32.543  -2.951  1.00  1.95           C  
ATOM   2967  O   GLY A 193     -31.324 -33.633  -3.453  1.00  3.07           O  
ATOM   2968  H   GLY A 193     -30.067 -30.604  -0.793  1.00  2.06           H  
ATOM   2969 1HA  GLY A 193     -30.759 -33.392  -1.007  1.00  2.71           H  
ATOM   2970 2HA  GLY A 193     -31.861 -32.021  -1.031  1.00  2.71           H  
ATOM   2971  N   ALA A 194     -30.876 -31.428  -3.659  1.00  1.10           N  
ATOM   2972  CA  ALA A 194     -30.948 -31.406  -5.117  1.00  1.06           C  
ATOM   2973  C   ALA A 194     -29.888 -32.317  -5.747  1.00  1.06           C  
ATOM   2974  O   ALA A 194     -30.165 -33.010  -6.730  1.00  1.54           O  
ATOM   2975  CB  ALA A 194     -30.796 -29.984  -5.616  1.00  1.59           C  
ATOM   2976  H   ALA A 194     -30.701 -30.562  -3.157  1.00  1.32           H  
ATOM   2977  HA  ALA A 194     -31.928 -31.781  -5.414  1.00  1.27           H  
ATOM   2978 1HB  ALA A 194     -30.880 -29.968  -6.702  1.00  1.91           H  
ATOM   2979 2HB  ALA A 194     -31.578 -29.363  -5.181  1.00  1.91           H  
ATOM   2980 3HB  ALA A 194     -29.825 -29.599  -5.321  1.00  1.91           H  
ATOM   2981  N   PHE A 195     -28.686 -32.339  -5.175  1.00  0.89           N  
ATOM   2982  CA  PHE A 195     -27.656 -33.219  -5.700  1.00  0.98           C  
ATOM   2983  C   PHE A 195     -27.977 -34.665  -5.379  1.00  1.13           C  
ATOM   2984  O   PHE A 195     -27.818 -35.542  -6.233  1.00  1.67           O  
ATOM   2985  CB  PHE A 195     -26.315 -32.904  -5.078  1.00  1.47           C  
ATOM   2986  CG  PHE A 195     -25.648 -31.657  -5.561  1.00  1.47           C  
ATOM   2987  CD1 PHE A 195     -25.444 -30.598  -4.699  1.00  1.47           C  
ATOM   2988  CD2 PHE A 195     -25.197 -31.548  -6.858  1.00  1.47           C  
ATOM   2989  CE1 PHE A 195     -24.775 -29.469  -5.098  1.00  1.47           C  
ATOM   2990  CE2 PHE A 195     -24.538 -30.413  -7.268  1.00  1.47           C  
ATOM   2991  CZ  PHE A 195     -24.310 -29.382  -6.382  1.00  1.47           C  
ATOM   2992  H   PHE A 195     -28.485 -31.733  -4.391  1.00  1.07           H  
ATOM   2993  HA  PHE A 195     -27.602 -33.097  -6.783  1.00  1.18           H  
ATOM   2994 1HB  PHE A 195     -26.436 -32.820  -3.998  1.00  1.76           H  
ATOM   2995 2HB  PHE A 195     -25.637 -33.737  -5.258  1.00  1.76           H  
ATOM   2996  HD1 PHE A 195     -25.800 -30.678  -3.674  1.00  1.76           H  
ATOM   2997  HD2 PHE A 195     -25.357 -32.373  -7.554  1.00  1.76           H  
ATOM   2998  HE1 PHE A 195     -24.611 -28.654  -4.393  1.00  1.76           H  
ATOM   2999  HE2 PHE A 195     -24.180 -30.332  -8.292  1.00  1.76           H  
ATOM   3000  HZ  PHE A 195     -23.778 -28.490  -6.706  1.00  1.76           H  
ATOM   3001  N   GLN A 196     -28.479 -34.898  -4.162  1.00  1.09           N  
ATOM   3002  CA  GLN A 196     -28.861 -36.228  -3.712  1.00  1.40           C  
ATOM   3003  C   GLN A 196     -29.999 -36.759  -4.574  1.00  1.62           C  
ATOM   3004  O   GLN A 196     -30.037 -37.945  -4.897  1.00  2.09           O  
ATOM   3005  CB  GLN A 196     -29.280 -36.170  -2.241  1.00  2.10           C  
ATOM   3006  CG  GLN A 196     -29.519 -37.509  -1.570  1.00  2.10           C  
ATOM   3007  CD  GLN A 196     -28.248 -38.332  -1.453  1.00  2.10           C  
ATOM   3008  OE1 GLN A 196     -27.172 -37.799  -1.162  1.00  2.10           O  
ATOM   3009  NE2 GLN A 196     -28.366 -39.636  -1.656  1.00  2.10           N  
ATOM   3010  H   GLN A 196     -28.571 -34.134  -3.502  1.00  1.31           H  
ATOM   3011  HA  GLN A 196     -28.008 -36.896  -3.817  1.00  1.68           H  
ATOM   3012 1HB  GLN A 196     -28.512 -35.647  -1.671  1.00  2.52           H  
ATOM   3013 2HB  GLN A 196     -30.197 -35.590  -2.151  1.00  2.52           H  
ATOM   3014 1HG  GLN A 196     -29.908 -37.336  -0.567  1.00  2.52           H  
ATOM   3015 2HG  GLN A 196     -30.240 -38.078  -2.158  1.00  2.52           H  
ATOM   3016 1HE2 GLN A 196     -27.566 -40.232  -1.586  1.00  2.52           H  
ATOM   3017 2HE2 GLN A 196     -29.261 -40.028  -1.882  1.00  2.52           H  
ATOM   3018  N   PHE A 197     -30.901 -35.854  -4.961  1.00  1.79           N  
ATOM   3019  CA  PHE A 197     -32.018 -36.139  -5.839  1.00  2.89           C  
ATOM   3020  C   PHE A 197     -31.581 -36.665  -7.174  1.00  1.82           C  
ATOM   3021  O   PHE A 197     -32.049 -37.710  -7.605  1.00  2.54           O  
ATOM   3022  CB  PHE A 197     -32.872 -34.881  -6.051  1.00  4.33           C  
ATOM   3023  CG  PHE A 197     -33.859 -35.021  -7.168  1.00  4.33           C  
ATOM   3024  CD1 PHE A 197     -34.999 -35.796  -7.040  1.00  4.33           C  
ATOM   3025  CD2 PHE A 197     -33.624 -34.368  -8.371  1.00  4.33           C  
ATOM   3026  CE1 PHE A 197     -35.875 -35.925  -8.100  1.00  4.33           C  
ATOM   3027  CE2 PHE A 197     -34.498 -34.492  -9.429  1.00  4.33           C  
ATOM   3028  CZ  PHE A 197     -35.621 -35.277  -9.294  1.00  4.33           C  
ATOM   3029  H   PHE A 197     -30.812 -34.910  -4.624  1.00  2.15           H  
ATOM   3030  HA  PHE A 197     -32.638 -36.900  -5.363  1.00  3.47           H  
ATOM   3031 1HB  PHE A 197     -33.421 -34.652  -5.140  1.00  5.20           H  
ATOM   3032 2HB  PHE A 197     -32.236 -34.031  -6.266  1.00  5.20           H  
ATOM   3033  HD1 PHE A 197     -35.194 -36.312  -6.099  1.00  5.20           H  
ATOM   3034  HD2 PHE A 197     -32.729 -33.755  -8.475  1.00  5.20           H  
ATOM   3035  HE1 PHE A 197     -36.767 -36.542  -7.995  1.00  5.20           H  
ATOM   3036  HE2 PHE A 197     -34.299 -33.979 -10.370  1.00  5.20           H  
ATOM   3037  HZ  PHE A 197     -36.311 -35.383 -10.129  1.00  5.20           H  
ATOM   3038  N   ILE A 198     -30.674 -35.961  -7.833  1.00  1.26           N  
ATOM   3039  CA  ILE A 198     -30.225 -36.402  -9.144  1.00  1.52           C  
ATOM   3040  C   ILE A 198     -29.616 -37.805  -9.052  1.00  3.15           C  
ATOM   3041  O   ILE A 198     -29.885 -38.677  -9.885  1.00 10.60           O  
ATOM   3042  CB  ILE A 198     -29.212 -35.418  -9.721  1.00  2.28           C  
ATOM   3043  CG1 ILE A 198     -29.904 -34.084 -10.007  1.00  2.28           C  
ATOM   3044  CG2 ILE A 198     -28.619 -35.989 -11.002  1.00  2.28           C  
ATOM   3045  CD1 ILE A 198     -28.946 -32.957 -10.320  1.00  2.28           C  
ATOM   3046  H   ILE A 198     -30.318 -35.095  -7.439  1.00  1.51           H  
ATOM   3047  HA  ILE A 198     -31.086 -36.444  -9.810  1.00  1.82           H  
ATOM   3048  HB  ILE A 198     -28.429 -35.234  -8.990  1.00  2.74           H  
ATOM   3049 1HG1 ILE A 198     -30.586 -34.211 -10.839  1.00  2.74           H  
ATOM   3050 2HG1 ILE A 198     -30.489 -33.799  -9.134  1.00  2.74           H  
ATOM   3051 1HG2 ILE A 198     -27.900 -35.283 -11.415  1.00  2.74           H  
ATOM   3052 2HG2 ILE A 198     -28.121 -36.932 -10.785  1.00  2.74           H  
ATOM   3053 3HG2 ILE A 198     -29.415 -36.155 -11.726  1.00  2.74           H  
ATOM   3054 1HD1 ILE A 198     -29.508 -32.041 -10.505  1.00  2.74           H  
ATOM   3055 2HD1 ILE A 198     -28.274 -32.805  -9.475  1.00  2.74           H  
ATOM   3056 3HD1 ILE A 198     -28.364 -33.209 -11.205  1.00  2.74           H  
ATOM   3057  N   ILE A 199     -28.817 -38.027  -8.010  1.00  1.11           N  
ATOM   3058  CA  ILE A 199     -28.168 -39.311  -7.777  1.00  1.52           C  
ATOM   3059  C   ILE A 199     -29.153 -40.459  -7.560  1.00  1.98           C  
ATOM   3060  O   ILE A 199     -29.075 -41.491  -8.230  1.00  2.39           O  
ATOM   3061  CB  ILE A 199     -27.296 -39.221  -6.528  1.00  2.28           C  
ATOM   3062  CG1 ILE A 199     -26.155 -38.272  -6.773  1.00  2.28           C  
ATOM   3063  CG2 ILE A 199     -26.759 -40.594  -6.156  1.00  2.28           C  
ATOM   3064  CD1 ILE A 199     -25.456 -37.882  -5.513  1.00  2.28           C  
ATOM   3065  H   ILE A 199     -28.627 -37.269  -7.360  1.00  1.33           H  
ATOM   3066  HA  ILE A 199     -27.548 -39.545  -8.640  1.00  1.82           H  
ATOM   3067  HB  ILE A 199     -27.880 -38.827  -5.699  1.00  2.74           H  
ATOM   3068 1HG1 ILE A 199     -25.434 -38.745  -7.435  1.00  2.74           H  
ATOM   3069 2HG1 ILE A 199     -26.532 -37.373  -7.257  1.00  2.74           H  
ATOM   3070 1HG2 ILE A 199     -26.140 -40.511  -5.263  1.00  2.74           H  
ATOM   3071 2HG2 ILE A 199     -27.588 -41.272  -5.959  1.00  2.74           H  
ATOM   3072 3HG2 ILE A 199     -26.159 -40.984  -6.978  1.00  2.74           H  
ATOM   3073 1HD1 ILE A 199     -24.653 -37.194  -5.760  1.00  2.74           H  
ATOM   3074 2HD1 ILE A 199     -26.161 -37.390  -4.843  1.00  2.74           H  
ATOM   3075 3HD1 ILE A 199     -25.050 -38.768  -5.028  1.00  2.74           H  
ATOM   3076  N   ASP A 200     -30.063 -40.279  -6.602  1.00  2.50           N  
ATOM   3077  CA  ASP A 200     -31.023 -41.315  -6.230  1.00  3.65           C  
ATOM   3078  C   ASP A 200     -32.123 -41.526  -7.252  1.00  4.01           C  
ATOM   3079  O   ASP A 200     -32.540 -42.660  -7.489  1.00  5.60           O  
ATOM   3080  CB  ASP A 200     -31.642 -40.985  -4.879  1.00  5.47           C  
ATOM   3081  CG  ASP A 200     -30.641 -41.143  -3.753  1.00  5.47           C  
ATOM   3082  OD1 ASP A 200     -29.640 -41.787  -3.963  1.00  5.47           O  
ATOM   3083  OD2 ASP A 200     -30.871 -40.614  -2.692  1.00  5.47           O  
ATOM   3084  H   ASP A 200     -30.081 -39.405  -6.097  1.00  3.00           H  
ATOM   3085  HA  ASP A 200     -30.478 -42.254  -6.131  1.00  4.38           H  
ATOM   3086 1HB  ASP A 200     -32.008 -39.958  -4.882  1.00  6.57           H  
ATOM   3087 2HB  ASP A 200     -32.493 -41.640  -4.693  1.00  6.57           H  
ATOM   3088  N   ASN A 201     -32.588 -40.439  -7.862  1.00  3.72           N  
ATOM   3089  CA  ASN A 201     -33.610 -40.492  -8.898  1.00  6.50           C  
ATOM   3090  C   ASN A 201     -33.140 -41.302 -10.082  1.00  6.82           C  
ATOM   3091  O   ASN A 201     -33.924 -42.008 -10.717  1.00  7.74           O  
ATOM   3092  CB  ASN A 201     -33.997 -39.096  -9.351  1.00  9.75           C  
ATOM   3093  CG  ASN A 201     -35.126 -39.099 -10.335  1.00  9.75           C  
ATOM   3094  OD1 ASN A 201     -36.233 -39.555 -10.025  1.00  9.75           O  
ATOM   3095  ND2 ASN A 201     -34.869 -38.604 -11.519  1.00  9.75           N  
ATOM   3096  H   ASN A 201     -32.226 -39.532  -7.610  1.00  4.46           H  
ATOM   3097  HA  ASN A 201     -34.492 -40.990  -8.491  1.00  7.80           H  
ATOM   3098 1HB  ASN A 201     -34.291 -38.503  -8.485  1.00 11.70           H  
ATOM   3099 2HB  ASN A 201     -33.136 -38.607  -9.806  1.00 11.70           H  
ATOM   3100 1HD2 ASN A 201     -35.585 -38.582 -12.217  1.00 11.70           H  
ATOM   3101 2HD2 ASN A 201     -33.959 -38.241 -11.732  1.00 11.70           H  
ATOM   3102  N   GLY A 202     -31.857 -41.181 -10.394  1.00  4.58           N  
ATOM   3103  CA  GLY A 202     -31.306 -41.880 -11.521  1.00 12.74           C  
ATOM   3104  C   GLY A 202     -30.911 -40.882 -12.580  1.00  8.88           C  
ATOM   3105  O   GLY A 202     -30.559 -41.265 -13.695  1.00 22.33           O  
ATOM   3106  H   GLY A 202     -31.247 -40.571  -9.859  1.00  5.50           H  
ATOM   3107 1HA  GLY A 202     -30.435 -42.457 -11.207  1.00 15.29           H  
ATOM   3108 2HA  GLY A 202     -32.038 -42.580 -11.920  1.00 15.29           H  
ATOM   3109  N   GLY A 203     -30.978 -39.594 -12.253  1.00  2.51           N  
ATOM   3110  CA  GLY A 203     -30.587 -38.593 -13.211  1.00  2.77           C  
ATOM   3111  C   GLY A 203     -31.476 -37.365 -13.260  1.00  2.20           C  
ATOM   3112  O   GLY A 203     -32.432 -37.214 -12.495  1.00  3.26           O  
ATOM   3113  H   GLY A 203     -31.246 -39.295 -11.328  1.00  3.01           H  
ATOM   3114 1HA  GLY A 203     -29.576 -38.276 -12.970  1.00  3.32           H  
ATOM   3115 2HA  GLY A 203     -30.543 -39.043 -14.201  1.00  3.32           H  
ATOM   3116  N   ILE A 204     -31.137 -36.501 -14.208  1.00  1.55           N  
ATOM   3117  CA  ILE A 204     -31.802 -35.238 -14.461  1.00  1.62           C  
ATOM   3118  C   ILE A 204     -31.969 -35.006 -15.952  1.00  1.53           C  
ATOM   3119  O   ILE A 204     -31.067 -35.275 -16.744  1.00  1.43           O  
ATOM   3120  CB  ILE A 204     -30.989 -34.096 -13.838  1.00  2.43           C  
ATOM   3121  CG1 ILE A 204     -31.693 -32.748 -14.016  1.00  2.43           C  
ATOM   3122  CG2 ILE A 204     -29.594 -34.074 -14.423  1.00  2.43           C  
ATOM   3123  CD1 ILE A 204     -31.102 -31.649 -13.167  1.00  2.43           C  
ATOM   3124  H   ILE A 204     -30.335 -36.736 -14.774  1.00  1.86           H  
ATOM   3125  HA  ILE A 204     -32.790 -35.263 -14.002  1.00  1.94           H  
ATOM   3126  HB  ILE A 204     -30.916 -34.272 -12.773  1.00  2.92           H  
ATOM   3127 1HG1 ILE A 204     -31.624 -32.448 -15.059  1.00  2.92           H  
ATOM   3128 2HG1 ILE A 204     -32.746 -32.856 -13.758  1.00  2.92           H  
ATOM   3129 1HG2 ILE A 204     -29.020 -33.284 -13.943  1.00  2.92           H  
ATOM   3130 2HG2 ILE A 204     -29.110 -35.033 -14.244  1.00  2.92           H  
ATOM   3131 3HG2 ILE A 204     -29.650 -33.890 -15.495  1.00  2.92           H  
ATOM   3132 1HD1 ILE A 204     -31.643 -30.721 -13.343  1.00  2.92           H  
ATOM   3133 2HD1 ILE A 204     -31.184 -31.921 -12.114  1.00  2.92           H  
ATOM   3134 3HD1 ILE A 204     -30.054 -31.511 -13.427  1.00  2.92           H  
ATOM   3135  N   ALA A 205     -33.143 -34.531 -16.336  1.00  1.78           N  
ATOM   3136  CA  ALA A 205     -33.462 -34.245 -17.727  1.00  1.86           C  
ATOM   3137  C   ALA A 205     -32.971 -32.859 -18.107  1.00  1.62           C  
ATOM   3138  O   ALA A 205     -32.654 -32.048 -17.235  1.00  1.74           O  
ATOM   3139  CB  ALA A 205     -34.954 -34.369 -17.961  1.00  2.79           C  
ATOM   3140  H   ALA A 205     -33.846 -34.336 -15.636  1.00  2.14           H  
ATOM   3141  HA  ALA A 205     -32.944 -34.969 -18.355  1.00  2.23           H  
ATOM   3142 1HB  ALA A 205     -35.180 -34.172 -19.009  1.00  3.35           H  
ATOM   3143 2HB  ALA A 205     -35.279 -35.377 -17.703  1.00  3.35           H  
ATOM   3144 3HB  ALA A 205     -35.475 -33.649 -17.333  1.00  3.35           H  
ATOM   3145  N   THR A 206     -32.903 -32.598 -19.410  1.00  1.67           N  
ATOM   3146  CA  THR A 206     -32.421 -31.316 -19.892  1.00  1.74           C  
ATOM   3147  C   THR A 206     -33.507 -30.261 -19.844  1.00  1.94           C  
ATOM   3148  O   THR A 206     -34.694 -30.583 -19.907  1.00  3.13           O  
ATOM   3149  CB  THR A 206     -31.912 -31.434 -21.334  1.00  2.61           C  
ATOM   3150  OG1 THR A 206     -32.999 -31.783 -22.203  1.00  2.61           O  
ATOM   3151  CG2 THR A 206     -30.861 -32.519 -21.408  1.00  2.61           C  
ATOM   3152  H   THR A 206     -33.183 -33.306 -20.076  1.00  2.00           H  
ATOM   3153  HA  THR A 206     -31.601 -30.999 -19.260  1.00  2.09           H  
ATOM   3154  HB  THR A 206     -31.482 -30.485 -21.655  1.00  3.13           H  
ATOM   3155  HG1 THR A 206     -32.667 -31.899 -23.097  1.00  3.13           H  
ATOM   3156 1HG2 THR A 206     -30.498 -32.609 -22.431  1.00  3.13           H  
ATOM   3157 2HG2 THR A 206     -30.034 -32.268 -20.746  1.00  3.13           H  
ATOM   3158 3HG2 THR A 206     -31.301 -33.463 -21.095  1.00  3.13           H  
ATOM   3159  N   GLU A 207     -33.090 -28.998 -19.776  1.00  1.65           N  
ATOM   3160  CA  GLU A 207     -34.016 -27.869 -19.732  1.00  2.11           C  
ATOM   3161  C   GLU A 207     -34.849 -27.764 -21.000  1.00  2.87           C  
ATOM   3162  O   GLU A 207     -35.963 -27.251 -20.975  1.00  3.23           O  
ATOM   3163  CB  GLU A 207     -33.300 -26.554 -19.471  1.00  3.17           C  
ATOM   3164  CG  GLU A 207     -34.296 -25.435 -19.222  1.00  3.17           C  
ATOM   3165  CD  GLU A 207     -33.710 -24.136 -18.775  1.00  3.17           C  
ATOM   3166  OE1 GLU A 207     -32.508 -24.020 -18.742  1.00  3.17           O  
ATOM   3167  OE2 GLU A 207     -34.477 -23.260 -18.441  1.00  3.17           O  
ATOM   3168  H   GLU A 207     -32.094 -28.820 -19.749  1.00  1.98           H  
ATOM   3169  HA  GLU A 207     -34.705 -28.033 -18.904  1.00  2.53           H  
ATOM   3170 1HB  GLU A 207     -32.653 -26.644 -18.599  1.00  3.80           H  
ATOM   3171 2HB  GLU A 207     -32.681 -26.287 -20.327  1.00  3.80           H  
ATOM   3172 1HG  GLU A 207     -34.832 -25.260 -20.154  1.00  3.80           H  
ATOM   3173 2HG  GLU A 207     -35.016 -25.774 -18.479  1.00  3.80           H  
ATOM   3174  N   ASP A 208     -34.311 -28.234 -22.118  1.00  3.73           N  
ATOM   3175  CA  ASP A 208     -35.059 -28.235 -23.362  1.00  4.95           C  
ATOM   3176  C   ASP A 208     -36.320 -29.096 -23.233  1.00  4.71           C  
ATOM   3177  O   ASP A 208     -37.331 -28.820 -23.881  1.00  6.48           O  
ATOM   3178  CB  ASP A 208     -34.190 -28.744 -24.510  1.00  7.43           C  
ATOM   3179  CG  ASP A 208     -33.112 -27.749 -24.920  1.00  7.43           C  
ATOM   3180  OD1 ASP A 208     -33.201 -26.610 -24.526  1.00  7.43           O  
ATOM   3181  OD2 ASP A 208     -32.211 -28.137 -25.625  1.00  7.43           O  
ATOM   3182  H   ASP A 208     -33.378 -28.618 -22.106  1.00  4.48           H  
ATOM   3183  HA  ASP A 208     -35.366 -27.212 -23.585  1.00  5.94           H  
ATOM   3184 1HB  ASP A 208     -33.710 -29.678 -24.217  1.00  8.91           H  
ATOM   3185 2HB  ASP A 208     -34.818 -28.956 -25.377  1.00  8.91           H  
ATOM   3186  N   ALA A 209     -36.255 -30.145 -22.403  1.00  4.00           N  
ATOM   3187  CA  ALA A 209     -37.400 -31.002 -22.159  1.00  4.41           C  
ATOM   3188  C   ALA A 209     -38.291 -30.380 -21.094  1.00  3.52           C  
ATOM   3189  O   ALA A 209     -39.516 -30.385 -21.221  1.00  3.83           O  
ATOM   3190  CB  ALA A 209     -36.948 -32.389 -21.726  1.00  6.62           C  
ATOM   3191  H   ALA A 209     -35.409 -30.337 -21.886  1.00  4.80           H  
ATOM   3192  HA  ALA A 209     -37.975 -31.082 -23.081  1.00  5.29           H  
ATOM   3193 1HB  ALA A 209     -37.820 -33.021 -21.561  1.00  7.94           H  
ATOM   3194 2HB  ALA A 209     -36.324 -32.827 -22.506  1.00  7.94           H  
ATOM   3195 3HB  ALA A 209     -36.375 -32.314 -20.804  1.00  7.94           H  
ATOM   3196  N   TYR A 210     -37.667 -29.831 -20.045  1.00  2.79           N  
ATOM   3197  CA  TYR A 210     -38.405 -29.178 -18.958  1.00  2.37           C  
ATOM   3198  C   TYR A 210     -37.876 -27.760 -18.639  1.00  2.23           C  
ATOM   3199  O   TYR A 210     -37.105 -27.585 -17.689  1.00  2.09           O  
ATOM   3200  CB  TYR A 210     -38.366 -30.058 -17.704  1.00  3.56           C  
ATOM   3201  CG  TYR A 210     -38.975 -31.433 -17.907  1.00  3.56           C  
ATOM   3202  CD1 TYR A 210     -38.153 -32.528 -18.115  1.00  3.56           C  
ATOM   3203  CD2 TYR A 210     -40.353 -31.600 -17.897  1.00  3.56           C  
ATOM   3204  CE1 TYR A 210     -38.699 -33.785 -18.307  1.00  3.56           C  
ATOM   3205  CE2 TYR A 210     -40.901 -32.856 -18.091  1.00  3.56           C  
ATOM   3206  CZ  TYR A 210     -40.080 -33.948 -18.294  1.00  3.56           C  
ATOM   3207  OH  TYR A 210     -40.622 -35.204 -18.482  1.00  3.56           O  
ATOM   3208  H   TYR A 210     -36.656 -29.876 -19.995  1.00  3.35           H  
ATOM   3209  HA  TYR A 210     -39.447 -29.082 -19.263  1.00  2.84           H  
ATOM   3210 1HB  TYR A 210     -37.333 -30.193 -17.388  1.00  4.27           H  
ATOM   3211 2HB  TYR A 210     -38.899 -29.564 -16.893  1.00  4.27           H  
ATOM   3212  HD1 TYR A 210     -37.072 -32.394 -18.126  1.00  4.27           H  
ATOM   3213  HD2 TYR A 210     -41.004 -30.741 -17.737  1.00  4.27           H  
ATOM   3214  HE1 TYR A 210     -38.048 -34.643 -18.468  1.00  4.27           H  
ATOM   3215  HE2 TYR A 210     -41.984 -32.984 -18.082  1.00  4.27           H  
ATOM   3216  HH  TYR A 210     -41.488 -35.258 -18.057  1.00  4.27           H  
ATOM   3217  N   PRO A 211     -38.271 -26.745 -19.433  1.00  2.45           N  
ATOM   3218  CA  PRO A 211     -37.906 -25.326 -19.356  1.00  2.87           C  
ATOM   3219  C   PRO A 211     -38.221 -24.703 -18.006  1.00  2.08           C  
ATOM   3220  O   PRO A 211     -39.253 -25.005 -17.404  1.00  2.08           O  
ATOM   3221  CB  PRO A 211     -38.769 -24.676 -20.443  1.00  4.30           C  
ATOM   3222  CG  PRO A 211     -39.040 -25.768 -21.411  1.00  4.30           C  
ATOM   3223  CD  PRO A 211     -39.202 -26.987 -20.553  1.00  4.30           C  
ATOM   3224  HA  PRO A 211     -36.849 -25.210 -19.598  1.00  3.44           H  
ATOM   3225 1HB  PRO A 211     -39.686 -24.265 -19.997  1.00  5.17           H  
ATOM   3226 2HB  PRO A 211     -38.228 -23.833 -20.897  1.00  5.17           H  
ATOM   3227 1HG  PRO A 211     -39.941 -25.542 -22.000  1.00  5.17           H  
ATOM   3228 2HG  PRO A 211     -38.208 -25.862 -22.123  1.00  5.17           H  
ATOM   3229 1HD  PRO A 211     -40.233 -27.076 -20.181  1.00  5.17           H  
ATOM   3230 2HD  PRO A 211     -38.901 -27.856 -21.137  1.00  5.17           H  
ATOM   3231  N   TYR A 212     -37.354 -23.796 -17.552  1.00  1.84           N  
ATOM   3232  CA  TYR A 212     -37.602 -23.096 -16.297  1.00  1.61           C  
ATOM   3233  C   TYR A 212     -38.830 -22.199 -16.421  1.00  1.60           C  
ATOM   3234  O   TYR A 212     -38.906 -21.366 -17.325  1.00  1.87           O  
ATOM   3235  CB  TYR A 212     -36.381 -22.264 -15.903  1.00  2.42           C  
ATOM   3236  CG  TYR A 212     -36.523 -21.563 -14.574  1.00  2.42           C  
ATOM   3237  CD1 TYR A 212     -36.355 -22.286 -13.407  1.00  2.42           C  
ATOM   3238  CD2 TYR A 212     -36.824 -20.207 -14.517  1.00  2.42           C  
ATOM   3239  CE1 TYR A 212     -36.488 -21.658 -12.190  1.00  2.42           C  
ATOM   3240  CE2 TYR A 212     -36.959 -19.581 -13.291  1.00  2.42           C  
ATOM   3241  CZ  TYR A 212     -36.795 -20.309 -12.130  1.00  2.42           C  
ATOM   3242  OH  TYR A 212     -36.940 -19.711 -10.900  1.00  2.42           O  
ATOM   3243  H   TYR A 212     -36.498 -23.592 -18.068  1.00  2.21           H  
ATOM   3244  HA  TYR A 212     -37.802 -23.824 -15.518  1.00  1.93           H  
ATOM   3245 1HB  TYR A 212     -35.502 -22.910 -15.856  1.00  2.90           H  
ATOM   3246 2HB  TYR A 212     -36.190 -21.512 -16.668  1.00  2.90           H  
ATOM   3247  HD1 TYR A 212     -36.116 -23.349 -13.451  1.00  2.90           H  
ATOM   3248  HD2 TYR A 212     -36.957 -19.639 -15.438  1.00  2.90           H  
ATOM   3249  HE1 TYR A 212     -36.355 -22.218 -11.274  1.00  2.90           H  
ATOM   3250  HE2 TYR A 212     -37.200 -18.519 -13.242  1.00  2.90           H  
ATOM   3251  HH  TYR A 212     -37.123 -18.773 -11.014  1.00  2.90           H  
ATOM   3252  N   THR A 213     -39.780 -22.352 -15.497  1.00  1.63           N  
ATOM   3253  CA  THR A 213     -40.993 -21.537 -15.524  1.00  2.00           C  
ATOM   3254  C   THR A 213     -41.025 -20.538 -14.392  1.00  2.94           C  
ATOM   3255  O   THR A 213     -41.686 -19.503 -14.485  1.00  4.13           O  
ATOM   3256  CB  THR A 213     -42.258 -22.389 -15.353  1.00  3.00           C  
ATOM   3257  OG1 THR A 213     -42.250 -22.973 -14.039  1.00  3.00           O  
ATOM   3258  CG2 THR A 213     -42.293 -23.497 -16.395  1.00  3.00           C  
ATOM   3259  H   THR A 213     -39.670 -23.061 -14.784  1.00  1.96           H  
ATOM   3260  HA  THR A 213     -41.037 -20.996 -16.468  1.00  2.40           H  
ATOM   3261  HB  THR A 213     -43.142 -21.761 -15.463  1.00  3.60           H  
ATOM   3262  HG1 THR A 213     -41.389 -23.370 -13.875  1.00  3.60           H  
ATOM   3263 1HG2 THR A 213     -43.193 -24.097 -16.258  1.00  3.60           H  
ATOM   3264 2HG2 THR A 213     -42.298 -23.058 -17.393  1.00  3.60           H  
ATOM   3265 3HG2 THR A 213     -41.415 -24.130 -16.282  1.00  3.60           H  
ATOM   3266  N   GLY A 214     -40.319 -20.848 -13.313  1.00  3.49           N  
ATOM   3267  CA  GLY A 214     -40.363 -19.993 -12.144  1.00  4.83           C  
ATOM   3268  C   GLY A 214     -41.594 -20.285 -11.288  1.00  4.08           C  
ATOM   3269  O   GLY A 214     -42.022 -19.438 -10.509  1.00  4.32           O  
ATOM   3270  H   GLY A 214     -39.767 -21.692 -13.290  1.00  4.19           H  
ATOM   3271 1HA  GLY A 214     -39.467 -20.146 -11.546  1.00  5.80           H  
ATOM   3272 2HA  GLY A 214     -40.369 -18.949 -12.454  1.00  5.80           H  
ATOM   3273  N   SER A 215     -42.170 -21.481 -11.427  1.00  5.52           N  
ATOM   3274  CA  SER A 215     -43.329 -21.833 -10.619  1.00  5.41           C  
ATOM   3275  C   SER A 215     -43.298 -23.291 -10.168  1.00  5.95           C  
ATOM   3276  O   SER A 215     -42.628 -24.130 -10.767  1.00  9.63           O  
ATOM   3277  CB  SER A 215     -44.594 -21.588 -11.419  1.00  8.12           C  
ATOM   3278  OG  SER A 215     -44.682 -22.468 -12.510  1.00  8.12           O  
ATOM   3279  H   SER A 215     -41.831 -22.138 -12.116  1.00  6.62           H  
ATOM   3280  HA  SER A 215     -43.339 -21.199  -9.732  1.00  6.49           H  
ATOM   3281 1HB  SER A 215     -45.466 -21.708 -10.778  1.00  9.74           H  
ATOM   3282 2HB  SER A 215     -44.593 -20.560 -11.780  1.00  9.74           H  
ATOM   3283  HG  SER A 215     -43.817 -22.473 -12.939  1.00  9.74           H  
ATOM   3284  N   GLN A 216     -44.049 -23.580  -9.107  1.00  6.10           N  
ATOM   3285  CA  GLN A 216     -44.150 -24.931  -8.569  1.00  7.13           C  
ATOM   3286  C   GLN A 216     -45.116 -25.746  -9.405  1.00  6.87           C  
ATOM   3287  O   GLN A 216     -46.297 -25.412  -9.487  1.00  9.98           O  
ATOM   3288  CB  GLN A 216     -44.653 -24.903  -7.122  1.00 10.70           C  
ATOM   3289  CG  GLN A 216     -44.764 -26.280  -6.495  1.00 10.70           C  
ATOM   3290  CD  GLN A 216     -43.401 -26.881  -6.254  1.00 10.70           C  
ATOM   3291  OE1 GLN A 216     -42.646 -26.369  -5.424  1.00 10.70           O  
ATOM   3292  NE2 GLN A 216     -43.060 -27.936  -6.977  1.00 10.70           N  
ATOM   3293  H   GLN A 216     -44.570 -22.839  -8.662  1.00  7.32           H  
ATOM   3294  HA  GLN A 216     -43.171 -25.406  -8.608  1.00  8.56           H  
ATOM   3295 1HB  GLN A 216     -43.978 -24.305  -6.510  1.00 12.83           H  
ATOM   3296 2HB  GLN A 216     -45.636 -24.434  -7.085  1.00 12.83           H  
ATOM   3297 1HG  GLN A 216     -45.282 -26.199  -5.539  1.00 12.83           H  
ATOM   3298 2HG  GLN A 216     -45.315 -26.936  -7.168  1.00 12.83           H  
ATOM   3299 1HE2 GLN A 216     -42.144 -28.335  -6.858  1.00 12.83           H  
ATOM   3300 2HE2 GLN A 216     -43.695 -28.318  -7.658  1.00 12.83           H  
ATOM   3301  N   GLY A 217     -44.631 -26.814 -10.018  1.00 10.31           N  
ATOM   3302  CA  GLY A 217     -45.498 -27.636 -10.840  1.00 13.05           C  
ATOM   3303  C   GLY A 217     -45.462 -29.090 -10.431  1.00 12.14           C  
ATOM   3304  O   GLY A 217     -44.965 -29.440  -9.361  1.00 46.51           O  
ATOM   3305  H   GLY A 217     -43.651 -27.056  -9.932  1.00 12.37           H  
ATOM   3306 1HA  GLY A 217     -46.521 -27.265 -10.775  1.00 15.66           H  
ATOM   3307 2HA  GLY A 217     -45.194 -27.544 -11.882  1.00 15.66           H  
ATOM   3308  N   TRP A 218     -46.014 -29.929 -11.295  1.00  8.77           N  
ATOM   3309  CA  TRP A 218     -46.099 -31.359 -11.066  1.00 26.12           C  
ATOM   3310  C   TRP A 218     -44.864 -32.133 -11.499  1.00 12.64           C  
ATOM   3311  O   TRP A 218     -44.348 -31.948 -12.602  1.00 10.36           O  
ATOM   3312  CB  TRP A 218     -47.329 -31.928 -11.775  1.00 39.18           C  
ATOM   3313  CG  TRP A 218     -47.506 -33.400 -11.562  1.00 39.18           C  
ATOM   3314  CD1 TRP A 218     -47.794 -34.025 -10.385  1.00 39.18           C  
ATOM   3315  CD2 TRP A 218     -47.419 -34.445 -12.559  1.00 39.18           C  
ATOM   3316  NE1 TRP A 218     -47.880 -35.380 -10.578  1.00 39.18           N  
ATOM   3317  CE2 TRP A 218     -47.653 -35.655 -11.903  1.00 39.18           C  
ATOM   3318  CE3 TRP A 218     -47.165 -34.450 -13.933  1.00 39.18           C  
ATOM   3319  CZ2 TRP A 218     -47.636 -36.868 -12.573  1.00 39.18           C  
ATOM   3320  CZ3 TRP A 218     -47.148 -35.665 -14.607  1.00 39.18           C  
ATOM   3321  CH2 TRP A 218     -47.377 -36.843 -13.944  1.00 39.18           C  
ATOM   3322  H   TRP A 218     -46.395 -29.555 -12.153  1.00 10.52           H  
ATOM   3323  HA  TRP A 218     -46.230 -31.515  -9.995  1.00 31.34           H  
ATOM   3324 1HB  TRP A 218     -48.225 -31.419 -11.417  1.00 47.02           H  
ATOM   3325 2HB  TRP A 218     -47.252 -31.742 -12.846  1.00 47.02           H  
ATOM   3326  HD1 TRP A 218     -47.930 -33.521  -9.430  1.00 47.02           H  
ATOM   3327  HE1 TRP A 218     -48.079 -36.065  -9.864  1.00 47.02           H  
ATOM   3328  HE3 TRP A 218     -46.981 -33.517 -14.466  1.00 47.02           H  
ATOM   3329  HZ2 TRP A 218     -47.818 -37.815 -12.064  1.00 47.02           H  
ATOM   3330  HZ3 TRP A 218     -46.947 -35.658 -15.679  1.00 47.02           H  
ATOM   3331  HH2 TRP A 218     -47.356 -37.779 -14.503  1.00 47.02           H  
ATOM   3332  N   CYS A 219     -44.432 -33.028 -10.619  1.00 15.64           N  
ATOM   3333  CA  CYS A 219     -43.325 -33.929 -10.867  1.00  9.35           C  
ATOM   3334  C   CYS A 219     -43.575 -34.797 -12.087  1.00 12.52           C  
ATOM   3335  O   CYS A 219     -44.337 -35.759 -12.038  1.00 22.45           O  
ATOM   3336  CB  CYS A 219     -43.138 -34.837  -9.646  1.00 14.02           C  
ATOM   3337  SG  CYS A 219     -41.841 -36.085  -9.796  1.00 14.02           S  
ATOM   3338  H   CYS A 219     -44.911 -33.096  -9.732  1.00 18.77           H  
ATOM   3339  HA  CYS A 219     -42.423 -33.340 -11.026  1.00 11.22           H  
ATOM   3340 1HB  CYS A 219     -42.909 -34.221  -8.776  1.00 16.83           H  
ATOM   3341 2HB  CYS A 219     -44.075 -35.353  -9.437  1.00 16.83           H  
ATOM   3342  HG  CYS A 219     -42.001 -36.596  -8.579  1.00 16.83           H  
ATOM   3343  N   ASP A 220     -42.874 -34.466 -13.152  1.00 15.28           N  
ATOM   3344  CA  ASP A 220     -42.896 -35.147 -14.433  1.00 28.65           C  
ATOM   3345  C   ASP A 220     -41.458 -35.220 -14.839  1.00 38.64           C  
ATOM   3346  O   ASP A 220     -40.858 -34.218 -15.234  1.00 88.21           O  
ATOM   3347  CB  ASP A 220     -43.720 -34.371 -15.463  1.00 42.97           C  
ATOM   3348  CG  ASP A 220     -43.795 -35.044 -16.826  1.00 42.97           C  
ATOM   3349  OD1 ASP A 220     -42.924 -35.827 -17.133  1.00 42.97           O  
ATOM   3350  OD2 ASP A 220     -44.721 -34.768 -17.551  1.00 42.97           O  
ATOM   3351  H   ASP A 220     -42.276 -33.656 -13.072  1.00 18.34           H  
ATOM   3352  HA  ASP A 220     -43.293 -36.155 -14.314  1.00 34.38           H  
ATOM   3353 1HB  ASP A 220     -44.727 -34.228 -15.087  1.00 51.57           H  
ATOM   3354 2HB  ASP A 220     -43.285 -33.380 -15.593  1.00 51.57           H  
ATOM   3355  N   SER A 221     -40.861 -36.374 -14.655  1.00 27.89           N  
ATOM   3356  CA  SER A 221     -39.440 -36.477 -14.883  1.00 51.41           C  
ATOM   3357  C   SER A 221     -39.033 -37.800 -15.459  1.00 29.72           C  
ATOM   3358  O   SER A 221     -38.228 -38.513 -14.886  1.00 77.32           O  
ATOM   3359  CB  SER A 221     -38.701 -36.264 -13.576  1.00 77.11           C  
ATOM   3360  OG  SER A 221     -39.144 -37.161 -12.597  1.00 77.11           O  
ATOM   3361  H   SER A 221     -41.390 -37.174 -14.344  1.00 33.47           H  
ATOM   3362  HA  SER A 221     -39.145 -35.698 -15.581  1.00 61.69           H  
ATOM   3363 1HB  SER A 221     -37.631 -36.394 -13.738  1.00 92.54           H  
ATOM   3364 2HB  SER A 221     -38.857 -35.241 -13.236  1.00 92.54           H  
ATOM   3365  HG  SER A 221     -38.641 -36.958 -11.805  1.00 92.54           H  
ATOM   3366  N   ALA A 222     -39.601 -38.193 -16.553  1.00 14.47           N  
ATOM   3367  CA  ALA A 222     -39.142 -39.458 -17.075  1.00 26.23           C  
ATOM   3368  C   ALA A 222     -39.183 -39.419 -18.578  1.00  9.97           C  
ATOM   3369  O   ALA A 222     -39.944 -40.252 -19.057  1.00 15.99           O  
ATOM   3370  CB  ALA A 222     -39.996 -40.599 -16.546  1.00 39.34           C  
ATOM   3371  H   ALA A 222     -40.293 -37.635 -17.029  1.00 17.36           H  
ATOM   3372  HA  ALA A 222     -38.126 -39.603 -16.742  1.00 31.48           H  
ATOM   3373 1HB  ALA A 222     -39.622 -41.545 -16.936  1.00 47.21           H  
ATOM   3374 2HB  ALA A 222     -39.948 -40.611 -15.457  1.00 47.21           H  
ATOM   3375 3HB  ALA A 222     -41.028 -40.459 -16.862  1.00 47.21           H  
ATOM   3376  N   GLN A 223     -38.009 -39.208 -19.204  1.00 18.09           N  
ATOM   3377  CA  GLN A 223     -36.733 -39.810 -18.798  1.00 19.72           C  
ATOM   3378  C   GLN A 223     -35.619 -38.776 -18.573  1.00 12.21           C  
ATOM   3379  O   GLN A 223     -35.623 -37.711 -19.193  1.00 14.42           O  
ATOM   3380  CB  GLN A 223     -36.261 -40.805 -19.870  1.00 29.58           C  
ATOM   3381  CG  GLN A 223     -37.200 -41.973 -20.119  1.00 29.58           C  
ATOM   3382  CD  GLN A 223     -37.252 -42.942 -18.953  1.00 29.58           C  
ATOM   3383  OE1 GLN A 223     -36.231 -43.238 -18.325  1.00 29.58           O  
ATOM   3384  NE2 GLN A 223     -38.444 -43.446 -18.659  1.00 29.58           N  
ATOM   3385  H   GLN A 223     -37.872 -38.232 -19.423  1.00 21.71           H  
ATOM   3386  HA  GLN A 223     -36.888 -40.371 -17.887  1.00 23.66           H  
ATOM   3387 1HB  GLN A 223     -36.133 -40.279 -20.815  1.00 35.50           H  
ATOM   3388 2HB  GLN A 223     -35.288 -41.212 -19.594  1.00 35.50           H  
ATOM   3389 1HG  GLN A 223     -38.205 -41.594 -20.297  1.00 35.50           H  
ATOM   3390 2HG  GLN A 223     -36.851 -42.519 -20.996  1.00 35.50           H  
ATOM   3391 1HE2 GLN A 223     -38.542 -44.093 -17.901  1.00 35.50           H  
ATOM   3392 2HE2 GLN A 223     -39.246 -43.179 -19.194  1.00 35.50           H  
ATOM   3393  N   PRO A 224     -34.655 -39.092 -17.700  1.00  9.02           N  
ATOM   3394  CA  PRO A 224     -33.454 -38.335 -17.362  1.00  5.34           C  
ATOM   3395  C   PRO A 224     -32.407 -38.423 -18.470  1.00  4.73           C  
ATOM   3396  O   PRO A 224     -32.411 -39.361 -19.270  1.00  7.79           O  
ATOM   3397  CB  PRO A 224     -32.972 -38.991 -16.069  1.00  8.01           C  
ATOM   3398  CG  PRO A 224     -33.468 -40.389 -16.146  1.00  8.01           C  
ATOM   3399  CD  PRO A 224     -34.808 -40.270 -16.820  1.00  8.01           C  
ATOM   3400  HA  PRO A 224     -33.733 -37.287 -17.182  1.00  6.41           H  
ATOM   3401 1HB  PRO A 224     -31.876 -38.933 -16.005  1.00  9.61           H  
ATOM   3402 2HB  PRO A 224     -33.376 -38.447 -15.203  1.00  9.61           H  
ATOM   3403 1HG  PRO A 224     -32.762 -41.013 -16.714  1.00  9.61           H  
ATOM   3404 2HG  PRO A 224     -33.538 -40.824 -15.138  1.00  9.61           H  
ATOM   3405 1HD  PRO A 224     -34.998 -41.176 -17.411  1.00  9.61           H  
ATOM   3406 2HD  PRO A 224     -35.602 -40.090 -16.080  1.00  9.61           H  
ATOM   3407  N   ALA A 225     -31.507 -37.447 -18.506  1.00  2.38           N  
ATOM   3408  CA  ALA A 225     -30.452 -37.390 -19.504  1.00  2.15           C  
ATOM   3409  C   ALA A 225     -29.073 -37.626 -18.885  1.00  1.74           C  
ATOM   3410  O   ALA A 225     -28.262 -38.368 -19.441  1.00  3.77           O  
ATOM   3411  CB  ALA A 225     -30.481 -36.045 -20.207  1.00  3.22           C  
ATOM   3412  H   ALA A 225     -31.546 -36.706 -17.829  1.00  2.86           H  
ATOM   3413  HA  ALA A 225     -30.632 -38.179 -20.234  1.00  2.58           H  
ATOM   3414 1HB  ALA A 225     -29.707 -36.019 -20.974  1.00  3.87           H  
ATOM   3415 2HB  ALA A 225     -31.457 -35.900 -20.671  1.00  3.87           H  
ATOM   3416 3HB  ALA A 225     -30.302 -35.251 -19.483  1.00  3.87           H  
ATOM   3417  N   ALA A 226     -28.801 -36.982 -17.748  1.00  1.07           N  
ATOM   3418  CA  ALA A 226     -27.503 -37.106 -17.079  1.00  1.12           C  
ATOM   3419  C   ALA A 226     -27.659 -37.702 -15.687  1.00  1.44           C  
ATOM   3420  O   ALA A 226     -28.658 -37.462 -15.021  1.00  1.97           O  
ATOM   3421  CB  ALA A 226     -26.830 -35.745 -16.994  1.00  1.68           C  
ATOM   3422  H   ALA A 226     -29.507 -36.387 -17.335  1.00  1.28           H  
ATOM   3423  HA  ALA A 226     -26.879 -37.780 -17.666  1.00  1.34           H  
ATOM   3424 1HB  ALA A 226     -25.855 -35.851 -16.518  1.00  2.02           H  
ATOM   3425 2HB  ALA A 226     -26.701 -35.341 -17.999  1.00  2.02           H  
ATOM   3426 3HB  ALA A 226     -27.449 -35.069 -16.408  1.00  2.02           H  
ATOM   3427  N   THR A 227     -26.665 -38.466 -15.230  1.00  1.64           N  
ATOM   3428  CA  THR A 227     -26.748 -39.096 -13.908  1.00  2.39           C  
ATOM   3429  C   THR A 227     -25.494 -38.842 -13.061  1.00  1.57           C  
ATOM   3430  O   THR A 227     -24.371 -38.984 -13.545  1.00  1.29           O  
ATOM   3431  CB  THR A 227     -26.958 -40.624 -14.045  1.00  3.58           C  
ATOM   3432  OG1 THR A 227     -28.152 -40.892 -14.799  1.00  3.58           O  
ATOM   3433  CG2 THR A 227     -27.074 -41.277 -12.673  1.00  3.58           C  
ATOM   3434  H   THR A 227     -25.851 -38.626 -15.808  1.00  1.97           H  
ATOM   3435  HA  THR A 227     -27.598 -38.675 -13.376  1.00  2.87           H  
ATOM   3436  HB  THR A 227     -26.108 -41.053 -14.576  1.00  4.30           H  
ATOM   3437  HG1 THR A 227     -28.934 -40.827 -14.239  1.00  4.30           H  
ATOM   3438 1HG2 THR A 227     -27.216 -42.350 -12.793  1.00  4.30           H  
ATOM   3439 2HG2 THR A 227     -26.164 -41.096 -12.102  1.00  4.30           H  
ATOM   3440 3HG2 THR A 227     -27.925 -40.856 -12.140  1.00  4.30           H  
ATOM   3441  N   ILE A 228     -25.698 -38.481 -11.789  1.00  1.63           N  
ATOM   3442  CA  ILE A 228     -24.592 -38.253 -10.855  1.00  1.30           C  
ATOM   3443  C   ILE A 228     -24.322 -39.514 -10.035  1.00  1.39           C  
ATOM   3444  O   ILE A 228     -25.262 -40.170  -9.587  1.00  1.64           O  
ATOM   3445  CB  ILE A 228     -24.862 -37.070  -9.905  1.00  1.95           C  
ATOM   3446  CG1 ILE A 228     -25.014 -35.762 -10.658  1.00  1.95           C  
ATOM   3447  CG2 ILE A 228     -23.721 -36.919  -8.927  1.00  1.95           C  
ATOM   3448  CD1 ILE A 228     -25.496 -34.652  -9.755  1.00  1.95           C  
ATOM   3449  H   ILE A 228     -26.646 -38.373 -11.459  1.00  1.96           H  
ATOM   3450  HA  ILE A 228     -23.710 -38.028 -11.425  1.00  1.56           H  
ATOM   3451  HB  ILE A 228     -25.789 -37.246  -9.365  1.00  2.34           H  
ATOM   3452 1HG1 ILE A 228     -24.052 -35.473 -11.080  1.00  2.34           H  
ATOM   3453 2HG1 ILE A 228     -25.723 -35.888 -11.475  1.00  2.34           H  
ATOM   3454 1HG2 ILE A 228     -23.928 -36.087  -8.254  1.00  2.34           H  
ATOM   3455 2HG2 ILE A 228     -23.616 -37.830  -8.346  1.00  2.34           H  
ATOM   3456 3HG2 ILE A 228     -22.798 -36.724  -9.472  1.00  2.34           H  
ATOM   3457 1HD1 ILE A 228     -25.590 -33.731 -10.322  1.00  2.34           H  
ATOM   3458 2HD1 ILE A 228     -26.460 -34.918  -9.335  1.00  2.34           H  
ATOM   3459 3HD1 ILE A 228     -24.785 -34.511  -8.948  1.00  2.34           H  
ATOM   3460  N   SER A 229     -23.046 -39.887  -9.871  1.00  1.50           N  
ATOM   3461  CA  SER A 229     -22.739 -41.114  -9.137  1.00  2.06           C  
ATOM   3462  C   SER A 229     -22.579 -40.913  -7.628  1.00  2.08           C  
ATOM   3463  O   SER A 229     -22.877 -41.820  -6.851  1.00  3.06           O  
ATOM   3464  CB  SER A 229     -21.464 -41.730  -9.672  1.00  3.09           C  
ATOM   3465  OG  SER A 229     -20.360 -40.921  -9.379  1.00  3.09           O  
ATOM   3466  H   SER A 229     -22.287 -39.320 -10.229  1.00  1.80           H  
ATOM   3467  HA  SER A 229     -23.558 -41.816  -9.298  1.00  2.47           H  
ATOM   3468 1HB  SER A 229     -21.323 -42.719  -9.237  1.00  3.71           H  
ATOM   3469 2HB  SER A 229     -21.549 -41.855 -10.750  1.00  3.71           H  
ATOM   3470  HG  SER A 229     -20.604 -40.031  -9.648  1.00  3.71           H  
ATOM   3471  N   GLY A 230     -22.152 -39.725  -7.204  1.00  2.00           N  
ATOM   3472  CA  GLY A 230     -21.966 -39.484  -5.778  1.00  2.31           C  
ATOM   3473  C   GLY A 230     -21.976 -38.009  -5.415  1.00  1.37           C  
ATOM   3474  O   GLY A 230     -22.282 -37.151  -6.242  1.00  1.18           O  
ATOM   3475  H   GLY A 230     -21.905 -39.009  -7.872  1.00  2.40           H  
ATOM   3476 1HA  GLY A 230     -22.753 -39.997  -5.224  1.00  2.77           H  
ATOM   3477 2HA  GLY A 230     -21.023 -39.927  -5.463  1.00  2.77           H  
ATOM   3478  N   TYR A 231     -21.663 -37.720  -4.160  1.00  1.48           N  
ATOM   3479  CA  TYR A 231     -21.739 -36.359  -3.660  1.00  1.69           C  
ATOM   3480  C   TYR A 231     -20.761 -36.112  -2.518  1.00  1.64           C  
ATOM   3481  O   TYR A 231     -20.667 -36.921  -1.594  1.00  3.33           O  
ATOM   3482  CB  TYR A 231     -23.173 -36.095  -3.238  1.00  2.54           C  
ATOM   3483  CG  TYR A 231     -23.426 -34.712  -2.780  1.00  2.54           C  
ATOM   3484  CD1 TYR A 231     -23.008 -33.689  -3.588  1.00  2.54           C  
ATOM   3485  CD2 TYR A 231     -24.105 -34.466  -1.600  1.00  2.54           C  
ATOM   3486  CE1 TYR A 231     -23.246 -32.403  -3.222  1.00  2.54           C  
ATOM   3487  CE2 TYR A 231     -24.365 -33.165  -1.237  1.00  2.54           C  
ATOM   3488  CZ  TYR A 231     -23.936 -32.146  -2.053  1.00  2.54           C  
ATOM   3489  OH  TYR A 231     -24.199 -30.848  -1.739  1.00  2.54           O  
ATOM   3490  H   TYR A 231     -21.393 -38.463  -3.532  1.00  1.78           H  
ATOM   3491  HA  TYR A 231     -21.478 -35.678  -4.471  1.00  2.03           H  
ATOM   3492 1HB  TYR A 231     -23.832 -36.285  -4.076  1.00  3.04           H  
ATOM   3493 2HB  TYR A 231     -23.453 -36.778  -2.436  1.00  3.04           H  
ATOM   3494  HD1 TYR A 231     -22.488 -33.910  -4.515  1.00  3.04           H  
ATOM   3495  HD2 TYR A 231     -24.443 -35.292  -0.974  1.00  3.04           H  
ATOM   3496  HE1 TYR A 231     -22.915 -31.584  -3.858  1.00  3.04           H  
ATOM   3497  HE2 TYR A 231     -24.910 -32.945  -0.318  1.00  3.04           H  
ATOM   3498  HH  TYR A 231     -24.694 -30.799  -0.921  1.00  3.04           H  
ATOM   3499  N   GLN A 232     -20.017 -35.008  -2.591  1.00  0.86           N  
ATOM   3500  CA  GLN A 232     -19.007 -34.707  -1.582  1.00  0.76           C  
ATOM   3501  C   GLN A 232     -19.120 -33.318  -0.951  1.00  1.18           C  
ATOM   3502  O   GLN A 232     -19.128 -32.295  -1.636  1.00  3.34           O  
ATOM   3503  CB  GLN A 232     -17.615 -34.859  -2.187  1.00  1.14           C  
ATOM   3504  CG  GLN A 232     -16.481 -34.519  -1.234  1.00  1.14           C  
ATOM   3505  CD  GLN A 232     -16.342 -35.532  -0.112  1.00  1.14           C  
ATOM   3506  OE1 GLN A 232     -16.156 -36.728  -0.357  1.00  1.14           O  
ATOM   3507  NE2 GLN A 232     -16.431 -35.062   1.128  1.00  1.14           N  
ATOM   3508  H   GLN A 232     -20.138 -34.371  -3.366  1.00  1.03           H  
ATOM   3509  HA  GLN A 232     -19.110 -35.438  -0.779  1.00  0.91           H  
ATOM   3510 1HB  GLN A 232     -17.477 -35.886  -2.524  1.00  1.37           H  
ATOM   3511 2HB  GLN A 232     -17.533 -34.215  -3.060  1.00  1.37           H  
ATOM   3512 1HG  GLN A 232     -15.546 -34.501  -1.792  1.00  1.37           H  
ATOM   3513 2HG  GLN A 232     -16.669 -33.541  -0.791  1.00  1.37           H  
ATOM   3514 1HE2 GLN A 232     -16.345 -35.683   1.908  1.00  1.37           H  
ATOM   3515 2HE2 GLN A 232     -16.584 -34.083   1.282  1.00  1.37           H  
ATOM   3516  N   ASP A 233     -19.201 -33.295   0.375  1.00  0.97           N  
ATOM   3517  CA  ASP A 233     -19.239 -32.048   1.125  1.00  1.83           C  
ATOM   3518  C   ASP A 233     -17.833 -31.453   1.259  1.00  2.20           C  
ATOM   3519  O   ASP A 233     -16.863 -32.177   1.488  1.00  5.14           O  
ATOM   3520  CB  ASP A 233     -19.834 -32.277   2.513  1.00  2.75           C  
ATOM   3521  CG  ASP A 233     -21.313 -32.633   2.473  1.00  2.75           C  
ATOM   3522  OD1 ASP A 233     -21.929 -32.428   1.454  1.00  2.75           O  
ATOM   3523  OD2 ASP A 233     -21.813 -33.110   3.463  1.00  2.75           O  
ATOM   3524  H   ASP A 233     -19.215 -34.171   0.880  1.00  1.16           H  
ATOM   3525  HA  ASP A 233     -19.863 -31.336   0.587  1.00  2.20           H  
ATOM   3526 1HB  ASP A 233     -19.296 -33.083   3.011  1.00  3.29           H  
ATOM   3527 2HB  ASP A 233     -19.708 -31.378   3.116  1.00  3.29           H  
ATOM   3528  N   VAL A 234     -17.730 -30.135   1.118  1.00  1.63           N  
ATOM   3529  CA  VAL A 234     -16.456 -29.430   1.254  1.00  1.79           C  
ATOM   3530  C   VAL A 234     -16.317 -28.885   2.679  1.00  1.88           C  
ATOM   3531  O   VAL A 234     -17.222 -28.200   3.155  1.00  2.79           O  
ATOM   3532  CB  VAL A 234     -16.365 -28.259   0.253  1.00  2.69           C  
ATOM   3533  CG1 VAL A 234     -15.068 -27.483   0.440  1.00  2.69           C  
ATOM   3534  CG2 VAL A 234     -16.454 -28.790  -1.160  1.00  2.69           C  
ATOM   3535  H   VAL A 234     -18.560 -29.591   0.927  1.00  1.96           H  
ATOM   3536  HA  VAL A 234     -15.655 -30.127   1.029  1.00  2.15           H  
ATOM   3537  HB  VAL A 234     -17.187 -27.579   0.439  1.00  3.22           H  
ATOM   3538 1HG1 VAL A 234     -15.035 -26.654  -0.267  1.00  3.22           H  
ATOM   3539 2HG1 VAL A 234     -15.019 -27.094   1.456  1.00  3.22           H  
ATOM   3540 3HG1 VAL A 234     -14.219 -28.144   0.263  1.00  3.22           H  
ATOM   3541 1HG2 VAL A 234     -16.408 -27.960  -1.864  1.00  3.22           H  
ATOM   3542 2HG2 VAL A 234     -15.620 -29.468  -1.343  1.00  3.22           H  
ATOM   3543 3HG2 VAL A 234     -17.391 -29.326  -1.290  1.00  3.22           H  
ATOM   3544  N   PRO A 235     -15.210 -29.174   3.375  1.00  1.86           N  
ATOM   3545  CA  PRO A 235     -14.895 -28.732   4.728  1.00  2.06           C  
ATOM   3546  C   PRO A 235     -14.931 -27.212   4.835  1.00  2.75           C  
ATOM   3547  O   PRO A 235     -14.504 -26.496   3.929  1.00  4.47           O  
ATOM   3548  CB  PRO A 235     -13.491 -29.293   4.961  1.00  3.09           C  
ATOM   3549  CG  PRO A 235     -13.435 -30.514   4.103  1.00  3.09           C  
ATOM   3550  CD  PRO A 235     -14.244 -30.175   2.884  1.00  3.09           C  
ATOM   3551  HA  PRO A 235     -15.614 -29.183   5.426  1.00  2.47           H  
ATOM   3552 1HB  PRO A 235     -12.737 -28.542   4.692  1.00  3.71           H  
ATOM   3553 2HB  PRO A 235     -13.351 -29.519   6.028  1.00  3.71           H  
ATOM   3554 1HG  PRO A 235     -12.390 -30.757   3.861  1.00  3.71           H  
ATOM   3555 2HG  PRO A 235     -13.841 -31.378   4.649  1.00  3.71           H  
ATOM   3556 1HD  PRO A 235     -13.612 -29.743   2.095  1.00  3.71           H  
ATOM   3557 2HD  PRO A 235     -14.770 -31.079   2.543  1.00  3.71           H  
ATOM   3558  N   ALA A 236     -15.435 -26.739   5.973  1.00  3.92           N  
ATOM   3559  CA  ALA A 236     -15.629 -25.321   6.303  1.00  5.58           C  
ATOM   3560  C   ALA A 236     -14.331 -24.538   6.507  1.00  7.68           C  
ATOM   3561  O   ALA A 236     -14.057 -24.067   7.606  1.00 31.49           O  
ATOM   3562  CB  ALA A 236     -16.484 -25.204   7.556  1.00  8.37           C  
ATOM   3563  H   ALA A 236     -15.734 -27.416   6.660  1.00  4.70           H  
ATOM   3564  HA  ALA A 236     -16.162 -24.864   5.471  1.00  6.70           H  
ATOM   3565 1HB  ALA A 236     -16.671 -24.152   7.770  1.00 10.04           H  
ATOM   3566 2HB  ALA A 236     -17.433 -25.717   7.397  1.00 10.04           H  
ATOM   3567 3HB  ALA A 236     -15.962 -25.658   8.396  1.00 10.04           H  
ATOM   3568  N   ASP A 237     -13.526 -24.430   5.475  1.00 17.11           N  
ATOM   3569  CA  ASP A 237     -12.274 -23.701   5.537  1.00 23.38           C  
ATOM   3570  C   ASP A 237     -11.957 -23.219   4.150  1.00 36.90           C  
ATOM   3571  O   ASP A 237     -12.443 -23.789   3.165  1.00 72.69           O  
ATOM   3572  CB  ASP A 237     -11.149 -24.591   6.081  1.00 35.07           C  
ATOM   3573  CG  ASP A 237      -9.923 -23.818   6.567  1.00 35.07           C  
ATOM   3574  OD1 ASP A 237      -9.857 -22.629   6.352  1.00 35.07           O  
ATOM   3575  OD2 ASP A 237      -9.060 -24.431   7.151  1.00 35.07           O  
ATOM   3576  H   ASP A 237     -13.802 -24.863   4.606  1.00 20.53           H  
ATOM   3577  HA  ASP A 237     -12.395 -22.836   6.191  1.00 28.06           H  
ATOM   3578 1HB  ASP A 237     -11.532 -25.185   6.911  1.00 42.08           H  
ATOM   3579 2HB  ASP A 237     -10.834 -25.289   5.304  1.00 42.08           H  
ATOM   3580  N   GLU A 238     -11.176 -22.156   4.061  1.00 19.76           N  
ATOM   3581  CA  GLU A 238     -10.896 -21.571   2.763  1.00 21.45           C  
ATOM   3582  C   GLU A 238     -10.032 -22.451   1.895  1.00 13.58           C  
ATOM   3583  O   GLU A 238     -10.274 -22.549   0.693  1.00 19.00           O  
ATOM   3584  CB  GLU A 238     -10.217 -20.205   2.884  1.00 32.17           C  
ATOM   3585  CG  GLU A 238     -11.094 -19.068   3.387  1.00 32.17           C  
ATOM   3586  CD  GLU A 238     -10.350 -17.759   3.398  1.00 32.17           C  
ATOM   3587  OE1 GLU A 238      -9.143 -17.789   3.410  1.00 32.17           O  
ATOM   3588  OE2 GLU A 238     -10.982 -16.727   3.350  1.00 32.17           O  
ATOM   3589  H   GLU A 238     -10.781 -21.770   4.912  1.00 23.71           H  
ATOM   3590  HA  GLU A 238     -11.847 -21.430   2.247  1.00 25.74           H  
ATOM   3591 1HB  GLU A 238      -9.367 -20.286   3.562  1.00 38.61           H  
ATOM   3592 2HB  GLU A 238      -9.829 -19.912   1.910  1.00 38.61           H  
ATOM   3593 1HG  GLU A 238     -11.968 -18.976   2.743  1.00 38.61           H  
ATOM   3594 2HG  GLU A 238     -11.437 -19.299   4.394  1.00 38.61           H  
ATOM   3595  N   GLY A 239      -9.032 -23.088   2.501  1.00  8.06           N  
ATOM   3596  CA  GLY A 239      -8.107 -23.944   1.769  1.00  9.48           C  
ATOM   3597  C   GLY A 239      -8.822 -25.089   1.078  1.00  6.29           C  
ATOM   3598  O   GLY A 239      -8.515 -25.416  -0.070  1.00  7.53           O  
ATOM   3599  H   GLY A 239      -8.900 -22.966   3.496  1.00  9.67           H  
ATOM   3600 1HA  GLY A 239      -7.573 -23.349   1.030  1.00 11.38           H  
ATOM   3601 2HA  GLY A 239      -7.361 -24.340   2.457  1.00 11.38           H  
ATOM   3602  N   SER A 240      -9.777 -25.691   1.785  1.00  4.23           N  
ATOM   3603  CA  SER A 240     -10.551 -26.793   1.244  1.00  3.38           C  
ATOM   3604  C   SER A 240     -11.346 -26.352   0.032  1.00  2.70           C  
ATOM   3605  O   SER A 240     -11.412 -27.080  -0.962  1.00  2.39           O  
ATOM   3606  CB  SER A 240     -11.477 -27.343   2.306  1.00  5.07           C  
ATOM   3607  OG  SER A 240     -10.744 -27.929   3.348  1.00  5.07           O  
ATOM   3608  H   SER A 240      -9.970 -25.375   2.725  1.00  5.08           H  
ATOM   3609  HA  SER A 240      -9.862 -27.582   0.936  1.00  4.06           H  
ATOM   3610 1HB  SER A 240     -12.101 -26.541   2.700  1.00  6.08           H  
ATOM   3611 2HB  SER A 240     -12.138 -28.085   1.861  1.00  6.08           H  
ATOM   3612  HG  SER A 240     -10.208 -28.614   2.940  1.00  6.08           H  
ATOM   3613  N   LEU A 241     -11.931 -25.152   0.105  1.00  3.16           N  
ATOM   3614  CA  LEU A 241     -12.679 -24.621  -1.022  1.00  3.01           C  
ATOM   3615  C   LEU A 241     -11.751 -24.396  -2.216  1.00  2.67           C  
ATOM   3616  O   LEU A 241     -12.127 -24.709  -3.339  1.00  3.82           O  
ATOM   3617  CB  LEU A 241     -13.411 -23.324  -0.644  1.00  4.51           C  
ATOM   3618  CG  LEU A 241     -14.310 -22.731  -1.750  1.00  4.51           C  
ATOM   3619  CD1 LEU A 241     -15.371 -23.755  -2.134  1.00  4.51           C  
ATOM   3620  CD2 LEU A 241     -14.963 -21.444  -1.250  1.00  4.51           C  
ATOM   3621  H   LEU A 241     -11.876 -24.609   0.965  1.00  3.79           H  
ATOM   3622  HA  LEU A 241     -13.429 -25.356  -1.312  1.00  3.61           H  
ATOM   3623 1HB  LEU A 241     -14.037 -23.519   0.225  1.00  5.42           H  
ATOM   3624 2HB  LEU A 241     -12.672 -22.571  -0.372  1.00  5.42           H  
ATOM   3625  HG  LEU A 241     -13.712 -22.521  -2.634  1.00  5.42           H  
ATOM   3626 1HD1 LEU A 241     -16.003 -23.346  -2.922  1.00  5.42           H  
ATOM   3627 2HD1 LEU A 241     -14.888 -24.664  -2.492  1.00  5.42           H  
ATOM   3628 3HD1 LEU A 241     -15.983 -23.989  -1.263  1.00  5.42           H  
ATOM   3629 1HD2 LEU A 241     -15.597 -21.030  -2.034  1.00  5.42           H  
ATOM   3630 2HD2 LEU A 241     -15.569 -21.661  -0.370  1.00  5.42           H  
ATOM   3631 3HD2 LEU A 241     -14.190 -20.721  -0.989  1.00  5.42           H  
ATOM   3632  N   GLN A 242     -10.535 -23.876  -1.976  1.00  2.59           N  
ATOM   3633  CA  GLN A 242      -9.564 -23.662  -3.063  1.00  3.06           C  
ATOM   3634  C   GLN A 242      -9.308 -24.944  -3.821  1.00  2.92           C  
ATOM   3635  O   GLN A 242      -9.334 -24.971  -5.055  1.00  3.14           O  
ATOM   3636  CB  GLN A 242      -8.194 -23.187  -2.545  1.00  4.59           C  
ATOM   3637  CG  GLN A 242      -8.085 -21.784  -1.995  1.00  4.59           C  
ATOM   3638  CD  GLN A 242      -6.688 -21.533  -1.462  1.00  4.59           C  
ATOM   3639  OE1 GLN A 242      -6.129 -22.363  -0.740  1.00  4.59           O  
ATOM   3640  NE2 GLN A 242      -6.106 -20.397  -1.821  1.00  4.59           N  
ATOM   3641  H   GLN A 242     -10.285 -23.612  -1.031  1.00  3.11           H  
ATOM   3642  HA  GLN A 242      -9.968 -22.926  -3.757  1.00  3.67           H  
ATOM   3643 1HB  GLN A 242      -7.855 -23.862  -1.763  1.00  5.51           H  
ATOM   3644 2HB  GLN A 242      -7.474 -23.263  -3.356  1.00  5.51           H  
ATOM   3645 1HG  GLN A 242      -8.296 -21.064  -2.784  1.00  5.51           H  
ATOM   3646 2HG  GLN A 242      -8.785 -21.667  -1.171  1.00  5.51           H  
ATOM   3647 1HE2 GLN A 242      -5.182 -20.183  -1.502  1.00  5.51           H  
ATOM   3648 2HE2 GLN A 242      -6.591 -19.751  -2.410  1.00  5.51           H  
ATOM   3649  N   GLN A 243      -9.047 -26.000  -3.059  1.00  3.14           N  
ATOM   3650  CA  GLN A 243      -8.755 -27.310  -3.601  1.00  3.74           C  
ATOM   3651  C   GLN A 243      -9.936 -27.883  -4.364  1.00  2.83           C  
ATOM   3652  O   GLN A 243      -9.760 -28.480  -5.427  1.00  3.59           O  
ATOM   3653  CB  GLN A 243      -8.349 -28.239  -2.460  1.00  5.61           C  
ATOM   3654  CG  GLN A 243      -7.005 -27.883  -1.858  1.00  5.61           C  
ATOM   3655  CD  GLN A 243      -6.673 -28.677  -0.615  1.00  5.61           C  
ATOM   3656  OE1 GLN A 243      -7.543 -28.981   0.207  1.00  5.61           O  
ATOM   3657  NE2 GLN A 243      -5.399 -29.016  -0.470  1.00  5.61           N  
ATOM   3658  H   GLN A 243      -9.033 -25.884  -2.051  1.00  3.77           H  
ATOM   3659  HA  GLN A 243      -7.919 -27.218  -4.294  1.00  4.49           H  
ATOM   3660 1HB  GLN A 243      -9.098 -28.198  -1.670  1.00  6.73           H  
ATOM   3661 2HB  GLN A 243      -8.303 -29.267  -2.820  1.00  6.73           H  
ATOM   3662 1HG  GLN A 243      -6.230 -28.081  -2.597  1.00  6.73           H  
ATOM   3663 2HG  GLN A 243      -7.006 -26.825  -1.596  1.00  6.73           H  
ATOM   3664 1HE2 GLN A 243      -5.108 -29.538   0.332  1.00  6.73           H  
ATOM   3665 2HE2 GLN A 243      -4.731 -28.756  -1.173  1.00  6.73           H  
ATOM   3666  N   ALA A 244     -11.143 -27.692  -3.829  1.00  1.81           N  
ATOM   3667  CA  ALA A 244     -12.347 -28.174  -4.488  1.00  1.36           C  
ATOM   3668  C   ALA A 244     -12.556 -27.468  -5.825  1.00  1.42           C  
ATOM   3669  O   ALA A 244     -12.737 -28.130  -6.846  1.00  1.81           O  
ATOM   3670  CB  ALA A 244     -13.552 -27.973  -3.582  1.00  2.04           C  
ATOM   3671  H   ALA A 244     -11.231 -27.221  -2.938  1.00  2.17           H  
ATOM   3672  HA  ALA A 244     -12.223 -29.239  -4.684  1.00  1.63           H  
ATOM   3673 1HB  ALA A 244     -14.444 -28.362  -4.072  1.00  2.45           H  
ATOM   3674 2HB  ALA A 244     -13.393 -28.503  -2.644  1.00  2.45           H  
ATOM   3675 3HB  ALA A 244     -13.683 -26.911  -3.380  1.00  2.45           H  
ATOM   3676  N   VAL A 245     -12.477 -26.136  -5.808  1.00  1.31           N  
ATOM   3677  CA  VAL A 245     -12.649 -25.273  -6.977  1.00  1.23           C  
ATOM   3678  C   VAL A 245     -11.658 -25.602  -8.084  1.00  1.39           C  
ATOM   3679  O   VAL A 245     -12.011 -25.636  -9.264  1.00  1.66           O  
ATOM   3680  CB  VAL A 245     -12.527 -23.801  -6.539  1.00  1.84           C  
ATOM   3681  CG1 VAL A 245     -12.459 -22.869  -7.736  1.00  1.84           C  
ATOM   3682  CG2 VAL A 245     -13.739 -23.453  -5.691  1.00  1.84           C  
ATOM   3683  H   VAL A 245     -12.308 -25.681  -4.923  1.00  1.57           H  
ATOM   3684  HA  VAL A 245     -13.656 -25.422  -7.360  1.00  1.48           H  
ATOM   3685  HB  VAL A 245     -11.615 -23.674  -5.956  1.00  2.21           H  
ATOM   3686 1HG1 VAL A 245     -12.376 -21.838  -7.390  1.00  2.21           H  
ATOM   3687 2HG1 VAL A 245     -11.586 -23.121  -8.332  1.00  2.21           H  
ATOM   3688 3HG1 VAL A 245     -13.361 -22.978  -8.338  1.00  2.21           H  
ATOM   3689 1HG2 VAL A 245     -13.655 -22.423  -5.352  1.00  2.21           H  
ATOM   3690 2HG2 VAL A 245     -14.644 -23.571  -6.287  1.00  2.21           H  
ATOM   3691 3HG2 VAL A 245     -13.794 -24.113  -4.829  1.00  2.21           H  
ATOM   3692  N   ALA A 246     -10.412 -25.870  -7.705  1.00  1.63           N  
ATOM   3693  CA  ALA A 246      -9.371 -26.245  -8.656  1.00  2.18           C  
ATOM   3694  C   ALA A 246      -9.694 -27.523  -9.456  1.00  2.12           C  
ATOM   3695  O   ALA A 246      -9.084 -27.763 -10.499  1.00  4.15           O  
ATOM   3696  CB  ALA A 246      -8.059 -26.434  -7.914  1.00  3.27           C  
ATOM   3697  H   ALA A 246     -10.161 -25.800  -6.726  1.00  1.96           H  
ATOM   3698  HA  ALA A 246      -9.264 -25.431  -9.369  1.00  2.62           H  
ATOM   3699 1HB  ALA A 246      -7.270 -26.673  -8.627  1.00  3.92           H  
ATOM   3700 2HB  ALA A 246      -7.806 -25.516  -7.385  1.00  3.92           H  
ATOM   3701 3HB  ALA A 246      -8.160 -27.249  -7.199  1.00  3.92           H  
ATOM   3702  N   ASN A 247     -10.639 -28.339  -8.981  1.00  1.20           N  
ATOM   3703  CA  ASN A 247     -10.998 -29.572  -9.661  1.00  1.58           C  
ATOM   3704  C   ASN A 247     -12.397 -29.517 -10.278  1.00  1.03           C  
ATOM   3705  O   ASN A 247     -12.637 -30.130 -11.319  1.00  0.92           O  
ATOM   3706  CB  ASN A 247     -10.862 -30.728  -8.699  1.00  2.37           C  
ATOM   3707  CG  ASN A 247      -9.425 -31.000  -8.345  1.00  2.37           C  
ATOM   3708  OD1 ASN A 247      -8.710 -31.637  -9.128  1.00  2.37           O  
ATOM   3709  ND2 ASN A 247      -8.978 -30.529  -7.209  1.00  2.37           N  
ATOM   3710  H   ASN A 247     -11.135 -28.119  -8.130  1.00  1.44           H  
ATOM   3711  HA  ASN A 247     -10.296 -29.728 -10.481  1.00  1.90           H  
ATOM   3712 1HB  ASN A 247     -11.413 -30.507  -7.785  1.00  2.84           H  
ATOM   3713 2HB  ASN A 247     -11.298 -31.626  -9.138  1.00  2.84           H  
ATOM   3714 1HD2 ASN A 247      -8.026 -30.687  -6.946  1.00  2.84           H  
ATOM   3715 2HD2 ASN A 247      -9.573 -29.998  -6.603  1.00  2.84           H  
ATOM   3716  N   GLN A 248     -13.316 -28.778  -9.653  1.00  1.07           N  
ATOM   3717  CA  GLN A 248     -14.663 -28.626 -10.205  1.00  0.85           C  
ATOM   3718  C   GLN A 248     -15.411 -27.444  -9.592  1.00  0.69           C  
ATOM   3719  O   GLN A 248     -15.038 -26.974  -8.523  1.00  1.04           O  
ATOM   3720  CB  GLN A 248     -15.493 -29.881  -9.979  1.00  1.27           C  
ATOM   3721  CG  GLN A 248     -15.706 -30.255  -8.525  1.00  1.27           C  
ATOM   3722  CD  GLN A 248     -14.541 -31.023  -7.947  1.00  1.27           C  
ATOM   3723  OE1 GLN A 248     -14.094 -32.020  -8.521  1.00  1.27           O  
ATOM   3724  NE2 GLN A 248     -14.041 -30.570  -6.808  1.00  1.27           N  
ATOM   3725  H   GLN A 248     -13.085 -28.317  -8.782  1.00  1.28           H  
ATOM   3726  HA  GLN A 248     -14.563 -28.461 -11.274  1.00  1.02           H  
ATOM   3727 1HB  GLN A 248     -16.475 -29.743 -10.425  1.00  1.53           H  
ATOM   3728 2HB  GLN A 248     -15.021 -30.727 -10.480  1.00  1.53           H  
ATOM   3729 1HG  GLN A 248     -15.836 -29.342  -7.943  1.00  1.53           H  
ATOM   3730 2HG  GLN A 248     -16.598 -30.876  -8.447  1.00  1.53           H  
ATOM   3731 1HE2 GLN A 248     -13.269 -31.038  -6.377  1.00  1.53           H  
ATOM   3732 2HE2 GLN A 248     -14.433 -29.756  -6.379  1.00  1.53           H  
ATOM   3733  N   PRO A 249     -16.468 -26.946 -10.248  1.00  0.55           N  
ATOM   3734  CA  PRO A 249     -17.377 -25.914  -9.759  1.00  0.49           C  
ATOM   3735  C   PRO A 249     -18.021 -26.389  -8.451  1.00  0.51           C  
ATOM   3736  O   PRO A 249     -18.349 -27.572  -8.313  1.00  0.92           O  
ATOM   3737  CB  PRO A 249     -18.374 -25.742 -10.907  1.00  0.73           C  
ATOM   3738  CG  PRO A 249     -17.596 -26.116 -12.129  1.00  0.73           C  
ATOM   3739  CD  PRO A 249     -16.663 -27.209 -11.688  1.00  0.73           C  
ATOM   3740  HA  PRO A 249     -16.804 -24.990  -9.593  1.00  0.59           H  
ATOM   3741 1HB  PRO A 249     -19.248 -26.389 -10.745  1.00  0.88           H  
ATOM   3742 2HB  PRO A 249     -18.741 -24.707 -10.937  1.00  0.88           H  
ATOM   3743 1HG  PRO A 249     -18.277 -26.440 -12.927  1.00  0.88           H  
ATOM   3744 2HG  PRO A 249     -17.059 -25.237 -12.513  1.00  0.88           H  
ATOM   3745 1HD  PRO A 249     -17.123 -28.197 -11.838  1.00  0.88           H  
ATOM   3746 2HD  PRO A 249     -15.710 -27.114 -12.226  1.00  0.88           H  
ATOM   3747  N   VAL A 250     -18.207 -25.471  -7.500  1.00  0.42           N  
ATOM   3748  CA  VAL A 250     -18.718 -25.851  -6.174  1.00  0.46           C  
ATOM   3749  C   VAL A 250     -19.951 -25.064  -5.721  1.00  0.41           C  
ATOM   3750  O   VAL A 250     -20.006 -23.842  -5.839  1.00  0.67           O  
ATOM   3751  CB  VAL A 250     -17.602 -25.679  -5.111  1.00  0.69           C  
ATOM   3752  CG1 VAL A 250     -18.122 -26.030  -3.727  1.00  0.69           C  
ATOM   3753  CG2 VAL A 250     -16.421 -26.569  -5.453  1.00  0.69           C  
ATOM   3754  H   VAL A 250     -17.950 -24.509  -7.699  1.00  0.50           H  
ATOM   3755  HA  VAL A 250     -18.988 -26.907  -6.210  1.00  0.55           H  
ATOM   3756  HB  VAL A 250     -17.283 -24.637  -5.092  1.00  0.83           H  
ATOM   3757 1HG1 VAL A 250     -17.326 -25.894  -2.996  1.00  0.83           H  
ATOM   3758 2HG1 VAL A 250     -18.958 -25.382  -3.473  1.00  0.83           H  
ATOM   3759 3HG1 VAL A 250     -18.449 -27.068  -3.716  1.00  0.83           H  
ATOM   3760 1HG2 VAL A 250     -15.644 -26.430  -4.705  1.00  0.83           H  
ATOM   3761 2HG2 VAL A 250     -16.738 -27.611  -5.462  1.00  0.83           H  
ATOM   3762 3HG2 VAL A 250     -16.031 -26.297  -6.431  1.00  0.83           H  
ATOM   3763  N   SER A 251     -20.952 -25.773  -5.199  1.00  0.38           N  
ATOM   3764  CA  SER A 251     -22.158 -25.119  -4.696  1.00  0.42           C  
ATOM   3765  C   SER A 251     -21.853 -24.498  -3.342  1.00  0.39           C  
ATOM   3766  O   SER A 251     -21.377 -25.179  -2.439  1.00  0.47           O  
ATOM   3767  CB  SER A 251     -23.291 -26.115  -4.567  1.00  0.63           C  
ATOM   3768  OG  SER A 251     -24.419 -25.519  -3.988  1.00  0.63           O  
ATOM   3769  H   SER A 251     -20.869 -26.775  -5.106  1.00  0.46           H  
ATOM   3770  HA  SER A 251     -22.450 -24.328  -5.387  1.00  0.50           H  
ATOM   3771 1HB  SER A 251     -23.548 -26.503  -5.552  1.00  0.76           H  
ATOM   3772 2HB  SER A 251     -22.967 -26.956  -3.956  1.00  0.76           H  
ATOM   3773  HG  SER A 251     -24.728 -24.875  -4.631  1.00  0.76           H  
ATOM   3774  N   VAL A 252     -22.101 -23.197  -3.209  1.00  0.41           N  
ATOM   3775  CA  VAL A 252     -21.775 -22.456  -1.986  1.00  0.54           C  
ATOM   3776  C   VAL A 252     -22.898 -21.552  -1.466  1.00  0.47           C  
ATOM   3777  O   VAL A 252     -23.587 -20.885  -2.232  1.00  0.82           O  
ATOM   3778  CB  VAL A 252     -20.503 -21.602  -2.217  1.00  0.81           C  
ATOM   3779  CG1 VAL A 252     -20.210 -20.748  -1.004  1.00  0.81           C  
ATOM   3780  CG2 VAL A 252     -19.316 -22.516  -2.466  1.00  0.81           C  
ATOM   3781  H   VAL A 252     -22.509 -22.698  -3.985  1.00  0.49           H  
ATOM   3782  HA  VAL A 252     -21.547 -23.186  -1.210  1.00  0.65           H  
ATOM   3783  HB  VAL A 252     -20.652 -20.940  -3.070  1.00  0.97           H  
ATOM   3784 1HG1 VAL A 252     -19.309 -20.162  -1.184  1.00  0.97           H  
ATOM   3785 2HG1 VAL A 252     -21.044 -20.075  -0.820  1.00  0.97           H  
ATOM   3786 3HG1 VAL A 252     -20.059 -21.390  -0.137  1.00  0.97           H  
ATOM   3787 1HG2 VAL A 252     -18.421 -21.916  -2.610  1.00  0.97           H  
ATOM   3788 2HG2 VAL A 252     -19.178 -23.158  -1.604  1.00  0.97           H  
ATOM   3789 3HG2 VAL A 252     -19.488 -23.124  -3.351  1.00  0.97           H  
ATOM   3790  N   ALA A 253     -23.098 -21.542  -0.150  1.00  0.59           N  
ATOM   3791  CA  ALA A 253     -24.099 -20.650   0.439  1.00  0.65           C  
ATOM   3792  C   ALA A 253     -23.482 -19.271   0.733  1.00  0.64           C  
ATOM   3793  O   ALA A 253     -22.322 -19.180   1.124  1.00  1.68           O  
ATOM   3794  CB  ALA A 253     -24.668 -21.257   1.701  1.00  0.98           C  
ATOM   3795  H   ALA A 253     -22.529 -22.135   0.445  1.00  0.71           H  
ATOM   3796  HA  ALA A 253     -24.902 -20.517  -0.282  1.00  0.78           H  
ATOM   3797 1HB  ALA A 253     -25.427 -20.593   2.115  1.00  1.17           H  
ATOM   3798 2HB  ALA A 253     -25.119 -22.223   1.469  1.00  1.17           H  
ATOM   3799 3HB  ALA A 253     -23.868 -21.393   2.424  1.00  1.17           H  
ATOM   3800  N   ILE A 254     -24.271 -18.208   0.568  1.00  0.86           N  
ATOM   3801  CA  ILE A 254     -23.809 -16.833   0.771  1.00  0.99           C  
ATOM   3802  C   ILE A 254     -24.903 -15.919   1.336  1.00  0.78           C  
ATOM   3803  O   ILE A 254     -26.079 -16.074   1.005  1.00  1.23           O  
ATOM   3804  CB  ILE A 254     -23.302 -16.237  -0.568  1.00  1.48           C  
ATOM   3805  CG1 ILE A 254     -22.645 -14.881  -0.352  1.00  1.48           C  
ATOM   3806  CG2 ILE A 254     -24.436 -16.082  -1.556  1.00  1.48           C  
ATOM   3807  CD1 ILE A 254     -21.886 -14.386  -1.561  1.00  1.48           C  
ATOM   3808  H   ILE A 254     -25.215 -18.354   0.249  1.00  1.03           H  
ATOM   3809  HA  ILE A 254     -22.982 -16.851   1.480  1.00  1.19           H  
ATOM   3810  HB  ILE A 254     -22.550 -16.903  -0.991  1.00  1.78           H  
ATOM   3811 1HG1 ILE A 254     -23.410 -14.145  -0.106  1.00  1.78           H  
ATOM   3812 2HG1 ILE A 254     -21.955 -14.956   0.486  1.00  1.78           H  
ATOM   3813 1HG2 ILE A 254     -24.050 -15.676  -2.490  1.00  1.78           H  
ATOM   3814 2HG2 ILE A 254     -24.892 -17.052  -1.744  1.00  1.78           H  
ATOM   3815 3HG2 ILE A 254     -25.177 -15.400  -1.143  1.00  1.78           H  
ATOM   3816 1HD1 ILE A 254     -21.445 -13.416  -1.337  1.00  1.78           H  
ATOM   3817 2HD1 ILE A 254     -21.099 -15.095  -1.816  1.00  1.78           H  
ATOM   3818 3HD1 ILE A 254     -22.570 -14.286  -2.402  1.00  1.78           H  
ATOM   3819  N   ASP A 255     -24.512 -14.964   2.177  1.00  0.91           N  
ATOM   3820  CA  ASP A 255     -25.433 -13.953   2.685  1.00  1.48           C  
ATOM   3821  C   ASP A 255     -25.572 -12.811   1.677  1.00  1.45           C  
ATOM   3822  O   ASP A 255     -24.710 -11.935   1.582  1.00  3.37           O  
ATOM   3823  CB  ASP A 255     -24.975 -13.427   4.038  1.00  2.22           C  
ATOM   3824  CG  ASP A 255     -25.910 -12.354   4.605  1.00  2.22           C  
ATOM   3825  OD1 ASP A 255     -26.764 -11.877   3.881  1.00  2.22           O  
ATOM   3826  OD2 ASP A 255     -25.749 -12.008   5.753  1.00  2.22           O  
ATOM   3827  H   ASP A 255     -23.540 -14.916   2.459  1.00  1.09           H  
ATOM   3828  HA  ASP A 255     -26.415 -14.413   2.814  1.00  1.78           H  
ATOM   3829 1HB  ASP A 255     -24.934 -14.253   4.746  1.00  2.66           H  
ATOM   3830 2HB  ASP A 255     -23.966 -13.033   3.954  1.00  2.66           H  
ATOM   3831  N   ALA A 256     -26.646 -12.843   0.904  1.00  1.27           N  
ATOM   3832  CA  ALA A 256     -26.899 -11.865  -0.143  1.00  1.90           C  
ATOM   3833  C   ALA A 256     -27.920 -10.795   0.275  1.00  2.28           C  
ATOM   3834  O   ALA A 256     -28.424 -10.060  -0.577  1.00  4.17           O  
ATOM   3835  CB  ALA A 256     -27.378 -12.589  -1.384  1.00  2.85           C  
ATOM   3836  H   ALA A 256     -27.334 -13.574   1.058  1.00  1.52           H  
ATOM   3837  HA  ALA A 256     -25.961 -11.355  -0.366  1.00  2.28           H  
ATOM   3838 1HB  ALA A 256     -27.550 -11.875  -2.185  1.00  3.42           H  
ATOM   3839 2HB  ALA A 256     -26.627 -13.315  -1.694  1.00  3.42           H  
ATOM   3840 3HB  ALA A 256     -28.307 -13.106  -1.157  1.00  3.42           H  
ATOM   3841  N   SER A 257     -28.235 -10.712   1.578  1.00  2.08           N  
ATOM   3842  CA  SER A 257     -29.246  -9.763   2.075  1.00  2.40           C  
ATOM   3843  C   SER A 257     -28.772  -8.310   2.164  1.00  2.47           C  
ATOM   3844  O   SER A 257     -29.569  -7.409   2.446  1.00  2.89           O  
ATOM   3845  CB  SER A 257     -29.719 -10.176   3.456  1.00  3.60           C  
ATOM   3846  OG  SER A 257     -28.700 -10.019   4.408  1.00  3.60           O  
ATOM   3847  H   SER A 257     -27.772 -11.317   2.254  1.00  2.50           H  
ATOM   3848  HA  SER A 257     -30.096  -9.797   1.394  1.00  2.88           H  
ATOM   3849 1HB  SER A 257     -30.577  -9.567   3.739  1.00  4.32           H  
ATOM   3850 2HB  SER A 257     -30.048 -11.210   3.442  1.00  4.32           H  
ATOM   3851  HG  SER A 257     -28.039 -10.695   4.211  1.00  4.32           H  
ATOM   3852  N   GLY A 258     -27.475  -8.078   1.977  1.00  2.26           N  
ATOM   3853  CA  GLY A 258     -26.929  -6.731   2.066  1.00  2.27           C  
ATOM   3854  C   GLY A 258     -27.256  -5.878   0.848  1.00  1.55           C  
ATOM   3855  O   GLY A 258     -27.296  -6.372  -0.277  1.00  1.66           O  
ATOM   3856  H   GLY A 258     -26.853  -8.844   1.764  1.00  2.71           H  
ATOM   3857 1HA  GLY A 258     -27.317  -6.247   2.962  1.00  2.72           H  
ATOM   3858 2HA  GLY A 258     -25.848  -6.791   2.187  1.00  2.72           H  
ATOM   3859  N   ASP A 259     -27.440  -4.586   1.094  1.00  1.38           N  
ATOM   3860  CA  ASP A 259     -27.754  -3.608   0.064  1.00  1.00           C  
ATOM   3861  C   ASP A 259     -26.611  -3.418  -0.929  1.00  1.01           C  
ATOM   3862  O   ASP A 259     -26.852  -3.223  -2.121  1.00  0.98           O  
ATOM   3863  CB  ASP A 259     -28.110  -2.275   0.719  1.00  1.50           C  
ATOM   3864  CG  ASP A 259     -28.619  -1.235  -0.261  1.00  1.50           C  
ATOM   3865  OD1 ASP A 259     -29.643  -1.457  -0.865  1.00  1.50           O  
ATOM   3866  OD2 ASP A 259     -27.995  -0.203  -0.356  1.00  1.50           O  
ATOM   3867  H   ASP A 259     -27.375  -4.269   2.052  1.00  1.66           H  
ATOM   3868  HA  ASP A 259     -28.625  -3.963  -0.488  1.00  1.20           H  
ATOM   3869 1HB  ASP A 259     -28.875  -2.439   1.478  1.00  1.80           H  
ATOM   3870 2HB  ASP A 259     -27.231  -1.875   1.225  1.00  1.80           H  
ATOM   3871  N   GLU A 260     -25.368  -3.466  -0.440  1.00  1.52           N  
ATOM   3872  CA  GLU A 260     -24.219  -3.304  -1.322  1.00  1.96           C  
ATOM   3873  C   GLU A 260     -24.031  -4.542  -2.192  1.00  1.65           C  
ATOM   3874  O   GLU A 260     -23.489  -4.451  -3.293  1.00  2.52           O  
ATOM   3875  CB  GLU A 260     -22.940  -2.993  -0.526  1.00  2.94           C  
ATOM   3876  CG  GLU A 260     -22.970  -1.622   0.150  1.00  2.94           C  
ATOM   3877  CD  GLU A 260     -21.671  -1.198   0.795  1.00  2.94           C  
ATOM   3878  OE1 GLU A 260     -20.676  -1.858   0.618  1.00  2.94           O  
ATOM   3879  OE2 GLU A 260     -21.679  -0.205   1.481  1.00  2.94           O  
ATOM   3880  H   GLU A 260     -25.220  -3.618   0.548  1.00  1.82           H  
ATOM   3881  HA  GLU A 260     -24.413  -2.460  -1.982  1.00  2.35           H  
ATOM   3882 1HB  GLU A 260     -22.794  -3.749   0.246  1.00  3.53           H  
ATOM   3883 2HB  GLU A 260     -22.076  -3.028  -1.190  1.00  3.53           H  
ATOM   3884 1HG  GLU A 260     -23.250  -0.877  -0.590  1.00  3.53           H  
ATOM   3885 2HG  GLU A 260     -23.749  -1.636   0.911  1.00  3.53           H  
ATOM   3886  N   PHE A 261     -24.481  -5.700  -1.707  1.00  1.27           N  
ATOM   3887  CA  PHE A 261     -24.451  -6.903  -2.523  1.00  1.24           C  
ATOM   3888  C   PHE A 261     -25.447  -6.710  -3.660  1.00  1.10           C  
ATOM   3889  O   PHE A 261     -25.127  -6.901  -4.830  1.00  1.20           O  
ATOM   3890  CB  PHE A 261     -24.843  -8.143  -1.725  1.00  1.86           C  
ATOM   3891  CG  PHE A 261     -24.755  -9.406  -2.532  1.00  1.86           C  
ATOM   3892  CD1 PHE A 261     -23.581 -10.146  -2.553  1.00  1.86           C  
ATOM   3893  CD2 PHE A 261     -25.829  -9.842  -3.294  1.00  1.86           C  
ATOM   3894  CE1 PHE A 261     -23.489 -11.304  -3.301  1.00  1.86           C  
ATOM   3895  CE2 PHE A 261     -25.737 -10.996  -4.049  1.00  1.86           C  
ATOM   3896  CZ  PHE A 261     -24.566 -11.730  -4.048  1.00  1.86           C  
ATOM   3897  H   PHE A 261     -24.880  -5.741  -0.780  1.00  1.52           H  
ATOM   3898  HA  PHE A 261     -23.453  -7.035  -2.941  1.00  1.49           H  
ATOM   3899 1HB  PHE A 261     -24.191  -8.244  -0.859  1.00  2.23           H  
ATOM   3900 2HB  PHE A 261     -25.863  -8.045  -1.361  1.00  2.23           H  
ATOM   3901  HD1 PHE A 261     -22.727  -9.807  -1.965  1.00  2.23           H  
ATOM   3902  HD2 PHE A 261     -26.753  -9.262  -3.294  1.00  2.23           H  
ATOM   3903  HE1 PHE A 261     -22.563 -11.878  -3.303  1.00  2.23           H  
ATOM   3904  HE2 PHE A 261     -26.589 -11.329  -4.643  1.00  2.23           H  
ATOM   3905  HZ  PHE A 261     -24.492 -12.642  -4.638  1.00  2.23           H  
ATOM   3906  N   MET A 262     -26.658  -6.299  -3.296  1.00  1.06           N  
ATOM   3907  CA  MET A 262     -27.740  -6.059  -4.239  1.00  1.07           C  
ATOM   3908  C   MET A 262     -27.365  -5.095  -5.351  1.00  1.01           C  
ATOM   3909  O   MET A 262     -27.569  -5.403  -6.525  1.00  1.43           O  
ATOM   3910  CB  MET A 262     -28.919  -5.519  -3.469  1.00  1.60           C  
ATOM   3911  CG  MET A 262     -29.555  -6.539  -2.562  1.00  1.60           C  
ATOM   3912  SD  MET A 262     -30.809  -5.815  -1.516  1.00  1.60           S  
ATOM   3913  CE  MET A 262     -31.199  -7.261  -0.563  1.00  1.60           C  
ATOM   3914  H   MET A 262     -26.851  -6.167  -2.309  1.00  1.27           H  
ATOM   3915  HA  MET A 262     -28.012  -7.008  -4.697  1.00  1.28           H  
ATOM   3916 1HB  MET A 262     -28.611  -4.676  -2.858  1.00  1.93           H  
ATOM   3917 2HB  MET A 262     -29.677  -5.160  -4.165  1.00  1.93           H  
ATOM   3918 1HG  MET A 262     -30.023  -7.312  -3.168  1.00  1.93           H  
ATOM   3919 2HG  MET A 262     -28.804  -7.013  -1.937  1.00  1.93           H  
ATOM   3920 1HE  MET A 262     -31.964  -7.011   0.160  1.00  1.93           H  
ATOM   3921 2HE  MET A 262     -31.563  -8.043  -1.228  1.00  1.93           H  
ATOM   3922 3HE  MET A 262     -30.305  -7.607  -0.048  1.00  1.93           H  
ATOM   3923  N   GLN A 263     -26.775  -3.956  -4.987  1.00  0.86           N  
ATOM   3924  CA  GLN A 263     -26.372  -2.944  -5.959  1.00  0.91           C  
ATOM   3925  C   GLN A 263     -24.966  -3.159  -6.542  1.00  0.94           C  
ATOM   3926  O   GLN A 263     -24.423  -2.260  -7.182  1.00  1.01           O  
ATOM   3927  CB  GLN A 263     -26.460  -1.554  -5.329  1.00  1.36           C  
ATOM   3928  CG  GLN A 263     -27.861  -1.190  -4.867  1.00  1.36           C  
ATOM   3929  CD  GLN A 263     -28.877  -1.211  -6.000  1.00  1.36           C  
ATOM   3930  OE1 GLN A 263     -28.695  -0.560  -7.035  1.00  1.36           O  
ATOM   3931  NE2 GLN A 263     -29.949  -1.970  -5.806  1.00  1.36           N  
ATOM   3932  H   GLN A 263     -26.633  -3.765  -4.002  1.00  1.03           H  
ATOM   3933  HA  GLN A 263     -27.079  -2.979  -6.787  1.00  1.09           H  
ATOM   3934 1HB  GLN A 263     -25.799  -1.501  -4.464  1.00  1.64           H  
ATOM   3935 2HB  GLN A 263     -26.129  -0.802  -6.045  1.00  1.64           H  
ATOM   3936 1HG  GLN A 263     -28.178  -1.907  -4.109  1.00  1.64           H  
ATOM   3937 2HG  GLN A 263     -27.843  -0.186  -4.443  1.00  1.64           H  
ATOM   3938 1HE2 GLN A 263     -30.656  -2.035  -6.510  1.00  1.64           H  
ATOM   3939 2HE2 GLN A 263     -30.053  -2.480  -4.952  1.00  1.64           H  
ATOM   3940  N   TYR A 264     -24.375  -4.337  -6.336  1.00  1.08           N  
ATOM   3941  CA  TYR A 264     -23.039  -4.623  -6.846  1.00  1.18           C  
ATOM   3942  C   TYR A 264     -22.934  -4.478  -8.359  1.00  1.33           C  
ATOM   3943  O   TYR A 264     -23.751  -5.008  -9.122  1.00  1.93           O  
ATOM   3944  CB  TYR A 264     -22.624  -6.039  -6.433  1.00  1.77           C  
ATOM   3945  CG  TYR A 264     -21.287  -6.536  -6.961  1.00  1.77           C  
ATOM   3946  CD1 TYR A 264     -20.078  -6.166  -6.379  1.00  1.77           C  
ATOM   3947  CD2 TYR A 264     -21.292  -7.398  -8.042  1.00  1.77           C  
ATOM   3948  CE1 TYR A 264     -18.885  -6.674  -6.881  1.00  1.77           C  
ATOM   3949  CE2 TYR A 264     -20.113  -7.896  -8.546  1.00  1.77           C  
ATOM   3950  CZ  TYR A 264     -18.910  -7.549  -7.971  1.00  1.77           C  
ATOM   3951  OH  TYR A 264     -17.744  -8.101  -8.471  1.00  1.77           O  
ATOM   3952  H   TYR A 264     -24.835  -5.071  -5.814  1.00  1.30           H  
ATOM   3953  HA  TYR A 264     -22.345  -3.911  -6.398  1.00  1.42           H  
ATOM   3954 1HB  TYR A 264     -22.596  -6.096  -5.343  1.00  2.12           H  
ATOM   3955 2HB  TYR A 264     -23.391  -6.733  -6.767  1.00  2.12           H  
ATOM   3956  HD1 TYR A 264     -20.070  -5.492  -5.524  1.00  2.12           H  
ATOM   3957  HD2 TYR A 264     -22.240  -7.689  -8.491  1.00  2.12           H  
ATOM   3958  HE1 TYR A 264     -17.937  -6.399  -6.419  1.00  2.12           H  
ATOM   3959  HE2 TYR A 264     -20.132  -8.580  -9.392  1.00  2.12           H  
ATOM   3960  HH  TYR A 264     -16.981  -7.613  -8.150  1.00  2.12           H  
ATOM   3961  N   SER A 265     -21.898  -3.757  -8.780  1.00  1.33           N  
ATOM   3962  CA  SER A 265     -21.586  -3.554 -10.185  1.00  1.49           C  
ATOM   3963  C   SER A 265     -20.345  -4.343 -10.550  1.00  1.27           C  
ATOM   3964  O   SER A 265     -20.363  -5.144 -11.483  1.00  1.35           O  
ATOM   3965  CB  SER A 265     -21.371  -2.091 -10.492  1.00  2.23           C  
ATOM   3966  OG  SER A 265     -21.029  -1.911 -11.839  1.00  2.23           O  
ATOM   3967  H   SER A 265     -21.292  -3.315  -8.100  1.00  1.60           H  
ATOM   3968  HA  SER A 265     -22.418  -3.921 -10.787  1.00  1.79           H  
ATOM   3969 1HB  SER A 265     -22.286  -1.550 -10.279  1.00  2.68           H  
ATOM   3970 2HB  SER A 265     -20.589  -1.687  -9.853  1.00  2.68           H  
ATOM   3971  HG  SER A 265     -20.200  -2.381 -11.964  1.00  2.68           H  
ATOM   3972  N   GLY A 266     -19.256  -4.108  -9.830  1.00  1.58           N  
ATOM   3973  CA  GLY A 266     -18.037  -4.846 -10.130  1.00  1.58           C  
ATOM   3974  C   GLY A 266     -16.933  -4.586  -9.126  1.00  1.47           C  
ATOM   3975  O   GLY A 266     -17.072  -3.752  -8.238  1.00  1.70           O  
ATOM   3976  H   GLY A 266     -19.282  -3.433  -9.071  1.00  1.90           H  
ATOM   3977 1HA  GLY A 266     -18.259  -5.910 -10.156  1.00  1.90           H  
ATOM   3978 2HA  GLY A 266     -17.691  -4.575 -11.127  1.00  1.90           H  
ATOM   3979  N   GLY A 267     -15.823  -5.300  -9.287  1.00  1.97           N  
ATOM   3980  CA  GLY A 267     -14.691  -5.187  -8.369  1.00  2.02           C  
ATOM   3981  C   GLY A 267     -14.682  -6.348  -7.373  1.00  1.87           C  
ATOM   3982  O   GLY A 267     -15.443  -7.303  -7.524  1.00  2.39           O  
ATOM   3983  H   GLY A 267     -15.779  -5.960 -10.059  1.00  2.36           H  
ATOM   3984 1HA  GLY A 267     -13.761  -5.185  -8.938  1.00  2.42           H  
ATOM   3985 2HA  GLY A 267     -14.741  -4.241  -7.837  1.00  2.42           H  
ATOM   3986  N   VAL A 268     -13.821  -6.278  -6.361  1.00  2.06           N  
ATOM   3987  CA  VAL A 268     -13.720  -7.369  -5.381  1.00  2.03           C  
ATOM   3988  C   VAL A 268     -14.456  -7.018  -4.094  1.00  1.66           C  
ATOM   3989  O   VAL A 268     -14.140  -6.033  -3.423  1.00  2.16           O  
ATOM   3990  CB  VAL A 268     -12.249  -7.712  -5.085  1.00  3.04           C  
ATOM   3991  CG1 VAL A 268     -12.177  -8.817  -4.046  1.00  3.04           C  
ATOM   3992  CG2 VAL A 268     -11.561  -8.160  -6.368  1.00  3.04           C  
ATOM   3993  H   VAL A 268     -13.249  -5.448  -6.252  1.00  2.47           H  
ATOM   3994  HA  VAL A 268     -14.189  -8.255  -5.810  1.00  2.44           H  
ATOM   3995  HB  VAL A 268     -11.746  -6.834  -4.679  1.00  3.65           H  
ATOM   3996 1HG1 VAL A 268     -11.133  -9.050  -3.833  1.00  3.65           H  
ATOM   3997 2HG1 VAL A 268     -12.669  -8.485  -3.134  1.00  3.65           H  
ATOM   3998 3HG1 VAL A 268     -12.677  -9.707  -4.427  1.00  3.65           H  
ATOM   3999 1HG2 VAL A 268     -10.519  -8.400  -6.158  1.00  3.65           H  
ATOM   4000 2HG2 VAL A 268     -12.064  -9.043  -6.763  1.00  3.65           H  
ATOM   4001 3HG2 VAL A 268     -11.607  -7.357  -7.105  1.00  3.65           H  
ATOM   4002  N   PHE A 269     -15.468  -7.810  -3.776  1.00  1.94           N  
ATOM   4003  CA  PHE A 269     -16.341  -7.548  -2.653  1.00  3.38           C  
ATOM   4004  C   PHE A 269     -15.606  -7.770  -1.329  1.00  3.56           C  
ATOM   4005  O   PHE A 269     -14.935  -8.784  -1.150  1.00  5.56           O  
ATOM   4006  CB  PHE A 269     -17.582  -8.441  -2.788  1.00  5.07           C  
ATOM   4007  CG  PHE A 269     -18.778  -8.020  -1.980  1.00  5.07           C  
ATOM   4008  CD1 PHE A 269     -19.578  -6.993  -2.460  1.00  5.07           C  
ATOM   4009  CD2 PHE A 269     -19.131  -8.621  -0.786  1.00  5.07           C  
ATOM   4010  CE1 PHE A 269     -20.695  -6.572  -1.769  1.00  5.07           C  
ATOM   4011  CE2 PHE A 269     -20.250  -8.198  -0.091  1.00  5.07           C  
ATOM   4012  CZ  PHE A 269     -21.032  -7.173  -0.581  1.00  5.07           C  
ATOM   4013  H   PHE A 269     -15.649  -8.618  -4.345  1.00  2.33           H  
ATOM   4014  HA  PHE A 269     -16.662  -6.517  -2.701  1.00  4.06           H  
ATOM   4015 1HB  PHE A 269     -17.881  -8.480  -3.835  1.00  6.08           H  
ATOM   4016 2HB  PHE A 269     -17.321  -9.456  -2.494  1.00  6.08           H  
ATOM   4017  HD1 PHE A 269     -19.312  -6.515  -3.403  1.00  6.08           H  
ATOM   4018  HD2 PHE A 269     -18.520  -9.433  -0.395  1.00  6.08           H  
ATOM   4019  HE1 PHE A 269     -21.307  -5.763  -2.166  1.00  6.08           H  
ATOM   4020  HE2 PHE A 269     -20.520  -8.672   0.851  1.00  6.08           H  
ATOM   4021  HZ  PHE A 269     -21.911  -6.843  -0.029  1.00  6.08           H  
ATOM   4022  N   THR A 270     -15.730  -6.812  -0.404  1.00  2.72           N  
ATOM   4023  CA  THR A 270     -15.135  -6.913   0.935  1.00  3.22           C  
ATOM   4024  C   THR A 270     -16.177  -6.708   2.028  1.00  3.08           C  
ATOM   4025  O   THR A 270     -15.839  -6.421   3.175  1.00  6.23           O  
ATOM   4026  CB  THR A 270     -13.989  -5.902   1.142  1.00  4.83           C  
ATOM   4027  OG1 THR A 270     -14.454  -4.560   0.915  1.00  4.83           O  
ATOM   4028  CG2 THR A 270     -12.838  -6.221   0.207  1.00  4.83           C  
ATOM   4029  H   THR A 270     -16.273  -5.994  -0.633  1.00  3.26           H  
ATOM   4030  HA  THR A 270     -14.715  -7.908   1.055  1.00  3.86           H  
ATOM   4031  HB  THR A 270     -13.630  -5.973   2.168  1.00  5.80           H  
ATOM   4032  HG1 THR A 270     -13.696  -3.970   0.885  1.00  5.80           H  
ATOM   4033 1HG2 THR A 270     -12.028  -5.510   0.367  1.00  5.80           H  
ATOM   4034 2HG2 THR A 270     -12.480  -7.228   0.408  1.00  5.80           H  
ATOM   4035 3HG2 THR A 270     -13.179  -6.158  -0.824  1.00  5.80           H  
ATOM   4036  N   GLY A 271     -17.444  -6.861   1.668  1.00  1.70           N  
ATOM   4037  CA  GLY A 271     -18.530  -6.661   2.611  1.00  1.45           C  
ATOM   4038  C   GLY A 271     -19.065  -5.241   2.483  1.00  2.40           C  
ATOM   4039  O   GLY A 271     -18.806  -4.566   1.489  1.00  3.54           O  
ATOM   4040  H   GLY A 271     -17.665  -7.109   0.717  1.00  2.04           H  
ATOM   4041 1HA  GLY A 271     -19.324  -7.380   2.421  1.00  1.74           H  
ATOM   4042 2HA  GLY A 271     -18.168  -6.834   3.623  1.00  1.74           H  
ATOM   4043  N   PRO A 272     -19.798  -4.782   3.492  1.00  2.86           N  
ATOM   4044  CA  PRO A 272     -20.173  -5.426   4.738  1.00  2.34           C  
ATOM   4045  C   PRO A 272     -21.206  -6.507   4.500  1.00  2.50           C  
ATOM   4046  O   PRO A 272     -22.025  -6.409   3.584  1.00  3.19           O  
ATOM   4047  CB  PRO A 272     -20.757  -4.280   5.565  1.00  3.51           C  
ATOM   4048  CG  PRO A 272     -21.313  -3.336   4.551  1.00  3.51           C  
ATOM   4049  CD  PRO A 272     -20.393  -3.448   3.366  1.00  3.51           C  
ATOM   4050  HA  PRO A 272     -19.277  -5.842   5.222  1.00  2.81           H  
ATOM   4051 1HB  PRO A 272     -21.524  -4.664   6.254  1.00  4.21           H  
ATOM   4052 2HB  PRO A 272     -19.970  -3.824   6.184  1.00  4.21           H  
ATOM   4053 1HG  PRO A 272     -22.349  -3.611   4.306  1.00  4.21           H  
ATOM   4054 2HG  PRO A 272     -21.346  -2.316   4.962  1.00  4.21           H  
ATOM   4055 1HD  PRO A 272     -20.975  -3.403   2.437  1.00  4.21           H  
ATOM   4056 2HD  PRO A 272     -19.610  -2.676   3.398  1.00  4.21           H  
ATOM   4057  N   CYS A 273     -21.168  -7.524   5.346  1.00  3.37           N  
ATOM   4058  CA  CYS A 273     -22.078  -8.646   5.243  1.00  4.25           C  
ATOM   4059  C   CYS A 273     -21.850  -9.621   6.393  1.00  3.14           C  
ATOM   4060  O   CYS A 273     -20.730  -9.748   6.887  1.00  5.20           O  
ATOM   4061  CB  CYS A 273     -21.888  -9.366   3.932  1.00  6.38           C  
ATOM   4062  SG  CYS A 273     -23.130 -10.611   3.664  1.00  6.38           S  
ATOM   4063  H   CYS A 273     -20.475  -7.525   6.081  1.00  4.04           H  
ATOM   4064  HA  CYS A 273     -23.101  -8.273   5.295  1.00  5.10           H  
ATOM   4065 1HB  CYS A 273     -21.923  -8.674   3.094  1.00  7.65           H  
ATOM   4066 2HB  CYS A 273     -20.913  -9.850   3.922  1.00  7.65           H  
ATOM   4067  HG  CYS A 273     -24.174  -9.789   3.710  1.00  7.65           H  
ATOM   4068  N   GLY A 274     -22.914 -10.275   6.846  1.00  3.05           N  
ATOM   4069  CA  GLY A 274     -22.813 -11.210   7.964  1.00  3.21           C  
ATOM   4070  C   GLY A 274     -22.663 -12.658   7.513  1.00  2.52           C  
ATOM   4071  O   GLY A 274     -22.244 -12.938   6.391  1.00  2.73           O  
ATOM   4072  H   GLY A 274     -23.813 -10.132   6.404  1.00  3.66           H  
ATOM   4073 1HA  GLY A 274     -21.961 -10.934   8.586  1.00  3.85           H  
ATOM   4074 2HA  GLY A 274     -23.700 -11.115   8.589  1.00  3.85           H  
ATOM   4075  N   THR A 275     -23.019 -13.576   8.408  1.00  2.83           N  
ATOM   4076  CA  THR A 275     -22.965 -15.006   8.130  1.00  2.44           C  
ATOM   4077  C   THR A 275     -24.370 -15.583   8.013  1.00  1.63           C  
ATOM   4078  O   THR A 275     -24.554 -16.801   8.003  1.00  1.40           O  
ATOM   4079  CB  THR A 275     -22.184 -15.766   9.218  1.00  3.66           C  
ATOM   4080  OG1 THR A 275     -22.809 -15.555  10.491  1.00  3.66           O  
ATOM   4081  CG2 THR A 275     -20.740 -15.288   9.272  1.00  3.66           C  
ATOM   4082  H   THR A 275     -23.341 -13.270   9.316  1.00  3.40           H  
ATOM   4083  HA  THR A 275     -22.459 -15.156   7.176  1.00  2.93           H  
ATOM   4084  HB  THR A 275     -22.197 -16.831   8.992  1.00  4.39           H  
ATOM   4085  HG1 THR A 275     -22.339 -16.053  11.165  1.00  4.39           H  
ATOM   4086 1HG2 THR A 275     -20.204 -15.839  10.044  1.00  4.39           H  
ATOM   4087 2HG2 THR A 275     -20.264 -15.458   8.306  1.00  4.39           H  
ATOM   4088 3HG2 THR A 275     -20.718 -14.224   9.504  1.00  4.39           H  
ATOM   4089  N   ASP A 276     -25.370 -14.703   7.928  1.00  1.90           N  
ATOM   4090  CA  ASP A 276     -26.751 -15.138   7.805  1.00  2.12           C  
ATOM   4091  C   ASP A 276     -26.989 -15.574   6.372  1.00  1.87           C  
ATOM   4092  O   ASP A 276     -27.488 -14.812   5.548  1.00  3.06           O  
ATOM   4093  CB  ASP A 276     -27.712 -14.011   8.197  1.00  3.18           C  
ATOM   4094  CG  ASP A 276     -29.172 -14.448   8.240  1.00  3.18           C  
ATOM   4095  OD1 ASP A 276     -29.438 -15.596   7.979  1.00  3.18           O  
ATOM   4096  OD2 ASP A 276     -30.008 -13.628   8.540  1.00  3.18           O  
ATOM   4097  H   ASP A 276     -25.176 -13.713   7.937  1.00  2.28           H  
ATOM   4098  HA  ASP A 276     -26.917 -15.992   8.462  1.00  2.54           H  
ATOM   4099 1HB  ASP A 276     -27.437 -13.627   9.180  1.00  3.82           H  
ATOM   4100 2HB  ASP A 276     -27.615 -13.189   7.487  1.00  3.82           H  
ATOM   4101  N   LEU A 277     -26.630 -16.820   6.101  1.00  1.19           N  
ATOM   4102  CA  LEU A 277     -26.695 -17.384   4.770  1.00  1.16           C  
ATOM   4103  C   LEU A 277     -28.120 -17.377   4.268  1.00  1.32           C  
ATOM   4104  O   LEU A 277     -29.046 -17.726   5.001  1.00  2.60           O  
ATOM   4105  CB  LEU A 277     -26.181 -18.824   4.821  1.00  1.74           C  
ATOM   4106  CG  LEU A 277     -24.732 -18.979   5.285  1.00  1.74           C  
ATOM   4107  CD1 LEU A 277     -24.394 -20.459   5.403  1.00  1.74           C  
ATOM   4108  CD2 LEU A 277     -23.815 -18.259   4.323  1.00  1.74           C  
ATOM   4109  H   LEU A 277     -26.238 -17.369   6.856  1.00  1.43           H  
ATOM   4110  HA  LEU A 277     -26.077 -16.788   4.100  1.00  1.39           H  
ATOM   4111 1HB  LEU A 277     -26.810 -19.396   5.500  1.00  2.09           H  
ATOM   4112 2HB  LEU A 277     -26.261 -19.260   3.825  1.00  2.09           H  
ATOM   4113  HG  LEU A 277     -24.620 -18.540   6.275  1.00  2.09           H  
ATOM   4114 1HD1 LEU A 277     -23.371 -20.572   5.751  1.00  2.09           H  
ATOM   4115 2HD1 LEU A 277     -25.072 -20.928   6.116  1.00  2.09           H  
ATOM   4116 3HD1 LEU A 277     -24.501 -20.939   4.436  1.00  2.09           H  
ATOM   4117 1HD2 LEU A 277     -22.788 -18.363   4.664  1.00  2.09           H  
ATOM   4118 2HD2 LEU A 277     -23.918 -18.696   3.336  1.00  2.09           H  
ATOM   4119 3HD2 LEU A 277     -24.081 -17.203   4.284  1.00  2.09           H  
ATOM   4120  N   ASP A 278     -28.306 -17.029   3.008  1.00  0.98           N  
ATOM   4121  CA  ASP A 278     -29.657 -16.993   2.490  1.00  1.49           C  
ATOM   4122  C   ASP A 278     -29.687 -17.054   0.998  1.00  1.85           C  
ATOM   4123  O   ASP A 278     -30.659 -16.606   0.406  1.00  4.24           O  
ATOM   4124  CB  ASP A 278     -30.367 -15.711   2.923  1.00  2.23           C  
ATOM   4125  CG  ASP A 278     -29.688 -14.479   2.348  1.00  2.23           C  
ATOM   4126  OD1 ASP A 278     -28.688 -14.646   1.689  1.00  2.23           O  
ATOM   4127  OD2 ASP A 278     -30.188 -13.398   2.538  1.00  2.23           O  
ATOM   4128  H   ASP A 278     -27.526 -16.751   2.424  1.00  1.18           H  
ATOM   4129  HA  ASP A 278     -30.202 -17.850   2.882  1.00  1.79           H  
ATOM   4130 1HB  ASP A 278     -31.406 -15.733   2.594  1.00  2.68           H  
ATOM   4131 2HB  ASP A 278     -30.366 -15.638   4.012  1.00  2.68           H  
ATOM   4132  N   HIS A 279     -28.628 -17.583   0.383  1.00  2.17           N  
ATOM   4133  CA  HIS A 279     -28.560 -17.641  -1.066  1.00  3.69           C  
ATOM   4134  C   HIS A 279     -27.542 -18.685  -1.536  1.00  2.12           C  
ATOM   4135  O   HIS A 279     -26.454 -18.801  -0.988  1.00  3.14           O  
ATOM   4136  CB  HIS A 279     -28.177 -16.242  -1.565  1.00  5.54           C  
ATOM   4137  CG  HIS A 279     -28.336 -16.012  -3.021  1.00  5.54           C  
ATOM   4138  ND1 HIS A 279     -27.566 -16.644  -3.963  1.00  5.54           N  
ATOM   4139  CD2 HIS A 279     -29.156 -15.181  -3.696  1.00  5.54           C  
ATOM   4140  CE1 HIS A 279     -27.927 -16.236  -5.162  1.00  5.54           C  
ATOM   4141  NE2 HIS A 279     -28.893 -15.347  -5.028  1.00  5.54           N  
ATOM   4142  H   HIS A 279     -27.858 -17.941   0.925  1.00  2.60           H  
ATOM   4143  HA  HIS A 279     -29.518 -17.914  -1.478  1.00  4.43           H  
ATOM   4144 1HB  HIS A 279     -28.788 -15.501  -1.047  1.00  6.64           H  
ATOM   4145 2HB  HIS A 279     -27.148 -16.039  -1.301  1.00  6.64           H  
ATOM   4146  HD1 HIS A 279     -26.974 -17.431  -3.796  1.00  6.64           H  
ATOM   4147  HD2 HIS A 279     -29.921 -14.474  -3.376  1.00  6.64           H  
ATOM   4148  HE1 HIS A 279     -27.435 -16.638  -6.047  1.00  6.64           H  
ATOM   4149  N   ALA A 280     -27.891 -19.452  -2.557  1.00  1.11           N  
ATOM   4150  CA  ALA A 280     -26.972 -20.448  -3.102  1.00  0.64           C  
ATOM   4151  C   ALA A 280     -26.378 -19.972  -4.432  1.00  0.54           C  
ATOM   4152  O   ALA A 280     -27.097 -19.515  -5.321  1.00  0.81           O  
ATOM   4153  CB  ALA A 280     -27.687 -21.773  -3.282  1.00  0.96           C  
ATOM   4154  H   ALA A 280     -28.803 -19.341  -2.957  1.00  1.33           H  
ATOM   4155  HA  ALA A 280     -26.153 -20.581  -2.396  1.00  0.77           H  
ATOM   4156 1HB  ALA A 280     -26.987 -22.516  -3.664  1.00  1.15           H  
ATOM   4157 2HB  ALA A 280     -28.081 -22.107  -2.322  1.00  1.15           H  
ATOM   4158 3HB  ALA A 280     -28.505 -21.647  -3.987  1.00  1.15           H  
ATOM   4159  N   VAL A 281     -25.059 -20.094  -4.552  1.00  0.60           N  
ATOM   4160  CA  VAL A 281     -24.294 -19.681  -5.730  1.00  0.67           C  
ATOM   4161  C   VAL A 281     -23.316 -20.765  -6.162  1.00  0.66           C  
ATOM   4162  O   VAL A 281     -23.131 -21.756  -5.459  1.00  1.12           O  
ATOM   4163  CB  VAL A 281     -23.498 -18.390  -5.452  1.00  1.01           C  
ATOM   4164  CG1 VAL A 281     -24.412 -17.230  -5.114  1.00  1.01           C  
ATOM   4165  CG2 VAL A 281     -22.539 -18.636  -4.290  1.00  1.01           C  
ATOM   4166  H   VAL A 281     -24.543 -20.481  -3.775  1.00  0.72           H  
ATOM   4167  HA  VAL A 281     -24.991 -19.493  -6.547  1.00  0.80           H  
ATOM   4168  HB  VAL A 281     -22.949 -18.124  -6.351  1.00  1.21           H  
ATOM   4169 1HG1 VAL A 281     -23.814 -16.335  -4.939  1.00  1.21           H  
ATOM   4170 2HG1 VAL A 281     -25.096 -17.052  -5.944  1.00  1.21           H  
ATOM   4171 3HG1 VAL A 281     -24.978 -17.465  -4.216  1.00  1.21           H  
ATOM   4172 1HG2 VAL A 281     -21.958 -17.736  -4.095  1.00  1.21           H  
ATOM   4173 2HG2 VAL A 281     -23.111 -18.890  -3.401  1.00  1.21           H  
ATOM   4174 3HG2 VAL A 281     -21.865 -19.456  -4.539  1.00  1.21           H  
ATOM   4175  N   THR A 282     -22.694 -20.596  -7.328  1.00  0.75           N  
ATOM   4176  CA  THR A 282     -21.711 -21.582  -7.777  1.00  1.17           C  
ATOM   4177  C   THR A 282     -20.334 -20.951  -7.933  1.00  1.24           C  
ATOM   4178  O   THR A 282     -20.172 -19.967  -8.647  1.00  2.49           O  
ATOM   4179  CB  THR A 282     -22.128 -22.227  -9.114  1.00  1.75           C  
ATOM   4180  OG1 THR A 282     -23.385 -22.891  -8.952  1.00  1.75           O  
ATOM   4181  CG2 THR A 282     -21.083 -23.239  -9.568  1.00  1.75           C  
ATOM   4182  H   THR A 282     -22.885 -19.775  -7.898  1.00  0.90           H  
ATOM   4183  HA  THR A 282     -21.638 -22.367  -7.026  1.00  1.40           H  
ATOM   4184  HB  THR A 282     -22.232 -21.451  -9.872  1.00  2.11           H  
ATOM   4185  HG1 THR A 282     -23.269 -23.666  -8.395  1.00  2.11           H  
ATOM   4186 1HG2 THR A 282     -21.395 -23.684 -10.513  1.00  2.11           H  
ATOM   4187 2HG2 THR A 282     -20.124 -22.738  -9.702  1.00  2.11           H  
ATOM   4188 3HG2 THR A 282     -20.982 -24.019  -8.815  1.00  2.11           H  
ATOM   4189  N   VAL A 283     -19.327 -21.515  -7.276  1.00  0.92           N  
ATOM   4190  CA  VAL A 283     -17.993 -20.961  -7.421  1.00  1.35           C  
ATOM   4191  C   VAL A 283     -17.385 -21.562  -8.665  1.00  0.90           C  
ATOM   4192  O   VAL A 283     -17.316 -22.784  -8.806  1.00  1.50           O  
ATOM   4193  CB  VAL A 283     -17.100 -21.249  -6.205  1.00  2.03           C  
ATOM   4194  CG1 VAL A 283     -15.712 -20.666  -6.444  1.00  2.03           C  
ATOM   4195  CG2 VAL A 283     -17.719 -20.656  -4.963  1.00  2.03           C  
ATOM   4196  H   VAL A 283     -19.482 -22.325  -6.696  1.00  1.10           H  
ATOM   4197  HA  VAL A 283     -18.066 -19.881  -7.549  1.00  1.62           H  
ATOM   4198  HB  VAL A 283     -16.995 -22.326  -6.082  1.00  2.43           H  
ATOM   4199 1HG1 VAL A 283     -15.079 -20.873  -5.584  1.00  2.43           H  
ATOM   4200 2HG1 VAL A 283     -15.275 -21.113  -7.337  1.00  2.43           H  
ATOM   4201 3HG1 VAL A 283     -15.792 -19.587  -6.580  1.00  2.43           H  
ATOM   4202 1HG2 VAL A 283     -17.086 -20.873  -4.103  1.00  2.43           H  
ATOM   4203 2HG2 VAL A 283     -17.813 -19.584  -5.076  1.00  2.43           H  
ATOM   4204 3HG2 VAL A 283     -18.705 -21.092  -4.812  1.00  2.43           H  
ATOM   4205  N   VAL A 284     -16.979 -20.699  -9.585  1.00  0.92           N  
ATOM   4206  CA  VAL A 284     -16.436 -21.145 -10.858  1.00  1.79           C  
ATOM   4207  C   VAL A 284     -14.961 -20.794 -11.039  1.00  1.20           C  
ATOM   4208  O   VAL A 284     -14.338 -21.225 -12.010  1.00  3.05           O  
ATOM   4209  CB  VAL A 284     -17.259 -20.560 -12.027  1.00  2.69           C  
ATOM   4210  CG1 VAL A 284     -18.701 -21.045 -11.957  1.00  2.69           C  
ATOM   4211  CG2 VAL A 284     -17.214 -19.048 -11.971  1.00  2.69           C  
ATOM   4212  H   VAL A 284     -17.046 -19.710  -9.389  1.00  1.10           H  
ATOM   4213  HA  VAL A 284     -16.530 -22.230 -10.900  1.00  2.15           H  
ATOM   4214  HB  VAL A 284     -16.836 -20.906 -12.970  1.00  3.22           H  
ATOM   4215 1HG1 VAL A 284     -19.264 -20.633 -12.795  1.00  3.22           H  
ATOM   4216 2HG1 VAL A 284     -18.721 -22.133 -12.008  1.00  3.22           H  
ATOM   4217 3HG1 VAL A 284     -19.153 -20.715 -11.022  1.00  3.22           H  
ATOM   4218 1HG2 VAL A 284     -17.781 -18.637 -12.803  1.00  3.22           H  
ATOM   4219 2HG2 VAL A 284     -17.644 -18.704 -11.030  1.00  3.22           H  
ATOM   4220 3HG2 VAL A 284     -16.179 -18.720 -12.038  1.00  3.22           H  
ATOM   4221  N   GLY A 285     -14.372 -20.050 -10.109  1.00  1.66           N  
ATOM   4222  CA  GLY A 285     -12.957 -19.769 -10.284  1.00  1.68           C  
ATOM   4223  C   GLY A 285     -12.270 -19.129  -9.094  1.00  1.71           C  
ATOM   4224  O   GLY A 285     -12.840 -19.001  -8.010  1.00  2.94           O  
ATOM   4225  H   GLY A 285     -14.895 -19.658  -9.335  1.00  1.99           H  
ATOM   4226 1HA  GLY A 285     -12.445 -20.699 -10.529  1.00  2.02           H  
ATOM   4227 2HA  GLY A 285     -12.840 -19.120 -11.150  1.00  2.02           H  
ATOM   4228  N   TYR A 286     -11.026 -18.734  -9.319  1.00  2.16           N  
ATOM   4229  CA  TYR A 286     -10.187 -18.165  -8.286  1.00  4.09           C  
ATOM   4230  C   TYR A 286      -8.979 -17.431  -8.870  1.00  5.59           C  
ATOM   4231  O   TYR A 286      -8.377 -17.881  -9.842  1.00  6.80           O  
ATOM   4232  CB  TYR A 286      -9.740 -19.280  -7.343  1.00  6.13           C  
ATOM   4233  CG  TYR A 286      -8.849 -18.812  -6.231  1.00  6.13           C  
ATOM   4234  CD1 TYR A 286      -9.391 -18.158  -5.139  1.00  6.13           C  
ATOM   4235  CD2 TYR A 286      -7.485 -19.040  -6.309  1.00  6.13           C  
ATOM   4236  CE1 TYR A 286      -8.572 -17.730  -4.122  1.00  6.13           C  
ATOM   4237  CE2 TYR A 286      -6.664 -18.613  -5.291  1.00  6.13           C  
ATOM   4238  CZ  TYR A 286      -7.204 -17.962  -4.204  1.00  6.13           C  
ATOM   4239  OH  TYR A 286      -6.379 -17.551  -3.189  1.00  6.13           O  
ATOM   4240  H   TYR A 286     -10.650 -18.865 -10.248  1.00  2.59           H  
ATOM   4241  HA  TYR A 286     -10.777 -17.443  -7.725  1.00  4.91           H  
ATOM   4242 1HB  TYR A 286     -10.615 -19.755  -6.899  1.00  7.36           H  
ATOM   4243 2HB  TYR A 286      -9.206 -20.042  -7.908  1.00  7.36           H  
ATOM   4244  HD1 TYR A 286     -10.464 -17.980  -5.089  1.00  7.36           H  
ATOM   4245  HD2 TYR A 286      -7.064 -19.557  -7.171  1.00  7.36           H  
ATOM   4246  HE1 TYR A 286      -8.999 -17.212  -3.267  1.00  7.36           H  
ATOM   4247  HE2 TYR A 286      -5.589 -18.791  -5.344  1.00  7.36           H  
ATOM   4248  HH  TYR A 286      -5.476 -17.487  -3.514  1.00  7.36           H  
ATOM   4249  N   GLY A 287      -8.611 -16.297  -8.284  1.00  7.64           N  
ATOM   4250  CA  GLY A 287      -7.430 -15.607  -8.789  1.00 11.82           C  
ATOM   4251  C   GLY A 287      -6.632 -14.916  -7.693  1.00 13.12           C  
ATOM   4252  O   GLY A 287      -7.128 -14.680  -6.597  1.00 32.95           O  
ATOM   4253  H   GLY A 287      -9.136 -15.932  -7.500  1.00  9.17           H  
ATOM   4254 1HA  GLY A 287      -6.787 -16.324  -9.299  1.00 14.18           H  
ATOM   4255 2HA  GLY A 287      -7.732 -14.876  -9.536  1.00 14.18           H  
ATOM   4256  N   THR A 288      -5.385 -14.576  -8.012  1.00 20.73           N  
ATOM   4257  CA  THR A 288      -4.479 -13.861  -7.098  1.00 31.82           C  
ATOM   4258  C   THR A 288      -3.797 -12.691  -7.793  1.00 67.54           C  
ATOM   4259  O   THR A 288      -3.166 -12.890  -8.830  1.00121.76           O  
ATOM   4260  CB  THR A 288      -3.388 -14.794  -6.530  1.00 47.73           C  
ATOM   4261  OG1 THR A 288      -3.992 -15.839  -5.760  1.00 47.73           O  
ATOM   4262  CG2 THR A 288      -2.398 -14.016  -5.673  1.00 47.73           C  
ATOM   4263  H   THR A 288      -5.043 -14.815  -8.933  1.00 24.88           H  
ATOM   4264  HA  THR A 288      -5.063 -13.468  -6.267  1.00 38.18           H  
ATOM   4265  HB  THR A 288      -2.848 -15.249  -7.360  1.00 57.28           H  
ATOM   4266  HG1 THR A 288      -4.319 -15.461  -4.933  1.00 57.28           H  
ATOM   4267 1HG2 THR A 288      -1.634 -14.694  -5.295  1.00 57.28           H  
ATOM   4268 2HG2 THR A 288      -1.928 -13.243  -6.278  1.00 57.28           H  
ATOM   4269 3HG2 THR A 288      -2.917 -13.553  -4.837  1.00 57.28           H  
ATOM   4270  N   SER A 289      -3.890 -11.480  -7.229  1.00129.25           N  
ATOM   4271  CA  SER A 289      -3.260 -10.327  -7.876  1.00224.09           C  
ATOM   4272  C   SER A 289      -1.796 -10.217  -7.508  1.00195.42           C  
ATOM   4273  O   SER A 289      -1.315 -10.881  -6.591  1.00239.61           O  
ATOM   4274  CB  SER A 289      -3.906  -9.014  -7.479  1.00336.13           C  
ATOM   4275  OG  SER A 289      -3.511  -8.622  -6.191  1.00336.13           O  
ATOM   4276  H   SER A 289      -4.424 -11.357  -6.383  1.00155.10           H  
ATOM   4277  HA  SER A 289      -3.337 -10.450  -8.957  1.00268.91           H  
ATOM   4278 1HB  SER A 289      -3.637  -8.241  -8.197  1.00403.36           H  
ATOM   4279 2HB  SER A 289      -4.990  -9.123  -7.510  1.00403.36           H  
ATOM   4280  HG  SER A 289      -3.955  -7.785  -6.023  1.00403.36           H  
ATOM   4281  N   ASP A 290      -1.102  -9.305  -8.177  1.00191.45           N  
ATOM   4282  CA  ASP A 290       0.309  -9.060  -7.913  1.00213.04           C  
ATOM   4283  C   ASP A 290       0.548  -8.467  -6.523  1.00321.68           C  
ATOM   4284  O   ASP A 290       1.653  -8.565  -5.987  1.00400.00           O  
ATOM   4285  CB  ASP A 290       0.893  -8.125  -8.973  1.00319.56           C  
ATOM   4286  CG  ASP A 290       1.027  -8.789 -10.336  1.00319.56           C  
ATOM   4287  OD1 ASP A 290       0.944  -9.992 -10.402  1.00319.56           O  
ATOM   4288  OD2 ASP A 290       1.211  -8.085 -11.300  1.00319.56           O  
ATOM   4289  H   ASP A 290      -1.560  -8.781  -8.910  1.00229.74           H  
ATOM   4290  HA  ASP A 290       0.836 -10.013  -7.967  1.00255.65           H  
ATOM   4291 1HB  ASP A 290       0.257  -7.245  -9.072  1.00383.47           H  
ATOM   4292 2HB  ASP A 290       1.878  -7.783  -8.653  1.00383.47           H  
ATOM   4293  N   ASP A 291      -0.488  -7.860  -5.939  1.00400.00           N  
ATOM   4294  CA  ASP A 291      -0.392  -7.265  -4.620  1.00400.00           C  
ATOM   4295  C   ASP A 291      -0.902  -8.203  -3.526  1.00400.00           C  
ATOM   4296  O   ASP A 291      -1.013  -7.799  -2.368  1.00400.00           O  
ATOM   4297  CB  ASP A 291      -1.172  -5.952  -4.578  1.00600.00           C  
ATOM   4298  CG  ASP A 291      -0.562  -4.877  -5.469  1.00600.00           C  
ATOM   4299  OD1 ASP A 291       0.632  -4.890  -5.652  1.00600.00           O  
ATOM   4300  OD2 ASP A 291      -1.297  -4.052  -5.957  1.00600.00           O  
ATOM   4301  H   ASP A 291      -1.381  -7.818  -6.411  1.00480.00           H  
ATOM   4302  HA  ASP A 291       0.657  -7.049  -4.416  1.00480.00           H  
ATOM   4303 1HB  ASP A 291      -2.199  -6.128  -4.897  1.00720.00           H  
ATOM   4304 2HB  ASP A 291      -1.205  -5.579  -3.554  1.00720.00           H  
ATOM   4305  N   GLY A 292      -1.203  -9.457  -3.881  1.00381.96           N  
ATOM   4306  CA  GLY A 292      -1.691 -10.409  -2.897  1.00399.61           C  
ATOM   4307  C   GLY A 292      -3.206 -10.371  -2.693  1.00286.02           C  
ATOM   4308  O   GLY A 292      -3.700 -10.848  -1.669  1.00340.85           O  
ATOM   4309  H   GLY A 292      -1.102  -9.774  -4.836  1.00458.35           H  
ATOM   4310 1HA  GLY A 292      -1.397 -11.413  -3.202  1.00479.53           H  
ATOM   4311 2HA  GLY A 292      -1.197 -10.219  -1.945  1.00479.53           H  
ATOM   4312  N   THR A 293      -3.951  -9.799  -3.639  1.00219.59           N  
ATOM   4313  CA  THR A 293      -5.398  -9.780  -3.494  1.00182.96           C  
ATOM   4314  C   THR A 293      -5.966 -11.071  -4.043  1.00 94.89           C  
ATOM   4315  O   THR A 293      -5.891 -11.340  -5.238  1.00151.45           O  
ATOM   4316  CB  THR A 293      -6.043  -8.591  -4.237  1.00274.44           C  
ATOM   4317  OG1 THR A 293      -5.536  -7.357  -3.714  1.00274.44           O  
ATOM   4318  CG2 THR A 293      -7.556  -8.629  -4.084  1.00274.44           C  
ATOM   4319  H   THR A 293      -3.533  -9.406  -4.470  1.00263.51           H  
ATOM   4320  HA  THR A 293      -5.650  -9.713  -2.436  1.00219.55           H  
ATOM   4321  HB  THR A 293      -5.800  -8.652  -5.295  1.00329.33           H  
ATOM   4322  HG1 THR A 293      -5.735  -7.303  -2.776  1.00329.33           H  
ATOM   4323 1HG2 THR A 293      -7.997  -7.788  -4.619  1.00329.33           H  
ATOM   4324 2HG2 THR A 293      -7.941  -9.562  -4.494  1.00329.33           H  
ATOM   4325 3HG2 THR A 293      -7.813  -8.562  -3.029  1.00329.33           H  
ATOM   4326  N   ASP A 294      -6.525 -11.883  -3.177  1.00 47.43           N  
ATOM   4327  CA  ASP A 294      -7.103 -13.134  -3.607  1.00 20.13           C  
ATOM   4328  C   ASP A 294      -8.591 -12.987  -3.783  1.00 10.45           C  
ATOM   4329  O   ASP A 294      -9.255 -12.345  -2.967  1.00 12.50           O  
ATOM   4330  CB  ASP A 294      -6.824 -14.247  -2.594  1.00 30.20           C  
ATOM   4331  CG  ASP A 294      -5.385 -14.710  -2.517  1.00 30.20           C  
ATOM   4332  OD1 ASP A 294      -4.658 -14.489  -3.453  1.00 30.20           O  
ATOM   4333  OD2 ASP A 294      -5.035 -15.328  -1.536  1.00 30.20           O  
ATOM   4334  H   ASP A 294      -6.554 -11.629  -2.199  1.00 56.92           H  
ATOM   4335  HA  ASP A 294      -6.666 -13.412  -4.565  1.00 24.16           H  
ATOM   4336 1HB  ASP A 294      -7.098 -13.885  -1.605  1.00 36.23           H  
ATOM   4337 2HB  ASP A 294      -7.454 -15.107  -2.818  1.00 36.23           H  
ATOM   4338  N   TYR A 295      -9.135 -13.604  -4.817  1.00  8.10           N  
ATOM   4339  CA  TYR A 295     -10.564 -13.520  -4.941  1.00 11.28           C  
ATOM   4340  C   TYR A 295     -11.187 -14.780  -5.485  1.00  5.85           C  
ATOM   4341  O   TYR A 295     -10.575 -15.541  -6.234  1.00  6.83           O  
ATOM   4342  CB  TYR A 295     -10.966 -12.357  -5.833  1.00 16.92           C  
ATOM   4343  CG  TYR A 295     -10.554 -12.565  -7.261  1.00 16.92           C  
ATOM   4344  CD1 TYR A 295     -11.416 -13.226  -8.121  1.00 16.92           C  
ATOM   4345  CD2 TYR A 295      -9.333 -12.093  -7.715  1.00 16.92           C  
ATOM   4346  CE1 TYR A 295     -11.061 -13.418  -9.434  1.00 16.92           C  
ATOM   4347  CE2 TYR A 295      -8.978 -12.278  -9.036  1.00 16.92           C  
ATOM   4348  CZ  TYR A 295      -9.839 -12.937  -9.893  1.00 16.92           C  
ATOM   4349  OH  TYR A 295      -9.514 -13.089 -11.223  1.00 16.92           O  
ATOM   4350  H   TYR A 295      -8.568 -14.110  -5.484  1.00  9.72           H  
ATOM   4351  HA  TYR A 295     -10.963 -13.359  -3.950  1.00 13.54           H  
ATOM   4352 1HB  TYR A 295     -12.048 -12.221  -5.801  1.00 20.30           H  
ATOM   4353 2HB  TYR A 295     -10.503 -11.439  -5.472  1.00 20.30           H  
ATOM   4354  HD1 TYR A 295     -12.376 -13.590  -7.755  1.00 20.30           H  
ATOM   4355  HD2 TYR A 295      -8.660 -11.570  -7.035  1.00 20.30           H  
ATOM   4356  HE1 TYR A 295     -11.742 -13.931 -10.114  1.00 20.30           H  
ATOM   4357  HE2 TYR A 295      -8.024 -11.899  -9.403  1.00 20.30           H  
ATOM   4358  HH  TYR A 295      -8.575 -12.920 -11.344  1.00 20.30           H  
ATOM   4359  N   TRP A 296     -12.449 -14.959  -5.136  1.00  4.54           N  
ATOM   4360  CA  TRP A 296     -13.219 -16.099  -5.575  1.00  3.21           C  
ATOM   4361  C   TRP A 296     -14.123 -15.654  -6.688  1.00  1.76           C  
ATOM   4362  O   TRP A 296     -14.757 -14.609  -6.580  1.00  2.35           O  
ATOM   4363  CB  TRP A 296     -14.100 -16.627  -4.452  1.00  4.81           C  
ATOM   4364  CG  TRP A 296     -13.354 -17.108  -3.261  1.00  4.81           C  
ATOM   4365  CD1 TRP A 296     -13.144 -16.410  -2.111  1.00  4.81           C  
ATOM   4366  CD2 TRP A 296     -12.712 -18.386  -3.082  1.00  4.81           C  
ATOM   4367  NE1 TRP A 296     -12.429 -17.170  -1.225  1.00  4.81           N  
ATOM   4368  CE2 TRP A 296     -12.151 -18.378  -1.802  1.00  4.81           C  
ATOM   4369  CE3 TRP A 296     -12.566 -19.517  -3.894  1.00  4.81           C  
ATOM   4370  CZ2 TRP A 296     -11.461 -19.460  -1.302  1.00  4.81           C  
ATOM   4371  CZ3 TRP A 296     -11.865 -20.600  -3.393  1.00  4.81           C  
ATOM   4372  CH2 TRP A 296     -11.333 -20.563  -2.130  1.00  4.81           C  
ATOM   4373  H   TRP A 296     -12.873 -14.283  -4.519  1.00  5.45           H  
ATOM   4374  HA  TRP A 296     -12.550 -16.880  -5.938  1.00  3.85           H  
ATOM   4375 1HB  TRP A 296     -14.788 -15.848  -4.135  1.00  5.78           H  
ATOM   4376 2HB  TRP A 296     -14.702 -17.454  -4.828  1.00  5.78           H  
ATOM   4377  HD1 TRP A 296     -13.500 -15.399  -1.920  1.00  5.78           H  
ATOM   4378  HE1 TRP A 296     -12.146 -16.884  -0.298  1.00  5.78           H  
ATOM   4379  HE3 TRP A 296     -12.995 -19.543  -4.896  1.00  5.78           H  
ATOM   4380  HZ2 TRP A 296     -11.026 -19.462  -0.303  1.00  5.78           H  
ATOM   4381  HZ3 TRP A 296     -11.751 -21.482  -4.024  1.00  5.78           H  
ATOM   4382  HH2 TRP A 296     -10.796 -21.423  -1.756  1.00  5.78           H  
ATOM   4383  N   LEU A 297     -14.212 -16.431  -7.752  1.00  1.70           N  
ATOM   4384  CA  LEU A 297     -15.121 -16.056  -8.822  1.00  1.19           C  
ATOM   4385  C   LEU A 297     -16.394 -16.860  -8.668  1.00  0.97           C  
ATOM   4386  O   LEU A 297     -16.375 -18.092  -8.716  1.00  1.30           O  
ATOM   4387  CB  LEU A 297     -14.500 -16.273 -10.200  1.00  1.78           C  
ATOM   4388  CG  LEU A 297     -15.415 -15.922 -11.379  1.00  1.78           C  
ATOM   4389  CD1 LEU A 297     -15.734 -14.432 -11.339  1.00  1.78           C  
ATOM   4390  CD2 LEU A 297     -14.725 -16.300 -12.683  1.00  1.78           C  
ATOM   4391  H   LEU A 297     -13.675 -17.284  -7.809  1.00  2.04           H  
ATOM   4392  HA  LEU A 297     -15.368 -15.000  -8.723  1.00  1.43           H  
ATOM   4393 1HB  LEU A 297     -13.600 -15.665 -10.281  1.00  2.14           H  
ATOM   4394 2HB  LEU A 297     -14.221 -17.318 -10.300  1.00  2.14           H  
ATOM   4395  HG  LEU A 297     -16.354 -16.465 -11.289  1.00  2.14           H  
ATOM   4396 1HD1 LEU A 297     -16.391 -14.179 -12.170  1.00  2.14           H  
ATOM   4397 2HD1 LEU A 297     -16.228 -14.191 -10.398  1.00  2.14           H  
ATOM   4398 3HD1 LEU A 297     -14.810 -13.861 -11.421  1.00  2.14           H  
ATOM   4399 1HD2 LEU A 297     -15.374 -16.052 -13.524  1.00  2.14           H  
ATOM   4400 2HD2 LEU A 297     -13.789 -15.748 -12.773  1.00  2.14           H  
ATOM   4401 3HD2 LEU A 297     -14.515 -17.369 -12.690  1.00  2.14           H  
ATOM   4402  N   VAL A 298     -17.494 -16.144  -8.463  1.00  0.67           N  
ATOM   4403  CA  VAL A 298     -18.785 -16.740  -8.192  1.00  0.76           C  
ATOM   4404  C   VAL A 298     -19.868 -16.396  -9.216  1.00  0.60           C  
ATOM   4405  O   VAL A 298     -20.057 -15.236  -9.581  1.00  0.81           O  
ATOM   4406  CB  VAL A 298     -19.241 -16.277  -6.811  1.00  1.14           C  
ATOM   4407  CG1 VAL A 298     -20.608 -16.821  -6.511  1.00  1.14           C  
ATOM   4408  CG2 VAL A 298     -18.238 -16.708  -5.759  1.00  1.14           C  
ATOM   4409  H   VAL A 298     -17.431 -15.134  -8.447  1.00  0.80           H  
ATOM   4410  HA  VAL A 298     -18.659 -17.823  -8.176  1.00  0.91           H  
ATOM   4411  HB  VAL A 298     -19.311 -15.199  -6.811  1.00  1.37           H  
ATOM   4412 1HG1 VAL A 298     -20.927 -16.462  -5.533  1.00  1.37           H  
ATOM   4413 2HG1 VAL A 298     -21.313 -16.479  -7.268  1.00  1.37           H  
ATOM   4414 3HG1 VAL A 298     -20.574 -17.910  -6.509  1.00  1.37           H  
ATOM   4415 1HG2 VAL A 298     -18.566 -16.363  -4.779  1.00  1.37           H  
ATOM   4416 2HG2 VAL A 298     -18.170 -17.788  -5.762  1.00  1.37           H  
ATOM   4417 3HG2 VAL A 298     -17.261 -16.280  -5.984  1.00  1.37           H  
ATOM   4418  N   LYS A 299     -20.591 -17.419  -9.668  1.00  0.61           N  
ATOM   4419  CA  LYS A 299     -21.692 -17.248 -10.606  1.00  0.67           C  
ATOM   4420  C   LYS A 299     -23.014 -17.096  -9.854  1.00  1.00           C  
ATOM   4421  O   LYS A 299     -23.398 -17.961  -9.059  1.00  1.45           O  
ATOM   4422  CB  LYS A 299     -21.789 -18.440 -11.565  1.00  1.01           C  
ATOM   4423  CG  LYS A 299     -22.839 -18.265 -12.659  1.00  1.01           C  
ATOM   4424  CD  LYS A 299     -22.928 -19.482 -13.576  1.00  1.01           C  
ATOM   4425  CE  LYS A 299     -23.952 -19.249 -14.680  1.00  1.01           C  
ATOM   4426  NZ  LYS A 299     -24.202 -20.453 -15.517  1.00  1.01           N  
ATOM   4427  H   LYS A 299     -20.385 -18.346  -9.338  1.00  0.73           H  
ATOM   4428  HA  LYS A 299     -21.526 -16.339 -11.183  1.00  0.80           H  
ATOM   4429 1HB  LYS A 299     -20.824 -18.607 -12.042  1.00  1.21           H  
ATOM   4430 2HB  LYS A 299     -22.036 -19.341 -11.003  1.00  1.21           H  
ATOM   4431 1HG  LYS A 299     -23.812 -18.093 -12.200  1.00  1.21           H  
ATOM   4432 2HG  LYS A 299     -22.587 -17.391 -13.261  1.00  1.21           H  
ATOM   4433 1HD  LYS A 299     -21.953 -19.673 -14.026  1.00  1.21           H  
ATOM   4434 2HD  LYS A 299     -23.220 -20.357 -12.996  1.00  1.21           H  
ATOM   4435 1HE  LYS A 299     -24.891 -18.931 -14.234  1.00  1.21           H  
ATOM   4436 2HE  LYS A 299     -23.587 -18.454 -15.326  1.00  1.21           H  
ATOM   4437 1HZ  LYS A 299     -24.884 -20.220 -16.236  1.00  1.21           H  
ATOM   4438 2HZ  LYS A 299     -23.341 -20.744 -15.963  1.00  1.21           H  
ATOM   4439 3HZ  LYS A 299     -24.557 -21.207 -14.948  1.00  1.21           H  
ATOM   4440  N   ASN A 300     -23.709 -15.987 -10.097  1.00  1.75           N  
ATOM   4441  CA  ASN A 300     -24.997 -15.757  -9.453  1.00  3.12           C  
ATOM   4442  C   ASN A 300     -26.126 -16.141 -10.420  1.00  1.45           C  
ATOM   4443  O   ASN A 300     -25.882 -16.406 -11.596  1.00  9.42           O  
ATOM   4444  CB  ASN A 300     -25.098 -14.303  -8.978  1.00  4.68           C  
ATOM   4445  CG  ASN A 300     -26.081 -14.103  -7.846  1.00  4.68           C  
ATOM   4446  OD1 ASN A 300     -27.022 -14.882  -7.685  1.00  4.68           O  
ATOM   4447  ND2 ASN A 300     -25.887 -13.084  -7.056  1.00  4.68           N  
ATOM   4448  H   ASN A 300     -23.354 -15.300 -10.748  1.00  2.10           H  
ATOM   4449  HA  ASN A 300     -25.077 -16.410  -8.583  1.00  3.74           H  
ATOM   4450 1HB  ASN A 300     -24.115 -13.965  -8.648  1.00  5.62           H  
ATOM   4451 2HB  ASN A 300     -25.393 -13.669  -9.814  1.00  5.62           H  
ATOM   4452 1HD2 ASN A 300     -26.515 -12.916  -6.295  1.00  5.62           H  
ATOM   4453 2HD2 ASN A 300     -25.116 -12.473  -7.208  1.00  5.62           H  
ATOM   4454  N   SER A 301     -27.353 -16.171  -9.914  1.00  1.87           N  
ATOM   4455  CA  SER A 301     -28.528 -16.520 -10.695  1.00  2.14           C  
ATOM   4456  C   SER A 301     -29.514 -15.369 -10.801  1.00  1.40           C  
ATOM   4457  O   SER A 301     -30.729 -15.577 -10.721  1.00  1.67           O  
ATOM   4458  CB  SER A 301     -29.222 -17.669 -10.056  1.00  3.21           C  
ATOM   4459  OG  SER A 301     -29.639 -17.343  -8.759  1.00  3.21           O  
ATOM   4460  H   SER A 301     -27.467 -15.938  -8.942  1.00  2.24           H  
ATOM   4461  HA  SER A 301     -28.209 -16.799 -11.700  1.00  2.57           H  
ATOM   4462 1HB  SER A 301     -30.056 -17.981 -10.671  1.00  3.85           H  
ATOM   4463 2HB  SER A 301     -28.526 -18.489 -10.003  1.00  3.85           H  
ATOM   4464  HG  SER A 301     -28.856 -17.026  -8.300  1.00  3.85           H  
ATOM   4465  N   TRP A 302     -28.998 -14.148 -10.945  1.00  1.58           N  
ATOM   4466  CA  TRP A 302     -29.845 -12.959 -11.056  1.00  2.25           C  
ATOM   4467  C   TRP A 302     -29.763 -12.373 -12.462  1.00  1.95           C  
ATOM   4468  O   TRP A 302     -30.028 -11.185 -12.654  1.00  2.71           O  
ATOM   4469  CB  TRP A 302     -29.426 -11.843 -10.060  1.00  3.38           C  
ATOM   4470  CG  TRP A 302     -29.575 -12.130  -8.582  1.00  3.38           C  
ATOM   4471  CD1 TRP A 302     -29.660 -13.345  -7.981  1.00  3.38           C  
ATOM   4472  CD2 TRP A 302     -29.656 -11.157  -7.503  1.00  3.38           C  
ATOM   4473  NE1 TRP A 302     -29.763 -13.203  -6.628  1.00  3.38           N  
ATOM   4474  CE2 TRP A 302     -29.771 -11.876  -6.313  1.00  3.38           C  
ATOM   4475  CE3 TRP A 302     -29.637  -9.762  -7.450  1.00  3.38           C  
ATOM   4476  CZ2 TRP A 302     -29.862 -11.251  -5.078  1.00  3.38           C  
ATOM   4477  CZ3 TRP A 302     -29.733  -9.128  -6.216  1.00  3.38           C  
ATOM   4478  CH2 TRP A 302     -29.843  -9.856  -5.058  1.00  3.38           C  
ATOM   4479  H   TRP A 302     -27.995 -14.038 -10.991  1.00  1.90           H  
ATOM   4480  HA  TRP A 302     -30.875 -13.240 -10.862  1.00  2.70           H  
ATOM   4481 1HB  TRP A 302     -28.380 -11.596 -10.239  1.00  4.05           H  
ATOM   4482 2HB  TRP A 302     -29.999 -10.948 -10.281  1.00  4.05           H  
ATOM   4483  HD1 TRP A 302     -29.630 -14.302  -8.480  1.00  4.05           H  
ATOM   4484  HE1 TRP A 302     -29.810 -13.970  -5.975  1.00  4.05           H  
ATOM   4485  HE3 TRP A 302     -29.544  -9.183  -8.361  1.00  4.05           H  
ATOM   4486  HZ2 TRP A 302     -29.948 -11.816  -4.150  1.00  4.05           H  
ATOM   4487  HZ3 TRP A 302     -29.717  -8.038  -6.192  1.00  4.05           H  
ATOM   4488  HH2 TRP A 302     -29.916  -9.333  -4.105  1.00  4.05           H  
ATOM   4489  N   GLY A 303     -29.366 -13.196 -13.435  1.00  1.23           N  
ATOM   4490  CA  GLY A 303     -29.196 -12.746 -14.811  1.00  1.17           C  
ATOM   4491  C   GLY A 303     -27.871 -12.002 -15.016  1.00  1.17           C  
ATOM   4492  O   GLY A 303     -27.154 -11.686 -14.063  1.00  1.78           O  
ATOM   4493  H   GLY A 303     -29.201 -14.176 -13.244  1.00  1.48           H  
ATOM   4494 1HA  GLY A 303     -29.239 -13.607 -15.478  1.00  1.40           H  
ATOM   4495 2HA  GLY A 303     -30.026 -12.094 -15.081  1.00  1.40           H  
ATOM   4496  N   THR A 304     -27.580 -11.670 -16.276  1.00  1.15           N  
ATOM   4497  CA  THR A 304     -26.358 -10.944 -16.635  1.00  1.21           C  
ATOM   4498  C   THR A 304     -26.466  -9.466 -16.287  1.00  1.60           C  
ATOM   4499  O   THR A 304     -25.472  -8.739 -16.278  1.00  2.52           O  
ATOM   4500  CB  THR A 304     -26.045 -11.086 -18.133  1.00  1.81           C  
ATOM   4501  OG1 THR A 304     -27.135 -10.555 -18.898  1.00  1.81           O  
ATOM   4502  CG2 THR A 304     -25.825 -12.542 -18.499  1.00  1.81           C  
ATOM   4503  H   THR A 304     -28.214 -11.948 -17.012  1.00  1.38           H  
ATOM   4504  HA  THR A 304     -25.532 -11.368 -16.068  1.00  1.45           H  
ATOM   4505  HB  THR A 304     -25.143 -10.520 -18.367  1.00  2.18           H  
ATOM   4506  HG1 THR A 304     -26.932 -10.624 -19.835  1.00  2.18           H  
ATOM   4507 1HG2 THR A 304     -25.602 -12.620 -19.563  1.00  2.18           H  
ATOM   4508 2HG2 THR A 304     -24.989 -12.939 -17.924  1.00  2.18           H  
ATOM   4509 3HG2 THR A 304     -26.725 -13.114 -18.275  1.00  2.18           H  
ATOM   4510  N   SER A 305     -27.687  -9.039 -15.977  1.00  1.26           N  
ATOM   4511  CA  SER A 305     -28.016  -7.687 -15.577  1.00  1.70           C  
ATOM   4512  C   SER A 305     -27.559  -7.344 -14.148  1.00  2.47           C  
ATOM   4513  O   SER A 305     -27.735  -6.209 -13.696  1.00  6.46           O  
ATOM   4514  CB  SER A 305     -29.502  -7.501 -15.710  1.00  2.55           C  
ATOM   4515  OG  SER A 305     -30.196  -8.298 -14.790  1.00  2.55           O  
ATOM   4516  H   SER A 305     -28.451  -9.693 -16.027  1.00  1.51           H  
ATOM   4517  HA  SER A 305     -27.517  -7.001 -16.264  1.00  2.04           H  
ATOM   4518 1HB  SER A 305     -29.744  -6.458 -15.557  1.00  3.06           H  
ATOM   4519 2HB  SER A 305     -29.808  -7.761 -16.722  1.00  3.06           H  
ATOM   4520  HG  SER A 305     -29.943  -9.206 -14.976  1.00  3.06           H  
ATOM   4521  N   TRP A 306     -26.997  -8.324 -13.427  1.00  4.58           N  
ATOM   4522  CA  TRP A 306     -26.477  -8.074 -12.094  1.00  4.82           C  
ATOM   4523  C   TRP A 306     -24.983  -8.364 -12.004  1.00  3.40           C  
ATOM   4524  O   TRP A 306     -24.525  -9.418 -12.442  1.00  7.36           O  
ATOM   4525  CB  TRP A 306     -27.187  -8.948 -11.080  1.00  7.23           C  
ATOM   4526  CG  TRP A 306     -26.681  -8.727  -9.702  1.00  7.23           C  
ATOM   4527  CD1 TRP A 306     -27.152  -7.823  -8.807  1.00  7.23           C  
ATOM   4528  CD2 TRP A 306     -25.573  -9.397  -9.058  1.00  7.23           C  
ATOM   4529  NE1 TRP A 306     -26.433  -7.886  -7.649  1.00  7.23           N  
ATOM   4530  CE2 TRP A 306     -25.458  -8.846  -7.781  1.00  7.23           C  
ATOM   4531  CE3 TRP A 306     -24.679 -10.398  -9.462  1.00  7.23           C  
ATOM   4532  CZ2 TRP A 306     -24.484  -9.269  -6.893  1.00  7.23           C  
ATOM   4533  CZ3 TRP A 306     -23.696 -10.811  -8.574  1.00  7.23           C  
ATOM   4534  CH2 TRP A 306     -23.610 -10.261  -7.321  1.00  7.23           C  
ATOM   4535  H   TRP A 306     -26.917  -9.266 -13.795  1.00  5.50           H  
ATOM   4536  HA  TRP A 306     -26.642  -7.027 -11.844  1.00  5.78           H  
ATOM   4537 1HB  TRP A 306     -28.246  -8.735 -11.098  1.00  8.68           H  
ATOM   4538 2HB  TRP A 306     -27.052  -9.998 -11.339  1.00  8.68           H  
ATOM   4539  HD1 TRP A 306     -27.982  -7.144  -8.987  1.00  8.68           H  
ATOM   4540  HE1 TRP A 306     -26.617  -7.295  -6.851  1.00  8.68           H  
ATOM   4541  HE3 TRP A 306     -24.751 -10.836 -10.457  1.00  8.68           H  
ATOM   4542  HZ2 TRP A 306     -24.384  -8.852  -5.894  1.00  8.68           H  
ATOM   4543  HZ3 TRP A 306     -23.001 -11.588  -8.894  1.00  8.68           H  
ATOM   4544  HH2 TRP A 306     -22.836 -10.611  -6.643  1.00  8.68           H  
ATOM   4545  N   GLY A 307     -24.236  -7.444 -11.400  1.00  1.45           N  
ATOM   4546  CA  GLY A 307     -22.805  -7.632 -11.194  1.00  1.19           C  
ATOM   4547  C   GLY A 307     -22.021  -7.644 -12.494  1.00  1.17           C  
ATOM   4548  O   GLY A 307     -22.395  -6.994 -13.473  1.00  1.85           O  
ATOM   4549  H   GLY A 307     -24.670  -6.595 -11.065  1.00  1.74           H  
ATOM   4550 1HA  GLY A 307     -22.432  -6.829 -10.561  1.00  1.43           H  
ATOM   4551 2HA  GLY A 307     -22.636  -8.565 -10.658  1.00  1.43           H  
ATOM   4552  N   GLU A 308     -20.922  -8.394 -12.512  1.00  0.86           N  
ATOM   4553  CA  GLU A 308     -20.061  -8.437 -13.684  1.00  0.82           C  
ATOM   4554  C   GLU A 308     -20.572  -9.484 -14.643  1.00  0.84           C  
ATOM   4555  O   GLU A 308     -20.015 -10.576 -14.739  1.00  1.87           O  
ATOM   4556  CB  GLU A 308     -18.612  -8.745 -13.287  1.00  1.23           C  
ATOM   4557  CG  GLU A 308     -17.957  -7.698 -12.391  1.00  1.23           C  
ATOM   4558  CD  GLU A 308     -16.505  -7.990 -12.104  1.00  1.23           C  
ATOM   4559  OE1 GLU A 308     -15.998  -8.948 -12.640  1.00  1.23           O  
ATOM   4560  OE2 GLU A 308     -15.890  -7.265 -11.354  1.00  1.23           O  
ATOM   4561  H   GLU A 308     -20.675  -8.953 -11.709  1.00  1.03           H  
ATOM   4562  HA  GLU A 308     -20.094  -7.467 -14.181  1.00  0.98           H  
ATOM   4563 1HB  GLU A 308     -18.576  -9.700 -12.762  1.00  1.48           H  
ATOM   4564 2HB  GLU A 308     -18.004  -8.843 -14.186  1.00  1.48           H  
ATOM   4565 1HG  GLU A 308     -18.034  -6.723 -12.872  1.00  1.48           H  
ATOM   4566 2HG  GLU A 308     -18.506  -7.655 -11.452  1.00  1.48           H  
ATOM   4567  N   ASN A 309     -21.648  -9.137 -15.342  1.00  1.11           N  
ATOM   4568  CA  ASN A 309     -22.314 -10.034 -16.277  1.00  1.67           C  
ATOM   4569  C   ASN A 309     -22.798 -11.299 -15.574  1.00  1.11           C  
ATOM   4570  O   ASN A 309     -22.666 -12.397 -16.115  1.00  1.52           O  
ATOM   4571  CB  ASN A 309     -21.404 -10.387 -17.440  1.00  2.50           C  
ATOM   4572  CG  ASN A 309     -21.035  -9.189 -18.270  1.00  2.50           C  
ATOM   4573  OD1 ASN A 309     -21.874  -8.325 -18.551  1.00  2.50           O  
ATOM   4574  ND2 ASN A 309     -19.791  -9.120 -18.668  1.00  2.50           N  
ATOM   4575  H   ASN A 309     -22.025  -8.209 -15.184  1.00  1.33           H  
ATOM   4576  HA  ASN A 309     -23.194  -9.527 -16.673  1.00  2.00           H  
ATOM   4577 1HB  ASN A 309     -20.491 -10.856 -17.075  1.00  3.01           H  
ATOM   4578 2HB  ASN A 309     -21.905 -11.112 -18.082  1.00  3.01           H  
ATOM   4579 1HD2 ASN A 309     -19.486  -8.346 -19.224  1.00  3.01           H  
ATOM   4580 2HD2 ASN A 309     -19.145  -9.841 -18.418  1.00  3.01           H  
ATOM   4581  N   GLY A 310     -23.371 -11.142 -14.375  1.00  0.81           N  
ATOM   4582  CA  GLY A 310     -23.866 -12.275 -13.605  1.00  0.89           C  
ATOM   4583  C   GLY A 310     -22.826 -12.883 -12.662  1.00  1.48           C  
ATOM   4584  O   GLY A 310     -23.075 -13.933 -12.068  1.00  5.02           O  
ATOM   4585  H   GLY A 310     -23.481 -10.222 -13.970  1.00  0.97           H  
ATOM   4586 1HA  GLY A 310     -24.736 -11.962 -13.028  1.00  1.07           H  
ATOM   4587 2HA  GLY A 310     -24.210 -13.041 -14.293  1.00  1.07           H  
ATOM   4588  N   TYR A 311     -21.669 -12.237 -12.523  1.00  0.82           N  
ATOM   4589  CA  TYR A 311     -20.614 -12.767 -11.664  1.00  1.02           C  
ATOM   4590  C   TYR A 311     -20.150 -11.789 -10.588  1.00  0.91           C  
ATOM   4591  O   TYR A 311     -20.250 -10.570 -10.727  1.00  1.09           O  
ATOM   4592  CB  TYR A 311     -19.404 -13.189 -12.502  1.00  1.53           C  
ATOM   4593  CG  TYR A 311     -19.672 -14.325 -13.464  1.00  1.53           C  
ATOM   4594  CD1 TYR A 311     -20.141 -14.051 -14.738  1.00  1.53           C  
ATOM   4595  CD2 TYR A 311     -19.442 -15.637 -13.077  1.00  1.53           C  
ATOM   4596  CE1 TYR A 311     -20.384 -15.081 -15.622  1.00  1.53           C  
ATOM   4597  CE2 TYR A 311     -19.686 -16.668 -13.964  1.00  1.53           C  
ATOM   4598  CZ  TYR A 311     -20.156 -16.392 -15.230  1.00  1.53           C  
ATOM   4599  OH  TYR A 311     -20.399 -17.414 -16.115  1.00  1.53           O  
ATOM   4600  H   TYR A 311     -21.508 -11.377 -13.024  1.00  0.98           H  
ATOM   4601  HA  TYR A 311     -21.005 -13.646 -11.156  1.00  1.22           H  
ATOM   4602 1HB  TYR A 311     -19.049 -12.334 -13.080  1.00  1.84           H  
ATOM   4603 2HB  TYR A 311     -18.595 -13.492 -11.840  1.00  1.84           H  
ATOM   4604  HD1 TYR A 311     -20.318 -13.021 -15.044  1.00  1.84           H  
ATOM   4605  HD2 TYR A 311     -19.070 -15.853 -12.075  1.00  1.84           H  
ATOM   4606  HE1 TYR A 311     -20.755 -14.861 -16.623  1.00  1.84           H  
ATOM   4607  HE2 TYR A 311     -19.508 -17.700 -13.665  1.00  1.84           H  
ATOM   4608  HH  TYR A 311     -20.687 -17.046 -16.954  1.00  1.84           H  
ATOM   4609  N   ILE A 312     -19.613 -12.345  -9.509  1.00  1.00           N  
ATOM   4610  CA  ILE A 312     -19.071 -11.537  -8.427  1.00  1.70           C  
ATOM   4611  C   ILE A 312     -17.731 -12.052  -7.951  1.00  1.17           C  
ATOM   4612  O   ILE A 312     -17.498 -13.256  -7.842  1.00  1.91           O  
ATOM   4613  CB  ILE A 312     -20.061 -11.428  -7.237  1.00  2.55           C  
ATOM   4614  CG1 ILE A 312     -19.483 -10.520  -6.143  1.00  2.55           C  
ATOM   4615  CG2 ILE A 312     -20.398 -12.780  -6.659  1.00  2.55           C  
ATOM   4616  CD1 ILE A 312     -20.491 -10.047  -5.119  1.00  2.55           C  
ATOM   4617  H   ILE A 312     -19.582 -13.354  -9.442  1.00  1.20           H  
ATOM   4618  HA  ILE A 312     -18.913 -10.530  -8.807  1.00  2.04           H  
ATOM   4619  HB  ILE A 312     -20.969 -10.958  -7.598  1.00  3.06           H  
ATOM   4620 1HG1 ILE A 312     -18.705 -11.071  -5.622  1.00  3.06           H  
ATOM   4621 2HG1 ILE A 312     -19.020  -9.661  -6.598  1.00  3.06           H  
ATOM   4622 1HG2 ILE A 312     -21.110 -12.660  -5.844  1.00  3.06           H  
ATOM   4623 2HG2 ILE A 312     -20.832 -13.412  -7.433  1.00  3.06           H  
ATOM   4624 3HG2 ILE A 312     -19.486 -13.237  -6.279  1.00  3.06           H  
ATOM   4625 1HD1 ILE A 312     -19.991  -9.424  -4.378  1.00  3.06           H  
ATOM   4626 2HD1 ILE A 312     -21.269  -9.465  -5.613  1.00  3.06           H  
ATOM   4627 3HD1 ILE A 312     -20.936 -10.908  -4.626  1.00  3.06           H  
ATOM   4628  N   ARG A 313     -16.836 -11.106  -7.691  1.00  1.10           N  
ATOM   4629  CA  ARG A 313     -15.501 -11.427  -7.202  1.00  1.06           C  
ATOM   4630  C   ARG A 313     -15.497 -11.200  -5.701  1.00  1.54           C  
ATOM   4631  O   ARG A 313     -15.836 -10.110  -5.254  1.00  2.22           O  
ATOM   4632  CB  ARG A 313     -14.464 -10.548  -7.887  1.00  1.59           C  
ATOM   4633  CG  ARG A 313     -14.372 -10.744  -9.395  1.00  1.59           C  
ATOM   4634  CD  ARG A 313     -13.527  -9.708 -10.052  1.00  1.59           C  
ATOM   4635  NE  ARG A 313     -13.558  -9.835 -11.506  1.00  1.59           N  
ATOM   4636  CZ  ARG A 313     -12.668 -10.529 -12.236  1.00  1.59           C  
ATOM   4637  NH1 ARG A 313     -11.668 -11.107 -11.616  1.00  1.59           N  
ATOM   4638  NH2 ARG A 313     -12.808 -10.620 -13.547  1.00  1.59           N  
ATOM   4639  H   ARG A 313     -17.098 -10.130  -7.839  1.00  1.32           H  
ATOM   4640  HA  ARG A 313     -15.281 -12.470  -7.414  1.00  1.27           H  
ATOM   4641 1HB  ARG A 313     -14.689  -9.505  -7.702  1.00  1.91           H  
ATOM   4642 2HB  ARG A 313     -13.479 -10.751  -7.468  1.00  1.91           H  
ATOM   4643 1HG  ARG A 313     -13.938 -11.721  -9.607  1.00  1.91           H  
ATOM   4644 2HG  ARG A 313     -15.371 -10.689  -9.830  1.00  1.91           H  
ATOM   4645 1HD  ARG A 313     -13.896  -8.717  -9.790  1.00  1.91           H  
ATOM   4646 2HD  ARG A 313     -12.494  -9.812  -9.721  1.00  1.91           H  
ATOM   4647  HE  ARG A 313     -14.335  -9.404 -11.997  1.00  1.91           H  
ATOM   4648 1HH1 ARG A 313     -11.594 -11.012 -10.614  1.00  1.91           H  
ATOM   4649 2HH1 ARG A 313     -10.970 -11.660 -12.101  1.00  1.91           H  
ATOM   4650 1HH2 ARG A 313     -13.590 -10.163 -13.998  1.00  1.91           H  
ATOM   4651 2HH2 ARG A 313     -12.139 -11.141 -14.093  1.00  1.91           H  
ATOM   4652  N   MET A 314     -15.166 -12.233  -4.928  1.00  2.04           N  
ATOM   4653  CA  MET A 314     -15.211 -12.131  -3.468  1.00  3.51           C  
ATOM   4654  C   MET A 314     -13.817 -12.134  -2.845  1.00  2.64           C  
ATOM   4655  O   MET A 314     -12.993 -12.970  -3.188  1.00  4.46           O  
ATOM   4656  CB  MET A 314     -16.013 -13.308  -2.916  1.00  5.26           C  
ATOM   4657  CG  MET A 314     -17.405 -13.486  -3.505  1.00  5.26           C  
ATOM   4658  SD  MET A 314     -18.516 -12.113  -3.164  1.00  5.26           S  
ATOM   4659  CE  MET A 314     -18.759 -12.247  -1.405  1.00  5.26           C  
ATOM   4660  H   MET A 314     -14.899 -13.106  -5.364  1.00  2.45           H  
ATOM   4661  HA  MET A 314     -15.700 -11.197  -3.197  1.00  4.21           H  
ATOM   4662 1HB  MET A 314     -15.460 -14.231  -3.068  1.00  6.32           H  
ATOM   4663 2HB  MET A 314     -16.140 -13.182  -1.849  1.00  6.32           H  
ATOM   4664 1HG  MET A 314     -17.326 -13.602  -4.586  1.00  6.32           H  
ATOM   4665 2HG  MET A 314     -17.853 -14.395  -3.102  1.00  6.32           H  
ATOM   4666 1HE  MET A 314     -19.444 -11.468  -1.074  1.00  6.32           H  
ATOM   4667 2HE  MET A 314     -19.175 -13.225  -1.165  1.00  6.32           H  
ATOM   4668 3HE  MET A 314     -17.803 -12.123  -0.903  1.00  6.32           H  
ATOM   4669  N   GLN A 315     -13.568 -11.250  -1.883  1.00  2.11           N  
ATOM   4670  CA  GLN A 315     -12.256 -11.183  -1.225  1.00  2.60           C  
ATOM   4671  C   GLN A 315     -11.973 -12.350  -0.277  1.00  3.02           C  
ATOM   4672  O   GLN A 315     -12.752 -12.633   0.631  1.00  4.58           O  
ATOM   4673  CB  GLN A 315     -12.130  -9.893  -0.425  1.00  3.90           C  
ATOM   4674  CG  GLN A 315     -10.807  -9.751   0.307  1.00  3.90           C  
ATOM   4675  CD  GLN A 315      -9.649  -9.520  -0.632  1.00  3.90           C  
ATOM   4676  OE1 GLN A 315      -9.659  -8.555  -1.401  1.00  3.90           O  
ATOM   4677  NE2 GLN A 315      -8.650 -10.395  -0.588  1.00  3.90           N  
ATOM   4678  H   GLN A 315     -14.273 -10.571  -1.628  1.00  2.53           H  
ATOM   4679  HA  GLN A 315     -11.490 -11.190  -1.999  1.00  3.12           H  
ATOM   4680 1HB  GLN A 315     -12.239  -9.037  -1.087  1.00  4.68           H  
ATOM   4681 2HB  GLN A 315     -12.934  -9.843   0.307  1.00  4.68           H  
ATOM   4682 1HG  GLN A 315     -10.870  -8.899   0.983  1.00  4.68           H  
ATOM   4683 2HG  GLN A 315     -10.612 -10.661   0.873  1.00  4.68           H  
ATOM   4684 1HE2 GLN A 315      -7.863 -10.282  -1.194  1.00  4.68           H  
ATOM   4685 2HE2 GLN A 315      -8.684 -11.172   0.046  1.00  4.68           H  
ATOM   4686  N   ARG A 316     -10.832 -13.000  -0.490  1.00  3.90           N  
ATOM   4687  CA  ARG A 316     -10.355 -14.112   0.334  1.00  6.68           C  
ATOM   4688  C   ARG A 316      -9.375 -13.691   1.439  1.00 10.58           C  
ATOM   4689  O   ARG A 316      -8.612 -12.734   1.277  1.00 11.72           O  
ATOM   4690  CB  ARG A 316      -9.666 -15.156  -0.525  1.00 10.02           C  
ATOM   4691  CG  ARG A 316      -9.081 -16.304   0.275  1.00 10.02           C  
ATOM   4692  CD  ARG A 316      -8.425 -17.343  -0.530  1.00 10.02           C  
ATOM   4693  NE  ARG A 316      -7.868 -18.355   0.344  1.00 10.02           N  
ATOM   4694  CZ  ARG A 316      -6.618 -18.333   0.850  1.00 10.02           C  
ATOM   4695  NH1 ARG A 316      -5.770 -17.373   0.535  1.00 10.02           N  
ATOM   4696  NH2 ARG A 316      -6.237 -19.291   1.678  1.00 10.02           N  
ATOM   4697  H   ARG A 316     -10.262 -12.712  -1.276  1.00  4.68           H  
ATOM   4698  HA  ARG A 316     -11.221 -14.576   0.806  1.00  8.02           H  
ATOM   4699 1HB  ARG A 316     -10.365 -15.563  -1.252  1.00 12.02           H  
ATOM   4700 2HB  ARG A 316      -8.868 -14.687  -1.074  1.00 12.02           H  
ATOM   4701 1HG  ARG A 316      -8.312 -15.924   0.945  1.00 12.02           H  
ATOM   4702 2HG  ARG A 316      -9.871 -16.775   0.857  1.00 12.02           H  
ATOM   4703 1HD  ARG A 316      -9.146 -17.816  -1.191  1.00 12.02           H  
ATOM   4704 2HD  ARG A 316      -7.615 -16.905  -1.112  1.00 12.02           H  
ATOM   4705  HE  ARG A 316      -8.473 -19.113   0.627  1.00 12.02           H  
ATOM   4706 1HH1 ARG A 316      -6.021 -16.628  -0.109  1.00 12.02           H  
ATOM   4707 2HH1 ARG A 316      -4.841 -17.378   0.928  1.00 12.02           H  
ATOM   4708 1HH2 ARG A 316      -6.881 -20.029   1.927  1.00 12.02           H  
ATOM   4709 2HH2 ARG A 316      -5.305 -19.283   2.064  1.00 12.02           H  
ATOM   4710  N   GLY A 317      -9.405 -14.410   2.573  1.00 14.68           N  
ATOM   4711  CA  GLY A 317      -8.465 -14.166   3.666  1.00 20.06           C  
ATOM   4712  C   GLY A 317      -8.974 -13.193   4.718  1.00 18.59           C  
ATOM   4713  O   GLY A 317      -8.179 -12.586   5.434  1.00 20.73           O  
ATOM   4714  H   GLY A 317     -10.070 -15.171   2.679  1.00 17.62           H  
ATOM   4715 1HA  GLY A 317      -8.228 -15.118   4.143  1.00 24.07           H  
ATOM   4716 2HA  GLY A 317      -7.531 -13.789   3.252  1.00 24.07           H  
ATOM   4717  N   LEU A 318     -10.292 -13.025   4.799  1.00 27.52           N  
ATOM   4718  CA  LEU A 318     -10.891 -12.073   5.743  1.00 37.04           C  
ATOM   4719  C   LEU A 318     -11.483 -12.692   7.018  1.00 45.78           C  
ATOM   4720  O   LEU A 318     -12.122 -11.988   7.817  1.00 90.01           O  
ATOM   4721  CB  LEU A 318     -12.022 -11.298   5.052  1.00 55.56           C  
ATOM   4722  CG  LEU A 318     -11.646 -10.455   3.830  1.00 55.56           C  
ATOM   4723  CD1 LEU A 318     -12.911  -9.813   3.275  1.00 55.56           C  
ATOM   4724  CD2 LEU A 318     -10.622  -9.406   4.229  1.00 55.56           C  
ATOM   4725  H   LEU A 318     -10.898 -13.557   4.191  1.00 33.02           H  
ATOM   4726  HA  LEU A 318     -10.116 -11.368   6.042  1.00 44.45           H  
ATOM   4727 1HB  LEU A 318     -12.782 -12.010   4.735  1.00 66.67           H  
ATOM   4728 2HB  LEU A 318     -12.472 -10.626   5.783  1.00 66.67           H  
ATOM   4729  HG  LEU A 318     -11.223 -11.097   3.057  1.00 66.67           H  
ATOM   4730 1HD1 LEU A 318     -12.667  -9.212   2.402  1.00 66.67           H  
ATOM   4731 2HD1 LEU A 318     -13.619 -10.592   2.995  1.00 66.67           H  
ATOM   4732 3HD1 LEU A 318     -13.357  -9.174   4.037  1.00 66.67           H  
ATOM   4733 1HD2 LEU A 318     -10.356  -8.807   3.357  1.00 66.67           H  
ATOM   4734 2HD2 LEU A 318     -11.044  -8.759   4.998  1.00 66.67           H  
ATOM   4735 3HD2 LEU A 318      -9.729  -9.897   4.617  1.00 66.67           H  
ATOM   4736  N   GLY A 319     -11.311 -13.990   7.199  1.00 33.39           N  
ATOM   4737  CA  GLY A 319     -11.890 -14.655   8.352  1.00 15.21           C  
ATOM   4738  C   GLY A 319     -12.303 -16.069   7.999  1.00 10.82           C  
ATOM   4739  O   GLY A 319     -12.639 -16.361   6.852  1.00 10.33           O  
ATOM   4740  H   GLY A 319     -10.779 -14.529   6.532  1.00 40.07           H  
ATOM   4741 1HA  GLY A 319     -11.165 -14.673   9.166  1.00 18.25           H  
ATOM   4742 2HA  GLY A 319     -12.756 -14.094   8.702  1.00 18.25           H  
ATOM   4743  N   ASP A 320     -12.282 -16.937   9.003  1.00 13.13           N  
ATOM   4744  CA  ASP A 320     -12.572 -18.362   8.854  1.00 16.52           C  
ATOM   4745  C   ASP A 320     -13.921 -18.674   8.210  1.00 12.79           C  
ATOM   4746  O   ASP A 320     -14.028 -19.608   7.417  1.00 16.94           O  
ATOM   4747  CB  ASP A 320     -12.508 -19.045  10.221  1.00 24.78           C  
ATOM   4748  CG  ASP A 320     -11.090 -19.142  10.768  1.00 24.78           C  
ATOM   4749  OD1 ASP A 320     -10.167 -18.921  10.021  1.00 24.78           O  
ATOM   4750  OD2 ASP A 320     -10.945 -19.436  11.930  1.00 24.78           O  
ATOM   4751  H   ASP A 320     -12.021 -16.599   9.919  1.00 15.76           H  
ATOM   4752  HA  ASP A 320     -11.796 -18.794   8.221  1.00 19.82           H  
ATOM   4753 1HB  ASP A 320     -13.119 -18.493  10.935  1.00 29.74           H  
ATOM   4754 2HB  ASP A 320     -12.921 -20.051  10.144  1.00 29.74           H  
ATOM   4755  N   GLY A 321     -14.951 -17.903   8.555  1.00  8.78           N  
ATOM   4756  CA  GLY A 321     -16.288 -18.120   8.009  1.00  7.75           C  
ATOM   4757  C   GLY A 321     -16.409 -17.749   6.531  1.00  5.50           C  
ATOM   4758  O   GLY A 321     -17.371 -18.145   5.870  1.00  5.22           O  
ATOM   4759  H   GLY A 321     -14.807 -17.151   9.213  1.00 10.54           H  
ATOM   4760 1HA  GLY A 321     -16.558 -19.167   8.139  1.00  9.30           H  
ATOM   4761 2HA  GLY A 321     -17.006 -17.539   8.587  1.00  9.30           H  
ATOM   4762  N   GLY A 322     -15.451 -16.977   6.025  1.00  5.06           N  
ATOM   4763  CA  GLY A 322     -15.477 -16.532   4.653  1.00  4.79           C  
ATOM   4764  C   GLY A 322     -16.276 -15.251   4.546  1.00  3.40           C  
ATOM   4765  O   GLY A 322     -17.171 -14.987   5.354  1.00  2.73           O  
ATOM   4766  H   GLY A 322     -14.660 -16.697   6.587  1.00  6.07           H  
ATOM   4767 1HA  GLY A 322     -14.458 -16.366   4.302  1.00  5.75           H  
ATOM   4768 2HA  GLY A 322     -15.919 -17.302   4.023  1.00  5.75           H  
ATOM   4769  N   ILE A 323     -15.938 -14.443   3.564  1.00  4.65           N  
ATOM   4770  CA  ILE A 323     -16.700 -13.248   3.301  1.00  4.54           C  
ATOM   4771  C   ILE A 323     -18.142 -13.607   3.021  1.00  3.26           C  
ATOM   4772  O   ILE A 323     -18.415 -14.492   2.220  1.00  3.27           O  
ATOM   4773  CB  ILE A 323     -16.104 -12.506   2.139  1.00  6.81           C  
ATOM   4774  CG1 ILE A 323     -16.814 -11.184   1.976  1.00  6.81           C  
ATOM   4775  CG2 ILE A 323     -16.146 -13.350   0.896  1.00  6.81           C  
ATOM   4776  CD1 ILE A 323     -16.119 -10.297   1.021  1.00  6.81           C  
ATOM   4777  H   ILE A 323     -15.165 -14.686   2.960  1.00  5.58           H  
ATOM   4778  HA  ILE A 323     -16.666 -12.609   4.182  1.00  5.45           H  
ATOM   4779  HB  ILE A 323     -15.063 -12.275   2.364  1.00  8.17           H  
ATOM   4780 1HG1 ILE A 323     -17.826 -11.359   1.616  1.00  8.17           H  
ATOM   4781 2HG1 ILE A 323     -16.873 -10.680   2.942  1.00  8.17           H  
ATOM   4782 1HG2 ILE A 323     -15.687 -12.795   0.081  1.00  8.17           H  
ATOM   4783 2HG2 ILE A 323     -15.592 -14.271   1.067  1.00  8.17           H  
ATOM   4784 3HG2 ILE A 323     -17.180 -13.588   0.648  1.00  8.17           H  
ATOM   4785 1HD1 ILE A 323     -16.668  -9.364   0.934  1.00  8.17           H  
ATOM   4786 2HD1 ILE A 323     -15.109 -10.097   1.376  1.00  8.17           H  
ATOM   4787 3HD1 ILE A 323     -16.071 -10.782   0.048  1.00  8.17           H  
ATOM   4788  N   CYS A 324     -19.063 -12.928   3.690  1.00  2.85           N  
ATOM   4789  CA  CYS A 324     -20.498 -13.192   3.573  1.00  2.61           C  
ATOM   4790  C   CYS A 324     -20.860 -14.647   3.906  1.00  1.80           C  
ATOM   4791  O   CYS A 324     -21.894 -15.153   3.466  1.00  2.33           O  
ATOM   4792  CB  CYS A 324     -20.980 -12.930   2.145  1.00  3.92           C  
ATOM   4793  SG  CYS A 324     -20.655 -11.280   1.514  1.00  3.92           S  
ATOM   4794  H   CYS A 324     -18.760 -12.200   4.321  1.00  3.42           H  
ATOM   4795  HA  CYS A 324     -21.027 -12.530   4.260  1.00  3.13           H  
ATOM   4796 1HB  CYS A 324     -20.521 -13.644   1.464  1.00  4.70           H  
ATOM   4797 2HB  CYS A 324     -22.057 -13.091   2.102  1.00  4.70           H  
ATOM   4798  HG  CYS A 324     -21.307 -11.443   0.366  1.00  4.70           H  
ATOM   4799  N   GLY A 325     -20.033 -15.318   4.711  1.00  1.63           N  
ATOM   4800  CA  GLY A 325     -20.305 -16.691   5.093  1.00  1.80           C  
ATOM   4801  C   GLY A 325     -20.020 -17.720   3.984  1.00  1.74           C  
ATOM   4802  O   GLY A 325     -20.463 -18.862   4.096  1.00  1.76           O  
ATOM   4803  H   GLY A 325     -19.185 -14.888   5.054  1.00  1.96           H  
ATOM   4804 1HA  GLY A 325     -19.706 -16.936   5.969  1.00  2.16           H  
ATOM   4805 2HA  GLY A 325     -21.347 -16.772   5.401  1.00  2.16           H  
ATOM   4806  N   ILE A 326     -19.293 -17.356   2.916  1.00  2.36           N  
ATOM   4807  CA  ILE A 326     -19.099 -18.331   1.829  1.00  3.75           C  
ATOM   4808  C   ILE A 326     -18.276 -19.575   2.176  1.00  3.88           C  
ATOM   4809  O   ILE A 326     -18.289 -20.539   1.414  1.00  5.45           O  
ATOM   4810  CB  ILE A 326     -18.452 -17.696   0.583  1.00  5.62           C  
ATOM   4811  CG1 ILE A 326     -17.048 -17.180   0.908  1.00  5.62           C  
ATOM   4812  CG2 ILE A 326     -19.352 -16.618   0.001  1.00  5.62           C  
ATOM   4813  CD1 ILE A 326     -16.280 -16.745  -0.317  1.00  5.62           C  
ATOM   4814  H   ILE A 326     -18.922 -16.418   2.826  1.00  2.83           H  
ATOM   4815  HA  ILE A 326     -20.082 -18.676   1.530  1.00  4.50           H  
ATOM   4816  HB  ILE A 326     -18.321 -18.470  -0.171  1.00  6.75           H  
ATOM   4817 1HG1 ILE A 326     -17.119 -16.340   1.591  1.00  6.75           H  
ATOM   4818 2HG1 ILE A 326     -16.482 -17.972   1.398  1.00  6.75           H  
ATOM   4819 1HG2 ILE A 326     -18.893 -16.204  -0.896  1.00  6.75           H  
ATOM   4820 2HG2 ILE A 326     -20.316 -17.056  -0.255  1.00  6.75           H  
ATOM   4821 3HG2 ILE A 326     -19.506 -15.826   0.726  1.00  6.75           H  
ATOM   4822 1HD1 ILE A 326     -15.291 -16.396  -0.020  1.00  6.75           H  
ATOM   4823 2HD1 ILE A 326     -16.178 -17.588  -1.001  1.00  6.75           H  
ATOM   4824 3HD1 ILE A 326     -16.816 -15.937  -0.814  1.00  6.75           H  
ATOM   4825  N   ALA A 327     -17.578 -19.598   3.308  1.00  4.27           N  
ATOM   4826  CA  ALA A 327     -16.861 -20.814   3.667  1.00  5.57           C  
ATOM   4827  C   ALA A 327     -17.659 -21.629   4.689  1.00  5.19           C  
ATOM   4828  O   ALA A 327     -17.171 -22.640   5.187  1.00  8.24           O  
ATOM   4829  CB  ALA A 327     -15.475 -20.493   4.208  1.00  8.36           C  
ATOM   4830  H   ALA A 327     -17.548 -18.807   3.939  1.00  5.12           H  
ATOM   4831  HA  ALA A 327     -16.749 -21.422   2.769  1.00  6.68           H  
ATOM   4832 1HB  ALA A 327     -14.953 -21.422   4.441  1.00 10.03           H  
ATOM   4833 2HB  ALA A 327     -14.911 -19.939   3.458  1.00 10.03           H  
ATOM   4834 3HB  ALA A 327     -15.561 -19.896   5.110  1.00 10.03           H  
ATOM   4835  N   MET A 328     -18.880 -21.188   5.015  1.00  3.89           N  
ATOM   4836  CA  MET A 328     -19.694 -21.878   6.012  1.00  4.38           C  
ATOM   4837  C   MET A 328     -20.447 -23.094   5.468  1.00  4.06           C  
ATOM   4838  O   MET A 328     -20.869 -23.955   6.241  1.00  8.26           O  
ATOM   4839  CB  MET A 328     -20.688 -20.899   6.629  1.00  6.57           C  
ATOM   4840  CG  MET A 328     -20.061 -19.795   7.467  1.00  6.57           C  
ATOM   4841  SD  MET A 328     -19.088 -20.435   8.843  1.00  6.57           S  
ATOM   4842  CE  MET A 328     -20.374 -21.152   9.859  1.00  6.57           C  
ATOM   4843  H   MET A 328     -19.265 -20.360   4.583  1.00  4.67           H  
ATOM   4844  HA  MET A 328     -19.029 -22.234   6.798  1.00  5.26           H  
ATOM   4845 1HB  MET A 328     -21.264 -20.425   5.838  1.00  7.88           H  
ATOM   4846 2HB  MET A 328     -21.388 -21.443   7.264  1.00  7.88           H  
ATOM   4847 1HG  MET A 328     -19.414 -19.186   6.839  1.00  7.88           H  
ATOM   4848 2HG  MET A 328     -20.846 -19.155   7.869  1.00  7.88           H  
ATOM   4849 1HE  MET A 328     -19.930 -21.591  10.753  1.00  7.88           H  
ATOM   4850 2HE  MET A 328     -21.084 -20.376  10.150  1.00  7.88           H  
ATOM   4851 3HE  MET A 328     -20.895 -21.926   9.295  1.00  7.88           H  
ATOM   4852  N   SER A 329     -20.613 -23.180   4.151  1.00  1.83           N  
ATOM   4853  CA  SER A 329     -21.305 -24.322   3.562  1.00  2.30           C  
ATOM   4854  C   SER A 329     -20.981 -24.454   2.085  1.00  2.96           C  
ATOM   4855  O   SER A 329     -21.254 -23.555   1.288  1.00 15.07           O  
ATOM   4856  CB  SER A 329     -22.802 -24.187   3.747  1.00  3.45           C  
ATOM   4857  OG  SER A 329     -23.477 -25.264   3.157  1.00  3.45           O  
ATOM   4858  H   SER A 329     -20.257 -22.452   3.549  1.00  2.20           H  
ATOM   4859  HA  SER A 329     -20.969 -25.228   4.068  1.00  2.76           H  
ATOM   4860 1HB  SER A 329     -23.037 -24.143   4.810  1.00  4.14           H  
ATOM   4861 2HB  SER A 329     -23.136 -23.254   3.300  1.00  4.14           H  
ATOM   4862  HG  SER A 329     -23.134 -25.334   2.261  1.00  4.14           H  
ATOM   4863  N   ALA A 330     -20.420 -25.598   1.715  1.00  0.96           N  
ATOM   4864  CA  ALA A 330     -20.039 -25.829   0.332  1.00  0.45           C  
ATOM   4865  C   ALA A 330     -20.027 -27.317  -0.001  1.00  0.54           C  
ATOM   4866  O   ALA A 330     -19.749 -28.140   0.869  1.00  0.73           O  
ATOM   4867  CB  ALA A 330     -18.672 -25.215   0.073  1.00  0.68           C  
ATOM   4868  H   ALA A 330     -20.235 -26.310   2.408  1.00  1.15           H  
ATOM   4869  HA  ALA A 330     -20.776 -25.346  -0.296  1.00  0.54           H  
ATOM   4870 1HB  ALA A 330     -18.397 -25.359  -0.969  1.00  0.81           H  
ATOM   4871 2HB  ALA A 330     -18.708 -24.148   0.294  1.00  0.81           H  
ATOM   4872 3HB  ALA A 330     -17.933 -25.687   0.715  1.00  0.81           H  
ATOM   4873  N   SER A 331     -20.340 -27.653  -1.256  1.00  0.63           N  
ATOM   4874  CA  SER A 331     -20.382 -29.051  -1.691  1.00  0.71           C  
ATOM   4875  C   SER A 331     -20.432 -29.221  -3.226  1.00  0.91           C  
ATOM   4876  O   SER A 331     -20.764 -28.286  -3.951  1.00  1.51           O  
ATOM   4877  CB  SER A 331     -21.575 -29.701  -1.030  1.00  1.06           C  
ATOM   4878  OG  SER A 331     -22.771 -29.094  -1.453  1.00  1.06           O  
ATOM   4879  H   SER A 331     -20.575 -26.916  -1.909  1.00  0.76           H  
ATOM   4880  HA  SER A 331     -19.481 -29.545  -1.328  1.00  0.85           H  
ATOM   4881 1HB  SER A 331     -21.590 -30.761  -1.275  1.00  1.28           H  
ATOM   4882 2HB  SER A 331     -21.490 -29.623   0.052  1.00  1.28           H  
ATOM   4883  HG  SER A 331     -23.479 -29.445  -0.889  1.00  1.28           H  
ATOM   4884  N   TYR A 332     -20.109 -30.421  -3.720  1.00  0.96           N  
ATOM   4885  CA  TYR A 332     -20.136 -30.665  -5.169  1.00  1.88           C  
ATOM   4886  C   TYR A 332     -20.430 -32.146  -5.502  1.00  1.90           C  
ATOM   4887  O   TYR A 332     -20.146 -33.023  -4.691  1.00  2.75           O  
ATOM   4888  CB  TYR A 332     -18.787 -30.254  -5.769  1.00  2.82           C  
ATOM   4889  CG  TYR A 332     -17.645 -31.093  -5.256  1.00  2.82           C  
ATOM   4890  CD1 TYR A 332     -17.321 -32.279  -5.892  1.00  2.82           C  
ATOM   4891  CD2 TYR A 332     -16.914 -30.672  -4.161  1.00  2.82           C  
ATOM   4892  CE1 TYR A 332     -16.270 -33.046  -5.433  1.00  2.82           C  
ATOM   4893  CE2 TYR A 332     -15.860 -31.435  -3.698  1.00  2.82           C  
ATOM   4894  CZ  TYR A 332     -15.536 -32.618  -4.332  1.00  2.82           C  
ATOM   4895  OH  TYR A 332     -14.482 -33.379  -3.879  1.00  2.82           O  
ATOM   4896  H   TYR A 332     -19.834 -31.162  -3.087  1.00  1.15           H  
ATOM   4897  HA  TYR A 332     -20.923 -30.049  -5.597  1.00  2.26           H  
ATOM   4898 1HB  TYR A 332     -18.798 -30.325  -6.853  1.00  3.38           H  
ATOM   4899 2HB  TYR A 332     -18.583 -29.215  -5.515  1.00  3.38           H  
ATOM   4900  HD1 TYR A 332     -17.897 -32.605  -6.756  1.00  3.38           H  
ATOM   4901  HD2 TYR A 332     -17.173 -29.736  -3.671  1.00  3.38           H  
ATOM   4902  HE1 TYR A 332     -16.015 -33.979  -5.935  1.00  3.38           H  
ATOM   4903  HE2 TYR A 332     -15.281 -31.104  -2.837  1.00  3.38           H  
ATOM   4904  HH  TYR A 332     -14.390 -34.158  -4.433  1.00  3.38           H  
ATOM   4905  N   PRO A 333     -20.975 -32.438  -6.695  1.00  1.97           N  
ATOM   4906  CA  PRO A 333     -21.349 -33.744  -7.232  1.00  2.40           C  
ATOM   4907  C   PRO A 333     -20.169 -34.503  -7.817  1.00  1.97           C  
ATOM   4908  O   PRO A 333     -19.216 -33.905  -8.316  1.00  2.41           O  
ATOM   4909  CB  PRO A 333     -22.353 -33.385  -8.314  1.00  3.60           C  
ATOM   4910  CG  PRO A 333     -21.881 -32.082  -8.842  1.00  3.60           C  
ATOM   4911  CD  PRO A 333     -21.246 -31.373  -7.673  1.00  3.60           C  
ATOM   4912  HA  PRO A 333     -21.828 -34.337  -6.442  1.00  2.88           H  
ATOM   4913 1HB  PRO A 333     -22.375 -34.171  -9.083  1.00  4.32           H  
ATOM   4914 2HB  PRO A 333     -23.358 -33.335  -7.879  1.00  4.32           H  
ATOM   4915 1HG  PRO A 333     -21.180 -32.248  -9.658  1.00  4.32           H  
ATOM   4916 2HG  PRO A 333     -22.722 -31.523  -9.272  1.00  4.32           H  
ATOM   4917 1HD  PRO A 333     -20.308 -30.922  -8.014  1.00  4.32           H  
ATOM   4918 2HD  PRO A 333     -21.919 -30.622  -7.252  1.00  4.32           H  
ATOM   4919  N   THR A 334     -20.259 -35.828  -7.787  1.00  1.98           N  
ATOM   4920  CA  THR A 334     -19.224 -36.683  -8.348  1.00  2.96           C  
ATOM   4921  C   THR A 334     -19.755 -37.549  -9.489  1.00  2.69           C  
ATOM   4922  O   THR A 334     -20.739 -38.278  -9.334  1.00  1.65           O  
ATOM   4923  CB  THR A 334     -18.615 -37.601  -7.268  1.00  4.44           C  
ATOM   4924  OG1 THR A 334     -18.016 -36.805  -6.237  1.00  4.44           O  
ATOM   4925  CG2 THR A 334     -17.562 -38.515  -7.876  1.00  4.44           C  
ATOM   4926  H   THR A 334     -21.062 -36.254  -7.351  1.00  2.38           H  
ATOM   4927  HA  THR A 334     -18.432 -36.051  -8.747  1.00  3.55           H  
ATOM   4928  HB  THR A 334     -19.401 -38.212  -6.828  1.00  5.33           H  
ATOM   4929  HG1 THR A 334     -17.346 -36.235  -6.622  1.00  5.33           H  
ATOM   4930 1HG2 THR A 334     -17.146 -39.157  -7.100  1.00  5.33           H
[truncated: 1,799 more chars]
